# Supplementary material for: Super-resolution visualization of chromatin loop folding in human lymphoblastoid cells using interferometric photoactivated localization microscopy
Source: Sci Rep. 2022 May 20;12:8582. doi: 10.1038/s41598-022-12568-9 (PMC9122977; doi:10.1038/s41598-022-12568-9)
Supplement: Supplementary file 2 — Supplementary Information 2. [file 41598_2022_12568_MOESM2_ESM.zip]

Archive with 96 entries (81 files):
- ChromoLooping-main/
- ChromoLooping-main/.gitignore
- ChromoLooping-main/LICENSE
- ChromoLooping-main/README.md
- ChromoLooping-main/connect_tsp.py
- ChromoLooping-main/data/
- ChromoLooping-main/data/3d_models/
- ChromoLooping-main/data/3d_models/image10_smooth3331.pdb
- ChromoLooping-main/data/3d_models/image11_smooth3331.pdb
- ChromoLooping-main/data/3d_models/image12_smooth3331.pdb
- ChromoLooping-main/data/3d_models/image14_smooth3331.pdb
- ChromoLooping-main/data/3d_models/image17_smooth3331.pdb
- ChromoLooping-main/data/3d_models/image20_smooth3331.pdb
- ChromoLooping-main/data/3d_models/image21_smooth3331.pdb
- ChromoLooping-main/data/3d_models/image23_smooth3331.pdb
- ChromoLooping-main/data/3d_models/image25_smooth3331.pdb
- ChromoLooping-main/data/3d_models/image4_smooth3331.pdb
- ChromoLooping-main/data/3d_models/image5_smooth3331.pdb
- ChromoLooping-main/data/3d_models/image7_smooth3331.pdb
- ChromoLooping-main/data/3d_models/image8_smooth3331.pdb
- ChromoLooping-main/data/ascii_files/
- ChromoLooping-main/data/ascii_files/Run1-647_c123_sum_X2_processed_jsa_IDL_ASCII_image1.txt
- ChromoLooping-main/data/ascii_files/Run1-647_c123_sum_X2_processed_jsa_IDL_ASCII_image2.txt
- ChromoLooping-main/data/ascii_files/Run1-647_c123_sum_X2_processed_jsa_IDL_ASCII_image3.txt
- ChromoLooping-main/data/ascii_files/Run1-647_c123_sum_X2_processed_jsa_IDL_ASCII_image4.txt
- ChromoLooping-main/data/ascii_files/Run1-647_c123_sum_X2_processed_jsa_IDL_ASCII_image5.txt
- ChromoLooping-main/data/ascii_files/Run1-647_c123_sum_X2_processed_jsa_IDL_ASCII_image6.txt
- ChromoLooping-main/data/ascii_files/Run1-647_c123_sum_X2_processed_jsa_IDL_ASCII_image7.txt
- ChromoLooping-main/data/ascii_files/Run1-647_c123_sum_X3_processed_JSA_IDL_ASCII_image12.txt
- ChromoLooping-main/data/ascii_files/Run1-647_c123_sum_X3_processed_JSA_IDL_ASCII_image13.txt
- ChromoLooping-main/data/ascii_files/Run1-647_c123_sum_X3_processed_JSA_IDL_ASCII_image14.txt
- ChromoLooping-main/data/ascii_files/Run1-647_c123_sum_X3_processed_JSA_IDL_ASCII_image15.txt
- ChromoLooping-main/data/ascii_files/Run1-647_c123_sum_X5_proc_JSA_IDL_ASCII_image10.txt
- ChromoLooping-main/data/ascii_files/Run1-647_c123_sum_X5_proc_JSA_IDL_ASCII_image11.txt
- ChromoLooping-main/data/ascii_files/Run1-647_c123_sum_X5_proc_JSA_IDL_ASCII_image8.txt
- ChromoLooping-main/data/ascii_files/Run1-647_c123_sum_X5_proc_JSA_IDL_ASCII_image9.txt
- ChromoLooping-main/data/ascii_files/Run1-647_c123_sum_X5_proc_jsa_IDL_ASCII_image16.txt
- ChromoLooping-main/data/ascii_files/Run1-647_c123_sum_X5_proc_jsa_IDL_ASCII_image17.txt
- ChromoLooping-main/data/ascii_files/Run1-647_c123_sum_X5_processed_jsa_IDL_ASCII_image18.txt
- ChromoLooping-main/data/ascii_files/Run1-647_c123_sum_X5_processed_jsa_IDL_ASCII_image19.txt
- ChromoLooping-main/data/ascii_files/Run1-647_c123_sum_X5_processed_jsa_IDL_ASCII_image20.txt
- ChromoLooping-main/data/ascii_files/Run1-647_c123_sum_X5_processed_jsa_IDL_ASCII_image21.txt
- ChromoLooping-main/data/ascii_files/Run1-647_c123_sum_X5_processed_jsa_IDL_ASCII_image22.txt
- ChromoLooping-main/data/ascii_files/Run1-647_c123_sum_X5_processed_jsa_IDL_ASCII_image23.txt
- ChromoLooping-main/data/ascii_files/Run1-647_c123_sum_X5_processed_jsa_IDL_ASCII_image24.txt
- ChromoLooping-main/data/ascii_files/Run1-647_c123_sum_X5_processed_jsa_IDL_ASCII_image25.txt
- ChromoLooping-main/data/example_image21/
- ChromoLooping-main/data/example_image21/image21_group_peaks.pdb
- ChromoLooping-main/data/example_image21/image21_group_peaks_tsp.heat
- ChromoLooping-main/data/example_image21/image21_group_peaks_tsp.pdb
- ChromoLooping-main/data/example_image21/image21_group_peaks_tsp_seismic_r.png
- ChromoLooping-main/data/example_image21/image21_group_peaks_tsp_smooth3400.heat
- ChromoLooping-main/data/example_image21/image21_group_peaks_tsp_smooth3400.pdb
- ChromoLooping-main/data/example_image21/image21_group_peaks_tsp_smooth3400_seismic_r.png
- ChromoLooping-main/data/readme_images/
- ChromoLooping-main/data/readme_images/UCSF Chimera_095.png
- ChromoLooping-main/data/readme_images/UCSF Chimera_096.png
- ChromoLooping-main/data/readme_images/modelling_notebook_examples.png
- ChromoLooping-main/data/readme_images/statistics_example.png
- ChromoLooping-main/distance_maps/
- ChromoLooping-main/distance_maps/__init__.py
- ChromoLooping-main/distance_maps/operations/
- ChromoLooping-main/distance_maps/operations/__init__.py
- ChromoLooping-main/distance_maps/operations/heatmap_toolbox.py
- ChromoLooping-main/distance_matrix.py
- ChromoLooping-main/image_driven_modeling.ipynb
- ChromoLooping-main/image_statistics.ipynb
- ChromoLooping-main/modeling_scripts/
- ChromoLooping-main/modeling_scripts/__init__.py
- ChromoLooping-main/modeling_scripts/modeling_operations/
- ChromoLooping-main/modeling_scripts/modeling_operations/__init__.py
- ChromoLooping-main/modeling_scripts/modeling_operations/create_structure.py
- ChromoLooping-main/modeling_scripts/smoothing_operations/
- ChromoLooping-main/modeling_scripts/smoothing_operations/__init__.py
- ChromoLooping-main/modeling_scripts/smoothing_operations/distance.py
- ChromoLooping-main/modeling_scripts/smoothing_operations/spline.py
- ChromoLooping-main/multiple_image_stats.py
- ChromoLooping-main/peak_stats/
- ChromoLooping-main/peak_stats/__init__.py
- ChromoLooping-main/peak_stats/export_pdb/
- ChromoLooping-main/peak_stats/export_pdb/__init__.py
- ChromoLooping-main/peak_stats/export_pdb/ascii_2_pdb.py
- ChromoLooping-main/peak_stats/reader/
- ChromoLooping-main/peak_stats/reader/__init__.py
- ChromoLooping-main/peak_stats/reader/peaks.py
- ChromoLooping-main/peak_stats/reader/read_peaks.py
- ChromoLooping-main/peak_stats/statistics/
- ChromoLooping-main/peak_stats/statistics/__init__.py
- ChromoLooping-main/peak_stats/statistics/multiple_img_stats.py
- ChromoLooping-main/peak_stats/statistics/single_img_stats.py
- ChromoLooping-main/plot_histograms.py
- ChromoLooping-main/plot_peaks.py
- ChromoLooping-main/requirements.txt
- ChromoLooping-main/save_pdb_from_ascii.py
- ChromoLooping-main/smooth_model.py
- ChromoLooping-main/stats_from_ascii.py
