# Supplementary material for: Super-resolution visualization of chromatin loop folding in human lymphoblastoid cells using interferometric photoactivated localization microscopy
Source: Sci Rep. 2022 May 20;12:8582. doi: 10.1038/s41598-022-12568-9 (PMC9122977; doi:10.1038/s41598-022-12568-9)
Supplement: Supplementary file 2 — Supplementary Information 2. [file 41598_2022_12568_MOESM2_ESM.zip › ChromoLooping-main/connect_tsp.py]

#!/usr/bin/env python
# -*- coding: utf-8 -*-
"""
@author: zparteka
"""

import argparse
from modeling_scripts.modeling_operations.create_structure import load_points, save_pdb
from modeling_scripts.modeling_operations.create_structure import run_image_tsp
from scipy.spatial.distance import squareform, pdist


def main():
    parser = argparse.ArgumentParser(
        description="From unorganized set of points (--pdb) create a polymer like structure using greedy TSP solution.")
    parser.add_argument('-p', '--pdb', help='PDB file with unorganized points', type=str, required=True)
    parser.add_argument('-o', '--optimization_steps', type=int, default=10,
                        help="Maximum number of optimization run on TSP path. default=10")
    args = parser.parse_args()

    if args.pdb.endswith(".pdb"):
        in_points = load_points(infile=args.pdb)
        graph = squareform(pdist(in_points))
        arranged_points = run_image_tsp(graph=graph, points=in_points, endpoints=None,
                                        optimization_steps=args.optimization_steps)
        save_pdb(points=arranged_points, filename=args.pdb[:-4] + "_tsp.pdb", connect=True)

    else:
        raise Exception("Points are required to be in .pdb format.")


if __name__ == '__main__':
    main()
