# Supplementary material for: Super-resolution visualization of chromatin loop folding in human lymphoblastoid cells using interferometric photoactivated localization microscopy
Source: Sci Rep. 2022 May 20;12:8582. doi: 10.1038/s41598-022-12568-9 (PMC9122977; doi:10.1038/s41598-022-12568-9)
Supplement: Supplementary file 2 — Supplementary Information 2. [file 41598_2022_12568_MOESM2_ESM.zip › ChromoLooping-main/data/3d_models/image10_smooth3331.pdb]

ATOM      1  B   BEA A   1     951.8801017.720 101.532  0.00  0.00           C
ATOM      2  B   BEA A   2     948.8851017.564 102.174  0.00  0.00           C
ATOM      3  B   BEA A   3     946.0401017.312 102.737  0.00  0.00           C
ATOM      4  B   BEA A   4     943.0901016.939 103.272  0.00  0.00           C
ATOM      5  B   BEA A   5     940.0361016.434 103.771  0.00  0.00           C
ATOM      6  B   BEA A   6     937.1951015.851 104.186  0.00  0.00           C
ATOM      7  B   BEA A   7     934.2411015.129 104.564  0.00  0.00           C
ATOM      8  B   BEA A   8     931.3291014.300 104.885  0.00  0.00           C
ATOM      9  B   BEA A   9     928.6081013.416 105.136  0.00  0.00           C
ATOM     10  B   BEA A  10     925.7621012.379 105.348  0.00  0.00           C
ATOM     11  B   BEA A  11     922.9421011.236 105.506  0.00  0.00           C
ATOM     12  B   BEA A  12     920.1441009.985 105.610  0.00  0.00           C
ATOM     13  B   BEA A  13     917.5121008.700 105.661  0.00  0.00           C
ATOM     14  B   BEA A  14     914.7441007.237 105.663  0.00  0.00           C
ATOM     15  B   BEA A  15     912.1331005.748 105.616  0.00  0.00           C
ATOM     16  B   BEA A  16     909.6711004.246 105.528  0.00  0.00           C
ATOM     17  B   BEA A  17     907.0701002.555 105.389  0.00  0.00           C
ATOM     18  B   BEA A  18     904.6121000.857 105.213  0.00  0.00           C
ATOM     19  B   BEA A  19     902.154 999.061 104.992  0.00  0.00           C
ATOM     20  B   BEA A  20     899.833 997.275 104.743  0.00  0.00           C
ATOM     21  B   BEA A  21     897.508 995.396 104.454  0.00  0.00           C
ATOM     22  B   BEA A  22     895.179 993.424 104.124  0.00  0.00           C
ATOM     23  B   BEA A  23     892.981 991.478 103.775  0.00  0.00           C
ATOM     24  B   BEA A  24     890.777 989.445 103.388  0.00  0.00           C
ATOM     25  B   BEA A  25     888.568 987.324 102.963  0.00  0.00           C
ATOM     26  B   BEA A  26     886.485 985.247 102.527  0.00  0.00           C
ATOM     27  B   BEA A  27     884.396 983.089 102.056  0.00  0.00           C
ATOM     28  B   BEA A  28     882.430 980.988 101.583  0.00  0.00           C
ATOM     29  B   BEA A  29     880.330 978.669 101.043  0.00  0.00           C
ATOM     30  B   BEA A  30     878.479 976.561 100.538  0.00  0.00           C
ATOM     31  B   BEA A  31     876.495 974.235  99.968  0.00  0.00           C
ATOM     32  B   BEA A  32     874.631 971.987  99.403  0.00  0.00           C
ATOM     33  B   BEA A  33     872.761 969.670  98.809  0.00  0.00           C
ATOM     34  B   BEA A  34     870.887 967.284  98.186  0.00  0.00           C
ATOM     35  B   BEA A  35     869.130 964.993  97.577  0.00  0.00           C
ATOM     36  B   BEA A  36     867.368 962.639  96.941  0.00  0.00           C
ATOM     37  B   BEA A  37     865.601 960.225  96.280  0.00  0.00           C
ATOM     38  B   BEA A  38     863.950 957.919  95.639  0.00  0.00           C
ATOM     39  B   BEA A  39     862.175 955.387  94.926  0.00  0.00           C
ATOM     40  B   BEA A  40     860.515 952.969  94.237  0.00  0.00           C
ATOM     41  B   BEA A  41     858.970 950.674  93.576  0.00  0.00           C
ATOM     42  B   BEA A  42     857.302 948.152  92.843  0.00  0.00           C
ATOM     43  B   BEA A  43     855.748 945.759  92.140  0.00  0.00           C
ATOM     44  B   BEA A  44     854.190 943.318  91.416  0.00  0.00           C
ATOM     45  B   BEA A  45     852.629 940.831  90.673  0.00  0.00           C
ATOM     46  B   BEA A  46     851.065 938.299  89.910  0.00  0.00           C
ATOM     47  B   BEA A  47     849.499 935.721  89.127  0.00  0.00           C
ATOM     48  B   BEA A  48     848.044 933.290  88.384  0.00  0.00           C
ATOM     49  B   BEA A  49     846.586 930.820  87.624  0.00  0.00           C
ATOM     50  B   BEA A  50     845.125 928.311  86.847  0.00  0.00           C
ATOM     51  B   BEA A  51     843.662 925.764  86.053  0.00  0.00           C
ATOM     52  B   BEA A  52     842.197 923.179  85.243  0.00  0.00           C
ATOM     53  B   BEA A  53     840.841 920.758  84.481  0.00  0.00           C
ATOM     54  B   BEA A  54     839.373 918.103  83.640  0.00  0.00           C
ATOM     55  B   BEA A  55     838.013 915.617  82.849  0.00  0.00           C
ATOM     56  B   BEA A  56     836.651 913.099  82.045  0.00  0.00           C
ATOM     57  B   BEA A  57     835.287 910.551  81.228  0.00  0.00           C
ATOM     58  B   BEA A  58     833.922 907.974  80.397  0.00  0.00           C
ATOM     59  B   BEA A  59     832.556 905.369  79.555  0.00  0.00           C
ATOM     60  B   BEA A  60     831.188 902.736  78.700  0.00  0.00           C
ATOM     61  B   BEA A  61     829.927 900.286  77.902  0.00  0.00           C
ATOM     62  B   BEA A  62     828.557 897.601  77.025  0.00  0.00           C
ATOM     63  B   BEA A  63     827.293 895.104  76.206  0.00  0.00           C
ATOM     64  B   BEA A  64     825.922 892.371  75.308  0.00  0.00           C
ATOM     65  B   BEA A  65     824.656 889.830  74.470  0.00  0.00           C
ATOM     66  B   BEA A  66     823.389 887.268  73.623  0.00  0.00           C
ATOM     67  B   BEA A  67     822.121 884.686  72.767  0.00  0.00           C
ATOM     68  B   BEA A  68     820.853 882.085  71.904  0.00  0.00           C
ATOM     69  B   BEA A  69     819.583 879.466  71.032  0.00  0.00           C
ATOM     70  B   BEA A  70     818.313 876.829  70.152  0.00  0.00           C
ATOM     71  B   BEA A  71     817.042 874.177  69.266  0.00  0.00           C
ATOM     72  B   BEA A  72     815.876 871.728  68.446  0.00  0.00           C
ATOM     73  B   BEA A  73     814.604 869.045  67.546  0.00  0.00           C
ATOM     74  B   BEA A  74     813.332 866.348  66.640  0.00  0.00           C
ATOM     75  B   BEA A  75     812.164 863.860  65.803  0.00  0.00           C
ATOM     76  B   BEA A  76     810.891 861.138  64.886  0.00  0.00           C
ATOM     77  B   BEA A  77     809.721 858.627  64.039  0.00  0.00           C
ATOM     78  B   BEA A  78     808.551 856.107  63.188  0.00  0.00           C
ATOM     79  B   BEA A  79     807.277 853.353  62.257  0.00  0.00           C
ATOM     80  B   BEA A  80     806.106 850.815  61.397  0.00  0.00           C
ATOM     81  B   BEA A  81     804.832 848.044  60.459  0.00  0.00           C
ATOM     82  B   BEA A  82     803.661 845.490  59.593  0.00  0.00           C
ATOM     83  B   BEA A  83     802.489 842.931  58.725  0.00  0.00           C
ATOM     84  B   BEA A  84     801.317 840.366  57.854  0.00  0.00           C
ATOM     85  B   BEA A  85     800.042 837.570  56.904  0.00  0.00           C
ATOM     86  B   BEA A  86     798.870 834.996  56.030  0.00  0.00           C
ATOM     87  B   BEA A  87     797.698 832.420  55.154  0.00  0.00           C
ATOM     88  B   BEA A  88     796.525 829.840  54.277  0.00  0.00           C
ATOM     89  B   BEA A  89     795.353 827.259  53.399  0.00  0.00           C
ATOM     90  B   BEA A  90     794.078 824.451  52.444  0.00  0.00           C
ATOM     91  B   BEA A  91     792.905 821.869  51.565  0.00  0.00           C
ATOM     92  B   BEA A  92     791.733 819.287  50.687  0.00  0.00           C
ATOM     93  B   BEA A  93     790.560 816.707  49.810  0.00  0.00           C
ATOM     94  B   BEA A  94     789.388 814.129  48.934  0.00  0.00           C
ATOM     95  B   BEA A  95     788.216 811.554  48.058  0.00  0.00           C
ATOM     96  B   BEA A  96     786.941 808.757  47.108  0.00  0.00           C
ATOM     97  B   BEA A  97     785.769 806.190  46.236  0.00  0.00           C
ATOM     98  B   BEA A  98     784.597 803.628  45.367  0.00  0.00           C
ATOM     99  B   BEA A  99     783.426 801.072  44.500  0.00  0.00           C
ATOM    100  B   BEA A 100     782.151 798.297  43.560  0.00  0.00           C
ATOM    101  B   BEA A 101     780.980 795.756  42.699  0.00  0.00           C
ATOM    102  B   BEA A 102     779.810 793.222  41.842  0.00  0.00           C
ATOM    103  B   BEA A 103     778.536 790.473  40.913  0.00  0.00           C
ATOM    104  B   BEA A 104     777.366 787.958  40.065  0.00  0.00           C
ATOM    105  B   BEA A 105     776.093 785.231  39.145  0.00  0.00           C
ATOM    106  B   BEA A 106     774.924 782.738  38.306  0.00  0.00           C
ATOM    107  B   BEA A 107     772.380 777.347  36.495  0.00  0.00           C
ATOM    108  B   BEA A 108     771.213 774.893  35.673  0.00  0.00           C
ATOM    109  B   BEA A 109     769.942 772.234  34.783  0.00  0.00           C
ATOM    110  B   BEA A 110     768.672 769.590  33.901  0.00  0.00           C
ATOM    111  B   BEA A 111     767.402 766.964  33.026  0.00  0.00           C
ATOM    112  B   BEA A 112     766.133 764.356  32.159  0.00  0.00           C
ATOM    113  B   BEA A 113     764.865 761.766  31.300  0.00  0.00           C
ATOM    114  B   BEA A 114     763.597 759.196  30.450  0.00  0.00           C
ATOM    115  B   BEA A 115     762.331 756.646  29.608  0.00  0.00           C
ATOM    116  B   BEA A 116     759.695 751.398  27.883  0.00  0.00           C
ATOM    117  B   BEA A 117     758.432 748.914  27.070  0.00  0.00           C
ATOM    118  B   BEA A 118     757.062 746.244  26.200  0.00  0.00           C
ATOM    119  B   BEA A 119     755.802 743.808  25.408  0.00  0.00           C
ATOM    120  B   BEA A 120     754.435 741.191  24.560  0.00  0.00           C
ATOM    121  B   BEA A 121     753.070 738.601  23.724  0.00  0.00           C
ATOM    122  B   BEA A 122     751.705 736.041  22.901  0.00  0.00           C
ATOM    123  B   BEA A 123     750.343 733.510  22.091  0.00  0.00           C
ATOM    124  B   BEA A 124     748.982 731.010  21.294  0.00  0.00           C
ATOM    125  B   BEA A 125     747.513 728.341  20.447  0.00  0.00           C
ATOM    126  B   BEA A 126     746.156 725.905  19.679  0.00  0.00           C
ATOM    127  B   BEA A 127     744.691 723.306  18.862  0.00  0.00           C
ATOM    128  B   BEA A 128     743.227 720.743  18.062  0.00  0.00           C
ATOM    129  B   BEA A 129     741.765 718.218  17.278  0.00  0.00           C
ATOM    130  B   BEA A 130     735.831 708.324  14.255  0.00  0.00           C
ATOM    131  B   BEA A 131     734.269 705.817  13.503  0.00  0.00           C
ATOM    132  B   BEA A 132     732.710 703.356  12.771  0.00  0.00           C
ATOM    133  B   BEA A 133     727.821 695.906  10.595  0.00  0.00           C
ATOM    134  B   BEA A 134     726.277 693.641   9.947  0.00  0.00           C
ATOM    135  B   BEA A 135     724.501 691.084   9.224  0.00  0.00           C
ATOM    136  B   BEA A 136     722.848 688.755   8.573  0.00  0.00           C
ATOM    137  B   BEA A 137     721.079 686.316   7.901  0.00  0.00           C
ATOM    138  B   BEA A 138     719.315 683.938   7.255  0.00  0.00           C
ATOM    139  B   BEA A 139     717.555 681.622   6.635  0.00  0.00           C
ATOM    140  B   BEA A 140     715.801 679.367   6.042  0.00  0.00           C
ATOM    141  B   BEA A 141     713.930 677.021   5.435  0.00  0.00           C
ATOM    142  B   BEA A 142     712.064 674.743   4.858  0.00  0.00           C
ATOM    143  B   BEA A 143     710.204 672.533   4.310  0.00  0.00           C
ATOM    144  B   BEA A 144     708.223 670.248   3.757  0.00  0.00           C
ATOM    145  B   BEA A 145     706.249 668.038   3.236  0.00  0.00           C
ATOM    146  B   BEA A 146     704.151 665.766   2.717  0.00  0.00           C
ATOM    147  B   BEA A 147     702.190 663.709   2.262  0.00  0.00           C
ATOM    148  B   BEA A 148     700.104 661.597   1.811  0.00  0.00           C
ATOM    149  B   BEA A 149     697.893 659.439   1.369  0.00  0.00           C
ATOM    150  B   BEA A 150     695.687 657.369   0.966  0.00  0.00           C
ATOM    151  B   BEA A 151     693.487 655.387   0.601  0.00  0.00           C
ATOM    152  B   BEA A 152     691.292 653.492   0.274  0.00  0.00           C
ATOM    153  B   BEA A 153     688.966 651.572  -0.033  0.00  0.00           C
ATOM    154  B   BEA A 154     686.644 649.744  -0.300  0.00  0.00           C
ATOM    155  B   BEA A 155     684.186 647.906  -0.539  0.00  0.00           C
ATOM    156  B   BEA A 156     679.270 644.526  -0.886  0.00  0.00           C
ATOM    157  B   BEA A 157     676.667 642.892  -0.999  0.00  0.00           C
ATOM    158  B   BEA A 158     674.059 641.361  -1.065  0.00  0.00           C
ATOM    159  B   BEA A 159     671.442 639.932  -1.083  0.00  0.00           C
ATOM    160  B   BEA A 160     666.026 637.305  -0.973  0.00  0.00           C
ATOM    161  B   BEA A 161     663.216 636.115  -0.838  0.00  0.00           C
ATOM    162  B   BEA A 162     654.622 633.184  -0.108  0.00  0.00           C
ATOM    163  B   BEA A 163     651.844 632.459   0.227  0.00  0.00           C
ATOM    164  B   BEA A 164     648.864 631.799   0.640  0.00  0.00           C
ATOM    165  B   BEA A 165     645.994 631.276   1.088  0.00  0.00           C
ATOM    166  B   BEA A 166     643.070 630.856   1.595  0.00  0.00           C
ATOM    167  B   BEA A 167     640.086 630.541   2.163  0.00  0.00           C
ATOM    168  B   BEA A 168     637.036 630.337   2.797  0.00  0.00           C
ATOM    169  B   BEA A 169     634.083 630.249   3.460  0.00  0.00           C
ATOM    170  B   BEA A 170     631.227 630.240   4.144  0.00  0.00           C
ATOM    171  B   BEA A 171     628.292 630.268   4.885  0.00  0.00           C
ATOM    172  B   BEA A 172     625.450 630.292   5.635  0.00  0.00           C
ATOM    173  B   BEA A 173     622.525 630.278   6.434  0.00  0.00           C
ATOM    174  B   BEA A 174     619.511 630.187   7.282  0.00  0.00           C
ATOM    175  B   BEA A 175     613.741 629.676   8.956  0.00  0.00           C
ATOM    176  B   BEA A 176     610.980 629.225   9.774  0.00  0.00           C
ATOM    177  B   BEA A 177     608.104 628.587  10.632  0.00  0.00           C
ATOM    178  B   BEA A 178     605.293 627.776  11.475  0.00  0.00           C
ATOM    179  B   BEA A 179     602.540 626.790  12.300  0.00  0.00           C
ATOM    180  B   BEA A 180     600.043 625.719  13.048  0.00  0.00           C
ATOM    181  B   BEA A 181     597.402 624.395  13.835  0.00  0.00           C
ATOM    182  B   BEA A 182     594.814 622.898  14.601  0.00  0.00           C
ATOM    183  B   BEA A 183     592.283 621.236  15.344  0.00  0.00           C
ATOM    184  B   BEA A 184     590.026 619.585  16.001  0.00  0.00           C
ATOM    185  B   BEA A 185     587.630 617.654  16.691  0.00  0.00           C
ATOM    186  B   BEA A 186     585.548 615.831  17.286  0.00  0.00           C
ATOM    187  B   BEA A 187     583.409 613.828  17.904  0.00  0.00           C
ATOM    188  B   BEA A 188     581.264 611.698  18.540  0.00  0.00           C
ATOM    189  B   BEA A 189     579.164 609.495  19.188  0.00  0.00           C
ATOM    190  B   BEA A 190     577.156 607.279  19.845  0.00  0.00           C
ATOM    191  B   BEA A 191     575.284 605.109  20.506  0.00  0.00           C
ATOM    192  B   BEA A 192     573.420 602.836  21.232  0.00  0.00           C
ATOM    193  B   BEA A 193     571.648 600.549  22.016  0.00  0.00           C
ATOM    194  B   BEA A 194     569.931 598.172  22.919  0.00  0.00           C
ATOM    195  B   BEA A 195     568.443 595.904  23.915  0.00  0.00           C
ATOM    196  B   BEA A 196     567.087 593.453  25.269  0.00  0.00           C
ATOM    197  B   BEA A 197     566.396 591.306  27.096  0.00  0.00           C
ATOM    198  B   BEA A 198     567.389 590.409  29.681  0.00  0.00           C
ATOM    199  B   BEA A 199     569.402 591.201  31.609  0.00  0.00           C
ATOM    200  B   BEA A 200     571.614 592.635  33.266  0.00  0.00           C
ATOM    201  B   BEA A 201     573.545 594.389  34.827  0.00  0.00           C
ATOM    202  B   BEA A 202     574.499 596.526  36.483  0.00  0.00           C
ATOM    203  B   BEA A 203     572.912 598.534  37.870  0.00  0.00           C
ATOM    204  B   BEA A 204     570.285 599.904  38.669  0.00  0.00           C
ATOM    205  B   BEA A 205     567.544 601.057  39.243  0.00  0.00           C
ATOM    206  B   BEA A 206     564.832 602.207  39.752  0.00  0.00           C
ATOM    207  B   BEA A 207     562.102 603.541  40.301  0.00  0.00           C
ATOM    208  B   BEA A 208     559.674 605.070  40.912  0.00  0.00           C
ATOM    209  B   BEA A 209     555.932 609.504  42.706  0.00  0.00           C
ATOM    210  B   BEA A 210     554.983 612.027  43.740  0.00  0.00           C
ATOM    211  B   BEA A 211     554.458 614.899  44.924  0.00  0.00           C
ATOM    212  B   BEA A 212     554.346 617.608  46.044  0.00  0.00           C
ATOM    213  B   BEA A 213     554.510 620.296  47.158  0.00  0.00           C
ATOM    214  B   BEA A 214     554.918 623.144  48.338  0.00  0.00           C
ATOM    215  B   BEA A 215     555.484 625.830  49.452  0.00  0.00           C
ATOM    216  B   BEA A 216     556.204 628.550  50.578  0.00  0.00           C
ATOM    217  B   BEA A 217     557.041 631.241  51.692  0.00  0.00           C
ATOM    218  B   BEA A 218     557.950 633.842  52.766  0.00  0.00           C
ATOM    219  B   BEA A 219     560.073 639.191  54.962  0.00  0.00           C
ATOM    220  B   BEA A 220     561.164 641.710  55.986  0.00  0.00           C
ATOM    221  B   BEA A 221     562.320 644.288  57.024  0.00  0.00           C
ATOM    222  B   BEA A 222     563.472 646.841  58.033  0.00  0.00           C
ATOM    223  B   BEA A 223     564.567 649.551  59.042  0.00  0.00           C
ATOM    224  B   BEA A 224     560.948 647.346  57.575  0.00  0.00           C
ATOM    225  B   BEA A 225     558.761 645.374  56.590  0.00  0.00           C
ATOM    226  B   BEA A 226     556.506 643.508  55.663  0.00  0.00           C
ATOM    227  B   BEA A 227     551.729 640.305  54.057  0.00  0.00           C
ATOM    228  B   BEA A 228     549.096 639.065  53.411  0.00  0.00           C
ATOM    229  B   BEA A 229     546.291 638.246  52.946  0.00  0.00           C
ATOM    230  B   BEA A 230     543.350 638.031  52.743  0.00  0.00           C
ATOM    231  B   BEA A 231     540.202 638.495  52.840  0.00  0.00           C
ATOM    232  B   BEA A 232     537.459 639.406  53.163  0.00  0.00           C
ATOM    233  B   BEA A 233     534.712 640.738  53.695  0.00  0.00           C
ATOM    234  B   BEA A 234     532.226 642.272  54.352  0.00  0.00           C
ATOM    235  B   BEA A 235     529.866 643.995  55.131  0.00  0.00           C
ATOM    236  B   BEA A 236     527.706 645.784  55.987  0.00  0.00           C
ATOM    237  B   BEA A 237     525.520 647.791  57.012  0.00  0.00           C
ATOM    238  B   BEA A 238     523.630 649.679  58.060  0.00  0.00           C
ATOM    239  B   BEA A 239     520.004 653.595  60.998  0.00  0.00           C
ATOM    240  B   BEA A 240     520.039 653.171  63.369  0.00  0.00           C
ATOM    241  B   BEA A 241     521.741 650.926  64.459  0.00  0.00           C
ATOM    242  B   BEA A 242     523.570 648.631  65.217  0.00  0.00           C
ATOM    243  B   BEA A 243     525.439 646.346  65.881  0.00  0.00           C
ATOM    244  B   BEA A 244     527.238 644.193  66.489  0.00  0.00           C
ATOM    245  B   BEA A 245     529.214 641.871  67.161  0.00  0.00           C
ATOM    246  B   BEA A 246     531.125 639.665  67.835  0.00  0.00           C
ATOM    247  B   BEA A 247     533.054 637.478  68.554  0.00  0.00           C
ATOM    248  B   BEA A 248     534.949 635.369  69.311  0.00  0.00           C
ATOM    249  B   BEA A 249     536.947 633.188  70.175  0.00  0.00           C
ATOM    250  B   BEA A 250     538.839 631.166  71.065  0.00  0.00           C
ATOM    251  B   BEA A 251     540.966 628.944  72.163  0.00  0.00           C
ATOM    252  B   BEA A 252     542.936 626.942  73.285  0.00  0.00           C
ATOM    253  B   BEA A 253     544.725 625.173  74.405  0.00  0.00           C
ATOM    254  B   BEA A 254     546.691 623.289  75.763  0.00  0.00           C
ATOM    255  B   BEA A 255     548.630 621.500  77.254  0.00  0.00           C
ATOM    256  B   BEA A 256     550.527 619.828  78.882  0.00  0.00           C
ATOM    257  B   BEA A 257     552.369 618.288  80.657  0.00  0.00           C
ATOM    258  B   BEA A 258     554.316 616.770  82.780  0.00  0.00           C
ATOM    259  B   BEA A 259     556.019 615.554  84.897  0.00  0.00           C
ATOM    260  B   BEA A 260     557.647 614.511  87.198  0.00  0.00           C
ATOM    261  B   BEA A 261     559.195 613.643  89.665  0.00  0.00           C
ATOM    262  B   BEA A 262     560.522 613.005  92.016  0.00  0.00           C
ATOM    263  B   BEA A 263     561.897 612.466  94.709  0.00  0.00           C
ATOM    264  B   BEA A 264     563.168 612.095  97.461  0.00  0.00           C
ATOM    265  B   BEA A 265     564.328 611.888 100.231  0.00  0.00           C
ATOM    266  B   BEA A 266     565.370 611.836 102.971  0.00  0.00           C
ATOM    267  B   BEA A 267     566.373 611.944 105.895  0.00  0.00           C
ATOM    268  B   BEA A 268     567.228 612.207 108.683  0.00  0.00           C
ATOM    269  B   BEA A 269     568.057 612.692 111.767  0.00  0.00           C
ATOM    270  B   BEA A 270     568.691 613.331 114.554  0.00  0.00           C
ATOM    271  B   BEA A 271     569.209 614.225 117.400  0.00  0.00           C
ATOM    272  B   BEA A 272     569.546 615.390 120.119  0.00  0.00           C
ATOM    273  B   BEA A 273     569.649 616.917 122.656  0.00  0.00           C
ATOM    274  B   BEA A 274     569.388 619.050 124.924  0.00  0.00           C
ATOM    275  B   BEA A 275     567.499 624.326 126.345  0.00  0.00           C
ATOM    276  B   BEA A 276     566.198 626.815 125.505  0.00  0.00           C
ATOM    277  B   BEA A 277     564.884 629.238 124.214  0.00  0.00           C
ATOM    278  B   BEA A 278     563.670 631.692 122.770  0.00  0.00           C
ATOM    279  B   BEA A 279     562.694 634.178 121.428  0.00  0.00           C
ATOM    280  B   BEA A 280     562.059 636.916 120.360  0.00  0.00           C
ATOM    281  B   BEA A 281     562.906 642.650 120.721  0.00  0.00           C
ATOM    282  B   BEA A 282     564.251 645.018 122.129  0.00  0.00           C
ATOM    283  B   BEA A 283     565.722 646.962 123.721  0.00  0.00           C
ATOM    284  B   BEA A 284     567.442 648.856 125.574  0.00  0.00           C
ATOM    285  B   BEA A 285     569.206 650.550 127.425  0.00  0.00           C
ATOM    286  B   BEA A 286     570.927 652.035 129.134  0.00  0.00           C
ATOM    287  B   BEA A 287     574.839 654.887 130.869  0.00  0.00           C
ATOM    288  B   BEA A 288     574.182 654.364 128.047  0.00  0.00           C
ATOM    289  B   BEA A 289     573.247 653.635 125.194  0.00  0.00           C
ATOM    290  B   BEA A 290     571.480 652.120 119.509  0.00  0.00           C
ATOM    291  B   BEA A 291     571.895 650.824 111.272  0.00  0.00           C
ATOM    292  B   BEA A 292     574.723 651.764 111.073  0.00  0.00           C
ATOM    293  B   BEA A 293     577.321 653.188 111.694  0.00  0.00           C
ATOM    294  B   BEA A 294     576.378 655.256 110.770  0.00  0.00           C
ATOM    295  B   BEA A 295     574.074 656.472 109.287  0.00  0.00           C
ATOM    296  B   BEA A 296     572.037 657.848 107.714  0.00  0.00           C
ATOM    297  B   BEA A 297     570.221 659.584 105.943  0.00  0.00           C
ATOM    298  B   BEA A 298     568.775 661.570 104.116  0.00  0.00           C
ATOM    299  B   BEA A 299     567.729 663.641 102.384  0.00  0.00           C
ATOM    300  B   BEA A 300     566.933 665.933 100.637  0.00  0.00           C
ATOM    301  B   BEA A 301     566.351 668.407  98.931  0.00  0.00           C
ATOM    302  B   BEA A 302     565.925 670.989  97.347  0.00  0.00           C
ATOM    303  B   BEA A 303     565.570 673.570  95.975  0.00  0.00           C
ATOM    304  B   BEA A 304     565.133 676.336  94.783  0.00  0.00           C
ATOM    305  B   BEA A 305     564.411 679.196  93.952  0.00  0.00           C
ATOM    306  B   BEA A 306     563.174 681.775  93.763  0.00  0.00           C
ATOM    307  B   BEA A 307     558.938 685.574  95.497  0.00  0.00           C
ATOM    308  B   BEA A 308     556.432 686.644  97.055  0.00  0.00           C
ATOM    309  B   BEA A 309     554.010 687.273  98.733  0.00  0.00           C
ATOM    310  B   BEA A 310     551.701 687.604 100.440  0.00  0.00           C
ATOM    311  B   BEA A 311     549.276 687.727 102.317  0.00  0.00           C
ATOM    312  B   BEA A 312     546.991 687.666 104.147  0.00  0.00           C
ATOM    313  B   BEA A 313     544.534 687.431 106.169  0.00  0.00           C
ATOM    314  B   BEA A 314     542.334 687.084 108.019  0.00  0.00           C
ATOM    315  B   BEA A 315     540.042 686.594 109.980  0.00  0.00           C
ATOM    316  B   BEA A 316     537.885 686.016 111.854  0.00  0.00           C
ATOM    317  B   BEA A 317     535.691 685.312 113.783  0.00  0.00           C
ATOM    318  B   BEA A 318     533.483 684.484 115.747  0.00  0.00           C
ATOM    319  B   BEA A 319     531.284 683.536 117.721  0.00  0.00           C
ATOM    320  B   BEA A 320     529.309 682.572 119.509  0.00  0.00           C
ATOM    321  B   BEA A 321     527.191 681.411 121.442  0.00  0.00           C
ATOM    322  B   BEA A 322     523.191 678.800 125.125  0.00  0.00           C
ATOM    323  B   BEA A 323     521.179 677.236 126.992  0.00  0.00           C
ATOM    324  B   BEA A 324     519.310 675.592 128.733  0.00  0.00           C
ATOM    325  B   BEA A 325     517.600 673.885 130.332  0.00  0.00           C
ATOM    326  B   BEA A 326     515.925 671.969 131.900  0.00  0.00           C
ATOM    327  B   BEA A 327     514.332 669.836 133.392  0.00  0.00           C
ATOM    328  B   BEA A 328     512.871 667.480 134.759  0.00  0.00           C
ATOM    329  B   BEA A 329     511.676 665.081 135.869  0.00  0.00           C
ATOM    330  B   BEA A 330     509.929 659.524 137.452  0.00  0.00           C
ATOM    331  B   BEA A 331     509.430 653.485 137.799  0.00  0.00           C
ATOM    332  B   BEA A 332     509.593 650.558 137.578  0.00  0.00           C
ATOM    333  B   BEA A 333     509.986 647.482 137.139  0.00  0.00           C
ATOM    334  B   BEA A 334     510.498 644.753 136.603  0.00  0.00           C
ATOM    335  B   BEA A 335     511.165 641.936 135.931  0.00  0.00           C
ATOM    336  B   BEA A 336     511.972 639.063 135.141  0.00  0.00           C
ATOM    337  B   BEA A 337     512.898 636.166 134.261  0.00  0.00           C
ATOM    338  B   BEA A 338     513.833 633.512 133.397  0.00  0.00           C
ATOM    339  B   BEA A 339     514.825 630.898 132.507  0.00  0.00           C
ATOM    340  B   BEA A 340     515.940 628.130 131.540  0.00  0.00           C
ATOM    341  B   BEA A 341     517.061 625.477 130.606  0.00  0.00           C
ATOM    342  B   BEA A 342     518.155 622.977 129.737  0.00  0.00           C
ATOM    343  B   BEA A 343     519.371 620.264 128.831  0.00  0.00           C
ATOM    344  B   BEA A 344     520.566 617.631 128.019  0.00  0.00           C
ATOM    345  B   BEA A 345     521.757 614.992 127.316  0.00  0.00           C
ATOM    346  B   BEA A 346     522.921 612.339 126.790  0.00  0.00           C
ATOM    347  B   BEA A 347     524.065 609.505 126.572  0.00  0.00           C
ATOM    348  B   BEA A 348     524.960 606.665 127.072  0.00  0.00           C
ATOM    349  B   BEA A 349     525.091 604.390 128.962  0.00  0.00           C
ATOM    350  B   BEA A 350     524.348 603.465 131.632  0.00  0.00           C
ATOM    351  B   BEA A 351     523.136 603.291 134.542  0.00  0.00           C
ATOM    352  B   BEA A 352     521.789 603.535 137.199  0.00  0.00           C
ATOM    353  B   BEA A 353     520.326 604.028 139.712  0.00  0.00           C
ATOM    354  B   BEA A 354     518.654 604.754 142.243  0.00  0.00           C
ATOM    355  B   BEA A 355     516.985 605.592 144.480  0.00  0.00           C
ATOM    356  B   BEA A 356     515.114 606.624 146.695  0.00  0.00           C
ATOM    357  B   BEA A 357     513.229 607.737 148.637  0.00  0.00           C
ATOM    358  B   BEA A 358     511.214 608.989 150.417  0.00  0.00           C
ATOM    359  B   BEA A 359     509.089 610.363 151.972  0.00  0.00           C
ATOM    360  B   BEA A 360     506.682 611.973 153.342  0.00  0.00           C
ATOM    361  B   BEA A 361     501.987 615.240 154.819  0.00  0.00           C
ATOM    362  B   BEA A 362     499.524 616.983 154.982  0.00  0.00           C
ATOM    363  B   BEA A 363     497.082 618.639 154.839  0.00  0.00           C
ATOM    364  B   BEA A 364     494.395 620.260 154.440  0.00  0.00           C
ATOM    365  B   BEA A 365     491.689 621.514 153.891  0.00  0.00           C
ATOM    366  B   BEA A 366     488.935 622.105 153.322  0.00  0.00           C
ATOM    367  B   BEA A 367     486.113 621.283 153.003  0.00  0.00           C
ATOM    368  B   BEA A 368     484.240 619.031 153.218  0.00  0.00           C
ATOM    369  B   BEA A 369     483.009 616.303 153.554  0.00  0.00           C
ATOM    370  B   BEA A 370     482.070 613.241 153.784  0.00  0.00           C
ATOM    371  B   BEA A 371     481.417 610.447 153.710  0.00  0.00           C
ATOM    372  B   BEA A 372     480.826 607.464 153.012  0.00  0.00           C
ATOM    373  B   BEA A 373     480.357 605.214 151.250  0.00  0.00           C
ATOM    374  B   BEA A 374     479.956 604.064 148.548  0.00  0.00           C
ATOM    375  B   BEA A 375     479.558 603.833 145.572  0.00  0.00           C
ATOM    376  B   BEA A 376     479.098 604.189 142.569  0.00  0.00           C
ATOM    377  B   BEA A 377     478.536 604.945 139.638  0.00  0.00           C
ATOM    378  B   BEA A 378     477.918 605.911 136.994  0.00  0.00           C
ATOM    379  B   BEA A 379     477.207 607.140 134.260  0.00  0.00           C
ATOM    380  B   BEA A 380     475.834 609.887 129.229  0.00  0.00           C
ATOM    381  B   BEA A 381     475.186 611.474 126.690  0.00  0.00           C
ATOM    382  B   BEA A 382     474.652 613.162 124.171  0.00  0.00           C
ATOM    383  B   BEA A 383     474.364 614.943 121.670  0.00  0.00           C
ATOM    384  B   BEA A 384     477.083 617.429 118.268  0.00  0.00           C
ATOM    385  B   BEA A 385     479.939 616.598 119.116  0.00  0.00           C
ATOM    386  B   BEA A 386     482.508 615.467 120.397  0.00  0.00           C
ATOM    387  B   BEA A 387     484.764 614.329 121.779  0.00  0.00           C
ATOM    388  B   BEA A 388     486.956 613.134 123.351  0.00  0.00           C
ATOM    389  B   BEA A 389     490.962 610.767 127.357  0.00  0.00           C
ATOM    390  B   BEA A 390     491.276 610.535 129.992  0.00  0.00           C
ATOM    391  B   BEA A 391     488.958 612.139 131.044  0.00  0.00           C
ATOM    392  B   BEA A 392     486.897 614.313 131.768  0.00  0.00           C
ATOM    393  B   BEA A 393     486.055 616.877 132.890  0.00  0.00           C
ATOM    394  B   BEA A 394     486.351 619.566 134.401  0.00  0.00           C
ATOM    395  B   BEA A 395     487.148 621.896 135.935  0.00  0.00           C
ATOM    396  B   BEA A 396     488.174 624.184 137.677  0.00  0.00           C
ATOM    397  B   BEA A 397     488.935 626.227 139.631  0.00  0.00           C
ATOM    398  B   BEA A 398     487.175 626.728 141.531  0.00  0.00           C
ATOM    399  B   BEA A 399     484.483 625.406 142.123  0.00  0.00           C
ATOM    400  B   BEA A 400     479.940 621.725 142.918  0.00  0.00           C
ATOM    401  B   BEA A 401     476.641 616.757 144.414  0.00  0.00           C
ATOM    402  B   BEA A 402     475.150 614.482 145.247  0.00  0.00           C
ATOM    403  B   BEA A 403     472.389 614.673 144.991  0.00  0.00           C
ATOM    404  B   BEA A 404     469.850 616.201 144.326  0.00  0.00           C
ATOM    405  B   BEA A 405     466.948 617.128 144.262  0.00  0.00           C
ATOM    406  B   BEA A 406     464.373 618.234 144.790  0.00  0.00           C
ATOM    407  B   BEA A 407     463.121 621.041 145.107  0.00  0.00           C
ATOM    408  B   BEA A 408     462.710 623.859 145.487  0.00  0.00           C
ATOM    409  B   BEA A 409     463.378 626.776 149.354  0.00  0.00           C
ATOM    410  B   BEA A 410     463.969 625.027 151.736  0.00  0.00           C
ATOM    411  B   BEA A 411     465.279 617.874 157.114  0.00  0.00           C
ATOM    412  B   BEA A 412     465.573 615.141 158.520  0.00  0.00           C
ATOM    413  B   BEA A 413     465.765 612.409 159.653  0.00  0.00           C
ATOM    414  B   BEA A 414     465.865 609.703 160.542  0.00  0.00           C
ATOM    415  B   BEA A 415     465.884 606.758 161.278  0.00  0.00           C
ATOM    416  B   BEA A 416     465.808 603.591 161.830  0.00  0.00           C
ATOM    417  B   BEA A 417     465.664 600.786 162.134  0.00  0.00           C
ATOM    418  B   BEA A 418     465.437 597.821 162.284  0.00  0.00           C
ATOM    419  B   BEA A 419     465.125 594.748 162.269  0.00  0.00           C
ATOM    420  B   BEA A 420     464.728 591.638 162.091  0.00  0.00           C
ATOM    421  B   BEA A 421     464.295 588.813 161.795  0.00  0.00           C
ATOM    422  B   BEA A 422     463.770 585.892 161.363  0.00  0.00           C
ATOM    423  B   BEA A 423     463.127 582.864 160.783  0.00  0.00           C
ATOM    424  B   BEA A 424     462.412 580.041 160.126  0.00  0.00           C
ATOM    425  B   BEA A 425     461.557 577.340 159.392  0.00  0.00           C
ATOM    426  B   BEA A 426     459.016 576.864 159.752  0.00  0.00           C
ATOM    427  B   BEA A 427     458.697 579.655 161.082  0.00  0.00           C
ATOM    428  B   BEA A 428     458.504 582.293 162.345  0.00  0.00           C
ATOM    429  B   BEA A 429     458.347 584.942 163.630  0.00  0.00           C
ATOM    430  B   BEA A 430     458.196 587.678 164.979  0.00  0.00           C
ATOM    431  B   BEA A 431     458.047 590.319 166.304  0.00  0.00           C
ATOM    432  B   BEA A 432     457.688 595.766 169.127  0.00  0.00           C
ATOM    433  B   BEA A 433     457.472 598.425 170.557  0.00  0.00           C
ATOM    434  B   BEA A 434     457.213 601.124 172.050  0.00  0.00           C
ATOM    435  B   BEA A 435     456.935 603.571 173.447  0.00  0.00           C
ATOM    436  B   BEA A 436     456.581 606.200 175.001  0.00  0.00           C
ATOM    437  B   BEA A 437     456.172 608.722 176.556  0.00  0.00           C
ATOM    438  B   BEA A 438     455.662 611.306 178.231  0.00  0.00           C
ATOM    439  B   BEA A 439     455.088 613.670 179.857  0.00  0.00           C
ATOM    440  B   BEA A 440     454.336 616.143 181.690  0.00  0.00           C
ATOM    441  B   BEA A 441     453.513 618.246 183.407  0.00  0.00           C
ATOM    442  B   BEA A 442     452.397 620.369 185.382  0.00  0.00           C
ATOM    443  B   BEA A 443     451.023 622.153 187.411  0.00  0.00           C
ATOM    444  B   BEA A 444     449.350 623.432 189.445  0.00  0.00           C
ATOM    445  B   BEA A 445     447.267 624.041 191.495  0.00  0.00           C
ATOM    446  B   BEA A 446     444.821 623.813 193.440  0.00  0.00           C
ATOM    447  B   BEA A 447     442.434 623.083 195.096  0.00  0.00           C
ATOM    448  B   BEA A 448     440.108 622.168 196.622  0.00  0.00           C
ATOM    449  B   BEA A 449     437.651 621.176 198.244  0.00  0.00           C
ATOM    450  B   BEA A 450     435.335 620.369 199.861  0.00  0.00           C
ATOM    451  B   BEA A 451     432.909 619.825 201.740  0.00  0.00           C
ATOM    452  B   BEA A 452     430.733 619.766 203.658  0.00  0.00           C
ATOM    453  B   BEA A 453     428.496 620.239 205.737  0.00  0.00           C
ATOM    454  B   BEA A 454     426.360 621.257 207.589  0.00  0.00           C
ATOM    455  B   BEA A 455     424.292 622.818 209.003  0.00  0.00           C
ATOM    456  B   BEA A 456     422.334 624.841 209.757  0.00  0.00           C
ATOM    457  B   BEA A 457     420.414 627.337 209.819  0.00  0.00           C
ATOM    458  B   BEA A 458     418.880 629.699 209.403  0.00  0.00           C
ATOM    459  B   BEA A 459     417.425 632.290 208.599  0.00  0.00           C
ATOM    460  B   BEA A 460     416.159 634.928 207.488  0.00  0.00           C
ATOM    461  B   BEA A 461     415.174 637.418 206.196  0.00  0.00           C
ATOM    462  B   BEA A 462     414.439 639.931 204.632  0.00  0.00           C
ATOM    463  B   BEA A 463     414.658 644.329 200.695  0.00  0.00           C
ATOM    464  B   BEA A 464     416.665 644.940 198.791  0.00  0.00           C
ATOM    465  B   BEA A 465     424.766 641.889 196.821  0.00  0.00           C
ATOM    466  B   BEA A 466     427.561 640.633 196.708  0.00  0.00           C
ATOM    467  B   BEA A 467     430.463 639.438 196.765  0.00  0.00           C
ATOM    468  B   BEA A 468     436.080 637.841 197.342  0.00  0.00           C
ATOM    469  B   BEA A 469     439.056 637.721 197.930  0.00  0.00           C
ATOM    470  B   BEA A 470     441.808 638.539 198.736  0.00  0.00           C
ATOM    471  B   BEA A 471     443.945 640.458 199.653  0.00  0.00           C
ATOM    472  B   BEA A 472     447.903 644.782 199.656  0.00  0.00           C
ATOM    473  B   BEA A 473     450.215 645.591 198.064  0.00  0.00           C
ATOM    474  B   BEA A 474     452.388 647.374 197.263  0.00  0.00           C
ATOM    475  B   BEA A 475     454.200 649.825 197.423  0.00  0.00           C
ATOM    476  B   BEA A 476     456.624 651.471 197.146  0.00  0.00           C
ATOM    477  B   BEA A 477     459.346 650.700 195.952  0.00  0.00           C
ATOM    478  B   BEA A 478     462.308 650.286 195.806  0.00  0.00           C
ATOM    479  B   BEA A 479     463.345 648.604 196.556  0.00  0.00           C
ATOM    480  B   BEA A 480     461.413 646.254 196.625  0.00  0.00           C
ATOM    481  B   BEA A 481     459.352 644.089 195.809  0.00  0.00           C
ATOM    482  B   BEA A 482     458.351 642.565 193.550  0.00  0.00           C
ATOM    483  B   BEA A 483     458.648 641.604 190.725  0.00  0.00           C
ATOM    484  B   BEA A 484     459.722 640.449 188.239  0.00  0.00           C
ATOM    485  B   BEA A 485     461.167 638.336 186.956  0.00  0.00           C
ATOM    486  B   BEA A 486     462.329 635.486 187.372  0.00  0.00           C
ATOM    487  B   BEA A 487     462.409 633.283 189.125  0.00  0.00           C
ATOM    488  B   BEA A 488     460.883 632.755 191.785  0.00  0.00           C
ATOM    489  B   BEA A 489     459.022 633.286 193.899  0.00  0.00           C
ATOM    490  B   BEA A 490     456.767 634.379 195.869  0.00  0.00           C
ATOM    491  B   BEA A 491     454.568 635.726 197.205  0.00  0.00           C
ATOM    492  B   BEA A 492     452.255 637.495 197.260  0.00  0.00           C
ATOM    493  B   BEA A 493     451.739 638.344 194.454  0.00  0.00           C
ATOM    494  B   BEA A 494     451.298 638.773 191.758  0.00  0.00           C
ATOM    495  B   BEA A 495     448.999 639.882 193.142  0.00  0.00           C
ATOM    496  B   BEA A 496     446.880 641.701 194.036  0.00  0.00           C
ATOM    497  B   BEA A 497     445.140 644.311 193.587  0.00  0.00           C
ATOM    498  B   BEA A 498     444.356 646.721 192.265  0.00  0.00           C
ATOM    499  B   BEA A 499     445.399 648.209 190.206  0.00  0.00           C
ATOM    500  B   BEA A 500     448.188 648.416 188.710  0.00  0.00           C
ATOM    501  B   BEA A 501     450.898 648.974 187.701  0.00  0.00           C
ATOM    502  B   BEA A 502     452.188 646.657 187.751  0.00  0.00           C
ATOM    503  B   BEA A 503     452.204 643.643 187.992  0.00  0.00           C
ATOM    504  B   BEA A 504     453.517 643.910 186.019  0.00  0.00           C
ATOM    505  B   BEA A 505     455.022 646.074 181.723  0.00  0.00           C
ATOM    506  B   BEA A 506     453.667 643.361 181.194  0.00  0.00           C
ATOM    507  B   BEA A 507     450.935 638.975 178.736  0.00  0.00           C
ATOM    508  B   BEA A 508     450.057 638.120 176.010  0.00  0.00           C
ATOM    509  B   BEA A 509     449.491 637.710 172.964  0.00  0.00           C
ATOM    510  B   BEA A 510     449.074 637.596 169.935  0.00  0.00           C
ATOM    511  B   BEA A 511     448.669 637.807 166.943  0.00  0.00           C
ATOM    512  B   BEA A 512     448.072 638.643 164.252  0.00  0.00           C
ATOM    513  B   BEA A 513     446.761 640.997 164.115  0.00  0.00           C
ATOM    514  B   BEA A 514     445.635 642.994 166.065  0.00  0.00           C
ATOM    515  B   BEA A 515     444.587 644.737 168.362  0.00  0.00           C
ATOM    516  B   BEA A 516     443.552 646.303 170.731  0.00  0.00           C
ATOM    517  B   BEA A 517     442.454 647.717 173.071  0.00  0.00           C
ATOM    518  B   BEA A 518     440.931 649.017 175.409  0.00  0.00           C
ATOM    519  B   BEA A 519     438.512 648.743 175.492  0.00  0.00           C
ATOM    520  B   BEA A 520     437.276 647.150 173.198  0.00  0.00           C
ATOM    521  B   BEA A 521     436.535 645.633 170.882  0.00  0.00           C
ATOM    522  B   BEA A 522     435.908 644.010 168.333  0.00  0.00           C
ATOM    523  B   BEA A 523     435.382 642.419 165.779  0.00  0.00           C
ATOM    524  B   BEA A 524     434.921 640.874 163.254  0.00  0.00           C
ATOM    525  B   BEA A 525     434.488 639.315 160.660  0.00  0.00           C
ATOM    526  B   BEA A 526     434.085 637.797 158.092  0.00  0.00           C
ATOM    527  B   BEA A 527     433.714 636.365 155.627  0.00  0.00           C
ATOM    528  B   BEA A 528     433.334 634.889 153.040  0.00  0.00           C
ATOM    529  B   BEA A 529     432.946 633.394 150.368  0.00  0.00           C
ATOM    530  B   BEA A 530     432.549 631.907 147.650  0.00  0.00           C
ATOM    531  B   BEA A 531     432.144 630.453 144.926  0.00  0.00           C
ATOM    532  B   BEA A 532     431.778 629.208 142.531  0.00  0.00           C
ATOM    533  B   BEA A 533     431.313 627.742 139.616  0.00  0.00           C
ATOM    534  B   BEA A 534     430.889 626.521 137.095  0.00  0.00           C
ATOM    535  B   BEA A 535     429.387 622.934 129.040  0.00  0.00           C
ATOM    536  B   BEA A 536     428.786 621.766 126.131  0.00  0.00           C
ATOM    537  B   BEA A 537     428.181 620.717 123.348  0.00  0.00           C
ATOM    538  B   BEA A 538     427.572 619.780 120.689  0.00  0.00           C
ATOM    539  B   BEA A 539     426.901 618.869 117.902  0.00  0.00           C
ATOM    540  B   BEA A 540     426.166 618.003 114.999  0.00  0.00           C
ATOM    541  B   BEA A 541     425.428 617.262 112.234  0.00  0.00           C
ATOM    542  B   BEA A 542     424.623 616.583 109.370  0.00  0.00           C
ATOM    543  B   BEA A 543     423.819 616.028 106.649  0.00  0.00           C
ATOM    544  B   BEA A 544     422.001 615.175 100.959  0.00  0.00           C
ATOM    545  B   BEA A 545     420.982 614.911  98.014  0.00  0.00           C
ATOM    546  B   BEA A 546     419.963 614.783  95.222  0.00  0.00           C
ATOM    547  B   BEA A 547     418.866 614.785  92.373  0.00  0.00           C
ATOM    548  B   BEA A 548     417.767 614.919  89.670  0.00  0.00           C
ATOM    549  B   BEA A 549     416.586 615.199  86.914  0.00  0.00           C
ATOM    550  B   BEA A 550     415.317 615.644  84.113  0.00  0.00           C
ATOM    551  B   BEA A 551     414.039 616.232  81.446  0.00  0.00           C
ATOM    552  B   BEA A 552     411.364 617.870  76.305  0.00  0.00           C
ATOM    553  B   BEA A 553     409.959 618.931  73.818  0.00  0.00           C
ATOM    554  B   BEA A 554     408.532 620.136  71.431  0.00  0.00           C
ATOM    555  B   BEA A 555     407.082 621.486  69.134  0.00  0.00           C
ATOM    556  B   BEA A 556     405.700 622.882  67.058  0.00  0.00           C
ATOM    557  B   BEA A 557     404.193 624.518  64.914  0.00  0.00           C
ATOM    558  B   BEA A 558     402.752 626.189  62.969  0.00  0.00           C
ATOM    559  B   BEA A 559     401.180 628.124  60.959  0.00  0.00           C
ATOM    560  B   BEA A 560     399.771 629.953  59.251  0.00  0.00           C
ATOM    561  B   BEA A 561     396.851 634.009  55.971  0.00  0.00           C
ATOM    562  B   BEA A 562     395.339 636.244  54.400  0.00  0.00           C
ATOM    563  B   BEA A 563     393.897 638.457  52.976  0.00  0.00           C
ATOM    564  B   BEA A 564     392.421 640.800  51.591  0.00  0.00           C
ATOM    565  B   BEA A 565     391.019 643.099  50.340  0.00  0.00           C
ATOM    566  B   BEA A 566     389.586 645.518  49.123  0.00  0.00           C
ATOM    567  B   BEA A 567     388.230 647.871  48.027  0.00  0.00           C
ATOM    568  B   BEA A 568     386.847 650.333  46.961  0.00  0.00           C
ATOM    569  B   BEA A 569     385.437 652.904  45.928  0.00  0.00           C
ATOM    570  B   BEA A 570     384.110 655.382  45.003  0.00  0.00           C
ATOM    571  B   BEA A 571     382.760 657.959  44.105  0.00  0.00           C
ATOM    572  B   BEA A 572     380.104 663.190  42.465  0.00  0.00           C
ATOM    573  B   BEA A 573     377.589 668.335  41.056  0.00  0.00           C
ATOM    574  B   BEA A 574     376.360 670.915  40.416  0.00  0.00           C
ATOM    575  B   BEA A 575     375.116 673.572  39.799  0.00  0.00           C
ATOM    576  B   BEA A 576     373.858 676.303  39.206  0.00  0.00           C
ATOM    577  B   BEA A 577     372.586 679.107  38.637  0.00  0.00           C
ATOM    578  B   BEA A 578     371.412 681.739  38.138  0.00  0.00           C
ATOM    579  B   BEA A 579     370.226 684.435  37.660  0.00  0.00           C
ATOM    580  B   BEA A 580     369.031 687.194  37.202  0.00  0.00           C
ATOM    581  B   BEA A 581     367.826 690.014  36.765  0.00  0.00           C
ATOM    582  B   BEA A 582     366.721 692.636  36.385  0.00  0.00           C
ATOM    583  B   BEA A 583     365.501 695.570  35.989  0.00  0.00           C
ATOM    584  B   BEA A 584     364.383 698.299  35.645  0.00  0.00           C
ATOM    585  B   BEA A 585     363.259 701.077  35.320  0.00  0.00           C
ATOM    586  B   BEA A 586     362.130 703.903  35.012  0.00  0.00           C
ATOM    587  B   BEA A 587     359.966 709.422  34.474  0.00  0.00           C
ATOM    588  B   BEA A 588     358.932 712.106  34.240  0.00  0.00           C
ATOM    589  B   BEA A 589     357.791 715.107  33.998  0.00  0.00           C
ATOM    590  B   BEA A 590     356.754 717.869  33.793  0.00  0.00           C
ATOM    591  B   BEA A 591     355.716 720.666  33.603  0.00  0.00           C
ATOM    592  B   BEA A 592     354.677 723.497  33.426  0.00  0.00           C
ATOM    593  B   BEA A 593     353.639 726.361  33.262  0.00  0.00           C
ATOM    594  B   BEA A 594     352.602 729.256  33.112  0.00  0.00           C
ATOM    595  B   BEA A 595     351.668 731.892  32.987  0.00  0.00           C
ATOM    596  B   BEA A 596     350.634 734.844  32.861  0.00  0.00           C
ATOM    597  B   BEA A 597     349.604 737.823  32.748  0.00  0.00           C
ATOM    598  B   BEA A 598     348.677 740.534  32.656  0.00  0.00           C
ATOM    599  B   BEA A 599     347.752 743.267  32.574  0.00  0.00           C
ATOM    600  B   BEA A 600     346.733 746.315  32.494  0.00  0.00           C
ATOM    601  B   BEA A 601     345.817 749.089  32.431  0.00  0.00           C
ATOM    602  B   BEA A 602     344.906 751.880  32.377  0.00  0.00           C
ATOM    603  B   BEA A 603     343.903 754.986  32.327  0.00  0.00           C
ATOM    604  B   BEA A 604     343.003 757.809  32.291  0.00  0.00           C
ATOM    605  B   BEA A 605     342.109 760.647  32.262  0.00  0.00           C
ATOM    606  B   BEA A 606     341.222 763.496  32.241  0.00  0.00           C
ATOM    607  B   BEA A 607     340.340 766.357  32.227  0.00  0.00           C
ATOM    608  B   BEA A 608     339.466 769.227  32.221  0.00  0.00           C
ATOM    609  B   BEA A 609     338.597 772.106  32.221  0.00  0.00           C
ATOM    610  B   BEA A 610     337.736 774.992  32.229  0.00  0.00           C
ATOM    611  B   BEA A 611     336.881 777.884  32.242  0.00  0.00           C
ATOM    612  B   BEA A 612     336.032 780.779  32.262  0.00  0.00           C
ATOM    613  B   BEA A 613     335.191 783.678  32.288  0.00  0.00           C
ATOM    614  B   BEA A 614     334.356 786.578  32.319  0.00  0.00           C
ATOM    615  B   BEA A 615     333.528 789.478  32.356  0.00  0.00           C
ATOM    616  B   BEA A 616     332.707 792.376  32.397  0.00  0.00           C
ATOM    617  B   BEA A 617     331.893 795.272  32.444  0.00  0.00           C
ATOM    618  B   BEA A 618     331.086 798.164  32.495  0.00  0.00           C
ATOM    619  B   BEA A 619     330.286 801.050  32.550  0.00  0.00           C
ATOM    620  B   BEA A 620     329.493 803.929  32.610  0.00  0.00           C
ATOM    621  B   BEA A 621     328.706 806.799  32.673  0.00  0.00           C
ATOM    622  B   BEA A 622     327.845 809.963  32.746  0.00  0.00           C
ATOM    623  B   BEA A 623     327.073 812.811  32.816  0.00  0.00           C
ATOM    624  B   BEA A 624     326.308 815.647  32.888  0.00  0.00           C
ATOM    625  B   BEA A 625     325.551 818.468  32.963  0.00  0.00           C
ATOM    626  B   BEA A 626     324.720 821.574  33.049  0.00  0.00           C
ATOM    627  B   BEA A 627     323.977 824.362  33.128  0.00  0.00           C
ATOM    628  B   BEA A 628     323.162 827.429  33.217  0.00  0.00           C
ATOM    629  B   BEA A 629     322.434 830.177  33.300  0.00  0.00           C
ATOM    630  B   BEA A 630     321.635 833.199  33.392  0.00  0.00           C
ATOM    631  B   BEA A 631     320.922 835.900  33.476  0.00  0.00           C
ATOM    632  B   BEA A 632     320.139 838.871  33.569  0.00  0.00           C
ATOM    633  B   BEA A 633     319.364 841.812  33.663  0.00  0.00           C
ATOM    634  B   BEA A 634     318.597 844.723  33.757  0.00  0.00           C
ATOM    635  B   BEA A 635     317.838 847.601  33.850  0.00  0.00           C
ATOM    636  B   BEA A 636     317.013 850.733  33.951  0.00  0.00           C
ATOM    637  B   BEA A 637     316.271 853.539  34.043  0.00  0.00           C
ATOM    638  B   BEA A 638     315.538 856.309  34.132  0.00  0.00           C
ATOM    639  B   BEA A 639     314.739 859.320  34.229  0.00  0.00           C
ATOM    640  B   BEA A 640     313.949 862.286  34.323  0.00  0.00           C
ATOM    641  B   BEA A 641     313.169 865.205  34.415  0.00  0.00           C
ATOM    642  B   BEA A 642     312.398 868.076  34.503  0.00  0.00           C
ATOM    643  B   BEA A 643     311.637 870.895  34.588  0.00  0.00           C
ATOM    644  B   BEA A 644     309.999 876.905  34.762  0.00  0.00           C
ATOM    645  B   BEA A 645     309.196 879.818  34.841  0.00  0.00           C
ATOM    646  B   BEA A 646     308.404 882.665  34.914  0.00  0.00           C
ATOM    647  B   BEA A 647     307.624 885.447  34.982  0.00  0.00           C
ATOM    648  B   BEA A 648     306.783 888.412  35.050  0.00  0.00           C
ATOM    649  B   BEA A 649     305.954 891.300  35.110  0.00  0.00           C
ATOM    650  B   BEA A 650     305.138 894.107  35.163  0.00  0.00           C
ATOM    651  B   BEA A 651     304.264 897.074  35.211  0.00  0.00           C
ATOM    652  B   BEA A 652     303.404 899.948  35.251  0.00  0.00           C
ATOM    653  B   BEA A 653     302.487 902.960  35.283  0.00  0.00           C
ATOM    654  B   BEA A 654     301.586 905.864  35.304  0.00  0.00           C
ATOM    655  B   BEA A 655     300.702 908.659  35.313  0.00  0.00           C
ATOM    656  B   BEA A 656     299.763 911.561  35.311  0.00  0.00           C
ATOM    657  B   BEA A 657     298.844 914.338  35.296  0.00  0.00           C
ATOM    658  B   BEA A 658     297.873 917.195  35.266  0.00  0.00           C
ATOM    659  B   BEA A 659     296.853 920.113  35.217  0.00  0.00           C
ATOM    660  B   BEA A 660     295.857 922.875  35.151  0.00  0.00           C
ATOM    661  B   BEA A 661     294.814 925.667  35.064  0.00  0.00           C
ATOM    662  B   BEA A 662     293.729 928.467  34.951  0.00  0.00           C
ATOM    663  B   BEA A 663     292.603 931.251  34.810  0.00  0.00           C
ATOM    664  B   BEA A 664     290.171 936.832  34.418  0.00  0.00           C
ATOM    665  B   BEA A 665     288.874 939.559  34.159  0.00  0.00           C
ATOM    666  B   BEA A 666     287.481 942.288  33.840  0.00  0.00           C
ATOM    667  B   BEA A 667     286.076 944.831  33.475  0.00  0.00           C
ATOM    668  B   BEA A 668     284.517 947.401  33.019  0.00  0.00           C
ATOM    669  B   BEA A 669     282.891 949.796  32.486  0.00  0.00           C
ATOM    670  B   BEA A 670     281.059 952.148  31.812  0.00  0.00           C
ATOM    671  B   BEA A 671     279.107 954.246  31.012  0.00  0.00           C
ATOM    672  B   BEA A 672     276.882 956.131  29.994  0.00  0.00           C
ATOM    673  B   BEA A 673     274.521 957.547  28.793  0.00  0.00           C
ATOM    674  B   BEA A 674     272.040 958.401  27.399  0.00  0.00           C
ATOM    675  B   BEA A 675     269.483 958.619  25.826  0.00  0.00           C
ATOM    676  B   BEA A 676     266.990 958.207  24.160  0.00  0.00           C
ATOM    677  B   BEA A 677     264.679 957.294  22.505  0.00  0.00           C
ATOM    678  B   BEA A 678     262.462 955.956  20.821  0.00  0.00           C
ATOM    679  B   BEA A 679     260.463 954.377  19.223  0.00  0.00           C
ATOM    680  B   BEA A 680     258.630 952.629  17.696  0.00  0.00           C
ATOM    681  B   BEA A 681     256.908 950.739  16.213  0.00  0.00           C
ATOM    682  B   BEA A 682     255.245 948.712  14.762  0.00  0.00           C
ATOM    683  B   BEA A 683     253.572 946.500  13.312  0.00  0.00           C
ATOM    684  B   BEA A 684     252.015 944.303  11.991  0.00  0.00           C
ATOM    685  B   BEA A 685     250.491 942.042  10.744  0.00  0.00           C
ATOM    686  B   BEA A 686     249.013 939.760   9.593  0.00  0.00           C
ATOM    687  B   BEA A 687     247.490 937.328   8.481  0.00  0.00           C
ATOM    688  B   BEA A 688     246.033 934.937   7.502  0.00  0.00           C
ATOM    689  B   BEA A 689     243.032 929.860   5.795  0.00  0.00           C
ATOM    690  B   BEA A 690     241.604 927.393   5.153  0.00  0.00           C
ATOM    691  B   BEA A 691     240.160 924.874   4.629  0.00  0.00           C
ATOM    692  B   BEA A 692     238.592 922.125   4.215  0.00  0.00           C
ATOM    693  B   BEA A 693     237.121 919.539   3.985  0.00  0.00           C
ATOM    694  B   BEA A 694     235.638 916.935   3.920  0.00  0.00           C
ATOM    695  B   BEA A 695     234.144 914.322   4.032  0.00  0.00           C
ATOM    696  B   BEA A 696     232.637 911.706   4.339  0.00  0.00           C
ATOM    697  B   BEA A 697     231.115 909.091   4.857  0.00  0.00           C
ATOM    698  B   BEA A 698     229.686 906.670   5.543  0.00  0.00           C
ATOM    699  B   BEA A 699     228.234 904.249   6.449  0.00  0.00           C
ATOM    700  B   BEA A 700     226.753 901.828   7.599  0.00  0.00           C
ATOM    701  B   BEA A 701     225.353 899.589   8.907  0.00  0.00           C
ATOM    702  B   BEA A 702     223.913 897.347  10.484  0.00  0.00           C
ATOM    703  B   BEA A 703     222.545 895.276  12.211  0.00  0.00           C
ATOM    704  B   BEA A 704     221.245 893.367  14.065  0.00  0.00           C
ATOM    705  B   BEA A 705     219.900 891.459  16.210  0.00  0.00           C
ATOM    706  B   BEA A 706     218.654 889.752  18.404  0.00  0.00           C
ATOM    707  B   BEA A 707     217.547 888.282  20.533  0.00  0.00           C
ATOM    708  B   BEA A 708     216.402 886.815  22.934  0.00  0.00           C
ATOM    709  B   BEA A 709     215.281 885.438  25.537  0.00  0.00           C
ATOM    710  B   BEA A 710     214.330 884.334  28.018  0.00  0.00           C
ATOM    711  B   BEA A 711     213.450 883.396  30.687  0.00  0.00           C
ATOM    712  B   BEA A 712     212.712 882.739  33.543  0.00  0.00           C
ATOM    713  B   BEA A 713     212.253 882.600  36.609  0.00  0.00           C
ATOM    714  B   BEA A 714     212.389 883.403  39.400  0.00  0.00           C
ATOM    715  B   BEA A 715     213.408 885.511  41.375  0.00  0.00           C
ATOM    716  B   BEA A 716     214.876 887.943  42.137  0.00  0.00           C
ATOM    717  B   BEA A 717     216.700 890.276  42.388  0.00  0.00           C
ATOM    718  B   BEA A 718     218.991 892.264  42.367  0.00  0.00           C
ATOM    719  B   BEA A 719     221.810 893.590  42.217  0.00  0.00           C
ATOM    720  B   BEA A 720     224.660 894.163  42.133  0.00  0.00           C
ATOM    721  B   BEA A 721     230.683 893.689  42.891  0.00  0.00           C
ATOM    722  B   BEA A 722     233.265 892.822  44.114  0.00  0.00           C
ATOM    723  B   BEA A 723     235.380 891.691  45.953  0.00  0.00           C
ATOM    724  B   BEA A 724     237.032 890.423  48.160  0.00  0.00           C
ATOM    725  B   BEA A 725     238.312 889.103  50.539  0.00  0.00           C
ATOM    726  B   BEA A 726     239.285 887.817  52.901  0.00  0.00           C
ATOM    727  B   BEA A 727     240.152 886.382  55.568  0.00  0.00           C
ATOM    728  B   BEA A 728     240.844 884.966  58.218  0.00  0.00           C
ATOM    729  B   BEA A 729     241.393 883.615  60.751  0.00  0.00           C
ATOM    730  B   BEA A 730     242.284 880.834  65.950  0.00  0.00           C
ATOM    731  B   BEA A 731     242.646 879.466  68.486  0.00  0.00           C
ATOM    732  B   BEA A 732     242.997 878.021  71.135  0.00  0.00           C
ATOM    733  B   BEA A 733     243.344 876.547  73.795  0.00  0.00           C
ATOM    734  B   BEA A 734     243.728 874.984  76.548  0.00  0.00           C
ATOM    735  B   BEA A 735     244.130 873.553  78.977  0.00  0.00           C
ATOM    736  B   BEA A 736     244.697 871.972  81.500  0.00  0.00           C
ATOM    737  B   BEA A 737     245.669 870.256  83.853  0.00  0.00           C
ATOM    738  B   BEA A 738     247.866 868.809  84.519  0.00  0.00           C
ATOM    739  B   BEA A 739     250.053 868.826  82.483  0.00  0.00           C
ATOM    740  B   BEA A 740     251.981 869.219  80.065  0.00  0.00           C
ATOM    741  B   BEA A 741     254.175 869.379  78.047  0.00  0.00           C
ATOM    742  B   BEA A 742     256.964 868.683  77.548  0.00  0.00           C
ATOM    743  B   BEA A 743     261.211 866.092  80.789  0.00  0.00           C
ATOM    744  B   BEA A 744     262.456 864.942  83.182  0.00  0.00           C
ATOM    745  B   BEA A 745     263.055 864.070  85.942  0.00  0.00           C
ATOM    746  B   BEA A 746     262.674 863.746  88.971  0.00  0.00           C
ATOM    747  B   BEA A 747     261.442 863.990  91.555  0.00  0.00           C
ATOM    748  B   BEA A 748     259.536 864.618  93.775  0.00  0.00           C
ATOM    749  B   BEA A 749     257.027 865.522  95.468  0.00  0.00           C
ATOM    750  B   BEA A 750     254.423 866.430  96.232  0.00  0.00           C
ATOM    751  B   BEA A 751     251.416 867.318  95.828  0.00  0.00           C
ATOM    752  B   BEA A 752     248.892 867.803  94.368  0.00  0.00           C
ATOM    753  B   BEA A 753     246.745 867.904  92.446  0.00  0.00           C
ATOM    754  B   BEA A 754     244.719 867.593  90.214  0.00  0.00           C
ATOM    755  B   BEA A 755     242.785 866.728  87.920  0.00  0.00           C
ATOM    756  B   BEA A 756     241.041 865.194  86.027  0.00  0.00           C
ATOM    757  B   BEA A 757     238.355 860.129  84.973  0.00  0.00           C
ATOM    758  B   BEA A 758     237.438 857.358  85.608  0.00  0.00           C
ATOM    759  B   BEA A 759     236.644 854.721  86.552  0.00  0.00           C
ATOM    760  B   BEA A 760     235.787 851.999  87.791  0.00  0.00           C
ATOM    761  B   BEA A 761     234.749 849.513  89.168  0.00  0.00           C
ATOM    762  B   BEA A 762     232.579 848.711  90.054  0.00  0.00           C
ATOM    763  B   BEA A 763     230.861 850.958  89.055  0.00  0.00           C
ATOM    764  B   BEA A 764     229.381 853.171  87.821  0.00  0.00           C
ATOM    765  B   BEA A 765     227.632 855.198  86.378  0.00  0.00           C
ATOM    766  B   BEA A 766     220.257 853.351  83.744  0.00  0.00           C
ATOM    767  B   BEA A 767     218.061 851.385  84.122  0.00  0.00           C
ATOM    768  B   BEA A 768     215.828 849.495  85.126  0.00  0.00           C
ATOM    769  B   BEA A 769     213.652 848.113  86.809  0.00  0.00           C
ATOM    770  B   BEA A 770     211.655 847.328  88.928  0.00  0.00           C
ATOM    771  B   BEA A 771     209.824 846.930  91.219  0.00  0.00           C
ATOM    772  B   BEA A 772     208.050 846.750  93.613  0.00  0.00           C
ATOM    773  B   BEA A 773     206.269 846.666  96.022  0.00  0.00           C
ATOM    774  B   BEA A 774     204.340 846.528  98.385  0.00  0.00           C
ATOM    775  B   BEA A 775     202.161 846.027 100.293  0.00  0.00           C
ATOM    776  B   BEA A 776     199.672 844.392 100.502  0.00  0.00           C
ATOM    777  B   BEA A 777     198.203 842.476  98.956  0.00  0.00           C
ATOM    778  B   BEA A 778     197.178 840.641  96.882  0.00  0.00           C
ATOM    779  B   BEA A 779     196.443 838.996  94.418  0.00  0.00           C
ATOM    780  B   BEA A 780     196.328 838.250  91.502  0.00  0.00           C
ATOM    781  B   BEA A 781     197.628 840.635  90.430  0.00  0.00           C
ATOM    782  B   BEA A 782     198.541 843.457  90.883  0.00  0.00           C
ATOM    783  B   BEA A 783     196.988 844.947  91.933  0.00  0.00           C
ATOM    784  B   BEA A 784     193.982 844.500  92.134  0.00  0.00           C
ATOM    785  B   BEA A 785     191.617 845.348  90.787  0.00  0.00           C
ATOM    786  B   BEA A 786     190.867 847.992  89.602  0.00  0.00           C
ATOM    787  B   BEA A 787     190.818 850.907  89.094  0.00  0.00           C
ATOM    788  B   BEA A 788     190.827 853.663  88.102  0.00  0.00           C
ATOM    789  B   BEA A 789     190.089 854.266  85.401  0.00  0.00           C
ATOM    790  B   BEA A 790     188.973 853.128  82.800  0.00  0.00           C
ATOM    791  B   BEA A 791     186.243 848.443  81.728  0.00  0.00           C
ATOM    792  B   BEA A 792     185.060 846.028  83.153  0.00  0.00           C
ATOM    793  B   BEA A 793     183.970 843.843  84.904  0.00  0.00           C
ATOM    794  B   BEA A 794     182.777 841.641  86.875  0.00  0.00           C
ATOM    795  B   BEA A 795     181.535 839.653  88.649  0.00  0.00           C
ATOM    796  B   BEA A 796     180.012 837.694  90.142  0.00  0.00           C
ATOM    797  B   BEA A 797     177.876 835.721  90.938  0.00  0.00           C
ATOM    798  B   BEA A 798     175.292 834.049  90.680  0.00  0.00           C
ATOM    799  B   BEA A 799     170.193 831.702  88.564  0.00  0.00           C
ATOM    800  B   BEA A 800     167.711 830.675  87.350  0.00  0.00           C
ATOM    801  B   BEA A 801     165.172 829.568  86.216  0.00  0.00           C
ATOM    802  B   BEA A 802     162.626 828.333  85.303  0.00  0.00           C
ATOM    803  B   BEA A 803     159.879 826.800  84.676  0.00  0.00           C
ATOM    804  B   BEA A 804     157.323 825.141  84.505  0.00  0.00           C
ATOM    805  B   BEA A 805     155.018 823.451  84.695  0.00  0.00           C
ATOM    806  B   BEA A 806     152.546 821.716  84.822  0.00  0.00           C
ATOM    807  B   BEA A 807     150.291 821.140  83.416  0.00  0.00           C
ATOM    808  B   BEA A 808     149.815 822.616  80.647  0.00  0.00           C
ATOM    809  B   BEA A 809     149.984 824.245  78.189  0.00  0.00           C
ATOM    810  B   BEA A 810     150.720 823.989  78.336  0.00  0.00           C
ATOM    811  B   BEA A 811     152.418 821.925  79.540  0.00  0.00           C
ATOM    812  B   BEA A 812     154.549 821.563  77.575  0.00  0.00           C
ATOM    813  B   BEA A 813     154.713 819.920  75.528  0.00  0.00           C
ATOM    814  B   BEA A 814     148.522 814.657  76.937  0.00  0.00           C
ATOM    815  B   BEA A 815     145.920 815.949  78.123  0.00  0.00           C
ATOM    816  B   BEA A 816     143.759 817.649  78.943  0.00  0.00           C
ATOM    817  B   BEA A 817     138.459 819.065  78.687  0.00  0.00           C
ATOM    818  B   BEA A 818     136.695 817.097  77.472  0.00  0.00           C
ATOM    819  B   BEA A 819     136.568 814.703  77.346  0.00  0.00           C
ATOM    820  B   BEA A 820     138.840 813.928  79.258  0.00  0.00           C
ATOM    821  B   BEA A 821     139.378 813.873  81.637  0.00  0.00           C
ATOM    822  B   BEA A 822     141.209 815.512  83.079  0.00  0.00           C
ATOM    823  B   BEA A 823     143.804 816.502  84.235  0.00  0.00           C
ATOM    824  B   BEA A 824     145.005 816.803  87.014  0.00  0.00           C
ATOM    825  B   BEA A 825     146.482 815.502  92.600  0.00  0.00           C
ATOM    826  B   BEA A 826     149.199 812.411  96.826  0.00  0.00           C
ATOM    827  B   BEA A 827     150.830 810.568  98.679  0.00  0.00           C
ATOM    828  B   BEA A 828     152.441 808.824 100.464  0.00  0.00           C
ATOM    829  B   BEA A 829     154.048 807.208 102.425  0.00  0.00           C
ATOM    830  B   BEA A 830     155.583 805.853 104.717  0.00  0.00           C
ATOM    831  B   BEA A 831     156.913 804.935 107.370  0.00  0.00           C
ATOM    832  B   BEA A 832     157.884 804.540 110.054  0.00  0.00           C
ATOM    833  B   BEA A 833     158.678 804.504 112.946  0.00  0.00           C
ATOM    834  B   BEA A 834     159.290 804.769 115.795  0.00  0.00           C
ATOM    835  B   BEA A 835     159.811 805.364 118.878  0.00  0.00           C
ATOM    836  B   BEA A 836     160.176 806.223 121.708  0.00  0.00           C
ATOM    837  B   BEA A 837     160.426 807.450 124.459  0.00  0.00           C
ATOM    838  B   BEA A 838     160.534 809.110 126.867  0.00  0.00           C
ATOM    839  B   BEA A 839     160.442 811.526 128.605  0.00  0.00           C
ATOM    840  B   BEA A 840     159.690 817.250 127.153  0.00  0.00           C
ATOM    841  B   BEA A 841     159.376 819.601 125.587  0.00  0.00           C
ATOM    842  B   BEA A 842     159.165 822.204 124.017  0.00  0.00           C
ATOM    843  B   BEA A 843     159.192 825.110 122.919  0.00  0.00           C
ATOM    844  B   BEA A 844     159.517 827.993 122.567  0.00  0.00           C
ATOM    845  B   BEA A 845     160.159 830.865 122.953  0.00  0.00           C
ATOM    846  B   BEA A 846     161.080 833.581 123.999  0.00  0.00           C
ATOM    847  B   BEA A 847     162.211 836.062 125.534  0.00  0.00           C
ATOM    848  B   BEA A 848     163.413 838.181 127.281  0.00  0.00           C
ATOM    849  B   BEA A 849     164.688 840.076 129.182  0.00  0.00           C
ATOM    850  B   BEA A 850     166.079 841.867 131.266  0.00  0.00           C
ATOM    851  B   BEA A 851     168.954 844.957 135.502  0.00  0.00           C
ATOM    852  B   BEA A 852     170.485 846.365 137.687  0.00  0.00           C
ATOM    853  B   BEA A 853     171.998 847.635 139.788  0.00  0.00           C
ATOM    854  B   BEA A 854     173.609 848.877 141.948  0.00  0.00           C
ATOM    855  B   BEA A 855     175.305 850.080 144.134  0.00  0.00           C
ATOM    856  B   BEA A 856     177.073 851.236 146.310  0.00  0.00           C
ATOM    857  B   BEA A 857     178.901 852.340 148.441  0.00  0.00           C
ATOM    858  B   BEA A 858     180.939 853.475 150.670  0.00  0.00           C
ATOM    859  B   BEA A 859     182.842 854.456 152.604  0.00  0.00           C
ATOM    860  B   BEA A 860     184.930 855.451 154.556  0.00  0.00           C
ATOM    861  B   BEA A 861     187.196 856.446 156.462  0.00  0.00           C
ATOM    862  B   BEA A 862     189.444 857.354 158.127  0.00  0.00           C
ATOM    863  B   BEA A 863     191.839 858.241 159.640  0.00  0.00           C
ATOM    864  B   BEA A 864     194.367 859.097 160.931  0.00  0.00           C
ATOM    865  B   BEA A 865     200.020 860.737 162.638  0.00  0.00           C
ATOM    866  B   BEA A 866     202.816 861.427 162.954  0.00  0.00           C
ATOM    867  B   BEA A 867     205.831 862.096 162.987  0.00  0.00           C
ATOM    868  B   BEA A 868     208.687 862.664 162.777  0.00  0.00           C
ATOM    869  B   BEA A 869     211.787 863.220 162.339  0.00  0.00           C
ATOM    870  B   BEA A 870     214.724 863.694 161.773  0.00  0.00           C
ATOM    871  B   BEA A 871     217.484 864.099 161.150  0.00  0.00           C
ATOM    872  B   BEA A 872     220.456 864.499 160.425  0.00  0.00           C
ATOM    873  B   BEA A 873     223.419 864.865 159.689  0.00  0.00           C
ATOM    874  B   BEA A 874     226.354 865.203 158.995  0.00  0.00           C
ATOM    875  B   BEA A 875     229.242 865.516 158.389  0.00  0.00           C
ATOM    876  B   BEA A 876     232.265 865.829 157.886  0.00  0.00           C
ATOM    877  B   BEA A 877     235.212 866.127 157.580  0.00  0.00           C
ATOM    878  B   BEA A 878     238.079 866.415 157.508  0.00  0.00           C
ATOM    879  B   BEA A 879     241.071 866.722 157.732  0.00  0.00           C
ATOM    880  B   BEA A 880     244.022 867.038 158.322  0.00  0.00           C
ATOM    881  B   BEA A 881     246.970 867.373 159.351  0.00  0.00           C
ATOM    882  B   BEA A 882     249.519 867.669 160.606  0.00  0.00           C
ATOM    883  B   BEA A 883     252.118 867.955 162.228  0.00  0.00           C
ATOM    884  B   BEA A 884     254.480 868.174 164.018  0.00  0.00           C
ATOM    885  B   BEA A 885     256.703 868.321 166.031  0.00  0.00           C
ATOM    886  B   BEA A 886     258.773 868.388 168.285  0.00  0.00           C
ATOM    887  B   BEA A 887     260.571 868.373 170.653  0.00  0.00           C
ATOM    888  B   BEA A 888     262.216 868.272 173.301  0.00  0.00           C
ATOM    889  B   BEA A 889     263.530 868.103 175.923  0.00  0.00           C
ATOM    890  B   BEA A 890     266.195 867.167 184.637  0.00  0.00           C
ATOM    891  B   BEA A 891     266.613 866.772 187.452  0.00  0.00           C
ATOM    892  B   BEA A 892     266.862 866.319 190.397  0.00  0.00           C
ATOM    893  B   BEA A 893     266.933 865.809 193.470  0.00  0.00           C
ATOM    894  B   BEA A 894     266.834 865.280 196.458  0.00  0.00           C
ATOM    895  B   BEA A 895     266.200 864.159 202.327  0.00  0.00           C
ATOM    896  B   BEA A 896     265.697 863.578 205.182  0.00  0.00           C
ATOM    897  B   BEA A 897     265.056 862.961 208.113  0.00  0.00           C
ATOM    898  B   BEA A 898     264.336 862.357 210.893  0.00  0.00           C
ATOM    899  B   BEA A 899     263.493 861.723 213.729  0.00  0.00           C
ATOM    900  B   BEA A 900     262.525 861.061 216.612  0.00  0.00           C
ATOM    901  B   BEA A 901     261.518 860.426 219.317  0.00  0.00           C
ATOM    902  B   BEA A 902     259.179 859.095 224.810  0.00  0.00           C
ATOM    903  B   BEA A 903     256.642 857.808 229.932  0.00  0.00           C
ATOM    904  B   BEA A 904     255.238 857.147 232.501  0.00  0.00           C
ATOM    905  B   BEA A 905     253.746 856.477 235.066  0.00  0.00           C
ATOM    906  B   BEA A 906     252.169 855.800 237.621  0.00  0.00           C
ATOM    907  B   BEA A 907     248.913 854.491 242.465  0.00  0.00           C
ATOM    908  B   BEA A 908     245.370 853.180 247.200  0.00  0.00           C
ATOM    909  B   BEA A 909     243.419 852.501 249.608  0.00  0.00           C
ATOM    910  B   BEA A 910     241.566 851.883 251.777  0.00  0.00           C
ATOM    911  B   BEA A 911     239.660 851.272 253.900  0.00  0.00           C
ATOM    912  B   BEA A 912     237.528 850.617 256.153  0.00  0.00           C
ATOM    913  B   BEA A 913     235.521 850.027 258.165  0.00  0.00           C
ATOM    914  B   BEA A 914     233.286 849.397 260.287  0.00  0.00           C
ATOM    915  B   BEA A 915     231.192 848.834 262.169  0.00  0.00           C
ATOM    916  B   BEA A 916     228.871 848.238 264.141  0.00  0.00           C
ATOM    917  B   BEA A 917     226.510 847.661 266.029  0.00  0.00           C
ATOM    918  B   BEA A 918     224.314 847.151 267.683  0.00  0.00           C
ATOM    919  B   BEA A 919     221.891 846.618 269.398  0.00  0.00           C
ATOM    920  B   BEA A 920     219.235 846.064 271.151  0.00  0.00           C
ATOM    921  B   BEA A 921     216.763 845.574 272.671  0.00  0.00           C
ATOM    922  B   BEA A 922     214.277 845.099 274.098  0.00  0.00           C
ATOM    923  B   BEA A 923     211.569 844.599 275.541  0.00  0.00           C
ATOM    924  B   BEA A 924     208.856 844.109 276.875  0.00  0.00           C
ATOM    925  B   BEA A 925     206.146 843.627 278.102  0.00  0.00           C
ATOM    926  B   BEA A 926     203.445 843.149 279.221  0.00  0.00           C
ATOM    927  B   BEA A 927     200.761 842.672 280.233  0.00  0.00           C
ATOM    928  B   BEA A 928     197.881 842.153 281.211  0.00  0.00           C
ATOM    929  B   BEA A 929     195.033 841.628 282.068  0.00  0.00           C
ATOM    930  B   BEA A 930     192.223 841.093 282.806  0.00  0.00           C
ATOM    931  B   BEA A 931     189.243 840.501 283.472  0.00  0.00           C
ATOM    932  B   BEA A 932     186.319 839.891 284.006  0.00  0.00           C
ATOM    933  B   BEA A 933     183.458 839.258 284.412  0.00  0.00           C
ATOM    934  B   BEA A 934     180.458 838.548 284.709  0.00  0.00           C
ATOM    935  B   BEA A 935     177.540 837.805 284.865  0.00  0.00           C
ATOM    936  B   BEA A 936     174.709 837.024 284.884  0.00  0.00           C
ATOM    937  B   BEA A 937     171.772 836.141 284.758  0.00  0.00           C
ATOM    938  B   BEA A 938     168.938 835.206 284.482  0.00  0.00           C
ATOM    939  B   BEA A 939     166.209 834.215 284.061  0.00  0.00           C
ATOM    940  B   BEA A 940     163.404 833.085 283.450  0.00  0.00           C
ATOM    941  B   BEA A 941     158.142 830.577 281.732  0.00  0.00           C
ATOM    942  B   BEA A 942     155.684 829.178 280.616  0.00  0.00           C
ATOM    943  B   BEA A 943     153.488 827.769 279.410  0.00  0.00           C
ATOM    944  B   BEA A 944     151.247 826.134 277.931  0.00  0.00           C
ATOM    945  B   BEA A 945     147.492 822.777 274.703  0.00  0.00           C
ATOM    946  B   BEA A 946     145.936 821.063 272.985  0.00  0.00           C
ATOM    947  B   BEA A 947     144.469 819.191 271.069  0.00  0.00           C
ATOM    948  B   BEA A 948     143.198 817.293 269.098  0.00  0.00           C
ATOM    949  B   BEA A 949     142.106 815.394 267.101  0.00  0.00           C
ATOM    950  B   BEA A 950     141.101 813.354 264.940  0.00  0.00           C
ATOM    951  B   BEA A 951     140.257 811.350 262.802  0.00  0.00           C
ATOM    952  B   BEA A 952     139.557 809.404 260.720  0.00  0.00           C
ATOM    953  B   BEA A 953     138.932 807.361 258.528  0.00  0.00           C
ATOM    954  B   BEA A 954     137.996 803.385 254.258  0.00  0.00           C
ATOM    955  B   BEA A 955     137.634 801.292 252.013  0.00  0.00           C
ATOM    956  B   BEA A 956     137.345 799.139 249.710  0.00  0.00           C
ATOM    957  B   BEA A 957     137.145 797.129 247.567  0.00  0.00           C
ATOM    958  B   BEA A 958     137.007 795.080 245.391  0.00  0.00           C
ATOM    959  B   BEA A 959     136.931 792.999 243.192  0.00  0.00           C
ATOM    960  B   BEA A 960     136.914 790.894 240.979  0.00  0.00           C
ATOM    961  B   BEA A 961     136.957 788.772 238.765  0.00  0.00           C
ATOM    962  B   BEA A 962     137.046 786.841 236.765  0.00  0.00           C
ATOM    963  B   BEA A 963     137.197 784.709 234.575  0.00  0.00           C
ATOM    964  B   BEA A 964     137.401 782.582 232.412  0.00  0.00           C
ATOM    965  B   BEA A 965     137.655 780.469 230.287  0.00  0.00           C
ATOM    966  B   BEA A 966     138.336 776.120 225.998  0.00  0.00           C
ATOM    967  B   BEA A 967     138.723 774.101 224.050  0.00  0.00           C
ATOM    968  B   BEA A 968     139.189 771.933 221.996  0.00  0.00           C
ATOM    969  B   BEA A 969     139.740 769.633 219.861  0.00  0.00           C
ATOM    970  B   BEA A 970     140.330 767.410 217.846  0.00  0.00           C
ATOM    971  B   BEA A 971     140.951 765.275 215.962  0.00  0.00           C
ATOM    972  B   BEA A 972     141.654 763.055 214.064  0.00  0.00           C
ATOM    973  B   BEA A 973     142.440 760.778 212.188  0.00  0.00           C
ATOM    974  B   BEA A 974     143.308 758.470 210.374  0.00  0.00           C
ATOM    975  B   BEA A 975     144.252 756.164 208.662  0.00  0.00           C
ATOM    976  B   BEA A 976     145.264 753.898 207.096  0.00  0.00           C
ATOM    977  B   BEA A 977     147.666 749.218 204.343  0.00  0.00           C
ATOM    978  B   BEA A 978     149.104 746.818 203.277  0.00  0.00           C
ATOM    979  B   BEA A 979     150.784 744.353 202.547  0.00  0.00           C
ATOM    980  B   BEA A 980     152.689 741.965 202.368  0.00  0.00           C
ATOM    981  B   BEA A 981     154.766 739.834 202.959  0.00  0.00           C
ATOM    982  B   BEA A 982     156.790 738.225 204.348  0.00  0.00           C
ATOM    983  B   BEA A 983     158.643 737.165 206.364  0.00  0.00           C
ATOM    984  B   BEA A 984     161.748 736.314 211.435  0.00  0.00           C
ATOM    985  B   BEA A 985     163.093 736.269 214.121  0.00  0.00           C
ATOM    986  B   BEA A 986     164.466 736.366 216.970  0.00  0.00           C
ATOM    987  B   BEA A 987     165.749 736.548 219.612  0.00  0.00           C
ATOM    988  B   BEA A 988     167.123 736.803 222.329  0.00  0.00           C
ATOM    989  B   BEA A 989     168.584 737.105 225.013  0.00  0.00           C
ATOM    990  B   BEA A 990     170.125 737.426 227.564  0.00  0.00           C
ATOM    991  B   BEA A 991     171.732 737.738 229.890  0.00  0.00           C
ATOM    992  B   BEA A 992     173.669 738.061 232.233  0.00  0.00           C
ATOM    993  B   BEA A 993     175.824 738.333 234.272  0.00  0.00           C
ATOM    994  B   BEA A 994     178.400 738.528 235.985  0.00  0.00           C
ATOM    995  B   BEA A 995     181.179 738.577 237.041  0.00  0.00           C
ATOM    996  B   BEA A 996     184.135 738.455 237.378  0.00  0.00           C
ATOM    997  B   BEA A 997     187.199 738.154 237.000  0.00  0.00           C
ATOM    998  B   BEA A 998     190.027 737.741 236.155  0.00  0.00           C
ATOM    999  B   BEA A 999     192.661 737.246 235.030  0.00  0.00           C
ATOM   1000  B   BEA A1000     195.443 736.608 233.540  0.00  0.00           C
ATOM   1001  B   BEA A1001     197.806 735.963 232.050  0.00  0.00           C
ATOM   1002  B   BEA A1002     200.141 735.218 230.379  0.00  0.00           C
ATOM   1003  B   BEA A1003     202.371 734.385 228.590  0.00  0.00           C
ATOM   1004  B   BEA A1004     204.618 733.388 226.571  0.00  0.00           C
ATOM   1005  B   BEA A1005     206.592 732.327 224.575  0.00  0.00           C
ATOM   1006  B   BEA A1006     208.380 731.126 222.512  0.00  0.00           C
ATOM   1007  B   BEA A1007     209.973 729.695 220.321  0.00  0.00           C
ATOM   1008  B   BEA A1008     211.157 728.059 218.173  0.00  0.00           C
ATOM   1009  B   BEA A1009     211.781 725.991 215.996  0.00  0.00           C
ATOM   1010  B   BEA A1010     211.422 723.676 214.266  0.00  0.00           C
ATOM   1011  B   BEA A1011     209.903 721.212 213.235  0.00  0.00           C
ATOM   1012  B   BEA A1012     207.770 719.140 213.008  0.00  0.00           C
ATOM   1013  B   BEA A1013     205.393 717.339 213.222  0.00  0.00           C
ATOM   1014  B   BEA A1014     202.962 715.721 213.661  0.00  0.00           C
ATOM   1015  B   BEA A1015     200.329 714.100 214.289  0.00  0.00           C
ATOM   1016  B   BEA A1016     197.771 712.593 215.010  0.00  0.00           C
ATOM   1017  B   BEA A1017     195.350 711.186 215.784  0.00  0.00           C
ATOM   1018  B   BEA A1018     192.955 709.748 216.648  0.00  0.00           C
ATOM   1019  B   BEA A1019     193.693 707.855 217.174  0.00  0.00           C
ATOM   1020  B   BEA A1020     196.466 707.843 216.179  0.00  0.00           C
ATOM   1021  B   BEA A1021     197.867 703.464 213.414  0.00  0.00           C
ATOM   1022  B   BEA A1022     196.704 700.989 212.695  0.00  0.00           C
ATOM   1023  B   BEA A1023     194.887 698.384 212.362  0.00  0.00           C
ATOM   1024  B   BEA A1024     192.740 697.173 213.520  0.00  0.00           C
ATOM   1025  B   BEA A1025     192.537 698.857 215.867  0.00  0.00           C
ATOM   1026  B   BEA A1026     194.791 698.363 217.158  0.00  0.00           C
ATOM   1027  B   BEA A1027     197.477 696.686 217.404  0.00  0.00           C
ATOM   1028  B   BEA A1028     200.156 695.521 218.020  0.00  0.00           C
ATOM   1029  B   BEA A1029     202.651 695.358 219.416  0.00  0.00           C
ATOM   1030  B   BEA A1030     204.989 695.683 221.287  0.00  0.00           C
ATOM   1031  B   BEA A1031     207.336 695.632 223.198  0.00  0.00           C
ATOM   1032  B   BEA A1032     209.502 694.098 224.217  0.00  0.00           C
ATOM   1033  B   BEA A1033     211.233 691.469 224.209  0.00  0.00           C
ATOM   1034  B   BEA A1034     212.443 688.897 223.717  0.00  0.00           C
ATOM   1035  B   BEA A1035     213.311 686.186 222.647  0.00  0.00           C
ATOM   1036  B   BEA A1036     212.014 687.056 220.939  0.00  0.00           C
ATOM   1037  B   BEA A1037     210.402 689.542 220.004  0.00  0.00           C
ATOM   1038  B   BEA A1038     208.912 692.018 219.125  0.00  0.00           C
ATOM   1039  B   BEA A1039     207.474 694.491 218.118  0.00  0.00           C
ATOM   1040  B   BEA A1040     206.088 696.923 216.817  0.00  0.00           C
ATOM   1041  B   BEA A1041     204.952 698.945 215.115  0.00  0.00           C
ATOM   1042  B   BEA A1042     204.277 700.144 212.397  0.00  0.00           C
ATOM   1043  B   BEA A1043     204.547 699.509 209.478  0.00  0.00           C
ATOM   1044  B   BEA A1044     204.371 697.504 207.850  0.00  0.00           C
ATOM   1045  B   BEA A1045     202.399 695.786 209.215  0.00  0.00           C
ATOM   1046  B   BEA A1046     196.248 693.900 203.824  0.00  0.00           C
ATOM   1047  B   BEA A1047     195.187 692.359 201.738  0.00  0.00           C
ATOM   1048  B   BEA A1048     194.539 689.564 200.540  0.00  0.00           C
ATOM   1049  B   BEA A1049     194.215 686.721 200.110  0.00  0.00           C
ATOM   1050  B   BEA A1050     193.877 683.642 199.873  0.00  0.00           C
ATOM   1051  B   BEA A1051     193.397 680.782 199.598  0.00  0.00           C
ATOM   1052  B   BEA A1052     192.666 677.779 199.210  0.00  0.00           C
ATOM   1053  B   BEA A1053     191.772 675.020 198.769  0.00  0.00           C
ATOM   1054  B   BEA A1054     190.653 672.274 198.260  0.00  0.00           C
ATOM   1055  B   BEA A1055     189.290 669.519 197.696  0.00  0.00           C
ATOM   1056  B   BEA A1056     187.865 667.059 197.166  0.00  0.00           C
ATOM   1057  B   BEA A1057     186.191 664.521 196.621  0.00  0.00           C
ATOM   1058  B   BEA A1058     184.489 662.193 196.149  0.00  0.00           C
ATOM   1059  B   BEA A1059     182.535 659.731 195.709  0.00  0.00           C
ATOM   1060  B   BEA A1060     180.579 657.415 195.382  0.00  0.00           C
ATOM   1061  B   BEA A1061     178.648 655.215 195.173  0.00  0.00           C
ATOM   1062  B   BEA A1062     176.617 652.955 195.082  0.00  0.00           C
ATOM   1063  B   BEA A1063     174.637 650.766 195.127  0.00  0.00           C
ATOM   1064  B   BEA A1064     172.574 648.469 195.326  0.00  0.00           C
ATOM   1065  B   BEA A1065     170.580 646.209 195.673  0.00  0.00           C
ATOM   1066  B   BEA A1066     168.671 644.002 196.145  0.00  0.00           C
ATOM   1067  B   BEA A1067     166.708 641.691 196.764  0.00  0.00           C
ATOM   1068  B   BEA A1068     164.852 639.467 197.472  0.00  0.00           C
ATOM   1069  B   BEA A1069     163.114 637.350 198.238  0.00  0.00           C
ATOM   1070  B   BEA A1070     161.203 634.983 199.193  0.00  0.00           C
ATOM   1071  B   BEA A1071     159.426 632.747 200.187  0.00  0.00           C
ATOM   1072  B   BEA A1072     157.790 630.654 201.192  0.00  0.00           C
ATOM   1073  B   BEA A1073     156.008 628.338 202.386  0.00  0.00           C
ATOM   1074  B   BEA A1074     154.379 626.186 203.569  0.00  0.00           C
ATOM   1075  B   BEA A1075     152.765 624.018 204.831  0.00  0.00           C
ATOM   1076  B   BEA A1076     151.172 621.842 206.167  0.00  0.00           C
ATOM   1077  B   BEA A1077     149.607 619.666 207.571  0.00  0.00           C
ATOM   1078  B   BEA A1078     148.078 617.499 209.037  0.00  0.00           C
ATOM   1079  B   BEA A1079     146.590 615.349 210.559  0.00  0.00           C
ATOM   1080  B   BEA A1080     145.150 613.224 212.130  0.00  0.00           C
ATOM   1081  B   BEA A1081     143.763 611.134 213.741  0.00  0.00           C
ATOM   1082  B   BEA A1082     142.322 608.905 215.533  0.00  0.00           C
ATOM   1083  B   BEA A1083     141.064 606.908 217.207  0.00  0.00           C
ATOM   1084  B   BEA A1084     139.772 604.796 219.050  0.00  0.00           C
ATOM   1085  B   BEA A1085     138.565 602.756 220.907  0.00  0.00           C
ATOM   1086  B   BEA A1086     137.447 600.797 222.765  0.00  0.00           C
ATOM   1087  B   BEA A1087     136.337 598.768 224.777  0.00  0.00           C
ATOM   1088  B   BEA A1088     135.337 596.844 226.771  0.00  0.00           C
ATOM   1089  B   BEA A1089     134.379 594.887 228.901  0.00  0.00           C
ATOM   1090  B   BEA A1090     133.488 592.923 231.154  0.00  0.00           C
ATOM   1091  B   BEA A1091     132.743 591.113 233.352  0.00  0.00           C
ATOM   1092  B   BEA A1092     132.099 589.339 235.643  0.00  0.00           C
ATOM   1093  B   BEA A1093     131.582 587.631 238.008  0.00  0.00           C
ATOM   1094  B   BEA A1094     131.198 585.914 240.591  0.00  0.00           C
ATOM   1095  B   BEA A1095     131.014 584.345 243.201  0.00  0.00           C
ATOM   1096  B   BEA A1096     131.052 582.953 245.815  0.00  0.00           C
ATOM   1097  B   BEA A1097     131.359 581.699 248.570  0.00  0.00           C
ATOM   1098  B   BEA A1098     131.967 580.698 251.293  0.00  0.00           C
ATOM   1099  B   BEA A1099     132.914 579.974 253.994  0.00  0.00           C
ATOM   1100  B   BEA A1100     135.948 579.525 259.176  0.00  0.00           C
ATOM   1101  B   BEA A1101     137.978 579.845 261.484  0.00  0.00           C
ATOM   1102  B   BEA A1102     140.077 580.424 263.411  0.00  0.00           C
ATOM   1103  B   BEA A1103     142.404 581.259 265.207  0.00  0.00           C
ATOM   1104  B   BEA A1104     144.740 582.246 266.759  0.00  0.00           C
ATOM   1105  B   BEA A1105     147.168 583.398 268.172  0.00  0.00           C
ATOM   1106  B   BEA A1106     152.080 586.046 270.565  0.00  0.00           C
ATOM   1107  B   BEA A1107     154.467 587.468 271.549  0.00  0.00           C
ATOM   1108  B   BEA A1108     156.945 589.030 272.464  0.00  0.00           C
ATOM   1109  B   BEA A1109     159.294 590.592 273.242  0.00  0.00           C
ATOM   1110  B   BEA A1110     161.676 592.256 273.945  0.00  0.00           C
ATOM   1111  B   BEA A1111     164.064 594.011 274.569  0.00  0.00           C
ATOM   1112  B   BEA A1112     166.435 595.842 275.108  0.00  0.00           C
ATOM   1113  B   BEA A1113     168.761 597.733 275.558  0.00  0.00           C
ATOM   1114  B   BEA A1114     171.020 599.670 275.917  0.00  0.00           C
ATOM   1115  B   BEA A1115     173.359 601.795 276.203  0.00  0.00           C
ATOM   1116  B   BEA A1116     175.407 603.772 276.373  0.00  0.00           C
ATOM   1117  B   BEA A1117     177.631 606.073 276.461  0.00  0.00           C
ATOM   1118  B   BEA A1118     179.520 608.183 276.441  0.00  0.00           C
ATOM   1119  B   BEA A1119     181.488 610.583 276.303  0.00  0.00           C
ATOM   1120  B   BEA A1120     183.205 612.913 276.050  0.00  0.00           C
ATOM   1121  B   BEA A1121     184.866 615.489 275.634  0.00  0.00           C
ATOM   1122  B   BEA A1122     186.281 618.111 275.055  0.00  0.00           C
ATOM   1123  B   BEA A1123     187.396 620.757 274.304  0.00  0.00           C
ATOM   1124  B   BEA A1124     188.195 623.575 273.301  0.00  0.00           C
ATOM   1125  B   BEA A1125     188.541 626.252 272.136  0.00  0.00           C
ATOM   1126  B   BEA A1126     188.469 628.987 270.717  0.00  0.00           C
ATOM   1127  B   BEA A1127     188.008 631.508 269.185  0.00  0.00           C
ATOM   1128  B   BEA A1128     187.225 633.849 267.549  0.00  0.00           C
ATOM   1129  B   BEA A1129     186.168 636.025 265.821  0.00  0.00           C
ATOM   1130  B   BEA A1130     184.884 638.038 264.017  0.00  0.00           C
ATOM   1131  B   BEA A1131     183.310 640.006 262.029  0.00  0.00           C
ATOM   1132  B   BEA A1132     181.688 641.682 260.128  0.00  0.00           C
ATOM   1133  B   BEA A1133     178.196 644.534 256.313  0.00  0.00           C
ATOM   1134  B   BEA A1134     176.257 645.805 254.293  0.00  0.00           C
ATOM   1135  B   BEA A1135     174.321 646.907 252.317  0.00  0.00           C
ATOM   1136  B   BEA A1136     172.261 647.921 250.246  0.00  0.00           C
ATOM   1137  B   BEA A1137     168.166 649.526 246.180  0.00  0.00           C
ATOM   1138  B   BEA A1138     166.177 650.130 244.213  0.00  0.00           C
ATOM   1139  B   BEA A1139     163.962 650.676 242.019  0.00  0.00           C
ATOM   1140  B   BEA A1140     161.881 651.072 239.947  0.00  0.00           C
ATOM   1141  B   BEA A1141     159.775 651.358 237.833  0.00  0.00           C
ATOM   1142  B   BEA A1142     155.537 651.579 233.505  0.00  0.00           C
ATOM   1143  B   BEA A1143     153.431 651.505 231.302  0.00  0.00           C
ATOM   1144  B   BEA A1144     151.349 651.302 229.080  0.00  0.00           C
ATOM   1145  B   BEA A1145     149.304 650.966 226.844  0.00  0.00           C
ATOM   1146  B   BEA A1146     147.470 650.539 224.785  0.00  0.00           C
ATOM   1147  B   BEA A1147     145.525 649.941 222.535  0.00  0.00           C
ATOM   1148  B   BEA A1148     143.648 649.204 220.285  0.00  0.00           C
ATOM   1149  B   BEA A1149     141.863 648.341 218.049  0.00  0.00           C
ATOM   1150  B   BEA A1150     140.058 647.283 215.663  0.00  0.00           C
ATOM   1151  B   BEA A1151     138.416 646.124 213.337  0.00  0.00           C
ATOM   1152  B   BEA A1152     136.962 644.889 211.093  0.00  0.00           C
ATOM   1153  B   BEA A1153     135.617 643.499 208.778  0.00  0.00           C
ATOM   1154  B   BEA A1154     134.445 641.966 206.426  0.00  0.00           C
ATOM   1155  B   BEA A1155     133.510 640.311 204.076  0.00  0.00           C
ATOM   1156  B   BEA A1156     132.875 638.558 201.765  0.00  0.00           C
ATOM   1157  B   BEA A1157     132.601 636.733 199.526  0.00  0.00           C
ATOM   1158  B   BEA A1158     132.777 634.725 197.238  0.00  0.00           C
ATOM   1159  B   BEA A1159     133.539 632.653 195.059  0.00  0.00           C
ATOM   1160  B   BEA A1160     134.858 630.731 193.201  0.00  0.00           C
ATOM   1161  B   BEA A1161     136.739 628.900 191.606  0.00  0.00           C
ATOM   1162  B   BEA A1162     138.758 627.161 190.444  0.00  0.00           C
ATOM   1163  B   BEA A1163     140.778 625.135 189.673  0.00  0.00           C
ATOM   1164  B   BEA A1164     142.499 622.584 189.432  0.00  0.00           C
ATOM   1165  B   BEA A1165     143.839 616.857 190.369  0.00  0.00           C
ATOM   1166  B   BEA A1166     143.756 613.788 190.820  0.00  0.00           C
ATOM   1167  B   BEA A1167     143.117 611.044 190.204  0.00  0.00           C
ATOM   1168  B   BEA A1168     142.054 610.300 187.654  0.00  0.00           C
ATOM   1169  B   BEA A1169     140.181 610.444 185.224  0.00  0.00           C
ATOM   1170  B   BEA A1170     138.179 610.333 183.035  0.00  0.00           C
ATOM   1171  B   BEA A1171     137.915 609.243 180.425  0.00  0.00           C
ATOM   1172  B   BEA A1172     139.749 607.537 178.629  0.00  0.00           C
ATOM   1173  B   BEA A1173     144.410 604.432 176.941  0.00  0.00           C
ATOM   1174  B   BEA A1174     146.959 602.887 176.464  0.00  0.00           C
ATOM   1175  B   BEA A1175     149.749 601.239 176.131  0.00  0.00           C
ATOM   1176  B   BEA A1176     152.125 599.853 175.966  0.00  0.00           C
ATOM   1177  B   BEA A1177     154.970 598.201 175.891  0.00  0.00           C
ATOM   1178  B   BEA A1178     157.430 596.769 175.922  0.00  0.00           C
ATOM   1179  B   BEA A1179     159.963 595.284 176.045  0.00  0.00           C
ATOM   1180  B   BEA A1180     162.517 593.768 176.262  0.00  0.00           C
ATOM   1181  B   BEA A1181     165.304 592.084 176.612  0.00  0.00           C
ATOM   1182  B   BEA A1182     167.735 590.577 177.023  0.00  0.00           C
ATOM   1183  B   BEA A1183     170.277 588.952 177.577  0.00  0.00           C
ATOM   1184  B   BEA A1184     172.623 587.390 178.220  0.00  0.00           C
ATOM   1185  B   BEA A1185     175.001 585.739 179.023  0.00  0.00           C
ATOM   1186  B   BEA A1186     177.385 584.000 180.003  0.00  0.00           C
ATOM   1187  B   BEA A1187     179.561 582.328 181.077  0.00  0.00           C
ATOM   1188  B   BEA A1188     181.726 580.566 182.347  0.00  0.00           C
ATOM   1189  B   BEA A1189     183.693 578.863 183.708  0.00  0.00           C
ATOM   1190  B   BEA A1190     185.634 577.065 185.289  0.00  0.00           C
ATOM   1191  B   BEA A1191     189.091 573.462 188.888  0.00  0.00           C
ATOM   1192  B   BEA A1192     190.498 571.787 190.753  0.00  0.00           C
ATOM   1193  B   BEA A1193     191.861 569.998 192.878  0.00  0.00           C
ATOM   1194  B   BEA A1194     192.971 568.370 194.925  0.00  0.00           C
ATOM   1195  B   BEA A1195     194.937 564.879 199.670  0.00  0.00           C
ATOM   1196  B   BEA A1196     195.646 563.283 201.991  0.00  0.00           C
ATOM   1197  B   BEA A1197     196.234 561.690 204.397  0.00  0.00           C
ATOM   1198  B   BEA A1198     196.738 559.966 207.096  0.00  0.00           C
ATOM   1199  B   BEA A1199     197.056 558.507 209.453  0.00  0.00           C
ATOM   1200  B   BEA A1200     197.291 556.915 212.096  0.00  0.00           C
ATOM   1201  B   BEA A1201     197.410 555.322 214.808  0.00  0.00           C
ATOM   1202  B   BEA A1202     197.418 553.855 217.358  0.00  0.00           C
ATOM   1203  B   BEA A1203     197.331 552.386 219.960  0.00  0.00           C
ATOM   1204  B   BEA A1204     197.149 550.915 222.607  0.00  0.00           C
ATOM   1205  B   BEA A1205     196.873 549.441 225.293  0.00  0.00           C
ATOM   1206  B   BEA A1206     196.542 548.092 227.777  0.00  0.00           C
ATOM   1207  B   BEA A1207     196.094 546.615 230.517  0.00  0.00           C
ATOM   1208  B   BEA A1208     195.609 545.264 233.039  0.00  0.00           C
ATOM   1209  B   BEA A1209     194.999 543.787 235.804  0.00  0.00           C
ATOM   1210  B   BEA A1210     194.370 542.435 238.335  0.00  0.00           C
ATOM   1211  B   BEA A1211     193.678 541.084 240.861  0.00  0.00           C
ATOM   1212  B   BEA A1212     192.925 539.736 243.374  0.00  0.00           C
ATOM   1213  B   BEA A1213     192.038 538.266 246.094  0.00  0.00           C
ATOM   1214  B   BEA A1214     191.171 536.925 248.555  0.00  0.00           C
ATOM   1215  B   BEA A1215     189.205 534.132 253.583  0.00  0.00           C
ATOM   1216  B   BEA A1216     188.203 532.808 255.913  0.00  0.00           C
ATOM   1217  B   BEA A1217     187.068 531.368 258.397  0.00  0.00           C
ATOM   1218  B   BEA A1218     185.897 529.937 260.808  0.00  0.00           C
ATOM   1219  B   BEA A1219     184.697 528.517 263.139  0.00  0.00           C
ATOM   1220  B   BEA A1220     183.474 527.109 265.382  0.00  0.00           C
ATOM   1221  B   BEA A1221     182.122 525.590 267.721  0.00  0.00           C
ATOM   1222  B   BEA A1222     179.265 522.475 272.223  0.00  0.00           C
ATOM   1223  B   BEA A1223     177.892 521.010 274.193  0.00  0.00           C
ATOM   1224  B   BEA A1224     176.286 519.314 276.346  0.00  0.00           C
ATOM   1225  B   BEA A1225     174.692 517.641 278.328  0.00  0.00           C
ATOM   1226  B   BEA A1226     173.121 515.998 280.135  0.00  0.00           C
ATOM   1227  B   BEA A1227     171.458 514.256 281.888  0.00  0.00           C
ATOM   1228  B   BEA A1228     169.712 512.417 283.555  0.00  0.00           C
ATOM   1229  B   BEA A1229     167.893 510.483 285.097  0.00  0.00           C
ATOM   1230  B   BEA A1230     166.134 508.588 286.394  0.00  0.00           C
ATOM   1231  B   BEA A1231     164.199 506.461 287.590  0.00  0.00           C
ATOM   1232  B   BEA A1232     162.342 504.369 288.495  0.00  0.00           C
ATOM   1233  B   BEA A1233     158.512 499.835 289.518  0.00  0.00           C
ATOM   1234  B   BEA A1234     156.652 497.489 289.540  0.00  0.00           C
ATOM   1235  B   BEA A1235     154.853 495.099 289.206  0.00  0.00           C
ATOM   1236  B   BEA A1236     153.102 492.627 288.485  0.00  0.00           C
ATOM   1237  B   BEA A1237     151.586 490.340 287.481  0.00  0.00           C
ATOM   1238  B   BEA A1238     150.092 487.916 286.068  0.00  0.00           C
ATOM   1239  B   BEA A1239     148.888 485.814 284.563  0.00  0.00           C
ATOM   1240  B   BEA A1240     147.700 483.590 282.713  0.00  0.00           C
ATOM   1241  B   BEA A1241     146.694 481.577 280.823  0.00  0.00           C
ATOM   1242  B   BEA A1242     145.782 479.639 278.820  0.00  0.00           C
ATOM   1243  B   BEA A1243     144.895 477.636 276.567  0.00  0.00           C
ATOM   1244  B   BEA A1244     144.104 475.740 274.268  0.00  0.00           C
ATOM   1245  B   BEA A1245     143.404 473.962 271.968  0.00  0.00           C
ATOM   1246  B   BEA A1246     142.790 472.312 269.711  0.00  0.00           C
ATOM   1247  B   BEA A1247     142.203 470.645 267.308  0.00  0.00           C
ATOM   1248  B   BEA A1248     141.646 468.973 264.773  0.00  0.00           C
ATOM   1249  B   BEA A1249     141.124 467.305 262.116  0.00  0.00           C
ATOM   1250  B   BEA A1250     140.679 465.794 259.596  0.00  0.00           C
ATOM   1251  B   BEA A1251     140.264 464.299 256.993  0.00  0.00           C
ATOM   1252  B   BEA A1252     139.883 462.830 254.319  0.00  0.00           C
ATOM   1253  B   BEA A1253     139.567 461.526 251.846  0.00  0.00           C
ATOM   1254  B   BEA A1254     139.251 460.123 249.073  0.00  0.00           C
ATOM   1255  B   BEA A1255     138.995 458.892 246.531  0.00  0.00           C
ATOM   1256  B   BEA A1256     138.746 457.583 243.711  0.00  0.00           C
ATOM   1257  B   BEA A1257     138.210 454.028 235.281  0.00  0.00           C
ATOM   1258  B   BEA A1258     138.099 452.984 232.530  0.00  0.00           C
ATOM   1259  B   BEA A1259     138.020 452.017 229.833  0.00  0.00           C
ATOM   1260  B   BEA A1260     137.968 451.047 226.945  0.00  0.00           C
ATOM   1261  B   BEA A1261     137.951 450.098 223.892  0.00  0.00           C
ATOM   1262  B   BEA A1262     137.972 449.265 220.955  0.00  0.00           C
ATOM   1263  B   BEA A1263     138.028 448.549 218.155  0.00  0.00           C
ATOM   1264  B   BEA A1264     138.125 447.898 215.272  0.00  0.00           C
ATOM   1265  B   BEA A1265     138.471 446.868 209.207  0.00  0.00           C
ATOM   1266  B   BEA A1266     138.712 446.578 206.357  0.00  0.00           C
ATOM   1267  B   BEA A1267     139.048 446.442 203.231  0.00  0.00           C
ATOM   1268  B   BEA A1268     139.441 446.532 200.340  0.00  0.00           C
ATOM   1269  B   BEA A1269     139.942 446.908 197.423  0.00  0.00           C
ATOM   1270  B   BEA A1270     140.597 447.707 194.508  0.00  0.00           C
ATOM   1271  B   BEA A1271     141.386 449.011 191.934  0.00  0.00           C
ATOM   1272  B   BEA A1272     142.349 450.985 189.816  0.00  0.00           C
ATOM   1273  B   BEA A1273     143.387 453.489 188.496  0.00  0.00           C
ATOM   1274  B   BEA A1274     144.358 456.130 187.990  0.00  0.00           C
ATOM   1275  B   BEA A1275     145.363 459.128 188.087  0.00  0.00           C
ATOM   1276  B   BEA A1276     146.209 461.857 188.527  0.00  0.00           C
ATOM   1277  B   BEA A1277     147.795 467.649 189.912  0.00  0.00           C
ATOM   1278  B   BEA A1278     148.437 470.381 190.603  0.00  0.00           C
ATOM   1279  B   BEA A1279     149.018 473.232 191.251  0.00  0.00           C
ATOM   1280  B   BEA A1280     149.509 476.243 191.761  0.00  0.00           C
ATOM   1281  B   BEA A1281     149.826 479.203 191.952  0.00  0.00           C
ATOM   1282  B   BEA A1282     149.892 482.217 191.583  0.00  0.00           C
ATOM   1283  B   BEA A1283     149.615 485.034 190.429  0.00  0.00           C
ATOM   1284  B   BEA A1284     149.064 487.291 188.665  0.00  0.00           C
ATOM   1285  B   BEA A1285     148.323 489.085 186.436  0.00  0.00           C
ATOM   1286  B   BEA A1286     147.448 490.506 183.825  0.00  0.00           C
ATOM   1287  B   BEA A1287     146.562 491.537 181.139  0.00  0.00           C
ATOM   1288  B   BEA A1288     145.672 492.305 178.364  0.00  0.00           C
ATOM   1289  B   BEA A1289     144.826 492.852 175.624  0.00  0.00           C
ATOM   1290  B   BEA A1290     143.928 493.274 172.582  0.00  0.00           C
ATOM   1291  B   BEA A1291     143.135 493.529 169.742  0.00  0.00           C
ATOM   1292  B   BEA A1292     142.401 493.672 166.948  0.00  0.00           C
ATOM   1293  B   BEA A1293     141.681 493.725 164.006  0.00  0.00           C
ATOM   1294  B   BEA A1294     140.995 493.691 160.945  0.00  0.00           C
ATOM   1295  B   BEA A1295     140.412 493.584 158.053  0.00  0.00           C
ATOM   1296  B   BEA A1296     139.888 493.409 155.108  0.00  0.00           C
ATOM   1297  B   BEA A1297     139.440 493.172 152.137  0.00  0.00           C
ATOM   1298  B   BEA A1298     139.080 492.880 149.168  0.00  0.00           C
ATOM   1299  B   BEA A1299     138.820 492.541 146.228  0.00  0.00           C
ATOM   1300  B   BEA A1300     138.663 492.126 143.088  0.00  0.00           C
ATOM   1301  B   BEA A1301     138.642 491.714 140.285  0.00  0.00           C
ATOM   1302  B   BEA A1302     138.776 491.197 137.096  0.00  0.00           C
ATOM   1303  B   BEA A1303     139.057 490.702 134.292  0.00  0.00           C
ATOM   1304  B   BEA A1304     139.519 490.153 131.390  0.00  0.00           C
ATOM   1305  B   BEA A1305     140.186 489.550 128.398  0.00  0.00           C
ATOM   1306  B   BEA A1306     141.007 488.942 125.537  0.00  0.00           C
ATOM   1307  B   BEA A1307     141.966 488.336 122.794  0.00  0.00           C
ATOM   1308  B   BEA A1308     143.049 487.738 120.157  0.00  0.00           C
ATOM   1309  B   BEA A1309     144.340 487.106 117.421  0.00  0.00           C
ATOM   1310  B   BEA A1310     145.746 486.496 114.786  0.00  0.00           C
ATOM   1311  B   BEA A1311     147.249 485.914 112.247  0.00  0.00           C
ATOM   1312  B   BEA A1312     148.834 485.367 109.798  0.00  0.00           C
ATOM   1313  B   BEA A1313     150.613 484.827 107.261  0.00  0.00           C
ATOM   1314  B   BEA A1314     152.318 484.376 104.987  0.00  0.00           C
ATOM   1315  B   BEA A1315     156.083 483.603 100.361  0.00  0.00           C
ATOM   1316  B   BEA A1316     158.114 483.314  98.022  0.00  0.00           C
ATOM   1317  B   BEA A1317     160.125 483.121  95.778  0.00  0.00           C
ATOM   1318  B   BEA A1318     162.095 483.031  93.625  0.00  0.00           C
ATOM   1319  B   BEA A1319     164.139 483.052  91.417  0.00  0.00           C
ATOM   1320  B   BEA A1320     168.202 483.513  87.002  0.00  0.00           C
ATOM   1321  B   BEA A1321     170.165 483.995  84.797  0.00  0.00           C
ATOM   1322  B   BEA A1322     172.080 484.689  82.546  0.00  0.00           C
ATOM   1323  B   BEA A1323     173.912 485.635  80.241  0.00  0.00           C
ATOM   1324  B   BEA A1324     175.531 486.807  77.995  0.00  0.00           C
ATOM   1325  B   BEA A1325     178.150 489.999  73.548  0.00  0.00           C
ATOM   1326  B   BEA A1326     179.177 492.001  71.801  0.00  0.00           C
ATOM   1327  B   BEA A1327     180.311 494.522  70.347  0.00  0.00           C
ATOM   1328  B   BEA A1328     181.409 497.101  69.055  0.00  0.00           C
ATOM   1329  B   BEA A1329     179.828 495.395  65.761  0.00  0.00           C
ATOM   1330  B   BEA A1330     177.294 494.477  65.796  0.00  0.00           C
ATOM   1331  B   BEA A1331     174.859 495.589  67.391  0.00  0.00           C
ATOM   1332  B   BEA A1332     173.824 496.502  69.968  0.00  0.00           C
ATOM   1333  B   BEA A1333     177.272 496.324  73.520  0.00  0.00           C
ATOM   1334  B   BEA A1334     179.420 497.839  73.126  0.00  0.00           C
ATOM   1335  B   BEA A1335     179.450 497.443  76.013  0.00  0.00           C
ATOM   1336  B   BEA A1336     181.909 496.211  76.905  0.00  0.00           C
ATOM   1337  B   BEA A1337     183.891 496.050  75.533  0.00  0.00           C
ATOM   1338  B   BEA A1338     184.467 496.970  73.473  0.00  0.00           C
ATOM   1339  B   BEA A1339     185.030 498.785  72.729  0.00  0.00           C
ATOM   1340  B   BEA A1340     186.512 499.748  70.777  0.00  0.00           C
ATOM   1341  B   BEA A1341     189.118 498.846  69.498  0.00  0.00           C
ATOM   1342  B   BEA A1342     191.335 497.301  69.836  0.00  0.00           C
ATOM   1343  B   BEA A1343     191.545 495.538  72.293  0.00  0.00           C
ATOM   1344  B   BEA A1344     191.584 492.915  71.458  0.00  0.00           C
ATOM   1345  B   BEA A1345     189.850 491.928  69.408  0.00  0.00           C
ATOM   1346  B   BEA A1346     187.383 492.905  68.146  0.00  0.00           C
ATOM   1347  B   BEA A1347     185.297 494.688  66.886  0.00  0.00           C
ATOM   1348  B   BEA A1348     184.867 499.214  63.208  0.00  0.00           C
ATOM   1349  B   BEA A1349     184.663 501.361  63.896  0.00  0.00           C
ATOM   1350  B   BEA A1350     183.270 502.110  66.334  0.00  0.00           C
ATOM   1351  B   BEA A1351     181.486 503.049  68.763  0.00  0.00           C
ATOM   1352  B   BEA A1352     179.580 504.560  70.517  0.00  0.00           C
ATOM   1353  B   BEA A1353     177.859 506.622  71.592  0.00  0.00           C
ATOM   1354  B   BEA A1354     177.895 509.284  71.798  0.00  0.00           C
ATOM   1355  B   BEA A1355     180.645 510.002  71.121  0.00  0.00           C
ATOM   1356  B   BEA A1356     183.528 510.175  70.434  0.00  0.00           C
ATOM   1357  B   BEA A1357     186.661 510.307  69.777  0.00  0.00           C
ATOM   1358  B   BEA A1358     189.590 510.638  69.330  0.00  0.00           C
ATOM   1359  B   BEA A1359     192.482 511.350  69.165  0.00  0.00           C
ATOM   1360  B   BEA A1360     195.108 512.601  69.456  0.00  0.00           C
ATOM   1361  B   BEA A1361     197.212 514.623  70.451  0.00  0.00           C
ATOM   1362  B   BEA A1362     198.253 516.977  71.975  0.00  0.00           C
ATOM   1363  B   BEA A1363     198.499 519.341  73.732  0.00  0.00           C
ATOM   1364  B   BEA A1364     198.247 521.676  75.621  0.00  0.00           C
ATOM   1365  B   BEA A1365     197.666 523.958  77.582  0.00  0.00           C
ATOM   1366  B   BEA A1366     196.910 526.054  79.470  0.00  0.00           C
ATOM   1367  B   BEA A1367     195.957 528.206  81.485  0.00  0.00           C
ATOM   1368  B   BEA A1368     194.950 530.183  83.401  0.00  0.00           C
ATOM   1369  B   BEA A1369     193.759 532.292  85.510  0.00  0.00           C
ATOM   1370  B   BEA A1370     192.627 534.141  87.415  0.00  0.00           C
ATOM   1371  B   BEA A1371     191.376 536.064  89.450  0.00  0.00           C
ATOM   1372  B   BEA A1372     190.147 537.856  91.399  0.00  0.00           C
ATOM   1373  B   BEA A1373     188.839 539.684  93.439  0.00  0.00           C
ATOM   1374  B   BEA A1374     187.468 541.529  95.556  0.00  0.00           C
ATOM   1375  B   BEA A1375     186.187 543.199  97.524  0.00  0.00           C
ATOM   1376  B   BEA A1376     184.878 544.861  99.537  0.00  0.00           C
ATOM   1377  B   BEA A1377     183.412 546.676 101.802  0.00  0.00           C
ATOM   1378  B   BEA A1378     182.087 548.282 103.870  0.00  0.00           C
ATOM   1379  B   BEA A1379     180.775 549.844 105.946  0.00  0.00           C
ATOM   1380  B   BEA A1380     179.352 551.510 108.241  0.00  0.00           C
ATOM   1381  B   BEA A1381     177.977 553.099 110.518  0.00  0.00           C
ATOM   1382  B   BEA A1382     176.664 554.598 112.762  0.00  0.00           C
ATOM   1383  B   BEA A1383     175.428 555.998 114.957  0.00  0.00           C
ATOM   1384  B   BEA A1384     174.165 557.420 117.308  0.00  0.00           C
ATOM   1385  B   BEA A1385     172.911 558.829 119.791  0.00  0.00           C
ATOM   1386  B   BEA A1386     170.683 561.349 124.813  0.00  0.00           C
ATOM   1387  B   BEA A1387     169.773 562.403 127.284  0.00  0.00           C
ATOM   1388  B   BEA A1388     168.910 563.448 130.151  0.00  0.00           C
ATOM   1389  B   BEA A1389     168.311 564.247 132.927  0.00  0.00           C
ATOM   1390  B   BEA A1390     167.998 564.802 135.752  0.00  0.00           C
ATOM   1391  B   BEA A1391     168.743 564.808 141.747  0.00  0.00           C
ATOM   1392  B   BEA A1392     169.965 564.097 144.367  0.00  0.00           C
ATOM   1393  B   BEA A1393     171.606 563.090 146.606  0.00  0.00           C
ATOM   1394  B   BEA A1394     173.665 561.892 148.639  0.00  0.00           C
ATOM   1395  B   BEA A1395     175.886 560.731 150.340  0.00  0.00           C
ATOM   1396  B   BEA A1396     178.289 559.652 151.834  0.00  0.00           C
ATOM   1397  B   BEA A1397     180.774 558.749 153.127  0.00  0.00           C
ATOM   1398  B   BEA A1398     186.304 557.608 155.393  0.00  0.00           C
ATOM   1399  B   BEA A1399     189.062 557.543 156.298  0.00  0.00           C
ATOM   1400  B   BEA A1400     191.929 557.862 157.123  0.00  0.00           C
ATOM   1401  B   BEA A1401     194.885 558.563 157.886  0.00  0.00           C
ATOM   1402  B   BEA A1402     197.666 559.533 158.553  0.00  0.00           C
ATOM   1403  B   BEA A1403     200.229 560.678 159.149  0.00  0.00           C
ATOM   1404  B   BEA A1404     202.959 562.159 159.788  0.00  0.00           C
ATOM   1405  B   BEA A1405     205.377 563.702 160.384  0.00  0.00           C
ATOM   1406  B   BEA A1406     207.839 565.515 161.051  0.00  0.00           C
ATOM   1407  B   BEA A1407     210.082 567.414 161.753  0.00  0.00           C
ATOM   1408  B   BEA A1408     212.061 569.335 162.496  0.00  0.00           C
ATOM   1409  B   BEA A1409     214.007 571.535 163.426  0.00  0.00           C
ATOM   1410  B   BEA A1410     215.653 573.784 164.504  0.00  0.00           C
ATOM   1411  B   BEA A1411     216.988 576.154 165.847  0.00  0.00           C
ATOM   1412  B   BEA A1412     217.844 578.553 167.526  0.00  0.00           C
ATOM   1413  B   BEA A1413     218.032 580.785 169.554  0.00  0.00           C
ATOM   1414  B   BEA A1414     217.478 582.638 171.846  0.00  0.00           C
ATOM   1415  B   BEA A1415     216.379 584.004 174.133  0.00  0.00           C
ATOM   1416  B   BEA A1416     214.929 585.247 176.431  0.00  0.00           C
ATOM   1417  B   BEA A1417     213.244 586.729 178.621  0.00  0.00           C
ATOM   1418  B   BEA A1418     211.644 588.715 180.142  0.00  0.00           C
ATOM   1419  B   BEA A1419     210.303 591.349 180.508  0.00  0.00           C
ATOM   1420  B   BEA A1420     209.173 596.553 177.820  0.00  0.00           C
ATOM   1421  B   BEA A1421     209.096 598.733 175.726  0.00  0.00           C
ATOM   1422  B   BEA A1422     209.349 602.444 171.092  0.00  0.00           C
ATOM   1423  B   BEA A1423     209.891 605.669 166.028  0.00  0.00           C
ATOM   1424  B   BEA A1424     210.229 607.154 163.363  0.00  0.00           C
ATOM   1425  B   BEA A1425     210.586 608.526 160.703  0.00  0.00           C
ATOM   1426  B   BEA A1426     210.948 609.771 158.105  0.00  0.00           C
ATOM   1427  B   BEA A1427     211.338 610.999 155.358  0.00  0.00           C
ATOM   1428  B   BEA A1428     211.749 612.192 152.485  0.00  0.00           C
ATOM   1429  B   BEA A1429     212.134 613.232 149.789  0.00  0.00           C
ATOM   1430  B   BEA A1430     212.524 614.221 147.027  0.00  0.00           C
ATOM   1431  B   BEA A1431     212.912 615.147 144.221  0.00  0.00           C
ATOM   1432  B   BEA A1432     213.329 616.084 141.110  0.00  0.00           C
ATOM   1433  B   BEA A1433     213.691 616.849 138.286  0.00  0.00           C
ATOM   1434  B   BEA A1434     214.032 617.526 135.489  0.00  0.00           C
ATOM   1435  B   BEA A1435     214.375 618.163 132.460  0.00  0.00           C
ATOM   1436  B   BEA A1436     214.678 618.682 129.510  0.00  0.00           C
ATOM   1437  B   BEA A1437     214.936 619.080 126.666  0.00  0.00           C
ATOM   1438  B   BEA A1438     215.164 619.378 123.684  0.00  0.00           C
ATOM   1439  B   BEA A1439     215.351 619.548 120.593  0.00  0.00           C
ATOM   1440  B   BEA A1440     215.484 619.575 117.661  0.00  0.00           C
ATOM   1441  B   BEA A1441     215.582 619.460 114.634  0.00  0.00           C
ATOM   1442  B   BEA A1442     215.644 619.184 111.523  0.00  0.00           C
ATOM   1443  B   BEA A1443     215.673 618.770 108.575  0.00  0.00           C
ATOM   1444  B   BEA A1444     215.680 618.185 105.556  0.00  0.00           C
ATOM   1445  B   BEA A1445     215.674 617.472 102.698  0.00  0.00           C
ATOM   1446  B   BEA A1446     215.663 616.579  99.781  0.00  0.00           C
ATOM   1447  B   BEA A1447     215.659 615.570  97.022  0.00  0.00           C
ATOM   1448  B   BEA A1448     215.675 614.374  94.219  0.00  0.00           C
ATOM   1449  B   BEA A1449     215.723 613.075  91.575  0.00  0.00           C
ATOM   1450  B   BEA A1450     215.822 611.584  88.902  0.00  0.00           C
ATOM   1451  B   BEA A1451     215.981 610.005  86.389  0.00  0.00           C
ATOM   1452  B   BEA A1452     216.232 608.234  83.867  0.00  0.00           C
ATOM   1453  B   BEA A1453     216.579 606.391  81.506  0.00  0.00           C
ATOM   1454  B   BEA A1454     217.033 604.490  79.299  0.00  0.00           C
ATOM   1455  B   BEA A1455     218.424 600.278  75.058  0.00  0.00           C
ATOM   1456  B   BEA A1456     219.368 598.111  73.160  0.00  0.00           C
ATOM   1457  B   BEA A1457     220.505 595.912  71.398  0.00  0.00           C
ATOM   1458  B   BEA A1458     221.767 593.825  69.866  0.00  0.00           C
ATOM   1459  B   BEA A1459     223.356 591.567  68.348  0.00  0.00           C
ATOM   1460  B   BEA A1460     224.984 589.565  67.117  0.00  0.00           C
ATOM   1461  B   BEA A1461     226.872 587.533  65.973  0.00  0.00           C
ATOM   1462  B   BEA A1462     229.031 585.478  64.920  0.00  0.00           C
ATOM   1463  B   BEA A1463     231.125 583.681  64.082  0.00  0.00           C
ATOM   1464  B   BEA A1464     233.423 581.875  63.314  0.00  0.00           C
ATOM   1465  B   BEA A1465     235.916 580.071  62.622  0.00  0.00           C
ATOM   1466  B   BEA A1466     238.394 578.408  62.049  0.00  0.00           C
ATOM   1467  B   BEA A1467     240.817 576.888  61.579  0.00  0.00           C
ATOM   1468  B   BEA A1468     243.355 575.392  61.166  0.00  0.00           C
ATOM   1469  B   BEA A1469     251.498 571.143  60.271  0.00  0.00           C
ATOM   1470  B   BEA A1470     254.102 569.936  60.095  0.00  0.00           C
ATOM   1471  B   BEA A1471     256.952 568.691  59.953  0.00  0.00           C
ATOM   1472  B   BEA A1472     259.579 567.611  59.864  0.00  0.00           C
ATOM   1473  B   BEA A1473     262.415 566.517  59.810  0.00  0.00           C
ATOM   1474  B   BEA A1474     265.212 565.508  59.794  0.00  0.00           C
ATOM   1475  B   BEA A1475     268.172 564.520  59.817  0.00  0.00           C
ATOM   1476  B   BEA A1476     274.016 562.813  59.968  0.00  0.00           C
ATOM   1477  B   BEA A1477     276.838 562.115  60.088  0.00  0.00           C
ATOM   1478  B   BEA A1478     279.889 561.462  60.251  0.00  0.00           C
ATOM   1479  B   BEA A1479     282.701 560.968  60.429  0.00  0.00           C
ATOM   1480  B   BEA A1480     285.796 560.561  60.658  0.00  0.00           C
ATOM   1481  B   BEA A1481     288.689 560.338  60.902  0.00  0.00           C
ATOM   1482  B   BEA A1482     291.770 560.318  61.195  0.00  0.00           C
ATOM   1483  B   BEA A1483     297.600 561.310  61.860  0.00  0.00           C
ATOM   1484  B   BEA A1484     300.277 562.803  62.236  0.00  0.00           C
ATOM   1485  B   BEA A1485     302.872 568.005  62.835  0.00  0.00           C
ATOM   1486  B   BEA A1486     302.852 571.023  63.034  0.00  0.00           C
ATOM   1487  B   BEA A1487     302.345 573.921  63.186  0.00  0.00           C
ATOM   1488  B   BEA A1488     301.500 576.851  63.317  0.00  0.00           C
ATOM   1489  B   BEA A1489     300.465 579.639  63.428  0.00  0.00           C
ATOM   1490  B   BEA A1490     297.956 585.105  63.629  0.00  0.00           C
ATOM   1491  B   BEA A1491     296.536 587.804  63.725  0.00  0.00           C
ATOM   1492  B   BEA A1492     295.001 590.533  63.824  0.00  0.00           C
ATOM   1493  B   BEA A1493     293.501 593.065  63.919  0.00  0.00           C
ATOM   1494  B   BEA A1494     291.964 595.552  64.015  0.00  0.00           C
ATOM   1495  B   BEA A1495     290.287 598.170  64.122  0.00  0.00           C
ATOM   1496  B   BEA A1496     288.612 600.702  64.231  0.00  0.00           C
ATOM   1497  B   BEA A1497     286.964 603.126  64.342  0.00  0.00           C
ATOM   1498  B   BEA A1498     285.218 605.635  64.463  0.00  0.00           C
ATOM   1499  B   BEA A1499     283.532 608.007  64.586  0.00  0.00           C
ATOM   1500  B   BEA A1500     281.769 610.440  64.720  0.00  0.00           C
ATOM   1501  B   BEA A1501     279.936 612.927  64.866  0.00  0.00           C
ATOM   1502  B   BEA A1502     278.039 615.460  65.026  0.00  0.00           C
ATOM   1503  B   BEA A1503     276.251 617.814  65.185  0.00  0.00           C
ATOM   1504  B   BEA A1504     274.417 620.197  65.356  0.00  0.00           C
ATOM   1505  B   BEA A1505     272.545 622.602  65.542  0.00  0.00           C
ATOM   1506  B   BEA A1506     270.811 624.805  65.723  0.00  0.00           C
ATOM   1507  B   BEA A1507     268.880 627.235  65.935  0.00  0.00           C
ATOM   1508  B   BEA A1508     266.929 629.668  66.164  0.00  0.00           C
ATOM   1509  B   BEA A1509     265.138 631.882  66.385  0.00  0.00           C
ATOM   1510  B   BEA A1510     263.165 634.303  66.644  0.00  0.00           C
ATOM   1511  B   BEA A1511     261.367 636.494  66.894  0.00  0.00           C
ATOM   1512  B   BEA A1512     259.396 638.878  67.184  0.00  0.00           C
ATOM   1513  B   BEA A1513     257.437 641.235  67.491  0.00  0.00           C
ATOM   1514  B   BEA A1514     255.495 643.557  67.815  0.00  0.00           C
ATOM   1515  B   BEA A1515     253.578 645.839  68.155  0.00  0.00           C
ATOM   1516  B   BEA A1516     251.691 648.075  68.512  0.00  0.00           C
ATOM   1517  B   BEA A1517     249.841 650.258  68.884  0.00  0.00           C
ATOM   1518  B   BEA A1518     245.945 654.834  69.750  0.00  0.00           C
ATOM   1519  B   BEA A1519     243.919 657.202  70.250  0.00  0.00           C
ATOM   1520  B   BEA A1520     241.956 659.491  70.764  0.00  0.00           C
ATOM   1521  B   BEA A1521     240.052 661.701  71.290  0.00  0.00           C
ATOM   1522  B   BEA A1522     238.206 663.833  71.822  0.00  0.00           C
ATOM   1523  B   BEA A1523     236.262 666.068  72.405  0.00  0.00           C
ATOM   1524  B   BEA A1524     234.224 668.394  73.037  0.00  0.00           C
ATOM   1525  B   BEA A1525     230.330 672.792  74.289  0.00  0.00           C
ATOM   1526  B   BEA A1526     228.323 675.029  74.950  0.00  0.00           C
ATOM   1527  B   BEA A1527     226.374 677.179  75.595  0.00  0.00           C
ATOM   1528  B   BEA A1528     224.482 679.244  76.221  0.00  0.00           C
ATOM   1529  B   BEA A1529     222.362 681.529  76.915  0.00  0.00           C
ATOM   1530  B   BEA A1530     220.440 683.572  77.531  0.00  0.00           C
ATOM   1531  B   BEA A1531     218.433 685.673  78.157  0.00  0.00           C
ATOM   1532  B   BEA A1532     214.166 690.023  79.395  0.00  0.00           C
ATOM   1533  B   BEA A1533     212.180 691.989  79.914  0.00  0.00           C
ATOM   1534  B   BEA A1534     209.970 694.129  80.437  0.00  0.00           C
ATOM   1535  B   BEA A1535     205.684 698.127  81.257  0.00  0.00           C
ATOM   1536  B   BEA A1536     203.329 700.234  81.579  0.00  0.00           C
ATOM   1537  B   BEA A1537     201.141 702.133  81.785  0.00  0.00           C
ATOM   1538  B   BEA A1538     198.840 704.067  81.898  0.00  0.00           C
ATOM   1539  B   BEA A1539     196.416 706.034  81.893  0.00  0.00           C
ATOM   1540  B   BEA A1540     194.130 707.821  81.764  0.00  0.00           C
ATOM   1541  B   BEA A1541     191.696 709.653  81.490  0.00  0.00           C
ATOM   1542  B   BEA A1542     189.236 711.431  81.063  0.00  0.00           C
ATOM   1543  B   BEA A1543     186.875 713.068  80.507  0.00  0.00           C
ATOM   1544  B   BEA A1544     184.458 714.674  79.789  0.00  0.00           C
ATOM   1545  B   BEA A1545     181.971 716.256  78.891  0.00  0.00           C
ATOM   1546  B   BEA A1546     179.554 717.719  77.876  0.00  0.00           C
ATOM   1547  B   BEA A1547     177.065 719.141  76.699  0.00  0.00           C
ATOM   1548  B   BEA A1548     174.656 720.430  75.445  0.00  0.00           C
ATOM   1549  B   BEA A1549     172.331 721.587  74.141  0.00  0.00           C
ATOM   1550  B   BEA A1550     169.942 722.681  72.716  0.00  0.00           C
ATOM   1551  B   BEA A1551     167.490 723.701  71.174  0.00  0.00           C
ATOM   1552  B   BEA A1552     165.134 724.578  69.627  0.00  0.00           C
ATOM   1553  B   BEA A1553     162.718 725.369  67.984  0.00  0.00           C
ATOM   1554  B   BEA A1554     160.243 726.062  66.249  0.00  0.00           C
ATOM   1555  B   BEA A1555     157.874 726.610  64.549  0.00  0.00           C
ATOM   1556  B   BEA A1556     155.448 727.053  62.775  0.00  0.00           C
ATOM   1557  B   BEA A1557     152.965 727.380  60.933  0.00  0.00           C
ATOM   1558  B   BEA A1558     150.595 727.569  59.156  0.00  0.00           C
ATOM   1559  B   BEA A1559     145.860 727.584  55.575  0.00  0.00           C
ATOM   1560  B   BEA A1560     143.495 727.407  53.781  0.00  0.00           C
ATOM   1561  B   BEA A1561     141.071 727.095  51.948  0.00  0.00           C
ATOM   1562  B   BEA A1562     138.586 726.639  50.077  0.00  0.00           C
ATOM   1563  B   BEA A1563     136.220 726.075  48.310  0.00  0.00           C
ATOM   1564  B   BEA A1564     133.977 725.422  46.649  0.00  0.00           C
ATOM   1565  B   BEA A1565     131.485 724.561  44.826  0.00  0.00           C
ATOM   1566  B   BEA A1566     129.303 723.689  43.252  0.00  0.00           C
ATOM   1567  B   BEA A1567     126.867 722.588  41.522  0.00  0.00           C
ATOM   1568  B   BEA A1568     124.566 721.432  39.913  0.00  0.00           C
ATOM   1569  B   BEA A1569     122.415 720.261  38.428  0.00  0.00           C
ATOM   1570  B   BEA A1570     120.235 718.994  36.941  0.00  0.00           C
ATOM   1571  B   BEA A1571     117.847 717.523  35.331  0.00  0.00           C
ATOM   1572  B   BEA A1572     115.649 716.101  33.863  0.00  0.00           C
ATOM   1573  B   BEA A1573     113.459 714.627  32.414  0.00  0.00           C
ATOM   1574  B   BEA A1574     111.292 713.118  30.991  0.00  0.00           C
ATOM   1575  B   BEA A1575     109.159 711.592  29.600  0.00  0.00           C
ATOM   1576  B   BEA A1576     107.074 710.064  28.248  0.00  0.00           C
ATOM   1577  B   BEA A1577     104.870 708.419  26.826  0.00  0.00           C
ATOM   1578  B   BEA A1578     100.550 705.133  24.053  0.00  0.00           C
ATOM   1579  B   BEA A1579      98.474 703.540  22.725  0.00  0.00           C
ATOM   1580  B   BEA A1580      96.378 701.934  21.383  0.00  0.00           C
ATOM   1581  B   BEA A1581      94.146 700.240  19.953  0.00  0.00           C
ATOM   1582  B   BEA A1582      91.992 698.637  18.566  0.00  0.00           C
ATOM   1583  B   BEA A1583      89.833 697.086  17.165  0.00  0.00           C
ATOM   1584  B   BEA A1584      87.643 695.603  15.726  0.00  0.00           C
ATOM   1585  B   BEA A1585      85.466 694.280  14.267  0.00  0.00           C
ATOM   1586  B   BEA A1586      83.185 693.180  12.679  0.00  0.00           C
ATOM   1587  B   BEA A1587      80.774 692.754  10.852  0.00  0.00           C
ATOM   1588  B   BEA A1588      79.128 694.445   9.202  0.00  0.00           C
ATOM   1589  B   BEA A1589      78.981 697.356   8.503  0.00  0.00           C
ATOM   1590  B   BEA A1590      79.401 700.294   8.260  0.00  0.00           C
ATOM   1591  B   BEA A1591      80.090 703.309   8.226  0.00  0.00           C
ATOM   1592  B   BEA A1592      80.906 706.229   8.322  0.00  0.00           C
ATOM   1593  B   BEA A1593      81.753 708.934   8.492  0.00  0.00           C
ATOM   1594  B   BEA A1594      83.753 714.670   9.040  0.00  0.00           C
ATOM   1595  B   BEA A1595      84.834 717.547   9.391  0.00  0.00           C
ATOM   1596  B   BEA A1596      85.862 720.185   9.750  0.00  0.00           C
ATOM   1597  B   BEA A1597      88.124 725.751  10.609  0.00  0.00           C
ATOM   1598  B   BEA A1598      90.517 731.374  11.600  0.00  0.00           C
ATOM   1599  B   BEA A1599      91.643 733.950  12.093  0.00  0.00           C
ATOM   1600  B   BEA A1600      92.823 736.606  12.624  0.00  0.00           C
ATOM   1601  B   BEA A1601      95.322 742.113  13.802  0.00  0.00           C
ATOM   1602  B   BEA A1602      96.503 744.665  14.381  0.00  0.00           C
ATOM   1603  B   BEA A1603      99.077 750.134  15.696  0.00  0.00           C
ATOM   1604  B   BEA A1604     102.877 757.996  17.764  0.00  0.00           C
ATOM   1605  B   BEA A1605     104.159 760.597  18.497  0.00  0.00           C
ATOM   1606  B   BEA A1606     105.441 763.174  19.250  0.00  0.00           C
ATOM   1607  B   BEA A1607     106.853 765.986  20.102  0.00  0.00           C
ATOM   1608  B   BEA A1608     109.369 770.926  21.682  0.00  0.00           C
ATOM   1609  B   BEA A1609     110.733 773.566  22.575  0.00  0.00           C
ATOM   1610  B   BEA A1610     112.068 776.126  23.477  0.00  0.00           C
ATOM   1611  B   BEA A1611     113.369 778.596  24.383  0.00  0.00           C
ATOM   1612  B   BEA A1612     114.759 781.208  25.384  0.00  0.00           C
ATOM   1613  B   BEA A1613     116.098 783.698  26.384  0.00  0.00           C
ATOM   1614  B   BEA A1614     117.504 786.280  27.474  0.00  0.00           C
ATOM   1615  B   BEA A1615     120.213 791.160  29.718  0.00  0.00           C
ATOM   1616  B   BEA A1616     121.493 793.416  30.855  0.00  0.00           C
ATOM   1617  B   BEA A1617     122.888 795.830  32.162  0.00  0.00           C
ATOM   1618  B   BEA A1618     124.253 798.146  33.527  0.00  0.00           C
ATOM   1619  B   BEA A1619     125.658 800.467  35.040  0.00  0.00           C
ATOM   1620  B   BEA A1620     126.962 802.551  36.571  0.00  0.00           C
ATOM   1621  B   BEA A1621     128.368 804.699  38.413  0.00  0.00           C
ATOM   1622  B   BEA A1622     130.874 808.075  42.598  0.00  0.00           C
ATOM   1623  B   BEA A1623     131.930 809.073  45.233  0.00  0.00           C
ATOM   1624  B   BEA A1624     132.591 809.086  48.162  0.00  0.00           C
ATOM   1625  B   BEA A1625     132.677 807.977  50.895  0.00  0.00           C
ATOM   1626  B   BEA A1626     131.658 803.852  55.204  0.00  0.00           C
ATOM   1627  B   BEA A1627     130.845 801.537  56.875  0.00  0.00           C
ATOM   1628  B   BEA A1628     129.865 799.115  58.417  0.00  0.00           C
ATOM   1629  B   BEA A1629     128.791 796.773  59.780  0.00  0.00           C
ATOM   1630  B   BEA A1630     127.503 794.285  61.134  0.00  0.00           C
ATOM   1631  B   BEA A1631     126.122 791.931  62.352  0.00  0.00           C
ATOM   1632  B   BEA A1632     124.572 789.615  63.511  0.00  0.00           C
ATOM   1633  B   BEA A1633     122.873 787.416  64.588  0.00  0.00           C
ATOM   1634  B   BEA A1634     120.896 785.255  65.641  0.00  0.00           C
ATOM   1635  B   BEA A1635     118.792 783.376  66.572  0.00  0.00           C
ATOM   1636  B   BEA A1636     113.904 780.473  68.148  0.00  0.00           C
ATOM   1637  B   BEA A1637     111.047 779.624  68.766  0.00  0.00           C
ATOM   1638  B   BEA A1638     107.945 779.325  69.234  0.00  0.00           C
ATOM   1639  B   BEA A1639     105.043 779.495  69.539  0.00  0.00           C
ATOM   1640  B   BEA A1640     102.000 780.007  69.777  0.00  0.00           C
ATOM   1641  B   BEA A1641      99.141 780.719  69.960  0.00  0.00           C
ATOM   1642  B   BEA A1642      96.355 781.569  70.135  0.00  0.00           C
ATOM   1643  B   BEA A1643      93.354 782.600  70.359  0.00  0.00           C
ATOM   1644  B   BEA A1644      87.805 784.559  71.105  0.00  0.00           C
ATOM   1645  B   BEA A1645      84.951 785.305  71.966  0.00  0.00           C
ATOM   1646  B   BEA A1646      81.676 783.617  76.049  0.00  0.00           C
ATOM   1647  B   BEA A1647      81.819 781.650  78.240  0.00  0.00           C
ATOM   1648  B   BEA A1648      82.435 779.531  80.256  0.00  0.00           C
ATOM   1649  B   BEA A1649      83.314 777.316  82.164  0.00  0.00           C
ATOM   1650  B   BEA A1650      84.328 775.105  83.934  0.00  0.00           C
ATOM   1651  B   BEA A1651      85.428 772.891  85.606  0.00  0.00           C
ATOM   1652  B   BEA A1652      86.631 770.588  87.257  0.00  0.00           C
ATOM   1653  B   BEA A1653      87.886 768.261  88.848  0.00  0.00           C
ATOM   1654  B   BEA A1654      89.147 765.965  90.349  0.00  0.00           C
ATOM   1655  B   BEA A1655      90.377 763.749  91.738  0.00  0.00           C
ATOM   1656  B   BEA A1656      91.666 761.431  93.132  0.00  0.00           C
ATOM   1657  B   BEA A1657      92.995 759.033  94.512  0.00  0.00           C
ATOM   1658  B   BEA A1658      94.344 756.579  95.861  0.00  0.00           C
ATOM   1659  B   BEA A1659      95.564 754.326  97.042  0.00  0.00           C
ATOM   1660  B   BEA A1660      96.889 751.832  98.284  0.00  0.00           C
ATOM   1661  B   BEA A1661      98.172 749.352  99.449  0.00  0.00           C
ATOM   1662  B   BEA A1662      99.507 746.676 100.623  0.00  0.00           C
ATOM   1663  B   BEA A1663     100.640 744.304 101.588  0.00  0.00           C
ATOM   1664  B   BEA A1664     101.878 741.563 102.606  0.00  0.00           C
ATOM   1665  B   BEA A1665     103.978 736.308 104.225  0.00  0.00           C
ATOM   1666  B   BEA A1666     104.924 733.452 104.886  0.00  0.00           C
ATOM   1667  B   BEA A1667     105.712 730.484 105.370  0.00  0.00           C
ATOM   1668  B   BEA A1668     106.217 727.704 105.589  0.00  0.00           C
ATOM   1669  B   BEA A1669     106.418 724.642 105.488  0.00  0.00           C
ATOM   1670  B   BEA A1670     106.116 721.767 104.933  0.00  0.00           C
ATOM   1671  B   BEA A1671     105.124 719.042 103.759  0.00  0.00           C
ATOM   1672  B   BEA A1672     101.922 715.202 100.403  0.00  0.00           C
ATOM   1673  B   BEA A1673     100.177 713.788  98.576  0.00  0.00           C
ATOM   1674  B   BEA A1674      98.241 712.385  96.498  0.00  0.00           C
ATOM   1675  B   BEA A1675      96.502 711.158  94.555  0.00  0.00           C
ATOM   1676  B   BEA A1676      94.681 709.803  92.401  0.00  0.00           C
ATOM   1677  B   BEA A1677      93.129 708.490  90.415  0.00  0.00           C
ATOM   1678  B   BEA A1678      90.437 705.155  86.203  0.00  0.00           C
ATOM   1679  B   BEA A1679      89.517 703.018  84.075  0.00  0.00           C
ATOM   1680  B   BEA A1680      89.011 700.867  82.209  0.00  0.00           C
ATOM   1681  B   BEA A1681      88.821 698.414  80.309  0.00  0.00           C
ATOM   1682  B   BEA A1682      88.964 695.974  78.589  0.00  0.00           C
ATOM   1683  B   BEA A1683      90.128 690.916  75.356  0.00  0.00           C
ATOM   1684  B   BEA A1684      91.041 688.525  73.918  0.00  0.00           C
ATOM   1685  B   BEA A1685      92.200 686.093  72.478  0.00  0.00           C
ATOM   1686  B   BEA A1686      93.498 683.820  71.133  0.00  0.00           C
ATOM   1687  B   BEA A1687      95.006 681.563  69.774  0.00  0.00           C
ATOM   1688  B   BEA A1688      96.716 679.352  68.396  0.00  0.00           C
ATOM   1689  B   BEA A1689      98.479 677.366  67.093  0.00  0.00           C
ATOM   1690  B   BEA A1690     100.404 675.469  65.760  0.00  0.00           C
ATOM   1691  B   BEA A1691     102.483 673.686  64.390  0.00  0.00           C
ATOM   1692  B   BEA A1692     104.534 672.160  63.084  0.00  0.00           C
ATOM   1693  B   BEA A1693     106.888 670.663  61.618  0.00  0.00           C
ATOM   1694  B   BEA A1694     109.184 669.442  60.206  0.00  0.00           C
ATOM   1695  B   BEA A1695     111.593 668.398  58.727  0.00  0.00           C
ATOM   1696  B   BEA A1696     114.104 667.536  57.179  0.00  0.00           C
ATOM   1697  B   BEA A1697     116.487 666.892  55.701  0.00  0.00           C
ATOM   1698  B   BEA A1698     119.117 666.336  54.056  0.00  0.00           C
ATOM   1699  B   BEA A1699     124.161 665.612  50.844  0.00  0.00           C
ATOM   1700  B   BEA A1700     126.703 665.369  49.188  0.00  0.00           C
ATOM   1701  B   BEA A1701     129.133 665.186  47.573  0.00  0.00           C
ATOM   1702  B   BEA A1702     131.598 665.027  45.896  0.00  0.00           C
ATOM   1703  B   BEA A1703     134.026 664.872  44.193  0.00  0.00           C
ATOM   1704  B   BEA A1704     136.498 664.681  42.389  0.00  0.00           C
ATOM   1705  B   BEA A1705     138.874 664.414  40.557  0.00  0.00           C
ATOM   1706  B   BEA A1706     141.115 663.999  38.687  0.00  0.00           C
ATOM   1707  B   BEA A1707     143.263 663.252  36.641  0.00  0.00           C
ATOM   1708  B   BEA A1708     144.933 661.874  34.530  0.00  0.00           C
ATOM   1709  B   BEA A1709     145.467 659.577  32.709  0.00  0.00           C
ATOM   1710  B   BEA A1710     144.838 656.846  31.528  0.00  0.00           C
ATOM   1711  B   BEA A1711     143.649 654.181  30.842  0.00  0.00           C
ATOM   1712  B   BEA A1712     142.185 651.584  30.432  0.00  0.00           C
ATOM   1713  B   BEA A1713     140.533 648.999  30.199  0.00  0.00           C
ATOM   1714  B   BEA A1714     138.872 646.587  30.099  0.00  0.00           C
ATOM   1715  B   BEA A1715     137.075 644.103  30.088  0.00  0.00           C
ATOM   1716  B   BEA A1716     133.486 639.361  30.269  0.00  0.00           C
ATOM   1717  B   BEA A1717     131.659 637.009  30.437  0.00  0.00           C
ATOM   1718  B   BEA A1718     129.761 634.583  30.655  0.00  0.00           C
ATOM   1719  B   BEA A1719     127.980 632.314  30.894  0.00  0.00           C
ATOM   1720  B   BEA A1720     126.034 629.826  31.192  0.00  0.00           C
ATOM   1721  B   BEA A1721     124.267 627.549  31.493  0.00  0.00           C
ATOM   1722  B   BEA A1722     122.397 625.106  31.843  0.00  0.00           C
ATOM   1723  B   BEA A1723     120.614 622.726  32.208  0.00  0.00           C
ATOM   1724  B   BEA A1724     118.808 620.246  32.611  0.00  0.00           C
ATOM   1725  B   BEA A1725     117.148 617.884  33.014  0.00  0.00           C
ATOM   1726  B   BEA A1726     115.502 615.450  33.449  0.00  0.00           C
ATOM   1727  B   BEA A1727     113.883 612.950  33.919  0.00  0.00           C
ATOM   1728  B   BEA A1728     112.304 610.389  34.423  0.00  0.00           C
ATOM   1729  B   BEA A1729     110.774 607.768  34.963  0.00  0.00           C
ATOM   1730  B   BEA A1730     109.397 605.263  35.502  0.00  0.00           C
ATOM   1731  B   BEA A1731     107.988 602.521  36.117  0.00  0.00           C
ATOM   1732  B   BEA A1732     106.732 599.887  36.732  0.00  0.00           C
ATOM   1733  B   BEA A1733     105.545 597.180  37.389  0.00  0.00           C
ATOM   1734  B   BEA A1734     104.496 594.559  38.046  0.00  0.00           C
ATOM   1735  B   BEA A1735     103.458 591.680  38.792  0.00  0.00           C
ATOM   1736  B   BEA A1736     102.605 589.026  39.499  0.00  0.00           C
ATOM   1737  B   BEA A1737     101.776 586.087  40.301  0.00  0.00           C
ATOM   1738  B   BEA A1738     101.107 583.338  41.068  0.00  0.00           C
ATOM   1739  B   BEA A1739     100.033 577.681  42.685  0.00  0.00           C
ATOM   1740  B   BEA A1740      99.622 574.734  43.541  0.00  0.00           C
ATOM   1741  B   BEA A1741      99.313 571.908  44.368  0.00  0.00           C
ATOM   1742  B   BEA A1742      99.076 569.020  45.214  0.00  0.00           C
ATOM   1743  B   BEA A1743      98.907 566.054  46.083  0.00  0.00           C
ATOM   1744  B   BEA A1744      98.806 563.170  46.925  0.00  0.00           C
ATOM   1745  B   BEA A1745      98.760 560.365  47.738  0.00  0.00           C
ATOM   1746  B   BEA A1746      98.757 557.451  48.576  0.00  0.00           C
ATOM   1747  B   BEA A1747      98.797 554.417  49.438  0.00  0.00           C
ATOM   1748  B   BEA A1748      98.864 551.634  50.218  0.00  0.00           C
ATOM   1749  B   BEA A1749      98.959 548.725  51.022  0.00  0.00           C
ATOM   1750  B   BEA A1750      99.071 545.881  51.796  0.00  0.00           C
ATOM   1751  B   BEA A1751      99.203 542.901  52.592  0.00  0.00           C
ATOM   1752  B   BEA A1752      99.341 539.988  53.356  0.00  0.00           C
ATOM   1753  B   BEA A1753      99.482 537.149  54.087  0.00  0.00           C
ATOM   1754  B   BEA A1754      99.776 531.274  55.553  0.00  0.00           C
ATOM   1755  B   BEA A1755      99.923 528.235  56.288  0.00  0.00           C
ATOM   1756  B   BEA A1756     100.059 525.286  56.985  0.00  0.00           C
ATOM   1757  B   BEA A1757     100.183 522.439  57.644  0.00  0.00           C
ATOM   1758  B   BEA A1758     100.302 519.455  58.320  0.00  0.00           C
ATOM   1759  B   BEA A1759     100.405 516.586  58.956  0.00  0.00           C
ATOM   1760  B   BEA A1760     100.500 513.583  59.607  0.00  0.00           C
ATOM   1761  B   BEA A1761     100.578 510.709  60.216  0.00  0.00           C
ATOM   1762  B   BEA A1762     100.729 501.871  62.010  0.00  0.00           C
ATOM   1763  B   BEA A1763     100.758 498.807  62.606  0.00  0.00           C
ATOM   1764  B   BEA A1764     100.780 495.971  63.147  0.00  0.00           C
ATOM   1765  B   BEA A1765     100.832 489.933  64.269  0.00  0.00           C
ATOM   1766  B   BEA A1766     100.866 487.071  64.786  0.00  0.00           C
ATOM   1767  B   BEA A1767     100.917 483.959  65.337  0.00  0.00           C
ATOM   1768  B   BEA A1768     100.986 480.919  65.866  0.00  0.00           C
ATOM   1769  B   BEA A1769     101.075 477.976  66.366  0.00  0.00           C
ATOM   1770  B   BEA A1770     101.188 475.158  66.836  0.00  0.00           C
ATOM   1771  B   BEA A1771     101.341 472.228  67.313  0.00  0.00           C
ATOM   1772  B   BEA A1772     101.809 466.262  68.243  0.00  0.00           C
ATOM   1773  B   BEA A1773     102.621 460.223  69.110  0.00  0.00           C
ATOM   1774  B   BEA A1774     103.196 457.422  69.474  0.00  0.00           C
ATOM   1775  B   BEA A1775     104.055 454.437  69.819  0.00  0.00           C
ATOM   1776  B   BEA A1776     105.240 451.738  70.064  0.00  0.00           C
ATOM   1777  B   BEA A1777     107.125 449.410  70.138  0.00  0.00           C
ATOM   1778  B   BEA A1778     109.964 448.455  69.850  0.00  0.00           C
ATOM   1779  B   BEA A1779     112.752 449.244  69.305  0.00  0.00           C
ATOM   1780  B   BEA A1780     117.533 452.725  68.028  0.00  0.00           C
ATOM   1781  B   BEA A1781     119.602 454.685  67.384  0.00  0.00           C
ATOM   1782  B   BEA A1782     121.740 456.885  66.669  0.00  0.00           C
ATOM   1783  B   BEA A1783     123.691 459.007  65.977  0.00  0.00           C
ATOM   1784  B   BEA A1784     125.559 461.114  65.278  0.00  0.00           C
ATOM   1785  B   BEA A1785     127.473 463.325  64.525  0.00  0.00           C
ATOM   1786  B   BEA A1786     129.393 465.577  63.731  0.00  0.00           C
ATOM   1787  B   BEA A1787     133.101 469.945  62.071  0.00  0.00           C
ATOM   1788  B   BEA A1788     134.973 472.119  61.160  0.00  0.00           C
ATOM   1789  B   BEA A1789     136.990 474.397  60.109  0.00  0.00           C
ATOM   1790  B   BEA A1790     138.907 476.456  59.028  0.00  0.00           C
ATOM   1791  B   BEA A1791     140.757 478.285  57.884  0.00  0.00           C
ATOM   1792  B   BEA A1792     142.824 480.016  56.431  0.00  0.00           C
ATOM   1793  B   BEA A1793     144.993 481.095  54.541  0.00  0.00           C
ATOM   1794  B   BEA A1794     146.634 480.269  52.360  0.00  0.00           C
ATOM   1795  B   BEA A1795     147.142 477.816  50.714  0.00  0.00           C
ATOM   1796  B   BEA A1796     147.146 475.077  49.494  0.00  0.00           C
ATOM   1797  B   BEA A1797     146.948 472.175  48.415  0.00  0.00           C
ATOM   1798  B   BEA A1798     146.337 466.566  46.542  0.00  0.00           C
ATOM   1799  B   BEA A1799     145.970 463.580  45.566  0.00  0.00           C
ATOM   1800  B   BEA A1800     145.637 460.839  44.644  0.00  0.00           C
ATOM   1801  B   BEA A1801     145.317 457.970  43.620  0.00  0.00           C
ATOM   1802  B   BEA A1802     145.059 455.138  42.506  0.00  0.00           C
ATOM   1803  B   BEA A1803     144.915 452.536  41.330  0.00  0.00           C
ATOM   1804  B   BEA A1804     144.949 449.871  39.835  0.00  0.00           C
ATOM   1805  B   BEA A1805     145.353 447.593  37.975  0.00  0.00           C
ATOM   1806  B   BEA A1806     146.538 446.309  35.450  0.00  0.00           C
ATOM   1807  B   BEA A1807     148.188 446.770  33.174  0.00  0.00           C
ATOM   1808  B   BEA A1808     150.085 447.983  31.000  0.00  0.00           C
ATOM   1809  B   BEA A1809     151.925 449.051  28.973  0.00  0.00           C
ATOM   1810  B   BEA A1810     153.928 449.476  26.643  0.00  0.00           C
ATOM   1811  B   BEA A1811     155.676 448.826  24.424  0.00  0.00           C
ATOM   1812  B   BEA A1812     157.274 447.384  22.297  0.00  0.00           C
ATOM   1813  B   BEA A1813     158.694 445.543  20.415  0.00  0.00           C
ATOM   1814  B   BEA A1814     160.051 443.490  18.711  0.00  0.00           C
ATOM   1815  B   BEA A1815     161.444 441.330  17.135  0.00  0.00           C
ATOM   1816  B   BEA A1816     164.604 436.931  14.330  0.00  0.00           C
ATOM   1817  B   BEA A1817     166.317 434.672  13.165  0.00  0.00           C
ATOM   1818  B   BEA A1818     167.959 432.428  12.246  0.00  0.00           C
ATOM   1819  B   BEA A1819     169.608 429.955  11.517  0.00  0.00           C
ATOM   1820  B   BEA A1820     171.033 427.466  11.063  0.00  0.00           C
ATOM   1821  B   BEA A1821     172.320 424.708  10.839  0.00  0.00           C
ATOM   1822  B   BEA A1822     173.380 421.894  10.848  0.00  0.00           C
ATOM   1823  B   BEA A1823     174.971 416.013  11.483  0.00  0.00           C
ATOM   1824  B   BEA A1824     175.499 413.089  12.077  0.00  0.00           C
ATOM   1825  B   BEA A1825     175.863 410.198  12.845  0.00  0.00           C
ATOM   1826  B   BEA A1826     176.063 407.407  13.770  0.00  0.00           C
ATOM   1827  B   BEA A1827     176.100 404.590  14.912  0.00  0.00           C
ATOM   1828  B   BEA A1828     175.950 401.842  16.278  0.00  0.00           C
ATOM   1829  B   BEA A1829     175.623 399.420  17.755  0.00  0.00           C
ATOM   1830  B   BEA A1830     175.062 397.086  19.538  0.00  0.00           C
ATOM   1831  B   BEA A1831     174.211 394.918  21.677  0.00  0.00           C
ATOM   1832  B   BEA A1832     173.206 393.232  23.831  0.00  0.00           C
ATOM   1833  B   BEA A1833     171.997 391.833  26.142  0.00  0.00           C
ATOM   1834  B   BEA A1834     170.571 390.689  28.631  0.00  0.00           C
ATOM   1835  B   BEA A1835     169.018 389.832  31.147  0.00  0.00           C
ATOM   1836  B   BEA A1836     167.473 389.246  33.506  0.00  0.00           C
ATOM   1837  B   BEA A1837     165.748 388.813  36.006  0.00  0.00           C
ATOM   1838  B   BEA A1838     163.972 388.543  38.461  0.00  0.00           C
ATOM   1839  B   BEA A1839     162.174 388.401  40.846  0.00  0.00           C
ATOM   1840  B   BEA A1840     158.329 388.399  45.659  0.00  0.00           C
ATOM   1841  B   BEA A1841     156.462 388.497  47.876  0.00  0.00           C
ATOM   1842  B   BEA A1842     154.511 388.641  50.115  0.00  0.00           C
ATOM   1843  B   BEA A1843     152.487 388.820  52.362  0.00  0.00           C
ATOM   1844  B   BEA A1844     150.402 389.023  54.601  0.00  0.00           C
ATOM   1845  B   BEA A1845     148.265 389.235  56.814  0.00  0.00           C
ATOM   1846  B   BEA A1846     146.258 389.428  58.823  0.00  0.00           C
ATOM   1847  B   BEA A1847     141.849 389.782  62.998  0.00  0.00           C
ATOM   1848  B   BEA A1848     139.638 389.902  64.969  0.00  0.00           C
ATOM   1849  B   BEA A1849     137.266 389.972  66.990  0.00  0.00           C
ATOM   1850  B   BEA A1850     134.919 389.967  68.893  0.00  0.00           C
ATOM   1851  B   BEA A1851     132.611 389.879  70.668  0.00  0.00           C
ATOM   1852  B   BEA A1852     127.641 389.339  74.143  0.00  0.00           C
ATOM   1853  B   BEA A1853     125.177 388.858  75.676  0.00  0.00           C
ATOM   1854  B   BEA A1854     122.626 388.179  77.118  0.00  0.00           C
ATOM   1855  B   BEA A1855     117.440 386.109  79.531  0.00  0.00           C
ATOM   1856  B   BEA A1856     114.951 384.725  80.414  0.00  0.00           C
ATOM   1857  B   BEA A1857     112.504 383.101  81.107  0.00  0.00           C
ATOM   1858  B   BEA A1858     110.086 381.234  81.628  0.00  0.00           C
ATOM   1859  B   BEA A1859     107.839 379.261  81.970  0.00  0.00           C
ATOM   1860  B   BEA A1860     105.754 377.221  82.172  0.00  0.00           C
ATOM   1861  B   BEA A1861     103.684 374.988  82.265  0.00  0.00           C
ATOM   1862  B   BEA A1862     101.773 372.738  82.262  0.00  0.00           C
ATOM   1863  B   BEA A1863      99.885 370.330  82.181  0.00  0.00           C
ATOM   1864  B   BEA A1864      98.029 367.776  82.030  0.00  0.00           C
ATOM   1865  B   BEA A1865      96.338 365.280  81.837  0.00  0.00           C
ATOM   1866  B   BEA A1866      94.807 362.872  81.622  0.00  0.00           C
ATOM   1867  B   BEA A1867      93.201 360.187  81.362  0.00  0.00           C
ATOM   1868  B   BEA A1868      91.761 357.631  81.105  0.00  0.00           C
ATOM   1869  B   BEA A1869      90.374 355.026  80.843  0.00  0.00           C
ATOM   1870  B   BEA A1870      87.685 349.526  80.331  0.00  0.00           C
ATOM   1871  B   BEA A1871      86.493 346.872  80.121  0.00  0.00           C
ATOM   1872  B   BEA A1872      84.164 341.222  79.807  0.00  0.00           C
ATOM   1873  B   BEA A1873      83.130 338.472  79.741  0.00  0.00           C
ATOM   1874  B   BEA A1874      82.115 335.594  79.751  0.00  0.00           C
ATOM   1875  B   BEA A1875      81.201 332.815  79.851  0.00  0.00           C
ATOM   1876  B   BEA A1876      80.330 329.958  80.066  0.00  0.00           C
ATOM   1877  B   BEA A1877      79.519 327.053  80.425  0.00  0.00           C
ATOM   1878  B   BEA A1878      78.139 321.232  81.701  0.00  0.00           C
ATOM   1879  B   BEA A1879      77.600 318.379  82.692  0.00  0.00           C
ATOM   1880  B   BEA A1880      77.201 315.756  83.898  0.00  0.00           C
ATOM   1881  B   BEA A1881      76.774 310.726  87.355  0.00  0.00           C
ATOM   1882  B   BEA A1882      76.778 308.564  89.463  0.00  0.00           C
ATOM   1883  B   BEA A1883      76.911 306.663  91.722  0.00  0.00           C
ATOM   1884  B   BEA A1884      77.156 304.987  94.101  0.00  0.00           C
ATOM   1885  B   BEA A1885      77.527 303.416  96.739  0.00  0.00           C
ATOM   1886  B   BEA A1886      77.998 302.040  99.456  0.00  0.00           C
ATOM   1887  B   BEA A1887      78.516 300.917 102.031  0.00  0.00           C
ATOM   1888  B   BEA A1888      79.140 299.870 104.795  0.00  0.00           C
ATOM   1889  B   BEA A1889      79.875 298.907 107.738  0.00  0.00           C
ATOM   1890  B   BEA A1890      80.606 298.142 110.433  0.00  0.00           C
ATOM   1891  B   BEA A1891      81.430 297.444 113.257  0.00  0.00           C
ATOM   1892  B   BEA A1892      82.347 296.817 116.196  0.00  0.00           C
ATOM   1893  B   BEA A1893      83.284 296.298 119.019  0.00  0.00           C
ATOM   1894  B   BEA A1894      84.225 295.874 121.700  0.00  0.00           C
ATOM   1895  B   BEA A1895      85.239 295.503 124.445  0.00  0.00           C
ATOM   1896  B   BEA A1896      87.482 294.920 130.072  0.00  0.00           C
ATOM   1897  B   BEA A1897      89.899 294.553 135.572  0.00  0.00           C
ATOM   1898  B   BEA A1898      91.254 294.433 138.439  0.00  0.00           C
ATOM   1899  B   BEA A1899      92.560 294.363 141.071  0.00  0.00           C
ATOM   1900  B   BEA A1900      93.916 294.329 143.680  0.00  0.00           C
ATOM   1901  B   BEA A1901      95.321 294.329 146.255  0.00  0.00           C
ATOM   1902  B   BEA A1902      96.895 294.364 148.999  0.00  0.00           C
ATOM   1903  B   BEA A1903      98.388 294.426 151.471  0.00  0.00           C
ATOM   1904  B   BEA A1904     100.052 294.522 154.082  0.00  0.00           C
ATOM   1905  B   BEA A1905     101.756 294.644 156.608  0.00  0.00           C
ATOM   1906  B   BEA A1906     103.495 294.789 159.039  0.00  0.00           C
ATOM   1907  B   BEA A1907     105.263 294.952 161.365  0.00  0.00           C
ATOM   1908  B   BEA A1908     107.205 295.145 163.755  0.00  0.00           C
ATOM   1909  B   BEA A1909     109.172 295.352 166.009  0.00  0.00           C
ATOM   1910  B   BEA A1910     111.315 295.585 168.278  0.00  0.00           C
ATOM   1911  B   BEA A1911     113.478 295.825 170.377  0.00  0.00           C
ATOM   1912  B   BEA A1912     115.652 296.066 172.300  0.00  0.00           C
ATOM   1913  B   BEA A1913     118.001 296.324 174.171  0.00  0.00           C
ATOM   1914  B   BEA A1914     120.531 296.594 175.954  0.00  0.00           C
ATOM   1915  B   BEA A1915     123.069 296.853 177.505  0.00  0.00           C
ATOM   1916  B   BEA A1916     131.311 297.576 180.953  0.00  0.00           C
ATOM   1917  B   BEA A1917     134.311 297.782 181.622  0.00  0.00           C
ATOM   1918  B   BEA A1918     137.176 297.945 182.002  0.00  0.00           C
ATOM   1919  B   BEA A1919     140.307 298.085 182.170  0.00  0.00           C
ATOM   1920  B   BEA A1920     143.313 298.180 182.127  0.00  0.00           C
ATOM   1921  B   BEA A1921     146.187 298.233 181.927  0.00  0.00           C
ATOM   1922  B   BEA A1922     149.329 298.247 181.563  0.00  0.00           C
ATOM   1923  B   BEA A1923     152.320 298.214 181.101  0.00  0.00           C
ATOM   1924  B   BEA A1924     155.146 298.139 180.585  0.00  0.00           C
ATOM   1925  B   BEA A1925     158.207 298.009 179.960  0.00  0.00           C
ATOM   1926  B   BEA A1926     163.950 297.612 178.685  0.00  0.00           C
ATOM   1927  B   BEA A1927     167.018 297.311 177.992  0.00  0.00           C
ATOM   1928  B   BEA A1928     169.855 296.973 177.372  0.00  0.00           C
ATOM   1929  B   BEA A1929     172.859 296.547 176.758  0.00  0.00           C
ATOM   1930  B   BEA A1930     175.812 296.054 176.221  0.00  0.00           C
ATOM   1931  B   BEA A1931     178.702 295.496 175.783  0.00  0.00           C
ATOM   1932  B   BEA A1932     181.522 294.871 175.464  0.00  0.00           C
ATOM   1933  B   BEA A1933     184.461 294.128 175.275  0.00  0.00           C
ATOM   1934  B   BEA A1934     187.317 293.306 175.261  0.00  0.00           C
ATOM   1935  B   BEA A1935     190.283 292.337 175.465  0.00  0.00           C
ATOM   1936  B   BEA A1936     192.992 291.337 175.884  0.00  0.00           C
ATOM   1937  B   BEA A1937     198.273 289.014 177.510  0.00  0.00           C
ATOM   1938  B   BEA A1938     200.828 287.688 178.707  0.00  0.00           C
ATOM   1939  B   BEA A1939     203.260 286.291 180.052  0.00  0.00           C
ATOM   1940  B   BEA A1940     205.514 284.863 181.438  0.00  0.00           C
ATOM   1941  B   BEA A1941     207.668 283.357 182.845  0.00  0.00           C
ATOM   1942  B   BEA A1942     209.773 281.715 184.266  0.00  0.00           C
ATOM   1943  B   BEA A1943     211.772 279.950 185.662  0.00  0.00           C
ATOM   1944  B   BEA A1944     213.621 278.070 187.008  0.00  0.00           C
ATOM   1945  B   BEA A1945     216.848 273.788 189.582  0.00  0.00           C
ATOM   1946  B   BEA A1946     218.165 271.278 190.799  0.00  0.00           C
ATOM   1947  B   BEA A1947     219.135 268.647 191.866  0.00  0.00           C
ATOM   1948  B   BEA A1948     219.741 265.858 192.780  0.00  0.00           C
ATOM   1949  B   BEA A1949     219.950 262.966 193.509  0.00  0.00           C
ATOM   1950  B   BEA A1950     219.191 257.075 194.371  0.00  0.00           C
ATOM   1951  B   BEA A1951     218.267 254.096 194.519  0.00  0.00           C
ATOM   1952  B   BEA A1952     215.796 248.722 194.345  0.00  0.00           C
ATOM   1953  B   BEA A1953     214.248 246.099 194.071  0.00  0.00           C
ATOM   1954  B   BEA A1954     212.569 243.577 193.700  0.00  0.00           C
ATOM   1955  B   BEA A1955     210.803 241.174 193.252  0.00  0.00           C
ATOM   1956  B   BEA A1956     208.997 238.905 192.748  0.00  0.00           C
ATOM   1957  B   BEA A1957     207.082 236.655 192.176  0.00  0.00           C
ATOM   1958  B   BEA A1958     203.007 232.260 190.858  0.00  0.00           C
ATOM   1959  B   BEA A1959     201.021 230.264 190.177  0.00  0.00           C
ATOM   1960  B   BEA A1960     198.881 228.196 189.419  0.00  0.00           C
ATOM   1961  B   BEA A1961     196.732 226.194 188.638  0.00  0.00           C
ATOM   1962  B   BEA A1962     194.593 224.265 187.841  0.00  0.00           C
ATOM   1963  B   BEA A1963     192.483 222.414 187.038  0.00  0.00           C
ATOM   1964  B   BEA A1964     190.256 220.512 186.175  0.00  0.00           C
ATOM   1965  B   BEA A1965     187.916 218.562 185.251  0.00  0.00           C
ATOM   1966  B   BEA A1966     185.803 216.840 184.404  0.00  0.00           C
ATOM   1967  B   BEA A1967     183.598 215.077 183.506  0.00  0.00           C
ATOM   1968  B   BEA A1968     181.304 213.277 182.560  0.00  0.00           C
ATOM   1969  B   BEA A1969     178.923 211.442 181.563  0.00  0.00           C
ATOM   1970  B   BEA A1970     176.640 209.711 180.596  0.00  0.00           C
ATOM   1971  B   BEA A1971     174.470 208.088 179.666  0.00  0.00           C
ATOM   1972  B   BEA A1972     172.233 206.438 178.697  0.00  0.00           C
ATOM   1973  B   BEA A1973     169.931 204.760 177.690  0.00  0.00           C
ATOM   1974  B   BEA A1974     167.566 203.057 176.644  0.00  0.00           C
ATOM   1975  B   BEA A1975     165.141 201.331 175.560  0.00  0.00           C
ATOM   1976  B   BEA A1976     162.860 199.723 174.531  0.00  0.00           C
ATOM   1977  B   BEA A1977     160.527 198.094 173.468  0.00  0.00           C
ATOM   1978  B   BEA A1978     155.924 194.920 171.344  0.00  0.00           C
ATOM   1979  B   BEA A1979     153.662 193.378 170.287  0.00  0.00           C
ATOM   1980  B   BEA A1980     151.361 191.819 169.202  0.00  0.00           C
ATOM   1981  B   BEA A1981     149.023 190.246 168.091  0.00  0.00           C
ATOM   1982  B   BEA A1982     146.650 188.658 166.954  0.00  0.00           C
ATOM   1983  B   BEA A1983     144.244 187.057 165.791  0.00  0.00           C
ATOM   1984  B   BEA A1984     142.023 185.587 164.710  0.00  0.00           C
ATOM   1985  B   BEA A1985     139.776 184.105 163.607  0.00  0.00           C
ATOM   1986  B   BEA A1986     134.987 180.966 161.229  0.00  0.00           C
ATOM   1987  B   BEA A1987     132.668 179.454 160.064  0.00  0.00           C
ATOM   1988  B   BEA A1988     130.329 177.933 158.880  0.00  0.00           C
ATOM   1989  B   BEA A1989     127.972 176.404 157.677  0.00  0.00           C
ATOM   1990  B   BEA A1990     125.822 175.012 156.572  0.00  0.00           C
ATOM   1991  B   BEA A1991     121.032 171.919 154.081  0.00  0.00           C
ATOM   1992  B   BEA A1992     118.844 170.508 152.930  0.00  0.00           C
ATOM   1993  B   BEA A1993     116.421 168.947 151.646  0.00  0.00           C
ATOM   1994  B   BEA A1994     111.779 165.958 149.156  0.00  0.00           C
ATOM   1995  B   BEA A1995     109.563 164.530 147.953  0.00  0.00           C
ATOM   1996  B   BEA A1996     107.117 162.954 146.615  0.00  0.00           C
ATOM   1997  B   BEA A1997     104.896 161.521 145.389  0.00  0.00           C
ATOM   1998  B   BEA A1998     102.674 160.086 144.154  0.00  0.00           C
ATOM   1999  B   BEA A1999     100.229 158.504 142.783  0.00  0.00           C
ATOM   2000  B   BEA A2000      98.011 157.067 141.530  0.00  0.00           C
ATOM   2001  B   BEA A2001      93.590 154.192 138.999  0.00  0.00           C
ATOM   2002  B   BEA A2002      91.166 152.609 137.594  0.00  0.00           C
ATOM   2003  B   BEA A2003      88.974 151.173 136.311  0.00  0.00           C
ATOM   2004  B   BEA A2004      86.792 149.739 135.024  0.00  0.00           C
ATOM   2005  B   BEA A2005      84.401 148.161 133.599  0.00  0.00           C
ATOM   2006  B   BEA A2006      82.244 146.731 132.303  0.00  0.00           C
ATOM   2007  B   BEA A2007      79.882 145.159 130.869  0.00  0.00           C
ATOM   2008  B   BEA A2008      77.756 143.736 129.566  0.00  0.00           C
ATOM   2009  B   BEA A2009      75.430 142.172 128.127  0.00  0.00           C
ATOM   2010  B   BEA A2010      73.340 140.758 126.820  0.00  0.00           C
ATOM   2011  B   BEA A2011      71.057 139.203 125.377  0.00  0.00           C
ATOM   2012  B   BEA A2012      68.797 137.654 123.934  0.00  0.00           C
ATOM   2013  B   BEA A2013      66.773 136.258 122.628  0.00  0.00           C
ATOM   2014  B   BEA A2014      64.564 134.723 121.187  0.00  0.00           C
ATOM   2015  B   BEA A2015      62.384 133.195 119.747  0.00  0.00           C
ATOM   2016  B   BEA A2016      60.233 131.676 118.311  0.00  0.00           C
ATOM   2017  B   BEA A2017      57.912 130.020 116.741  0.00  0.00           C
ATOM   2018  B   BEA A2018      55.827 128.519 115.312  0.00  0.00           C
ATOM   2019  B   BEA A2019      53.777 127.029 113.889  0.00  0.00           C
ATOM   2020  B   BEA A2020      51.567 125.404 112.335  0.00  0.00           C
ATOM   2021  B   BEA A2021      49.591 123.936 110.926  0.00  0.00           C
ATOM   2022  B   BEA A2022      41.353 117.618 104.827  0.00  0.00           C
ATOM   2023  B   BEA A2023      39.234 115.933 103.192  0.00  0.00           C
ATOM   2024  B   BEA A2024      37.171 114.265 101.570  0.00  0.00           C
ATOM   2025  B   BEA A2025      35.337 112.757 100.103  0.00  0.00           C
ATOM   2026  B   BEA A2026      33.387 111.126  98.512  0.00  0.00           C
ATOM   2027  B   BEA A2027      31.333 109.372  96.801  0.00  0.00           C
ATOM   2028  B   BEA A2028      29.508 107.782  95.247  0.00  0.00           C
ATOM   2029  B   BEA A2029      23.818 102.587  90.164  0.00  0.00           C
ATOM   2030  B   BEA A2030      22.120 100.953  88.564  0.00  0.00           C
ATOM   2031  B   BEA A2031      20.356  99.207  86.854  0.00  0.00           C
ATOM   2032  B   BEA A2032      18.543  97.353  85.038  0.00  0.00           C
ATOM   2033  B   BEA A2033      16.952  95.668  83.390  0.00  0.00           C
ATOM   2034  B   BEA A2034      15.322  93.879  81.640  0.00  0.00           C
ATOM   2035  B   BEA A2035      13.668  91.987  79.792  0.00  0.00           C
ATOM   2036  B   BEA A2036      12.120  90.133  77.983  0.00  0.00           C
ATOM   2037  B   BEA A2037      10.677  88.318  76.215  0.00  0.00           C
ATOM   2038  B   BEA A2038       9.239  86.409  74.358  0.00  0.00           C
ATOM   2039  B   BEA A2039       7.824  84.409  72.418  0.00  0.00           C
ATOM   2040  B   BEA A2040       6.536  82.456  70.528  0.00  0.00           C
ATOM   2041  B   BEA A2041       5.374  80.552  68.690  0.00  0.00           C
ATOM   2042  B   BEA A2042       4.192  78.431  66.652  0.00  0.00           C
ATOM   2043  B   BEA A2043       3.160  76.365  64.674  0.00  0.00           C
ATOM   2044  B   BEA A2044       2.273  74.355  62.757  0.00  0.00           C
ATOM   2045  B   BEA A2045       1.481  72.269  60.780  0.00  0.00           C
ATOM   2046  B   BEA A2046       0.806  70.111  58.744  0.00  0.00           C
ATOM   2047  B   BEA A2047       0.268  67.882  56.656  0.00  0.00           C
ATOM   2048  B   BEA A2048      -0.092  65.710  54.636  0.00  0.00           C
ATOM   2049  B   BEA A2049      -0.287  63.465  52.564  0.00  0.00           C
ATOM   2050  B   BEA A2050      -0.304  61.269  50.553  0.00  0.00           C
ATOM   2051  B   BEA A2051      -0.151  59.115  48.597  0.00  0.00           C
ATOM   2052  B   BEA A2052       0.187  56.874  46.578  0.00  0.00           C
ATOM   2053  B   BEA A2053       0.700  54.664  44.603  0.00  0.00           C
ATOM   2054  B   BEA A2054       1.386  52.478  42.667  0.00  0.00           C
ATOM   2055  B   BEA A2055       2.243  50.310  40.762  0.00  0.00           C
ATOM   2056  B   BEA A2056       4.474  46.006  37.031  0.00  0.00           C
ATOM   2057  B   BEA A2057       5.773  43.979  35.297  0.00  0.00           C
ATOM   2058  B   BEA A2058       7.235  41.952  33.578  0.00  0.00           C
ATOM   2059  B   BEA A2059       8.768  40.037  31.967  0.00  0.00           C
ATOM   2060  B   BEA A2060      10.454  38.116  30.367  0.00  0.00           C
ATOM   2061  B   BEA A2061      12.299  36.191  28.777  0.00  0.00           C
ATOM   2062  B   BEA A2062      14.186  34.372  27.287  0.00  0.00           C
ATOM   2063  B   BEA A2063      16.098  32.655  25.894  0.00  0.00           C
ATOM   2064  B   BEA A2064      18.148  30.931  24.508  0.00  0.00           C
ATOM   2065  B   BEA A2065      20.338  29.202  23.130  0.00  0.00           C
ATOM   2066  B   BEA A2066      22.526  27.574  21.844  0.00  0.00           C
ATOM   2067  B   BEA A2067      24.694  26.046  20.647  0.00  0.00           C
ATOM   2068  B   BEA A2068      26.981  24.513  19.457  0.00  0.00           C
ATOM   2069  B   BEA A2069      29.388  22.977  18.277  0.00  0.00           C
ATOM   2070  B   BEA A2070      31.748  21.539  17.182  0.00  0.00           C
ATOM   2071  B   BEA A2071      34.219  20.101  16.096  0.00  0.00           C
ATOM   2072  B   BEA A2072      36.798  18.663  15.021  0.00  0.00           C
ATOM   2073  B   BEA A2073      39.305  17.322  14.029  0.00  0.00           C
ATOM   2074  B   BEA A2074      41.724  16.077  13.116  0.00  0.00           C
ATOM   2075  B   BEA A2075      44.422  14.740  12.145  0.00  0.00           C
ATOM   2076  B   BEA A2076      47.022  13.499  11.253  0.00  0.00           C
ATOM   2077  B   BEA A2077      52.279  11.118   9.567  0.00  0.00           C
ATOM   2078  B   BEA A2078      54.927   9.979   8.773  0.00  0.00           C
ATOM   2079  B   BEA A2079      57.650   8.845   7.991  0.00  0.00           C
ATOM   2080  B   BEA A2080      60.235   7.802   7.279  0.00  0.00           C
ATOM   2081  B   BEA A2081      63.102   6.680   6.522  0.00  0.00           C
ATOM   2082  B   BEA A2082      65.822   5.650   5.835  0.00  0.00           C
ATOM   2083  B   BEA A2083      68.605   4.627   5.161  0.00  0.00           C
ATOM   2084  B   BEA A2084      71.225   3.692   4.552  0.00  0.00           C
ATOM   2085  B   BEA A2085      74.129   2.685   3.904  0.00  0.00           C
ATOM   2086  B   BEA A2086      76.862   1.765   3.320  0.00  0.00           C
ATOM   2087  B   BEA A2087      79.646   0.854   2.748  0.00  0.00           C
ATOM   2088  B   BEA A2088      82.482  -0.048   2.191  0.00  0.00           C
ATOM   2089  B   BEA A2089      85.368  -0.940   1.647  0.00  0.00           C
ATOM   2090  B   BEA A2090      88.061  -1.750   1.161  0.00  0.00           C
ATOM   2091  B   BEA A2091      91.040  -2.621   0.646  0.00  0.00           C
ATOM   2092  B   BEA A2092      93.818  -3.411   0.186  0.00  0.00           C
ATOM   2093  B   BEA A2093      96.884  -4.258  -0.299  0.00  0.00           C
ATOM   2094  B   BEA A2094      99.742  -5.025  -0.730  0.00  0.00           C
ATOM   2095  B   BEA A2095     102.637  -5.781  -1.147  0.00  0.00           C
ATOM   2096  B   BEA A2096     105.313  -6.461  -1.516  0.00  0.00           C
ATOM   2097  B   BEA A2097     108.276  -7.193  -1.905  0.00  0.00           C
ATOM   2098  B   BEA A2098     111.271  -7.913  -2.279  0.00  0.00           C
ATOM   2099  B   BEA A2099     114.039  -8.559  -2.607  0.00  0.00           C
ATOM   2100  B   BEA A2100     117.093  -9.252  -2.951  0.00  0.00           C
ATOM   2101  B   BEA A2101     123.022 -10.539  -3.563  0.00  0.00           C
ATOM   2102  B   BEA A2102     125.890 -11.135  -3.835  0.00  0.00           C
ATOM   2103  B   BEA A2103     128.780 -11.718  -4.092  0.00  0.00           C
ATOM   2104  B   BEA A2104     131.689 -12.287  -4.335  0.00  0.00           C
ATOM   2105  B   BEA A2105     134.617 -12.842  -4.563  0.00  0.00           C
ATOM   2106  B   BEA A2106     137.832 -13.432  -4.795  0.00  0.00           C
ATOM   2107  B   BEA A2107     140.794 -13.958  -4.992  0.00  0.00           C
ATOM   2108  B   BEA A2108     143.499 -14.423  -5.158  0.00  0.00           C
ATOM   2109  B   BEA A2109     146.488 -14.920  -5.327  0.00  0.00           C
ATOM   2110  B   BEA A2110     149.488 -15.402  -5.480  0.00  0.00           C
ATOM   2111  B   BEA A2111     152.499 -15.868  -5.617  0.00  0.00           C
ATOM   2112  B   BEA A2112     158.545 -16.753  -5.845  0.00  0.00           C
ATOM   2113  B   BEA A2113     161.577 -17.171  -5.935  0.00  0.00           C
ATOM   2114  B   BEA A2114     164.615 -17.573  -6.009  0.00  0.00           C
ATOM   2115  B   BEA A2115     167.381 -17.924  -6.063  0.00  0.00           C
ATOM   2116  B   BEA A2116     170.423 -18.293  -6.107  0.00  0.00           C
ATOM   2117  B   BEA A2117     173.465 -18.646  -6.135  0.00  0.00           C
ATOM   2118  B   BEA A2118     176.506 -18.981  -6.147  0.00  0.00           C
ATOM   2119  B   BEA A2119     179.545 -19.299  -6.143  0.00  0.00           C
ATOM   2120  B   BEA A2120     182.580 -19.599  -6.123  0.00  0.00           C
ATOM   2121  B   BEA A2121     185.336 -19.857  -6.091  0.00  0.00           C
ATOM   2122  B   BEA A2122     188.359 -20.123  -6.041  0.00  0.00           C
ATOM   2123  B   BEA A2123     191.374 -20.372  -5.975  0.00  0.00           C
ATOM   2124  B   BEA A2124     194.380 -20.603  -5.893  0.00  0.00           C
ATOM   2125  B   BEA A2125     197.375 -20.815  -5.795  0.00  0.00           C
ATOM   2126  B   BEA A2126     200.357 -21.010  -5.681  0.00  0.00           C
ATOM   2127  B   BEA A2127     203.597 -21.202  -5.540  0.00  0.00           C
ATOM   2128  B   BEA A2128     206.550 -21.359  -5.394  0.00  0.00           C
ATOM   2129  B   BEA A2129     209.486 -21.498  -5.232  0.00  0.00           C
ATOM   2130  B   BEA A2130     212.404 -21.619  -5.056  0.00  0.00           C
ATOM   2131  B   BEA A2131     215.571 -21.731  -4.846  0.00  0.00           C
ATOM   2132  B   BEA A2132     227.469 -21.961  -3.880  0.00  0.00           C
ATOM   2133  B   BEA A2133     230.509 -21.970  -3.586  0.00  0.00           C
ATOM   2134  B   BEA A2134     236.497 -21.927  -2.950  0.00  0.00           C
ATOM   2135  B   BEA A2135     239.441 -21.874  -2.607  0.00  0.00           C
ATOM   2136  B   BEA A2136     242.606 -21.794  -2.217  0.00  0.00           C
ATOM   2137  B   BEA A2137     245.478 -21.699  -1.842  0.00  0.00           C
ATOM   2138  B   BEA A2138     248.564 -21.573  -1.417  0.00  0.00           C
ATOM   2139  B   BEA A2139     251.357 -21.438  -1.012  0.00  0.00           C
ATOM   2140  B   BEA A2140     254.357 -21.268  -0.554  0.00  0.00           C
ATOM   2141  B   BEA A2141     257.311 -21.077  -0.079  0.00  0.00           C
ATOM   2142  B   BEA A2142     260.461 -20.844   0.454  0.00  0.00           C
ATOM   2143  B   BEA A2143     263.316 -20.606   0.962  0.00  0.00           C
ATOM   2144  B   BEA A2144     266.359 -20.325   1.530  0.00  0.00           C
ATOM   2145  B   BEA A2145     269.345 -20.019   2.115  0.00  0.00           C
ATOM   2146  B   BEA A2146     275.140 -19.337   3.336  0.00  0.00           C
ATOM   2147  B   BEA A2147     277.946 -18.961   3.969  0.00  0.00           C
ATOM   2148  B   BEA A2148     280.913 -18.530   4.671  0.00  0.00           C
ATOM   2149  B   BEA A2149     283.810 -18.074   5.390  0.00  0.00           C
ATOM   2150  B   BEA A2150     286.635 -17.593   6.125  0.00  0.00           C
ATOM   2151  B   BEA A2151     289.601 -17.048   6.935  0.00  0.00           C
ATOM   2152  B   BEA A2152     292.487 -16.476   7.762  0.00  0.00           C
ATOM   2153  B   BEA A2153     295.289 -15.879   8.606  0.00  0.00           C
ATOM   2154  B   BEA A2154     298.009 -15.256   9.465  0.00  0.00           C
ATOM   2155  B   BEA A2155     300.842 -14.560  10.405  0.00  0.00           C
ATOM   2156  B   BEA A2156     303.583 -13.837  11.361  0.00  0.00           C
ATOM   2157  B   BEA A2157     306.229 -13.089  12.333  0.00  0.00           C
ATOM   2158  B   BEA A2158     308.966 -12.258  13.391  0.00  0.00           C
ATOM   2159  B   BEA A2159     311.780 -11.339  14.541  0.00  0.00           C
ATOM   2160  B   BEA A2160     314.305 -10.452  15.631  0.00  0.00           C
ATOM   2161  B   BEA A2161     316.896  -9.474  16.814  0.00  0.00           C
ATOM   2162  B   BEA A2162     321.900  -7.365  19.309  0.00  0.00           C
ATOM   2163  B   BEA A2163     324.456  -6.156  20.709  0.00  0.00           C
ATOM   2164  B   BEA A2164     326.732  -4.990  22.040  0.00  0.00           C
ATOM   2165  B   BEA A2165     329.172  -3.634  23.568  0.00  0.00           C
ATOM   2166  B   BEA A2166     331.335  -2.324  25.025  0.00  0.00           C
ATOM   2167  B   BEA A2167     333.500  -0.895  26.596  0.00  0.00           C
ATOM   2168  B   BEA A2168     337.555   2.180  29.918  0.00  0.00           C
ATOM   2169  B   BEA A2169     339.383   3.767  31.610  0.00  0.00           C
ATOM   2170  B   BEA A2170     341.168   5.447  33.394  0.00  0.00           C
ATOM   2171  B   BEA A2171     342.838   7.137  35.184  0.00  0.00           C
ATOM   2172  B   BEA A2172     344.424   8.846  36.994  0.00  0.00           C
ATOM   2173  B   BEA A2173     346.055  10.699  38.960  0.00  0.00           C
ATOM   2174  B   BEA A2174     347.545  12.466  40.839  0.00  0.00           C
ATOM   2175  B   BEA A2175     349.009  14.258  42.753  0.00  0.00           C
ATOM   2176  B   BEA A2176     350.458  16.075  44.702  0.00  0.00           C
ATOM   2177  B   BEA A2177     351.897  17.909  46.679  0.00  0.00           C
ATOM   2178  B   BEA A2178     353.329  19.754  48.678  0.00  0.00           C
ATOM   2179  B   BEA A2179     354.629  21.436  50.512  0.00  0.00           C
ATOM   2180  B   BEA A2180     356.121  23.356  52.631  0.00  0.00           C
ATOM   2181  B   BEA A2181     357.409  24.991  54.470  0.00  0.00           C
ATOM   2182  B   BEA A2182     358.830  26.753  56.503  0.00  0.00           C
ATOM   2183  B   BEA A2183     360.354  28.577  58.688  0.00  0.00           C
ATOM   2184  B   BEA A2184     361.706  30.116  60.624  0.00  0.00           C
ATOM   2185  B   BEA A2185     363.212  31.719  62.773  0.00  0.00           C
ATOM   2186  B   BEA A2186     364.698  33.150  64.884  0.00  0.00           C
ATOM   2187  B   BEA A2187     366.315  34.478  67.158  0.00  0.00           C
ATOM   2188  B   BEA A2188     367.932  35.468  69.396  0.00  0.00           C
ATOM   2189  B   BEA A2189     369.716  35.945  71.793  0.00  0.00           C
ATOM   2190  B   BEA A2190     371.557  35.115  74.103  0.00  0.00           C
ATOM   2191  B   BEA A2191     372.742  32.728  75.341  0.00  0.00           C
ATOM   2192  B   BEA A2192     373.412  29.753  75.758  0.00  0.00           C
ATOM   2193  B   BEA A2193     373.837  26.762  75.757  0.00  0.00           C
ATOM   2194  B   BEA A2194     374.167  23.762  75.525  0.00  0.00           C
ATOM   2195  B   BEA A2195     374.459  20.847  75.150  0.00  0.00           C
ATOM   2196  B   BEA A2196     374.759  17.984  74.669  0.00  0.00           C
ATOM   2197  B   BEA A2197     375.568  12.046  73.378  0.00  0.00           C
ATOM   2198  B   BEA A2198     376.127   9.249  72.640  0.00  0.00           C
ATOM   2199  B   BEA A2199     376.902   6.435  71.801  0.00  0.00           C
ATOM   2200  B   BEA A2200     377.941   3.826  70.912  0.00  0.00           C
ATOM   2201  B   BEA A2201     379.359   1.367  69.929  0.00  0.00           C
ATOM   2202  B   BEA A2202     381.238  -0.844  68.851  0.00  0.00           C
ATOM   2203  B   BEA A2203     383.448  -2.559  67.781  0.00  0.00           C
ATOM   2204  B   BEA A2204     385.929  -3.773  66.745  0.00  0.00           C
ATOM   2205  B   BEA A2205     388.747  -4.542  65.719  0.00  0.00           C
ATOM   2206  B   BEA A2206     391.617  -4.856  64.796  0.00  0.00           C
ATOM   2207  B   BEA A2207     394.496  -4.818  63.971  0.00  0.00           C
ATOM   2208  B   BEA A2208     397.328  -4.511  63.241  0.00  0.00           C
ATOM   2209  B   BEA A2209     400.251  -3.972  62.561  0.00  0.00           C
ATOM   2210  B   BEA A2210     403.227  -3.231  61.938  0.00  0.00           C
ATOM   2211  B   BEA A2211     406.006  -2.394  61.414  0.00  0.00           C
ATOM   2212  B   BEA A2212     408.753  -1.448  60.948  0.00  0.00           C
ATOM   2213  B   BEA A2213     411.658  -0.339  60.507  0.00  0.00           C
ATOM   2214  B   BEA A2214     417.190   2.032  59.810  0.00  0.00           C
ATOM   2215  B   BEA A2215     419.767   3.234  59.547  0.00  0.00           C
ATOM   2216  B   BEA A2216     422.424   4.527  59.317  0.00  0.00           C
ATOM   2217  B   BEA A2217     425.150   5.905  59.124  0.00  0.00           C
ATOM   2218  B   BEA A2218     427.932   7.359  58.972  0.00  0.00           C
ATOM   2219  B   BEA A2219     430.521   8.749  58.871  0.00  0.00           C
ATOM   2220  B   BEA A2220     433.143  10.189  58.811  0.00  0.00           C
ATOM   2221  B   BEA A2221     435.788  11.671  58.794  0.00  0.00           C
ATOM   2222  B   BEA A2222     438.445  13.184  58.821  0.00  0.00           C
ATOM   2223  B   BEA A2223     441.106  14.719  58.896  0.00  0.00           C
ATOM   2224  B   BEA A2224     443.523  16.129  59.006  0.00  0.00           C
ATOM   2225  B   BEA A2225     446.163  17.681  59.174  0.00  0.00           C
ATOM   2226  B   BEA A2226     448.778  19.228  59.392  0.00  0.00           C
ATOM   2227  B   BEA A2227     451.359  20.761  59.661  0.00  0.00           C
ATOM   2228  B   BEA A2228     453.896  22.269  59.981  0.00  0.00           C
ATOM   2229  B   BEA A2229     456.609  23.880  60.388  0.00  0.00           C
ATOM   2230  B   BEA A2230     459.030  25.310  60.811  0.00  0.00           C
ATOM   2231  B   BEA A2231     461.601  26.819  61.330  0.00  0.00           C
ATOM   2232  B   BEA A2232     464.303  28.389  61.956  0.00  0.00           C
ATOM   2233  B   BEA A2233     466.700  29.765  62.586  0.00  0.00           C
ATOM   2234  B   BEA A2234     469.224  31.198  63.325  0.00  0.00           C
ATOM   2235  B   BEA A2235     471.869  32.680  64.188  0.00  0.00           C
ATOM   2236  B   BEA A2236     474.425  34.093  65.109  0.00  0.00           C
ATOM   2237  B   BEA A2237     476.897  35.442  66.084  0.00  0.00           C
ATOM   2238  B   BEA A2238     479.290  36.728  67.110  0.00  0.00           C
ATOM   2239  B   BEA A2239     481.796  38.056  68.272  0.00  0.00           C
ATOM   2240  B   BEA A2240     484.225  39.323  69.487  0.00  0.00           C
ATOM   2241  B   BEA A2241     486.761  40.625  70.852  0.00  0.00           C
ATOM   2242  B   BEA A2242     489.043  41.776  72.165  0.00  0.00           C
ATOM   2243  B   BEA A2243     491.435  42.963  73.631  0.00  0.00           C
ATOM   2244  B   BEA A2244     493.759  44.095  75.145  0.00  0.00           C
ATOM   2245  B   BEA A2245     496.020  45.175  76.704  0.00  0.00           C
ATOM   2246  B   BEA A2246     498.386  46.285  78.428  0.00  0.00           C
ATOM   2247  B   BEA A2247     500.529  47.269  80.073  0.00  0.00           C
ATOM   2248  B   BEA A2248     502.778  48.282  81.886  0.00  0.00           C
ATOM   2249  B   BEA A2249     504.972  49.248  83.741  0.00  0.00           C
ATOM   2250  B   BEA A2250     507.116  50.172  85.636  0.00  0.00           C
ATOM   2251  B   BEA A2251     511.406  51.958  89.676  0.00  0.00           C
ATOM   2252  B   BEA A2252     513.410  52.763  91.675  0.00  0.00           C
ATOM   2253  B   BEA A2253     515.374  53.534  93.703  0.00  0.00           C
ATOM   2254  B   BEA A2254     517.439  54.325  95.907  0.00  0.00           C
ATOM   2255  B   BEA A2255     519.326  55.030  97.986  0.00  0.00           C
ATOM   2256  B   BEA A2256     521.314  55.755 100.239  0.00  0.00           C
ATOM   2257  B   BEA A2257     523.266  56.449 102.511  0.00  0.00           C
ATOM   2258  B   BEA A2258     525.183  57.114 104.801  0.00  0.00           C
ATOM   2259  B   BEA A2259     526.939  57.708 106.944  0.00  0.00           C
ATOM   2260  B   BEA A2260     528.794  58.321 109.253  0.00  0.00           C
ATOM   2261  B   BEA A2261     530.620  58.910 111.567  0.00  0.00           C
ATOM   2262  B   BEA A2262     532.542  59.516 114.042  0.00  0.00           C
ATOM   2263  B   BEA A2263     534.312  60.061 116.354  0.00  0.00           C
ATOM   2264  B   BEA A2264     536.057  60.588 118.657  0.00  0.00           C
ATOM   2265  B   BEA A2265     537.899  61.132 121.110  0.00  0.00           C
ATOM   2266  B   BEA A2266     539.596  61.625 123.386  0.00  0.00           C
ATOM   2267  B   BEA A2267     541.391  62.138 125.801  0.00  0.00           C
ATOM   2268  B   BEA A2268     543.164  62.636 128.189  0.00  0.00           C
ATOM   2269  B   BEA A2269     546.765  63.631 133.025  0.00  0.00           C
ATOM   2270  B   BEA A2270     548.478  64.098 135.305  0.00  0.00           C
ATOM   2271  B   BEA A2271     550.290  64.590 137.693  0.00  0.00           C
ATOM   2272  B   BEA A2272     552.200  65.108 140.177  0.00  0.00           C
ATOM   2273  B   BEA A2273     553.979  65.590 142.452  0.00  0.00           C
ATOM   2274  B   BEA A2274     555.859  66.101 144.808  0.00  0.00           C
ATOM   2275  B   BEA A2275     557.725  66.613 147.092  0.00  0.00           C
ATOM   2276  B   BEA A2276     559.578  67.126 149.299  0.00  0.00           C
ATOM   2277  B   BEA A2277     561.538  67.676 151.561  0.00  0.00           C
ATOM   2278  B   BEA A2278     563.488  68.232 153.730  0.00  0.00           C
ATOM   2279  B   BEA A2279     565.551  68.831 155.931  0.00  0.00           C
ATOM   2280  B   BEA A2280     567.609  69.442 158.025  0.00  0.00           C
ATOM   2281  B   BEA A2281     569.787  70.105 160.125  0.00  0.00           C
ATOM   2282  B   BEA A2282     571.968  70.785 162.104  0.00  0.00           C
ATOM   2283  B   BEA A2283     574.154  71.487 163.959  0.00  0.00           C
ATOM   2284  B   BEA A2284     576.478  72.254 165.788  0.00  0.00           C
ATOM   2285  B   BEA A2285     578.821  73.051 167.480  0.00  0.00           C
ATOM   2286  B   BEA A2286     581.188  73.882 169.036  0.00  0.00           C
ATOM   2287  B   BEA A2287     583.720  74.799 170.537  0.00  0.00           C
ATOM   2288  B   BEA A2288     586.288  75.761 171.901  0.00  0.00           C
ATOM   2289  B   BEA A2289     588.753  76.715 173.071  0.00  0.00           C
ATOM   2290  B   BEA A2290     591.399  77.775 174.185  0.00  0.00           C
ATOM   2291  B   BEA A2291     594.090  78.891 175.177  0.00  0.00           C
ATOM   2292  B   BEA A2292     599.320  81.176 176.732  0.00  0.00           C
ATOM   2293  B   BEA A2293     602.008  82.413 177.356  0.00  0.00           C
ATOM   2294  B   BEA A2294     607.384  85.020 178.276  0.00  0.00           C
ATOM   2295  B   BEA A2295     610.073  86.394 178.583  0.00  0.00           C
ATOM   2296  B   BEA A2296     612.812  87.843 178.799  0.00  0.00           C
ATOM   2297  B   BEA A2297     617.974  90.718 178.952  0.00  0.00           C
ATOM   2298  B   BEA A2298     620.547  92.223 178.911  0.00  0.00           C
ATOM   2299  B   BEA A2299     623.165  93.808 178.795  0.00  0.00           C
ATOM   2300  B   BEA A2300     625.669  95.374 178.614  0.00  0.00           C
ATOM   2301  B   BEA A2301     628.216  97.018 178.363  0.00  0.00           C
ATOM   2302  B   BEA A2302     630.802  98.745 178.041  0.00  0.00           C
ATOM   2303  B   BEA A2303     633.268 100.445 177.674  0.00  0.00           C
ATOM   2304  B   BEA A2304     635.611 102.112 177.271  0.00  0.00           C
ATOM   2305  B   BEA A2305     637.987 103.855 176.810  0.00  0.00           C
ATOM   2306  B   BEA A2306     642.836 107.582 175.713  0.00  0.00           C
ATOM   2307  B   BEA A2307     644.986 109.312 175.161  0.00  0.00           C
ATOM   2308  B   BEA A2308     647.322 111.247 174.516  0.00  0.00           C
ATOM   2309  B   BEA A2309     649.523 113.128 173.866  0.00  0.00           C
ATOM   2310  B   BEA A2310     651.749 115.085 173.168  0.00  0.00           C
ATOM   2311  B   BEA A2311     656.105 119.091 171.686  0.00  0.00           C
ATOM   2312  B   BEA A2312     658.233 121.135 170.907  0.00  0.00           C
ATOM   2313  B   BEA A2313     660.223 123.102 170.147  0.00  0.00           C
ATOM   2314  B   BEA A2314     662.228 125.140 169.349  0.00  0.00           C
ATOM   2315  B   BEA A2315     664.248 127.252 168.513  0.00  0.00           C
ATOM   2316  B   BEA A2316     666.282 129.439 167.640  0.00  0.00           C
ATOM   2317  B   BEA A2317     668.174 131.533 166.799  0.00  0.00           C
ATOM   2318  B   BEA A2318     670.077 133.697 165.925  0.00  0.00           C
ATOM   2319  B   BEA A2319     671.990 135.935 165.019  0.00  0.00           C
ATOM   2320  B   BEA A2320     673.761 138.065 164.154  0.00  0.00           C
ATOM   2321  B   BEA A2321     675.689 140.449 163.186  0.00  0.00           C
ATOM   2322  B   BEA A2322     677.327 142.530 162.340  0.00  0.00           C
ATOM   2323  B   BEA A2323     679.120 144.869 161.391  0.00  0.00           C
ATOM   2324  B   BEA A2324     680.916 147.281 160.415  0.00  0.00           C
ATOM   2325  B   BEA A2325     682.571 149.565 159.493  0.00  0.00           C
ATOM   2326  B   BEA A2326     684.230 151.917 158.547  0.00  0.00           C
ATOM   2327  B   BEA A2327     687.413 156.616 156.670  0.00  0.00           C
ATOM   2328  B   BEA A2328     688.937 158.958 155.742  0.00  0.00           C
ATOM   2329  B   BEA A2329     690.462 161.365 154.794  0.00  0.00           C
ATOM   2330  B   BEA A2330     691.987 163.839 153.826  0.00  0.00           C
ATOM   2331  B   BEA A2331     693.511 166.380 152.839  0.00  0.00           C
ATOM   2332  B   BEA A2332     694.899 168.758 151.923  0.00  0.00           C
ATOM   2333  B   BEA A2333     696.286 171.198 150.989  0.00  0.00           C
ATOM   2334  B   BEA A2334     697.672 173.701 150.040  0.00  0.00           C
ATOM   2335  B   BEA A2335     699.054 176.268 149.075  0.00  0.00           C
ATOM   2336  B   BEA A2336     700.433 178.901 148.094  0.00  0.00           C
ATOM   2337  B   BEA A2337     701.680 181.349 147.191  0.00  0.00           C
ATOM   2338  B   BEA A2338     703.021 184.069 146.202  0.00  0.00           C
ATOM   2339  B   BEA A2339     704.213 186.638 145.302  0.00  0.00           C
ATOM   2340  B   BEA A2340     705.311 189.285 144.442  0.00  0.00           C
ATOM   2341  B   BEA A2341     706.169 191.952 143.711  0.00  0.00           C
ATOM   2342  B   BEA A2342     706.259 194.889 143.390  0.00  0.00           C
ATOM   2343  B   BEA A2343     703.780 195.632 144.734  0.00  0.00           C
ATOM   2344  B   BEA A2344     701.187 195.065 146.218  0.00  0.00           C
ATOM   2345  B   BEA A2345     698.628 194.468 147.620  0.00  0.00           C
ATOM   2346  B   BEA A2346     695.979 194.117 148.954  0.00  0.00           C
ATOM   2347  B   BEA A2347     693.362 194.202 150.136  0.00  0.00           C
ATOM   2348  B   BEA A2348     690.499 194.781 151.356  0.00  0.00           C
ATOM   2349  B   BEA A2349     687.947 195.738 152.492  0.00  0.00           C
ATOM   2350  B   BEA A2350     683.655 198.738 155.421  0.00  0.00           C
ATOM   2351  B   BEA A2351     682.489 200.633 157.401  0.00  0.00           C
ATOM   2352  B   BEA A2352     682.197 202.640 159.558  0.00  0.00           C
ATOM   2353  B   BEA A2353     682.679 204.706 161.786  0.00  0.00           C
ATOM   2354  B   BEA A2354     683.680 206.641 163.841  0.00  0.00           C
ATOM   2355  B   BEA A2355     685.030 208.508 165.772  0.00  0.00           C
ATOM   2356  B   BEA A2356     686.670 210.373 167.634  0.00  0.00           C
ATOM   2357  B   BEA A2357     688.348 212.064 169.257  0.00  0.00           C
ATOM   2358  B   BEA A2358     690.210 213.796 170.847  0.00  0.00           C
ATOM   2359  B   BEA A2359     692.203 215.546 172.379  0.00  0.00           C
ATOM   2360  B   BEA A2360     694.275 217.294 173.829  0.00  0.00           C
ATOM   2361  B   BEA A2361     696.377 219.022 175.184  0.00  0.00           C
ATOM   2362  B   BEA A2362     698.464 220.710 176.433  0.00  0.00           C
ATOM   2363  B   BEA A2363     700.700 222.503 177.677  0.00  0.00           C
ATOM   2364  B   BEA A2364     702.862 224.232 178.799  0.00  0.00           C
ATOM   2365  B   BEA A2365     704.916 225.880 179.798  0.00  0.00           C
ATOM   2366  B   BEA A2366     707.274 227.787 180.868  0.00  0.00           C
ATOM   2367  B   BEA A2367     709.491 229.600 181.804  0.00  0.00           C
ATOM   2368  B   BEA A2368     711.542 231.303 182.610  0.00  0.00           C
ATOM   2369  B   BEA A2369     713.866 233.269 183.458  0.00  0.00           C
ATOM   2370  B   BEA A2370     715.996 235.107 184.172  0.00  0.00           C
ATOM   2371  B   BEA A2371     718.370 237.195 184.902  0.00  0.00           C
ATOM   2372  B   BEA A2372     720.513 239.111 185.501  0.00  0.00           C
ATOM   2373  B   BEA A2373     722.636 241.038 186.038  0.00  0.00           C
ATOM   2374  B   BEA A2374     724.945 243.162 186.559  0.00  0.00           C
ATOM   2375  B   BEA A2375     726.972 245.051 186.961  0.00  0.00           C
ATOM   2376  B   BEA A2376     729.140 247.097 187.329  0.00  0.00           C
ATOM   2377  B   BEA A2377     735.733 253.457 188.006  0.00  0.00           C
ATOM   2378  B   BEA A2378     737.891 255.585 188.049  0.00  0.00           C
ATOM   2379  B   BEA A2379     739.972 257.660 187.981  0.00  0.00           C
ATOM   2380  B   BEA A2380     742.063 259.768 187.772  0.00  0.00           C
ATOM   2381  B   BEA A2381     746.212 264.035 186.674  0.00  0.00           C
ATOM   2382  B   BEA A2382     749.536 267.634 183.413  0.00  0.00           C
ATOM   2383  B   BEA A2383     749.554 267.806 180.451  0.00  0.00           C
ATOM   2384  B   BEA A2384     748.507 266.838 177.833  0.00  0.00           C
ATOM   2385  B   BEA A2385     747.036 265.425 175.485  0.00  0.00           C
ATOM   2386  B   BEA A2386     745.482 263.930 173.501  0.00  0.00           C
ATOM   2387  B   BEA A2387     743.788 262.312 171.653  0.00  0.00           C
ATOM   2388  B   BEA A2388     740.079 258.842 168.350  0.00  0.00           C
ATOM   2389  B   BEA A2389     738.076 257.017 166.902  0.00  0.00           C
ATOM   2390  B   BEA A2390     736.006 255.177 165.629  0.00  0.00           C
ATOM   2391  B   BEA A2391     733.934 253.388 164.586  0.00  0.00           C
ATOM   2392  B   BEA A2392     731.745 251.565 163.749  0.00  0.00           C
ATOM   2393  B   BEA A2393     729.334 249.655 163.180  0.00  0.00           C
ATOM   2394  B   BEA A2394     726.980 247.919 163.053  0.00  0.00           C
ATOM   2395  B   BEA A2395     724.440 246.235 163.527  0.00  0.00           C
ATOM   2396  B   BEA A2396     722.097 244.942 164.769  0.00  0.00           C
ATOM   2397  B   BEA A2397     720.123 244.171 166.774  0.00  0.00           C
ATOM   2398  B   BEA A2398     718.436 243.746 169.365  0.00  0.00           C
ATOM   2399  B   BEA A2399     716.672 242.455 171.223  0.00  0.00           C
ATOM   2400  B   BEA A2400     715.477 239.979 170.259  0.00  0.00           C
ATOM   2401  B   BEA A2401     714.955 237.856 168.192  0.00  0.00           C
ATOM   2402  B   BEA A2402     714.643 235.976 165.843  0.00  0.00           C
ATOM   2403  B   BEA A2403     714.415 234.265 163.376  0.00  0.00           C
ATOM   2404  B   BEA A2404     714.224 232.733 160.918  0.00  0.00           C
ATOM   2405  B   BEA A2405     714.016 231.175 158.170  0.00  0.00           C
ATOM   2406  B   BEA A2406     713.794 229.805 155.516  0.00  0.00           C
ATOM   2407  B   BEA A2407     713.525 228.537 152.809  0.00  0.00           C
ATOM   2408  B   BEA A2408     713.197 227.424 150.152  0.00  0.00           C
ATOM   2409  B   BEA A2409     712.128 225.549 144.408  0.00  0.00           C
ATOM   2410  B   BEA A2410     710.403 224.631 138.825  0.00  0.00           C
ATOM   2411  B   BEA A2411     709.250 224.551 135.971  0.00  0.00           C
ATOM   2412  B   BEA A2412     707.975 224.733 133.191  0.00  0.00           C
ATOM   2413  B   BEA A2413     706.607 225.150 130.453  0.00  0.00           C
ATOM   2414  B   BEA A2414     705.285 225.720 127.902  0.00  0.00           C
ATOM   2415  B   BEA A2415     703.966 226.427 125.324  0.00  0.00           C
ATOM   2416  B   BEA A2416     702.720 227.213 122.696  0.00  0.00           C
ATOM   2417  B   BEA A2417     701.626 228.008 119.981  0.00  0.00           C
ATOM   2418  B   BEA A2418     700.774 228.725 117.120  0.00  0.00           C
ATOM   2419  B   BEA A2419     700.288 229.243 114.188  0.00  0.00           C
ATOM   2420  B   BEA A2420     700.225 229.475 111.227  0.00  0.00           C
ATOM   2421  B   BEA A2421     700.586 229.388 108.288  0.00  0.00           C
ATOM   2422  B   BEA A2422     701.332 229.005 105.357  0.00  0.00           C
ATOM   2423  B   BEA A2423     702.340 228.450 102.626  0.00  0.00           C
ATOM   2424  B   BEA A2424     703.683 227.730  99.845  0.00  0.00           C
ATOM   2425  B   BEA A2425     705.194 226.978  97.359  0.00  0.00           C
ATOM   2426  B   BEA A2426     706.912 226.206  95.081  0.00  0.00           C
ATOM   2427  B   BEA A2427     713.760 224.129  89.850  0.00  0.00           C
ATOM   2428  B   BEA A2428     716.736 223.766  89.109  0.00  0.00           C
ATOM   2429  B   BEA A2429     719.698 223.765  89.220  0.00  0.00           C
ATOM   2430  B   BEA A2430     722.586 224.134  90.145  0.00  0.00           C
ATOM   2431  B   BEA A2431     725.110 224.729  91.557  0.00  0.00           C
ATOM   2432  B   BEA A2432     727.517 225.506  93.397  0.00  0.00           C
ATOM   2433  B   BEA A2433     729.479 226.293  95.278  0.00  0.00           C
ATOM   2434  B   BEA A2434     731.460 227.247  97.602  0.00  0.00           C
ATOM   2435  B   BEA A2435     733.003 228.138  99.831  0.00  0.00           C
ATOM   2436  B   BEA A2436     734.427 229.154 102.476  0.00  0.00           C
ATOM   2437  B   BEA A2437     735.402 230.117 105.143  0.00  0.00           C
ATOM   2438  B   BEA A2438     735.822 230.994 107.810  0.00  0.00           C
ATOM   2439  B   BEA A2439     735.327 231.786 110.749  0.00  0.00           C
ATOM   2440  B   BEA A2440     733.468 232.126 113.083  0.00  0.00           C
ATOM   2441  B   BEA A2441     730.686 231.948 114.346  0.00  0.00           C
ATOM   2442  B   BEA A2442     727.953 231.617 114.887  0.00  0.00           C
ATOM   2443  B   BEA A2443     724.751 231.372 115.213  0.00  0.00           C
ATOM   2444  B   BEA A2444     721.883 231.825 115.457  0.00  0.00           C
ATOM   2445  B   BEA A2445     721.452 234.460 116.062  0.00  0.00           C
ATOM   2446  B   BEA A2446     721.874 237.126 116.945  0.00  0.00           C
ATOM   2447  B   BEA A2447     719.359 238.231 117.957  0.00  0.00           C
ATOM   2448  B   BEA A2448     716.345 238.097 118.264  0.00  0.00           C
ATOM   2449  B   BEA A2449     714.093 237.303 116.895  0.00  0.00           C
ATOM   2450  B   BEA A2450     714.740 236.810 114.016  0.00  0.00           C
ATOM   2451  B   BEA A2451     716.016 237.051 111.284  0.00  0.00           C
ATOM   2452  B   BEA A2452     717.036 238.257 108.886  0.00  0.00           C
ATOM   2453  B   BEA A2453     717.764 240.628 106.892  0.00  0.00           C
ATOM   2454  B   BEA A2454     718.466 243.234 105.883  0.00  0.00           C
ATOM   2455  B   BEA A2455     720.024 245.729 106.032  0.00  0.00           C
ATOM   2456  B   BEA A2456     722.413 247.026 107.352  0.00  0.00           C
ATOM   2457  B   BEA A2457     724.982 247.506 109.008  0.00  0.00           C
ATOM   2458  B   BEA A2458     727.512 247.596 110.598  0.00  0.00           C
ATOM   2459  B   BEA A2459     730.053 247.509 112.021  0.00  0.00           C
ATOM   2460  B   BEA A2460     732.836 247.328 113.281  0.00  0.00           C
ATOM   2461  B   BEA A2461     735.603 247.091 114.241  0.00  0.00           C
ATOM   2462  B   BEA A2462     738.574 246.790 114.983  0.00  0.00           C
ATOM   2463  B   BEA A2463     741.512 246.459 115.454  0.00  0.00           C
ATOM   2464  B   BEA A2464     744.627 246.088 115.694  0.00  0.00           C
ATOM   2465  B   BEA A2465     747.445 245.748 115.699  0.00  0.00           C
ATOM   2466  B   BEA A2466     750.604 245.377 115.478  0.00  0.00           C
ATOM   2467  B   BEA A2467     753.408 245.074 115.091  0.00  0.00           C
ATOM   2468  B   BEA A2468     756.450 244.792 114.472  0.00  0.00           C
ATOM   2469  B   BEA A2469     759.254 244.601 113.717  0.00  0.00           C
ATOM   2470  B   BEA A2470     762.138 244.509 112.747  0.00  0.00           C
ATOM   2471  B   BEA A2471     764.976 244.575 111.586  0.00  0.00           C
ATOM   2472  B   BEA A2472     767.624 244.861 110.282  0.00  0.00           C
ATOM   2473  B   BEA A2473     770.173 245.495 108.762  0.00  0.00           C
ATOM   2474  B   BEA A2474     772.406 246.600 107.085  0.00  0.00           C
ATOM   2475  B   BEA A2475     774.166 248.234 105.302  0.00  0.00           C
ATOM   2476  B   BEA A2476     775.346 250.383 103.485  0.00  0.00           C
ATOM   2477  B   BEA A2477     775.908 252.851 101.785  0.00  0.00           C
ATOM   2478  B   BEA A2478     775.973 255.366 100.312  0.00  0.00           C
ATOM   2479  B   BEA A2479     775.664 258.095  98.921  0.00  0.00           C
ATOM   2480  B   BEA A2480     775.079 260.818  97.695  0.00  0.00           C
ATOM   2481  B   BEA A2481     774.324 263.428  96.641  0.00  0.00           C
ATOM   2482  B   BEA A2482     773.369 266.179  95.640  0.00  0.00           C
ATOM   2483  B   BEA A2483     772.318 268.846  94.763  0.00  0.00           C
ATOM   2484  B   BEA A2484     771.144 271.558  93.954  0.00  0.00           C
ATOM   2485  B   BEA A2485     769.972 274.086  93.270  0.00  0.00           C
ATOM   2486  B   BEA A2486     768.650 276.783  92.609  0.00  0.00           C
ATOM   2487  B   BEA A2487     767.292 279.431  92.025  0.00  0.00           C
ATOM   2488  B   BEA A2488     765.923 282.004  91.516  0.00  0.00           C
ATOM   2489  B   BEA A2489     764.448 284.692  91.044  0.00  0.00           C
ATOM   2490  B   BEA A2490     762.997 287.269  90.647  0.00  0.00           C
ATOM   2491  B   BEA A2491     761.463 289.936  90.292  0.00  0.00           C
ATOM   2492  B   BEA A2492     759.985 292.459  90.007  0.00  0.00           C
ATOM   2493  B   BEA A2493     758.444 295.049  89.766  0.00  0.00           C
ATOM   2494  B   BEA A2494     756.847 297.700  89.574  0.00  0.00           C
ATOM   2495  B   BEA A2495     755.342 300.171  89.443  0.00  0.00           C
ATOM   2496  B   BEA A2496     753.798 302.685  89.360  0.00  0.00           C
ATOM   2497  B   BEA A2497     752.223 305.233  89.325  0.00  0.00           C
ATOM   2498  B   BEA A2498     750.621 307.809  89.343  0.00  0.00           C
ATOM   2499  B   BEA A2499     749.000 310.408  89.416  0.00  0.00           C
ATOM   2500  B   BEA A2500     747.365 313.022  89.546  0.00  0.00           C
ATOM   2501  B   BEA A2501     745.723 315.646  89.735  0.00  0.00           C
ATOM   2502  B   BEA A2502     744.226 318.039  89.961  0.00  0.00           C
ATOM   2503  B   BEA A2503     742.587 320.664  90.267  0.00  0.00           C
ATOM   2504  B   BEA A2504     740.959 323.281  90.638  0.00  0.00           C
ATOM   2505  B   BEA A2505     739.492 325.651  91.031  0.00  0.00           C
ATOM   2506  B   BEA A2506     737.901 328.236  91.525  0.00  0.00           C
ATOM   2507  B   BEA A2507     736.338 330.796  92.085  0.00  0.00           C
ATOM   2508  B   BEA A2508     734.809 333.326  92.711  0.00  0.00           C
ATOM   2509  B   BEA A2509     733.318 335.822  93.403  0.00  0.00           C
ATOM   2510  B   BEA A2510     731.870 338.277  94.161  0.00  0.00           C
ATOM   2511  B   BEA A2511     730.343 340.910  95.064  0.00  0.00           C
ATOM   2512  B   BEA A2512     728.999 343.271  95.958  0.00  0.00           C
ATOM   2513  B   BEA A2513     727.592 345.795  97.009  0.00  0.00           C
ATOM   2514  B   BEA A2514     726.253 348.258  98.137  0.00  0.00           C
ATOM   2515  B   BEA A2515     724.988 350.655  99.341  0.00  0.00           C
ATOM   2516  B   BEA A2516     723.696 353.189 100.738  0.00  0.00           C
ATOM   2517  B   BEA A2517     722.591 355.444 102.099  0.00  0.00           C
ATOM   2518  B   BEA A2518     721.477 357.824 103.669  0.00  0.00           C
ATOM   2519  B   BEA A2519     720.461 360.122 105.329  0.00  0.00           C
ATOM   2520  B   BEA A2520     719.543 362.340 107.083  0.00  0.00           C
ATOM   2521  B   BEA A2521     718.663 364.655 109.094  0.00  0.00           C
ATOM   2522  B   BEA A2522     717.960 366.708 111.053  0.00  0.00           C
ATOM   2523  B   BEA A2523     717.362 368.684 113.118  0.00  0.00           C
ATOM   2524  B   BEA A2524     716.825 370.746 115.457  0.00  0.00           C
ATOM   2525  B   BEA A2525     716.419 372.576 117.675  0.00  0.00           C
ATOM   2526  B   BEA A2526     716.062 374.488 120.110  0.00  0.00           C
ATOM   2527  B   BEA A2527     715.776 376.326 122.537  0.00  0.00           C
ATOM   2528  B   BEA A2528     715.545 378.090 124.911  0.00  0.00           C
ATOM   2529  B   BEA A2529     715.338 379.917 127.374  0.00  0.00           C
ATOM   2530  B   BEA A2530     715.160 381.659 129.687  0.00  0.00           C
ATOM   2531  B   BEA A2531     714.968 383.580 132.137  0.00  0.00           C
ATOM   2532  B   BEA A2532     714.771 385.394 134.301  0.00  0.00           C
ATOM   2533  B   BEA A2533     714.503 387.485 136.546  0.00  0.00           C
ATOM   2534  B   BEA A2534     714.142 389.702 138.555  0.00  0.00           C
ATOM   2535  B   BEA A2535     713.612 392.175 140.263  0.00  0.00           C
ATOM   2536  B   BEA A2536     712.864 394.825 141.392  0.00  0.00           C
ATOM   2537  B   BEA A2537     710.651 400.303 141.310  0.00  0.00           C
ATOM   2538  B   BEA A2538     708.237 405.315 138.781  0.00  0.00           C
ATOM   2539  B   BEA A2539     707.288 407.512 137.107  0.00  0.00           C
ATOM   2540  B   BEA A2540     706.490 409.775 135.067  0.00  0.00           C
ATOM   2541  B   BEA A2541     705.820 413.707 130.809  0.00  0.00           C
ATOM   2542  B   BEA A2542     705.989 415.640 128.386  0.00  0.00           C
ATOM   2543  B   BEA A2543     706.493 417.398 125.995  0.00  0.00           C
ATOM   2544  B   BEA A2544     707.249 418.990 123.681  0.00  0.00           C
ATOM   2545  B   BEA A2545     708.278 420.547 121.287  0.00  0.00           C
ATOM   2546  B   BEA A2546     709.561 422.054 118.851  0.00  0.00           C
ATOM   2547  B   BEA A2547     712.495 424.650 114.411  0.00  0.00           C
ATOM   2548  B   BEA A2548     714.184 425.841 112.285  0.00  0.00           C
ATOM   2549  B   BEA A2549     716.135 427.041 110.102  0.00  0.00           C
ATOM   2550  B   BEA A2550     718.160 428.133 108.093  0.00  0.00           C
ATOM   2551  B   BEA A2551     720.205 429.110 106.295  0.00  0.00           C
ATOM   2552  B   BEA A2552     722.575 430.110 104.485  0.00  0.00           C
ATOM   2553  B   BEA A2553     724.854 430.953 103.015  0.00  0.00           C
ATOM   2554  B   BEA A2554     727.500 431.801 101.652  0.00  0.00           C
ATOM   2555  B   BEA A2555     730.218 432.531 100.681  0.00  0.00           C
ATOM   2556  B   BEA A2556     733.203 433.160 100.218  0.00  0.00           C
ATOM   2557  B   BEA A2557     736.139 433.577 100.597  0.00  0.00           C
ATOM   2558  B   BEA A2558     738.781 433.717 102.047  0.00  0.00           C
ATOM   2559  B   BEA A2559     742.234 433.237 106.945  0.00  0.00           C
ATOM   2560  B   BEA A2560     743.263 432.764 109.623  0.00  0.00           C
ATOM   2561  B   BEA A2561     744.076 432.124 112.574  0.00  0.00           C
ATOM   2562  B   BEA A2562     744.628 431.397 115.408  0.00  0.00           C
ATOM   2563  B   BEA A2563     744.997 430.569 118.207  0.00  0.00           C
ATOM   2564  B   BEA A2564     745.283 428.543 123.784  0.00  0.00           C
ATOM   2565  B   BEA A2565     745.207 427.267 126.633  0.00  0.00           C
ATOM   2566  B   BEA A2566     744.622 424.320 131.816  0.00  0.00           C
ATOM   2567  B   BEA A2567     744.093 422.535 134.203  0.00  0.00           C
ATOM   2568  B   BEA A2568     743.378 420.477 136.383  0.00  0.00           C
ATOM   2569  B   BEA A2569     742.529 418.289 138.118  0.00  0.00           C
ATOM   2570  B   BEA A2570     740.314 413.176 140.222  0.00  0.00           C
ATOM   2571  B   BEA A2571     738.970 410.278 140.383  0.00  0.00           C
ATOM   2572  B   BEA A2572     737.835 407.576 139.877  0.00  0.00           C
ATOM   2573  B   BEA A2573     738.296 405.971 137.984  0.00  0.00           C
ATOM   2574  B   BEA A2574     740.490 406.815 136.158  0.00  0.00           C
ATOM   2575  B   BEA A2575     742.982 408.177 134.846  0.00  0.00           C
ATOM   2576  B   BEA A2576     745.382 409.481 134.095  0.00  0.00           C
ATOM   2577  B   BEA A2577     750.939 411.635 134.928  0.00  0.00           C
ATOM   2578  B   BEA A2578     753.132 412.069 137.005  0.00  0.00           C
ATOM   2579  B   BEA A2579     754.325 412.171 139.757  0.00  0.00           C
ATOM   2580  B   BEA A2580     754.255 411.938 145.657  0.00  0.00           C
ATOM   2581  B   BEA A2581     753.397 411.678 148.448  0.00  0.00           C
ATOM   2582  B   BEA A2582     751.875 411.280 151.108  0.00  0.00           C
ATOM   2583  B   BEA A2583     749.536 410.709 152.840  0.00  0.00           C
ATOM   2584  B   BEA A2584     746.742 410.041 152.322  0.00  0.00           C
ATOM   2585  B   BEA A2585     744.084 408.539 147.571  0.00  0.00           C
ATOM   2586  B   BEA A2586     746.100 407.448 145.555  0.00  0.00           C
ATOM   2587  B   BEA A2587     748.648 406.430 144.351  0.00  0.00           C
ATOM   2588  B   BEA A2588     753.580 404.006 142.274  0.00  0.00           C
ATOM   2589  B   BEA A2589     755.800 402.322 140.997  0.00  0.00           C
ATOM   2590  B   BEA A2590     757.604 400.458 139.659  0.00  0.00           C
ATOM   2591  B   BEA A2591     759.163 398.259 138.161  0.00  0.00           C
ATOM   2592  B   BEA A2592     760.366 395.892 136.634  0.00  0.00           C
ATOM   2593  B   BEA A2593     761.246 393.389 135.109  0.00  0.00           C
ATOM   2594  B   BEA A2594     761.833 390.789 133.621  0.00  0.00           C
ATOM   2595  B   BEA A2595     762.154 388.143 132.212  0.00  0.00           C
ATOM   2596  B   BEA A2596     762.244 385.507 130.925  0.00  0.00           C
ATOM   2597  B   BEA A2597     762.122 382.742 129.715  0.00  0.00           C
ATOM   2598  B   BEA A2598     761.796 379.930 128.659  0.00  0.00           C
ATOM   2599  B   BEA A2599     761.290 377.172 127.836  0.00  0.00           C
ATOM   2600  B   BEA A2600     760.551 374.237 127.269  0.00  0.00           C
ATOM   2601  B   BEA A2601     759.609 371.351 127.165  0.00  0.00           C
ATOM   2602  B   BEA A2602     758.464 368.606 127.772  0.00  0.00           C
ATOM   2603  B   BEA A2603     757.196 366.290 129.208  0.00  0.00           C
ATOM   2604  B   BEA A2604     755.955 364.610 131.220  0.00  0.00           C
ATOM   2605  B   BEA A2605     754.695 363.392 133.748  0.00  0.00           C
ATOM   2606  B   BEA A2606     753.562 362.650 136.358  0.00  0.00           C
ATOM   2607  B   BEA A2607     752.448 362.202 139.178  0.00  0.00           C
ATOM   2608  B   BEA A2608     751.382 362.002 142.078  0.00  0.00           C
ATOM   2609  B   BEA A2609     750.385 361.996 144.935  0.00  0.00           C
ATOM   2610  B   BEA A2610     749.477 362.129 147.642  0.00  0.00           C
ATOM   2611  B   BEA A2611     748.521 362.398 150.583  0.00  0.00           C
ATOM   2612  B   BEA A2612     747.602 362.772 153.482  0.00  0.00           C
ATOM   2613  B   BEA A2613     746.729 363.224 156.291  0.00  0.00           C
ATOM   2614  B   BEA A2614     745.832 363.779 159.219  0.00  0.00           C
ATOM   2615  B   BEA A2615     744.145 365.050 164.814  0.00  0.00           C
ATOM   2616  B   BEA A2616     743.365 365.731 167.424  0.00  0.00           C
ATOM   2617  B   BEA A2617     742.504 366.544 170.308  0.00  0.00           C
ATOM   2618  B   BEA A2618     740.866 368.257 175.781  0.00  0.00           C
ATOM   2619  B   BEA A2619     740.020 369.223 178.590  0.00  0.00           C
ATOM   2620  B   BEA A2620     739.183 370.232 181.356  0.00  0.00           C
ATOM   2621  B   BEA A2621     737.545 372.371 186.757  0.00  0.00           C
ATOM   2622  B   BEA A2622     736.748 373.496 189.390  0.00  0.00           C
ATOM   2623  B   BEA A2623     735.966 374.655 191.978  0.00  0.00           C
ATOM   2624  B   BEA A2624     735.132 375.957 194.752  0.00  0.00           C
ATOM   2625  B   BEA A2625     734.389 377.180 197.243  0.00  0.00           C
ATOM   2626  B   BEA A2626     733.599 378.548 199.913  0.00  0.00           C
ATOM   2627  B   BEA A2627     732.834 379.945 202.528  0.00  0.00           C
ATOM   2628  B   BEA A2628     732.096 381.370 205.087  0.00  0.00           C
ATOM   2629  B   BEA A2629     731.387 382.819 207.590  0.00  0.00           C
ATOM   2630  B   BEA A2630     730.707 384.288 210.034  0.00  0.00           C
ATOM   2631  B   BEA A2631     730.002 385.910 212.631  0.00  0.00           C
ATOM   2632  B   BEA A2632     729.388 387.414 214.954  0.00  0.00           C
ATOM   2633  B   BEA A2633     728.757 389.069 217.421  0.00  0.00           C
ATOM   2634  B   BEA A2634     728.166 390.737 219.820  0.00  0.00           C
ATOM   2635  B   BEA A2635     727.572 392.557 222.345  0.00  0.00           C
ATOM   2636  B   BEA A2636     727.069 394.241 224.601  0.00  0.00           C
ATOM   2637  B   BEA A2637     726.571 396.073 226.975  0.00  0.00           C
ATOM   2638  B   BEA A2638     726.091 398.056 229.452  0.00  0.00           C
ATOM   2639  B   BEA A2639     725.337 401.865 233.969  0.00  0.00           C
ATOM   2640  B   BEA A2640     725.036 403.832 236.186  0.00  0.00           C
ATOM   2641  B   BEA A2641     724.797 405.787 238.315  0.00  0.00           C
ATOM   2642  B   BEA A2642     724.608 407.878 240.514  0.00  0.00           C
ATOM   2643  B   BEA A2643     724.485 410.104 242.770  0.00  0.00           C
ATOM   2644  B   BEA A2644     724.444 412.149 244.769  0.00  0.00           C
ATOM   2645  B   BEA A2645     724.485 414.477 246.961  0.00  0.00           C
ATOM   2646  B   BEA A2646     724.607 416.615 248.897  0.00  0.00           C
ATOM   2647  B   BEA A2647     724.826 418.871 250.863  0.00  0.00           C
ATOM   2648  B   BEA A2648     725.162 421.241 252.843  0.00  0.00           C
ATOM   2649  B   BEA A2649     726.141 425.838 256.443  0.00  0.00           C
ATOM   2650  B   BEA A2650     726.830 428.214 258.179  0.00  0.00           C
ATOM   2651  B   BEA A2651     727.691 430.686 259.894  0.00  0.00           C
ATOM   2652  B   BEA A2652     728.620 432.953 261.384  0.00  0.00           C
ATOM   2653  B   BEA A2653     729.815 435.461 262.939  0.00  0.00           C
ATOM   2654  B   BEA A2654     731.084 437.768 264.279  0.00  0.00           C
ATOM   2655  B   BEA A2655     734.170 442.377 266.685  0.00  0.00           C
ATOM   2656  B   BEA A2656     735.915 444.548 267.682  0.00  0.00           C
ATOM   2657  B   BEA A2657     737.843 446.683 268.572  0.00  0.00           C
ATOM   2658  B   BEA A2658     739.972 448.786 269.352  0.00  0.00           C
ATOM   2659  B   BEA A2659     742.175 450.733 269.980  0.00  0.00           C
ATOM   2660  B   BEA A2660     744.442 452.536 270.475  0.00  0.00           C
ATOM   2661  B   BEA A2661     746.931 454.319 270.871  0.00  0.00           C
ATOM   2662  B   BEA A2662     749.483 455.967 271.146  0.00  0.00           C
ATOM   2663  B   BEA A2663     752.084 457.485 271.311  0.00  0.00           C
ATOM   2664  B   BEA A2664     754.679 458.862 271.402  0.00  0.00           C
ATOM   2665  B   BEA A2665     757.398 460.176 271.463  0.00  0.00           C
ATOM   2666  B   BEA A2666     760.181 461.398 271.532  0.00  0.00           C
ATOM   2667  B   BEA A2667     762.967 462.500 271.645  0.00  0.00           C
ATOM   2668  B   BEA A2668     765.698 463.461 271.836  0.00  0.00           C
ATOM   2669  B   BEA A2669     768.717 464.380 272.190  0.00  0.00           C
ATOM   2670  B   BEA A2670     771.547 465.089 272.718  0.00  0.00           C
ATOM   2671  B   BEA A2671     774.325 465.614 273.500  0.00  0.00           C
ATOM   2672  B   BEA A2672     777.165 465.931 274.694  0.00  0.00           C
ATOM   2673  B   BEA A2673     779.688 465.954 276.267  0.00  0.00           C
ATOM   2674  B   BEA A2674     781.930 465.663 278.335  0.00  0.00           C
ATOM   2675  B   BEA A2675     783.736 465.187 280.619  0.00  0.00           C
ATOM   2676  B   BEA A2676     785.506 464.738 283.140  0.00  0.00           C
ATOM   2677  B   BEA A2677     787.247 464.590 285.449  0.00  0.00           C
ATOM   2678  B   BEA A2678     789.383 464.969 287.667  0.00  0.00           C
ATOM   2679  B   BEA A2679     793.922 467.125 290.690  0.00  0.00           C
ATOM   2680  B   BEA A2680     796.365 468.698 291.770  0.00  0.00           C
ATOM   2681  B   BEA A2681     798.676 470.346 292.563  0.00  0.00           C
ATOM   2682  B   BEA A2682     800.974 472.098 293.176  0.00  0.00           C
ATOM   2683  B   BEA A2683     803.415 474.050 293.670  0.00  0.00           C
ATOM   2684  B   BEA A2684     805.733 475.968 294.013  0.00  0.00           C
ATOM   2685  B   BEA A2685     807.879 477.782 294.235  0.00  0.00           C
ATOM   2686  B   BEA A2686     812.604 481.849 294.444  0.00  0.00           C
ATOM   2687  B   BEA A2687     814.878 483.810 294.422  0.00  0.00           C
ATOM   2688  B   BEA A2688     817.034 485.655 294.334  0.00  0.00           C
ATOM   2689  B   BEA A2689     819.428 487.664 294.162  0.00  0.00           C
ATOM   2690  B   BEA A2690     821.759 489.553 293.919  0.00  0.00           C
ATOM   2691  B   BEA A2691     824.091 491.338 293.599  0.00  0.00           C
ATOM   2692  B   BEA A2692     829.176 494.434 292.574  0.00  0.00           C
ATOM   2693  B   BEA A2693     831.984 494.527 291.633  0.00  0.00           C
ATOM   2694  B   BEA A2694     832.737 491.795 290.942  0.00  0.00           C
ATOM   2695  B   BEA A2695     832.389 488.950 290.596  0.00  0.00           C
ATOM   2696  B   BEA A2696     831.735 485.845 290.209  0.00  0.00           C
ATOM   2697  B   BEA A2697     831.047 483.048 289.757  0.00  0.00           C
ATOM   2698  B   BEA A2698     830.303 480.132 289.080  0.00  0.00           C
ATOM   2699  B   BEA A2699     829.634 477.346 288.061  0.00  0.00           C
ATOM   2700  B   BEA A2700     829.199 474.915 286.466  0.00  0.00           C
ATOM   2701  B   BEA A2701     829.121 473.091 284.098  0.00  0.00           C
ATOM   2702  B   BEA A2702     829.391 472.168 281.307  0.00  0.00           C
ATOM   2703  B   BEA A2703     829.878 471.963 278.342  0.00  0.00           C
ATOM   2704  B   BEA A2704     830.475 472.257 275.346  0.00  0.00           C
ATOM   2705  B   BEA A2705     831.087 472.852 272.509  0.00  0.00           C
ATOM   2706  B   BEA A2706     831.741 473.715 269.546  0.00  0.00           C
ATOM   2707  B   BEA A2707     832.343 474.688 266.780  0.00  0.00           C
ATOM   2708  B   BEA A2708     832.912 475.766 264.065  0.00  0.00           C
ATOM   2709  B   BEA A2709     833.423 476.890 261.460  0.00  0.00           C
ATOM   2710  B   BEA A2710     833.904 478.125 258.769  0.00  0.00           C
ATOM   2711  B   BEA A2711     834.331 479.442 256.029  0.00  0.00           C
ATOM   2712  B   BEA A2712     834.683 480.808 253.277  0.00  0.00           C
ATOM   2713  B   BEA A2713     834.943 482.196 250.543  0.00  0.00           C
ATOM   2714  B   BEA A2714     835.099 483.469 248.085  0.00  0.00           C
ATOM   2715  B   BEA A2715     835.187 484.878 245.417  0.00  0.00           C
ATOM   2716  B   BEA A2716     835.190 486.426 242.555  0.00  0.00           C
ATOM   2717  B   BEA A2717     835.113 487.850 239.983  0.00  0.00           C
ATOM   2718  B   BEA A2718     834.967 489.277 237.466  0.00  0.00           C
ATOM   2719  B   BEA A2719     834.735 490.838 234.784  0.00  0.00           C
ATOM   2720  B   BEA A2720     834.432 492.397 232.179  0.00  0.00           C
ATOM   2721  B   BEA A2721     833.651 495.496 227.227  0.00  0.00           C
ATOM   2722  B   BEA A2722     833.142 497.165 224.690  0.00  0.00           C
ATOM   2723  B   BEA A2723     832.586 498.816 222.269  0.00  0.00           C
ATOM   2724  B   BEA A2724     831.259 502.323 217.442  0.00  0.00           C
ATOM   2725  B   BEA A2725     830.495 504.166 215.082  0.00  0.00           C
ATOM   2726  B   BEA A2726     829.713 505.967 212.901  0.00  0.00           C
ATOM   2727  B   BEA A2727     828.862 507.855 210.750  0.00  0.00           C
ATOM   2728  B   BEA A2728     827.950 509.819 208.665  0.00  0.00           C
ATOM   2729  B   BEA A2729     826.989 511.848 206.685  0.00  0.00           C
ATOM   2730  B   BEA A2730     825.924 514.064 204.732  0.00  0.00           C
ATOM   2731  B   BEA A2731     824.909 516.169 203.092  0.00  0.00           C
ATOM   2732  B   BEA A2732     823.766 518.558 201.500  0.00  0.00           C
ATOM   2733  B   BEA A2733     822.591 521.065 200.159  0.00  0.00           C
ATOM   2734  B   BEA A2734     821.419 523.663 199.154  0.00  0.00           C
ATOM   2735  B   BEA A2735     820.284 526.336 198.566  0.00  0.00           C
ATOM   2736  B   BEA A2736     819.214 529.098 198.482  0.00  0.00           C
ATOM   2737  B   BEA A2737     818.275 531.880 198.996  0.00  0.00           C
ATOM   2738  B   BEA A2738     817.510 534.656 200.176  0.00  0.00           C
ATOM   2739  B   BEA A2739     816.969 537.126 201.812  0.00  0.00           C
ATOM   2740  B   BEA A2740     816.580 539.319 203.734  0.00  0.00           C
ATOM   2741  B   BEA A2741     816.284 541.347 205.918  0.00  0.00           C
ATOM   2742  B   BEA A2742     816.054 543.193 208.262  0.00  0.00           C
ATOM   2743  B   BEA A2743     815.856 544.953 210.828  0.00  0.00           C
ATOM   2744  B   BEA A2744     815.688 546.505 213.381  0.00  0.00           C
ATOM   2745  B   BEA A2745     815.526 547.948 216.020  0.00  0.00           C
ATOM   2746  B   BEA A2746     815.360 549.274 218.693  0.00  0.00           C
ATOM   2747  B   BEA A2747     815.182 550.481 221.354  0.00  0.00           C
ATOM   2748  B   BEA A2748     814.974 551.652 224.171  0.00  0.00           C
ATOM   2749  B   BEA A2749     814.724 552.774 227.123  0.00  0.00           C
ATOM   2750  B   BEA A2750     814.445 553.764 229.969  0.00  0.00           C
ATOM   2751  B   BEA A2751     814.139 554.629 232.675  0.00  0.00           C
ATOM   2752  B   BEA A2752     813.747 555.502 235.667  0.00  0.00           C
ATOM   2753  B   BEA A2753     812.829 556.928 241.310  0.00  0.00           C
ATOM   2754  B   BEA A2754     812.262 557.538 244.152  0.00  0.00           C
ATOM   2755  B   BEA A2755     811.559 558.116 247.214  0.00  0.00           C
ATOM   2756  B   BEA A2756     810.820 558.572 250.024  0.00  0.00           C
ATOM   2757  B   BEA A2757     809.990 558.949 252.796  0.00  0.00           C
ATOM   2758  B   BEA A2758     807.862 559.491 258.612  0.00  0.00           C
ATOM   2759  B   BEA A2759     806.714 559.612 261.193  0.00  0.00           C
ATOM   2760  B   BEA A2760     805.345 559.650 263.900  0.00  0.00           C
ATOM   2761  B   BEA A2761     803.836 559.588 266.511  0.00  0.00           C
ATOM   2762  B   BEA A2762     802.177 559.425 269.020  0.00  0.00           C
ATOM   2763  B   BEA A2763     800.354 559.157 271.422  0.00  0.00           C
ATOM   2764  B   BEA A2764     798.377 558.781 273.699  0.00  0.00           C
ATOM   2765  B   BEA A2765     796.293 558.300 275.819  0.00  0.00           C
ATOM   2766  B   BEA A2766     793.985 557.670 277.893  0.00  0.00           C
ATOM   2767  B   BEA A2767     789.423 556.102 281.276  0.00  0.00           C
ATOM   2768  B   BEA A2768     786.962 555.051 282.729  0.00  0.00           C
ATOM   2769  B   BEA A2769     784.546 553.838 283.884  0.00  0.00           C
ATOM   2770  B   BEA A2770     781.967 552.282 284.769  0.00  0.00           C
ATOM   2771  B   BEA A2771     779.655 550.545 285.156  0.00  0.00           C
ATOM   2772  B   BEA A2772     777.539 548.488 284.987  0.00  0.00           C
ATOM   2773  B   BEA A2773     775.685 546.113 284.181  0.00  0.00           C
ATOM   2774  B   BEA A2774     774.242 543.748 282.904  0.00  0.00           C
ATOM   2775  B   BEA A2775     773.149 541.567 281.396  0.00  0.00           C
ATOM   2776  B   BEA A2776     772.190 539.349 279.584  0.00  0.00           C
ATOM   2777  B   BEA A2777     771.335 537.144 277.535  0.00  0.00           C
ATOM   2778  B   BEA A2778     770.601 535.148 275.478  0.00  0.00           C
ATOM   2779  B   BEA A2779     769.906 533.255 273.353  0.00  0.00           C
ATOM   2780  B   BEA A2780     769.178 531.359 271.051  0.00  0.00           C
ATOM   2781  B   BEA A2781     767.589 527.821 266.244  0.00  0.00           C
ATOM   2782  B   BEA A2782     766.764 526.347 264.009  0.00  0.00           C
ATOM   2783  B   BEA A2783     765.761 524.851 261.561  0.00  0.00           C
ATOM   2784  B   BEA A2784     763.330 522.247 256.694  0.00  0.00           C
ATOM   2785  B   BEA A2785     761.857 521.170 254.321  0.00  0.00           C
ATOM   2786  B   BEA A2786     760.179 520.260 252.007  0.00  0.00           C
ATOM   2787  B   BEA A2787     758.300 519.518 249.753  0.00  0.00           C
ATOM   2788  B   BEA A2788     756.250 518.941 247.555  0.00  0.00           C
ATOM   2789  B   BEA A2789     754.065 518.529 245.414  0.00  0.00           C
ATOM   2790  B   BEA A2790     751.785 518.279 243.333  0.00  0.00           C
ATOM   2791  B   BEA A2791     749.633 518.189 241.468  0.00  0.00           C
ATOM   2792  B   BEA A2792     747.301 518.239 239.520  0.00  0.00           C
ATOM   2793  B   BEA A2793     745.011 518.433 237.650  0.00  0.00           C
ATOM   2794  B   BEA A2794     742.640 518.789 235.728  0.00  0.00           C
ATOM   2795  B   BEA A2795     740.258 519.322 233.774  0.00  0.00           C
ATOM   2796  B   BEA A2796     738.097 519.988 231.941  0.00  0.00           C
ATOM   2797  B   BEA A2797     735.932 520.883 229.985  0.00  0.00           C
ATOM   2798  B   BEA A2798     734.015 521.954 228.065  0.00  0.00           C
ATOM   2799  B   BEA A2799     732.250 523.355 225.959  0.00  0.00           C
ATOM   2800  B   BEA A2800     730.931 525.038 223.809  0.00  0.00           C
ATOM   2801  B   BEA A2801     730.251 526.945 221.695  0.00  0.00           C
ATOM   2802  B   BEA A2802     730.295 529.186 219.518  0.00  0.00           C
ATOM   2803  B   BEA A2803     730.926 531.375 217.652  0.00  0.00           C
ATOM   2804  B   BEA A2804     731.963 533.618 215.972  0.00  0.00           C
ATOM   2805  B   BEA A2805     733.258 535.868 214.495  0.00  0.00           C
ATOM   2806  B   BEA A2806     734.781 538.227 213.147  0.00  0.00           C
ATOM   2807  B   BEA A2807     736.330 540.491 212.032  0.00  0.00           C
ATOM   2808  B   BEA A2808     737.923 542.774 211.070  0.00  0.00           C
ATOM   2809  B   BEA A2809     739.622 545.223 210.208  0.00  0.00           C
ATOM   2810  B   BEA A2810     741.251 547.639 209.519  0.00  0.00           C
ATOM   2811  B   BEA A2811     742.887 550.188 208.956  0.00  0.00           C
ATOM   2812  B   BEA A2812     744.367 552.656 208.564  0.00  0.00           C
ATOM   2813  B   BEA A2813     745.892 555.442 208.293  0.00  0.00           C
ATOM   2814  B   BEA A2814     747.194 558.126 208.196  0.00  0.00           C
ATOM   2815  B   BEA A2815     748.361 560.915 208.259  0.00  0.00           C
ATOM   2816  B   BEA A2816     749.305 563.573 208.454  0.00  0.00           C
ATOM   2817  B   BEA A2817     750.204 566.535 208.791  0.00  0.00           C
ATOM   2818  B   BEA A2818     750.986 569.545 209.229  0.00  0.00           C
ATOM   2819  B   BEA A2819     751.619 572.328 209.696  0.00  0.00           C
ATOM   2820  B   BEA A2820     752.227 575.319 210.238  0.00  0.00           C
ATOM   2821  B   BEA A2821     753.267 581.038 211.302  0.00  0.00           C
ATOM   2822  B   BEA A2822     753.773 583.895 211.797  0.00  0.00           C
ATOM   2823  B   BEA A2823     755.684 592.743 212.698  0.00  0.00           C
ATOM   2824  B   BEA A2824     757.864 598.265 211.880  0.00  0.00           C
ATOM   2825  B   BEA A2825     759.514 600.514 210.562  0.00  0.00           C
ATOM   2826  B   BEA A2826     761.364 601.947 208.710  0.00  0.00           C
ATOM   2827  B   BEA A2827     763.336 602.718 206.491  0.00  0.00           C
ATOM   2828  B   BEA A2828     765.175 603.045 204.303  0.00  0.00           C
ATOM   2829  B   BEA A2829     767.084 603.135 201.969  0.00  0.00           C
ATOM   2830  B   BEA A2830     769.074 603.044 199.505  0.00  0.00           C
ATOM   2831  B   BEA A2831     770.882 602.849 197.263  0.00  0.00           C
ATOM   2832  B   BEA A2832     772.804 602.567 194.907  0.00  0.00           C
ATOM   2833  B   BEA A2833     774.757 602.247 192.582  0.00  0.00           C
ATOM   2834  B   BEA A2834     776.762 601.968 190.372  0.00  0.00           C
ATOM   2835  B   BEA A2835     779.110 602.118 188.605  0.00  0.00           C
ATOM   2836  B   BEA A2836     779.413 603.659 190.817  0.00  0.00           C
ATOM   2837  B   BEA A2837     778.506 604.857 193.461  0.00  0.00           C
ATOM   2838  B   BEA A2838     777.403 605.935 196.051  0.00  0.00           C
ATOM   2839  B   BEA A2839     776.182 606.968 198.643  0.00  0.00           C
ATOM   2840  B   BEA A2840     774.973 607.903 201.052  0.00  0.00           C
ATOM   2841  B   BEA A2841     773.604 608.893 203.653  0.00  0.00           C
ATOM   2842  B   BEA A2842     772.236 609.829 206.148  0.00  0.00           C
ATOM   2843  B   BEA A2843     770.811 610.762 208.660  0.00  0.00           C
ATOM   2844  B   BEA A2844     769.363 611.672 211.134  0.00  0.00           C
ATOM   2845  B   BEA A2845     767.925 612.544 213.522  0.00  0.00           C
ATOM   2846  B   BEA A2846     766.379 613.453 216.023  0.00  0.00           C
ATOM   2847  B   BEA A2847     764.887 614.302 218.371  0.00  0.00           C
ATOM   2848  B   BEA A2848     763.156 615.258 221.024  0.00  0.00           C
ATOM   2849  B   BEA A2849     761.674 616.053 223.234  0.00  0.00           C
ATOM   2850  B   BEA A2850     759.971 616.941 225.710  0.00  0.00           C
ATOM   2851  B   BEA A2851     758.389 617.742 227.947  0.00  0.00           C
ATOM   2852  B   BEA A2852     756.595 618.625 230.412  0.00  0.00           C
ATOM   2853  B   BEA A2853     754.949 619.412 232.608  0.00  0.00           C
ATOM   2854  B   BEA A2854     753.104 620.267 234.992  0.00  0.00           C
ATOM   2855  B   BEA A2855     751.248 621.098 237.308  0.00  0.00           C
ATOM   2856  B   BEA A2856     749.393 621.901 239.538  0.00  0.00           C
ATOM   2857  B   BEA A2857     747.551 622.670 241.666  0.00  0.00           C
ATOM   2858  B   BEA A2858     745.547 623.474 243.880  0.00  0.00           C
ATOM   2859  B   BEA A2859     743.582 624.228 245.943  0.00  0.00           C
ATOM   2860  B   BEA A2860     741.484 624.994 248.024  0.00  0.00           C
ATOM   2861  B   BEA A2861     739.272 625.757 250.070  0.00  0.00           C
ATOM   2862  B   BEA A2862     737.161 626.439 251.873  0.00  0.00           C
ATOM   2863  B   BEA A2863     732.426 627.787 255.318  0.00  0.00           C
ATOM   2864  B   BEA A2864     729.873 628.402 256.800  0.00  0.00           C
ATOM   2865  B   BEA A2865     727.163 628.965 258.077  0.00  0.00           C
ATOM   2866  B   BEA A2866     724.308 629.458 259.088  0.00  0.00           C
ATOM   2867  B   BEA A2867     721.479 629.842 259.745  0.00  0.00           C
ATOM   2868  B   BEA A2868     718.482 630.134 260.062  0.00  0.00           C
ATOM   2869  B   BEA A2869     715.451 630.307 259.979  0.00  0.00           C
ATOM   2870  B   BEA A2870     712.499 630.354 259.503  0.00  0.00           C
ATOM   2871  B   BEA A2871     709.574 630.282 258.640  0.00  0.00           C
ATOM   2872  B   BEA A2872     706.795 630.100 257.457  0.00  0.00           C
ATOM   2873  B   BEA A2873     701.726 629.482 254.371  0.00  0.00           C
ATOM   2874  B   BEA A2874     699.265 629.045 252.436  0.00  0.00           C
ATOM   2875  B   BEA A2875     697.051 628.574 250.448  0.00  0.00           C
ATOM   2876  B   BEA A2876     694.935 628.055 248.331  0.00  0.00           C
ATOM   2877  B   BEA A2877     693.064 627.539 246.279  0.00  0.00           C
ATOM   2878  B   BEA A2878     691.155 626.957 244.011  0.00  0.00           C
ATOM   2879  B   BEA A2879     689.354 626.357 241.713  0.00  0.00           C
ATOM   2880  B   BEA A2880     687.528 625.696 239.223  0.00  0.00           C
ATOM   2881  B   BEA A2881     685.818 625.030 236.746  0.00  0.00           C
ATOM   2882  B   BEA A2882     684.224 624.368 234.313  0.00  0.00           C
ATOM   2883  B   BEA A2883     682.747 623.720 231.950  0.00  0.00           C
ATOM   2884  B   BEA A2884     679.758 622.301 226.853  0.00  0.00           C
ATOM   2885  B   BEA A2885     678.380 621.600 224.363  0.00  0.00           C
ATOM   2886  B   BEA A2886     676.996 620.866 221.776  0.00  0.00           C
ATOM   2887  B   BEA A2887     675.610 620.101 219.096  0.00  0.00           C
ATOM   2888  B   BEA A2888     674.345 619.376 216.577  0.00  0.00           C
ATOM   2889  B   BEA A2889     672.959 618.554 213.736  0.00  0.00           C
ATOM   2890  B   BEA A2890     671.816 617.854 211.329  0.00  0.00           C
ATOM   2891  B   BEA A2891     669.298 616.241 205.837  0.00  0.00           C
ATOM   2892  B   BEA A2892     668.162 615.483 203.275  0.00  0.00           C
ATOM   2893  B   BEA A2893     667.031 614.709 200.675  0.00  0.00           C
ATOM   2894  B   BEA A2894     665.906 613.921 198.040  0.00  0.00           C
ATOM   2895  B   BEA A2895     663.569 612.226 192.419  0.00  0.00           C
ATOM   2896  B   BEA A2896     661.488 610.655 187.261  0.00  0.00           C
ATOM   2897  B   BEA A2897     660.408 609.817 184.533  0.00  0.00           C
ATOM   2898  B   BEA A2898     659.341 608.974 181.802  0.00  0.00           C
ATOM   2899  B   BEA A2899     658.286 608.127 179.074  0.00  0.00           C
ATOM   2900  B   BEA A2900     657.248 607.278 176.354  0.00  0.00           C
ATOM   2901  B   BEA A2901     656.229 606.429 173.647  0.00  0.00           C
ATOM   2902  B   BEA A2902     655.233 605.583 170.959  0.00  0.00           C
ATOM   2903  B   BEA A2903     654.263 604.740 168.296  0.00  0.00           C
ATOM   2904  B   BEA A2904     653.228 603.819 165.397  0.00  0.00           C
ATOM   2905  B   BEA A2905     652.320 602.991 162.801  0.00  0.00           C
ATOM   2906  B   BEA A2906     651.359 602.089 159.984  0.00  0.00           C
ATOM   2907  B   BEA A2907     650.440 601.199 157.219  0.00  0.00           C
ATOM   2908  B   BEA A2908     649.568 600.325 154.512  0.00  0.00           C
ATOM   2909  B   BEA A2909     648.744 599.469 151.869  0.00  0.00           C
ATOM   2910  B   BEA A2910     647.897 598.552 149.045  0.00  0.00           C
ATOM   2911  B   BEA A2911     647.111 597.658 146.306  0.00  0.00           C
ATOM   2912  B   BEA A2912     646.324 596.712 143.414  0.00  0.00           C
ATOM   2913  B   BEA A2913     645.611 595.798 140.630  0.00  0.00           C
ATOM   2914  B   BEA A2914     644.976 594.919 137.962  0.00  0.00           C
ATOM   2915  B   BEA A2915     644.369 594.003 135.190  0.00  0.00           C
ATOM   2916  B   BEA A2916     643.809 593.058 132.337  0.00  0.00           C
ATOM   2917  B   BEA A2917     643.316 592.093 129.433  0.00  0.00           C
ATOM   2918  B   BEA A2918     642.935 591.188 126.718  0.00  0.00           C
ATOM   2919  B   BEA A2919     642.626 590.213 123.799  0.00  0.00           C
ATOM   2920  B   BEA A2920     642.442 589.251 120.929  0.00  0.00           C
ATOM   2921  B   BEA A2921     642.400 588.316 118.147  0.00  0.00           C
ATOM   2922  B   BEA A2922     642.891 586.364 112.361  0.00  0.00           C
ATOM   2923  B   BEA A2923     643.495 585.455 109.677  0.00  0.00           C
ATOM   2924  B   BEA A2924     644.502 584.514 106.904  0.00  0.00           C
ATOM   2925  B   BEA A2925     645.913 583.667 104.412  0.00  0.00           C
ATOM   2926  B   BEA A2926     647.820 582.923 102.225  0.00  0.00           C
ATOM   2927  B   BEA A2927     650.178 582.340 100.509  0.00  0.00           C
ATOM   2928  B   BEA A2928     652.878 581.939  99.326  0.00  0.00           C
ATOM   2929  B   BEA A2929     655.826 581.711  98.643  0.00  0.00           C
ATOM   2930  B   BEA A2930     658.947 581.624  98.368  0.00  0.00           C
ATOM   2931  B   BEA A2931     661.851 581.627  98.362  0.00  0.00           C
ATOM   2932  B   BEA A2932     664.922 581.683  98.515  0.00  0.00           C
ATOM   2933  B   BEA A2933     667.852 581.764  98.753  0.00  0.00           C
ATOM   2934  B   BEA A2934     670.959 581.864  99.056  0.00  0.00           C
ATOM   2935  B   BEA A2935     673.965 581.959  99.362  0.00  0.00           C
ATOM   2936  B   BEA A2936     676.803 582.039  99.634  0.00  0.00           C
ATOM   2937  B   BEA A2937     679.848 582.100  99.877  0.00  0.00           C
ATOM   2938  B   BEA A2938     682.831 582.124 100.034  0.00  0.00           C
ATOM   2939  B   BEA A2939     685.905 582.097 100.071  0.00  0.00           C
ATOM   2940  B   BEA A2940     689.002 581.995  99.931  0.00  0.00           C
ATOM   2941  B   BEA A2941     691.862 581.811  99.582  0.00  0.00           C
ATOM   2942  B   BEA A2942     694.818 581.497  98.916  0.00  0.00           C
ATOM   2943  B   BEA A2943     697.673 581.047  97.911  0.00  0.00           C
ATOM   2944  B   BEA A2944     700.302 580.484  96.622  0.00  0.00           C
ATOM   2945  B   BEA A2945     702.758 579.810  95.054  0.00  0.00           C
ATOM   2946  B   BEA A2946     705.079 579.021  93.200  0.00  0.00           C
ATOM   2947  B   BEA A2947     707.159 578.169  91.187  0.00  0.00           C
ATOM   2948  B   BEA A2948     709.035 577.267  89.049  0.00  0.00           C
ATOM   2949  B   BEA A2949     710.732 576.329  86.818  0.00  0.00           C
ATOM   2950  B   BEA A2950     712.373 575.299  84.366  0.00  0.00           C
ATOM   2951  B   BEA A2951     713.760 574.325  82.046  0.00  0.00           C
ATOM   2952  B   BEA A2952     715.110 573.279  79.556  0.00  0.00           C
ATOM   2953  B   BEA A2953     716.421 572.165  76.904  0.00  0.00           C
ATOM   2954  B   BEA A2954     717.523 571.151  74.495  0.00  0.00           C
ATOM   2955  B   BEA A2955     718.683 570.006  71.775  0.00  0.00           C
ATOM   2956  B   BEA A2956     719.735 568.899  69.152  0.00  0.00           C
ATOM   2957  B   BEA A2957     720.689 567.842  66.652  0.00  0.00           C
ATOM   2958  B   BEA A2958     721.703 566.667  63.879  0.00  0.00           C
ATOM   2959  B   BEA A2959     722.627 565.556  61.263  0.00  0.00           C
ATOM   2960  B   BEA A2960     723.541 564.426  58.611  0.00  0.00           C
ATOM   2961  B   BEA A2961     724.446 563.283  55.937  0.00  0.00           C
ATOM   2962  B   BEA A2962     726.175 561.071  50.791  0.00  0.00           C
ATOM   2963  B   BEA A2963     727.075 559.921  48.133  0.00  0.00           C
ATOM   2964  B   BEA A2964     727.980 558.781  45.510  0.00  0.00           C
ATOM   2965  B   BEA A2965     728.966 557.565  42.727  0.00  0.00           C
ATOM   2966  B   BEA A2966     729.887 556.460  40.215  0.00  0.00           C
ATOM   2967  B   BEA A2967     731.926 554.160  35.037  0.00  0.00           C
ATOM   2968  B   BEA A2968     733.055 552.980  32.416  0.00  0.00           C
ATOM   2969  B   BEA A2969     734.208 551.850  29.929  0.00  0.00           C
ATOM   2970  B   BEA A2970     735.476 550.693  27.414  0.00  0.00           C
ATOM   2971  B   BEA A2971     736.774 549.601  25.071  0.00  0.00           C
ATOM   2972  B   BEA A2972     738.304 548.428  22.596  0.00  0.00           C
ATOM   2973  B   BEA A2973     739.878 547.340  20.347  0.00  0.00           C
ATOM   2974  B   BEA A2974     741.609 546.273  18.194  0.00  0.00           C
ATOM   2975  B   BEA A2975     743.640 545.177  16.053  0.00  0.00           C
ATOM   2976  B   BEA A2976     745.758 544.193  14.211  0.00  0.00           C
ATOM   2977  B   BEA A2977     748.119 543.264  12.570  0.00  0.00           C
ATOM   2978  B   BEA A2978     750.627 542.447  11.238  0.00  0.00           C
ATOM   2979  B   BEA A2979     753.334 541.734  10.212  0.00  0.00           C
ATOM   2980  B   BEA A2980     756.305 541.124   9.508  0.00  0.00           C
ATOM   2981  B   BEA A2981     762.169 540.254   9.037  0.00  0.00           C
ATOM   2982  B   BEA A2982     765.123 539.870   9.081  0.00  0.00           C
ATOM   2983  B   BEA A2983     768.214 539.448   9.240  0.00  0.00           C
ATOM   2984  B   BEA A2984     771.186 538.985   9.453  0.00  0.00           C
ATOM   2985  B   BEA A2985     774.192 538.423   9.686  0.00  0.00           C
ATOM   2986  B   BEA A2986     776.985 537.783   9.882  0.00  0.00           C
ATOM   2987  B   BEA A2987     779.938 536.943  10.028  0.00  0.00           C
ATOM   2988  B   BEA A2988     782.815 535.913  10.065  0.00  0.00           C
ATOM   2989  B   BEA A2989     785.598 534.659   9.951  0.00  0.00           C
ATOM   2990  B   BEA A2990     788.102 533.247   9.668  0.00  0.00           C
ATOM   2991  B   BEA A2991     790.526 531.544   9.167  0.00  0.00           C
ATOM   2992  B   BEA A2992     792.715 529.625   8.444  0.00  0.00           C
ATOM   2993  B   BEA A2993     794.694 527.463   7.480  0.00  0.00           C
ATOM   2994  B   BEA A2994     796.336 525.258   6.368  0.00  0.00           C
ATOM   2995  B   BEA A2995     800.719 523.051   4.392  0.00  0.00           C
ATOM   2996  B   BEA A2996     803.108 525.012   4.657  0.00  0.00           C
ATOM   2997  B   BEA A2997     805.554 526.438   4.905  0.00  0.00           C
ATOM   2998  B   BEA A2998     808.468 527.202   5.085  0.00  0.00           C
ATOM   2999  B   BEA A2999     811.507 527.045   5.160  0.00  0.00           C
ATOM   3000  B   BEA A3000     814.320 526.116   5.143  0.00  0.00           C
ATOM   3001  B   BEA A3001     816.961 524.604   5.062  0.00  0.00           C
ATOM   3002  B   BEA A3002     819.404 522.676   4.939  0.00  0.00           C
ATOM   3003  B   BEA A3003     821.440 520.683   4.805  0.00  0.00           C
ATOM   3004  B   BEA A3004     823.533 518.262   4.640  0.00  0.00           C
ATOM   3005  B   BEA A3005     825.324 515.876   4.480  0.00  0.00           C
ATOM   3006  B   BEA A3006     826.959 513.432   4.321  0.00  0.00           C
ATOM   3007  B   BEA A3007     828.565 510.759   4.155  0.00  0.00           C
ATOM   3008  B   BEA A3008     829.983 508.148   4.002  0.00  0.00           C
ATOM   3009  B   BEA A3009     831.337 505.401   3.852  0.00  0.00           C
ATOM   3010  B   BEA A3010     832.494 502.823   3.724  0.00  0.00           C
ATOM   3011  B   BEA A3011     833.676 499.916   3.594  0.00  0.00           C
ATOM   3012  B   BEA A3012     834.650 497.259   3.492  0.00  0.00           C
ATOM   3013  B   BEA A3013     835.604 494.340   3.401  0.00  0.00           C
ATOM   3014  B   BEA A3014     836.424 491.473   3.335  0.00  0.00           C
ATOM   3015  B   BEA A3015     837.162 488.429   3.296  0.00  0.00           C
ATOM   3016  B   BEA A3016     837.732 485.530   3.293  0.00  0.00           C
ATOM   3017  B   BEA A3017     838.163 482.568   3.332  0.00  0.00           C
ATOM   3018  B   BEA A3018     838.419 479.621   3.424  0.00  0.00           C
ATOM   3019  B   BEA A3019     838.463 476.552   3.592  0.00  0.00           C
ATOM   3020  B   BEA A3020     838.214 473.515   3.860  0.00  0.00           C
ATOM   3021  B   BEA A3021     837.605 470.680   4.246  0.00  0.00           C
ATOM   3022  B   BEA A3022     836.423 467.908   4.846  0.00  0.00           C
ATOM   3023  B   BEA A3023     834.641 465.634   5.647  0.00  0.00           C
ATOM   3024  B   BEA A3024     832.349 463.911   6.600  0.00  0.00           C
ATOM   3025  B   BEA A3025     829.793 462.716   7.603  0.00  0.00           C
ATOM   3026  B   BEA A3026     827.066 461.886   8.622  0.00  0.00           C
ATOM   3027  B   BEA A3027     824.290 461.313   9.615  0.00  0.00           C
ATOM   3028  B   BEA A3028     821.383 460.884  10.611  0.00  0.00           C
ATOM   3029  B   BEA A3029     818.642 460.566  11.510  0.00  0.00           C
ATOM   3030  B   BEA A3030     815.729 460.265  12.424  0.00  0.00           C
ATOM   3031  B   BEA A3031     812.912 459.965  13.265  0.00  0.00           C
ATOM   3032  B   BEA A3032     804.214 458.590  15.563  0.00  0.00           C
ATOM   3033  B   BEA A3033     801.361 457.855  16.199  0.00  0.00           C
ATOM   3034  B   BEA A3034     798.579 456.925  16.750  0.00  0.00           C
ATOM   3035  B   BEA A3035     795.886 455.772  17.202  0.00  0.00           C
ATOM   3036  B   BEA A3036     793.104 454.347  17.539  0.00  0.00           C
ATOM   3037  B   BEA A3037     790.472 452.873  17.665  0.00  0.00           C
ATOM   3038  B   BEA A3038     787.840 451.384  17.521  0.00  0.00           C
ATOM   3039  B   BEA A3039     785.246 450.038  17.018  0.00  0.00           C
ATOM   3040  B   BEA A3040     782.692 448.988  16.053  0.00  0.00           C
ATOM   3041  B   BEA A3041     780.090 448.411  14.442  0.00  0.00           C
ATOM   3042  B   BEA A3042     777.907 448.507  12.460  0.00  0.00           C
ATOM   3043  B   BEA A3043     776.013 449.120  10.118  0.00  0.00           C
ATOM   3044  B   BEA A3044     774.617 449.867   7.548  0.00  0.00           C
ATOM   3045  B   BEA A3045     774.344 450.195   4.715  0.00  0.00           C
ATOM   3046  B   BEA A3046     776.264 449.153   2.790  0.00  0.00           C
ATOM   3047  B   BEA A3047     778.774 447.601   2.138  0.00  0.00           C
ATOM   3048  B   BEA A3048     781.227 445.967   2.196  0.00  0.00           C
ATOM   3049  B   BEA A3049     783.676 444.173   2.940  0.00  0.00           C
ATOM   3050  B   BEA A3050     785.603 442.473   4.519  0.00  0.00           C
ATOM   3051  B   BEA A3051     786.743 440.992   6.827  0.00  0.00           C
ATOM   3052  B   BEA A3052     787.188 439.724   9.417  0.00  0.00           C
ATOM   3053  B   BEA A3053     786.739 437.069  14.944  0.00  0.00           C
ATOM   3054  B   BEA A3054     786.093 435.363  17.353  0.00  0.00           C
ATOM   3055  B   BEA A3055     785.393 433.115  18.955  0.00  0.00           C
ATOM   3056  B   BEA A3056     784.801 430.203  19.390  0.00  0.00           C
ATOM   3057  B   BEA A3057     784.380 427.127  18.881  0.00  0.00           C
ATOM   3058  B   BEA A3058     784.111 424.375  17.969  0.00  0.00           C
ATOM   3059  B   BEA A3059     783.909 421.590  16.799  0.00  0.00           C
ATOM   3060  B   BEA A3060     783.767 418.961  15.579  0.00  0.00           C
ATOM   3061  B   BEA A3061     783.659 416.234  14.296  0.00  0.00           C
ATOM   3062  B   BEA A3062     783.578 413.423  13.079  0.00  0.00           C
ATOM   3063  B   BEA A3063     783.518 410.515  12.138  0.00  0.00           C
ATOM   3064  B   BEA A3064     783.467 407.537  11.994  0.00  0.00           C
ATOM   3065  B   BEA A3065     783.445 404.924  13.387  0.00  0.00           C
ATOM   3066  B   BEA A3066     783.495 403.377  15.994  0.00  0.00           C
ATOM   3067  B   BEA A3067     783.603 402.684  18.893  0.00  0.00           C
ATOM   3068  B   BEA A3068     783.760 402.456  21.876  0.00  0.00           C
ATOM   3069  B   BEA A3069     783.961 402.524  24.924  0.00  0.00           C
ATOM   3070  B   BEA A3070     784.208 402.812  28.019  0.00  0.00           C
ATOM   3071  B   BEA A3071     784.487 403.246  30.992  0.00  0.00           C
ATOM   3072  B   BEA A3072     784.779 403.757  33.715  0.00  0.00           C
ATOM   3073  B   BEA A3073     785.132 404.405  36.624  0.00  0.00           C
ATOM   3074  B   BEA A3074     785.551 405.188  39.673  0.00  0.00           C
ATOM   3075  B   BEA A3075     785.996 406.015  42.541  0.00  0.00           C
ATOM   3076  B   BEA A3076     786.504 406.940  45.457  0.00  0.00           C
ATOM   3077  B   BEA A3077     787.021 407.856  48.109  0.00  0.00           C
ATOM   3078  B   BEA A3078     787.654 408.939  51.006  0.00  0.00           C
ATOM   3079  B   BEA A3079     788.285 409.975  53.575  0.00  0.00           C
ATOM   3080  B   BEA A3080     789.856 412.381  58.915  0.00  0.00           C
ATOM   3081  B   BEA A3081     790.815 413.737  61.584  0.00  0.00           C
ATOM   3082  B   BEA A3082     791.834 415.093  64.034  0.00  0.00           C
ATOM   3083  B   BEA A3083     794.231 417.983  68.534  0.00  0.00           C
ATOM   3084  B   BEA A3084     795.731 419.606  70.630  0.00  0.00           C
ATOM   3085  B   BEA A3085     797.413 421.277  72.445  0.00  0.00           C
ATOM   3086  B   BEA A3086     799.439 423.105  73.998  0.00  0.00           C
ATOM   3087  B   BEA A3087     801.569 424.834  75.000  0.00  0.00           C
ATOM   3088  B   BEA A3088     803.991 426.615  75.503  0.00  0.00           C
ATOM   3089  B   BEA A3089     806.517 428.360  75.468  0.00  0.00           C
ATOM   3090  B   BEA A3090     808.901 429.972  74.983  0.00  0.00           C
ATOM   3091  B   BEA A3091     811.235 431.578  74.093  0.00  0.00           C
ATOM   3092  B   BEA A3092     813.578 433.295  72.731  0.00  0.00           C
ATOM   3093  B   BEA A3093     815.522 434.892  71.128  0.00  0.00           C
ATOM   3094  B   BEA A3094     817.147 436.487  69.259  0.00  0.00           C
ATOM   3095  B   BEA A3095     818.383 438.089  67.167  0.00  0.00           C
ATOM   3096  B   BEA A3096     819.291 439.808  64.770  0.00  0.00           C
ATOM   3097  B   BEA A3097     820.024 441.547  62.337  0.00  0.00           C
ATOM   3098  B   BEA A3098     820.874 443.244  60.132  0.00  0.00           C
ATOM   3099  B   BEA A3099     822.374 445.131  58.136  0.00  0.00           C
ATOM   3100  B   BEA A3100     824.421 446.852  56.899  0.00  0.00           C
ATOM   3101  B   BEA A3101     826.964 448.427  56.391  0.00  0.00           C
ATOM   3102  B   BEA A3102     829.673 449.770  56.518  0.00  0.00           C
ATOM   3103  B   BEA A3103     832.436 450.948  57.083  0.00  0.00           C
ATOM   3104  B   BEA A3104     835.108 451.985  57.917  0.00  0.00           C
ATOM   3105  B   BEA A3105     837.739 452.953  58.941  0.00  0.00           C
ATOM   3106  B   BEA A3106     840.236 453.851  60.058  0.00  0.00           C
ATOM   3107  B   BEA A3107     842.915 454.819  61.381  0.00  0.00           C
ATOM   3108  B   BEA A3108     845.337 455.715  62.668  0.00  0.00           C
ATOM   3109  B   BEA A3109     847.852 456.682  64.080  0.00  0.00           C
ATOM   3110  B   BEA A3110     850.430 457.730  65.593  0.00  0.00           C
ATOM   3111  B   BEA A3111     852.839 458.778  67.055  0.00  0.00           C
ATOM   3112  B   BEA A3112     855.252 459.911  68.558  0.00  0.00           C
ATOM   3113  B   BEA A3113     857.450 461.032  69.954  0.00  0.00           C
ATOM   3114  B   BEA A3114     859.804 462.348  71.468  0.00  0.00           C
ATOM   3115  B   BEA A3115     864.298 465.297  74.387  0.00  0.00           C
ATOM   3116  B   BEA A3116     866.403 466.940  75.750  0.00  0.00           C
ATOM   3117  B   BEA A3117     868.393 468.702  77.024  0.00  0.00           C
ATOM   3118  B   BEA A3118     870.259 470.591  78.196  0.00  0.00           C
ATOM   3119  B   BEA A3119     872.138 472.796  79.337  0.00  0.00           C
ATOM   3120  B   BEA A3120     875.302 477.547  81.105  0.00  0.00           C
ATOM   3121  B   BEA A3121     876.717 480.255  81.800  0.00  0.00           C
ATOM   3122  B   BEA A3122     877.881 482.849  82.305  0.00  0.00           C
ATOM   3123  B   BEA A3123     878.991 485.726  82.711  0.00  0.00           C
ATOM   3124  B   BEA A3124     880.743 491.478  83.098  0.00  0.00           C
ATOM   3125  B   BEA A3125     881.440 494.470  83.090  0.00  0.00           C
ATOM   3126  B   BEA A3126     881.973 497.302  82.950  0.00  0.00           C
ATOM   3127  B   BEA A3127     882.407 500.330  82.647  0.00  0.00           C
ATOM   3128  B   BEA A3128     882.680 503.215  82.187  0.00  0.00           C
ATOM   3129  B   BEA A3129     882.796 506.185  81.494  0.00  0.00           C
ATOM   3130  B   BEA A3130     882.689 509.111  80.491  0.00  0.00           C
ATOM   3131  B   BEA A3131     882.287 511.690  79.121  0.00  0.00           C
ATOM   3132  B   BEA A3132     881.406 513.697  77.090  0.00  0.00           C
ATOM   3133  B   BEA A3133     880.034 514.418  74.490  0.00  0.00           C
ATOM   3134  B   BEA A3134     878.598 513.935  71.984  0.00  0.00           C
ATOM   3135  B   BEA A3135     877.163 512.732  69.550  0.00  0.00           C
ATOM   3136  B   BEA A3136     875.895 511.228  67.400  0.00  0.00           C
ATOM   3137  B   BEA A3137     874.683 509.460  65.316  0.00  0.00           C
ATOM   3138  B   BEA A3138     873.514 507.472  63.258  0.00  0.00           C
ATOM   3139  B   BEA A3139     872.431 505.380  61.291  0.00  0.00           C
ATOM   3140  B   BEA A3140     871.464 503.295  59.462  0.00  0.00           C
ATOM   3141  B   BEA A3141     870.554 501.132  57.666  0.00  0.00           C
ATOM   3142  B   BEA A3142     869.649 498.751  55.779  0.00  0.00           C
ATOM   3143  B   BEA A3143     868.898 496.573  54.115  0.00  0.00           C
ATOM   3144  B   BEA A3144     868.112 494.044  52.245  0.00  0.00           C
ATOM   3145  B   BEA A3145     867.488 491.803  50.632  0.00  0.00           C
ATOM   3146  B   BEA A3146     866.857 489.248  48.835  0.00  0.00           C
ATOM   3147  B   BEA A3147     866.337 486.827  47.166  0.00  0.00           C
ATOM   3148  B   BEA A3148     865.504 481.818  43.793  0.00  0.00           C
ATOM   3149  B   BEA A3149     865.233 479.493  42.257  0.00  0.00           C
ATOM   3150  B   BEA A3150     864.908 474.365  38.916  0.00  0.00           C
ATOM   3151  B   BEA A3151     865.000 469.318  35.669  0.00  0.00           C
ATOM   3152  B   BEA A3152     865.578 464.251  32.424  0.00  0.00           C
ATOM   3153  B   BEA A3153     866.083 461.723  30.803  0.00  0.00           C
ATOM   3154  B   BEA A3154     866.730 459.294  29.237  0.00  0.00           C
ATOM   3155  B   BEA A3155     867.597 456.769  27.599  0.00  0.00           C
ATOM   3156  B   BEA A3156     868.543 454.569  26.156  0.00  0.00           C
ATOM   3157  B   BEA A3157     869.852 452.117  24.525  0.00  0.00           C
ATOM   3158  B   BEA A3158     872.981 447.857  21.601  0.00  0.00           C
ATOM   3159  B   BEA A3159     874.795 446.030  20.291  0.00  0.00           C
ATOM   3160  B   BEA A3160     876.841 444.342  19.034  0.00  0.00           C
ATOM   3161  B   BEA A3161     879.132 442.791  17.828  0.00  0.00           C
ATOM   3162  B   BEA A3162     881.653 441.368  16.681  0.00  0.00           C
ATOM   3163  B   BEA A3163     886.824 439.069  14.751  0.00  0.00           C
ATOM   3164  B   BEA A3164     889.626 438.066  13.891  0.00  0.00           C
ATOM   3165  B   BEA A3165     892.280 437.228  13.176  0.00  0.00           C
ATOM   3166  B   BEA A3166     895.250 436.395  12.482  0.00  0.00           C
ATOM   3167  B   BEA A3167     897.997 435.703  11.932  0.00  0.00           C
ATOM   3168  B   BEA A3168     900.995 435.016  11.432  0.00  0.00           C
ATOM   3169  B   BEA A3169     903.949 434.393  11.040  0.00  0.00           C
ATOM   3170  B   BEA A3170     906.819 433.824  10.758  0.00  0.00           C
ATOM   3171  B   BEA A3171     909.810 433.257  10.576  0.00  0.00           C
ATOM   3172  B   BEA A3172     915.656 432.158  10.600  0.00  0.00           C
ATOM   3173  B   BEA A3173     918.584 431.572  10.849  0.00  0.00           C
ATOM   3174  B   BEA A3174     921.502 430.923  11.313  0.00  0.00           C
ATOM   3175  B   BEA A3175     924.414 430.150  12.083  0.00  0.00           C
ATOM   3176  B   BEA A3176     927.072 429.227  13.228  0.00  0.00           C
ATOM   3177  B   BEA A3177     929.245 428.106  14.818  0.00  0.00           C
ATOM   3178  B   BEA A3178     930.741 426.647  17.040  0.00  0.00           C
ATOM   3179  B   BEA A3179     930.751 423.449  22.040  0.00  0.00           C
ATOM   3180  B   BEA A3180     929.900 421.806  24.528  0.00  0.00           C
ATOM   3181  B   BEA A3181     928.986 420.237  26.770  0.00  0.00           C
ATOM   3182  B   BEA A3182     928.063 418.443  29.113  0.00  0.00           C
ATOM   3183  B   BEA A3183     927.440 416.471  31.334  0.00  0.00           C
ATOM   3184  B   BEA A3184     927.289 414.273  33.356  0.00  0.00           C
ATOM   3185  B   BEA A3185     927.718 411.929  35.018  0.00  0.00           C
ATOM   3186  B   BEA A3186     928.798 409.417  36.270  0.00  0.00           C
ATOM   3187  B   BEA A3187     930.440 406.929  37.014  0.00  0.00           C
ATOM   3188  B   BEA A3188     932.418 404.622  37.300  0.00  0.00           C
ATOM   3189  B   BEA A3189     934.591 402.490  37.251  0.00  0.00           C
ATOM   3190  B   BEA A3190     936.813 400.558  36.972  0.00  0.00           C
ATOM   3191  B   BEA A3191     939.106 398.733  36.523  0.00  0.00           C
ATOM   3192  B   BEA A3192     941.550 396.917  35.915  0.00  0.00           C
ATOM   3193  B   BEA A3193     943.912 395.255  35.231  0.00  0.00           C
ATOM   3194  B   BEA A3194     946.304 393.638  34.463  0.00  0.00           C
ATOM   3195  B   BEA A3195     948.684 392.080  33.638  0.00  0.00           C
ATOM   3196  B   BEA A3196     951.215 390.465  32.704  0.00  0.00           C
ATOM   3197  B   BEA A3197     953.670 388.927  31.752  0.00  0.00           C
ATOM   3198  B   BEA A3198     956.018 387.476  30.804  0.00  0.00           C
ATOM   3199  B   BEA A3199     958.443 385.990  29.793  0.00  0.00           C
ATOM   3200  B   BEA A3200     960.931 384.472  28.725  0.00  0.00           C
ATOM   3201  B   BEA A3201     963.247 383.059  27.707  0.00  0.00           C
ATOM   3202  B   BEA A3202     965.591 381.625  26.655  0.00  0.00           C
ATOM   3203  B   BEA A3203     968.164 380.039  25.480  0.00  0.00           C
ATOM   3204  B   BEA A3204     972.857 377.095  23.285  0.00  0.00           C
ATOM   3205  B   BEA A3205     975.165 375.610  22.186  0.00  0.00           C
ATOM   3206  B   BEA A3206     977.429 374.123  21.097  0.00  0.00           C
ATOM   3207  B   BEA A3207     979.839 372.499  19.928  0.00  0.00           C
ATOM   3208  B   BEA A3208     982.169 370.878  18.790  0.00  0.00           C
ATOM   3209  B   BEA A3209     984.405 369.267  17.692  0.00  0.00           C
ATOM   3210  B   BEA A3210     986.719 367.528  16.551  0.00  0.00           C
ATOM   3211  B   BEA A3211     988.898 365.809  15.475  0.00  0.00           C
ATOM   3212  B   BEA A3212     990.928 364.119  14.473  0.00  0.00           C
ATOM   3213  B   BEA A3213     993.121 362.171  13.395  0.00  0.00           C
ATOM   3214  B   BEA A3214     995.109 360.267  12.423  0.00  0.00           C
ATOM   3215  B   BEA A3215     997.184 358.109  11.418  0.00  0.00           C
ATOM   3216  B   BEA A3216     999.039 355.999  10.527  0.00  0.00           C
ATOM   3217  B   BEA A3217    1000.808 353.785   9.687  0.00  0.00           C
ATOM   3218  B   BEA A3218    1004.131 348.878   8.144  0.00  0.00           C
ATOM   3219  B   BEA A3219    1005.554 346.332   7.504  0.00  0.00           C
ATOM   3220  B   BEA A3220    1006.840 343.662   6.943  0.00  0.00           C
ATOM   3221  B   BEA A3221    1007.979 340.856   6.466  0.00  0.00           C
ATOM   3222  B   BEA A3222    1008.907 338.066   6.102  0.00  0.00           C
ATOM   3223  B   BEA A3223    1009.679 335.110   5.828  0.00  0.00           C
ATOM   3224  B   BEA A3224    1010.250 332.140   5.663  0.00  0.00           C
ATOM   3225  B   BEA A3225    1010.817 326.274   5.635  0.00  0.00           C
ATOM   3226  B   BEA A3226    1010.838 323.178   5.768  0.00  0.00           C
ATOM   3227  B   BEA A3227    1010.690 320.192   5.986  0.00  0.00           C
ATOM   3228  B   BEA A3228    1010.377 317.135   6.296  0.00  0.00           C
ATOM   3229  B   BEA A3229    1009.926 314.178   6.675  0.00  0.00           C
ATOM   3230  B   BEA A3230    1009.361 311.324   7.110  0.00  0.00           C
ATOM   3231  B   BEA A3231    1008.653 308.390   7.625  0.00  0.00           C
ATOM   3232  B   BEA A3232    1007.854 305.560   8.183  0.00  0.00           C
ATOM   3233  B   BEA A3233    1006.984 302.837   8.774  0.00  0.00           C
ATOM   3234  B   BEA A3234    1004.872 297.172  10.165  0.00  0.00           C
ATOM   3235  B   BEA A3235    1003.792 294.609  10.861  0.00  0.00           C
ATOM   3236  B   BEA A3236    1002.610 291.982  11.615  0.00  0.00           C
ATOM   3237  B   BEA A3237    1001.324 289.293  12.426  0.00  0.00           C
ATOM   3238  B   BEA A3238    1000.032 286.735  13.234  0.00  0.00           C
ATOM   3239  B   BEA A3239     998.648 284.122  14.095  0.00  0.00           C
ATOM   3240  B   BEA A3240     997.280 281.649  14.940  0.00  0.00           C
ATOM   3241  B   BEA A3241     995.830 279.127  15.832  0.00  0.00           C
ATOM   3242  B   BEA A3242     994.297 276.558  16.769  0.00  0.00           C
ATOM   3243  B   BEA A3243     992.806 274.139  17.677  0.00  0.00           C
ATOM   3244  B   BEA A3244     991.244 271.679  18.625  0.00  0.00           C
ATOM   3245  B   BEA A3245     989.742 269.376  19.534  0.00  0.00           C
ATOM   3246  B   BEA A3246     988.178 267.037  20.478  0.00  0.00           C
ATOM   3247  B   BEA A3247     986.555 264.664  21.455  0.00  0.00           C
ATOM   3248  B   BEA A3248     984.872 262.258  22.464  0.00  0.00           C
ATOM   3249  B   BEA A3249     981.630 257.754  24.404  0.00  0.00           C
ATOM   3250  B   BEA A3250     979.936 255.461  25.415  0.00  0.00           C
ATOM   3251  B   BEA A3251     978.196 253.142  26.451  0.00  0.00           C
ATOM   3252  B   BEA A3252     976.412 250.800  27.512  0.00  0.00           C
ATOM   3253  B   BEA A3253     973.032 246.451  29.518  0.00  0.00           C
ATOM   3254  B   BEA A3254     969.513 242.025  31.602  0.00  0.00           C
ATOM   3255  B   BEA A3255     967.704 239.786  32.671  0.00  0.00           C
ATOM   3256  B   BEA A3256     965.866 237.532  33.757  0.00  0.00           C
ATOM   3257  B   BEA A3257     964.167 235.465  34.760  0.00  0.00           C
ATOM   3258  B   BEA A3258     962.276 233.183  35.875  0.00  0.00           C
ATOM   3259  B   BEA A3259     960.529 231.091  36.905  0.00  0.00           C
ATOM   3260  B   BEA A3260     958.763 228.987  37.945  0.00  0.00           C
ATOM   3261  B   BEA A3261     956.806 226.671  39.097  0.00  0.00           C
ATOM   3262  B   BEA A3262     955.003 224.549  40.158  0.00  0.00           C
ATOM   3263  B   BEA A3263     951.352 220.280  42.305  0.00  0.00           C
ATOM   3264  B   BEA A3264     949.508 218.136  43.389  0.00  0.00           C
ATOM   3265  B   BEA A3265     947.653 215.987  44.478  0.00  0.00           C
ATOM   3266  B   BEA A3266     945.790 213.833  45.573  0.00  0.00           C
ATOM   3267  B   BEA A3267     944.097 211.879  46.567  0.00  0.00           C
ATOM   3268  B   BEA A3268     942.222 209.719  47.668  0.00  0.00           C
ATOM   3269  B   BEA A3269     940.343 207.557  48.771  0.00  0.00           C
ATOM   3270  B   BEA A3270     938.462 205.394  49.876  0.00  0.00           C
ATOM   3271  B   BEA A3271     936.581 203.230  50.980  0.00  0.00           C
ATOM   3272  B   BEA A3272     934.879 201.272  51.979  0.00  0.00           C
ATOM   3273  B   BEA A3273     933.002 199.111  53.081  0.00  0.00           C
ATOM   3274  B   BEA A3274     931.130 196.953  54.180  0.00  0.00           C
ATOM   3275  B   BEA A3275     927.409 192.647  56.367  0.00  0.00           C
ATOM   3276  B   BEA A3276     925.562 190.501  57.452  0.00  0.00           C
ATOM   3277  B   BEA A3277     923.726 188.362  58.531  0.00  0.00           C
ATOM   3278  B   BEA A3278     921.905 186.229  59.602  0.00  0.00           C
ATOM   3279  B   BEA A3279     920.098 184.105  60.665  0.00  0.00           C
ATOM   3280  B   BEA A3280     918.307 181.989  61.719  0.00  0.00           C
ATOM   3281  B   BEA A3281     916.535 179.883  62.763  0.00  0.00           C
ATOM   3282  B   BEA A3282     914.614 177.585  63.895  0.00  0.00           C
ATOM   3283  B   BEA A3283     912.884 175.502  64.915  0.00  0.00           C
ATOM   3284  B   BEA A3284     911.012 173.230  66.020  0.00  0.00           C
ATOM   3285  B   BEA A3285     909.332 171.173  67.012  0.00  0.00           C
ATOM   3286  B   BEA A3286     907.515 168.930  68.086  0.00  0.00           C
ATOM   3287  B   BEA A3287     905.729 166.703  69.142  0.00  0.00           C
ATOM   3288  B   BEA A3288     903.976 164.495  70.180  0.00  0.00           C
ATOM   3289  B   BEA A3289     902.258 162.305  71.199  0.00  0.00           C
ATOM   3290  B   BEA A3290     900.422 159.934  72.289  0.00  0.00           C
ATOM   3291  B   BEA A3291     898.780 157.786  73.266  0.00  0.00           C
ATOM   3292  B   BEA A3292     897.028 155.461  74.309  0.00  0.00           C
ATOM   3293  B   BEA A3293     895.322 153.161  75.326  0.00  0.00           C
ATOM   3294  B   BEA A3294     893.663 150.888  76.317  0.00  0.00           C
ATOM   3295  B   BEA A3295     892.053 148.642  77.281  0.00  0.00           C
ATOM   3296  B   BEA A3296     890.356 146.228  78.299  0.00  0.00           C
ATOM   3297  B   BEA A3297     888.718 143.846  79.284  0.00  0.00           C
ATOM   3298  B   BEA A3298     887.139 141.498  80.236  0.00  0.00           C
ATOM   3299  B   BEA A3299     885.621 139.186  81.153  0.00  0.00           C
ATOM   3300  B   BEA A3300     884.042 136.716  82.111  0.00  0.00           C
ATOM   3301  B   BEA A3301     882.534 134.286  83.029  0.00  0.00           C
ATOM   3302  B   BEA A3302     881.098 131.900  83.906  0.00  0.00           C
ATOM   3303  B   BEA A3303     879.625 129.365  84.811  0.00  0.00           C
ATOM   3304  B   BEA A3304     878.234 126.878  85.669  0.00  0.00           C
ATOM   3305  B   BEA A3305     876.825 124.251  86.543  0.00  0.00           C
ATOM   3306  B   BEA A3306     874.286 119.164  88.135  0.00  0.00           C
ATOM   3307  B   BEA A3307     873.072 116.519  88.906  0.00  0.00           C
ATOM   3308  B   BEA A3308     871.883 113.751  89.669  0.00  0.00           C
ATOM   3309  B   BEA A3309     870.808 111.050  90.369  0.00  0.00           C
ATOM   3310  B   BEA A3310     869.781 108.234  91.049  0.00  0.00           C
ATOM   3311  B   BEA A3311     868.877 105.492  91.659  0.00  0.00           C
ATOM   3312  B   BEA A3312     868.043 102.642  92.237  0.00  0.00           C
ATOM   3313  B   BEA A3313     867.299  99.687  92.772  0.00  0.00           C
ATOM   3314  B   BEA A3314     866.699  96.812  93.226  0.00  0.00           C
ATOM   3315  B   BEA A3315     866.213  93.836  93.625  0.00  0.00           C
ATOM   3316  B   BEA A3316     865.879  90.937  93.938  0.00  0.00           C
ATOM   3317  B   BEA A3317     865.686  87.933  94.181  0.00  0.00           C
ATOM   3318  B   BEA A3318     865.660  84.820  94.341  0.00  0.00           C
ATOM   3319  B   BEA A3319     865.804  81.940  94.399  0.00  0.00           C
ATOM   3320  B   BEA A3320     866.134  78.931  94.363  0.00  0.00           C
ATOM   3321  B   BEA A3321     866.655  75.955  94.224  0.00  0.00           C
ATOM   3322  B   BEA A3322     867.374  72.998  93.979  0.00  0.00           C
ATOM   3323  B   BEA A3323     868.247  70.209  93.644  0.00  0.00           C
ATOM   3324  B   BEA A3324     870.551  64.745  92.670  0.00  0.00           C
ATOM   3325  B   BEA A3325     872.000  62.049  92.023  0.00  0.00           C
ATOM   3326  B   BEA A3326     873.491  59.631  91.341  0.00  0.00           C
ATOM   3327  B   BEA A3327     875.205  57.167  90.542  0.00  0.00           C
ATOM   3328  B   BEA A3328     876.913  54.965  89.734  0.00  0.00           C
ATOM   3329  B   BEA A3329     878.840  52.714  88.811  0.00  0.00           C
ATOM   3330  B   BEA A3330     880.858  50.568  87.835  0.00  0.00           C
ATOM   3331  B   BEA A3331     882.792  48.676  86.893  0.00  0.00           C
CONECT    1    2
CONECT    2    1    3
CONECT    3    2    4
CONECT    4    3    5
CONECT    5    4    6
CONECT    6    5    7
CONECT    7    6    8
CONECT    8    7    9
CONECT    9    8   10
CONECT   10    9   11
CONECT   11   10   12
CONECT   12   11   13
CONECT   13   12   14
CONECT   14   13   15
CONECT   15   14   16
CONECT   16   15   17
CONECT   17   16   18
CONECT   18   17   19
CONECT   19   18   20
CONECT   20   19   21
CONECT   21   20   22
CONECT   22   21   23
CONECT   23   22   24
CONECT   24   23   25
CONECT   25   24   26
CONECT   26   25   27
CONECT   27   26   28
CONECT   28   27   29
CONECT   29   28   30
CONECT   30   29   31
CONECT   31   30   32
CONECT   32   31   33
CONECT   33   32   34
CONECT   34   33   35
CONECT   35   34   36
CONECT   36   35   37
CONECT   37   36   38
CONECT   38   37   39
CONECT   39   38   40
CONECT   40   39   41
CONECT   41   40   42
CONECT   42   41   43
CONECT   43   42   44
CONECT   44   43   45
CONECT   45   44   46
CONECT   46   45   47
CONECT   47   46   48
CONECT   48   47   49
CONECT   49   48   50
CONECT   50   49   51
CONECT   51   50   52
CONECT   52   51   53
CONECT   53   52   54
CONECT   54   53   55
CONECT   55   54   56
CONECT   56   55   57
CONECT   57   56   58
CONECT   58   57   59
CONECT   59   58   60
CONECT   60   59   61
CONECT   61   60   62
CONECT   62   61   63
CONECT   63   62   64
CONECT   64   63   65
CONECT   65   64   66
CONECT   66   65   67
CONECT   67   66   68
CONECT   68   67   69
CONECT   69   68   70
CONECT   70   69   71
CONECT   71   70   72
CONECT   72   71   73
CONECT   73   72   74
CONECT   74   73   75
CONECT   75   74   76
CONECT   76   75   77
CONECT   77   76   78
CONECT   78   77   79
CONECT   79   78   80
CONECT   80   79   81
CONECT   81   80   82
CONECT   82   81   83
CONECT   83   82   84
CONECT   84   83   85
CONECT   85   84   86
CONECT   86   85   87
CONECT   87   86   88
CONECT   88   87   89
CONECT   89   88   90
CONECT   90   89   91
CONECT   91   90   92
CONECT   92   91   93
CONECT   93   92   94
CONECT   94   93   95
CONECT   95   94   96
CONECT   96   95   97
CONECT   97   96   98
CONECT   98   97   99
CONECT   99   98  100
CONECT  100   99  101
CONECT  101  100  102
CONECT  102  101  103
CONECT  103  102  104
CONECT  104  103  105
CONECT  105  104  106
CONECT  106  105  107
CONECT  107  106  108
CONECT  108  107  109
CONECT  109  108  110
CONECT  110  109  111
CONECT  111  110  112
CONECT  112  111  113
CONECT  113  112  114
CONECT  114  113  115
CONECT  115  114  116
CONECT  116  115  117
CONECT  117  116  118
CONECT  118  117  119
CONECT  119  118  120
CONECT  120  119  121
CONECT  121  120  122
CONECT  122  121  123
CONECT  123  122  124
CONECT  124  123  125
CONECT  125  124  126
CONECT  126  125  127
CONECT  127  126  128
CONECT  128  127  129
CONECT  129  128  130
CONECT  130  129  131
CONECT  131  130  132
CONECT  132  131  133
CONECT  133  132  134
CONECT  134  133  135
CONECT  135  134  136
CONECT  136  135  137
CONECT  137  136  138
CONECT  138  137  139
CONECT  139  138  140
CONECT  140  139  141
CONECT  141  140  142
CONECT  142  141  143
CONECT  143  142  144
CONECT  144  143  145
CONECT  145  144  146
CONECT  146  145  147
CONECT  147  146  148
CONECT  148  147  149
CONECT  149  148  150
CONECT  150  149  151
CONECT  151  150  152
CONECT  152  151  153
CONECT  153  152  154
CONECT  154  153  155
CONECT  155  154  156
CONECT  156  155  157
CONECT  157  156  158
CONECT  158  157  159
CONECT  159  158  160
CONECT  160  159  161
CONECT  161  160  162
CONECT  162  161  163
CONECT  163  162  164
CONECT  164  163  165
CONECT  165  164  166
CONECT  166  165  167
CONECT  167  166  168
CONECT  168  167  169
CONECT  169  168  170
CONECT  170  169  171
CONECT  171  170  172
CONECT  172  171  173
CONECT  173  172  174
CONECT  174  173  175
CONECT  175  174  176
CONECT  176  175  177
CONECT  177  176  178
CONECT  178  177  179
CONECT  179  178  180
CONECT  180  179  181
CONECT  181  180  182
CONECT  182  181  183
CONECT  183  182  184
CONECT  184  183  185
CONECT  185  184  186
CONECT  186  185  187
CONECT  187  186  188
CONECT  188  187  189
CONECT  189  188  190
CONECT  190  189  191
CONECT  191  190  192
CONECT  192  191  193
CONECT  193  192  194
CONECT  194  193  195
CONECT  195  194  196
CONECT  196  195  197
CONECT  197  196  198
CONECT  198  197  199
CONECT  199  198  200
CONECT  200  199  201
CONECT  201  200  202
CONECT  202  201  203
CONECT  203  202  204
CONECT  204  203  205
CONECT  205  204  206
CONECT  206  205  207
CONECT  207  206  208
CONECT  208  207  209
CONECT  209  208  210
CONECT  210  209  211
CONECT  211  210  212
CONECT  212  211  213
CONECT  213  212  214
CONECT  214  213  215
CONECT  215  214  216
CONECT  216  215  217
CONECT  217  216  218
CONECT  218  217  219
CONECT  219  218  220
CONECT  220  219  221
CONECT  221  220  222
CONECT  222  221  223
CONECT  223  222  224
CONECT  224  223  225
CONECT  225  224  226
CONECT  226  225  227
CONECT  227  226  228
CONECT  228  227  229
CONECT  229  228  230
CONECT  230  229  231
CONECT  231  230  232
CONECT  232  231  233
CONECT  233  232  234
CONECT  234  233  235
CONECT  235  234  236
CONECT  236  235  237
CONECT  237  236  238
CONECT  238  237  239
CONECT  239  238  240
CONECT  240  239  241
CONECT  241  240  242
CONECT  242  241  243
CONECT  243  242  244
CONECT  244  243  245
CONECT  245  244  246
CONECT  246  245  247
CONECT  247  246  248
CONECT  248  247  249
CONECT  249  248  250
CONECT  250  249  251
CONECT  251  250  252
CONECT  252  251  253
CONECT  253  252  254
CONECT  254  253  255
CONECT  255  254  256
CONECT  256  255  257
CONECT  257  256  258
CONECT  258  257  259
CONECT  259  258  260
CONECT  260  259  261
CONECT  261  260  262
CONECT  262  261  263
CONECT  263  262  264
CONECT  264  263  265
CONECT  265  264  266
CONECT  266  265  267
CONECT  267  266  268
CONECT  268  267  269
CONECT  269  268  270
CONECT  270  269  271
CONECT  271  270  272
CONECT  272  271  273
CONECT  273  272  274
CONECT  274  273  275
CONECT  275  274  276
CONECT  276  275  277
CONECT  277  276  278
CONECT  278  277  279
CONECT  279  278  280
CONECT  280  279  281
CONECT  281  280  282
CONECT  282  281  283
CONECT  283  282  284
CONECT  284  283  285
CONECT  285  284  286
CONECT  286  285  287
CONECT  287  286  288
CONECT  288  287  289
CONECT  289  288  290
CONECT  290  289  291
CONECT  291  290  292
CONECT  292  291  293
CONECT  293  292  294
CONECT  294  293  295
CONECT  295  294  296
CONECT  296  295  297
CONECT  297  296  298
CONECT  298  297  299
CONECT  299  298  300
CONECT  300  299  301
CONECT  301  300  302
CONECT  302  301  303
CONECT  303  302  304
CONECT  304  303  305
CONECT  305  304  306
CONECT  306  305  307
CONECT  307  306  308
CONECT  308  307  309
CONECT  309  308  310
CONECT  310  309  311
CONECT  311  310  312
CONECT  312  311  313
CONECT  313  312  314
CONECT  314  313  315
CONECT  315  314  316
CONECT  316  315  317
CONECT  317  316  318
CONECT  318  317  319
CONECT  319  318  320
CONECT  320  319  321
CONECT  321  320  322
CONECT  322  321  323
CONECT  323  322  324
CONECT  324  323  325
CONECT  325  324  326
CONECT  326  325  327
CONECT  327  326  328
CONECT  328  327  329
CONECT  329  328  330
CONECT  330  329  331
CONECT  331  330  332
CONECT  332  331  333
CONECT  333  332  334
CONECT  334  333  335
CONECT  335  334  336
CONECT  336  335  337
CONECT  337  336  338
CONECT  338  337  339
CONECT  339  338  340
CONECT  340  339  341
CONECT  341  340  342
CONECT  342  341  343
CONECT  343  342  344
CONECT  344  343  345
CONECT  345  344  346
CONECT  346  345  347
CONECT  347  346  348
CONECT  348  347  349
CONECT  349  348  350
CONECT  350  349  351
CONECT  351  350  352
CONECT  352  351  353
CONECT  353  352  354
CONECT  354  353  355
CONECT  355  354  356
CONECT  356  355  357
CONECT  357  356  358
CONECT  358  357  359
CONECT  359  358  360
CONECT  360  359  361
CONECT  361  360  362
CONECT  362  361  363
CONECT  363  362  364
CONECT  364  363  365
CONECT  365  364  366
CONECT  366  365  367
CONECT  367  366  368
CONECT  368  367  369
CONECT  369  368  370
CONECT  370  369  371
CONECT  371  370  372
CONECT  372  371  373
CONECT  373  372  374
CONECT  374  373  375
CONECT  375  374  376
CONECT  376  375  377
CONECT  377  376  378
CONECT  378  377  379
CONECT  379  378  380
CONECT  380  379  381
CONECT  381  380  382
CONECT  382  381  383
CONECT  383  382  384
CONECT  384  383  385
CONECT  385  384  386
CONECT  386  385  387
CONECT  387  386  388
CONECT  388  387  389
CONECT  389  388  390
CONECT  390  389  391
CONECT  391  390  392
CONECT  392  391  393
CONECT  393  392  394
CONECT  394  393  395
CONECT  395  394  396
CONECT  396  395  397
CONECT  397  396  398
CONECT  398  397  399
CONECT  399  398  400
CONECT  400  399  401
CONECT  401  400  402
CONECT  402  401  403
CONECT  403  402  404
CONECT  404  403  405
CONECT  405  404  406
CONECT  406  405  407
CONECT  407  406  408
CONECT  408  407  409
CONECT  409  408  410
CONECT  410  409  411
CONECT  411  410  412
CONECT  412  411  413
CONECT  413  412  414
CONECT  414  413  415
CONECT  415  414  416
CONECT  416  415  417
CONECT  417  416  418
CONECT  418  417  419
CONECT  419  418  420
CONECT  420  419  421
CONECT  421  420  422
CONECT  422  421  423
CONECT  423  422  424
CONECT  424  423  425
CONECT  425  424  426
CONECT  426  425  427
CONECT  427  426  428
CONECT  428  427  429
CONECT  429  428  430
CONECT  430  429  431
CONECT  431  430  432
CONECT  432  431  433
CONECT  433  432  434
CONECT  434  433  435
CONECT  435  434  436
CONECT  436  435  437
CONECT  437  436  438
CONECT  438  437  439
CONECT  439  438  440
CONECT  440  439  441
CONECT  441  440  442
CONECT  442  441  443
CONECT  443  442  444
CONECT  444  443  445
CONECT  445  444  446
CONECT  446  445  447
CONECT  447  446  448
CONECT  448  447  449
CONECT  449  448  450
CONECT  450  449  451
CONECT  451  450  452
CONECT  452  451  453
CONECT  453  452  454
CONECT  454  453  455
CONECT  455  454  456
CONECT  456  455  457
CONECT  457  456  458
CONECT  458  457  459
CONECT  459  458  460
CONECT  460  459  461
CONECT  461  460  462
CONECT  462  461  463
CONECT  463  462  464
CONECT  464  463  465
CONECT  465  464  466
CONECT  466  465  467
CONECT  467  466  468
CONECT  468  467  469
CONECT  469  468  470
CONECT  470  469  471
CONECT  471  470  472
CONECT  472  471  473
CONECT  473  472  474
CONECT  474  473  475
CONECT  475  474  476
CONECT  476  475  477
CONECT  477  476  478
CONECT  478  477  479
CONECT  479  478  480
CONECT  480  479  481
CONECT  481  480  482
CONECT  482  481  483
CONECT  483  482  484
CONECT  484  483  485
CONECT  485  484  486
CONECT  486  485  487
CONECT  487  486  488
CONECT  488  487  489
CONECT  489  488  490
CONECT  490  489  491
CONECT  491  490  492
CONECT  492  491  493
CONECT  493  492  494
CONECT  494  493  495
CONECT  495  494  496
CONECT  496  495  497
CONECT  497  496  498
CONECT  498  497  499
CONECT  499  498  500
CONECT  500  499  501
CONECT  501  500  502
CONECT  502  501  503
CONECT  503  502  504
CONECT  504  503  505
CONECT  505  504  506
CONECT  506  505  507
CONECT  507  506  508
CONECT  508  507  509
CONECT  509  508  510
CONECT  510  509  511
CONECT  511  510  512
CONECT  512  511  513
CONECT  513  512  514
CONECT  514  513  515
CONECT  515  514  516
CONECT  516  515  517
CONECT  517  516  518
CONECT  518  517  519
CONECT  519  518  520
CONECT  520  519  521
CONECT  521  520  522
CONECT  522  521  523
CONECT  523  522  524
CONECT  524  523  525
CONECT  525  524  526
CONECT  526  525  527
CONECT  527  526  528
CONECT  528  527  529
CONECT  529  528  530
CONECT  530  529  531
CONECT  531  530  532
CONECT  532  531  533
CONECT  533  532  534
CONECT  534  533  535
CONECT  535  534  536
CONECT  536  535  537
CONECT  537  536  538
CONECT  538  537  539
CONECT  539  538  540
CONECT  540  539  541
CONECT  541  540  542
CONECT  542  541  543
CONECT  543  542  544
CONECT  544  543  545
CONECT  545  544  546
CONECT  546  545  547
CONECT  547  546  548
CONECT  548  547  549
CONECT  549  548  550
CONECT  550  549  551
CONECT  551  550  552
CONECT  552  551  553
CONECT  553  552  554
CONECT  554  553  555
CONECT  555  554  556
CONECT  556  555  557
CONECT  557  556  558
CONECT  558  557  559
CONECT  559  558  560
CONECT  560  559  561
CONECT  561  560  562
CONECT  562  561  563
CONECT  563  562  564
CONECT  564  563  565
CONECT  565  564  566
CONECT  566  565  567
CONECT  567  566  568
CONECT  568  567  569
CONECT  569  568  570
CONECT  570  569  571
CONECT  571  570  572
CONECT  572  571  573
CONECT  573  572  574
CONECT  574  573  575
CONECT  575  574  576
CONECT  576  575  577
CONECT  577  576  578
CONECT  578  577  579
CONECT  579  578  580
CONECT  580  579  581
CONECT  581  580  582
CONECT  582  581  583
CONECT  583  582  584
CONECT  584  583  585
CONECT  585  584  586
CONECT  586  585  587
CONECT  587  586  588
CONECT  588  587  589
CONECT  589  588  590
CONECT  590  589  591
CONECT  591  590  592
CONECT  592  591  593
CONECT  593  592  594
CONECT  594  593  595
CONECT  595  594  596
CONECT  596  595  597
CONECT  597  596  598
CONECT  598  597  599
CONECT  599  598  600
CONECT  600  599  601
CONECT  601  600  602
CONECT  602  601  603
CONECT  603  602  604
CONECT  604  603  605
CONECT  605  604  606
CONECT  606  605  607
CONECT  607  606  608
CONECT  608  607  609
CONECT  609  608  610
CONECT  610  609  611
CONECT  611  610  612
CONECT  612  611  613
CONECT  613  612  614
CONECT  614  613  615
CONECT  615  614  616
CONECT  616  615  617
CONECT  617  616  618
CONECT  618  617  619
CONECT  619  618  620
CONECT  620  619  621
CONECT  621  620  622
CONECT  622  621  623
CONECT  623  622  624
CONECT  624  623  625
CONECT  625  624  626
CONECT  626  625  627
CONECT  627  626  628
CONECT  628  627  629
CONECT  629  628  630
CONECT  630  629  631
CONECT  631  630  632
CONECT  632  631  633
CONECT  633  632  634
CONECT  634  633  635
CONECT  635  634  636
CONECT  636  635  637
CONECT  637  636  638
CONECT  638  637  639
CONECT  639  638  640
CONECT  640  639  641
CONECT  641  640  642
CONECT  642  641  643
CONECT  643  642  644
CONECT  644  643  645
CONECT  645  644  646
CONECT  646  645  647
CONECT  647  646  648
CONECT  648  647  649
CONECT  649  648  650
CONECT  650  649  651
CONECT  651  650  652
CONECT  652  651  653
CONECT  653  652  654
CONECT  654  653  655
CONECT  655  654  656
CONECT  656  655  657
CONECT  657  656  658
CONECT  658  657  659
CONECT  659  658  660
CONECT  660  659  661
CONECT  661  660  662
CONECT  662  661  663
CONECT  663  662  664
CONECT  664  663  665
CONECT  665  664  666
CONECT  666  665  667
CONECT  667  666  668
CONECT  668  667  669
CONECT  669  668  670
CONECT  670  669  671
CONECT  671  670  672
CONECT  672  671  673
CONECT  673  672  674
CONECT  674  673  675
CONECT  675  674  676
CONECT  676  675  677
CONECT  677  676  678
CONECT  678  677  679
CONECT  679  678  680
CONECT  680  679  681
CONECT  681  680  682
CONECT  682  681  683
CONECT  683  682  684
CONECT  684  683  685
CONECT  685  684  686
CONECT  686  685  687
CONECT  687  686  688
CONECT  688  687  689
CONECT  689  688  690
CONECT  690  689  691
CONECT  691  690  692
CONECT  692  691  693
CONECT  693  692  694
CONECT  694  693  695
CONECT  695  694  696
CONECT  696  695  697
CONECT  697  696  698
CONECT  698  697  699
CONECT  699  698  700
CONECT  700  699  701
CONECT  701  700  702
CONECT  702  701  703
CONECT  703  702  704
CONECT  704  703  705
CONECT  705  704  706
CONECT  706  705  707
CONECT  707  706  708
CONECT  708  707  709
CONECT  709  708  710
CONECT  710  709  711
CONECT  711  710  712
CONECT  712  711  713
CONECT  713  712  714
CONECT  714  713  715
CONECT  715  714  716
CONECT  716  715  717
CONECT  717  716  718
CONECT  718  717  719
CONECT  719  718  720
CONECT  720  719  721
CONECT  721  720  722
CONECT  722  721  723
CONECT  723  722  724
CONECT  724  723  725
CONECT  725  724  726
CONECT  726  725  727
CONECT  727  726  728
CONECT  728  727  729
CONECT  729  728  730
CONECT  730  729  731
CONECT  731  730  732
CONECT  732  731  733
CONECT  733  732  734
CONECT  734  733  735
CONECT  735  734  736
CONECT  736  735  737
CONECT  737  736  738
CONECT  738  737  739
CONECT  739  738  740
CONECT  740  739  741
CONECT  741  740  742
CONECT  742  741  743
CONECT  743  742  744
CONECT  744  743  745
CONECT  745  744  746
CONECT  746  745  747
CONECT  747  746  748
CONECT  748  747  749
CONECT  749  748  750
CONECT  750  749  751
CONECT  751  750  752
CONECT  752  751  753
CONECT  753  752  754
CONECT  754  753  755
CONECT  755  754  756
CONECT  756  755  757
CONECT  757  756  758
CONECT  758  757  759
CONECT  759  758  760
CONECT  760  759  761
CONECT  761  760  762
CONECT  762  761  763
CONECT  763  762  764
CONECT  764  763  765
CONECT  765  764  766
CONECT  766  765  767
CONECT  767  766  768
CONECT  768  767  769
CONECT  769  768  770
CONECT  770  769  771
CONECT  771  770  772
CONECT  772  771  773
CONECT  773  772  774
CONECT  774  773  775
CONECT  775  774  776
CONECT  776  775  777
CONECT  777  776  778
CONECT  778  777  779
CONECT  779  778  780
CONECT  780  779  781
CONECT  781  780  782
CONECT  782  781  783
CONECT  783  782  784
CONECT  784  783  785
CONECT  785  784  786
CONECT  786  785  787
CONECT  787  786  788
CONECT  788  787  789
CONECT  789  788  790
CONECT  790  789  791
CONECT  791  790  792
CONECT  792  791  793
CONECT  793  792  794
CONECT  794  793  795
CONECT  795  794  796
CONECT  796  795  797
CONECT  797  796  798
CONECT  798  797  799
CONECT  799  798  800
CONECT  800  799  801
CONECT  801  800  802
CONECT  802  801  803
CONECT  803  802  804
CONECT  804  803  805
CONECT  805  804  806
CONECT  806  805  807
CONECT  807  806  808
CONECT  808  807  809
CONECT  809  808  810
CONECT  810  809  811
CONECT  811  810  812
CONECT  812  811  813
CONECT  813  812  814
CONECT  814  813  815
CONECT  815  814  816
CONECT  816  815  817
CONECT  817  816  818
CONECT  818  817  819
CONECT  819  818  820
CONECT  820  819  821
CONECT  821  820  822
CONECT  822  821  823
CONECT  823  822  824
CONECT  824  823  825
CONECT  825  824  826
CONECT  826  825  827
CONECT  827  826  828
CONECT  828  827  829
CONECT  829  828  830
CONECT  830  829  831
CONECT  831  830  832
CONECT  832  831  833
CONECT  833  832  834
CONECT  834  833  835
CONECT  835  834  836
CONECT  836  835  837
CONECT  837  836  838
CONECT  838  837  839
CONECT  839  838  840
CONECT  840  839  841
CONECT  841  840  842
CONECT  842  841  843
CONECT  843  842  844
CONECT  844  843  845
CONECT  845  844  846
CONECT  846  845  847
CONECT  847  846  848
CONECT  848  847  849
CONECT  849  848  850
CONECT  850  849  851
CONECT  851  850  852
CONECT  852  851  853
CONECT  853  852  854
CONECT  854  853  855
CONECT  855  854  856
CONECT  856  855  857
CONECT  857  856  858
CONECT  858  857  859
CONECT  859  858  860
CONECT  860  859  861
CONECT  861  860  862
CONECT  862  861  863
CONECT  863  862  864
CONECT  864  863  865
CONECT  865  864  866
CONECT  866  865  867
CONECT  867  866  868
CONECT  868  867  869
CONECT  869  868  870
CONECT  870  869  871
CONECT  871  870  872
CONECT  872  871  873
CONECT  873  872  874
CONECT  874  873  875
CONECT  875  874  876
CONECT  876  875  877
CONECT  877  876  878
CONECT  878  877  879
CONECT  879  878  880
CONECT  880  879  881
CONECT  881  880  882
CONECT  882  881  883
CONECT  883  882  884
CONECT  884  883  885
CONECT  885  884  886
CONECT  886  885  887
CONECT  887  886  888
CONECT  888  887  889
CONECT  889  888  890
CONECT  890  889  891
CONECT  891  890  892
CONECT  892  891  893
CONECT  893  892  894
CONECT  894  893  895
CONECT  895  894  896
CONECT  896  895  897
CONECT  897  896  898
CONECT  898  897  899
CONECT  899  898  900
CONECT  900  899  901
CONECT  901  900  902
CONECT  902  901  903
CONECT  903  902  904
CONECT  904  903  905
CONECT  905  904  906
CONECT  906  905  907
CONECT  907  906  908
CONECT  908  907  909
CONECT  909  908  910
CONECT  910  909  911
CONECT  911  910  912
CONECT  912  911  913
CONECT  913  912  914
CONECT  914  913  915
CONECT  915  914  916
CONECT  916  915  917
CONECT  917  916  918
CONECT  918  917  919
CONECT  919  918  920
CONECT  920  919  921
CONECT  921  920  922
CONECT  922  921  923
CONECT  923  922  924
CONECT  924  923  925
CONECT  925  924  926
CONECT  926  925  927
CONECT  927  926  928
CONECT  928  927  929
CONECT  929  928  930
CONECT  930  929  931
CONECT  931  930  932
CONECT  932  931  933
CONECT  933  932  934
CONECT  934  933  935
CONECT  935  934  936
CONECT  936  935  937
CONECT  937  936  938
CONECT  938  937  939
CONECT  939  938  940
CONECT  940  939  941
CONECT  941  940  942
CONECT  942  941  943
CONECT  943  942  944
CONECT  944  943  945
CONECT  945  944  946
CONECT  946  945  947
CONECT  947  946  948
CONECT  948  947  949
CONECT  949  948  950
CONECT  950  949  951
CONECT  951  950  952
CONECT  952  951  953
CONECT  953  952  954
CONECT  954  953  955
CONECT  955  954  956
CONECT  956  955  957
CONECT  957  956  958
CONECT  958  957  959
CONECT  959  958  960
CONECT  960  959  961
CONECT  961  960  962
CONECT  962  961  963
CONECT  963  962  964
CONECT  964  963  965
CONECT  965  964  966
CONECT  966  965  967
CONECT  967  966  968
CONECT  968  967  969
CONECT  969  968  970
CONECT  970  969  971
CONECT  971  970  972
CONECT  972  971  973
CONECT  973  972  974
CONECT  974  973  975
CONECT  975  974  976
CONECT  976  975  977
CONECT  977  976  978
CONECT  978  977  979
CONECT  979  978  980
CONECT  980  979  981
CONECT  981  980  982
CONECT  982  981  983
CONECT  983  982  984
CONECT  984  983  985
CONECT  985  984  986
CONECT  986  985  987
CONECT  987  986  988
CONECT  988  987  989
CONECT  989  988  990
CONECT  990  989  991
CONECT  991  990  992
CONECT  992  991  993
CONECT  993  992  994
CONECT  994  993  995
CONECT  995  994  996
CONECT  996  995  997
CONECT  997  996  998
CONECT  998  997  999
CONECT  999  998 1000
CONECT 1000  999 1001
CONECT 1001 1000 1002
CONECT 1002 1001 1003
CONECT 1003 1002 1004
CONECT 1004 1003 1005
CONECT 1005 1004 1006
CONECT 1006 1005 1007
CONECT 1007 1006 1008
CONECT 1008 1007 1009
CONECT 1009 1008 1010
CONECT 1010 1009 1011
CONECT 1011 1010 1012
CONECT 1012 1011 1013
CONECT 1013 1012 1014
CONECT 1014 1013 1015
CONECT 1015 1014 1016
CONECT 1016 1015 1017
CONECT 1017 1016 1018
CONECT 1018 1017 1019
CONECT 1019 1018 1020
CONECT 1020 1019 1021
CONECT 1021 1020 1022
CONECT 1022 1021 1023
CONECT 1023 1022 1024
CONECT 1024 1023 1025
CONECT 1025 1024 1026
CONECT 1026 1025 1027
CONECT 1027 1026 1028
CONECT 1028 1027 1029
CONECT 1029 1028 1030
CONECT 1030 1029 1031
CONECT 1031 1030 1032
CONECT 1032 1031 1033
CONECT 1033 1032 1034
CONECT 1034 1033 1035
CONECT 1035 1034 1036
CONECT 1036 1035 1037
CONECT 1037 1036 1038
CONECT 1038 1037 1039
CONECT 1039 1038 1040
CONECT 1040 1039 1041
CONECT 1041 1040 1042
CONECT 1042 1041 1043
CONECT 1043 1042 1044
CONECT 1044 1043 1045
CONECT 1045 1044 1046
CONECT 1046 1045 1047
CONECT 1047 1046 1048
CONECT 1048 1047 1049
CONECT 1049 1048 1050
CONECT 1050 1049 1051
CONECT 1051 1050 1052
CONECT 1052 1051 1053
CONECT 1053 1052 1054
CONECT 1054 1053 1055
CONECT 1055 1054 1056
CONECT 1056 1055 1057
CONECT 1057 1056 1058
CONECT 1058 1057 1059
CONECT 1059 1058 1060
CONECT 1060 1059 1061
CONECT 1061 1060 1062
CONECT 1062 1061 1063
CONECT 1063 1062 1064
CONECT 1064 1063 1065
CONECT 1065 1064 1066
CONECT 1066 1065 1067
CONECT 1067 1066 1068
CONECT 1068 1067 1069
CONECT 1069 1068 1070
CONECT 1070 1069 1071
CONECT 1071 1070 1072
CONECT 1072 1071 1073
CONECT 1073 1072 1074
CONECT 1074 1073 1075
CONECT 1075 1074 1076
CONECT 1076 1075 1077
CONECT 1077 1076 1078
CONECT 1078 1077 1079
CONECT 1079 1078 1080
CONECT 1080 1079 1081
CONECT 1081 1080 1082
CONECT 1082 1081 1083
CONECT 1083 1082 1084
CONECT 1084 1083 1085
CONECT 1085 1084 1086
CONECT 1086 1085 1087
CONECT 1087 1086 1088
CONECT 1088 1087 1089
CONECT 1089 1088 1090
CONECT 1090 1089 1091
CONECT 1091 1090 1092
CONECT 1092 1091 1093
CONECT 1093 1092 1094
CONECT 1094 1093 1095
CONECT 1095 1094 1096
CONECT 1096 1095 1097
CONECT 1097 1096 1098
CONECT 1098 1097 1099
CONECT 1099 1098 1100
CONECT 1100 1099 1101
CONECT 1101 1100 1102
CONECT 1102 1101 1103
CONECT 1103 1102 1104
CONECT 1104 1103 1105
CONECT 1105 1104 1106
CONECT 1106 1105 1107
CONECT 1107 1106 1108
CONECT 1108 1107 1109
CONECT 1109 1108 1110
CONECT 1110 1109 1111
CONECT 1111 1110 1112
CONECT 1112 1111 1113
CONECT 1113 1112 1114
CONECT 1114 1113 1115
CONECT 1115 1114 1116
CONECT 1116 1115 1117
CONECT 1117 1116 1118
CONECT 1118 1117 1119
CONECT 1119 1118 1120
CONECT 1120 1119 1121
CONECT 1121 1120 1122
CONECT 1122 1121 1123
CONECT 1123 1122 1124
CONECT 1124 1123 1125
CONECT 1125 1124 1126
CONECT 1126 1125 1127
CONECT 1127 1126 1128
CONECT 1128 1127 1129
CONECT 1129 1128 1130
CONECT 1130 1129 1131
CONECT 1131 1130 1132
CONECT 1132 1131 1133
CONECT 1133 1132 1134
CONECT 1134 1133 1135
CONECT 1135 1134 1136
CONECT 1136 1135 1137
CONECT 1137 1136 1138
CONECT 1138 1137 1139
CONECT 1139 1138 1140
CONECT 1140 1139 1141
CONECT 1141 1140 1142
CONECT 1142 1141 1143
CONECT 1143 1142 1144
CONECT 1144 1143 1145
CONECT 1145 1144 1146
CONECT 1146 1145 1147
CONECT 1147 1146 1148
CONECT 1148 1147 1149
CONECT 1149 1148 1150
CONECT 1150 1149 1151
CONECT 1151 1150 1152
CONECT 1152 1151 1153
CONECT 1153 1152 1154
CONECT 1154 1153 1155
CONECT 1155 1154 1156
CONECT 1156 1155 1157
CONECT 1157 1156 1158
CONECT 1158 1157 1159
CONECT 1159 1158 1160
CONECT 1160 1159 1161
CONECT 1161 1160 1162
CONECT 1162 1161 1163
CONECT 1163 1162 1164
CONECT 1164 1163 1165
CONECT 1165 1164 1166
CONECT 1166 1165 1167
CONECT 1167 1166 1168
CONECT 1168 1167 1169
CONECT 1169 1168 1170
CONECT 1170 1169 1171
CONECT 1171 1170 1172
CONECT 1172 1171 1173
CONECT 1173 1172 1174
CONECT 1174 1173 1175
CONECT 1175 1174 1176
CONECT 1176 1175 1177
CONECT 1177 1176 1178
CONECT 1178 1177 1179
CONECT 1179 1178 1180
CONECT 1180 1179 1181
CONECT 1181 1180 1182
CONECT 1182 1181 1183
CONECT 1183 1182 1184
CONECT 1184 1183 1185
CONECT 1185 1184 1186
CONECT 1186 1185 1187
CONECT 1187 1186 1188
CONECT 1188 1187 1189
CONECT 1189 1188 1190
CONECT 1190 1189 1191
CONECT 1191 1190 1192
CONECT 1192 1191 1193
CONECT 1193 1192 1194
CONECT 1194 1193 1195
CONECT 1195 1194 1196
CONECT 1196 1195 1197
CONECT 1197 1196 1198
CONECT 1198 1197 1199
CONECT 1199 1198 1200
CONECT 1200 1199 1201
CONECT 1201 1200 1202
CONECT 1202 1201 1203
CONECT 1203 1202 1204
CONECT 1204 1203 1205
CONECT 1205 1204 1206
CONECT 1206 1205 1207
CONECT 1207 1206 1208
CONECT 1208 1207 1209
CONECT 1209 1208 1210
CONECT 1210 1209 1211
CONECT 1211 1210 1212
CONECT 1212 1211 1213
CONECT 1213 1212 1214
CONECT 1214 1213 1215
CONECT 1215 1214 1216
CONECT 1216 1215 1217
CONECT 1217 1216 1218
CONECT 1218 1217 1219
CONECT 1219 1218 1220
CONECT 1220 1219 1221
CONECT 1221 1220 1222
CONECT 1222 1221 1223
CONECT 1223 1222 1224
CONECT 1224 1223 1225
CONECT 1225 1224 1226
CONECT 1226 1225 1227
CONECT 1227 1226 1228
CONECT 1228 1227 1229
CONECT 1229 1228 1230
CONECT 1230 1229 1231
CONECT 1231 1230 1232
CONECT 1232 1231 1233
CONECT 1233 1232 1234
CONECT 1234 1233 1235
CONECT 1235 1234 1236
CONECT 1236 1235 1237
CONECT 1237 1236 1238
CONECT 1238 1237 1239
CONECT 1239 1238 1240
CONECT 1240 1239 1241
CONECT 1241 1240 1242
CONECT 1242 1241 1243
CONECT 1243 1242 1244
CONECT 1244 1243 1245
CONECT 1245 1244 1246
CONECT 1246 1245 1247
CONECT 1247 1246 1248
CONECT 1248 1247 1249
CONECT 1249 1248 1250
CONECT 1250 1249 1251
CONECT 1251 1250 1252
CONECT 1252 1251 1253
CONECT 1253 1252 1254
CONECT 1254 1253 1255
CONECT 1255 1254 1256
CONECT 1256 1255 1257
CONECT 1257 1256 1258
CONECT 1258 1257 1259
CONECT 1259 1258 1260
CONECT 1260 1259 1261
CONECT 1261 1260 1262
CONECT 1262 1261 1263
CONECT 1263 1262 1264
CONECT 1264 1263 1265
CONECT 1265 1264 1266
CONECT 1266 1265 1267
CONECT 1267 1266 1268
CONECT 1268 1267 1269
CONECT 1269 1268 1270
CONECT 1270 1269 1271
CONECT 1271 1270 1272
CONECT 1272 1271 1273
CONECT 1273 1272 1274
CONECT 1274 1273 1275
CONECT 1275 1274 1276
CONECT 1276 1275 1277
CONECT 1277 1276 1278
CONECT 1278 1277 1279
CONECT 1279 1278 1280
CONECT 1280 1279 1281
CONECT 1281 1280 1282
CONECT 1282 1281 1283
CONECT 1283 1282 1284
CONECT 1284 1283 1285
CONECT 1285 1284 1286
CONECT 1286 1285 1287
CONECT 1287 1286 1288
CONECT 1288 1287 1289
CONECT 1289 1288 1290
CONECT 1290 1289 1291
CONECT 1291 1290 1292
CONECT 1292 1291 1293
CONECT 1293 1292 1294
CONECT 1294 1293 1295
CONECT 1295 1294 1296
CONECT 1296 1295 1297
CONECT 1297 1296 1298
CONECT 1298 1297 1299
CONECT 1299 1298 1300
CONECT 1300 1299 1301
CONECT 1301 1300 1302
CONECT 1302 1301 1303
CONECT 1303 1302 1304
CONECT 1304 1303 1305
CONECT 1305 1304 1306
CONECT 1306 1305 1307
CONECT 1307 1306 1308
CONECT 1308 1307 1309
CONECT 1309 1308 1310
CONECT 1310 1309 1311
CONECT 1311 1310 1312
CONECT 1312 1311 1313
CONECT 1313 1312 1314
CONECT 1314 1313 1315
CONECT 1315 1314 1316
CONECT 1316 1315 1317
CONECT 1317 1316 1318
CONECT 1318 1317 1319
CONECT 1319 1318 1320
CONECT 1320 1319 1321
CONECT 1321 1320 1322
CONECT 1322 1321 1323
CONECT 1323 1322 1324
CONECT 1324 1323 1325
CONECT 1325 1324 1326
CONECT 1326 1325 1327
CONECT 1327 1326 1328
CONECT 1328 1327 1329
CONECT 1329 1328 1330
CONECT 1330 1329 1331
CONECT 1331 1330 1332
CONECT 1332 1331 1333
CONECT 1333 1332 1334
CONECT 1334 1333 1335
CONECT 1335 1334 1336
CONECT 1336 1335 1337
CONECT 1337 1336 1338
CONECT 1338 1337 1339
CONECT 1339 1338 1340
CONECT 1340 1339 1341
CONECT 1341 1340 1342
CONECT 1342 1341 1343
CONECT 1343 1342 1344
CONECT 1344 1343 1345
CONECT 1345 1344 1346
CONECT 1346 1345 1347
CONECT 1347 1346 1348
CONECT 1348 1347 1349
CONECT 1349 1348 1350
CONECT 1350 1349 1351
CONECT 1351 1350 1352
CONECT 1352 1351 1353
CONECT 1353 1352 1354
CONECT 1354 1353 1355
CONECT 1355 1354 1356
CONECT 1356 1355 1357
CONECT 1357 1356 1358
CONECT 1358 1357 1359
CONECT 1359 1358 1360
CONECT 1360 1359 1361
CONECT 1361 1360 1362
CONECT 1362 1361 1363
CONECT 1363 1362 1364
CONECT 1364 1363 1365
CONECT 1365 1364 1366
CONECT 1366 1365 1367
CONECT 1367 1366 1368
CONECT 1368 1367 1369
CONECT 1369 1368 1370
CONECT 1370 1369 1371
CONECT 1371 1370 1372
CONECT 1372 1371 1373
CONECT 1373 1372 1374
CONECT 1374 1373 1375
CONECT 1375 1374 1376
CONECT 1376 1375 1377
CONECT 1377 1376 1378
CONECT 1378 1377 1379
CONECT 1379 1378 1380
CONECT 1380 1379 1381
CONECT 1381 1380 1382
CONECT 1382 1381 1383
CONECT 1383 1382 1384
CONECT 1384 1383 1385
CONECT 1385 1384 1386
CONECT 1386 1385 1387
CONECT 1387 1386 1388
CONECT 1388 1387 1389
CONECT 1389 1388 1390
CONECT 1390 1389 1391
CONECT 1391 1390 1392
CONECT 1392 1391 1393
CONECT 1393 1392 1394
CONECT 1394 1393 1395
CONECT 1395 1394 1396
CONECT 1396 1395 1397
CONECT 1397 1396 1398
CONECT 1398 1397 1399
CONECT 1399 1398 1400
CONECT 1400 1399 1401
CONECT 1401 1400 1402
CONECT 1402 1401 1403
CONECT 1403 1402 1404
CONECT 1404 1403 1405
CONECT 1405 1404 1406
CONECT 1406 1405 1407
CONECT 1407 1406 1408
CONECT 1408 1407 1409
CONECT 1409 1408 1410
CONECT 1410 1409 1411
CONECT 1411 1410 1412
CONECT 1412 1411 1413
CONECT 1413 1412 1414
CONECT 1414 1413 1415
CONECT 1415 1414 1416
CONECT 1416 1415 1417
CONECT 1417 1416 1418
CONECT 1418 1417 1419
CONECT 1419 1418 1420
CONECT 1420 1419 1421
CONECT 1421 1420 1422
CONECT 1422 1421 1423
CONECT 1423 1422 1424
CONECT 1424 1423 1425
CONECT 1425 1424 1426
CONECT 1426 1425 1427
CONECT 1427 1426 1428
CONECT 1428 1427 1429
CONECT 1429 1428 1430
CONECT 1430 1429 1431
CONECT 1431 1430 1432
CONECT 1432 1431 1433
CONECT 1433 1432 1434
CONECT 1434 1433 1435
CONECT 1435 1434 1436
CONECT 1436 1435 1437
CONECT 1437 1436 1438
CONECT 1438 1437 1439
CONECT 1439 1438 1440
CONECT 1440 1439 1441
CONECT 1441 1440 1442
CONECT 1442 1441 1443
CONECT 1443 1442 1444
CONECT 1444 1443 1445
CONECT 1445 1444 1446
CONECT 1446 1445 1447
CONECT 1447 1446 1448
CONECT 1448 1447 1449
CONECT 1449 1448 1450
CONECT 1450 1449 1451
CONECT 1451 1450 1452
CONECT 1452 1451 1453
CONECT 1453 1452 1454
CONECT 1454 1453 1455
CONECT 1455 1454 1456
CONECT 1456 1455 1457
CONECT 1457 1456 1458
CONECT 1458 1457 1459
CONECT 1459 1458 1460
CONECT 1460 1459 1461
CONECT 1461 1460 1462
CONECT 1462 1461 1463
CONECT 1463 1462 1464
CONECT 1464 1463 1465
CONECT 1465 1464 1466
CONECT 1466 1465 1467
CONECT 1467 1466 1468
CONECT 1468 1467 1469
CONECT 1469 1468 1470
CONECT 1470 1469 1471
CONECT 1471 1470 1472
CONECT 1472 1471 1473
CONECT 1473 1472 1474
CONECT 1474 1473 1475
CONECT 1475 1474 1476
CONECT 1476 1475 1477
CONECT 1477 1476 1478
CONECT 1478 1477 1479
CONECT 1479 1478 1480
CONECT 1480 1479 1481
CONECT 1481 1480 1482
CONECT 1482 1481 1483
CONECT 1483 1482 1484
CONECT 1484 1483 1485
CONECT 1485 1484 1486
CONECT 1486 1485 1487
CONECT 1487 1486 1488
CONECT 1488 1487 1489
CONECT 1489 1488 1490
CONECT 1490 1489 1491
CONECT 1491 1490 1492
CONECT 1492 1491 1493
CONECT 1493 1492 1494
CONECT 1494 1493 1495
CONECT 1495 1494 1496
CONECT 1496 1495 1497
CONECT 1497 1496 1498
CONECT 1498 1497 1499
CONECT 1499 1498 1500
CONECT 1500 1499 1501
CONECT 1501 1500 1502
CONECT 1502 1501 1503
CONECT 1503 1502 1504
CONECT 1504 1503 1505
CONECT 1505 1504 1506
CONECT 1506 1505 1507
CONECT 1507 1506 1508
CONECT 1508 1507 1509
CONECT 1509 1508 1510
CONECT 1510 1509 1511
CONECT 1511 1510 1512
CONECT 1512 1511 1513
CONECT 1513 1512 1514
CONECT 1514 1513 1515
CONECT 1515 1514 1516
CONECT 1516 1515 1517
CONECT 1517 1516 1518
CONECT 1518 1517 1519
CONECT 1519 1518 1520
CONECT 1520 1519 1521
CONECT 1521 1520 1522
CONECT 1522 1521 1523
CONECT 1523 1522 1524
CONECT 1524 1523 1525
CONECT 1525 1524 1526
CONECT 1526 1525 1527
CONECT 1527 1526 1528
CONECT 1528 1527 1529
CONECT 1529 1528 1530
CONECT 1530 1529 1531
CONECT 1531 1530 1532
CONECT 1532 1531 1533
CONECT 1533 1532 1534
CONECT 1534 1533 1535
CONECT 1535 1534 1536
CONECT 1536 1535 1537
CONECT 1537 1536 1538
CONECT 1538 1537 1539
CONECT 1539 1538 1540
CONECT 1540 1539 1541
CONECT 1541 1540 1542
CONECT 1542 1541 1543
CONECT 1543 1542 1544
CONECT 1544 1543 1545
CONECT 1545 1544 1546
CONECT 1546 1545 1547
CONECT 1547 1546 1548
CONECT 1548 1547 1549
CONECT 1549 1548 1550
CONECT 1550 1549 1551
CONECT 1551 1550 1552
CONECT 1552 1551 1553
CONECT 1553 1552 1554
CONECT 1554 1553 1555
CONECT 1555 1554 1556
CONECT 1556 1555 1557
CONECT 1557 1556 1558
CONECT 1558 1557 1559
CONECT 1559 1558 1560
CONECT 1560 1559 1561
CONECT 1561 1560 1562
CONECT 1562 1561 1563
CONECT 1563 1562 1564
CONECT 1564 1563 1565
CONECT 1565 1564 1566
CONECT 1566 1565 1567
CONECT 1567 1566 1568
CONECT 1568 1567 1569
CONECT 1569 1568 1570
CONECT 1570 1569 1571
CONECT 1571 1570 1572
CONECT 1572 1571 1573
CONECT 1573 1572 1574
CONECT 1574 1573 1575
CONECT 1575 1574 1576
CONECT 1576 1575 1577
CONECT 1577 1576 1578
CONECT 1578 1577 1579
CONECT 1579 1578 1580
CONECT 1580 1579 1581
CONECT 1581 1580 1582
CONECT 1582 1581 1583
CONECT 1583 1582 1584
CONECT 1584 1583 1585
CONECT 1585 1584 1586
CONECT 1586 1585 1587
CONECT 1587 1586 1588
CONECT 1588 1587 1589
CONECT 1589 1588 1590
CONECT 1590 1589 1591
CONECT 1591 1590 1592
CONECT 1592 1591 1593
CONECT 1593 1592 1594
CONECT 1594 1593 1595
CONECT 1595 1594 1596
CONECT 1596 1595 1597
CONECT 1597 1596 1598
CONECT 1598 1597 1599
CONECT 1599 1598 1600
CONECT 1600 1599 1601
CONECT 1601 1600 1602
CONECT 1602 1601 1603
CONECT 1603 1602 1604
CONECT 1604 1603 1605
CONECT 1605 1604 1606
CONECT 1606 1605 1607
CONECT 1607 1606 1608
CONECT 1608 1607 1609
CONECT 1609 1608 1610
CONECT 1610 1609 1611
CONECT 1611 1610 1612
CONECT 1612 1611 1613
CONECT 1613 1612 1614
CONECT 1614 1613 1615
CONECT 1615 1614 1616
CONECT 1616 1615 1617
CONECT 1617 1616 1618
CONECT 1618 1617 1619
CONECT 1619 1618 1620
CONECT 1620 1619 1621
CONECT 1621 1620 1622
CONECT 1622 1621 1623
CONECT 1623 1622 1624
CONECT 1624 1623 1625
CONECT 1625 1624 1626
CONECT 1626 1625 1627
CONECT 1627 1626 1628
CONECT 1628 1627 1629
CONECT 1629 1628 1630
CONECT 1630 1629 1631
CONECT 1631 1630 1632
CONECT 1632 1631 1633
CONECT 1633 1632 1634
CONECT 1634 1633 1635
CONECT 1635 1634 1636
CONECT 1636 1635 1637
CONECT 1637 1636 1638
CONECT 1638 1637 1639
CONECT 1639 1638 1640
CONECT 1640 1639 1641
CONECT 1641 1640 1642
CONECT 1642 1641 1643
CONECT 1643 1642 1644
CONECT 1644 1643 1645
CONECT 1645 1644 1646
CONECT 1646 1645 1647
CONECT 1647 1646 1648
CONECT 1648 1647 1649
CONECT 1649 1648 1650
CONECT 1650 1649 1651
CONECT 1651 1650 1652
CONECT 1652 1651 1653
CONECT 1653 1652 1654
CONECT 1654 1653 1655
CONECT 1655 1654 1656
CONECT 1656 1655 1657
CONECT 1657 1656 1658
CONECT 1658 1657 1659
CONECT 1659 1658 1660
CONECT 1660 1659 1661
CONECT 1661 1660 1662
CONECT 1662 1661 1663
CONECT 1663 1662 1664
CONECT 1664 1663 1665
CONECT 1665 1664 1666
CONECT 1666 1665 1667
CONECT 1667 1666 1668
CONECT 1668 1667 1669
CONECT 1669 1668 1670
CONECT 1670 1669 1671
CONECT 1671 1670 1672
CONECT 1672 1671 1673
CONECT 1673 1672 1674
CONECT 1674 1673 1675
CONECT 1675 1674 1676
CONECT 1676 1675 1677
CONECT 1677 1676 1678
CONECT 1678 1677 1679
CONECT 1679 1678 1680
CONECT 1680 1679 1681
CONECT 1681 1680 1682
CONECT 1682 1681 1683
CONECT 1683 1682 1684
CONECT 1684 1683 1685
CONECT 1685 1684 1686
CONECT 1686 1685 1687
CONECT 1687 1686 1688
CONECT 1688 1687 1689
CONECT 1689 1688 1690
CONECT 1690 1689 1691
CONECT 1691 1690 1692
CONECT 1692 1691 1693
CONECT 1693 1692 1694
CONECT 1694 1693 1695
CONECT 1695 1694 1696
CONECT 1696 1695 1697
CONECT 1697 1696 1698
CONECT 1698 1697 1699
CONECT 1699 1698 1700
CONECT 1700 1699 1701
CONECT 1701 1700 1702
CONECT 1702 1701 1703
CONECT 1703 1702 1704
CONECT 1704 1703 1705
CONECT 1705 1704 1706
CONECT 1706 1705 1707
CONECT 1707 1706 1708
CONECT 1708 1707 1709
CONECT 1709 1708 1710
CONECT 1710 1709 1711
CONECT 1711 1710 1712
CONECT 1712 1711 1713
CONECT 1713 1712 1714
CONECT 1714 1713 1715
CONECT 1715 1714 1716
CONECT 1716 1715 1717
CONECT 1717 1716 1718
CONECT 1718 1717 1719
CONECT 1719 1718 1720
CONECT 1720 1719 1721
CONECT 1721 1720 1722
CONECT 1722 1721 1723
CONECT 1723 1722 1724
CONECT 1724 1723 1725
CONECT 1725 1724 1726
CONECT 1726 1725 1727
CONECT 1727 1726 1728
CONECT 1728 1727 1729
CONECT 1729 1728 1730
CONECT 1730 1729 1731
CONECT 1731 1730 1732
CONECT 1732 1731 1733
CONECT 1733 1732 1734
CONECT 1734 1733 1735
CONECT 1735 1734 1736
CONECT 1736 1735 1737
CONECT 1737 1736 1738
CONECT 1738 1737 1739
CONECT 1739 1738 1740
CONECT 1740 1739 1741
CONECT 1741 1740 1742
CONECT 1742 1741 1743
CONECT 1743 1742 1744
CONECT 1744 1743 1745
CONECT 1745 1744 1746
CONECT 1746 1745 1747
CONECT 1747 1746 1748
CONECT 1748 1747 1749
CONECT 1749 1748 1750
CONECT 1750 1749 1751
CONECT 1751 1750 1752
CONECT 1752 1751 1753
CONECT 1753 1752 1754
CONECT 1754 1753 1755
CONECT 1755 1754 1756
CONECT 1756 1755 1757
CONECT 1757 1756 1758
CONECT 1758 1757 1759
CONECT 1759 1758 1760
CONECT 1760 1759 1761
CONECT 1761 1760 1762
CONECT 1762 1761 1763
CONECT 1763 1762 1764
CONECT 1764 1763 1765
CONECT 1765 1764 1766
CONECT 1766 1765 1767
CONECT 1767 1766 1768
CONECT 1768 1767 1769
CONECT 1769 1768 1770
CONECT 1770 1769 1771
CONECT 1771 1770 1772
CONECT 1772 1771 1773
CONECT 1773 1772 1774
CONECT 1774 1773 1775
CONECT 1775 1774 1776
CONECT 1776 1775 1777
CONECT 1777 1776 1778
CONECT 1778 1777 1779
CONECT 1779 1778 1780
CONECT 1780 1779 1781
CONECT 1781 1780 1782
CONECT 1782 1781 1783
CONECT 1783 1782 1784
CONECT 1784 1783 1785
CONECT 1785 1784 1786
CONECT 1786 1785 1787
CONECT 1787 1786 1788
CONECT 1788 1787 1789
CONECT 1789 1788 1790
CONECT 1790 1789 1791
CONECT 1791 1790 1792
CONECT 1792 1791 1793
CONECT 1793 1792 1794
CONECT 1794 1793 1795
CONECT 1795 1794 1796
CONECT 1796 1795 1797
CONECT 1797 1796 1798
CONECT 1798 1797 1799
CONECT 1799 1798 1800
CONECT 1800 1799 1801
CONECT 1801 1800 1802
CONECT 1802 1801 1803
CONECT 1803 1802 1804
CONECT 1804 1803 1805
CONECT 1805 1804 1806
CONECT 1806 1805 1807
CONECT 1807 1806 1808
CONECT 1808 1807 1809
CONECT 1809 1808 1810
CONECT 1810 1809 1811
CONECT 1811 1810 1812
CONECT 1812 1811 1813
CONECT 1813 1812 1814
CONECT 1814 1813 1815
CONECT 1815 1814 1816
CONECT 1816 1815 1817
CONECT 1817 1816 1818
CONECT 1818 1817 1819
CONECT 1819 1818 1820
CONECT 1820 1819 1821
CONECT 1821 1820 1822
CONECT 1822 1821 1823
CONECT 1823 1822 1824
CONECT 1824 1823 1825
CONECT 1825 1824 1826
CONECT 1826 1825 1827
CONECT 1827 1826 1828
CONECT 1828 1827 1829
CONECT 1829 1828 1830
CONECT 1830 1829 1831
CONECT 1831 1830 1832
CONECT 1832 1831 1833
CONECT 1833 1832 1834
CONECT 1834 1833 1835
CONECT 1835 1834 1836
CONECT 1836 1835 1837
CONECT 1837 1836 1838
CONECT 1838 1837 1839
CONECT 1839 1838 1840
CONECT 1840 1839 1841
CONECT 1841 1840 1842
CONECT 1842 1841 1843
CONECT 1843 1842 1844
CONECT 1844 1843 1845
CONECT 1845 1844 1846
CONECT 1846 1845 1847
CONECT 1847 1846 1848
CONECT 1848 1847 1849
CONECT 1849 1848 1850
CONECT 1850 1849 1851
CONECT 1851 1850 1852
CONECT 1852 1851 1853
CONECT 1853 1852 1854
CONECT 1854 1853 1855
CONECT 1855 1854 1856
CONECT 1856 1855 1857
CONECT 1857 1856 1858
CONECT 1858 1857 1859
CONECT 1859 1858 1860
CONECT 1860 1859 1861
CONECT 1861 1860 1862
CONECT 1862 1861 1863
CONECT 1863 1862 1864
CONECT 1864 1863 1865
CONECT 1865 1864 1866
CONECT 1866 1865 1867
CONECT 1867 1866 1868
CONECT 1868 1867 1869
CONECT 1869 1868 1870
CONECT 1870 1869 1871
CONECT 1871 1870 1872
CONECT 1872 1871 1873
CONECT 1873 1872 1874
CONECT 1874 1873 1875
CONECT 1875 1874 1876
CONECT 1876 1875 1877
CONECT 1877 1876 1878
CONECT 1878 1877 1879
CONECT 1879 1878 1880
CONECT 1880 1879 1881
CONECT 1881 1880 1882
CONECT 1882 1881 1883
CONECT 1883 1882 1884
CONECT 1884 1883 1885
CONECT 1885 1884 1886
CONECT 1886 1885 1887
CONECT 1887 1886 1888
CONECT 1888 1887 1889
CONECT 1889 1888 1890
CONECT 1890 1889 1891
CONECT 1891 1890 1892
CONECT 1892 1891 1893
CONECT 1893 1892 1894
CONECT 1894 1893 1895
CONECT 1895 1894 1896
CONECT 1896 1895 1897
CONECT 1897 1896 1898
CONECT 1898 1897 1899
CONECT 1899 1898 1900
CONECT 1900 1899 1901
CONECT 1901 1900 1902
CONECT 1902 1901 1903
CONECT 1903 1902 1904
CONECT 1904 1903 1905
CONECT 1905 1904 1906
CONECT 1906 1905 1907
CONECT 1907 1906 1908
CONECT 1908 1907 1909
CONECT 1909 1908 1910
CONECT 1910 1909 1911
CONECT 1911 1910 1912
CONECT 1912 1911 1913
CONECT 1913 1912 1914
CONECT 1914 1913 1915
CONECT 1915 1914 1916
CONECT 1916 1915 1917
CONECT 1917 1916 1918
CONECT 1918 1917 1919
CONECT 1919 1918 1920
CONECT 1920 1919 1921
CONECT 1921 1920 1922
CONECT 1922 1921 1923
CONECT 1923 1922 1924
CONECT 1924 1923 1925
CONECT 1925 1924 1926
CONECT 1926 1925 1927
CONECT 1927 1926 1928
CONECT 1928 1927 1929
CONECT 1929 1928 1930
CONECT 1930 1929 1931
CONECT 1931 1930 1932
CONECT 1932 1931 1933
CONECT 1933 1932 1934
CONECT 1934 1933 1935
CONECT 1935 1934 1936
CONECT 1936 1935 1937
CONECT 1937 1936 1938
CONECT 1938 1937 1939
CONECT 1939 1938 1940
CONECT 1940 1939 1941
CONECT 1941 1940 1942
CONECT 1942 1941 1943
CONECT 1943 1942 1944
CONECT 1944 1943 1945
CONECT 1945 1944 1946
CONECT 1946 1945 1947
CONECT 1947 1946 1948
CONECT 1948 1947 1949
CONECT 1949 1948 1950
CONECT 1950 1949 1951
CONECT 1951 1950 1952
CONECT 1952 1951 1953
CONECT 1953 1952 1954
CONECT 1954 1953 1955
CONECT 1955 1954 1956
CONECT 1956 1955 1957
CONECT 1957 1956 1958
CONECT 1958 1957 1959
CONECT 1959 1958 1960
CONECT 1960 1959 1961
CONECT 1961 1960 1962
CONECT 1962 1961 1963
CONECT 1963 1962 1964
CONECT 1964 1963 1965
CONECT 1965 1964 1966
CONECT 1966 1965 1967
CONECT 1967 1966 1968
CONECT 1968 1967 1969
CONECT 1969 1968 1970
CONECT 1970 1969 1971
CONECT 1971 1970 1972
CONECT 1972 1971 1973
CONECT 1973 1972 1974
CONECT 1974 1973 1975
CONECT 1975 1974 1976
CONECT 1976 1975 1977
CONECT 1977 1976 1978
CONECT 1978 1977 1979
CONECT 1979 1978 1980
CONECT 1980 1979 1981
CONECT 1981 1980 1982
CONECT 1982 1981 1983
CONECT 1983 1982 1984
CONECT 1984 1983 1985
CONECT 1985 1984 1986
CONECT 1986 1985 1987
CONECT 1987 1986 1988
CONECT 1988 1987 1989
CONECT 1989 1988 1990
CONECT 1990 1989 1991
CONECT 1991 1990 1992
CONECT 1992 1991 1993
CONECT 1993 1992 1994
CONECT 1994 1993 1995
CONECT 1995 1994 1996
CONECT 1996 1995 1997
CONECT 1997 1996 1998
CONECT 1998 1997 1999
CONECT 1999 1998 2000
CONECT 2000 1999 2001
CONECT 2001 2000 2002
CONECT 2002 2001 2003
CONECT 2003 2002 2004
CONECT 2004 2003 2005
CONECT 2005 2004 2006
CONECT 2006 2005 2007
CONECT 2007 2006 2008
CONECT 2008 2007 2009
CONECT 2009 2008 2010
CONECT 2010 2009 2011
CONECT 2011 2010 2012
CONECT 2012 2011 2013
CONECT 2013 2012 2014
CONECT 2014 2013 2015
CONECT 2015 2014 2016
CONECT 2016 2015 2017
CONECT 2017 2016 2018
CONECT 2018 2017 2019
CONECT 2019 2018 2020
CONECT 2020 2019 2021
CONECT 2021 2020 2022
CONECT 2022 2021 2023
CONECT 2023 2022 2024
CONECT 2024 2023 2025
CONECT 2025 2024 2026
CONECT 2026 2025 2027
CONECT 2027 2026 2028
CONECT 2028 2027 2029
CONECT 2029 2028 2030
CONECT 2030 2029 2031
CONECT 2031 2030 2032
CONECT 2032 2031 2033
CONECT 2033 2032 2034
CONECT 2034 2033 2035
CONECT 2035 2034 2036
CONECT 2036 2035 2037
CONECT 2037 2036 2038
CONECT 2038 2037 2039
CONECT 2039 2038 2040
CONECT 2040 2039 2041
CONECT 2041 2040 2042
CONECT 2042 2041 2043
CONECT 2043 2042 2044
CONECT 2044 2043 2045
CONECT 2045 2044 2046
CONECT 2046 2045 2047
CONECT 2047 2046 2048
CONECT 2048 2047 2049
CONECT 2049 2048 2050
CONECT 2050 2049 2051
CONECT 2051 2050 2052
CONECT 2052 2051 2053
CONECT 2053 2052 2054
CONECT 2054 2053 2055
CONECT 2055 2054 2056
CONECT 2056 2055 2057
CONECT 2057 2056 2058
CONECT 2058 2057 2059
CONECT 2059 2058 2060
CONECT 2060 2059 2061
CONECT 2061 2060 2062
CONECT 2062 2061 2063
CONECT 2063 2062 2064
CONECT 2064 2063 2065
CONECT 2065 2064 2066
CONECT 2066 2065 2067
CONECT 2067 2066 2068
CONECT 2068 2067 2069
CONECT 2069 2068 2070
CONECT 2070 2069 2071
CONECT 2071 2070 2072
CONECT 2072 2071 2073
CONECT 2073 2072 2074
CONECT 2074 2073 2075
CONECT 2075 2074 2076
CONECT 2076 2075 2077
CONECT 2077 2076 2078
CONECT 2078 2077 2079
CONECT 2079 2078 2080
CONECT 2080 2079 2081
CONECT 2081 2080 2082
CONECT 2082 2081 2083
CONECT 2083 2082 2084
CONECT 2084 2083 2085
CONECT 2085 2084 2086
CONECT 2086 2085 2087
CONECT 2087 2086 2088
CONECT 2088 2087 2089
CONECT 2089 2088 2090
CONECT 2090 2089 2091
CONECT 2091 2090 2092
CONECT 2092 2091 2093
CONECT 2093 2092 2094
CONECT 2094 2093 2095
CONECT 2095 2094 2096
CONECT 2096 2095 2097
CONECT 2097 2096 2098
CONECT 2098 2097 2099
CONECT 2099 2098 2100
CONECT 2100 2099 2101
CONECT 2101 2100 2102
CONECT 2102 2101 2103
CONECT 2103 2102 2104
CONECT 2104 2103 2105
CONECT 2105 2104 2106
CONECT 2106 2105 2107
CONECT 2107 2106 2108
CONECT 2108 2107 2109
CONECT 2109 2108 2110
CONECT 2110 2109 2111
CONECT 2111 2110 2112
CONECT 2112 2111 2113
CONECT 2113 2112 2114
CONECT 2114 2113 2115
CONECT 2115 2114 2116
CONECT 2116 2115 2117
CONECT 2117 2116 2118
CONECT 2118 2117 2119
CONECT 2119 2118 2120
CONECT 2120 2119 2121
CONECT 2121 2120 2122
CONECT 2122 2121 2123
CONECT 2123 2122 2124
CONECT 2124 2123 2125
CONECT 2125 2124 2126
CONECT 2126 2125 2127
CONECT 2127 2126 2128
CONECT 2128 2127 2129
CONECT 2129 2128 2130
CONECT 2130 2129 2131
CONECT 2131 2130 2132
CONECT 2132 2131 2133
CONECT 2133 2132 2134
CONECT 2134 2133 2135
CONECT 2135 2134 2136
CONECT 2136 2135 2137
CONECT 2137 2136 2138
CONECT 2138 2137 2139
CONECT 2139 2138 2140
CONECT 2140 2139 2141
CONECT 2141 2140 2142
CONECT 2142 2141 2143
CONECT 2143 2142 2144
CONECT 2144 2143 2145
CONECT 2145 2144 2146
CONECT 2146 2145 2147
CONECT 2147 2146 2148
CONECT 2148 2147 2149
CONECT 2149 2148 2150
CONECT 2150 2149 2151
CONECT 2151 2150 2152
CONECT 2152 2151 2153
CONECT 2153 2152 2154
CONECT 2154 2153 2155
CONECT 2155 2154 2156
CONECT 2156 2155 2157
CONECT 2157 2156 2158
CONECT 2158 2157 2159
CONECT 2159 2158 2160
CONECT 2160 2159 2161
CONECT 2161 2160 2162
CONECT 2162 2161 2163
CONECT 2163 2162 2164
CONECT 2164 2163 2165
CONECT 2165 2164 2166
CONECT 2166 2165 2167
CONECT 2167 2166 2168
CONECT 2168 2167 2169
CONECT 2169 2168 2170
CONECT 2170 2169 2171
CONECT 2171 2170 2172
CONECT 2172 2171 2173
CONECT 2173 2172 2174
CONECT 2174 2173 2175
CONECT 2175 2174 2176
CONECT 2176 2175 2177
CONECT 2177 2176 2178
CONECT 2178 2177 2179
CONECT 2179 2178 2180
CONECT 2180 2179 2181
CONECT 2181 2180 2182
CONECT 2182 2181 2183
CONECT 2183 2182 2184
CONECT 2184 2183 2185
CONECT 2185 2184 2186
CONECT 2186 2185 2187
CONECT 2187 2186 2188
CONECT 2188 2187 2189
CONECT 2189 2188 2190
CONECT 2190 2189 2191
CONECT 2191 2190 2192
CONECT 2192 2191 2193
CONECT 2193 2192 2194
CONECT 2194 2193 2195
CONECT 2195 2194 2196
CONECT 2196 2195 2197
CONECT 2197 2196 2198
CONECT 2198 2197 2199
CONECT 2199 2198 2200
CONECT 2200 2199 2201
CONECT 2201 2200 2202
CONECT 2202 2201 2203
CONECT 2203 2202 2204
CONECT 2204 2203 2205
CONECT 2205 2204 2206
CONECT 2206 2205 2207
CONECT 2207 2206 2208
CONECT 2208 2207 2209
CONECT 2209 2208 2210
CONECT 2210 2209 2211
CONECT 2211 2210 2212
CONECT 2212 2211 2213
CONECT 2213 2212 2214
CONECT 2214 2213 2215
CONECT 2215 2214 2216
CONECT 2216 2215 2217
CONECT 2217 2216 2218
CONECT 2218 2217 2219
CONECT 2219 2218 2220
CONECT 2220 2219 2221
CONECT 2221 2220 2222
CONECT 2222 2221 2223
CONECT 2223 2222 2224
CONECT 2224 2223 2225
CONECT 2225 2224 2226
CONECT 2226 2225 2227
CONECT 2227 2226 2228
CONECT 2228 2227 2229
CONECT 2229 2228 2230
CONECT 2230 2229 2231
CONECT 2231 2230 2232
CONECT 2232 2231 2233
CONECT 2233 2232 2234
CONECT 2234 2233 2235
CONECT 2235 2234 2236
CONECT 2236 2235 2237
CONECT 2237 2236 2238
CONECT 2238 2237 2239
CONECT 2239 2238 2240
CONECT 2240 2239 2241
CONECT 2241 2240 2242
CONECT 2242 2241 2243
CONECT 2243 2242 2244
CONECT 2244 2243 2245
CONECT 2245 2244 2246
CONECT 2246 2245 2247
CONECT 2247 2246 2248
CONECT 2248 2247 2249
CONECT 2249 2248 2250
CONECT 2250 2249 2251
CONECT 2251 2250 2252
CONECT 2252 2251 2253
CONECT 2253 2252 2254
CONECT 2254 2253 2255
CONECT 2255 2254 2256
CONECT 2256 2255 2257
CONECT 2257 2256 2258
CONECT 2258 2257 2259
CONECT 2259 2258 2260
CONECT 2260 2259 2261
CONECT 2261 2260 2262
CONECT 2262 2261 2263
CONECT 2263 2262 2264
CONECT 2264 2263 2265
CONECT 2265 2264 2266
CONECT 2266 2265 2267
CONECT 2267 2266 2268
CONECT 2268 2267 2269
CONECT 2269 2268 2270
CONECT 2270 2269 2271
CONECT 2271 2270 2272
CONECT 2272 2271 2273
CONECT 2273 2272 2274
CONECT 2274 2273 2275
CONECT 2275 2274 2276
CONECT 2276 2275 2277
CONECT 2277 2276 2278
CONECT 2278 2277 2279
CONECT 2279 2278 2280
CONECT 2280 2279 2281
CONECT 2281 2280 2282
CONECT 2282 2281 2283
CONECT 2283 2282 2284
CONECT 2284 2283 2285
CONECT 2285 2284 2286
CONECT 2286 2285 2287
CONECT 2287 2286 2288
CONECT 2288 2287 2289
CONECT 2289 2288 2290
CONECT 2290 2289 2291
CONECT 2291 2290 2292
CONECT 2292 2291 2293
CONECT 2293 2292 2294
CONECT 2294 2293 2295
CONECT 2295 2294 2296
CONECT 2296 2295 2297
CONECT 2297 2296 2298
CONECT 2298 2297 2299
CONECT 2299 2298 2300
CONECT 2300 2299 2301
CONECT 2301 2300 2302
CONECT 2302 2301 2303
CONECT 2303 2302 2304
CONECT 2304 2303 2305
CONECT 2305 2304 2306
CONECT 2306 2305 2307
CONECT 2307 2306 2308
CONECT 2308 2307 2309
CONECT 2309 2308 2310
CONECT 2310 2309 2311
CONECT 2311 2310 2312
CONECT 2312 2311 2313
CONECT 2313 2312 2314
CONECT 2314 2313 2315
CONECT 2315 2314 2316
CONECT 2316 2315 2317
CONECT 2317 2316 2318
CONECT 2318 2317 2319
CONECT 2319 2318 2320
CONECT 2320 2319 2321
CONECT 2321 2320 2322
CONECT 2322 2321 2323
CONECT 2323 2322 2324
CONECT 2324 2323 2325
CONECT 2325 2324 2326
CONECT 2326 2325 2327
CONECT 2327 2326 2328
CONECT 2328 2327 2329
CONECT 2329 2328 2330
CONECT 2330 2329 2331
CONECT 2331 2330 2332
CONECT 2332 2331 2333
CONECT 2333 2332 2334
CONECT 2334 2333 2335
CONECT 2335 2334 2336
CONECT 2336 2335 2337
CONECT 2337 2336 2338
CONECT 2338 2337 2339
CONECT 2339 2338 2340
CONECT 2340 2339 2341
CONECT 2341 2340 2342
CONECT 2342 2341 2343
CONECT 2343 2342 2344
CONECT 2344 2343 2345
CONECT 2345 2344 2346
CONECT 2346 2345 2347
CONECT 2347 2346 2348
CONECT 2348 2347 2349
CONECT 2349 2348 2350
CONECT 2350 2349 2351
CONECT 2351 2350 2352
CONECT 2352 2351 2353
CONECT 2353 2352 2354
CONECT 2354 2353 2355
CONECT 2355 2354 2356
CONECT 2356 2355 2357
CONECT 2357 2356 2358
CONECT 2358 2357 2359
CONECT 2359 2358 2360
CONECT 2360 2359 2361
CONECT 2361 2360 2362
CONECT 2362 2361 2363
CONECT 2363 2362 2364
CONECT 2364 2363 2365
CONECT 2365 2364 2366
CONECT 2366 2365 2367
CONECT 2367 2366 2368
CONECT 2368 2367 2369
CONECT 2369 2368 2370
CONECT 2370 2369 2371
CONECT 2371 2370 2372
CONECT 2372 2371 2373
CONECT 2373 2372 2374
CONECT 2374 2373 2375
CONECT 2375 2374 2376
CONECT 2376 2375 2377
CONECT 2377 2376 2378
CONECT 2378 2377 2379
CONECT 2379 2378 2380
CONECT 2380 2379 2381
CONECT 2381 2380 2382
CONECT 2382 2381 2383
CONECT 2383 2382 2384
CONECT 2384 2383 2385
CONECT 2385 2384 2386
CONECT 2386 2385 2387
CONECT 2387 2386 2388
CONECT 2388 2387 2389
CONECT 2389 2388 2390
CONECT 2390 2389 2391
CONECT 2391 2390 2392
CONECT 2392 2391 2393
CONECT 2393 2392 2394
CONECT 2394 2393 2395
CONECT 2395 2394 2396
CONECT 2396 2395 2397
CONECT 2397 2396 2398
CONECT 2398 2397 2399
CONECT 2399 2398 2400
CONECT 2400 2399 2401
CONECT 2401 2400 2402
CONECT 2402 2401 2403
CONECT 2403 2402 2404
CONECT 2404 2403 2405
CONECT 2405 2404 2406
CONECT 2406 2405 2407
CONECT 2407 2406 2408
CONECT 2408 2407 2409
CONECT 2409 2408 2410
CONECT 2410 2409 2411
CONECT 2411 2410 2412
CONECT 2412 2411 2413
CONECT 2413 2412 2414
CONECT 2414 2413 2415
CONECT 2415 2414 2416
CONECT 2416 2415 2417
CONECT 2417 2416 2418
CONECT 2418 2417 2419
CONECT 2419 2418 2420
CONECT 2420 2419 2421
CONECT 2421 2420 2422
CONECT 2422 2421 2423
CONECT 2423 2422 2424
CONECT 2424 2423 2425
CONECT 2425 2424 2426
CONECT 2426 2425 2427
CONECT 2427 2426 2428
CONECT 2428 2427 2429
CONECT 2429 2428 2430
CONECT 2430 2429 2431
CONECT 2431 2430 2432
CONECT 2432 2431 2433
CONECT 2433 2432 2434
CONECT 2434 2433 2435
CONECT 2435 2434 2436
CONECT 2436 2435 2437
CONECT 2437 2436 2438
CONECT 2438 2437 2439
CONECT 2439 2438 2440
CONECT 2440 2439 2441
CONECT 2441 2440 2442
CONECT 2442 2441 2443
CONECT 2443 2442 2444
CONECT 2444 2443 2445
CONECT 2445 2444 2446
CONECT 2446 2445 2447
CONECT 2447 2446 2448
CONECT 2448 2447 2449
CONECT 2449 2448 2450
CONECT 2450 2449 2451
CONECT 2451 2450 2452
CONECT 2452 2451 2453
CONECT 2453 2452 2454
CONECT 2454 2453 2455
CONECT 2455 2454 2456
CONECT 2456 2455 2457
CONECT 2457 2456 2458
CONECT 2458 2457 2459
CONECT 2459 2458 2460
CONECT 2460 2459 2461
CONECT 2461 2460 2462
CONECT 2462 2461 2463
CONECT 2463 2462 2464
CONECT 2464 2463 2465
CONECT 2465 2464 2466
CONECT 2466 2465 2467
CONECT 2467 2466 2468
CONECT 2468 2467 2469
CONECT 2469 2468 2470
CONECT 2470 2469 2471
CONECT 2471 2470 2472
CONECT 2472 2471 2473
CONECT 2473 2472 2474
CONECT 2474 2473 2475
CONECT 2475 2474 2476
CONECT 2476 2475 2477
CONECT 2477 2476 2478
CONECT 2478 2477 2479
CONECT 2479 2478 2480
CONECT 2480 2479 2481
CONECT 2481 2480 2482
CONECT 2482 2481 2483
CONECT 2483 2482 2484
CONECT 2484 2483 2485
CONECT 2485 2484 2486
CONECT 2486 2485 2487
CONECT 2487 2486 2488
CONECT 2488 2487 2489
CONECT 2489 2488 2490
CONECT 2490 2489 2491
CONECT 2491 2490 2492
CONECT 2492 2491 2493
CONECT 2493 2492 2494
CONECT 2494 2493 2495
CONECT 2495 2494 2496
CONECT 2496 2495 2497
CONECT 2497 2496 2498
CONECT 2498 2497 2499
CONECT 2499 2498 2500
CONECT 2500 2499 2501
CONECT 2501 2500 2502
CONECT 2502 2501 2503
CONECT 2503 2502 2504
CONECT 2504 2503 2505
CONECT 2505 2504 2506
CONECT 2506 2505 2507
CONECT 2507 2506 2508
CONECT 2508 2507 2509
CONECT 2509 2508 2510
CONECT 2510 2509 2511
CONECT 2511 2510 2512
CONECT 2512 2511 2513
CONECT 2513 2512 2514
CONECT 2514 2513 2515
CONECT 2515 2514 2516
CONECT 2516 2515 2517
CONECT 2517 2516 2518
CONECT 2518 2517 2519
CONECT 2519 2518 2520
CONECT 2520 2519 2521
CONECT 2521 2520 2522
CONECT 2522 2521 2523
CONECT 2523 2522 2524
CONECT 2524 2523 2525
CONECT 2525 2524 2526
CONECT 2526 2525 2527
CONECT 2527 2526 2528
CONECT 2528 2527 2529
CONECT 2529 2528 2530
CONECT 2530 2529 2531
CONECT 2531 2530 2532
CONECT 2532 2531 2533
CONECT 2533 2532 2534
CONECT 2534 2533 2535
CONECT 2535 2534 2536
CONECT 2536 2535 2537
CONECT 2537 2536 2538
CONECT 2538 2537 2539
CONECT 2539 2538 2540
CONECT 2540 2539 2541
CONECT 2541 2540 2542
CONECT 2542 2541 2543
CONECT 2543 2542 2544
CONECT 2544 2543 2545
CONECT 2545 2544 2546
CONECT 2546 2545 2547
CONECT 2547 2546 2548
CONECT 2548 2547 2549
CONECT 2549 2548 2550
CONECT 2550 2549 2551
CONECT 2551 2550 2552
CONECT 2552 2551 2553
CONECT 2553 2552 2554
CONECT 2554 2553 2555
CONECT 2555 2554 2556
CONECT 2556 2555 2557
CONECT 2557 2556 2558
CONECT 2558 2557 2559
CONECT 2559 2558 2560
CONECT 2560 2559 2561
CONECT 2561 2560 2562
CONECT 2562 2561 2563
CONECT 2563 2562 2564
CONECT 2564 2563 2565
CONECT 2565 2564 2566
CONECT 2566 2565 2567
CONECT 2567 2566 2568
CONECT 2568 2567 2569
CONECT 2569 2568 2570
CONECT 2570 2569 2571
CONECT 2571 2570 2572
CONECT 2572 2571 2573
CONECT 2573 2572 2574
CONECT 2574 2573 2575
CONECT 2575 2574 2576
CONECT 2576 2575 2577
CONECT 2577 2576 2578
CONECT 2578 2577 2579
CONECT 2579 2578 2580
CONECT 2580 2579 2581
CONECT 2581 2580 2582
CONECT 2582 2581 2583
CONECT 2583 2582 2584
CONECT 2584 2583 2585
CONECT 2585 2584 2586
CONECT 2586 2585 2587
CONECT 2587 2586 2588
CONECT 2588 2587 2589
CONECT 2589 2588 2590
CONECT 2590 2589 2591
CONECT 2591 2590 2592
CONECT 2592 2591 2593
CONECT 2593 2592 2594
CONECT 2594 2593 2595
CONECT 2595 2594 2596
CONECT 2596 2595 2597
CONECT 2597 2596 2598
CONECT 2598 2597 2599
CONECT 2599 2598 2600
CONECT 2600 2599 2601
CONECT 2601 2600 2602
CONECT 2602 2601 2603
CONECT 2603 2602 2604
CONECT 2604 2603 2605
CONECT 2605 2604 2606
CONECT 2606 2605 2607
CONECT 2607 2606 2608
CONECT 2608 2607 2609
CONECT 2609 2608 2610
CONECT 2610 2609 2611
CONECT 2611 2610 2612
CONECT 2612 2611 2613
CONECT 2613 2612 2614
CONECT 2614 2613 2615
CONECT 2615 2614 2616
CONECT 2616 2615 2617
CONECT 2617 2616 2618
CONECT 2618 2617 2619
CONECT 2619 2618 2620
CONECT 2620 2619 2621
CONECT 2621 2620 2622
CONECT 2622 2621 2623
CONECT 2623 2622 2624
CONECT 2624 2623 2625
CONECT 2625 2624 2626
CONECT 2626 2625 2627
CONECT 2627 2626 2628
CONECT 2628 2627 2629
CONECT 2629 2628 2630
CONECT 2630 2629 2631
CONECT 2631 2630 2632
CONECT 2632 2631 2633
CONECT 2633 2632 2634
CONECT 2634 2633 2635
CONECT 2635 2634 2636
CONECT 2636 2635 2637
CONECT 2637 2636 2638
CONECT 2638 2637 2639
CONECT 2639 2638 2640
CONECT 2640 2639 2641
CONECT 2641 2640 2642
CONECT 2642 2641 2643
CONECT 2643 2642 2644
CONECT 2644 2643 2645
CONECT 2645 2644 2646
CONECT 2646 2645 2647
CONECT 2647 2646 2648
CONECT 2648 2647 2649
CONECT 2649 2648 2650
CONECT 2650 2649 2651
CONECT 2651 2650 2652
CONECT 2652 2651 2653
CONECT 2653 2652 2654
CONECT 2654 2653 2655
CONECT 2655 2654 2656
CONECT 2656 2655 2657
CONECT 2657 2656 2658
CONECT 2658 2657 2659
CONECT 2659 2658 2660
CONECT 2660 2659 2661
CONECT 2661 2660 2662
CONECT 2662 2661 2663
CONECT 2663 2662 2664
CONECT 2664 2663 2665
CONECT 2665 2664 2666
CONECT 2666 2665 2667
CONECT 2667 2666 2668
CONECT 2668 2667 2669
CONECT 2669 2668 2670
CONECT 2670 2669 2671
CONECT 2671 2670 2672
CONECT 2672 2671 2673
CONECT 2673 2672 2674
CONECT 2674 2673 2675
CONECT 2675 2674 2676
CONECT 2676 2675 2677
CONECT 2677 2676 2678
CONECT 2678 2677 2679
CONECT 2679 2678 2680
CONECT 2680 2679 2681
CONECT 2681 2680 2682
CONECT 2682 2681 2683
CONECT 2683 2682 2684
CONECT 2684 2683 2685
CONECT 2685 2684 2686
CONECT 2686 2685 2687
CONECT 2687 2686 2688
CONECT 2688 2687 2689
CONECT 2689 2688 2690
CONECT 2690 2689 2691
CONECT 2691 2690 2692
CONECT 2692 2691 2693
CONECT 2693 2692 2694
CONECT 2694 2693 2695
CONECT 2695 2694 2696
CONECT 2696 2695 2697
CONECT 2697 2696 2698
CONECT 2698 2697 2699
CONECT 2699 2698 2700
CONECT 2700 2699 2701
CONECT 2701 2700 2702
CONECT 2702 2701 2703
CONECT 2703 2702 2704
CONECT 2704 2703 2705
CONECT 2705 2704 2706
CONECT 2706 2705 2707
CONECT 2707 2706 2708
CONECT 2708 2707 2709
CONECT 2709 2708 2710
CONECT 2710 2709 2711
CONECT 2711 2710 2712
CONECT 2712 2711 2713
CONECT 2713 2712 2714
CONECT 2714 2713 2715
CONECT 2715 2714 2716
CONECT 2716 2715 2717
CONECT 2717 2716 2718
CONECT 2718 2717 2719
CONECT 2719 2718 2720
CONECT 2720 2719 2721
CONECT 2721 2720 2722
CONECT 2722 2721 2723
CONECT 2723 2722 2724
CONECT 2724 2723 2725
CONECT 2725 2724 2726
CONECT 2726 2725 2727
CONECT 2727 2726 2728
CONECT 2728 2727 2729
CONECT 2729 2728 2730
CONECT 2730 2729 2731
CONECT 2731 2730 2732
CONECT 2732 2731 2733
CONECT 2733 2732 2734
CONECT 2734 2733 2735
CONECT 2735 2734 2736
CONECT 2736 2735 2737
CONECT 2737 2736 2738
CONECT 2738 2737 2739
CONECT 2739 2738 2740
CONECT 2740 2739 2741
CONECT 2741 2740 2742
CONECT 2742 2741 2743
CONECT 2743 2742 2744
CONECT 2744 2743 2745
CONECT 2745 2744 2746
CONECT 2746 2745 2747
CONECT 2747 2746 2748
CONECT 2748 2747 2749
CONECT 2749 2748 2750
CONECT 2750 2749 2751
CONECT 2751 2750 2752
CONECT 2752 2751 2753
CONECT 2753 2752 2754
CONECT 2754 2753 2755
CONECT 2755 2754 2756
CONECT 2756 2755 2757
CONECT 2757 2756 2758
CONECT 2758 2757 2759
CONECT 2759 2758 2760
CONECT 2760 2759 2761
CONECT 2761 2760 2762
CONECT 2762 2761 2763
CONECT 2763 2762 2764
CONECT 2764 2763 2765
CONECT 2765 2764 2766
CONECT 2766 2765 2767
CONECT 2767 2766 2768
CONECT 2768 2767 2769
CONECT 2769 2768 2770
CONECT 2770 2769 2771
CONECT 2771 2770 2772
CONECT 2772 2771 2773
CONECT 2773 2772 2774
CONECT 2774 2773 2775
CONECT 2775 2774 2776
CONECT 2776 2775 2777
CONECT 2777 2776 2778
CONECT 2778 2777 2779
CONECT 2779 2778 2780
CONECT 2780 2779 2781
CONECT 2781 2780 2782
CONECT 2782 2781 2783
CONECT 2783 2782 2784
CONECT 2784 2783 2785
CONECT 2785 2784 2786
CONECT 2786 2785 2787
CONECT 2787 2786 2788
CONECT 2788 2787 2789
CONECT 2789 2788 2790
CONECT 2790 2789 2791
CONECT 2791 2790 2792
CONECT 2792 2791 2793
CONECT 2793 2792 2794
CONECT 2794 2793 2795
CONECT 2795 2794 2796
CONECT 2796 2795 2797
CONECT 2797 2796 2798
CONECT 2798 2797 2799
CONECT 2799 2798 2800
CONECT 2800 2799 2801
CONECT 2801 2800 2802
CONECT 2802 2801 2803
CONECT 2803 2802 2804
CONECT 2804 2803 2805
CONECT 2805 2804 2806
CONECT 2806 2805 2807
CONECT 2807 2806 2808
CONECT 2808 2807 2809
CONECT 2809 2808 2810
CONECT 2810 2809 2811
CONECT 2811 2810 2812
CONECT 2812 2811 2813
CONECT 2813 2812 2814
CONECT 2814 2813 2815
CONECT 2815 2814 2816
CONECT 2816 2815 2817
CONECT 2817 2816 2818
CONECT 2818 2817 2819
CONECT 2819 2818 2820
CONECT 2820 2819 2821
CONECT 2821 2820 2822
CONECT 2822 2821 2823
CONECT 2823 2822 2824
CONECT 2824 2823 2825
CONECT 2825 2824 2826
CONECT 2826 2825 2827
CONECT 2827 2826 2828
CONECT 2828 2827 2829
CONECT 2829 2828 2830
CONECT 2830 2829 2831
CONECT 2831 2830 2832
CONECT 2832 2831 2833
CONECT 2833 2832 2834
CONECT 2834 2833 2835
CONECT 2835 2834 2836
CONECT 2836 2835 2837
CONECT 2837 2836 2838
CONECT 2838 2837 2839
CONECT 2839 2838 2840
CONECT 2840 2839 2841
CONECT 2841 2840 2842
CONECT 2842 2841 2843
CONECT 2843 2842 2844
CONECT 2844 2843 2845
CONECT 2845 2844 2846
CONECT 2846 2845 2847
CONECT 2847 2846 2848
CONECT 2848 2847 2849
CONECT 2849 2848 2850
CONECT 2850 2849 2851
CONECT 2851 2850 2852
CONECT 2852 2851 2853
CONECT 2853 2852 2854
CONECT 2854 2853 2855
CONECT 2855 2854 2856
CONECT 2856 2855 2857
CONECT 2857 2856 2858
CONECT 2858 2857 2859
CONECT 2859 2858 2860
CONECT 2860 2859 2861
CONECT 2861 2860 2862
CONECT 2862 2861 2863
CONECT 2863 2862 2864
CONECT 2864 2863 2865
CONECT 2865 2864 2866
CONECT 2866 2865 2867
CONECT 2867 2866 2868
CONECT 2868 2867 2869
CONECT 2869 2868 2870
CONECT 2870 2869 2871
CONECT 2871 2870 2872
CONECT 2872 2871 2873
CONECT 2873 2872 2874
CONECT 2874 2873 2875
CONECT 2875 2874 2876
CONECT 2876 2875 2877
CONECT 2877 2876 2878
CONECT 2878 2877 2879
CONECT 2879 2878 2880
CONECT 2880 2879 2881
CONECT 2881 2880 2882
CONECT 2882 2881 2883
CONECT 2883 2882 2884
CONECT 2884 2883 2885
CONECT 2885 2884 2886
CONECT 2886 2885 2887
CONECT 2887 2886 2888
CONECT 2888 2887 2889
CONECT 2889 2888 2890
CONECT 2890 2889 2891
CONECT 2891 2890 2892
CONECT 2892 2891 2893
CONECT 2893 2892 2894
CONECT 2894 2893 2895
CONECT 2895 2894 2896
CONECT 2896 2895 2897
CONECT 2897 2896 2898
CONECT 2898 2897 2899
CONECT 2899 2898 2900
CONECT 2900 2899 2901
CONECT 2901 2900 2902
CONECT 2902 2901 2903
CONECT 2903 2902 2904
CONECT 2904 2903 2905
CONECT 2905 2904 2906
CONECT 2906 2905 2907
CONECT 2907 2906 2908
CONECT 2908 2907 2909
CONECT 2909 2908 2910
CONECT 2910 2909 2911
CONECT 2911 2910 2912
CONECT 2912 2911 2913
CONECT 2913 2912 2914
CONECT 2914 2913 2915
CONECT 2915 2914 2916
CONECT 2916 2915 2917
CONECT 2917 2916 2918
CONECT 2918 2917 2919
CONECT 2919 2918 2920
CONECT 2920 2919 2921
CONECT 2921 2920 2922
CONECT 2922 2921 2923
CONECT 2923 2922 2924
CONECT 2924 2923 2925
CONECT 2925 2924 2926
CONECT 2926 2925 2927
CONECT 2927 2926 2928
CONECT 2928 2927 2929
CONECT 2929 2928 2930
CONECT 2930 2929 2931
CONECT 2931 2930 2932
CONECT 2932 2931 2933
CONECT 2933 2932 2934
CONECT 2934 2933 2935
CONECT 2935 2934 2936
CONECT 2936 2935 2937
CONECT 2937 2936 2938
CONECT 2938 2937 2939
CONECT 2939 2938 2940
CONECT 2940 2939 2941
CONECT 2941 2940 2942
CONECT 2942 2941 2943
CONECT 2943 2942 2944
CONECT 2944 2943 2945
CONECT 2945 2944 2946
CONECT 2946 2945 2947
CONECT 2947 2946 2948
CONECT 2948 2947 2949
CONECT 2949 2948 2950
CONECT 2950 2949 2951
CONECT 2951 2950 2952
CONECT 2952 2951 2953
CONECT 2953 2952 2954
CONECT 2954 2953 2955
CONECT 2955 2954 2956
CONECT 2956 2955 2957
CONECT 2957 2956 2958
CONECT 2958 2957 2959
CONECT 2959 2958 2960
CONECT 2960 2959 2961
CONECT 2961 2960 2962
CONECT 2962 2961 2963
CONECT 2963 2962 2964
CONECT 2964 2963 2965
CONECT 2965 2964 2966
CONECT 2966 2965 2967
CONECT 2967 2966 2968
CONECT 2968 2967 2969
CONECT 2969 2968 2970
CONECT 2970 2969 2971
CONECT 2971 2970 2972
CONECT 2972 2971 2973
CONECT 2973 2972 2974
CONECT 2974 2973 2975
CONECT 2975 2974 2976
CONECT 2976 2975 2977
CONECT 2977 2976 2978
CONECT 2978 2977 2979
CONECT 2979 2978 2980
CONECT 2980 2979 2981
CONECT 2981 2980 2982
CONECT 2982 2981 2983
CONECT 2983 2982 2984
CONECT 2984 2983 2985
CONECT 2985 2984 2986
CONECT 2986 2985 2987
CONECT 2987 2986 2988
CONECT 2988 2987 2989
CONECT 2989 2988 2990
CONECT 2990 2989 2991
CONECT 2991 2990 2992
CONECT 2992 2991 2993
CONECT 2993 2992 2994
CONECT 2994 2993 2995
CONECT 2995 2994 2996
CONECT 2996 2995 2997
CONECT 2997 2996 2998
CONECT 2998 2997 2999
CONECT 2999 2998 3000
CONECT 3000 2999 3001
CONECT 3001 3000 3002
CONECT 3002 3001 3003
CONECT 3003 3002 3004
CONECT 3004 3003 3005
CONECT 3005 3004 3006
CONECT 3006 3005 3007
CONECT 3007 3006 3008
CONECT 3008 3007 3009
CONECT 3009 3008 3010
CONECT 3010 3009 3011
CONECT 3011 3010 3012
CONECT 3012 3011 3013
CONECT 3013 3012 3014
CONECT 3014 3013 3015
CONECT 3015 3014 3016
CONECT 3016 3015 3017
CONECT 3017 3016 3018
CONECT 3018 3017 3019
CONECT 3019 3018 3020
CONECT 3020 3019 3021
CONECT 3021 3020 3022
CONECT 3022 3021 3023
CONECT 3023 3022 3024
CONECT 3024 3023 3025
CONECT 3025 3024 3026
CONECT 3026 3025 3027
CONECT 3027 3026 3028
CONECT 3028 3027 3029
CONECT 3029 3028 3030
CONECT 3030 3029 3031
CONECT 3031 3030 3032
CONECT 3032 3031 3033
CONECT 3033 3032 3034
CONECT 3034 3033 3035
CONECT 3035 3034 3036
CONECT 3036 3035 3037
CONECT 3037 3036 3038
CONECT 3038 3037 3039
CONECT 3039 3038 3040
CONECT 3040 3039 3041
CONECT 3041 3040 3042
CONECT 3042 3041 3043
CONECT 3043 3042 3044
CONECT 3044 3043 3045
CONECT 3045 3044 3046
CONECT 3046 3045 3047
CONECT 3047 3046 3048
CONECT 3048 3047 3049
CONECT 3049 3048 3050
CONECT 3050 3049 3051
CONECT 3051 3050 3052
CONECT 3052 3051 3053
CONECT 3053 3052 3054
CONECT 3054 3053 3055
CONECT 3055 3054 3056
CONECT 3056 3055 3057
CONECT 3057 3056 3058
CONECT 3058 3057 3059
CONECT 3059 3058 3060
CONECT 3060 3059 3061
CONECT 3061 3060 3062
CONECT 3062 3061 3063
CONECT 3063 3062 3064
CONECT 3064 3063 3065
CONECT 3065 3064 3066
CONECT 3066 3065 3067
CONECT 3067 3066 3068
CONECT 3068 3067 3069
CONECT 3069 3068 3070
CONECT 3070 3069 3071
CONECT 3071 3070 3072
CONECT 3072 3071 3073
CONECT 3073 3072 3074
CONECT 3074 3073 3075
CONECT 3075 3074 3076
CONECT 3076 3075 3077
CONECT 3077 3076 3078
CONECT 3078 3077 3079
CONECT 3079 3078 3080
CONECT 3080 3079 3081
CONECT 3081 3080 3082
CONECT 3082 3081 3083
CONECT 3083 3082 3084
CONECT 3084 3083 3085
CONECT 3085 3084 3086
CONECT 3086 3085 3087
CONECT 3087 3086 3088
CONECT 3088 3087 3089
CONECT 3089 3088 3090
CONECT 3090 3089 3091
CONECT 3091 3090 3092
CONECT 3092 3091 3093
CONECT 3093 3092 3094
CONECT 3094 3093 3095
CONECT 3095 3094 3096
CONECT 3096 3095 3097
CONECT 3097 3096 3098
CONECT 3098 3097 3099
CONECT 3099 3098 3100
CONECT 3100 3099 3101
CONECT 3101 3100 3102
CONECT 3102 3101 3103
CONECT 3103 3102 3104
CONECT 3104 3103 3105
CONECT 3105 3104 3106
CONECT 3106 3105 3107
CONECT 3107 3106 3108
CONECT 3108 3107 3109
CONECT 3109 3108 3110
CONECT 3110 3109 3111
CONECT 3111 3110 3112
CONECT 3112 3111 3113
CONECT 3113 3112 3114
CONECT 3114 3113 3115
CONECT 3115 3114 3116
CONECT 3116 3115 3117
CONECT 3117 3116 3118
CONECT 3118 3117 3119
CONECT 3119 3118 3120
CONECT 3120 3119 3121
CONECT 3121 3120 3122
CONECT 3122 3121 3123
CONECT 3123 3122 3124
CONECT 3124 3123 3125
CONECT 3125 3124 3126
CONECT 3126 3125 3127
CONECT 3127 3126 3128
CONECT 3128 3127 3129
CONECT 3129 3128 3130
CONECT 3130 3129 3131
CONECT 3131 3130 3132
CONECT 3132 3131 3133
CONECT 3133 3132 3134
CONECT 3134 3133 3135
CONECT 3135 3134 3136
CONECT 3136 3135 3137
CONECT 3137 3136 3138
CONECT 3138 3137 3139
CONECT 3139 3138 3140
CONECT 3140 3139 3141
CONECT 3141 3140 3142
CONECT 3142 3141 3143
CONECT 3143 3142 3144
CONECT 3144 3143 3145
CONECT 3145 3144 3146
CONECT 3146 3145 3147
CONECT 3147 3146 3148
CONECT 3148 3147 3149
CONECT 3149 3148 3150
CONECT 3150 3149 3151
CONECT 3151 3150 3152
CONECT 3152 3151 3153
CONECT 3153 3152 3154
CONECT 3154 3153 3155
CONECT 3155 3154 3156
CONECT 3156 3155 3157
CONECT 3157 3156 3158
CONECT 3158 3157 3159
CONECT 3159 3158 3160
CONECT 3160 3159 3161
CONECT 3161 3160 3162
CONECT 3162 3161 3163
CONECT 3163 3162 3164
CONECT 3164 3163 3165
CONECT 3165 3164 3166
CONECT 3166 3165 3167
CONECT 3167 3166 3168
CONECT 3168 3167 3169
CONECT 3169 3168 3170
CONECT 3170 3169 3171
CONECT 3171 3170 3172
CONECT 3172 3171 3173
CONECT 3173 3172 3174
CONECT 3174 3173 3175
CONECT 3175 3174 3176
CONECT 3176 3175 3177
CONECT 3177 3176 3178
CONECT 3178 3177 3179
CONECT 3179 3178 3180
CONECT 3180 3179 3181
CONECT 3181 3180 3182
CONECT 3182 3181 3183
CONECT 3183 3182 3184
CONECT 3184 3183 3185
CONECT 3185 3184 3186
CONECT 3186 3185 3187
CONECT 3187 3186 3188
CONECT 3188 3187 3189
CONECT 3189 3188 3190
CONECT 3190 3189 3191
CONECT 3191 3190 3192
CONECT 3192 3191 3193
CONECT 3193 3192 3194
CONECT 3194 3193 3195
CONECT 3195 3194 3196
CONECT 3196 3195 3197
CONECT 3197 3196 3198
CONECT 3198 3197 3199
CONECT 3199 3198 3200
CONECT 3200 3199 3201
CONECT 3201 3200 3202
CONECT 3202 3201 3203
CONECT 3203 3202 3204
CONECT 3204 3203 3205
CONECT 3205 3204 3206
CONECT 3206 3205 3207
CONECT 3207 3206 3208
CONECT 3208 3207 3209
CONECT 3209 3208 3210
CONECT 3210 3209 3211
CONECT 3211 3210 3212
CONECT 3212 3211 3213
CONECT 3213 3212 3214
CONECT 3214 3213 3215
CONECT 3215 3214 3216
CONECT 3216 3215 3217
CONECT 3217 3216 3218
CONECT 3218 3217 3219
CONECT 3219 3218 3220
CONECT 3220 3219 3221
CONECT 3221 3220 3222
CONECT 3222 3221 3223
CONECT 3223 3222 3224
CONECT 3224 3223 3225
CONECT 3225 3224 3226
CONECT 3226 3225 3227
CONECT 3227 3226 3228
CONECT 3228 3227 3229
CONECT 3229 3228 3230
CONECT 3230 3229 3231
CONECT 3231 3230 3232
CONECT 3232 3231 3233
CONECT 3233 3232 3234
CONECT 3234 3233 3235
CONECT 3235 3234 3236
CONECT 3236 3235 3237
CONECT 3237 3236 3238
CONECT 3238 3237 3239
CONECT 3239 3238 3240
CONECT 3240 3239 3241
CONECT 3241 3240 3242
CONECT 3242 3241 3243
CONECT 3243 3242 3244
CONECT 3244 3243 3245
CONECT 3245 3244 3246
CONECT 3246 3245 3247
CONECT 3247 3246 3248
CONECT 3248 3247 3249
CONECT 3249 3248 3250
CONECT 3250 3249 3251
CONECT 3251 3250 3252
CONECT 3252 3251 3253
CONECT 3253 3252 3254
CONECT 3254 3253 3255
CONECT 3255 3254 3256
CONECT 3256 3255 3257
CONECT 3257 3256 3258
CONECT 3258 3257 3259
CONECT 3259 3258 3260
CONECT 3260 3259 3261
CONECT 3261 3260 3262
CONECT 3262 3261 3263
CONECT 3263 3262 3264
CONECT 3264 3263 3265
CONECT 3265 3264 3266
CONECT 3266 3265 3267
CONECT 3267 3266 3268
CONECT 3268 3267 3269
CONECT 3269 3268 3270
CONECT 3270 3269 3271
CONECT 3271 3270 3272
CONECT 3272 3271 3273
CONECT 3273 3272 3274
CONECT 3274 3273 3275
CONECT 3275 3274 3276
CONECT 3276 3275 3277
CONECT 3277 3276 3278
CONECT 3278 3277 3279
CONECT 3279 3278 3280
CONECT 3280 3279 3281
CONECT 3281 3280 3282
CONECT 3282 3281 3283
CONECT 3283 3282 3284
CONECT 3284 3283 3285
CONECT 3285 3284 3286
CONECT 3286 3285 3287
CONECT 3287 3286 3288
CONECT 3288 3287 3289
CONECT 3289 3288 3290
CONECT 3290 3289 3291
CONECT 3291 3290 3292
CONECT 3292 3291 3293
CONECT 3293 3292 3294
CONECT 3294 3293 3295
CONECT 3295 3294 3296
CONECT 3296 3295 3297
CONECT 3297 3296 3298
CONECT 3298 3297 3299
CONECT 3299 3298 3300
CONECT 3300 3299 3301
CONECT 3301 3300 3302
CONECT 3302 3301 3303
CONECT 3303 3302 3304
CONECT 3304 3303 3305
CONECT 3305 3304 3306
CONECT 3306 3305 3307
CONECT 3307 3306 3308
CONECT 3308 3307 3309
CONECT 3309 3308 3310
CONECT 3310 3309 3311
CONECT 3311 3310 3312
CONECT 3312 3311 3313
CONECT 3313 3312 3314
CONECT 3314 3313 3315
CONECT 3315 3314 3316
CONECT 3316 3315 3317
CONECT 3317 3316 3318
CONECT 3318 3317 3319
CONECT 3319 3318 3320
CONECT 3320 3319 3321
CONECT 3321 3320 3322
CONECT 3322 3321 3323
CONECT 3323 3322 3324
CONECT 3324 3323 3325
CONECT 3325 3324 3326
CONECT 3326 3325 3327
CONECT 3327 3326 3328
CONECT 3328 3327 3329
CONECT 3329 3328 3330
CONECT 3330 3329 3331
CONECT 3331 3330
