# Supplementary material for: Super-resolution visualization of chromatin loop folding in human lymphoblastoid cells using interferometric photoactivated localization microscopy
Source: Sci Rep. 2022 May 20;12:8582. doi: 10.1038/s41598-022-12568-9 (PMC9122977; doi:10.1038/s41598-022-12568-9)
Supplement: Supplementary file 2 — Supplementary Information 2. [file 41598_2022_12568_MOESM2_ESM.zip › ChromoLooping-main/data/3d_models/image11_smooth3331.pdb]

ATOM      1  B   BEA A   1    1058.680  67.960 281.878  0.00  0.00           C
ATOM      2  B   BEA A   2    1059.907  69.774 282.058  0.00  0.00           C
ATOM      3  B   BEA A   3    1061.255  71.758 282.243  0.00  0.00           C
ATOM      4  B   BEA A   4    1062.298  73.284 282.377  0.00  0.00           C
ATOM      5  B   BEA A   5    1063.603  75.186 282.533  0.00  0.00           C
ATOM      6  B   BEA A   6    1066.146  78.861 282.799  0.00  0.00           C
ATOM      7  B   BEA A   7    1067.384  80.635 282.910  0.00  0.00           C
ATOM      8  B   BEA A   8    1068.598  82.366 283.007  0.00  0.00           C
ATOM      9  B   BEA A   9    1069.790  84.056 283.090  0.00  0.00           C
ATOM     10  B   BEA A  10    1071.229  86.083 283.176  0.00  0.00           C
ATOM     11  B   BEA A  11    1073.759  89.616 283.284  0.00  0.00           C
ATOM     12  B   BEA A  12    1075.119  91.496 283.319  0.00  0.00           C
ATOM     13  B   BEA A  13    1076.189  92.967 283.336  0.00  0.00           C
ATOM     14  B   BEA A  14    1077.497  94.753 283.342  0.00  0.00           C
ATOM     15  B   BEA A  15    1079.034  96.837 283.330  0.00  0.00           C
ATOM     16  B   BEA A  16    1080.284  98.520 283.304  0.00  0.00           C
ATOM     17  B   BEA A  17    1082.953 102.074 283.200  0.00  0.00           C
ATOM     18  B   BEA A  18    1084.119 103.609 283.133  0.00  0.00           C
ATOM     19  B   BEA A  19    1085.503 105.419 283.037  0.00  0.00           C
ATOM     20  B   BEA A  20    1086.856 107.173 282.924  0.00  0.00           C
ATOM     21  B   BEA A  21    1088.176 108.871 282.796  0.00  0.00           C
ATOM     22  B   BEA A  22    1089.703 110.817 282.625  0.00  0.00           C
ATOM     23  B   BEA A  23    1092.413 114.223 282.261  0.00  0.00           C
ATOM     24  B   BEA A  24    1093.600 115.696 282.076  0.00  0.00           C
ATOM     25  B   BEA A  25    1094.985 117.397 281.841  0.00  0.00           C
ATOM     26  B   BEA A  26    1096.559 119.311 281.547  0.00  0.00           C
ATOM     27  B   BEA A  27    1099.138 122.399 281.001  0.00  0.00           C
ATOM     28  B   BEA A  28    1100.591 124.111 280.658  0.00  0.00           C
ATOM     29  B   BEA A  29    1102.003 125.754 280.299  0.00  0.00           C
ATOM     30  B   BEA A  30    1103.586 127.573 279.866  0.00  0.00           C
ATOM     31  B   BEA A  31    1104.911 129.077 279.478  0.00  0.00           C
ATOM     32  B   BEA A  32    1106.403 130.747 279.013  0.00  0.00           C
ATOM     33  B   BEA A  33    1107.848 132.342 278.532  0.00  0.00           C
ATOM     34  B   BEA A  34    1110.598 135.315 277.534  0.00  0.00           C
ATOM     35  B   BEA A  35    1112.100 136.902 276.941  0.00  0.00           C
ATOM     36  B   BEA A  36    1113.550 138.409 276.334  0.00  0.00           C
ATOM     37  B   BEA A  37    1115.139 140.030 275.630  0.00  0.00           C
ATOM     38  B   BEA A  38    1116.486 141.378 275.000  0.00  0.00           C
ATOM     39  B   BEA A  39    1119.570 144.376 273.436  0.00  0.00           C
ATOM     40  B   BEA A  40    1122.423 147.031 271.831  0.00  0.00           C
ATOM     41  B   BEA A  41    1124.021 148.463 270.860  0.00  0.00           C
ATOM     42  B   BEA A  42    1125.554 149.800 269.877  0.00  0.00           C
ATOM     43  B   BEA A  43    1127.023 151.046 268.886  0.00  0.00           C
ATOM     44  B   BEA A  44    1129.934 153.401 266.771  0.00  0.00           C
ATOM     45  B   BEA A  45    1132.895 155.632 264.394  0.00  0.00           C
ATOM     46  B   BEA A  46    1134.350 156.662 263.136  0.00  0.00           C
ATOM     47  B   BEA A  47    1137.339 158.627 260.342  0.00  0.00           C
ATOM     48  B   BEA A  48    1138.730 159.467 258.938  0.00  0.00           C
ATOM     49  B   BEA A  49    1140.057 160.220 257.531  0.00  0.00           C
ATOM     50  B   BEA A  50    1141.447 160.955 255.981  0.00  0.00           C
ATOM     51  B   BEA A  51    1142.890 161.656 254.282  0.00  0.00           C
ATOM     52  B   BEA A  52    1144.148 162.209 252.721  0.00  0.00           C
ATOM     53  B   BEA A  53    1145.459 162.726 251.009  0.00  0.00           C
ATOM     54  B   BEA A  54    1146.706 163.155 249.291  0.00  0.00           C
ATOM     55  B   BEA A  55    1147.996 163.528 247.412  0.00  0.00           C
ATOM     56  B   BEA A  56    1149.121 163.790 245.680  0.00  0.00           C
ATOM     57  B   BEA A  57    1150.287 163.992 243.783  0.00  0.00           C
ATOM     58  B   BEA A  58    1151.394 164.110 241.877  0.00  0.00           C
ATOM     59  B   BEA A  59    1152.443 164.149 239.961  0.00  0.00           C
ATOM     60  B   BEA A  60    1153.437 164.111 238.035  0.00  0.00           C
ATOM     61  B   BEA A  61    1154.456 163.986 235.936  0.00  0.00           C
ATOM     62  B   BEA A  62    1155.341 163.798 233.989  0.00  0.00           C
ATOM     63  B   BEA A  63    1156.176 163.540 232.032  0.00  0.00           C
ATOM     64  B   BEA A  64    1157.027 163.184 229.900  0.00  0.00           C
ATOM     65  B   BEA A  65    1157.760 162.788 227.924  0.00  0.00           C
ATOM     66  B   BEA A  66    1158.446 162.329 225.940  0.00  0.00           C
ATOM     67  B   BEA A  67    1159.085 161.808 223.950  0.00  0.00           C
ATOM     68  B   BEA A  68    1159.724 161.175 221.785  0.00  0.00           C
ATOM     69  B   BEA A  69    1160.264 160.530 219.784  0.00  0.00           C
ATOM     70  B   BEA A  70    1160.758 159.827 217.780  0.00  0.00           C
ATOM     71  B   BEA A  71    1161.205 159.070 215.776  0.00  0.00           C
ATOM     72  B   BEA A  72    1161.604 158.259 213.772  0.00  0.00           C
ATOM     73  B   BEA A  73    1161.957 157.395 211.771  0.00  0.00           C
ATOM     74  B   BEA A  74    1162.263 156.482 209.776  0.00  0.00           C
ATOM     75  B   BEA A  75    1162.733 154.515 205.812  0.00  0.00           C
ATOM     76  B   BEA A  76    1162.886 153.554 204.010  0.00  0.00           C
ATOM     77  B   BEA A  77    1163.008 152.466 202.060  0.00  0.00           C
ATOM     78  B   BEA A  78    1163.083 151.340 200.129  0.00  0.00           C
ATOM     79  B   BEA A  79    1163.112 150.178 198.218  0.00  0.00           C
ATOM     80  B   BEA A  80    1163.094 148.982 196.331  0.00  0.00           C
ATOM     81  B   BEA A  81    1163.038 147.858 194.623  0.00  0.00           C
ATOM     82  B   BEA A  82    1162.934 146.606 192.789  0.00  0.00           C
ATOM     83  B   BEA A  83    1162.785 145.330 190.987  0.00  0.00           C
ATOM     84  B   BEA A  84    1162.592 144.031 189.219  0.00  0.00           C
ATOM     85  B   BEA A  85    1162.356 142.712 187.489  0.00  0.00           C
ATOM     86  B   BEA A  86    1162.078 141.378 185.798  0.00  0.00           C
ATOM     87  B   BEA A  87    1161.730 139.917 184.012  0.00  0.00           C
ATOM     88  B   BEA A  88    1161.367 138.559 182.411  0.00  0.00           C
ATOM     89  B   BEA A  89    1160.929 137.078 180.726  0.00  0.00           C
ATOM     90  B   BEA A  90    1160.486 135.709 179.225  0.00  0.00           C
ATOM     91  B   BEA A  91    1159.964 134.222 177.651  0.00  0.00           C
ATOM     92  B   BEA A  92    1159.400 132.737 176.138  0.00  0.00           C
ATOM     93  B   BEA A  93    1158.797 131.257 174.688  0.00  0.00           C
ATOM     94  B   BEA A  94    1158.102 129.667 173.192  0.00  0.00           C
ATOM     95  B   BEA A  95    1157.364 128.089 171.772  0.00  0.00           C
ATOM     96  B   BEA A  96    1156.585 126.527 170.428  0.00  0.00           C
ATOM     97  B   BEA A  97    1155.769 124.985 169.163  0.00  0.00           C
ATOM     98  B   BEA A  98    1154.917 123.467 167.977  0.00  0.00           C
ATOM     99  B   BEA A  99    1153.959 121.857 166.786  0.00  0.00           C
ATOM    100  B   BEA A 100    1152.964 120.278 165.687  0.00  0.00           C
ATOM    101  B   BEA A 101    1151.855 118.618 164.606  0.00  0.00           C
ATOM    102  B   BEA A 102    1148.208 113.779 161.934  0.00  0.00           C
ATOM    103  B   BEA A 103    1146.857 112.186 161.228  0.00  0.00           C
ATOM    104  B   BEA A 104    1145.466 110.646 160.637  0.00  0.00           C
ATOM    105  B   BEA A 105    1143.934 109.054 160.130  0.00  0.00           C
ATOM    106  B   BEA A 106    1142.461 107.620 159.775  0.00  0.00           C
ATOM    107  B   BEA A 107    1140.836 106.140 159.521  0.00  0.00           C
ATOM    108  B   BEA A 108    1139.158 104.717 159.398  0.00  0.00           C
ATOM    109  B   BEA A 109    1135.622 102.036 159.565  0.00  0.00           C
ATOM    110  B   BEA A 110    1133.875 100.861 159.840  0.00  0.00           C
ATOM    111  B   BEA A 111    1131.954  99.701 160.180  0.00  0.00           C
ATOM    112  B   BEA A 112    1130.025  98.727 160.353  0.00  0.00           C
ATOM    113  B   BEA A 113    1127.959  97.942 160.149  0.00  0.00           C
ATOM    114  B   BEA A 114    1125.983  97.410 159.542  0.00  0.00           C
ATOM    115  B   BEA A 115    1123.979  97.021 158.554  0.00  0.00           C
ATOM    116  B   BEA A 116    1122.129  96.746 157.315  0.00  0.00           C
ATOM    117  B   BEA A 117    1120.486  96.525 155.929  0.00  0.00           C
ATOM    118  B   BEA A 118    1118.984  96.298 154.381  0.00  0.00           C
ATOM    119  B   BEA A 119    1116.434  95.635 150.797  0.00  0.00           C
ATOM    120  B   BEA A 120    1115.472  95.198 148.905  0.00  0.00           C
ATOM    121  B   BEA A 121    1114.678  94.694 146.939  0.00  0.00           C
ATOM    122  B   BEA A 122    1114.034  94.126 144.898  0.00  0.00           C
ATOM    123  B   BEA A 123    1113.552  93.542 142.930  0.00  0.00           C
ATOM    124  B   BEA A 124    1113.150  92.859 140.758  0.00  0.00           C
ATOM    125  B   BEA A 125    1112.866  92.175 138.683  0.00  0.00           C
ATOM    126  B   BEA A 126    1112.516  90.749 134.596  0.00  0.00           C
ATOM    127  B   BEA A 127    1112.408  89.969 132.468  0.00  0.00           C
ATOM    128  B   BEA A 128    1112.331  89.229 130.503  0.00  0.00           C
ATOM    129  B   BEA A 129    1112.259  88.426 128.423  0.00  0.00           C
ATOM    130  B   BEA A 130    1112.182  87.625 126.395  0.00  0.00           C
ATOM    131  B   BEA A 131    1112.075  86.778 124.297  0.00  0.00           C
ATOM    132  B   BEA A 132    1111.927  85.953 122.294  0.00  0.00           C
ATOM    133  B   BEA A 133    1111.707  85.104 120.273  0.00  0.00           C
ATOM    134  B   BEA A 134    1111.388  84.245 118.265  0.00  0.00           C
ATOM    135  B   BEA A 135    1110.938  83.390 116.302  0.00  0.00           C
ATOM    136  B   BEA A 136    1110.324  82.552 114.414  0.00  0.00           C
ATOM    137  B   BEA A 137    1109.453  81.696 112.520  0.00  0.00           C
ATOM    138  B   BEA A 138    1108.367  80.925 110.849  0.00  0.00           C
ATOM    139  B   BEA A 139    1106.958  80.188 109.280  0.00  0.00           C
ATOM    140  B   BEA A 140    1105.366  79.546 107.943  0.00  0.00           C
ATOM    141  B   BEA A 141    1103.618  78.982 106.785  0.00  0.00           C
ATOM    142  B   BEA A 142    1101.739  78.484 105.773  0.00  0.00           C
ATOM    143  B   BEA A 143    1097.717  77.655 104.099  0.00  0.00           C
ATOM    144  B   BEA A 144    1095.642  77.315 103.403  0.00  0.00           C
ATOM    145  B   BEA A 145    1093.570  77.017 102.781  0.00  0.00           C
ATOM    146  B   BEA A 146    1091.384  76.739 102.182  0.00  0.00           C
ATOM    147  B   BEA A 147    1089.255  76.497 101.637  0.00  0.00           C
ATOM    148  B   BEA A 148    1087.211  76.288 101.137  0.00  0.00           C
ATOM    149  B   BEA A 149    1082.993  75.909 100.129  0.00  0.00           C
ATOM    150  B   BEA A 150    1080.853  75.737  99.610  0.00  0.00           C
ATOM    151  B   BEA A 151    1078.717  75.576  99.071  0.00  0.00           C
ATOM    152  B   BEA A 152    1076.600  75.423  98.507  0.00  0.00           C
ATOM    153  B   BEA A 153    1074.519  75.277  97.912  0.00  0.00           C
ATOM    154  B   BEA A 154    1072.338  75.127  97.231  0.00  0.00           C
ATOM    155  B   BEA A 155    1070.231  74.981  96.501  0.00  0.00           C
ATOM    156  B   BEA A 156    1068.212  74.836  95.716  0.00  0.00           C
ATOM    157  B   BEA A 157    1066.293  74.693  94.874  0.00  0.00           C
ATOM    158  B   BEA A 158    1064.223  74.525  93.829  0.00  0.00           C
ATOM    159  B   BEA A 159    1062.420  74.364  92.772  0.00  0.00           C
ATOM    160  B   BEA A 160    1060.634  74.185  91.547  0.00  0.00           C
ATOM    161  B   BEA A 161    1058.871  73.987  90.134  0.00  0.00           C
ATOM    162  B   BEA A 162    1057.235  73.785  88.615  0.00  0.00           C
ATOM    163  B   BEA A 163    1055.807  73.593  87.098  0.00  0.00           C
ATOM    164  B   BEA A 164    1053.038  73.183  83.555  0.00  0.00           C
ATOM    165  B   BEA A 165    1051.858  72.995  81.757  0.00  0.00           C
ATOM    166  B   BEA A 166    1050.743  72.815  79.873  0.00  0.00           C
ATOM    167  B   BEA A 167    1049.689  72.643  77.906  0.00  0.00           C
ATOM    168  B   BEA A 168    1048.755  72.493  75.998  0.00  0.00           C
ATOM    169  B   BEA A 169    1047.865  72.357  74.025  0.00  0.00           C
ATOM    170  B   BEA A 170    1047.017  72.237  71.995  0.00  0.00           C
ATOM    171  B   BEA A 171    1046.206  72.136  69.914  0.00  0.00           C
ATOM    172  B   BEA A 172    1045.428  72.057  67.790  0.00  0.00           C
ATOM    173  B   BEA A 173    1044.730  72.006  65.779  0.00  0.00           C
ATOM    174  B   BEA A 174    1044.053  71.978  63.745  0.00  0.00           C
ATOM    175  B   BEA A 175    1043.347  71.979  61.548  0.00  0.00           C
ATOM    176  B   BEA A 176    1042.702  72.009  59.491  0.00  0.00           C
ATOM    177  B   BEA A 177    1042.068  72.070  57.437  0.00  0.00           C
ATOM    178  B   BEA A 178    1041.394  72.171  55.245  0.00  0.00           C
ATOM    179  B   BEA A 179    1040.766  72.301  53.220  0.00  0.00           C
ATOM    180  B   BEA A 180    1039.408  72.703  48.970  0.00  0.00           C
ATOM    181  B   BEA A 181    1038.717  72.966  46.901  0.00  0.00           C
ATOM    182  B   BEA A 182    1038.018  73.270  44.868  0.00  0.00           C
ATOM    183  B   BEA A 183    1037.311  73.613  42.869  0.00  0.00           C
ATOM    184  B   BEA A 184    1036.546  74.023  40.768  0.00  0.00           C
ATOM    185  B   BEA A 185    1035.823  74.444  38.838  0.00  0.00           C
ATOM    186  B   BEA A 186    1035.039  74.936  36.806  0.00  0.00           C
ATOM    187  B   BEA A 187    1034.246  75.469  34.809  0.00  0.00           C
ATOM    188  B   BEA A 188    1032.629  76.655  30.910  0.00  0.00           C
ATOM    189  B   BEA A 189    1031.806  77.306  29.008  0.00  0.00           C
ATOM    190  B   BEA A 190    1030.915  78.044  27.010  0.00  0.00           C
ATOM    191  B   BEA A 191    1030.070  78.774  25.168  0.00  0.00           C
ATOM    192  B   BEA A 192    1029.214  79.542  23.354  0.00  0.00           C
ATOM    193  B   BEA A 193    1028.289  80.402  21.447  0.00  0.00           C
ATOM    194  B   BEA A 194    1027.410  81.246  19.688  0.00  0.00           C
ATOM    195  B   BEA A 195    1025.556  83.106  16.132  0.00  0.00           C
ATOM    196  B   BEA A 196    1024.641  84.060  14.449  0.00  0.00           C
ATOM    197  B   BEA A 197    1023.651  85.118  12.680  0.00  0.00           C
ATOM    198  B   BEA A 198    1022.710  86.147  11.047  0.00  0.00           C
ATOM    199  B   BEA A 199    1021.757  87.210   9.437  0.00  0.00           C
ATOM    200  B   BEA A 200    1020.725  88.385   7.744  0.00  0.00           C
ATOM    201  B   BEA A 201    1019.745  89.521   6.180  0.00  0.00           C
ATOM    202  B   BEA A 202    1018.751  90.693   4.639  0.00  0.00           C
ATOM    203  B   BEA A 203    1017.743  91.901   3.120  0.00  0.00           C
ATOM    204  B   BEA A 204    1016.721  93.143   1.623  0.00  0.00           C
ATOM    205  B   BEA A 205    1015.685  94.420   0.148  0.00  0.00           C
ATOM    206  B   BEA A 206    1014.634  95.733  -1.306  0.00  0.00           C
ATOM    207  B   BEA A 207    1013.569  97.080  -2.738  0.00  0.00           C
ATOM    208  B   BEA A 208    1012.561  98.370  -4.056  0.00  0.00           C
ATOM    209  B   BEA A 209    1011.466  99.786  -5.445  0.00  0.00           C
ATOM    210  B   BEA A 210    1010.430 101.140  -6.724  0.00  0.00           C
ATOM    211  B   BEA A 211    1009.306 102.622  -8.071  0.00  0.00           C
ATOM    212  B   BEA A 212    1008.241 104.039  -9.311  0.00  0.00           C
ATOM    213  B   BEA A 213    1007.161 105.487 -10.531  0.00  0.00           C
ATOM    214  B   BEA A 214    1006.068 106.965 -11.732  0.00  0.00           C
ATOM    215  B   BEA A 215    1004.960 108.474 -12.914  0.00  0.00           C
ATOM    216  B   BEA A 216    1003.838 110.013 -14.075  0.00  0.00           C
ATOM    217  B   BEA A 217    1000.542 114.587 -17.290  0.00  0.00           C
ATOM    218  B   BEA A 218     999.362 116.241 -18.373  0.00  0.00           C
ATOM    219  B   BEA A 219     998.248 117.811 -19.363  0.00  0.00           C
ATOM    220  B   BEA A 220     997.121 119.406 -20.336  0.00  0.00           C
ATOM    221  B   BEA A 221     995.980 121.027 -21.290  0.00  0.00           C
ATOM    222  B   BEA A 222     994.826 122.674 -22.224  0.00  0.00           C
ATOM    223  B   BEA A 223     992.560 125.922 -23.974  0.00  0.00           C
ATOM    224  B   BEA A 224     991.366 127.641 -24.852  0.00  0.00           C
ATOM    225  B   BEA A 225     990.243 129.262 -25.650  0.00  0.00           C
ATOM    226  B   BEA A 226     989.022 131.028 -26.489  0.00  0.00           C
ATOM    227  B   BEA A 227     986.714 134.378 -27.995  0.00  0.00           C
ATOM    228  B   BEA A 228     985.541 136.084 -28.721  0.00  0.00           C
ATOM    229  B   BEA A 229     984.356 137.810 -29.429  0.00  0.00           C
ATOM    230  B   BEA A 230     983.159 139.556 -30.118  0.00  0.00           C
ATOM    231  B   BEA A 231     981.950 141.321 -30.788  0.00  0.00           C
ATOM    232  B   BEA A 232     980.818 142.974 -31.391  0.00  0.00           C
ATOM    233  B   BEA A 233     979.586 144.776 -32.024  0.00  0.00           C
ATOM    234  B   BEA A 234     978.432 146.463 -32.593  0.00  0.00           C
ATOM    235  B   BEA A 235     977.176 148.300 -33.187  0.00  0.00           C
ATOM    236  B   BEA A 236     976.000 150.020 -33.720  0.00  0.00           C
ATOM    237  B   BEA A 237     974.813 151.755 -34.236  0.00  0.00           C
ATOM    238  B   BEA A 238     973.616 153.505 -34.734  0.00  0.00           C
ATOM    239  B   BEA A 239     972.408 155.270 -35.215  0.00  0.00           C
ATOM    240  B   BEA A 240     971.190 157.049 -35.677  0.00  0.00           C
ATOM    241  B   BEA A 241     969.961 158.841 -36.120  0.00  0.00           C
ATOM    242  B   BEA A 242     968.722 160.647 -36.546  0.00  0.00           C
ATOM    243  B   BEA A 243     967.473 162.466 -36.952  0.00  0.00           C
ATOM    244  B   BEA A 244     966.214 164.297 -37.339  0.00  0.00           C
ATOM    245  B   BEA A 245     965.041 166.000 -37.680  0.00  0.00           C
ATOM    246  B   BEA A 246     962.570 169.579 -38.337  0.00  0.00           C
ATOM    247  B   BEA A 247     961.271 171.455 -38.650  0.00  0.00           C
ATOM    248  B   BEA A 248     960.062 173.199 -38.922  0.00  0.00           C
ATOM    249  B   BEA A 249     958.843 174.952 -39.176  0.00  0.00           C
ATOM    250  B   BEA A 250     957.616 176.714 -39.414  0.00  0.00           C
ATOM    251  B   BEA A 251     956.281 178.627 -39.651  0.00  0.00           C
ATOM    252  B   BEA A 252     955.036 180.405 -39.852  0.00  0.00           C
ATOM    253  B   BEA A 253     953.783 182.190 -40.035  0.00  0.00           C
ATOM    254  B   BEA A 254     951.253 185.781 -40.349  0.00  0.00           C
ATOM    255  B   BEA A 255     949.975 187.586 -40.479  0.00  0.00           C
ATOM    256  B   BEA A 256     947.499 191.068 -40.677  0.00  0.00           C
ATOM    257  B   BEA A 257     946.198 192.889 -40.754  0.00  0.00           C
ATOM    258  B   BEA A 258     944.889 194.713 -40.812  0.00  0.00           C
ATOM    259  B   BEA A 259     943.573 196.542 -40.852  0.00  0.00           C
ATOM    260  B   BEA A 260     942.354 198.230 -40.872  0.00  0.00           C
ATOM    261  B   BEA A 261     941.023 200.065 -40.876  0.00  0.00           C
ATOM    262  B   BEA A 262     939.790 201.759 -40.863  0.00  0.00           C
ATOM    263  B   BEA A 263     937.199 205.297 -40.784  0.00  0.00           C
ATOM    264  B   BEA A 264     935.840 207.141 -40.715  0.00  0.00           C
ATOM    265  B   BEA A 265     934.581 208.841 -40.634  0.00  0.00           C
ATOM    266  B   BEA A 266     933.208 210.686 -40.529  0.00  0.00           C
ATOM    267  B   BEA A 267     931.937 212.387 -40.415  0.00  0.00           C
ATOM    268  B   BEA A 268     930.551 214.233 -40.272  0.00  0.00           C
ATOM    269  B   BEA A 269     929.267 215.934 -40.123  0.00  0.00           C
ATOM    270  B   BEA A 270     927.978 217.634 -39.958  0.00  0.00           C
ATOM    271  B   BEA A 271     926.573 219.476 -39.761  0.00  0.00           C
ATOM    272  B   BEA A 272     925.272 221.173 -39.561  0.00  0.00           C
ATOM    273  B   BEA A 273     923.966 222.869 -39.345  0.00  0.00           C
ATOM    274  B   BEA A 274     922.654 224.562 -39.112  0.00  0.00           C
ATOM    275  B   BEA A 275     921.225 226.395 -38.841  0.00  0.00           C
ATOM    276  B   BEA A 276     919.902 228.082 -38.573  0.00  0.00           C
ATOM    277  B   BEA A 277     917.241 231.447 -37.988  0.00  0.00           C
ATOM    278  B   BEA A 278     915.903 233.123 -37.670  0.00  0.00           C
ATOM    279  B   BEA A 279     914.447 234.935 -37.307  0.00  0.00           C
ATOM    280  B   BEA A 280     913.099 236.602 -36.954  0.00  0.00           C
ATOM    281  B   BEA A 281     911.746 238.264 -36.585  0.00  0.00           C
ATOM    282  B   BEA A 282     910.388 239.920 -36.198  0.00  0.00           C
ATOM    283  B   BEA A 283     909.026 241.571 -35.795  0.00  0.00           C
ATOM    284  B   BEA A 284     907.659 243.215 -35.375  0.00  0.00           C
ATOM    285  B   BEA A 285     906.288 244.853 -34.938  0.00  0.00           C
ATOM    286  B   BEA A 286     904.912 246.484 -34.484  0.00  0.00           C
ATOM    287  B   BEA A 287     903.532 248.108 -34.014  0.00  0.00           C
ATOM    288  B   BEA A 288     902.032 249.860 -33.485  0.00  0.00           C
ATOM    289  B   BEA A 289     900.644 251.468 -32.979  0.00  0.00           C
ATOM    290  B   BEA A 290     899.251 253.067 -32.457  0.00  0.00           C
ATOM    291  B   BEA A 291     897.854 254.659 -31.917  0.00  0.00           C
ATOM    292  B   BEA A 292     896.454 256.242 -31.361  0.00  0.00           C
ATOM    293  B   BEA A 293     895.049 257.815 -30.788  0.00  0.00           C
ATOM    294  B   BEA A 294     893.641 259.379 -30.198  0.00  0.00           C
ATOM    295  B   BEA A 295     892.229 260.934 -29.592  0.00  0.00           C
ATOM    296  B   BEA A 296     890.813 262.478 -28.968  0.00  0.00           C
ATOM    297  B   BEA A 297     889.393 264.012 -28.328  0.00  0.00           C
ATOM    298  B   BEA A 298     887.970 265.535 -27.671  0.00  0.00           C
ATOM    299  B   BEA A 299     886.544 267.048 -26.997  0.00  0.00           C
ATOM    300  B   BEA A 300     883.560 270.163 -25.540  0.00  0.00           C
ATOM    301  B   BEA A 301     882.123 271.640 -24.814  0.00  0.00           C
ATOM    302  B   BEA A 302     880.682 273.104 -24.072  0.00  0.00           C
ATOM    303  B   BEA A 303     879.238 274.557 -23.313  0.00  0.00           C
ATOM    304  B   BEA A 304     877.791 275.997 -22.537  0.00  0.00           C
ATOM    305  B   BEA A 305     876.341 277.423 -21.745  0.00  0.00           C
ATOM    306  B   BEA A 306     874.887 278.837 -20.935  0.00  0.00           C
ATOM    307  B   BEA A 307     873.430 280.237 -20.109  0.00  0.00           C
ATOM    308  B   BEA A 308     870.507 282.996 -18.406  0.00  0.00           C
ATOM    309  B   BEA A 309     869.040 284.355 -17.530  0.00  0.00           C
ATOM    310  B   BEA A 310     867.448 285.810 -16.561  0.00  0.00           C
ATOM    311  B   BEA A 311     865.975 287.138 -15.650  0.00  0.00           C
ATOM    312  B   BEA A 312     864.498 288.451 -14.721  0.00  0.00           C
ATOM    313  B   BEA A 313     861.537 291.030 -12.813  0.00  0.00           C
ATOM    314  B   BEA A 314     860.051 292.296 -11.834  0.00  0.00           C
ATOM    315  B   BEA A 315     858.562 293.546 -10.838  0.00  0.00           C
ATOM    316  B   BEA A 316     857.070 294.780  -9.824  0.00  0.00           C
ATOM    317  B   BEA A 317     855.575 295.998  -8.794  0.00  0.00           C
ATOM    318  B   BEA A 318     854.076 297.198  -7.746  0.00  0.00           C
ATOM    319  B   BEA A 319     852.574 298.382  -6.681  0.00  0.00           C
ATOM    320  B   BEA A 320     851.069 299.549  -5.599  0.00  0.00           C
ATOM    321  B   BEA A 321     849.561 300.698  -4.500  0.00  0.00           C
ATOM    322  B   BEA A 322     848.049 301.829  -3.383  0.00  0.00           C
ATOM    323  B   BEA A 323     846.533 302.943  -2.248  0.00  0.00           C
ATOM    324  B   BEA A 324     845.014 304.038  -1.096  0.00  0.00           C
ATOM    325  B   BEA A 325     843.491 305.115   0.074  0.00  0.00           C
ATOM    326  B   BEA A 326     841.965 306.173   1.262  0.00  0.00           C
ATOM    327  B   BEA A 327     838.901 308.233   3.692  0.00  0.00           C
ATOM    328  B   BEA A 328     837.363 309.233   4.934  0.00  0.00           C
ATOM    329  B   BEA A 329     834.275 311.175   7.474  0.00  0.00           C
ATOM    330  B   BEA A 330     832.725 312.116   8.772  0.00  0.00           C
ATOM    331  B   BEA A 331     831.170 313.036  10.089  0.00  0.00           C
ATOM    332  B   BEA A 332     829.740 313.862  11.314  0.00  0.00           C
ATOM    333  B   BEA A 333     826.611 315.604  14.039  0.00  0.00           C
ATOM    334  B   BEA A 334     825.040 316.444  15.429  0.00  0.00           C
ATOM    335  B   BEA A 335     823.596 317.198  16.721  0.00  0.00           C
ATOM    336  B   BEA A 336     822.018 318.000  18.146  0.00  0.00           C
ATOM    337  B   BEA A 337     818.983 319.483  20.930  0.00  0.00           C
ATOM    338  B   BEA A 338     817.525 320.167  22.286  0.00  0.00           C
ATOM    339  B   BEA A 339     815.936 320.894  23.779  0.00  0.00           C
ATOM    340  B   BEA A 340     811.411 322.848  28.112  0.00  0.00           C
ATOM    341  B   BEA A 341     809.942 323.447  29.544  0.00  0.00           C
ATOM    342  B   BEA A 342     808.341 324.081  31.119  0.00  0.00           C
ATOM    343  B   BEA A 343     806.869 324.646  32.581  0.00  0.00           C
ATOM    344  B   BEA A 344     805.395 325.195  34.056  0.00  0.00           C
ATOM    345  B   BEA A 345     803.920 325.728  35.546  0.00  0.00           C
ATOM    346  B   BEA A 346     802.443 326.246  37.049  0.00  0.00           C
ATOM    347  B   BEA A 347     800.837 326.790  38.699  0.00  0.00           C
ATOM    348  B   BEA A 348     799.360 327.273  40.230  0.00  0.00           C
ATOM    349  B   BEA A 349     797.882 327.741  41.773  0.00  0.00           C
ATOM    350  B   BEA A 350     796.404 328.193  43.330  0.00  0.00           C
ATOM    351  B   BEA A 351     794.926 328.629  44.899  0.00  0.00           C
ATOM    352  B   BEA A 352     793.449 329.050  46.480  0.00  0.00           C
ATOM    353  B   BEA A 353     791.972 329.455  48.073  0.00  0.00           C
ATOM    354  B   BEA A 354     790.496 329.844  49.678  0.00  0.00           C
ATOM    355  B   BEA A 355     789.021 330.217  51.294  0.00  0.00           C
ATOM    356  B   BEA A 356     787.675 330.545  52.781  0.00  0.00           C
ATOM    357  B   BEA A 357     786.202 330.889  54.419  0.00  0.00           C
ATOM    358  B   BEA A 358     784.732 331.218  56.068  0.00  0.00           C
ATOM    359  B   BEA A 359     783.264 331.532  57.727  0.00  0.00           C
ATOM    360  B   BEA A 360     781.798 331.830  59.396  0.00  0.00           C
ATOM    361  B   BEA A 361     780.461 332.090  60.931  0.00  0.00           C
ATOM    362  B   BEA A 362     779.000 332.359  62.619  0.00  0.00           C
ATOM    363  B   BEA A 363     777.542 332.614  64.317  0.00  0.00           C
ATOM    364  B   BEA A 364     776.088 332.854  66.023  0.00  0.00           C
ATOM    365  B   BEA A 365     773.315 333.272  69.314  0.00  0.00           C
ATOM    366  B   BEA A 366     771.873 333.469  71.046  0.00  0.00           C
ATOM    367  B   BEA A 367     770.557 333.637  72.636  0.00  0.00           C
ATOM    368  B   BEA A 368     769.124 333.806  74.382  0.00  0.00           C
ATOM    369  B   BEA A 369     767.695 333.962  76.136  0.00  0.00           C
ATOM    370  B   BEA A 370     766.393 334.092  77.745  0.00  0.00           C
ATOM    371  B   BEA A 371     764.974 334.220  79.511  0.00  0.00           C
ATOM    372  B   BEA A 372     763.562 334.335  81.284  0.00  0.00           C
ATOM    373  B   BEA A 373     762.276 334.428  82.910  0.00  0.00           C
ATOM    374  B   BEA A 374     760.875 334.517  84.694  0.00  0.00           C
ATOM    375  B   BEA A 375     759.600 334.586  86.330  0.00  0.00           C
ATOM    376  B   BEA A 376     758.212 334.649  88.123  0.00  0.00           C
ATOM    377  B   BEA A 377     756.832 334.699  89.921  0.00  0.00           C
ATOM    378  B   BEA A 378     755.576 334.733  91.569  0.00  0.00           C
ATOM    379  B   BEA A 379     754.210 334.758  93.374  0.00  0.00           C
ATOM    380  B   BEA A 380     752.852 334.771  95.184  0.00  0.00           C
ATOM    381  B   BEA A 381     751.618 334.771  96.840  0.00  0.00           C
ATOM    382  B   BEA A 382     750.277 334.759  98.655  0.00  0.00           C
ATOM    383  B   BEA A 383     748.944 334.736 100.473  0.00  0.00           C
ATOM    384  B   BEA A 384     746.418 334.656 103.956  0.00  0.00           C
ATOM    385  B   BEA A 385     743.816 334.528 107.601  0.00  0.00           C
ATOM    386  B   BEA A 386     742.530 334.446 109.425  0.00  0.00           C
ATOM    387  B   BEA A 387     739.990 334.250 113.073  0.00  0.00           C
ATOM    388  B   BEA A 388     738.845 334.145 114.738  0.00  0.00           C
ATOM    389  B   BEA A 389     736.369 333.886 118.380  0.00  0.00           C
ATOM    390  B   BEA A 390     735.148 333.741 120.199  0.00  0.00           C
ATOM    391  B   BEA A 391     733.939 333.586 122.016  0.00  0.00           C
ATOM    392  B   BEA A 392     732.638 333.407 123.989  0.00  0.00           C
ATOM    393  B   BEA A 393     731.455 333.231 125.800  0.00  0.00           C
ATOM    394  B   BEA A 394     730.284 333.046 127.608  0.00  0.00           C
ATOM    395  B   BEA A 395     729.126 332.852 129.413  0.00  0.00           C
ATOM    396  B   BEA A 396     727.980 332.649 131.213  0.00  0.00           C
ATOM    397  B   BEA A 397     725.632 332.197 134.957  0.00  0.00           C
ATOM    398  B   BEA A 398     724.430 331.947 136.901  0.00  0.00           C
ATOM    399  B   BEA A 399     723.341 331.709 138.680  0.00  0.00           C
ATOM    400  B   BEA A 400     722.171 331.441 140.612  0.00  0.00           C
ATOM    401  B   BEA A 401     721.112 331.186 142.378  0.00  0.00           C
ATOM    402  B   BEA A 402     719.973 330.900 144.295  0.00  0.00           C
ATOM    403  B   BEA A 403     717.747 330.303 148.105  0.00  0.00           C
ATOM    404  B   BEA A 404     716.660 329.993 149.997  0.00  0.00           C
ATOM    405  B   BEA A 405     715.591 329.674 151.880  0.00  0.00           C
ATOM    406  B   BEA A 406     714.539 329.349 153.753  0.00  0.00           C
ATOM    407  B   BEA A 407     713.505 329.016 155.616  0.00  0.00           C
ATOM    408  B   BEA A 408     712.404 328.647 157.625  0.00  0.00           C
ATOM    409  B   BEA A 409     711.407 328.300 159.466  0.00  0.00           C
ATOM    410  B   BEA A 410     710.347 327.916 161.450  0.00  0.00           C
ATOM    411  B   BEA A 411     709.388 327.556 163.267  0.00  0.00           C
ATOM    412  B   BEA A 412     708.369 327.159 165.225  0.00  0.00           C
ATOM    413  B   BEA A 413     707.371 326.755 167.170  0.00  0.00           C
ATOM    414  B   BEA A 414     706.394 326.345 169.100  0.00  0.00           C
ATOM    415  B   BEA A 415     705.439 325.929 171.015  0.00  0.00           C
ATOM    416  B   BEA A 416     704.507 325.508 172.915  0.00  0.00           C
ATOM    417  B   BEA A 417     703.523 325.047 174.950  0.00  0.00           C
ATOM    418  B   BEA A 418     702.636 324.615 176.816  0.00  0.00           C
ATOM    419  B   BEA A 419     701.701 324.143 178.817  0.00  0.00           C
ATOM    420  B   BEA A 420     700.791 323.666 180.798  0.00  0.00           C
ATOM    421  B   BEA A 421     699.907 323.185 182.759  0.00  0.00           C
ATOM    422  B   BEA A 422     699.049 322.699 184.701  0.00  0.00           C
ATOM    423  B   BEA A 423     698.216 322.209 186.621  0.00  0.00           C
ATOM    424  B   BEA A 424     697.409 321.717 188.520  0.00  0.00           C
ATOM    425  B   BEA A 425     695.753 320.644 192.545  0.00  0.00           C
ATOM    426  B   BEA A 426     694.969 320.102 194.520  0.00  0.00           C
ATOM    427  B   BEA A 427     694.214 319.559 196.470  0.00  0.00           C
ATOM    428  B   BEA A 428     693.433 318.973 198.538  0.00  0.00           C
ATOM    429  B   BEA A 429     692.021 317.836 202.446  0.00  0.00           C
ATOM    430  B   BEA A 430     691.336 317.245 204.427  0.00  0.00           C
ATOM    431  B   BEA A 431     690.638 316.611 206.518  0.00  0.00           C
ATOM    432  B   BEA A 432     690.019 316.020 208.436  0.00  0.00           C
ATOM    433  B   BEA A 433     689.390 315.386 210.460  0.00  0.00           C
ATOM    434  B   BEA A 434     688.757 314.708 212.587  0.00  0.00           C
ATOM    435  B   BEA A 435     688.201 314.076 214.540  0.00  0.00           C
ATOM    436  B   BEA A 436     687.643 313.401 216.591  0.00  0.00           C
ATOM    437  B   BEA A 437     687.125 312.728 218.602  0.00  0.00           C
ATOM    438  B   BEA A 438     686.173 311.347 222.635  0.00  0.00           C
ATOM    439  B   BEA A 439     685.743 310.639 224.652  0.00  0.00           C
ATOM    440  B   BEA A 440     685.330 309.889 226.753  0.00  0.00           C
ATOM    441  B   BEA A 441     684.962 309.145 228.804  0.00  0.00           C
ATOM    442  B   BEA A 442     684.639 308.407 230.807  0.00  0.00           C
ATOM    443  B   BEA A 443     684.342 307.628 232.883  0.00  0.00           C
ATOM    444  B   BEA A 444     684.092 306.857 234.905  0.00  0.00           C
ATOM    445  B   BEA A 445     683.878 306.047 236.993  0.00  0.00           C
ATOM    446  B   BEA A 446     683.715 305.246 239.023  0.00  0.00           C
ATOM    447  B   BEA A 447     683.601 304.455 240.993  0.00  0.00           C
ATOM    448  B   BEA A 448     683.515 302.764 245.097  0.00  0.00           C
ATOM    449  B   BEA A 449     683.555 301.912 247.106  0.00  0.00           C
ATOM    450  B   BEA A 450     683.655 301.026 249.158  0.00  0.00           C
ATOM    451  B   BEA A 451     683.815 300.155 251.138  0.00  0.00           C
ATOM    452  B   BEA A 452     684.044 299.251 253.152  0.00  0.00           C
ATOM    453  B   BEA A 453     684.334 298.362 255.092  0.00  0.00           C
ATOM    454  B   BEA A 454     684.704 297.443 257.058  0.00  0.00           C
ATOM    455  B   BEA A 455     685.162 296.493 259.044  0.00  0.00           C
ATOM    456  B   BEA A 456     685.688 295.561 260.950  0.00  0.00           C
ATOM    457  B   BEA A 457     686.282 294.646 262.778  0.00  0.00           C
ATOM    458  B   BEA A 458     687.013 293.656 264.709  0.00  0.00           C
ATOM    459  B   BEA A 459     687.783 292.729 266.469  0.00  0.00           C
ATOM    460  B   BEA A 460     688.669 291.774 268.238  0.00  0.00           C
ATOM    461  B   BEA A 461     689.684 290.790 270.009  0.00  0.00           C
ATOM    462  B   BEA A 462     690.734 289.867 271.623  0.00  0.00           C
ATOM    463  B   BEA A 463     691.925 288.912 273.239  0.00  0.00           C
ATOM    464  B   BEA A 464     693.211 287.971 274.782  0.00  0.00           C
ATOM    465  B   BEA A 465     694.597 287.041 276.254  0.00  0.00           C
ATOM    466  B   BEA A 466     696.017 286.163 277.593  0.00  0.00           C
ATOM    467  B   BEA A 467     697.540 285.292 278.871  0.00  0.00           C
ATOM    468  B   BEA A 468     699.174 284.427 280.088  0.00  0.00           C
ATOM    469  B   BEA A 469     700.926 283.568 281.243  0.00  0.00           C
ATOM    470  B   BEA A 470     702.625 282.791 282.238  0.00  0.00           C
ATOM    471  B   BEA A 471     704.436 282.015 283.184  0.00  0.00           C
ATOM    472  B   BEA A 472     706.360 281.241 284.078  0.00  0.00           C
ATOM    473  B   BEA A 473     708.300 280.504 284.881  0.00  0.00           C
ATOM    474  B   BEA A 474     710.245 279.805 285.599  0.00  0.00           C
ATOM    475  B   BEA A 475     712.187 279.140 286.240  0.00  0.00           C
ATOM    476  B   BEA A 476     714.227 278.475 286.840  0.00  0.00           C
ATOM    477  B   BEA A 477     716.251 277.844 287.369  0.00  0.00           C
ATOM    478  B   BEA A 478     718.366 277.212 287.859  0.00  0.00           C
ATOM    479  B   BEA A 479     720.452 276.614 288.285  0.00  0.00           C
ATOM    480  B   BEA A 480     722.500 276.048 288.653  0.00  0.00           C
ATOM    481  B   BEA A 481     724.626 275.482 288.986  0.00  0.00           C
ATOM    482  B   BEA A 482     726.702 274.948 289.268  0.00  0.00           C
ATOM    483  B   BEA A 483     728.848 274.414 289.518  0.00  0.00           C
ATOM    484  B   BEA A 484     730.932 273.911 289.722  0.00  0.00           C
ATOM    485  B   BEA A 485     735.153 272.936 290.033  0.00  0.00           C
ATOM    486  B   BEA A 486     737.423 272.433 290.147  0.00  0.00           C
ATOM    487  B   BEA A 487     739.470 271.992 290.221  0.00  0.00           C
ATOM    488  B   BEA A 488     741.711 271.521 290.272  0.00  0.00           C
ATOM    489  B   BEA A 489     743.860 271.080 290.294  0.00  0.00           C
ATOM    490  B   BEA A 490     748.152 270.229 290.262  0.00  0.00           C
ATOM    491  B   BEA A 491     750.289 269.819 290.211  0.00  0.00           C
ATOM    492  B   BEA A 492     754.681 269.001 290.041  0.00  0.00           C
ATOM    493  B   BEA A 493     756.781 268.621 289.929  0.00  0.00           C
ATOM    494  B   BEA A 494     758.914 268.242 289.797  0.00  0.00           C
ATOM    495  B   BEA A 495     761.079 267.864 289.645  0.00  0.00           C
ATOM    496  B   BEA A 496     765.499 267.112 289.280  0.00  0.00           C
ATOM    497  B   BEA A 497     767.593 266.764 289.082  0.00  0.00           C
ATOM    498  B   BEA A 498     769.711 266.417 288.868  0.00  0.00           C
ATOM    499  B   BEA A 499     771.852 266.071 288.636  0.00  0.00           C
ATOM    500  B   BEA A 500     776.197 265.384 288.121  0.00  0.00           C
ATOM    501  B   BEA A 501     778.399 265.042 287.839  0.00  0.00           C
ATOM    502  B   BEA A 502     780.456 264.726 287.563  0.00  0.00           C
ATOM    503  B   BEA A 503     782.690 264.387 287.249  0.00  0.00           C
ATOM    504  B   BEA A 504     784.777 264.074 286.945  0.00  0.00           C
ATOM    505  B   BEA A 505     787.039 263.738 286.601  0.00  0.00           C
ATOM    506  B   BEA A 506     789.150 263.428 286.269  0.00  0.00           C
ATOM    507  B   BEA A 507     791.270 263.119 285.925  0.00  0.00           C
ATOM    508  B   BEA A 508     793.400 262.812 285.568  0.00  0.00           C
ATOM    509  B   BEA A 509     795.537 262.506 285.199  0.00  0.00           C
ATOM    510  B   BEA A 510     799.828 261.898 284.427  0.00  0.00           C
ATOM    511  B   BEA A 511     801.980 261.596 284.024  0.00  0.00           C
ATOM    512  B   BEA A 512     808.447 260.700 282.756  0.00  0.00           C
ATOM    513  B   BEA A 513     810.601 260.405 282.315  0.00  0.00           C
ATOM    514  B   BEA A 514     812.753 260.111 281.865  0.00  0.00           C
ATOM    515  B   BEA A 515     814.901 259.818 281.407  0.00  0.00           C
ATOM    516  B   BEA A 516     819.017 259.260 280.504  0.00  0.00           C
ATOM    517  B   BEA A 517     821.147 258.972 280.025  0.00  0.00           C
ATOM    518  B   BEA A 518     823.268 258.686 279.540  0.00  0.00           C
ATOM    519  B   BEA A 519     825.541 258.379 279.011  0.00  0.00           C
ATOM    520  B   BEA A 520     827.640 258.097 278.515  0.00  0.00           C
ATOM    521  B   BEA A 521     829.726 257.815 278.014  0.00  0.00           C
ATOM    522  B   BEA A 522     831.798 257.536 277.509  0.00  0.00           C
ATOM    523  B   BEA A 523     834.015 257.236 276.960  0.00  0.00           C
ATOM    524  B   BEA A 524     836.055 256.960 276.448  0.00  0.00           C
ATOM    525  B   BEA A 525     838.235 256.663 275.894  0.00  0.00           C
ATOM    526  B   BEA A 526     840.237 256.391 275.378  0.00  0.00           C
ATOM    527  B   BEA A 527     844.491 255.807 274.259  0.00  0.00           C
ATOM    528  B   BEA A 528     846.581 255.518 273.699  0.00  0.00           C
ATOM    529  B   BEA A 529     848.644 255.227 273.138  0.00  0.00           C
ATOM    530  B   BEA A 530     852.831 254.610 271.974  0.00  0.00           C
ATOM    531  B   BEA A 531     857.027 253.934 270.768  0.00  0.00           C
ATOM    532  B   BEA A 532     859.213 253.550 270.121  0.00  0.00           C
ATOM    533  B   BEA A 533     861.208 253.175 269.519  0.00  0.00           C
ATOM    534  B   BEA A 534     863.302 252.752 268.873  0.00  0.00           C
ATOM    535  B   BEA A 535     865.346 252.305 268.228  0.00  0.00           C
ATOM    536  B   BEA A 536     867.340 251.833 267.584  0.00  0.00           C
ATOM    537  B   BEA A 537     869.417 251.296 266.896  0.00  0.00           C
ATOM    538  B   BEA A 538     871.437 250.725 266.208  0.00  0.00           C
ATOM    539  B   BEA A 539     873.398 250.116 265.520  0.00  0.00           C
ATOM    540  B   BEA A 540     875.428 249.423 264.787  0.00  0.00           C
ATOM    541  B   BEA A 541     877.393 248.681 264.052  0.00  0.00           C
ATOM    542  B   BEA A 542     879.294 247.888 263.317  0.00  0.00           C
ATOM    543  B   BEA A 543     881.131 247.042 262.581  0.00  0.00           C
ATOM    544  B   BEA A 544     882.906 246.137 261.842  0.00  0.00           C
ATOM    545  B   BEA A 545     884.731 245.106 261.050  0.00  0.00           C
ATOM    546  B   BEA A 546     886.491 243.998 260.252  0.00  0.00           C
ATOM    547  B   BEA A 547     888.188 242.809 259.446  0.00  0.00           C
ATOM    548  B   BEA A 548     889.823 241.531 258.630  0.00  0.00           C
ATOM    549  B   BEA A 549     891.302 240.243 257.854  0.00  0.00           C
ATOM    550  B   BEA A 550     894.198 237.299 256.207  0.00  0.00           C
ATOM    551  B   BEA A 551     895.525 235.733 255.388  0.00  0.00           C
ATOM    552  B   BEA A 552     896.723 234.184 254.606  0.00  0.00           C
ATOM    553  B   BEA A 553     897.954 232.438 253.756  0.00  0.00           C
ATOM    554  B   BEA A 554     899.063 230.717 252.944  0.00  0.00           C
ATOM    555  B   BEA A 555     900.058 229.033 252.171  0.00  0.00           C
ATOM    556  B   BEA A 556     901.079 227.149 251.329  0.00  0.00           C
ATOM    557  B   BEA A 557     901.991 225.311 250.528  0.00  0.00           C
ATOM    558  B   BEA A 558     902.803 223.532 249.768  0.00  0.00           C
ATOM    559  B   BEA A 559     903.632 221.552 248.939  0.00  0.00           C
ATOM    560  B   BEA A 560     904.365 219.639 248.152  0.00  0.00           C
ATOM    561  B   BEA A 561     905.011 217.804 247.411  0.00  0.00           C
ATOM    562  B   BEA A 562     905.665 215.769 246.601  0.00  0.00           C
ATOM    563  B   BEA A 563     906.236 213.821 245.836  0.00  0.00           C
ATOM    564  B   BEA A 564     907.262 209.770 244.277  0.00  0.00           C
ATOM    565  B   BEA A 565     907.684 207.824 243.540  0.00  0.00           C
ATOM    566  B   BEA A 566     908.071 205.836 242.795  0.00  0.00           C
ATOM    567  B   BEA A 567     908.422 203.808 242.042  0.00  0.00           C
ATOM    568  B   BEA A 568     908.736 201.741 241.281  0.00  0.00           C
ATOM    569  B   BEA A 569     909.233 197.664 239.797  0.00  0.00           C
ATOM    570  B   BEA A 570     909.436 195.497 239.017  0.00  0.00           C
ATOM    571  B   BEA A 571     909.587 193.466 238.290  0.00  0.00           C
ATOM    572  B   BEA A 572     909.705 191.411 237.557  0.00  0.00           C
ATOM    573  B   BEA A 573     909.788 189.333 236.821  0.00  0.00           C
ATOM    574  B   BEA A 574     909.837 187.235 236.080  0.00  0.00           C
ATOM    575  B   BEA A 575     909.850 185.120 235.336  0.00  0.00           C
ATOM    576  B   BEA A 576     909.831 183.158 234.648  0.00  0.00           C
ATOM    577  B   BEA A 577     909.776 181.014 233.898  0.00  0.00           C
ATOM    578  B   BEA A 578     909.571 176.867 232.451  0.00  0.00           C
ATOM    579  B   BEA A 579     909.426 174.868 231.755  0.00  0.00           C
ATOM    580  B   BEA A 580     909.235 172.695 230.999  0.00  0.00           C
ATOM    581  B   BEA A 581     909.027 170.691 230.302  0.00  0.00           C
ATOM    582  B   BEA A 582     908.768 168.517 229.546  0.00  0.00           C
ATOM    583  B   BEA A 583     908.499 166.516 228.850  0.00  0.00           C
ATOM    584  B   BEA A 584     908.200 164.519 228.154  0.00  0.00           C
ATOM    585  B   BEA A 585     907.842 162.361 227.401  0.00  0.00           C
ATOM    586  B   BEA A 586     907.095 158.411 226.017  0.00  0.00           C
ATOM    587  B   BEA A 587     906.643 156.288 225.271  0.00  0.00           C
ATOM    588  B   BEA A 588     906.198 154.347 224.586  0.00  0.00           C
ATOM    589  B   BEA A 589     905.684 152.259 223.846  0.00  0.00           C
ATOM    590  B   BEA A 590     905.139 150.192 223.110  0.00  0.00           C
ATOM    591  B   BEA A 591     904.611 148.310 222.437  0.00  0.00           C
ATOM    592  B   BEA A 592     903.377 144.300 220.989  0.00  0.00           C
ATOM    593  B   BEA A 593     902.718 142.338 220.273  0.00  0.00           C
ATOM    594  B   BEA A 594     902.032 140.408 219.564  0.00  0.00           C
ATOM    595  B   BEA A 595     901.260 138.359 218.805  0.00  0.00           C
ATOM    596  B   BEA A 596     900.521 136.500 218.110  0.00  0.00           C
ATOM    597  B   BEA A 597     899.693 134.531 217.366  0.00  0.00           C
ATOM    598  B   BEA A 598     897.957 130.726 215.904  0.00  0.00           C
ATOM    599  B   BEA A 599     897.051 128.893 215.186  0.00  0.00           C
ATOM    600  B   BEA A 600     896.121 127.111 214.479  0.00  0.00           C
ATOM    601  B   BEA A 601     895.092 125.244 213.727  0.00  0.00           C
ATOM    602  B   BEA A 602     894.039 123.435 212.986  0.00  0.00           C
ATOM    603  B   BEA A 603     892.961 121.686 212.257  0.00  0.00           C
ATOM    604  B   BEA A 604     891.861 119.999 211.540  0.00  0.00           C
ATOM    605  B   BEA A 605     890.655 118.252 210.783  0.00  0.00           C
ATOM    606  B   BEA A 606     889.425 116.576 210.038  0.00  0.00           C
ATOM    607  B   BEA A 607     888.173 114.973 209.308  0.00  0.00           C
ATOM    608  B   BEA A 608     886.807 113.332 208.540  0.00  0.00           C
ATOM    609  B   BEA A 609     885.514 111.878 207.839  0.00  0.00           C
ATOM    610  B   BEA A 610     884.007 110.297 207.050  0.00  0.00           C
ATOM    611  B   BEA A 611     882.577 108.902 206.329  0.00  0.00           C
ATOM    612  B   BEA A 612     881.024 107.499 205.572  0.00  0.00           C
ATOM    613  B   BEA A 613     879.450 106.188 204.833  0.00  0.00           C
ATOM    614  B   BEA A 614     876.124 103.765 203.353  0.00  0.00           C
ATOM    615  B   BEA A 615     874.370 102.664 202.614  0.00  0.00           C
ATOM    616  B   BEA A 616     872.471 101.601 201.843  0.00  0.00           C
ATOM    617  B   BEA A 617     870.660 100.706 201.134  0.00  0.00           C
ATOM    618  B   BEA A 618     868.697  99.863 200.394  0.00  0.00           C
ATOM    619  B   BEA A 619     866.821  99.175 199.712  0.00  0.00           C
ATOM    620  B   BEA A 620     864.782  98.550 198.998  0.00  0.00           C
ATOM    621  B   BEA A 621     862.829  98.059 198.342  0.00  0.00           C
ATOM    622  B   BEA A 622     860.705  97.633 197.656  0.00  0.00           C
ATOM    623  B   BEA A 623     858.668  97.322 197.027  0.00  0.00           C
ATOM    624  B   BEA A 624     856.587  97.094 196.413  0.00  0.00           C
ATOM    625  B   BEA A 625     854.463  96.945 195.816  0.00  0.00           C
ATOM    626  B   BEA A 626     852.295  96.874 195.239  0.00  0.00           C
ATOM    627  B   BEA A 627     850.224  96.876 194.716  0.00  0.00           C
ATOM    628  B   BEA A 628     847.971  96.948 194.182  0.00  0.00           C
ATOM    629  B   BEA A 629     845.964  97.068 193.735  0.00  0.00           C
ATOM    630  B   BEA A 630     843.779  97.255 193.280  0.00  0.00           C
ATOM    631  B   BEA A 631     841.558  97.498 192.853  0.00  0.00           C
ATOM    632  B   BEA A 632     839.452  97.774 192.481  0.00  0.00           C
ATOM    633  B   BEA A 633     837.317  98.096 192.136  0.00  0.00           C
ATOM    634  B   BEA A 634     835.155  98.460 191.822  0.00  0.00           C
ATOM    635  B   BEA A 635     832.969  98.864 191.540  0.00  0.00           C
ATOM    636  B   BEA A 636     830.912  99.273 191.308  0.00  0.00           C
ATOM    637  B   BEA A 637     828.685  99.745 191.096  0.00  0.00           C
ATOM    638  B   BEA A 638     826.593 100.212 190.932  0.00  0.00           C
ATOM    639  B   BEA A 639     822.370 101.214 190.715  0.00  0.00           C
ATOM    640  B   BEA A 640     820.245 101.744 190.664  0.00  0.00           C
ATOM    641  B   BEA A 641     818.113 102.287 190.654  0.00  0.00           C
ATOM    642  B   BEA A 642     815.976 102.842 190.686  0.00  0.00           C
ATOM    643  B   BEA A 643     811.700 103.972 190.883  0.00  0.00           C
ATOM    644  B   BEA A 644     809.565 104.541 191.051  0.00  0.00           C
ATOM    645  B   BEA A 645     807.434 105.109 191.267  0.00  0.00           C
ATOM    646  B   BEA A 646     805.309 105.671 191.532  0.00  0.00           C
ATOM    647  B   BEA A 647     803.193 106.225 191.847  0.00  0.00           C
ATOM    648  B   BEA A 648     801.087 106.768 192.213  0.00  0.00           C
ATOM    649  B   BEA A 649     798.993 107.298 192.630  0.00  0.00           C
ATOM    650  B   BEA A 650     796.914 107.811 193.094  0.00  0.00           C
ATOM    651  B   BEA A 651     794.853 108.305 193.603  0.00  0.00           C
ATOM    652  B   BEA A 652     792.813 108.779 194.155  0.00  0.00           C
ATOM    653  B   BEA A 653     790.795 109.229 194.747  0.00  0.00           C
ATOM    654  B   BEA A 654     788.659 109.685 195.423  0.00  0.00           C
ATOM    655  B   BEA A 655     786.555 110.109 196.138  0.00  0.00           C
ATOM    656  B   BEA A 656     784.625 110.473 196.837  0.00  0.00           C
ATOM    657  B   BEA A 657     782.591 110.830 197.618  0.00  0.00           C
ATOM    658  B   BEA A 658     778.510 111.448 199.324  0.00  0.00           C
ATOM    659  B   BEA A 659     776.607 111.685 200.183  0.00  0.00           C
ATOM    660  B   BEA A 660     774.620 111.891 201.124  0.00  0.00           C
ATOM    661  B   BEA A 661     772.561 112.056 202.148  0.00  0.00           C
ATOM    662  B   BEA A 662     770.690 112.158 203.121  0.00  0.00           C
ATOM    663  B   BEA A 663     768.757 112.210 204.172  0.00  0.00           C
ATOM    664  B   BEA A 664     766.771 112.200 205.301  0.00  0.00           C
ATOM    665  B   BEA A 665     764.978 112.128 206.365  0.00  0.00           C
ATOM    666  B   BEA A 666     763.028 111.973 207.571  0.00  0.00           C
ATOM    667  B   BEA A 667     761.274 111.756 208.704  0.00  0.00           C
ATOM    668  B   BEA A 668     759.382 111.430 209.977  0.00  0.00           C
ATOM    669  B   BEA A 669     757.672 111.048 211.172  0.00  0.00           C
ATOM    670  B   BEA A 670     755.913 110.569 212.435  0.00  0.00           C
ATOM    671  B   BEA A 671     754.195 110.022 213.694  0.00  0.00           C
ATOM    672  B   BEA A 672     752.502 109.409 214.948  0.00  0.00           C
ATOM    673  B   BEA A 673     750.821 108.735 216.197  0.00  0.00           C
ATOM    674  B   BEA A 674     749.135 108.004 217.439  0.00  0.00           C
ATOM    675  B   BEA A 675     747.431 107.218 218.673  0.00  0.00           C
ATOM    676  B   BEA A 676     745.795 106.431 219.827  0.00  0.00           C
ATOM    677  B   BEA A 677     744.117 105.602 220.970  0.00  0.00           C
ATOM    678  B   BEA A 678     740.688 103.878 223.149  0.00  0.00           C
ATOM    679  B   BEA A 679     738.914 102.993 224.183  0.00  0.00           C
ATOM    680  B   BEA A 680     737.166 102.136 225.136  0.00  0.00           C
ATOM    681  B   BEA A 681     735.320 101.253 226.071  0.00  0.00           C
ATOM    682  B   BEA A 682     733.487 100.405 226.927  0.00  0.00           C
ATOM    683  B   BEA A 683     731.669  99.595 227.708  0.00  0.00           C
ATOM    684  B   BEA A 684     729.732  98.769 228.468  0.00  0.00           C
ATOM    685  B   BEA A 685     727.802  97.987 229.154  0.00  0.00           C
ATOM    686  B   BEA A 686     725.885  97.249 229.771  0.00  0.00           C
ATOM    687  B   BEA A 687     723.833  96.503 230.364  0.00  0.00           C
ATOM    688  B   BEA A 688     721.793  95.805 230.889  0.00  0.00           C
ATOM    689  B   BEA A 689     719.772  95.156 231.349  0.00  0.00           C
ATOM    690  B   BEA A 690     717.780  94.556 231.750  0.00  0.00           C
ATOM    691  B   BEA A 691     713.548  93.405 232.443  0.00  0.00           C
ATOM    692  B   BEA A 692     711.498  92.905 232.709  0.00  0.00           C
ATOM    693  B   BEA A 693     709.309  92.409 232.947  0.00  0.00           C
ATOM    694  B   BEA A 694     707.180  91.963 233.136  0.00  0.00           C
ATOM    695  B   BEA A 695     702.839  91.167 233.416  0.00  0.00           C
ATOM    696  B   BEA A 696     700.751  90.848 233.514  0.00  0.00           C
ATOM    697  B   BEA A 697     698.519  90.563 233.599  0.00  0.00           C
ATOM    698  B   BEA A 698     696.224  90.344 233.670  0.00  0.00           C
ATOM    699  B   BEA A 699     694.155  90.232 233.723  0.00  0.00           C
ATOM    700  B   BEA A 700     691.874  90.238 233.775  0.00  0.00           C
ATOM    701  B   BEA A 701     689.640  90.453 233.826  0.00  0.00           C
ATOM    702  B   BEA A 702     687.569  91.013 233.889  0.00  0.00           C
ATOM    703  B   BEA A 703     685.880  92.338 234.003  0.00  0.00           C
ATOM    704  B   BEA A 704     685.620  94.431 234.184  0.00  0.00           C
ATOM    705  B   BEA A 705     686.438  96.559 234.391  0.00  0.00           C
ATOM    706  B   BEA A 706     687.433  98.473 234.625  0.00  0.00           C
ATOM    707  B   BEA A 707     688.409 100.451 234.953  0.00  0.00           C
ATOM    708  B   BEA A 708     688.947 102.416 235.455  0.00  0.00           C
ATOM    709  B   BEA A 709     688.147 104.182 236.305  0.00  0.00           C
ATOM    710  B   BEA A 710     684.282 105.489 237.745  0.00  0.00           C
ATOM    711  B   BEA A 711     679.988 105.763 238.655  0.00  0.00           C
ATOM    712  B   BEA A 712     677.783 105.782 238.945  0.00  0.00           C
ATOM    713  B   BEA A 713     673.448 105.789 239.122  0.00  0.00           C
ATOM    714  B   BEA A 714     671.241 105.856 238.936  0.00  0.00           C
ATOM    715  B   BEA A 715     668.993 106.051 238.431  0.00  0.00           C
ATOM    716  B   BEA A 716     667.077 106.366 237.635  0.00  0.00           C
ATOM    717  B   BEA A 717     665.208 106.862 236.375  0.00  0.00           C
ATOM    718  B   BEA A 718     663.782 107.427 234.907  0.00  0.00           C
ATOM    719  B   BEA A 719     662.606 108.086 233.140  0.00  0.00           C
ATOM    720  B   BEA A 720     661.761 108.739 231.321  0.00  0.00           C
ATOM    721  B   BEA A 721     661.086 109.457 229.232  0.00  0.00           C
ATOM    722  B   BEA A 722     660.640 110.123 227.196  0.00  0.00           C
ATOM    723  B   BEA A 723     660.342 110.762 225.125  0.00  0.00           C
ATOM    724  B   BEA A 724     660.165 111.360 223.067  0.00  0.00           C
ATOM    725  B   BEA A 725     660.077 111.947 220.889  0.00  0.00           C
ATOM    726  B   BEA A 726     660.068 112.465 218.796  0.00  0.00           C
ATOM    727  B   BEA A 727     660.120 112.945 216.646  0.00  0.00           C
ATOM    728  B   BEA A 728     660.520 114.026 210.107  0.00  0.00           C
ATOM    729  B   BEA A 729     660.706 114.243 207.957  0.00  0.00           C
ATOM    730  B   BEA A 730     660.912 114.390 205.825  0.00  0.00           C
ATOM    731  B   BEA A 731     661.159 114.474 203.528  0.00  0.00           C
ATOM    732  B   BEA A 732     661.696 114.423 199.156  0.00  0.00           C
ATOM    733  B   BEA A 733     661.982 114.304 197.076  0.00  0.00           C
ATOM    734  B   BEA A 734     662.630 113.869 192.766  0.00  0.00           C
ATOM    735  B   BEA A 735     662.993 113.545 190.534  0.00  0.00           C
ATOM    736  B   BEA A 736     663.344 113.189 188.485  0.00  0.00           C
ATOM    737  B   BEA A 737     663.740 112.743 186.267  0.00  0.00           C
ATOM    738  B   BEA A 738     664.118 112.277 184.229  0.00  0.00           C
ATOM    739  B   BEA A 739     664.542 111.714 182.023  0.00  0.00           C
ATOM    740  B   BEA A 740     664.945 111.142 179.994  0.00  0.00           C
ATOM    741  B   BEA A 741     666.215 109.140 173.936  0.00  0.00           C
ATOM    742  B   BEA A 742     668.013 105.845 165.937  0.00  0.00           C
ATOM    743  B   BEA A 743     668.475 104.919 163.956  0.00  0.00           C
ATOM    744  B   BEA A 744     668.940 103.955 161.983  0.00  0.00           C
ATOM    745  B   BEA A 745     669.369 103.039 160.180  0.00  0.00           C
ATOM    746  B   BEA A 746     669.836 102.008 158.226  0.00  0.00           C
ATOM    747  B   BEA A 747     670.303 100.945 156.283  0.00  0.00           C
ATOM    748  B   BEA A 748     670.730  99.942 154.509  0.00  0.00           C
ATOM    749  B   BEA A 749     671.192  98.823 152.590  0.00  0.00           C
ATOM    750  B   BEA A 750     671.651  97.677 150.685  0.00  0.00           C
ATOM    751  B   BEA A 751     672.068  96.603 148.949  0.00  0.00           C
ATOM    752  B   BEA A 752     672.515  95.413 147.073  0.00  0.00           C
ATOM    753  B   BEA A 753     672.955  94.203 145.214  0.00  0.00           C
ATOM    754  B   BEA A 754     673.352  93.076 143.523  0.00  0.00           C
ATOM    755  B   BEA A 755     673.774  91.835 141.700  0.00  0.00           C
ATOM    756  B   BEA A 756     674.186  90.580 139.896  0.00  0.00           C
ATOM    757  B   BEA A 757     674.586  89.315 138.113  0.00  0.00           C
ATOM    758  B   BEA A 758     674.973  88.042 136.352  0.00  0.00           C
ATOM    759  B   BEA A 759     675.345  86.763 134.614  0.00  0.00           C
ATOM    760  B   BEA A 760     675.702  85.481 132.900  0.00  0.00           C
ATOM    761  B   BEA A 761     676.044  84.198 131.211  0.00  0.00           C
ATOM    762  B   BEA A 762     676.395  82.808 129.408  0.00  0.00           C
ATOM    763  B   BEA A 763     676.700  81.532 127.774  0.00  0.00           C
ATOM    764  B   BEA A 764     677.009  80.153 126.031  0.00  0.00           C
ATOM    765  B   BEA A 765     677.297  78.784 124.320  0.00  0.00           C
ATOM    766  B   BEA A 766     677.560  77.428 122.642  0.00  0.00           C
ATOM    767  B   BEA A 767     677.800  76.087 121.000  0.00  0.00           C
ATOM    768  B   BEA A 768     678.233  73.247 117.564  0.00  0.00           C
ATOM    769  B   BEA A 769     678.405  71.865 115.908  0.00  0.00           C
ATOM    770  B   BEA A 770     678.556  70.405 114.170  0.00  0.00           C
ATOM    771  B   BEA A 771     678.753  67.592 110.837  0.00  0.00           C
ATOM    772  B   BEA A 772     678.801  66.143 109.126  0.00  0.00           C
ATOM    773  B   BEA A 773     678.808  64.742 107.471  0.00  0.00           C
ATOM    774  B   BEA A 774     678.775  63.391 105.873  0.00  0.00           C
ATOM    775  B   BEA A 775     678.689  61.903 104.106  0.00  0.00           C
ATOM    776  B   BEA A 776     678.553  60.482 102.407  0.00  0.00           C
ATOM    777  B   BEA A 777     678.367  59.130 100.779  0.00  0.00           C
ATOM    778  B   BEA A 778     678.117  57.762  99.114  0.00  0.00           C
ATOM    779  B   BEA A 779     677.386  55.031  95.709  0.00  0.00           C
ATOM    780  B   BEA A 780     676.887  53.691  93.985  0.00  0.00           C
ATOM    781  B   BEA A 781     676.322  52.460  92.354  0.00  0.00           C
ATOM    782  B   BEA A 782     675.612  51.201  90.625  0.00  0.00           C
ATOM    783  B   BEA A 783     674.825  50.066  88.995  0.00  0.00           C
ATOM    784  B   BEA A 784     673.859  48.941  87.285  0.00  0.00           C
ATOM    785  B   BEA A 785     672.797  47.956  85.673  0.00  0.00           C
ATOM    786  B   BEA A 786     670.232  46.312  82.549  0.00  0.00           C
ATOM    787  B   BEA A 787     667.053  45.219  79.638  0.00  0.00           C
ATOM    788  B   BEA A 788     665.344  44.926  78.363  0.00  0.00           C
ATOM    789  B   BEA A 789     663.446  44.784  77.123  0.00  0.00           C
ATOM    790  B   BEA A 790     661.548  44.803  76.035  0.00  0.00           C
ATOM    791  B   BEA A 791     659.667  44.955  75.081  0.00  0.00           C
ATOM    792  B   BEA A 792     657.577  45.257  74.142  0.00  0.00           C
ATOM    793  B   BEA A 793     655.659  45.637  73.375  0.00  0.00           C
ATOM    794  B   BEA A 794     653.564  46.143  72.620  0.00  0.00           C
ATOM    795  B   BEA A 795     651.577  46.695  71.973  0.00  0.00           C
ATOM    796  B   BEA A 796     649.592  47.306  71.383  0.00  0.00           C
ATOM    797  B   BEA A 797     647.477  48.011  70.808  0.00  0.00           C
ATOM    798  B   BEA A 798     645.546  48.696  70.325  0.00  0.00           C
ATOM    799  B   BEA A 799     643.516  49.454  69.856  0.00  0.00           C
ATOM    800  B   BEA A 800     641.551  50.218  69.436  0.00  0.00           C
ATOM    801  B   BEA A 801     639.504  51.043  69.029  0.00  0.00           C
ATOM    802  B   BEA A 802     637.547  51.855  68.668  0.00  0.00           C
ATOM    803  B   BEA A 803     635.525  52.715  68.320  0.00  0.00           C
ATOM    804  B   BEA A 804     633.443  53.620  67.986  0.00  0.00           C
ATOM    805  B   BEA A 805     627.595  56.240  67.164  0.00  0.00           C
ATOM    806  B   BEA A 806     625.510  57.196  66.906  0.00  0.00           C
ATOM    807  B   BEA A 807     623.571  58.091  66.681  0.00  0.00           C
ATOM    808  B   BEA A 808     621.609  59.002  66.467  0.00  0.00           C
ATOM    809  B   BEA A 809     619.625  59.927  66.263  0.00  0.00           C
ATOM    810  B   BEA A 810     617.626  60.862  66.069  0.00  0.00           C
ATOM    811  B   BEA A 811     615.615  61.803  65.885  0.00  0.00           C
ATOM    812  B   BEA A 812     613.596  62.747  65.711  0.00  0.00           C
ATOM    813  B   BEA A 813     611.574  63.691  65.546  0.00  0.00           C
ATOM    814  B   BEA A 814     609.552  64.630  65.390  0.00  0.00           C
ATOM    815  B   BEA A 815     607.719  65.477  65.256  0.00  0.00           C
ATOM    816  B   BEA A 816     605.712  66.398  65.115  0.00  0.00           C
ATOM    817  B   BEA A 817     603.719  67.305  64.983  0.00  0.00           C
ATOM    818  B   BEA A 818     601.564  68.275  64.846  0.00  0.00           C
ATOM    819  B   BEA A 819     599.613  69.141  64.727  0.00  0.00           C
ATOM    820  B   BEA A 820     597.689  69.983  64.614  0.00  0.00           C
ATOM    821  B   BEA A 821     595.620  70.873  64.497  0.00  0.00           C
ATOM    822  B   BEA A 822     593.589  71.729  64.385  0.00  0.00           C
ATOM    823  B   BEA A 823     591.604  72.546  64.278  0.00  0.00           C
ATOM    824  B   BEA A 824     589.495  73.391  64.167  0.00  0.00           C
ATOM    825  B   BEA A 825     587.446  74.186  64.060  0.00  0.00           C
ATOM    826  B   BEA A 826     585.461  74.928  63.956  0.00  0.00           C
ATOM    827  B   BEA A 827     583.382  75.673  63.847  0.00  0.00           C
ATOM    828  B   BEA A 828     581.225  76.407  63.732  0.00  0.00           C
ATOM    829  B   BEA A 829     577.049  77.691  63.500  0.00  0.00           C
ATOM    830  B   BEA A 830     574.902  78.267  63.371  0.00  0.00           C
ATOM    831  B   BEA A 831     572.745  78.778  63.234  0.00  0.00           C
ATOM    832  B   BEA A 832     570.599  79.206  63.086  0.00  0.00           C
ATOM    833  B   BEA A 833     566.310  79.763  62.745  0.00  0.00           C
ATOM    834  B   BEA A 834     564.109  79.850  62.536  0.00  0.00           C
ATOM    835  B   BEA A 835     561.932  79.757  62.297  0.00  0.00           C
ATOM    836  B   BEA A 836     559.823  79.448  62.024  0.00  0.00           C
ATOM    837  B   BEA A 837     557.719  78.847  61.694  0.00  0.00           C
ATOM    838  B   BEA A 838     555.752  77.903  61.309  0.00  0.00           C
ATOM    839  B   BEA A 839     554.002  76.579  60.866  0.00  0.00           C
ATOM    840  B   BEA A 840     552.630  74.998  60.404  0.00  0.00           C
ATOM    841  B   BEA A 841     551.560  73.139  59.909  0.00  0.00           C
ATOM    842  B   BEA A 842     550.799  71.094  59.402  0.00  0.00           C
ATOM    843  B   BEA A 843     550.329  69.041  58.916  0.00  0.00           C
ATOM    844  B   BEA A 844     550.061  66.972  58.445  0.00  0.00           C
ATOM    845  B   BEA A 845     549.912  64.737  57.951  0.00  0.00           C
ATOM    846  B   BEA A 846     549.850  62.585  57.489  0.00  0.00           C
ATOM    847  B   BEA A 847     549.829  60.452  57.044  0.00  0.00           C
ATOM    848  B   BEA A 848     549.821  58.242  56.596  0.00  0.00           C
ATOM    849  B   BEA A 849     549.803  56.170  56.190  0.00  0.00           C
ATOM    850  B   BEA A 850     549.747  53.964  55.773  0.00  0.00           C
ATOM    851  B   BEA A 851     549.630  51.839  55.388  0.00  0.00           C
ATOM    852  B   BEA A 852     549.418  49.695  55.020  0.00  0.00           C
ATOM    853  B   BEA A 853     549.073  47.601  54.686  0.00  0.00           C
ATOM    854  B   BEA A 854     548.481  45.368  54.367  0.00  0.00           C
ATOM    855  B   BEA A 855     547.636  43.372  54.128  0.00  0.00           C
ATOM    856  B   BEA A 856     546.406  41.560  53.976  0.00  0.00           C
ATOM    857  B   BEA A 857     544.814  40.145  53.942  0.00  0.00           C
ATOM    858  B   BEA A 858     542.906  39.133  53.994  0.00  0.00           C
ATOM    859  B   BEA A 859     538.610  38.203  54.149  0.00  0.00           C
ATOM    860  B   BEA A 860     536.406  38.186  54.171  0.00  0.00           C
ATOM    861  B   BEA A 861     534.173  38.411  54.122  0.00  0.00           C
ATOM    862  B   BEA A 862     531.971  38.849  53.978  0.00  0.00           C
ATOM    863  B   BEA A 863     530.012  39.413  53.752  0.00  0.00           C
ATOM    864  B   BEA A 864     527.847  40.234  53.368  0.00  0.00           C
ATOM    865  B   BEA A 865     525.987  41.115  52.897  0.00  0.00           C
ATOM    866  B   BEA A 866     524.134  42.176  52.265  0.00  0.00           C
ATOM    867  B   BEA A 867     522.455  43.321  51.512  0.00  0.00           C
ATOM    868  B   BEA A 868     520.818  44.645  50.560  0.00  0.00           C
ATOM    869  B   BEA A 869     518.214  47.282  48.472  0.00  0.00           C
ATOM    870  B   BEA A 870     515.937  50.242  45.965  0.00  0.00           C
ATOM    871  B   BEA A 871     514.947  51.766  44.640  0.00  0.00           C
ATOM    872  B   BEA A 872     514.115  53.182  43.397  0.00  0.00           C
ATOM    873  B   BEA A 873     513.266  54.776  41.993  0.00  0.00           C
ATOM    874  B   BEA A 874     512.571  56.214  40.726  0.00  0.00           C
ATOM    875  B   BEA A 875     511.880  57.787  39.347  0.00  0.00           C
ATOM    876  B   BEA A 876     511.218  59.466  37.889  0.00  0.00           C
ATOM    877  B   BEA A 877     510.656  61.063  36.524  0.00  0.00           C
ATOM    878  B   BEA A 878     510.149  62.690  35.166  0.00  0.00           C
ATOM    879  B   BEA A 879     509.683  64.432  33.763  0.00  0.00           C
ATOM    880  B   BEA A 880     509.323  66.060  32.521  0.00  0.00           C
ATOM    881  B   BEA A 881     509.010  67.940  31.212  0.00  0.00           C
ATOM    882  B   BEA A 882     508.845  69.823  30.136  0.00  0.00           C
ATOM    883  B   BEA A 883     508.997  71.891  29.650  0.00  0.00           C
ATOM    884  B   BEA A 884     509.799  72.774  31.345  0.00  0.00           C
ATOM    885  B   BEA A 885     510.475  72.423  33.424  0.00  0.00           C
ATOM    886  B   BEA A 886     511.008  71.870  35.429  0.00  0.00           C
ATOM    887  B   BEA A 887     511.426  71.248  37.475  0.00  0.00           C
ATOM    888  B   BEA A 888     511.688  70.624  39.565  0.00  0.00           C
ATOM    889  B   BEA A 889     511.702  70.061  41.730  0.00  0.00           C
ATOM    890  B   BEA A 890     511.245  69.732  43.835  0.00  0.00           C
ATOM    891  B   BEA A 891     509.891  70.003  45.492  0.00  0.00           C
ATOM    892  B   BEA A 892     507.951  70.881  46.095  0.00  0.00           C
ATOM    893  B   BEA A 893     506.008  71.901  46.016  0.00  0.00           C
ATOM    894  B   BEA A 894     504.260  72.859  45.568  0.00  0.00           C
ATOM    895  B   BEA A 895     502.386  73.884  44.705  0.00  0.00           C
ATOM    896  B   BEA A 896     500.777  74.723  43.545  0.00  0.00           C
ATOM    897  B   BEA A 897     499.433  75.319  41.985  0.00  0.00           C
ATOM    898  B   BEA A 898     498.569  75.449  39.860  0.00  0.00           C
ATOM    899  B   BEA A 899     498.297  75.096  37.782  0.00  0.00           C
ATOM    900  B   BEA A 900     498.244  74.391  35.598  0.00  0.00           C
ATOM    901  B   BEA A 901     498.171  73.554  33.698  0.00  0.00           C
ATOM    902  B   BEA A 902     497.780  72.504  31.796  0.00  0.00           C
ATOM    903  B   BEA A 903     496.675  71.454  30.290  0.00  0.00           C
ATOM    904  B   BEA A 904     494.797  70.484  29.392  0.00  0.00           C
ATOM    905  B   BEA A 905     492.955  69.479  29.006  0.00  0.00           C
ATOM    906  B   BEA A 906     491.239  67.973  28.880  0.00  0.00           C
ATOM    907  B   BEA A 907     490.293  66.082  28.929  0.00  0.00           C
ATOM    908  B   BEA A 908     489.978  63.863  29.106  0.00  0.00           C
ATOM    909  B   BEA A 909     490.215  61.705  29.393  0.00  0.00           C
ATOM    910  B   BEA A 910     490.908  59.801  29.785  0.00  0.00           C
ATOM    911  B   BEA A 911     492.250  58.121  30.387  0.00  0.00           C
ATOM    912  B   BEA A 912     494.198  57.359  31.180  0.00  0.00           C
ATOM    913  B   BEA A 913     496.133  57.685  32.018  0.00  0.00           C
ATOM    914  B   BEA A 914     497.590  59.010  33.011  0.00  0.00           C
ATOM    915  B   BEA A 915     497.697  60.908  34.046  0.00  0.00           C
ATOM    916  B   BEA A 916     497.560  62.541  35.534  0.00  0.00           C
ATOM    917  B   BEA A 917     497.887  63.398  37.475  0.00  0.00           C
ATOM    918  B   BEA A 918     498.407  63.712  39.534  0.00  0.00           C
ATOM    919  B   BEA A 919     499.227  63.244  43.803  0.00  0.00           C
ATOM    920  B   BEA A 920     498.395  62.300  45.515  0.00  0.00           C
ATOM    921  B   BEA A 921     496.474  61.466  45.493  0.00  0.00           C
ATOM    922  B   BEA A 922     494.405  60.913  44.707  0.00  0.00           C
ATOM    923  B   BEA A 923     492.477  60.617  43.632  0.00  0.00           C
ATOM    924  B   BEA A 924     490.734  60.541  42.432  0.00  0.00           C
ATOM    925  B   BEA A 925     489.051  60.696  41.054  0.00  0.00           C
ATOM    926  B   BEA A 926     487.461  61.180  39.477  0.00  0.00           C
ATOM    927  B   BEA A 927     486.255  62.010  37.939  0.00  0.00           C
ATOM    928  B   BEA A 928     485.437  63.320  36.368  0.00  0.00           C
ATOM    929  B   BEA A 929     484.926  64.794  34.830  0.00  0.00           C
ATOM    930  B   BEA A 930     484.031  65.298  33.046  0.00  0.00           C
ATOM    931  B   BEA A 931     482.849  63.813  32.028  0.00  0.00           C
ATOM    932  B   BEA A 932     481.005  62.182  29.310  0.00  0.00           C
ATOM    933  B   BEA A 933     481.338  63.799  27.942  0.00  0.00           C
ATOM    934  B   BEA A 934     481.991  65.666  26.792  0.00  0.00           C
ATOM    935  B   BEA A 935     482.746  67.427  25.807  0.00  0.00           C
ATOM    936  B   BEA A 936     483.643  69.221  24.815  0.00  0.00           C
ATOM    937  B   BEA A 937     484.597  70.859  23.870  0.00  0.00           C
ATOM    938  B   BEA A 938     487.038  73.985  21.695  0.00  0.00           C
ATOM    939  B   BEA A 939     488.415  75.079  20.543  0.00  0.00           C
ATOM    940  B   BEA A 940     490.085  75.778  19.171  0.00  0.00           C
ATOM    941  B   BEA A 941     491.700  75.942  17.846  0.00  0.00           C
ATOM    942  B   BEA A 942     494.985  75.128  15.043  0.00  0.00           C
ATOM    943  B   BEA A 943     496.510  74.350  13.618  0.00  0.00           C
ATOM    944  B   BEA A 944     497.920  73.462  12.137  0.00  0.00           C
ATOM    945  B   BEA A 945     499.134  72.623  10.564  0.00  0.00           C
ATOM    946  B   BEA A 946     500.021  72.137   8.624  0.00  0.00           C
ATOM    947  B   BEA A 947     499.931  72.703   6.505  0.00  0.00           C
ATOM    948  B   BEA A 948     499.010  73.966   5.016  0.00  0.00           C
ATOM    949  B   BEA A 949     497.778  75.428   3.949  0.00  0.00           C
ATOM    950  B   BEA A 950     496.384  76.983   3.110  0.00  0.00           C
ATOM    951  B   BEA A 951     494.983  78.484   2.460  0.00  0.00           C
ATOM    952  B   BEA A 952     493.511  80.014   1.906  0.00  0.00           C
ATOM    953  B   BEA A 953     492.057  81.487   1.447  0.00  0.00           C
ATOM    954  B   BEA A 954     488.897  84.584   0.658  0.00  0.00           C
ATOM    955  B   BEA A 955     487.411  85.995   0.360  0.00  0.00           C
ATOM    956  B   BEA A 956     485.665  87.618   0.056  0.00  0.00           C
ATOM    957  B   BEA A 957     484.159  88.990  -0.172  0.00  0.00           C
ATOM    958  B   BEA A 958     482.420  90.539  -0.401  0.00  0.00           C
ATOM    959  B   BEA A 959     480.799  91.950  -0.585  0.00  0.00           C
ATOM    960  B   BEA A 960     479.142  93.358  -0.747  0.00  0.00           C
ATOM    961  B   BEA A 961     477.463  94.750  -0.887  0.00  0.00           C
ATOM    962  B   BEA A 962     475.775  96.111  -1.004  0.00  0.00           C
ATOM    963  B   BEA A 963     474.092  97.428  -1.099  0.00  0.00           C
ATOM    964  B   BEA A 964     472.248  98.822  -1.179  0.00  0.00           C
ATOM    965  B   BEA A 965     470.440 100.135  -1.235  0.00  0.00           C
ATOM    966  B   BEA A 966     466.823 102.579  -1.281  0.00  0.00           C
ATOM    967  B   BEA A 967     465.058 103.670  -1.272  0.00  0.00           C
ATOM    968  B   BEA A 968     463.076 104.801  -1.236  0.00  0.00           C
ATOM    969  B   BEA A 969     457.047 107.416  -0.941  0.00  0.00           C
ATOM    970  B   BEA A 970     454.878 107.909  -0.750  0.00  0.00           C
ATOM    971  B   BEA A 971     452.681 108.004  -0.491  0.00  0.00           C
ATOM    972  B   BEA A 972     450.604 107.484  -0.156  0.00  0.00           C
ATOM    973  B   BEA A 973     448.908 106.204   0.236  0.00  0.00           C
ATOM    974  B   BEA A 974     447.079 102.384   1.017  0.00  0.00           C
ATOM    975  B   BEA A 975     446.140  98.097   1.929  0.00  0.00           C
ATOM    976  B   BEA A 976     445.775  96.042   2.464  0.00  0.00           C
ATOM    977  B   BEA A 977     445.373  93.955   3.125  0.00  0.00           C
ATOM    978  B   BEA A 978     444.911  91.929   3.919  0.00  0.00           C
ATOM    979  B   BEA A 979     443.827  88.169   5.874  0.00  0.00           C
ATOM    980  B   BEA A 980     443.203  86.400   7.050  0.00  0.00           C
ATOM    981  B   BEA A 981     442.552  84.754   8.313  0.00  0.00           C
ATOM    982  B   BEA A 982     441.875  83.204   9.664  0.00  0.00           C
ATOM    983  B   BEA A 983     441.174  81.731  11.101  0.00  0.00           C
ATOM    984  B   BEA A 984     440.451  80.315  12.625  0.00  0.00           C
ATOM    985  B   BEA A 985     439.712  78.940  14.233  0.00  0.00           C
ATOM    986  B   BEA A 986     439.007  77.677  15.814  0.00  0.00           C
ATOM    987  B   BEA A 987     438.294  76.424  17.465  0.00  0.00           C
ATOM    988  B   BEA A 988     437.578  75.169  19.181  0.00  0.00           C
ATOM    989  B   BEA A 989     436.865  73.899  20.958  0.00  0.00           C
ATOM    990  B   BEA A 990     436.206  72.687  22.671  0.00  0.00           C
ATOM    991  B   BEA A 991     435.601  71.524  24.307  0.00  0.00           C
ATOM    992  B   BEA A 992     434.969  70.227  26.103  0.00  0.00           C
ATOM    993  B   BEA A 993     434.400  68.960  27.810  0.00  0.00           C
ATOM    994  B   BEA A 994     433.892  67.721  29.422  0.00  0.00           C
ATOM    995  B   BEA A 995     433.409  66.410  31.058  0.00  0.00           C
ATOM    996  B   BEA A 996     432.955  65.015  32.715  0.00  0.00           C
ATOM    997  B   BEA A 997     432.533  63.524  34.387  0.00  0.00           C
ATOM    998  B   BEA A 998     432.171  62.057  35.951  0.00  0.00           C
ATOM    999  B   BEA A 999     431.832  60.515  37.522  0.00  0.00           C
ATOM   1000  B   BEA A1000     431.538  59.030  38.977  0.00  0.00           C
ATOM   1001  B   BEA A1001     431.237  57.366  40.548  0.00  0.00           C
ATOM   1002  B   BEA A1002     430.972  55.781  41.995  0.00  0.00           C
ATOM   1003  B   BEA A1003     430.717  54.163  43.431  0.00  0.00           C
ATOM   1004  B   BEA A1004     430.467  52.518  44.852  0.00  0.00           C
ATOM   1005  B   BEA A1005     430.220  50.856  46.252  0.00  0.00           C
ATOM   1006  B   BEA A1006     429.973  49.187  47.628  0.00  0.00           C
ATOM   1007  B   BEA A1007     429.701  47.386  49.082  0.00  0.00           C
ATOM   1008  B   BEA A1008     429.442  45.733  50.393  0.00  0.00           C
ATOM   1009  B   BEA A1009     429.151  43.968  51.769  0.00  0.00           C
ATOM   1010  B   BEA A1010     428.844  42.238  53.098  0.00  0.00           C
ATOM   1011  B   BEA A1011     428.520  40.554  54.376  0.00  0.00           C
ATOM   1012  B   BEA A1012     427.290  35.393  58.220  0.00  0.00           C
ATOM   1013  B   BEA A1013     426.761  33.656  59.499  0.00  0.00           C
ATOM   1014  B   BEA A1014     426.152  31.929  60.769  0.00  0.00           C
ATOM   1015  B   BEA A1015     425.453  30.238  62.016  0.00  0.00           C
ATOM   1016  B   BEA A1016     424.654  28.613  63.225  0.00  0.00           C
ATOM   1017  B   BEA A1017     423.687  26.989  64.450  0.00  0.00           C
ATOM   1018  B   BEA A1018     422.588  25.501  65.601  0.00  0.00           C
ATOM   1019  B   BEA A1019     421.267  24.101  66.727  0.00  0.00           C
ATOM   1020  B   BEA A1020     419.755  22.900  67.756  0.00  0.00           C
ATOM   1021  B   BEA A1021     418.097  21.962  68.645  0.00  0.00           C
ATOM   1022  B   BEA A1022     416.136  21.247  69.451  0.00  0.00           C
ATOM   1023  B   BEA A1023     411.922  20.717  70.560  0.00  0.00           C
ATOM   1024  B   BEA A1024     409.727  20.798  70.896  0.00  0.00           C
ATOM   1025  B   BEA A1025     407.584  21.040  71.100  0.00  0.00           C
ATOM   1026  B   BEA A1026     405.402  21.420  71.194  0.00  0.00           C
ATOM   1027  B   BEA A1027     403.217  21.912  71.184  0.00  0.00           C
ATOM   1028  B   BEA A1028     401.209  22.447  71.086  0.00  0.00           C
ATOM   1029  B   BEA A1029     399.112  23.082  70.895  0.00  0.00           C
ATOM   1030  B   BEA A1030     396.946  23.808  70.604  0.00  0.00           C
ATOM   1031  B   BEA A1031     394.883  24.559  70.236  0.00  0.00           C
ATOM   1032  B   BEA A1032     392.941  25.314  69.805  0.00  0.00           C
ATOM   1033  B   BEA A1033     390.984  26.118  69.285  0.00  0.00           C
ATOM   1034  B   BEA A1034     389.027  26.963  68.672  0.00  0.00           C
ATOM   1035  B   BEA A1035     387.084  27.839  67.965  0.00  0.00           C
ATOM   1036  B   BEA A1036     385.314  28.668  67.226  0.00  0.00           C
ATOM   1037  B   BEA A1037     383.439  29.577  66.333  0.00  0.00           C
ATOM   1038  B   BEA A1038     381.617  30.488  65.344  0.00  0.00           C
ATOM   1039  B   BEA A1039     379.992  31.324  64.345  0.00  0.00           C
ATOM   1040  B   BEA A1040     378.305  32.215  63.170  0.00  0.00           C
ATOM   1041  B   BEA A1041     376.703  33.082  61.900  0.00  0.00           C
ATOM   1042  B   BEA A1042     375.194  33.919  60.534  0.00  0.00           C
ATOM   1043  B   BEA A1043     373.783  34.718  59.071  0.00  0.00           C
ATOM   1044  B   BEA A1044     372.478  35.473  57.508  0.00  0.00           C
ATOM   1045  B   BEA A1045     371.282  36.179  55.841  0.00  0.00           C
ATOM   1046  B   BEA A1046     370.123  36.879  53.920  0.00  0.00           C
ATOM   1047  B   BEA A1047     369.236  37.426  52.165  0.00  0.00           C
ATOM   1048  B   BEA A1048     368.379  37.967  50.156  0.00  0.00           C
ATOM   1049  B   BEA A1049     367.623  38.458  48.043  0.00  0.00           C
ATOM   1050  B   BEA A1050     367.008  38.870  46.007  0.00  0.00           C
ATOM   1051  B   BEA A1051     366.467  39.245  43.904  0.00  0.00           C
ATOM   1052  B   BEA A1052     365.618  39.868  39.735  0.00  0.00           C
ATOM   1053  B   BEA A1053     365.262  40.147  37.532  0.00  0.00           C
ATOM   1054  B   BEA A1054     364.955  40.399  35.333  0.00  0.00           C
ATOM   1055  B   BEA A1055     364.690  40.627  33.159  0.00  0.00           C
ATOM   1056  B   BEA A1056     364.459  40.835  31.031  0.00  0.00           C
ATOM   1057  B   BEA A1057     364.236  41.041  28.804  0.00  0.00           C
ATOM   1058  B   BEA A1058     364.034  41.232  26.676  0.00  0.00           C
ATOM   1059  B   BEA A1059     363.828  41.425  24.514  0.00  0.00           C
ATOM   1060  B   BEA A1060     363.353  41.843  20.131  0.00  0.00           C
ATOM   1061  B   BEA A1061     363.041  42.090  17.906  0.00  0.00           C
ATOM   1062  B   BEA A1062     362.655  42.370  15.795  0.00  0.00           C
ATOM   1063  B   BEA A1063     362.123  42.724  13.707  0.00  0.00           C
ATOM   1064  B   BEA A1064     361.335  43.205  11.704  0.00  0.00           C
ATOM   1065  B   BEA A1065     360.108  43.900  10.013  0.00  0.00           C
ATOM   1066  B   BEA A1066     358.365  44.829   9.121  0.00  0.00           C
ATOM   1067  B   BEA A1067     356.430  45.814   9.076  0.00  0.00           C
ATOM   1068  B   BEA A1068     354.473  46.773   9.516  0.00  0.00           C
ATOM   1069  B   BEA A1069     352.633  47.647  10.175  0.00  0.00           C
ATOM   1070  B   BEA A1070     350.769  48.507  10.982  0.00  0.00           C
ATOM   1071  B   BEA A1071     348.861  49.364  11.893  0.00  0.00           C
ATOM   1072  B   BEA A1072     347.103  50.133  12.771  0.00  0.00           C
ATOM   1073  B   BEA A1073     345.303  50.900  13.682  0.00  0.00           C
ATOM   1074  B   BEA A1074     343.355  51.709  14.662  0.00  0.00           C
ATOM   1075  B   BEA A1075     341.560  52.435  15.543  0.00  0.00           C
ATOM   1076  B   BEA A1076     339.661  53.183  16.438  0.00  0.00           C
ATOM   1077  B   BEA A1077     337.822  53.887  17.258  0.00  0.00           C
ATOM   1078  B   BEA A1078     331.885  56.028  19.492  0.00  0.00           C
ATOM   1079  B   BEA A1079     329.957  56.680  20.054  0.00  0.00           C
ATOM   1080  B   BEA A1080     325.806  58.007  20.941  0.00  0.00           C
ATOM   1081  B   BEA A1081     323.758  58.624  21.202  0.00  0.00           C
ATOM   1082  B   BEA A1082     321.672  59.225  21.337  0.00  0.00           C
ATOM   1083  B   BEA A1083     319.546  59.809  21.331  0.00  0.00           C
ATOM   1084  B   BEA A1084     317.375  60.375  21.167  0.00  0.00           C
ATOM   1085  B   BEA A1085     315.334  60.878  20.860  0.00  0.00           C
ATOM   1086  B   BEA A1086     311.102  61.837  19.761  0.00  0.00           C
ATOM   1087  B   BEA A1087     309.108  62.255  19.054  0.00  0.00           C
ATOM   1088  B   BEA A1088     307.086  62.660  18.231  0.00  0.00           C
ATOM   1089  B   BEA A1089     305.048  63.051  17.304  0.00  0.00           C
ATOM   1090  B   BEA A1090     303.186  63.396  16.379  0.00  0.00           C
ATOM   1091  B   BEA A1091     301.151  63.760  15.292  0.00  0.00           C
ATOM   1092  B   BEA A1092     299.313  64.080  14.249  0.00  0.00           C
ATOM   1093  B   BEA A1093     297.505  64.388  13.174  0.00  0.00           C
ATOM   1094  B   BEA A1094     295.566  64.712  11.974  0.00  0.00           C
ATOM   1095  B   BEA A1095     293.855  64.994  10.880  0.00  0.00           C
ATOM   1096  B   BEA A1096     290.167  65.599   8.443  0.00  0.00           C
ATOM   1097  B   BEA A1097     288.400  65.891   7.254  0.00  0.00           C
ATOM   1098  B   BEA A1098     286.469  66.216   5.954  0.00  0.00           C
ATOM   1099  B   BEA A1099     284.713  66.522   4.784  0.00  0.00           C
ATOM   1100  B   BEA A1100     282.891  66.853   3.604  0.00  0.00           C
ATOM   1101  B   BEA A1101     281.086  67.204   2.491  0.00  0.00           C
ATOM   1102  B   BEA A1102     279.176  67.612   1.425  0.00  0.00           C
ATOM   1103  B   BEA A1103     277.184  68.106   0.526  0.00  0.00           C
ATOM   1104  B   BEA A1104     273.405  69.631   0.811  0.00  0.00           C
ATOM   1105  B   BEA A1105     272.753  70.436   2.757  0.00  0.00           C
ATOM   1106  B   BEA A1106     272.743  71.009   4.809  0.00  0.00           C
ATOM   1107  B   BEA A1107     272.980  71.481   7.033  0.00  0.00           C
ATOM   1108  B   BEA A1108     273.323  71.809   9.109  0.00  0.00           C
ATOM   1109  B   BEA A1109     273.756  72.039  11.267  0.00  0.00           C
ATOM   1110  B   BEA A1110     274.233  72.145  13.371  0.00  0.00           C
ATOM   1111  B   BEA A1111     274.795  72.105  15.653  0.00  0.00           C
ATOM   1112  B   BEA A1112     275.321  71.904  17.673  0.00  0.00           C
ATOM   1113  B   BEA A1113     275.903  71.458  19.818  0.00  0.00           C
ATOM   1114  B   BEA A1114     276.453  70.732  21.800  0.00  0.00           C
ATOM   1115  B   BEA A1115     276.961  69.598  23.624  0.00  0.00           C
ATOM   1116  B   BEA A1116     277.350  68.006  25.067  0.00  0.00           C
ATOM   1117  B   BEA A1117     277.625  63.939  26.476  0.00  0.00           C
ATOM   1118  B   BEA A1118     277.564  61.823  26.656  0.00  0.00           C
ATOM   1119  B   BEA A1119     277.386  59.511  26.619  0.00  0.00           C
ATOM   1120  B   BEA A1120     277.115  57.298  26.417  0.00  0.00           C
ATOM   1121  B   BEA A1121     276.780  55.298  26.123  0.00  0.00           C
ATOM   1122  B   BEA A1122     276.301  53.118  25.704  0.00  0.00           C
ATOM   1123  B   BEA A1123     275.715  51.092  25.234  0.00  0.00           C
ATOM   1124  B   BEA A1124     274.899  49.044  24.691  0.00  0.00           C
ATOM   1125  B   BEA A1125     273.790  47.282  24.173  0.00  0.00           C
ATOM   1126  B   BEA A1126     271.924  46.229  23.852  0.00  0.00           C
ATOM   1127  B   BEA A1127     269.885  46.756  24.017  0.00  0.00           C
ATOM   1128  B   BEA A1128     268.076  48.065  24.412  0.00  0.00           C
ATOM   1129  B   BEA A1129     266.599  49.505  24.839  0.00  0.00           C
ATOM   1130  B   BEA A1130     263.769  52.827  25.795  0.00  0.00           C
ATOM   1131  B   BEA A1131     262.464  54.508  26.265  0.00  0.00           C
ATOM   1132  B   BEA A1132     261.182  56.206  26.730  0.00  0.00           C
ATOM   1133  B   BEA A1133     259.834  58.013  27.211  0.00  0.00           C
ATOM   1134  B   BEA A1134     258.556  59.724  27.654  0.00  0.00           C
ATOM   1135  B   BEA A1135     257.250  61.451  28.086  0.00  0.00           C
ATOM   1136  B   BEA A1136     254.614  64.789  28.865  0.00  0.00           C
ATOM   1137  B   BEA A1137     253.196  66.464  29.219  0.00  0.00           C
ATOM   1138  B   BEA A1138     251.694  68.118  29.533  0.00  0.00           C
ATOM   1139  B   BEA A1139     250.242  69.591  29.776  0.00  0.00           C
ATOM   1140  B   BEA A1140     248.592  71.122  29.981  0.00  0.00           C
ATOM   1141  B   BEA A1141     246.866  72.570  30.120  0.00  0.00           C
ATOM   1142  B   BEA A1142     245.190  73.835  30.185  0.00  0.00           C
ATOM   1143  B   BEA A1143     243.304  75.100  30.180  0.00  0.00           C
ATOM   1144  B   BEA A1144     241.457  76.189  30.100  0.00  0.00           C
ATOM   1145  B   BEA A1145     239.511  77.185  29.940  0.00  0.00           C
ATOM   1146  B   BEA A1146     237.455  78.081  29.691  0.00  0.00           C
ATOM   1147  B   BEA A1147     235.406  78.827  29.368  0.00  0.00           C
ATOM   1148  B   BEA A1148     233.356  79.438  28.975  0.00  0.00           C
ATOM   1149  B   BEA A1149     231.292  79.926  28.515  0.00  0.00           C
ATOM   1150  B   BEA A1150     227.089  80.577  27.395  0.00  0.00           C
ATOM   1151  B   BEA A1151     224.937  80.753  26.737  0.00  0.00           C
ATOM   1152  B   BEA A1152     222.883  80.835  26.063  0.00  0.00           C
ATOM   1153  B   BEA A1153     220.789  80.842  25.332  0.00  0.00           C
ATOM   1154  B   BEA A1154     218.793  80.785  24.599  0.00  0.00           C
ATOM   1155  B   BEA A1155     216.757  80.670  23.819  0.00  0.00           C
ATOM   1156  B   BEA A1156     214.681  80.503  22.992  0.00  0.00           C
ATOM   1157  B   BEA A1157     212.710  80.305  22.182  0.00  0.00           C
ATOM   1158  B   BEA A1158     210.702  80.070  21.335  0.00  0.00           C
ATOM   1159  B   BEA A1159     208.660  79.803  20.453  0.00  0.00           C
ATOM   1160  B   BEA A1160     206.585  79.511  19.540  0.00  0.00           C
ATOM   1161  B   BEA A1161     204.626  79.222  18.665  0.00  0.00           C
ATOM   1162  B   BEA A1162     202.640  78.921  17.767  0.00  0.00           C
ATOM   1163  B   BEA A1163     200.627  78.613  16.850  0.00  0.00           C
ATOM   1164  B   BEA A1164     198.739  78.328  15.984  0.00  0.00           C
ATOM   1165  B   BEA A1165     194.751  77.755  14.148  0.00  0.00           C
ATOM   1166  B   BEA A1166     192.803  77.500  13.253  0.00  0.00           C
ATOM   1167  B   BEA A1167     184.698  76.721   9.587  0.00  0.00           C
ATOM   1168  B   BEA A1168     182.829  76.626   8.765  0.00  0.00           C
ATOM   1169  B   BEA A1169     180.793  76.561   7.881  0.00  0.00           C
ATOM   1170  B   BEA A1170     178.744  76.535   7.005  0.00  0.00           C
ATOM   1171  B   BEA A1171     176.684  76.545   6.139  0.00  0.00           C
ATOM   1172  B   BEA A1172     174.615  76.592   5.282  0.00  0.00           C
ATOM   1173  B   BEA A1173     172.695  76.666   4.502  0.00  0.00           C
ATOM   1174  B   BEA A1174     170.610  76.778   3.669  0.00  0.00           C
ATOM   1175  B   BEA A1175     168.519  76.923   2.850  0.00  0.00           C
ATOM   1176  B   BEA A1176     166.422  77.100   2.046  0.00  0.00           C
ATOM   1177  B   BEA A1177     162.379  77.522   0.547  0.00  0.00           C
ATOM   1178  B   BEA A1178     160.276  77.783  -0.206  0.00  0.00           C
ATOM   1179  B   BEA A1179     158.333  78.046  -0.883  0.00  0.00           C
ATOM   1180  B   BEA A1180     156.232  78.355  -1.596  0.00  0.00           C
ATOM   1181  B   BEA A1181     154.134  78.687  -2.287  0.00  0.00           C
ATOM   1182  B   BEA A1182     152.040  79.040  -2.955  0.00  0.00           C
ATOM   1183  B   BEA A1183     149.953  79.414  -3.599  0.00  0.00           C
ATOM   1184  B   BEA A1184     147.874  79.806  -4.218  0.00  0.00           C
ATOM   1185  B   BEA A1185     145.803  80.215  -4.810  0.00  0.00           C
ATOM   1186  B   BEA A1186     143.743  80.639  -5.375  0.00  0.00           C
ATOM   1187  B   BEA A1187     141.695  81.078  -5.912  0.00  0.00           C
ATOM   1188  B   BEA A1188     139.661  81.529  -6.420  0.00  0.00           C
ATOM   1189  B   BEA A1189     137.485  82.027  -6.934  0.00  0.00           C
ATOM   1190  B   BEA A1190     135.483  82.498  -7.380  0.00  0.00           C
ATOM   1191  B   BEA A1191     133.343  83.016  -7.826  0.00  0.00           C
ATOM   1192  B   BEA A1192     131.224  83.541  -8.235  0.00  0.00           C
ATOM   1193  B   BEA A1193     129.127  84.071  -8.607  0.00  0.00           C
ATOM   1194  B   BEA A1194     127.055  84.606  -8.941  0.00  0.00           C
ATOM   1195  B   BEA A1195     124.856  85.182  -9.258  0.00  0.00           C
ATOM   1196  B   BEA A1196     122.838  85.719  -9.512  0.00  0.00           C
ATOM   1197  B   BEA A1197     120.698  86.296  -9.742  0.00  0.00           C
ATOM   1198  B   BEA A1198     116.516  87.439 -10.068  0.00  0.00           C
ATOM   1199  B   BEA A1199     114.330  88.042 -10.167  0.00  0.00           C
ATOM   1200  B   BEA A1200     112.183  88.637 -10.215  0.00  0.00           C
ATOM   1201  B   BEA A1201     108.014  89.793 -10.155  0.00  0.00           C
ATOM   1202  B   BEA A1202     105.851  90.391 -10.038  0.00  0.00           C
ATOM   1203  B   BEA A1203     103.736  90.971  -9.862  0.00  0.00           C
ATOM   1204  B   BEA A1204     101.669  91.533  -9.628  0.00  0.00           C
ATOM   1205  B   BEA A1205      99.513  92.111  -9.315  0.00  0.00           C
ATOM   1206  B   BEA A1206      97.410  92.665  -8.935  0.00  0.00           C
ATOM   1207  B   BEA A1207      95.359  93.195  -8.491  0.00  0.00           C
ATOM   1208  B   BEA A1208      93.231  93.730  -7.945  0.00  0.00           C
ATOM   1209  B   BEA A1209      91.285  94.204  -7.366  0.00  0.00           C
ATOM   1210  B   BEA A1210      89.138  94.707  -6.631  0.00  0.00           C
ATOM   1211  B   BEA A1211      87.172  95.147  -5.861  0.00  0.00           C
ATOM   1212  B   BEA A1212      85.256  95.552  -5.014  0.00  0.00           C
ATOM   1213  B   BEA A1213      83.271  95.945  -4.027  0.00  0.00           C
ATOM   1214  B   BEA A1214      81.337  96.296  -2.947  0.00  0.00           C
ATOM   1215  B   BEA A1215      79.563  96.588  -1.844  0.00  0.00           C
ATOM   1216  B   BEA A1216      77.720  96.854  -0.572  0.00  0.00           C
ATOM   1217  B   BEA A1217      74.366  97.224   2.120  0.00  0.00           C
ATOM   1218  B   BEA A1218      71.148  97.404   5.256  0.00  0.00           C
ATOM   1219  B   BEA A1219      69.681  97.419   6.896  0.00  0.00           C
ATOM   1220  B   BEA A1220      68.334  97.393   8.533  0.00  0.00           C
ATOM   1221  B   BEA A1221      67.011  97.331  10.269  0.00  0.00           C
ATOM   1222  B   BEA A1222      65.716  97.235  12.103  0.00  0.00           C
ATOM   1223  B   BEA A1223      64.532  97.115  13.905  0.00  0.00           C
ATOM   1224  B   BEA A1224      63.374  96.968  15.791  0.00  0.00           C
ATOM   1225  B   BEA A1225      62.247  96.797  17.759  0.00  0.00           C
ATOM   1226  B   BEA A1226      60.229  96.419  21.642  0.00  0.00           C
ATOM   1227  B   BEA A1227      59.332  96.222  23.537  0.00  0.00           C
ATOM   1228  B   BEA A1228      58.398  95.997  25.635  0.00  0.00           C
ATOM   1229  B   BEA A1229      57.561  95.779  27.638  0.00  0.00           C
ATOM   1230  B   BEA A1230      56.754  95.554  29.689  0.00  0.00           C
ATOM   1231  B   BEA A1231      56.036  95.343  31.628  0.00  0.00           C
ATOM   1232  B   BEA A1232      55.293  95.112  33.758  0.00  0.00           C
ATOM   1233  B   BEA A1233      54.635  94.900  35.765  0.00  0.00           C
ATOM   1234  B   BEA A1234      53.961  94.675  37.959  0.00  0.00           C
ATOM   1235  B   BEA A1235      53.369  94.471  40.017  0.00  0.00           C
ATOM   1236  B   BEA A1236      52.809  94.275  42.094  0.00  0.00           C
ATOM   1237  B   BEA A1237      52.243  94.075  44.348  0.00  0.00           C
ATOM   1238  B   BEA A1238      51.297  93.744  48.558  0.00  0.00           C
ATOM   1239  B   BEA A1239      50.876  93.602  50.667  0.00  0.00           C
ATOM   1240  B   BEA A1240      50.460  93.470  52.938  0.00  0.00           C
ATOM   1241  B   BEA A1241      50.111  93.369  55.037  0.00  0.00           C
ATOM   1242  B   BEA A1242      49.796  93.291  57.125  0.00  0.00           C
ATOM   1243  B   BEA A1243      49.495  93.233  59.361  0.00  0.00           C
ATOM   1244  B   BEA A1244      49.233  93.206  61.575  0.00  0.00           C
ATOM   1245  B   BEA A1245      49.010  93.211  63.763  0.00  0.00           C
ATOM   1246  B   BEA A1246      48.826  93.249  65.921  0.00  0.00           C
ATOM   1247  B   BEA A1247      48.670  93.330  68.204  0.00  0.00           C
ATOM   1248  B   BEA A1248      48.563  93.443  70.287  0.00  0.00           C
ATOM   1249  B   BEA A1249      48.487  93.606  72.484  0.00  0.00           C
ATOM   1250  B   BEA A1250      48.451  93.830  74.784  0.00  0.00           C
ATOM   1251  B   BEA A1251      48.458  94.086  76.874  0.00  0.00           C
ATOM   1252  B   BEA A1252      48.506  94.412  79.056  0.00  0.00           C
ATOM   1253  B   BEA A1253      48.596  94.792  81.172  0.00  0.00           C
ATOM   1254  B   BEA A1254      48.737  95.258  83.363  0.00  0.00           C
ATOM   1255  B   BEA A1255      48.921  95.789  85.478  0.00  0.00           C
ATOM   1256  B   BEA A1256      49.165  96.426  87.650  0.00  0.00           C
ATOM   1257  B   BEA A1257      49.436  97.090  89.603  0.00  0.00           C
ATOM   1258  B   BEA A1258      49.792  97.926  91.733  0.00  0.00           C
ATOM   1259  B   BEA A1259      50.173  98.792  93.645  0.00  0.00           C
ATOM   1260  B   BEA A1260      50.627  99.805  95.591  0.00  0.00           C
ATOM   1261  B   BEA A1261      51.132 100.916  97.444  0.00  0.00           C
ATOM   1262  B   BEA A1262      51.689 102.132  99.208  0.00  0.00           C
ATOM   1263  B   BEA A1263      52.871 104.939 102.376  0.00  0.00           C
ATOM   1264  B   BEA A1264      53.301 106.643 103.636  0.00  0.00           C
ATOM   1265  B   BEA A1265      53.527 108.566 104.632  0.00  0.00           C
ATOM   1266  B   BEA A1266      53.643 110.597 105.402  0.00  0.00           C
ATOM   1267  B   BEA A1267      53.897 112.758 106.033  0.00  0.00           C
ATOM   1268  B   BEA A1268      54.722 114.611 106.397  0.00  0.00           C
ATOM   1269  B   BEA A1269      56.796 115.028 106.212  0.00  0.00           C
ATOM   1270  B   BEA A1270      58.881 114.432 105.768  0.00  0.00           C
ATOM   1271  B   BEA A1271      60.924 113.673 105.198  0.00  0.00           C
ATOM   1272  B   BEA A1272      62.720 112.761 104.395  0.00  0.00           C
ATOM   1273  B   BEA A1273      62.472 111.670 103.017  0.00  0.00           C
ATOM   1274  B   BEA A1274      60.431 111.414 102.358  0.00  0.00           C
ATOM   1275  B   BEA A1275      58.294 111.380 101.959  0.00  0.00           C
ATOM   1276  B   BEA A1276      56.008 111.443 101.658  0.00  0.00           C
ATOM   1277  B   BEA A1277      53.860 111.556 101.444  0.00  0.00           C
ATOM   1278  B   BEA A1278      51.791 111.699 101.284  0.00  0.00           C
ATOM   1279  B   BEA A1279      49.576 111.881 101.151  0.00  0.00           C
ATOM   1280  B   BEA A1280      47.277 112.096 101.047  0.00  0.00           C
ATOM   1281  B   BEA A1281      45.158 112.312 100.978  0.00  0.00           C
ATOM   1282  B   BEA A1282      42.855 112.566 100.929  0.00  0.00           C
ATOM   1283  B   BEA A1283      40.834 112.803 100.906  0.00  0.00           C
ATOM   1284  B   BEA A1284      38.689 113.067 100.901  0.00  0.00           C
ATOM   1285  B   BEA A1285      36.431 113.359 100.916  0.00  0.00           C
ATOM   1286  B   BEA A1286      34.313 113.645 100.948  0.00  0.00           C
ATOM   1287  B   BEA A1287      32.116 113.953 100.999  0.00  0.00           C
ATOM   1288  B   BEA A1288      29.850 114.283 101.072  0.00  0.00           C
ATOM   1289  B   BEA A1289      27.776 114.596 101.154  0.00  0.00           C
ATOM   1290  B   BEA A1290      25.657 114.926 101.256  0.00  0.00           C
ATOM   1291  B   BEA A1291      23.249 115.314 101.391  0.00  0.00           C
ATOM   1292  B   BEA A1292      19.126 116.009 101.676  0.00  0.00           C
ATOM   1293  B   BEA A1293      14.710 116.799 102.057  0.00  0.00           C
ATOM   1294  B   BEA A1294      12.510 117.212 102.279  0.00  0.00           C
ATOM   1295  B   BEA A1295      10.326 117.634 102.521  0.00  0.00           C
ATOM   1296  B   BEA A1296       8.167 118.065 102.784  0.00  0.00           C
ATOM   1297  B   BEA A1297       6.041 118.503 103.066  0.00  0.00           C
ATOM   1298  B   BEA A1298       3.956 118.946 103.368  0.00  0.00           C
ATOM   1299  B   BEA A1299       1.921 119.394 103.688  0.00  0.00           C
ATOM   1300  B   BEA A1300      -0.295 119.898 104.068  0.00  0.00           C
ATOM   1301  B   BEA A1301      -2.440 120.405 104.468  0.00  0.00           C
ATOM   1302  B   BEA A1302      -4.512 120.914 104.889  0.00  0.00           C
ATOM   1303  B   BEA A1303      -6.514 121.424 105.328  0.00  0.00           C
ATOM   1304  B   BEA A1304      -8.667 121.993 105.837  0.00  0.00           C
ATOM   1305  B   BEA A1305     -10.744 122.565 106.366  0.00  0.00           C
ATOM   1306  B   BEA A1306     -12.746 123.137 106.914  0.00  0.00           C
ATOM   1307  B   BEA A1307     -14.676 123.710 107.479  0.00  0.00           C
ATOM   1308  B   BEA A1308     -16.736 124.346 108.124  0.00  0.00           C
ATOM   1309  B   BEA A1309     -18.717 124.983 108.788  0.00  0.00           C
ATOM   1310  B   BEA A1310     -22.642 126.326 110.240  0.00  0.00           C
ATOM   1311  B   BEA A1311     -24.581 127.031 111.030  0.00  0.00           C
ATOM   1312  B   BEA A1312     -26.441 127.738 111.836  0.00  0.00           C
ATOM   1313  B   BEA A1313     -28.397 128.515 112.741  0.00  0.00           C
ATOM   1314  B   BEA A1314     -30.271 129.294 113.664  0.00  0.00           C
ATOM   1315  B   BEA A1315     -32.065 130.074 114.605  0.00  0.00           C
ATOM   1316  B   BEA A1316     -35.577 131.712 116.626  0.00  0.00           C
ATOM   1317  B   BEA A1317     -37.292 132.570 117.708  0.00  0.00           C
ATOM   1318  B   BEA A1318     -38.930 133.430 118.807  0.00  0.00           C
ATOM   1319  B   BEA A1319     -40.629 134.370 120.022  0.00  0.00           C
ATOM   1320  B   BEA A1320     -42.117 135.235 121.154  0.00  0.00           C
ATOM   1321  B   BEA A1321     -43.663 136.182 122.404  0.00  0.00           C
ATOM   1322  B   BEA A1322     -45.256 137.213 123.779  0.00  0.00           C
ATOM   1323  B   BEA A1323     -46.652 138.168 125.065  0.00  0.00           C
ATOM   1324  B   BEA A1324     -48.090 139.210 126.480  0.00  0.00           C
ATOM   1325  B   BEA A1325     -49.347 140.175 127.799  0.00  0.00           C
ATOM   1326  B   BEA A1326     -50.642 141.230 129.251  0.00  0.00           C
ATOM   1327  B   BEA A1327     -51.868 142.291 130.722  0.00  0.00           C
ATOM   1328  B   BEA A1328     -53.116 143.447 132.332  0.00  0.00           C
ATOM   1329  B   BEA A1329     -54.205 144.525 133.842  0.00  0.00           C
ATOM   1330  B   BEA A1330     -55.230 145.612 135.370  0.00  0.00           C
ATOM   1331  B   BEA A1331     -56.271 146.797 137.044  0.00  0.00           C
ATOM   1332  B   BEA A1332     -57.172 147.903 138.611  0.00  0.00           C
ATOM   1333  B   BEA A1333     -58.864 150.238 141.933  0.00  0.00           C
ATOM   1334  B   BEA A1334     -59.649 151.470 143.691  0.00  0.00           C
ATOM   1335  B   BEA A1335     -60.318 152.621 145.336  0.00  0.00           C
ATOM   1336  B   BEA A1336     -60.982 153.879 147.135  0.00  0.00           C
ATOM   1337  B   BEA A1337     -61.542 155.054 148.818  0.00  0.00           C
ATOM   1338  B   BEA A1338     -62.049 156.243 150.519  0.00  0.00           C
ATOM   1339  B   BEA A1339     -62.540 157.542 152.378  0.00  0.00           C
ATOM   1340  B   BEA A1340     -62.941 158.758 154.117  0.00  0.00           C
ATOM   1341  B   BEA A1341     -63.292 159.987 155.873  0.00  0.00           C
ATOM   1342  B   BEA A1342     -63.593 161.230 157.646  0.00  0.00           C
ATOM   1343  B   BEA A1343     -63.843 162.487 159.435  0.00  0.00           C
ATOM   1344  B   BEA A1344     -64.044 163.757 161.241  0.00  0.00           C
ATOM   1345  B   BEA A1345     -64.195 165.042 163.062  0.00  0.00           C
ATOM   1346  B   BEA A1346     -64.296 166.341 164.898  0.00  0.00           C
ATOM   1347  B   BEA A1347     -64.346 167.550 166.601  0.00  0.00           C
ATOM   1348  B   BEA A1348     -64.353 168.876 168.464  0.00  0.00           C
ATOM   1349  B   BEA A1349     -64.315 170.111 170.191  0.00  0.00           C
ATOM   1350  B   BEA A1350     -64.237 171.358 171.930  0.00  0.00           C
ATOM   1351  B   BEA A1351     -64.104 172.724 173.825  0.00  0.00           C
ATOM   1352  B   BEA A1352     -63.939 173.997 175.582  0.00  0.00           C
ATOM   1353  B   BEA A1353     -63.732 175.282 177.347  0.00  0.00           C
ATOM   1354  B   BEA A1354     -63.484 176.578 179.119  0.00  0.00           C
ATOM   1355  B   BEA A1355     -63.195 177.886 180.896  0.00  0.00           C
ATOM   1356  B   BEA A1356     -62.895 179.096 182.532  0.00  0.00           C
ATOM   1357  B   BEA A1357     -62.528 180.426 184.318  0.00  0.00           C
ATOM   1358  B   BEA A1358     -61.712 183.008 187.751  0.00  0.00           C
ATOM   1359  B   BEA A1359     -61.229 184.369 189.543  0.00  0.00           C
ATOM   1360  B   BEA A1360     -60.750 185.628 191.188  0.00  0.00           C
ATOM   1361  B   BEA A1361     -59.644 188.285 194.618  0.00  0.00           C
ATOM   1362  B   BEA A1362     -59.065 189.569 196.257  0.00  0.00           C
ATOM   1363  B   BEA A1363     -58.453 190.862 197.891  0.00  0.00           C
ATOM   1364  B   BEA A1364     -57.810 192.162 199.521  0.00  0.00           C
ATOM   1365  B   BEA A1365     -55.698 196.102 204.366  0.00  0.00           C
ATOM   1366  B   BEA A1366     -54.934 197.427 205.964  0.00  0.00           C
ATOM   1367  B   BEA A1367     -53.319 200.095 209.126  0.00  0.00           C
ATOM   1368  B   BEA A1368     -52.470 201.436 210.688  0.00  0.00           C
ATOM   1369  B   BEA A1369     -51.671 202.666 212.103  0.00  0.00           C
ATOM   1370  B   BEA A1370     -49.844 205.368 215.158  0.00  0.00           C
ATOM   1371  B   BEA A1371     -48.892 206.725 216.660  0.00  0.00           C
ATOM   1372  B   BEA A1372     -47.916 208.084 218.144  0.00  0.00           C
ATOM   1373  B   BEA A1373     -46.916 209.446 219.609  0.00  0.00           C
ATOM   1374  B   BEA A1374     -45.982 210.692 220.930  0.00  0.00           C
ATOM   1375  B   BEA A1375     -44.939 212.057 222.356  0.00  0.00           C
ATOM   1376  B   BEA A1376     -43.875 213.424 223.760  0.00  0.00           C
ATOM   1377  B   BEA A1377     -42.789 214.792 225.141  0.00  0.00           C
ATOM   1378  B   BEA A1378     -41.684 216.160 226.498  0.00  0.00           C
ATOM   1379  B   BEA A1379     -38.256 220.263 230.417  0.00  0.00           C
ATOM   1380  B   BEA A1380     -37.079 221.629 231.670  0.00  0.00           C
ATOM   1381  B   BEA A1381     -35.886 222.994 232.894  0.00  0.00           C
ATOM   1382  B   BEA A1382     -34.678 224.357 234.090  0.00  0.00           C
ATOM   1383  B   BEA A1383     -33.457 225.717 235.256  0.00  0.00           C
ATOM   1384  B   BEA A1384     -32.221 227.075 236.391  0.00  0.00           C
ATOM   1385  B   BEA A1385     -30.973 228.430 237.495  0.00  0.00           C
ATOM   1386  B   BEA A1386     -29.602 229.901 238.661  0.00  0.00           C
ATOM   1387  B   BEA A1387     -28.331 231.249 239.698  0.00  0.00           C
ATOM   1388  B   BEA A1388     -26.935 232.712 240.790  0.00  0.00           C
ATOM   1389  B   BEA A1389     -25.644 234.051 241.758  0.00  0.00           C
ATOM   1390  B   BEA A1390     -24.227 235.505 242.773  0.00  0.00           C
ATOM   1391  B   BEA A1391     -22.801 236.954 243.748  0.00  0.00           C
ATOM   1392  B   BEA A1392     -21.485 238.278 244.606  0.00  0.00           C
ATOM   1393  B   BEA A1393     -20.044 239.715 245.501  0.00  0.00           C
ATOM   1394  B   BEA A1394     -18.595 241.146 246.353  0.00  0.00           C
ATOM   1395  B   BEA A1395     -17.141 242.571 247.163  0.00  0.00           C
ATOM   1396  B   BEA A1396     -15.681 243.990 247.929  0.00  0.00           C
ATOM   1397  B   BEA A1397     -12.624 246.924 249.386  0.00  0.00           C
ATOM   1398  B   BEA A1398     -11.153 248.321 250.016  0.00  0.00           C
ATOM   1399  B   BEA A1399      -9.553 249.829 250.650  0.00  0.00           C
ATOM   1400  B   BEA A1400      -8.077 251.211 251.188  0.00  0.00           C
ATOM   1401  B   BEA A1401      -6.473 252.703 251.720  0.00  0.00           C
ATOM   1402  B   BEA A1402      -4.867 254.187 252.199  0.00  0.00           C
ATOM   1403  B   BEA A1403      -3.261 255.663 252.624  0.00  0.00           C
ATOM   1404  B   BEA A1404      -1.654 257.131 252.995  0.00  0.00           C
ATOM   1405  B   BEA A1405      -0.047 258.592 253.311  0.00  0.00           C
ATOM   1406  B   BEA A1406       1.560 260.045 253.572  0.00  0.00           C
ATOM   1407  B   BEA A1407       3.166 261.490 253.778  0.00  0.00           C
ATOM   1408  B   BEA A1408       4.771 262.928 253.928  0.00  0.00           C
ATOM   1409  B   BEA A1409       6.376 264.360 254.022  0.00  0.00           C
ATOM   1410  B   BEA A1410       8.106 265.895 254.064  0.00  0.00           C
ATOM   1411  B   BEA A1411       9.747 267.269 254.170  0.00  0.00           C
ATOM   1412  B   BEA A1412      11.499 268.446 254.679  0.00  0.00           C
ATOM   1413  B   BEA A1413      13.151 268.961 256.045  0.00  0.00           C
ATOM   1414  B   BEA A1414      14.227 268.692 257.927  0.00  0.00           C
ATOM   1415  B   BEA A1415      14.231 268.529 259.980  0.00  0.00           C
ATOM   1416  B   BEA A1416      12.304 269.373 260.270  0.00  0.00           C
ATOM   1417  B   BEA A1417      12.166 265.602 264.833  0.00  0.00           C
ATOM   1418  B   BEA A1418      13.042 263.860 266.173  0.00  0.00           C
ATOM   1419  B   BEA A1419      14.017 262.247 267.144  0.00  0.00           C
ATOM   1420  B   BEA A1420      15.245 260.560 267.710  0.00  0.00           C
ATOM   1421  B   BEA A1421      16.761 258.914 267.510  0.00  0.00           C
ATOM   1422  B   BEA A1422      18.247 257.651 266.554  0.00  0.00           C
ATOM   1423  B   BEA A1423      19.618 256.697 265.170  0.00  0.00           C
ATOM   1424  B   BEA A1424      22.098 255.194 261.925  0.00  0.00           C
ATOM   1425  B   BEA A1425      23.297 254.434 260.233  0.00  0.00           C
ATOM   1426  B   BEA A1426      24.520 253.579 258.505  0.00  0.00           C
ATOM   1427  B   BEA A1427      25.679 252.689 256.870  0.00  0.00           C
ATOM   1428  B   BEA A1428      26.777 251.767 255.322  0.00  0.00           C
ATOM   1429  B   BEA A1429      27.897 250.741 253.746  0.00  0.00           C
ATOM   1430  B   BEA A1430      29.034 249.604 252.150  0.00  0.00           C
ATOM   1431  B   BEA A1431      30.112 248.431 250.644  0.00  0.00           C
ATOM   1432  B   BEA A1432      31.204 247.136 249.124  0.00  0.00           C
ATOM   1433  B   BEA A1433      32.173 245.892 247.785  0.00  0.00           C
ATOM   1434  B   BEA A1434      33.225 244.430 246.342  0.00  0.00           C
ATOM   1435  B   BEA A1435      34.161 243.022 245.069  0.00  0.00           C
ATOM   1436  B   BEA A1436      35.114 241.477 243.787  0.00  0.00           C
ATOM   1437  B   BEA A1437      36.023 239.890 242.581  0.00  0.00           C
ATOM   1438  B   BEA A1438      36.892 238.259 241.446  0.00  0.00           C
ATOM   1439  B   BEA A1439      37.777 236.474 240.311  0.00  0.00           C
ATOM   1440  B   BEA A1440      38.573 234.753 239.312  0.00  0.00           C
ATOM   1441  B   BEA A1441      39.388 232.870 238.315  0.00  0.00           C
ATOM   1442  B   BEA A1442      40.124 231.055 237.440  0.00  0.00           C
ATOM   1443  B   BEA A1443      40.835 229.193 236.623  0.00  0.00           C
ATOM   1444  B   BEA A1444      42.233 225.197 235.109  0.00  0.00           C
ATOM   1445  B   BEA A1445      42.879 223.187 234.459  0.00  0.00           C
ATOM   1446  B   BEA A1446      43.468 221.260 233.898  0.00  0.00           C
ATOM   1447  B   BEA A1447      44.646 217.134 232.885  0.00  0.00           C
ATOM   1448  B   BEA A1448      45.199 215.070 232.464  0.00  0.00           C
ATOM   1449  B   BEA A1449      45.742 212.961 232.090  0.00  0.00           C
ATOM   1450  B   BEA A1450      46.277 210.808 231.761  0.00  0.00           C
ATOM   1451  B   BEA A1451      46.771 208.757 231.495  0.00  0.00           C
ATOM   1452  B   BEA A1452      47.295 206.520 231.254  0.00  0.00           C
ATOM   1453  B   BEA A1453      47.782 204.390 231.071  0.00  0.00           C
ATOM   1454  B   BEA A1454      48.266 202.224 230.927  0.00  0.00           C
ATOM   1455  B   BEA A1455      49.202 197.937 230.764  0.00  0.00           C
ATOM   1456  B   BEA A1456      50.112 193.678 230.747  0.00  0.00           C
ATOM   1457  B   BEA A1457      50.573 191.507 230.791  0.00  0.00           C
ATOM   1458  B   BEA A1458      51.039 189.309 230.869  0.00  0.00           C
ATOM   1459  B   BEA A1459      51.478 187.244 230.972  0.00  0.00           C
ATOM   1460  B   BEA A1460      51.924 185.157 231.105  0.00  0.00           C
ATOM   1461  B   BEA A1461      52.412 182.893 231.280  0.00  0.00           C
ATOM   1462  B   BEA A1462      52.875 180.767 231.473  0.00  0.00           C
ATOM   1463  B   BEA A1463      53.348 178.625 231.695  0.00  0.00           C
ATOM   1464  B   BEA A1464      53.833 176.467 231.944  0.00  0.00           C
ATOM   1465  B   BEA A1465      54.293 174.456 232.201  0.00  0.00           C
ATOM   1466  B   BEA A1466      54.803 172.273 232.504  0.00  0.00           C
ATOM   1467  B   BEA A1467      55.288 170.240 232.809  0.00  0.00           C
ATOM   1468  B   BEA A1468      55.826 168.038 233.163  0.00  0.00           C
ATOM   1469  B   BEA A1469      56.341 165.989 233.515  0.00  0.00           C
ATOM   1470  B   BEA A1470      56.871 163.934 233.888  0.00  0.00           C
ATOM   1471  B   BEA A1471      58.026 159.653 234.732  0.00  0.00           C
ATOM   1472  B   BEA A1472      58.610 157.589 235.169  0.00  0.00           C
ATOM   1473  B   BEA A1473      59.214 155.526 235.626  0.00  0.00           C
ATOM   1474  B   BEA A1474      59.838 153.464 236.101  0.00  0.00           C
ATOM   1475  B   BEA A1475      60.484 151.404 236.596  0.00  0.00           C
ATOM   1476  B   BEA A1476      61.789 147.454 237.596  0.00  0.00           C
ATOM   1477  B   BEA A1477      62.504 145.410 238.140  0.00  0.00           C
ATOM   1478  B   BEA A1478      63.243 143.373 238.700  0.00  0.00           C
ATOM   1479  B   BEA A1479      64.009 141.345 239.275  0.00  0.00           C
ATOM   1480  B   BEA A1480      64.802 139.327 239.865  0.00  0.00           C
ATOM   1481  B   BEA A1481      65.560 137.473 240.422  0.00  0.00           C
ATOM   1482  B   BEA A1482      66.409 135.478 241.038  0.00  0.00           C
ATOM   1483  B   BEA A1483      67.289 133.496 241.667  0.00  0.00           C
ATOM   1484  B   BEA A1484      68.129 131.677 242.258  0.00  0.00           C
ATOM   1485  B   BEA A1485      69.070 129.724 242.909  0.00  0.00           C
ATOM   1486  B   BEA A1486      69.970 127.933 243.521  0.00  0.00           C
ATOM   1487  B   BEA A1487      70.977 126.012 244.192  0.00  0.00           C
ATOM   1488  B   BEA A1488      72.020 124.108 244.873  0.00  0.00           C
ATOM   1489  B   BEA A1489      73.017 122.366 245.511  0.00  0.00           C
ATOM   1490  B   BEA A1490      74.132 120.500 246.209  0.00  0.00           C
ATOM   1491  B   BEA A1491      75.198 118.792 246.862  0.00  0.00           C
ATOM   1492  B   BEA A1492      76.391 116.966 247.575  0.00  0.00           C
ATOM   1493  B   BEA A1493      77.532 115.296 248.241  0.00  0.00           C
ATOM   1494  B   BEA A1494      78.711 113.645 248.912  0.00  0.00           C
ATOM   1495  B   BEA A1495      81.291 110.272 250.328  0.00  0.00           C
ATOM   1496  B   BEA A1496      82.595 108.682 251.015  0.00  0.00           C
ATOM   1497  B   BEA A1497      83.942 107.113 251.708  0.00  0.00           C
ATOM   1498  B   BEA A1498      85.336 105.566 252.404  0.00  0.00           C
ATOM   1499  B   BEA A1499      86.776 104.040 253.105  0.00  0.00           C
ATOM   1500  B   BEA A1500      89.808 101.057 254.517  0.00  0.00           C
ATOM   1501  B   BEA A1501      91.275  99.714 255.172  0.00  0.00           C
ATOM   1502  B   BEA A1502      92.922  98.279 255.886  0.00  0.00           C
ATOM   1503  B   BEA A1503      94.493  96.978 256.547  0.00  0.00           C
ATOM   1504  B   BEA A1504      96.117  95.698 257.211  0.00  0.00           C
ATOM   1505  B   BEA A1505      97.796  94.440 257.877  0.00  0.00           C
ATOM   1506  B   BEA A1506      99.533  93.204 258.545  0.00  0.00           C
ATOM   1507  B   BEA A1507     101.331  91.992 259.215  0.00  0.00           C
ATOM   1508  B   BEA A1508     103.038  90.899 259.832  0.00  0.00           C
ATOM   1509  B   BEA A1509     104.803  89.827 260.451  0.00  0.00           C
ATOM   1510  B   BEA A1510     106.628  88.776 261.071  0.00  0.00           C
ATOM   1511  B   BEA A1511     108.517  87.747 261.693  0.00  0.00           C
ATOM   1512  B   BEA A1512     110.470  86.742 262.315  0.00  0.00           C
ATOM   1513  B   BEA A1513     112.317  85.844 262.885  0.00  0.00           C
ATOM   1514  B   BEA A1514     114.193  84.972 263.455  0.00  0.00           C
ATOM   1515  B   BEA A1515     116.223  84.059 264.073  0.00  0.00           C
ATOM   1516  B   BEA A1516     118.180  83.196 264.685  0.00  0.00           C
ATOM   1517  B   BEA A1517     120.008  82.390 265.285  0.00  0.00           C
ATOM   1518  B   BEA A1518     123.753  80.671 266.692  0.00  0.00           C
ATOM   1519  B   BEA A1519     125.644  79.699 267.592  0.00  0.00           C
ATOM   1520  B   BEA A1520     127.218  78.735 268.585  0.00  0.00           C
ATOM   1521  B   BEA A1521     128.515  77.540 269.997  0.00  0.00           C
ATOM   1522  B   BEA A1522     128.670  76.306 271.741  0.00  0.00           C
ATOM   1523  B   BEA A1523     127.614  75.339 273.364  0.00  0.00           C
ATOM   1524  B   BEA A1524     126.108  74.619 274.709  0.00  0.00           C
ATOM   1525  B   BEA A1525     124.253  73.980 275.987  0.00  0.00           C
ATOM   1526  B   BEA A1526     122.495  73.485 277.013  0.00  0.00           C
ATOM   1527  B   BEA A1527     120.633  73.028 277.978  0.00  0.00           C
ATOM   1528  B   BEA A1528     118.622  72.583 278.915  0.00  0.00           C
ATOM   1529  B   BEA A1529     114.544  71.769 280.550  0.00  0.00           C
ATOM   1530  B   BEA A1530     112.528  71.387 281.235  0.00  0.00           C
ATOM   1531  B   BEA A1531     110.512  71.002 281.826  0.00  0.00           C
ATOM   1532  B   BEA A1532     108.372  70.571 282.314  0.00  0.00           C
ATOM   1533  B   BEA A1533     106.228  70.059 282.535  0.00  0.00           C
ATOM   1534  B   BEA A1534     104.308  69.347 281.953  0.00  0.00           C
ATOM   1535  B   BEA A1535     104.291  68.675 279.944  0.00  0.00           C
ATOM   1536  B   BEA A1536     105.397  68.358 278.112  0.00  0.00           C
ATOM   1537  B   BEA A1537     106.777  68.163 276.443  0.00  0.00           C
ATOM   1538  B   BEA A1538     108.286  68.030 274.874  0.00  0.00           C
ATOM   1539  B   BEA A1539     109.951  67.935 273.306  0.00  0.00           C
ATOM   1540  B   BEA A1540     111.630  67.872 271.838  0.00  0.00           C
ATOM   1541  B   BEA A1541     113.334  67.832 270.433  0.00  0.00           C
ATOM   1542  B   BEA A1542     114.986  67.811 269.134  0.00  0.00           C
ATOM   1543  B   BEA A1543     116.828  67.805 267.747  0.00  0.00           C
ATOM   1544  B   BEA A1544     118.526  67.812 266.520  0.00  0.00           C
ATOM   1545  B   BEA A1545     120.361  67.832 265.242  0.00  0.00           C
ATOM   1546  B   BEA A1546     122.149  67.862 264.039  0.00  0.00           C
ATOM   1547  B   BEA A1547     124.043  67.903 262.809  0.00  0.00           C
ATOM   1548  B   BEA A1548     125.849  67.952 261.676  0.00  0.00           C
ATOM   1549  B   BEA A1549     127.734  68.011 260.532  0.00  0.00           C
ATOM   1550  B   BEA A1550     129.691  68.082 259.385  0.00  0.00           C
ATOM   1551  B   BEA A1551     131.512  68.154 258.354  0.00  0.00           C
ATOM   1552  B   BEA A1552     133.583  68.246 257.224  0.00  0.00           C
ATOM   1553  B   BEA A1553     135.497  68.338 256.219  0.00  0.00           C
ATOM   1554  B   BEA A1554     137.445  68.439 255.235  0.00  0.00           C
ATOM   1555  B   BEA A1555     139.419  68.549 254.279  0.00  0.00           C
ATOM   1556  B   BEA A1556     141.412  68.668 253.354  0.00  0.00           C
ATOM   1557  B   BEA A1557     143.417  68.795 252.468  0.00  0.00           C
ATOM   1558  B   BEA A1558     145.427  68.930 251.624  0.00  0.00           C
ATOM   1559  B   BEA A1559     147.433  69.073 250.827  0.00  0.00           C
ATOM   1560  B   BEA A1560     149.430  69.222 250.082  0.00  0.00           C
ATOM   1561  B   BEA A1561     151.622  69.396 249.320  0.00  0.00           C
ATOM   1562  B   BEA A1562     153.575  69.560 248.694  0.00  0.00           C
ATOM   1563  B   BEA A1563     155.706  69.748 248.070  0.00  0.00           C
ATOM   1564  B   BEA A1564     157.796  69.942 247.522  0.00  0.00           C
ATOM   1565  B   BEA A1565     160.042  70.162 247.009  0.00  0.00           C
ATOM   1566  B   BEA A1566     162.226  70.389 246.592  0.00  0.00           C
ATOM   1567  B   BEA A1567     164.337  70.621 246.271  0.00  0.00           C
ATOM   1568  B   BEA A1568     166.569  70.881 246.029  0.00  0.00           C
ATOM   1569  B   BEA A1569     168.707  71.145 245.901  0.00  0.00           C
ATOM   1570  B   BEA A1570     170.934  71.437 245.888  0.00  0.00           C
ATOM   1571  B   BEA A1571     173.047  71.734 246.005  0.00  0.00           C
ATOM   1572  B   BEA A1572     175.222  72.061 246.275  0.00  0.00           C
ATOM   1573  B   BEA A1573     177.273  72.392 246.687  0.00  0.00           C
ATOM   1574  B   BEA A1574     179.383  72.754 247.277  0.00  0.00           C
ATOM   1575  B   BEA A1575     181.391  73.121 248.005  0.00  0.00           C
ATOM   1576  B   BEA A1576     183.466  73.520 248.934  0.00  0.00           C
ATOM   1577  B   BEA A1577     185.307  73.891 249.916  0.00  0.00           C
ATOM   1578  B   BEA A1578     187.226  74.294 251.104  0.00  0.00           C
ATOM   1579  B   BEA A1579     188.940  74.667 252.311  0.00  0.00           C
ATOM   1580  B   BEA A1580     190.601  75.037 253.615  0.00  0.00           C
ATOM   1581  B   BEA A1581     192.214  75.404 255.010  0.00  0.00           C
ATOM   1582  B   BEA A1582     193.903  75.794 256.608  0.00  0.00           C
ATOM   1583  B   BEA A1583     195.420  76.145 258.161  0.00  0.00           C
ATOM   1584  B   BEA A1584     196.893  76.485 259.775  0.00  0.00           C
ATOM   1585  B   BEA A1585     198.211  76.786 261.304  0.00  0.00           C
ATOM   1586  B   BEA A1586     199.603  77.096 263.000  0.00  0.00           C
ATOM   1587  B   BEA A1587     200.953  77.387 264.719  0.00  0.00           C
ATOM   1588  B   BEA A1588     202.261  77.655 266.449  0.00  0.00           C
ATOM   1589  B   BEA A1589     204.854  78.133 270.016  0.00  0.00           C
ATOM   1590  B   BEA A1590     206.135  78.332 271.823  0.00  0.00           C
ATOM   1591  B   BEA A1591     207.370  78.497 273.576  0.00  0.00           C
ATOM   1592  B   BEA A1592     208.654  78.633 275.391  0.00  0.00           C
ATOM   1593  B   BEA A1593     209.982  78.732 277.240  0.00  0.00           C
ATOM   1594  B   BEA A1594     211.256  78.782 278.968  0.00  0.00           C
ATOM   1595  B   BEA A1595     212.566  78.783 280.675  0.00  0.00           C
ATOM   1596  B   BEA A1596     213.996  78.719 282.431  0.00  0.00           C
ATOM   1597  B   BEA A1597     215.450  78.580 284.073  0.00  0.00           C
ATOM   1598  B   BEA A1598     217.012  78.345 285.648  0.00  0.00           C
ATOM   1599  B   BEA A1599     218.590  78.014 287.008  0.00  0.00           C
ATOM   1600  B   BEA A1600     220.377  77.525 288.240  0.00  0.00           C
ATOM   1601  B   BEA A1601     222.315  76.859 289.180  0.00  0.00           C
ATOM   1602  B   BEA A1602     224.283  76.046 289.700  0.00  0.00           C
ATOM   1603  B   BEA A1603     228.168  74.070 289.443  0.00  0.00           C
ATOM   1604  B   BEA A1604     229.957  73.045 288.803  0.00  0.00           C
ATOM   1605  B   BEA A1605     231.693  72.055 287.945  0.00  0.00           C
ATOM   1606  B   BEA A1606     233.443  71.115 286.895  0.00  0.00           C
ATOM   1607  B   BEA A1607     236.850  69.625 284.480  0.00  0.00           C
ATOM   1608  B   BEA A1608     240.224  68.827 281.814  0.00  0.00           C
ATOM   1609  B   BEA A1609     241.904  68.759 280.450  0.00  0.00           C
ATOM   1610  B   BEA A1610     243.622  68.946 279.058  0.00  0.00           C
ATOM   1611  B   BEA A1611     245.259  69.341 277.744  0.00  0.00           C
ATOM   1612  B   BEA A1612     246.940  69.937 276.410  0.00  0.00           C
ATOM   1613  B   BEA A1613     248.530  70.652 275.169  0.00  0.00           C
ATOM   1614  B   BEA A1614     250.149  71.507 273.931  0.00  0.00           C
ATOM   1615  B   BEA A1615     251.787  72.478 272.709  0.00  0.00           C
ATOM   1616  B   BEA A1616     253.301  73.452 271.612  0.00  0.00           C
ATOM   1617  B   BEA A1617     254.937  74.565 270.467  0.00  0.00           C
ATOM   1618  B   BEA A1618     256.553  75.704 269.384  0.00  0.00           C
ATOM   1619  B   BEA A1619     258.133  76.835 268.376  0.00  0.00           C
ATOM   1620  B   BEA A1620     259.661  77.925 267.455  0.00  0.00           C
ATOM   1621  B   BEA A1621     261.365  79.110 266.502  0.00  0.00           C
ATOM   1622  B   BEA A1622     263.090  80.246 265.625  0.00  0.00           C
ATOM   1623  B   BEA A1623     264.802  81.273 264.856  0.00  0.00           C
ATOM   1624  B   BEA A1624     266.687  82.241 264.146  0.00  0.00           C
ATOM   1625  B   BEA A1625     268.674  83.004 263.579  0.00  0.00           C
ATOM   1626  B   BEA A1626     270.693  83.412 263.235  0.00  0.00           C
ATOM   1627  B   BEA A1627     272.962  83.261 263.199  0.00  0.00           C
ATOM   1628  B   BEA A1628     274.870  82.447 263.536  0.00  0.00           C
ATOM   1629  B   BEA A1629     276.542  81.144 264.136  0.00  0.00           C
ATOM   1630  B   BEA A1630     277.992  79.649 264.845  0.00  0.00           C
ATOM   1631  B   BEA A1631     279.376  78.022 265.625  0.00  0.00           C
ATOM   1632  B   BEA A1632     280.669  76.430 266.390  0.00  0.00           C
ATOM   1633  B   BEA A1633     283.298  73.344 267.870  0.00  0.00           C
ATOM   1634  B   BEA A1634     284.827  71.800 268.602  0.00  0.00           C
ATOM   1635  B   BEA A1635     286.437  70.444 269.233  0.00  0.00           C
ATOM   1636  B   BEA A1636     288.136  69.331 269.736  0.00  0.00           C
ATOM   1637  B   BEA A1637     290.222  68.374 270.137  0.00  0.00           C
ATOM   1638  B   BEA A1638     292.305  67.724 270.349  0.00  0.00           C
ATOM   1639  B   BEA A1639     294.332  67.272 270.410  0.00  0.00           C
ATOM   1640  B   BEA A1640     296.555  66.894 270.329  0.00  0.00           C
ATOM   1641  B   BEA A1641     298.762  66.567 270.103  0.00  0.00           C
ATOM   1642  B   BEA A1642     300.884  66.227 269.743  0.00  0.00           C
ATOM   1643  B   BEA A1643     302.994  65.784 269.228  0.00  0.00           C
ATOM   1644  B   BEA A1644     306.766  64.306 267.759  0.00  0.00           C
ATOM   1645  B   BEA A1645     308.365  63.106 266.789  0.00  0.00           C
ATOM   1646  B   BEA A1646     309.638  61.698 265.767  0.00  0.00           C
ATOM   1647  B   BEA A1647     310.691  60.012 264.645  0.00  0.00           C
ATOM   1648  B   BEA A1648     311.421  58.304 263.593  0.00  0.00           C
ATOM   1649  B   BEA A1649     311.955  56.379 262.491  0.00  0.00           C
ATOM   1650  B   BEA A1650     312.242  54.543 261.513  0.00  0.00           C
ATOM   1651  B   BEA A1651     312.352  52.560 260.534  0.00  0.00           C
ATOM   1652  B   BEA A1652     312.284  50.607 259.646  0.00  0.00           C
ATOM   1653  B   BEA A1653     312.043  48.560 258.796  0.00  0.00           C
ATOM   1654  B   BEA A1654     311.620  46.440 258.009  0.00  0.00           C
ATOM   1655  B   BEA A1655     311.063  44.430 257.355  0.00  0.00           C
ATOM   1656  B   BEA A1656     310.342  42.392 256.791  0.00  0.00           C
ATOM   1657  B   BEA A1657     309.528  40.502 256.366  0.00  0.00           C
ATOM   1658  B   BEA A1658     308.575  38.620 256.048  0.00  0.00           C
ATOM   1659  B   BEA A1659     307.419  36.644 255.840  0.00  0.00           C
ATOM   1660  B   BEA A1660     306.180  34.790 255.783  0.00  0.00           C
ATOM   1661  B   BEA A1661     304.908  33.111 255.881  0.00  0.00           C
ATOM   1662  B   BEA A1662     303.440  31.417 256.181  0.00  0.00           C
ATOM   1663  B   BEA A1663     301.933  29.938 256.708  0.00  0.00           C
ATOM   1664  B   BEA A1664     300.341  28.677 257.544  0.00  0.00           C
ATOM   1665  B   BEA A1665     298.716  27.770 258.775  0.00  0.00           C
ATOM   1666  B   BEA A1666     297.259  27.404 260.353  0.00  0.00           C
ATOM   1667  B   BEA A1667     296.079  27.587 262.164  0.00  0.00           C
ATOM   1668  B   BEA A1668     295.142  28.168 264.137  0.00  0.00           C
ATOM   1669  B   BEA A1669     294.494  28.891 265.948  0.00  0.00           C
ATOM   1670  B   BEA A1670     293.974  29.789 267.903  0.00  0.00           C
ATOM   1671  B   BEA A1671     293.615  30.769 269.896  0.00  0.00           C
ATOM   1672  B   BEA A1672     293.424  32.686 273.822  0.00  0.00           C
ATOM   1673  B   BEA A1673     293.670  33.530 275.847  0.00  0.00           C
ATOM   1674  B   BEA A1674     294.329  34.058 277.876  0.00  0.00           C
ATOM   1675  B   BEA A1675     295.654  33.725 279.524  0.00  0.00           C
ATOM   1676  B   BEA A1676     297.363  32.516 280.296  0.00  0.00           C
ATOM   1677  B   BEA A1677     300.716  29.621 280.462  0.00  0.00           C
ATOM   1678  B   BEA A1678     302.386  28.191 280.277  0.00  0.00           C
ATOM   1679  B   BEA A1679     304.088  26.821 280.015  0.00  0.00           C
ATOM   1680  B   BEA A1680     305.741  25.614 279.732  0.00  0.00           C
ATOM   1681  B   BEA A1681     307.569  24.457 279.426  0.00  0.00           C
ATOM   1682  B   BEA A1682     309.523  23.474 279.146  0.00  0.00           C
ATOM   1683  B   BEA A1683     311.703  22.751 278.939  0.00  0.00           C
ATOM   1684  B   BEA A1684     313.790  22.488 278.882  0.00  0.00           C
ATOM   1685  B   BEA A1685     315.992  22.653 278.966  0.00  0.00           C
ATOM   1686  B   BEA A1686     318.208  23.249 279.177  0.00  0.00           C
ATOM   1687  B   BEA A1687     320.164  24.119 279.454  0.00  0.00           C
ATOM   1688  B   BEA A1688     322.007  25.228 279.782  0.00  0.00           C
ATOM   1689  B   BEA A1689     323.723  26.514 280.135  0.00  0.00           C
ATOM   1690  B   BEA A1690     325.298  27.915 280.491  0.00  0.00           C
ATOM   1691  B   BEA A1691     326.844  29.505 280.862  0.00  0.00           C
ATOM   1692  B   BEA A1692     328.218  31.110 281.202  0.00  0.00           C
ATOM   1693  B   BEA A1693     329.528  32.828 281.525  0.00  0.00           C
ATOM   1694  B   BEA A1694     330.858  34.785 281.840  0.00  0.00           C
ATOM   1695  B   BEA A1695     331.977  36.632 282.081  0.00  0.00           C
ATOM   1696  B   BEA A1696     332.981  38.486 282.262  0.00  0.00           C
ATOM   1697  B   BEA A1697     333.934  40.473 282.379  0.00  0.00           C
ATOM   1698  B   BEA A1698     334.797  42.550 282.404  0.00  0.00           C
ATOM   1699  B   BEA A1699     335.480  44.505 282.316  0.00  0.00           C
ATOM   1700  B   BEA A1700     336.096  46.750 282.050  0.00  0.00           C
ATOM   1701  B   BEA A1701     336.467  48.747 281.617  0.00  0.00           C
ATOM   1702  B   BEA A1702     336.625  50.857 280.873  0.00  0.00           C
ATOM   1703  B   BEA A1703     336.473  52.742 279.816  0.00  0.00           C
ATOM   1704  B   BEA A1704     335.947  54.394 278.332  0.00  0.00           C
ATOM   1705  B   BEA A1705     335.154  55.577 276.637  0.00  0.00           C
ATOM   1706  B   BEA A1706     334.225  56.382 274.837  0.00  0.00           C
ATOM   1707  B   BEA A1707     333.275  56.871 273.049  0.00  0.00           C
ATOM   1708  B   BEA A1708     332.239  57.136 271.086  0.00  0.00           C
ATOM   1709  B   BEA A1709     331.259  57.163 269.161  0.00  0.00           C
ATOM   1710  B   BEA A1710     330.321  56.971 267.193  0.00  0.00           C
ATOM   1711  B   BEA A1711     329.425  56.526 265.090  0.00  0.00           C
ATOM   1712  B   BEA A1712     328.753  55.906 263.212  0.00  0.00           C
ATOM   1713  B   BEA A1713     328.217  54.958 261.170  0.00  0.00           C
ATOM   1714  B   BEA A1714     327.989  53.871 259.431  0.00  0.00           C
ATOM   1715  B   BEA A1715     328.073  52.476 257.733  0.00  0.00           C
ATOM   1716  B   BEA A1716     328.496  50.873 256.176  0.00  0.00           C
ATOM   1717  B   BEA A1717     329.156  49.275 254.819  0.00  0.00           C
ATOM   1718  B   BEA A1718     330.019  47.681 253.532  0.00  0.00           C
ATOM   1719  B   BEA A1719     331.010  46.212 252.304  0.00  0.00           C
ATOM   1720  B   BEA A1720     332.127  44.891 251.035  0.00  0.00           C
ATOM   1721  B   BEA A1721     333.456  43.740 249.525  0.00  0.00           C
ATOM   1722  B   BEA A1722     334.742  43.127 247.907  0.00  0.00           C
ATOM   1723  B   BEA A1723     335.892  43.186 246.135  0.00  0.00           C
ATOM   1724  B   BEA A1724     336.830  43.892 244.266  0.00  0.00           C
ATOM   1725  B   BEA A1725     337.534  44.948 242.497  0.00  0.00           C
ATOM   1726  B   BEA A1726     338.116  46.279 240.692  0.00  0.00           C
ATOM   1727  B   BEA A1727     338.538  47.604 239.087  0.00  0.00           C
ATOM   1728  B   BEA A1728     338.879  49.000 237.496  0.00  0.00           C
ATOM   1729  B   BEA A1729     339.153  50.459 235.870  0.00  0.00           C
ATOM   1730  B   BEA A1730     339.357  51.929 234.204  0.00  0.00           C
ATOM   1731  B   BEA A1731     339.478  53.324 232.476  0.00  0.00           C
ATOM   1732  B   BEA A1732     339.468  54.428 230.555  0.00  0.00           C
ATOM   1733  B   BEA A1733     339.102  53.657 228.828  0.00  0.00           C
ATOM   1734  B   BEA A1734     338.605  51.548 228.414  0.00  0.00           C
ATOM   1735  B   BEA A1735     337.576  47.209 228.591  0.00  0.00           C
ATOM   1736  B   BEA A1736     336.463  43.058 229.134  0.00  0.00           C
ATOM   1737  B   BEA A1737     335.814  40.916 229.475  0.00  0.00           C
ATOM   1738  B   BEA A1738     335.149  38.913 229.812  0.00  0.00           C
ATOM   1739  B   BEA A1739     334.423  36.938 230.152  0.00  0.00           C
ATOM   1740  B   BEA A1740     333.573  34.887 230.504  0.00  0.00           C
ATOM   1741  B   BEA A1741     332.600  32.855 230.839  0.00  0.00           C
ATOM   1742  B   BEA A1742     331.512  30.953 231.121  0.00  0.00           C
ATOM   1743  B   BEA A1743     330.238  29.176 231.329  0.00  0.00           C
ATOM   1744  B   BEA A1744     328.794  27.687 231.411  0.00  0.00           C
ATOM   1745  B   BEA A1745     326.936  26.402 231.330  0.00  0.00           C
ATOM   1746  B   BEA A1746     324.898  25.590 231.071  0.00  0.00           C
ATOM   1747  B   BEA A1747     322.840  25.242 230.678  0.00  0.00           C
ATOM   1748  B   BEA A1748     320.718  25.264 230.171  0.00  0.00           C
ATOM   1749  B   BEA A1749     316.582  26.126 228.984  0.00  0.00           C
ATOM   1750  B   BEA A1750     314.492  26.874 228.317  0.00  0.00           C
ATOM   1751  B   BEA A1751     312.580  27.699 227.682  0.00  0.00           C
ATOM   1752  B   BEA A1752     310.732  28.603 227.053  0.00  0.00           C
ATOM   1753  B   BEA A1753     308.820  29.631 226.395  0.00  0.00           C
ATOM   1754  B   BEA A1754     307.019  30.670 225.774  0.00  0.00           C
ATOM   1755  B   BEA A1755     305.195  31.779 225.149  0.00  0.00           C
ATOM   1756  B   BEA A1756     303.517  32.839 224.583  0.00  0.00           C
ATOM   1757  B   BEA A1757     301.702  34.017 223.987  0.00  0.00           C
ATOM   1758  B   BEA A1758     299.918  35.196 223.423  0.00  0.00           C
ATOM   1759  B   BEA A1759     298.184  36.351 222.902  0.00  0.00           C
ATOM   1760  B   BEA A1760     296.374  37.556 222.392  0.00  0.00           C
ATOM   1761  B   BEA A1761     294.507  38.803 221.896  0.00  0.00           C
ATOM   1762  B   BEA A1762     292.740  40.000 221.442  0.00  0.00           C
ATOM   1763  B   BEA A1763     290.953  41.241 220.986  0.00  0.00           C
ATOM   1764  B   BEA A1764     289.293  42.435 220.551  0.00  0.00           C
ATOM   1765  B   BEA A1765     287.536  43.765 220.059  0.00  0.00           C
ATOM   1766  B   BEA A1766     285.838  45.143 219.527  0.00  0.00           C
ATOM   1767  B   BEA A1767     284.328  46.483 218.975  0.00  0.00           C
ATOM   1768  B   BEA A1768     282.828  47.976 218.304  0.00  0.00           C
ATOM   1769  B   BEA A1769     281.469  49.552 217.520  0.00  0.00           C
ATOM   1770  B   BEA A1770     280.343  51.140 216.638  0.00  0.00           C
ATOM   1771  B   BEA A1771     279.389  52.882 215.556  0.00  0.00           C
ATOM   1772  B   BEA A1772     278.723  54.624 214.349  0.00  0.00           C
ATOM   1773  B   BEA A1773     278.325  56.279 213.102  0.00  0.00           C
ATOM   1774  B   BEA A1774     278.102  58.059 211.678  0.00  0.00           C
ATOM   1775  B   BEA A1775     278.048  59.726 210.289  0.00  0.00           C
ATOM   1776  B   BEA A1776     278.112  61.370 208.880  0.00  0.00           C
ATOM   1777  B   BEA A1777     278.498  64.647 206.014  0.00  0.00           C
ATOM   1778  B   BEA A1778     278.798  66.373 204.497  0.00  0.00           C
ATOM   1779  B   BEA A1779     279.122  68.015 203.063  0.00  0.00           C
ATOM   1780  B   BEA A1780     279.449  69.556 201.732  0.00  0.00           C
ATOM   1781  B   BEA A1781     279.817  71.241 200.303  0.00  0.00           C
ATOM   1782  B   BEA A1782     280.184  72.931 198.907  0.00  0.00           C
ATOM   1783  B   BEA A1783     280.534  74.614 197.560  0.00  0.00           C
ATOM   1784  B   BEA A1784     280.876  76.409 196.184  0.00  0.00           C
ATOM   1785  B   BEA A1785     281.165  78.171 194.903  0.00  0.00           C
ATOM   1786  B   BEA A1786     281.388  79.888 193.731  0.00  0.00           C
ATOM   1787  B   BEA A1787     281.551  81.805 192.526  0.00  0.00           C
ATOM   1788  B   BEA A1788     281.603  83.648 191.485  0.00  0.00           C
ATOM   1789  B   BEA A1789     281.518  85.663 190.496  0.00  0.00           C
ATOM   1790  B   BEA A1790     281.251  87.714 189.673  0.00  0.00           C
ATOM   1791  B   BEA A1791     280.755  89.807 189.052  0.00  0.00           C
ATOM   1792  B   BEA A1792     280.066  91.726 188.705  0.00  0.00           C
ATOM   1793  B   BEA A1793     279.044  93.768 188.607  0.00  0.00           C
ATOM   1794  B   BEA A1794     277.815  95.619 188.796  0.00  0.00           C
ATOM   1795  B   BEA A1795     275.039  98.734 189.759  0.00  0.00           C
ATOM   1796  B   BEA A1796     273.438 100.206 190.481  0.00  0.00           C
ATOM   1797  B   BEA A1797     271.902 101.492 191.241  0.00  0.00           C
ATOM   1798  B   BEA A1798     270.223 102.798 192.127  0.00  0.00           C
ATOM   1799  B   BEA A1799     268.719 103.902 192.958  0.00  0.00           C
ATOM   1800  B   BEA A1800     266.998 105.108 193.944  0.00  0.00           C
ATOM   1801  B   BEA A1801     265.378 106.202 194.901  0.00  0.00           C
ATOM   1802  B   BEA A1802     263.739 107.278 195.892  0.00  0.00           C
ATOM   1803  B   BEA A1803     262.109 108.329 196.896  0.00  0.00           C
ATOM   1804  B   BEA A1804     260.514 109.345 197.896  0.00  0.00           C
ATOM   1805  B   BEA A1805     258.838 110.411 198.960  0.00  0.00           C
ATOM   1806  B   BEA A1806     257.260 111.423 199.972  0.00  0.00           C
ATOM   1807  B   BEA A1807     255.550 112.541 201.080  0.00  0.00           C
ATOM   1808  B   BEA A1808     254.031 113.571 202.070  0.00  0.00           C
ATOM   1809  B   BEA A1809     252.409 114.736 203.129  0.00  0.00           C
ATOM   1810  B   BEA A1810     250.840 115.978 204.152  0.00  0.00           C
ATOM   1811  B   BEA A1811     249.439 117.284 205.052  0.00  0.00           C
ATOM   1812  B   BEA A1812     248.167 118.959 205.822  0.00  0.00           C
ATOM   1813  B   BEA A1813     248.873 122.597 204.872  0.00  0.00           C
ATOM   1814  B   BEA A1814     250.398 123.681 203.577  0.00  0.00           C
ATOM   1815  B   BEA A1815     251.951 124.522 202.284  0.00  0.00           C
ATOM   1816  B   BEA A1816     253.548 125.279 200.962  0.00  0.00           C
ATOM   1817  B   BEA A1817     255.123 125.980 199.660  0.00  0.00           C
ATOM   1818  B   BEA A1818     256.689 126.664 198.362  0.00  0.00           C
ATOM   1819  B   BEA A1819     258.301 127.378 197.020  0.00  0.00           C
ATOM   1820  B   BEA A1820     259.886 128.117 195.690  0.00  0.00           C
ATOM   1821  B   BEA A1821     261.502 128.936 194.319  0.00  0.00           C
ATOM   1822  B   BEA A1822     262.940 129.760 193.077  0.00  0.00           C
ATOM   1823  B   BEA A1823     264.435 130.784 191.753  0.00  0.00           C
ATOM   1824  B   BEA A1824     265.777 131.995 190.504  0.00  0.00           C
ATOM   1825  B   BEA A1825     266.874 133.616 189.360  0.00  0.00           C
ATOM   1826  B   BEA A1826     267.236 135.643 188.691  0.00  0.00           C
ATOM   1827  B   BEA A1827     266.691 137.776 188.682  0.00  0.00           C
ATOM   1828  B   BEA A1828     265.703 139.570 189.067  0.00  0.00           C
ATOM   1829  B   BEA A1829     264.370 141.305 189.714  0.00  0.00           C
ATOM   1830  B   BEA A1830     263.008 142.743 190.435  0.00  0.00           C
ATOM   1831  B   BEA A1831     261.455 144.149 191.294  0.00  0.00           C
ATOM   1832  B   BEA A1832     259.928 145.366 192.163  0.00  0.00           C
ATOM   1833  B   BEA A1833     258.228 146.572 193.151  0.00  0.00           C
ATOM   1834  B   BEA A1834     256.547 147.637 194.142  0.00  0.00           C
ATOM   1835  B   BEA A1835     254.941 148.550 195.099  0.00  0.00           C
ATOM   1836  B   BEA A1836     253.129 149.465 196.187  0.00  0.00           C
ATOM   1837  B   BEA A1837     251.470 150.200 197.190  0.00  0.00           C
ATOM   1838  B   BEA A1838     249.674 150.880 198.280  0.00  0.00           C
ATOM   1839  B   BEA A1839     247.783 151.459 199.432  0.00  0.00           C
ATOM   1840  B   BEA A1840     246.006 151.859 200.516  0.00  0.00           C
ATOM   1841  B   BEA A1841     244.088 152.108 201.687  0.00  0.00           C
ATOM   1842  B   BEA A1842     242.262 152.123 202.799  0.00  0.00           C
ATOM   1843  B   BEA A1843     240.351 151.820 203.957  0.00  0.00           C
ATOM   1844  B   BEA A1844     238.611 151.104 204.999  0.00  0.00           C
ATOM   1845  B   BEA A1845     237.032 149.762 205.922  0.00  0.00           C
ATOM   1846  B   BEA A1846     235.999 148.053 206.500  0.00  0.00           C
ATOM   1847  B   BEA A1847     235.299 145.892 206.878  0.00  0.00           C
ATOM   1848  B   BEA A1848     234.959 143.842 207.066  0.00  0.00           C
ATOM   1849  B   BEA A1849     234.812 141.618 207.170  0.00  0.00           C
ATOM   1850  B   BEA A1850     234.829 139.323 207.219  0.00  0.00           C
ATOM   1851  B   BEA A1851     234.959 137.243 207.239  0.00  0.00           C
ATOM   1852  B   BEA A1852     235.184 135.089 207.257  0.00  0.00           C
ATOM   1853  B   BEA A1853     235.521 132.736 207.295  0.00  0.00           C
ATOM   1854  B   BEA A1854     235.893 130.628 207.366  0.00  0.00           C
ATOM   1855  B   BEA A1855     236.339 128.462 207.500  0.00  0.00           C
ATOM   1856  B   BEA A1856     236.838 126.331 207.726  0.00  0.00           C
ATOM   1857  B   BEA A1857     237.360 124.341 208.070  0.00  0.00           C
ATOM   1858  B   BEA A1858     237.986 122.214 208.677  0.00  0.00           C
ATOM   1859  B   BEA A1859     238.605 120.374 209.601  0.00  0.00           C
ATOM   1860  B   BEA A1860     239.203 118.911 211.105  0.00  0.00           C
ATOM   1861  B   BEA A1861     239.604 118.313 213.147  0.00  0.00           C
ATOM   1862  B   BEA A1862     239.740 118.530 215.369  0.00  0.00           C
ATOM   1863  B   BEA A1863     239.662 119.172 217.487  0.00  0.00           C
ATOM   1864  B   BEA A1864     239.403 120.043 219.469  0.00  0.00           C
ATOM   1865  B   BEA A1865     238.975 121.028 221.261  0.00  0.00           C
ATOM   1866  B   BEA A1866     238.254 122.244 223.085  0.00  0.00           C
ATOM   1867  B   BEA A1867     237.246 123.480 224.581  0.00  0.00           C
ATOM   1868  B   BEA A1868     235.848 124.728 225.728  0.00  0.00           C
ATOM   1869  B   BEA A1869     234.173 125.859 226.475  0.00  0.00           C
ATOM   1870  B   BEA A1870     232.317 126.836 226.915  0.00  0.00           C
ATOM   1871  B   BEA A1871     230.167 127.714 227.170  0.00  0.00           C
ATOM   1872  B   BEA A1872     228.211 128.331 227.291  0.00  0.00           C
ATOM   1873  B   BEA A1873     226.075 128.835 227.388  0.00  0.00           C
ATOM   1874  B   BEA A1874     223.794 129.198 227.524  0.00  0.00           C
ATOM   1875  B   BEA A1875     221.572 129.386 227.742  0.00  0.00           C
ATOM   1876  B   BEA A1876     217.291 129.318 228.425  0.00  0.00           C
ATOM   1877  B   BEA A1877     215.121 129.076 228.884  0.00  0.00           C
ATOM   1878  B   BEA A1878     213.142 128.729 229.363  0.00  0.00           C
ATOM   1879  B   BEA A1879     211.043 128.224 229.931  0.00  0.00           C
ATOM   1880  B   BEA A1880     209.025 127.589 230.533  0.00  0.00           C
ATOM   1881  B   BEA A1881     206.967 126.769 231.206  0.00  0.00           C
ATOM   1882  B   BEA A1882     205.202 125.897 231.833  0.00  0.00           C
ATOM   1883  B   BEA A1883     203.334 124.758 232.554  0.00  0.00           C
ATOM   1884  B   BEA A1884     201.686 123.502 233.248  0.00  0.00           C
ATOM   1885  B   BEA A1885     198.931 120.464 234.596  0.00  0.00           C
ATOM   1886  B   BEA A1886     197.901 118.655 235.219  0.00  0.00           C
ATOM   1887  B   BEA A1887     197.149 116.559 235.800  0.00  0.00           C
ATOM   1888  B   BEA A1888     196.796 114.406 236.255  0.00  0.00           C
ATOM   1889  B   BEA A1889     196.808 112.328 236.570  0.00  0.00           C
ATOM   1890  B   BEA A1890     197.144 110.167 236.779  0.00  0.00           C
ATOM   1891  B   BEA A1891     197.761 107.993 236.888  0.00  0.00           C
ATOM   1892  B   BEA A1892     198.583 105.905 236.912  0.00  0.00           C
ATOM   1893  B   BEA A1893     200.634 102.129 236.760  0.00  0.00           C
ATOM   1894  B   BEA A1894     201.954 100.265 236.584  0.00  0.00           C
ATOM   1895  B   BEA A1895     203.339  98.630 236.356  0.00  0.00           C
ATOM   1896  B   BEA A1896     204.845  97.172 236.069  0.00  0.00           C
ATOM   1897  B   BEA A1897     206.655  95.831 235.675  0.00  0.00           C
ATOM   1898  B   BEA A1898     208.552  94.925 235.206  0.00  0.00           C
ATOM   1899  B   BEA A1899     210.690  94.616 234.602  0.00  0.00           C
ATOM   1900  B   BEA A1900     214.241  96.569 233.329  0.00  0.00           C
ATOM   1901  B   BEA A1901     215.521  98.184 232.673  0.00  0.00           C
ATOM   1902  B   BEA A1902     216.660  99.874 231.865  0.00  0.00           C
ATOM   1903  B   BEA A1903     217.770 101.473 230.702  0.00  0.00           C
ATOM   1904  B   BEA A1904     218.742 102.392 229.117  0.00  0.00           C
ATOM   1905  B   BEA A1905     219.558 102.449 227.085  0.00  0.00           C
ATOM   1906  B   BEA A1906     220.128 101.769 224.962  0.00  0.00           C
ATOM   1907  B   BEA A1907     220.473 100.708 223.044  0.00  0.00           C
ATOM   1908  B   BEA A1908     220.667  99.489 221.359  0.00  0.00           C
ATOM   1909  B   BEA A1909     220.765  98.076 219.732  0.00  0.00           C
ATOM   1910  B   BEA A1910     220.772  96.426 218.109  0.00  0.00           C
ATOM   1911  B   BEA A1911     220.695  94.755 216.685  0.00  0.00           C
ATOM   1912  B   BEA A1912     220.539  93.000 215.386  0.00  0.00           C
ATOM   1913  B   BEA A1913     220.310  91.231 214.262  0.00  0.00           C
ATOM   1914  B   BEA A1914     219.511  87.178 212.420  0.00  0.00           C
ATOM   1915  B   BEA A1915     218.969  85.250 211.973  0.00  0.00           C
ATOM   1916  B   BEA A1916     218.254  83.142 211.867  0.00  0.00           C
ATOM   1917  B   BEA A1917     216.716  79.167 212.724  0.00  0.00           C
ATOM   1918  B   BEA A1918     215.961  77.141 213.597  0.00  0.00           C
ATOM   1919  B   BEA A1919     215.377  75.317 214.540  0.00  0.00           C
ATOM   1920  B   BEA A1920     214.914  73.407 215.599  0.00  0.00           C
ATOM   1921  B   BEA A1921     214.638  71.515 216.642  0.00  0.00           C
ATOM   1922  B   BEA A1922     214.562  69.614 217.619  0.00  0.00           C
ATOM   1923  B   BEA A1923     214.711  67.522 218.561  0.00  0.00           C
ATOM   1924  B   BEA A1924     215.058  65.545 219.315  0.00  0.00           C
ATOM   1925  B   BEA A1925     215.613  63.449 220.019  0.00  0.00           C
ATOM   1926  B   BEA A1926     216.299  61.480 220.626  0.00  0.00           C
ATOM   1927  B   BEA A1927     217.130  59.549 221.197  0.00  0.00           C
ATOM   1928  B   BEA A1928     218.078  57.729 221.739  0.00  0.00           C
ATOM   1929  B   BEA A1929     219.198  55.949 222.302  0.00  0.00           C
ATOM   1930  B   BEA A1930     220.572  54.196 222.940  0.00  0.00           C
ATOM   1931  B   BEA A1931     222.071  52.740 223.618  0.00  0.00           C
ATOM   1932  B   BEA A1932     223.767  51.621 224.405  0.00  0.00           C
ATOM   1933  B   BEA A1933     225.663  51.017 225.354  0.00  0.00           C
ATOM   1934  B   BEA A1934     229.282  51.916 227.529  0.00  0.00           C
ATOM   1935  B   BEA A1935     232.039  54.500 229.542  0.00  0.00           C
ATOM   1936  B   BEA A1936     233.278  56.160 230.484  0.00  0.00           C
ATOM   1937  B   BEA A1937     234.385  57.935 231.305  0.00  0.00           C
ATOM   1938  B   BEA A1938     235.369  59.804 231.972  0.00  0.00           C
ATOM   1939  B   BEA A1939     236.185  61.691 232.399  0.00  0.00           C
ATOM   1940  B   BEA A1940     236.842  63.839 232.399  0.00  0.00           C
ATOM   1941  B   BEA A1941     236.862  65.589 231.245  0.00  0.00           C
ATOM   1942  B   BEA A1942     236.213  66.095 229.325  0.00  0.00           C
ATOM   1943  B   BEA A1943     235.401  66.430 227.191  0.00  0.00           C
ATOM   1944  B   BEA A1944     234.725  67.173 225.230  0.00  0.00           C
ATOM   1945  B   BEA A1945     234.321  68.544 223.664  0.00  0.00           C
ATOM   1946  B   BEA A1946     234.026  70.286 222.409  0.00  0.00           C
ATOM   1947  B   BEA A1947     233.529  72.198 221.285  0.00  0.00           C
ATOM   1948  B   BEA A1948     232.209  73.421 220.366  0.00  0.00           C
ATOM   1949  B   BEA A1949     230.054  72.748 220.119  0.00  0.00           C
ATOM   1950  B   BEA A1950     228.330  72.300 221.159  0.00  0.00           C
ATOM   1951  B   BEA A1951     227.566  72.793 223.158  0.00  0.00           C
ATOM   1952  B   BEA A1952     227.452  73.613 225.109  0.00  0.00           C
ATOM   1953  B   BEA A1953     227.748  74.692 227.137  0.00  0.00           C
ATOM   1954  B   BEA A1954     228.414  75.830 228.843  0.00  0.00           C
ATOM   1955  B   BEA A1955     229.735  77.089 230.000  0.00  0.00           C
ATOM   1956  B   BEA A1956     231.571  77.903 229.548  0.00  0.00           C
ATOM   1957  B   BEA A1957     233.348  78.227 228.163  0.00  0.00           C
ATOM   1958  B   BEA A1958     234.893  78.302 226.614  0.00  0.00           C
ATOM   1959  B   BEA A1959     236.323  78.259 225.069  0.00  0.00           C
ATOM   1960  B   BEA A1960     237.898  78.130 223.422  0.00  0.00           C
ATOM   1961  B   BEA A1961     239.597  77.947 222.091  0.00  0.00           C
ATOM   1962  B   BEA A1962     241.342  77.846 222.868  0.00  0.00           C
ATOM   1963  B   BEA A1963     241.833  77.875 224.946  0.00  0.00           C
ATOM   1964  B   BEA A1964     241.975  77.910 227.237  0.00  0.00           C
ATOM   1965  B   BEA A1965     241.960  77.929 229.477  0.00  0.00           C
ATOM   1966  B   BEA A1966     241.865  77.926 231.676  0.00  0.00           C
ATOM   1967  B   BEA A1967     241.720  77.896 233.850  0.00  0.00           C
ATOM   1968  B   BEA A1968     241.538  77.828 236.091  0.00  0.00           C
ATOM   1969  B   BEA A1969     241.340  77.715 238.285  0.00  0.00           C
ATOM   1970  B   BEA A1970     241.147  77.555 240.321  0.00  0.00           C
ATOM   1971  B   BEA A1971     240.948  77.303 242.465  0.00  0.00           C
ATOM   1972  B   BEA A1972     240.772  76.908 244.623  0.00  0.00           C
ATOM   1973  B   BEA A1973     240.678  76.192 246.800  0.00  0.00           C
ATOM   1974  B   BEA A1974     240.945  74.721 248.178  0.00  0.00           C
ATOM   1975  B   BEA A1975     242.745  71.239 246.174  0.00  0.00           C
ATOM   1976  B   BEA A1976     243.741  69.926 244.938  0.00  0.00           C
ATOM   1977  B   BEA A1977     244.957  68.573 243.666  0.00  0.00           C
ATOM   1978  B   BEA A1978     246.334  67.267 242.551  0.00  0.00           C
ATOM   1979  B   BEA A1979     249.645  64.763 241.073  0.00  0.00           C
ATOM   1980  B   BEA A1980     251.575  63.538 240.729  0.00  0.00           C
ATOM   1981  B   BEA A1981     253.467  62.440 240.659  0.00  0.00           C
ATOM   1982  B   BEA A1982     255.325  61.439 240.841  0.00  0.00           C
ATOM   1983  B   BEA A1983     257.212  60.494 241.341  0.00  0.00           C
ATOM   1984  B   BEA A1984     259.010  59.676 242.356  0.00  0.00           C
ATOM   1985  B   BEA A1985     260.027  59.323 244.199  0.00  0.00           C
ATOM   1986  B   BEA A1986     259.544  59.696 246.238  0.00  0.00           C
ATOM   1987  B   BEA A1987     258.534  60.319 248.054  0.00  0.00           C
ATOM   1988  B   BEA A1988     257.400  61.021 249.797  0.00  0.00           C
ATOM   1989  B   BEA A1989     255.310  62.487 253.441  0.00  0.00           C
ATOM   1990  B   BEA A1990     254.748  63.121 255.424  0.00  0.00           C
ATOM   1991  B   BEA A1991     256.217  63.496 259.381  0.00  0.00           C
ATOM   1992  B   BEA A1992     257.758  63.206 260.972  0.00  0.00           C
ATOM   1993  B   BEA A1993     259.350  62.717 262.442  0.00  0.00           C
ATOM   1994  B   BEA A1994     260.811  62.034 263.922  0.00  0.00           C
ATOM   1995  B   BEA A1995     261.884  61.062 265.631  0.00  0.00           C
ATOM   1996  B   BEA A1996     261.798  59.904 267.439  0.00  0.00           C
ATOM   1997  B   BEA A1997     260.700  58.902 268.982  0.00  0.00           C
ATOM   1998  B   BEA A1998     259.162  58.056 270.398  0.00  0.00           C
ATOM   1999  B   BEA A1999     257.593  57.428 271.648  0.00  0.00           C
ATOM   2000  B   BEA A2000     255.813  56.926 273.056  0.00  0.00           C
ATOM   2001  B   BEA A2001     254.287  56.736 274.459  0.00  0.00           C
ATOM   2002  B   BEA A2002     253.223  57.173 276.299  0.00  0.00           C
ATOM   2003  B   BEA A2003     253.853  58.427 277.880  0.00  0.00           C
ATOM   2004  B   BEA A2004     255.455  59.672 278.932  0.00  0.00           C
ATOM   2005  B   BEA A2005     257.461  60.397 279.488  0.00  0.00           C
ATOM   2006  B   BEA A2006     259.561  60.439 279.610  0.00  0.00           C
ATOM   2007  B   BEA A2007     261.657  59.838 279.469  0.00  0.00           C
ATOM   2008  B   BEA A2008     263.454  58.537 279.230  0.00  0.00           C
ATOM   2009  B   BEA A2009     264.487  56.650 279.110  0.00  0.00           C
ATOM   2010  B   BEA A2010     264.761  54.408 279.175  0.00  0.00           C
ATOM   2011  B   BEA A2011     264.490  52.291 279.398  0.00  0.00           C
ATOM   2012  B   BEA A2012     263.850  50.219 279.781  0.00  0.00           C
ATOM   2013  B   BEA A2013     262.971  48.346 280.294  0.00  0.00           C
ATOM   2014  B   BEA A2014     261.856  46.541 280.928  0.00  0.00           C
ATOM   2015  B   BEA A2015     260.558  44.823 281.633  0.00  0.00           C
ATOM   2016  B   BEA A2016     259.261  43.338 282.292  0.00  0.00           C
ATOM   2017  B   BEA A2017     257.700  41.740 283.009  0.00  0.00           C
ATOM   2018  B   BEA A2018     256.193  40.319 283.602  0.00  0.00           C
ATOM   2019  B   BEA A2019     254.622  38.907 284.073  0.00  0.00           C
ATOM   2020  B   BEA A2020     252.959  37.422 284.313  0.00  0.00           C
ATOM   2021  B   BEA A2021     251.426  35.945 284.052  0.00  0.00           C
ATOM   2022  B   BEA A2022     250.334  34.522 282.870  0.00  0.00           C
ATOM   2023  B   BEA A2023     250.052  33.467 280.954  0.00  0.00           C
ATOM   2024  B   BEA A2024     250.210  32.664 278.851  0.00  0.00           C
ATOM   2025  B   BEA A2025     250.544  31.997 276.831  0.00  0.00           C
ATOM   2026  B   BEA A2026     250.981  31.315 274.722  0.00  0.00           C
ATOM   2027  B   BEA A2027     252.326  29.011 268.776  0.00  0.00           C
ATOM   2028  B   BEA A2028     252.761  28.114 266.890  0.00  0.00           C
ATOM   2029  B   BEA A2029     253.226  27.084 264.906  0.00  0.00           C
ATOM   2030  B   BEA A2030     253.688  25.999 262.982  0.00  0.00           C
ATOM   2031  B   BEA A2031     254.580  23.786 259.453  0.00  0.00           C
ATOM   2032  B   BEA A2032     255.084  22.492 257.577  0.00  0.00           C
ATOM   2033  B   BEA A2033     255.558  21.267 255.905  0.00  0.00           C
ATOM   2034  B   BEA A2034     256.078  19.929 254.175  0.00  0.00           C
ATOM   2035  B   BEA A2035     256.608  18.584 252.523  0.00  0.00           C
ATOM   2036  B   BEA A2036     257.150  17.242 250.952  0.00  0.00           C
ATOM   2037  B   BEA A2037     257.748  15.810 249.351  0.00  0.00           C
ATOM   2038  B   BEA A2038     259.039  12.926 246.329  0.00  0.00           C
ATOM   2039  B   BEA A2039     260.558   9.934 243.437  0.00  0.00           C
ATOM   2040  B   BEA A2040     261.406   8.451 242.083  0.00  0.00           C
ATOM   2041  B   BEA A2041     263.359   5.513 239.539  0.00  0.00           C
ATOM   2042  B   BEA A2042     264.544   4.023 238.314  0.00  0.00           C
ATOM   2043  B   BEA A2043     265.842   2.618 237.197  0.00  0.00           C
ATOM   2044  B   BEA A2044     270.628  -0.902 234.551  0.00  0.00           C
ATOM   2045  B   BEA A2045     274.625  -2.435 233.466  0.00  0.00           C
ATOM   2046  B   BEA A2046     276.744  -2.923 233.126  0.00  0.00           C
ATOM   2047  B   BEA A2047     281.121  -3.432 232.744  0.00  0.00           C
ATOM   2048  B   BEA A2048     283.362  -3.491 232.660  0.00  0.00           C
ATOM   2049  B   BEA A2049     285.491  -3.447 232.627  0.00  0.00           C
ATOM   2050  B   BEA A2050     287.745  -3.310 232.626  0.00  0.00           C
ATOM   2051  B   BEA A2051     289.848  -3.110 232.645  0.00  0.00           C
ATOM   2052  B   BEA A2052     292.052  -2.835 232.675  0.00  0.00           C
ATOM   2053  B   BEA A2053     294.210  -2.510 232.707  0.00  0.00           C
ATOM   2054  B   BEA A2054     296.449  -2.122 232.733  0.00  0.00           C
ATOM   2055  B   BEA A2055     298.618  -1.704 232.746  0.00  0.00           C
ATOM   2056  B   BEA A2056     300.704  -1.266 232.739  0.00  0.00           C
ATOM   2057  B   BEA A2057     302.845  -0.787 232.707  0.00  0.00           C
ATOM   2058  B   BEA A2058     305.036  -0.268 232.644  0.00  0.00           C
ATOM   2059  B   BEA A2059     307.119   0.247 232.548  0.00  0.00           C
ATOM   2060  B   BEA A2060     309.239   0.790 232.410  0.00  0.00           C
ATOM   2061  B   BEA A2061     311.391   1.357 232.224  0.00  0.00           C
ATOM   2062  B   BEA A2062     313.570   1.945 231.983  0.00  0.00           C
ATOM   2063  B   BEA A2063     315.620   2.507 231.701  0.00  0.00           C
ATOM   2064  B   BEA A2064     317.689   3.080 231.359  0.00  0.00           C
ATOM   2065  B   BEA A2065     319.775   3.662 230.950  0.00  0.00           C
ATOM   2066  B   BEA A2066     321.875   4.250 230.468  0.00  0.00           C
ATOM   2067  B   BEA A2067     323.833   4.796 229.948  0.00  0.00           C
ATOM   2068  B   BEA A2068     325.957   5.385 229.304  0.00  0.00           C
ATOM   2069  B   BEA A2069     327.936   5.927 228.621  0.00  0.00           C
ATOM   2070  B   BEA A2070     329.925   6.464 227.848  0.00  0.00           C
ATOM   2071  B   BEA A2071     331.923   6.993 226.979  0.00  0.00           C
ATOM   2072  B   BEA A2072     333.779   7.472 226.081  0.00  0.00           C
ATOM   2073  B   BEA A2073     335.645   7.939 225.083  0.00  0.00           C
ATOM   2074  B   BEA A2074     337.522   8.393 223.978  0.00  0.00           C
ATOM   2075  B   BEA A2075     339.410   8.830 222.754  0.00  0.00           C
ATOM   2076  B   BEA A2076     341.162   9.216 221.511  0.00  0.00           C
ATOM   2077  B   BEA A2077     344.562   9.900 218.773  0.00  0.00           C
ATOM   2078  B   BEA A2078     349.270  10.673 214.156  0.00  0.00           C
ATOM   2079  B   BEA A2079     350.685  10.856 212.552  0.00  0.00           C
ATOM   2080  B   BEA A2080     352.114  11.015 210.816  0.00  0.00           C
ATOM   2081  B   BEA A2081     353.423  11.134 209.117  0.00  0.00           C
ATOM   2082  B   BEA A2082     354.746  11.227 207.285  0.00  0.00           C
ATOM   2083  B   BEA A2083     355.951  11.285 205.507  0.00  0.00           C
ATOM   2084  B   BEA A2084     357.043  11.314 203.802  0.00  0.00           C
ATOM   2085  B   BEA A2085     358.268  11.317 201.775  0.00  0.00           C
ATOM   2086  B   BEA A2086     359.370  11.294 199.856  0.00  0.00           C
ATOM   2087  B   BEA A2087     360.348  11.252 198.082  0.00  0.00           C
ATOM   2088  B   BEA A2088     361.434  11.181 196.040  0.00  0.00           C
ATOM   2089  B   BEA A2089     362.388  11.098 194.190  0.00  0.00           C
ATOM   2090  B   BEA A2090     363.433  10.984 192.106  0.00  0.00           C
ATOM   2091  B   BEA A2091     364.340  10.864 190.259  0.00  0.00           C
ATOM   2092  B   BEA A2092     365.323  10.713 188.220  0.00  0.00           C
ATOM   2093  B   BEA A2093     367.264  10.341 184.123  0.00  0.00           C
ATOM   2094  B   BEA A2094     368.108  10.149 182.329  0.00  0.00           C
ATOM   2095  B   BEA A2095     369.081   9.900 180.266  0.00  0.00           C
ATOM   2096  B   BEA A2096     370.064   9.619 178.204  0.00  0.00           C
ATOM   2097  B   BEA A2097     371.971   8.976 174.366  0.00  0.00           C
ATOM   2098  B   BEA A2098     372.983   8.574 172.486  0.00  0.00           C
ATOM   2099  B   BEA A2099     374.053   8.091 170.702  0.00  0.00           C
ATOM   2100  B   BEA A2100     375.376   7.391 168.972  0.00  0.00           C
ATOM   2101  B   BEA A2101     376.981   6.307 168.264  0.00  0.00           C
ATOM   2102  B   BEA A2102     378.034   5.315 169.862  0.00  0.00           C
ATOM   2103  B   BEA A2103     378.475   4.732 171.941  0.00  0.00           C
ATOM   2104  B   BEA A2104     378.813   4.336 174.126  0.00  0.00           C
ATOM   2105  B   BEA A2105     382.154   5.599 174.531  0.00  0.00           C
ATOM   2106  B   BEA A2106     384.380   5.632 174.670  0.00  0.00           C
ATOM   2107  B   BEA A2107     386.363   5.180 175.271  0.00  0.00           C
ATOM   2108  B   BEA A2108     388.340   4.506 175.959  0.00  0.00           C
ATOM   2109  B   BEA A2109     390.070   4.227 175.405  0.00  0.00           C
ATOM   2110  B   BEA A2110     389.727   5.130 173.332  0.00  0.00           C
ATOM   2111  B   BEA A2111     388.916   6.093 171.513  0.00  0.00           C
ATOM   2112  B   BEA A2112     387.820   7.059 169.963  0.00  0.00           C
ATOM   2113  B   BEA A2113     386.211   8.001 169.008  0.00  0.00           C
ATOM   2114  B   BEA A2114     384.463   8.182 170.264  0.00  0.00           C
ATOM   2115  B   BEA A2115     383.685   7.526 169.839  0.00  0.00           C
ATOM   2116  B   BEA A2116     383.881   7.304 167.564  0.00  0.00           C
ATOM   2117  B   BEA A2117     384.157   8.195 166.057  0.00  0.00           C
ATOM   2118  B   BEA A2118     384.069   9.679 167.563  0.00  0.00           C
ATOM   2119  B   BEA A2119     383.963  10.712 169.576  0.00  0.00           C
ATOM   2120  B   BEA A2120     383.740  11.119 171.710  0.00  0.00           C
ATOM   2121  B   BEA A2121     379.842  11.766 173.156  0.00  0.00           C
ATOM   2122  B   BEA A2122     377.701  12.207 173.432  0.00  0.00           C
ATOM   2123  B   BEA A2123     375.695  12.719 173.994  0.00  0.00           C
ATOM   2124  B   BEA A2124     373.833  13.314 174.880  0.00  0.00           C
ATOM   2125  B   BEA A2125     372.110  14.022 176.158  0.00  0.00           C
ATOM   2126  B   BEA A2126     370.767  14.739 177.626  0.00  0.00           C
ATOM   2127  B   BEA A2127     369.643  15.526 179.377  0.00  0.00           C
ATOM   2128  B   BEA A2128     368.770  16.344 181.303  0.00  0.00           C
ATOM   2129  B   BEA A2129     367.695  17.946 185.244  0.00  0.00           C
ATOM   2130  B   BEA A2130     367.380  18.765 187.300  0.00  0.00           C
ATOM   2131  B   BEA A2131     367.194  19.519 189.201  0.00  0.00           C
ATOM   2132  B   BEA A2132     367.078  20.390 191.390  0.00  0.00           C
ATOM   2133  B   BEA A2133     367.046  21.177 193.353  0.00  0.00           C
ATOM   2134  B   BEA A2134     367.070  22.004 195.391  0.00  0.00           C
ATOM   2135  B   BEA A2135     367.144  22.868 197.486  0.00  0.00           C
ATOM   2136  B   BEA A2136     367.249  23.691 199.443  0.00  0.00           C
ATOM   2137  B   BEA A2137     367.382  24.539 201.416  0.00  0.00           C
ATOM   2138  B   BEA A2138     367.535  25.410 203.387  0.00  0.00           C
ATOM   2139  B   BEA A2139     367.715  26.376 205.509  0.00  0.00           C
ATOM   2140  B   BEA A2140     368.217  29.267 211.375  0.00  0.00           C
ATOM   2141  B   BEA A2141     368.360  30.346 213.366  0.00  0.00           C
ATOM   2142  B   BEA A2142     368.464  31.417 215.227  0.00  0.00           C
ATOM   2143  B   BEA A2143     368.525  32.560 217.080  0.00  0.00           C
ATOM   2144  B   BEA A2144     368.524  33.766 218.884  0.00  0.00           C
ATOM   2145  B   BEA A2145     368.433  35.119 220.713  0.00  0.00           C
ATOM   2146  B   BEA A2146     368.226  36.518 222.383  0.00  0.00           C
ATOM   2147  B   BEA A2147     367.857  38.048 223.943  0.00  0.00           C
ATOM   2148  B   BEA A2148     367.310  39.613 225.240  0.00  0.00           C
ATOM   2149  B   BEA A2149     366.495  41.334 226.307  0.00  0.00           C
ATOM   2150  B   BEA A2150     365.362  43.174 227.023  0.00  0.00           C
ATOM   2151  B   BEA A2151     364.078  44.911 227.338  0.00  0.00           C
ATOM   2152  B   BEA A2152     362.718  46.574 227.394  0.00  0.00           C
ATOM   2153  B   BEA A2153     361.265  48.266 227.277  0.00  0.00           C
ATOM   2154  B   BEA A2154     359.878  49.860 227.068  0.00  0.00           C
ATOM   2155  B   BEA A2155     358.417  51.562 226.795  0.00  0.00           C
ATOM   2156  B   BEA A2156     357.029  53.245 226.522  0.00  0.00           C
ATOM   2157  B   BEA A2157     355.655  55.020 226.271  0.00  0.00           C
ATOM   2158  B   BEA A2158     354.424  56.751 226.095  0.00  0.00           C
ATOM   2159  B   BEA A2159     353.266  58.565 226.011  0.00  0.00           C
ATOM   2160  B   BEA A2160     352.203  60.468 226.051  0.00  0.00           C
ATOM   2161  B   BEA A2161     351.232  62.452 226.216  0.00  0.00           C
ATOM   2162  B   BEA A2162     350.334  64.496 226.488  0.00  0.00           C
ATOM   2163  B   BEA A2163     349.494  66.570 226.850  0.00  0.00           C
ATOM   2164  B   BEA A2164     348.754  68.488 227.247  0.00  0.00           C
ATOM   2165  B   BEA A2165     347.982  70.520 227.720  0.00  0.00           C
ATOM   2166  B   BEA A2166     347.223  72.478 228.215  0.00  0.00           C
ATOM   2167  B   BEA A2167     346.406  74.462 228.746  0.00  0.00           C
ATOM   2168  B   BEA A2168     345.515  76.419 229.288  0.00  0.00           C
ATOM   2169  B   BEA A2169     344.529  78.288 229.808  0.00  0.00           C
ATOM   2170  B   BEA A2170     341.926  81.816 230.714  0.00  0.00           C
ATOM   2171  B   BEA A2171     340.260  83.221 230.973  0.00  0.00           C
ATOM   2172  B   BEA A2172     338.338  84.253 231.030  0.00  0.00           C
ATOM   2173  B   BEA A2173     336.288  84.854 230.881  0.00  0.00           C
ATOM   2174  B   BEA A2174     334.017  85.117 230.565  0.00  0.00           C
ATOM   2175  B   BEA A2175     331.898  85.083 230.185  0.00  0.00           C
ATOM   2176  B   BEA A2176     327.749  84.412 229.317  0.00  0.00           C
ATOM   2177  B   BEA A2177     325.686  83.820 228.864  0.00  0.00           C
ATOM   2178  B   BEA A2178     323.591  83.054 228.410  0.00  0.00           C
ATOM   2179  B   BEA A2179     321.667  82.200 228.013  0.00  0.00           C
ATOM   2180  B   BEA A2180     319.642  81.134 227.633  0.00  0.00           C
ATOM   2181  B   BEA A2181     317.859  80.036 227.348  0.00  0.00           C
ATOM   2182  B   BEA A2182     316.063  78.748 227.132  0.00  0.00           C
ATOM   2183  B   BEA A2183     314.431  77.380 227.028  0.00  0.00           C
ATOM   2184  B   BEA A2184     312.880  75.837 227.055  0.00  0.00           C
ATOM   2185  B   BEA A2185     311.464  74.117 227.259  0.00  0.00           C
ATOM   2186  B   BEA A2186     310.243  72.210 227.695  0.00  0.00           C
ATOM   2187  B   BEA A2187     309.389  70.361 228.332  0.00  0.00           C
ATOM   2188  B   BEA A2188     308.799  68.430 229.210  0.00  0.00           C
ATOM   2189  B   BEA A2189     308.428  66.598 230.206  0.00  0.00           C
ATOM   2190  B   BEA A2190     308.138  64.674 231.394  0.00  0.00           C
ATOM   2191  B   BEA A2191     307.876  62.894 232.606  0.00  0.00           C
ATOM   2192  B   BEA A2192     307.507  61.137 233.903  0.00  0.00           C
ATOM   2193  B   BEA A2193     305.674  58.080 236.434  0.00  0.00           C
ATOM   2194  B   BEA A2194     303.941  57.218 237.280  0.00  0.00           C
ATOM   2195  B   BEA A2195     301.792  56.826 237.798  0.00  0.00           C
ATOM   2196  B   BEA A2196     299.612  56.809 238.024  0.00  0.00           C
ATOM   2197  B   BEA A2197     297.473  57.025 238.060  0.00  0.00           C
ATOM   2198  B   BEA A2198     295.204  57.437 237.954  0.00  0.00           C
ATOM   2199  B   BEA A2199     293.070  57.961 237.744  0.00  0.00           C
ATOM   2200  B   BEA A2200     290.986  58.582 237.452  0.00  0.00           C
ATOM   2201  B   BEA A2201     289.011  59.260 237.101  0.00  0.00           C
ATOM   2202  B   BEA A2202     287.019  60.028 236.678  0.00  0.00           C
ATOM   2203  B   BEA A2203     285.058  60.869 236.193  0.00  0.00           C
ATOM   2204  B   BEA A2204     283.164  61.759 235.664  0.00  0.00           C
ATOM   2205  B   BEA A2205     281.205  62.759 235.080  0.00  0.00           C
ATOM   2206  B   BEA A2206     279.374  63.764 234.529  0.00  0.00           C
ATOM   2207  B   BEA A2207     277.556  64.825 234.012  0.00  0.00           C
ATOM   2208  B   BEA A2208     275.670  65.991 233.555  0.00  0.00           C
ATOM   2209  B   BEA A2209     273.807  67.207 233.259  0.00  0.00           C
ATOM   2210  B   BEA A2210     272.062  68.401 233.231  0.00  0.00           C
ATOM   2211  B   BEA A2211     268.741  70.803 234.784  0.00  0.00           C
ATOM   2212  B   BEA A2212     267.657  71.616 236.565  0.00  0.00           C
ATOM   2213  B   BEA A2213     267.039  72.185 238.491  0.00  0.00           C
ATOM   2214  B   BEA A2214     266.690  72.797 240.638  0.00  0.00           C
ATOM   2215  B   BEA A2215     266.625  73.546 242.723  0.00  0.00           C
ATOM   2216  B   BEA A2216     266.835  74.572 244.675  0.00  0.00           C
ATOM   2217  B   BEA A2217     267.280  75.870 246.238  0.00  0.00           C
ATOM   2218  B   BEA A2218     267.890  77.554 247.510  0.00  0.00           C
ATOM   2219  B   BEA A2219     268.727  81.726 248.366  0.00  0.00           C
ATOM   2220  B   BEA A2220     267.945  85.570 246.642  0.00  0.00           C
ATOM   2221  B   BEA A2221     267.188  87.307 245.506  0.00  0.00           C
ATOM   2222  B   BEA A2222     266.245  89.126 244.393  0.00  0.00           C
ATOM   2223  B   BEA A2223     265.282  90.877 243.589  0.00  0.00           C
ATOM   2224  B   BEA A2224     264.299  92.696 243.163  0.00  0.00           C
ATOM   2225  B   BEA A2225     263.258  94.758 243.110  0.00  0.00           C
ATOM   2226  B   BEA A2226     262.355  96.752 243.329  0.00  0.00           C
ATOM   2227  B   BEA A2227     261.578  98.762 243.690  0.00  0.00           C
ATOM   2228  B   BEA A2228     260.988 100.713 244.067  0.00  0.00           C
ATOM   2229  B   BEA A2229     260.563 102.957 244.399  0.00  0.00           C
ATOM   2230  B   BEA A2230     260.499 105.115 244.449  0.00  0.00           C
ATOM   2231  B   BEA A2231     260.892 107.216 244.017  0.00  0.00           C
ATOM   2232  B   BEA A2232     261.754 109.030 242.999  0.00  0.00           C
ATOM   2233  B   BEA A2233     262.787 110.368 241.658  0.00  0.00           C
ATOM   2234  B   BEA A2234     264.931 111.806 238.108  0.00  0.00           C
ATOM   2235  B   BEA A2235     265.620 111.562 236.158  0.00  0.00           C
ATOM   2236  B   BEA A2236     265.861 110.444 234.166  0.00  0.00           C
ATOM   2237  B   BEA A2237     265.902 109.018 232.667  0.00  0.00           C
ATOM   2238  B   BEA A2238     266.192 107.197 231.361  0.00  0.00           C
ATOM   2239  B   BEA A2239     267.175 105.343 230.695  0.00  0.00           C
ATOM   2240  B   BEA A2240     268.695 103.855 230.823  0.00  0.00           C
ATOM   2241  B   BEA A2241     270.511 102.721 231.494  0.00  0.00           C
ATOM   2242  B   BEA A2242     272.276 101.937 232.386  0.00  0.00           C
ATOM   2243  B   BEA A2243     274.150 101.309 233.476  0.00  0.00           C
ATOM   2244  B   BEA A2244     276.008 100.833 234.645  0.00  0.00           C
ATOM   2245  B   BEA A2245     277.747 100.486 235.790  0.00  0.00           C
ATOM   2246  B   BEA A2246     279.610 100.201 237.051  0.00  0.00           C
ATOM   2247  B   BEA A2247     281.391  99.999 238.273  0.00  0.00           C
ATOM   2248  B   BEA A2248     283.208  99.855 239.525  0.00  0.00           C
ATOM   2249  B   BEA A2249     285.021  99.766 240.769  0.00  0.00           C
ATOM   2250  B   BEA A2250     286.793  99.730 241.965  0.00  0.00           C
ATOM   2251  B   BEA A2251     288.639  99.744 243.179  0.00  0.00           C
ATOM   2252  B   BEA A2252     292.382  99.931 245.484  0.00  0.00           C
ATOM   2253  B   BEA A2253     294.257 100.101 246.552  0.00  0.00           C
ATOM   2254  B   BEA A2254     296.273 100.334 247.631  0.00  0.00           C
ATOM   2255  B   BEA A2255     298.152 100.594 248.571  0.00  0.00           C
ATOM   2256  B   BEA A2256     302.213 101.253 250.393  0.00  0.00           C
ATOM   2257  B   BEA A2257     304.158 101.592 251.168  0.00  0.00           C
ATOM   2258  B   BEA A2258     306.158 101.934 251.906  0.00  0.00           C
ATOM   2259  B   BEA A2259     308.236 102.266 252.619  0.00  0.00           C
ATOM   2260  B   BEA A2260     310.295 102.552 253.281  0.00  0.00           C
ATOM   2261  B   BEA A2261     312.492 102.790 253.952  0.00  0.00           C
ATOM   2262  B   BEA A2262     314.480 102.930 254.539  0.00  0.00           C
ATOM   2263  B   BEA A2263     316.668 102.993 255.176  0.00  0.00           C
ATOM   2264  B   BEA A2264     318.800 102.977 255.791  0.00  0.00           C
ATOM   2265  B   BEA A2265     320.863 102.906 256.383  0.00  0.00           C
ATOM   2266  B   BEA A2266     325.154 102.652 257.614  0.00  0.00           C
ATOM   2267  B   BEA A2267     327.229 102.506 258.211  0.00  0.00           C
ATOM   2268  B   BEA A2268     329.338 102.359 258.822  0.00  0.00           C
ATOM   2269  B   BEA A2269     331.475 102.225 259.447  0.00  0.00           C
ATOM   2270  B   BEA A2270     333.490 102.123 260.044  0.00  0.00           C
ATOM   2271  B   BEA A2271     335.664 102.051 260.695  0.00  0.00           C
ATOM   2272  B   BEA A2272     337.705 102.032 261.317  0.00  0.00           C
ATOM   2273  B   BEA A2273     341.944 102.188 262.645  0.00  0.00           C
ATOM   2274  B   BEA A2274     343.995 102.382 263.309  0.00  0.00           C
ATOM   2275  B   BEA A2275     346.046 102.670 263.988  0.00  0.00           C
ATOM   2276  B   BEA A2276     348.097 103.065 264.685  0.00  0.00           C
ATOM   2277  B   BEA A2277     350.152 103.582 265.403  0.00  0.00           C
ATOM   2278  B   BEA A2278     352.072 104.188 266.093  0.00  0.00           C
ATOM   2279  B   BEA A2279     354.003 104.931 266.809  0.00  0.00           C
ATOM   2280  B   BEA A2280     355.948 105.831 267.553  0.00  0.00           C
ATOM   2281  B   BEA A2281     357.776 106.831 268.277  0.00  0.00           C
ATOM   2282  B   BEA A2282     359.491 107.911 268.977  0.00  0.00           C
ATOM   2283  B   BEA A2283     361.215 109.117 269.700  0.00  0.00           C
ATOM   2284  B   BEA A2284     362.936 110.418 270.435  0.00  0.00           C
ATOM   2285  B   BEA A2285     364.513 111.676 271.119  0.00  0.00           C
ATOM   2286  B   BEA A2286     366.190 113.058 271.851  0.00  0.00           C
ATOM   2287  B   BEA A2287     367.700 114.321 272.512  0.00  0.00           C
ATOM   2288  B   BEA A2288     369.278 115.636 273.199  0.00  0.00           C
ATOM   2289  B   BEA A2289     370.901 116.955 273.900  0.00  0.00           C
ATOM   2290  B   BEA A2290     374.294 119.455 275.315  0.00  0.00           C
ATOM   2291  B   BEA A2291     376.102 120.545 276.025  0.00  0.00           C
ATOM   2292  B   BEA A2292     378.023 121.424 276.730  0.00  0.00           C
ATOM   2293  B   BEA A2293     382.144 121.851 277.987  0.00  0.00           C
ATOM   2294  B   BEA A2294     384.111 121.064 278.412  0.00  0.00           C
ATOM   2295  B   BEA A2295     385.866 119.738 278.661  0.00  0.00           C
ATOM   2296  B   BEA A2296     387.342 118.154 278.753  0.00  0.00           C
ATOM   2297  B   BEA A2297     388.697 116.310 278.719  0.00  0.00           C
ATOM   2298  B   BEA A2298     389.830 114.470 278.585  0.00  0.00           C
ATOM   2299  B   BEA A2299     390.814 112.639 278.372  0.00  0.00           C
ATOM   2300  B   BEA A2300     391.785 110.606 278.055  0.00  0.00           C
ATOM   2301  B   BEA A2301     392.660 108.569 277.657  0.00  0.00           C
ATOM   2302  B   BEA A2302     393.437 106.585 277.191  0.00  0.00           C
ATOM   2303  B   BEA A2303     394.173 104.535 276.628  0.00  0.00           C
ATOM   2304  B   BEA A2304     394.807 102.619 276.019  0.00  0.00           C
ATOM   2305  B   BEA A2305     395.395 100.707 275.325  0.00  0.00           C
ATOM   2306  B   BEA A2306     395.973  98.669 274.477  0.00  0.00           C
ATOM   2307  B   BEA A2307     396.486  96.702 273.533  0.00  0.00           C
ATOM   2308  B   BEA A2308     396.933  94.836 272.498  0.00  0.00           C
ATOM   2309  B   BEA A2309     397.311  93.097 271.379  0.00  0.00           C
ATOM   2310  B   BEA A2310     397.670  91.251 269.975  0.00  0.00           C
ATOM   2311  B   BEA A2311     397.925  89.729 268.581  0.00  0.00           C
ATOM   2312  B   BEA A2312     398.132  88.205 266.854  0.00  0.00           C
ATOM   2313  B   BEA A2313     398.251  87.008 265.143  0.00  0.00           C
ATOM   2314  B   BEA A2314     398.323  85.922 263.198  0.00  0.00           C
ATOM   2315  B   BEA A2315     398.358  85.016 261.161  0.00  0.00           C
ATOM   2316  B   BEA A2316     398.378  84.268 259.055  0.00  0.00           C
ATOM   2317  B   BEA A2317     398.403  83.698 257.062  0.00  0.00           C
ATOM   2318  B   BEA A2318     398.456  83.199 254.911  0.00  0.00           C
ATOM   2319  B   BEA A2319     398.565  82.774 252.640  0.00  0.00           C
ATOM   2320  B   BEA A2320     398.734  82.457 250.595  0.00  0.00           C
ATOM   2321  B   BEA A2321     399.025  82.160 248.373  0.00  0.00           C
ATOM   2322  B   BEA A2322     399.467  81.888 246.187  0.00  0.00           C
ATOM   2323  B   BEA A2323     400.097  81.618 244.099  0.00  0.00           C
ATOM   2324  B   BEA A2324     400.956  81.317 242.162  0.00  0.00           C
ATOM   2325  B   BEA A2325     402.178  80.923 240.313  0.00  0.00           C
ATOM   2326  B   BEA A2326     403.602  80.483 238.809  0.00  0.00           C
ATOM   2327  B   BEA A2327     405.303  79.985 237.443  0.00  0.00           C
ATOM   2328  B   BEA A2328     407.051  79.508 236.292  0.00  0.00           C
ATOM   2329  B   BEA A2329     408.894  79.044 235.219  0.00  0.00           C
ATOM   2330  B   BEA A2330     410.783  78.615 234.183  0.00  0.00           C
ATOM   2331  B   BEA A2331     412.806  78.213 233.075  0.00  0.00           C
ATOM   2332  B   BEA A2332     414.660  77.904 232.010  0.00  0.00           C
ATOM   2333  B   BEA A2333     416.446  77.666 230.898  0.00  0.00           C
ATOM   2334  B   BEA A2334     418.278  77.493 229.628  0.00  0.00           C
ATOM   2335  B   BEA A2335     420.007  77.408 228.265  0.00  0.00           C
ATOM   2336  B   BEA A2336     421.626  77.410 226.797  0.00  0.00           C
ATOM   2337  B   BEA A2337     423.129  77.498 225.231  0.00  0.00           C
ATOM   2338  B   BEA A2338     424.616  77.674 223.491  0.00  0.00           C
ATOM   2339  B   BEA A2339     425.943  77.916 221.789  0.00  0.00           C
ATOM   2340  B   BEA A2340     427.209  78.233 220.043  0.00  0.00           C
ATOM   2341  B   BEA A2341     428.389  78.619 218.314  0.00  0.00           C
ATOM   2342  B   BEA A2342     429.559  79.104 216.515  0.00  0.00           C
ATOM   2343  B   BEA A2343     430.759  79.741 214.592  0.00  0.00           C
ATOM   2344  B   BEA A2344     431.765  80.424 212.936  0.00  0.00           C
ATOM   2345  B   BEA A2345     432.818  81.355 211.191  0.00  0.00           C
ATOM   2346  B   BEA A2346     433.808  82.593 209.601  0.00  0.00           C
ATOM   2347  B   BEA A2347     434.603  84.237 208.535  0.00  0.00           C
ATOM   2348  B   BEA A2348     434.990  86.364 208.613  0.00  0.00           C
ATOM   2349  B   BEA A2349     434.693  89.975 211.144  0.00  0.00           C
ATOM   2350  B   BEA A2350     434.409  91.520 212.675  0.00  0.00           C
ATOM   2351  B   BEA A2351     433.832  94.520 215.872  0.00  0.00           C
ATOM   2352  B   BEA A2352     433.604  95.963 217.382  0.00  0.00           C
ATOM   2353  B   BEA A2353     433.428  97.615 218.994  0.00  0.00           C
ATOM   2354  B   BEA A2354     433.376  99.181 220.338  0.00  0.00           C
ATOM   2355  B   BEA A2355     433.515 101.071 221.619  0.00  0.00           C
ATOM   2356  B   BEA A2356     433.941 102.994 222.427  0.00  0.00           C
ATOM   2357  B   BEA A2357     434.734 105.044 222.741  0.00  0.00           C
ATOM   2358  B   BEA A2358     435.818 107.000 222.589  0.00  0.00           C
ATOM   2359  B   BEA A2359     441.463 113.176 220.078  0.00  0.00           C
ATOM   2360  B   BEA A2360     443.090 114.445 219.367  0.00  0.00           C
ATOM   2361  B   BEA A2361     444.869 115.691 218.681  0.00  0.00           C
ATOM   2362  B   BEA A2362     446.639 116.810 218.115  0.00  0.00           C
ATOM   2363  B   BEA A2363     448.516 117.889 217.661  0.00  0.00           C
ATOM   2364  B   BEA A2364     450.332 118.841 217.380  0.00  0.00           C
ATOM   2365  B   BEA A2365     452.397 119.826 217.261  0.00  0.00           C
ATOM   2366  B   BEA A2366     454.373 120.684 217.322  0.00  0.00           C
ATOM   2367  B   BEA A2367     456.387 121.484 217.505  0.00  0.00           C
ATOM   2368  B   BEA A2368     458.399 122.215 217.765  0.00  0.00           C
ATOM   2369  B   BEA A2369     460.530 122.917 218.077  0.00  0.00           C
ATOM   2370  B   BEA A2370     462.716 123.560 218.387  0.00  0.00           C
ATOM   2371  B   BEA A2371     464.726 124.079 218.611  0.00  0.00           C
ATOM   2372  B   BEA A2372     466.935 124.559 218.710  0.00  0.00           C
ATOM   2373  B   BEA A2373     469.053 124.910 218.545  0.00  0.00           C
ATOM   2374  B   BEA A2374     471.096 125.108 217.939  0.00  0.00           C
ATOM   2375  B   BEA A2375     472.921 125.087 216.637  0.00  0.00           C
ATOM   2376  B   BEA A2376     475.184 124.267 210.656  0.00  0.00           C
ATOM   2377  B   BEA A2377     473.866 124.901 210.032  0.00  0.00           C
ATOM   2378  B   BEA A2378     472.411 125.663 211.437  0.00  0.00           C
ATOM   2379  B   BEA A2379     471.107 126.346 213.040  0.00  0.00           C
ATOM   2380  B   BEA A2380     469.829 127.008 214.794  0.00  0.00           C
ATOM   2381  B   BEA A2381     468.653 127.609 216.532  0.00  0.00           C
ATOM   2382  B   BEA A2382     467.566 128.156 218.229  0.00  0.00           C
ATOM   2383  B   BEA A2383     466.393 128.735 220.151  0.00  0.00           C
ATOM   2384  B   BEA A2384     465.284 129.270 222.056  0.00  0.00           C
ATOM   2385  B   BEA A2385     464.265 129.748 223.882  0.00  0.00           C
ATOM   2386  B   BEA A2386     463.244 130.213 225.792  0.00  0.00           C
ATOM   2387  B   BEA A2387     462.350 130.605 227.538  0.00  0.00           C
ATOM   2388  B   BEA A2388     461.380 131.011 229.521  0.00  0.00           C
ATOM   2389  B   BEA A2389     460.465 131.370 231.494  0.00  0.00           C
ATOM   2390  B   BEA A2390     459.530 131.705 233.644  0.00  0.00           C
ATOM   2391  B   BEA A2391     458.780 131.942 235.498  0.00  0.00           C
ATOM   2392  B   BEA A2392     457.983 132.145 237.660  0.00  0.00           C
ATOM   2393  B   BEA A2393     457.333 132.250 239.649  0.00  0.00           C
ATOM   2394  B   BEA A2394     456.744 132.254 241.800  0.00  0.00           C
ATOM   2395  B   BEA A2395     456.093 131.746 246.083  0.00  0.00           C
ATOM   2396  B   BEA A2396     456.231 131.035 248.200  0.00  0.00           C
ATOM   2397  B   BEA A2397     456.879 129.914 249.929  0.00  0.00           C
ATOM   2398  B   BEA A2398     459.223 126.704 251.647  0.00  0.00           C
ATOM   2399  B   BEA A2399     459.975 124.672 251.906  0.00  0.00           C
ATOM   2400  B   BEA A2400     460.082 122.478 251.830  0.00  0.00           C
ATOM   2401  B   BEA A2401     459.783 120.315 251.384  0.00  0.00           C
ATOM   2402  B   BEA A2402     459.335 118.324 250.566  0.00  0.00           C
ATOM   2403  B   BEA A2403     458.618 114.929 247.883  0.00  0.00           C
ATOM   2404  B   BEA A2404     458.489 112.020 244.625  0.00  0.00           C
ATOM   2405  B   BEA A2405     458.859 110.497 243.103  0.00  0.00           C
ATOM   2406  B   BEA A2406     459.873 108.773 242.175  0.00  0.00           C
ATOM   2407  B   BEA A2407     461.407 107.215 242.283  0.00  0.00           C
ATOM   2408  B   BEA A2408     463.051 105.990 243.109  0.00  0.00           C
ATOM   2409  B   BEA A2409     464.654 105.006 244.310  0.00  0.00           C
ATOM   2410  B   BEA A2410     466.115 104.217 245.655  0.00  0.00           C
ATOM   2411  B   BEA A2411     467.526 103.519 247.150  0.00  0.00           C
ATOM   2412  B   BEA A2412     468.927 102.868 248.814  0.00  0.00           C
ATOM   2413  B   BEA A2413     470.157 102.319 250.429  0.00  0.00           C
ATOM   2414  B   BEA A2414     471.400 101.775 252.217  0.00  0.00           C
ATOM   2415  B   BEA A2415     472.518 101.287 253.983  0.00  0.00           C
ATOM   2416  B   BEA A2416     473.591 100.810 255.847  0.00  0.00           C
ATOM   2417  B   BEA A2417     474.591 100.347 257.781  0.00  0.00           C
ATOM   2418  B   BEA A2418     475.494  99.899 259.753  0.00  0.00           C
ATOM   2419  B   BEA A2419     476.278  99.468 261.732  0.00  0.00           C
ATOM   2420  B   BEA A2420     476.980  99.014 263.869  0.00  0.00           C
ATOM   2421  B   BEA A2421     477.506  98.580 265.950  0.00  0.00           C
ATOM   2422  B   BEA A2422     477.869  98.127 268.121  0.00  0.00           C
ATOM   2423  B   BEA A2423     478.010  97.694 270.170  0.00  0.00           C
ATOM   2424  B   BEA A2424     477.898  97.205 272.407  0.00  0.00           C
ATOM   2425  B   BEA A2425     477.513  96.741 274.472  0.00  0.00           C
ATOM   2426  B   BEA A2426     476.832  96.278 276.523  0.00  0.00           C
ATOM   2427  B   BEA A2427     475.909  95.864 278.399  0.00  0.00           C
ATOM   2428  B   BEA A2428     474.671  95.487 280.230  0.00  0.00           C
ATOM   2429  B   BEA A2429     473.202  95.193 281.866  0.00  0.00           C
ATOM   2430  B   BEA A2430     471.517  95.001 283.302  0.00  0.00           C
ATOM   2431  B   BEA A2431     469.767  94.929 284.448  0.00  0.00           C
ATOM   2432  B   BEA A2432     465.740  95.172 286.139  0.00  0.00           C
ATOM   2433  B   BEA A2433     463.629  95.507 286.612  0.00  0.00           C
ATOM   2434  B   BEA A2434     461.525  95.979 286.840  0.00  0.00           C
ATOM   2435  B   BEA A2435     459.278  96.638 286.839  0.00  0.00           C
ATOM   2436  B   BEA A2436     457.343  97.341 286.685  0.00  0.00           C
ATOM   2437  B   BEA A2437     455.351  98.225 286.437  0.00  0.00           C
ATOM   2438  B   BEA A2438     453.346  99.348 286.150  0.00  0.00           C
ATOM   2439  B   BEA A2439     451.611 100.665 285.951  0.00  0.00           C
ATOM   2440  B   BEA A2440     450.225 102.388 286.017  0.00  0.00           C
ATOM   2441  B   BEA A2441     449.799 104.299 286.632  0.00  0.00           C
ATOM   2442  B   BEA A2442     450.434 106.144 287.809  0.00  0.00           C
ATOM   2443  B   BEA A2443     451.536 107.637 289.062  0.00  0.00           C
ATOM   2444  B   BEA A2444     452.815 108.855 290.225  0.00  0.00           C
ATOM   2445  B   BEA A2445     454.459 109.918 291.294  0.00  0.00           C
ATOM   2446  B   BEA A2446     456.055 109.521 290.674  0.00  0.00           C
ATOM   2447  B   BEA A2447     456.354 108.110 288.929  0.00  0.00           C
ATOM   2448  B   BEA A2448     456.385 106.769 287.261  0.00  0.00           C
ATOM   2449  B   BEA A2449     456.303 104.055 283.799  0.00  0.00           C
ATOM   2450  B   BEA A2450     456.272 102.666 281.969  0.00  0.00           C
ATOM   2451  B   BEA A2451     456.282 101.454 280.329  0.00  0.00           C
ATOM   2452  B   BEA A2452     456.355 100.094 278.431  0.00  0.00           C
ATOM   2453  B   BEA A2453     456.500  98.882 276.675  0.00  0.00           C
ATOM   2454  B   BEA A2454     456.737  97.730 274.931  0.00  0.00           C
ATOM   2455  B   BEA A2455     457.122  96.568 273.065  0.00  0.00           C
ATOM   2456  B   BEA A2456     457.703  95.456 271.132  0.00  0.00           C
ATOM   2457  B   BEA A2457     458.458  94.538 269.348  0.00  0.00           C
ATOM   2458  B   BEA A2458     459.401  93.758 267.611  0.00  0.00           C
ATOM   2459  B   BEA A2459     460.489  93.051 265.800  0.00  0.00           C
ATOM   2460  B   BEA A2460     461.487  92.393 263.874  0.00  0.00           C
ATOM   2461  B   BEA A2461     461.082  91.777 262.046  0.00  0.00           C
ATOM   2462  B   BEA A2462     459.007  91.455 261.480  0.00  0.00           C
ATOM   2463  B   BEA A2463     456.858  91.225 261.383  0.00  0.00           C
ATOM   2464  B   BEA A2464     452.499  90.680 261.524  0.00  0.00           C
ATOM   2465  B   BEA A2465     450.355  90.304 261.619  0.00  0.00           C
ATOM   2466  B   BEA A2466     448.092  89.774 261.677  0.00  0.00           C
ATOM   2467  B   BEA A2467     445.991  89.123 261.665  0.00  0.00           C
ATOM   2468  B   BEA A2468     444.042  88.366 261.593  0.00  0.00           C
ATOM   2469  B   BEA A2469     442.068  87.435 261.457  0.00  0.00           C
ATOM   2470  B   BEA A2470     440.084  86.310 261.254  0.00  0.00           C
ATOM   2471  B   BEA A2471     438.244  85.077 261.002  0.00  0.00           C
ATOM   2472  B   BEA A2472     436.539  83.746 260.712  0.00  0.00           C
ATOM   2473  B   BEA A2473     434.960  82.326 260.391  0.00  0.00           C
ATOM   2474  B   BEA A2474     433.387  80.702 260.019  0.00  0.00           C
ATOM   2475  B   BEA A2475     432.051  79.128 259.661  0.00  0.00           C
ATOM   2476  B   BEA A2476     430.731  77.358 259.267  0.00  0.00           C
ATOM   2477  B   BEA A2477     429.537  75.531 258.876  0.00  0.00           C
ATOM   2478  B   BEA A2478     428.468  73.662 258.498  0.00  0.00           C
ATOM   2479  B   BEA A2479     427.520  71.765 258.141  0.00  0.00           C
ATOM   2480  B   BEA A2480     426.631  69.706 257.792  0.00  0.00           C
ATOM   2481  B   BEA A2481     425.874  67.648 257.489  0.00  0.00           C
ATOM   2482  B   BEA A2482     425.247  65.613 257.242  0.00  0.00           C
ATOM   2483  B   BEA A2483     424.708  63.465 257.047  0.00  0.00           C
ATOM   2484  B   BEA A2484     424.303  61.379 256.933  0.00  0.00           C
ATOM   2485  B   BEA A2485     424.005  59.227 256.908  0.00  0.00           C
ATOM   2486  B   BEA A2486     423.830  57.035 256.996  0.00  0.00           C
ATOM   2487  B   BEA A2487     423.793  54.833 257.227  0.00  0.00           C
ATOM   2488  B   BEA A2488     424.180  50.516 258.247  0.00  0.00           C
ATOM   2489  B   BEA A2489     424.604  48.566 259.064  0.00  0.00           C
ATOM   2490  B   BEA A2490     425.214  46.678 260.165  0.00  0.00           C
ATOM   2491  B   BEA A2491     425.945  45.048 261.423  0.00  0.00           C
ATOM   2492  B   BEA A2492     426.781  43.634 262.801  0.00  0.00           C
ATOM   2493  B   BEA A2493     427.773  42.333 264.367  0.00  0.00           C
ATOM   2494  B   BEA A2494     428.782  41.289 265.898  0.00  0.00           C
ATOM   2495  B   BEA A2495     429.929  40.343 267.570  0.00  0.00           C
ATOM   2496  B   BEA A2496     431.130  39.558 269.250  0.00  0.00           C
ATOM   2497  B   BEA A2497     432.366  38.918 270.908  0.00  0.00           C
ATOM   2498  B   BEA A2498     433.716  38.375 272.641  0.00  0.00           C
ATOM   2499  B   BEA A2499     435.074  37.964 274.307  0.00  0.00           C
ATOM   2500  B   BEA A2500     436.420  37.666 275.886  0.00  0.00           C
ATOM   2501  B   BEA A2501     437.964  37.441 277.609  0.00  0.00           C
ATOM   2502  B   BEA A2502     439.480  37.323 279.210  0.00  0.00           C
ATOM   2503  B   BEA A2503     440.948  37.294 280.681  0.00  0.00           C
ATOM   2504  B   BEA A2504     442.608  37.351 282.246  0.00  0.00           C
ATOM   2505  B   BEA A2505     444.205  37.485 283.657  0.00  0.00           C
ATOM   2506  B   BEA A2506     445.994  37.719 285.127  0.00  0.00           C
ATOM   2507  B   BEA A2507     447.703  38.018 286.424  0.00  0.00           C
ATOM   2508  B   BEA A2508     449.463  38.395 287.649  0.00  0.00           C
ATOM   2509  B   BEA A2509     451.271  38.850 288.791  0.00  0.00           C
ATOM   2510  B   BEA A2510     453.125  39.383 289.839  0.00  0.00           C
ATOM   2511  B   BEA A2511     455.024  39.994 290.783  0.00  0.00           C
ATOM   2512  B   BEA A2512     456.968  40.682 291.614  0.00  0.00           C
ATOM   2513  B   BEA A2513     458.947  41.437 292.329  0.00  0.00           C
ATOM   2514  B   BEA A2514     460.790  42.180 292.882  0.00  0.00           C
ATOM   2515  B   BEA A2515     462.800  43.028 293.367  0.00  0.00           C
ATOM   2516  B   BEA A2516     464.804  43.903 293.733  0.00  0.00           C
ATOM   2517  B   BEA A2517     466.788  44.791 293.980  0.00  0.00           C
ATOM   2518  B   BEA A2518     468.736  45.677 294.110  0.00  0.00           C
ATOM   2519  B   BEA A2519     470.786  46.618 294.124  0.00  0.00           C
ATOM   2520  B   BEA A2520     472.764  47.526 294.012  0.00  0.00           C
ATOM   2521  B   BEA A2521     476.716  49.304 293.380  0.00  0.00           C
ATOM   2522  B   BEA A2522     478.775  50.188 292.800  0.00  0.00           C
ATOM   2523  B   BEA A2523     480.663  50.953 292.085  0.00  0.00           C
ATOM   2524  B   BEA A2524     482.490  51.630 291.187  0.00  0.00           C
ATOM   2525  B   BEA A2525     484.334  52.221 290.018  0.00  0.00           C
ATOM   2526  B   BEA A2526     485.942  52.619 288.703  0.00  0.00           C
ATOM   2527  B   BEA A2527     487.496  52.831 287.038  0.00  0.00           C
ATOM   2528  B   BEA A2528     488.726  52.788 285.267  0.00  0.00           C
ATOM   2529  B   BEA A2529     489.687  52.505 283.376  0.00  0.00           C
ATOM   2530  B   BEA A2530     490.427  52.016 281.371  0.00  0.00           C
ATOM   2531  B   BEA A2531     491.353  50.610 277.300  0.00  0.00           C
ATOM   2532  B   BEA A2532     491.623  49.717 275.180  0.00  0.00           C
ATOM   2533  B   BEA A2533     491.777  48.833 273.258  0.00  0.00           C
ATOM   2534  B   BEA A2534     491.863  47.855 271.272  0.00  0.00           C
ATOM   2535  B   BEA A2535     491.891  46.882 269.404  0.00  0.00           C
ATOM   2536  B   BEA A2536     491.874  45.774 267.378  0.00  0.00           C
ATOM   2537  B   BEA A2537     491.827  44.717 265.528  0.00  0.00           C
ATOM   2538  B   BEA A2538     491.755  43.562 263.582  0.00  0.00           C
ATOM   2539  B   BEA A2539     491.594  41.222 259.844  0.00  0.00           C
ATOM   2540  B   BEA A2540     491.530  40.009 258.000  0.00  0.00           C
ATOM   2541  B   BEA A2541     491.501  38.817 256.249  0.00  0.00           C
ATOM   2542  B   BEA A2542     491.532  37.542 254.442  0.00  0.00           C
ATOM   2543  B   BEA A2543     491.676  36.216 252.645  0.00  0.00           C
ATOM   2544  B   BEA A2544     492.885  33.545 249.425  0.00  0.00           C
ATOM   2545  B   BEA A2545     494.615  32.523 248.627  0.00  0.00           C
ATOM   2546  B   BEA A2546     498.742  32.311 249.637  0.00  0.00           C
ATOM   2547  B   BEA A2547     500.684  32.631 250.634  0.00  0.00           C
ATOM   2548  B   BEA A2548     502.567  33.078 251.758  0.00  0.00           C
ATOM   2549  B   BEA A2549     504.341  33.588 252.912  0.00  0.00           C
ATOM   2550  B   BEA A2550     506.134  34.171 254.146  0.00  0.00           C
ATOM   2551  B   BEA A2551     507.765  34.748 255.310  0.00  0.00           C
ATOM   2552  B   BEA A2552     509.555  35.422 256.621  0.00  0.00           C
ATOM   2553  B   BEA A2553     511.227  36.085 257.867  0.00  0.00           C
ATOM   2554  B   BEA A2554     512.881  36.765 259.113  0.00  0.00           C
ATOM   2555  B   BEA A2555     514.495  37.451 260.337  0.00  0.00           C
ATOM   2556  B   BEA A2556     516.195  38.190 261.627  0.00  0.00           C
ATOM   2557  B   BEA A2557     517.827  38.915 262.866  0.00  0.00           C
ATOM   2558  B   BEA A2558     519.524  39.682 264.147  0.00  0.00           C
ATOM   2559  B   BEA A2559     521.131  40.417 265.352  0.00  0.00           C
ATOM   2560  B   BEA A2560     522.786  41.183 266.581  0.00  0.00           C
ATOM   2561  B   BEA A2561     524.484  41.975 267.827  0.00  0.00           C
ATOM   2562  B   BEA A2562     526.063  42.718 268.971  0.00  0.00           C
ATOM   2563  B   BEA A2563     527.830  43.551 270.227  0.00  0.00           C
ATOM   2564  B   BEA A2564     529.465  44.326 271.369  0.00  0.00           C
ATOM   2565  B   BEA A2565     531.120  45.110 272.499  0.00  0.00           C
ATOM   2566  B   BEA A2566     532.791  45.902 273.613  0.00  0.00           C
ATOM   2567  B   BEA A2567     534.634  46.774 274.807  0.00  0.00           C
ATOM   2568  B   BEA A2568     536.322  47.570 275.866  0.00  0.00           C
ATOM   2569  B   BEA A2569     538.011  48.363 276.891  0.00  0.00           C
ATOM   2570  B   BEA A2570     539.862  49.226 277.969  0.00  0.00           C
ATOM   2571  B   BEA A2571     541.540  50.003 278.904  0.00  0.00           C
ATOM   2572  B   BEA A2572     543.371  50.842 279.875  0.00  0.00           C
ATOM   2573  B   BEA A2573     545.183  51.664 280.783  0.00  0.00           C
ATOM   2574  B   BEA A2574     547.138  52.538 281.697  0.00  0.00           C
ATOM   2575  B   BEA A2575     548.900  53.313 282.459  0.00  0.00           C
ATOM   2576  B   BEA A2576     550.792  54.132 283.208  0.00  0.00           C
ATOM   2577  B   BEA A2577     552.808  54.986 283.922  0.00  0.00           C
ATOM   2578  B   BEA A2578     554.782  55.804 284.534  0.00  0.00           C
ATOM   2579  B   BEA A2579     556.712  56.587 285.051  0.00  0.00           C
ATOM   2580  B   BEA A2580     558.761  57.403 285.512  0.00  0.00           C
ATOM   2581  B   BEA A2581     560.766  58.187 285.875  0.00  0.00           C
ATOM   2582  B   BEA A2582     562.727  58.940 286.147  0.00  0.00           C
ATOM   2583  B   BEA A2583     564.802  59.726 286.344  0.00  0.00           C
ATOM   2584  B   BEA A2584     566.834  60.484 286.446  0.00  0.00           C
ATOM   2585  B   BEA A2585     568.977  61.275 286.456  0.00  0.00           C
ATOM   2586  B   BEA A2586     570.922  61.985 286.378  0.00  0.00           C
ATOM   2587  B   BEA A2587     572.978  62.730 286.203  0.00  0.00           C
ATOM   2588  B   BEA A2588     575.142  63.511 285.916  0.00  0.00           C
ATOM   2589  B   BEA A2589     577.114  64.220 285.560  0.00  0.00           C
ATOM   2590  B   BEA A2590     579.191  64.967 285.084  0.00  0.00           C
ATOM   2591  B   BEA A2591     581.225  65.702 284.516  0.00  0.00           C
ATOM   2592  B   BEA A2592     583.077  66.376 283.909  0.00  0.00           C
ATOM   2593  B   BEA A2593     585.031  67.094 283.170  0.00  0.00           C
ATOM   2594  B   BEA A2594     586.945  67.806 282.346  0.00  0.00           C
ATOM   2595  B   BEA A2595     588.818  68.516 281.438  0.00  0.00           C
ATOM   2596  B   BEA A2596     590.651  69.225 280.447  0.00  0.00           C
ATOM   2597  B   BEA A2597     592.443  69.936 279.375  0.00  0.00           C
ATOM   2598  B   BEA A2598     594.194  70.651 278.223  0.00  0.00           C
ATOM   2599  B   BEA A2599     595.903  71.372 276.991  0.00  0.00           C
ATOM   2600  B   BEA A2600     597.568  72.101 275.680  0.00  0.00           C
ATOM   2601  B   BEA A2601     599.076  72.789 274.391  0.00  0.00           C
ATOM   2602  B   BEA A2602     600.655  73.541 272.929  0.00  0.00           C
ATOM   2603  B   BEA A2603     603.564  75.036 269.890  0.00  0.00           C
ATOM   2604  B   BEA A2604     604.899  75.782 268.322  0.00  0.00           C
ATOM   2605  B   BEA A2605     606.094  76.490 266.811  0.00  0.00           C
ATOM   2606  B   BEA A2606     607.338  77.275 265.115  0.00  0.00           C
ATOM   2607  B   BEA A2607     608.532  78.084 263.353  0.00  0.00           C
ATOM   2608  B   BEA A2608     609.591  78.856 261.659  0.00  0.00           C
ATOM   2609  B   BEA A2609     610.603  79.653 259.909  0.00  0.00           C
ATOM   2610  B   BEA A2610     611.566  80.477 258.100  0.00  0.00           C
ATOM   2611  B   BEA A2611     612.476  81.329 256.235  0.00  0.00           C
ATOM   2612  B   BEA A2612     613.269  82.143 254.460  0.00  0.00           C
ATOM   2613  B   BEA A2613     614.072  83.056 252.485  0.00  0.00           C
ATOM   2614  B   BEA A2614     614.761  83.932 250.606  0.00  0.00           C
ATOM   2615  B   BEA A2615     615.931  85.710 246.857  0.00  0.00           C
ATOM   2616  B   BEA A2616     616.455  86.689 244.832  0.00  0.00           C
ATOM   2617  B   BEA A2617     616.884  87.627 242.920  0.00  0.00           C
ATOM   2618  B   BEA A2618     617.257  88.601 240.964  0.00  0.00           C
ATOM   2619  B   BEA A2619     617.549  89.530 239.129  0.00  0.00           C
ATOM   2620  B   BEA A2620     617.808  90.582 237.087  0.00  0.00           C
ATOM   2621  B   BEA A2621     617.989  91.587 235.172  0.00  0.00           C
ATOM   2622  B   BEA A2622     618.114  92.632 233.217  0.00  0.00           C
ATOM   2623  B   BEA A2623     618.176  93.625 231.394  0.00  0.00           C
ATOM   2624  B   BEA A2624     618.183  94.753 229.363  0.00  0.00           C
ATOM   2625  B   BEA A2625     618.132  95.828 227.468  0.00  0.00           C
ATOM   2626  B   BEA A2626     618.023  96.946 225.538  0.00  0.00           C
ATOM   2627  B   BEA A2627     617.870  98.004 223.749  0.00  0.00           C
ATOM   2628  B   BEA A2628     617.641  99.210 221.752  0.00  0.00           C
ATOM   2629  B   BEA A2629     617.373 100.353 219.902  0.00  0.00           C
ATOM   2630  B   BEA A2630     617.071 101.507 218.104  0.00  0.00           C
ATOM   2631  B   BEA A2631     616.747 102.718 216.355  0.00  0.00           C
ATOM   2632  B   BEA A2632     616.407 104.106 214.614  0.00  0.00           C
ATOM   2633  B   BEA A2633     616.130 105.667 213.172  0.00  0.00           C
ATOM   2634  B   BEA A2634     616.129 107.699 212.694  0.00  0.00           C
ATOM   2635  B   BEA A2635     617.351 109.869 216.229  0.00  0.00           C
ATOM   2636  B   BEA A2636     618.072 110.112 218.269  0.00  0.00           C
ATOM   2637  B   BEA A2637     618.885 109.850 220.365  0.00  0.00           C
ATOM   2638  B   BEA A2638     619.667 108.944 222.042  0.00  0.00           C
ATOM   2639  B   BEA A2639     620.421 107.275 223.372  0.00  0.00           C
ATOM   2640  B   BEA A2640     620.849 105.679 224.768  0.00  0.00           C
ATOM   2641  B   BEA A2641     620.679 104.733 226.663  0.00  0.00           C
ATOM   2642  B   BEA A2642     619.847 104.775 228.697  0.00  0.00           C
ATOM   2643  B   BEA A2643     618.726 105.460 230.458  0.00  0.00           C
ATOM   2644  B   BEA A2644     617.499 106.459 231.993  0.00  0.00           C
ATOM   2645  B   BEA A2645     616.205 107.653 233.387  0.00  0.00           C
ATOM   2646  B   BEA A2646     614.978 108.870 234.572  0.00  0.00           C
ATOM   2647  B   BEA A2647     613.691 110.211 235.709  0.00  0.00           C
ATOM   2648  B   BEA A2648     612.271 111.749 236.866  0.00  0.00           C
ATOM   2649  B   BEA A2649     610.997 113.172 237.830  0.00  0.00           C
ATOM   2650  B   BEA A2650     609.658 114.703 238.775  0.00  0.00           C
ATOM   2651  B   BEA A2651     608.408 116.165 239.601  0.00  0.00           C
ATOM   2652  B   BEA A2652     607.141 117.675 240.384  0.00  0.00           C
ATOM   2653  B   BEA A2653     604.512 120.896 241.837  0.00  0.00           C
ATOM   2654  B   BEA A2654     603.195 122.554 242.472  0.00  0.00           C
ATOM   2655  B   BEA A2655     601.832 124.305 243.057  0.00  0.00           C
ATOM   2656  B   BEA A2656     600.572 125.958 243.522  0.00  0.00           C
ATOM   2657  B   BEA A2657     599.198 127.801 243.934  0.00  0.00           C
ATOM   2658  B   BEA A2658     597.944 129.526 244.212  0.00  0.00           C
ATOM   2659  B   BEA A2659     596.703 131.277 244.383  0.00  0.00           C
ATOM   2660  B   BEA A2660     595.482 133.047 244.434  0.00  0.00           C
ATOM   2661  B   BEA A2661     594.202 134.963 244.341  0.00  0.00           C
ATOM   2662  B   BEA A2662     593.044 136.755 244.106  0.00  0.00           C
ATOM   2663  B   BEA A2663     591.919 138.558 243.715  0.00  0.00           C
ATOM   2664  B   BEA A2664     590.829 140.374 243.150  0.00  0.00           C
ATOM   2665  B   BEA A2665     589.774 142.207 242.395  0.00  0.00           C
ATOM   2666  B   BEA A2666     588.815 143.950 241.487  0.00  0.00           C
ATOM   2667  B   BEA A2667     587.939 145.619 240.431  0.00  0.00           C
ATOM   2668  B   BEA A2668     587.086 147.331 239.141  0.00  0.00           C
ATOM   2669  B   BEA A2669     586.351 148.887 237.770  0.00  0.00           C
ATOM   2670  B   BEA A2670     585.716 150.307 236.338  0.00  0.00           C
ATOM   2671  B   BEA A2671     585.129 151.697 234.754  0.00  0.00           C
ATOM   2672  B   BEA A2672     584.588 153.060 233.011  0.00  0.00           C
ATOM   2673  B   BEA A2673     584.122 154.310 231.231  0.00  0.00           C
ATOM   2674  B   BEA A2674     583.721 155.457 229.431  0.00  0.00           C
ATOM   2675  B   BEA A2675     583.376 156.508 227.630  0.00  0.00           C
ATOM   2676  B   BEA A2676     583.059 157.544 225.699  0.00  0.00           C
ATOM   2677  B   BEA A2677     582.768 158.562 223.638  0.00  0.00           C
ATOM   2678  B   BEA A2678     582.540 159.420 221.762  0.00  0.00           C
ATOM   2679  B   BEA A2679     582.330 160.266 219.780  0.00  0.00           C
ATOM   2680  B   BEA A2680     582.138 161.098 217.692  0.00  0.00           C
ATOM   2681  B   BEA A2681     581.830 162.587 213.560  0.00  0.00           C
ATOM   2682  B   BEA A2682     581.706 163.251 211.539  0.00  0.00           C
ATOM   2683  B   BEA A2683     581.593 163.902 209.438  0.00  0.00           C
ATOM   2684  B   BEA A2684     581.489 164.538 207.260  0.00  0.00           C
ATOM   2685  B   BEA A2685     581.320 165.663 203.072  0.00  0.00           C
ATOM   2686  B   BEA A2686     581.243 166.205 200.882  0.00  0.00           C
ATOM   2687  B   BEA A2687     581.171 166.732 198.633  0.00  0.00           C
ATOM   2688  B   BEA A2688     581.107 167.200 196.529  0.00  0.00           C
ATOM   2689  B   BEA A2689     581.044 167.655 194.377  0.00  0.00           C
ATOM   2690  B   BEA A2690     580.981 168.098 192.177  0.00  0.00           C
ATOM   2691  B   BEA A2691     580.924 168.487 190.143  0.00  0.00           C
ATOM   2692  B   BEA A2692     580.859 168.903 187.863  0.00  0.00           C
ATOM   2693  B   BEA A2693     580.800 169.262 185.773  0.00  0.00           C
ATOM   2694  B   BEA A2694     580.742 169.601 183.676  0.00  0.00           C
ATOM   2695  B   BEA A2695     580.681 169.946 181.372  0.00  0.00           C
ATOM   2696  B   BEA A2696     580.629 170.230 179.300  0.00  0.00           C
ATOM   2697  B   BEA A2697     580.576 170.506 177.053  0.00  0.00           C
ATOM   2698  B   BEA A2698     580.530 170.742 174.856  0.00  0.00           C
ATOM   2699  B   BEA A2699     580.490 170.934 172.727  0.00  0.00           C
ATOM   2700  B   BEA A2700     580.457 171.093 170.479  0.00  0.00           C
ATOM   2701  B   BEA A2701     580.433 171.196 168.338  0.00  0.00           C
ATOM   2702  B   BEA A2702     580.420 171.246 166.131  0.00  0.00           C
ATOM   2703  B   BEA A2703     580.421 171.227 163.897  0.00  0.00           C
ATOM   2704  B   BEA A2704     580.439 171.125 161.677  0.00  0.00           C
ATOM   2705  B   BEA A2705     580.478 170.927 159.518  0.00  0.00           C
ATOM   2706  B   BEA A2706     580.548 170.595 157.322  0.00  0.00           C
ATOM   2707  B   BEA A2707     580.654 170.099 155.180  0.00  0.00           C
ATOM   2708  B   BEA A2708     580.805 169.415 153.192  0.00  0.00           C
ATOM   2709  B   BEA A2709     581.034 168.405 151.247  0.00  0.00           C
ATOM   2710  B   BEA A2710     581.368 166.955 149.539  0.00  0.00           C
ATOM   2711  B   BEA A2711     581.797 165.135 148.391  0.00  0.00           C
ATOM   2712  B   BEA A2712     582.297 163.044 147.889  0.00  0.00           C
ATOM   2713  B   BEA A2713     582.806 160.947 147.958  0.00  0.00           C
ATOM   2714  B   BEA A2714     583.266 158.880 148.292  0.00  0.00           C
ATOM   2715  B   BEA A2715     583.455 154.637 147.388  0.00  0.00           C
ATOM   2716  B   BEA A2716     584.801 153.478 148.145  0.00  0.00           C
ATOM   2717  B   BEA A2717     585.054 154.498 149.964  0.00  0.00           C
ATOM   2718  B   BEA A2718     584.690 155.608 151.790  0.00  0.00           C
ATOM   2719  B   BEA A2719     584.896 153.723 152.315  0.00  0.00           C
ATOM   2720  B   BEA A2720     585.467 151.584 152.216  0.00  0.00           C
ATOM   2721  B   BEA A2721     586.424 149.712 152.706  0.00  0.00           C
ATOM   2722  B   BEA A2722     587.527 149.500 154.497  0.00  0.00           C
ATOM   2723  B   BEA A2723     588.377 149.691 156.558  0.00  0.00           C
ATOM   2724  B   BEA A2724     588.906 148.622 158.339  0.00  0.00           C
ATOM   2725  B   BEA A2725     591.781 143.391 158.146  0.00  0.00           C
ATOM   2726  B   BEA A2726     593.576 142.841 157.265  0.00  0.00           C
ATOM   2727  B   BEA A2727     594.085 142.223 157.358  0.00  0.00           C
ATOM   2728  B   BEA A2728     592.289 142.145 158.606  0.00  0.00           C
ATOM   2729  B   BEA A2729     590.425 142.096 159.876  0.00  0.00           C
ATOM   2730  B   BEA A2730     588.699 142.037 161.059  0.00  0.00           C
ATOM   2731  B   BEA A2731     586.800 141.943 162.379  0.00  0.00           C
ATOM   2732  B   BEA A2732     583.359 141.654 164.843  0.00  0.00           C
ATOM   2733  B   BEA A2733     581.636 141.433 166.125  0.00  0.00           C
ATOM   2734  B   BEA A2734     579.755 141.112 167.576  0.00  0.00           C
ATOM   2735  B   BEA A2735     578.137 140.746 168.880  0.00  0.00           C
ATOM   2736  B   BEA A2736     576.493 140.259 170.281  0.00  0.00           C
ATOM   2737  B   BEA A2737     574.912 139.626 171.731  0.00  0.00           C
ATOM   2738  B   BEA A2738     573.493 138.831 173.179  0.00  0.00           C
ATOM   2739  B   BEA A2739     572.241 137.766 174.689  0.00  0.00           C
ATOM   2740  B   BEA A2740     570.802 134.852 177.451  0.00  0.00           C
ATOM   2741  B   BEA A2741     570.524 132.986 178.655  0.00  0.00           C
ATOM   2742  B   BEA A2742     570.425 130.956 179.629  0.00  0.00           C
ATOM   2743  B   BEA A2743     570.358 128.893 180.293  0.00  0.00           C
ATOM   2744  B   BEA A2744     570.116 126.706 180.603  0.00  0.00           C
ATOM   2745  B   BEA A2745     569.462 124.671 180.403  0.00  0.00           C
ATOM   2746  B   BEA A2746     568.346 122.883 179.689  0.00  0.00           C
ATOM   2747  B   BEA A2747     566.981 121.482 178.648  0.00  0.00           C
ATOM   2748  B   BEA A2748     565.602 120.458 177.521  0.00  0.00           C
ATOM   2749  B   BEA A2749     564.019 119.555 176.181  0.00  0.00           C
ATOM   2750  B   BEA A2750     562.422 118.836 174.803  0.00  0.00           C
ATOM   2751  B   BEA A2751     560.896 118.277 173.473  0.00  0.00           C
ATOM   2752  B   BEA A2752     557.572 117.359 170.566  0.00  0.00           C
ATOM   2753  B   BEA A2753     555.992 117.029 169.191  0.00  0.00           C
ATOM   2754  B   BEA A2754     554.355 116.741 167.778  0.00  0.00           C
ATOM   2755  B   BEA A2755     552.686 116.496 166.352  0.00  0.00           C
ATOM   2756  B   BEA A2756     551.009 116.291 164.938  0.00  0.00           C
ATOM   2757  B   BEA A2757     549.346 116.121 163.561  0.00  0.00           C
ATOM   2758  B   BEA A2758     547.567 115.972 162.121  0.00  0.00           C
ATOM   2759  B   BEA A2759     544.107 115.753 159.451  0.00  0.00           C
ATOM   2760  B   BEA A2760     542.356 115.669 158.188  0.00  0.00           C
ATOM   2761  B   BEA A2761     540.533 115.590 156.960  0.00  0.00           C
ATOM   2762  B   BEA A2762     538.619 115.510 155.802  0.00  0.00           C
ATOM   2763  B   BEA A2763     536.691 115.415 154.835  0.00  0.00           C
ATOM   2764  B   BEA A2764     534.530 115.249 154.173  0.00  0.00           C
ATOM   2765  B   BEA A2765     532.517 114.880 154.664  0.00  0.00           C
ATOM   2766  B   BEA A2766     531.811 114.338 156.641  0.00  0.00           C
ATOM   2767  B   BEA A2767     532.214 113.217 160.829  0.00  0.00           C
ATOM   2768  B   BEA A2768     532.715 112.570 162.910  0.00  0.00           C
ATOM   2769  B   BEA A2769     533.970 111.078 166.851  0.00  0.00           C
ATOM   2770  B   BEA A2770     534.653 110.236 168.643  0.00  0.00           C
ATOM   2771  B   BEA A2771     536.243 108.039 172.225  0.00  0.00           C
ATOM   2772  B   BEA A2772     537.024 106.771 173.722  0.00  0.00           C
ATOM   2773  B   BEA A2773     537.880 105.165 175.150  0.00  0.00           C
ATOM   2774  B   BEA A2774     538.584 103.562 176.311  0.00  0.00           C
ATOM   2775  B   BEA A2775     539.062 101.903 177.777  0.00  0.00           C
ATOM   2776  B   BEA A2776     538.902 100.943 179.657  0.00  0.00           C
ATOM   2777  B   BEA A2777     538.184 100.741 181.822  0.00  0.00           C
ATOM   2778  B   BEA A2778     537.310 100.906 183.783  0.00  0.00           C
ATOM   2779  B   BEA A2779     536.340 101.225 185.670  0.00  0.00           C
ATOM   2780  B   BEA A2780     535.280 101.613 187.539  0.00  0.00           C
ATOM   2781  B   BEA A2781     534.119 101.976 189.406  0.00  0.00           C
ATOM   2782  B   BEA A2782     532.847 101.755 191.097  0.00  0.00           C
ATOM   2783  B   BEA A2783     533.093  99.914 190.154  0.00  0.00           C
ATOM   2784  B   BEA A2784     533.638  98.177 188.799  0.00  0.00           C
ATOM   2785  B   BEA A2785     534.080  96.514 187.541  0.00  0.00           C
ATOM   2786  B   BEA A2786     534.308  94.696 186.397  0.00  0.00           C
ATOM   2787  B   BEA A2787     533.854  92.580 185.757  0.00  0.00           C
ATOM   2788  B   BEA A2788     532.557  90.959 186.085  0.00  0.00           C
ATOM   2789  B   BEA A2789     528.854  89.225 187.891  0.00  0.00           C
ATOM   2790  B   BEA A2790     527.017  88.928 188.750  0.00  0.00           C
ATOM   2791  B   BEA A2791     524.810  88.878 189.619  0.00  0.00           C
ATOM   2792  B   BEA A2792     522.699  89.108 190.211  0.00  0.00           C
ATOM   2793  B   BEA A2793     520.577  89.607 190.506  0.00  0.00           C
ATOM   2794  B   BEA A2794     518.613  90.288 190.521  0.00  0.00           C
ATOM   2795  B   BEA A2795     516.608  91.175 190.305  0.00  0.00           C
ATOM   2796  B   BEA A2796     514.751  92.155 189.911  0.00  0.00           C
ATOM   2797  B   BEA A2797     512.881  93.280 189.342  0.00  0.00           C
ATOM   2798  B   BEA A2798     511.193  94.406 188.687  0.00  0.00           C
ATOM   2799  B   BEA A2799     509.536  95.603 187.920  0.00  0.00           C
ATOM   2800  B   BEA A2800     507.778  96.963 186.981  0.00  0.00           C
ATOM   2801  B   BEA A2801     506.266  98.200 186.072  0.00  0.00           C
ATOM   2802  B   BEA A2802     504.861  99.399 185.146  0.00  0.00           C
ATOM   2803  B   BEA A2803     503.323 100.754 184.046  0.00  0.00           C
ATOM   2804  B   BEA A2804     500.550 103.268 181.836  0.00  0.00           C
ATOM   2805  B   BEA A2805     499.196 104.480 180.652  0.00  0.00           C
ATOM   2806  B   BEA A2806     497.821 105.610 179.385  0.00  0.00           C
ATOM   2807  B   BEA A2807     496.486 105.708 178.192  0.00  0.00           C
ATOM   2808  B   BEA A2808     497.005 103.756 179.014  0.00  0.00           C
ATOM   2809  B   BEA A2809     497.684 102.075 180.210  0.00  0.00           C
ATOM   2810  B   BEA A2810     498.917  99.652 183.704  0.00  0.00           C
ATOM   2811  B   BEA A2811     499.271  98.966 185.762  0.00  0.00           C
ATOM   2812  B   BEA A2812     498.252  97.636 189.531  0.00  0.00           C
ATOM   2813  B   BEA A2813     496.234  96.781 189.295  0.00  0.00           C
ATOM   2814  B   BEA A2814     494.341  96.149 188.508  0.00  0.00           C
ATOM   2815  B   BEA A2815     492.310  95.683 187.680  0.00  0.00           C
ATOM   2816  B   BEA A2816     490.521  96.065 188.216  0.00  0.00           C
ATOM   2817  B   BEA A2817     490.456  97.163 190.049  0.00  0.00           C
ATOM   2818  B   BEA A2818     490.785  98.271 191.832  0.00  0.00           C
ATOM   2819  B   BEA A2819     491.732 100.697 195.423  0.00  0.00           C
ATOM   2820  B   BEA A2820     492.210 101.971 197.124  0.00  0.00           C
ATOM   2821  B   BEA A2821     492.692 103.303 198.800  0.00  0.00           C
ATOM   2822  B   BEA A2822     493.177 104.663 200.423  0.00  0.00           C
ATOM   2823  B   BEA A2823     493.712 106.164 202.131  0.00  0.00           C
ATOM   2824  B   BEA A2824     494.244 107.623 203.718  0.00  0.00           C
ATOM   2825  B   BEA A2825     494.766 108.998 205.157  0.00  0.00           C
ATOM   2826  B   BEA A2826     495.380 110.517 206.687  0.00  0.00           C
ATOM   2827  B   BEA A2827     496.843 113.559 209.565  0.00  0.00           C
ATOM   2828  B   BEA A2828     497.807 115.037 210.858  0.00  0.00           C
ATOM   2829  B   BEA A2829     499.157 116.352 211.893  0.00  0.00           C
ATOM   2830  B   BEA A2830     501.226 116.672 211.879  0.00  0.00           C
ATOM   2831  B   BEA A2831     502.828 115.636 210.722  0.00  0.00           C
ATOM   2832  B   BEA A2832     504.091 114.500 209.364  0.00  0.00           C
ATOM   2833  B   BEA A2833     505.383 113.673 207.867  0.00  0.00           C
ATOM   2834  B   BEA A2834     506.904 113.493 206.178  0.00  0.00           C
ATOM   2835  B   BEA A2835     508.346 113.939 204.697  0.00  0.00           C
ATOM   2836  B   BEA A2836     509.835 114.823 203.306  0.00  0.00           C
ATOM   2837  B   BEA A2837     511.340 115.998 202.056  0.00  0.00           C
ATOM   2838  B   BEA A2838     512.699 117.201 201.075  0.00  0.00           C
ATOM   2839  B   BEA A2839     514.218 118.607 200.156  0.00  0.00           C
ATOM   2840  B   BEA A2840     515.739 119.995 199.439  0.00  0.00           C
ATOM   2841  B   BEA A2841     517.335 121.341 198.922  0.00  0.00           C
ATOM   2842  B   BEA A2842     519.202 122.659 198.651  0.00  0.00           C
ATOM   2843  B   BEA A2843     521.174 123.612 198.794  0.00  0.00           C
ATOM   2844  B   BEA A2844     523.201 123.959 199.451  0.00  0.00           C
ATOM   2845  B   BEA A2845     525.075 123.596 200.561  0.00  0.00           C
ATOM   2846  B   BEA A2846     526.522 122.808 201.809  0.00  0.00           C
ATOM   2847  B   BEA A2847     527.736 121.553 203.348  0.00  0.00           C
ATOM   2848  B   BEA A2848     528.341 120.151 204.790  0.00  0.00           C
ATOM   2849  B   BEA A2849     528.291 118.521 206.219  0.00  0.00           C
ATOM   2850  B   BEA A2850     527.551 116.802 207.530  0.00  0.00           C
ATOM   2851  B   BEA A2851     526.452 115.226 208.658  0.00  0.00           C
ATOM   2852  B   BEA A2852     525.267 113.858 209.658  0.00  0.00           C
ATOM   2853  B   BEA A2853     523.925 112.457 210.859  0.00  0.00           C
ATOM   2854  B   BEA A2854     523.149 111.439 212.571  0.00  0.00           C
ATOM   2855  B   BEA A2855     524.206 111.780 214.354  0.00  0.00           C
ATOM   2856  B   BEA A2856     525.849 112.699 215.498  0.00  0.00           C
ATOM   2857  B   BEA A2857     527.534 113.709 216.337  0.00  0.00           C
ATOM   2858  B   BEA A2858     529.350 114.822 217.072  0.00  0.00           C
ATOM   2859  B   BEA A2859     531.066 115.883 217.668  0.00  0.00           C
ATOM   2860  B   BEA A2860     533.018 117.089 218.266  0.00  0.00           C
ATOM   2861  B   BEA A2861     534.796 118.182 218.754  0.00  0.00           C
ATOM   2862  B   BEA A2862     536.672 119.323 219.221  0.00  0.00           C
ATOM   2863  B   BEA A2863     538.417 120.371 219.618  0.00  0.00           C
ATOM   2864  B   BEA A2864     542.227 122.591 220.378  0.00  0.00           C
ATOM   2865  B   BEA A2865     548.041 125.660 221.258  0.00  0.00           C
ATOM   2866  B   BEA A2866     549.940 126.497 221.409  0.00  0.00           C
ATOM   2867  B   BEA A2867     552.022 127.229 221.384  0.00  0.00           C
ATOM   2868  B   BEA A2868     554.138 127.652 221.006  0.00  0.00           C
ATOM   2869  B   BEA A2869     556.171 127.542 220.045  0.00  0.00           C
ATOM   2870  B   BEA A2870     557.746 126.927 218.735  0.00  0.00           C
ATOM   2871  B   BEA A2871     559.127 125.919 217.191  0.00  0.00           C
ATOM   2872  B   BEA A2872     560.196 124.825 215.816  0.00  0.00           C
ATOM   2873  B   BEA A2873     561.294 123.456 214.363  0.00  0.00           C
ATOM   2874  B   BEA A2874     562.354 121.974 213.050  0.00  0.00           C
ATOM   2875  B   BEA A2875     563.391 120.460 211.960  0.00  0.00           C
ATOM   2876  B   BEA A2876     564.500 118.853 211.073  0.00  0.00           C
ATOM   2877  B   BEA A2877     565.814 117.048 210.423  0.00  0.00           C
ATOM   2878  B   BEA A2878     567.060 115.445 210.151  0.00  0.00           C
ATOM   2879  B   BEA A2879     568.509 113.652 210.121  0.00  0.00           C
ATOM   2880  B   BEA A2880     569.899 111.956 210.297  0.00  0.00           C
ATOM   2881  B   BEA A2881     571.278 110.251 210.619  0.00  0.00           C
ATOM   2882  B   BEA A2882     572.587 108.574 211.032  0.00  0.00           C
ATOM   2883  B   BEA A2883     573.857 106.832 211.511  0.00  0.00           C
ATOM   2884  B   BEA A2884     574.999 105.083 211.989  0.00  0.00           C
ATOM   2885  B   BEA A2885     576.779 101.153 212.717  0.00  0.00           C
ATOM   2886  B   BEA A2886     577.015  98.953 212.615  0.00  0.00           C
ATOM   2887  B   BEA A2887     576.429  96.929 211.874  0.00  0.00           C
ATOM   2888  B   BEA A2888     575.364  95.502 210.811  0.00  0.00           C
ATOM   2889  B   BEA A2889     573.959  94.309 209.523  0.00  0.00           C
ATOM   2890  B   BEA A2890     572.478  93.404 208.251  0.00  0.00           C
ATOM   2891  B   BEA A2891     570.868  92.660 206.951  0.00  0.00           C
ATOM   2892  B   BEA A2892     569.101  92.050 205.619  0.00  0.00           C
ATOM   2893  B   BEA A2893     567.422  91.636 204.453  0.00  0.00           C
ATOM   2894  B   BEA A2894     563.542  91.256 202.224  0.00  0.00           C
ATOM   2895  B   BEA A2895     561.486  91.431 201.421  0.00  0.00           C
ATOM   2896  B   BEA A2896     559.421  92.003 201.080  0.00  0.00           C
ATOM   2897  B   BEA A2897     557.605  93.123 201.562  0.00  0.00           C
ATOM   2898  B   BEA A2898     556.320  94.593 202.597  0.00  0.00           C
ATOM   2899  B   BEA A2899     554.243  97.921 204.262  0.00  0.00           C
ATOM   2900  B   BEA A2900     553.059  99.871 204.728  0.00  0.00           C
ATOM   2901  B   BEA A2901     551.874 101.741 204.959  0.00  0.00           C
ATOM   2902  B   BEA A2902     550.715 103.441 205.012  0.00  0.00           C
ATOM   2903  B   BEA A2903     549.324 105.217 204.868  0.00  0.00           C
ATOM   2904  B   BEA A2904     547.756 106.588 204.392  0.00  0.00           C
ATOM   2905  B   BEA A2905     546.260 105.921 203.269  0.00  0.00           C
ATOM   2906  B   BEA A2906     545.765 103.864 202.468  0.00  0.00           C
ATOM   2907  B   BEA A2907     545.458 101.747 201.992  0.00  0.00           C
ATOM   2908  B   BEA A2908     545.115  99.726 201.852  0.00  0.00           C
ATOM   2909  B   BEA A2909     544.369  97.683 202.425  0.00  0.00           C
ATOM   2910  B   BEA A2910     543.058  96.815 203.961  0.00  0.00           C
ATOM   2911  B   BEA A2911     541.557  96.583 205.424  0.00  0.00           C
ATOM   2912  B   BEA A2912     539.739  96.333 206.596  0.00  0.00           C
ATOM   2913  B   BEA A2913     537.592  95.838 207.341  0.00  0.00           C
ATOM   2914  B   BEA A2914     535.529  95.229 207.676  0.00  0.00           C
ATOM   2915  B   BEA A2915     531.449  93.736 207.586  0.00  0.00           C
ATOM   2916  B   BEA A2916     529.417  92.829 207.163  0.00  0.00           C
ATOM   2917  B   BEA A2917     527.667  91.863 206.422  0.00  0.00           C
ATOM   2918  B   BEA A2918     527.019  90.797 204.842  0.00  0.00           C
ATOM   2919  B   BEA A2919     528.672  90.640 203.534  0.00  0.00           C
ATOM   2920  B   BEA A2920     530.528  90.800 202.417  0.00  0.00           C
ATOM   2921  B   BEA A2921     532.396  91.110 201.102  0.00  0.00           C
ATOM   2922  B   BEA A2922     533.797  91.478 199.589  0.00  0.00           C
ATOM   2923  B   BEA A2923     535.623  92.294 193.350  0.00  0.00           C
ATOM   2924  B   BEA A2924     536.429  91.882 191.344  0.00  0.00           C
ATOM   2925  B   BEA A2925     537.704  90.841 189.905  0.00  0.00           C
ATOM   2926  B   BEA A2926     539.240  89.369 189.142  0.00  0.00           C
ATOM   2927  B   BEA A2927     540.704  87.859 188.884  0.00  0.00           C
ATOM   2928  B   BEA A2928     542.201  86.251 188.897  0.00  0.00           C
ATOM   2929  B   BEA A2929     545.103  83.023 189.393  0.00  0.00           C
ATOM   2930  B   BEA A2930     546.598  81.322 189.802  0.00  0.00           C
ATOM   2931  B   BEA A2931     547.946  79.774 190.226  0.00  0.00           C
ATOM   2932  B   BEA A2932     549.354  78.147 190.709  0.00  0.00           C
ATOM   2933  B   BEA A2933     550.799  76.467 191.232  0.00  0.00           C
ATOM   2934  B   BEA A2934     552.136  74.909 191.728  0.00  0.00           C
ATOM   2935  B   BEA A2935     553.589  73.210 192.267  0.00  0.00           C
ATOM   2936  B   BEA A2936     554.893  71.685 192.740  0.00  0.00           C
ATOM   2937  B   BEA A2937     556.389  69.938 193.255  0.00  0.00           C
ATOM   2938  B   BEA A2938     559.120  66.764 194.059  0.00  0.00           C
ATOM   2939  B   BEA A2939     560.622  65.026 194.436  0.00  0.00           C
ATOM   2940  B   BEA A2940     562.032  63.390 194.824  0.00  0.00           C
ATOM   2941  B   BEA A2941     563.383  61.806 195.322  0.00  0.00           C
ATOM   2942  B   BEA A2942     564.671  60.257 196.079  0.00  0.00           C
ATOM   2943  B   BEA A2943     565.806  58.815 197.304  0.00  0.00           C
ATOM   2944  B   BEA A2944     566.607  57.673 199.005  0.00  0.00           C
ATOM   2945  B   BEA A2945     567.054  56.852 200.987  0.00  0.00           C
ATOM   2946  B   BEA A2946     567.205  56.279 203.152  0.00  0.00           C
ATOM   2947  B   BEA A2947     567.117  55.929 205.234  0.00  0.00           C
ATOM   2948  B   BEA A2948     566.827  55.711 207.416  0.00  0.00           C
ATOM   2949  B   BEA A2949     566.354  55.609 209.624  0.00  0.00           C
ATOM   2950  B   BEA A2950     565.719  55.604 211.793  0.00  0.00           C
ATOM   2951  B   BEA A2951     564.954  55.675 213.869  0.00  0.00           C
ATOM   2952  B   BEA A2952     564.090  55.801 215.807  0.00  0.00           C
ATOM   2953  B   BEA A2953     563.071  55.981 217.739  0.00  0.00           C
ATOM   2954  B   BEA A2954     561.898  56.206 219.628  0.00  0.00           C
ATOM   2955  B   BEA A2955     560.686  56.448 221.296  0.00  0.00           C
ATOM   2956  B   BEA A2956     559.238  56.740 222.986  0.00  0.00           C
ATOM   2957  B   BEA A2957     557.581  57.081 224.488  0.00  0.00           C
ATOM   2958  B   BEA A2958     555.709  57.489 225.401  0.00  0.00           C
ATOM   2959  B   BEA A2959     553.748  57.987 224.719  0.00  0.00           C
ATOM   2960  B   BEA A2960     552.527  58.451 223.023  0.00  0.00           C
ATOM   2961  B   BEA A2961     551.520  59.104 221.023  0.00  0.00           C
ATOM   2962  B   BEA A2962     550.714  59.952 219.343  0.00  0.00           C
ATOM   2963  B   BEA A2963     549.854  61.281 217.633  0.00  0.00           C
ATOM   2964  B   BEA A2964     549.147  62.758 216.343  0.00  0.00           C
ATOM   2965  B   BEA A2965     548.454  64.580 215.242  0.00  0.00           C
ATOM   2966  B   BEA A2966     547.846  66.483 214.468  0.00  0.00           C
ATOM   2967  B   BEA A2967     547.255  68.563 213.940  0.00  0.00           C
ATOM   2968  B   BEA A2968     546.708  70.630 213.679  0.00  0.00           C
ATOM   2969  B   BEA A2969     546.150  72.788 213.650  0.00  0.00           C
ATOM   2970  B   BEA A2970     545.567  74.995 213.858  0.00  0.00           C
ATOM   2971  B   BEA A2971     544.992  77.044 214.267  0.00  0.00           C
ATOM   2972  B   BEA A2972     544.372  79.055 214.883  0.00  0.00           C
ATOM   2973  B   BEA A2973     543.695  80.990 215.706  0.00  0.00           C
ATOM   2974  B   BEA A2974     542.203  84.413 217.818  0.00  0.00           C
ATOM   2975  B   BEA A2975     541.327  86.015 219.138  0.00  0.00           C
ATOM   2976  B   BEA A2976     539.380  88.792 222.057  0.00  0.00           C
ATOM   2977  B   BEA A2977     538.321  89.942 223.579  0.00  0.00           C
ATOM   2978  B   BEA A2978     537.216  90.919 225.088  0.00  0.00           C
ATOM   2979  B   BEA A2979     535.983  91.778 226.662  0.00  0.00           C
ATOM   2980  B   BEA A2980     534.622  92.478 228.250  0.00  0.00           C
ATOM   2981  B   BEA A2981     533.131  92.979 229.797  0.00  0.00           C
ATOM   2982  B   BEA A2982     531.508  93.247 231.241  0.00  0.00           C
ATOM   2983  B   BEA A2983     529.624  93.236 232.599  0.00  0.00           C
ATOM   2984  B   BEA A2984     527.792  92.929 233.588  0.00  0.00           C
ATOM   2985  B   BEA A2985     525.716  92.265 234.315  0.00  0.00           C
ATOM   2986  B   BEA A2986     523.868  91.429 234.658  0.00  0.00           C
ATOM   2987  B   BEA A2987     521.892  90.321 234.803  0.00  0.00           C
ATOM   2988  B   BEA A2988     520.107  89.150 234.798  0.00  0.00           C
ATOM   2989  B   BEA A2989     518.301  87.810 234.714  0.00  0.00           C
ATOM   2990  B   BEA A2990     516.659  86.452 234.609  0.00  0.00           C
ATOM   2991  B   BEA A2991     514.976  84.916 234.520  0.00  0.00           C
ATOM   2992  B   BEA A2992     513.435  83.358 234.506  0.00  0.00           C
ATOM   2993  B   BEA A2993     511.977  81.719 234.626  0.00  0.00           C
ATOM   2994  B   BEA A2994     510.668  80.053 234.949  0.00  0.00           C
ATOM   2995  B   BEA A2995     509.490  78.293 235.600  0.00  0.00           C
ATOM   2996  B   BEA A2996     508.584  76.574 236.688  0.00  0.00           C
ATOM   2997  B   BEA A2997     507.882  73.768 239.995  0.00  0.00           C
ATOM   2998  B   BEA A2998     507.997  72.519 241.838  0.00  0.00           C
ATOM   2999  B   BEA A2999     508.374  71.240 243.434  0.00  0.00           C
ATOM   3000  B   BEA A3000     509.143  69.562 244.671  0.00  0.00           C
ATOM   3001  B   BEA A3001     510.235  67.702 245.112  0.00  0.00           C
ATOM   3002  B   BEA A3002     511.443  65.940 244.864  0.00  0.00           C
ATOM   3003  B   BEA A3003     512.696  64.295 244.155  0.00  0.00           C
ATOM   3004  B   BEA A3004     513.991  62.725 243.096  0.00  0.00           C
ATOM   3005  B   BEA A3005     515.158  61.400 241.927  0.00  0.00           C
ATOM   3006  B   BEA A3006     516.327  60.144 240.582  0.00  0.00           C
ATOM   3007  B   BEA A3007     517.460  58.989 239.131  0.00  0.00           C
ATOM   3008  B   BEA A3008     518.624  57.864 237.494  0.00  0.00           C
ATOM   3009  B   BEA A3009     520.748  55.978 234.122  0.00  0.00           C
ATOM   3010  B   BEA A3010     521.760  55.165 232.321  0.00  0.00           C
ATOM   3011  B   BEA A3011     522.710  54.463 230.492  0.00  0.00           C
ATOM   3012  B   BEA A3012     523.579  53.886 228.676  0.00  0.00           C
ATOM   3013  B   BEA A3013     524.490  53.371 226.571  0.00  0.00           C
ATOM   3014  B   BEA A3014     525.256  53.045 224.568  0.00  0.00           C
ATOM   3015  B   BEA A3015     525.915  52.898 222.552  0.00  0.00           C
ATOM   3016  B   BEA A3016     526.464  52.978 220.433  0.00  0.00           C
ATOM   3017  B   BEA A3017     526.828  53.370 218.297  0.00  0.00           C
ATOM   3018  B   BEA A3018     526.933  54.165 216.196  0.00  0.00           C
ATOM   3019  B   BEA A3019     526.759  55.288 214.324  0.00  0.00           C
ATOM   3020  B   BEA A3020     526.352  56.634 212.699  0.00  0.00           C
ATOM   3021  B   BEA A3021     525.747  58.159 211.258  0.00  0.00           C
ATOM   3022  B   BEA A3022     524.975  59.810 209.972  0.00  0.00           C
ATOM   3023  B   BEA A3023     524.072  61.529 208.825  0.00  0.00           C
ATOM   3024  B   BEA A3024     523.074  63.258 207.803  0.00  0.00           C
ATOM   3025  B   BEA A3025     522.022  64.942 206.893  0.00  0.00           C
ATOM   3026  B   BEA A3026     520.950  66.536 206.084  0.00  0.00           C
ATOM   3027  B   BEA A3027     519.694  68.275 205.235  0.00  0.00           C
ATOM   3028  B   BEA A3028     518.466  69.850 204.478  0.00  0.00           C
ATOM   3029  B   BEA A3029     517.193  71.364 203.742  0.00  0.00           C
ATOM   3030  B   BEA A3030     515.780  72.903 202.962  0.00  0.00           C
ATOM   3031  B   BEA A3031     514.244  74.410 202.134  0.00  0.00           C
ATOM   3032  B   BEA A3032     512.723  75.725 201.317  0.00  0.00           C
ATOM   3033  B   BEA A3033     511.127  76.906 200.442  0.00  0.00           C
ATOM   3034  B   BEA A3034     509.480  77.891 199.500  0.00  0.00           C
ATOM   3035  B   BEA A3035     507.686  78.662 198.400  0.00  0.00           C
ATOM   3036  B   BEA A3036     505.872  79.072 197.175  0.00  0.00           C
ATOM   3037  B   BEA A3037     504.127  79.043 195.849  0.00  0.00           C
ATOM   3038  B   BEA A3038     502.507  78.553 194.438  0.00  0.00           C
ATOM   3039  B   BEA A3039     499.875  76.576 191.592  0.00  0.00           C
ATOM   3040  B   BEA A3040     498.835  75.334 190.168  0.00  0.00           C
ATOM   3041  B   BEA A3041     497.922  73.954 188.662  0.00  0.00           C
ATOM   3042  B   BEA A3042     497.186  72.533 187.118  0.00  0.00           C
ATOM   3043  B   BEA A3043     496.660  71.175 185.583  0.00  0.00           C
ATOM   3044  B   BEA A3044     496.327  69.776 183.855  0.00  0.00           C
ATOM   3045  B   BEA A3045     496.303  68.504 181.988  0.00  0.00           C
ATOM   3046  B   BEA A3046     496.703  67.548 180.024  0.00  0.00           C
ATOM   3047  B   BEA A3047     497.559  67.137 178.157  0.00  0.00           C
ATOM   3048  B   BEA A3048     498.931  67.364 176.335  0.00  0.00           C
ATOM   3049  B   BEA A3049     500.319  68.025 174.935  0.00  0.00           C
ATOM   3050  B   BEA A3050     501.770  69.081 173.624  0.00  0.00           C
ATOM   3051  B   BEA A3051     502.996  70.570 172.476  0.00  0.00           C
ATOM   3052  B   BEA A3052     503.182  72.585 171.777  0.00  0.00           C
ATOM   3053  B   BEA A3053     502.012  74.332 171.833  0.00  0.00           C
ATOM   3054  B   BEA A3054     500.344  75.748 172.215  0.00  0.00           C
ATOM   3055  B   BEA A3055     498.560  76.938 172.700  0.00  0.00           C
ATOM   3056  B   BEA A3056     496.752  78.002 173.209  0.00  0.00           C
ATOM   3057  B   BEA A3057     494.809  79.072 173.745  0.00  0.00           C
ATOM   3058  B   BEA A3058     492.896  80.105 174.235  0.00  0.00           C
ATOM   3059  B   BEA A3059     491.032  81.141 174.643  0.00  0.00           C
ATOM   3060  B   BEA A3060     489.183  82.272 174.913  0.00  0.00           C
ATOM   3061  B   BEA A3061     487.521  83.570 174.860  0.00  0.00           C
ATOM   3062  B   BEA A3062     486.632  85.281 173.847  0.00  0.00           C
ATOM   3063  B   BEA A3063     487.189  86.588 172.196  0.00  0.00           C
ATOM   3064  B   BEA A3064     488.269  87.549 170.505  0.00  0.00           C
ATOM   3065  B   BEA A3065     490.879  88.980 167.262  0.00  0.00           C
ATOM   3066  B   BEA A3066     492.249  89.562 165.717  0.00  0.00           C
ATOM   3067  B   BEA A3067     493.641  90.097 164.195  0.00  0.00           C
ATOM   3068  B   BEA A3068     495.172  90.648 162.548  0.00  0.00           C
ATOM   3069  B   BEA A3069     496.646  91.168 160.958  0.00  0.00           C
ATOM   3070  B   BEA A3070     498.013  91.683 159.426  0.00  0.00           C
ATOM   3071  B   BEA A3071     499.202  92.380 157.720  0.00  0.00           C
ATOM   3072  B   BEA A3072     497.507  92.780 157.757  0.00  0.00           C
ATOM   3073  B   BEA A3073     495.490  92.631 158.683  0.00  0.00           C
ATOM   3074  B   BEA A3074     493.489  92.374 159.680  0.00  0.00           C
ATOM   3075  B   BEA A3075     489.624  91.706 161.641  0.00  0.00           C
ATOM   3076  B   BEA A3076     487.736  91.318 162.588  0.00  0.00           C
ATOM   3077  B   BEA A3077     485.789  90.882 163.545  0.00  0.00           C
ATOM   3078  B   BEA A3078     483.835  90.411 164.483  0.00  0.00           C
ATOM   3079  B   BEA A3079     481.921  89.916 165.376  0.00  0.00           C
ATOM   3080  B   BEA A3080     479.883  89.356 166.294  0.00  0.00           C
ATOM   3081  B   BEA A3081     477.945  88.790 167.133  0.00  0.00           C
ATOM   3082  B   BEA A3082     476.138  88.234 167.882  0.00  0.00           C
ATOM   3083  B   BEA A3083     474.057  87.558 168.703  0.00  0.00           C
ATOM   3084  B   BEA A3084     472.142  86.900 169.414  0.00  0.00           C
ATOM   3085  B   BEA A3085     470.192  86.195 170.092  0.00  0.00           C
ATOM   3086  B   BEA A3086     468.220  85.444 170.726  0.00  0.00           C
ATOM   3087  B   BEA A3087     466.236  84.647 171.305  0.00  0.00           C
ATOM   3088  B   BEA A3088     464.253  83.805 171.821  0.00  0.00           C
ATOM   3089  B   BEA A3089     462.279  82.920 172.265  0.00  0.00           C
ATOM   3090  B   BEA A3090     460.325  81.994 172.631  0.00  0.00           C
ATOM   3091  B   BEA A3091     458.401  81.028 172.911  0.00  0.00           C
ATOM   3092  B   BEA A3092     456.526  80.032 173.107  0.00  0.00           C
ATOM   3093  B   BEA A3093     454.523  78.902 173.237  0.00  0.00           C
ATOM   3094  B   BEA A3094     452.634  77.768 173.284  0.00  0.00           C
ATOM   3095  B   BEA A3095     450.889  76.648 173.259  0.00  0.00           C
ATOM   3096  B   BEA A3096     448.970  75.319 173.151  0.00  0.00           C
ATOM   3097  B   BEA A3097     447.302  74.054 172.977  0.00  0.00           C
ATOM   3098  B   BEA A3098     445.637  72.645 172.710  0.00  0.00           C
ATOM   3099  B   BEA A3099     444.012  71.033 172.319  0.00  0.00           C
ATOM   3100  B   BEA A3100     442.744  69.438 171.848  0.00  0.00           C
ATOM   3101  B   BEA A3101     441.804  67.562 171.189  0.00  0.00           C
ATOM   3102  B   BEA A3102     441.757  65.494 170.323  0.00  0.00           C
ATOM   3103  B   BEA A3103     442.889  63.926 169.547  0.00  0.00           C
ATOM   3104  B   BEA A3104     444.827  62.839 168.921  0.00  0.00           C
ATOM   3105  B   BEA A3105     446.831  62.129 168.460  0.00  0.00           C
ATOM   3106  B   BEA A3106     448.900  61.491 168.024  0.00  0.00           C
ATOM   3107  B   BEA A3107     453.226  58.108 166.098  0.00  0.00           C
ATOM   3108  B   BEA A3108     451.856  56.520 165.402  0.00  0.00           C
ATOM   3109  B   BEA A3109     450.153  55.218 164.849  0.00  0.00           C
ATOM   3110  B   BEA A3110     448.326  54.067 164.346  0.00  0.00           C
ATOM   3111  B   BEA A3111     446.434  53.173 163.827  0.00  0.00           C
ATOM   3112  B   BEA A3112     446.987  54.745 163.763  0.00  0.00           C
ATOM   3113  B   BEA A3113     448.503  56.402 163.952  0.00  0.00           C
ATOM   3114  B   BEA A3114     450.011  57.918 164.130  0.00  0.00           C
ATOM   3115  B   BEA A3115     451.645  59.491 164.302  0.00  0.00           C
ATOM   3116  B   BEA A3116     453.194  60.942 164.443  0.00  0.00           C
ATOM   3117  B   BEA A3117     454.821  62.435 164.565  0.00  0.00           C
ATOM   3118  B   BEA A3118     456.459  63.912 164.660  0.00  0.00           C
ATOM   3119  B   BEA A3119     458.050  65.327 164.721  0.00  0.00           C
ATOM   3120  B   BEA A3120     459.727  66.797 164.751  0.00  0.00           C
ATOM   3121  B   BEA A3121     461.461  68.296 164.741  0.00  0.00           C
ATOM   3122  B   BEA A3122     463.040  69.646 164.690  0.00  0.00           C
ATOM   3123  B   BEA A3123     464.799  71.130 164.581  0.00  0.00           C
ATOM   3124  B   BEA A3124     466.351  72.422 164.433  0.00  0.00           C
ATOM   3125  B   BEA A3125     468.203  73.942 164.180  0.00  0.00           C
ATOM   3126  B   BEA A3126     471.595  76.652 163.443  0.00  0.00           C
ATOM   3127  B   BEA A3127     473.229  77.915 162.915  0.00  0.00           C
ATOM   3128  B   BEA A3128     474.806  79.100 162.252  0.00  0.00           C
ATOM   3129  B   BEA A3129     476.522  80.335 161.285  0.00  0.00           C
ATOM   3130  B   BEA A3130     478.003  81.331 160.120  0.00  0.00           C
ATOM   3131  B   BEA A3131     479.382  82.150 158.512  0.00  0.00           C
ATOM   3132  B   BEA A3132     480.378  82.619 156.723  0.00  0.00           C
ATOM   3133  B   BEA A3133     481.119  82.830 154.601  0.00  0.00           C
ATOM   3134  B   BEA A3134     481.545  82.801 152.436  0.00  0.00           C
ATOM   3135  B   BEA A3135     481.724  82.610 150.301  0.00  0.00           C
ATOM   3136  B   BEA A3136     481.707  82.296 148.108  0.00  0.00           C
ATOM   3137  B   BEA A3137     481.525  81.908 146.024  0.00  0.00           C
ATOM   3138  B   BEA A3138     481.189  81.434 143.892  0.00  0.00           C
ATOM   3139  B   BEA A3139     480.141  80.321 139.659  0.00  0.00           C
ATOM   3140  B   BEA A3140     479.523  79.761 137.732  0.00  0.00           C
ATOM   3141  B   BEA A3141     478.764  79.128 135.630  0.00  0.00           C
ATOM   3142  B   BEA A3142     477.992  78.530 133.678  0.00  0.00           C
ATOM   3143  B   BEA A3143     477.169  77.934 131.729  0.00  0.00           C
ATOM   3144  B   BEA A3144     476.311  77.354 129.794  0.00  0.00           C
ATOM   3145  B   BEA A3145     475.433  76.803 127.885  0.00  0.00           C
ATOM   3146  B   BEA A3146     474.553  76.294 126.014  0.00  0.00           C
ATOM   3147  B   BEA A3147     473.618  75.804 124.041  0.00  0.00           C
ATOM   3148  B   BEA A3148     472.716  75.388 122.133  0.00  0.00           C
ATOM   3149  B   BEA A3149     470.040  74.627 116.084  0.00  0.00           C
ATOM   3150  B   BEA A3150     469.259  74.638 114.028  0.00  0.00           C
ATOM   3151  B   BEA A3151     468.587  74.834 111.980  0.00  0.00           C
ATOM   3152  B   BEA A3152     468.032  75.288 109.816  0.00  0.00           C
ATOM   3153  B   BEA A3153     467.696  76.000 107.780  0.00  0.00           C
ATOM   3154  B   BEA A3154     467.597  77.009 105.821  0.00  0.00           C
ATOM   3155  B   BEA A3155     467.740  78.213 104.110  0.00  0.00           C
ATOM   3156  B   BEA A3156     468.131  79.710 102.479  0.00  0.00           C
ATOM   3157  B   BEA A3157     468.701  81.287 101.114  0.00  0.00           C
ATOM   3158  B   BEA A3158     469.399  82.944  99.911  0.00  0.00           C
ATOM   3159  B   BEA A3159     470.127  84.666  98.743  0.00  0.00           C
ATOM   3160  B   BEA A3160     470.950  87.985  96.020  0.00  0.00           C
ATOM   3161  B   BEA A3161     469.970  88.682  94.253  0.00  0.00           C
ATOM   3162  B   BEA A3162     468.279  88.269  92.781  0.00  0.00           C
ATOM   3163  B   BEA A3163     466.677  87.506  91.541  0.00  0.00           C
ATOM   3164  B   BEA A3164     465.246  86.589  90.329  0.00  0.00           C
ATOM   3165  B   BEA A3165     463.994  85.463  88.861  0.00  0.00           C
ATOM   3166  B   BEA A3166     463.568  84.324  87.029  0.00  0.00           C
ATOM   3167  B   BEA A3167     464.605  83.713  85.140  0.00  0.00           C
ATOM   3168  B   BEA A3168     465.880  83.683  83.491  0.00  0.00           C
ATOM   3169  B   BEA A3169     466.581  84.289  81.434  0.00  0.00           C
ATOM   3170  B   BEA A3170     465.870  85.186  79.667  0.00  0.00           C
ATOM   3171  B   BEA A3171     464.400  85.806  78.091  0.00  0.00           C
ATOM   3172  B   BEA A3172     461.314  84.108  76.041  0.00  0.00           C
ATOM   3173  B   BEA A3173     460.489  82.163  75.217  0.00  0.00           C
ATOM   3174  B   BEA A3174     460.910  80.753  73.814  0.00  0.00           C
ATOM   3175  B   BEA A3175     462.294  80.546  72.148  0.00  0.00           C
ATOM   3176  B   BEA A3176     463.764  80.853  70.603  0.00  0.00           C
ATOM   3177  B   BEA A3177     465.244  81.406  68.990  0.00  0.00           C
ATOM   3178  B   BEA A3178     466.507  82.079  67.351  0.00  0.00           C
ATOM   3179  B   BEA A3179     467.529  82.925  65.556  0.00  0.00           C
ATOM   3180  B   BEA A3180     468.138  83.964  63.662  0.00  0.00           C
ATOM   3181  B   BEA A3181     468.193  85.121  61.853  0.00  0.00           C
ATOM   3182  B   BEA A3182     467.672  86.413  60.118  0.00  0.00           C
ATOM   3183  B   BEA A3183     466.681  87.705  58.616  0.00  0.00           C
ATOM   3184  B   BEA A3184     465.397  88.932  57.360  0.00  0.00           C
ATOM   3185  B   BEA A3185     463.965  90.072  56.319  0.00  0.00           C
ATOM   3186  B   BEA A3186     462.277  91.252  55.347  0.00  0.00           C
ATOM   3187  B   BEA A3187     460.517  92.372  54.510  0.00  0.00           C
ATOM   3188  B   BEA A3188     458.772  93.407  53.802  0.00  0.00           C
ATOM   3189  B   BEA A3189     456.964  94.425  53.160  0.00  0.00           C
ATOM   3190  B   BEA A3190     455.135  95.411  52.583  0.00  0.00           C
ATOM   3191  B   BEA A3191     453.151  96.443  52.021  0.00  0.00           C
ATOM   3192  B   BEA A3192     451.206  97.426  51.523  0.00  0.00           C
ATOM   3193  B   BEA A3193     449.333  98.352  51.083  0.00  0.00           C
ATOM   3194  B   BEA A3194     447.373  99.303  50.658  0.00  0.00           C
ATOM   3195  B   BEA A3195     445.530 100.183  50.287  0.00  0.00           C
ATOM   3196  B   BEA A3196     443.439 101.171  49.893  0.00  0.00           C
ATOM   3197  B   BEA A3197     441.498 102.079  49.550  0.00  0.00           C
ATOM   3198  B   BEA A3198     439.528 102.996  49.221  0.00  0.00           C
ATOM   3199  B   BEA A3199     437.542 103.916  48.905  0.00  0.00           C
ATOM   3200  B   BEA A3200     435.553 104.837  48.602  0.00  0.00           C
ATOM   3201  B   BEA A3201     433.574 105.755  48.313  0.00  0.00           C
ATOM   3202  B   BEA A3202     431.617 106.665  48.035  0.00  0.00           C
ATOM   3203  B   BEA A3203     429.694 107.565  47.769  0.00  0.00           C
ATOM   3204  B   BEA A3204     427.619 108.544  47.489  0.00  0.00           C
ATOM   3205  B   BEA A3205     425.775 109.419  47.246  0.00  0.00           C
ATOM   3206  B   BEA A3206     423.782 110.373  46.990  0.00  0.00           C
ATOM   3207  B   BEA A3207     421.830 111.313  46.746  0.00  0.00           C
ATOM   3208  B   BEA A3208     419.735 112.331  46.492  0.00  0.00           C
ATOM   3209  B   BEA A3209     417.867 113.245  46.272  0.00  0.00           C
ATOM   3210  B   BEA A3210     415.858 114.236  46.042  0.00  0.00           C
ATOM   3211  B   BEA A3211     413.894 115.212  45.826  0.00  0.00           C
ATOM   3212  B   BEA A3212     411.971 116.175  45.621  0.00  0.00           C
ATOM   3213  B   BEA A3213     410.091 117.125  45.428  0.00  0.00           C
ATOM   3214  B   BEA A3214     408.081 118.148  45.229  0.00  0.00           C
ATOM   3215  B   BEA A3215     406.117 119.157  45.044  0.00  0.00           C
ATOM   3216  B   BEA A3216     404.196 120.152  44.870  0.00  0.00           C
ATOM   3217  B   BEA A3217     402.154 121.219  44.695  0.00  0.00           C
ATOM   3218  B   BEA A3218     400.322 122.184  44.546  0.00  0.00           C
ATOM   3219  B   BEA A3219     398.371 123.222  44.395  0.00  0.00           C
ATOM   3220  B   BEA A3220     396.465 124.244  44.257  0.00  0.00           C
ATOM   3221  B   BEA A3221     394.447 125.336  44.120  0.00  0.00           C
ATOM   3222  B   BEA A3222     392.631 126.327  44.006  0.00  0.00           C
ATOM   3223  B   BEA A3223     390.706 127.389  43.894  0.00  0.00           C
ATOM   3224  B   BEA A3224     388.676 128.518  43.786  0.00  0.00           C
ATOM   3225  B   BEA A3225     386.844 129.548  43.698  0.00  0.00           C
ATOM   3226  B   BEA A3226     384.909 130.646  43.616  0.00  0.00           C
ATOM   3227  B   BEA A3227     383.021 131.727  43.546  0.00  0.00           C
ATOM   3228  B   BEA A3228     381.037 132.875  43.483  0.00  0.00           C
ATOM   3229  B   BEA A3229     379.243 133.924  43.436  0.00  0.00           C
ATOM   3230  B   BEA A3230     377.354 135.039  43.397  0.00  0.00           C
ATOM   3231  B   BEA A3231     375.374 136.220  43.368  0.00  0.00           C
ATOM   3232  B   BEA A3232     373.579 137.301  43.353  0.00  0.00           C
ATOM   3233  B   BEA A3233     371.696 138.448  43.348  0.00  0.00           C
ATOM   3234  B   BEA A3234     369.728 139.659  43.356  0.00  0.00           C
ATOM   3235  B   BEA A3235     367.940 140.772  43.374  0.00  0.00           C
ATOM   3236  B   BEA A3236     364.118 143.188  43.450  0.00  0.00           C
ATOM   3237  B   BEA A3237     362.341 144.330  43.504  0.00  0.00           C
ATOM   3238  B   BEA A3238     360.487 145.535  43.572  0.00  0.00           C
ATOM   3239  B   BEA A3239     358.678 146.723  43.651  0.00  0.00           C
ATOM   3240  B   BEA A3240     356.796 147.973  43.747  0.00  0.00           C
ATOM   3241  B   BEA A3241     354.961 149.206  43.853  0.00  0.00           C
ATOM   3242  B   BEA A3242     353.171 150.421  43.970  0.00  0.00           C
ATOM   3243  B   BEA A3243     351.311 151.698  44.104  0.00  0.00           C
ATOM   3244  B   BEA A3244     347.725 154.202  44.404  0.00  0.00           C
ATOM   3245  B   BEA A3245     345.997 155.429  44.568  0.00  0.00           C
ATOM   3246  B   BEA A3246     344.201 156.718  44.752  0.00  0.00           C
ATOM   3247  B   BEA A3247     342.447 157.990  44.944  0.00  0.00           C
ATOM   3248  B   BEA A3248     340.627 159.324  45.158  0.00  0.00           C
ATOM   3249  B   BEA A3249     338.953 160.565  45.367  0.00  0.00           C
ATOM   3250  B   BEA A3250     337.110 161.945  45.611  0.00  0.00           C
ATOM   3251  B   BEA A3251     335.408 163.232  45.849  0.00  0.00           C
ATOM   3252  B   BEA A3252     333.643 164.582  46.109  0.00  0.00           C
ATOM   3253  B   BEA A3253     330.216 167.240  46.652  0.00  0.00           C
ATOM   3254  B   BEA A3254     328.552 168.549  46.933  0.00  0.00           C
ATOM   3255  B   BEA A3255     326.823 169.921  47.237  0.00  0.00           C
ATOM   3256  B   BEA A3256     325.125 171.281  47.546  0.00  0.00           C
ATOM   3257  B   BEA A3257     323.455 172.630  47.862  0.00  0.00           C
ATOM   3258  B   BEA A3258     321.718 174.043  48.201  0.00  0.00           C
ATOM   3259  B   BEA A3259     320.008 175.446  48.545  0.00  0.00           C
ATOM   3260  B   BEA A3260     318.412 176.764  48.875  0.00  0.00           C
ATOM   3261  B   BEA A3261     315.013 179.599  49.604  0.00  0.00           C
ATOM   3262  B   BEA A3262     313.385 180.968  49.964  0.00  0.00           C
ATOM   3263  B   BEA A3263     311.686 182.404  50.348  0.00  0.00           C
ATOM   3264  B   BEA A3264     310.089 183.761  50.714  0.00  0.00           C
ATOM   3265  B   BEA A3265     306.754 186.608  51.493  0.00  0.00           C
ATOM   3266  B   BEA A3266     305.101 188.026  51.885  0.00  0.00           C
ATOM   3267  B   BEA A3267     303.453 189.442  52.279  0.00  0.00           C
ATOM   3268  B   BEA A3268     301.810 190.855  52.673  0.00  0.00           C
ATOM   3269  B   BEA A3269     300.169 192.268  53.068  0.00  0.00           C
ATOM   3270  B   BEA A3270     298.528 193.681  53.463  0.00  0.00           C
ATOM   3271  B   BEA A3271     296.972 195.020  53.836  0.00  0.00           C
ATOM   3272  B   BEA A3272     295.325 196.436  54.230  0.00  0.00           C
ATOM   3273  B   BEA A3273     293.672 197.853  54.622  0.00  0.00           C
ATOM   3274  B   BEA A3274     292.011 199.274  55.013  0.00  0.00           C
ATOM   3275  B   BEA A3275     290.340 200.700  55.402  0.00  0.00           C
ATOM   3276  B   BEA A3276     288.745 202.055  55.768  0.00  0.00           C
ATOM   3277  B   BEA A3277     287.047 203.491  56.152  0.00  0.00           C
ATOM   3278  B   BEA A3278     285.422 204.859  56.513  0.00  0.00           C
ATOM   3279  B   BEA A3279     283.690 206.309  56.890  0.00  0.00           C
ATOM   3280  B   BEA A3280     282.027 207.693  57.243  0.00  0.00           C
ATOM   3281  B   BEA A3281     280.343 209.085  57.592  0.00  0.00           C
ATOM   3282  B   BEA A3282     278.727 210.411  57.918  0.00  0.00           C
ATOM   3283  B   BEA A3283     276.994 211.823  58.258  0.00  0.00           C
ATOM   3284  B   BEA A3284     275.327 213.170  58.574  0.00  0.00           C
ATOM   3285  B   BEA A3285     273.632 214.529  58.885  0.00  0.00           C
ATOM   3286  B   BEA A3286     271.907 215.900  59.189  0.00  0.00           C
ATOM   3287  B   BEA A3287     268.457 218.604  59.763  0.00  0.00           C
ATOM   3288  B   BEA A3288     266.731 219.938  60.031  0.00  0.00           C
ATOM   3289  B   BEA A3289     265.069 221.210  60.277  0.00  0.00           C
ATOM   3290  B   BEA A3290     263.270 222.572  60.531  0.00  0.00           C
ATOM   3291  B   BEA A3291     259.761 225.190  60.985  0.00  0.00           C
ATOM   3292  B   BEA A3292     256.196 227.792  61.392  0.00  0.00           C
ATOM   3293  B   BEA A3293     252.680 230.304  61.741  0.00  0.00           C
ATOM   3294  B   BEA A3294     250.914 231.546  61.897  0.00  0.00           C
ATOM   3295  B   BEA A3295     249.104 232.804  62.043  0.00  0.00           C
ATOM   3296  B   BEA A3296     247.249 234.079  62.179  0.00  0.00           C
ATOM   3297  B   BEA A3297     245.464 235.293  62.297  0.00  0.00           C
ATOM   3298  B   BEA A3298     241.757 237.772  62.501  0.00  0.00           C
ATOM   3299  B   BEA A3299     238.104 240.160  62.651  0.00  0.00           C
ATOM   3300  B   BEA A3300     236.207 241.381  62.709  0.00  0.00           C
ATOM   3301  B   BEA A3301     232.523 243.713  62.784  0.00  0.00           C
ATOM   3302  B   BEA A3302     230.740 244.823  62.804  0.00  0.00           C
ATOM   3303  B   BEA A3303     228.778 246.032  62.813  0.00  0.00           C
ATOM   3304  B   BEA A3304     226.901 247.177  62.810  0.00  0.00           C
ATOM   3305  B   BEA A3305     225.112 248.256  62.796  0.00  0.00           C
ATOM   3306  B   BEA A3306     223.139 249.435  62.769  0.00  0.00           C
ATOM   3307  B   BEA A3307     221.256 250.548  62.732  0.00  0.00           C
ATOM   3308  B   BEA A3308     219.325 251.678  62.683  0.00  0.00           C
ATOM   3309  B   BEA A3309     217.490 252.741  62.626  0.00  0.00           C
ATOM   3310  B   BEA A3310     215.608 253.820  62.557  0.00  0.00           C
ATOM   3311  B   BEA A3311     213.680 254.916  62.476  0.00  0.00           C
ATOM   3312  B   BEA A3312     211.704 256.028  62.383  0.00  0.00           C
ATOM   3313  B   BEA A3313     209.831 257.071  62.285  0.00  0.00           C
ATOM   3314  B   BEA A3314     205.946 259.205  62.052  0.00  0.00           C
ATOM   3315  B   BEA A3315     204.092 260.210  61.927  0.00  0.00           C
ATOM   3316  B   BEA A3316     202.032 261.316  61.779  0.00  0.00           C
ATOM   3317  B   BEA A3317     200.248 262.266  61.643  0.00  0.00           C
ATOM   3318  B   BEA A3318     198.258 263.316  61.482  0.00  0.00           C
ATOM   3319  B   BEA A3319     196.220 264.381  61.307  0.00  0.00           C
ATOM   3320  B   BEA A3320     194.305 265.374  61.135  0.00  0.00           C
ATOM   3321  B   BEA A3321     192.344 266.381  60.951  0.00  0.00           C
ATOM   3322  B   BEA A3322     190.513 267.315  60.771  0.00  0.00           C
ATOM   3323  B   BEA A3323     188.464 268.351  60.562  0.00  0.00           C
ATOM   3324  B   BEA A3324     186.547 269.313  60.358  0.00  0.00           C
ATOM   3325  B   BEA A3325     184.587 270.288  60.143  0.00  0.00           C
ATOM   3326  B   BEA A3326     182.583 271.277  59.915  0.00  0.00           C
ATOM   3327  B   BEA A3327     180.719 272.190  59.696  0.00  0.00           C
ATOM   3328  B   BEA A3328     178.630 273.205  59.443  0.00  0.00           C
ATOM   3329  B   BEA A3329     174.694 275.096  58.946  0.00  0.00           C
ATOM   3330  B   BEA A3330     172.664 276.061  58.679  0.00  0.00           C
ATOM   3331  B   BEA A3331     170.785 276.948  58.426  0.00  0.00           C
CONECT    1    2
CONECT    2    1    3
CONECT    3    2    4
CONECT    4    3    5
CONECT    5    4    6
CONECT    6    5    7
CONECT    7    6    8
CONECT    8    7    9
CONECT    9    8   10
CONECT   10    9   11
CONECT   11   10   12
CONECT   12   11   13
CONECT   13   12   14
CONECT   14   13   15
CONECT   15   14   16
CONECT   16   15   17
CONECT   17   16   18
CONECT   18   17   19
CONECT   19   18   20
CONECT   20   19   21
CONECT   21   20   22
CONECT   22   21   23
CONECT   23   22   24
CONECT   24   23   25
CONECT   25   24   26
CONECT   26   25   27
CONECT   27   26   28
CONECT   28   27   29
CONECT   29   28   30
CONECT   30   29   31
CONECT   31   30   32
CONECT   32   31   33
CONECT   33   32   34
CONECT   34   33   35
CONECT   35   34   36
CONECT   36   35   37
CONECT   37   36   38
CONECT   38   37   39
CONECT   39   38   40
CONECT   40   39   41
CONECT   41   40   42
CONECT   42   41   43
CONECT   43   42   44
CONECT   44   43   45
CONECT   45   44   46
CONECT   46   45   47
CONECT   47   46   48
CONECT   48   47   49
CONECT   49   48   50
CONECT   50   49   51
CONECT   51   50   52
CONECT   52   51   53
CONECT   53   52   54
CONECT   54   53   55
CONECT   55   54   56
CONECT   56   55   57
CONECT   57   56   58
CONECT   58   57   59
CONECT   59   58   60
CONECT   60   59   61
CONECT   61   60   62
CONECT   62   61   63
CONECT   63   62   64
CONECT   64   63   65
CONECT   65   64   66
CONECT   66   65   67
CONECT   67   66   68
CONECT   68   67   69
CONECT   69   68   70
CONECT   70   69   71
CONECT   71   70   72
CONECT   72   71   73
CONECT   73   72   74
CONECT   74   73   75
CONECT   75   74   76
CONECT   76   75   77
CONECT   77   76   78
CONECT   78   77   79
CONECT   79   78   80
CONECT   80   79   81
CONECT   81   80   82
CONECT   82   81   83
CONECT   83   82   84
CONECT   84   83   85
CONECT   85   84   86
CONECT   86   85   87
CONECT   87   86   88
CONECT   88   87   89
CONECT   89   88   90
CONECT   90   89   91
CONECT   91   90   92
CONECT   92   91   93
CONECT   93   92   94
CONECT   94   93   95
CONECT   95   94   96
CONECT   96   95   97
CONECT   97   96   98
CONECT   98   97   99
CONECT   99   98  100
CONECT  100   99  101
CONECT  101  100  102
CONECT  102  101  103
CONECT  103  102  104
CONECT  104  103  105
CONECT  105  104  106
CONECT  106  105  107
CONECT  107  106  108
CONECT  108  107  109
CONECT  109  108  110
CONECT  110  109  111
CONECT  111  110  112
CONECT  112  111  113
CONECT  113  112  114
CONECT  114  113  115
CONECT  115  114  116
CONECT  116  115  117
CONECT  117  116  118
CONECT  118  117  119
CONECT  119  118  120
CONECT  120  119  121
CONECT  121  120  122
CONECT  122  121  123
CONECT  123  122  124
CONECT  124  123  125
CONECT  125  124  126
CONECT  126  125  127
CONECT  127  126  128
CONECT  128  127  129
CONECT  129  128  130
CONECT  130  129  131
CONECT  131  130  132
CONECT  132  131  133
CONECT  133  132  134
CONECT  134  133  135
CONECT  135  134  136
CONECT  136  135  137
CONECT  137  136  138
CONECT  138  137  139
CONECT  139  138  140
CONECT  140  139  141
CONECT  141  140  142
CONECT  142  141  143
CONECT  143  142  144
CONECT  144  143  145
CONECT  145  144  146
CONECT  146  145  147
CONECT  147  146  148
CONECT  148  147  149
CONECT  149  148  150
CONECT  150  149  151
CONECT  151  150  152
CONECT  152  151  153
CONECT  153  152  154
CONECT  154  153  155
CONECT  155  154  156
CONECT  156  155  157
CONECT  157  156  158
CONECT  158  157  159
CONECT  159  158  160
CONECT  160  159  161
CONECT  161  160  162
CONECT  162  161  163
CONECT  163  162  164
CONECT  164  163  165
CONECT  165  164  166
CONECT  166  165  167
CONECT  167  166  168
CONECT  168  167  169
CONECT  169  168  170
CONECT  170  169  171
CONECT  171  170  172
CONECT  172  171  173
CONECT  173  172  174
CONECT  174  173  175
CONECT  175  174  176
CONECT  176  175  177
CONECT  177  176  178
CONECT  178  177  179
CONECT  179  178  180
CONECT  180  179  181
CONECT  181  180  182
CONECT  182  181  183
CONECT  183  182  184
CONECT  184  183  185
CONECT  185  184  186
CONECT  186  185  187
CONECT  187  186  188
CONECT  188  187  189
CONECT  189  188  190
CONECT  190  189  191
CONECT  191  190  192
CONECT  192  191  193
CONECT  193  192  194
CONECT  194  193  195
CONECT  195  194  196
CONECT  196  195  197
CONECT  197  196  198
CONECT  198  197  199
CONECT  199  198  200
CONECT  200  199  201
CONECT  201  200  202
CONECT  202  201  203
CONECT  203  202  204
CONECT  204  203  205
CONECT  205  204  206
CONECT  206  205  207
CONECT  207  206  208
CONECT  208  207  209
CONECT  209  208  210
CONECT  210  209  211
CONECT  211  210  212
CONECT  212  211  213
CONECT  213  212  214
CONECT  214  213  215
CONECT  215  214  216
CONECT  216  215  217
CONECT  217  216  218
CONECT  218  217  219
CONECT  219  218  220
CONECT  220  219  221
CONECT  221  220  222
CONECT  222  221  223
CONECT  223  222  224
CONECT  224  223  225
CONECT  225  224  226
CONECT  226  225  227
CONECT  227  226  228
CONECT  228  227  229
CONECT  229  228  230
CONECT  230  229  231
CONECT  231  230  232
CONECT  232  231  233
CONECT  233  232  234
CONECT  234  233  235
CONECT  235  234  236
CONECT  236  235  237
CONECT  237  236  238
CONECT  238  237  239
CONECT  239  238  240
CONECT  240  239  241
CONECT  241  240  242
CONECT  242  241  243
CONECT  243  242  244
CONECT  244  243  245
CONECT  245  244  246
CONECT  246  245  247
CONECT  247  246  248
CONECT  248  247  249
CONECT  249  248  250
CONECT  250  249  251
CONECT  251  250  252
CONECT  252  251  253
CONECT  253  252  254
CONECT  254  253  255
CONECT  255  254  256
CONECT  256  255  257
CONECT  257  256  258
CONECT  258  257  259
CONECT  259  258  260
CONECT  260  259  261
CONECT  261  260  262
CONECT  262  261  263
CONECT  263  262  264
CONECT  264  263  265
CONECT  265  264  266
CONECT  266  265  267
CONECT  267  266  268
CONECT  268  267  269
CONECT  269  268  270
CONECT  270  269  271
CONECT  271  270  272
CONECT  272  271  273
CONECT  273  272  274
CONECT  274  273  275
CONECT  275  274  276
CONECT  276  275  277
CONECT  277  276  278
CONECT  278  277  279
CONECT  279  278  280
CONECT  280  279  281
CONECT  281  280  282
CONECT  282  281  283
CONECT  283  282  284
CONECT  284  283  285
CONECT  285  284  286
CONECT  286  285  287
CONECT  287  286  288
CONECT  288  287  289
CONECT  289  288  290
CONECT  290  289  291
CONECT  291  290  292
CONECT  292  291  293
CONECT  293  292  294
CONECT  294  293  295
CONECT  295  294  296
CONECT  296  295  297
CONECT  297  296  298
CONECT  298  297  299
CONECT  299  298  300
CONECT  300  299  301
CONECT  301  300  302
CONECT  302  301  303
CONECT  303  302  304
CONECT  304  303  305
CONECT  305  304  306
CONECT  306  305  307
CONECT  307  306  308
CONECT  308  307  309
CONECT  309  308  310
CONECT  310  309  311
CONECT  311  310  312
CONECT  312  311  313
CONECT  313  312  314
CONECT  314  313  315
CONECT  315  314  316
CONECT  316  315  317
CONECT  317  316  318
CONECT  318  317  319
CONECT  319  318  320
CONECT  320  319  321
CONECT  321  320  322
CONECT  322  321  323
CONECT  323  322  324
CONECT  324  323  325
CONECT  325  324  326
CONECT  326  325  327
CONECT  327  326  328
CONECT  328  327  329
CONECT  329  328  330
CONECT  330  329  331
CONECT  331  330  332
CONECT  332  331  333
CONECT  333  332  334
CONECT  334  333  335
CONECT  335  334  336
CONECT  336  335  337
CONECT  337  336  338
CONECT  338  337  339
CONECT  339  338  340
CONECT  340  339  341
CONECT  341  340  342
CONECT  342  341  343
CONECT  343  342  344
CONECT  344  343  345
CONECT  345  344  346
CONECT  346  345  347
CONECT  347  346  348
CONECT  348  347  349
CONECT  349  348  350
CONECT  350  349  351
CONECT  351  350  352
CONECT  352  351  353
CONECT  353  352  354
CONECT  354  353  355
CONECT  355  354  356
CONECT  356  355  357
CONECT  357  356  358
CONECT  358  357  359
CONECT  359  358  360
CONECT  360  359  361
CONECT  361  360  362
CONECT  362  361  363
CONECT  363  362  364
CONECT  364  363  365
CONECT  365  364  366
CONECT  366  365  367
CONECT  367  366  368
CONECT  368  367  369
CONECT  369  368  370
CONECT  370  369  371
CONECT  371  370  372
CONECT  372  371  373
CONECT  373  372  374
CONECT  374  373  375
CONECT  375  374  376
CONECT  376  375  377
CONECT  377  376  378
CONECT  378  377  379
CONECT  379  378  380
CONECT  380  379  381
CONECT  381  380  382
CONECT  382  381  383
CONECT  383  382  384
CONECT  384  383  385
CONECT  385  384  386
CONECT  386  385  387
CONECT  387  386  388
CONECT  388  387  389
CONECT  389  388  390
CONECT  390  389  391
CONECT  391  390  392
CONECT  392  391  393
CONECT  393  392  394
CONECT  394  393  395
CONECT  395  394  396
CONECT  396  395  397
CONECT  397  396  398
CONECT  398  397  399
CONECT  399  398  400
CONECT  400  399  401
CONECT  401  400  402
CONECT  402  401  403
CONECT  403  402  404
CONECT  404  403  405
CONECT  405  404  406
CONECT  406  405  407
CONECT  407  406  408
CONECT  408  407  409
CONECT  409  408  410
CONECT  410  409  411
CONECT  411  410  412
CONECT  412  411  413
CONECT  413  412  414
CONECT  414  413  415
CONECT  415  414  416
CONECT  416  415  417
CONECT  417  416  418
CONECT  418  417  419
CONECT  419  418  420
CONECT  420  419  421
CONECT  421  420  422
CONECT  422  421  423
CONECT  423  422  424
CONECT  424  423  425
CONECT  425  424  426
CONECT  426  425  427
CONECT  427  426  428
CONECT  428  427  429
CONECT  429  428  430
CONECT  430  429  431
CONECT  431  430  432
CONECT  432  431  433
CONECT  433  432  434
CONECT  434  433  435
CONECT  435  434  436
CONECT  436  435  437
CONECT  437  436  438
CONECT  438  437  439
CONECT  439  438  440
CONECT  440  439  441
CONECT  441  440  442
CONECT  442  441  443
CONECT  443  442  444
CONECT  444  443  445
CONECT  445  444  446
CONECT  446  445  447
CONECT  447  446  448
CONECT  448  447  449
CONECT  449  448  450
CONECT  450  449  451
CONECT  451  450  452
CONECT  452  451  453
CONECT  453  452  454
CONECT  454  453  455
CONECT  455  454  456
CONECT  456  455  457
CONECT  457  456  458
CONECT  458  457  459
CONECT  459  458  460
CONECT  460  459  461
CONECT  461  460  462
CONECT  462  461  463
CONECT  463  462  464
CONECT  464  463  465
CONECT  465  464  466
CONECT  466  465  467
CONECT  467  466  468
CONECT  468  467  469
CONECT  469  468  470
CONECT  470  469  471
CONECT  471  470  472
CONECT  472  471  473
CONECT  473  472  474
CONECT  474  473  475
CONECT  475  474  476
CONECT  476  475  477
CONECT  477  476  478
CONECT  478  477  479
CONECT  479  478  480
CONECT  480  479  481
CONECT  481  480  482
CONECT  482  481  483
CONECT  483  482  484
CONECT  484  483  485
CONECT  485  484  486
CONECT  486  485  487
CONECT  487  486  488
CONECT  488  487  489
CONECT  489  488  490
CONECT  490  489  491
CONECT  491  490  492
CONECT  492  491  493
CONECT  493  492  494
CONECT  494  493  495
CONECT  495  494  496
CONECT  496  495  497
CONECT  497  496  498
CONECT  498  497  499
CONECT  499  498  500
CONECT  500  499  501
CONECT  501  500  502
CONECT  502  501  503
CONECT  503  502  504
CONECT  504  503  505
CONECT  505  504  506
CONECT  506  505  507
CONECT  507  506  508
CONECT  508  507  509
CONECT  509  508  510
CONECT  510  509  511
CONECT  511  510  512
CONECT  512  511  513
CONECT  513  512  514
CONECT  514  513  515
CONECT  515  514  516
CONECT  516  515  517
CONECT  517  516  518
CONECT  518  517  519
CONECT  519  518  520
CONECT  520  519  521
CONECT  521  520  522
CONECT  522  521  523
CONECT  523  522  524
CONECT  524  523  525
CONECT  525  524  526
CONECT  526  525  527
CONECT  527  526  528
CONECT  528  527  529
CONECT  529  528  530
CONECT  530  529  531
CONECT  531  530  532
CONECT  532  531  533
CONECT  533  532  534
CONECT  534  533  535
CONECT  535  534  536
CONECT  536  535  537
CONECT  537  536  538
CONECT  538  537  539
CONECT  539  538  540
CONECT  540  539  541
CONECT  541  540  542
CONECT  542  541  543
CONECT  543  542  544
CONECT  544  543  545
CONECT  545  544  546
CONECT  546  545  547
CONECT  547  546  548
CONECT  548  547  549
CONECT  549  548  550
CONECT  550  549  551
CONECT  551  550  552
CONECT  552  551  553
CONECT  553  552  554
CONECT  554  553  555
CONECT  555  554  556
CONECT  556  555  557
CONECT  557  556  558
CONECT  558  557  559
CONECT  559  558  560
CONECT  560  559  561
CONECT  561  560  562
CONECT  562  561  563
CONECT  563  562  564
CONECT  564  563  565
CONECT  565  564  566
CONECT  566  565  567
CONECT  567  566  568
CONECT  568  567  569
CONECT  569  568  570
CONECT  570  569  571
CONECT  571  570  572
CONECT  572  571  573
CONECT  573  572  574
CONECT  574  573  575
CONECT  575  574  576
CONECT  576  575  577
CONECT  577  576  578
CONECT  578  577  579
CONECT  579  578  580
CONECT  580  579  581
CONECT  581  580  582
CONECT  582  581  583
CONECT  583  582  584
CONECT  584  583  585
CONECT  585  584  586
CONECT  586  585  587
CONECT  587  586  588
CONECT  588  587  589
CONECT  589  588  590
CONECT  590  589  591
CONECT  591  590  592
CONECT  592  591  593
CONECT  593  592  594
CONECT  594  593  595
CONECT  595  594  596
CONECT  596  595  597
CONECT  597  596  598
CONECT  598  597  599
CONECT  599  598  600
CONECT  600  599  601
CONECT  601  600  602
CONECT  602  601  603
CONECT  603  602  604
CONECT  604  603  605
CONECT  605  604  606
CONECT  606  605  607
CONECT  607  606  608
CONECT  608  607  609
CONECT  609  608  610
CONECT  610  609  611
CONECT  611  610  612
CONECT  612  611  613
CONECT  613  612  614
CONECT  614  613  615
CONECT  615  614  616
CONECT  616  615  617
CONECT  617  616  618
CONECT  618  617  619
CONECT  619  618  620
CONECT  620  619  621
CONECT  621  620  622
CONECT  622  621  623
CONECT  623  622  624
CONECT  624  623  625
CONECT  625  624  626
CONECT  626  625  627
CONECT  627  626  628
CONECT  628  627  629
CONECT  629  628  630
CONECT  630  629  631
CONECT  631  630  632
CONECT  632  631  633
CONECT  633  632  634
CONECT  634  633  635
CONECT  635  634  636
CONECT  636  635  637
CONECT  637  636  638
CONECT  638  637  639
CONECT  639  638  640
CONECT  640  639  641
CONECT  641  640  642
CONECT  642  641  643
CONECT  643  642  644
CONECT  644  643  645
CONECT  645  644  646
CONECT  646  645  647
CONECT  647  646  648
CONECT  648  647  649
CONECT  649  648  650
CONECT  650  649  651
CONECT  651  650  652
CONECT  652  651  653
CONECT  653  652  654
CONECT  654  653  655
CONECT  655  654  656
CONECT  656  655  657
CONECT  657  656  658
CONECT  658  657  659
CONECT  659  658  660
CONECT  660  659  661
CONECT  661  660  662
CONECT  662  661  663
CONECT  663  662  664
CONECT  664  663  665
CONECT  665  664  666
CONECT  666  665  667
CONECT  667  666  668
CONECT  668  667  669
CONECT  669  668  670
CONECT  670  669  671
CONECT  671  670  672
CONECT  672  671  673
CONECT  673  672  674
CONECT  674  673  675
CONECT  675  674  676
CONECT  676  675  677
CONECT  677  676  678
CONECT  678  677  679
CONECT  679  678  680
CONECT  680  679  681
CONECT  681  680  682
CONECT  682  681  683
CONECT  683  682  684
CONECT  684  683  685
CONECT  685  684  686
CONECT  686  685  687
CONECT  687  686  688
CONECT  688  687  689
CONECT  689  688  690
CONECT  690  689  691
CONECT  691  690  692
CONECT  692  691  693
CONECT  693  692  694
CONECT  694  693  695
CONECT  695  694  696
CONECT  696  695  697
CONECT  697  696  698
CONECT  698  697  699
CONECT  699  698  700
CONECT  700  699  701
CONECT  701  700  702
CONECT  702  701  703
CONECT  703  702  704
CONECT  704  703  705
CONECT  705  704  706
CONECT  706  705  707
CONECT  707  706  708
CONECT  708  707  709
CONECT  709  708  710
CONECT  710  709  711
CONECT  711  710  712
CONECT  712  711  713
CONECT  713  712  714
CONECT  714  713  715
CONECT  715  714  716
CONECT  716  715  717
CONECT  717  716  718
CONECT  718  717  719
CONECT  719  718  720
CONECT  720  719  721
CONECT  721  720  722
CONECT  722  721  723
CONECT  723  722  724
CONECT  724  723  725
CONECT  725  724  726
CONECT  726  725  727
CONECT  727  726  728
CONECT  728  727  729
CONECT  729  728  730
CONECT  730  729  731
CONECT  731  730  732
CONECT  732  731  733
CONECT  733  732  734
CONECT  734  733  735
CONECT  735  734  736
CONECT  736  735  737
CONECT  737  736  738
CONECT  738  737  739
CONECT  739  738  740
CONECT  740  739  741
CONECT  741  740  742
CONECT  742  741  743
CONECT  743  742  744
CONECT  744  743  745
CONECT  745  744  746
CONECT  746  745  747
CONECT  747  746  748
CONECT  748  747  749
CONECT  749  748  750
CONECT  750  749  751
CONECT  751  750  752
CONECT  752  751  753
CONECT  753  752  754
CONECT  754  753  755
CONECT  755  754  756
CONECT  756  755  757
CONECT  757  756  758
CONECT  758  757  759
CONECT  759  758  760
CONECT  760  759  761
CONECT  761  760  762
CONECT  762  761  763
CONECT  763  762  764
CONECT  764  763  765
CONECT  765  764  766
CONECT  766  765  767
CONECT  767  766  768
CONECT  768  767  769
CONECT  769  768  770
CONECT  770  769  771
CONECT  771  770  772
CONECT  772  771  773
CONECT  773  772  774
CONECT  774  773  775
CONECT  775  774  776
CONECT  776  775  777
CONECT  777  776  778
CONECT  778  777  779
CONECT  779  778  780
CONECT  780  779  781
CONECT  781  780  782
CONECT  782  781  783
CONECT  783  782  784
CONECT  784  783  785
CONECT  785  784  786
CONECT  786  785  787
CONECT  787  786  788
CONECT  788  787  789
CONECT  789  788  790
CONECT  790  789  791
CONECT  791  790  792
CONECT  792  791  793
CONECT  793  792  794
CONECT  794  793  795
CONECT  795  794  796
CONECT  796  795  797
CONECT  797  796  798
CONECT  798  797  799
CONECT  799  798  800
CONECT  800  799  801
CONECT  801  800  802
CONECT  802  801  803
CONECT  803  802  804
CONECT  804  803  805
CONECT  805  804  806
CONECT  806  805  807
CONECT  807  806  808
CONECT  808  807  809
CONECT  809  808  810
CONECT  810  809  811
CONECT  811  810  812
CONECT  812  811  813
CONECT  813  812  814
CONECT  814  813  815
CONECT  815  814  816
CONECT  816  815  817
CONECT  817  816  818
CONECT  818  817  819
CONECT  819  818  820
CONECT  820  819  821
CONECT  821  820  822
CONECT  822  821  823
CONECT  823  822  824
CONECT  824  823  825
CONECT  825  824  826
CONECT  826  825  827
CONECT  827  826  828
CONECT  828  827  829
CONECT  829  828  830
CONECT  830  829  831
CONECT  831  830  832
CONECT  832  831  833
CONECT  833  832  834
CONECT  834  833  835
CONECT  835  834  836
CONECT  836  835  837
CONECT  837  836  838
CONECT  838  837  839
CONECT  839  838  840
CONECT  840  839  841
CONECT  841  840  842
CONECT  842  841  843
CONECT  843  842  844
CONECT  844  843  845
CONECT  845  844  846
CONECT  846  845  847
CONECT  847  846  848
CONECT  848  847  849
CONECT  849  848  850
CONECT  850  849  851
CONECT  851  850  852
CONECT  852  851  853
CONECT  853  852  854
CONECT  854  853  855
CONECT  855  854  856
CONECT  856  855  857
CONECT  857  856  858
CONECT  858  857  859
CONECT  859  858  860
CONECT  860  859  861
CONECT  861  860  862
CONECT  862  861  863
CONECT  863  862  864
CONECT  864  863  865
CONECT  865  864  866
CONECT  866  865  867
CONECT  867  866  868
CONECT  868  867  869
CONECT  869  868  870
CONECT  870  869  871
CONECT  871  870  872
CONECT  872  871  873
CONECT  873  872  874
CONECT  874  873  875
CONECT  875  874  876
CONECT  876  875  877
CONECT  877  876  878
CONECT  878  877  879
CONECT  879  878  880
CONECT  880  879  881
CONECT  881  880  882
CONECT  882  881  883
CONECT  883  882  884
CONECT  884  883  885
CONECT  885  884  886
CONECT  886  885  887
CONECT  887  886  888
CONECT  888  887  889
CONECT  889  888  890
CONECT  890  889  891
CONECT  891  890  892
CONECT  892  891  893
CONECT  893  892  894
CONECT  894  893  895
CONECT  895  894  896
CONECT  896  895  897
CONECT  897  896  898
CONECT  898  897  899
CONECT  899  898  900
CONECT  900  899  901
CONECT  901  900  902
CONECT  902  901  903
CONECT  903  902  904
CONECT  904  903  905
CONECT  905  904  906
CONECT  906  905  907
CONECT  907  906  908
CONECT  908  907  909
CONECT  909  908  910
CONECT  910  909  911
CONECT  911  910  912
CONECT  912  911  913
CONECT  913  912  914
CONECT  914  913  915
CONECT  915  914  916
CONECT  916  915  917
CONECT  917  916  918
CONECT  918  917  919
CONECT  919  918  920
CONECT  920  919  921
CONECT  921  920  922
CONECT  922  921  923
CONECT  923  922  924
CONECT  924  923  925
CONECT  925  924  926
CONECT  926  925  927
CONECT  927  926  928
CONECT  928  927  929
CONECT  929  928  930
CONECT  930  929  931
CONECT  931  930  932
CONECT  932  931  933
CONECT  933  932  934
CONECT  934  933  935
CONECT  935  934  936
CONECT  936  935  937
CONECT  937  936  938
CONECT  938  937  939
CONECT  939  938  940
CONECT  940  939  941
CONECT  941  940  942
CONECT  942  941  943
CONECT  943  942  944
CONECT  944  943  945
CONECT  945  944  946
CONECT  946  945  947
CONECT  947  946  948
CONECT  948  947  949
CONECT  949  948  950
CONECT  950  949  951
CONECT  951  950  952
CONECT  952  951  953
CONECT  953  952  954
CONECT  954  953  955
CONECT  955  954  956
CONECT  956  955  957
CONECT  957  956  958
CONECT  958  957  959
CONECT  959  958  960
CONECT  960  959  961
CONECT  961  960  962
CONECT  962  961  963
CONECT  963  962  964
CONECT  964  963  965
CONECT  965  964  966
CONECT  966  965  967
CONECT  967  966  968
CONECT  968  967  969
CONECT  969  968  970
CONECT  970  969  971
CONECT  971  970  972
CONECT  972  971  973
CONECT  973  972  974
CONECT  974  973  975
CONECT  975  974  976
CONECT  976  975  977
CONECT  977  976  978
CONECT  978  977  979
CONECT  979  978  980
CONECT  980  979  981
CONECT  981  980  982
CONECT  982  981  983
CONECT  983  982  984
CONECT  984  983  985
CONECT  985  984  986
CONECT  986  985  987
CONECT  987  986  988
CONECT  988  987  989
CONECT  989  988  990
CONECT  990  989  991
CONECT  991  990  992
CONECT  992  991  993
CONECT  993  992  994
CONECT  994  993  995
CONECT  995  994  996
CONECT  996  995  997
CONECT  997  996  998
CONECT  998  997  999
CONECT  999  998 1000
CONECT 1000  999 1001
CONECT 1001 1000 1002
CONECT 1002 1001 1003
CONECT 1003 1002 1004
CONECT 1004 1003 1005
CONECT 1005 1004 1006
CONECT 1006 1005 1007
CONECT 1007 1006 1008
CONECT 1008 1007 1009
CONECT 1009 1008 1010
CONECT 1010 1009 1011
CONECT 1011 1010 1012
CONECT 1012 1011 1013
CONECT 1013 1012 1014
CONECT 1014 1013 1015
CONECT 1015 1014 1016
CONECT 1016 1015 1017
CONECT 1017 1016 1018
CONECT 1018 1017 1019
CONECT 1019 1018 1020
CONECT 1020 1019 1021
CONECT 1021 1020 1022
CONECT 1022 1021 1023
CONECT 1023 1022 1024
CONECT 1024 1023 1025
CONECT 1025 1024 1026
CONECT 1026 1025 1027
CONECT 1027 1026 1028
CONECT 1028 1027 1029
CONECT 1029 1028 1030
CONECT 1030 1029 1031
CONECT 1031 1030 1032
CONECT 1032 1031 1033
CONECT 1033 1032 1034
CONECT 1034 1033 1035
CONECT 1035 1034 1036
CONECT 1036 1035 1037
CONECT 1037 1036 1038
CONECT 1038 1037 1039
CONECT 1039 1038 1040
CONECT 1040 1039 1041
CONECT 1041 1040 1042
CONECT 1042 1041 1043
CONECT 1043 1042 1044
CONECT 1044 1043 1045
CONECT 1045 1044 1046
CONECT 1046 1045 1047
CONECT 1047 1046 1048
CONECT 1048 1047 1049
CONECT 1049 1048 1050
CONECT 1050 1049 1051
CONECT 1051 1050 1052
CONECT 1052 1051 1053
CONECT 1053 1052 1054
CONECT 1054 1053 1055
CONECT 1055 1054 1056
CONECT 1056 1055 1057
CONECT 1057 1056 1058
CONECT 1058 1057 1059
CONECT 1059 1058 1060
CONECT 1060 1059 1061
CONECT 1061 1060 1062
CONECT 1062 1061 1063
CONECT 1063 1062 1064
CONECT 1064 1063 1065
CONECT 1065 1064 1066
CONECT 1066 1065 1067
CONECT 1067 1066 1068
CONECT 1068 1067 1069
CONECT 1069 1068 1070
CONECT 1070 1069 1071
CONECT 1071 1070 1072
CONECT 1072 1071 1073
CONECT 1073 1072 1074
CONECT 1074 1073 1075
CONECT 1075 1074 1076
CONECT 1076 1075 1077
CONECT 1077 1076 1078
CONECT 1078 1077 1079
CONECT 1079 1078 1080
CONECT 1080 1079 1081
CONECT 1081 1080 1082
CONECT 1082 1081 1083
CONECT 1083 1082 1084
CONECT 1084 1083 1085
CONECT 1085 1084 1086
CONECT 1086 1085 1087
CONECT 1087 1086 1088
CONECT 1088 1087 1089
CONECT 1089 1088 1090
CONECT 1090 1089 1091
CONECT 1091 1090 1092
CONECT 1092 1091 1093
CONECT 1093 1092 1094
CONECT 1094 1093 1095
CONECT 1095 1094 1096
CONECT 1096 1095 1097
CONECT 1097 1096 1098
CONECT 1098 1097 1099
CONECT 1099 1098 1100
CONECT 1100 1099 1101
CONECT 1101 1100 1102
CONECT 1102 1101 1103
CONECT 1103 1102 1104
CONECT 1104 1103 1105
CONECT 1105 1104 1106
CONECT 1106 1105 1107
CONECT 1107 1106 1108
CONECT 1108 1107 1109
CONECT 1109 1108 1110
CONECT 1110 1109 1111
CONECT 1111 1110 1112
CONECT 1112 1111 1113
CONECT 1113 1112 1114
CONECT 1114 1113 1115
CONECT 1115 1114 1116
CONECT 1116 1115 1117
CONECT 1117 1116 1118
CONECT 1118 1117 1119
CONECT 1119 1118 1120
CONECT 1120 1119 1121
CONECT 1121 1120 1122
CONECT 1122 1121 1123
CONECT 1123 1122 1124
CONECT 1124 1123 1125
CONECT 1125 1124 1126
CONECT 1126 1125 1127
CONECT 1127 1126 1128
CONECT 1128 1127 1129
CONECT 1129 1128 1130
CONECT 1130 1129 1131
CONECT 1131 1130 1132
CONECT 1132 1131 1133
CONECT 1133 1132 1134
CONECT 1134 1133 1135
CONECT 1135 1134 1136
CONECT 1136 1135 1137
CONECT 1137 1136 1138
CONECT 1138 1137 1139
CONECT 1139 1138 1140
CONECT 1140 1139 1141
CONECT 1141 1140 1142
CONECT 1142 1141 1143
CONECT 1143 1142 1144
CONECT 1144 1143 1145
CONECT 1145 1144 1146
CONECT 1146 1145 1147
CONECT 1147 1146 1148
CONECT 1148 1147 1149
CONECT 1149 1148 1150
CONECT 1150 1149 1151
CONECT 1151 1150 1152
CONECT 1152 1151 1153
CONECT 1153 1152 1154
CONECT 1154 1153 1155
CONECT 1155 1154 1156
CONECT 1156 1155 1157
CONECT 1157 1156 1158
CONECT 1158 1157 1159
CONECT 1159 1158 1160
CONECT 1160 1159 1161
CONECT 1161 1160 1162
CONECT 1162 1161 1163
CONECT 1163 1162 1164
CONECT 1164 1163 1165
CONECT 1165 1164 1166
CONECT 1166 1165 1167
CONECT 1167 1166 1168
CONECT 1168 1167 1169
CONECT 1169 1168 1170
CONECT 1170 1169 1171
CONECT 1171 1170 1172
CONECT 1172 1171 1173
CONECT 1173 1172 1174
CONECT 1174 1173 1175
CONECT 1175 1174 1176
CONECT 1176 1175 1177
CONECT 1177 1176 1178
CONECT 1178 1177 1179
CONECT 1179 1178 1180
CONECT 1180 1179 1181
CONECT 1181 1180 1182
CONECT 1182 1181 1183
CONECT 1183 1182 1184
CONECT 1184 1183 1185
CONECT 1185 1184 1186
CONECT 1186 1185 1187
CONECT 1187 1186 1188
CONECT 1188 1187 1189
CONECT 1189 1188 1190
CONECT 1190 1189 1191
CONECT 1191 1190 1192
CONECT 1192 1191 1193
CONECT 1193 1192 1194
CONECT 1194 1193 1195
CONECT 1195 1194 1196
CONECT 1196 1195 1197
CONECT 1197 1196 1198
CONECT 1198 1197 1199
CONECT 1199 1198 1200
CONECT 1200 1199 1201
CONECT 1201 1200 1202
CONECT 1202 1201 1203
CONECT 1203 1202 1204
CONECT 1204 1203 1205
CONECT 1205 1204 1206
CONECT 1206 1205 1207
CONECT 1207 1206 1208
CONECT 1208 1207 1209
CONECT 1209 1208 1210
CONECT 1210 1209 1211
CONECT 1211 1210 1212
CONECT 1212 1211 1213
CONECT 1213 1212 1214
CONECT 1214 1213 1215
CONECT 1215 1214 1216
CONECT 1216 1215 1217
CONECT 1217 1216 1218
CONECT 1218 1217 1219
CONECT 1219 1218 1220
CONECT 1220 1219 1221
CONECT 1221 1220 1222
CONECT 1222 1221 1223
CONECT 1223 1222 1224
CONECT 1224 1223 1225
CONECT 1225 1224 1226
CONECT 1226 1225 1227
CONECT 1227 1226 1228
CONECT 1228 1227 1229
CONECT 1229 1228 1230
CONECT 1230 1229 1231
CONECT 1231 1230 1232
CONECT 1232 1231 1233
CONECT 1233 1232 1234
CONECT 1234 1233 1235
CONECT 1235 1234 1236
CONECT 1236 1235 1237
CONECT 1237 1236 1238
CONECT 1238 1237 1239
CONECT 1239 1238 1240
CONECT 1240 1239 1241
CONECT 1241 1240 1242
CONECT 1242 1241 1243
CONECT 1243 1242 1244
CONECT 1244 1243 1245
CONECT 1245 1244 1246
CONECT 1246 1245 1247
CONECT 1247 1246 1248
CONECT 1248 1247 1249
CONECT 1249 1248 1250
CONECT 1250 1249 1251
CONECT 1251 1250 1252
CONECT 1252 1251 1253
CONECT 1253 1252 1254
CONECT 1254 1253 1255
CONECT 1255 1254 1256
CONECT 1256 1255 1257
CONECT 1257 1256 1258
CONECT 1258 1257 1259
CONECT 1259 1258 1260
CONECT 1260 1259 1261
CONECT 1261 1260 1262
CONECT 1262 1261 1263
CONECT 1263 1262 1264
CONECT 1264 1263 1265
CONECT 1265 1264 1266
CONECT 1266 1265 1267
CONECT 1267 1266 1268
CONECT 1268 1267 1269
CONECT 1269 1268 1270
CONECT 1270 1269 1271
CONECT 1271 1270 1272
CONECT 1272 1271 1273
CONECT 1273 1272 1274
CONECT 1274 1273 1275
CONECT 1275 1274 1276
CONECT 1276 1275 1277
CONECT 1277 1276 1278
CONECT 1278 1277 1279
CONECT 1279 1278 1280
CONECT 1280 1279 1281
CONECT 1281 1280 1282
CONECT 1282 1281 1283
CONECT 1283 1282 1284
CONECT 1284 1283 1285
CONECT 1285 1284 1286
CONECT 1286 1285 1287
CONECT 1287 1286 1288
CONECT 1288 1287 1289
CONECT 1289 1288 1290
CONECT 1290 1289 1291
CONECT 1291 1290 1292
CONECT 1292 1291 1293
CONECT 1293 1292 1294
CONECT 1294 1293 1295
CONECT 1295 1294 1296
CONECT 1296 1295 1297
CONECT 1297 1296 1298
CONECT 1298 1297 1299
CONECT 1299 1298 1300
CONECT 1300 1299 1301
CONECT 1301 1300 1302
CONECT 1302 1301 1303
CONECT 1303 1302 1304
CONECT 1304 1303 1305
CONECT 1305 1304 1306
CONECT 1306 1305 1307
CONECT 1307 1306 1308
CONECT 1308 1307 1309
CONECT 1309 1308 1310
CONECT 1310 1309 1311
CONECT 1311 1310 1312
CONECT 1312 1311 1313
CONECT 1313 1312 1314
CONECT 1314 1313 1315
CONECT 1315 1314 1316
CONECT 1316 1315 1317
CONECT 1317 1316 1318
CONECT 1318 1317 1319
CONECT 1319 1318 1320
CONECT 1320 1319 1321
CONECT 1321 1320 1322
CONECT 1322 1321 1323
CONECT 1323 1322 1324
CONECT 1324 1323 1325
CONECT 1325 1324 1326
CONECT 1326 1325 1327
CONECT 1327 1326 1328
CONECT 1328 1327 1329
CONECT 1329 1328 1330
CONECT 1330 1329 1331
CONECT 1331 1330 1332
CONECT 1332 1331 1333
CONECT 1333 1332 1334
CONECT 1334 1333 1335
CONECT 1335 1334 1336
CONECT 1336 1335 1337
CONECT 1337 1336 1338
CONECT 1338 1337 1339
CONECT 1339 1338 1340
CONECT 1340 1339 1341
CONECT 1341 1340 1342
CONECT 1342 1341 1343
CONECT 1343 1342 1344
CONECT 1344 1343 1345
CONECT 1345 1344 1346
CONECT 1346 1345 1347
CONECT 1347 1346 1348
CONECT 1348 1347 1349
CONECT 1349 1348 1350
CONECT 1350 1349 1351
CONECT 1351 1350 1352
CONECT 1352 1351 1353
CONECT 1353 1352 1354
CONECT 1354 1353 1355
CONECT 1355 1354 1356
CONECT 1356 1355 1357
CONECT 1357 1356 1358
CONECT 1358 1357 1359
CONECT 1359 1358 1360
CONECT 1360 1359 1361
CONECT 1361 1360 1362
CONECT 1362 1361 1363
CONECT 1363 1362 1364
CONECT 1364 1363 1365
CONECT 1365 1364 1366
CONECT 1366 1365 1367
CONECT 1367 1366 1368
CONECT 1368 1367 1369
CONECT 1369 1368 1370
CONECT 1370 1369 1371
CONECT 1371 1370 1372
CONECT 1372 1371 1373
CONECT 1373 1372 1374
CONECT 1374 1373 1375
CONECT 1375 1374 1376
CONECT 1376 1375 1377
CONECT 1377 1376 1378
CONECT 1378 1377 1379
CONECT 1379 1378 1380
CONECT 1380 1379 1381
CONECT 1381 1380 1382
CONECT 1382 1381 1383
CONECT 1383 1382 1384
CONECT 1384 1383 1385
CONECT 1385 1384 1386
CONECT 1386 1385 1387
CONECT 1387 1386 1388
CONECT 1388 1387 1389
CONECT 1389 1388 1390
CONECT 1390 1389 1391
CONECT 1391 1390 1392
CONECT 1392 1391 1393
CONECT 1393 1392 1394
CONECT 1394 1393 1395
CONECT 1395 1394 1396
CONECT 1396 1395 1397
CONECT 1397 1396 1398
CONECT 1398 1397 1399
CONECT 1399 1398 1400
CONECT 1400 1399 1401
CONECT 1401 1400 1402
CONECT 1402 1401 1403
CONECT 1403 1402 1404
CONECT 1404 1403 1405
CONECT 1405 1404 1406
CONECT 1406 1405 1407
CONECT 1407 1406 1408
CONECT 1408 1407 1409
CONECT 1409 1408 1410
CONECT 1410 1409 1411
CONECT 1411 1410 1412
CONECT 1412 1411 1413
CONECT 1413 1412 1414
CONECT 1414 1413 1415
CONECT 1415 1414 1416
CONECT 1416 1415 1417
CONECT 1417 1416 1418
CONECT 1418 1417 1419
CONECT 1419 1418 1420
CONECT 1420 1419 1421
CONECT 1421 1420 1422
CONECT 1422 1421 1423
CONECT 1423 1422 1424
CONECT 1424 1423 1425
CONECT 1425 1424 1426
CONECT 1426 1425 1427
CONECT 1427 1426 1428
CONECT 1428 1427 1429
CONECT 1429 1428 1430
CONECT 1430 1429 1431
CONECT 1431 1430 1432
CONECT 1432 1431 1433
CONECT 1433 1432 1434
CONECT 1434 1433 1435
CONECT 1435 1434 1436
CONECT 1436 1435 1437
CONECT 1437 1436 1438
CONECT 1438 1437 1439
CONECT 1439 1438 1440
CONECT 1440 1439 1441
CONECT 1441 1440 1442
CONECT 1442 1441 1443
CONECT 1443 1442 1444
CONECT 1444 1443 1445
CONECT 1445 1444 1446
CONECT 1446 1445 1447
CONECT 1447 1446 1448
CONECT 1448 1447 1449
CONECT 1449 1448 1450
CONECT 1450 1449 1451
CONECT 1451 1450 1452
CONECT 1452 1451 1453
CONECT 1453 1452 1454
CONECT 1454 1453 1455
CONECT 1455 1454 1456
CONECT 1456 1455 1457
CONECT 1457 1456 1458
CONECT 1458 1457 1459
CONECT 1459 1458 1460
CONECT 1460 1459 1461
CONECT 1461 1460 1462
CONECT 1462 1461 1463
CONECT 1463 1462 1464
CONECT 1464 1463 1465
CONECT 1465 1464 1466
CONECT 1466 1465 1467
CONECT 1467 1466 1468
CONECT 1468 1467 1469
CONECT 1469 1468 1470
CONECT 1470 1469 1471
CONECT 1471 1470 1472
CONECT 1472 1471 1473
CONECT 1473 1472 1474
CONECT 1474 1473 1475
CONECT 1475 1474 1476
CONECT 1476 1475 1477
CONECT 1477 1476 1478
CONECT 1478 1477 1479
CONECT 1479 1478 1480
CONECT 1480 1479 1481
CONECT 1481 1480 1482
CONECT 1482 1481 1483
CONECT 1483 1482 1484
CONECT 1484 1483 1485
CONECT 1485 1484 1486
CONECT 1486 1485 1487
CONECT 1487 1486 1488
CONECT 1488 1487 1489
CONECT 1489 1488 1490
CONECT 1490 1489 1491
CONECT 1491 1490 1492
CONECT 1492 1491 1493
CONECT 1493 1492 1494
CONECT 1494 1493 1495
CONECT 1495 1494 1496
CONECT 1496 1495 1497
CONECT 1497 1496 1498
CONECT 1498 1497 1499
CONECT 1499 1498 1500
CONECT 1500 1499 1501
CONECT 1501 1500 1502
CONECT 1502 1501 1503
CONECT 1503 1502 1504
CONECT 1504 1503 1505
CONECT 1505 1504 1506
CONECT 1506 1505 1507
CONECT 1507 1506 1508
CONECT 1508 1507 1509
CONECT 1509 1508 1510
CONECT 1510 1509 1511
CONECT 1511 1510 1512
CONECT 1512 1511 1513
CONECT 1513 1512 1514
CONECT 1514 1513 1515
CONECT 1515 1514 1516
CONECT 1516 1515 1517
CONECT 1517 1516 1518
CONECT 1518 1517 1519
CONECT 1519 1518 1520
CONECT 1520 1519 1521
CONECT 1521 1520 1522
CONECT 1522 1521 1523
CONECT 1523 1522 1524
CONECT 1524 1523 1525
CONECT 1525 1524 1526
CONECT 1526 1525 1527
CONECT 1527 1526 1528
CONECT 1528 1527 1529
CONECT 1529 1528 1530
CONECT 1530 1529 1531
CONECT 1531 1530 1532
CONECT 1532 1531 1533
CONECT 1533 1532 1534
CONECT 1534 1533 1535
CONECT 1535 1534 1536
CONECT 1536 1535 1537
CONECT 1537 1536 1538
CONECT 1538 1537 1539
CONECT 1539 1538 1540
CONECT 1540 1539 1541
CONECT 1541 1540 1542
CONECT 1542 1541 1543
CONECT 1543 1542 1544
CONECT 1544 1543 1545
CONECT 1545 1544 1546
CONECT 1546 1545 1547
CONECT 1547 1546 1548
CONECT 1548 1547 1549
CONECT 1549 1548 1550
CONECT 1550 1549 1551
CONECT 1551 1550 1552
CONECT 1552 1551 1553
CONECT 1553 1552 1554
CONECT 1554 1553 1555
CONECT 1555 1554 1556
CONECT 1556 1555 1557
CONECT 1557 1556 1558
CONECT 1558 1557 1559
CONECT 1559 1558 1560
CONECT 1560 1559 1561
CONECT 1561 1560 1562
CONECT 1562 1561 1563
CONECT 1563 1562 1564
CONECT 1564 1563 1565
CONECT 1565 1564 1566
CONECT 1566 1565 1567
CONECT 1567 1566 1568
CONECT 1568 1567 1569
CONECT 1569 1568 1570
CONECT 1570 1569 1571
CONECT 1571 1570 1572
CONECT 1572 1571 1573
CONECT 1573 1572 1574
CONECT 1574 1573 1575
CONECT 1575 1574 1576
CONECT 1576 1575 1577
CONECT 1577 1576 1578
CONECT 1578 1577 1579
CONECT 1579 1578 1580
CONECT 1580 1579 1581
CONECT 1581 1580 1582
CONECT 1582 1581 1583
CONECT 1583 1582 1584
CONECT 1584 1583 1585
CONECT 1585 1584 1586
CONECT 1586 1585 1587
CONECT 1587 1586 1588
CONECT 1588 1587 1589
CONECT 1589 1588 1590
CONECT 1590 1589 1591
CONECT 1591 1590 1592
CONECT 1592 1591 1593
CONECT 1593 1592 1594
CONECT 1594 1593 1595
CONECT 1595 1594 1596
CONECT 1596 1595 1597
CONECT 1597 1596 1598
CONECT 1598 1597 1599
CONECT 1599 1598 1600
CONECT 1600 1599 1601
CONECT 1601 1600 1602
CONECT 1602 1601 1603
CONECT 1603 1602 1604
CONECT 1604 1603 1605
CONECT 1605 1604 1606
CONECT 1606 1605 1607
CONECT 1607 1606 1608
CONECT 1608 1607 1609
CONECT 1609 1608 1610
CONECT 1610 1609 1611
CONECT 1611 1610 1612
CONECT 1612 1611 1613
CONECT 1613 1612 1614
CONECT 1614 1613 1615
CONECT 1615 1614 1616
CONECT 1616 1615 1617
CONECT 1617 1616 1618
CONECT 1618 1617 1619
CONECT 1619 1618 1620
CONECT 1620 1619 1621
CONECT 1621 1620 1622
CONECT 1622 1621 1623
CONECT 1623 1622 1624
CONECT 1624 1623 1625
CONECT 1625 1624 1626
CONECT 1626 1625 1627
CONECT 1627 1626 1628
CONECT 1628 1627 1629
CONECT 1629 1628 1630
CONECT 1630 1629 1631
CONECT 1631 1630 1632
CONECT 1632 1631 1633
CONECT 1633 1632 1634
CONECT 1634 1633 1635
CONECT 1635 1634 1636
CONECT 1636 1635 1637
CONECT 1637 1636 1638
CONECT 1638 1637 1639
CONECT 1639 1638 1640
CONECT 1640 1639 1641
CONECT 1641 1640 1642
CONECT 1642 1641 1643
CONECT 1643 1642 1644
CONECT 1644 1643 1645
CONECT 1645 1644 1646
CONECT 1646 1645 1647
CONECT 1647 1646 1648
CONECT 1648 1647 1649
CONECT 1649 1648 1650
CONECT 1650 1649 1651
CONECT 1651 1650 1652
CONECT 1652 1651 1653
CONECT 1653 1652 1654
CONECT 1654 1653 1655
CONECT 1655 1654 1656
CONECT 1656 1655 1657
CONECT 1657 1656 1658
CONECT 1658 1657 1659
CONECT 1659 1658 1660
CONECT 1660 1659 1661
CONECT 1661 1660 1662
CONECT 1662 1661 1663
CONECT 1663 1662 1664
CONECT 1664 1663 1665
CONECT 1665 1664 1666
CONECT 1666 1665 1667
CONECT 1667 1666 1668
CONECT 1668 1667 1669
CONECT 1669 1668 1670
CONECT 1670 1669 1671
CONECT 1671 1670 1672
CONECT 1672 1671 1673
CONECT 1673 1672 1674
CONECT 1674 1673 1675
CONECT 1675 1674 1676
CONECT 1676 1675 1677
CONECT 1677 1676 1678
CONECT 1678 1677 1679
CONECT 1679 1678 1680
CONECT 1680 1679 1681
CONECT 1681 1680 1682
CONECT 1682 1681 1683
CONECT 1683 1682 1684
CONECT 1684 1683 1685
CONECT 1685 1684 1686
CONECT 1686 1685 1687
CONECT 1687 1686 1688
CONECT 1688 1687 1689
CONECT 1689 1688 1690
CONECT 1690 1689 1691
CONECT 1691 1690 1692
CONECT 1692 1691 1693
CONECT 1693 1692 1694
CONECT 1694 1693 1695
CONECT 1695 1694 1696
CONECT 1696 1695 1697
CONECT 1697 1696 1698
CONECT 1698 1697 1699
CONECT 1699 1698 1700
CONECT 1700 1699 1701
CONECT 1701 1700 1702
CONECT 1702 1701 1703
CONECT 1703 1702 1704
CONECT 1704 1703 1705
CONECT 1705 1704 1706
CONECT 1706 1705 1707
CONECT 1707 1706 1708
CONECT 1708 1707 1709
CONECT 1709 1708 1710
CONECT 1710 1709 1711
CONECT 1711 1710 1712
CONECT 1712 1711 1713
CONECT 1713 1712 1714
CONECT 1714 1713 1715
CONECT 1715 1714 1716
CONECT 1716 1715 1717
CONECT 1717 1716 1718
CONECT 1718 1717 1719
CONECT 1719 1718 1720
CONECT 1720 1719 1721
CONECT 1721 1720 1722
CONECT 1722 1721 1723
CONECT 1723 1722 1724
CONECT 1724 1723 1725
CONECT 1725 1724 1726
CONECT 1726 1725 1727
CONECT 1727 1726 1728
CONECT 1728 1727 1729
CONECT 1729 1728 1730
CONECT 1730 1729 1731
CONECT 1731 1730 1732
CONECT 1732 1731 1733
CONECT 1733 1732 1734
CONECT 1734 1733 1735
CONECT 1735 1734 1736
CONECT 1736 1735 1737
CONECT 1737 1736 1738
CONECT 1738 1737 1739
CONECT 1739 1738 1740
CONECT 1740 1739 1741
CONECT 1741 1740 1742
CONECT 1742 1741 1743
CONECT 1743 1742 1744
CONECT 1744 1743 1745
CONECT 1745 1744 1746
CONECT 1746 1745 1747
CONECT 1747 1746 1748
CONECT 1748 1747 1749
CONECT 1749 1748 1750
CONECT 1750 1749 1751
CONECT 1751 1750 1752
CONECT 1752 1751 1753
CONECT 1753 1752 1754
CONECT 1754 1753 1755
CONECT 1755 1754 1756
CONECT 1756 1755 1757
CONECT 1757 1756 1758
CONECT 1758 1757 1759
CONECT 1759 1758 1760
CONECT 1760 1759 1761
CONECT 1761 1760 1762
CONECT 1762 1761 1763
CONECT 1763 1762 1764
CONECT 1764 1763 1765
CONECT 1765 1764 1766
CONECT 1766 1765 1767
CONECT 1767 1766 1768
CONECT 1768 1767 1769
CONECT 1769 1768 1770
CONECT 1770 1769 1771
CONECT 1771 1770 1772
CONECT 1772 1771 1773
CONECT 1773 1772 1774
CONECT 1774 1773 1775
CONECT 1775 1774 1776
CONECT 1776 1775 1777
CONECT 1777 1776 1778
CONECT 1778 1777 1779
CONECT 1779 1778 1780
CONECT 1780 1779 1781
CONECT 1781 1780 1782
CONECT 1782 1781 1783
CONECT 1783 1782 1784
CONECT 1784 1783 1785
CONECT 1785 1784 1786
CONECT 1786 1785 1787
CONECT 1787 1786 1788
CONECT 1788 1787 1789
CONECT 1789 1788 1790
CONECT 1790 1789 1791
CONECT 1791 1790 1792
CONECT 1792 1791 1793
CONECT 1793 1792 1794
CONECT 1794 1793 1795
CONECT 1795 1794 1796
CONECT 1796 1795 1797
CONECT 1797 1796 1798
CONECT 1798 1797 1799
CONECT 1799 1798 1800
CONECT 1800 1799 1801
CONECT 1801 1800 1802
CONECT 1802 1801 1803
CONECT 1803 1802 1804
CONECT 1804 1803 1805
CONECT 1805 1804 1806
CONECT 1806 1805 1807
CONECT 1807 1806 1808
CONECT 1808 1807 1809
CONECT 1809 1808 1810
CONECT 1810 1809 1811
CONECT 1811 1810 1812
CONECT 1812 1811 1813
CONECT 1813 1812 1814
CONECT 1814 1813 1815
CONECT 1815 1814 1816
CONECT 1816 1815 1817
CONECT 1817 1816 1818
CONECT 1818 1817 1819
CONECT 1819 1818 1820
CONECT 1820 1819 1821
CONECT 1821 1820 1822
CONECT 1822 1821 1823
CONECT 1823 1822 1824
CONECT 1824 1823 1825
CONECT 1825 1824 1826
CONECT 1826 1825 1827
CONECT 1827 1826 1828
CONECT 1828 1827 1829
CONECT 1829 1828 1830
CONECT 1830 1829 1831
CONECT 1831 1830 1832
CONECT 1832 1831 1833
CONECT 1833 1832 1834
CONECT 1834 1833 1835
CONECT 1835 1834 1836
CONECT 1836 1835 1837
CONECT 1837 1836 1838
CONECT 1838 1837 1839
CONECT 1839 1838 1840
CONECT 1840 1839 1841
CONECT 1841 1840 1842
CONECT 1842 1841 1843
CONECT 1843 1842 1844
CONECT 1844 1843 1845
CONECT 1845 1844 1846
CONECT 1846 1845 1847
CONECT 1847 1846 1848
CONECT 1848 1847 1849
CONECT 1849 1848 1850
CONECT 1850 1849 1851
CONECT 1851 1850 1852
CONECT 1852 1851 1853
CONECT 1853 1852 1854
CONECT 1854 1853 1855
CONECT 1855 1854 1856
CONECT 1856 1855 1857
CONECT 1857 1856 1858
CONECT 1858 1857 1859
CONECT 1859 1858 1860
CONECT 1860 1859 1861
CONECT 1861 1860 1862
CONECT 1862 1861 1863
CONECT 1863 1862 1864
CONECT 1864 1863 1865
CONECT 1865 1864 1866
CONECT 1866 1865 1867
CONECT 1867 1866 1868
CONECT 1868 1867 1869
CONECT 1869 1868 1870
CONECT 1870 1869 1871
CONECT 1871 1870 1872
CONECT 1872 1871 1873
CONECT 1873 1872 1874
CONECT 1874 1873 1875
CONECT 1875 1874 1876
CONECT 1876 1875 1877
CONECT 1877 1876 1878
CONECT 1878 1877 1879
CONECT 1879 1878 1880
CONECT 1880 1879 1881
CONECT 1881 1880 1882
CONECT 1882 1881 1883
CONECT 1883 1882 1884
CONECT 1884 1883 1885
CONECT 1885 1884 1886
CONECT 1886 1885 1887
CONECT 1887 1886 1888
CONECT 1888 1887 1889
CONECT 1889 1888 1890
CONECT 1890 1889 1891
CONECT 1891 1890 1892
CONECT 1892 1891 1893
CONECT 1893 1892 1894
CONECT 1894 1893 1895
CONECT 1895 1894 1896
CONECT 1896 1895 1897
CONECT 1897 1896 1898
CONECT 1898 1897 1899
CONECT 1899 1898 1900
CONECT 1900 1899 1901
CONECT 1901 1900 1902
CONECT 1902 1901 1903
CONECT 1903 1902 1904
CONECT 1904 1903 1905
CONECT 1905 1904 1906
CONECT 1906 1905 1907
CONECT 1907 1906 1908
CONECT 1908 1907 1909
CONECT 1909 1908 1910
CONECT 1910 1909 1911
CONECT 1911 1910 1912
CONECT 1912 1911 1913
CONECT 1913 1912 1914
CONECT 1914 1913 1915
CONECT 1915 1914 1916
CONECT 1916 1915 1917
CONECT 1917 1916 1918
CONECT 1918 1917 1919
CONECT 1919 1918 1920
CONECT 1920 1919 1921
CONECT 1921 1920 1922
CONECT 1922 1921 1923
CONECT 1923 1922 1924
CONECT 1924 1923 1925
CONECT 1925 1924 1926
CONECT 1926 1925 1927
CONECT 1927 1926 1928
CONECT 1928 1927 1929
CONECT 1929 1928 1930
CONECT 1930 1929 1931
CONECT 1931 1930 1932
CONECT 1932 1931 1933
CONECT 1933 1932 1934
CONECT 1934 1933 1935
CONECT 1935 1934 1936
CONECT 1936 1935 1937
CONECT 1937 1936 1938
CONECT 1938 1937 1939
CONECT 1939 1938 1940
CONECT 1940 1939 1941
CONECT 1941 1940 1942
CONECT 1942 1941 1943
CONECT 1943 1942 1944
CONECT 1944 1943 1945
CONECT 1945 1944 1946
CONECT 1946 1945 1947
CONECT 1947 1946 1948
CONECT 1948 1947 1949
CONECT 1949 1948 1950
CONECT 1950 1949 1951
CONECT 1951 1950 1952
CONECT 1952 1951 1953
CONECT 1953 1952 1954
CONECT 1954 1953 1955
CONECT 1955 1954 1956
CONECT 1956 1955 1957
CONECT 1957 1956 1958
CONECT 1958 1957 1959
CONECT 1959 1958 1960
CONECT 1960 1959 1961
CONECT 1961 1960 1962
CONECT 1962 1961 1963
CONECT 1963 1962 1964
CONECT 1964 1963 1965
CONECT 1965 1964 1966
CONECT 1966 1965 1967
CONECT 1967 1966 1968
CONECT 1968 1967 1969
CONECT 1969 1968 1970
CONECT 1970 1969 1971
CONECT 1971 1970 1972
CONECT 1972 1971 1973
CONECT 1973 1972 1974
CONECT 1974 1973 1975
CONECT 1975 1974 1976
CONECT 1976 1975 1977
CONECT 1977 1976 1978
CONECT 1978 1977 1979
CONECT 1979 1978 1980
CONECT 1980 1979 1981
CONECT 1981 1980 1982
CONECT 1982 1981 1983
CONECT 1983 1982 1984
CONECT 1984 1983 1985
CONECT 1985 1984 1986
CONECT 1986 1985 1987
CONECT 1987 1986 1988
CONECT 1988 1987 1989
CONECT 1989 1988 1990
CONECT 1990 1989 1991
CONECT 1991 1990 1992
CONECT 1992 1991 1993
CONECT 1993 1992 1994
CONECT 1994 1993 1995
CONECT 1995 1994 1996
CONECT 1996 1995 1997
CONECT 1997 1996 1998
CONECT 1998 1997 1999
CONECT 1999 1998 2000
CONECT 2000 1999 2001
CONECT 2001 2000 2002
CONECT 2002 2001 2003
CONECT 2003 2002 2004
CONECT 2004 2003 2005
CONECT 2005 2004 2006
CONECT 2006 2005 2007
CONECT 2007 2006 2008
CONECT 2008 2007 2009
CONECT 2009 2008 2010
CONECT 2010 2009 2011
CONECT 2011 2010 2012
CONECT 2012 2011 2013
CONECT 2013 2012 2014
CONECT 2014 2013 2015
CONECT 2015 2014 2016
CONECT 2016 2015 2017
CONECT 2017 2016 2018
CONECT 2018 2017 2019
CONECT 2019 2018 2020
CONECT 2020 2019 2021
CONECT 2021 2020 2022
CONECT 2022 2021 2023
CONECT 2023 2022 2024
CONECT 2024 2023 2025
CONECT 2025 2024 2026
CONECT 2026 2025 2027
CONECT 2027 2026 2028
CONECT 2028 2027 2029
CONECT 2029 2028 2030
CONECT 2030 2029 2031
CONECT 2031 2030 2032
CONECT 2032 2031 2033
CONECT 2033 2032 2034
CONECT 2034 2033 2035
CONECT 2035 2034 2036
CONECT 2036 2035 2037
CONECT 2037 2036 2038
CONECT 2038 2037 2039
CONECT 2039 2038 2040
CONECT 2040 2039 2041
CONECT 2041 2040 2042
CONECT 2042 2041 2043
CONECT 2043 2042 2044
CONECT 2044 2043 2045
CONECT 2045 2044 2046
CONECT 2046 2045 2047
CONECT 2047 2046 2048
CONECT 2048 2047 2049
CONECT 2049 2048 2050
CONECT 2050 2049 2051
CONECT 2051 2050 2052
CONECT 2052 2051 2053
CONECT 2053 2052 2054
CONECT 2054 2053 2055
CONECT 2055 2054 2056
CONECT 2056 2055 2057
CONECT 2057 2056 2058
CONECT 2058 2057 2059
CONECT 2059 2058 2060
CONECT 2060 2059 2061
CONECT 2061 2060 2062
CONECT 2062 2061 2063
CONECT 2063 2062 2064
CONECT 2064 2063 2065
CONECT 2065 2064 2066
CONECT 2066 2065 2067
CONECT 2067 2066 2068
CONECT 2068 2067 2069
CONECT 2069 2068 2070
CONECT 2070 2069 2071
CONECT 2071 2070 2072
CONECT 2072 2071 2073
CONECT 2073 2072 2074
CONECT 2074 2073 2075
CONECT 2075 2074 2076
CONECT 2076 2075 2077
CONECT 2077 2076 2078
CONECT 2078 2077 2079
CONECT 2079 2078 2080
CONECT 2080 2079 2081
CONECT 2081 2080 2082
CONECT 2082 2081 2083
CONECT 2083 2082 2084
CONECT 2084 2083 2085
CONECT 2085 2084 2086
CONECT 2086 2085 2087
CONECT 2087 2086 2088
CONECT 2088 2087 2089
CONECT 2089 2088 2090
CONECT 2090 2089 2091
CONECT 2091 2090 2092
CONECT 2092 2091 2093
CONECT 2093 2092 2094
CONECT 2094 2093 2095
CONECT 2095 2094 2096
CONECT 2096 2095 2097
CONECT 2097 2096 2098
CONECT 2098 2097 2099
CONECT 2099 2098 2100
CONECT 2100 2099 2101
CONECT 2101 2100 2102
CONECT 2102 2101 2103
CONECT 2103 2102 2104
CONECT 2104 2103 2105
CONECT 2105 2104 2106
CONECT 2106 2105 2107
CONECT 2107 2106 2108
CONECT 2108 2107 2109
CONECT 2109 2108 2110
CONECT 2110 2109 2111
CONECT 2111 2110 2112
CONECT 2112 2111 2113
CONECT 2113 2112 2114
CONECT 2114 2113 2115
CONECT 2115 2114 2116
CONECT 2116 2115 2117
CONECT 2117 2116 2118
CONECT 2118 2117 2119
CONECT 2119 2118 2120
CONECT 2120 2119 2121
CONECT 2121 2120 2122
CONECT 2122 2121 2123
CONECT 2123 2122 2124
CONECT 2124 2123 2125
CONECT 2125 2124 2126
CONECT 2126 2125 2127
CONECT 2127 2126 2128
CONECT 2128 2127 2129
CONECT 2129 2128 2130
CONECT 2130 2129 2131
CONECT 2131 2130 2132
CONECT 2132 2131 2133
CONECT 2133 2132 2134
CONECT 2134 2133 2135
CONECT 2135 2134 2136
CONECT 2136 2135 2137
CONECT 2137 2136 2138
CONECT 2138 2137 2139
CONECT 2139 2138 2140
CONECT 2140 2139 2141
CONECT 2141 2140 2142
CONECT 2142 2141 2143
CONECT 2143 2142 2144
CONECT 2144 2143 2145
CONECT 2145 2144 2146
CONECT 2146 2145 2147
CONECT 2147 2146 2148
CONECT 2148 2147 2149
CONECT 2149 2148 2150
CONECT 2150 2149 2151
CONECT 2151 2150 2152
CONECT 2152 2151 2153
CONECT 2153 2152 2154
CONECT 2154 2153 2155
CONECT 2155 2154 2156
CONECT 2156 2155 2157
CONECT 2157 2156 2158
CONECT 2158 2157 2159
CONECT 2159 2158 2160
CONECT 2160 2159 2161
CONECT 2161 2160 2162
CONECT 2162 2161 2163
CONECT 2163 2162 2164
CONECT 2164 2163 2165
CONECT 2165 2164 2166
CONECT 2166 2165 2167
CONECT 2167 2166 2168
CONECT 2168 2167 2169
CONECT 2169 2168 2170
CONECT 2170 2169 2171
CONECT 2171 2170 2172
CONECT 2172 2171 2173
CONECT 2173 2172 2174
CONECT 2174 2173 2175
CONECT 2175 2174 2176
CONECT 2176 2175 2177
CONECT 2177 2176 2178
CONECT 2178 2177 2179
CONECT 2179 2178 2180
CONECT 2180 2179 2181
CONECT 2181 2180 2182
CONECT 2182 2181 2183
CONECT 2183 2182 2184
CONECT 2184 2183 2185
CONECT 2185 2184 2186
CONECT 2186 2185 2187
CONECT 2187 2186 2188
CONECT 2188 2187 2189
CONECT 2189 2188 2190
CONECT 2190 2189 2191
CONECT 2191 2190 2192
CONECT 2192 2191 2193
CONECT 2193 2192 2194
CONECT 2194 2193 2195
CONECT 2195 2194 2196
CONECT 2196 2195 2197
CONECT 2197 2196 2198
CONECT 2198 2197 2199
CONECT 2199 2198 2200
CONECT 2200 2199 2201
CONECT 2201 2200 2202
CONECT 2202 2201 2203
CONECT 2203 2202 2204
CONECT 2204 2203 2205
CONECT 2205 2204 2206
CONECT 2206 2205 2207
CONECT 2207 2206 2208
CONECT 2208 2207 2209
CONECT 2209 2208 2210
CONECT 2210 2209 2211
CONECT 2211 2210 2212
CONECT 2212 2211 2213
CONECT 2213 2212 2214
CONECT 2214 2213 2215
CONECT 2215 2214 2216
CONECT 2216 2215 2217
CONECT 2217 2216 2218
CONECT 2218 2217 2219
CONECT 2219 2218 2220
CONECT 2220 2219 2221
CONECT 2221 2220 2222
CONECT 2222 2221 2223
CONECT 2223 2222 2224
CONECT 2224 2223 2225
CONECT 2225 2224 2226
CONECT 2226 2225 2227
CONECT 2227 2226 2228
CONECT 2228 2227 2229
CONECT 2229 2228 2230
CONECT 2230 2229 2231
CONECT 2231 2230 2232
CONECT 2232 2231 2233
CONECT 2233 2232 2234
CONECT 2234 2233 2235
CONECT 2235 2234 2236
CONECT 2236 2235 2237
CONECT 2237 2236 2238
CONECT 2238 2237 2239
CONECT 2239 2238 2240
CONECT 2240 2239 2241
CONECT 2241 2240 2242
CONECT 2242 2241 2243
CONECT 2243 2242 2244
CONECT 2244 2243 2245
CONECT 2245 2244 2246
CONECT 2246 2245 2247
CONECT 2247 2246 2248
CONECT 2248 2247 2249
CONECT 2249 2248 2250
CONECT 2250 2249 2251
CONECT 2251 2250 2252
CONECT 2252 2251 2253
CONECT 2253 2252 2254
CONECT 2254 2253 2255
CONECT 2255 2254 2256
CONECT 2256 2255 2257
CONECT 2257 2256 2258
CONECT 2258 2257 2259
CONECT 2259 2258 2260
CONECT 2260 2259 2261
CONECT 2261 2260 2262
CONECT 2262 2261 2263
CONECT 2263 2262 2264
CONECT 2264 2263 2265
CONECT 2265 2264 2266
CONECT 2266 2265 2267
CONECT 2267 2266 2268
CONECT 2268 2267 2269
CONECT 2269 2268 2270
CONECT 2270 2269 2271
CONECT 2271 2270 2272
CONECT 2272 2271 2273
CONECT 2273 2272 2274
CONECT 2274 2273 2275
CONECT 2275 2274 2276
CONECT 2276 2275 2277
CONECT 2277 2276 2278
CONECT 2278 2277 2279
CONECT 2279 2278 2280
CONECT 2280 2279 2281
CONECT 2281 2280 2282
CONECT 2282 2281 2283
CONECT 2283 2282 2284
CONECT 2284 2283 2285
CONECT 2285 2284 2286
CONECT 2286 2285 2287
CONECT 2287 2286 2288
CONECT 2288 2287 2289
CONECT 2289 2288 2290
CONECT 2290 2289 2291
CONECT 2291 2290 2292
CONECT 2292 2291 2293
CONECT 2293 2292 2294
CONECT 2294 2293 2295
CONECT 2295 2294 2296
CONECT 2296 2295 2297
CONECT 2297 2296 2298
CONECT 2298 2297 2299
CONECT 2299 2298 2300
CONECT 2300 2299 2301
CONECT 2301 2300 2302
CONECT 2302 2301 2303
CONECT 2303 2302 2304
CONECT 2304 2303 2305
CONECT 2305 2304 2306
CONECT 2306 2305 2307
CONECT 2307 2306 2308
CONECT 2308 2307 2309
CONECT 2309 2308 2310
CONECT 2310 2309 2311
CONECT 2311 2310 2312
CONECT 2312 2311 2313
CONECT 2313 2312 2314
CONECT 2314 2313 2315
CONECT 2315 2314 2316
CONECT 2316 2315 2317
CONECT 2317 2316 2318
CONECT 2318 2317 2319
CONECT 2319 2318 2320
CONECT 2320 2319 2321
CONECT 2321 2320 2322
CONECT 2322 2321 2323
CONECT 2323 2322 2324
CONECT 2324 2323 2325
CONECT 2325 2324 2326
CONECT 2326 2325 2327
CONECT 2327 2326 2328
CONECT 2328 2327 2329
CONECT 2329 2328 2330
CONECT 2330 2329 2331
CONECT 2331 2330 2332
CONECT 2332 2331 2333
CONECT 2333 2332 2334
CONECT 2334 2333 2335
CONECT 2335 2334 2336
CONECT 2336 2335 2337
CONECT 2337 2336 2338
CONECT 2338 2337 2339
CONECT 2339 2338 2340
CONECT 2340 2339 2341
CONECT 2341 2340 2342
CONECT 2342 2341 2343
CONECT 2343 2342 2344
CONECT 2344 2343 2345
CONECT 2345 2344 2346
CONECT 2346 2345 2347
CONECT 2347 2346 2348
CONECT 2348 2347 2349
CONECT 2349 2348 2350
CONECT 2350 2349 2351
CONECT 2351 2350 2352
CONECT 2352 2351 2353
CONECT 2353 2352 2354
CONECT 2354 2353 2355
CONECT 2355 2354 2356
CONECT 2356 2355 2357
CONECT 2357 2356 2358
CONECT 2358 2357 2359
CONECT 2359 2358 2360
CONECT 2360 2359 2361
CONECT 2361 2360 2362
CONECT 2362 2361 2363
CONECT 2363 2362 2364
CONECT 2364 2363 2365
CONECT 2365 2364 2366
CONECT 2366 2365 2367
CONECT 2367 2366 2368
CONECT 2368 2367 2369
CONECT 2369 2368 2370
CONECT 2370 2369 2371
CONECT 2371 2370 2372
CONECT 2372 2371 2373
CONECT 2373 2372 2374
CONECT 2374 2373 2375
CONECT 2375 2374 2376
CONECT 2376 2375 2377
CONECT 2377 2376 2378
CONECT 2378 2377 2379
CONECT 2379 2378 2380
CONECT 2380 2379 2381
CONECT 2381 2380 2382
CONECT 2382 2381 2383
CONECT 2383 2382 2384
CONECT 2384 2383 2385
CONECT 2385 2384 2386
CONECT 2386 2385 2387
CONECT 2387 2386 2388
CONECT 2388 2387 2389
CONECT 2389 2388 2390
CONECT 2390 2389 2391
CONECT 2391 2390 2392
CONECT 2392 2391 2393
CONECT 2393 2392 2394
CONECT 2394 2393 2395
CONECT 2395 2394 2396
CONECT 2396 2395 2397
CONECT 2397 2396 2398
CONECT 2398 2397 2399
CONECT 2399 2398 2400
CONECT 2400 2399 2401
CONECT 2401 2400 2402
CONECT 2402 2401 2403
CONECT 2403 2402 2404
CONECT 2404 2403 2405
CONECT 2405 2404 2406
CONECT 2406 2405 2407
CONECT 2407 2406 2408
CONECT 2408 2407 2409
CONECT 2409 2408 2410
CONECT 2410 2409 2411
CONECT 2411 2410 2412
CONECT 2412 2411 2413
CONECT 2413 2412 2414
CONECT 2414 2413 2415
CONECT 2415 2414 2416
CONECT 2416 2415 2417
CONECT 2417 2416 2418
CONECT 2418 2417 2419
CONECT 2419 2418 2420
CONECT 2420 2419 2421
CONECT 2421 2420 2422
CONECT 2422 2421 2423
CONECT 2423 2422 2424
CONECT 2424 2423 2425
CONECT 2425 2424 2426
CONECT 2426 2425 2427
CONECT 2427 2426 2428
CONECT 2428 2427 2429
CONECT 2429 2428 2430
CONECT 2430 2429 2431
CONECT 2431 2430 2432
CONECT 2432 2431 2433
CONECT 2433 2432 2434
CONECT 2434 2433 2435
CONECT 2435 2434 2436
CONECT 2436 2435 2437
CONECT 2437 2436 2438
CONECT 2438 2437 2439
CONECT 2439 2438 2440
CONECT 2440 2439 2441
CONECT 2441 2440 2442
CONECT 2442 2441 2443
CONECT 2443 2442 2444
CONECT 2444 2443 2445
CONECT 2445 2444 2446
CONECT 2446 2445 2447
CONECT 2447 2446 2448
CONECT 2448 2447 2449
CONECT 2449 2448 2450
CONECT 2450 2449 2451
CONECT 2451 2450 2452
CONECT 2452 2451 2453
CONECT 2453 2452 2454
CONECT 2454 2453 2455
CONECT 2455 2454 2456
CONECT 2456 2455 2457
CONECT 2457 2456 2458
CONECT 2458 2457 2459
CONECT 2459 2458 2460
CONECT 2460 2459 2461
CONECT 2461 2460 2462
CONECT 2462 2461 2463
CONECT 2463 2462 2464
CONECT 2464 2463 2465
CONECT 2465 2464 2466
CONECT 2466 2465 2467
CONECT 2467 2466 2468
CONECT 2468 2467 2469
CONECT 2469 2468 2470
CONECT 2470 2469 2471
CONECT 2471 2470 2472
CONECT 2472 2471 2473
CONECT 2473 2472 2474
CONECT 2474 2473 2475
CONECT 2475 2474 2476
CONECT 2476 2475 2477
CONECT 2477 2476 2478
CONECT 2478 2477 2479
CONECT 2479 2478 2480
CONECT 2480 2479 2481
CONECT 2481 2480 2482
CONECT 2482 2481 2483
CONECT 2483 2482 2484
CONECT 2484 2483 2485
CONECT 2485 2484 2486
CONECT 2486 2485 2487
CONECT 2487 2486 2488
CONECT 2488 2487 2489
CONECT 2489 2488 2490
CONECT 2490 2489 2491
CONECT 2491 2490 2492
CONECT 2492 2491 2493
CONECT 2493 2492 2494
CONECT 2494 2493 2495
CONECT 2495 2494 2496
CONECT 2496 2495 2497
CONECT 2497 2496 2498
CONECT 2498 2497 2499
CONECT 2499 2498 2500
CONECT 2500 2499 2501
CONECT 2501 2500 2502
CONECT 2502 2501 2503
CONECT 2503 2502 2504
CONECT 2504 2503 2505
CONECT 2505 2504 2506
CONECT 2506 2505 2507
CONECT 2507 2506 2508
CONECT 2508 2507 2509
CONECT 2509 2508 2510
CONECT 2510 2509 2511
CONECT 2511 2510 2512
CONECT 2512 2511 2513
CONECT 2513 2512 2514
CONECT 2514 2513 2515
CONECT 2515 2514 2516
CONECT 2516 2515 2517
CONECT 2517 2516 2518
CONECT 2518 2517 2519
CONECT 2519 2518 2520
CONECT 2520 2519 2521
CONECT 2521 2520 2522
CONECT 2522 2521 2523
CONECT 2523 2522 2524
CONECT 2524 2523 2525
CONECT 2525 2524 2526
CONECT 2526 2525 2527
CONECT 2527 2526 2528
CONECT 2528 2527 2529
CONECT 2529 2528 2530
CONECT 2530 2529 2531
CONECT 2531 2530 2532
CONECT 2532 2531 2533
CONECT 2533 2532 2534
CONECT 2534 2533 2535
CONECT 2535 2534 2536
CONECT 2536 2535 2537
CONECT 2537 2536 2538
CONECT 2538 2537 2539
CONECT 2539 2538 2540
CONECT 2540 2539 2541
CONECT 2541 2540 2542
CONECT 2542 2541 2543
CONECT 2543 2542 2544
CONECT 2544 2543 2545
CONECT 2545 2544 2546
CONECT 2546 2545 2547
CONECT 2547 2546 2548
CONECT 2548 2547 2549
CONECT 2549 2548 2550
CONECT 2550 2549 2551
CONECT 2551 2550 2552
CONECT 2552 2551 2553
CONECT 2553 2552 2554
CONECT 2554 2553 2555
CONECT 2555 2554 2556
CONECT 2556 2555 2557
CONECT 2557 2556 2558
CONECT 2558 2557 2559
CONECT 2559 2558 2560
CONECT 2560 2559 2561
CONECT 2561 2560 2562
CONECT 2562 2561 2563
CONECT 2563 2562 2564
CONECT 2564 2563 2565
CONECT 2565 2564 2566
CONECT 2566 2565 2567
CONECT 2567 2566 2568
CONECT 2568 2567 2569
CONECT 2569 2568 2570
CONECT 2570 2569 2571
CONECT 2571 2570 2572
CONECT 2572 2571 2573
CONECT 2573 2572 2574
CONECT 2574 2573 2575
CONECT 2575 2574 2576
CONECT 2576 2575 2577
CONECT 2577 2576 2578
CONECT 2578 2577 2579
CONECT 2579 2578 2580
CONECT 2580 2579 2581
CONECT 2581 2580 2582
CONECT 2582 2581 2583
CONECT 2583 2582 2584
CONECT 2584 2583 2585
CONECT 2585 2584 2586
CONECT 2586 2585 2587
CONECT 2587 2586 2588
CONECT 2588 2587 2589
CONECT 2589 2588 2590
CONECT 2590 2589 2591
CONECT 2591 2590 2592
CONECT 2592 2591 2593
CONECT 2593 2592 2594
CONECT 2594 2593 2595
CONECT 2595 2594 2596
CONECT 2596 2595 2597
CONECT 2597 2596 2598
CONECT 2598 2597 2599
CONECT 2599 2598 2600
CONECT 2600 2599 2601
CONECT 2601 2600 2602
CONECT 2602 2601 2603
CONECT 2603 2602 2604
CONECT 2604 2603 2605
CONECT 2605 2604 2606
CONECT 2606 2605 2607
CONECT 2607 2606 2608
CONECT 2608 2607 2609
CONECT 2609 2608 2610
CONECT 2610 2609 2611
CONECT 2611 2610 2612
CONECT 2612 2611 2613
CONECT 2613 2612 2614
CONECT 2614 2613 2615
CONECT 2615 2614 2616
CONECT 2616 2615 2617
CONECT 2617 2616 2618
CONECT 2618 2617 2619
CONECT 2619 2618 2620
CONECT 2620 2619 2621
CONECT 2621 2620 2622
CONECT 2622 2621 2623
CONECT 2623 2622 2624
CONECT 2624 2623 2625
CONECT 2625 2624 2626
CONECT 2626 2625 2627
CONECT 2627 2626 2628
CONECT 2628 2627 2629
CONECT 2629 2628 2630
CONECT 2630 2629 2631
CONECT 2631 2630 2632
CONECT 2632 2631 2633
CONECT 2633 2632 2634
CONECT 2634 2633 2635
CONECT 2635 2634 2636
CONECT 2636 2635 2637
CONECT 2637 2636 2638
CONECT 2638 2637 2639
CONECT 2639 2638 2640
CONECT 2640 2639 2641
CONECT 2641 2640 2642
CONECT 2642 2641 2643
CONECT 2643 2642 2644
CONECT 2644 2643 2645
CONECT 2645 2644 2646
CONECT 2646 2645 2647
CONECT 2647 2646 2648
CONECT 2648 2647 2649
CONECT 2649 2648 2650
CONECT 2650 2649 2651
CONECT 2651 2650 2652
CONECT 2652 2651 2653
CONECT 2653 2652 2654
CONECT 2654 2653 2655
CONECT 2655 2654 2656
CONECT 2656 2655 2657
CONECT 2657 2656 2658
CONECT 2658 2657 2659
CONECT 2659 2658 2660
CONECT 2660 2659 2661
CONECT 2661 2660 2662
CONECT 2662 2661 2663
CONECT 2663 2662 2664
CONECT 2664 2663 2665
CONECT 2665 2664 2666
CONECT 2666 2665 2667
CONECT 2667 2666 2668
CONECT 2668 2667 2669
CONECT 2669 2668 2670
CONECT 2670 2669 2671
CONECT 2671 2670 2672
CONECT 2672 2671 2673
CONECT 2673 2672 2674
CONECT 2674 2673 2675
CONECT 2675 2674 2676
CONECT 2676 2675 2677
CONECT 2677 2676 2678
CONECT 2678 2677 2679
CONECT 2679 2678 2680
CONECT 2680 2679 2681
CONECT 2681 2680 2682
CONECT 2682 2681 2683
CONECT 2683 2682 2684
CONECT 2684 2683 2685
CONECT 2685 2684 2686
CONECT 2686 2685 2687
CONECT 2687 2686 2688
CONECT 2688 2687 2689
CONECT 2689 2688 2690
CONECT 2690 2689 2691
CONECT 2691 2690 2692
CONECT 2692 2691 2693
CONECT 2693 2692 2694
CONECT 2694 2693 2695
CONECT 2695 2694 2696
CONECT 2696 2695 2697
CONECT 2697 2696 2698
CONECT 2698 2697 2699
CONECT 2699 2698 2700
CONECT 2700 2699 2701
CONECT 2701 2700 2702
CONECT 2702 2701 2703
CONECT 2703 2702 2704
CONECT 2704 2703 2705
CONECT 2705 2704 2706
CONECT 2706 2705 2707
CONECT 2707 2706 2708
CONECT 2708 2707 2709
CONECT 2709 2708 2710
CONECT 2710 2709 2711
CONECT 2711 2710 2712
CONECT 2712 2711 2713
CONECT 2713 2712 2714
CONECT 2714 2713 2715
CONECT 2715 2714 2716
CONECT 2716 2715 2717
CONECT 2717 2716 2718
CONECT 2718 2717 2719
CONECT 2719 2718 2720
CONECT 2720 2719 2721
CONECT 2721 2720 2722
CONECT 2722 2721 2723
CONECT 2723 2722 2724
CONECT 2724 2723 2725
CONECT 2725 2724 2726
CONECT 2726 2725 2727
CONECT 2727 2726 2728
CONECT 2728 2727 2729
CONECT 2729 2728 2730
CONECT 2730 2729 2731
CONECT 2731 2730 2732
CONECT 2732 2731 2733
CONECT 2733 2732 2734
CONECT 2734 2733 2735
CONECT 2735 2734 2736
CONECT 2736 2735 2737
CONECT 2737 2736 2738
CONECT 2738 2737 2739
CONECT 2739 2738 2740
CONECT 2740 2739 2741
CONECT 2741 2740 2742
CONECT 2742 2741 2743
CONECT 2743 2742 2744
CONECT 2744 2743 2745
CONECT 2745 2744 2746
CONECT 2746 2745 2747
CONECT 2747 2746 2748
CONECT 2748 2747 2749
CONECT 2749 2748 2750
CONECT 2750 2749 2751
CONECT 2751 2750 2752
CONECT 2752 2751 2753
CONECT 2753 2752 2754
CONECT 2754 2753 2755
CONECT 2755 2754 2756
CONECT 2756 2755 2757
CONECT 2757 2756 2758
CONECT 2758 2757 2759
CONECT 2759 2758 2760
CONECT 2760 2759 2761
CONECT 2761 2760 2762
CONECT 2762 2761 2763
CONECT 2763 2762 2764
CONECT 2764 2763 2765
CONECT 2765 2764 2766
CONECT 2766 2765 2767
CONECT 2767 2766 2768
CONECT 2768 2767 2769
CONECT 2769 2768 2770
CONECT 2770 2769 2771
CONECT 2771 2770 2772
CONECT 2772 2771 2773
CONECT 2773 2772 2774
CONECT 2774 2773 2775
CONECT 2775 2774 2776
CONECT 2776 2775 2777
CONECT 2777 2776 2778
CONECT 2778 2777 2779
CONECT 2779 2778 2780
CONECT 2780 2779 2781
CONECT 2781 2780 2782
CONECT 2782 2781 2783
CONECT 2783 2782 2784
CONECT 2784 2783 2785
CONECT 2785 2784 2786
CONECT 2786 2785 2787
CONECT 2787 2786 2788
CONECT 2788 2787 2789
CONECT 2789 2788 2790
CONECT 2790 2789 2791
CONECT 2791 2790 2792
CONECT 2792 2791 2793
CONECT 2793 2792 2794
CONECT 2794 2793 2795
CONECT 2795 2794 2796
CONECT 2796 2795 2797
CONECT 2797 2796 2798
CONECT 2798 2797 2799
CONECT 2799 2798 2800
CONECT 2800 2799 2801
CONECT 2801 2800 2802
CONECT 2802 2801 2803
CONECT 2803 2802 2804
CONECT 2804 2803 2805
CONECT 2805 2804 2806
CONECT 2806 2805 2807
CONECT 2807 2806 2808
CONECT 2808 2807 2809
CONECT 2809 2808 2810
CONECT 2810 2809 2811
CONECT 2811 2810 2812
CONECT 2812 2811 2813
CONECT 2813 2812 2814
CONECT 2814 2813 2815
CONECT 2815 2814 2816
CONECT 2816 2815 2817
CONECT 2817 2816 2818
CONECT 2818 2817 2819
CONECT 2819 2818 2820
CONECT 2820 2819 2821
CONECT 2821 2820 2822
CONECT 2822 2821 2823
CONECT 2823 2822 2824
CONECT 2824 2823 2825
CONECT 2825 2824 2826
CONECT 2826 2825 2827
CONECT 2827 2826 2828
CONECT 2828 2827 2829
CONECT 2829 2828 2830
CONECT 2830 2829 2831
CONECT 2831 2830 2832
CONECT 2832 2831 2833
CONECT 2833 2832 2834
CONECT 2834 2833 2835
CONECT 2835 2834 2836
CONECT 2836 2835 2837
CONECT 2837 2836 2838
CONECT 2838 2837 2839
CONECT 2839 2838 2840
CONECT 2840 2839 2841
CONECT 2841 2840 2842
CONECT 2842 2841 2843
CONECT 2843 2842 2844
CONECT 2844 2843 2845
CONECT 2845 2844 2846
CONECT 2846 2845 2847
CONECT 2847 2846 2848
CONECT 2848 2847 2849
CONECT 2849 2848 2850
CONECT 2850 2849 2851
CONECT 2851 2850 2852
CONECT 2852 2851 2853
CONECT 2853 2852 2854
CONECT 2854 2853 2855
CONECT 2855 2854 2856
CONECT 2856 2855 2857
CONECT 2857 2856 2858
CONECT 2858 2857 2859
CONECT 2859 2858 2860
CONECT 2860 2859 2861
CONECT 2861 2860 2862
CONECT 2862 2861 2863
CONECT 2863 2862 2864
CONECT 2864 2863 2865
CONECT 2865 2864 2866
CONECT 2866 2865 2867
CONECT 2867 2866 2868
CONECT 2868 2867 2869
CONECT 2869 2868 2870
CONECT 2870 2869 2871
CONECT 2871 2870 2872
CONECT 2872 2871 2873
CONECT 2873 2872 2874
CONECT 2874 2873 2875
CONECT 2875 2874 2876
CONECT 2876 2875 2877
CONECT 2877 2876 2878
CONECT 2878 2877 2879
CONECT 2879 2878 2880
CONECT 2880 2879 2881
CONECT 2881 2880 2882
CONECT 2882 2881 2883
CONECT 2883 2882 2884
CONECT 2884 2883 2885
CONECT 2885 2884 2886
CONECT 2886 2885 2887
CONECT 2887 2886 2888
CONECT 2888 2887 2889
CONECT 2889 2888 2890
CONECT 2890 2889 2891
CONECT 2891 2890 2892
CONECT 2892 2891 2893
CONECT 2893 2892 2894
CONECT 2894 2893 2895
CONECT 2895 2894 2896
CONECT 2896 2895 2897
CONECT 2897 2896 2898
CONECT 2898 2897 2899
CONECT 2899 2898 2900
CONECT 2900 2899 2901
CONECT 2901 2900 2902
CONECT 2902 2901 2903
CONECT 2903 2902 2904
CONECT 2904 2903 2905
CONECT 2905 2904 2906
CONECT 2906 2905 2907
CONECT 2907 2906 2908
CONECT 2908 2907 2909
CONECT 2909 2908 2910
CONECT 2910 2909 2911
CONECT 2911 2910 2912
CONECT 2912 2911 2913
CONECT 2913 2912 2914
CONECT 2914 2913 2915
CONECT 2915 2914 2916
CONECT 2916 2915 2917
CONECT 2917 2916 2918
CONECT 2918 2917 2919
CONECT 2919 2918 2920
CONECT 2920 2919 2921
CONECT 2921 2920 2922
CONECT 2922 2921 2923
CONECT 2923 2922 2924
CONECT 2924 2923 2925
CONECT 2925 2924 2926
CONECT 2926 2925 2927
CONECT 2927 2926 2928
CONECT 2928 2927 2929
CONECT 2929 2928 2930
CONECT 2930 2929 2931
CONECT 2931 2930 2932
CONECT 2932 2931 2933
CONECT 2933 2932 2934
CONECT 2934 2933 2935
CONECT 2935 2934 2936
CONECT 2936 2935 2937
CONECT 2937 2936 2938
CONECT 2938 2937 2939
CONECT 2939 2938 2940
CONECT 2940 2939 2941
CONECT 2941 2940 2942
CONECT 2942 2941 2943
CONECT 2943 2942 2944
CONECT 2944 2943 2945
CONECT 2945 2944 2946
CONECT 2946 2945 2947
CONECT 2947 2946 2948
CONECT 2948 2947 2949
CONECT 2949 2948 2950
CONECT 2950 2949 2951
CONECT 2951 2950 2952
CONECT 2952 2951 2953
CONECT 2953 2952 2954
CONECT 2954 2953 2955
CONECT 2955 2954 2956
CONECT 2956 2955 2957
CONECT 2957 2956 2958
CONECT 2958 2957 2959
CONECT 2959 2958 2960
CONECT 2960 2959 2961
CONECT 2961 2960 2962
CONECT 2962 2961 2963
CONECT 2963 2962 2964
CONECT 2964 2963 2965
CONECT 2965 2964 2966
CONECT 2966 2965 2967
CONECT 2967 2966 2968
CONECT 2968 2967 2969
CONECT 2969 2968 2970
CONECT 2970 2969 2971
CONECT 2971 2970 2972
CONECT 2972 2971 2973
CONECT 2973 2972 2974
CONECT 2974 2973 2975
CONECT 2975 2974 2976
CONECT 2976 2975 2977
CONECT 2977 2976 2978
CONECT 2978 2977 2979
CONECT 2979 2978 2980
CONECT 2980 2979 2981
CONECT 2981 2980 2982
CONECT 2982 2981 2983
CONECT 2983 2982 2984
CONECT 2984 2983 2985
CONECT 2985 2984 2986
CONECT 2986 2985 2987
CONECT 2987 2986 2988
CONECT 2988 2987 2989
CONECT 2989 2988 2990
CONECT 2990 2989 2991
CONECT 2991 2990 2992
CONECT 2992 2991 2993
CONECT 2993 2992 2994
CONECT 2994 2993 2995
CONECT 2995 2994 2996
CONECT 2996 2995 2997
CONECT 2997 2996 2998
CONECT 2998 2997 2999
CONECT 2999 2998 3000
CONECT 3000 2999 3001
CONECT 3001 3000 3002
CONECT 3002 3001 3003
CONECT 3003 3002 3004
CONECT 3004 3003 3005
CONECT 3005 3004 3006
CONECT 3006 3005 3007
CONECT 3007 3006 3008
CONECT 3008 3007 3009
CONECT 3009 3008 3010
CONECT 3010 3009 3011
CONECT 3011 3010 3012
CONECT 3012 3011 3013
CONECT 3013 3012 3014
CONECT 3014 3013 3015
CONECT 3015 3014 3016
CONECT 3016 3015 3017
CONECT 3017 3016 3018
CONECT 3018 3017 3019
CONECT 3019 3018 3020
CONECT 3020 3019 3021
CONECT 3021 3020 3022
CONECT 3022 3021 3023
CONECT 3023 3022 3024
CONECT 3024 3023 3025
CONECT 3025 3024 3026
CONECT 3026 3025 3027
CONECT 3027 3026 3028
CONECT 3028 3027 3029
CONECT 3029 3028 3030
CONECT 3030 3029 3031
CONECT 3031 3030 3032
CONECT 3032 3031 3033
CONECT 3033 3032 3034
CONECT 3034 3033 3035
CONECT 3035 3034 3036
CONECT 3036 3035 3037
CONECT 3037 3036 3038
CONECT 3038 3037 3039
CONECT 3039 3038 3040
CONECT 3040 3039 3041
CONECT 3041 3040 3042
CONECT 3042 3041 3043
CONECT 3043 3042 3044
CONECT 3044 3043 3045
CONECT 3045 3044 3046
CONECT 3046 3045 3047
CONECT 3047 3046 3048
CONECT 3048 3047 3049
CONECT 3049 3048 3050
CONECT 3050 3049 3051
CONECT 3051 3050 3052
CONECT 3052 3051 3053
CONECT 3053 3052 3054
CONECT 3054 3053 3055
CONECT 3055 3054 3056
CONECT 3056 3055 3057
CONECT 3057 3056 3058
CONECT 3058 3057 3059
CONECT 3059 3058 3060
CONECT 3060 3059 3061
CONECT 3061 3060 3062
CONECT 3062 3061 3063
CONECT 3063 3062 3064
CONECT 3064 3063 3065
CONECT 3065 3064 3066
CONECT 3066 3065 3067
CONECT 3067 3066 3068
CONECT 3068 3067 3069
CONECT 3069 3068 3070
CONECT 3070 3069 3071
CONECT 3071 3070 3072
CONECT 3072 3071 3073
CONECT 3073 3072 3074
CONECT 3074 3073 3075
CONECT 3075 3074 3076
CONECT 3076 3075 3077
CONECT 3077 3076 3078
CONECT 3078 3077 3079
CONECT 3079 3078 3080
CONECT 3080 3079 3081
CONECT 3081 3080 3082
CONECT 3082 3081 3083
CONECT 3083 3082 3084
CONECT 3084 3083 3085
CONECT 3085 3084 3086
CONECT 3086 3085 3087
CONECT 3087 3086 3088
CONECT 3088 3087 3089
CONECT 3089 3088 3090
CONECT 3090 3089 3091
CONECT 3091 3090 3092
CONECT 3092 3091 3093
CONECT 3093 3092 3094
CONECT 3094 3093 3095
CONECT 3095 3094 3096
CONECT 3096 3095 3097
CONECT 3097 3096 3098
CONECT 3098 3097 3099
CONECT 3099 3098 3100
CONECT 3100 3099 3101
CONECT 3101 3100 3102
CONECT 3102 3101 3103
CONECT 3103 3102 3104
CONECT 3104 3103 3105
CONECT 3105 3104 3106
CONECT 3106 3105 3107
CONECT 3107 3106 3108
CONECT 3108 3107 3109
CONECT 3109 3108 3110
CONECT 3110 3109 3111
CONECT 3111 3110 3112
CONECT 3112 3111 3113
CONECT 3113 3112 3114
CONECT 3114 3113 3115
CONECT 3115 3114 3116
CONECT 3116 3115 3117
CONECT 3117 3116 3118
CONECT 3118 3117 3119
CONECT 3119 3118 3120
CONECT 3120 3119 3121
CONECT 3121 3120 3122
CONECT 3122 3121 3123
CONECT 3123 3122 3124
CONECT 3124 3123 3125
CONECT 3125 3124 3126
CONECT 3126 3125 3127
CONECT 3127 3126 3128
CONECT 3128 3127 3129
CONECT 3129 3128 3130
CONECT 3130 3129 3131
CONECT 3131 3130 3132
CONECT 3132 3131 3133
CONECT 3133 3132 3134
CONECT 3134 3133 3135
CONECT 3135 3134 3136
CONECT 3136 3135 3137
CONECT 3137 3136 3138
CONECT 3138 3137 3139
CONECT 3139 3138 3140
CONECT 3140 3139 3141
CONECT 3141 3140 3142
CONECT 3142 3141 3143
CONECT 3143 3142 3144
CONECT 3144 3143 3145
CONECT 3145 3144 3146
CONECT 3146 3145 3147
CONECT 3147 3146 3148
CONECT 3148 3147 3149
CONECT 3149 3148 3150
CONECT 3150 3149 3151
CONECT 3151 3150 3152
CONECT 3152 3151 3153
CONECT 3153 3152 3154
CONECT 3154 3153 3155
CONECT 3155 3154 3156
CONECT 3156 3155 3157
CONECT 3157 3156 3158
CONECT 3158 3157 3159
CONECT 3159 3158 3160
CONECT 3160 3159 3161
CONECT 3161 3160 3162
CONECT 3162 3161 3163
CONECT 3163 3162 3164
CONECT 3164 3163 3165
CONECT 3165 3164 3166
CONECT 3166 3165 3167
CONECT 3167 3166 3168
CONECT 3168 3167 3169
CONECT 3169 3168 3170
CONECT 3170 3169 3171
CONECT 3171 3170 3172
CONECT 3172 3171 3173
CONECT 3173 3172 3174
CONECT 3174 3173 3175
CONECT 3175 3174 3176
CONECT 3176 3175 3177
CONECT 3177 3176 3178
CONECT 3178 3177 3179
CONECT 3179 3178 3180
CONECT 3180 3179 3181
CONECT 3181 3180 3182
CONECT 3182 3181 3183
CONECT 3183 3182 3184
CONECT 3184 3183 3185
CONECT 3185 3184 3186
CONECT 3186 3185 3187
CONECT 3187 3186 3188
CONECT 3188 3187 3189
CONECT 3189 3188 3190
CONECT 3190 3189 3191
CONECT 3191 3190 3192
CONECT 3192 3191 3193
CONECT 3193 3192 3194
CONECT 3194 3193 3195
CONECT 3195 3194 3196
CONECT 3196 3195 3197
CONECT 3197 3196 3198
CONECT 3198 3197 3199
CONECT 3199 3198 3200
CONECT 3200 3199 3201
CONECT 3201 3200 3202
CONECT 3202 3201 3203
CONECT 3203 3202 3204
CONECT 3204 3203 3205
CONECT 3205 3204 3206
CONECT 3206 3205 3207
CONECT 3207 3206 3208
CONECT 3208 3207 3209
CONECT 3209 3208 3210
CONECT 3210 3209 3211
CONECT 3211 3210 3212
CONECT 3212 3211 3213
CONECT 3213 3212 3214
CONECT 3214 3213 3215
CONECT 3215 3214 3216
CONECT 3216 3215 3217
CONECT 3217 3216 3218
CONECT 3218 3217 3219
CONECT 3219 3218 3220
CONECT 3220 3219 3221
CONECT 3221 3220 3222
CONECT 3222 3221 3223
CONECT 3223 3222 3224
CONECT 3224 3223 3225
CONECT 3225 3224 3226
CONECT 3226 3225 3227
CONECT 3227 3226 3228
CONECT 3228 3227 3229
CONECT 3229 3228 3230
CONECT 3230 3229 3231
CONECT 3231 3230 3232
CONECT 3232 3231 3233
CONECT 3233 3232 3234
CONECT 3234 3233 3235
CONECT 3235 3234 3236
CONECT 3236 3235 3237
CONECT 3237 3236 3238
CONECT 3238 3237 3239
CONECT 3239 3238 3240
CONECT 3240 3239 3241
CONECT 3241 3240 3242
CONECT 3242 3241 3243
CONECT 3243 3242 3244
CONECT 3244 3243 3245
CONECT 3245 3244 3246
CONECT 3246 3245 3247
CONECT 3247 3246 3248
CONECT 3248 3247 3249
CONECT 3249 3248 3250
CONECT 3250 3249 3251
CONECT 3251 3250 3252
CONECT 3252 3251 3253
CONECT 3253 3252 3254
CONECT 3254 3253 3255
CONECT 3255 3254 3256
CONECT 3256 3255 3257
CONECT 3257 3256 3258
CONECT 3258 3257 3259
CONECT 3259 3258 3260
CONECT 3260 3259 3261
CONECT 3261 3260 3262
CONECT 3262 3261 3263
CONECT 3263 3262 3264
CONECT 3264 3263 3265
CONECT 3265 3264 3266
CONECT 3266 3265 3267
CONECT 3267 3266 3268
CONECT 3268 3267 3269
CONECT 3269 3268 3270
CONECT 3270 3269 3271
CONECT 3271 3270 3272
CONECT 3272 3271 3273
CONECT 3273 3272 3274
CONECT 3274 3273 3275
CONECT 3275 3274 3276
CONECT 3276 3275 3277
CONECT 3277 3276 3278
CONECT 3278 3277 3279
CONECT 3279 3278 3280
CONECT 3280 3279 3281
CONECT 3281 3280 3282
CONECT 3282 3281 3283
CONECT 3283 3282 3284
CONECT 3284 3283 3285
CONECT 3285 3284 3286
CONECT 3286 3285 3287
CONECT 3287 3286 3288
CONECT 3288 3287 3289
CONECT 3289 3288 3290
CONECT 3290 3289 3291
CONECT 3291 3290 3292
CONECT 3292 3291 3293
CONECT 3293 3292 3294
CONECT 3294 3293 3295
CONECT 3295 3294 3296
CONECT 3296 3295 3297
CONECT 3297 3296 3298
CONECT 3298 3297 3299
CONECT 3299 3298 3300
CONECT 3300 3299 3301
CONECT 3301 3300 3302
CONECT 3302 3301 3303
CONECT 3303 3302 3304
CONECT 3304 3303 3305
CONECT 3305 3304 3306
CONECT 3306 3305 3307
CONECT 3307 3306 3308
CONECT 3308 3307 3309
CONECT 3309 3308 3310
CONECT 3310 3309 3311
CONECT 3311 3310 3312
CONECT 3312 3311 3313
CONECT 3313 3312 3314
CONECT 3314 3313 3315
CONECT 3315 3314 3316
CONECT 3316 3315 3317
CONECT 3317 3316 3318
CONECT 3318 3317 3319
CONECT 3319 3318 3320
CONECT 3320 3319 3321
CONECT 3321 3320 3322
CONECT 3322 3321 3323
CONECT 3323 3322 3324
CONECT 3324 3323 3325
CONECT 3325 3324 3326
CONECT 3326 3325 3327
CONECT 3327 3326 3328
CONECT 3328 3327 3329
CONECT 3329 3328 3330
CONECT 3330 3329 3331
CONECT 3331 3330
