# Supplementary material for: Super-resolution visualization of chromatin loop folding in human lymphoblastoid cells using interferometric photoactivated localization microscopy
Source: Sci Rep. 2022 May 20;12:8582. doi: 10.1038/s41598-022-12568-9 (PMC9122977; doi:10.1038/s41598-022-12568-9)
Supplement: Supplementary file 2 — Supplementary Information 2. [file 41598_2022_12568_MOESM2_ESM.zip › ChromoLooping-main/data/3d_models/image12_smooth3331.pdb]

ATOM      1  B   BEA A   1    7696.7301877.160 198.382  0.00  0.00           C
ATOM      2  B   BEA A   2    7698.1131876.932 199.642  0.00  0.00           C
ATOM      3  B   BEA A   3    7699.5451876.702 200.865  0.00  0.00           C
ATOM      4  B   BEA A   4    7701.0481876.470 202.043  0.00  0.00           C
ATOM      5  B   BEA A   5    7702.5501876.252 203.089  0.00  0.00           C
ATOM      6  B   BEA A   6    7704.2171876.032 204.064  0.00  0.00           C
ATOM      7  B   BEA A   7    7705.9881875.838 204.818  0.00  0.00           C
ATOM      8  B   BEA A   8    7707.8301875.707 205.171  0.00  0.00           C
ATOM      9  B   BEA A   9    7709.6941875.712 204.825  0.00  0.00           C
ATOM     10  B   BEA A  10    7711.1791875.927 203.651  0.00  0.00           C
ATOM     11  B   BEA A  11    7712.1381876.294 202.062  0.00  0.00           C
ATOM     12  B   BEA A  12    7712.7451876.742 200.369  0.00  0.00           C
ATOM     13  B   BEA A  13    7713.1711877.282 198.539  0.00  0.00           C
ATOM     14  B   BEA A  14    7713.4531877.867 196.735  0.00  0.00           C
ATOM     15  B   BEA A  15    7713.6441878.498 194.957  0.00  0.00           C
ATOM     16  B   BEA A  16    7713.7701879.140 193.289  0.00  0.00           C
ATOM     17  B   BEA A  17    7713.8641879.881 191.521  0.00  0.00           C
ATOM     18  B   BEA A  18    7713.9341880.720 189.689  0.00  0.00           C
ATOM     19  B   BEA A  19    7713.9821881.512 188.106  0.00  0.00           C
ATOM     20  B   BEA A  20    7714.0311882.453 186.392  0.00  0.00           C
ATOM     21  B   BEA A  21    7714.0861883.473 184.715  0.00  0.00           C
ATOM     22  B   BEA A  22    7714.1501884.477 183.230  0.00  0.00           C
ATOM     23  B   BEA A  23    7714.2431885.635 181.703  0.00  0.00           C
ATOM     24  B   BEA A  24    7714.3621886.857 180.271  0.00  0.00           C
ATOM     25  B   BEA A  25    7714.5181888.250 178.825  0.00  0.00           C
ATOM     26  B   BEA A  26    7714.6851889.600 177.577  0.00  0.00           C
ATOM     27  B   BEA A  27    7714.8731891.010 176.411  0.00  0.00           C
ATOM     28  B   BEA A  28    7715.0981892.597 175.241  0.00  0.00           C
ATOM     29  B   BEA A  29    7715.3251894.121 174.241  0.00  0.00           C
ATOM     30  B   BEA A  30    7715.5881895.829 173.246  0.00  0.00           C
ATOM     31  B   BEA A  31    7715.8481897.461 172.407  0.00  0.00           C
ATOM     32  B   BEA A  32    7716.1221899.140 171.644  0.00  0.00           C
ATOM     33  B   BEA A  33    7716.4081900.865 170.959  0.00  0.00           C
ATOM     34  B   BEA A  34    7716.7291902.776 170.306  0.00  0.00           C
ATOM     35  B   BEA A  35    7717.0111904.440 169.821  0.00  0.00           C
ATOM     36  B   BEA A  36    7717.3251906.282 169.371  0.00  0.00           C
ATOM     37  B   BEA A  37    7717.6451908.156 169.001  0.00  0.00           C
ATOM     38  B   BEA A  38    7717.9701910.058 168.711  0.00  0.00           C
ATOM     39  B   BEA A  39    7718.2711911.830 168.516  0.00  0.00           C
ATOM     40  B   BEA A  40    7718.5991913.772 168.383  0.00  0.00           C
ATOM     41  B   BEA A  41    7718.9001915.575 168.333  0.00  0.00           C
ATOM     42  B   BEA A  42    7719.2241917.539 168.359  0.00  0.00           C
ATOM     43  B   BEA A  43    7719.5181919.355 168.455  0.00  0.00           C
ATOM     44  B   BEA A  44    7719.8301921.324 168.640  0.00  0.00           C
ATOM     45  B   BEA A  45    7720.1111923.134 168.883  0.00  0.00           C
ATOM     46  B   BEA A  46    7720.3831924.937 169.197  0.00  0.00           C
ATOM     47  B   BEA A  47    7720.6651926.877 169.616  0.00  0.00           C
ATOM     48  B   BEA A  48    7720.9131928.649 170.075  0.00  0.00           C
ATOM     49  B   BEA A  49    7721.1471930.401 170.603  0.00  0.00           C
ATOM     50  B   BEA A  50    7721.3851932.274 171.253  0.00  0.00           C
ATOM     51  B   BEA A  51    7721.5861933.971 171.924  0.00  0.00           C
ATOM     52  B   BEA A  52    7721.7841935.778 172.727  0.00  0.00           C
ATOM     53  B   BEA A  53    7721.9471937.408 173.538  0.00  0.00           C
ATOM     54  B   BEA A  54    7722.0991939.134 174.493  0.00  0.00           C
ATOM     55  B   BEA A  55    7722.2171940.683 175.443  0.00  0.00           C
ATOM     56  B   BEA A  56    7722.3181942.315 176.550  0.00  0.00           C
ATOM     57  B   BEA A  57    7722.3861943.773 177.639  0.00  0.00           C
ATOM     58  B   BEA A  58    7722.4291945.300 178.899  0.00  0.00           C
ATOM     59  B   BEA A  59    7722.4401946.657 180.132  0.00  0.00           C
ATOM     60  B   BEA A  60    7722.4181948.069 181.549  0.00  0.00           C
ATOM     61  B   BEA A  61    7722.3651949.314 182.933  0.00  0.00           C
ATOM     62  B   BEA A  62    7722.2791950.502 184.393  0.00  0.00           C
ATOM     63  B   BEA A  63    7722.1571951.631 185.933  0.00  0.00           C
ATOM     64  B   BEA A  64    7721.9961952.696 187.557  0.00  0.00           C
ATOM     65  B   BEA A  65    7721.8121953.616 189.127  0.00  0.00           C
ATOM     66  B   BEA A  66    7721.5901954.478 190.780  0.00  0.00           C
ATOM     67  B   BEA A  67    7721.3271955.275 192.519  0.00  0.00           C
ATOM     68  B   BEA A  68    7721.0461955.946 194.192  0.00  0.00           C
ATOM     69  B   BEA A  69    7720.7251956.555 195.953  0.00  0.00           C
ATOM     70  B   BEA A  70    7720.3581957.097 197.805  0.00  0.00           C
ATOM     71  B   BEA A  71    7719.9811957.528 199.579  0.00  0.00           C
ATOM     72  B   BEA A  72    7719.5611957.895 201.419  0.00  0.00           C
ATOM     73  B   BEA A  73    7719.1001958.202 203.276  0.00  0.00           C
ATOM     74  B   BEA A  74    7718.6021958.455 205.097  0.00  0.00           C
ATOM     75  B   BEA A  75    7718.0741958.661 206.828  0.00  0.00           C
ATOM     76  B   BEA A  76    7717.4111958.861 208.733  0.00  0.00           C
ATOM     77  B   BEA A  77    7716.7291959.024 210.402  0.00  0.00           C
ATOM     78  B   BEA A  78    7715.8541959.199 212.156  0.00  0.00           C
ATOM     79  B   BEA A  79    7714.7891959.392 213.763  0.00  0.00           C
ATOM     80  B   BEA A  80    7713.4841959.636 215.034  0.00  0.00           C
ATOM     81  B   BEA A  81    7711.7161960.023 215.702  0.00  0.00           C
ATOM     82  B   BEA A  82    7710.0171960.482 215.362  0.00  0.00           C
ATOM     83  B   BEA A  83    7708.4051960.999 214.290  0.00  0.00           C
ATOM     84  B   BEA A  84    7707.1081961.407 213.086  0.00  0.00           C
ATOM     85  B   BEA A  85    7705.7641961.719 211.695  0.00  0.00           C
ATOM     86  B   BEA A  86    7704.4931961.756 210.407  0.00  0.00           C
ATOM     87  B   BEA A  87    7703.1311960.809 209.625  0.00  0.00           C
ATOM     88  B   BEA A  88    7702.6811959.179 210.380  0.00  0.00           C
ATOM     89  B   BEA A  89    7702.5151957.660 211.496  0.00  0.00           C
ATOM     90  B   BEA A  90    7702.3551956.241 212.754  0.00  0.00           C
ATOM     91  B   BEA A  91    7701.9431954.967 214.161  0.00  0.00           C
ATOM     92  B   BEA A  92    7700.9201954.359 215.519  0.00  0.00           C
ATOM     93  B   BEA A  93    7699.3121955.054 216.297  0.00  0.00           C
ATOM     94  B   BEA A  94    7697.8941956.332 216.451  0.00  0.00           C
ATOM     95  B   BEA A  95    7696.6371957.775 216.350  0.00  0.00           C
ATOM     96  B   BEA A  96    7695.5011959.271 216.117  0.00  0.00           C
ATOM     97  B   BEA A  97    7694.4991960.721 215.820  0.00  0.00           C
ATOM     98  B   BEA A  98    7693.5061962.272 215.449  0.00  0.00           C
ATOM     99  B   BEA A  99    7692.5541963.861 215.027  0.00  0.00           C
ATOM    100  B   BEA A 100    7691.5791965.596 214.529  0.00  0.00           C
ATOM    101  B   BEA A 101    7690.7771967.111 214.068  0.00  0.00           C
ATOM    102  B   BEA A 102    7689.9011968.867 213.507  0.00  0.00           C
ATOM    103  B   BEA A 103    7689.1351970.500 212.964  0.00  0.00           C
ATOM    104  B   BEA A 104    7687.7311973.805 211.807  0.00  0.00           C
ATOM    105  B   BEA A 105    7687.1171975.429 211.213  0.00  0.00           C
ATOM    106  B   BEA A 106    7686.5181977.172 210.557  0.00  0.00           C
ATOM    107  B   BEA A 107    7686.0131978.830 209.916  0.00  0.00           C
ATOM    108  B   BEA A 108    7685.5711980.536 209.237  0.00  0.00           C
ATOM    109  B   BEA A 109    7684.9741984.034 207.776  0.00  0.00           C
ATOM    110  B   BEA A 110    7684.8611985.753 207.015  0.00  0.00           C
ATOM    111  B   BEA A 111    7684.8741987.523 206.188  0.00  0.00           C
ATOM    112  B   BEA A 112    7685.0081989.212 205.348  0.00  0.00           C
ATOM    113  B   BEA A 113    7685.2391990.834 204.481  0.00  0.00           C
ATOM    114  B   BEA A 114    7685.5651992.505 203.510  0.00  0.00           C
ATOM    115  B   BEA A 115    7685.9131994.032 202.538  0.00  0.00           C
ATOM    116  B   BEA A 116    7686.2861995.636 201.413  0.00  0.00           C
ATOM    117  B   BEA A 117    7686.5761997.064 200.309  0.00  0.00           C
ATOM    118  B   BEA A 118    7686.7751998.540 199.058  0.00  0.00           C
ATOM    119  B   BEA A 119    7686.8131999.931 197.770  0.00  0.00           C
ATOM    120  B   BEA A 120    7686.6622001.287 196.419  0.00  0.00           C
ATOM    121  B   BEA A 121    7686.3202002.559 195.070  0.00  0.00           C
ATOM    122  B   BEA A 122    7685.7962003.770 193.721  0.00  0.00           C
ATOM    123  B   BEA A 123    7685.1122004.988 192.319  0.00  0.00           C
ATOM    124  B   BEA A 124    7684.4462006.123 190.997  0.00  0.00           C
ATOM    125  B   BEA A 125    7683.8652007.262 189.680  0.00  0.00           C
ATOM    126  B   BEA A 126    7683.5022008.537 188.255  0.00  0.00           C
ATOM    127  B   BEA A 127    7685.1442010.876 186.077  0.00  0.00           C
ATOM    128  B   BEA A 128    7686.8732011.447 185.696  0.00  0.00           C
ATOM    129  B   BEA A 129    7688.7232011.669 185.499  0.00  0.00           C
ATOM    130  B   BEA A 130    7690.6482011.484 185.368  0.00  0.00           C
ATOM    131  B   BEA A 131    7692.3262010.723 185.218  0.00  0.00           C
ATOM    132  B   BEA A 132    7693.4942009.176 184.970  0.00  0.00           C
ATOM    133  B   BEA A 133    7694.0852007.488 184.794  0.00  0.00           C
ATOM    134  B   BEA A 134    7694.5352005.637 184.791  0.00  0.00           C
ATOM    135  B   BEA A 135    7694.9502003.693 185.069  0.00  0.00           C
ATOM    136  B   BEA A 136    7695.2772001.966 185.568  0.00  0.00           C
ATOM    137  B   BEA A 137    7695.5692000.269 186.283  0.00  0.00           C
ATOM    138  B   BEA A 138    7695.8411998.557 187.216  0.00  0.00           C
ATOM    139  B   BEA A 139    7696.0761997.022 188.211  0.00  0.00           C
ATOM    140  B   BEA A 140    7696.3211995.422 189.378  0.00  0.00           C
ATOM    141  B   BEA A 141    7696.5481993.982 190.521  0.00  0.00           C
ATOM    142  B   BEA A 142    7696.7891992.517 191.780  0.00  0.00           C
ATOM    143  B   BEA A 143    7697.0231991.170 193.033  0.00  0.00           C
ATOM    144  B   BEA A 144    7697.2631989.859 194.354  0.00  0.00           C
ATOM    145  B   BEA A 145    7697.5081988.614 195.723  0.00  0.00           C
ATOM    146  B   BEA A 146    7697.7751987.370 197.236  0.00  0.00           C
ATOM    147  B   BEA A 147    7698.0411986.256 198.761  0.00  0.00           C
ATOM    148  B   BEA A 148    7698.3251985.224 200.394  0.00  0.00           C
ATOM    149  B   BEA A 149    7698.6021984.382 201.992  0.00  0.00           C
ATOM    150  B   BEA A 150    7699.2291983.161 205.597  0.00  0.00           C
ATOM    151  B   BEA A 151    7699.8721983.080 209.218  0.00  0.00           C
ATOM    152  B   BEA A 152    7700.2091983.607 211.059  0.00  0.00           C
ATOM    153  B   BEA A 153    7700.5141984.482 212.684  0.00  0.00           C
ATOM    154  B   BEA A 154    7700.8011985.714 214.192  0.00  0.00           C
ATOM    155  B   BEA A 155    7701.0211987.072 215.399  0.00  0.00           C
ATOM    156  B   BEA A 156    7701.1921988.751 216.484  0.00  0.00           C
ATOM    157  B   BEA A 157    7701.2211992.265 217.644  0.00  0.00           C
ATOM    158  B   BEA A 158    7701.0191994.219 217.644  0.00  0.00           C
ATOM    159  B   BEA A 159    7700.0951997.593 216.333  0.00  0.00           C
ATOM    160  B   BEA A 160    7699.2751998.965 215.434  0.00  0.00           C
ATOM    161  B   BEA A 161    7697.9362000.091 214.719  0.00  0.00           C
ATOM    162  B   BEA A 162    7694.3392000.715 215.292  0.00  0.00           C
ATOM    163  B   BEA A 163    7692.6332000.709 216.168  0.00  0.00           C
ATOM    164  B   BEA A 164    7691.0222000.792 217.308  0.00  0.00           C
ATOM    165  B   BEA A 165    7689.7502001.192 218.572  0.00  0.00           C
ATOM    166  B   BEA A 166    7688.9142002.121 219.950  0.00  0.00           C
ATOM    167  B   BEA A 167    7688.6202003.541 221.296  0.00  0.00           C
ATOM    168  B   BEA A 168    7688.7652005.039 222.340  0.00  0.00           C
ATOM    169  B   BEA A 169    7689.1862006.657 223.223  0.00  0.00           C
ATOM    170  B   BEA A 170    7689.8382008.410 223.974  0.00  0.00           C
ATOM    171  B   BEA A 171    7690.5882010.066 224.522  0.00  0.00           C
ATOM    172  B   BEA A 172    7691.4182011.683 224.916  0.00  0.00           C
ATOM    173  B   BEA A 173    7692.3552013.345 225.177  0.00  0.00           C
ATOM    174  B   BEA A 174    7693.2772014.861 225.279  0.00  0.00           C
ATOM    175  B   BEA A 175    7694.3222016.470 225.226  0.00  0.00           C
ATOM    176  B   BEA A 176    7695.4612018.116 224.964  0.00  0.00           C
ATOM    177  B   BEA A 177    7696.5672019.614 224.486  0.00  0.00           C
ATOM    178  B   BEA A 178    7697.6072020.935 223.793  0.00  0.00           C
ATOM    179  B   BEA A 179    7698.6482022.165 222.805  0.00  0.00           C
ATOM    180  B   BEA A 180    7699.5982023.206 221.602  0.00  0.00           C
ATOM    181  B   BEA A 181    7700.5192024.143 220.110  0.00  0.00           C
ATOM    182  B   BEA A 182    7701.2602024.845 218.606  0.00  0.00           C
ATOM    183  B   BEA A 183    7701.9282025.434 216.913  0.00  0.00           C
ATOM    184  B   BEA A 184    7702.4762025.888 215.097  0.00  0.00           C
ATOM    185  B   BEA A 185    7702.8602026.191 213.254  0.00  0.00           C
ATOM    186  B   BEA A 186    7703.0542026.348 211.391  0.00  0.00           C
ATOM    187  B   BEA A 187    7702.9792026.337 209.487  0.00  0.00           C
ATOM    188  B   BEA A 188    7702.4192026.084 207.649  0.00  0.00           C
ATOM    189  B   BEA A 189    7701.2142025.549 206.345  0.00  0.00           C
ATOM    190  B   BEA A 190    7699.6152024.865 205.765  0.00  0.00           C
ATOM    191  B   BEA A 191    7697.8262024.126 205.722  0.00  0.00           C
ATOM    192  B   BEA A 192    7696.0622023.428 206.026  0.00  0.00           C
ATOM    193  B   BEA A 193    7694.4152022.801 206.521  0.00  0.00           C
ATOM    194  B   BEA A 194    7692.6482022.157 207.225  0.00  0.00           C
ATOM    195  B   BEA A 195    7691.0822021.612 207.973  0.00  0.00           C
ATOM    196  B   BEA A 196    7689.3882021.054 208.896  0.00  0.00           C
ATOM    197  B   BEA A 197    7687.8672020.582 209.818  0.00  0.00           C
ATOM    198  B   BEA A 198    7686.2832020.122 210.867  0.00  0.00           C
ATOM    199  B   BEA A 199    7684.7952019.724 211.933  0.00  0.00           C
ATOM    200  B   BEA A 200    7683.2872019.357 213.094  0.00  0.00           C
ATOM    201  B   BEA A 201    7681.9112019.058 214.225  0.00  0.00           C
ATOM    202  B   BEA A 202    7680.4152018.780 215.538  0.00  0.00           C
ATOM    203  B   BEA A 203    7679.0802018.579 216.789  0.00  0.00           C
ATOM    204  B   BEA A 204    7677.7852018.434 218.082  0.00  0.00           C
ATOM    205  B   BEA A 205    7675.2542018.336 220.883  0.00  0.00           C
ATOM    206  B   BEA A 206    7674.0522018.405 222.374  0.00  0.00           C
ATOM    207  B   BEA A 207    7672.8512018.581 224.006  0.00  0.00           C
ATOM    208  B   BEA A 208    7671.8602018.835 225.494  0.00  0.00           C
ATOM    209  B   BEA A 209    7670.8992019.214 227.106  0.00  0.00           C
ATOM    210  B   BEA A 210    7670.0602019.687 228.701  0.00  0.00           C
ATOM    211  B   BEA A 211    7669.2762020.296 230.411  0.00  0.00           C
ATOM    212  B   BEA A 212    7668.6212020.987 232.090  0.00  0.00           C
ATOM    213  B   BEA A 213    7668.0912021.749 233.730  0.00  0.00           C
ATOM    214  B   BEA A 214    7667.6822022.567 235.323  0.00  0.00           C
ATOM    215  B   BEA A 215    7667.3682023.504 236.989  0.00  0.00           C
ATOM    216  B   BEA A 216    7667.1832024.477 238.583  0.00  0.00           C
ATOM    217  B   BEA A 217    7667.1212025.551 240.215  0.00  0.00           C
ATOM    218  B   BEA A 218    7667.1942026.632 241.742  0.00  0.00           C
ATOM    219  B   BEA A 219    7667.4122027.786 243.264  0.00  0.00           C
ATOM    220  B   BEA A 220    7667.7622028.909 244.648  0.00  0.00           C
ATOM    221  B   BEA A 221    7668.3132030.151 246.072  0.00  0.00           C
ATOM    222  B   BEA A 222    7669.0062031.318 247.312  0.00  0.00           C
ATOM    223  B   BEA A 223    7669.9512032.549 248.508  0.00  0.00           C
ATOM    224  B   BEA A 224    7671.1242033.732 249.535  0.00  0.00           C
ATOM    225  B   BEA A 225    7672.4652034.778 250.317  0.00  0.00           C
ATOM    226  B   BEA A 226    7673.9862035.686 250.857  0.00  0.00           C
ATOM    227  B   BEA A 227    7675.7232036.458 251.156  0.00  0.00           C
ATOM    228  B   BEA A 228    7677.5802037.073 251.222  0.00  0.00           C
ATOM    229  B   BEA A 229    7679.4032037.528 251.108  0.00  0.00           C
ATOM    230  B   BEA A 230    7681.2762037.881 250.854  0.00  0.00           C
ATOM    231  B   BEA A 231    7683.0212038.130 250.521  0.00  0.00           C
ATOM    232  B   BEA A 232    7684.8792038.328 250.086  0.00  0.00           C
ATOM    233  B   BEA A 233    7686.6792038.467 249.601  0.00  0.00           C
ATOM    234  B   BEA A 234    7688.5412038.566 249.047  0.00  0.00           C
ATOM    235  B   BEA A 235    7690.4402038.631 248.437  0.00  0.00           C
ATOM    236  B   BEA A 236    7693.9592038.680 247.223  0.00  0.00           C
ATOM    237  B   BEA A 237    7695.8272038.682 246.549  0.00  0.00           C
ATOM    238  B   BEA A 238    7697.4932038.677 245.940  0.00  0.00           C
ATOM    239  B   BEA A 239    7699.3592038.670 245.257  0.00  0.00           C
ATOM    240  B   BEA A 240    7701.1062038.670 244.626  0.00  0.00           C
ATOM    241  B   BEA A 241    7702.9572038.688 243.978  0.00  0.00           C
ATOM    242  B   BEA A 242    7704.7202038.733 243.395  0.00  0.00           C
ATOM    243  B   BEA A 243    7706.5472038.830 242.851  0.00  0.00           C
ATOM    244  B   BEA A 244    7708.3912039.014 242.407  0.00  0.00           C
ATOM    245  B   BEA A 245    7710.2652039.370 242.158  0.00  0.00           C
ATOM    246  B   BEA A 246    7711.9912040.069 242.376  0.00  0.00           C
ATOM    247  B   BEA A 247    7713.0412041.233 243.402  0.00  0.00           C
ATOM    248  B   BEA A 248    7713.2872042.442 244.788  0.00  0.00           C
ATOM    249  B   BEA A 249    7713.1462043.586 246.251  0.00  0.00           C
ATOM    250  B   BEA A 250    7712.7992044.702 247.770  0.00  0.00           C
ATOM    251  B   BEA A 251    7712.3162045.815 249.351  0.00  0.00           C
ATOM    252  B   BEA A 252    7711.8162046.784 250.772  0.00  0.00           C
ATOM    253  B   BEA A 253    7711.2462047.780 252.267  0.00  0.00           C
ATOM    254  B   BEA A 254    7709.9962049.758 255.331  0.00  0.00           C
ATOM    255  B   BEA A 255    7709.3632050.705 256.835  0.00  0.00           C
ATOM    256  B   BEA A 256    7708.6962051.685 258.415  0.00  0.00           C
ATOM    257  B   BEA A 257    7708.0622052.608 259.924  0.00  0.00           C
ATOM    258  B   BEA A 258    7707.4192053.545 261.475  0.00  0.00           C
ATOM    259  B   BEA A 259    7706.7792054.487 263.057  0.00  0.00           C
ATOM    260  B   BEA A 260    7706.2062055.347 264.518  0.00  0.00           C
ATOM    261  B   BEA A 261    7705.6022056.278 266.119  0.00  0.00           C
ATOM    262  B   BEA A 262    7705.0352057.191 267.712  0.00  0.00           C
ATOM    263  B   BEA A 263    7704.5122058.080 269.282  0.00  0.00           C
ATOM    264  B   BEA A 264    7704.0442058.937 270.816  0.00  0.00           C
ATOM    265  B   BEA A 265    7703.2112060.742 274.119  0.00  0.00           C
ATOM    266  B   BEA A 266    7702.8972061.659 275.844  0.00  0.00           C
ATOM    267  B   BEA A 267    7702.6982062.501 277.459  0.00  0.00           C
ATOM    268  B   BEA A 268    7702.6082063.381 279.188  0.00  0.00           C
ATOM    269  B   BEA A 269    7702.6752064.215 280.874  0.00  0.00           C
ATOM    270  B   BEA A 270    7702.9462065.035 282.595  0.00  0.00           C
ATOM    271  B   BEA A 271    7703.4492065.771 284.213  0.00  0.00           C
ATOM    272  B   BEA A 272    7705.4182066.995 287.216  0.00  0.00           C
ATOM    273  B   BEA A 273    7706.7952067.403 288.396  0.00  0.00           C
ATOM    274  B   BEA A 274    7708.3812067.705 289.388  0.00  0.00           C
ATOM    275  B   BEA A 275    7710.1442067.918 290.205  0.00  0.00           C
ATOM    276  B   BEA A 276    7711.9142068.050 290.817  0.00  0.00           C
ATOM    277  B   BEA A 277    7713.7542068.129 291.286  0.00  0.00           C
ATOM    278  B   BEA A 278    7715.6222068.166 291.621  0.00  0.00           C
ATOM    279  B   BEA A 279    7717.4792068.173 291.835  0.00  0.00           C
ATOM    280  B   BEA A 280    7719.4372068.157 291.946  0.00  0.00           C
ATOM    281  B   BEA A 281    7721.3222068.127 291.951  0.00  0.00           C
ATOM    282  B   BEA A 282    7723.2572068.087 291.857  0.00  0.00           C
ATOM    283  B   BEA A 283    7727.0372068.004 291.391  0.00  0.00           C
ATOM    284  B   BEA A 284    7728.8402067.972 291.033  0.00  0.00           C
ATOM    285  B   BEA A 285    7732.4842067.946 290.019  0.00  0.00           C
ATOM    286  B   BEA A 286    7734.2802067.965 289.356  0.00  0.00           C
ATOM    287  B   BEA A 287    7736.1192068.017 288.542  0.00  0.00           C
ATOM    288  B   BEA A 288    7737.7112068.100 287.706  0.00  0.00           C
ATOM    289  B   BEA A 289    7739.3052068.229 286.718  0.00  0.00           C
ATOM    290  B   BEA A 290    7740.8652068.420 285.561  0.00  0.00           C
ATOM    291  B   BEA A 291    7742.2552068.669 284.313  0.00  0.00           C
ATOM    292  B   BEA A 292    7743.5552069.008 282.868  0.00  0.00           C
ATOM    293  B   BEA A 293    7744.5822069.396 281.421  0.00  0.00           C
ATOM    294  B   BEA A 294    7745.4942069.899 279.746  0.00  0.00           C
ATOM    295  B   BEA A 295    7746.1712070.449 278.081  0.00  0.00           C
ATOM    296  B   BEA A 296    7746.6882071.081 276.319  0.00  0.00           C
ATOM    297  B   BEA A 297    7747.0252071.741 274.609  0.00  0.00           C
ATOM    298  B   BEA A 298    7747.2242072.473 272.838  0.00  0.00           C
ATOM    299  B   BEA A 299    7747.2872073.212 271.162  0.00  0.00           C
ATOM    300  B   BEA A 300    7747.2352074.009 269.465  0.00  0.00           C
ATOM    301  B   BEA A 301    7747.0712074.860 267.766  0.00  0.00           C
ATOM    302  B   BEA A 302    7746.7992075.760 266.087  0.00  0.00           C
ATOM    303  B   BEA A 303    7746.4272076.703 264.446  0.00  0.00           C
ATOM    304  B   BEA A 304    7745.9632077.684 262.866  0.00  0.00           C
ATOM    305  B   BEA A 305    7745.4172078.693 261.365  0.00  0.00           C
ATOM    306  B   BEA A 306    7744.7992079.725 259.960  0.00  0.00           C
ATOM    307  B   BEA A 307    7744.0622080.857 258.567  0.00  0.00           C
ATOM    308  B   BEA A 308    7743.2682081.999 257.318  0.00  0.00           C
ATOM    309  B   BEA A 309    7742.3622083.232 256.145  0.00  0.00           C
ATOM    310  B   BEA A 310    7741.3442084.554 255.092  0.00  0.00           C
ATOM    311  B   BEA A 311    7740.2952085.869 254.260  0.00  0.00           C
ATOM    312  B   BEA A 312    7737.9712088.664 253.231  0.00  0.00           C
ATOM    313  B   BEA A 313    7736.7712090.068 253.114  0.00  0.00           C
ATOM    314  B   BEA A 314    7735.5342091.500 253.289  0.00  0.00           C
ATOM    315  B   BEA A 315    7734.2442092.979 253.774  0.00  0.00           C
ATOM    316  B   BEA A 316    7733.0702094.308 254.444  0.00  0.00           C
ATOM    317  B   BEA A 317    7729.7182097.978 257.252  0.00  0.00           C
ATOM    318  B   BEA A 318    7728.6602099.087 258.331  0.00  0.00           C
ATOM    319  B   BEA A 319    7727.5882100.179 259.482  0.00  0.00           C
ATOM    320  B   BEA A 320    7726.5142101.242 260.673  0.00  0.00           C
ATOM    321  B   BEA A 321    7725.4462102.262 261.874  0.00  0.00           C
ATOM    322  B   BEA A 322    7724.3942103.226 263.052  0.00  0.00           C
ATOM    323  B   BEA A 323    7723.2842104.199 264.272  0.00  0.00           C
ATOM    324  B   BEA A 324    7722.1292105.155 265.486  0.00  0.00           C
ATOM    325  B   BEA A 325    7720.9512106.066 266.640  0.00  0.00           C
ATOM    326  B   BEA A 326    7719.6882106.964 267.748  0.00  0.00           C
ATOM    327  B   BEA A 327    7718.3832107.796 268.709  0.00  0.00           C
ATOM    328  B   BEA A 328    7716.8362108.641 269.539  0.00  0.00           C
ATOM    329  B   BEA A 329    7715.1202109.373 269.959  0.00  0.00           C
ATOM    330  B   BEA A 330    7713.3452109.866 269.686  0.00  0.00           C
ATOM    331  B   BEA A 331    7711.7842110.039 268.699  0.00  0.00           C
ATOM    332  B   BEA A 332    7709.3562109.804 265.713  0.00  0.00           C
ATOM    333  B   BEA A 333    7708.4032109.546 264.078  0.00  0.00           C
ATOM    334  B   BEA A 334    7707.6012109.249 262.492  0.00  0.00           C
ATOM    335  B   BEA A 335    7706.7922108.867 260.681  0.00  0.00           C
ATOM    336  B   BEA A 336    7705.4992108.034 257.257  0.00  0.00           C
ATOM    337  B   BEA A 337    7704.9482107.549 255.494  0.00  0.00           C
ATOM    338  B   BEA A 338    7704.4722107.017 253.703  0.00  0.00           C
ATOM    339  B   BEA A 339    7704.1032106.475 251.998  0.00  0.00           C
ATOM    340  B   BEA A 340    7703.8122105.884 250.248  0.00  0.00           C
ATOM    341  B   BEA A 341    7703.6072105.240 248.443  0.00  0.00           C
ATOM    342  B   BEA A 342    7703.5032104.583 246.684  0.00  0.00           C
ATOM    343  B   BEA A 343    7703.4952103.867 244.843  0.00  0.00           C
ATOM    344  B   BEA A 344    7703.5792103.180 243.128  0.00  0.00           C
ATOM    345  B   BEA A 345    7703.7612102.430 241.299  0.00  0.00           C
ATOM    346  B   BEA A 346    7704.0192101.708 239.564  0.00  0.00           C
ATOM    347  B   BEA A 347    7704.7562100.260 236.103  0.00  0.00           C
ATOM    348  B   BEA A 348    7705.1942099.582 234.471  0.00  0.00           C
ATOM    349  B   BEA A 349    7705.6992098.888 232.780  0.00  0.00           C
ATOM    350  B   BEA A 350    7706.2742098.180 231.020  0.00  0.00           C
ATOM    351  B   BEA A 351    7706.8292097.555 229.428  0.00  0.00           C
ATOM    352  B   BEA A 352    7707.4422096.918 227.762  0.00  0.00           C
ATOM    353  B   BEA A 353    7708.1112096.272 226.014  0.00  0.00           C
ATOM    354  B   BEA A 354    7708.7842095.664 224.309  0.00  0.00           C
ATOM    355  B   BEA A 355    7709.4532095.096 222.651  0.00  0.00           C
ATOM    356  B   BEA A 356    7710.1622094.522 220.923  0.00  0.00           C
ATOM    357  B   BEA A 357    7710.8422093.987 219.282  0.00  0.00           C
ATOM    358  B   BEA A 358    7711.5412093.444 217.613  0.00  0.00           C
ATOM    359  B   BEA A 359    7712.2482092.893 215.933  0.00  0.00           C
ATOM    360  B   BEA A 360    7712.9542092.333 214.260  0.00  0.00           C
ATOM    361  B   BEA A 361    7713.6502091.764 212.612  0.00  0.00           C
ATOM    362  B   BEA A 362    7714.3832091.135 210.871  0.00  0.00           C
ATOM    363  B   BEA A 363    7715.0292090.545 209.329  0.00  0.00           C
ATOM    364  B   BEA A 364    7715.7422089.840 207.609  0.00  0.00           C
ATOM    365  B   BEA A 365    7716.4002089.122 206.002  0.00  0.00           C
ATOM    366  B   BEA A 366    7717.0392088.335 204.409  0.00  0.00           C
ATOM    367  B   BEA A 367    7717.6392087.477 202.869  0.00  0.00           C
ATOM    368  B   BEA A 368    7718.2162086.481 201.323  0.00  0.00           C
ATOM    369  B   BEA A 369    7718.7332085.334 199.839  0.00  0.00           C
ATOM    370  B   BEA A 370    7719.1482084.022 198.492  0.00  0.00           C
ATOM    371  B   BEA A 371    7719.4122082.603 197.403  0.00  0.00           C
ATOM    372  B   BEA A 372    7719.5062080.843 196.510  0.00  0.00           C
ATOM    373  B   BEA A 373    7719.3712078.997 196.033  0.00  0.00           C
ATOM    374  B   BEA A 374    7718.5362075.331 196.173  0.00  0.00           C
ATOM    375  B   BEA A 375    7717.9492073.656 196.584  0.00  0.00           C
ATOM    376  B   BEA A 376    7717.2042071.901 197.194  0.00  0.00           C
ATOM    377  B   BEA A 377    7716.4352070.372 197.868  0.00  0.00           C
ATOM    378  B   BEA A 378    7715.5672068.894 198.646  0.00  0.00           C
ATOM    379  B   BEA A 379    7714.5462067.427 199.560  0.00  0.00           C
ATOM    380  B   BEA A 380    7713.5422066.227 200.438  0.00  0.00           C
ATOM    381  B   BEA A 381    7712.3502065.082 201.440  0.00  0.00           C
ATOM    382  B   BEA A 382    7711.0712064.171 202.450  0.00  0.00           C
ATOM    383  B   BEA A 383    7709.6352063.517 203.490  0.00  0.00           C
ATOM    384  B   BEA A 384    7708.0052063.169 204.568  0.00  0.00           C
ATOM    385  B   BEA A 385    7706.4152063.145 205.539  0.00  0.00           C
ATOM    386  B   BEA A 386    7704.7392063.382 206.499  0.00  0.00           C
ATOM    387  B   BEA A 387    7703.1732063.790 207.353  0.00  0.00           C
ATOM    388  B   BEA A 388    7701.5172064.369 208.226  0.00  0.00           C
ATOM    389  B   BEA A 389    7699.9952064.999 209.011  0.00  0.00           C
ATOM    390  B   BEA A 390    7698.4112065.721 209.820  0.00  0.00           C
ATOM    391  B   BEA A 391    7696.7772066.507 210.657  0.00  0.00           C
ATOM    392  B   BEA A 392    7695.3302067.215 211.406  0.00  0.00           C
ATOM    393  B   BEA A 393    7693.7492067.975 212.242  0.00  0.00           C
ATOM    394  B   BEA A 394    7692.1562068.704 213.108  0.00  0.00           C
ATOM    395  B   BEA A 395    7690.6752069.327 213.944  0.00  0.00           C
ATOM    396  B   BEA A 396    7689.0872069.912 214.880  0.00  0.00           C
ATOM    397  B   BEA A 397    7687.5112070.384 215.858  0.00  0.00           C
ATOM    398  B   BEA A 398    7685.9462070.719 216.884  0.00  0.00           C
ATOM    399  B   BEA A 399    7684.3902070.894 217.972  0.00  0.00           C
ATOM    400  B   BEA A 400    7682.8322070.880 219.135  0.00  0.00           C
ATOM    401  B   BEA A 401    7681.3682070.666 220.307  0.00  0.00           C
ATOM    402  B   BEA A 402    7679.9822070.254 221.499  0.00  0.00           C
ATOM    403  B   BEA A 403    7678.6732069.661 222.698  0.00  0.00           C
ATOM    404  B   BEA A 404    7677.3802068.876 223.943  0.00  0.00           C
ATOM    405  B   BEA A 405    7676.2452068.015 225.075  0.00  0.00           C
ATOM    406  B   BEA A 406    7674.0632065.793 227.313  0.00  0.00           C
ATOM    407  B   BEA A 407    7673.0822064.423 228.318  0.00  0.00           C
ATOM    408  B   BEA A 408    7672.2802062.946 229.104  0.00  0.00           C
ATOM    409  B   BEA A 409    7671.6702061.182 229.599  0.00  0.00           C
ATOM    410  B   BEA A 410    7671.5032059.318 229.458  0.00  0.00           C
ATOM    411  B   BEA A 411    7671.8422057.702 228.616  0.00  0.00           C
ATOM    412  B   BEA A 412    7672.4732056.335 227.332  0.00  0.00           C
ATOM    413  B   BEA A 413    7673.1332055.306 226.011  0.00  0.00           C
ATOM    414  B   BEA A 414    7673.8692054.338 224.488  0.00  0.00           C
ATOM    415  B   BEA A 415    7674.5992053.459 222.879  0.00  0.00           C
ATOM    416  B   BEA A 416    7675.2552052.683 221.291  0.00  0.00           C
ATOM    417  B   BEA A 417    7675.8322051.958 219.687  0.00  0.00           C
ATOM    418  B   BEA A 418    7676.3282051.238 218.004  0.00  0.00           C
ATOM    419  B   BEA A 419    7676.7302050.527 216.251  0.00  0.00           C
ATOM    420  B   BEA A 420    7677.0202049.867 214.558  0.00  0.00           C
ATOM    421  B   BEA A 421    7677.2332049.202 212.794  0.00  0.00           C
ATOM    422  B   BEA A 422    7677.4412047.878 209.193  0.00  0.00           C
ATOM    423  B   BEA A 423    7677.4612047.202 207.365  0.00  0.00           C
ATOM    424  B   BEA A 424    7677.4502046.534 205.604  0.00  0.00           C
ATOM    425  B   BEA A 425    7677.4272045.865 203.914  0.00  0.00           C
ATOM    426  B   BEA A 426    7677.4112045.091 202.074  0.00  0.00           C
ATOM    427  B   BEA A 427    7677.5082043.452 198.652  0.00  0.00           C
ATOM    428  B   BEA A 428    7677.6652042.563 197.064  0.00  0.00           C
ATOM    429  B   BEA A 429    7678.9082039.280 192.483  0.00  0.00           C
ATOM    430  B   BEA A 430    7679.5432038.144 191.162  0.00  0.00           C
ATOM    431  B   BEA A 431    7680.3032036.967 189.831  0.00  0.00           C
ATOM    432  B   BEA A 432    7681.1272035.849 188.561  0.00  0.00           C
ATOM    433  B   BEA A 433    7682.0572034.737 187.252  0.00  0.00           C
ATOM    434  B   BEA A 434    7683.0202033.727 185.977  0.00  0.00           C
ATOM    435  B   BEA A 435    7684.0002032.829 184.726  0.00  0.00           C
ATOM    436  B   BEA A 436    7685.0592031.992 183.399  0.00  0.00           C
ATOM    437  B   BEA A 437    7686.1982031.236 181.974  0.00  0.00           C
ATOM    438  B   BEA A 438    7687.3312030.626 180.539  0.00  0.00           C
ATOM    439  B   BEA A 439    7689.5862029.777 177.594  0.00  0.00           C
ATOM    440  B   BEA A 440    7690.6532029.513 176.151  0.00  0.00           C
ATOM    441  B   BEA A 441    7691.7892029.316 174.572  0.00  0.00           C
ATOM    442  B   BEA A 442    7692.8782029.207 173.007  0.00  0.00           C
ATOM    443  B   BEA A 443    7693.8932029.177 171.488  0.00  0.00           C
ATOM    444  B   BEA A 444    7694.9502029.225 169.823  0.00  0.00           C
ATOM    445  B   BEA A 445    7695.9212029.357 168.185  0.00  0.00           C
ATOM    446  B   BEA A 446    7696.8052029.578 166.538  0.00  0.00           C
ATOM    447  B   BEA A 447    7697.5972029.923 164.802  0.00  0.00           C
ATOM    448  B   BEA A 448    7698.1502030.405 163.111  0.00  0.00           C
ATOM    449  B   BEA A 449    7698.2662031.147 161.395  0.00  0.00           C
ATOM    450  B   BEA A 450    7697.5322032.209 160.025  0.00  0.00           C
ATOM    451  B   BEA A 451    7696.1462033.319 159.393  0.00  0.00           C
ATOM    452  B   BEA A 452    7692.9012035.304 159.402  0.00  0.00           C
ATOM    453  B   BEA A 453    7691.2772036.197 159.704  0.00  0.00           C
ATOM    454  B   BEA A 454    7689.6632037.060 160.112  0.00  0.00           C
ATOM    455  B   BEA A 455    7688.0402037.914 160.604  0.00  0.00           C
ATOM    456  B   BEA A 456    7686.3532038.798 161.184  0.00  0.00           C
ATOM    457  B   BEA A 457    7684.7632039.633 161.786  0.00  0.00           C
ATOM    458  B   BEA A 458    7683.1862040.467 162.426  0.00  0.00           C
ATOM    459  B   BEA A 459    7680.0422042.162 163.818  0.00  0.00           C
ATOM    460  B   BEA A 460    7678.5122043.009 164.545  0.00  0.00           C
ATOM    461  B   BEA A 461    7677.0772043.821 165.254  0.00  0.00           C
ATOM    462  B   BEA A 462    7673.9982045.629 166.861  0.00  0.00           C
ATOM    463  B   BEA A 463    7672.5112046.543 167.677  0.00  0.00           C
ATOM    464  B   BEA A 464    7671.1602047.400 168.443  0.00  0.00           C
ATOM    465  B   BEA A 465    7669.6882048.368 169.302  0.00  0.00           C
ATOM    466  B   BEA A 466    7668.2392049.360 170.176  0.00  0.00           C
ATOM    467  B   BEA A 467    7666.9472050.282 170.979  0.00  0.00           C
ATOM    468  B   BEA A 468    7665.5682051.314 171.863  0.00  0.00           C
ATOM    469  B   BEA A 469    7664.2362052.362 172.746  0.00  0.00           C
ATOM    470  B   BEA A 470    7662.9622053.424 173.621  0.00  0.00           C
ATOM    471  B   BEA A 471    7661.6422054.596 174.562  0.00  0.00           C
ATOM    472  B   BEA A 472    7660.4032055.779 175.484  0.00  0.00           C
ATOM    473  B   BEA A 473    7659.2522056.968 176.380  0.00  0.00           C
ATOM    474  B   BEA A 474    7658.1952058.160 177.244  0.00  0.00           C
ATOM    475  B   BEA A 475    7656.1502060.864 179.079  0.00  0.00           C
ATOM    476  B   BEA A 476    7655.2832062.266 179.958  0.00  0.00           C
ATOM    477  B   BEA A 477    7654.4962063.778 180.846  0.00  0.00           C
ATOM    478  B   BEA A 478    7653.2782067.016 182.544  0.00  0.00           C
ATOM    479  B   BEA A 479    7652.8892068.621 183.280  0.00  0.00           C
ATOM    480  B   BEA A 480    7652.6172070.337 183.987  0.00  0.00           C
ATOM    481  B   BEA A 481    7652.4832072.169 184.649  0.00  0.00           C
ATOM    482  B   BEA A 482    7652.5022073.996 185.209  0.00  0.00           C
ATOM    483  B   BEA A 483    7652.6682075.820 185.665  0.00  0.00           C
ATOM    484  B   BEA A 484    7652.9782077.647 186.011  0.00  0.00           C
ATOM    485  B   BEA A 485    7653.4332079.483 186.240  0.00  0.00           C
ATOM    486  B   BEA A 486    7654.0362081.332 186.344  0.00  0.00           C
ATOM    487  B   BEA A 487    7654.7392083.076 186.315  0.00  0.00           C
ATOM    488  B   BEA A 488    7655.5872084.844 186.150  0.00  0.00           C
ATOM    489  B   BEA A 489    7656.4452086.394 185.883  0.00  0.00           C
ATOM    490  B   BEA A 490    7657.4352087.974 185.483  0.00  0.00           C
ATOM    491  B   BEA A 491    7658.4712089.450 184.985  0.00  0.00           C
ATOM    492  B   BEA A 492    7659.5932090.889 184.386  0.00  0.00           C
ATOM    493  B   BEA A 493    7660.7622092.232 183.721  0.00  0.00           C
ATOM    494  B   BEA A 494    7662.0302093.518 182.973  0.00  0.00           C
ATOM    495  B   BEA A 495    7663.3472094.662 182.184  0.00  0.00           C
ATOM    496  B   BEA A 496    7664.7372095.638 181.357  0.00  0.00           C
ATOM    497  B   BEA A 497    7666.2762096.388 180.473  0.00  0.00           C
ATOM    498  B   BEA A 498    7667.9452096.660 179.601  0.00  0.00           C
ATOM    499  B   BEA A 499    7669.5302096.081 178.949  0.00  0.00           C
ATOM    500  B   BEA A 500    7670.8452094.663 178.612  0.00  0.00           C
ATOM    501  B   BEA A 501    7671.7272093.088 178.520  0.00  0.00           C
ATOM    502  B   BEA A 502    7672.4812091.286 178.539  0.00  0.00           C
ATOM    503  B   BEA A 503    7673.1072089.471 178.621  0.00  0.00           C
ATOM    504  B   BEA A 504    7674.1732085.864 178.861  0.00  0.00           C
ATOM    505  B   BEA A 505    7674.7042083.959 178.999  0.00  0.00           C
ATOM    506  B   BEA A 506    7675.2102082.170 179.120  0.00  0.00           C
ATOM    507  B   BEA A 507    7675.7362080.401 179.224  0.00  0.00           C
ATOM    508  B   BEA A 508    7676.3322078.560 179.301  0.00  0.00           C
ATOM    509  B   BEA A 509    7677.0072076.714 179.332  0.00  0.00           C
ATOM    510  B   BEA A 510    7677.7132075.068 179.299  0.00  0.00           C
ATOM    511  B   BEA A 511    7678.6332073.329 179.164  0.00  0.00           C
ATOM    512  B   BEA A 512    7679.6652071.849 178.908  0.00  0.00           C
ATOM    513  B   BEA A 513    7680.9962070.535 178.443  0.00  0.00           C
ATOM    514  B   BEA A 514    7684.1942069.013 176.928  0.00  0.00           C
ATOM    515  B   BEA A 515    7685.8182068.755 176.009  0.00  0.00           C
ATOM    516  B   BEA A 516    7687.3842068.715 175.043  0.00  0.00           C
ATOM    517  B   BEA A 517    7688.9632068.836 173.997  0.00  0.00           C
ATOM    518  B   BEA A 518    7690.5182069.079 172.897  0.00  0.00           C
ATOM    519  B   BEA A 519    7692.0172069.406 171.770  0.00  0.00           C
ATOM    520  B   BEA A 520    7693.4302069.781 170.643  0.00  0.00           C
ATOM    521  B   BEA A 521    7694.8492070.210 169.445  0.00  0.00           C
ATOM    522  B   BEA A 522    7696.2482070.670 168.188  0.00  0.00           C
ATOM    523  B   BEA A 523    7697.6082071.147 166.887  0.00  0.00           C
ATOM    524  B   BEA A 524    7698.9162071.639 165.553  0.00  0.00           C
ATOM    525  B   BEA A 525    7700.1642072.146 164.199  0.00  0.00           C
ATOM    526  B   BEA A 526    7701.3422072.668 162.836  0.00  0.00           C
ATOM    527  B   BEA A 527    7702.4422073.205 161.478  0.00  0.00           C
ATOM    528  B   BEA A 528    7703.5382073.803 160.025  0.00  0.00           C
ATOM    529  B   BEA A 529    7704.6052074.467 158.491  0.00  0.00           C
ATOM    530  B   BEA A 530    7705.5502075.150 157.003  0.00  0.00           C
ATOM    531  B   BEA A 531    7706.4262075.906 155.466  0.00  0.00           C
ATOM    532  B   BEA A 532    7707.8282077.591 152.432  0.00  0.00           C
ATOM    533  B   BEA A 533    7708.3492078.591 150.872  0.00  0.00           C
ATOM    534  B   BEA A 534    7708.6932079.690 149.349  0.00  0.00           C
ATOM    535  B   BEA A 535    7708.8332080.905 147.878  0.00  0.00           C
ATOM    536  B   BEA A 536    7708.7442082.181 146.550  0.00  0.00           C
ATOM    537  B   BEA A 537    7708.3892083.634 145.283  0.00  0.00           C
ATOM    538  B   BEA A 538    7707.0092086.592 143.367  0.00  0.00           C
ATOM    539  B   BEA A 539    7706.0862088.080 142.649  0.00  0.00           C
ATOM    540  B   BEA A 540    7703.9572091.054 141.548  0.00  0.00           C
ATOM    541  B   BEA A 541    7702.8382092.489 141.138  0.00  0.00           C
ATOM    542  B   BEA A 542    7701.6452093.969 140.779  0.00  0.00           C
ATOM    543  B   BEA A 543    7700.4972095.363 140.490  0.00  0.00           C
ATOM    544  B   BEA A 544    7699.2422096.873 140.223  0.00  0.00           C
ATOM    545  B   BEA A 545    7696.8892099.724 139.813  0.00  0.00           C
ATOM    546  B   BEA A 546    7695.6762101.237 139.629  0.00  0.00           C
ATOM    547  B   BEA A 547    7693.3982104.288 139.289  0.00  0.00           C
ATOM    548  B   BEA A 548    7692.3762105.839 139.108  0.00  0.00           C
ATOM    549  B   BEA A 549    7691.4242107.534 138.882  0.00  0.00           C
ATOM    550  B   BEA A 550    7690.7162109.243 138.593  0.00  0.00           C
ATOM    551  B   BEA A 551    7690.3722111.070 138.171  0.00  0.00           C
ATOM    552  B   BEA A 552    7690.5842112.830 137.607  0.00  0.00           C
ATOM    553  B   BEA A 553    7691.3972114.405 136.915  0.00  0.00           C
ATOM    554  B   BEA A 554    7692.6502115.671 136.171  0.00  0.00           C
ATOM    555  B   BEA A 555    7694.0812116.623 135.453  0.00  0.00           C
ATOM    556  B   BEA A 556    7695.6482117.390 134.736  0.00  0.00           C
ATOM    557  B   BEA A 557    7697.3132118.025 134.015  0.00  0.00           C
ATOM    558  B   BEA A 558    7698.9782118.540 133.319  0.00  0.00           C
ATOM    559  B   BEA A 559    7700.6672118.977 132.626  0.00  0.00           C
ATOM    560  B   BEA A 560    7702.4432119.368 131.907  0.00  0.00           C
ATOM    561  B   BEA A 561    7704.1492119.692 131.220  0.00  0.00           C
ATOM    562  B   BEA A 562    7705.8682119.980 130.529  0.00  0.00           C
ATOM    563  B   BEA A 563    7707.7112120.255 129.785  0.00  0.00           C
ATOM    564  B   BEA A 564    7709.3882120.480 129.105  0.00  0.00           C
ATOM    565  B   BEA A 565    7712.9902120.906 127.624  0.00  0.00           C
ATOM    566  B   BEA A 566    7714.6012121.077 126.949  0.00  0.00           C
ATOM    567  B   BEA A 567    7716.4122121.260 126.181  0.00  0.00           C
ATOM    568  B   BEA A 568    7718.1162121.426 125.446  0.00  0.00           C
ATOM    569  B   BEA A 569    7719.8552121.591 124.683  0.00  0.00           C
ATOM    570  B   BEA A 570    7721.6192121.757 123.894  0.00  0.00           C
ATOM    571  B   BEA A 571    7723.4022121.925 123.080  0.00  0.00           C
ATOM    572  B   BEA A 572    7725.0442122.082 122.313  0.00  0.00           C
ATOM    573  B   BEA A 573    7726.8422122.258 121.453  0.00  0.00           C
ATOM    574  B   BEA A 574    7728.4862122.426 120.647  0.00  0.00           C
ATOM    575  B   BEA A 575    7730.1202122.601 119.824  0.00  0.00           C
ATOM    576  B   BEA A 576    7731.8892122.801 118.908  0.00  0.00           C
ATOM    577  B   BEA A 577    7733.4862122.995 118.054  0.00  0.00           C
ATOM    578  B   BEA A 578    7736.7372123.437 116.228  0.00  0.00           C
ATOM    579  B   BEA A 579    7738.3752123.689 115.256  0.00  0.00           C
ATOM    580  B   BEA A 580    7739.9632123.958 114.275  0.00  0.00           C
ATOM    581  B   BEA A 581    7743.1012124.575 112.202  0.00  0.00           C
ATOM    582  B   BEA A 582    7744.6312124.930 111.112  0.00  0.00           C
ATOM    583  B   BEA A 583    7746.2042125.340 109.925  0.00  0.00           C
ATOM    584  B   BEA A 584    7747.5702125.742 108.828  0.00  0.00           C
ATOM    585  B   BEA A 585    7748.9612126.206 107.636  0.00  0.00           C
ATOM    586  B   BEA A 586    7750.3542126.740 106.346  0.00  0.00           C
ATOM    587  B   BEA A 587    7751.6342127.309 105.055  0.00  0.00           C
ATOM    588  B   BEA A 588    7752.7992127.914 103.763  0.00  0.00           C
ATOM    589  B   BEA A 589    7753.9272128.607 102.368  0.00  0.00           C
ATOM    590  B   BEA A 590    7754.9262129.347 100.967  0.00  0.00           C
ATOM    591  B   BEA A 591    7755.8562130.197  99.450  0.00  0.00           C
ATOM    592  B   BEA A 592    7756.6382131.108  97.917  0.00  0.00           C
ATOM    593  B   BEA A 593    7757.2362132.005  96.482  0.00  0.00           C
ATOM    594  B   BEA A 594    7757.7452133.021  94.933  0.00  0.00           C
ATOM    595  B   BEA A 595    7758.1172134.082  93.386  0.00  0.00           C
ATOM    596  B   BEA A 596    7758.3552135.183  91.849  0.00  0.00           C
ATOM    597  B   BEA A 597    7758.4622136.316  90.331  0.00  0.00           C
ATOM    598  B   BEA A 598    7758.4392137.475  88.840  0.00  0.00           C
ATOM    599  B   BEA A 599    7758.2902138.653  87.386  0.00  0.00           C
ATOM    600  B   BEA A 600    7757.9922139.930  85.876  0.00  0.00           C
ATOM    601  B   BEA A 601    7757.5902141.126  84.523  0.00  0.00           C
ATOM    602  B   BEA A 602    7757.0292142.406  83.140  0.00  0.00           C
ATOM    603  B   BEA A 603    7756.3882143.591  81.924  0.00  0.00           C
ATOM    604  B   BEA A 604    7755.5762144.848  80.703  0.00  0.00           C
ATOM    605  B   BEA A 605    7754.6412146.082  79.576  0.00  0.00           C
ATOM    606  B   BEA A 606    7753.5832147.289  78.553  0.00  0.00           C
ATOM    607  B   BEA A 607    7752.4042148.465  77.637  0.00  0.00           C
ATOM    608  B   BEA A 608    7751.1052149.602  76.836  0.00  0.00           C
ATOM    609  B   BEA A 609    7749.7002150.691  76.145  0.00  0.00           C
ATOM    610  B   BEA A 610    7748.2042151.718  75.563  0.00  0.00           C
ATOM    611  B   BEA A 611    7746.6352152.670  75.089  0.00  0.00           C
ATOM    612  B   BEA A 612    7745.0112153.533  74.717  0.00  0.00           C
ATOM    613  B   BEA A 613    7743.2342154.347  74.429  0.00  0.00           C
ATOM    614  B   BEA A 614    7741.5572154.992  74.258  0.00  0.00           C
ATOM    615  B   BEA A 615    7739.6442155.583  74.169  0.00  0.00           C
ATOM    616  B   BEA A 616    7737.8752155.988  74.181  0.00  0.00           C
ATOM    617  B   BEA A 617    7736.0162156.266  74.289  0.00  0.00           C
ATOM    618  B   BEA A 618    7734.0572156.404  74.507  0.00  0.00           C
ATOM    619  B   BEA A 619    7732.2292156.397  74.807  0.00  0.00           C
ATOM    620  B   BEA A 620    7730.4022156.266  75.200  0.00  0.00           C
ATOM    621  B   BEA A 621    7728.5732156.018  75.687  0.00  0.00           C
ATOM    622  B   BEA A 622    7726.7392155.658  76.272  0.00  0.00           C
ATOM    623  B   BEA A 623    7723.2892154.697  77.641  0.00  0.00           C
ATOM    624  B   BEA A 624    7721.6742154.129  78.408  0.00  0.00           C
ATOM    625  B   BEA A 625    7720.0602153.492  79.259  0.00  0.00           C
ATOM    626  B   BEA A 626    7718.5602152.840  80.130  0.00  0.00           C
ATOM    627  B   BEA A 627    7717.0682152.137  81.076  0.00  0.00           C
ATOM    628  B   BEA A 628    7715.5902151.390  82.097  0.00  0.00           C
ATOM    629  B   BEA A 629    7714.2312150.663  83.113  0.00  0.00           C
ATOM    630  B   BEA A 630    7712.8902149.909  84.194  0.00  0.00           C
ATOM    631  B   BEA A 631    7710.2852148.351  86.544  0.00  0.00           C
ATOM    632  B   BEA A 632    7709.0282147.561  87.809  0.00  0.00           C
ATOM    633  B   BEA A 633    7707.8952146.831  89.033  0.00  0.00           C
ATOM    634  B   BEA A 634    7706.7112146.054  90.407  0.00  0.00           C
ATOM    635  B   BEA A 635    7705.6512145.349  91.728  0.00  0.00           C
ATOM    636  B   BEA A 636    7703.5782143.958  94.611  0.00  0.00           C
ATOM    637  B   BEA A 637    7702.5772143.290  96.174  0.00  0.00           C
ATOM    638  B   BEA A 638    7701.6962142.711  97.663  0.00  0.00           C
ATOM    639  B   BEA A 639    7700.7992142.134  99.308  0.00  0.00           C
ATOM    640  B   BEA A 640    7700.0162141.644 100.870  0.00  0.00           C
ATOM    641  B   BEA A 641    7699.2232141.162 102.593  0.00  0.00           C
ATOM    642  B   BEA A 642    7698.4812140.725 104.355  0.00  0.00           C
ATOM    643  B   BEA A 643    7697.8402140.361 106.022  0.00  0.00           C
ATOM    644  B   BEA A 644    7697.1982140.010 107.854  0.00  0.00           C
ATOM    645  B   BEA A 645    7696.6482139.723 109.585  0.00  0.00           C
ATOM    646  B   BEA A 646    7696.1042139.453 111.482  0.00  0.00           C
ATOM    647  B   BEA A 647    7695.6462139.240 113.269  0.00  0.00           C
ATOM    648  B   BEA A 648    7695.2312139.061 115.082  0.00  0.00           C
ATOM    649  B   BEA A 649    7694.8602138.915 116.918  0.00  0.00           C
ATOM    650  B   BEA A 650    7694.5342138.803 118.776  0.00  0.00           C
ATOM    651  B   BEA A 651    7694.2522138.723 120.652  0.00  0.00           C
ATOM    652  B   BEA A 652    7694.0142138.674 122.545  0.00  0.00           C
ATOM    653  B   BEA A 653    7693.8222138.656 124.452  0.00  0.00           C
ATOM    654  B   BEA A 654    7693.6742138.668 126.371  0.00  0.00           C
ATOM    655  B   BEA A 655    7693.5712138.709 128.298  0.00  0.00           C
ATOM    656  B   BEA A 656    7693.5142138.777 130.231  0.00  0.00           C
ATOM    657  B   BEA A 657    7693.5002138.865 132.020  0.00  0.00           C
ATOM    658  B   BEA A 658    7693.6012139.128 135.888  0.00  0.00           C
ATOM    659  B   BEA A 659    7693.7182139.296 137.815  0.00  0.00           C
ATOM    660  B   BEA A 660    7693.8652139.472 139.587  0.00  0.00           C
ATOM    661  B   BEA A 661    7694.0652139.682 141.493  0.00  0.00           C
ATOM    662  B   BEA A 662    7694.3092139.912 143.384  0.00  0.00           C
ATOM    663  B   BEA A 663    7694.5942140.161 145.257  0.00  0.00           C
ATOM    664  B   BEA A 664    7694.9212140.428 147.108  0.00  0.00           C
ATOM    665  B   BEA A 665    7695.2882140.711 148.934  0.00  0.00           C
ATOM    666  B   BEA A 666    7695.6952141.008 150.734  0.00  0.00           C
ATOM    667  B   BEA A 667    7696.1762141.344 152.639  0.00  0.00           C
ATOM    668  B   BEA A 668    7696.6622141.667 154.373  0.00  0.00           C
ATOM    669  B   BEA A 669    7697.2262142.028 156.203  0.00  0.00           C
ATOM    670  B   BEA A 670    7697.8322142.400 157.990  0.00  0.00           C
ATOM    671  B   BEA A 671    7698.4762142.780 159.731  0.00  0.00           C
ATOM    672  B   BEA A 672    7699.1592143.168 161.423  0.00  0.00           C
ATOM    673  B   BEA A 673    7699.9332143.592 163.186  0.00  0.00           C
ATOM    674  B   BEA A 674    7700.6882143.990 164.769  0.00  0.00           C
ATOM    675  B   BEA A 675    7701.5372144.422 166.412  0.00  0.00           C
ATOM    676  B   BEA A 676    7702.4892144.888 168.103  0.00  0.00           C
ATOM    677  B   BEA A 677    7703.4112145.322 169.611  0.00  0.00           C
ATOM    678  B   BEA A 678    7704.4382145.787 171.155  0.00  0.00           C
ATOM    679  B   BEA A 679    7706.6752146.739 174.104  0.00  0.00           C
ATOM    680  B   BEA A 680    7707.8882147.223 175.497  0.00  0.00           C
ATOM    681  B   BEA A 681    7709.1362147.700 176.801  0.00  0.00           C
ATOM    682  B   BEA A 682    7710.5082148.200 178.094  0.00  0.00           C
ATOM    683  B   BEA A 683    7711.9212148.689 179.287  0.00  0.00           C
ATOM    684  B   BEA A 684    7713.3722149.167 180.379  0.00  0.00           C
ATOM    685  B   BEA A 685    7714.9642149.663 181.432  0.00  0.00           C
ATOM    686  B   BEA A 686    7716.5002150.114 182.317  0.00  0.00           C
ATOM    687  B   BEA A 687    7718.1872150.582 183.154  0.00  0.00           C
ATOM    688  B   BEA A 688    7719.9262151.037 183.898  0.00  0.00           C
ATOM    689  B   BEA A 689    7721.6052151.454 184.528  0.00  0.00           C
ATOM    690  B   BEA A 690    7723.3302151.864 185.104  0.00  0.00           C
ATOM    691  B   BEA A 691    7725.0982152.266 185.639  0.00  0.00           C
ATOM    692  B   BEA A 692    7726.9042152.662 186.147  0.00  0.00           C
ATOM    693  B   BEA A 693    7728.7442153.050 186.640  0.00  0.00           C
ATOM    694  B   BEA A 694    7730.4932153.409 187.101  0.00  0.00           C
ATOM    695  B   BEA A 695    7732.3822153.785 187.605  0.00  0.00           C
ATOM    696  B   BEA A 696    7734.1682154.131 188.101  0.00  0.00           C
ATOM    697  B   BEA A 697    7735.9632154.473 188.634  0.00  0.00           C
ATOM    698  B   BEA A 698    7737.7642154.810 189.215  0.00  0.00           C
ATOM    699  B   BEA A 699    7739.4472155.121 189.815  0.00  0.00           C
ATOM    700  B   BEA A 700    7741.2502155.451 190.532  0.00  0.00           C
ATOM    701  B   BEA A 701    7742.9322155.757 191.285  0.00  0.00           C
ATOM    702  B   BEA A 702    7744.6132156.062 192.135  0.00  0.00           C
ATOM    703  B   BEA A 703    7746.2912156.368 193.098  0.00  0.00           C
ATOM    704  B   BEA A 704    7747.8572156.654 194.116  0.00  0.00           C
ATOM    705  B   BEA A 705    7749.3152156.923 195.187  0.00  0.00           C
ATOM    706  B   BEA A 706    7750.7792157.197 196.398  0.00  0.00           C
ATOM    707  B   BEA A 707    7752.1432157.456 197.669  0.00  0.00           C
ATOM    708  B   BEA A 708    7753.5152157.722 199.105  0.00  0.00           C
ATOM    709  B   BEA A 709    7754.6862157.952 200.464  0.00  0.00           C
ATOM    710  B   BEA A 710    7755.8572158.183 201.940  0.00  0.00           C
ATOM    711  B   BEA A 711    7757.0192158.412 203.518  0.00  0.00           C
ATOM    712  B   BEA A 712    7758.0732158.617 205.046  0.00  0.00           C
ATOM    713  B   BEA A 713    7759.1082158.813 206.631  0.00  0.00           C
ATOM    714  B   BEA A 714    7760.1202158.999 208.259  0.00  0.00           C
ATOM    715  B   BEA A 715    7761.1022159.171 209.909  0.00  0.00           C
ATOM    716  B   BEA A 716    7762.0512159.326 211.563  0.00  0.00           C
ATOM    717  B   BEA A 717    7762.9612159.462 213.201  0.00  0.00           C
ATOM    718  B   BEA A 718    7763.8292159.578 214.804  0.00  0.00           C
ATOM    719  B   BEA A 719    7764.7232159.678 216.492  0.00  0.00           C
ATOM    720  B   BEA A 720    7765.6302159.757 218.232  0.00  0.00           C
ATOM    721  B   BEA A 721    7766.4702159.804 219.858  0.00  0.00           C
ATOM    722  B   BEA A 722    7767.3642159.819 221.591  0.00  0.00           C
ATOM    723  B   BEA A 723    7768.2242159.792 223.246  0.00  0.00           C
ATOM    724  B   BEA A 724    7770.0712159.540 226.632  0.00  0.00           C
ATOM    725  B   BEA A 725    7771.0342159.253 228.200  0.00  0.00           C
ATOM    726  B   BEA A 726    7772.1462158.710 229.662  0.00  0.00           C
ATOM    727  B   BEA A 727    7773.4292157.590 230.406  0.00  0.00           C
ATOM    728  B   BEA A 728    7774.3122156.196 229.598  0.00  0.00           C
ATOM    729  B   BEA A 729    7774.8092154.966 228.171  0.00  0.00           C
ATOM    730  B   BEA A 730    7775.1132153.925 226.658  0.00  0.00           C
ATOM    731  B   BEA A 731    7775.3262152.973 225.098  0.00  0.00           C
ATOM    732  B   BEA A 732    7775.4952152.001 223.371  0.00  0.00           C
ATOM    733  B   BEA A 733    7775.6132151.122 221.713  0.00  0.00           C
ATOM    734  B   BEA A 734    7775.7072150.233 219.953  0.00  0.00           C
ATOM    735  B   BEA A 735    7775.7742149.423 218.290  0.00  0.00           C
ATOM    736  B   BEA A 736    7775.8232148.638 216.628  0.00  0.00           C
ATOM    737  B   BEA A 737    7775.8612147.816 214.839  0.00  0.00           C
ATOM    738  B   BEA A 738    7775.8862147.038 213.105  0.00  0.00           C
ATOM    739  B   BEA A 739    7775.9102145.496 209.559  0.00  0.00           C
ATOM    740  B   BEA A 740    7775.9122144.819 207.957  0.00  0.00           C
ATOM    741  B   BEA A 741    7775.9102144.061 206.135  0.00  0.00           C
ATOM    742  B   BEA A 742    7775.9042143.301 204.279  0.00  0.00           C
ATOM    743  B   BEA A 743    7775.8952142.617 202.584  0.00  0.00           C
ATOM    744  B   BEA A 744    7775.8852141.940 200.880  0.00  0.00           C
ATOM    745  B   BEA A 745    7775.8742141.200 198.994  0.00  0.00           C
ATOM    746  B   BEA A 746    7775.8642140.546 197.303  0.00  0.00           C
ATOM    747  B   BEA A 747    7775.8542139.841 195.454  0.00  0.00           C
ATOM    748  B   BEA A 748    7775.8472139.226 193.821  0.00  0.00           C
ATOM    749  B   BEA A 749    7775.8432138.505 191.879  0.00  0.00           C
ATOM    750  B   BEA A 750    7775.8442137.882 190.176  0.00  0.00           C
ATOM    751  B   BEA A 751    7775.8512137.234 188.378  0.00  0.00           C
ATOM    752  B   BEA A 752    7775.8662136.571 186.510  0.00  0.00           C
ATOM    753  B   BEA A 753    7775.8912135.962 184.762  0.00  0.00           C
ATOM    754  B   BEA A 754    7775.9282135.359 182.998  0.00  0.00           C
ATOM    755  B   BEA A 755    7775.9862134.730 181.114  0.00  0.00           C
ATOM    756  B   BEA A 756    7776.0652134.146 179.317  0.00  0.00           C
ATOM    757  B   BEA A 757    7776.1732133.589 177.540  0.00  0.00           C
ATOM    758  B   BEA A 758    7776.3252133.061 175.777  0.00  0.00           C
ATOM    759  B   BEA A 759    7776.5622132.549 173.926  0.00  0.00           C
ATOM    760  B   BEA A 760    7776.9492132.131 172.136  0.00  0.00           C
ATOM    761  B   BEA A 761    7777.9532132.085 170.618  0.00  0.00           C
ATOM    762  B   BEA A 762    7779.2822132.975 171.551  0.00  0.00           C
ATOM    763  B   BEA A 763    7780.1202133.816 172.975  0.00  0.00           C
ATOM    764  B   BEA A 764    7780.8312134.675 174.540  0.00  0.00           C
ATOM    765  B   BEA A 765    7781.9562136.373 177.731  0.00  0.00           C
ATOM    766  B   BEA A 766    7782.4102137.242 179.366  0.00  0.00           C
ATOM    767  B   BEA A 767    7782.7892138.115 180.994  0.00  0.00           C
ATOM    768  B   BEA A 768    7783.1052139.037 182.689  0.00  0.00           C
ATOM    769  B   BEA A 769    7783.3232139.915 184.269  0.00  0.00           C
ATOM    770  B   BEA A 770    7783.4942141.833 187.573  0.00  0.00           C
ATOM    771  B   BEA A 771    7783.3962142.838 189.198  0.00  0.00           C
ATOM    772  B   BEA A 772    7783.1392143.869 190.771  0.00  0.00           C
ATOM    773  B   BEA A 773    7782.6562144.979 192.330  0.00  0.00           C
ATOM    774  B   BEA A 774    7781.9302146.067 193.689  0.00  0.00           C
ATOM    775  B   BEA A 775    7780.9262147.130 194.816  0.00  0.00           C
ATOM    776  B   BEA A 776    7779.5952148.190 195.731  0.00  0.00           C
ATOM    777  B   BEA A 777    7778.0802149.141 196.367  0.00  0.00           C
ATOM    778  B   BEA A 778    7776.4052149.999 196.782  0.00  0.00           C
ATOM    779  B   BEA A 779    7774.7272150.716 197.002  0.00  0.00           C
ATOM    780  B   BEA A 780    7772.8382151.394 197.089  0.00  0.00           C
ATOM    781  B   BEA A 781    7771.0422151.937 197.060  0.00  0.00           C
ATOM    782  B   BEA A 782    7769.2482152.394 196.948  0.00  0.00           C
ATOM    783  B   BEA A 783    7767.3412152.797 196.762  0.00  0.00           C
ATOM    784  B   BEA A 784    7765.4982153.112 196.532  0.00  0.00           C
ATOM    785  B   BEA A 785    7763.5902153.365 196.255  0.00  0.00           C
ATOM    786  B   BEA A 786    7761.7992153.535 195.970  0.00  0.00           C
ATOM    787  B   BEA A 787    7759.9872153.643 195.664  0.00  0.00           C
ATOM    788  B   BEA A 788    7758.0142153.685 195.320  0.00  0.00           C
ATOM    789  B   BEA A 789    7756.2202153.650 195.006  0.00  0.00           C
ATOM    790  B   BEA A 790    7754.3062153.534 194.679  0.00  0.00           C
ATOM    791  B   BEA A 791    7752.4522153.335 194.378  0.00  0.00           C
ATOM    792  B   BEA A 792    7750.5292153.028 194.094  0.00  0.00           C
ATOM    793  B   BEA A 793    7748.7132152.632 193.865  0.00  0.00           C
ATOM    794  B   BEA A 794    7746.8842152.108 193.689  0.00  0.00           C
ATOM    795  B   BEA A 795    7745.0762151.439 193.591  0.00  0.00           C
ATOM    796  B   BEA A 796    7743.4422150.670 193.594  0.00  0.00           C
ATOM    797  B   BEA A 797    7741.7642149.663 193.729  0.00  0.00           C
ATOM    798  B   BEA A 798    7740.2952148.518 194.017  0.00  0.00           C
ATOM    799  B   BEA A 799    7739.0212147.216 194.476  0.00  0.00           C
ATOM    800  B   BEA A 800    7737.9382145.712 195.144  0.00  0.00           C
ATOM    801  B   BEA A 801    7737.1622144.190 195.940  0.00  0.00           C
ATOM    802  B   BEA A 802    7736.6212142.702 196.793  0.00  0.00           C
ATOM    803  B   BEA A 803    7736.1992141.057 197.786  0.00  0.00           C
ATOM    804  B   BEA A 804    7735.9102139.428 198.790  0.00  0.00           C
ATOM    805  B   BEA A 805    7735.7232137.870 199.752  0.00  0.00           C
ATOM    806  B   BEA A 806    7735.5912136.149 200.795  0.00  0.00           C
ATOM    807  B   BEA A 807    7735.5182134.586 201.708  0.00  0.00           C
ATOM    808  B   BEA A 808    7735.4712132.951 202.608  0.00  0.00           C
ATOM    809  B   BEA A 809    7735.4332131.170 203.496  0.00  0.00           C
ATOM    810  B   BEA A 810    7735.2852127.693 204.771  0.00  0.00           C
ATOM    811  B   BEA A 811    7735.0422125.733 204.999  0.00  0.00           C
ATOM    812  B   BEA A 812    7734.5562124.002 204.553  0.00  0.00           C
ATOM    813  B   BEA A 813    7733.7932122.798 203.324  0.00  0.00           C
ATOM    814  B   BEA A 814    7732.9692122.197 201.777  0.00  0.00           C
ATOM    815  B   BEA A 815    7732.1142121.872 200.056  0.00  0.00           C
ATOM    816  B   BEA A 816    7731.3222121.714 198.376  0.00  0.00           C
ATOM    817  B   BEA A 817    7730.5402121.642 196.639  0.00  0.00           C
ATOM    818  B   BEA A 818    7729.7562121.624 194.803  0.00  0.00           C
ATOM    819  B   BEA A 819    7729.0842121.632 193.135  0.00  0.00           C
ATOM    820  B   BEA A 820    7728.3842121.645 191.255  0.00  0.00           C
ATOM    821  B   BEA A 821    7727.7952121.630 189.473  0.00  0.00           C
ATOM    822  B   BEA A 822    7727.3292121.542 187.723  0.00  0.00           C
ATOM    823  B   BEA A 823    7727.0892121.223 185.860  0.00  0.00           C
ATOM    824  B   BEA A 824    7727.7882120.150 184.667  0.00  0.00           C
ATOM    825  B   BEA A 825    7729.1152118.834 185.100  0.00  0.00           C
ATOM    826  B   BEA A 826    7730.3582117.524 185.822  0.00  0.00           C
ATOM    827  B   BEA A 827    7732.2272114.490 186.765  0.00  0.00           C
ATOM    828  B   BEA A 828    7732.7362112.670 186.831  0.00  0.00           C
ATOM    829  B   BEA A 829    7732.9042110.737 186.667  0.00  0.00           C
ATOM    830  B   BEA A 830    7732.7432108.815 186.357  0.00  0.00           C
ATOM    831  B   BEA A 831    7732.3352107.063 186.006  0.00  0.00           C
ATOM    832  B   BEA A 832    7731.6572105.250 185.627  0.00  0.00           C
ATOM    833  B   BEA A 833    7730.8482103.669 185.323  0.00  0.00           C
ATOM    834  B   BEA A 834    7729.8172102.082 185.082  0.00  0.00           C
ATOM    835  B   BEA A 835    7728.5812100.528 184.931  0.00  0.00           C
ATOM    836  B   BEA A 836    7727.3372099.189 184.840  0.00  0.00           C
ATOM    837  B   BEA A 837    7725.9842097.912 184.747  0.00  0.00           C
ATOM    838  B   BEA A 838    7724.4392096.639 184.577  0.00  0.00           C
ATOM    839  B   BEA A 839    7721.4102094.822 183.412  0.00  0.00           C
ATOM    840  B   BEA A 840    7720.5672094.891 181.766  0.00  0.00           C
ATOM    841  B   BEA A 841    7720.5212095.489 180.055  0.00  0.00           C
ATOM    842  B   BEA A 842    7720.8392096.283 178.288  0.00  0.00           C
ATOM    843  B   BEA A 843    7721.3222097.056 176.682  0.00  0.00           C
ATOM    844  B   BEA A 844    7721.9522097.845 175.038  0.00  0.00           C
ATOM    845  B   BEA A 845    7722.6592098.563 173.462  0.00  0.00           C
ATOM    846  B   BEA A 846    7723.5102099.247 171.776  0.00  0.00           C
ATOM    847  B   BEA A 847    7724.3892099.760 170.199  0.00  0.00           C
ATOM    848  B   BEA A 848    7725.3732100.085 168.581  0.00  0.00           C
ATOM    849  B   BEA A 849    7726.3942100.089 167.046  0.00  0.00           C
ATOM    850  B   BEA A 850    7727.5122099.680 165.535  0.00  0.00           C
ATOM    851  B   BEA A 851    7729.6362097.682 163.173  0.00  0.00           C
ATOM    852  B   BEA A 852    7730.5882096.242 162.349  0.00  0.00           C
ATOM    853  B   BEA A 853    7731.4282094.673 161.758  0.00  0.00           C
ATOM    854  B   BEA A 854    7732.2122092.934 161.333  0.00  0.00           C
ATOM    855  B   BEA A 855    7732.8842091.213 161.079  0.00  0.00           C
ATOM    856  B   BEA A 856    7733.4952089.443 160.949  0.00  0.00           C
ATOM    857  B   BEA A 857    7734.0432087.670 160.928  0.00  0.00           C
ATOM    858  B   BEA A 858    7734.5682085.776 161.008  0.00  0.00           C
ATOM    859  B   BEA A 859    7735.0252083.950 161.176  0.00  0.00           C
ATOM    860  B   BEA A 860    7735.4512082.061 161.435  0.00  0.00           C
ATOM    861  B   BEA A 861    7735.8102080.298 161.752  0.00  0.00           C
ATOM    862  B   BEA A 862    7736.1632078.357 162.185  0.00  0.00           C
ATOM    863  B   BEA A 863    7736.6952074.850 163.195  0.00  0.00           C
ATOM    864  B   BEA A 864    7736.9152073.005 163.851  0.00  0.00           C
ATOM    865  B   BEA A 865    7737.0792071.239 164.565  0.00  0.00           C
ATOM    866  B   BEA A 866    7737.1812069.576 165.319  0.00  0.00           C
ATOM    867  B   BEA A 867    7737.2192067.899 166.166  0.00  0.00           C
ATOM    868  B   BEA A 868    7737.1712066.252 167.096  0.00  0.00           C
ATOM    869  B   BEA A 869    7737.0042064.567 168.170  0.00  0.00           C
ATOM    870  B   BEA A 870    7736.6962063.036 169.289  0.00  0.00           C
ATOM    871  B   BEA A 871    7736.2362061.707 170.424  0.00  0.00           C
ATOM    872  B   BEA A 872    7735.5092060.481 171.707  0.00  0.00           C
ATOM    873  B   BEA A 873    7733.1632059.042 174.299  0.00  0.00           C
ATOM    874  B   BEA A 874    7731.6612058.985 175.392  0.00  0.00           C
ATOM    875  B   BEA A 875    7730.0052059.274 176.378  0.00  0.00           C
ATOM    876  B   BEA A 876    7728.3572059.759 177.280  0.00  0.00           C
ATOM    877  B   BEA A 877    7725.2962060.927 179.048  0.00  0.00           C
ATOM    878  B   BEA A 878    7723.7712061.559 180.132  0.00  0.00           C
ATOM    879  B   BEA A 879    7722.4222062.089 181.378  0.00  0.00           C
ATOM    880  B   BEA A 880    7721.3552062.418 182.827  0.00  0.00           C
ATOM    881  B   BEA A 881    7720.6492062.436 184.618  0.00  0.00           C
ATOM    882  B   BEA A 882    7720.4652062.083 186.480  0.00  0.00           C
ATOM    883  B   BEA A 883    7720.6512061.511 188.295  0.00  0.00           C
ATOM    884  B   BEA A 884    7721.0512060.874 189.965  0.00  0.00           C
ATOM    885  B   BEA A 885    7721.6362060.188 191.613  0.00  0.00           C
ATOM    886  B   BEA A 886    7722.3962059.510 193.207  0.00  0.00           C
ATOM    887  B   BEA A 887    7723.3782058.898 194.744  0.00  0.00           C
ATOM    888  B   BEA A 888    7724.6772058.555 196.076  0.00  0.00           C
ATOM    889  B   BEA A 889    7726.3032059.224 196.437  0.00  0.00           C
ATOM    890  B   BEA A 890    7727.2382060.670 195.667  0.00  0.00           C
ATOM    891  B   BEA A 891    7727.7352062.343 194.698  0.00  0.00           C
ATOM    892  B   BEA A 892    7727.9202063.999 193.838  0.00  0.00           C
ATOM    893  B   BEA A 893    7727.9152065.622 193.115  0.00  0.00           C
ATOM    894  B   BEA A 894    7727.7992067.470 192.397  0.00  0.00           C
ATOM    895  B   BEA A 895    7727.6592069.268 191.792  0.00  0.00           C
ATOM    896  B   BEA A 896    7727.6092071.114 191.294  0.00  0.00           C
ATOM    897  B   BEA A 897    7728.4032072.521 191.302  0.00  0.00           C
ATOM    898  B   BEA A 898    7731.7582071.081 192.357  0.00  0.00           C
ATOM    899  B   BEA A 899    7733.4762071.709 191.922  0.00  0.00           C
ATOM    900  B   BEA A 900    7734.3432073.316 191.578  0.00  0.00           C
ATOM    901  B   BEA A 901    7734.3472075.176 191.790  0.00  0.00           C
ATOM    902  B   BEA A 902    7734.0502076.841 192.384  0.00  0.00           C
ATOM    903  B   BEA A 903    7733.7862078.440 193.577  0.00  0.00           C
ATOM    904  B   BEA A 904    7734.1762079.089 195.259  0.00  0.00           C
ATOM    905  B   BEA A 905    7734.9092078.961 196.907  0.00  0.00           C
ATOM    906  B   BEA A 906    7735.5092078.663 198.773  0.00  0.00           C
ATOM    907  B   BEA A 907    7735.1152078.863 200.509  0.00  0.00           C
ATOM    908  B   BEA A 908    7733.8642079.617 201.647  0.00  0.00           C
ATOM    909  B   BEA A 909    7732.4172080.543 202.383  0.00  0.00           C
ATOM    910  B   BEA A 910    7730.8592081.626 202.876  0.00  0.00           C
ATOM    911  B   BEA A 911    7729.5262082.925 202.907  0.00  0.00           C
ATOM    912  B   BEA A 912    7730.8372083.288 201.823  0.00  0.00           C
ATOM    913  B   BEA A 913    7732.5532083.181 200.919  0.00  0.00           C
ATOM    914  B   BEA A 914    7734.2602083.070 200.129  0.00  0.00           C
ATOM    915  B   BEA A 915    7736.0952083.024 199.361  0.00  0.00           C
ATOM    916  B   BEA A 916    7737.8332083.100 198.707  0.00  0.00           C
ATOM    917  B   BEA A 917    7739.6282083.375 198.120  0.00  0.00           C
ATOM    918  B   BEA A 918    7742.9372085.015 197.470  0.00  0.00           C
ATOM    919  B   BEA A 919    7744.2762086.337 197.609  0.00  0.00           C
ATOM    920  B   BEA A 920    7745.5502087.534 198.215  0.00  0.00           C
ATOM    921  B   BEA A 921    7746.9052087.890 199.430  0.00  0.00           C
ATOM    922  B   BEA A 922    7748.2102087.471 200.807  0.00  0.00           C
ATOM    923  B   BEA A 923    7749.6902087.356 201.965  0.00  0.00           C
ATOM    924  B   BEA A 924    7751.2162088.298 202.345  0.00  0.00           C
ATOM    925  B   BEA A 925    7752.5552089.742 202.139  0.00  0.00           C
ATOM    926  B   BEA A 926    7753.7172091.176 201.734  0.00  0.00           C
ATOM    927  B   BEA A 927    7754.8752092.568 201.263  0.00  0.00           C
ATOM    928  B   BEA A 928    7756.0732093.851 200.803  0.00  0.00           C
ATOM    929  B   BEA A 929    7757.5212095.105 200.360  0.00  0.00           C
ATOM    930  B   BEA A 930    7759.1062096.132 200.024  0.00  0.00           C
ATOM    931  B   BEA A 931    7760.7852096.946 199.764  0.00  0.00           C
ATOM    932  B   BEA A 932    7762.6492097.607 199.533  0.00  0.00           C
ATOM    933  B   BEA A 933    7764.3392098.028 199.334  0.00  0.00           C
ATOM    934  B   BEA A 934    7766.2092098.319 199.084  0.00  0.00           C
ATOM    935  B   BEA A 935    7769.9232098.340 198.226  0.00  0.00           C
ATOM    936  B   BEA A 936    7771.5882098.005 197.392  0.00  0.00           C
ATOM    937  B   BEA A 937    7772.8282097.361 195.990  0.00  0.00           C
ATOM    938  B   BEA A 938    7773.2042096.623 194.339  0.00  0.00           C
ATOM    939  B   BEA A 939    7773.0372095.867 192.639  0.00  0.00           C
ATOM    940  B   BEA A 940    7772.5052095.095 190.941  0.00  0.00           C
ATOM    941  B   BEA A 941    7771.7662094.381 189.441  0.00  0.00           C
ATOM    942  B   BEA A 942    7770.7362093.614 187.944  0.00  0.00           C
ATOM    943  B   BEA A 943    7769.5632092.905 186.715  0.00  0.00           C
ATOM    944  B   BEA A 944    7768.1382092.163 185.684  0.00  0.00           C
ATOM    945  B   BEA A 945    7766.5852091.337 184.922  0.00  0.00           C
ATOM    946  B   BEA A 946    7765.0492090.351 184.414  0.00  0.00           C
ATOM    947  B   BEA A 947    7763.5742089.054 184.093  0.00  0.00           C
ATOM    948  B   BEA A 948    7761.4812085.976 183.820  0.00  0.00           C
ATOM    949  B   BEA A 949    7760.6022084.340 183.701  0.00  0.00           C
ATOM    950  B   BEA A 950    7759.5632082.657 183.463  0.00  0.00           C
ATOM    951  B   BEA A 951    7758.2552081.521 182.936  0.00  0.00           C
ATOM    952  B   BEA A 952    7756.6172081.703 181.973  0.00  0.00           C
ATOM    953  B   BEA A 953    7755.2882082.655 181.076  0.00  0.00           C
ATOM    954  B   BEA A 954    7754.1172083.896 180.257  0.00  0.00           C
ATOM    955  B   BEA A 955    7753.0682085.276 179.530  0.00  0.00           C
ATOM    956  B   BEA A 956    7752.0422086.859 178.851  0.00  0.00           C
ATOM    957  B   BEA A 957    7751.1952088.354 178.344  0.00  0.00           C
ATOM    958  B   BEA A 958    7749.6152091.845 177.768  0.00  0.00           C
ATOM    959  B   BEA A 959    7749.1082093.584 178.062  0.00  0.00           C
ATOM    960  B   BEA A 960    7749.1392094.923 179.363  0.00  0.00           C
ATOM    961  B   BEA A 961    7749.7082095.237 181.184  0.00  0.00           C
ATOM    962  B   BEA A 962    7751.0332095.053 184.672  0.00  0.00           C
ATOM    963  B   BEA A 963    7751.8692095.819 188.101  0.00  0.00           C
ATOM    964  B   BEA A 964    7751.1182097.495 188.337  0.00  0.00           C
ATOM    965  B   BEA A 965    7750.0782099.081 188.029  0.00  0.00           C
ATOM    966  B   BEA A 966    7748.8932100.563 187.595  0.00  0.00           C
ATOM    967  B   BEA A 967    7747.6212101.903 187.172  0.00  0.00           C
ATOM    968  B   BEA A 968    7746.2922103.080 186.836  0.00  0.00           C
ATOM    969  B   BEA A 969    7744.7252104.197 186.623  0.00  0.00           C
ATOM    970  B   BEA A 970    7743.1012105.058 186.650  0.00  0.00           C
ATOM    971  B   BEA A 971    7741.3252105.701 186.954  0.00  0.00           C
ATOM    972  B   BEA A 972    7739.4832106.084 187.560  0.00  0.00           C
ATOM    973  B   BEA A 973    7737.8262106.173 188.396  0.00  0.00           C
ATOM    974  B   BEA A 974    7736.3342105.983 189.496  0.00  0.00           C
ATOM    975  B   BEA A 975    7735.1402105.489 190.858  0.00  0.00           C
ATOM    976  B   BEA A 976    7734.4012104.637 192.526  0.00  0.00           C
ATOM    977  B   BEA A 977    7734.3202103.660 194.080  0.00  0.00           C
ATOM    978  B   BEA A 978    7734.7452102.554 195.597  0.00  0.00           C
ATOM    979  B   BEA A 979    7735.4212101.435 196.883  0.00  0.00           C
ATOM    980  B   BEA A 980    7736.3332100.068 197.997  0.00  0.00           C
ATOM    981  B   BEA A 981    7737.0982098.470 198.034  0.00  0.00           C
ATOM    982  B   BEA A 982    7736.8632097.645 196.447  0.00  0.00           C
ATOM    983  B   BEA A 983    7736.4972097.080 194.697  0.00  0.00           C
ATOM    984  B   BEA A 984    7737.1192095.912 193.736  0.00  0.00           C
ATOM    985  B   BEA A 985    7738.4062094.687 194.540  0.00  0.00           C
ATOM    986  B   BEA A 986    7739.4072093.410 195.393  0.00  0.00           C
ATOM    987  B   BEA A 987    7739.8962091.694 195.861  0.00  0.00           C
ATOM    988  B   BEA A 988    7739.4012089.800 195.692  0.00  0.00           C
ATOM    989  B   BEA A 989    7738.0792088.572 195.368  0.00  0.00           C
ATOM    990  B   BEA A 990    7736.3382087.946 195.017  0.00  0.00           C
ATOM    991  B   BEA A 991    7734.5332087.519 194.341  0.00  0.00           C
ATOM    992  B   BEA A 992    7733.5262086.924 193.058  0.00  0.00           C
ATOM    993  B   BEA A 993    7733.6002086.192 191.276  0.00  0.00           C
ATOM    994  B   BEA A 994    7734.0662086.155 189.387  0.00  0.00           C
ATOM    995  B   BEA A 995    7734.5392089.157 187.331  0.00  0.00           C
ATOM    996  B   BEA A 996    7735.9412089.861 186.651  0.00  0.00           C
ATOM    997  B   BEA A 997    7737.5792089.128 186.389  0.00  0.00           C
ATOM    998  B   BEA A 998    7739.3132088.314 186.504  0.00  0.00           C
ATOM    999  B   BEA A 999    7739.9892089.257 187.569  0.00  0.00           C
ATOM   1000  B   BEA A1000    7739.6042090.918 188.517  0.00  0.00           C
ATOM   1001  B   BEA A1001    7740.2502090.593 186.815  0.00  0.00           C
ATOM   1002  B   BEA A1002    7740.9832089.351 185.638  0.00  0.00           C
ATOM   1003  B   BEA A1003    7741.8152088.030 184.507  0.00  0.00           C
ATOM   1004  B   BEA A1004    7743.8622085.478 182.745  0.00  0.00           C
ATOM   1005  B   BEA A1005    7745.4482084.765 182.968  0.00  0.00           C
ATOM   1006  B   BEA A1006    7746.5552085.221 184.408  0.00  0.00           C
ATOM   1007  B   BEA A1007    7748.4792084.771 187.328  0.00  0.00           C
ATOM   1008  B   BEA A1008    7749.2152083.125 187.891  0.00  0.00           C
ATOM   1009  B   BEA A1009    7749.7142081.289 188.093  0.00  0.00           C
ATOM   1010  B   BEA A1010    7750.0482079.399 188.156  0.00  0.00           C
ATOM   1011  B   BEA A1011    7750.2162077.512 188.169  0.00  0.00           C
ATOM   1012  B   BEA A1012    7750.1492075.535 188.073  0.00  0.00           C
ATOM   1013  B   BEA A1013    7749.7472073.801 187.761  0.00  0.00           C
ATOM   1014  B   BEA A1014    7748.8222072.304 187.024  0.00  0.00           C
ATOM   1015  B   BEA A1015    7747.5632071.432 185.967  0.00  0.00           C
ATOM   1016  B   BEA A1016    7746.0992070.899 184.720  0.00  0.00           C
ATOM   1017  B   BEA A1017    7744.7042070.567 183.538  0.00  0.00           C
ATOM   1018  B   BEA A1018    7743.2922070.261 182.367  0.00  0.00           C
ATOM   1019  B   BEA A1019    7741.7972069.787 181.192  0.00  0.00           C
ATOM   1020  B   BEA A1020    7740.5422068.692 180.400  0.00  0.00           C
ATOM   1021  B   BEA A1021    7740.2742066.918 180.611  0.00  0.00           C
ATOM   1022  B   BEA A1022    7740.7462065.182 181.397  0.00  0.00           C
ATOM   1023  B   BEA A1023    7741.4952063.726 182.309  0.00  0.00           C
ATOM   1024  B   BEA A1024    7742.4292062.392 183.305  0.00  0.00           C
ATOM   1025  B   BEA A1025    7743.4832061.191 184.328  0.00  0.00           C
ATOM   1026  B   BEA A1026    7744.6622060.087 185.383  0.00  0.00           C
ATOM   1027  B   BEA A1027    7745.9052059.123 186.415  0.00  0.00           C
ATOM   1028  B   BEA A1028    7747.2932058.244 187.478  0.00  0.00           C
ATOM   1029  B   BEA A1029    7748.6552057.558 188.439  0.00  0.00           C
ATOM   1030  B   BEA A1030    7750.2502056.955 189.463  0.00  0.00           C
ATOM   1031  B   BEA A1031    7751.7592056.572 190.334  0.00  0.00           C
ATOM   1032  B   BEA A1032    7753.4762056.330 191.225  0.00  0.00           C
ATOM   1033  B   BEA A1033    7755.2222056.253 192.048  0.00  0.00           C
ATOM   1034  B   BEA A1034    7756.9662056.317 192.806  0.00  0.00           C
ATOM   1035  B   BEA A1035    7758.6712056.496 193.502  0.00  0.00           C
ATOM   1036  B   BEA A1036    7760.4562056.791 194.197  0.00  0.00           C
ATOM   1037  B   BEA A1037    7762.2552057.191 194.877  0.00  0.00           C
ATOM   1038  B   BEA A1038    7763.9852057.667 195.529  0.00  0.00           C
ATOM   1039  B   BEA A1039    7765.6672058.216 196.186  0.00  0.00           C
ATOM   1040  B   BEA A1040    7767.2242058.808 196.855  0.00  0.00           C
ATOM   1041  B   BEA A1041    7768.8332059.537 197.747  0.00  0.00           C
ATOM   1042  B   BEA A1042    7769.5442060.110 199.177  0.00  0.00           C
ATOM   1043  B   BEA A1043    7768.0872059.703 200.332  0.00  0.00           C
ATOM   1044  B   BEA A1044    7766.5092059.153 201.128  0.00  0.00           C
ATOM   1045  B   BEA A1045    7764.8242058.551 201.942  0.00  0.00           C
ATOM   1046  B   BEA A1046    7763.2862058.006 202.737  0.00  0.00           C
ATOM   1047  B   BEA A1047    7761.7152057.467 203.663  0.00  0.00           C
ATOM   1048  B   BEA A1048    7758.8332056.590 206.061  0.00  0.00           C
ATOM   1049  B   BEA A1049    7757.7952056.381 207.557  0.00  0.00           C
ATOM   1050  B   BEA A1050    7757.1312056.394 209.386  0.00  0.00           C
ATOM   1051  B   BEA A1051    7756.8662056.606 211.301  0.00  0.00           C
ATOM   1052  B   BEA A1052    7756.8562056.935 213.179  0.00  0.00           C
ATOM   1053  B   BEA A1053    7756.9882057.335 215.015  0.00  0.00           C
ATOM   1054  B   BEA A1054    7757.1872057.798 216.896  0.00  0.00           C
ATOM   1055  B   BEA A1055    7757.3292058.248 218.630  0.00  0.00           C
ATOM   1056  B   BEA A1056    7757.0882058.681 220.476  0.00  0.00           C
ATOM   1057  B   BEA A1057    7755.4662058.516 221.095  0.00  0.00           C
ATOM   1058  B   BEA A1058    7753.7382057.957 220.506  0.00  0.00           C
ATOM   1059  B   BEA A1059    7752.1962057.327 219.664  0.00  0.00           C
ATOM   1060  B   BEA A1060    7750.7062056.632 218.695  0.00  0.00           C
ATOM   1061  B   BEA A1061    7749.2232055.864 217.630  0.00  0.00           C
ATOM   1062  B   BEA A1062    7747.8472055.085 216.573  0.00  0.00           C
ATOM   1063  B   BEA A1063    7746.5212054.269 215.508  0.00  0.00           C
ATOM   1064  B   BEA A1064    7745.2882053.448 214.483  0.00  0.00           C
ATOM   1065  B   BEA A1065    7743.9462052.475 213.336  0.00  0.00           C
ATOM   1066  B   BEA A1066    7742.7642051.535 212.304  0.00  0.00           C
ATOM   1067  B   BEA A1067    7741.5472050.464 211.222  0.00  0.00           C
ATOM   1068  B   BEA A1068    7740.4422049.373 210.227  0.00  0.00           C
ATOM   1069  B   BEA A1069    7738.3602046.795 208.335  0.00  0.00           C
ATOM   1070  B   BEA A1070    7737.4972045.339 207.549  0.00  0.00           C
ATOM   1071  B   BEA A1071    7736.7422043.686 206.855  0.00  0.00           C
ATOM   1072  B   BEA A1072    7736.1572041.930 206.297  0.00  0.00           C
ATOM   1073  B   BEA A1073    7735.7592040.173 205.879  0.00  0.00           C
ATOM   1074  B   BEA A1074    7735.5032038.278 205.544  0.00  0.00           C
ATOM   1075  B   BEA A1075    7735.3952036.360 205.287  0.00  0.00           C
ATOM   1076  B   BEA A1076    7735.4092034.550 205.088  0.00  0.00           C
ATOM   1077  B   BEA A1077    7735.5282032.601 204.887  0.00  0.00           C
ATOM   1078  B   BEA A1078    7735.7152030.780 204.682  0.00  0.00           C
ATOM   1079  B   BEA A1079    7735.9762028.846 204.412  0.00  0.00           C
ATOM   1080  B   BEA A1080    7736.2572027.065 204.086  0.00  0.00           C
ATOM   1081  B   BEA A1081    7736.5752025.196 203.625  0.00  0.00           C
ATOM   1082  B   BEA A1082    7736.8892023.371 203.016  0.00  0.00           C
ATOM   1083  B   BEA A1083    7737.1632021.705 202.281  0.00  0.00           C
ATOM   1084  B   BEA A1084    7737.4152020.066 201.380  0.00  0.00           C
ATOM   1085  B   BEA A1085    7737.6572018.447 200.335  0.00  0.00           C
ATOM   1086  B   BEA A1086    7737.8822016.954 199.259  0.00  0.00           C
ATOM   1087  B   BEA A1087    7738.3692014.022 196.927  0.00  0.00           C
ATOM   1088  B   BEA A1088    7738.9862011.081 194.505  0.00  0.00           C
ATOM   1089  B   BEA A1089    7739.3722009.603 193.343  0.00  0.00           C
ATOM   1090  B   BEA A1090    7739.8112008.157 192.290  0.00  0.00           C
ATOM   1091  B   BEA A1091    7740.3882006.537 191.251  0.00  0.00           C
ATOM   1092  B   BEA A1092    7741.0082005.040 190.457  0.00  0.00           C
ATOM   1093  B   BEA A1093    7741.8252003.336 189.790  0.00  0.00           C
ATOM   1094  B   BEA A1094    7742.6662001.804 189.432  0.00  0.00           C
ATOM   1095  B   BEA A1095    7743.6642000.188 189.327  0.00  0.00           C
ATOM   1096  B   BEA A1096    7744.6791998.595 189.501  0.00  0.00           C
ATOM   1097  B   BEA A1097    7745.4021996.831 189.963  0.00  0.00           C
ATOM   1098  B   BEA A1098    7744.6441993.482 191.342  0.00  0.00           C
ATOM   1099  B   BEA A1099    7743.6141991.951 192.018  0.00  0.00           C
ATOM   1100  B   BEA A1100    7742.5151990.618 192.528  0.00  0.00           C
ATOM   1101  B   BEA A1101    7741.2271989.150 192.879  0.00  0.00           C
ATOM   1102  B   BEA A1102    7740.0261987.704 192.825  0.00  0.00           C
ATOM   1103  B   BEA A1103    7738.9711986.288 192.180  0.00  0.00           C
ATOM   1104  B   BEA A1104    7738.2361985.118 190.943  0.00  0.00           C
ATOM   1105  B   BEA A1105    7737.8091984.230 189.291  0.00  0.00           C
ATOM   1106  B   BEA A1106    7737.6171983.612 187.532  0.00  0.00           C
ATOM   1107  B   BEA A1107    7737.5611983.145 185.655  0.00  0.00           C
ATOM   1108  B   BEA A1108    7737.5921982.801 183.800  0.00  0.00           C
ATOM   1109  B   BEA A1109    7737.6751982.535 181.952  0.00  0.00           C
ATOM   1110  B   BEA A1110    7737.7951982.315 180.039  0.00  0.00           C
ATOM   1111  B   BEA A1111    7737.9361982.134 178.112  0.00  0.00           C
ATOM   1112  B   BEA A1112    7738.0831981.983 176.212  0.00  0.00           C
ATOM   1113  B   BEA A1113    7738.3661981.731 172.471  0.00  0.00           C
ATOM   1114  B   BEA A1114    7738.4961981.608 170.514  0.00  0.00           C
ATOM   1115  B   BEA A1115    7738.5981981.493 168.698  0.00  0.00           C
ATOM   1116  B   BEA A1116    7738.6821981.358 166.702  0.00  0.00           C
ATOM   1117  B   BEA A1117    7738.7271981.223 164.884  0.00  0.00           C
ATOM   1118  B   BEA A1118    7738.7321981.057 162.924  0.00  0.00           C
ATOM   1119  B   BEA A1119    7738.6861980.869 161.011  0.00  0.00           C
ATOM   1120  B   BEA A1120    7738.5831980.654 159.161  0.00  0.00           C
ATOM   1121  B   BEA A1121    7738.4011980.387 157.234  0.00  0.00           C
ATOM   1122  B   BEA A1122    7738.1421980.082 155.411  0.00  0.00           C
ATOM   1123  B   BEA A1123    7737.7721979.705 153.560  0.00  0.00           C
ATOM   1124  B   BEA A1124    7737.3071979.279 151.846  0.00  0.00           C
ATOM   1125  B   BEA A1125    7736.7001978.765 150.138  0.00  0.00           C
ATOM   1126  B   BEA A1126    7735.9341978.161 148.441  0.00  0.00           C
ATOM   1127  B   BEA A1127    7735.0611977.515 146.876  0.00  0.00           C
ATOM   1128  B   BEA A1128    7734.0871976.839 145.429  0.00  0.00           C
ATOM   1129  B   BEA A1129    7733.0161976.141 144.090  0.00  0.00           C
ATOM   1130  B   BEA A1130    7731.7631975.378 142.762  0.00  0.00           C
ATOM   1131  B   BEA A1131    7730.5081974.668 141.624  0.00  0.00           C
ATOM   1132  B   BEA A1132    7729.0681973.915 140.501  0.00  0.00           C
ATOM   1133  B   BEA A1133    7727.6511973.237 139.547  0.00  0.00           C
ATOM   1134  B   BEA A1134    7724.4991971.946 137.830  0.00  0.00           C
ATOM   1135  B   BEA A1135    7722.7691971.365 137.076  0.00  0.00           C
ATOM   1136  B   BEA A1136    7721.1111970.896 136.452  0.00  0.00           C
ATOM   1137  B   BEA A1137    7719.2841970.479 135.863  0.00  0.00           C
ATOM   1138  B   BEA A1138    7715.6541969.982 134.948  0.00  0.00           C
ATOM   1139  B   BEA A1139    7711.9161969.970 134.302  0.00  0.00           C
ATOM   1140  B   BEA A1140    7710.0801970.170 134.078  0.00  0.00           C
ATOM   1141  B   BEA A1141    7708.2191970.524 133.907  0.00  0.00           C
ATOM   1142  B   BEA A1142    7706.3311971.052 133.789  0.00  0.00           C
ATOM   1143  B   BEA A1143    7704.5491971.720 133.724  0.00  0.00           C
ATOM   1144  B   BEA A1144    7702.8751972.514 133.703  0.00  0.00           C
ATOM   1145  B   BEA A1145    7701.1561973.514 133.709  0.00  0.00           C
ATOM   1146  B   BEA A1146    7699.6381974.616 133.720  0.00  0.00           C
ATOM   1147  B   BEA A1147    7698.2961975.962 133.704  0.00  0.00           C
ATOM   1148  B   BEA A1148    7697.6701977.650 133.553  0.00  0.00           C
ATOM   1149  B   BEA A1149    7698.6321979.180 133.174  0.00  0.00           C
ATOM   1150  B   BEA A1150    7700.1781980.107 132.763  0.00  0.00           C
ATOM   1151  B   BEA A1151    7701.9051980.783 132.332  0.00  0.00           C
ATOM   1152  B   BEA A1152    7703.7391981.327 131.875  0.00  0.00           C
ATOM   1153  B   BEA A1153    7705.6011981.774 131.397  0.00  0.00           C
ATOM   1154  B   BEA A1154    7709.2081982.464 130.405  0.00  0.00           C
ATOM   1155  B   BEA A1155    7710.9591982.744 129.881  0.00  0.00           C
ATOM   1156  B   BEA A1156    7712.7151983.002 129.317  0.00  0.00           C
ATOM   1157  B   BEA A1157    7714.4231983.236 128.723  0.00  0.00           C
ATOM   1158  B   BEA A1158    7716.1971983.467 128.043  0.00  0.00           C
ATOM   1159  B   BEA A1159    7717.9551983.691 127.284  0.00  0.00           C
ATOM   1160  B   BEA A1160    7719.7391983.923 126.384  0.00  0.00           C
ATOM   1161  B   BEA A1161    7721.2701984.138 125.439  0.00  0.00           C
ATOM   1162  B   BEA A1162    7722.7041984.382 124.255  0.00  0.00           C
ATOM   1163  B   BEA A1163    7723.7951984.677 122.708  0.00  0.00           C
ATOM   1164  B   BEA A1164    7723.9701985.021 120.850  0.00  0.00           C
ATOM   1165  B   BEA A1165    7723.1751985.336 119.221  0.00  0.00           C
ATOM   1166  B   BEA A1166    7721.8321985.681 117.748  0.00  0.00           C
ATOM   1167  B   BEA A1167    7720.4451986.024 116.638  0.00  0.00           C
ATOM   1168  B   BEA A1168    7718.8561986.457 115.640  0.00  0.00           C
ATOM   1169  B   BEA A1169    7717.2521986.979 114.866  0.00  0.00           C
ATOM   1170  B   BEA A1170    7715.5851987.677 114.324  0.00  0.00           C
ATOM   1171  B   BEA A1171    7713.9211988.699 114.184  0.00  0.00           C
ATOM   1172  B   BEA A1172    7712.7361990.034 114.720  0.00  0.00           C
ATOM   1173  B   BEA A1173    7712.1081991.540 115.775  0.00  0.00           C
ATOM   1174  B   BEA A1174    7711.7891993.022 116.946  0.00  0.00           C
ATOM   1175  B   BEA A1175    7711.5531994.507 118.079  0.00  0.00           C
ATOM   1176  B   BEA A1176    7711.3011996.008 119.102  0.00  0.00           C
ATOM   1177  B   BEA A1177    7711.0111997.634 120.085  0.00  0.00           C
ATOM   1178  B   BEA A1178    7710.7051999.274 120.961  0.00  0.00           C
ATOM   1179  B   BEA A1179    7710.3632001.048 121.798  0.00  0.00           C
ATOM   1180  B   BEA A1180    7709.6782004.518 123.165  0.00  0.00           C
ATOM   1181  B   BEA A1181    7709.3452006.208 123.727  0.00  0.00           C
ATOM   1182  B   BEA A1182    7708.9932008.028 124.274  0.00  0.00           C
ATOM   1183  B   BEA A1183    7708.6492009.851 124.773  0.00  0.00           C
ATOM   1184  B   BEA A1184    7708.3202011.672 125.234  0.00  0.00           C
ATOM   1185  B   BEA A1185    7708.0102013.485 125.667  0.00  0.00           C
ATOM   1186  B   BEA A1186    7707.7242015.284 126.081  0.00  0.00           C
ATOM   1187  B   BEA A1187    7707.4502017.187 126.516  0.00  0.00           C
ATOM   1188  B   BEA A1188    7707.2142019.063 126.951  0.00  0.00           C
ATOM   1189  B   BEA A1189    7707.0322020.782 127.368  0.00  0.00           C
ATOM   1190  B   BEA A1190    7706.8742022.707 127.867  0.00  0.00           C
ATOM   1191  B   BEA A1191    7706.7792024.466 128.367  0.00  0.00           C
ATOM   1192  B   BEA A1192    7706.7372026.296 128.947  0.00  0.00           C
ATOM   1193  B   BEA A1193    7706.7622028.075 129.586  0.00  0.00           C
ATOM   1194  B   BEA A1194    7706.8672029.914 130.346  0.00  0.00           C
ATOM   1195  B   BEA A1195    7707.0452031.592 131.148  0.00  0.00           C
ATOM   1196  B   BEA A1196    7707.3072033.227 132.054  0.00  0.00           C
ATOM   1197  B   BEA A1197    7707.6642034.825 133.084  0.00  0.00           C
ATOM   1198  B   BEA A1198    7708.0972036.293 134.188  0.00  0.00           C
ATOM   1199  B   BEA A1199    7708.6002037.644 135.364  0.00  0.00           C
ATOM   1200  B   BEA A1200    7709.2032038.961 136.680  0.00  0.00           C
ATOM   1201  B   BEA A1201    7709.8542040.143 138.023  0.00  0.00           C
ATOM   1202  B   BEA A1202    7710.5352041.186 139.362  0.00  0.00           C
ATOM   1203  B   BEA A1203    7711.2832042.162 140.774  0.00  0.00           C
ATOM   1204  B   BEA A1204    7712.0952043.057 142.244  0.00  0.00           C
ATOM   1205  B   BEA A1205    7712.9632043.857 143.756  0.00  0.00           C
ATOM   1206  B   BEA A1206    7713.8822044.552 145.293  0.00  0.00           C
ATOM   1207  B   BEA A1207    7714.8422045.132 146.838  0.00  0.00           C
ATOM   1208  B   BEA A1208    7716.9392045.935 150.001  0.00  0.00           C
ATOM   1209  B   BEA A1209    7717.9842046.119 151.476  0.00  0.00           C
ATOM   1210  B   BEA A1210    7719.1262046.164 153.009  0.00  0.00           C
ATOM   1211  B   BEA A1211    7720.2812046.047 154.477  0.00  0.00           C
ATOM   1212  B   BEA A1212    7721.5322045.737 155.970  0.00  0.00           C
ATOM   1213  B   BEA A1213    7722.7092045.269 157.282  0.00  0.00           C
ATOM   1214  B   BEA A1214    7723.9872044.564 158.597  0.00  0.00           C
ATOM   1215  B   BEA A1215    7725.2002043.698 159.735  0.00  0.00           C
ATOM   1216  B   BEA A1216    7726.4412042.614 160.783  0.00  0.00           C
ATOM   1217  B   BEA A1217    7727.6272041.434 161.676  0.00  0.00           C
ATOM   1218  B   BEA A1218    7728.7522040.231 162.429  0.00  0.00           C
ATOM   1219  B   BEA A1219    7729.9882038.865 163.159  0.00  0.00           C
ATOM   1220  B   BEA A1220    7731.1472037.590 163.755  0.00  0.00           C
ATOM   1221  B   BEA A1221    7732.3992036.264 164.312  0.00  0.00           C
ATOM   1222  B   BEA A1222    7733.7372034.955 164.816  0.00  0.00           C
ATOM   1223  B   BEA A1223    7735.1482033.746 165.259  0.00  0.00           C
ATOM   1224  B   BEA A1224    7736.7192032.658 165.659  0.00  0.00           C
ATOM   1225  B   BEA A1225    7738.3492031.864 165.987  0.00  0.00           C
ATOM   1226  B   BEA A1226    7740.1792031.423 166.269  0.00  0.00           C
ATOM   1227  B   BEA A1227    7742.1092031.504 166.490  0.00  0.00           C
ATOM   1228  B   BEA A1228    7743.8802032.043 166.659  0.00  0.00           C
ATOM   1229  B   BEA A1229    7745.5412032.882 166.838  0.00  0.00           C
ATOM   1230  B   BEA A1230    7747.1252033.950 167.077  0.00  0.00           C
ATOM   1231  B   BEA A1231    7748.5612035.140 167.402  0.00  0.00           C
ATOM   1232  B   BEA A1232    7749.8942036.451 167.861  0.00  0.00           C
ATOM   1233  B   BEA A1233    7751.0682037.808 168.484  0.00  0.00           C
ATOM   1234  B   BEA A1234    7752.0422039.142 169.294  0.00  0.00           C
ATOM   1235  B   BEA A1235    7752.8412040.498 170.408  0.00  0.00           C
ATOM   1236  B   BEA A1236    7753.3592041.739 171.836  0.00  0.00           C
ATOM   1237  B   BEA A1237    7753.5602042.700 173.393  0.00  0.00           C
ATOM   1238  B   BEA A1238    7753.5472043.523 175.203  0.00  0.00           C
ATOM   1239  B   BEA A1239    7753.3852044.124 176.983  0.00  0.00           C
ATOM   1240  B   BEA A1240    7753.1382044.541 178.712  0.00  0.00           C
ATOM   1241  B   BEA A1241    7752.8022044.806 180.610  0.00  0.00           C
ATOM   1242  B   BEA A1242    7752.4372044.794 182.523  0.00  0.00           C
ATOM   1243  B   BEA A1243    7752.2072044.152 184.215  0.00  0.00           C
ATOM   1244  B   BEA A1244    7752.6052042.393 184.460  0.00  0.00           C
ATOM   1245  B   BEA A1245    7753.2412040.849 183.700  0.00  0.00           C
ATOM   1246  B   BEA A1246    7753.9922039.376 182.612  0.00  0.00           C
ATOM   1247  B   BEA A1247    7754.7312038.115 181.493  0.00  0.00           C
ATOM   1248  B   BEA A1248    7755.5192036.914 180.298  0.00  0.00           C
ATOM   1249  B   BEA A1249    7757.2552034.655 177.748  0.00  0.00           C
ATOM   1250  B   BEA A1250    7758.2262033.585 176.401  0.00  0.00           C
ATOM   1251  B   BEA A1251    7760.2642031.725 173.801  0.00  0.00           C
ATOM   1252  B   BEA A1252    7761.3892030.908 172.513  0.00  0.00           C
ATOM   1253  B   BEA A1253    7762.6332030.171 171.218  0.00  0.00           C
ATOM   1254  B   BEA A1254    7763.9812029.567 169.980  0.00  0.00           C
ATOM   1255  B   BEA A1255    7765.4112029.149 168.862  0.00  0.00           C
ATOM   1256  B   BEA A1256    7767.0282028.951 167.854  0.00  0.00           C
ATOM   1257  B   BEA A1257    7768.7342029.033 167.059  0.00  0.00           C
ATOM   1258  B   BEA A1258    7770.4482029.378 166.497  0.00  0.00           C
ATOM   1259  B   BEA A1259    7772.2042029.977 166.136  0.00  0.00           C
ATOM   1260  B   BEA A1260    7773.8932030.768 165.971  0.00  0.00           C
ATOM   1261  B   BEA A1261    7775.6402031.796 165.971  0.00  0.00           C
ATOM   1262  B   BEA A1262    7777.1812032.876 166.105  0.00  0.00           C
ATOM   1263  B   BEA A1263    7778.6292034.037 166.338  0.00  0.00           C
ATOM   1264  B   BEA A1264    7779.9712035.242 166.645  0.00  0.00           C
ATOM   1265  B   BEA A1265    7781.3102036.575 167.036  0.00  0.00           C
ATOM   1266  B   BEA A1266    7782.6282038.024 167.505  0.00  0.00           C
ATOM   1267  B   BEA A1267    7783.8032039.440 167.995  0.00  0.00           C
ATOM   1268  B   BEA A1268    7784.8342040.792 168.484  0.00  0.00           C
ATOM   1269  B   BEA A1269    7785.9122042.332 169.057  0.00  0.00           C
ATOM   1270  B   BEA A1270    7786.9182043.911 169.658  0.00  0.00           C
ATOM   1271  B   BEA A1271    7787.7622045.367 170.218  0.00  0.00           C
ATOM   1272  B   BEA A1272    7788.6012046.966 170.835  0.00  0.00           C
ATOM   1273  B   BEA A1273    7789.4042048.695 171.498  0.00  0.00           C
ATOM   1274  B   BEA A1274    7790.0272050.239 172.083  0.00  0.00           C
ATOM   1275  B   BEA A1275    7790.6302052.012 172.739  0.00  0.00           C
ATOM   1276  B   BEA A1276    7791.0832053.695 173.341  0.00  0.00           C
ATOM   1277  B   BEA A1277    7791.4312055.536 173.965  0.00  0.00           C
ATOM   1278  B   BEA A1278    7791.5992057.351 174.532  0.00  0.00           C
ATOM   1279  B   BEA A1279    7791.5652059.094 175.017  0.00  0.00           C
ATOM   1280  B   BEA A1280    7791.2592060.962 175.442  0.00  0.00           C
ATOM   1281  B   BEA A1281    7790.5952062.768 175.715  0.00  0.00           C
ATOM   1282  B   BEA A1282    7789.5952064.311 175.774  0.00  0.00           C
ATOM   1283  B   BEA A1283    7788.1852065.647 175.597  0.00  0.00           C
ATOM   1284  B   BEA A1284    7786.6622066.606 175.250  0.00  0.00           C
ATOM   1285  B   BEA A1285    7784.9312067.364 174.746  0.00  0.00           C
ATOM   1286  B   BEA A1286    7783.2042067.885 174.161  0.00  0.00           C
ATOM   1287  B   BEA A1287    7781.4432068.234 173.499  0.00  0.00           C
ATOM   1288  B   BEA A1288    7779.7162068.425 172.791  0.00  0.00           C
ATOM   1289  B   BEA A1289    7777.9412068.480 172.006  0.00  0.00           C
ATOM   1290  B   BEA A1290    7776.3072068.408 171.231  0.00  0.00           C
ATOM   1291  B   BEA A1291    7774.5852068.197 170.354  0.00  0.00           C
ATOM   1292  B   BEA A1292    7772.9642067.859 169.461  0.00  0.00           C
ATOM   1293  B   BEA A1293    7771.3722067.363 168.503  0.00  0.00           C
ATOM   1294  B   BEA A1294    7769.8802066.701 167.504  0.00  0.00           C
ATOM   1295  B   BEA A1295    7768.5642065.870 166.492  0.00  0.00           C
ATOM   1296  B   BEA A1296    7767.4222064.797 165.424  0.00  0.00           C
ATOM   1297  B   BEA A1297    7766.5812063.441 164.326  0.00  0.00           C
ATOM   1298  B   BEA A1298    7766.1802061.920 163.315  0.00  0.00           C
ATOM   1299  B   BEA A1299    7766.1712060.196 162.337  0.00  0.00           C
ATOM   1300  B   BEA A1300    7766.4582058.604 161.535  0.00  0.00           C
ATOM   1301  B   BEA A1301    7767.0232056.851 160.722  0.00  0.00           C
ATOM   1302  B   BEA A1302    7767.6822055.336 160.060  0.00  0.00           C
ATOM   1303  B   BEA A1303    7768.5212053.745 159.386  0.00  0.00           C
ATOM   1304  B   BEA A1304    7769.4422052.235 158.755  0.00  0.00           C
ATOM   1305  B   BEA A1305    7770.4822050.717 158.117  0.00  0.00           C
ATOM   1306  B   BEA A1306    7771.6132049.227 157.473  0.00  0.00           C
ATOM   1307  B   BEA A1307    7772.7082047.906 156.876  0.00  0.00           C
ATOM   1308  B   BEA A1308    7773.9212046.558 156.225  0.00  0.00           C
ATOM   1309  B   BEA A1309    7775.1242045.327 155.574  0.00  0.00           C
ATOM   1310  B   BEA A1310    7776.4742044.064 154.818  0.00  0.00           C
ATOM   1311  B   BEA A1311    7777.8232042.929 154.012  0.00  0.00           C
ATOM   1312  B   BEA A1312    7779.1112041.977 153.166  0.00  0.00           C
ATOM   1313  B   BEA A1313    7781.8042040.579 150.890  0.00  0.00           C
ATOM   1314  B   BEA A1314    7782.9902040.475 149.340  0.00  0.00           C
ATOM   1315  B   BEA A1315    7784.3042041.684 146.020  0.00  0.00           C
ATOM   1316  B   BEA A1316    7784.5362042.639 144.481  0.00  0.00           C
ATOM   1317  B   BEA A1317    7784.6032043.757 142.920  0.00  0.00           C
ATOM   1318  B   BEA A1318    7784.5412044.953 141.382  0.00  0.00           C
ATOM   1319  B   BEA A1319    7784.3872046.150 139.911  0.00  0.00           C
ATOM   1320  B   BEA A1320    7784.1582047.377 138.435  0.00  0.00           C
ATOM   1321  B   BEA A1321    7783.8992048.498 137.089  0.00  0.00           C
ATOM   1322  B   BEA A1322    7783.5572049.760 135.557  0.00  0.00           C
ATOM   1323  B   BEA A1323    7783.2222050.853 134.196  0.00  0.00           C
ATOM   1324  B   BEA A1324    7782.8202052.036 132.668  0.00  0.00           C
ATOM   1325  B   BEA A1325    7782.4222053.099 131.223  0.00  0.00           C
ATOM   1326  B   BEA A1326    7781.9712054.199 129.625  0.00  0.00           C
ATOM   1327  B   BEA A1327    7781.5462055.144 128.133  0.00  0.00           C
ATOM   1328  B   BEA A1328    7780.6302056.893 124.863  0.00  0.00           C
ATOM   1329  B   BEA A1329    7780.1582057.631 123.091  0.00  0.00           C
ATOM   1330  B   BEA A1330    7779.7112058.211 121.320  0.00  0.00           C
ATOM   1331  B   BEA A1331    7779.2862058.644 119.545  0.00  0.00           C
ATOM   1332  B   BEA A1332    7778.8782058.942 117.761  0.00  0.00           C
ATOM   1333  B   BEA A1333    7778.4532059.123 115.822  0.00  0.00           C
ATOM   1334  B   BEA A1334    7778.0702059.169 114.004  0.00  0.00           C
ATOM   1335  B   BEA A1335    7777.6932059.101 112.167  0.00  0.00           C
ATOM   1336  B   BEA A1336    7777.3212058.926 110.308  0.00  0.00           C
ATOM   1337  B   BEA A1337    7776.9522058.647 108.428  0.00  0.00           C
ATOM   1338  B   BEA A1338    7776.6102058.300 106.674  0.00  0.00           C
ATOM   1339  B   BEA A1339    7776.2392057.834 104.760  0.00  0.00           C
ATOM   1340  B   BEA A1340    7775.8932057.322 102.978  0.00  0.00           C
ATOM   1341  B   BEA A1341    7775.5422056.737 101.188  0.00  0.00           C
ATOM   1342  B   BEA A1342    7775.2132056.138  99.536  0.00  0.00           C
ATOM   1343  B   BEA A1343    7774.8482055.429  97.744  0.00  0.00           C
ATOM   1344  B   BEA A1344    7774.4742054.664  95.958  0.00  0.00           C
ATOM   1345  B   BEA A1345    7774.1212053.916  94.324  0.00  0.00           C
ATOM   1346  B   BEA A1346    7773.7572053.132  92.705  0.00  0.00           C
ATOM   1347  B   BEA A1347    7773.3512052.250  90.971  0.00  0.00           C
ATOM   1348  B   BEA A1348    7772.9652051.414  89.399  0.00  0.00           C
ATOM   1349  B   BEA A1349    7772.5332050.490  87.728  0.00  0.00           C
ATOM   1350  B   BEA A1350    7772.0852049.557  86.098  0.00  0.00           C
ATOM   1351  B   BEA A1351    7771.6232048.624  84.514  0.00  0.00           C
ATOM   1352  B   BEA A1352    7771.1462047.698  82.982  0.00  0.00           C
ATOM   1353  B   BEA A1353    7770.6122046.714  81.388  0.00  0.00           C
ATOM   1354  B   BEA A1354    7770.0622045.757  79.863  0.00  0.00           C
ATOM   1355  B   BEA A1355    7769.4492044.763  78.301  0.00  0.00           C
ATOM   1356  B   BEA A1356    7768.8182043.817  76.826  0.00  0.00           C
ATOM   1357  B   BEA A1357    7768.1212042.863  75.341  0.00  0.00           C
ATOM   1358  B   BEA A1358    7767.3532041.917  73.864  0.00  0.00           C
ATOM   1359  B   BEA A1359    7766.5112040.999  72.414  0.00  0.00           C
ATOM   1360  B   BEA A1360    7765.5932040.132  71.011  0.00  0.00           C
ATOM   1361  B   BEA A1361    7764.5292039.290  69.591  0.00  0.00           C
ATOM   1362  B   BEA A1362    7763.4462038.595  68.343  0.00  0.00           C
ATOM   1363  B   BEA A1363    7762.1272037.951  67.056  0.00  0.00           C
ATOM   1364  B   BEA A1364    7760.6912037.475  65.904  0.00  0.00           C
ATOM   1365  B   BEA A1365    7759.1072037.194  64.892  0.00  0.00           C
ATOM   1366  B   BEA A1366    7757.4142037.144  64.065  0.00  0.00           C
ATOM   1367  B   BEA A1367    7755.6512037.336  63.443  0.00  0.00           C
ATOM   1368  B   BEA A1368    7753.7722037.780  63.009  0.00  0.00           C
ATOM   1369  B   BEA A1369    7751.9902038.388  62.771  0.00  0.00           C
ATOM   1370  B   BEA A1370    7750.2452039.112  62.664  0.00  0.00           C
ATOM   1371  B   BEA A1371    7748.5822039.891  62.650  0.00  0.00           C
ATOM   1372  B   BEA A1372    7746.8012040.798  62.711  0.00  0.00           C
ATOM   1373  B   BEA A1373    7745.1692041.678  62.821  0.00  0.00           C
ATOM   1374  B   BEA A1374    7743.4682042.629  62.978  0.00  0.00           C
ATOM   1375  B   BEA A1375    7741.8442043.558  63.158  0.00  0.00           C
ATOM   1376  B   BEA A1376    7740.1882044.513  63.363  0.00  0.00           C
ATOM   1377  B   BEA A1377    7738.6462045.403  63.565  0.00  0.00           C
ATOM   1378  B   BEA A1378    7736.9792046.353  63.790  0.00  0.00           C
ATOM   1379  B   BEA A1379    7735.3302047.272  64.010  0.00  0.00           C
ATOM   1380  B   BEA A1380    7733.5912048.206  64.231  0.00  0.00           C
ATOM   1381  B   BEA A1381    7731.9092049.063  64.426  0.00  0.00           C
ATOM   1382  B   BEA A1382    7730.3012049.825  64.584  0.00  0.00           C
ATOM   1383  B   BEA A1383    7728.5492050.577  64.714  0.00  0.00           C
ATOM   1384  B   BEA A1384    7726.6912051.259  64.787  0.00  0.00           C
ATOM   1385  B   BEA A1385    7724.8842051.778  64.775  0.00  0.00           C
ATOM   1386  B   BEA A1386    7723.0502052.116  64.649  0.00  0.00           C
ATOM   1387  B   BEA A1387    7721.1212052.203  64.350  0.00  0.00           C
ATOM   1388  B   BEA A1388    7719.3002051.936  63.850  0.00  0.00           C
ATOM   1389  B   BEA A1389    7717.7002051.327  63.169  0.00  0.00           C
ATOM   1390  B   BEA A1390    7716.2412050.420  62.302  0.00  0.00           C
ATOM   1391  B   BEA A1391    7714.9712049.324  61.313  0.00  0.00           C
ATOM   1392  B   BEA A1392    7713.9382048.200  60.311  0.00  0.00           C
ATOM   1393  B   BEA A1393    7712.9942046.976  59.210  0.00  0.00           C
ATOM   1394  B   BEA A1394    7710.7102043.153  55.556  0.00  0.00           C
ATOM   1395  B   BEA A1395    7710.1182041.958  54.307  0.00  0.00           C
ATOM   1396  B   BEA A1396    7709.0382039.575  51.576  0.00  0.00           C
ATOM   1397  B   BEA A1397    7708.5512038.438  50.113  0.00  0.00           C
ATOM   1398  B   BEA A1398    7708.1002037.368  48.599  0.00  0.00           C
ATOM   1399  B   BEA A1399    7707.6832036.387  47.044  0.00  0.00           C
ATOM   1400  B   BEA A1400    7707.2692035.449  45.331  0.00  0.00           C
ATOM   1401  B   BEA A1401    7706.9152034.707  43.717  0.00  0.00           C
ATOM   1402  B   BEA A1402    7706.5612034.060  41.953  0.00  0.00           C
ATOM   1403  B   BEA A1403    7706.2112033.554  40.034  0.00  0.00           C
ATOM   1404  B   BEA A1404    7705.9122033.254  38.242  0.00  0.00           C
ATOM   1405  B   BEA A1405    7705.3722033.111  34.466  0.00  0.00           C
ATOM   1406  B   BEA A1406    7705.1622033.267  32.671  0.00  0.00           C
ATOM   1407  B   BEA A1407    7704.9742033.602  30.727  0.00  0.00           C
ATOM   1408  B   BEA A1408    7704.8422034.080  28.933  0.00  0.00           C
ATOM   1409  B   BEA A1409    7704.7622034.761  27.104  0.00  0.00           C
ATOM   1410  B   BEA A1410    7704.7542035.607  25.425  0.00  0.00           C
ATOM   1411  B   BEA A1411    7704.8292036.668  23.849  0.00  0.00           C
ATOM   1412  B   BEA A1412    7704.9902037.907  22.471  0.00  0.00           C
ATOM   1413  B   BEA A1413    7705.2402039.354  21.270  0.00  0.00           C
ATOM   1414  B   BEA A1414    7705.5682040.960  20.289  0.00  0.00           C
ATOM   1415  B   BEA A1415    7705.9502042.651  19.546  0.00  0.00           C
ATOM   1416  B   BEA A1416    7706.3802044.424  19.007  0.00  0.00           C
ATOM   1417  B   BEA A1417    7706.8492046.270  18.647  0.00  0.00           C
ATOM   1418  B   BEA A1418    7707.3172048.062  18.458  0.00  0.00           C
ATOM   1419  B   BEA A1419    7707.8042049.887  18.398  0.00  0.00           C
ATOM   1420  B   BEA A1420    7708.7972053.563  18.607  0.00  0.00           C
ATOM   1421  B   BEA A1421    7709.2882055.377  18.845  0.00  0.00           C
ATOM   1422  B   BEA A1422    7709.8032057.288  19.175  0.00  0.00           C
ATOM   1423  B   BEA A1423    7710.2652059.013  19.537  0.00  0.00           C
ATOM   1424  B   BEA A1424    7710.7392060.808  19.971  0.00  0.00           C
ATOM   1425  B   BEA A1425    7711.2242062.667  20.477  0.00  0.00           C
ATOM   1426  B   BEA A1426    7711.6772064.439  21.008  0.00  0.00           C
ATOM   1427  B   BEA A1427    7712.0972066.113  21.551  0.00  0.00           C
ATOM   1428  B   BEA A1428    7712.5172067.825  22.143  0.00  0.00           C
ATOM   1429  B   BEA A1429    7712.9332069.568  22.782  0.00  0.00           C
ATOM   1430  B   BEA A1430    7713.3422071.337  23.466  0.00  0.00           C
ATOM   1431  B   BEA A1431    7713.7412073.125  24.192  0.00  0.00           C
ATOM   1432  B   BEA A1432    7714.0962074.780  24.892  0.00  0.00           C
ATOM   1433  B   BEA A1433    7714.4672076.590  25.688  0.00  0.00           C
ATOM   1434  B   BEA A1434    7714.7922078.256  26.446  0.00  0.00           C
ATOM   1435  B   BEA A1435    7715.0982079.919  27.228  0.00  0.00           C
ATOM   1436  B   BEA A1436    7715.3832081.575  28.028  0.00  0.00           C
ATOM   1437  B   BEA A1437    7715.6682083.363  28.917  0.00  0.00           C
ATOM   1438  B   BEA A1438    7715.9032084.988  29.746  0.00  0.00           C
ATOM   1439  B   BEA A1439    7716.1292086.732  30.657  0.00  0.00           C
ATOM   1440  B   BEA A1440    7716.3062088.305  31.498  0.00  0.00           C
ATOM   1441  B   BEA A1441    7716.4662089.985  32.414  0.00  0.00           C
ATOM   1442  B   BEA A1442    7716.5902091.623  33.326  0.00  0.00           C
ATOM   1443  B   BEA A1443    7716.6822093.347  34.299  0.00  0.00           C
ATOM   1444  B   BEA A1444    7716.7382095.005  35.221  0.00  0.00           C
ATOM   1445  B   BEA A1445    7716.7672096.710  36.116  0.00  0.00           C
ATOM   1446  B   BEA A1446    7716.7712098.436  36.925  0.00  0.00           C
ATOM   1447  B   BEA A1447    7716.7572100.155  37.583  0.00  0.00           C
ATOM   1448  B   BEA A1448    7716.7302101.965  38.054  0.00  0.00           C
ATOM   1449  B   BEA A1449    7716.6992103.855  38.218  0.00  0.00           C
ATOM   1450  B   BEA A1450    7716.6782105.755  37.940  0.00  0.00           C
ATOM   1451  B   BEA A1451    7716.6802107.554  37.147  0.00  0.00           C
ATOM   1452  B   BEA A1452    7716.7002109.011  36.068  0.00  0.00           C
ATOM   1453  B   BEA A1453    7716.6902110.392  34.772  0.00  0.00           C
ATOM   1454  B   BEA A1454    7716.6002111.704  33.415  0.00  0.00           C
ATOM   1455  B   BEA A1455    7716.3552113.031  32.072  0.00  0.00           C
ATOM   1456  B   BEA A1456    7715.7802114.467  30.920  0.00  0.00           C
ATOM   1457  B   BEA A1457    7714.6382115.900  30.546  0.00  0.00           C
ATOM   1458  B   BEA A1458    7713.2092116.963  31.025  0.00  0.00           C
ATOM   1459  B   BEA A1459    7710.2012118.208  32.947  0.00  0.00           C
ATOM   1460  B   BEA A1460    7708.5812118.546  34.132  0.00  0.00           C
ATOM   1461  B   BEA A1461    7705.5322118.701  36.304  0.00  0.00           C
ATOM   1462  B   BEA A1462    7703.9892118.550  37.282  0.00  0.00           C
ATOM   1463  B   BEA A1463    7702.2532118.180  38.212  0.00  0.00           C
ATOM   1464  B   BEA A1464    7700.6362117.620  38.843  0.00  0.00           C
ATOM   1465  B   BEA A1465    7698.9132116.754  39.168  0.00  0.00           C
ATOM   1466  B   BEA A1466    7697.3192115.740  39.138  0.00  0.00           C
ATOM   1467  B   BEA A1467    7695.7622114.657  38.851  0.00  0.00           C
ATOM   1468  B   BEA A1468    7694.2362113.649  38.391  0.00  0.00           C
ATOM   1469  B   BEA A1469    7690.7992112.700  37.216  0.00  0.00           C
ATOM   1470  B   BEA A1470    7689.1472113.379  36.686  0.00  0.00           C
ATOM   1471  B   BEA A1471    7687.8722114.657  36.313  0.00  0.00           C
ATOM   1472  B   BEA A1472    7686.8402116.316  36.049  0.00  0.00           C
ATOM   1473  B   BEA A1473    7686.0772117.972  35.885  0.00  0.00           C
ATOM   1474  B   BEA A1474    7685.3882119.820  35.767  0.00  0.00           C
ATOM   1475  B   BEA A1475    7684.8162121.618  35.697  0.00  0.00           C
ATOM   1476  B   BEA A1476    7684.3132123.386  35.658  0.00  0.00           C
ATOM   1477  B   BEA A1477    7683.8392125.197  35.644  0.00  0.00           C
ATOM   1478  B   BEA A1478    7683.3552127.162  35.652  0.00  0.00           C
ATOM   1479  B   BEA A1479    7682.9352128.935  35.678  0.00  0.00           C
ATOM   1480  B   BEA A1480    7682.5012130.796  35.721  0.00  0.00           C
ATOM   1481  B   BEA A1481    7682.0532132.724  35.782  0.00  0.00           C
ATOM   1482  B   BEA A1482    7681.6272134.532  35.853  0.00  0.00           C
ATOM   1483  B   BEA A1483    7681.1832136.364  35.938  0.00  0.00           C
ATOM   1484  B   BEA A1484    7680.7192138.203  36.036  0.00  0.00           C
ATOM   1485  B   BEA A1485    7680.2322140.031  36.146  0.00  0.00           C
ATOM   1486  B   BEA A1486    7679.7222141.830  36.267  0.00  0.00           C
ATOM   1487  B   BEA A1487    7679.1372143.746  36.411  0.00  0.00           C
ATOM   1488  B   BEA A1488    7678.5742145.435  36.550  0.00  0.00           C
ATOM   1489  B   BEA A1489    7677.9292147.200  36.710  0.00  0.00           C
ATOM   1490  B   BEA A1490    7676.4172150.687  37.077  0.00  0.00           C
ATOM   1491  B   BEA A1491    7675.5392152.353  37.282  0.00  0.00           C
ATOM   1492  B   BEA A1492    7674.5442153.967  37.505  0.00  0.00           C
ATOM   1493  B   BEA A1493    7673.4212155.492  37.746  0.00  0.00           C
ATOM   1494  B   BEA A1494    7672.1602156.901  38.002  0.00  0.00           C
ATOM   1495  B   BEA A1495    7670.8002158.231  38.252  0.00  0.00           C
ATOM   1496  B   BEA A1496    7669.4172159.548  38.463  0.00  0.00           C
ATOM   1497  B   BEA A1497    7668.1102160.937  38.596  0.00  0.00           C
ATOM   1498  B   BEA A1498    7666.9732162.521  38.606  0.00  0.00           C
ATOM   1499  B   BEA A1499    7666.1752164.241  38.477  0.00  0.00           C
ATOM   1500  B   BEA A1500    7665.6702165.957  38.311  0.00  0.00           C
ATOM   1501  B   BEA A1501    7665.3242167.844  38.175  0.00  0.00           C
ATOM   1502  B   BEA A1502    7665.1202169.713  38.149  0.00  0.00           C
ATOM   1503  B   BEA A1503    7664.9812173.534  38.400  0.00  0.00           C
ATOM   1504  B   BEA A1504    7664.9982175.436  38.642  0.00  0.00           C
ATOM   1505  B   BEA A1505    7665.0422177.340  38.944  0.00  0.00           C
ATOM   1506  B   BEA A1506    7665.0932179.217  39.289  0.00  0.00           C
ATOM   1507  B   BEA A1507    7665.1282181.037  39.660  0.00  0.00           C
ATOM   1508  B   BEA A1508    7665.0622184.757  40.489  0.00  0.00           C
ATOM   1509  B   BEA A1509    7664.8992186.562  40.906  0.00  0.00           C
ATOM   1510  B   BEA A1510    7664.5602188.481  41.337  0.00  0.00           C
ATOM   1511  B   BEA A1511    7663.1502191.893  41.974  0.00  0.00           C
ATOM   1512  B   BEA A1512    7661.8962193.326  42.103  0.00  0.00           C
ATOM   1513  B   BEA A1513    7660.3342194.442  42.086  0.00  0.00           C
ATOM   1514  B   BEA A1514    7658.6812195.228  41.978  0.00  0.00           C
ATOM   1515  B   BEA A1515    7656.8072195.829  41.809  0.00  0.00           C
ATOM   1516  B   BEA A1516    7655.0102196.214  41.629  0.00  0.00           C
ATOM   1517  B   BEA A1517    7653.1272196.475  41.443  0.00  0.00           C
ATOM   1518  B   BEA A1518    7651.2072196.627  41.269  0.00  0.00           C
ATOM   1519  B   BEA A1519    7647.4322196.680  41.013  0.00  0.00           C
ATOM   1520  B   BEA A1520    7645.5052196.611  40.946  0.00  0.00           C
ATOM   1521  B   BEA A1521    7643.6872196.500  40.933  0.00  0.00           C
ATOM   1522  B   BEA A1522    7641.7072196.337  40.985  0.00  0.00           C
ATOM   1523  B   BEA A1523    7639.8852196.153  41.106  0.00  0.00           C
ATOM   1524  B   BEA A1524    7637.9472195.929  41.326  0.00  0.00           C
ATOM   1525  B   BEA A1525    7636.0642195.689  41.647  0.00  0.00           C
ATOM   1526  B   BEA A1526    7634.2602195.446  42.073  0.00  0.00           C
ATOM   1527  B   BEA A1527    7632.4482195.220  42.635  0.00  0.00           C
ATOM   1528  B   BEA A1528    7630.6982195.060  43.332  0.00  0.00           C
ATOM   1529  B   BEA A1529    7628.9732195.022  44.216  0.00  0.00           C
ATOM   1530  B   BEA A1530    7626.0892195.671  46.521  0.00  0.00           C
ATOM   1531  B   BEA A1531    7625.1342196.481  47.863  0.00  0.00           C
ATOM   1532  B   BEA A1532    7624.0472198.818  50.650  0.00  0.00           C
ATOM   1533  B   BEA A1533    7623.7632200.202  52.022  0.00  0.00           C
ATOM   1534  B   BEA A1534    7623.5812201.547  53.250  0.00  0.00           C
ATOM   1535  B   BEA A1535    7623.4272202.984  54.477  0.00  0.00           C
ATOM   1536  B   BEA A1536    7623.2682204.461  55.664  0.00  0.00           C
ATOM   1537  B   BEA A1537    7623.0522206.030  56.851  0.00  0.00           C
ATOM   1538  B   BEA A1538    7622.2852209.073  58.949  0.00  0.00           C
ATOM   1539  B   BEA A1539    7621.6062210.515  59.833  0.00  0.00           C
ATOM   1540  B   BEA A1540    7620.5222211.969  60.625  0.00  0.00           C
ATOM   1541  B   BEA A1541    7619.2242213.145  61.168  0.00  0.00           C
ATOM   1542  B   BEA A1542    7617.6422214.195  61.563  0.00  0.00           C
ATOM   1543  B   BEA A1543    7615.9962215.040  61.807  0.00  0.00           C
ATOM   1544  B   BEA A1544    7614.2412215.774  61.960  0.00  0.00           C
ATOM   1545  B   BEA A1545    7612.4272216.415  62.051  0.00  0.00           C
ATOM   1546  B   BEA A1546    7610.6092216.980  62.105  0.00  0.00           C
ATOM   1547  B   BEA A1547    7608.8372217.485  62.146  0.00  0.00           C
ATOM   1548  B   BEA A1548    7606.8822218.012  62.196  0.00  0.00           C
ATOM   1549  B   BEA A1549    7605.0512218.499  62.268  0.00  0.00           C
ATOM   1550  B   BEA A1550    7603.2462218.992  62.381  0.00  0.00           C
ATOM   1551  B   BEA A1551    7601.5012219.500  62.550  0.00  0.00           C
ATOM   1552  B   BEA A1552    7599.7202220.071  62.809  0.00  0.00           C
ATOM   1553  B   BEA A1553    7597.9452220.724  63.187  0.00  0.00           C
ATOM   1554  B   BEA A1554    7596.2022221.477  63.713  0.00  0.00           C
ATOM   1555  B   BEA A1555    7594.5982222.286  64.354  0.00  0.00           C
ATOM   1556  B   BEA A1556    7591.7342224.075  65.965  0.00  0.00           C
ATOM   1557  B   BEA A1557    7590.4482225.062  66.932  0.00  0.00           C
ATOM   1558  B   BEA A1558    7589.2492226.116  68.009  0.00  0.00           C
ATOM   1559  B   BEA A1559    7588.1332227.239  69.196  0.00  0.00           C
ATOM   1560  B   BEA A1560    7587.2272228.278  70.322  0.00  0.00           C
ATOM   1561  B   BEA A1561    7586.3202229.458  71.628  0.00  0.00           C
ATOM   1562  B   BEA A1562    7585.5382230.620  72.937  0.00  0.00           C
ATOM   1563  B   BEA A1563    7584.8662231.757  74.234  0.00  0.00           C
ATOM   1564  B   BEA A1564    7584.2482232.949  75.607  0.00  0.00           C
ATOM   1565  B   BEA A1565    7583.7262234.102  76.947  0.00  0.00           C
ATOM   1566  B   BEA A1566    7583.2522235.303  78.351  0.00  0.00           C
ATOM   1567  B   BEA A1567    7582.8302236.549  79.814  0.00  0.00           C
ATOM   1568  B   BEA A1568    7582.1842238.968  82.666  0.00  0.00           C
ATOM   1569  B   BEA A1569    7581.7342241.423  85.562  0.00  0.00           C
ATOM   1570  B   BEA A1570    7581.5782242.642  86.997  0.00  0.00           C
ATOM   1571  B   BEA A1571    7581.4592243.884  88.455  0.00  0.00           C
ATOM   1572  B   BEA A1572    7581.3792245.146  89.932  0.00  0.00           C
ATOM   1573  B   BEA A1573    7581.3382246.322  91.301  0.00  0.00           C
ATOM   1574  B   BEA A1574    7581.3282247.617  92.801  0.00  0.00           C
ATOM   1575  B   BEA A1575    7581.3492248.817  94.183  0.00  0.00           C
ATOM   1576  B   BEA A1576    7581.4062250.133  95.686  0.00  0.00           C
ATOM   1577  B   BEA A1577    7581.4862251.347  97.061  0.00  0.00           C
ATOM   1578  B   BEA A1578    7581.5922252.564  98.428  0.00  0.00           C
ATOM   1579  B   BEA A1579    7581.7352253.889  99.899  0.00  0.00           C
ATOM   1580  B   BEA A1580    7581.8912255.102 101.232  0.00  0.00           C
ATOM   1581  B   BEA A1581    7582.0852256.417 102.658  0.00  0.00           C
ATOM   1582  B   BEA A1582    7582.3012257.723 104.054  0.00  0.00           C
ATOM   1583  B   BEA A1583    7582.5382259.015 105.414  0.00  0.00           C
ATOM   1584  B   BEA A1584    7583.0892261.653 108.115  0.00  0.00           C
ATOM   1585  B   BEA A1585    7583.3992262.990 109.441  0.00  0.00           C
ATOM   1586  B   BEA A1586    7583.7232264.297 110.707  0.00  0.00           C
ATOM   1587  B   BEA A1587    7584.0842265.674 112.006  0.00  0.00           C
ATOM   1588  B   BEA A1588    7584.4822267.115 113.322  0.00  0.00           C
ATOM   1589  B   BEA A1589    7584.8862268.507 114.547  0.00  0.00           C
ATOM   1590  B   BEA A1590    7585.2922269.844 115.679  0.00  0.00           C
ATOM   1591  B   BEA A1591    7585.7592271.320 116.869  0.00  0.00           C
ATOM   1592  B   BEA A1592    7586.2522272.819 118.010  0.00  0.00           C
ATOM   1593  B   BEA A1593    7586.7342274.230 119.013  0.00  0.00           C
ATOM   1594  B   BEA A1594    7587.2972275.825 120.054  0.00  0.00           C
ATOM   1595  B   BEA A1595    7587.8672277.389 120.965  0.00  0.00           C
ATOM   1596  B   BEA A1596    7588.4682278.989 121.767  0.00  0.00           C
ATOM   1597  B   BEA A1597    7589.1202280.677 122.446  0.00  0.00           C
ATOM   1598  B   BEA A1598    7589.7732282.327 122.911  0.00  0.00           C
ATOM   1599  B   BEA A1599    7590.5052284.136 123.138  0.00  0.00           C
ATOM   1600  B   BEA A1600    7591.2122285.848 123.014  0.00  0.00           C
ATOM   1601  B   BEA A1601    7591.9172287.509 122.517  0.00  0.00           C
ATOM   1602  B   BEA A1602    7592.6212289.108 121.616  0.00  0.00           C
ATOM   1603  B   BEA A1603    7593.2462290.464 120.457  0.00  0.00           C
ATOM   1604  B   BEA A1604    7593.8112291.630 119.107  0.00  0.00           C
ATOM   1605  B   BEA A1605    7594.3492292.678 117.554  0.00  0.00           C
ATOM   1606  B   BEA A1606    7594.8142293.528 116.011  0.00  0.00           C
ATOM   1607  B   BEA A1607    7595.2782294.321 114.292  0.00  0.00           C
ATOM   1608  B   BEA A1608    7596.1012295.586 110.844  0.00  0.00           C
ATOM   1609  B   BEA A1609    7596.5062296.138 108.990  0.00  0.00           C
ATOM   1610  B   BEA A1610    7596.8802296.608 107.197  0.00  0.00           C
ATOM   1611  B   BEA A1611    7597.2472297.031 105.380  0.00  0.00           C
ATOM   1612  B   BEA A1612    7597.6052297.409 103.558  0.00  0.00           C
ATOM   1613  B   BEA A1613    7597.9542297.746 101.749  0.00  0.00           C
ATOM   1614  B   BEA A1614    7598.3182298.065  99.835  0.00  0.00           C
ATOM   1615  B   BEA A1615    7598.6452298.326  98.101  0.00  0.00           C
ATOM   1616  B   BEA A1616    7599.0122298.590  96.142  0.00  0.00           C
ATOM   1617  B   BEA A1617    7599.3402298.803  94.391  0.00  0.00           C
ATOM   1618  B   BEA A1618    7599.7102299.018  92.426  0.00  0.00           C
ATOM   1619  B   BEA A1619    7600.0662299.203  90.543  0.00  0.00           C
ATOM   1620  B   BEA A1620    7600.4072299.360  88.756  0.00  0.00           C
ATOM   1621  B   BEA A1621    7600.7612299.505  86.918  0.00  0.00           C
ATOM   1622  B   BEA A1622    7601.1282299.638  85.035  0.00  0.00           C
ATOM   1623  B   BEA A1623    7601.5102299.758  83.109  0.00  0.00           C
ATOM   1624  B   BEA A1624    7601.8732299.857  81.305  0.00  0.00           C
ATOM   1625  B   BEA A1625    7602.2492299.946  79.469  0.00  0.00           C
ATOM   1626  B   BEA A1626    7602.6392300.025  77.604  0.00  0.00           C
ATOM   1627  B   BEA A1627    7603.0432300.093  75.715  0.00  0.00           C
ATOM   1628  B   BEA A1628    7603.4612300.152  73.804  0.00  0.00           C
ATOM   1629  B   BEA A1629    7603.8552300.197  72.039  0.00  0.00           C
ATOM   1630  B   BEA A1630    7604.3012300.238  70.095  0.00  0.00           C
ATOM   1631  B   BEA A1631    7604.7232300.267  68.306  0.00  0.00           C
ATOM   1632  B   BEA A1632    7605.1572300.289  66.509  0.00  0.00           C
ATOM   1633  B   BEA A1633    7605.6472300.306  64.541  0.00  0.00           C
ATOM   1634  B   BEA A1634    7606.1092300.314  62.737  0.00  0.00           C
ATOM   1635  B   BEA A1635    7606.5852300.316  60.935  0.00  0.00           C
ATOM   1636  B   BEA A1636    7607.0752300.312  59.137  0.00  0.00           C
ATOM   1637  B   BEA A1637    7607.6252300.302  57.181  0.00  0.00           C
ATOM   1638  B   BEA A1638    7608.6752300.270  53.632  0.00  0.00           C
ATOM   1639  B   BEA A1639    7609.2722300.246  51.718  0.00  0.00           C
ATOM   1640  B   BEA A1640    7609.8332300.220  49.985  0.00  0.00           C
ATOM   1641  B   BEA A1641    7610.4612300.188  48.114  0.00  0.00           C
ATOM   1642  B   BEA A1642    7611.0492300.157  46.427  0.00  0.00           C
ATOM   1643  B   BEA A1643    7611.7082300.120  44.610  0.00  0.00           C
ATOM   1644  B   BEA A1644    7612.3822300.081  42.826  0.00  0.00           C
ATOM   1645  B   BEA A1645    7613.0712300.041  41.077  0.00  0.00           C
ATOM   1646  B   BEA A1646    7613.8382299.997  39.216  0.00  0.00           C
ATOM   1647  B   BEA A1647    7614.5582299.956  37.547  0.00  0.00           C
ATOM   1648  B   BEA A1648    7615.3582299.912  35.777  0.00  0.00           C
ATOM   1649  B   BEA A1649    7616.1742299.868  34.057  0.00  0.00           C
ATOM   1650  B   BEA A1650    7617.0052299.826  32.390  0.00  0.00           C
ATOM   1651  B   BEA A1651    7617.9252299.783  30.643  0.00  0.00           C
ATOM   1652  B   BEA A1652    7618.7872299.745  29.091  0.00  0.00           C
ATOM   1653  B   BEA A1653    7619.8162299.705  27.342  0.00  0.00           C
ATOM   1654  B   BEA A1654    7622.9332299.615  22.671  0.00  0.00           C
ATOM   1655  B   BEA A1655    7624.1202299.594  21.118  0.00  0.00           C
ATOM   1656  B   BEA A1656    7626.5542299.575  18.282  0.00  0.00           C
ATOM   1657  B   BEA A1657    7627.8952299.578  16.902  0.00  0.00           C
ATOM   1658  B   BEA A1658    7629.2602299.592  15.622  0.00  0.00           C
ATOM   1659  B   BEA A1659    7630.7522299.617  14.358  0.00  0.00           C
ATOM   1660  B   BEA A1660    7632.2772299.656  13.203  0.00  0.00           C
ATOM   1661  B   BEA A1661    7633.8372299.708  12.155  0.00  0.00           C
ATOM   1662  B   BEA A1662    7635.4362299.774  11.214  0.00  0.00           C
ATOM   1663  B   BEA A1663    7637.1962299.862  10.324  0.00  0.00           C
ATOM   1664  B   BEA A1664    7638.8962299.960   9.601  0.00  0.00           C
ATOM   1665  B   BEA A1665    7640.6562300.077   8.985  0.00  0.00           C
ATOM   1666  B   BEA A1666    7642.4872300.213   8.479  0.00  0.00           C
ATOM   1667  B   BEA A1667    7644.3982300.370   8.089  0.00  0.00           C
ATOM   1668  B   BEA A1668    7646.2552300.535   7.828  0.00  0.00           C
ATOM   1669  B   BEA A1669    7648.1852300.715   7.666  0.00  0.00           C
ATOM   1670  B   BEA A1670    7650.0442300.895   7.603  0.00  0.00           C
ATOM   1671  B   BEA A1671    7651.9632301.083   7.624  0.00  0.00           C
ATOM   1672  B   BEA A1672    7653.7922301.264   7.718  0.00  0.00           C
ATOM   1673  B   BEA A1673    7655.6672301.449   7.882  0.00  0.00           C
ATOM   1674  B   BEA A1674    7657.5812301.635   8.113  0.00  0.00           C
ATOM   1675  B   BEA A1675    7659.5282301.819   8.410  0.00  0.00           C
ATOM   1676  B   BEA A1676    7661.3522301.986   8.740  0.00  0.00           C
ATOM   1677  B   BEA A1677    7663.1952302.146   9.119  0.00  0.00           C
ATOM   1678  B   BEA A1678    7665.0502302.298   9.545  0.00  0.00           C
ATOM   1679  B   BEA A1679    7666.9092302.439  10.013  0.00  0.00           C
ATOM   1680  B   BEA A1680    7668.7662302.567  10.519  0.00  0.00           C
ATOM   1681  B   BEA A1681    7670.4672302.670  11.014  0.00  0.00           C
ATOM   1682  B   BEA A1682    7672.3012302.765  11.579  0.00  0.00           C
ATOM   1683  B   BEA A1683    7674.1122302.840  12.166  0.00  0.00           C
ATOM   1684  B   BEA A1684    7676.0352302.896  12.820  0.00  0.00           C
ATOM   1685  B   BEA A1685    7677.7792302.924  13.438  0.00  0.00           C
ATOM   1686  B   BEA A1686    7679.4782302.926  14.061  0.00  0.00           C
ATOM   1687  B   BEA A1687    7681.2642302.899  14.737  0.00  0.00           C
ATOM   1688  B   BEA A1688    7683.1202302.835  15.460  0.00  0.00           C
ATOM   1689  B   BEA A1689    7684.8992302.734  16.171  0.00  0.00           C
ATOM   1690  B   BEA A1690    7686.5952302.596  16.863  0.00  0.00           C
ATOM   1691  B   BEA A1691    7688.3202302.406  17.579  0.00  0.00           C
ATOM   1692  B   BEA A1692    7690.0562302.157  18.309  0.00  0.00           C
ATOM   1693  B   BEA A1693    7691.7792301.842  19.042  0.00  0.00           C
ATOM   1694  B   BEA A1694    7693.5742301.424  19.808  0.00  0.00           C
ATOM   1695  B   BEA A1695    7695.1962300.950  20.500  0.00  0.00           C
ATOM   1696  B   BEA A1696    7696.9192300.316  21.228  0.00  0.00           C
ATOM   1697  B   BEA A1697    7698.5062299.575  21.882  0.00  0.00           C
ATOM   1698  B   BEA A1698    7700.0112298.677  22.477  0.00  0.00           C
ATOM   1699  B   BEA A1699    7702.7412296.167  23.403  0.00  0.00           C
ATOM   1700  B   BEA A1700    7703.7762294.558  23.621  0.00  0.00           C
ATOM   1701  B   BEA A1701    7704.9822290.962  23.527  0.00  0.00           C
ATOM   1702  B   BEA A1702    7705.2222289.161  23.300  0.00  0.00           C
ATOM   1703  B   BEA A1703    7705.2972287.235  22.973  0.00  0.00           C
ATOM   1704  B   BEA A1704    7705.2302285.424  22.610  0.00  0.00           C
ATOM   1705  B   BEA A1705    7705.0462283.554  22.191  0.00  0.00           C
ATOM   1706  B   BEA A1706    7704.7602281.647  21.730  0.00  0.00           C
ATOM   1707  B   BEA A1707    7704.4112279.850  21.274  0.00  0.00           C
ATOM   1708  B   BEA A1708    7704.0002278.069  20.808  0.00  0.00           C
ATOM   1709  B   BEA A1709    7703.5432276.321  20.341  0.00  0.00           C
ATOM   1710  B   BEA A1710    7703.0132274.494  19.848  0.00  0.00           C
ATOM   1711  B   BEA A1711    7702.4562272.730  19.372  0.00  0.00           C
ATOM   1712  B   BEA A1712    7701.8882271.042  18.920  0.00  0.00           C
ATOM   1713  B   BEA A1713    7701.2702269.309  18.461  0.00  0.00           C
ATOM   1714  B   BEA A1714    7700.6072267.537  18.002  0.00  0.00           C
ATOM   1715  B   BEA A1715    7699.9572265.871  17.582  0.00  0.00           C
ATOM   1716  B   BEA A1716    7699.2752264.182  17.171  0.00  0.00           C
ATOM   1717  B   BEA A1717    7698.5062262.341  16.743  0.00  0.00           C
ATOM   1718  B   BEA A1718    7697.7702260.628  16.365  0.00  0.00           C
ATOM   1719  B   BEA A1719    7697.0152258.912  16.011  0.00  0.00           C
ATOM   1720  B   BEA A1720    7696.3072257.336  15.709  0.00  0.00           C
ATOM   1721  B   BEA A1721    7695.4652255.497  15.389  0.00  0.00           C
ATOM   1722  B   BEA A1722    7694.6792253.811  15.130  0.00  0.00           C
ATOM   1723  B   BEA A1723    7693.8942252.146  14.910  0.00  0.00           C
ATOM   1724  B   BEA A1724    7693.0482250.377  14.720  0.00  0.00           C
ATOM   1725  B   BEA A1725    7692.2752248.775  14.591  0.00  0.00           C
ATOM   1726  B   BEA A1726    7691.4532247.083  14.504  0.00  0.00           C
ATOM   1727  B   BEA A1727    7690.5872245.310  14.474  0.00  0.00           C
ATOM   1728  B   BEA A1728    7688.9352241.943  14.619  0.00  0.00           C
ATOM   1729  B   BEA A1729    7688.0942240.231  14.806  0.00  0.00           C
ATOM   1730  B   BEA A1730    7686.4432236.875  15.412  0.00  0.00           C
ATOM   1731  B   BEA A1731    7685.5752235.116  15.866  0.00  0.00           C
ATOM   1732  B   BEA A1732    7684.7902233.528  16.360  0.00  0.00           C
ATOM   1733  B   BEA A1733    7683.9762231.885  16.961  0.00  0.00           C
ATOM   1734  B   BEA A1734    7683.1852230.296  17.635  0.00  0.00           C
ATOM   1735  B   BEA A1735    7682.4162228.756  18.377  0.00  0.00           C
ATOM   1736  B   BEA A1736    7680.8862225.713  20.128  0.00  0.00           C
ATOM   1737  B   BEA A1737    7680.1722224.305  21.077  0.00  0.00           C
ATOM   1738  B   BEA A1738    7679.4252222.842  22.162  0.00  0.00           C
ATOM   1739  B   BEA A1739    7678.7402221.509  23.246  0.00  0.00           C
ATOM   1740  B   BEA A1740    7678.0222220.123  24.475  0.00  0.00           C
ATOM   1741  B   BEA A1741    7677.3612218.859  25.695  0.00  0.00           C
ATOM   1742  B   BEA A1742    7676.7102217.627  26.980  0.00  0.00           C
ATOM   1743  B   BEA A1743    7675.4782215.332  29.655  0.00  0.00           C
ATOM   1744  B   BEA A1744    7674.8532214.190  31.136  0.00  0.00           C
ATOM   1745  B   BEA A1745    7674.2772213.151  32.580  0.00  0.00           C
ATOM   1746  B   BEA A1746    7673.7072212.138  34.084  0.00  0.00           C
ATOM   1747  B   BEA A1747    7673.1432211.152  35.646  0.00  0.00           C
ATOM   1748  B   BEA A1748    7672.6242210.259  37.155  0.00  0.00           C
ATOM   1749  B   BEA A1749    7672.0722209.327  38.830  0.00  0.00           C
ATOM   1750  B   BEA A1750    7671.5622208.484  40.445  0.00  0.00           C
ATOM   1751  B   BEA A1751    7671.0572207.667  42.110  0.00  0.00           C
ATOM   1752  B   BEA A1752    7670.5922206.930  43.702  0.00  0.00           C
ATOM   1753  B   BEA A1753    7670.0952206.163  45.462  0.00  0.00           C
ATOM   1754  B   BEA A1754    7669.6382205.474  47.143  0.00  0.00           C
ATOM   1755  B   BEA A1755    7669.1842204.810  48.865  0.00  0.00           C
ATOM   1756  B   BEA A1756    7668.7332204.170  50.627  0.00  0.00           C
ATOM   1757  B   BEA A1757    7667.8752203.008  54.132  0.00  0.00           C
ATOM   1758  B   BEA A1758    7667.4672202.484  55.868  0.00  0.00           C
ATOM   1759  B   BEA A1759    7666.6582201.505  59.432  0.00  0.00           C
ATOM   1760  B   BEA A1760    7665.8602200.622  63.108  0.00  0.00           C
ATOM   1761  B   BEA A1761    7665.4652200.217  64.984  0.00  0.00           C
ATOM   1762  B   BEA A1762    7665.1012199.866  66.739  0.00  0.00           C
ATOM   1763  B   BEA A1763    7664.7402199.536  68.513  0.00  0.00           C
ATOM   1764  B   BEA A1764    7664.3522199.205  70.451  0.00  0.00           C
ATOM   1765  B   BEA A1765    7663.9952198.921  72.260  0.00  0.00           C
ATOM   1766  B   BEA A1766    7663.6402198.660  74.084  0.00  0.00           C
ATOM   1767  B   BEA A1767    7663.2862198.422  75.921  0.00  0.00           C
ATOM   1768  B   BEA A1768    7662.5832198.013  79.626  0.00  0.00           C
ATOM   1769  B   BEA A1769    7662.2342197.844  81.491  0.00  0.00           C
ATOM   1770  B   BEA A1770    7661.8872197.697  83.362  0.00  0.00           C
ATOM   1771  B   BEA A1771    7661.5402197.573  85.238  0.00  0.00           C
ATOM   1772  B   BEA A1772    7661.1952197.473  87.116  0.00  0.00           C
ATOM   1773  B   BEA A1773    7660.8512197.395  88.995  0.00  0.00           C
ATOM   1774  B   BEA A1774    7660.5082197.340  90.874  0.00  0.00           C
ATOM   1775  B   BEA A1775    7660.1662197.308  92.750  0.00  0.00           C
ATOM   1776  B   BEA A1776    7659.8252197.298  94.621  0.00  0.00           C
ATOM   1777  B   BEA A1777    7659.4852197.311  96.486  0.00  0.00           C
ATOM   1778  B   BEA A1778    7659.1452197.346  98.343  0.00  0.00           C
ATOM   1779  B   BEA A1779    7658.8062197.403 100.191  0.00  0.00           C
ATOM   1780  B   BEA A1780    7658.1012197.590 103.996  0.00  0.00           C
ATOM   1781  B   BEA A1781    7657.7632197.712 105.803  0.00  0.00           C
ATOM   1782  B   BEA A1782    7657.3982197.868 107.739  0.00  0.00           C
ATOM   1783  B   BEA A1783    7657.0612198.032 109.510  0.00  0.00           C
ATOM   1784  B   BEA A1784    7656.6962198.232 111.405  0.00  0.00           C
ATOM   1785  B   BEA A1785    7656.3302198.455 113.275  0.00  0.00           C
ATOM   1786  B   BEA A1786    7655.6002198.964 116.936  0.00  0.00           C
ATOM   1787  B   BEA A1787    7655.2142199.268 118.855  0.00  0.00           C
ATOM   1788  B   BEA A1788    7654.8892199.548 120.691  0.00  0.00           C
ATOM   1789  B   BEA A1789    7654.6742199.771 122.516  0.00  0.00           C
ATOM   1790  B   BEA A1790    7654.6572199.880 124.389  0.00  0.00           C
ATOM   1791  B   BEA A1791    7654.9802199.774 126.260  0.00  0.00           C
ATOM   1792  B   BEA A1792    7655.7672199.358 127.957  0.00  0.00           C
ATOM   1793  B   BEA A1793    7656.9532198.690 129.360  0.00  0.00           C
ATOM   1794  B   BEA A1794    7658.3602197.933 130.463  0.00  0.00           C
ATOM   1795  B   BEA A1795    7659.7932197.233 131.264  0.00  0.00           C
ATOM   1796  B   BEA A1796    7661.4632196.536 131.917  0.00  0.00           C
ATOM   1797  B   BEA A1797    7663.2612195.968 132.345  0.00  0.00           C
ATOM   1798  B   BEA A1798    7665.0562195.658 132.494  0.00  0.00           C
ATOM   1799  B   BEA A1799    7666.9772195.752 132.294  0.00  0.00           C
ATOM   1800  B   BEA A1800    7668.7202196.347 131.733  0.00  0.00           C
ATOM   1801  B   BEA A1801    7670.1992197.286 130.966  0.00  0.00           C
ATOM   1802  B   BEA A1802    7671.4602198.431 130.107  0.00  0.00           C
ATOM   1803  B   BEA A1803    7673.5212201.035 128.379  0.00  0.00           C
ATOM   1804  B   BEA A1804    7674.4602202.522 127.523  0.00  0.00           C
ATOM   1805  B   BEA A1805    7675.3182204.031 126.766  0.00  0.00           C
ATOM   1806  B   BEA A1806    7676.1482205.594 126.124  0.00  0.00           C
ATOM   1807  B   BEA A1807    7676.9812207.220 125.655  0.00  0.00           C
ATOM   1808  B   BEA A1808    7677.8402208.869 125.484  0.00  0.00           C
ATOM   1809  B   BEA A1809    7678.8022210.552 125.859  0.00  0.00           C
ATOM   1810  B   BEA A1810    7679.6722211.857 126.821  0.00  0.00           C
ATOM   1811  B   BEA A1811    7681.0962213.490 129.914  0.00  0.00           C
ATOM   1812  B   BEA A1812    7681.6362213.913 131.717  0.00  0.00           C
ATOM   1813  B   BEA A1813    7682.0642214.150 133.480  0.00  0.00           C
ATOM   1814  B   BEA A1814    7682.7752214.277 137.347  0.00  0.00           C
ATOM   1815  B   BEA A1815    7683.0272214.203 139.163  0.00  0.00           C
ATOM   1816  B   BEA A1816    7683.2512214.049 141.116  0.00  0.00           C
ATOM   1817  B   BEA A1817    7683.4262213.837 142.998  0.00  0.00           C
ATOM   1818  B   BEA A1818    7683.5552213.586 144.776  0.00  0.00           C
ATOM   1819  B   BEA A1819    7683.6532213.278 146.606  0.00  0.00           C
ATOM   1820  B   BEA A1820    7683.7172212.916 148.470  0.00  0.00           C
ATOM   1821  B   BEA A1821    7683.7462212.503 150.348  0.00  0.00           C
ATOM   1822  B   BEA A1822    7683.7362212.044 152.221  0.00  0.00           C
ATOM   1823  B   BEA A1823    7683.6882211.544 154.070  0.00  0.00           C
ATOM   1824  B   BEA A1824    7683.6012211.008 155.875  0.00  0.00           C
ATOM   1825  B   BEA A1825    7683.4602210.384 157.793  0.00  0.00           C
ATOM   1826  B   BEA A1826    7683.2942209.795 159.452  0.00  0.00           C
ATOM   1827  B   BEA A1827    7683.0702209.127 161.176  0.00  0.00           C
ATOM   1828  B   BEA A1828    7682.7792208.384 162.928  0.00  0.00           C
ATOM   1829  B   BEA A1829    7682.4122207.567 164.662  0.00  0.00           C
ATOM   1830  B   BEA A1830    7681.9642206.687 166.329  0.00  0.00           C
ATOM   1831  B   BEA A1831    7681.4302205.754 167.877  0.00  0.00           C
ATOM   1832  B   BEA A1832    7680.7582204.707 169.354  0.00  0.00           C
ATOM   1833  B   BEA A1833    7679.9322203.561 170.660  0.00  0.00           C
ATOM   1834  B   BEA A1834    7678.9332202.329 171.694  0.00  0.00           C
ATOM   1835  B   BEA A1835    7677.7952201.082 172.330  0.00  0.00           C
ATOM   1836  B   BEA A1836    7676.4432199.768 172.518  0.00  0.00           C
ATOM   1837  B   BEA A1837    7675.0312198.548 172.204  0.00  0.00           C
ATOM   1838  B   BEA A1838    7673.5682197.398 171.494  0.00  0.00           C
ATOM   1839  B   BEA A1839    7669.5932194.563 168.482  0.00  0.00           C
ATOM   1840  B   BEA A1840    7668.3862193.737 167.395  0.00  0.00           C
ATOM   1841  B   BEA A1841    7667.0932192.851 166.192  0.00  0.00           C
ATOM   1842  B   BEA A1842    7665.8652191.996 165.039  0.00  0.00           C
ATOM   1843  B   BEA A1843    7664.6462191.122 163.915  0.00  0.00           C
ATOM   1844  B   BEA A1844    7663.4132190.190 162.839  0.00  0.00           C
ATOM   1845  B   BEA A1845    7662.1912189.185 161.900  0.00  0.00           C
ATOM   1846  B   BEA A1846    7660.8882187.940 161.202  0.00  0.00           C
ATOM   1847  B   BEA A1847    7659.7322186.427 161.336  0.00  0.00           C
ATOM   1848  B   BEA A1848    7659.2322185.137 162.582  0.00  0.00           C
ATOM   1849  B   BEA A1849    7659.1632184.109 164.184  0.00  0.00           C
ATOM   1850  B   BEA A1850    7659.2942183.156 165.834  0.00  0.00           C
ATOM   1851  B   BEA A1851    7659.5412182.217 167.397  0.00  0.00           C
ATOM   1852  B   BEA A1852    7659.9142181.097 169.003  0.00  0.00           C
ATOM   1853  B   BEA A1853    7660.3492179.886 170.329  0.00  0.00           C
ATOM   1854  B   BEA A1854    7660.8732178.391 171.359  0.00  0.00           C
ATOM   1855  B   BEA A1855    7661.4412176.595 171.822  0.00  0.00           C
ATOM   1856  B   BEA A1856    7661.9542174.767 171.719  0.00  0.00           C
ATOM   1857  B   BEA A1857    7662.3972172.961 171.244  0.00  0.00           C
ATOM   1858  B   BEA A1858    7662.7552171.273 170.559  0.00  0.00           C
ATOM   1859  B   BEA A1859    7663.0422169.644 169.727  0.00  0.00           C
ATOM   1860  B   BEA A1860    7663.2642168.000 168.752  0.00  0.00           C
ATOM   1861  B   BEA A1861    7663.4022166.406 167.702  0.00  0.00           C
ATOM   1862  B   BEA A1862    7663.4402164.801 166.559  0.00  0.00           C
ATOM   1863  B   BEA A1863    7663.3592163.394 165.505  0.00  0.00           C
ATOM   1864  B   BEA A1864    7663.0812161.846 164.310  0.00  0.00           C
ATOM   1865  B   BEA A1865    7662.5102160.434 163.227  0.00  0.00           C
ATOM   1866  B   BEA A1866    7661.2912159.209 162.414  0.00  0.00           C
ATOM   1867  B   BEA A1867    7659.5372158.814 162.506  0.00  0.00           C
ATOM   1868  B   BEA A1868    7657.8152159.019 163.250  0.00  0.00           C
ATOM   1869  B   BEA A1869    7656.2102159.499 164.377  0.00  0.00           C
ATOM   1870  B   BEA A1870    7654.9772160.023 165.570  0.00  0.00           C
ATOM   1871  B   BEA A1871    7653.8452160.640 167.053  0.00  0.00           C
ATOM   1872  B   BEA A1872    7652.4632161.784 170.385  0.00  0.00           C
ATOM   1873  B   BEA A1873    7652.2672162.254 172.268  0.00  0.00           C
ATOM   1874  B   BEA A1874    7652.3622162.588 174.032  0.00  0.00           C
ATOM   1875  B   BEA A1875    7652.6882162.823 175.861  0.00  0.00           C
ATOM   1876  B   BEA A1876    7653.2432162.916 177.714  0.00  0.00           C
ATOM   1877  B   BEA A1877    7654.0352162.776 179.511  0.00  0.00           C
ATOM   1878  B   BEA A1878    7655.0282162.187 180.920  0.00  0.00           C
ATOM   1879  B   BEA A1879    7656.0012160.683 181.063  0.00  0.00           C
ATOM   1880  B   BEA A1880    7656.4452159.014 180.127  0.00  0.00           C
ATOM   1881  B   BEA A1881    7656.6142157.508 179.057  0.00  0.00           C
ATOM   1882  B   BEA A1882    7656.6482156.017 177.976  0.00  0.00           C
ATOM   1883  B   BEA A1883    7656.5792154.455 176.914  0.00  0.00           C
ATOM   1884  B   BEA A1884    7656.4082152.775 175.926  0.00  0.00           C
ATOM   1885  B   BEA A1885    7656.1412151.038 175.136  0.00  0.00           C
ATOM   1886  B   BEA A1886    7655.7882149.290 174.642  0.00  0.00           C
ATOM   1887  B   BEA A1887    7655.3302147.392 174.447  0.00  0.00           C
ATOM   1888  B   BEA A1888    7654.3642143.815 174.865  0.00  0.00           C
ATOM   1889  B   BEA A1889    7653.8972142.072 175.386  0.00  0.00           C
ATOM   1890  B   BEA A1890    7653.4542140.231 176.142  0.00  0.00           C
ATOM   1891  B   BEA A1891    7653.1622138.656 176.958  0.00  0.00           C
ATOM   1892  B   BEA A1892    7653.0342137.031 177.979  0.00  0.00           C
ATOM   1893  B   BEA A1893    7653.2922135.512 179.154  0.00  0.00           C
ATOM   1894  B   BEA A1894    7654.3062134.469 180.249  0.00  0.00           C
ATOM   1895  B   BEA A1895    7656.0132134.216 180.965  0.00  0.00           C
ATOM   1896  B   BEA A1896    7657.8972134.501 181.385  0.00  0.00           C
ATOM   1897  B   BEA A1897    7659.7332135.051 181.657  0.00  0.00           C
ATOM   1898  B   BEA A1898    7661.4962135.745 181.867  0.00  0.00           C
ATOM   1899  B   BEA A1899    7663.1662136.520 182.057  0.00  0.00           C
ATOM   1900  B   BEA A1900    7664.7832137.365 182.257  0.00  0.00           C
ATOM   1901  B   BEA A1901    7666.4182138.310 182.498  0.00  0.00           C
ATOM   1902  B   BEA A1902    7668.0092139.320 182.799  0.00  0.00           C
ATOM   1903  B   BEA A1903    7669.6222140.446 183.206  0.00  0.00           C
ATOM   1904  B   BEA A1904    7671.0662141.564 183.709  0.00  0.00           C
ATOM   1905  B   BEA A1905    7672.3932142.720 184.367  0.00  0.00           C
ATOM   1906  B   BEA A1906    7673.5352143.877 185.209  0.00  0.00           C
ATOM   1907  B   BEA A1907    7674.5372145.115 186.343  0.00  0.00           C
ATOM   1908  B   BEA A1908    7675.2722146.285 187.653  0.00  0.00           C
ATOM   1909  B   BEA A1909    7675.7782147.411 189.150  0.00  0.00           C
ATOM   1910  B   BEA A1910    7676.0602148.432 190.727  0.00  0.00           C
ATOM   1911  B   BEA A1911    7676.1652149.361 192.362  0.00  0.00           C
ATOM   1912  B   BEA A1912    7676.1272150.201 194.028  0.00  0.00           C
ATOM   1913  B   BEA A1913    7675.9782150.956 195.697  0.00  0.00           C
ATOM   1914  B   BEA A1914    7675.4022152.320 199.227  0.00  0.00           C
ATOM   1915  B   BEA A1915    7675.0042152.920 201.047  0.00  0.00           C
ATOM   1916  B   BEA A1916    7674.5812153.432 202.776  0.00  0.00           C
ATOM   1917  B   BEA A1917    7674.1132153.902 204.544  0.00  0.00           C
ATOM   1918  B   BEA A1918    7673.6112154.325 206.335  0.00  0.00           C
ATOM   1919  B   BEA A1919    7673.0882154.697 208.133  0.00  0.00           C
ATOM   1920  B   BEA A1920    7672.5572155.016 209.919  0.00  0.00           C
ATOM   1921  B   BEA A1921    7671.9862155.299 211.829  0.00  0.00           C
ATOM   1922  B   BEA A1922    7671.4802155.501 213.536  0.00  0.00           C
ATOM   1923  B   BEA A1923    7670.9212155.667 215.473  0.00  0.00           C
ATOM   1924  B   BEA A1924    7670.4172155.760 217.311  0.00  0.00           C
ATOM   1925  B   BEA A1925    7669.9822155.782 219.026  0.00  0.00           C
ATOM   1926  B   BEA A1926    7669.5412155.720 220.997  0.00  0.00           C
ATOM   1927  B   BEA A1927    7669.2222155.572 222.759  0.00  0.00           C
ATOM   1928  B   BEA A1928    7668.9972155.291 224.641  0.00  0.00           C
ATOM   1929  B   BEA A1929    7668.9492154.840 226.533  0.00  0.00           C
ATOM   1930  B   BEA A1930    7669.1752154.178 228.328  0.00  0.00           C
ATOM   1931  B   BEA A1931    7669.7662153.291 229.875  0.00  0.00           C
ATOM   1932  B   BEA A1932    7670.7752152.186 231.063  0.00  0.00           C
ATOM   1933  B   BEA A1933    7672.0052151.054 231.796  0.00  0.00           C
ATOM   1934  B   BEA A1934    7673.4752149.819 232.282  0.00  0.00           C
ATOM   1935  B   BEA A1935    7674.8712148.710 232.544  0.00  0.00           C
ATOM   1936  B   BEA A1936    7676.3732147.559 232.702  0.00  0.00           C
ATOM   1937  B   BEA A1937    7677.9152146.407 232.781  0.00  0.00           C
ATOM   1938  B   BEA A1938    7679.4372145.292 232.812  0.00  0.00           C
ATOM   1939  B   BEA A1939    7681.0082144.156 232.821  0.00  0.00           C
ATOM   1940  B   BEA A1940    7682.5842143.028 232.828  0.00  0.00           C
ATOM   1941  B   BEA A1941    7684.1202141.933 232.854  0.00  0.00           C
ATOM   1942  B   BEA A1942    7685.6872140.819 232.925  0.00  0.00           C
ATOM   1943  B   BEA A1943    7687.2252139.723 233.068  0.00  0.00           C
ATOM   1944  B   BEA A1944    7688.7632138.616 233.334  0.00  0.00           C
ATOM   1945  B   BEA A1945    7691.6402136.468 234.549  0.00  0.00           C
ATOM   1946  B   BEA A1946    7692.7642135.540 235.743  0.00  0.00           C
ATOM   1947  B   BEA A1947    7693.4782134.831 237.335  0.00  0.00           C
ATOM   1948  B   BEA A1948    7693.7592134.363 239.156  0.00  0.00           C
ATOM   1949  B   BEA A1949    7693.6942134.104 240.963  0.00  0.00           C
ATOM   1950  B   BEA A1950    7693.3592133.976 242.873  0.00  0.00           C
ATOM   1951  B   BEA A1951    7692.8382133.955 244.688  0.00  0.00           C
ATOM   1952  B   BEA A1952    7692.1692134.007 246.449  0.00  0.00           C
ATOM   1953  B   BEA A1953    7691.3432134.119 248.232  0.00  0.00           C
ATOM   1954  B   BEA A1954    7690.4612134.266 249.865  0.00  0.00           C
ATOM   1955  B   BEA A1955    7689.4922134.444 251.447  0.00  0.00           C
ATOM   1956  B   BEA A1956    7688.3682134.660 253.087  0.00  0.00           C
ATOM   1957  B   BEA A1957    7687.2982134.871 254.500  0.00  0.00           C
ATOM   1958  B   BEA A1958    7685.9922135.129 256.067  0.00  0.00           C
ATOM   1959  B   BEA A1959    7684.7932135.363 257.382  0.00  0.00           C
ATOM   1960  B   BEA A1960    7683.4912135.614 258.695  0.00  0.00           C
ATOM   1961  B   BEA A1961    7682.0862135.877 259.993  0.00  0.00           C
ATOM   1962  B   BEA A1962    7680.5802136.150 261.265  0.00  0.00           C
ATOM   1963  B   BEA A1963    7679.1272136.403 262.387  0.00  0.00           C
ATOM   1964  B   BEA A1964    7677.5902136.658 263.470  0.00  0.00           C
ATOM   1965  B   BEA A1965    7675.9712136.913 264.505  0.00  0.00           C
ATOM   1966  B   BEA A1966    7674.4462137.142 265.394  0.00  0.00           C
ATOM   1967  B   BEA A1967    7672.6892137.394 266.330  0.00  0.00           C
ATOM   1968  B   BEA A1968    7669.3712137.845 267.888  0.00  0.00           C
ATOM   1969  B   BEA A1969    7667.4752138.091 268.676  0.00  0.00           C
ATOM   1970  B   BEA A1970    7665.7382138.312 269.343  0.00  0.00           C
ATOM   1971  B   BEA A1971    7663.9892138.530 269.967  0.00  0.00           C
ATOM   1972  B   BEA A1972    7662.2392138.745 270.549  0.00  0.00           C
ATOM   1973  B   BEA A1973    7660.3122138.980 271.146  0.00  0.00           C
ATOM   1974  B   BEA A1974    7658.5932139.189 271.642  0.00  0.00           C
ATOM   1975  B   BEA A1975    7656.7242139.416 272.148  0.00  0.00           C
ATOM   1976  B   BEA A1976    7654.9032139.639 272.608  0.00  0.00           C
ATOM   1977  B   BEA A1977    7653.1462139.856 273.026  0.00  0.00           C
ATOM   1978  B   BEA A1978    7651.2922140.089 273.441  0.00  0.00           C
ATOM   1979  B   BEA A1979    7649.3702140.336 273.847  0.00  0.00           C
ATOM   1980  B   BEA A1980    7647.5782140.574 274.204  0.00  0.00           C
ATOM   1981  B   BEA A1981    7645.7782140.824 274.545  0.00  0.00           C
ATOM   1982  B   BEA A1982    7643.8692141.103 274.891  0.00  0.00           C
ATOM   1983  B   BEA A1983    7641.9352141.408 275.231  0.00  0.00           C
ATOM   1984  B   BEA A1984    7640.1982141.709 275.531  0.00  0.00           C
ATOM   1985  B   BEA A1985    7638.3132142.083 275.862  0.00  0.00           C
ATOM   1986  B   BEA A1986    7636.5172142.522 276.208  0.00  0.00           C
ATOM   1987  B   BEA A1987    7634.7652143.174 276.666  0.00  0.00           C
ATOM   1988  B   BEA A1988    7634.6492144.393 277.486  0.00  0.00           C
ATOM   1989  B   BEA A1989    7636.3862145.067 277.990  0.00  0.00           C
ATOM   1990  B   BEA A1990    7638.1392145.519 278.341  0.00  0.00           C
ATOM   1991  B   BEA A1991    7640.0752145.967 278.654  0.00  0.00           C
ATOM   1992  B   BEA A1992    7641.8152146.364 278.884  0.00  0.00           C
ATOM   1993  B   BEA A1993    7643.7112146.818 279.082  0.00  0.00           C
ATOM   1994  B   BEA A1994    7645.4992147.283 279.212  0.00  0.00           C
ATOM   1995  B   BEA A1995    7647.3532147.830 279.278  0.00  0.00           C
ATOM   1996  B   BEA A1996    7649.1422148.456 279.250  0.00  0.00           C
ATOM   1997  B   BEA A1997    7650.8332149.201 279.095  0.00  0.00           C
ATOM   1998  B   BEA A1998    7652.4752150.228 278.704  0.00  0.00           C
ATOM   1999  B   BEA A1999    7653.5962151.515 277.989  0.00  0.00           C
ATOM   2000  B   BEA A2000    7654.0192153.040 276.933  0.00  0.00           C
ATOM   2001  B   BEA A2001    7653.8712154.551 275.760  0.00  0.00           C
ATOM   2002  B   BEA A2002    7653.4142155.976 274.586  0.00  0.00           C
ATOM   2003  B   BEA A2003    7652.8122157.308 273.456  0.00  0.00           C
ATOM   2004  B   BEA A2004    7652.0882158.672 272.281  0.00  0.00           C
ATOM   2005  B   BEA A2005    7650.5642161.321 269.997  0.00  0.00           C
ATOM   2006  B   BEA A2006    7649.8212162.642 268.877  0.00  0.00           C
ATOM   2007  B   BEA A2007    7649.1372163.958 267.786  0.00  0.00           C
ATOM   2008  B   BEA A2008    7648.4672165.454 266.586  0.00  0.00           C
ATOM   2009  B   BEA A2009    7647.9792166.883 265.491  0.00  0.00           C
ATOM   2010  B   BEA A2010    7647.6752168.427 264.382  0.00  0.00           C
ATOM   2011  B   BEA A2011    7647.6672169.954 263.380  0.00  0.00           C
ATOM   2012  B   BEA A2012    7648.0192171.590 262.420  0.00  0.00           C
ATOM   2013  B   BEA A2013    7648.7032173.187 261.588  0.00  0.00           C
ATOM   2014  B   BEA A2014    7649.6302174.691 260.892  0.00  0.00           C
ATOM   2015  B   BEA A2015    7650.7392176.122 260.299  0.00  0.00           C
ATOM   2016  B   BEA A2016    7651.9742177.484 259.786  0.00  0.00           C
ATOM   2017  B   BEA A2017    7653.2752178.773 259.338  0.00  0.00           C
ATOM   2018  B   BEA A2018    7654.5872179.982 258.942  0.00  0.00           C
ATOM   2019  B   BEA A2019    7656.0712181.285 258.531  0.00  0.00           C
ATOM   2020  B   BEA A2020    7657.4782182.491 258.154  0.00  0.00           C
ATOM   2021  B   BEA A2021    7658.8702183.681 257.776  0.00  0.00           C
ATOM   2022  B   BEA A2022    7660.2082184.848 257.389  0.00  0.00           C
ATOM   2023  B   BEA A2023    7661.6402186.155 256.925  0.00  0.00           C
ATOM   2024  B   BEA A2024    7662.9172187.415 256.434  0.00  0.00           C
ATOM   2025  B   BEA A2025    7664.1522188.792 255.834  0.00  0.00           C
ATOM   2026  B   BEA A2026    7665.1902190.190 255.142  0.00  0.00           C
ATOM   2027  B   BEA A2027    7666.5902193.179 253.346  0.00  0.00           C
ATOM   2028  B   BEA A2028    7666.9812196.226 251.084  0.00  0.00           C
ATOM   2029  B   BEA A2029    7666.8422197.659 249.872  0.00  0.00           C
ATOM   2030  B   BEA A2030    7666.5252199.043 248.611  0.00  0.00           C
ATOM   2031  B   BEA A2031    7666.0592200.376 247.310  0.00  0.00           C
ATOM   2032  B   BEA A2032    7665.4712201.654 245.983  0.00  0.00           C
ATOM   2033  B   BEA A2033    7664.7882202.872 244.642  0.00  0.00           C
ATOM   2034  B   BEA A2034    7664.0912203.942 243.399  0.00  0.00           C
ATOM   2035  B   BEA A2035    7663.2362205.105 241.978  0.00  0.00           C
ATOM   2036  B   BEA A2036    7662.4142206.112 240.683  0.00  0.00           C
ATOM   2037  B   BEA A2037    7661.5182207.121 239.326  0.00  0.00           C
ATOM   2038  B   BEA A2038    7660.6312208.048 238.017  0.00  0.00           C
ATOM   2039  B   BEA A2039    7659.6162209.040 236.550  0.00  0.00           C
ATOM   2040  B   BEA A2040    7658.7122209.873 235.260  0.00  0.00           C
ATOM   2041  B   BEA A2041    7657.6982210.761 233.821  0.00  0.00           C
ATOM   2042  B   BEA A2042    7656.7412211.559 232.464  0.00  0.00           C
ATOM   2043  B   BEA A2043    7654.7152213.147 229.562  0.00  0.00           C
ATOM   2044  B   BEA A2044    7653.7452213.866 228.143  0.00  0.00           C
ATOM   2045  B   BEA A2045    7652.7872214.552 226.715  0.00  0.00           C
ATOM   2046  B   BEA A2046    7651.7712215.258 225.161  0.00  0.00           C
ATOM   2047  B   BEA A2047    7650.8642215.870 223.729  0.00  0.00           C
ATOM   2048  B   BEA A2048    7649.9192216.492 222.181  0.00  0.00           C
ATOM   2049  B   BEA A2049    7648.9542217.111 220.520  0.00  0.00           C
ATOM   2050  B   BEA A2050    7648.1192217.634 219.001  0.00  0.00           C
ATOM   2051  B   BEA A2051    7647.2872218.147 217.382  0.00  0.00           C
ATOM   2052  B   BEA A2052    7646.4772218.637 215.669  0.00  0.00           C
ATOM   2053  B   BEA A2053    7644.5322219.793 210.415  0.00  0.00           C
ATOM   2054  B   BEA A2054    7644.0922220.057 208.647  0.00  0.00           C
ATOM   2055  B   BEA A2055    7643.7542220.272 206.693  0.00  0.00           C
ATOM   2056  B   BEA A2056    7643.5962220.391 204.921  0.00  0.00           C
ATOM   2057  B   BEA A2057    7643.6052220.435 202.958  0.00  0.00           C
ATOM   2058  B   BEA A2058    7643.8222220.382 201.035  0.00  0.00           C
ATOM   2059  B   BEA A2059    7644.2142220.237 199.250  0.00  0.00           C
ATOM   2060  B   BEA A2060    7644.7802219.989 197.471  0.00  0.00           C
ATOM   2061  B   BEA A2061    7645.5122219.624 195.694  0.00  0.00           C
ATOM   2062  B   BEA A2062    7646.3422219.159 194.028  0.00  0.00           C
ATOM   2063  B   BEA A2063    7647.2392218.601 192.470  0.00  0.00           C
ATOM   2064  B   BEA A2064    7648.1752217.960 191.018  0.00  0.00           C
ATOM   2065  B   BEA A2065    7650.2302216.332 188.225  0.00  0.00           C
ATOM   2066  B   BEA A2066    7652.2932214.372 185.760  0.00  0.00           C
ATOM   2067  B   BEA A2067    7653.3552213.266 184.552  0.00  0.00           C
ATOM   2068  B   BEA A2068    7655.3692211.100 182.221  0.00  0.00           C
ATOM   2069  B   BEA A2069    7657.3362209.077 179.626  0.00  0.00           C
ATOM   2070  B   BEA A2070    7659.0082207.843 176.476  0.00  0.00           C
ATOM   2071  B   BEA A2071    7659.5532207.922 174.596  0.00  0.00           C
ATOM   2072  B   BEA A2072    7659.7632208.518 172.912  0.00  0.00           C
ATOM   2073  B   BEA A2073    7659.7752209.516 171.272  0.00  0.00           C
ATOM   2074  B   BEA A2074    7659.6562210.762 169.802  0.00  0.00           C
ATOM   2075  B   BEA A2075    7659.4552212.207 168.499  0.00  0.00           C
ATOM   2076  B   BEA A2076    7659.2182213.738 167.432  0.00  0.00           C
ATOM   2077  B   BEA A2077    7658.9642215.383 166.578  0.00  0.00           C
ATOM   2078  B   BEA A2078    7658.7072217.204 165.959  0.00  0.00           C
ATOM   2079  B   BEA A2079    7658.4992219.008 165.691  0.00  0.00           C
ATOM   2080  B   BEA A2080    7658.3582220.894 165.825  0.00  0.00           C
ATOM   2081  B   BEA A2081    7658.3122222.759 166.403  0.00  0.00           C
ATOM   2082  B   BEA A2082    7658.3452224.394 167.244  0.00  0.00           C
ATOM   2083  B   BEA A2083    7658.4362225.937 168.294  0.00  0.00           C
ATOM   2084  B   BEA A2084    7658.5822227.497 169.571  0.00  0.00           C
ATOM   2085  B   BEA A2085    7658.7432228.814 170.789  0.00  0.00           C
ATOM   2086  B   BEA A2086    7658.9512230.223 172.198  0.00  0.00           C
ATOM   2087  B   BEA A2087    7659.1622231.473 173.506  0.00  0.00           C
ATOM   2088  B   BEA A2088    7659.3992232.764 174.874  0.00  0.00           C
ATOM   2089  B   BEA A2089    7659.6532234.058 176.218  0.00  0.00           C
ATOM   2090  B   BEA A2090    7659.9272235.410 177.527  0.00  0.00           C
ATOM   2091  B   BEA A2091    7660.2312236.930 178.780  0.00  0.00           C
ATOM   2092  B   BEA A2092    7660.5322238.561 179.693  0.00  0.00           C
ATOM   2093  B   BEA A2093    7660.7902240.340 179.862  0.00  0.00           C
ATOM   2094  B   BEA A2094    7660.9052241.941 178.854  0.00  0.00           C
ATOM   2095  B   BEA A2095    7660.8672243.012 177.346  0.00  0.00           C
ATOM   2096  B   BEA A2096    7660.6952243.866 175.565  0.00  0.00           C
ATOM   2097  B   BEA A2097    7660.3982244.473 173.817  0.00  0.00           C
ATOM   2098  B   BEA A2098    7659.9062244.904 171.990  0.00  0.00           C
ATOM   2099  B   BEA A2099    7659.1492245.075 170.260  0.00  0.00           C
ATOM   2100  B   BEA A2100    7658.0242244.874 168.865  0.00  0.00           C
ATOM   2101  B   BEA A2101    7656.4222244.233 167.940  0.00  0.00           C
ATOM   2102  B   BEA A2102    7654.7102243.391 167.554  0.00  0.00           C
ATOM   2103  B   BEA A2103    7653.0312242.529 167.481  0.00  0.00           C
ATOM   2104  B   BEA A2104    7651.4102241.724 167.570  0.00  0.00           C
ATOM   2105  B   BEA A2105    7649.6962240.943 167.753  0.00  0.00           C
ATOM   2106  B   BEA A2106    7647.8412240.229 167.982  0.00  0.00           C
ATOM   2107  B   BEA A2107    7646.0682239.730 168.170  0.00  0.00           C
ATOM   2108  B   BEA A2108    7644.1752239.451 168.286  0.00  0.00           C
ATOM   2109  B   BEA A2109    7642.2782239.442 168.320  0.00  0.00           C
ATOM   2110  B   BEA A2110    7640.4642239.682 168.292  0.00  0.00           C
ATOM   2111  B   BEA A2111    7638.5762240.183 168.222  0.00  0.00           C
ATOM   2112  B   BEA A2112    7636.8292240.867 168.141  0.00  0.00           C
ATOM   2113  B   BEA A2113    7635.0912241.745 168.069  0.00  0.00           C
ATOM   2114  B   BEA A2114    7633.4702242.728 168.034  0.00  0.00           C
ATOM   2115  B   BEA A2115    7631.9602243.775 168.050  0.00  0.00           C
ATOM   2116  B   BEA A2116    7630.4502244.930 168.136  0.00  0.00           C
ATOM   2117  B   BEA A2117    7628.9442246.176 168.315  0.00  0.00           C
ATOM   2118  B   BEA A2118    7627.5462247.398 168.588  0.00  0.00           C
ATOM   2119  B   BEA A2119    7626.1502248.663 168.984  0.00  0.00           C
ATOM   2120  B   BEA A2120    7624.8542249.860 169.482  0.00  0.00           C
ATOM   2121  B   BEA A2121    7623.4532251.161 170.186  0.00  0.00           C
ATOM   2122  B   BEA A2122    7622.2452252.270 170.945  0.00  0.00           C
ATOM   2123  B   BEA A2123    7620.9602253.431 171.920  0.00  0.00           C
ATOM   2124  B   BEA A2124    7619.8262254.435 172.941  0.00  0.00           C
ATOM   2125  B   BEA A2125    7618.6892255.414 174.148  0.00  0.00           C
ATOM   2126  B   BEA A2126    7617.6732256.254 175.427  0.00  0.00           C
ATOM   2127  B   BEA A2127    7616.6702257.033 176.964  0.00  0.00           C
ATOM   2128  B   BEA A2128    7615.8702257.588 178.525  0.00  0.00           C
ATOM   2129  B   BEA A2129    7615.2032257.948 180.322  0.00  0.00           C
ATOM   2130  B   BEA A2130    7614.8062258.008 182.125  0.00  0.00           C
ATOM   2131  B   BEA A2131    7614.8802257.135 185.795  0.00  0.00           C
ATOM   2132  B   BEA A2132    7615.3272256.269 187.486  0.00  0.00           C
ATOM   2133  B   BEA A2133    7615.9362255.274 189.006  0.00  0.00           C
ATOM   2134  B   BEA A2134    7616.6142254.263 190.318  0.00  0.00           C
ATOM   2135  B   BEA A2135    7617.4302253.128 191.622  0.00  0.00           C
ATOM   2136  B   BEA A2136    7618.3562251.918 192.880  0.00  0.00           C
ATOM   2137  B   BEA A2137    7619.2702250.790 193.958  0.00  0.00           C
ATOM   2138  B   BEA A2138    7620.3042249.589 195.027  0.00  0.00           C
ATOM   2139  B   BEA A2139    7621.4232248.380 196.034  0.00  0.00           C
ATOM   2140  B   BEA A2140    7622.6682247.154 196.988  0.00  0.00           C
ATOM   2141  B   BEA A2141    7623.9522246.045 197.794  0.00  0.00           C
ATOM   2142  B   BEA A2142    7625.3812245.054 198.455  0.00  0.00           C
ATOM   2143  B   BEA A2143    7627.1002244.410 198.794  0.00  0.00           C
ATOM   2144  B   BEA A2144    7628.6842245.116 198.160  0.00  0.00           C
ATOM   2145  B   BEA A2145    7629.4022246.504 197.155  0.00  0.00           C
ATOM   2146  B   BEA A2146    7629.8932247.995 196.142  0.00  0.00           C
ATOM   2147  B   BEA A2147    7630.3512249.588 195.111  0.00  0.00           C
ATOM   2148  B   BEA A2148    7630.8282251.181 194.131  0.00  0.00           C
ATOM   2149  B   BEA A2149    7631.3762252.769 193.208  0.00  0.00           C
ATOM   2150  B   BEA A2150    7632.0002254.263 192.398  0.00  0.00           C
ATOM   2151  B   BEA A2151    7632.8372255.855 191.604  0.00  0.00           C
ATOM   2152  B   BEA A2152    7633.7742257.277 190.908  0.00  0.00           C
ATOM   2153  B   BEA A2153    7634.9312258.633 190.128  0.00  0.00           C
ATOM   2154  B   BEA A2154    7636.2742259.617 189.141  0.00  0.00           C
ATOM   2155  B   BEA A2155    7637.5122259.603 187.852  0.00  0.00           C
ATOM   2156  B   BEA A2156    7638.3052258.598 186.496  0.00  0.00           C
ATOM   2157  B   BEA A2157    7638.8322257.228 185.190  0.00  0.00           C
ATOM   2158  B   BEA A2158    7639.2022255.883 184.019  0.00  0.00           C
ATOM   2159  B   BEA A2159    7639.5672254.467 182.733  0.00  0.00           C
ATOM   2160  B   BEA A2160    7640.0482253.343 181.272  0.00  0.00           C
ATOM   2161  B   BEA A2161    7640.8832254.074 179.873  0.00  0.00           C
ATOM   2162  B   BEA A2162    7641.4992255.749 179.288  0.00  0.00           C
ATOM   2163  B   BEA A2163    7642.0112257.518 178.915  0.00  0.00           C
ATOM   2164  B   BEA A2164    7642.4932259.366 178.590  0.00  0.00           C
ATOM   2165  B   BEA A2165    7642.9412261.167 178.272  0.00  0.00           C
ATOM   2166  B   BEA A2166    7643.3692262.917 177.921  0.00  0.00           C
ATOM   2167  B   BEA A2167    7643.8422264.824 177.452  0.00  0.00           C
ATOM   2168  B   BEA A2168    7644.2652266.466 176.929  0.00  0.00           C
ATOM   2169  B   BEA A2169    7644.7432268.193 176.182  0.00  0.00           C
ATOM   2170  B   BEA A2170    7645.2212269.720 175.217  0.00  0.00           C
ATOM   2171  B   BEA A2171    7645.7322271.028 173.875  0.00  0.00           C
ATOM   2172  B   BEA A2172    7646.2192271.911 172.273  0.00  0.00           C
ATOM   2173  B   BEA A2173    7646.6692272.422 170.545  0.00  0.00           C
ATOM   2174  B   BEA A2174    7647.1252272.663 168.606  0.00  0.00           C
ATOM   2175  B   BEA A2175    7647.5212272.671 166.828  0.00  0.00           C
ATOM   2176  B   BEA A2176    7647.9192272.524 164.998  0.00  0.00           C
ATOM   2177  B   BEA A2177    7649.1992271.442 159.508  0.00  0.00           C
ATOM   2178  B   BEA A2178    7649.7242270.949 157.710  0.00  0.00           C
ATOM   2179  B   BEA A2179    7650.3882270.465 156.006  0.00  0.00           C
ATOM   2180  B   BEA A2180    7651.6662270.327 154.782  0.00  0.00           C
ATOM   2181  B   BEA A2181    7652.9002271.183 155.837  0.00  0.00           C
ATOM   2182  B   BEA A2182    7653.6742272.106 157.387  0.00  0.00           C
ATOM   2183  B   BEA A2183    7654.7212273.800 160.544  0.00  0.00           C
ATOM   2184  B   BEA A2184    7655.1342274.623 162.170  0.00  0.00           C
ATOM   2185  B   BEA A2185    7655.5122275.468 163.889  0.00  0.00           C
ATOM   2186  B   BEA A2186    7655.8452276.302 165.633  0.00  0.00           C
ATOM   2187  B   BEA A2187    7656.1292277.099 167.346  0.00  0.00           C
ATOM   2188  B   BEA A2188    7656.5712278.590 170.676  0.00  0.00           C
ATOM   2189  B   BEA A2189    7656.7462279.335 172.410  0.00  0.00           C
ATOM   2190  B   BEA A2190    7656.8852280.063 174.158  0.00  0.00           C
ATOM   2191  B   BEA A2191    7656.9912280.832 176.076  0.00  0.00           C
ATOM   2192  B   BEA A2192    7657.0422281.483 177.769  0.00  0.00           C
ATOM   2193  B   BEA A2193    7657.0472282.144 179.574  0.00  0.00           C
ATOM   2194  B   BEA A2194    7657.0012282.732 181.277  0.00  0.00           C
ATOM   2195  B   BEA A2195    7656.8782283.340 183.179  0.00  0.00           C
ATOM   2196  B   BEA A2196    7656.6702283.870 185.041  0.00  0.00           C
ATOM   2197  B   BEA A2197    7656.3692284.293 186.793  0.00  0.00           C
ATOM   2198  B   BEA A2198    7655.9052284.620 188.612  0.00  0.00           C
ATOM   2199  B   BEA A2199    7655.1962284.760 190.423  0.00  0.00           C
ATOM   2200  B   BEA A2200    7654.1842284.575 191.974  0.00  0.00           C
ATOM   2201  B   BEA A2201    7652.7842283.914 193.041  0.00  0.00           C
ATOM   2202  B   BEA A2202    7651.2642282.879 193.360  0.00  0.00           C
ATOM   2203  B   BEA A2203    7649.7822281.724 193.170  0.00  0.00           C
ATOM   2204  B   BEA A2204    7648.2802280.551 192.672  0.00  0.00           C
ATOM   2205  B   BEA A2205    7646.9252279.571 192.036  0.00  0.00           C
ATOM   2206  B   BEA A2206    7645.3962278.649 191.153  0.00  0.00           C
ATOM   2207  B   BEA A2207    7643.9402278.075 190.173  0.00  0.00           C
ATOM   2208  B   BEA A2208    7642.3992278.039 189.001  0.00  0.00           C
ATOM   2209  B   BEA A2209    7641.1452278.845 187.942  0.00  0.00           C
ATOM   2210  B   BEA A2210    7640.1532280.314 187.072  0.00  0.00           C
ATOM   2211  B   BEA A2211    7639.4222281.971 186.486  0.00  0.00           C
ATOM   2212  B   BEA A2212    7638.8182283.707 186.127  0.00  0.00           C
ATOM   2213  B   BEA A2213    7638.2522285.520 186.005  0.00  0.00           C
ATOM   2214  B   BEA A2214    7637.6592287.334 186.230  0.00  0.00           C
ATOM   2215  B   BEA A2215    7636.9712288.898 187.027  0.00  0.00           C
ATOM   2216  B   BEA A2216    7636.2252289.921 188.448  0.00  0.00           C
ATOM   2217  B   BEA A2217    7635.5642290.369 190.088  0.00  0.00           C
ATOM   2218  B   BEA A2218    7634.9392290.486 191.882  0.00  0.00           C
ATOM   2219  B   BEA A2219    7633.8122290.183 195.512  0.00  0.00           C
ATOM   2220  B   BEA A2220    7633.2622289.888 197.387  0.00  0.00           C
ATOM   2221  B   BEA A2221    7632.7392289.568 199.191  0.00  0.00           C
ATOM   2222  B   BEA A2222    7632.2522289.265 200.860  0.00  0.00           C
ATOM   2223  B   BEA A2223    7631.6792288.934 202.786  0.00  0.00           C
ATOM   2224  B   BEA A2224    7630.5362288.503 206.370  0.00  0.00           C
ATOM   2225  B   BEA A2225    7629.9062288.479 208.128  0.00  0.00           C
ATOM   2226  B   BEA A2226    7629.2032288.699 209.843  0.00  0.00           C
ATOM   2227  B   BEA A2227    7628.3992289.348 211.426  0.00  0.00           C
ATOM   2228  B   BEA A2228    7627.5412290.557 212.634  0.00  0.00           C
ATOM   2229  B   BEA A2229    7626.7402292.144 213.382  0.00  0.00           C
ATOM   2230  B   BEA A2230    7626.0702293.806 213.771  0.00  0.00           C
ATOM   2231  B   BEA A2231    7625.4582295.605 213.962  0.00  0.00           C
ATOM   2232  B   BEA A2232    7624.9212297.427 214.017  0.00  0.00           C
ATOM   2233  B   BEA A2233    7624.4332299.315 213.987  0.00  0.00           C
ATOM   2234  B   BEA A2234    7624.0042301.200 213.908  0.00  0.00           C
ATOM   2235  B   BEA A2235    7623.6402303.022 213.811  0.00  0.00           C
ATOM   2236  B   BEA A2236    7623.3162304.886 213.713  0.00  0.00           C
ATOM   2237  B   BEA A2237    7623.0412306.750 213.636  0.00  0.00           C
ATOM   2238  B   BEA A2238    7622.8052308.727 213.602  0.00  0.00           C
ATOM   2239  B   BEA A2239    7622.6382310.615 213.640  0.00  0.00           C
ATOM   2240  B   BEA A2240    7622.5422312.372 213.768  0.00  0.00           C
ATOM   2241  B   BEA A2241    7622.5152314.369 214.070  0.00  0.00           C
ATOM   2242  B   BEA A2242    7622.5882316.120 214.537  0.00  0.00           C
ATOM   2243  B   BEA A2243    7622.7832317.839 215.288  0.00  0.00           C
ATOM   2244  B   BEA A2244    7623.1252319.370 216.381  0.00  0.00           C
ATOM   2245  B   BEA A2245    7623.5982320.552 217.777  0.00  0.00           C
ATOM   2246  B   BEA A2246    7624.1732321.374 219.428  0.00  0.00           C
ATOM   2247  B   BEA A2247    7624.7852321.893 221.213  0.00  0.00           C
ATOM   2248  B   BEA A2248    7625.3552322.172 222.958  0.00  0.00           C
ATOM   2249  B   BEA A2249    7626.3892322.262 226.588  0.00  0.00           C
ATOM   2250  B   BEA A2250    7626.7982322.103 228.433  0.00  0.00           C
ATOM   2251  B   BEA A2251    7627.0832321.814 230.256  0.00  0.00           C
ATOM   2252  B   BEA A2252    7627.1842321.346 232.176  0.00  0.00           C
ATOM   2253  B   BEA A2253    7626.9472320.706 233.936  0.00  0.00           C
ATOM   2254  B   BEA A2254    7626.1622319.868 235.366  0.00  0.00           C
ATOM   2255  B   BEA A2255    7624.6922318.928 236.090  0.00  0.00           C
ATOM   2256  B   BEA A2256    7622.9732318.110 236.133  0.00  0.00           C
ATOM   2257  B   BEA A2257    7621.2232317.394 235.843  0.00  0.00           C
ATOM   2258  B   BEA A2258    7619.4672316.753 235.351  0.00  0.00           C
ATOM   2259  B   BEA A2259    7617.7942316.204 234.713  0.00  0.00           C
ATOM   2260  B   BEA A2260    7616.1512315.717 233.938  0.00  0.00           C
ATOM   2261  B   BEA A2261    7614.4812315.259 233.032  0.00  0.00           C
ATOM   2262  B   BEA A2262    7612.9292314.846 232.126  0.00  0.00           C
ATOM   2263  B   BEA A2263    7611.3362314.413 231.187  0.00  0.00           C
ATOM   2264  B   BEA A2264    7609.6482313.921 230.235  0.00  0.00           C
ATOM   2265  B   BEA A2265    7608.0342313.402 229.412  0.00  0.00           C
ATOM   2266  B   BEA A2266    7606.3532312.803 228.669  0.00  0.00           C
ATOM   2267  B   BEA A2267    7604.7072312.156 228.065  0.00  0.00           C
ATOM   2268  B   BEA A2268    7602.9842311.421 227.553  0.00  0.00           C
ATOM   2269  B   BEA A2269    7601.3832310.693 227.159  0.00  0.00           C
ATOM   2270  B   BEA A2270    7599.6702309.871 226.805  0.00  0.00           C
ATOM   2271  B   BEA A2271    7598.0292309.046 226.518  0.00  0.00           C
ATOM   2272  B   BEA A2272    7596.3452308.161 226.266  0.00  0.00           C
ATOM   2273  B   BEA A2273    7594.6462307.229 226.046  0.00  0.00           C
ATOM   2274  B   BEA A2274    7592.9622306.264 225.856  0.00  0.00           C
ATOM   2275  B   BEA A2275    7591.3242305.284 225.691  0.00  0.00           C
ATOM   2276  B   BEA A2276    7589.7592304.303 225.547  0.00  0.00           C
ATOM   2277  B   BEA A2277    7588.1622303.250 225.408  0.00  0.00           C
ATOM   2278  B   BEA A2278    7586.5832302.145 225.271  0.00  0.00           C
ATOM   2279  B   BEA A2279    7585.0812301.016 225.134  0.00  0.00           C
ATOM   2280  B   BEA A2280    7583.6202299.813 224.980  0.00  0.00           C
ATOM   2281  B   BEA A2281    7582.3162298.600 224.803  0.00  0.00           C
ATOM   2282  B   BEA A2282    7581.0382297.153 224.541  0.00  0.00           C
ATOM   2283  B   BEA A2283    7580.1242295.565 224.138  0.00  0.00           C
ATOM   2284  B   BEA A2284    7580.1662293.810 223.393  0.00  0.00           C
ATOM   2285  B   BEA A2285    7581.4432292.752 222.547  0.00  0.00           C
ATOM   2286  B   BEA A2286    7583.0892292.173 221.757  0.00  0.00           C
ATOM   2287  B   BEA A2287    7584.7272291.793 221.023  0.00  0.00           C
ATOM   2288  B   BEA A2288    7586.4412291.471 220.252  0.00  0.00           C
ATOM   2289  B   BEA A2289    7588.1702291.168 219.440  0.00  0.00           C
ATOM   2290  B   BEA A2290    7589.7822290.869 218.624  0.00  0.00           C
ATOM   2291  B   BEA A2291    7594.4052289.427 215.463  0.00  0.00           C
ATOM   2292  B   BEA A2292    7595.4132288.627 214.190  0.00  0.00           C
ATOM   2293  B   BEA A2293    7595.9142287.510 212.726  0.00  0.00           C
ATOM   2294  B   BEA A2294    7595.8452286.246 211.321  0.00  0.00           C
ATOM   2295  B   BEA A2295    7595.4072284.885 209.988  0.00  0.00           C
ATOM   2296  B   BEA A2296    7594.7682283.517 208.788  0.00  0.00           C
ATOM   2297  B   BEA A2297    7594.0182282.125 207.687  0.00  0.00           C
ATOM   2298  B   BEA A2298    7593.2612280.779 206.726  0.00  0.00           C
ATOM   2299  B   BEA A2299    7592.4602279.318 205.798  0.00  0.00           C
ATOM   2300  B   BEA A2300    7591.7142277.808 204.967  0.00  0.00           C
ATOM   2301  B   BEA A2301    7591.0572276.114 204.209  0.00  0.00           C
ATOM   2302  B   BEA A2302    7590.7052274.367 203.659  0.00  0.00           C
ATOM   2303  B   BEA A2303    7590.9322272.464 203.416  0.00  0.00           C
ATOM   2304  B   BEA A2304    7591.8332270.815 203.602  0.00  0.00           C
ATOM   2305  B   BEA A2305    7593.1132269.481 204.078  0.00  0.00           C
ATOM   2306  B   BEA A2306    7596.0512267.503 205.456  0.00  0.00           C
ATOM   2307  B   BEA A2307    7597.5832266.728 206.266  0.00  0.00           C
ATOM   2308  B   BEA A2308    7599.1422266.037 207.143  0.00  0.00           C
ATOM   2309  B   BEA A2309    7600.6572265.434 208.046  0.00  0.00           C
ATOM   2310  B   BEA A2310    7602.2072264.870 209.024  0.00  0.00           C
ATOM   2311  B   BEA A2311    7603.7422264.349 210.053  0.00  0.00           C
ATOM   2312  B   BEA A2312    7605.2122263.877 211.109  0.00  0.00           C
ATOM   2313  B   BEA A2313    7606.6892263.419 212.256  0.00  0.00           C
ATOM   2314  B   BEA A2314    7608.0982262.987 213.464  0.00  0.00           C
ATOM   2315  B   BEA A2315    7609.3582262.592 214.688  0.00  0.00           C
ATOM   2316  B   BEA A2316    7610.6032262.166 216.150  0.00  0.00           C
ATOM   2317  B   BEA A2317    7611.5602261.749 217.726  0.00  0.00           C
ATOM   2318  B   BEA A2318    7611.9862261.316 219.505  0.00  0.00           C
ATOM   2319  B   BEA A2319    7611.4532260.909 221.259  0.00  0.00           C
ATOM   2320  B   BEA A2320    7610.1992260.587 222.627  0.00  0.00           C
ATOM   2321  B   BEA A2321    7608.6422260.328 223.647  0.00  0.00           C
ATOM   2322  B   BEA A2322    7606.9432260.098 224.438  0.00  0.00           C
ATOM   2323  B   BEA A2323    7605.0742259.869 225.097  0.00  0.00           C
ATOM   2324  B   BEA A2324    7603.3172259.661 225.583  0.00  0.00           C
ATOM   2325  B   BEA A2325    7601.4952259.443 225.986  0.00  0.00           C
ATOM   2326  B   BEA A2326    7599.6702259.217 226.305  0.00  0.00           C
ATOM   2327  B   BEA A2327    7597.7282258.961 226.566  0.00  0.00           C
ATOM   2328  B   BEA A2328    7595.8762258.699 226.746  0.00  0.00           C
ATOM   2329  B   BEA A2329    7593.9832258.406 226.867  0.00  0.00           C
ATOM   2330  B   BEA A2330    7592.0812258.082 226.924  0.00  0.00           C
ATOM   2331  B   BEA A2331    7590.2012257.725 226.917  0.00  0.00           C
ATOM   2332  B   BEA A2332    7586.4712256.874 226.701  0.00  0.00           C
ATOM   2333  B   BEA A2333    7584.6922256.377 226.488  0.00  0.00           C
ATOM   2334  B   BEA A2334    7581.2232255.138 225.793  0.00  0.00           C
ATOM   2335  B   BEA A2335    7579.5302254.326 225.257  0.00  0.00           C
ATOM   2336  B   BEA A2336    7578.0492253.410 224.606  0.00  0.00           C
ATOM   2337  B   BEA A2337    7575.7442250.956 222.719  0.00  0.00           C
ATOM   2338  B   BEA A2338    7575.2032249.549 221.583  0.00  0.00           C
ATOM   2339  B   BEA A2339    7575.0202248.177 220.444  0.00  0.00           C
ATOM   2340  B   BEA A2340    7575.1122246.660 219.149  0.00  0.00           C
ATOM   2341  B   BEA A2341    7575.4162245.234 217.895  0.00  0.00           C
ATOM   2342  B   BEA A2342    7576.4102242.603 215.477  0.00  0.00           C
ATOM   2343  B   BEA A2343    7577.1022241.248 214.167  0.00  0.00           C
ATOM   2344  B   BEA A2344    7577.8272240.008 212.923  0.00  0.00           C
ATOM   2345  B   BEA A2345    7578.6082238.805 211.664  0.00  0.00           C
ATOM   2346  B   BEA A2346    7579.4172237.662 210.409  0.00  0.00           C
ATOM   2347  B   BEA A2347    7580.2232236.604 209.182  0.00  0.00           C
ATOM   2348  B   BEA A2348    7581.1302235.492 207.799  0.00  0.00           C
ATOM   2349  B   BEA A2349    7581.9602234.537 206.503  0.00  0.00           C
ATOM   2350  B   BEA A2350    7583.6432232.782 203.575  0.00  0.00           C
ATOM   2351  B   BEA A2351    7584.3862232.111 201.878  0.00  0.00           C
ATOM   2352  B   BEA A2352    7584.8182231.830 200.097  0.00  0.00           C
ATOM   2353  B   BEA A2353    7584.5942232.282 198.264  0.00  0.00           C
ATOM   2354  B   BEA A2354    7583.8312233.299 196.953  0.00  0.00           C
ATOM   2355  B   BEA A2355    7580.7302237.460 194.479  0.00  0.00           C
ATOM   2356  B   BEA A2356    7579.7432238.884 193.902  0.00  0.00           C
ATOM   2357  B   BEA A2357    7578.7492240.387 193.345  0.00  0.00           C
ATOM   2358  B   BEA A2358    7577.7142242.050 192.764  0.00  0.00           C
ATOM   2359  B   BEA A2359    7576.8232243.580 192.242  0.00  0.00           C
ATOM   2360  B   BEA A2360    7575.1852246.747 191.155  0.00  0.00           C
ATOM   2361  B   BEA A2361    7574.4202248.480 190.534  0.00  0.00           C
ATOM   2362  B   BEA A2362    7573.7982250.100 189.923  0.00  0.00           C
ATOM   2363  B   BEA A2363    7573.2302251.875 189.210  0.00  0.00           C
ATOM   2364  B   BEA A2364    7572.8242253.505 188.504  0.00  0.00           C
ATOM   2365  B   BEA A2365    7572.3772256.871 186.858  0.00  0.00           C
ATOM   2366  B   BEA A2366    7572.3332258.589 185.928  0.00  0.00           C
ATOM   2367  B   BEA A2367    7572.3872260.265 184.973  0.00  0.00           C
ATOM   2368  B   BEA A2368    7572.5142261.883 184.016  0.00  0.00           C
ATOM   2369  B   BEA A2369    7572.6872263.424 183.079  0.00  0.00           C
ATOM   2370  B   BEA A2370    7572.9182265.116 182.033  0.00  0.00           C
ATOM   2371  B   BEA A2371    7573.1442266.664 181.071  0.00  0.00           C
ATOM   2372  B   BEA A2372    7573.3642268.261 180.088  0.00  0.00           C
ATOM   2373  B   BEA A2373    7573.5372269.926 179.096  0.00  0.00           C
ATOM   2374  B   BEA A2374    7573.5772271.615 178.166  0.00  0.00           C
ATOM   2375  B   BEA A2375    7573.3342273.277 177.402  0.00  0.00           C
ATOM   2376  B   BEA A2376    7569.1792276.433 177.945  0.00  0.00           C
ATOM   2377  B   BEA A2377    7567.4332276.732 178.756  0.00  0.00           C
ATOM   2378  B   BEA A2378    7565.7822276.903 179.606  0.00  0.00           C
ATOM   2379  B   BEA A2379    7564.1472277.015 180.500  0.00  0.00           C
ATOM   2380  B   BEA A2380    7562.4952277.102 181.446  0.00  0.00           C
ATOM   2381  B   BEA A2381    7559.2452277.282 183.395  0.00  0.00           C
ATOM   2382  B   BEA A2382    7557.6122277.414 184.410  0.00  0.00           C
ATOM   2383  B   BEA A2383    7556.0312277.595 185.411  0.00  0.00           C
ATOM   2384  B   BEA A2384    7554.4222277.860 186.446  0.00  0.00           C
ATOM   2385  B   BEA A2385    7552.8452278.236 187.477  0.00  0.00           C
ATOM   2386  B   BEA A2386    7551.3612278.747 188.459  0.00  0.00           C
ATOM   2387  B   BEA A2387    7549.8502279.522 189.472  0.00  0.00           C
ATOM   2388  B   BEA A2388    7548.5122280.591 190.382  0.00  0.00           C
ATOM   2389  B   BEA A2389    7547.4262281.930 191.144  0.00  0.00           C
ATOM   2390  B   BEA A2390    7546.6032283.492 191.759  0.00  0.00           C
ATOM   2391  B   BEA A2391    7546.0402285.194 192.236  0.00  0.00           C
ATOM   2392  B   BEA A2392    7545.5502288.968 192.900  0.00  0.00           C
ATOM   2393  B   BEA A2393    7545.7292292.744 193.287  0.00  0.00           C
ATOM   2394  B   BEA A2394    7545.9982294.630 193.430  0.00  0.00           C
ATOM   2395  B   BEA A2395    7546.3572296.470 193.555  0.00  0.00           C
ATOM   2396  B   BEA A2396    7546.7822298.236 193.671  0.00  0.00           C
ATOM   2397  B   BEA A2397    7547.3402300.195 193.805  0.00  0.00           C
ATOM   2398  B   BEA A2398    7547.8922301.892 193.933  0.00  0.00           C
ATOM   2399  B   BEA A2399    7548.5672303.744 194.095  0.00  0.00           C
ATOM   2400  B   BEA A2400    7549.2512305.443 194.272  0.00  0.00           C
ATOM   2401  B   BEA A2401    7550.0532307.260 194.501  0.00  0.00           C
ATOM   2402  B   BEA A2402    7550.8392308.894 194.754  0.00  0.00           C
ATOM   2403  B   BEA A2403    7551.7332310.608 195.078  0.00  0.00           C
ATOM   2404  B   BEA A2404    7552.6612312.245 195.461  0.00  0.00           C
ATOM   2405  B   BEA A2405    7553.6112313.792 195.907  0.00  0.00           C
ATOM   2406  B   BEA A2406    7554.5762315.238 196.419  0.00  0.00           C
ATOM   2407  B   BEA A2407    7555.6272316.682 197.052  0.00  0.00           C
ATOM   2408  B   BEA A2408    7556.7632318.093 197.831  0.00  0.00           C
ATOM   2409  B   BEA A2409    7557.8962319.350 198.717  0.00  0.00           C
ATOM   2410  B   BEA A2410    7559.0242320.452 199.719  0.00  0.00           C
ATOM   2411  B   BEA A2411    7560.1502321.411 200.838  0.00  0.00           C
ATOM   2412  B   BEA A2412    7561.3642322.296 202.171  0.00  0.00           C
ATOM   2413  B   BEA A2413    7562.4982322.992 203.536  0.00  0.00           C
ATOM   2414  B   BEA A2414    7563.5542323.529 204.910  0.00  0.00           C
ATOM   2415  B   BEA A2415    7565.6782324.300 207.980  0.00  0.00           C
ATOM   2416  B   BEA A2416    7566.6592324.518 209.543  0.00  0.00           C
ATOM   2417  B   BEA A2417    7567.6352324.648 211.195  0.00  0.00           C
ATOM   2418  B   BEA A2418    7568.6002324.689 212.930  0.00  0.00           C
ATOM   2419  B   BEA A2419    7570.3332324.534 216.334  0.00  0.00           C
ATOM   2420  B   BEA A2420    7571.1002324.363 217.977  0.00  0.00           C
ATOM   2421  B   BEA A2421    7572.6202323.814 221.536  0.00  0.00           C
ATOM   2422  B   BEA A2422    7573.2412323.495 223.136  0.00  0.00           C
ATOM   2423  B   BEA A2423    7574.4892322.644 226.694  0.00  0.00           C
ATOM   2424  B   BEA A2424    7575.0472322.147 228.486  0.00  0.00           C
ATOM   2425  B   BEA A2425    7575.5552321.609 230.274  0.00  0.00           C
ATOM   2426  B   BEA A2426    7576.0112321.033 232.051  0.00  0.00           C
ATOM   2427  B   BEA A2427    7576.4112320.425 233.809  0.00  0.00           C
ATOM   2428  B   BEA A2428    7576.7532319.789 235.539  0.00  0.00           C
ATOM   2429  B   BEA A2429    7577.0362319.131 237.234  0.00  0.00           C
ATOM   2430  B   BEA A2430    7577.2742318.395 239.032  0.00  0.00           C
ATOM   2431  B   BEA A2431    7577.4402317.644 240.775  0.00  0.00           C
ATOM   2432  B   BEA A2432    7577.5332316.885 242.453  0.00  0.00           C
ATOM   2433  B   BEA A2433    7577.5522316.057 244.197  0.00  0.00           C
ATOM   2434  B   BEA A2434    7577.4882315.232 245.854  0.00  0.00           C
ATOM   2435  B   BEA A2435    7577.3272314.349 247.544  0.00  0.00           C
ATOM   2436  B   BEA A2436    7577.0512313.412 249.248  0.00  0.00           C
ATOM   2437  B   BEA A2437    7576.6732312.497 250.826  0.00  0.00           C
ATOM   2438  B   BEA A2438    7576.1562311.542 252.383  0.00  0.00           C
ATOM   2439  B   BEA A2439    7575.4802310.554 253.898  0.00  0.00           C
ATOM   2440  B   BEA A2440    7574.6802309.605 255.258  0.00  0.00           C
ATOM   2441  B   BEA A2441    7573.6862308.631 256.550  0.00  0.00           C
ATOM   2442  B   BEA A2442    7572.4582307.636 257.751  0.00  0.00           C
ATOM   2443  B   BEA A2443    7571.1342306.740 258.715  0.00  0.00           C
ATOM   2444  B   BEA A2444    7569.6132305.875 259.521  0.00  0.00           C
ATOM   2445  B   BEA A2445    7567.9782305.092 260.124  0.00  0.00           C
ATOM   2446  B   BEA A2446    7566.2592304.388 260.560  0.00  0.00           C
ATOM   2447  B   BEA A2447    7564.5102303.765 260.869  0.00  0.00           C
ATOM   2448  B   BEA A2448    7562.7872303.222 261.088  0.00  0.00           C
ATOM   2449  B   BEA A2449    7560.8602302.688 261.269  0.00  0.00           C
ATOM   2450  B   BEA A2450    7557.2652301.869 261.535  0.00  0.00           C
ATOM   2451  B   BEA A2451    7555.4132301.533 261.688  0.00  0.00           C
ATOM   2452  B   BEA A2452    7553.4242301.240 261.906  0.00  0.00           C
ATOM   2453  B   BEA A2453    7551.6362301.045 262.192  0.00  0.00           C
ATOM   2454  B   BEA A2454    7549.7652300.925 262.646  0.00  0.00           C
ATOM   2455  B   BEA A2455    7547.9592300.925 263.353  0.00  0.00           C
ATOM   2456  B   BEA A2456    7544.5392301.908 267.520  0.00  0.00           C
ATOM   2457  B   BEA A2457    7544.2082302.490 269.252  0.00  0.00           C
ATOM   2458  B   BEA A2458    7544.1312303.174 271.049  0.00  0.00           C
ATOM   2459  B   BEA A2459    7544.2482303.927 272.815  0.00  0.00           C
ATOM   2460  B   BEA A2460    7544.4982304.711 274.468  0.00  0.00           C
ATOM   2461  B   BEA A2461    7544.8852305.625 276.199  0.00  0.00           C
ATOM   2462  B   BEA A2462    7545.8872307.588 279.341  0.00  0.00           C
ATOM   2463  B   BEA A2463    7546.4372308.591 280.692  0.00  0.00           C
ATOM   2464  B   BEA A2464    7547.0902309.769 282.088  0.00  0.00           C
ATOM   2465  B   BEA A2465    7547.7852311.033 283.382  0.00  0.00           C
ATOM   2466  B   BEA A2466    7548.5062312.380 284.545  0.00  0.00           C
ATOM   2467  B   BEA A2467    7549.2402313.805 285.557  0.00  0.00           C
ATOM   2468  B   BEA A2468    7549.9842315.309 286.422  0.00  0.00           C
ATOM   2469  B   BEA A2469    7550.7442316.896 287.151  0.00  0.00           C
ATOM   2470  B   BEA A2470    7551.5212318.567 287.751  0.00  0.00           C
ATOM   2471  B   BEA A2471    7552.2572320.183 288.194  0.00  0.00           C
ATOM   2472  B   BEA A2472    7553.0132321.875 288.535  0.00  0.00           C
ATOM   2473  B   BEA A2473    7553.7912323.640 288.773  0.00  0.00           C
ATOM   2474  B   BEA A2474    7554.5242325.323 288.903  0.00  0.00           C
ATOM   2475  B   BEA A2475    7555.2772327.065 288.949  0.00  0.00           C
ATOM   2476  B   BEA A2476    7556.0492328.858 288.912  0.00  0.00           C
ATOM   2477  B   BEA A2477    7556.7702330.540 288.808  0.00  0.00           C
ATOM   2478  B   BEA A2478    7557.5752332.414 288.619  0.00  0.00           C
ATOM   2479  B   BEA A2479    7558.3252334.160 288.379  0.00  0.00           C
ATOM   2480  B   BEA A2480    7559.0192335.767 288.109  0.00  0.00           C
ATOM   2481  B   BEA A2481    7559.7922337.545 287.759  0.00  0.00           C
ATOM   2482  B   BEA A2482    7560.5032339.170 287.394  0.00  0.00           C
ATOM   2483  B   BEA A2483    7561.2912340.950 286.949  0.00  0.00           C
ATOM   2484  B   BEA A2484    7562.0142342.563 286.506  0.00  0.00           C
ATOM   2485  B   BEA A2485    7562.8102344.313 285.985  0.00  0.00           C
ATOM   2486  B   BEA A2486    7563.5362345.884 285.485  0.00  0.00           C
ATOM   2487  B   BEA A2487    7564.3322347.573 284.912  0.00  0.00           C
ATOM   2488  B   BEA A2488    7565.9132350.811 283.718  0.00  0.00           C
ATOM   2489  B   BEA A2489    7567.6032354.081 282.390  0.00  0.00           C
ATOM   2490  B   BEA A2490    7568.4272355.593 281.735  0.00  0.00           C
ATOM   2491  B   BEA A2491    7569.3052357.137 281.040  0.00  0.00           C
ATOM   2492  B   BEA A2492    7570.2312358.689 280.315  0.00  0.00           C
ATOM   2493  B   BEA A2493    7571.1262360.107 279.627  0.00  0.00           C
ATOM   2494  B   BEA A2494    7572.1282361.594 278.879  0.00  0.00           C
ATOM   2495  B   BEA A2495    7573.1532362.997 278.147  0.00  0.00           C
ATOM   2496  B   BEA A2496    7574.2602364.369 277.402  0.00  0.00           C
ATOM   2497  B   BEA A2497    7575.4282365.644 276.681  0.00  0.00           C
ATOM   2498  B   BEA A2498    7576.7752366.878 275.947  0.00  0.00           C
ATOM   2499  B   BEA A2499    7579.8142368.623 274.779  0.00  0.00           C
ATOM   2500  B   BEA A2500    7581.6692368.891 274.481  0.00  0.00           C
ATOM   2501  B   BEA A2501    7583.5092368.477 274.569  0.00  0.00           C
ATOM   2502  B   BEA A2502    7585.1482367.477 275.023  0.00  0.00           C
ATOM   2503  B   BEA A2503    7586.3982366.292 275.629  0.00  0.00           C
ATOM   2504  B   BEA A2504    7587.5352364.975 276.331  0.00  0.00           C
ATOM   2505  B   BEA A2505    7588.6452363.573 277.090  0.00  0.00           C
ATOM   2506  B   BEA A2506    7589.6922362.228 277.823  0.00  0.00           C
ATOM   2507  B   BEA A2507    7590.8072360.843 278.577  0.00  0.00           C
ATOM   2508  B   BEA A2508    7591.9792359.503 279.303  0.00  0.00           C
ATOM   2509  B   BEA A2509    7593.2882358.198 279.999  0.00  0.00           C
ATOM   2510  B   BEA A2510    7594.6422357.077 280.580  0.00  0.00           C
ATOM   2511  B   BEA A2511    7596.1382356.053 281.087  0.00  0.00           C
ATOM   2512  B   BEA A2512    7597.7972355.118 281.512  0.00  0.00           C
ATOM   2513  B   BEA A2513    7599.4102354.362 281.812  0.00  0.00           C
ATOM   2514  B   BEA A2514    7601.2012353.656 282.034  0.00  0.00           C
ATOM   2515  B   BEA A2515    7603.0622353.033 282.158  0.00  0.00           C
ATOM   2516  B   BEA A2516    7604.8672352.509 282.185  0.00  0.00           C
ATOM   2517  B   BEA A2517    7606.7272352.025 282.128  0.00  0.00           C
ATOM   2518  B   BEA A2518    7608.5072351.595 281.998  0.00  0.00           C
ATOM   2519  B   BEA A2519    7610.3232351.173 281.794  0.00  0.00           C
ATOM   2520  B   BEA A2520    7612.1632350.743 281.517  0.00  0.00           C
ATOM   2521  B   BEA A2521    7614.0192350.291 281.168  0.00  0.00           C
ATOM   2522  B   BEA A2522    7615.8792349.801 280.750  0.00  0.00           C
ATOM   2523  B   BEA A2523    7617.6092349.294 280.298  0.00  0.00           C
ATOM   2524  B   BEA A2524    7619.3302348.726 279.788  0.00  0.00           C
ATOM   2525  B   BEA A2525    7621.0332348.080 279.221  0.00  0.00           C
ATOM   2526  B   BEA A2526    7622.7132347.339 278.598  0.00  0.00           C
ATOM   2527  B   BEA A2527    7624.2522346.550 277.967  0.00  0.00           C
ATOM   2528  B   BEA A2528    7625.7662345.644 277.285  0.00  0.00           C
ATOM   2529  B   BEA A2529    7627.2532344.600 276.549  0.00  0.00           C
ATOM   2530  B   BEA A2530    7628.6082343.489 275.815  0.00  0.00           C
ATOM   2531  B   BEA A2531    7629.8392342.334 275.089  0.00  0.00           C
ATOM   2532  B   BEA A2532    7631.0502341.054 274.318  0.00  0.00           C
ATOM   2533  B   BEA A2533    7632.1472339.765 273.566  0.00  0.00           C
ATOM   2534  B   BEA A2534    7633.2222338.372 272.775  0.00  0.00           C
ATOM   2535  B   BEA A2535    7634.2722336.882 271.947  0.00  0.00           C
ATOM   2536  B   BEA A2536    7635.2142335.429 271.154  0.00  0.00           C
ATOM   2537  B   BEA A2537    7636.0542334.035 270.403  0.00  0.00           C
ATOM   2538  B   BEA A2538    7636.9472332.444 269.557  0.00  0.00           C
ATOM   2539  B   BEA A2539    7637.7392330.934 268.760  0.00  0.00           C
ATOM   2540  B   BEA A2540    7638.5052329.379 267.945  0.00  0.00           C
ATOM   2541  B   BEA A2541    7639.1802327.930 267.189  0.00  0.00           C
ATOM   2542  B   BEA A2542    7639.8932326.310 266.346  0.00  0.00           C
ATOM   2543  B   BEA A2543    7640.5772324.667 265.492  0.00  0.00           C
ATOM   2544  B   BEA A2544    7641.1732323.160 264.709  0.00  0.00           C
ATOM   2545  B   BEA A2545    7641.7972321.501 263.845  0.00  0.00           C
ATOM   2546  B   BEA A2546    7642.3902319.846 262.980  0.00  0.00           C
ATOM   2547  B   BEA A2547    7642.9012318.352 262.195  0.00  0.00           C
ATOM   2548  B   BEA A2548    7643.4312316.732 261.338  0.00  0.00           C
ATOM   2549  B   BEA A2549    7643.9742314.997 260.413  0.00  0.00           C
ATOM   2550  B   BEA A2550    7644.4382313.450 259.579  0.00  0.00           C
ATOM   2551  B   BEA A2551    7644.9092311.812 258.685  0.00  0.00           C
ATOM   2552  B   BEA A2552    7645.7792308.605 256.892  0.00  0.00           C
ATOM   2553  B   BEA A2553    7646.2072306.937 255.930  0.00  0.00           C
ATOM   2554  B   BEA A2554    7646.5912305.382 255.011  0.00  0.00           C
ATOM   2555  B   BEA A2555    7646.9602303.837 254.069  0.00  0.00           C
ATOM   2556  B   BEA A2556    7647.3352302.222 253.045  0.00  0.00           C
ATOM   2557  B   BEA A2557    7647.6792300.697 252.031  0.00  0.00           C
ATOM   2558  B   BEA A2558    7648.0282299.118 250.914  0.00  0.00           C
ATOM   2559  B   BEA A2559    7648.3442297.674 249.801  0.00  0.00           C
ATOM   2560  B   BEA A2560    7648.6602296.248 248.559  0.00  0.00           C
ATOM   2561  B   BEA A2561    7648.9622294.968 247.188  0.00  0.00           C
ATOM   2562  B   BEA A2562    7649.2572294.009 245.546  0.00  0.00           C
ATOM   2563  B   BEA A2563    7649.4862294.168 243.717  0.00  0.00           C
ATOM   2564  B   BEA A2564    7649.5582295.591 242.559  0.00  0.00           C
ATOM   2565  B   BEA A2565    7649.5702297.341 241.888  0.00  0.00           C
ATOM   2566  B   BEA A2566    7649.5732299.196 241.421  0.00  0.00           C
ATOM   2567  B   BEA A2567    7649.5842301.149 241.058  0.00  0.00           C
ATOM   2568  B   BEA A2568    7649.6092302.983 240.789  0.00  0.00           C
ATOM   2569  B   BEA A2569    7649.6512304.806 240.566  0.00  0.00           C
ATOM   2570  B   BEA A2570    7649.7212306.819 240.355  0.00  0.00           C
ATOM   2571  B   BEA A2571    7649.8112308.690 240.183  0.00  0.00           C
ATOM   2572  B   BEA A2572    7649.9242310.509 240.030  0.00  0.00           C
ATOM   2573  B   BEA A2573    7650.0722312.391 239.882  0.00  0.00           C
ATOM   2574  B   BEA A2574    7650.2582314.309 239.737  0.00  0.00           C
ATOM   2575  B   BEA A2575    7650.4882316.236 239.591  0.00  0.00           C
ATOM   2576  B   BEA A2576    7650.7622318.143 239.443  0.00  0.00           C
ATOM   2577  B   BEA A2577    7651.0842320.005 239.291  0.00  0.00           C
ATOM   2578  B   BEA A2578    7651.4532321.797 239.131  0.00  0.00           C
ATOM   2579  B   BEA A2579    7651.9042323.633 238.949  0.00  0.00           C
ATOM   2580  B   BEA A2580    7652.4472325.472 238.739  0.00  0.00           C
ATOM   2581  B   BEA A2581    7653.0942327.269 238.497  0.00  0.00           C
ATOM   2582  B   BEA A2582    7653.8512328.977 238.216  0.00  0.00           C
ATOM   2583  B   BEA A2583    7654.7262330.548 237.893  0.00  0.00           C
ATOM   2584  B   BEA A2584    7655.8672332.115 237.468  0.00  0.00           C
ATOM   2585  B   BEA A2585    7657.1792333.427 236.973  0.00  0.00           C
ATOM   2586  B   BEA A2586    7658.6002334.444 236.432  0.00  0.00           C
ATOM   2587  B   BEA A2587    7660.2432335.253 235.802  0.00  0.00           C
ATOM   2588  B   BEA A2588    7661.9452335.785 235.145  0.00  0.00           C
ATOM   2589  B   BEA A2589    7663.7012336.083 234.466  0.00  0.00           C
ATOM   2590  B   BEA A2590    7665.5022336.178 233.767  0.00  0.00           C
ATOM   2591  B   BEA A2591    7667.2112336.104 233.102  0.00  0.00           C
ATOM   2592  B   BEA A2592    7669.0432335.875 232.390  0.00  0.00           C
ATOM   2593  B   BEA A2593    7670.7372335.544 231.730  0.00  0.00           C
ATOM   2594  B   BEA A2594    7672.3922335.122 231.086  0.00  0.00           C
ATOM   2595  B   BEA A2595    7674.1202334.588 230.413  0.00  0.00           C
ATOM   2596  B   BEA A2596    7675.7792333.993 229.767  0.00  0.00           C
ATOM   2597  B   BEA A2597    7677.4842333.304 229.104  0.00  0.00           C
ATOM   2598  B   BEA A2598    7679.0942332.586 228.479  0.00  0.00           C
ATOM   2599  B   BEA A2599    7680.7282331.794 227.846  0.00  0.00           C
ATOM   2600  B   BEA A2600    7682.3752330.934 227.208  0.00  0.00           C
ATOM   2601  B   BEA A2601    7683.8962330.086 226.620  0.00  0.00           C
ATOM   2602  B   BEA A2602    7685.4122329.191 226.036  0.00  0.00           C
ATOM   2603  B   BEA A2603    7687.0392328.176 225.410  0.00  0.00           C
ATOM   2604  B   BEA A2604    7688.5172327.205 224.843  0.00  0.00           C
ATOM   2605  B   BEA A2605    7689.9632326.210 224.291  0.00  0.00           C
ATOM   2606  B   BEA A2606    7691.4872325.111 223.711  0.00  0.00           C
ATOM   2607  B   BEA A2607    7692.9562324.001 223.155  0.00  0.00           C
ATOM   2608  B   BEA A2608    7694.3612322.891 222.626  0.00  0.00           C
ATOM   2609  B   BEA A2609    7695.8012321.701 222.087  0.00  0.00           C
ATOM   2610  B   BEA A2610    7697.1502320.532 221.586  0.00  0.00           C
ATOM   2611  B   BEA A2611    7698.4992319.306 221.090  0.00  0.00           C
ATOM   2612  B   BEA A2612    7699.8332318.032 220.609  0.00  0.00           C
ATOM   2613  B   BEA A2613    7701.1562316.706 220.156  0.00  0.00           C
ATOM   2614  B   BEA A2614    7702.4792315.321 219.745  0.00  0.00           C
ATOM   2615  B   BEA A2615    7703.7312313.959 219.411  0.00  0.00           C
ATOM   2616  B   BEA A2616    7704.9372312.612 219.159  0.00  0.00           C
ATOM   2617  B   BEA A2617    7706.2002311.172 218.986  0.00  0.00           C
ATOM   2618  B   BEA A2618    7707.4642309.717 218.919  0.00  0.00           C
ATOM   2619  B   BEA A2619    7709.9372306.884 219.128  0.00  0.00           C
ATOM   2620  B   BEA A2620    7711.1902305.481 219.406  0.00  0.00           C
ATOM   2621  B   BEA A2621    7712.4972304.053 219.805  0.00  0.00           C
ATOM   2622  B   BEA A2622    7713.7162302.760 220.262  0.00  0.00           C
ATOM   2623  B   BEA A2623    7715.0552301.396 220.850  0.00  0.00           C
ATOM   2624  B   BEA A2624    7717.5952299.048 222.215  0.00  0.00           C
ATOM   2625  B   BEA A2625    7718.9322298.027 223.094  0.00  0.00           C
ATOM   2626  B   BEA A2626    7720.3102297.236 224.179  0.00  0.00           C
ATOM   2627  B   BEA A2627    7721.6322296.909 225.509  0.00  0.00           C
ATOM   2628  B   BEA A2628    7722.6812297.306 226.998  0.00  0.00           C
ATOM   2629  B   BEA A2629    7723.2942298.392 228.419  0.00  0.00           C
ATOM   2630  B   BEA A2630    7723.5352299.875 229.650  0.00  0.00           C
ATOM   2631  B   BEA A2631    7723.5352301.469 230.660  0.00  0.00           C
ATOM   2632  B   BEA A2632    7723.3892303.148 231.541  0.00  0.00           C
ATOM   2633  B   BEA A2633    7723.1472304.841 232.309  0.00  0.00           C
ATOM   2634  B   BEA A2634    7722.8392306.534 232.992  0.00  0.00           C
ATOM   2635  B   BEA A2635    7722.0492310.081 234.220  0.00  0.00           C
ATOM   2636  B   BEA A2636    7721.6012311.844 234.752  0.00  0.00           C
ATOM   2637  B   BEA A2637    7721.1182313.638 235.252  0.00  0.00           C
ATOM   2638  B   BEA A2638    7720.6092315.437 235.715  0.00  0.00           C
ATOM   2639  B   BEA A2639    7720.0842317.220 236.140  0.00  0.00           C
ATOM   2640  B   BEA A2640    7719.5522318.967 236.527  0.00  0.00           C
ATOM   2641  B   BEA A2641    7718.9732320.812 236.906  0.00  0.00           C
ATOM   2642  B   BEA A2642    7718.4002322.592 237.245  0.00  0.00           C
ATOM   2643  B   BEA A2643    7717.8412324.293 237.546  0.00  0.00           C
ATOM   2644  B   BEA A2644    7717.2482326.063 237.837  0.00  0.00           C
ATOM   2645  B   BEA A2645    7716.0242329.622 238.355  0.00  0.00           C
ATOM   2646  B   BEA A2646    7715.4002331.399 238.581  0.00  0.00           C
ATOM   2647  B   BEA A2647    7714.7502333.222 238.793  0.00  0.00           C
ATOM   2648  B   BEA A2648    7714.0762335.088 238.987  0.00  0.00           C
ATOM   2649  B   BEA A2649    7713.4442336.818 239.148  0.00  0.00           C
ATOM   2650  B   BEA A2650    7712.7952338.579 239.293  0.00  0.00           C
ATOM   2651  B   BEA A2651    7712.1272340.369 239.420  0.00  0.00           C
ATOM   2652  B   BEA A2652    7711.4442342.185 239.530  0.00  0.00           C
ATOM   2653  B   BEA A2653    7710.8162343.841 239.612  0.00  0.00           C
ATOM   2654  B   BEA A2654    7710.1062345.697 239.684  0.00  0.00           C
ATOM   2655  B   BEA A2655    7708.7232349.269 239.762  0.00  0.00           C
ATOM   2656  B   BEA A2656    7708.0552350.978 239.771  0.00  0.00           C
ATOM   2657  B   BEA A2657    7707.3802352.693 239.760  0.00  0.00           C
ATOM   2658  B   BEA A2658    7706.6262354.593 239.726  0.00  0.00           C
ATOM   2659  B   BEA A2659    7705.9412356.311 239.674  0.00  0.00           C
ATOM   2660  B   BEA A2660    7705.2532358.025 239.602  0.00  0.00           C
ATOM   2661  B   BEA A2661    7704.4902359.916 239.497  0.00  0.00           C
ATOM   2662  B   BEA A2662    7703.8002361.616 239.381  0.00  0.00           C
ATOM   2663  B   BEA A2663    7703.1112363.304 239.243  0.00  0.00           C
ATOM   2664  B   BEA A2664    7702.3502365.158 239.066  0.00  0.00           C
ATOM   2665  B   BEA A2665    7701.6672366.815 238.883  0.00  0.00           C
ATOM   2666  B   BEA A2666    7700.9152368.630 238.656  0.00  0.00           C
ATOM   2667  B   BEA A2667    7700.1692370.421 238.402  0.00  0.00           C
ATOM   2668  B   BEA A2668    7699.5042372.009 238.151  0.00  0.00           C
ATOM   2669  B   BEA A2669    7698.7752373.744 237.848  0.00  0.00           C
ATOM   2670  B   BEA A2670    7697.9842375.615 237.485  0.00  0.00           C
ATOM   2671  B   BEA A2671    7697.2782377.278 237.129  0.00  0.00           C
ATOM   2672  B   BEA A2672    7696.5852378.902 236.748  0.00  0.00           C
ATOM   2673  B   BEA A2673    7695.8372380.649 236.300  0.00  0.00           C
ATOM   2674  B   BEA A2674    7695.1062382.346 235.823  0.00  0.00           C
ATOM   2675  B   BEA A2675    7694.3942383.992 235.319  0.00  0.00           C
ATOM   2676  B   BEA A2676    7693.6362385.737 234.735  0.00  0.00           C
ATOM   2677  B   BEA A2677    7692.9012387.419 234.119  0.00  0.00           C
ATOM   2678  B   BEA A2678    7692.1912389.036 233.472  0.00  0.00           C
ATOM   2679  B   BEA A2679    7691.5082390.585 232.798  0.00  0.00           C
ATOM   2680  B   BEA A2680    7690.7912392.201 232.028  0.00  0.00           C
ATOM   2681  B   BEA A2681    7690.1052393.739 231.228  0.00  0.00           C
ATOM   2682  B   BEA A2682    7689.3952395.323 230.321  0.00  0.00           C
ATOM   2683  B   BEA A2683    7688.7212396.817 229.380  0.00  0.00           C
ATOM   2684  B   BEA A2684    7688.0312398.334 228.321  0.00  0.00           C
ATOM   2685  B   BEA A2685    7687.3832399.749 227.222  0.00  0.00           C
ATOM   2686  B   BEA A2686    7686.7782401.063 226.087  0.00  0.00           C
ATOM   2687  B   BEA A2687    7685.6032403.576 223.500  0.00  0.00           C
ATOM   2688  B   BEA A2688    7685.0372404.762 222.031  0.00  0.00           C
ATOM   2689  B   BEA A2689    7684.5512405.769 220.623  0.00  0.00           C
ATOM   2690  B   BEA A2690    7684.0622406.761 219.052  0.00  0.00           C
ATOM   2691  B   BEA A2691    7683.6072407.662 217.425  0.00  0.00           C
ATOM   2692  B   BEA A2692    7683.1842408.476 215.743  0.00  0.00           C
ATOM   2693  B   BEA A2693    7682.7912409.207 214.002  0.00  0.00           C
ATOM   2694  B   BEA A2694    7682.4502409.813 212.336  0.00  0.00           C
ATOM   2695  B   BEA A2695    7681.8132410.858 208.702  0.00  0.00           C
ATOM   2696  B   BEA A2696    7681.5382411.259 206.870  0.00  0.00           C
ATOM   2697  B   BEA A2697    7681.2822411.594 204.985  0.00  0.00           C
ATOM   2698  B   BEA A2698    7681.0452411.864 203.046  0.00  0.00           C
ATOM   2699  B   BEA A2699    7680.8412412.054 201.205  0.00  0.00           C
ATOM   2700  B   BEA A2700    7680.6522412.189 199.319  0.00  0.00           C
ATOM   2701  B   BEA A2701    7680.4762412.267 197.389  0.00  0.00           C
ATOM   2702  B   BEA A2702    7680.3262412.290 195.574  0.00  0.00           C
ATOM   2703  B   BEA A2703    7680.1862412.264 193.723  0.00  0.00           C
ATOM   2704  B   BEA A2704    7680.0462412.183 191.680  0.00  0.00           C
ATOM   2705  B   BEA A2705    7679.9362412.070 189.923  0.00  0.00           C
ATOM   2706  B   BEA A2706    7679.8232411.903 187.980  0.00  0.00           C
ATOM   2707  B   BEA A2707    7679.7192411.689 186.012  0.00  0.00           C
ATOM   2708  B   BEA A2708    7679.6292411.452 184.185  0.00  0.00           C
ATOM   2709  B   BEA A2709    7679.5442411.177 182.340  0.00  0.00           C
ATOM   2710  B   BEA A2710    7679.4642410.865 180.480  0.00  0.00           C
ATOM   2711  B   BEA A2711    7679.3872410.517 178.609  0.00  0.00           C
ATOM   2712  B   BEA A2712    7679.3132410.134 176.730  0.00  0.00           C
ATOM   2713  B   BEA A2713    7679.2412409.717 174.845  0.00  0.00           C
ATOM   2714  B   BEA A2714    7679.1712409.267 172.958  0.00  0.00           C
ATOM   2715  B   BEA A2715    7679.1062408.830 171.234  0.00  0.00           C
ATOM   2716  B   BEA A2716    7679.0362408.322 169.352  0.00  0.00           C
ATOM   2717  B   BEA A2717    7678.8902407.226 165.612  0.00  0.00           C
ATOM   2718  B   BEA A2718    7678.8202406.692 163.919  0.00  0.00           C
ATOM   2719  B   BEA A2719    7678.7392406.087 162.084  0.00  0.00           C
ATOM   2720  B   BEA A2720    7678.5652404.817 158.475  0.00  0.00           C
ATOM   2721  B   BEA A2721    7678.4692404.157 156.709  0.00  0.00           C
ATOM   2722  B   BEA A2722    7678.3662403.483 154.972  0.00  0.00           C
ATOM   2723  B   BEA A2723    7678.2462402.736 153.118  0.00  0.00           C
ATOM   2724  B   BEA A2724    7678.1282402.041 151.450  0.00  0.00           C
ATOM   2725  B   BEA A2725    7677.9892401.274 149.676  0.00  0.00           C
ATOM   2726  B   BEA A2726    7677.8402400.502 147.949  0.00  0.00           C
ATOM   2727  B   BEA A2727    7677.4942398.884 144.508  0.00  0.00           C
ATOM   2728  B   BEA A2728    7677.2942398.042 142.807  0.00  0.00           C
ATOM   2729  B   BEA A2729    7677.0802397.206 141.171  0.00  0.00           C
ATOM   2730  B   BEA A2730    7676.8322396.309 139.476  0.00  0.00           C
ATOM   2731  B   BEA A2731    7676.5692395.424 137.859  0.00  0.00           C
ATOM   2732  B   BEA A2732    7676.2672394.484 136.205  0.00  0.00           C
ATOM   2733  B   BEA A2733    7675.9212393.496 134.529  0.00  0.00           C
ATOM   2734  B   BEA A2734    7675.5552392.532 132.958  0.00  0.00           C
ATOM   2735  B   BEA A2735    7675.1412391.529 131.389  0.00  0.00           C
ATOM   2736  B   BEA A2736    7674.6732390.493 129.841  0.00  0.00           C
ATOM   2737  B   BEA A2737    7674.1492389.433 128.331  0.00  0.00           C
ATOM   2738  B   BEA A2738    7673.5652388.357 126.879  0.00  0.00           C
ATOM   2739  B   BEA A2739    7672.9162387.275 125.503  0.00  0.00           C
ATOM   2740  B   BEA A2740    7670.3572383.849 121.780  0.00  0.00           C
ATOM   2741  B   BEA A2741    7668.0212381.544 119.945  0.00  0.00           C
ATOM   2742  B   BEA A2742    7666.5972380.410 119.314  0.00  0.00           C
ATOM   2743  B   BEA A2743    7665.0612379.368 118.946  0.00  0.00           C
ATOM   2744  B   BEA A2744    7663.3702378.404 118.848  0.00  0.00           C
ATOM   2745  B   BEA A2745    7661.6512377.587 119.011  0.00  0.00           C
ATOM   2746  B   BEA A2746    7659.9142376.902 119.387  0.00  0.00           C
ATOM   2747  B   BEA A2747    7658.1812376.339 119.929  0.00  0.00           C
ATOM   2748  B   BEA A2748    7656.4762375.890 120.596  0.00  0.00           C
ATOM   2749  B   BEA A2749    7653.1542375.279 122.204  0.00  0.00           C
ATOM   2750  B   BEA A2750    7651.4712375.093 123.145  0.00  0.00           C
ATOM   2751  B   BEA A2751    7648.2552374.951 125.135  0.00  0.00           C
ATOM   2752  B   BEA A2752    7646.6362374.981 126.219  0.00  0.00           C
ATOM   2753  B   BEA A2753    7645.0622375.075 127.318  0.00  0.00           C
ATOM   2754  B   BEA A2754    7643.5442375.224 128.417  0.00  0.00           C
ATOM   2755  B   BEA A2755    7642.0912375.422 129.502  0.00  0.00           C
ATOM   2756  B   BEA A2756    7640.5902375.681 130.653  0.00  0.00           C
ATOM   2757  B   BEA A2757    7639.0462376.008 131.868  0.00  0.00           C
ATOM   2758  B   BEA A2758    7637.5842376.374 133.043  0.00  0.00           C
ATOM   2759  B   BEA A2759    7636.2112376.768 134.169  0.00  0.00           C
ATOM   2760  B   BEA A2760    7634.8082377.223 135.339  0.00  0.00           C
ATOM   2761  B   BEA A2761    7633.3782377.741 136.549  0.00  0.00           C
ATOM   2762  B   BEA A2762    7631.9252378.325 137.798  0.00  0.00           C
ATOM   2763  B   BEA A2763    7629.3332379.514 140.069  0.00  0.00           C
ATOM   2764  B   BEA A2764    7627.9602380.212 141.293  0.00  0.00           C
ATOM   2765  B   BEA A2765    7626.5882380.947 142.531  0.00  0.00           C
ATOM   2766  B   BEA A2766    7625.3432381.641 143.667  0.00  0.00           C
ATOM   2767  B   BEA A2767    7623.9932382.418 144.913  0.00  0.00           C
ATOM   2768  B   BEA A2768    7622.7842383.130 146.042  0.00  0.00           C
ATOM   2769  B   BEA A2769    7621.4872383.905 147.267  0.00  0.00           C
ATOM   2770  B   BEA A2770    7620.2292384.662 148.471  0.00  0.00           C
ATOM   2771  B   BEA A2771    7619.0172385.389 149.646  0.00  0.00           C
ATOM   2772  B   BEA A2772    7617.7512386.140 150.889  0.00  0.00           C
ATOM   2773  B   BEA A2773    7616.4482386.894 152.187  0.00  0.00           C
ATOM   2774  B   BEA A2774    7615.2302387.573 153.422  0.00  0.00           C
ATOM   2775  B   BEA A2775    7614.0092388.214 154.681  0.00  0.00           C
ATOM   2776  B   BEA A2776    7612.7182388.832 156.042  0.00  0.00           C
ATOM   2777  B   BEA A2777    7611.4832389.343 157.375  0.00  0.00           C
ATOM   2778  B   BEA A2778    7610.2552389.738 158.740  0.00  0.00           C
ATOM   2779  B   BEA A2779    7609.0122389.970 160.176  0.00  0.00           C
ATOM   2780  B   BEA A2780    7606.7052389.534 163.083  0.00  0.00           C
ATOM   2781  B   BEA A2781    7605.7842388.619 164.433  0.00  0.00           C
ATOM   2782  B   BEA A2782    7605.1662387.235 165.527  0.00  0.00           C
ATOM   2783  B   BEA A2783    7604.8362385.463 166.357  0.00  0.00           C
ATOM   2784  B   BEA A2784    7604.7492383.678 166.889  0.00  0.00           C
ATOM   2785  B   BEA A2785    7604.8162381.867 167.258  0.00  0.00           C
ATOM   2786  B   BEA A2786    7605.0212379.968 167.518  0.00  0.00           C
ATOM   2787  B   BEA A2787    7605.3502378.120 167.667  0.00  0.00           C
ATOM   2788  B   BEA A2788    7605.8152376.285 167.719  0.00  0.00           C
ATOM   2789  B   BEA A2789    7606.4642374.429 167.664  0.00  0.00           C
ATOM   2790  B   BEA A2790    7607.2412372.798 167.502  0.00  0.00           C
ATOM   2791  B   BEA A2791    7608.3572371.160 167.172  0.00  0.00           C
ATOM   2792  B   BEA A2792    7609.7152369.910 166.681  0.00  0.00           C
ATOM   2793  B   BEA A2793    7611.2842369.182 166.040  0.00  0.00           C
ATOM   2794  B   BEA A2794    7613.0642369.014 165.250  0.00  0.00           C
ATOM   2795  B   BEA A2795    7616.4052369.160 163.603  0.00  0.00           C
ATOM   2796  B   BEA A2796    7617.8422368.445 162.727  0.00  0.00           C
ATOM   2797  B   BEA A2797    7618.4472364.884 161.712  0.00  0.00           C
ATOM   2798  B   BEA A2798    7618.1902363.050 161.395  0.00  0.00           C
ATOM   2799  B   BEA A2799    7617.7592361.180 161.073  0.00  0.00           C
ATOM   2800  B   BEA A2800    7617.1982359.330 160.702  0.00  0.00           C
ATOM   2801  B   BEA A2801    7616.5692357.632 160.275  0.00  0.00           C
ATOM   2802  B   BEA A2802    7614.0892352.914 158.508  0.00  0.00           C
ATOM   2803  B   BEA A2803    7613.0122351.423 157.723  0.00  0.00           C
ATOM   2804  B   BEA A2804    7611.9492350.154 156.945  0.00  0.00           C
ATOM   2805  B   BEA A2805    7610.7342348.894 156.054  0.00  0.00           C
ATOM   2806  B   BEA A2806    7609.5452347.816 155.182  0.00  0.00           C
ATOM   2807  B   BEA A2807    7608.1962346.744 154.197  0.00  0.00           C
ATOM   2808  B   BEA A2808    7606.8862345.826 153.244  0.00  0.00           C
ATOM   2809  B   BEA A2809    7605.5202344.978 152.258  0.00  0.00           C
ATOM   2810  B   BEA A2810    7604.1032344.194 151.244  0.00  0.00           C
ATOM   2811  B   BEA A2811    7602.6402343.471 150.208  0.00  0.00           C
ATOM   2812  B   BEA A2812    7601.2512342.854 149.236  0.00  0.00           C
ATOM   2813  B   BEA A2813    7599.7152342.237 148.174  0.00  0.00           C
ATOM   2814  B   BEA A2814    7598.1512341.668 147.111  0.00  0.00           C
ATOM   2815  B   BEA A2815    7596.6892341.183 146.134  0.00  0.00           C
ATOM   2816  B   BEA A2816    7593.6212340.276 144.144  0.00  0.00           C
ATOM   2817  B   BEA A2817    7592.0322339.851 143.149  0.00  0.00           C
ATOM   2818  B   BEA A2818    7588.7882339.042 141.207  0.00  0.00           C
ATOM   2819  B   BEA A2819    7587.1542338.650 140.281  0.00  0.00           C
ATOM   2820  B   BEA A2820    7585.5672338.270 139.421  0.00  0.00           C
ATOM   2821  B   BEA A2821    7583.9222337.868 138.573  0.00  0.00           C
ATOM   2822  B   BEA A2822    7582.2372337.439 137.758  0.00  0.00           C
ATOM   2823  B   BEA A2823    7580.5302336.976 136.997  0.00  0.00           C
ATOM   2824  B   BEA A2824    7578.8252336.470 136.311  0.00  0.00           C
ATOM   2825  B   BEA A2825    7577.1432335.914 135.722  0.00  0.00           C
ATOM   2826  B   BEA A2826    7573.7552334.525 134.878  0.00  0.00           C
ATOM   2827  B   BEA A2827    7572.0172333.596 134.693  0.00  0.00           C
ATOM   2828  B   BEA A2828    7570.4792332.580 134.737  0.00  0.00           C
ATOM   2829  B   BEA A2829    7569.0382331.378 135.031  0.00  0.00           C
ATOM   2830  B   BEA A2830    7567.8112330.053 135.579  0.00  0.00           C
ATOM   2831  B   BEA A2831    7566.8042328.652 136.332  0.00  0.00           C
ATOM   2832  B   BEA A2832    7565.9622327.203 137.230  0.00  0.00           C
ATOM   2833  B   BEA A2833    7565.2072325.655 138.274  0.00  0.00           C
ATOM   2834  B   BEA A2834    7564.6002324.237 139.281  0.00  0.00           C
ATOM   2835  B   BEA A2835    7564.0382322.801 140.332  0.00  0.00           C
ATOM   2836  B   BEA A2836    7563.4702321.268 141.472  0.00  0.00           C
ATOM   2837  B   BEA A2837    7562.9622319.871 142.516  0.00  0.00           C
ATOM   2838  B   BEA A2838    7562.4302318.419 143.598  0.00  0.00           C
ATOM   2839  B   BEA A2839    7561.8622316.926 144.696  0.00  0.00           C
ATOM   2840  B   BEA A2840    7561.2492315.407 145.791  0.00  0.00           C
ATOM   2841  B   BEA A2841    7560.6282313.985 146.787  0.00  0.00           C
ATOM   2842  B   BEA A2842    7559.9512312.557 147.755  0.00  0.00           C
ATOM   2843  B   BEA A2843    7559.1602311.012 148.765  0.00  0.00           C
ATOM   2844  B   BEA A2844    7558.3672309.572 149.671  0.00  0.00           C
ATOM   2845  B   BEA A2845    7556.6162306.677 151.398  0.00  0.00           C
ATOM   2846  B   BEA A2846    7555.6592305.222 152.218  0.00  0.00           C
ATOM   2847  B   BEA A2847    7554.7252303.873 152.949  0.00  0.00           C
ATOM   2848  B   BEA A2848    7553.6632302.409 153.713  0.00  0.00           C
ATOM   2849  B   BEA A2849    7552.6332301.052 154.393  0.00  0.00           C
ATOM   2850  B   BEA A2850    7551.4682299.581 155.099  0.00  0.00           C
ATOM   2851  B   BEA A2851    7550.3432298.219 155.726  0.00  0.00           C
ATOM   2852  B   BEA A2852    7549.1742296.855 156.326  0.00  0.00           C
ATOM   2853  B   BEA A2853    7547.9592295.490 156.900  0.00  0.00           C
ATOM   2854  B   BEA A2854    7546.7012294.125 157.447  0.00  0.00           C
ATOM   2855  B   BEA A2855    7545.5042292.868 157.927  0.00  0.00           C
ATOM   2856  B   BEA A2856    7544.1642291.506 158.421  0.00  0.00           C
ATOM   2857  B   BEA A2857    7542.8922290.253 158.851  0.00  0.00           C
ATOM   2858  B   BEA A2858    7541.4732288.897 159.290  0.00  0.00           C
ATOM   2859  B   BEA A2859    7540.1282287.651 159.670  0.00  0.00           C
ATOM   2860  B   BEA A2860    7537.3412285.175 160.354  0.00  0.00           C
ATOM   2861  B   BEA A2861    7534.4292282.725 160.935  0.00  0.00           C
ATOM   2862  B   BEA A2862    7531.5282280.410 161.394  0.00  0.00           C
ATOM   2863  B   BEA A2863    7529.9752279.218 161.595  0.00  0.00           C
ATOM   2864  B   BEA A2864    7528.5272278.133 161.755  0.00  0.00           C
ATOM   2865  B   BEA A2865    7526.9262276.965 161.904  0.00  0.00           C
ATOM   2866  B   BEA A2866    7525.4362275.904 162.017  0.00  0.00           C
ATOM   2867  B   BEA A2867    7523.9282274.856 162.107  0.00  0.00           C
ATOM   2868  B   BEA A2868    7520.7232272.711 162.220  0.00  0.00           C
ATOM   2869  B   BEA A2869    7519.1662271.706 162.238  0.00  0.00           C
ATOM   2870  B   BEA A2870    7517.4562270.632 162.231  0.00  0.00           C
ATOM   2871  B   BEA A2871    7515.8722269.661 162.201  0.00  0.00           C
ATOM   2872  B   BEA A2872    7514.2772268.709 162.147  0.00  0.00           C
ATOM   2873  B   BEA A2873    7510.9182266.780 161.961  0.00  0.00           C
ATOM   2874  B   BEA A2874    7509.2982265.886 161.836  0.00  0.00           C
ATOM   2875  B   BEA A2875    7507.6732265.014 161.689  0.00  0.00           C
ATOM   2876  B   BEA A2876    7505.9002264.088 161.503  0.00  0.00           C
ATOM   2877  B   BEA A2877    7504.2682263.261 161.308  0.00  0.00           C
ATOM   2878  B   BEA A2878    7502.4902262.386 161.071  0.00  0.00           C
ATOM   2879  B   BEA A2879    7499.0802260.785 160.545  0.00  0.00           C
ATOM   2880  B   BEA A2880    7497.4512260.056 160.259  0.00  0.00           C
ATOM   2881  B   BEA A2881    7493.9172258.554 159.565  0.00  0.00           C
ATOM   2882  B   BEA A2882    7492.3062257.906 159.214  0.00  0.00           C
ATOM   2883  B   BEA A2883    7490.5582257.229 158.809  0.00  0.00           C
ATOM   2884  B   BEA A2884    7488.8202256.584 158.380  0.00  0.00           C
ATOM   2885  B   BEA A2885    7485.2362255.342 157.413  0.00  0.00           C
ATOM   2886  B   BEA A2886    7483.5382254.796 156.915  0.00  0.00           C
ATOM   2887  B   BEA A2887    7481.8562254.283 156.395  0.00  0.00           C
ATOM   2888  B   BEA A2888    7480.0482253.763 155.808  0.00  0.00           C
ATOM   2889  B   BEA A2889    7478.2612253.282 155.196  0.00  0.00           C
ATOM   2890  B   BEA A2890    7476.6352252.874 154.612  0.00  0.00           C
ATOM   2891  B   BEA A2891    7474.8902252.468 153.956  0.00  0.00           C
ATOM   2892  B   BEA A2892    7473.0322252.074 153.221  0.00  0.00           C
ATOM   2893  B   BEA A2893    7471.3372251.750 152.518  0.00  0.00           C
ATOM   2894  B   BEA A2894    7469.6682251.466 151.794  0.00  0.00           C
ATOM   2895  B   BEA A2895    7467.8922251.202 150.987  0.00  0.00           C
ATOM   2896  B   BEA A2896    7466.2792250.999 150.220  0.00  0.00           C
ATOM   2897  B   BEA A2897    7464.5642250.824 149.367  0.00  0.00           C
ATOM   2898  B   BEA A2898    7461.2322250.612 147.592  0.00  0.00           C
ATOM   2899  B   BEA A2899    7459.4912250.573 146.597  0.00  0.00           C
ATOM   2900  B   BEA A2900    7457.9102250.585 145.650  0.00  0.00           C
ATOM   2901  B   BEA A2901    7454.7342250.758 143.612  0.00  0.00           C
ATOM   2902  B   BEA A2902    7453.1432250.926 142.514  0.00  0.00           C
ATOM   2903  B   BEA A2903    7451.5912251.149 141.390  0.00  0.00           C
ATOM   2904  B   BEA A2904    7450.0782251.427 140.238  0.00  0.00           C
ATOM   2905  B   BEA A2905    7448.6052251.762 139.058  0.00  0.00           C
ATOM   2906  B   BEA A2906    7447.1712252.154 137.848  0.00  0.00           C
ATOM   2907  B   BEA A2907    7445.8782252.569 136.700  0.00  0.00           C
ATOM   2908  B   BEA A2908    7444.5192253.075 135.429  0.00  0.00           C
ATOM   2909  B   BEA A2909    7443.2002253.643 134.125  0.00  0.00           C
ATOM   2910  B   BEA A2910    7441.9212254.275 132.785  0.00  0.00           C
ATOM   2911  B   BEA A2911    7440.7712254.922 131.509  0.00  0.00           C
ATOM   2912  B   BEA A2912    7439.6552255.629 130.198  0.00  0.00           C
ATOM   2913  B   BEA A2913    7438.5752256.399 128.849  0.00  0.00           C
ATOM   2914  B   BEA A2914    7437.5322257.237 127.460  0.00  0.00           C
ATOM   2915  B   BEA A2915    7436.5272258.145 126.030  0.00  0.00           C
ATOM   2916  B   BEA A2916    7435.6322259.051 124.666  0.00  0.00           C
ATOM   2917  B   BEA A2917    7433.9502261.073 121.811  0.00  0.00           C
ATOM   2918  B   BEA A2918    7433.2262262.107 120.431  0.00  0.00           C
ATOM   2919  B   BEA A2919    7432.5372263.208 119.014  0.00  0.00           C
ATOM   2920  B   BEA A2920    7431.9382264.274 117.693  0.00  0.00           C
ATOM   2921  B   BEA A2921    7431.3212265.489 116.245  0.00  0.00           C
ATOM   2922  B   BEA A2922    7430.7902266.647 114.923  0.00  0.00           C
ATOM   2923  B   BEA A2923    7430.2502267.947 113.506  0.00  0.00           C
ATOM   2924  B   BEA A2924    7429.7902269.169 112.241  0.00  0.00           C
ATOM   2925  B   BEA A2925    7429.3252270.521 110.916  0.00  0.00           C
ATOM   2926  B   BEA A2926    7428.8992271.887 109.660  0.00  0.00           C
ATOM   2927  B   BEA A2927    7428.5082273.257 108.486  0.00  0.00           C
ATOM   2928  B   BEA A2928    7428.1232274.738 107.316  0.00  0.00           C
ATOM   2929  B   BEA A2929    7427.7752276.205 106.263  0.00  0.00           C
ATOM   2930  B   BEA A2930    7427.4112277.887 105.192  0.00  0.00           C
ATOM   2931  B   BEA A2931    7426.7982281.131 103.568  0.00  0.00           C
ATOM   2932  B   BEA A2932    7426.5022282.917 102.944  0.00  0.00           C
ATOM   2933  B   BEA A2933    7426.2192284.765 102.521  0.00  0.00           C
ATOM   2934  B   BEA A2934    7425.9472286.679 102.345  0.00  0.00           C
ATOM   2935  B   BEA A2935    7425.6972288.555 102.456  0.00  0.00           C
ATOM   2936  B   BEA A2936    7425.4592290.425 102.881  0.00  0.00           C
ATOM   2937  B   BEA A2937    7425.2522292.091 103.555  0.00  0.00           C
ATOM   2938  B   BEA A2938    7425.0402293.817 104.585  0.00  0.00           C
ATOM   2939  B   BEA A2939    7424.8592295.273 105.752  0.00  0.00           C
ATOM   2940  B   BEA A2940    7424.6922296.582 107.064  0.00  0.00           C
ATOM   2941  B   BEA A2941    7424.5362297.810 108.487  0.00  0.00           C
ATOM   2942  B   BEA A2942    7424.3972299.068 109.994  0.00  0.00           C
ATOM   2943  B   BEA A2943    7424.3132301.853 112.415  0.00  0.00           C
ATOM   2944  B   BEA A2944    7424.6152303.463 111.743  0.00  0.00           C
ATOM   2945  B   BEA A2945    7424.9502304.476 110.073  0.00  0.00           C
ATOM   2946  B   BEA A2946    7425.1742305.354 108.449  0.00  0.00           C
ATOM   2947  B   BEA A2947    7424.9842308.006 105.859  0.00  0.00           C
ATOM   2948  B   BEA A2948    7424.4582309.719 105.456  0.00  0.00           C
ATOM   2949  B   BEA A2949    7423.7342311.545 105.556  0.00  0.00           C
ATOM   2950  B   BEA A2950    7423.0022313.172 105.932  0.00  0.00           C
ATOM   2951  B   BEA A2951    7422.1902314.862 106.507  0.00  0.00           C
ATOM   2952  B   BEA A2952    7421.4202316.410 107.136  0.00  0.00           C
ATOM   2953  B   BEA A2953    7420.6092318.018 107.847  0.00  0.00           C
ATOM   2954  B   BEA A2954    7419.7982319.635 108.577  0.00  0.00           C
ATOM   2955  B   BEA A2955    7419.0252321.213 109.265  0.00  0.00           C
ATOM   2956  B   BEA A2956    7418.2702322.828 109.898  0.00  0.00           C
ATOM   2957  B   BEA A2957    7417.5322324.535 110.430  0.00  0.00           C
ATOM   2958  B   BEA A2958    7416.8932326.234 110.734  0.00  0.00           C
ATOM   2959  B   BEA A2959    7416.3752328.042 110.662  0.00  0.00           C
ATOM   2960  B   BEA A2960    7416.1402329.818 109.910  0.00  0.00           C
ATOM   2961  B   BEA A2961    7416.2622331.185 108.576  0.00  0.00           C
ATOM   2962  B   BEA A2962    7416.6052332.186 106.986  0.00  0.00           C
ATOM   2963  B   BEA A2963    7417.0742332.923 105.309  0.00  0.00           C
ATOM   2964  B   BEA A2964    7417.6232333.468 103.606  0.00  0.00           C
ATOM   2965  B   BEA A2965    7418.2482333.875 101.858  0.00  0.00           C
ATOM   2966  B   BEA A2966    7418.9082334.149 100.156  0.00  0.00           C
ATOM   2967  B   BEA A2967    7419.6382334.317  98.413  0.00  0.00           C
ATOM   2968  B   BEA A2968    7422.1562334.131  93.303  0.00  0.00           C
ATOM   2969  B   BEA A2969    7423.1392333.787  91.673  0.00  0.00           C
ATOM   2970  B   BEA A2970    7424.1922333.250  90.182  0.00  0.00           C
ATOM   2971  B   BEA A2971    7426.5482331.289  88.097  0.00  0.00           C
ATOM   2972  B   BEA A2972    7427.6962329.783  88.051  0.00  0.00           C
ATOM   2973  B   BEA A2973    7428.5902328.242  88.679  0.00  0.00           C
ATOM   2974  B   BEA A2974    7429.3162326.713  89.683  0.00  0.00           C
ATOM   2975  B   BEA A2975    7429.8712325.358  90.781  0.00  0.00           C
ATOM   2976  B   BEA A2976    7430.3802323.956  92.064  0.00  0.00           C
ATOM   2977  B   BEA A2977    7430.8232322.598  93.410  0.00  0.00           C
ATOM   2978  B   BEA A2978    7431.1892321.376  94.684  0.00  0.00           C
ATOM   2979  B   BEA A2979    7431.5602320.044  96.106  0.00  0.00           C
ATOM   2980  B   BEA A2980    7431.8952318.790  97.422  0.00  0.00           C
ATOM   2981  B   BEA A2981    7432.3392317.582  97.945  0.00  0.00           C
ATOM   2982  B   BEA A2982    7432.3972318.306  96.198  0.00  0.00           C
ATOM   2983  B   BEA A2983    7432.4042319.194  94.519  0.00  0.00           C
ATOM   2984  B   BEA A2984    7432.4132320.156  92.826  0.00  0.00           C
ATOM   2985  B   BEA A2985    7432.4332321.093  91.240  0.00  0.00           C
ATOM   2986  B   BEA A2986    7432.4712322.133  89.531  0.00  0.00           C
ATOM   2987  B   BEA A2987    7432.5292323.132  87.926  0.00  0.00           C
ATOM   2988  B   BEA A2988    7432.6082324.133  86.348  0.00  0.00           C
ATOM   2989  B   BEA A2989    7432.7082325.103  84.844  0.00  0.00           C
ATOM   2990  B   BEA A2990    7432.8542326.224  83.136  0.00  0.00           C
ATOM   2991  B   BEA A2991    7433.0252327.272  81.566  0.00  0.00           C
ATOM   2992  B   BEA A2992    7433.2362328.332  80.005  0.00  0.00           C
ATOM   2993  B   BEA A2993    7433.4882329.385  78.481  0.00  0.00           C
ATOM   2994  B   BEA A2994    7433.7822330.414  77.019  0.00  0.00           C
ATOM   2995  B   BEA A2995    7434.1532331.505  75.503  0.00  0.00           C
ATOM   2996  B   BEA A2996    7434.6152332.632  73.977  0.00  0.00           C
ATOM   2997  B   BEA A2997    7435.1782333.762  72.496  0.00  0.00           C
ATOM   2998  B   BEA A2998    7435.8492334.859  71.117  0.00  0.00           C
ATOM   2999  B   BEA A2999    7436.6962335.965  69.806  0.00  0.00           C
ATOM   3000  B   BEA A3000    7439.1012338.010  67.751  0.00  0.00           C
ATOM   3001  B   BEA A3001    7440.6852338.787  67.259  0.00  0.00           C
ATOM   3002  B   BEA A3002    7442.5932339.362  67.185  0.00  0.00           C
ATOM   3003  B   BEA A3003    7444.3912339.648  67.458  0.00  0.00           C
ATOM   3004  B   BEA A3004    7446.2682339.738  68.000  0.00  0.00           C
ATOM   3005  B   BEA A3005    7448.0362339.651  68.699  0.00  0.00           C
ATOM   3006  B   BEA A3006    7449.6362339.439  69.462  0.00  0.00           C
ATOM   3007  B   BEA A3007    7451.2852339.087  70.364  0.00  0.00           C
ATOM   3008  B   BEA A3008    7452.9412338.591  71.375  0.00  0.00           C
ATOM   3009  B   BEA A3009    7454.4392338.005  72.379  0.00  0.00           C
ATOM   3010  B   BEA A3010    7455.8762337.300  73.419  0.00  0.00           C
ATOM   3011  B   BEA A3011    7457.2192336.486  74.464  0.00  0.00           C
ATOM   3012  B   BEA A3012    7458.4412335.574  75.482  0.00  0.00           C
ATOM   3013  B   BEA A3013    7459.6082334.490  76.528  0.00  0.00           C
ATOM   3014  B   BEA A3014    7460.6672333.224  77.558  0.00  0.00           C
ATOM   3015  B   BEA A3015    7461.5042331.877  78.463  0.00  0.00           C
ATOM   3016  B   BEA A3016    7462.1972330.220  79.339  0.00  0.00           C
ATOM   3017  B   BEA A3017    7462.5762328.576  79.978  0.00  0.00           C
ATOM   3018  B   BEA A3018    7462.7272326.682  80.498  0.00  0.00           C
ATOM   3019  B   BEA A3019    7462.6602324.808  80.847  0.00  0.00           C
ATOM   3020  B   BEA A3020    7462.4422322.992  81.067  0.00  0.00           C
ATOM   3021  B   BEA A3021    7462.0992321.135  81.198  0.00  0.00           C
ATOM   3022  B   BEA A3022    7461.6662319.283  81.255  0.00  0.00           C
ATOM   3023  B   BEA A3023    7461.1442317.353  81.255  0.00  0.00           C
ATOM   3024  B   BEA A3024    7460.6142315.547  81.216  0.00  0.00           C
ATOM   3025  B   BEA A3025    7460.0512313.688  81.152  0.00  0.00           C
ATOM   3026  B   BEA A3026    7459.5322311.911  81.090  0.00  0.00           C
ATOM   3027  B   BEA A3027    7458.9042308.170  81.202  0.00  0.00           C
ATOM   3028  B   BEA A3028    7459.7902306.779  81.868  0.00  0.00           C
ATOM   3029  B   BEA A3029    7461.4152306.753  82.746  0.00  0.00           C
ATOM   3030  B   BEA A3030    7463.0992307.286  83.554  0.00  0.00           C
ATOM   3031  B   BEA A3031    7464.7372308.025  84.286  0.00  0.00           C
ATOM   3032  B   BEA A3032    7466.2922308.838  84.944  0.00  0.00           C
ATOM   3033  B   BEA A3033    7467.8082309.698  85.556  0.00  0.00           C
ATOM   3034  B   BEA A3034    7469.4262310.666  86.182  0.00  0.00           C
ATOM   3035  B   BEA A3035    7470.9772311.627  86.755  0.00  0.00           C
ATOM   3036  B   BEA A3036    7472.4072312.535  87.261  0.00  0.00           C
ATOM   3037  B   BEA A3037    7475.5782314.588  88.312  0.00  0.00           C
ATOM   3038  B   BEA A3038    7477.1492315.616  88.795  0.00  0.00           C
ATOM   3039  B   BEA A3039    7478.6382316.590  89.230  0.00  0.00           C
ATOM   3040  B   BEA A3040    7480.1732317.593  89.655  0.00  0.00           C
ATOM   3041  B   BEA A3041    7481.7462318.615  90.064  0.00  0.00           C
ATOM   3042  B   BEA A3042    7486.4342321.596  91.114  0.00  0.00           C
ATOM   3043  B   BEA A3043    7488.0562322.595  91.415  0.00  0.00           C
ATOM   3044  B   BEA A3044    7489.6662323.564  91.677  0.00  0.00           C
ATOM   3045  B   BEA A3045    7491.2542324.494  91.899  0.00  0.00           C
ATOM   3046  B   BEA A3046    7492.9612325.463  92.093  0.00  0.00           C
ATOM   3047  B   BEA A3047    7494.6242326.368  92.234  0.00  0.00           C
ATOM   3048  B   BEA A3048    7496.3782327.279  92.326  0.00  0.00           C
ATOM   3049  B   BEA A3049    7498.0612328.102  92.355  0.00  0.00           C
ATOM   3050  B   BEA A3050    7501.4932329.623  92.222  0.00  0.00           C
ATOM   3051  B   BEA A3051    7503.2382330.314  92.051  0.00  0.00           C
ATOM   3052  B   BEA A3052    7505.0442330.971  91.796  0.00  0.00           C
ATOM   3053  B   BEA A3053    7506.7742331.544  91.476  0.00  0.00           C
ATOM   3054  B   BEA A3054    7508.5632332.078  91.061  0.00  0.00           C
ATOM   3055  B   BEA A3055    7512.1812332.972  89.950  0.00  0.00           C
ATOM   3056  B   BEA A3056    7513.8872333.307  89.290  0.00  0.00           C
ATOM   3057  B   BEA A3057    7515.6512333.594  88.507  0.00  0.00           C
ATOM   3058  B   BEA A3058    7517.2382333.800  87.712  0.00  0.00           C
ATOM   3059  B   BEA A3059    7518.8882333.960  86.787  0.00  0.00           C
ATOM   3060  B   BEA A3060    7520.5942334.068  85.716  0.00  0.00           C
ATOM   3061  B   BEA A3061    7522.1402334.114  84.640  0.00  0.00           C
ATOM   3062  B   BEA A3062    7523.6412334.112  83.489  0.00  0.00           C
ATOM   3063  B   BEA A3063    7526.5122333.973  80.963  0.00  0.00           C
ATOM   3064  B   BEA A3064    7527.7932333.853  79.682  0.00  0.00           C
ATOM   3065  B   BEA A3065    7529.1262333.690  78.232  0.00  0.00           C
ATOM   3066  B   BEA A3066    7530.3322333.508  76.808  0.00  0.00           C
ATOM   3067  B   BEA A3067    7531.5002333.299  75.316  0.00  0.00           C
ATOM   3068  B   BEA A3068    7532.6302333.067  73.753  0.00  0.00           C
ATOM   3069  B   BEA A3069    7533.6442332.834  72.237  0.00  0.00           C
ATOM   3070  B   BEA A3070    7534.6242332.584  70.658  0.00  0.00           C
ATOM   3071  B   BEA A3071    7535.5672332.323  69.017  0.00  0.00           C
ATOM   3072  B   BEA A3072    7536.4712332.051  67.315  0.00  0.00           C
ATOM   3073  B   BEA A3073    7537.2732331.794  65.682  0.00  0.00           C
ATOM   3074  B   BEA A3074    7538.0972331.513  63.862  0.00  0.00           C
ATOM   3075  B   BEA A3075    7538.8232331.252  62.119  0.00  0.00           C
ATOM   3076  B   BEA A3076    7539.4582331.013  60.462  0.00  0.00           C
ATOM   3077  B   BEA A3077    7540.1072330.760  58.618  0.00  0.00           C
ATOM   3078  B   BEA A3078    7540.6702330.533  56.868  0.00  0.00           C
ATOM   3079  B   BEA A3079    7541.1952330.317  55.074  0.00  0.00           C
ATOM   3080  B   BEA A3080    7541.6822330.114  53.236  0.00  0.00           C
ATOM   3081  B   BEA A3081    7542.1282329.926  51.357  0.00  0.00           C
ATOM   3082  B   BEA A3082    7542.5332329.757  49.437  0.00  0.00           C
ATOM   3083  B   BEA A3083    7542.8692329.621  47.630  0.00  0.00           C
ATOM   3084  B   BEA A3084    7543.1672329.506  45.789  0.00  0.00           C
ATOM   3085  B   BEA A3085    7543.4272329.414  43.913  0.00  0.00           C
ATOM   3086  B   BEA A3086    7543.6472329.349  42.003  0.00  0.00           C
ATOM   3087  B   BEA A3087    7543.8272329.313  40.061  0.00  0.00           C
ATOM   3088  B   BEA A3088    7543.9552329.307  38.249  0.00  0.00           C
ATOM   3089  B   BEA A3089    7544.0572329.326  36.257  0.00  0.00           C
ATOM   3090  B   BEA A3090    7544.1202329.358  34.422  0.00  0.00           C
ATOM   3091  B   BEA A3091    7544.1602329.402  32.437  0.00  0.00           C
ATOM   3092  B   BEA A3092    7544.1742329.442  30.639  0.00  0.00           C
ATOM   3093  B   BEA A3093    7544.1702329.478  28.724  0.00  0.00           C
ATOM   3094  B   BEA A3094    7544.1512329.496  26.868  0.00  0.00           C
ATOM   3095  B   BEA A3095    7544.1202329.490  24.939  0.00  0.00           C
ATOM   3096  B   BEA A3096    7544.0812329.443  22.965  0.00  0.00           C
ATOM   3097  B   BEA A3097    7544.0082329.175  19.157  0.00  0.00           C
ATOM   3098  B   BEA A3098    7543.9872328.907  17.260  0.00  0.00           C
ATOM   3099  B   BEA A3099    7543.9902328.529  15.473  0.00  0.00           C
ATOM   3100  B   BEA A3100    7544.0332327.951  13.623  0.00  0.00           C
ATOM   3101  B   BEA A3101    7544.1382327.148  11.901  0.00  0.00           C
ATOM   3102  B   BEA A3102    7544.3302326.053  10.360  0.00  0.00           C
ATOM   3103  B   BEA A3103    7544.6172324.703   9.153  0.00  0.00           C
ATOM   3104  B   BEA A3104    7545.0122323.071   8.288  0.00  0.00           C
ATOM   3105  B   BEA A3105    7545.4812321.291   7.799  0.00  0.00           C
ATOM   3106  B   BEA A3106    7545.9802319.381   7.580  0.00  0.00           C
ATOM   3107  B   BEA A3107    7546.4262317.502   7.554  0.00  0.00           C
ATOM   3108  B   BEA A3108    7546.7902315.654   7.655  0.00  0.00           C
ATOM   3109  B   BEA A3109    7547.1592311.913   8.106  0.00  0.00           C
ATOM   3110  B   BEA A3110    7547.0512310.091   8.402  0.00  0.00           C
ATOM   3111  B   BEA A3111    7546.6042308.207   8.735  0.00  0.00           C
ATOM   3112  B   BEA A3112    7545.8052306.507   9.060  0.00  0.00           C
ATOM   3113  B   BEA A3113    7544.7002305.035   9.371  0.00  0.00           C
ATOM   3114  B   BEA A3114    7543.3682303.813   9.661  0.00  0.00           C
ATOM   3115  B   BEA A3115    7541.7292302.741   9.956  0.00  0.00           C
ATOM   3116  B   BEA A3116    7540.0052301.926  10.223  0.00  0.00           C
ATOM   3117  B   BEA A3117    7538.2652301.326  10.466  0.00  0.00           C
ATOM   3118  B   BEA A3118    7536.4402300.876  10.701  0.00  0.00           C
ATOM   3119  B   BEA A3119    7534.5672300.567  10.927  0.00  0.00           C
ATOM   3120  B   BEA A3120    7532.6812300.385  11.145  0.00  0.00           C
ATOM   3121  B   BEA A3121    7530.8162300.316  11.354  0.00  0.00           C
ATOM   3122  B   BEA A3122    7528.8462300.351  11.569  0.00  0.00           C
ATOM   3123  B   BEA A3123    7527.1072300.466  11.758  0.00  0.00           C
ATOM   3124  B   BEA A3124    7525.1452300.686  11.970  0.00  0.00           C
ATOM   3125  B   BEA A3125    7523.2952300.977  12.170  0.00  0.00           C
ATOM   3126  B   BEA A3126    7521.4132301.356  12.377  0.00  0.00           C
ATOM   3127  B   BEA A3127    7519.5132301.823  12.589  0.00  0.00           C
ATOM   3128  B   BEA A3128    7517.7712302.328  12.789  0.00  0.00           C
ATOM   3129  B   BEA A3129    7516.0362302.907  12.994  0.00  0.00           C
ATOM   3130  B   BEA A3130    7514.1622303.621  13.224  0.00  0.00           C
ATOM   3131  B   BEA A3131    7512.4792304.348  13.441  0.00  0.00           C
ATOM   3132  B   BEA A3132    7510.8382305.142  13.662  0.00  0.00           C
ATOM   3133  B   BEA A3133    7509.1022306.084  13.910  0.00  0.00           C
ATOM   3134  B   BEA A3134    7507.5782307.010  14.143  0.00  0.00           C
ATOM   3135  B   BEA A3135    7505.9902308.089  14.403  0.00  0.00           C
ATOM   3136  B   BEA A3136    7504.4922309.234  14.670  0.00  0.00           C
ATOM   3137  B   BEA A3137    7503.0922310.441  14.943  0.00  0.00           C
ATOM   3138  B   BEA A3138    7500.4072313.274  15.562  0.00  0.00           C
ATOM   3139  B   BEA A3139    7499.3532314.665  15.859  0.00  0.00           C
ATOM   3140  B   BEA A3140    7498.3512316.222  16.193  0.00  0.00           C
ATOM   3141  B   BEA A3141    7496.7892319.615  16.985  0.00  0.00           C
ATOM   3142  B   BEA A3142    7496.3472321.422  17.487  0.00  0.00           C
ATOM   3143  B   BEA A3143    7496.2682323.211  18.086  0.00  0.00           C
ATOM   3144  B   BEA A3144    7496.6882324.898  18.814  0.00  0.00           C
ATOM   3145  B   BEA A3145    7497.7072326.288  19.661  0.00  0.00           C
ATOM   3146  B   BEA A3146    7499.0922327.238  20.461  0.00  0.00           C
ATOM   3147  B   BEA A3147    7500.6942328.037  21.100  0.00  0.00           C
ATOM   3148  B   BEA A3148    7502.4382328.947  21.320  0.00  0.00           C
ATOM   3149  B   BEA A3149    7503.8462329.973  20.812  0.00  0.00           C
ATOM   3150  B   BEA A3150    7504.9122331.105  19.691  0.00  0.00           C
ATOM   3151  B   BEA A3151    7505.6032332.179  18.322  0.00  0.00           C
ATOM   3152  B   BEA A3152    7506.0902333.285  16.759  0.00  0.00           C
ATOM   3153  B   BEA A3153    7506.3912334.288  15.295  0.00  0.00           C
ATOM   3154  B   BEA A3154    7506.7592336.489  12.168  0.00  0.00           C
ATOM   3155  B   BEA A3155    7506.8552337.640  10.672  0.00  0.00           C
ATOM   3156  B   BEA A3156    7506.9222338.927   9.164  0.00  0.00           C
ATOM   3157  B   BEA A3157    7506.9282340.196   7.881  0.00  0.00           C
ATOM   3158  B   BEA A3158    7506.7382341.752   6.654  0.00  0.00           C
ATOM   3159  B   BEA A3159    7506.1292343.370   5.929  0.00  0.00           C
ATOM   3160  B   BEA A3160    7505.0122344.785   5.983  0.00  0.00           C
ATOM   3161  B   BEA A3161    7503.6062345.943   6.708  0.00  0.00           C
ATOM   3162  B   BEA A3162    7502.3292346.760   7.917  0.00  0.00           C
ATOM   3163  B   BEA A3163    7501.4692347.155   9.549  0.00  0.00           C
ATOM   3164  B   BEA A3164    7501.0072347.091  11.366  0.00  0.00           C
ATOM   3165  B   BEA A3165    7500.7252346.700  13.109  0.00  0.00           C
ATOM   3166  B   BEA A3166    7500.4102346.018  14.930  0.00  0.00           C
ATOM   3167  B   BEA A3167    7499.9762345.215  16.582  0.00  0.00           C
ATOM   3168  B   BEA A3168    7499.2202344.341  18.137  0.00  0.00           C
ATOM   3169  B   BEA A3169    7497.8792343.721  19.136  0.00  0.00           C
ATOM   3170  B   BEA A3170    7495.9482343.769  18.978  0.00  0.00           C
ATOM   3171  B   BEA A3171    7494.2862344.059  18.073  0.00  0.00           C
ATOM   3172  B   BEA A3172    7493.0612344.192  16.721  0.00  0.00           C
ATOM   3173  B   BEA A3173    7492.9582343.226  13.145  0.00  0.00           C
ATOM   3174  B   BEA A3174    7493.8492342.692  11.622  0.00  0.00           C
ATOM   3175  B   BEA A3175    7495.2052342.462  10.311  0.00  0.00           C
ATOM   3176  B   BEA A3176    7496.8892342.870   9.425  0.00  0.00           C
ATOM   3177  B   BEA A3177    7499.2012345.370   8.261  0.00  0.00           C
ATOM   3178  B   BEA A3178    7498.3102346.809   7.597  0.00  0.00           C
ATOM   3179  B   BEA A3179    7496.7402347.854   7.076  0.00  0.00           C
ATOM   3180  B   BEA A3180    7495.1022348.613   6.681  0.00  0.00           C
ATOM   3181  B   BEA A3181    7493.2922349.276   6.323  0.00  0.00           C
ATOM   3182  B   BEA A3182    7491.5182349.816   6.024  0.00  0.00           C
ATOM   3183  B   BEA A3183    7489.7462350.277   5.763  0.00  0.00           C
ATOM   3184  B   BEA A3184    7487.8732350.694   5.523  0.00  0.00           C
ATOM   3185  B   BEA A3185    7485.9712351.052   5.314  0.00  0.00           C
ATOM   3186  B   BEA A3186    7484.1162351.340   5.143  0.00  0.00           C
ATOM   3187  B   BEA A3187    7482.1972351.572   5.005  0.00  0.00           C
ATOM   3188  B   BEA A3188    7480.3282351.723   4.917  0.00  0.00           C
ATOM   3189  B   BEA A3189    7478.4992351.776   4.890  0.00  0.00           C
ATOM   3190  B   BEA A3190    7476.5982351.671   4.967  0.00  0.00           C
ATOM   3191  B   BEA A3191    7474.8292351.168   5.314  0.00  0.00           C
ATOM   3192  B   BEA A3192    7474.7072349.737   6.311  0.00  0.00           C
ATOM   3193  B   BEA A3193    7475.8252348.554   7.203  0.00  0.00           C
ATOM   3194  B   BEA A3194    7477.1982347.479   8.110  0.00  0.00           C
ATOM   3195  B   BEA A3195    7478.5632346.547   9.007  0.00  0.00           C
ATOM   3196  B   BEA A3196    7479.8862345.716   9.937  0.00  0.00           C
ATOM   3197  B   BEA A3197    7481.3182344.873  11.101  0.00  0.00           C
ATOM   3198  B   BEA A3198    7482.5102344.211  12.352  0.00  0.00           C
ATOM   3199  B   BEA A3199    7483.4052343.745  13.900  0.00  0.00           C
ATOM   3200  B   BEA A3200    7483.5382343.712  15.828  0.00  0.00           C
ATOM   3201  B   BEA A3201    7482.9042344.113  17.551  0.00  0.00           C
ATOM   3202  B   BEA A3202    7481.9232344.744  19.109  0.00  0.00           C
ATOM   3203  B   BEA A3203    7480.8592345.472  20.464  0.00  0.00           C
ATOM   3204  B   BEA A3204    7479.7802346.284  21.710  0.00  0.00           C
ATOM   3205  B   BEA A3205    7478.6802347.260  22.973  0.00  0.00           C
ATOM   3206  B   BEA A3206    7477.8162348.412  24.200  0.00  0.00           C
ATOM   3207  B   BEA A3207    7478.1702349.875  25.228  0.00  0.00           C
ATOM   3208  B   BEA A3208    7479.7672350.722  25.319  0.00  0.00           C
ATOM   3209  B   BEA A3209    7481.6392351.254  25.037  0.00  0.00           C
ATOM   3210  B   BEA A3210    7483.4532351.624  24.626  0.00  0.00           C
ATOM   3211  B   BEA A3211    7485.2332351.923  24.147  0.00  0.00           C
ATOM   3212  B   BEA A3212    7487.1152352.204  23.588  0.00  0.00           C
ATOM   3213  B   BEA A3213    7488.8282352.446  23.041  0.00  0.00           C
ATOM   3214  B   BEA A3214    7490.6292352.701  22.436  0.00  0.00           C
ATOM   3215  B   BEA A3215    7492.4632352.971  21.791  0.00  0.00           C
ATOM   3216  B   BEA A3216    7494.1072353.234  21.191  0.00  0.00           C
ATOM   3217  B   BEA A3217    7496.0122353.578  20.470  0.00  0.00           C
ATOM   3218  B   BEA A3218    7497.6212353.916  19.839  0.00  0.00           C
ATOM   3219  B   BEA A3219    7499.3752354.350  19.126  0.00  0.00           C
ATOM   3220  B   BEA A3220    7502.7802355.422  17.665  0.00  0.00           C
ATOM   3221  B   BEA A3221    7504.4172356.063  16.924  0.00  0.00           C
ATOM   3222  B   BEA A3222    7506.0052356.775  16.179  0.00  0.00           C
ATOM   3223  B   BEA A3223    7507.5442357.559  15.436  0.00  0.00           C
ATOM   3224  B   BEA A3224    7509.0352358.417  14.695  0.00  0.00           C
ATOM   3225  B   BEA A3225    7510.4852359.349  13.960  0.00  0.00           C
ATOM   3226  B   BEA A3226    7511.9882360.424  13.188  0.00  0.00           C
ATOM   3227  B   BEA A3227    7513.3722361.511  12.475  0.00  0.00           C
ATOM   3228  B   BEA A3228    7514.6632362.605  11.818  0.00  0.00           C
ATOM   3229  B   BEA A3229    7516.0412363.846  11.136  0.00  0.00           C
ATOM   3230  B   BEA A3230    7517.3642365.091  10.514  0.00  0.00           C
ATOM   3231  B   BEA A3231    7518.6572366.336   9.950  0.00  0.00           C
ATOM   3232  B   BEA A3232    7519.9452367.579   9.441  0.00  0.00           C
ATOM   3233  B   BEA A3233    7521.3292368.889   8.960  0.00  0.00           C
ATOM   3234  B   BEA A3234    7522.6692370.120   8.561  0.00  0.00           C
ATOM   3235  B   BEA A3235    7524.0432371.347   8.214  0.00  0.00           C
ATOM   3236  B   BEA A3236    7525.4512372.571   7.917  0.00  0.00           C
ATOM   3237  B   BEA A3237    7526.8962373.794   7.670  0.00  0.00           C
ATOM   3238  B   BEA A3238    7528.3772375.015   7.473  0.00  0.00           C
ATOM   3239  B   BEA A3239    7529.8952376.237   7.325  0.00  0.00           C
ATOM   3240  B   BEA A3240    7531.3602377.389   7.229  0.00  0.00           C
ATOM   3241  B   BEA A3241    7532.8612378.543   7.177  0.00  0.00           C
ATOM   3242  B   BEA A3242    7534.3972379.699   7.167  0.00  0.00           C
ATOM   3243  B   BEA A3243    7535.8742380.789   7.196  0.00  0.00           C
ATOM   3244  B   BEA A3244    7540.5032384.078   7.509  0.00  0.00           C
ATOM   3245  B   BEA A3245    7542.1122385.182   7.687  0.00  0.00           C
ATOM   3246  B   BEA A3246    7543.6522386.221   7.888  0.00  0.00           C
ATOM   3247  B   BEA A3247    7545.2232387.265   8.122  0.00  0.00           C
ATOM   3248  B   BEA A3248    7546.8232388.312   8.388  0.00  0.00           C
ATOM   3249  B   BEA A3249    7548.4532389.363   8.686  0.00  0.00           C
ATOM   3250  B   BEA A3250    7550.0062390.350   8.994  0.00  0.00           C
ATOM   3251  B   BEA A3251    7551.5852391.342   9.330  0.00  0.00           C
ATOM   3252  B   BEA A3252    7553.1902392.337   9.693  0.00  0.00           C
ATOM   3253  B   BEA A3253    7554.7122393.271  10.057  0.00  0.00           C
ATOM   3254  B   BEA A3254    7556.3662394.273  10.472  0.00  0.00           C
ATOM   3255  B   BEA A3255    7557.9342395.213  10.884  0.00  0.00           C
ATOM   3256  B   BEA A3256    7559.5242396.156  11.319  0.00  0.00           C
ATOM   3257  B   BEA A3257    7561.1352397.102  11.775  0.00  0.00           C
ATOM   3258  B   BEA A3258    7562.7652398.051  12.254  0.00  0.00           C
ATOM   3259  B   BEA A3259    7564.3042398.939  12.719  0.00  0.00           C
ATOM   3260  B   BEA A3260    7565.8592399.829  13.202  0.00  0.00           C
ATOM   3261  B   BEA A3261    7567.5462400.786  13.739  0.00  0.00           C
ATOM   3262  B   BEA A3262    7569.1352401.681  14.258  0.00  0.00           C
ATOM   3263  B   BEA A3263    7570.7402402.578  14.793  0.00  0.00           C
ATOM   3264  B   BEA A3264    7572.2452403.414  15.304  0.00  0.00           C
ATOM   3265  B   BEA A3265    7573.8792404.316  15.869  0.00  0.00           C
ATOM   3266  B   BEA A3266    7575.5252405.219  16.449  0.00  0.00           C
ATOM   3267  B   BEA A3267    7577.0692406.061  17.000  0.00  0.00           C
ATOM   3268  B   BEA A3268    7578.6232406.905  17.563  0.00  0.00           C
ATOM   3269  B   BEA A3269    7580.3052407.813  18.180  0.00  0.00           C
ATOM   3270  B   BEA A3270    7583.4642409.508  19.359  0.00  0.00           C
ATOM   3271  B   BEA A3271    7585.0562410.357  19.961  0.00  0.00           C
ATOM   3272  B   BEA A3272    7586.6562411.207  20.572  0.00  0.00           C
ATOM   3273  B   BEA A3273    7588.2632412.059  21.191  0.00  0.00           C
ATOM   3274  B   BEA A3274    7589.7582412.848  21.770  0.00  0.00           C
ATOM   3275  B   BEA A3275    7591.3762413.701  22.401  0.00  0.00           C
ATOM   3276  B   BEA A3276    7594.6282415.410  23.677  0.00  0.00           C
ATOM   3277  B   BEA A3277    7596.1392416.202  24.274  0.00  0.00           C
ATOM   3278  B   BEA A3278    7597.7732417.057  24.921  0.00  0.00           C
ATOM   3279  B   BEA A3279    7599.2902417.850  25.523  0.00  0.00           C
ATOM   3280  B   BEA A3280    7600.9272418.706  26.173  0.00  0.00           C
ATOM   3281  B   BEA A3281    7602.5652419.562  26.824  0.00  0.00           C
ATOM   3282  B   BEA A3282    7604.0832420.355  27.428  0.00  0.00           C
ATOM   3283  B   BEA A3283    7607.3552422.066  28.727  0.00  0.00           C
ATOM   3284  B   BEA A3284    7608.8692422.859  29.326  0.00  0.00           C
ATOM   3285  B   BEA A3285    7610.5002423.714  29.970  0.00  0.00           C
ATOM   3286  B   BEA A3286    7612.1262424.568  30.609  0.00  0.00           C
ATOM   3287  B   BEA A3287    7613.6302425.359  31.197  0.00  0.00           C
ATOM   3288  B   BEA A3288    7615.2482426.212  31.827  0.00  0.00           C
ATOM   3289  B   BEA A3289    7616.8602427.064  32.451  0.00  0.00           C
ATOM   3290  B   BEA A3290    7618.4652427.915  33.068  0.00  0.00           C
ATOM   3291  B   BEA A3291    7621.6542429.615  34.278  0.00  0.00           C
ATOM   3292  B   BEA A3292    7623.2362430.462  34.870  0.00  0.00           C
ATOM   3293  B   BEA A3293    7624.8092431.309  35.452  0.00  0.00           C
ATOM   3294  B   BEA A3294    7626.3722432.154  36.024  0.00  0.00           C
ATOM   3295  B   BEA A3295    7628.0412433.060  36.626  0.00  0.00           C
ATOM   3296  B   BEA A3296    7629.5812433.902  37.175  0.00  0.00           C
ATOM   3297  B   BEA A3297    7631.2262434.805  37.751  0.00  0.00           C
ATOM   3298  B   BEA A3298    7632.7412435.643  38.274  0.00  0.00           C
ATOM   3299  B   BEA A3299    7634.3582436.542  38.821  0.00  0.00           C
ATOM   3300  B   BEA A3300    7635.9602437.439  39.353  0.00  0.00           C
ATOM   3301  B   BEA A3301    7637.5462438.333  39.868  0.00  0.00           C
ATOM   3302  B   BEA A3302    7639.1162439.226  40.366  0.00  0.00           C
ATOM   3303  B   BEA A3303    7640.7812440.180  40.880  0.00  0.00           C
ATOM   3304  B   BEA A3304    7642.3152441.066  41.341  0.00  0.00           C
ATOM   3305  B   BEA A3305    7643.9422442.015  41.815  0.00  0.00           C
ATOM   3306  B   BEA A3306    7645.5492442.961  42.267  0.00  0.00           C
ATOM   3307  B   BEA A3307    7647.1342443.903  42.697  0.00  0.00           C
ATOM   3308  B   BEA A3308    7648.6982444.843  43.104  0.00  0.00           C
ATOM   3309  B   BEA A3309    7650.3462445.844  43.514  0.00  0.00           C
ATOM   3310  B   BEA A3310    7651.8642446.776  43.873  0.00  0.00           C
ATOM   3311  B   BEA A3311    7653.4642447.771  44.231  0.00  0.00           C
ATOM   3312  B   BEA A3312    7655.0382448.762  44.562  0.00  0.00           C
ATOM   3313  B   BEA A3313    7656.6902449.816  44.884  0.00  0.00           C
ATOM   3314  B   BEA A3314    7658.2102450.799  45.156  0.00  0.00           C
ATOM   3315  B   BEA A3315    7659.8052451.845  45.416  0.00  0.00           C
ATOM   3316  B   BEA A3316    7661.3702452.888  45.644  0.00  0.00           C
ATOM   3317  B   BEA A3317    7662.9052453.927  45.839  0.00  0.00           C
ATOM   3318  B   BEA A3318    7664.5082455.029  46.012  0.00  0.00           C
ATOM   3319  B   BEA A3319    7666.0782456.128  46.147  0.00  0.00           C
ATOM   3320  B   BEA A3320    7667.6152457.224  46.244  0.00  0.00           C
ATOM   3321  B   BEA A3321    7669.1192458.316  46.305  0.00  0.00           C
ATOM   3322  B   BEA A3322    7670.6832459.475  46.328  0.00  0.00           C
ATOM   3323  B   BEA A3323    7672.2122460.630  46.309  0.00  0.00           C
ATOM   3324  B   BEA A3324    7673.7052461.784  46.247  0.00  0.00           C
ATOM   3325  B   BEA A3325    7675.1632462.936  46.142  0.00  0.00           C
ATOM   3326  B   BEA A3326    7676.6732464.158  45.983  0.00  0.00           C
ATOM   3327  B   BEA A3327    7678.1462465.380  45.776  0.00  0.00           C
ATOM   3328  B   BEA A3328    7679.5832466.602  45.519  0.00  0.00           C
ATOM   3329  B   BEA A3329    7680.9852467.827  45.212  0.00  0.00           C
ATOM   3330  B   BEA A3330    7682.3522469.055  44.854  0.00  0.00           C
ATOM   3331  B   BEA A3331    7683.6852470.287  44.443  0.00  0.00           C
CONECT    1    2
CONECT    2    1    3
CONECT    3    2    4
CONECT    4    3    5
CONECT    5    4    6
CONECT    6    5    7
CONECT    7    6    8
CONECT    8    7    9
CONECT    9    8   10
CONECT   10    9   11
CONECT   11   10   12
CONECT   12   11   13
CONECT   13   12   14
CONECT   14   13   15
CONECT   15   14   16
CONECT   16   15   17
CONECT   17   16   18
CONECT   18   17   19
CONECT   19   18   20
CONECT   20   19   21
CONECT   21   20   22
CONECT   22   21   23
CONECT   23   22   24
CONECT   24   23   25
CONECT   25   24   26
CONECT   26   25   27
CONECT   27   26   28
CONECT   28   27   29
CONECT   29   28   30
CONECT   30   29   31
CONECT   31   30   32
CONECT   32   31   33
CONECT   33   32   34
CONECT   34   33   35
CONECT   35   34   36
CONECT   36   35   37
CONECT   37   36   38
CONECT   38   37   39
CONECT   39   38   40
CONECT   40   39   41
CONECT   41   40   42
CONECT   42   41   43
CONECT   43   42   44
CONECT   44   43   45
CONECT   45   44   46
CONECT   46   45   47
CONECT   47   46   48
CONECT   48   47   49
CONECT   49   48   50
CONECT   50   49   51
CONECT   51   50   52
CONECT   52   51   53
CONECT   53   52   54
CONECT   54   53   55
CONECT   55   54   56
CONECT   56   55   57
CONECT   57   56   58
CONECT   58   57   59
CONECT   59   58   60
CONECT   60   59   61
CONECT   61   60   62
CONECT   62   61   63
CONECT   63   62   64
CONECT   64   63   65
CONECT   65   64   66
CONECT   66   65   67
CONECT   67   66   68
CONECT   68   67   69
CONECT   69   68   70
CONECT   70   69   71
CONECT   71   70   72
CONECT   72   71   73
CONECT   73   72   74
CONECT   74   73   75
CONECT   75   74   76
CONECT   76   75   77
CONECT   77   76   78
CONECT   78   77   79
CONECT   79   78   80
CONECT   80   79   81
CONECT   81   80   82
CONECT   82   81   83
CONECT   83   82   84
CONECT   84   83   85
CONECT   85   84   86
CONECT   86   85   87
CONECT   87   86   88
CONECT   88   87   89
CONECT   89   88   90
CONECT   90   89   91
CONECT   91   90   92
CONECT   92   91   93
CONECT   93   92   94
CONECT   94   93   95
CONECT   95   94   96
CONECT   96   95   97
CONECT   97   96   98
CONECT   98   97   99
CONECT   99   98  100
CONECT  100   99  101
CONECT  101  100  102
CONECT  102  101  103
CONECT  103  102  104
CONECT  104  103  105
CONECT  105  104  106
CONECT  106  105  107
CONECT  107  106  108
CONECT  108  107  109
CONECT  109  108  110
CONECT  110  109  111
CONECT  111  110  112
CONECT  112  111  113
CONECT  113  112  114
CONECT  114  113  115
CONECT  115  114  116
CONECT  116  115  117
CONECT  117  116  118
CONECT  118  117  119
CONECT  119  118  120
CONECT  120  119  121
CONECT  121  120  122
CONECT  122  121  123
CONECT  123  122  124
CONECT  124  123  125
CONECT  125  124  126
CONECT  126  125  127
CONECT  127  126  128
CONECT  128  127  129
CONECT  129  128  130
CONECT  130  129  131
CONECT  131  130  132
CONECT  132  131  133
CONECT  133  132  134
CONECT  134  133  135
CONECT  135  134  136
CONECT  136  135  137
CONECT  137  136  138
CONECT  138  137  139
CONECT  139  138  140
CONECT  140  139  141
CONECT  141  140  142
CONECT  142  141  143
CONECT  143  142  144
CONECT  144  143  145
CONECT  145  144  146
CONECT  146  145  147
CONECT  147  146  148
CONECT  148  147  149
CONECT  149  148  150
CONECT  150  149  151
CONECT  151  150  152
CONECT  152  151  153
CONECT  153  152  154
CONECT  154  153  155
CONECT  155  154  156
CONECT  156  155  157
CONECT  157  156  158
CONECT  158  157  159
CONECT  159  158  160
CONECT  160  159  161
CONECT  161  160  162
CONECT  162  161  163
CONECT  163  162  164
CONECT  164  163  165
CONECT  165  164  166
CONECT  166  165  167
CONECT  167  166  168
CONECT  168  167  169
CONECT  169  168  170
CONECT  170  169  171
CONECT  171  170  172
CONECT  172  171  173
CONECT  173  172  174
CONECT  174  173  175
CONECT  175  174  176
CONECT  176  175  177
CONECT  177  176  178
CONECT  178  177  179
CONECT  179  178  180
CONECT  180  179  181
CONECT  181  180  182
CONECT  182  181  183
CONECT  183  182  184
CONECT  184  183  185
CONECT  185  184  186
CONECT  186  185  187
CONECT  187  186  188
CONECT  188  187  189
CONECT  189  188  190
CONECT  190  189  191
CONECT  191  190  192
CONECT  192  191  193
CONECT  193  192  194
CONECT  194  193  195
CONECT  195  194  196
CONECT  196  195  197
CONECT  197  196  198
CONECT  198  197  199
CONECT  199  198  200
CONECT  200  199  201
CONECT  201  200  202
CONECT  202  201  203
CONECT  203  202  204
CONECT  204  203  205
CONECT  205  204  206
CONECT  206  205  207
CONECT  207  206  208
CONECT  208  207  209
CONECT  209  208  210
CONECT  210  209  211
CONECT  211  210  212
CONECT  212  211  213
CONECT  213  212  214
CONECT  214  213  215
CONECT  215  214  216
CONECT  216  215  217
CONECT  217  216  218
CONECT  218  217  219
CONECT  219  218  220
CONECT  220  219  221
CONECT  221  220  222
CONECT  222  221  223
CONECT  223  222  224
CONECT  224  223  225
CONECT  225  224  226
CONECT  226  225  227
CONECT  227  226  228
CONECT  228  227  229
CONECT  229  228  230
CONECT  230  229  231
CONECT  231  230  232
CONECT  232  231  233
CONECT  233  232  234
CONECT  234  233  235
CONECT  235  234  236
CONECT  236  235  237
CONECT  237  236  238
CONECT  238  237  239
CONECT  239  238  240
CONECT  240  239  241
CONECT  241  240  242
CONECT  242  241  243
CONECT  243  242  244
CONECT  244  243  245
CONECT  245  244  246
CONECT  246  245  247
CONECT  247  246  248
CONECT  248  247  249
CONECT  249  248  250
CONECT  250  249  251
CONECT  251  250  252
CONECT  252  251  253
CONECT  253  252  254
CONECT  254  253  255
CONECT  255  254  256
CONECT  256  255  257
CONECT  257  256  258
CONECT  258  257  259
CONECT  259  258  260
CONECT  260  259  261
CONECT  261  260  262
CONECT  262  261  263
CONECT  263  262  264
CONECT  264  263  265
CONECT  265  264  266
CONECT  266  265  267
CONECT  267  266  268
CONECT  268  267  269
CONECT  269  268  270
CONECT  270  269  271
CONECT  271  270  272
CONECT  272  271  273
CONECT  273  272  274
CONECT  274  273  275
CONECT  275  274  276
CONECT  276  275  277
CONECT  277  276  278
CONECT  278  277  279
CONECT  279  278  280
CONECT  280  279  281
CONECT  281  280  282
CONECT  282  281  283
CONECT  283  282  284
CONECT  284  283  285
CONECT  285  284  286
CONECT  286  285  287
CONECT  287  286  288
CONECT  288  287  289
CONECT  289  288  290
CONECT  290  289  291
CONECT  291  290  292
CONECT  292  291  293
CONECT  293  292  294
CONECT  294  293  295
CONECT  295  294  296
CONECT  296  295  297
CONECT  297  296  298
CONECT  298  297  299
CONECT  299  298  300
CONECT  300  299  301
CONECT  301  300  302
CONECT  302  301  303
CONECT  303  302  304
CONECT  304  303  305
CONECT  305  304  306
CONECT  306  305  307
CONECT  307  306  308
CONECT  308  307  309
CONECT  309  308  310
CONECT  310  309  311
CONECT  311  310  312
CONECT  312  311  313
CONECT  313  312  314
CONECT  314  313  315
CONECT  315  314  316
CONECT  316  315  317
CONECT  317  316  318
CONECT  318  317  319
CONECT  319  318  320
CONECT  320  319  321
CONECT  321  320  322
CONECT  322  321  323
CONECT  323  322  324
CONECT  324  323  325
CONECT  325  324  326
CONECT  326  325  327
CONECT  327  326  328
CONECT  328  327  329
CONECT  329  328  330
CONECT  330  329  331
CONECT  331  330  332
CONECT  332  331  333
CONECT  333  332  334
CONECT  334  333  335
CONECT  335  334  336
CONECT  336  335  337
CONECT  337  336  338
CONECT  338  337  339
CONECT  339  338  340
CONECT  340  339  341
CONECT  341  340  342
CONECT  342  341  343
CONECT  343  342  344
CONECT  344  343  345
CONECT  345  344  346
CONECT  346  345  347
CONECT  347  346  348
CONECT  348  347  349
CONECT  349  348  350
CONECT  350  349  351
CONECT  351  350  352
CONECT  352  351  353
CONECT  353  352  354
CONECT  354  353  355
CONECT  355  354  356
CONECT  356  355  357
CONECT  357  356  358
CONECT  358  357  359
CONECT  359  358  360
CONECT  360  359  361
CONECT  361  360  362
CONECT  362  361  363
CONECT  363  362  364
CONECT  364  363  365
CONECT  365  364  366
CONECT  366  365  367
CONECT  367  366  368
CONECT  368  367  369
CONECT  369  368  370
CONECT  370  369  371
CONECT  371  370  372
CONECT  372  371  373
CONECT  373  372  374
CONECT  374  373  375
CONECT  375  374  376
CONECT  376  375  377
CONECT  377  376  378
CONECT  378  377  379
CONECT  379  378  380
CONECT  380  379  381
CONECT  381  380  382
CONECT  382  381  383
CONECT  383  382  384
CONECT  384  383  385
CONECT  385  384  386
CONECT  386  385  387
CONECT  387  386  388
CONECT  388  387  389
CONECT  389  388  390
CONECT  390  389  391
CONECT  391  390  392
CONECT  392  391  393
CONECT  393  392  394
CONECT  394  393  395
CONECT  395  394  396
CONECT  396  395  397
CONECT  397  396  398
CONECT  398  397  399
CONECT  399  398  400
CONECT  400  399  401
CONECT  401  400  402
CONECT  402  401  403
CONECT  403  402  404
CONECT  404  403  405
CONECT  405  404  406
CONECT  406  405  407
CONECT  407  406  408
CONECT  408  407  409
CONECT  409  408  410
CONECT  410  409  411
CONECT  411  410  412
CONECT  412  411  413
CONECT  413  412  414
CONECT  414  413  415
CONECT  415  414  416
CONECT  416  415  417
CONECT  417  416  418
CONECT  418  417  419
CONECT  419  418  420
CONECT  420  419  421
CONECT  421  420  422
CONECT  422  421  423
CONECT  423  422  424
CONECT  424  423  425
CONECT  425  424  426
CONECT  426  425  427
CONECT  427  426  428
CONECT  428  427  429
CONECT  429  428  430
CONECT  430  429  431
CONECT  431  430  432
CONECT  432  431  433
CONECT  433  432  434
CONECT  434  433  435
CONECT  435  434  436
CONECT  436  435  437
CONECT  437  436  438
CONECT  438  437  439
CONECT  439  438  440
CONECT  440  439  441
CONECT  441  440  442
CONECT  442  441  443
CONECT  443  442  444
CONECT  444  443  445
CONECT  445  444  446
CONECT  446  445  447
CONECT  447  446  448
CONECT  448  447  449
CONECT  449  448  450
CONECT  450  449  451
CONECT  451  450  452
CONECT  452  451  453
CONECT  453  452  454
CONECT  454  453  455
CONECT  455  454  456
CONECT  456  455  457
CONECT  457  456  458
CONECT  458  457  459
CONECT  459  458  460
CONECT  460  459  461
CONECT  461  460  462
CONECT  462  461  463
CONECT  463  462  464
CONECT  464  463  465
CONECT  465  464  466
CONECT  466  465  467
CONECT  467  466  468
CONECT  468  467  469
CONECT  469  468  470
CONECT  470  469  471
CONECT  471  470  472
CONECT  472  471  473
CONECT  473  472  474
CONECT  474  473  475
CONECT  475  474  476
CONECT  476  475  477
CONECT  477  476  478
CONECT  478  477  479
CONECT  479  478  480
CONECT  480  479  481
CONECT  481  480  482
CONECT  482  481  483
CONECT  483  482  484
CONECT  484  483  485
CONECT  485  484  486
CONECT  486  485  487
CONECT  487  486  488
CONECT  488  487  489
CONECT  489  488  490
CONECT  490  489  491
CONECT  491  490  492
CONECT  492  491  493
CONECT  493  492  494
CONECT  494  493  495
CONECT  495  494  496
CONECT  496  495  497
CONECT  497  496  498
CONECT  498  497  499
CONECT  499  498  500
CONECT  500  499  501
CONECT  501  500  502
CONECT  502  501  503
CONECT  503  502  504
CONECT  504  503  505
CONECT  505  504  506
CONECT  506  505  507
CONECT  507  506  508
CONECT  508  507  509
CONECT  509  508  510
CONECT  510  509  511
CONECT  511  510  512
CONECT  512  511  513
CONECT  513  512  514
CONECT  514  513  515
CONECT  515  514  516
CONECT  516  515  517
CONECT  517  516  518
CONECT  518  517  519
CONECT  519  518  520
CONECT  520  519  521
CONECT  521  520  522
CONECT  522  521  523
CONECT  523  522  524
CONECT  524  523  525
CONECT  525  524  526
CONECT  526  525  527
CONECT  527  526  528
CONECT  528  527  529
CONECT  529  528  530
CONECT  530  529  531
CONECT  531  530  532
CONECT  532  531  533
CONECT  533  532  534
CONECT  534  533  535
CONECT  535  534  536
CONECT  536  535  537
CONECT  537  536  538
CONECT  538  537  539
CONECT  539  538  540
CONECT  540  539  541
CONECT  541  540  542
CONECT  542  541  543
CONECT  543  542  544
CONECT  544  543  545
CONECT  545  544  546
CONECT  546  545  547
CONECT  547  546  548
CONECT  548  547  549
CONECT  549  548  550
CONECT  550  549  551
CONECT  551  550  552
CONECT  552  551  553
CONECT  553  552  554
CONECT  554  553  555
CONECT  555  554  556
CONECT  556  555  557
CONECT  557  556  558
CONECT  558  557  559
CONECT  559  558  560
CONECT  560  559  561
CONECT  561  560  562
CONECT  562  561  563
CONECT  563  562  564
CONECT  564  563  565
CONECT  565  564  566
CONECT  566  565  567
CONECT  567  566  568
CONECT  568  567  569
CONECT  569  568  570
CONECT  570  569  571
CONECT  571  570  572
CONECT  572  571  573
CONECT  573  572  574
CONECT  574  573  575
CONECT  575  574  576
CONECT  576  575  577
CONECT  577  576  578
CONECT  578  577  579
CONECT  579  578  580
CONECT  580  579  581
CONECT  581  580  582
CONECT  582  581  583
CONECT  583  582  584
CONECT  584  583  585
CONECT  585  584  586
CONECT  586  585  587
CONECT  587  586  588
CONECT  588  587  589
CONECT  589  588  590
CONECT  590  589  591
CONECT  591  590  592
CONECT  592  591  593
CONECT  593  592  594
CONECT  594  593  595
CONECT  595  594  596
CONECT  596  595  597
CONECT  597  596  598
CONECT  598  597  599
CONECT  599  598  600
CONECT  600  599  601
CONECT  601  600  602
CONECT  602  601  603
CONECT  603  602  604
CONECT  604  603  605
CONECT  605  604  606
CONECT  606  605  607
CONECT  607  606  608
CONECT  608  607  609
CONECT  609  608  610
CONECT  610  609  611
CONECT  611  610  612
CONECT  612  611  613
CONECT  613  612  614
CONECT  614  613  615
CONECT  615  614  616
CONECT  616  615  617
CONECT  617  616  618
CONECT  618  617  619
CONECT  619  618  620
CONECT  620  619  621
CONECT  621  620  622
CONECT  622  621  623
CONECT  623  622  624
CONECT  624  623  625
CONECT  625  624  626
CONECT  626  625  627
CONECT  627  626  628
CONECT  628  627  629
CONECT  629  628  630
CONECT  630  629  631
CONECT  631  630  632
CONECT  632  631  633
CONECT  633  632  634
CONECT  634  633  635
CONECT  635  634  636
CONECT  636  635  637
CONECT  637  636  638
CONECT  638  637  639
CONECT  639  638  640
CONECT  640  639  641
CONECT  641  640  642
CONECT  642  641  643
CONECT  643  642  644
CONECT  644  643  645
CONECT  645  644  646
CONECT  646  645  647
CONECT  647  646  648
CONECT  648  647  649
CONECT  649  648  650
CONECT  650  649  651
CONECT  651  650  652
CONECT  652  651  653
CONECT  653  652  654
CONECT  654  653  655
CONECT  655  654  656
CONECT  656  655  657
CONECT  657  656  658
CONECT  658  657  659
CONECT  659  658  660
CONECT  660  659  661
CONECT  661  660  662
CONECT  662  661  663
CONECT  663  662  664
CONECT  664  663  665
CONECT  665  664  666
CONECT  666  665  667
CONECT  667  666  668
CONECT  668  667  669
CONECT  669  668  670
CONECT  670  669  671
CONECT  671  670  672
CONECT  672  671  673
CONECT  673  672  674
CONECT  674  673  675
CONECT  675  674  676
CONECT  676  675  677
CONECT  677  676  678
CONECT  678  677  679
CONECT  679  678  680
CONECT  680  679  681
CONECT  681  680  682
CONECT  682  681  683
CONECT  683  682  684
CONECT  684  683  685
CONECT  685  684  686
CONECT  686  685  687
CONECT  687  686  688
CONECT  688  687  689
CONECT  689  688  690
CONECT  690  689  691
CONECT  691  690  692
CONECT  692  691  693
CONECT  693  692  694
CONECT  694  693  695
CONECT  695  694  696
CONECT  696  695  697
CONECT  697  696  698
CONECT  698  697  699
CONECT  699  698  700
CONECT  700  699  701
CONECT  701  700  702
CONECT  702  701  703
CONECT  703  702  704
CONECT  704  703  705
CONECT  705  704  706
CONECT  706  705  707
CONECT  707  706  708
CONECT  708  707  709
CONECT  709  708  710
CONECT  710  709  711
CONECT  711  710  712
CONECT  712  711  713
CONECT  713  712  714
CONECT  714  713  715
CONECT  715  714  716
CONECT  716  715  717
CONECT  717  716  718
CONECT  718  717  719
CONECT  719  718  720
CONECT  720  719  721
CONECT  721  720  722
CONECT  722  721  723
CONECT  723  722  724
CONECT  724  723  725
CONECT  725  724  726
CONECT  726  725  727
CONECT  727  726  728
CONECT  728  727  729
CONECT  729  728  730
CONECT  730  729  731
CONECT  731  730  732
CONECT  732  731  733
CONECT  733  732  734
CONECT  734  733  735
CONECT  735  734  736
CONECT  736  735  737
CONECT  737  736  738
CONECT  738  737  739
CONECT  739  738  740
CONECT  740  739  741
CONECT  741  740  742
CONECT  742  741  743
CONECT  743  742  744
CONECT  744  743  745
CONECT  745  744  746
CONECT  746  745  747
CONECT  747  746  748
CONECT  748  747  749
CONECT  749  748  750
CONECT  750  749  751
CONECT  751  750  752
CONECT  752  751  753
CONECT  753  752  754
CONECT  754  753  755
CONECT  755  754  756
CONECT  756  755  757
CONECT  757  756  758
CONECT  758  757  759
CONECT  759  758  760
CONECT  760  759  761
CONECT  761  760  762
CONECT  762  761  763
CONECT  763  762  764
CONECT  764  763  765
CONECT  765  764  766
CONECT  766  765  767
CONECT  767  766  768
CONECT  768  767  769
CONECT  769  768  770
CONECT  770  769  771
CONECT  771  770  772
CONECT  772  771  773
CONECT  773  772  774
CONECT  774  773  775
CONECT  775  774  776
CONECT  776  775  777
CONECT  777  776  778
CONECT  778  777  779
CONECT  779  778  780
CONECT  780  779  781
CONECT  781  780  782
CONECT  782  781  783
CONECT  783  782  784
CONECT  784  783  785
CONECT  785  784  786
CONECT  786  785  787
CONECT  787  786  788
CONECT  788  787  789
CONECT  789  788  790
CONECT  790  789  791
CONECT  791  790  792
CONECT  792  791  793
CONECT  793  792  794
CONECT  794  793  795
CONECT  795  794  796
CONECT  796  795  797
CONECT  797  796  798
CONECT  798  797  799
CONECT  799  798  800
CONECT  800  799  801
CONECT  801  800  802
CONECT  802  801  803
CONECT  803  802  804
CONECT  804  803  805
CONECT  805  804  806
CONECT  806  805  807
CONECT  807  806  808
CONECT  808  807  809
CONECT  809  808  810
CONECT  810  809  811
CONECT  811  810  812
CONECT  812  811  813
CONECT  813  812  814
CONECT  814  813  815
CONECT  815  814  816
CONECT  816  815  817
CONECT  817  816  818
CONECT  818  817  819
CONECT  819  818  820
CONECT  820  819  821
CONECT  821  820  822
CONECT  822  821  823
CONECT  823  822  824
CONECT  824  823  825
CONECT  825  824  826
CONECT  826  825  827
CONECT  827  826  828
CONECT  828  827  829
CONECT  829  828  830
CONECT  830  829  831
CONECT  831  830  832
CONECT  832  831  833
CONECT  833  832  834
CONECT  834  833  835
CONECT  835  834  836
CONECT  836  835  837
CONECT  837  836  838
CONECT  838  837  839
CONECT  839  838  840
CONECT  840  839  841
CONECT  841  840  842
CONECT  842  841  843
CONECT  843  842  844
CONECT  844  843  845
CONECT  845  844  846
CONECT  846  845  847
CONECT  847  846  848
CONECT  848  847  849
CONECT  849  848  850
CONECT  850  849  851
CONECT  851  850  852
CONECT  852  851  853
CONECT  853  852  854
CONECT  854  853  855
CONECT  855  854  856
CONECT  856  855  857
CONECT  857  856  858
CONECT  858  857  859
CONECT  859  858  860
CONECT  860  859  861
CONECT  861  860  862
CONECT  862  861  863
CONECT  863  862  864
CONECT  864  863  865
CONECT  865  864  866
CONECT  866  865  867
CONECT  867  866  868
CONECT  868  867  869
CONECT  869  868  870
CONECT  870  869  871
CONECT  871  870  872
CONECT  872  871  873
CONECT  873  872  874
CONECT  874  873  875
CONECT  875  874  876
CONECT  876  875  877
CONECT  877  876  878
CONECT  878  877  879
CONECT  879  878  880
CONECT  880  879  881
CONECT  881  880  882
CONECT  882  881  883
CONECT  883  882  884
CONECT  884  883  885
CONECT  885  884  886
CONECT  886  885  887
CONECT  887  886  888
CONECT  888  887  889
CONECT  889  888  890
CONECT  890  889  891
CONECT  891  890  892
CONECT  892  891  893
CONECT  893  892  894
CONECT  894  893  895
CONECT  895  894  896
CONECT  896  895  897
CONECT  897  896  898
CONECT  898  897  899
CONECT  899  898  900
CONECT  900  899  901
CONECT  901  900  902
CONECT  902  901  903
CONECT  903  902  904
CONECT  904  903  905
CONECT  905  904  906
CONECT  906  905  907
CONECT  907  906  908
CONECT  908  907  909
CONECT  909  908  910
CONECT  910  909  911
CONECT  911  910  912
CONECT  912  911  913
CONECT  913  912  914
CONECT  914  913  915
CONECT  915  914  916
CONECT  916  915  917
CONECT  917  916  918
CONECT  918  917  919
CONECT  919  918  920
CONECT  920  919  921
CONECT  921  920  922
CONECT  922  921  923
CONECT  923  922  924
CONECT  924  923  925
CONECT  925  924  926
CONECT  926  925  927
CONECT  927  926  928
CONECT  928  927  929
CONECT  929  928  930
CONECT  930  929  931
CONECT  931  930  932
CONECT  932  931  933
CONECT  933  932  934
CONECT  934  933  935
CONECT  935  934  936
CONECT  936  935  937
CONECT  937  936  938
CONECT  938  937  939
CONECT  939  938  940
CONECT  940  939  941
CONECT  941  940  942
CONECT  942  941  943
CONECT  943  942  944
CONECT  944  943  945
CONECT  945  944  946
CONECT  946  945  947
CONECT  947  946  948
CONECT  948  947  949
CONECT  949  948  950
CONECT  950  949  951
CONECT  951  950  952
CONECT  952  951  953
CONECT  953  952  954
CONECT  954  953  955
CONECT  955  954  956
CONECT  956  955  957
CONECT  957  956  958
CONECT  958  957  959
CONECT  959  958  960
CONECT  960  959  961
CONECT  961  960  962
CONECT  962  961  963
CONECT  963  962  964
CONECT  964  963  965
CONECT  965  964  966
CONECT  966  965  967
CONECT  967  966  968
CONECT  968  967  969
CONECT  969  968  970
CONECT  970  969  971
CONECT  971  970  972
CONECT  972  971  973
CONECT  973  972  974
CONECT  974  973  975
CONECT  975  974  976
CONECT  976  975  977
CONECT  977  976  978
CONECT  978  977  979
CONECT  979  978  980
CONECT  980  979  981
CONECT  981  980  982
CONECT  982  981  983
CONECT  983  982  984
CONECT  984  983  985
CONECT  985  984  986
CONECT  986  985  987
CONECT  987  986  988
CONECT  988  987  989
CONECT  989  988  990
CONECT  990  989  991
CONECT  991  990  992
CONECT  992  991  993
CONECT  993  992  994
CONECT  994  993  995
CONECT  995  994  996
CONECT  996  995  997
CONECT  997  996  998
CONECT  998  997  999
CONECT  999  998 1000
CONECT 1000  999 1001
CONECT 1001 1000 1002
CONECT 1002 1001 1003
CONECT 1003 1002 1004
CONECT 1004 1003 1005
CONECT 1005 1004 1006
CONECT 1006 1005 1007
CONECT 1007 1006 1008
CONECT 1008 1007 1009
CONECT 1009 1008 1010
CONECT 1010 1009 1011
CONECT 1011 1010 1012
CONECT 1012 1011 1013
CONECT 1013 1012 1014
CONECT 1014 1013 1015
CONECT 1015 1014 1016
CONECT 1016 1015 1017
CONECT 1017 1016 1018
CONECT 1018 1017 1019
CONECT 1019 1018 1020
CONECT 1020 1019 1021
CONECT 1021 1020 1022
CONECT 1022 1021 1023
CONECT 1023 1022 1024
CONECT 1024 1023 1025
CONECT 1025 1024 1026
CONECT 1026 1025 1027
CONECT 1027 1026 1028
CONECT 1028 1027 1029
CONECT 1029 1028 1030
CONECT 1030 1029 1031
CONECT 1031 1030 1032
CONECT 1032 1031 1033
CONECT 1033 1032 1034
CONECT 1034 1033 1035
CONECT 1035 1034 1036
CONECT 1036 1035 1037
CONECT 1037 1036 1038
CONECT 1038 1037 1039
CONECT 1039 1038 1040
CONECT 1040 1039 1041
CONECT 1041 1040 1042
CONECT 1042 1041 1043
CONECT 1043 1042 1044
CONECT 1044 1043 1045
CONECT 1045 1044 1046
CONECT 1046 1045 1047
CONECT 1047 1046 1048
CONECT 1048 1047 1049
CONECT 1049 1048 1050
CONECT 1050 1049 1051
CONECT 1051 1050 1052
CONECT 1052 1051 1053
CONECT 1053 1052 1054
CONECT 1054 1053 1055
CONECT 1055 1054 1056
CONECT 1056 1055 1057
CONECT 1057 1056 1058
CONECT 1058 1057 1059
CONECT 1059 1058 1060
CONECT 1060 1059 1061
CONECT 1061 1060 1062
CONECT 1062 1061 1063
CONECT 1063 1062 1064
CONECT 1064 1063 1065
CONECT 1065 1064 1066
CONECT 1066 1065 1067
CONECT 1067 1066 1068
CONECT 1068 1067 1069
CONECT 1069 1068 1070
CONECT 1070 1069 1071
CONECT 1071 1070 1072
CONECT 1072 1071 1073
CONECT 1073 1072 1074
CONECT 1074 1073 1075
CONECT 1075 1074 1076
CONECT 1076 1075 1077
CONECT 1077 1076 1078
CONECT 1078 1077 1079
CONECT 1079 1078 1080
CONECT 1080 1079 1081
CONECT 1081 1080 1082
CONECT 1082 1081 1083
CONECT 1083 1082 1084
CONECT 1084 1083 1085
CONECT 1085 1084 1086
CONECT 1086 1085 1087
CONECT 1087 1086 1088
CONECT 1088 1087 1089
CONECT 1089 1088 1090
CONECT 1090 1089 1091
CONECT 1091 1090 1092
CONECT 1092 1091 1093
CONECT 1093 1092 1094
CONECT 1094 1093 1095
CONECT 1095 1094 1096
CONECT 1096 1095 1097
CONECT 1097 1096 1098
CONECT 1098 1097 1099
CONECT 1099 1098 1100
CONECT 1100 1099 1101
CONECT 1101 1100 1102
CONECT 1102 1101 1103
CONECT 1103 1102 1104
CONECT 1104 1103 1105
CONECT 1105 1104 1106
CONECT 1106 1105 1107
CONECT 1107 1106 1108
CONECT 1108 1107 1109
CONECT 1109 1108 1110
CONECT 1110 1109 1111
CONECT 1111 1110 1112
CONECT 1112 1111 1113
CONECT 1113 1112 1114
CONECT 1114 1113 1115
CONECT 1115 1114 1116
CONECT 1116 1115 1117
CONECT 1117 1116 1118
CONECT 1118 1117 1119
CONECT 1119 1118 1120
CONECT 1120 1119 1121
CONECT 1121 1120 1122
CONECT 1122 1121 1123
CONECT 1123 1122 1124
CONECT 1124 1123 1125
CONECT 1125 1124 1126
CONECT 1126 1125 1127
CONECT 1127 1126 1128
CONECT 1128 1127 1129
CONECT 1129 1128 1130
CONECT 1130 1129 1131
CONECT 1131 1130 1132
CONECT 1132 1131 1133
CONECT 1133 1132 1134
CONECT 1134 1133 1135
CONECT 1135 1134 1136
CONECT 1136 1135 1137
CONECT 1137 1136 1138
CONECT 1138 1137 1139
CONECT 1139 1138 1140
CONECT 1140 1139 1141
CONECT 1141 1140 1142
CONECT 1142 1141 1143
CONECT 1143 1142 1144
CONECT 1144 1143 1145
CONECT 1145 1144 1146
CONECT 1146 1145 1147
CONECT 1147 1146 1148
CONECT 1148 1147 1149
CONECT 1149 1148 1150
CONECT 1150 1149 1151
CONECT 1151 1150 1152
CONECT 1152 1151 1153
CONECT 1153 1152 1154
CONECT 1154 1153 1155
CONECT 1155 1154 1156
CONECT 1156 1155 1157
CONECT 1157 1156 1158
CONECT 1158 1157 1159
CONECT 1159 1158 1160
CONECT 1160 1159 1161
CONECT 1161 1160 1162
CONECT 1162 1161 1163
CONECT 1163 1162 1164
CONECT 1164 1163 1165
CONECT 1165 1164 1166
CONECT 1166 1165 1167
CONECT 1167 1166 1168
CONECT 1168 1167 1169
CONECT 1169 1168 1170
CONECT 1170 1169 1171
CONECT 1171 1170 1172
CONECT 1172 1171 1173
CONECT 1173 1172 1174
CONECT 1174 1173 1175
CONECT 1175 1174 1176
CONECT 1176 1175 1177
CONECT 1177 1176 1178
CONECT 1178 1177 1179
CONECT 1179 1178 1180
CONECT 1180 1179 1181
CONECT 1181 1180 1182
CONECT 1182 1181 1183
CONECT 1183 1182 1184
CONECT 1184 1183 1185
CONECT 1185 1184 1186
CONECT 1186 1185 1187
CONECT 1187 1186 1188
CONECT 1188 1187 1189
CONECT 1189 1188 1190
CONECT 1190 1189 1191
CONECT 1191 1190 1192
CONECT 1192 1191 1193
CONECT 1193 1192 1194
CONECT 1194 1193 1195
CONECT 1195 1194 1196
CONECT 1196 1195 1197
CONECT 1197 1196 1198
CONECT 1198 1197 1199
CONECT 1199 1198 1200
CONECT 1200 1199 1201
CONECT 1201 1200 1202
CONECT 1202 1201 1203
CONECT 1203 1202 1204
CONECT 1204 1203 1205
CONECT 1205 1204 1206
CONECT 1206 1205 1207
CONECT 1207 1206 1208
CONECT 1208 1207 1209
CONECT 1209 1208 1210
CONECT 1210 1209 1211
CONECT 1211 1210 1212
CONECT 1212 1211 1213
CONECT 1213 1212 1214
CONECT 1214 1213 1215
CONECT 1215 1214 1216
CONECT 1216 1215 1217
CONECT 1217 1216 1218
CONECT 1218 1217 1219
CONECT 1219 1218 1220
CONECT 1220 1219 1221
CONECT 1221 1220 1222
CONECT 1222 1221 1223
CONECT 1223 1222 1224
CONECT 1224 1223 1225
CONECT 1225 1224 1226
CONECT 1226 1225 1227
CONECT 1227 1226 1228
CONECT 1228 1227 1229
CONECT 1229 1228 1230
CONECT 1230 1229 1231
CONECT 1231 1230 1232
CONECT 1232 1231 1233
CONECT 1233 1232 1234
CONECT 1234 1233 1235
CONECT 1235 1234 1236
CONECT 1236 1235 1237
CONECT 1237 1236 1238
CONECT 1238 1237 1239
CONECT 1239 1238 1240
CONECT 1240 1239 1241
CONECT 1241 1240 1242
CONECT 1242 1241 1243
CONECT 1243 1242 1244
CONECT 1244 1243 1245
CONECT 1245 1244 1246
CONECT 1246 1245 1247
CONECT 1247 1246 1248
CONECT 1248 1247 1249
CONECT 1249 1248 1250
CONECT 1250 1249 1251
CONECT 1251 1250 1252
CONECT 1252 1251 1253
CONECT 1253 1252 1254
CONECT 1254 1253 1255
CONECT 1255 1254 1256
CONECT 1256 1255 1257
CONECT 1257 1256 1258
CONECT 1258 1257 1259
CONECT 1259 1258 1260
CONECT 1260 1259 1261
CONECT 1261 1260 1262
CONECT 1262 1261 1263
CONECT 1263 1262 1264
CONECT 1264 1263 1265
CONECT 1265 1264 1266
CONECT 1266 1265 1267
CONECT 1267 1266 1268
CONECT 1268 1267 1269
CONECT 1269 1268 1270
CONECT 1270 1269 1271
CONECT 1271 1270 1272
CONECT 1272 1271 1273
CONECT 1273 1272 1274
CONECT 1274 1273 1275
CONECT 1275 1274 1276
CONECT 1276 1275 1277
CONECT 1277 1276 1278
CONECT 1278 1277 1279
CONECT 1279 1278 1280
CONECT 1280 1279 1281
CONECT 1281 1280 1282
CONECT 1282 1281 1283
CONECT 1283 1282 1284
CONECT 1284 1283 1285
CONECT 1285 1284 1286
CONECT 1286 1285 1287
CONECT 1287 1286 1288
CONECT 1288 1287 1289
CONECT 1289 1288 1290
CONECT 1290 1289 1291
CONECT 1291 1290 1292
CONECT 1292 1291 1293
CONECT 1293 1292 1294
CONECT 1294 1293 1295
CONECT 1295 1294 1296
CONECT 1296 1295 1297
CONECT 1297 1296 1298
CONECT 1298 1297 1299
CONECT 1299 1298 1300
CONECT 1300 1299 1301
CONECT 1301 1300 1302
CONECT 1302 1301 1303
CONECT 1303 1302 1304
CONECT 1304 1303 1305
CONECT 1305 1304 1306
CONECT 1306 1305 1307
CONECT 1307 1306 1308
CONECT 1308 1307 1309
CONECT 1309 1308 1310
CONECT 1310 1309 1311
CONECT 1311 1310 1312
CONECT 1312 1311 1313
CONECT 1313 1312 1314
CONECT 1314 1313 1315
CONECT 1315 1314 1316
CONECT 1316 1315 1317
CONECT 1317 1316 1318
CONECT 1318 1317 1319
CONECT 1319 1318 1320
CONECT 1320 1319 1321
CONECT 1321 1320 1322
CONECT 1322 1321 1323
CONECT 1323 1322 1324
CONECT 1324 1323 1325
CONECT 1325 1324 1326
CONECT 1326 1325 1327
CONECT 1327 1326 1328
CONECT 1328 1327 1329
CONECT 1329 1328 1330
CONECT 1330 1329 1331
CONECT 1331 1330 1332
CONECT 1332 1331 1333
CONECT 1333 1332 1334
CONECT 1334 1333 1335
CONECT 1335 1334 1336
CONECT 1336 1335 1337
CONECT 1337 1336 1338
CONECT 1338 1337 1339
CONECT 1339 1338 1340
CONECT 1340 1339 1341
CONECT 1341 1340 1342
CONECT 1342 1341 1343
CONECT 1343 1342 1344
CONECT 1344 1343 1345
CONECT 1345 1344 1346
CONECT 1346 1345 1347
CONECT 1347 1346 1348
CONECT 1348 1347 1349
CONECT 1349 1348 1350
CONECT 1350 1349 1351
CONECT 1351 1350 1352
CONECT 1352 1351 1353
CONECT 1353 1352 1354
CONECT 1354 1353 1355
CONECT 1355 1354 1356
CONECT 1356 1355 1357
CONECT 1357 1356 1358
CONECT 1358 1357 1359
CONECT 1359 1358 1360
CONECT 1360 1359 1361
CONECT 1361 1360 1362
CONECT 1362 1361 1363
CONECT 1363 1362 1364
CONECT 1364 1363 1365
CONECT 1365 1364 1366
CONECT 1366 1365 1367
CONECT 1367 1366 1368
CONECT 1368 1367 1369
CONECT 1369 1368 1370
CONECT 1370 1369 1371
CONECT 1371 1370 1372
CONECT 1372 1371 1373
CONECT 1373 1372 1374
CONECT 1374 1373 1375
CONECT 1375 1374 1376
CONECT 1376 1375 1377
CONECT 1377 1376 1378
CONECT 1378 1377 1379
CONECT 1379 1378 1380
CONECT 1380 1379 1381
CONECT 1381 1380 1382
CONECT 1382 1381 1383
CONECT 1383 1382 1384
CONECT 1384 1383 1385
CONECT 1385 1384 1386
CONECT 1386 1385 1387
CONECT 1387 1386 1388
CONECT 1388 1387 1389
CONECT 1389 1388 1390
CONECT 1390 1389 1391
CONECT 1391 1390 1392
CONECT 1392 1391 1393
CONECT 1393 1392 1394
CONECT 1394 1393 1395
CONECT 1395 1394 1396
CONECT 1396 1395 1397
CONECT 1397 1396 1398
CONECT 1398 1397 1399
CONECT 1399 1398 1400
CONECT 1400 1399 1401
CONECT 1401 1400 1402
CONECT 1402 1401 1403
CONECT 1403 1402 1404
CONECT 1404 1403 1405
CONECT 1405 1404 1406
CONECT 1406 1405 1407
CONECT 1407 1406 1408
CONECT 1408 1407 1409
CONECT 1409 1408 1410
CONECT 1410 1409 1411
CONECT 1411 1410 1412
CONECT 1412 1411 1413
CONECT 1413 1412 1414
CONECT 1414 1413 1415
CONECT 1415 1414 1416
CONECT 1416 1415 1417
CONECT 1417 1416 1418
CONECT 1418 1417 1419
CONECT 1419 1418 1420
CONECT 1420 1419 1421
CONECT 1421 1420 1422
CONECT 1422 1421 1423
CONECT 1423 1422 1424
CONECT 1424 1423 1425
CONECT 1425 1424 1426
CONECT 1426 1425 1427
CONECT 1427 1426 1428
CONECT 1428 1427 1429
CONECT 1429 1428 1430
CONECT 1430 1429 1431
CONECT 1431 1430 1432
CONECT 1432 1431 1433
CONECT 1433 1432 1434
CONECT 1434 1433 1435
CONECT 1435 1434 1436
CONECT 1436 1435 1437
CONECT 1437 1436 1438
CONECT 1438 1437 1439
CONECT 1439 1438 1440
CONECT 1440 1439 1441
CONECT 1441 1440 1442
CONECT 1442 1441 1443
CONECT 1443 1442 1444
CONECT 1444 1443 1445
CONECT 1445 1444 1446
CONECT 1446 1445 1447
CONECT 1447 1446 1448
CONECT 1448 1447 1449
CONECT 1449 1448 1450
CONECT 1450 1449 1451
CONECT 1451 1450 1452
CONECT 1452 1451 1453
CONECT 1453 1452 1454
CONECT 1454 1453 1455
CONECT 1455 1454 1456
CONECT 1456 1455 1457
CONECT 1457 1456 1458
CONECT 1458 1457 1459
CONECT 1459 1458 1460
CONECT 1460 1459 1461
CONECT 1461 1460 1462
CONECT 1462 1461 1463
CONECT 1463 1462 1464
CONECT 1464 1463 1465
CONECT 1465 1464 1466
CONECT 1466 1465 1467
CONECT 1467 1466 1468
CONECT 1468 1467 1469
CONECT 1469 1468 1470
CONECT 1470 1469 1471
CONECT 1471 1470 1472
CONECT 1472 1471 1473
CONECT 1473 1472 1474
CONECT 1474 1473 1475
CONECT 1475 1474 1476
CONECT 1476 1475 1477
CONECT 1477 1476 1478
CONECT 1478 1477 1479
CONECT 1479 1478 1480
CONECT 1480 1479 1481
CONECT 1481 1480 1482
CONECT 1482 1481 1483
CONECT 1483 1482 1484
CONECT 1484 1483 1485
CONECT 1485 1484 1486
CONECT 1486 1485 1487
CONECT 1487 1486 1488
CONECT 1488 1487 1489
CONECT 1489 1488 1490
CONECT 1490 1489 1491
CONECT 1491 1490 1492
CONECT 1492 1491 1493
CONECT 1493 1492 1494
CONECT 1494 1493 1495
CONECT 1495 1494 1496
CONECT 1496 1495 1497
CONECT 1497 1496 1498
CONECT 1498 1497 1499
CONECT 1499 1498 1500
CONECT 1500 1499 1501
CONECT 1501 1500 1502
CONECT 1502 1501 1503
CONECT 1503 1502 1504
CONECT 1504 1503 1505
CONECT 1505 1504 1506
CONECT 1506 1505 1507
CONECT 1507 1506 1508
CONECT 1508 1507 1509
CONECT 1509 1508 1510
CONECT 1510 1509 1511
CONECT 1511 1510 1512
CONECT 1512 1511 1513
CONECT 1513 1512 1514
CONECT 1514 1513 1515
CONECT 1515 1514 1516
CONECT 1516 1515 1517
CONECT 1517 1516 1518
CONECT 1518 1517 1519
CONECT 1519 1518 1520
CONECT 1520 1519 1521
CONECT 1521 1520 1522
CONECT 1522 1521 1523
CONECT 1523 1522 1524
CONECT 1524 1523 1525
CONECT 1525 1524 1526
CONECT 1526 1525 1527
CONECT 1527 1526 1528
CONECT 1528 1527 1529
CONECT 1529 1528 1530
CONECT 1530 1529 1531
CONECT 1531 1530 1532
CONECT 1532 1531 1533
CONECT 1533 1532 1534
CONECT 1534 1533 1535
CONECT 1535 1534 1536
CONECT 1536 1535 1537
CONECT 1537 1536 1538
CONECT 1538 1537 1539
CONECT 1539 1538 1540
CONECT 1540 1539 1541
CONECT 1541 1540 1542
CONECT 1542 1541 1543
CONECT 1543 1542 1544
CONECT 1544 1543 1545
CONECT 1545 1544 1546
CONECT 1546 1545 1547
CONECT 1547 1546 1548
CONECT 1548 1547 1549
CONECT 1549 1548 1550
CONECT 1550 1549 1551
CONECT 1551 1550 1552
CONECT 1552 1551 1553
CONECT 1553 1552 1554
CONECT 1554 1553 1555
CONECT 1555 1554 1556
CONECT 1556 1555 1557
CONECT 1557 1556 1558
CONECT 1558 1557 1559
CONECT 1559 1558 1560
CONECT 1560 1559 1561
CONECT 1561 1560 1562
CONECT 1562 1561 1563
CONECT 1563 1562 1564
CONECT 1564 1563 1565
CONECT 1565 1564 1566
CONECT 1566 1565 1567
CONECT 1567 1566 1568
CONECT 1568 1567 1569
CONECT 1569 1568 1570
CONECT 1570 1569 1571
CONECT 1571 1570 1572
CONECT 1572 1571 1573
CONECT 1573 1572 1574
CONECT 1574 1573 1575
CONECT 1575 1574 1576
CONECT 1576 1575 1577
CONECT 1577 1576 1578
CONECT 1578 1577 1579
CONECT 1579 1578 1580
CONECT 1580 1579 1581
CONECT 1581 1580 1582
CONECT 1582 1581 1583
CONECT 1583 1582 1584
CONECT 1584 1583 1585
CONECT 1585 1584 1586
CONECT 1586 1585 1587
CONECT 1587 1586 1588
CONECT 1588 1587 1589
CONECT 1589 1588 1590
CONECT 1590 1589 1591
CONECT 1591 1590 1592
CONECT 1592 1591 1593
CONECT 1593 1592 1594
CONECT 1594 1593 1595
CONECT 1595 1594 1596
CONECT 1596 1595 1597
CONECT 1597 1596 1598
CONECT 1598 1597 1599
CONECT 1599 1598 1600
CONECT 1600 1599 1601
CONECT 1601 1600 1602
CONECT 1602 1601 1603
CONECT 1603 1602 1604
CONECT 1604 1603 1605
CONECT 1605 1604 1606
CONECT 1606 1605 1607
CONECT 1607 1606 1608
CONECT 1608 1607 1609
CONECT 1609 1608 1610
CONECT 1610 1609 1611
CONECT 1611 1610 1612
CONECT 1612 1611 1613
CONECT 1613 1612 1614
CONECT 1614 1613 1615
CONECT 1615 1614 1616
CONECT 1616 1615 1617
CONECT 1617 1616 1618
CONECT 1618 1617 1619
CONECT 1619 1618 1620
CONECT 1620 1619 1621
CONECT 1621 1620 1622
CONECT 1622 1621 1623
CONECT 1623 1622 1624
CONECT 1624 1623 1625
CONECT 1625 1624 1626
CONECT 1626 1625 1627
CONECT 1627 1626 1628
CONECT 1628 1627 1629
CONECT 1629 1628 1630
CONECT 1630 1629 1631
CONECT 1631 1630 1632
CONECT 1632 1631 1633
CONECT 1633 1632 1634
CONECT 1634 1633 1635
CONECT 1635 1634 1636
CONECT 1636 1635 1637
CONECT 1637 1636 1638
CONECT 1638 1637 1639
CONECT 1639 1638 1640
CONECT 1640 1639 1641
CONECT 1641 1640 1642
CONECT 1642 1641 1643
CONECT 1643 1642 1644
CONECT 1644 1643 1645
CONECT 1645 1644 1646
CONECT 1646 1645 1647
CONECT 1647 1646 1648
CONECT 1648 1647 1649
CONECT 1649 1648 1650
CONECT 1650 1649 1651
CONECT 1651 1650 1652
CONECT 1652 1651 1653
CONECT 1653 1652 1654
CONECT 1654 1653 1655
CONECT 1655 1654 1656
CONECT 1656 1655 1657
CONECT 1657 1656 1658
CONECT 1658 1657 1659
CONECT 1659 1658 1660
CONECT 1660 1659 1661
CONECT 1661 1660 1662
CONECT 1662 1661 1663
CONECT 1663 1662 1664
CONECT 1664 1663 1665
CONECT 1665 1664 1666
CONECT 1666 1665 1667
CONECT 1667 1666 1668
CONECT 1668 1667 1669
CONECT 1669 1668 1670
CONECT 1670 1669 1671
CONECT 1671 1670 1672
CONECT 1672 1671 1673
CONECT 1673 1672 1674
CONECT 1674 1673 1675
CONECT 1675 1674 1676
CONECT 1676 1675 1677
CONECT 1677 1676 1678
CONECT 1678 1677 1679
CONECT 1679 1678 1680
CONECT 1680 1679 1681
CONECT 1681 1680 1682
CONECT 1682 1681 1683
CONECT 1683 1682 1684
CONECT 1684 1683 1685
CONECT 1685 1684 1686
CONECT 1686 1685 1687
CONECT 1687 1686 1688
CONECT 1688 1687 1689
CONECT 1689 1688 1690
CONECT 1690 1689 1691
CONECT 1691 1690 1692
CONECT 1692 1691 1693
CONECT 1693 1692 1694
CONECT 1694 1693 1695
CONECT 1695 1694 1696
CONECT 1696 1695 1697
CONECT 1697 1696 1698
CONECT 1698 1697 1699
CONECT 1699 1698 1700
CONECT 1700 1699 1701
CONECT 1701 1700 1702
CONECT 1702 1701 1703
CONECT 1703 1702 1704
CONECT 1704 1703 1705
CONECT 1705 1704 1706
CONECT 1706 1705 1707
CONECT 1707 1706 1708
CONECT 1708 1707 1709
CONECT 1709 1708 1710
CONECT 1710 1709 1711
CONECT 1711 1710 1712
CONECT 1712 1711 1713
CONECT 1713 1712 1714
CONECT 1714 1713 1715
CONECT 1715 1714 1716
CONECT 1716 1715 1717
CONECT 1717 1716 1718
CONECT 1718 1717 1719
CONECT 1719 1718 1720
CONECT 1720 1719 1721
CONECT 1721 1720 1722
CONECT 1722 1721 1723
CONECT 1723 1722 1724
CONECT 1724 1723 1725
CONECT 1725 1724 1726
CONECT 1726 1725 1727
CONECT 1727 1726 1728
CONECT 1728 1727 1729
CONECT 1729 1728 1730
CONECT 1730 1729 1731
CONECT 1731 1730 1732
CONECT 1732 1731 1733
CONECT 1733 1732 1734
CONECT 1734 1733 1735
CONECT 1735 1734 1736
CONECT 1736 1735 1737
CONECT 1737 1736 1738
CONECT 1738 1737 1739
CONECT 1739 1738 1740
CONECT 1740 1739 1741
CONECT 1741 1740 1742
CONECT 1742 1741 1743
CONECT 1743 1742 1744
CONECT 1744 1743 1745
CONECT 1745 1744 1746
CONECT 1746 1745 1747
CONECT 1747 1746 1748
CONECT 1748 1747 1749
CONECT 1749 1748 1750
CONECT 1750 1749 1751
CONECT 1751 1750 1752
CONECT 1752 1751 1753
CONECT 1753 1752 1754
CONECT 1754 1753 1755
CONECT 1755 1754 1756
CONECT 1756 1755 1757
CONECT 1757 1756 1758
CONECT 1758 1757 1759
CONECT 1759 1758 1760
CONECT 1760 1759 1761
CONECT 1761 1760 1762
CONECT 1762 1761 1763
CONECT 1763 1762 1764
CONECT 1764 1763 1765
CONECT 1765 1764 1766
CONECT 1766 1765 1767
CONECT 1767 1766 1768
CONECT 1768 1767 1769
CONECT 1769 1768 1770
CONECT 1770 1769 1771
CONECT 1771 1770 1772
CONECT 1772 1771 1773
CONECT 1773 1772 1774
CONECT 1774 1773 1775
CONECT 1775 1774 1776
CONECT 1776 1775 1777
CONECT 1777 1776 1778
CONECT 1778 1777 1779
CONECT 1779 1778 1780
CONECT 1780 1779 1781
CONECT 1781 1780 1782
CONECT 1782 1781 1783
CONECT 1783 1782 1784
CONECT 1784 1783 1785
CONECT 1785 1784 1786
CONECT 1786 1785 1787
CONECT 1787 1786 1788
CONECT 1788 1787 1789
CONECT 1789 1788 1790
CONECT 1790 1789 1791
CONECT 1791 1790 1792
CONECT 1792 1791 1793
CONECT 1793 1792 1794
CONECT 1794 1793 1795
CONECT 1795 1794 1796
CONECT 1796 1795 1797
CONECT 1797 1796 1798
CONECT 1798 1797 1799
CONECT 1799 1798 1800
CONECT 1800 1799 1801
CONECT 1801 1800 1802
CONECT 1802 1801 1803
CONECT 1803 1802 1804
CONECT 1804 1803 1805
CONECT 1805 1804 1806
CONECT 1806 1805 1807
CONECT 1807 1806 1808
CONECT 1808 1807 1809
CONECT 1809 1808 1810
CONECT 1810 1809 1811
CONECT 1811 1810 1812
CONECT 1812 1811 1813
CONECT 1813 1812 1814
CONECT 1814 1813 1815
CONECT 1815 1814 1816
CONECT 1816 1815 1817
CONECT 1817 1816 1818
CONECT 1818 1817 1819
CONECT 1819 1818 1820
CONECT 1820 1819 1821
CONECT 1821 1820 1822
CONECT 1822 1821 1823
CONECT 1823 1822 1824
CONECT 1824 1823 1825
CONECT 1825 1824 1826
CONECT 1826 1825 1827
CONECT 1827 1826 1828
CONECT 1828 1827 1829
CONECT 1829 1828 1830
CONECT 1830 1829 1831
CONECT 1831 1830 1832
CONECT 1832 1831 1833
CONECT 1833 1832 1834
CONECT 1834 1833 1835
CONECT 1835 1834 1836
CONECT 1836 1835 1837
CONECT 1837 1836 1838
CONECT 1838 1837 1839
CONECT 1839 1838 1840
CONECT 1840 1839 1841
CONECT 1841 1840 1842
CONECT 1842 1841 1843
CONECT 1843 1842 1844
CONECT 1844 1843 1845
CONECT 1845 1844 1846
CONECT 1846 1845 1847
CONECT 1847 1846 1848
CONECT 1848 1847 1849
CONECT 1849 1848 1850
CONECT 1850 1849 1851
CONECT 1851 1850 1852
CONECT 1852 1851 1853
CONECT 1853 1852 1854
CONECT 1854 1853 1855
CONECT 1855 1854 1856
CONECT 1856 1855 1857
CONECT 1857 1856 1858
CONECT 1858 1857 1859
CONECT 1859 1858 1860
CONECT 1860 1859 1861
CONECT 1861 1860 1862
CONECT 1862 1861 1863
CONECT 1863 1862 1864
CONECT 1864 1863 1865
CONECT 1865 1864 1866
CONECT 1866 1865 1867
CONECT 1867 1866 1868
CONECT 1868 1867 1869
CONECT 1869 1868 1870
CONECT 1870 1869 1871
CONECT 1871 1870 1872
CONECT 1872 1871 1873
CONECT 1873 1872 1874
CONECT 1874 1873 1875
CONECT 1875 1874 1876
CONECT 1876 1875 1877
CONECT 1877 1876 1878
CONECT 1878 1877 1879
CONECT 1879 1878 1880
CONECT 1880 1879 1881
CONECT 1881 1880 1882
CONECT 1882 1881 1883
CONECT 1883 1882 1884
CONECT 1884 1883 1885
CONECT 1885 1884 1886
CONECT 1886 1885 1887
CONECT 1887 1886 1888
CONECT 1888 1887 1889
CONECT 1889 1888 1890
CONECT 1890 1889 1891
CONECT 1891 1890 1892
CONECT 1892 1891 1893
CONECT 1893 1892 1894
CONECT 1894 1893 1895
CONECT 1895 1894 1896
CONECT 1896 1895 1897
CONECT 1897 1896 1898
CONECT 1898 1897 1899
CONECT 1899 1898 1900
CONECT 1900 1899 1901
CONECT 1901 1900 1902
CONECT 1902 1901 1903
CONECT 1903 1902 1904
CONECT 1904 1903 1905
CONECT 1905 1904 1906
CONECT 1906 1905 1907
CONECT 1907 1906 1908
CONECT 1908 1907 1909
CONECT 1909 1908 1910
CONECT 1910 1909 1911
CONECT 1911 1910 1912
CONECT 1912 1911 1913
CONECT 1913 1912 1914
CONECT 1914 1913 1915
CONECT 1915 1914 1916
CONECT 1916 1915 1917
CONECT 1917 1916 1918
CONECT 1918 1917 1919
CONECT 1919 1918 1920
CONECT 1920 1919 1921
CONECT 1921 1920 1922
CONECT 1922 1921 1923
CONECT 1923 1922 1924
CONECT 1924 1923 1925
CONECT 1925 1924 1926
CONECT 1926 1925 1927
CONECT 1927 1926 1928
CONECT 1928 1927 1929
CONECT 1929 1928 1930
CONECT 1930 1929 1931
CONECT 1931 1930 1932
CONECT 1932 1931 1933
CONECT 1933 1932 1934
CONECT 1934 1933 1935
CONECT 1935 1934 1936
CONECT 1936 1935 1937
CONECT 1937 1936 1938
CONECT 1938 1937 1939
CONECT 1939 1938 1940
CONECT 1940 1939 1941
CONECT 1941 1940 1942
CONECT 1942 1941 1943
CONECT 1943 1942 1944
CONECT 1944 1943 1945
CONECT 1945 1944 1946
CONECT 1946 1945 1947
CONECT 1947 1946 1948
CONECT 1948 1947 1949
CONECT 1949 1948 1950
CONECT 1950 1949 1951
CONECT 1951 1950 1952
CONECT 1952 1951 1953
CONECT 1953 1952 1954
CONECT 1954 1953 1955
CONECT 1955 1954 1956
CONECT 1956 1955 1957
CONECT 1957 1956 1958
CONECT 1958 1957 1959
CONECT 1959 1958 1960
CONECT 1960 1959 1961
CONECT 1961 1960 1962
CONECT 1962 1961 1963
CONECT 1963 1962 1964
CONECT 1964 1963 1965
CONECT 1965 1964 1966
CONECT 1966 1965 1967
CONECT 1967 1966 1968
CONECT 1968 1967 1969
CONECT 1969 1968 1970
CONECT 1970 1969 1971
CONECT 1971 1970 1972
CONECT 1972 1971 1973
CONECT 1973 1972 1974
CONECT 1974 1973 1975
CONECT 1975 1974 1976
CONECT 1976 1975 1977
CONECT 1977 1976 1978
CONECT 1978 1977 1979
CONECT 1979 1978 1980
CONECT 1980 1979 1981
CONECT 1981 1980 1982
CONECT 1982 1981 1983
CONECT 1983 1982 1984
CONECT 1984 1983 1985
CONECT 1985 1984 1986
CONECT 1986 1985 1987
CONECT 1987 1986 1988
CONECT 1988 1987 1989
CONECT 1989 1988 1990
CONECT 1990 1989 1991
CONECT 1991 1990 1992
CONECT 1992 1991 1993
CONECT 1993 1992 1994
CONECT 1994 1993 1995
CONECT 1995 1994 1996
CONECT 1996 1995 1997
CONECT 1997 1996 1998
CONECT 1998 1997 1999
CONECT 1999 1998 2000
CONECT 2000 1999 2001
CONECT 2001 2000 2002
CONECT 2002 2001 2003
CONECT 2003 2002 2004
CONECT 2004 2003 2005
CONECT 2005 2004 2006
CONECT 2006 2005 2007
CONECT 2007 2006 2008
CONECT 2008 2007 2009
CONECT 2009 2008 2010
CONECT 2010 2009 2011
CONECT 2011 2010 2012
CONECT 2012 2011 2013
CONECT 2013 2012 2014
CONECT 2014 2013 2015
CONECT 2015 2014 2016
CONECT 2016 2015 2017
CONECT 2017 2016 2018
CONECT 2018 2017 2019
CONECT 2019 2018 2020
CONECT 2020 2019 2021
CONECT 2021 2020 2022
CONECT 2022 2021 2023
CONECT 2023 2022 2024
CONECT 2024 2023 2025
CONECT 2025 2024 2026
CONECT 2026 2025 2027
CONECT 2027 2026 2028
CONECT 2028 2027 2029
CONECT 2029 2028 2030
CONECT 2030 2029 2031
CONECT 2031 2030 2032
CONECT 2032 2031 2033
CONECT 2033 2032 2034
CONECT 2034 2033 2035
CONECT 2035 2034 2036
CONECT 2036 2035 2037
CONECT 2037 2036 2038
CONECT 2038 2037 2039
CONECT 2039 2038 2040
CONECT 2040 2039 2041
CONECT 2041 2040 2042
CONECT 2042 2041 2043
CONECT 2043 2042 2044
CONECT 2044 2043 2045
CONECT 2045 2044 2046
CONECT 2046 2045 2047
CONECT 2047 2046 2048
CONECT 2048 2047 2049
CONECT 2049 2048 2050
CONECT 2050 2049 2051
CONECT 2051 2050 2052
CONECT 2052 2051 2053
CONECT 2053 2052 2054
CONECT 2054 2053 2055
CONECT 2055 2054 2056
CONECT 2056 2055 2057
CONECT 2057 2056 2058
CONECT 2058 2057 2059
CONECT 2059 2058 2060
CONECT 2060 2059 2061
CONECT 2061 2060 2062
CONECT 2062 2061 2063
CONECT 2063 2062 2064
CONECT 2064 2063 2065
CONECT 2065 2064 2066
CONECT 2066 2065 2067
CONECT 2067 2066 2068
CONECT 2068 2067 2069
CONECT 2069 2068 2070
CONECT 2070 2069 2071
CONECT 2071 2070 2072
CONECT 2072 2071 2073
CONECT 2073 2072 2074
CONECT 2074 2073 2075
CONECT 2075 2074 2076
CONECT 2076 2075 2077
CONECT 2077 2076 2078
CONECT 2078 2077 2079
CONECT 2079 2078 2080
CONECT 2080 2079 2081
CONECT 2081 2080 2082
CONECT 2082 2081 2083
CONECT 2083 2082 2084
CONECT 2084 2083 2085
CONECT 2085 2084 2086
CONECT 2086 2085 2087
CONECT 2087 2086 2088
CONECT 2088 2087 2089
CONECT 2089 2088 2090
CONECT 2090 2089 2091
CONECT 2091 2090 2092
CONECT 2092 2091 2093
CONECT 2093 2092 2094
CONECT 2094 2093 2095
CONECT 2095 2094 2096
CONECT 2096 2095 2097
CONECT 2097 2096 2098
CONECT 2098 2097 2099
CONECT 2099 2098 2100
CONECT 2100 2099 2101
CONECT 2101 2100 2102
CONECT 2102 2101 2103
CONECT 2103 2102 2104
CONECT 2104 2103 2105
CONECT 2105 2104 2106
CONECT 2106 2105 2107
CONECT 2107 2106 2108
CONECT 2108 2107 2109
CONECT 2109 2108 2110
CONECT 2110 2109 2111
CONECT 2111 2110 2112
CONECT 2112 2111 2113
CONECT 2113 2112 2114
CONECT 2114 2113 2115
CONECT 2115 2114 2116
CONECT 2116 2115 2117
CONECT 2117 2116 2118
CONECT 2118 2117 2119
CONECT 2119 2118 2120
CONECT 2120 2119 2121
CONECT 2121 2120 2122
CONECT 2122 2121 2123
CONECT 2123 2122 2124
CONECT 2124 2123 2125
CONECT 2125 2124 2126
CONECT 2126 2125 2127
CONECT 2127 2126 2128
CONECT 2128 2127 2129
CONECT 2129 2128 2130
CONECT 2130 2129 2131
CONECT 2131 2130 2132
CONECT 2132 2131 2133
CONECT 2133 2132 2134
CONECT 2134 2133 2135
CONECT 2135 2134 2136
CONECT 2136 2135 2137
CONECT 2137 2136 2138
CONECT 2138 2137 2139
CONECT 2139 2138 2140
CONECT 2140 2139 2141
CONECT 2141 2140 2142
CONECT 2142 2141 2143
CONECT 2143 2142 2144
CONECT 2144 2143 2145
CONECT 2145 2144 2146
CONECT 2146 2145 2147
CONECT 2147 2146 2148
CONECT 2148 2147 2149
CONECT 2149 2148 2150
CONECT 2150 2149 2151
CONECT 2151 2150 2152
CONECT 2152 2151 2153
CONECT 2153 2152 2154
CONECT 2154 2153 2155
CONECT 2155 2154 2156
CONECT 2156 2155 2157
CONECT 2157 2156 2158
CONECT 2158 2157 2159
CONECT 2159 2158 2160
CONECT 2160 2159 2161
CONECT 2161 2160 2162
CONECT 2162 2161 2163
CONECT 2163 2162 2164
CONECT 2164 2163 2165
CONECT 2165 2164 2166
CONECT 2166 2165 2167
CONECT 2167 2166 2168
CONECT 2168 2167 2169
CONECT 2169 2168 2170
CONECT 2170 2169 2171
CONECT 2171 2170 2172
CONECT 2172 2171 2173
CONECT 2173 2172 2174
CONECT 2174 2173 2175
CONECT 2175 2174 2176
CONECT 2176 2175 2177
CONECT 2177 2176 2178
CONECT 2178 2177 2179
CONECT 2179 2178 2180
CONECT 2180 2179 2181
CONECT 2181 2180 2182
CONECT 2182 2181 2183
CONECT 2183 2182 2184
CONECT 2184 2183 2185
CONECT 2185 2184 2186
CONECT 2186 2185 2187
CONECT 2187 2186 2188
CONECT 2188 2187 2189
CONECT 2189 2188 2190
CONECT 2190 2189 2191
CONECT 2191 2190 2192
CONECT 2192 2191 2193
CONECT 2193 2192 2194
CONECT 2194 2193 2195
CONECT 2195 2194 2196
CONECT 2196 2195 2197
CONECT 2197 2196 2198
CONECT 2198 2197 2199
CONECT 2199 2198 2200
CONECT 2200 2199 2201
CONECT 2201 2200 2202
CONECT 2202 2201 2203
CONECT 2203 2202 2204
CONECT 2204 2203 2205
CONECT 2205 2204 2206
CONECT 2206 2205 2207
CONECT 2207 2206 2208
CONECT 2208 2207 2209
CONECT 2209 2208 2210
CONECT 2210 2209 2211
CONECT 2211 2210 2212
CONECT 2212 2211 2213
CONECT 2213 2212 2214
CONECT 2214 2213 2215
CONECT 2215 2214 2216
CONECT 2216 2215 2217
CONECT 2217 2216 2218
CONECT 2218 2217 2219
CONECT 2219 2218 2220
CONECT 2220 2219 2221
CONECT 2221 2220 2222
CONECT 2222 2221 2223
CONECT 2223 2222 2224
CONECT 2224 2223 2225
CONECT 2225 2224 2226
CONECT 2226 2225 2227
CONECT 2227 2226 2228
CONECT 2228 2227 2229
CONECT 2229 2228 2230
CONECT 2230 2229 2231
CONECT 2231 2230 2232
CONECT 2232 2231 2233
CONECT 2233 2232 2234
CONECT 2234 2233 2235
CONECT 2235 2234 2236
CONECT 2236 2235 2237
CONECT 2237 2236 2238
CONECT 2238 2237 2239
CONECT 2239 2238 2240
CONECT 2240 2239 2241
CONECT 2241 2240 2242
CONECT 2242 2241 2243
CONECT 2243 2242 2244
CONECT 2244 2243 2245
CONECT 2245 2244 2246
CONECT 2246 2245 2247
CONECT 2247 2246 2248
CONECT 2248 2247 2249
CONECT 2249 2248 2250
CONECT 2250 2249 2251
CONECT 2251 2250 2252
CONECT 2252 2251 2253
CONECT 2253 2252 2254
CONECT 2254 2253 2255
CONECT 2255 2254 2256
CONECT 2256 2255 2257
CONECT 2257 2256 2258
CONECT 2258 2257 2259
CONECT 2259 2258 2260
CONECT 2260 2259 2261
CONECT 2261 2260 2262
CONECT 2262 2261 2263
CONECT 2263 2262 2264
CONECT 2264 2263 2265
CONECT 2265 2264 2266
CONECT 2266 2265 2267
CONECT 2267 2266 2268
CONECT 2268 2267 2269
CONECT 2269 2268 2270
CONECT 2270 2269 2271
CONECT 2271 2270 2272
CONECT 2272 2271 2273
CONECT 2273 2272 2274
CONECT 2274 2273 2275
CONECT 2275 2274 2276
CONECT 2276 2275 2277
CONECT 2277 2276 2278
CONECT 2278 2277 2279
CONECT 2279 2278 2280
CONECT 2280 2279 2281
CONECT 2281 2280 2282
CONECT 2282 2281 2283
CONECT 2283 2282 2284
CONECT 2284 2283 2285
CONECT 2285 2284 2286
CONECT 2286 2285 2287
CONECT 2287 2286 2288
CONECT 2288 2287 2289
CONECT 2289 2288 2290
CONECT 2290 2289 2291
CONECT 2291 2290 2292
CONECT 2292 2291 2293
CONECT 2293 2292 2294
CONECT 2294 2293 2295
CONECT 2295 2294 2296
CONECT 2296 2295 2297
CONECT 2297 2296 2298
CONECT 2298 2297 2299
CONECT 2299 2298 2300
CONECT 2300 2299 2301
CONECT 2301 2300 2302
CONECT 2302 2301 2303
CONECT 2303 2302 2304
CONECT 2304 2303 2305
CONECT 2305 2304 2306
CONECT 2306 2305 2307
CONECT 2307 2306 2308
CONECT 2308 2307 2309
CONECT 2309 2308 2310
CONECT 2310 2309 2311
CONECT 2311 2310 2312
CONECT 2312 2311 2313
CONECT 2313 2312 2314
CONECT 2314 2313 2315
CONECT 2315 2314 2316
CONECT 2316 2315 2317
CONECT 2317 2316 2318
CONECT 2318 2317 2319
CONECT 2319 2318 2320
CONECT 2320 2319 2321
CONECT 2321 2320 2322
CONECT 2322 2321 2323
CONECT 2323 2322 2324
CONECT 2324 2323 2325
CONECT 2325 2324 2326
CONECT 2326 2325 2327
CONECT 2327 2326 2328
CONECT 2328 2327 2329
CONECT 2329 2328 2330
CONECT 2330 2329 2331
CONECT 2331 2330 2332
CONECT 2332 2331 2333
CONECT 2333 2332 2334
CONECT 2334 2333 2335
CONECT 2335 2334 2336
CONECT 2336 2335 2337
CONECT 2337 2336 2338
CONECT 2338 2337 2339
CONECT 2339 2338 2340
CONECT 2340 2339 2341
CONECT 2341 2340 2342
CONECT 2342 2341 2343
CONECT 2343 2342 2344
CONECT 2344 2343 2345
CONECT 2345 2344 2346
CONECT 2346 2345 2347
CONECT 2347 2346 2348
CONECT 2348 2347 2349
CONECT 2349 2348 2350
CONECT 2350 2349 2351
CONECT 2351 2350 2352
CONECT 2352 2351 2353
CONECT 2353 2352 2354
CONECT 2354 2353 2355
CONECT 2355 2354 2356
CONECT 2356 2355 2357
CONECT 2357 2356 2358
CONECT 2358 2357 2359
CONECT 2359 2358 2360
CONECT 2360 2359 2361
CONECT 2361 2360 2362
CONECT 2362 2361 2363
CONECT 2363 2362 2364
CONECT 2364 2363 2365
CONECT 2365 2364 2366
CONECT 2366 2365 2367
CONECT 2367 2366 2368
CONECT 2368 2367 2369
CONECT 2369 2368 2370
CONECT 2370 2369 2371
CONECT 2371 2370 2372
CONECT 2372 2371 2373
CONECT 2373 2372 2374
CONECT 2374 2373 2375
CONECT 2375 2374 2376
CONECT 2376 2375 2377
CONECT 2377 2376 2378
CONECT 2378 2377 2379
CONECT 2379 2378 2380
CONECT 2380 2379 2381
CONECT 2381 2380 2382
CONECT 2382 2381 2383
CONECT 2383 2382 2384
CONECT 2384 2383 2385
CONECT 2385 2384 2386
CONECT 2386 2385 2387
CONECT 2387 2386 2388
CONECT 2388 2387 2389
CONECT 2389 2388 2390
CONECT 2390 2389 2391
CONECT 2391 2390 2392
CONECT 2392 2391 2393
CONECT 2393 2392 2394
CONECT 2394 2393 2395
CONECT 2395 2394 2396
CONECT 2396 2395 2397
CONECT 2397 2396 2398
CONECT 2398 2397 2399
CONECT 2399 2398 2400
CONECT 2400 2399 2401
CONECT 2401 2400 2402
CONECT 2402 2401 2403
CONECT 2403 2402 2404
CONECT 2404 2403 2405
CONECT 2405 2404 2406
CONECT 2406 2405 2407
CONECT 2407 2406 2408
CONECT 2408 2407 2409
CONECT 2409 2408 2410
CONECT 2410 2409 2411
CONECT 2411 2410 2412
CONECT 2412 2411 2413
CONECT 2413 2412 2414
CONECT 2414 2413 2415
CONECT 2415 2414 2416
CONECT 2416 2415 2417
CONECT 2417 2416 2418
CONECT 2418 2417 2419
CONECT 2419 2418 2420
CONECT 2420 2419 2421
CONECT 2421 2420 2422
CONECT 2422 2421 2423
CONECT 2423 2422 2424
CONECT 2424 2423 2425
CONECT 2425 2424 2426
CONECT 2426 2425 2427
CONECT 2427 2426 2428
CONECT 2428 2427 2429
CONECT 2429 2428 2430
CONECT 2430 2429 2431
CONECT 2431 2430 2432
CONECT 2432 2431 2433
CONECT 2433 2432 2434
CONECT 2434 2433 2435
CONECT 2435 2434 2436
CONECT 2436 2435 2437
CONECT 2437 2436 2438
CONECT 2438 2437 2439
CONECT 2439 2438 2440
CONECT 2440 2439 2441
CONECT 2441 2440 2442
CONECT 2442 2441 2443
CONECT 2443 2442 2444
CONECT 2444 2443 2445
CONECT 2445 2444 2446
CONECT 2446 2445 2447
CONECT 2447 2446 2448
CONECT 2448 2447 2449
CONECT 2449 2448 2450
CONECT 2450 2449 2451
CONECT 2451 2450 2452
CONECT 2452 2451 2453
CONECT 2453 2452 2454
CONECT 2454 2453 2455
CONECT 2455 2454 2456
CONECT 2456 2455 2457
CONECT 2457 2456 2458
CONECT 2458 2457 2459
CONECT 2459 2458 2460
CONECT 2460 2459 2461
CONECT 2461 2460 2462
CONECT 2462 2461 2463
CONECT 2463 2462 2464
CONECT 2464 2463 2465
CONECT 2465 2464 2466
CONECT 2466 2465 2467
CONECT 2467 2466 2468
CONECT 2468 2467 2469
CONECT 2469 2468 2470
CONECT 2470 2469 2471
CONECT 2471 2470 2472
CONECT 2472 2471 2473
CONECT 2473 2472 2474
CONECT 2474 2473 2475
CONECT 2475 2474 2476
CONECT 2476 2475 2477
CONECT 2477 2476 2478
CONECT 2478 2477 2479
CONECT 2479 2478 2480
CONECT 2480 2479 2481
CONECT 2481 2480 2482
CONECT 2482 2481 2483
CONECT 2483 2482 2484
CONECT 2484 2483 2485
CONECT 2485 2484 2486
CONECT 2486 2485 2487
CONECT 2487 2486 2488
CONECT 2488 2487 2489
CONECT 2489 2488 2490
CONECT 2490 2489 2491
CONECT 2491 2490 2492
CONECT 2492 2491 2493
CONECT 2493 2492 2494
CONECT 2494 2493 2495
CONECT 2495 2494 2496
CONECT 2496 2495 2497
CONECT 2497 2496 2498
CONECT 2498 2497 2499
CONECT 2499 2498 2500
CONECT 2500 2499 2501
CONECT 2501 2500 2502
CONECT 2502 2501 2503
CONECT 2503 2502 2504
CONECT 2504 2503 2505
CONECT 2505 2504 2506
CONECT 2506 2505 2507
CONECT 2507 2506 2508
CONECT 2508 2507 2509
CONECT 2509 2508 2510
CONECT 2510 2509 2511
CONECT 2511 2510 2512
CONECT 2512 2511 2513
CONECT 2513 2512 2514
CONECT 2514 2513 2515
CONECT 2515 2514 2516
CONECT 2516 2515 2517
CONECT 2517 2516 2518
CONECT 2518 2517 2519
CONECT 2519 2518 2520
CONECT 2520 2519 2521
CONECT 2521 2520 2522
CONECT 2522 2521 2523
CONECT 2523 2522 2524
CONECT 2524 2523 2525
CONECT 2525 2524 2526
CONECT 2526 2525 2527
CONECT 2527 2526 2528
CONECT 2528 2527 2529
CONECT 2529 2528 2530
CONECT 2530 2529 2531
CONECT 2531 2530 2532
CONECT 2532 2531 2533
CONECT 2533 2532 2534
CONECT 2534 2533 2535
CONECT 2535 2534 2536
CONECT 2536 2535 2537
CONECT 2537 2536 2538
CONECT 2538 2537 2539
CONECT 2539 2538 2540
CONECT 2540 2539 2541
CONECT 2541 2540 2542
CONECT 2542 2541 2543
CONECT 2543 2542 2544
CONECT 2544 2543 2545
CONECT 2545 2544 2546
CONECT 2546 2545 2547
CONECT 2547 2546 2548
CONECT 2548 2547 2549
CONECT 2549 2548 2550
CONECT 2550 2549 2551
CONECT 2551 2550 2552
CONECT 2552 2551 2553
CONECT 2553 2552 2554
CONECT 2554 2553 2555
CONECT 2555 2554 2556
CONECT 2556 2555 2557
CONECT 2557 2556 2558
CONECT 2558 2557 2559
CONECT 2559 2558 2560
CONECT 2560 2559 2561
CONECT 2561 2560 2562
CONECT 2562 2561 2563
CONECT 2563 2562 2564
CONECT 2564 2563 2565
CONECT 2565 2564 2566
CONECT 2566 2565 2567
CONECT 2567 2566 2568
CONECT 2568 2567 2569
CONECT 2569 2568 2570
CONECT 2570 2569 2571
CONECT 2571 2570 2572
CONECT 2572 2571 2573
CONECT 2573 2572 2574
CONECT 2574 2573 2575
CONECT 2575 2574 2576
CONECT 2576 2575 2577
CONECT 2577 2576 2578
CONECT 2578 2577 2579
CONECT 2579 2578 2580
CONECT 2580 2579 2581
CONECT 2581 2580 2582
CONECT 2582 2581 2583
CONECT 2583 2582 2584
CONECT 2584 2583 2585
CONECT 2585 2584 2586
CONECT 2586 2585 2587
CONECT 2587 2586 2588
CONECT 2588 2587 2589
CONECT 2589 2588 2590
CONECT 2590 2589 2591
CONECT 2591 2590 2592
CONECT 2592 2591 2593
CONECT 2593 2592 2594
CONECT 2594 2593 2595
CONECT 2595 2594 2596
CONECT 2596 2595 2597
CONECT 2597 2596 2598
CONECT 2598 2597 2599
CONECT 2599 2598 2600
CONECT 2600 2599 2601
CONECT 2601 2600 2602
CONECT 2602 2601 2603
CONECT 2603 2602 2604
CONECT 2604 2603 2605
CONECT 2605 2604 2606
CONECT 2606 2605 2607
CONECT 2607 2606 2608
CONECT 2608 2607 2609
CONECT 2609 2608 2610
CONECT 2610 2609 2611
CONECT 2611 2610 2612
CONECT 2612 2611 2613
CONECT 2613 2612 2614
CONECT 2614 2613 2615
CONECT 2615 2614 2616
CONECT 2616 2615 2617
CONECT 2617 2616 2618
CONECT 2618 2617 2619
CONECT 2619 2618 2620
CONECT 2620 2619 2621
CONECT 2621 2620 2622
CONECT 2622 2621 2623
CONECT 2623 2622 2624
CONECT 2624 2623 2625
CONECT 2625 2624 2626
CONECT 2626 2625 2627
CONECT 2627 2626 2628
CONECT 2628 2627 2629
CONECT 2629 2628 2630
CONECT 2630 2629 2631
CONECT 2631 2630 2632
CONECT 2632 2631 2633
CONECT 2633 2632 2634
CONECT 2634 2633 2635
CONECT 2635 2634 2636
CONECT 2636 2635 2637
CONECT 2637 2636 2638
CONECT 2638 2637 2639
CONECT 2639 2638 2640
CONECT 2640 2639 2641
CONECT 2641 2640 2642
CONECT 2642 2641 2643
CONECT 2643 2642 2644
CONECT 2644 2643 2645
CONECT 2645 2644 2646
CONECT 2646 2645 2647
CONECT 2647 2646 2648
CONECT 2648 2647 2649
CONECT 2649 2648 2650
CONECT 2650 2649 2651
CONECT 2651 2650 2652
CONECT 2652 2651 2653
CONECT 2653 2652 2654
CONECT 2654 2653 2655
CONECT 2655 2654 2656
CONECT 2656 2655 2657
CONECT 2657 2656 2658
CONECT 2658 2657 2659
CONECT 2659 2658 2660
CONECT 2660 2659 2661
CONECT 2661 2660 2662
CONECT 2662 2661 2663
CONECT 2663 2662 2664
CONECT 2664 2663 2665
CONECT 2665 2664 2666
CONECT 2666 2665 2667
CONECT 2667 2666 2668
CONECT 2668 2667 2669
CONECT 2669 2668 2670
CONECT 2670 2669 2671
CONECT 2671 2670 2672
CONECT 2672 2671 2673
CONECT 2673 2672 2674
CONECT 2674 2673 2675
CONECT 2675 2674 2676
CONECT 2676 2675 2677
CONECT 2677 2676 2678
CONECT 2678 2677 2679
CONECT 2679 2678 2680
CONECT 2680 2679 2681
CONECT 2681 2680 2682
CONECT 2682 2681 2683
CONECT 2683 2682 2684
CONECT 2684 2683 2685
CONECT 2685 2684 2686
CONECT 2686 2685 2687
CONECT 2687 2686 2688
CONECT 2688 2687 2689
CONECT 2689 2688 2690
CONECT 2690 2689 2691
CONECT 2691 2690 2692
CONECT 2692 2691 2693
CONECT 2693 2692 2694
CONECT 2694 2693 2695
CONECT 2695 2694 2696
CONECT 2696 2695 2697
CONECT 2697 2696 2698
CONECT 2698 2697 2699
CONECT 2699 2698 2700
CONECT 2700 2699 2701
CONECT 2701 2700 2702
CONECT 2702 2701 2703
CONECT 2703 2702 2704
CONECT 2704 2703 2705
CONECT 2705 2704 2706
CONECT 2706 2705 2707
CONECT 2707 2706 2708
CONECT 2708 2707 2709
CONECT 2709 2708 2710
CONECT 2710 2709 2711
CONECT 2711 2710 2712
CONECT 2712 2711 2713
CONECT 2713 2712 2714
CONECT 2714 2713 2715
CONECT 2715 2714 2716
CONECT 2716 2715 2717
CONECT 2717 2716 2718
CONECT 2718 2717 2719
CONECT 2719 2718 2720
CONECT 2720 2719 2721
CONECT 2721 2720 2722
CONECT 2722 2721 2723
CONECT 2723 2722 2724
CONECT 2724 2723 2725
CONECT 2725 2724 2726
CONECT 2726 2725 2727
CONECT 2727 2726 2728
CONECT 2728 2727 2729
CONECT 2729 2728 2730
CONECT 2730 2729 2731
CONECT 2731 2730 2732
CONECT 2732 2731 2733
CONECT 2733 2732 2734
CONECT 2734 2733 2735
CONECT 2735 2734 2736
CONECT 2736 2735 2737
CONECT 2737 2736 2738
CONECT 2738 2737 2739
CONECT 2739 2738 2740
CONECT 2740 2739 2741
CONECT 2741 2740 2742
CONECT 2742 2741 2743
CONECT 2743 2742 2744
CONECT 2744 2743 2745
CONECT 2745 2744 2746
CONECT 2746 2745 2747
CONECT 2747 2746 2748
CONECT 2748 2747 2749
CONECT 2749 2748 2750
CONECT 2750 2749 2751
CONECT 2751 2750 2752
CONECT 2752 2751 2753
CONECT 2753 2752 2754
CONECT 2754 2753 2755
CONECT 2755 2754 2756
CONECT 2756 2755 2757
CONECT 2757 2756 2758
CONECT 2758 2757 2759
CONECT 2759 2758 2760
CONECT 2760 2759 2761
CONECT 2761 2760 2762
CONECT 2762 2761 2763
CONECT 2763 2762 2764
CONECT 2764 2763 2765
CONECT 2765 2764 2766
CONECT 2766 2765 2767
CONECT 2767 2766 2768
CONECT 2768 2767 2769
CONECT 2769 2768 2770
CONECT 2770 2769 2771
CONECT 2771 2770 2772
CONECT 2772 2771 2773
CONECT 2773 2772 2774
CONECT 2774 2773 2775
CONECT 2775 2774 2776
CONECT 2776 2775 2777
CONECT 2777 2776 2778
CONECT 2778 2777 2779
CONECT 2779 2778 2780
CONECT 2780 2779 2781
CONECT 2781 2780 2782
CONECT 2782 2781 2783
CONECT 2783 2782 2784
CONECT 2784 2783 2785
CONECT 2785 2784 2786
CONECT 2786 2785 2787
CONECT 2787 2786 2788
CONECT 2788 2787 2789
CONECT 2789 2788 2790
CONECT 2790 2789 2791
CONECT 2791 2790 2792
CONECT 2792 2791 2793
CONECT 2793 2792 2794
CONECT 2794 2793 2795
CONECT 2795 2794 2796
CONECT 2796 2795 2797
CONECT 2797 2796 2798
CONECT 2798 2797 2799
CONECT 2799 2798 2800
CONECT 2800 2799 2801
CONECT 2801 2800 2802
CONECT 2802 2801 2803
CONECT 2803 2802 2804
CONECT 2804 2803 2805
CONECT 2805 2804 2806
CONECT 2806 2805 2807
CONECT 2807 2806 2808
CONECT 2808 2807 2809
CONECT 2809 2808 2810
CONECT 2810 2809 2811
CONECT 2811 2810 2812
CONECT 2812 2811 2813
CONECT 2813 2812 2814
CONECT 2814 2813 2815
CONECT 2815 2814 2816
CONECT 2816 2815 2817
CONECT 2817 2816 2818
CONECT 2818 2817 2819
CONECT 2819 2818 2820
CONECT 2820 2819 2821
CONECT 2821 2820 2822
CONECT 2822 2821 2823
CONECT 2823 2822 2824
CONECT 2824 2823 2825
CONECT 2825 2824 2826
CONECT 2826 2825 2827
CONECT 2827 2826 2828
CONECT 2828 2827 2829
CONECT 2829 2828 2830
CONECT 2830 2829 2831
CONECT 2831 2830 2832
CONECT 2832 2831 2833
CONECT 2833 2832 2834
CONECT 2834 2833 2835
CONECT 2835 2834 2836
CONECT 2836 2835 2837
CONECT 2837 2836 2838
CONECT 2838 2837 2839
CONECT 2839 2838 2840
CONECT 2840 2839 2841
CONECT 2841 2840 2842
CONECT 2842 2841 2843
CONECT 2843 2842 2844
CONECT 2844 2843 2845
CONECT 2845 2844 2846
CONECT 2846 2845 2847
CONECT 2847 2846 2848
CONECT 2848 2847 2849
CONECT 2849 2848 2850
CONECT 2850 2849 2851
CONECT 2851 2850 2852
CONECT 2852 2851 2853
CONECT 2853 2852 2854
CONECT 2854 2853 2855
CONECT 2855 2854 2856
CONECT 2856 2855 2857
CONECT 2857 2856 2858
CONECT 2858 2857 2859
CONECT 2859 2858 2860
CONECT 2860 2859 2861
CONECT 2861 2860 2862
CONECT 2862 2861 2863
CONECT 2863 2862 2864
CONECT 2864 2863 2865
CONECT 2865 2864 2866
CONECT 2866 2865 2867
CONECT 2867 2866 2868
CONECT 2868 2867 2869
CONECT 2869 2868 2870
CONECT 2870 2869 2871
CONECT 2871 2870 2872
CONECT 2872 2871 2873
CONECT 2873 2872 2874
CONECT 2874 2873 2875
CONECT 2875 2874 2876
CONECT 2876 2875 2877
CONECT 2877 2876 2878
CONECT 2878 2877 2879
CONECT 2879 2878 2880
CONECT 2880 2879 2881
CONECT 2881 2880 2882
CONECT 2882 2881 2883
CONECT 2883 2882 2884
CONECT 2884 2883 2885
CONECT 2885 2884 2886
CONECT 2886 2885 2887
CONECT 2887 2886 2888
CONECT 2888 2887 2889
CONECT 2889 2888 2890
CONECT 2890 2889 2891
CONECT 2891 2890 2892
CONECT 2892 2891 2893
CONECT 2893 2892 2894
CONECT 2894 2893 2895
CONECT 2895 2894 2896
CONECT 2896 2895 2897
CONECT 2897 2896 2898
CONECT 2898 2897 2899
CONECT 2899 2898 2900
CONECT 2900 2899 2901
CONECT 2901 2900 2902
CONECT 2902 2901 2903
CONECT 2903 2902 2904
CONECT 2904 2903 2905
CONECT 2905 2904 2906
CONECT 2906 2905 2907
CONECT 2907 2906 2908
CONECT 2908 2907 2909
CONECT 2909 2908 2910
CONECT 2910 2909 2911
CONECT 2911 2910 2912
CONECT 2912 2911 2913
CONECT 2913 2912 2914
CONECT 2914 2913 2915
CONECT 2915 2914 2916
CONECT 2916 2915 2917
CONECT 2917 2916 2918
CONECT 2918 2917 2919
CONECT 2919 2918 2920
CONECT 2920 2919 2921
CONECT 2921 2920 2922
CONECT 2922 2921 2923
CONECT 2923 2922 2924
CONECT 2924 2923 2925
CONECT 2925 2924 2926
CONECT 2926 2925 2927
CONECT 2927 2926 2928
CONECT 2928 2927 2929
CONECT 2929 2928 2930
CONECT 2930 2929 2931
CONECT 2931 2930 2932
CONECT 2932 2931 2933
CONECT 2933 2932 2934
CONECT 2934 2933 2935
CONECT 2935 2934 2936
CONECT 2936 2935 2937
CONECT 2937 2936 2938
CONECT 2938 2937 2939
CONECT 2939 2938 2940
CONECT 2940 2939 2941
CONECT 2941 2940 2942
CONECT 2942 2941 2943
CONECT 2943 2942 2944
CONECT 2944 2943 2945
CONECT 2945 2944 2946
CONECT 2946 2945 2947
CONECT 2947 2946 2948
CONECT 2948 2947 2949
CONECT 2949 2948 2950
CONECT 2950 2949 2951
CONECT 2951 2950 2952
CONECT 2952 2951 2953
CONECT 2953 2952 2954
CONECT 2954 2953 2955
CONECT 2955 2954 2956
CONECT 2956 2955 2957
CONECT 2957 2956 2958
CONECT 2958 2957 2959
CONECT 2959 2958 2960
CONECT 2960 2959 2961
CONECT 2961 2960 2962
CONECT 2962 2961 2963
CONECT 2963 2962 2964
CONECT 2964 2963 2965
CONECT 2965 2964 2966
CONECT 2966 2965 2967
CONECT 2967 2966 2968
CONECT 2968 2967 2969
CONECT 2969 2968 2970
CONECT 2970 2969 2971
CONECT 2971 2970 2972
CONECT 2972 2971 2973
CONECT 2973 2972 2974
CONECT 2974 2973 2975
CONECT 2975 2974 2976
CONECT 2976 2975 2977
CONECT 2977 2976 2978
CONECT 2978 2977 2979
CONECT 2979 2978 2980
CONECT 2980 2979 2981
CONECT 2981 2980 2982
CONECT 2982 2981 2983
CONECT 2983 2982 2984
CONECT 2984 2983 2985
CONECT 2985 2984 2986
CONECT 2986 2985 2987
CONECT 2987 2986 2988
CONECT 2988 2987 2989
CONECT 2989 2988 2990
CONECT 2990 2989 2991
CONECT 2991 2990 2992
CONECT 2992 2991 2993
CONECT 2993 2992 2994
CONECT 2994 2993 2995
CONECT 2995 2994 2996
CONECT 2996 2995 2997
CONECT 2997 2996 2998
CONECT 2998 2997 2999
CONECT 2999 2998 3000
CONECT 3000 2999 3001
CONECT 3001 3000 3002
CONECT 3002 3001 3003
CONECT 3003 3002 3004
CONECT 3004 3003 3005
CONECT 3005 3004 3006
CONECT 3006 3005 3007
CONECT 3007 3006 3008
CONECT 3008 3007 3009
CONECT 3009 3008 3010
CONECT 3010 3009 3011
CONECT 3011 3010 3012
CONECT 3012 3011 3013
CONECT 3013 3012 3014
CONECT 3014 3013 3015
CONECT 3015 3014 3016
CONECT 3016 3015 3017
CONECT 3017 3016 3018
CONECT 3018 3017 3019
CONECT 3019 3018 3020
CONECT 3020 3019 3021
CONECT 3021 3020 3022
CONECT 3022 3021 3023
CONECT 3023 3022 3024
CONECT 3024 3023 3025
CONECT 3025 3024 3026
CONECT 3026 3025 3027
CONECT 3027 3026 3028
CONECT 3028 3027 3029
CONECT 3029 3028 3030
CONECT 3030 3029 3031
CONECT 3031 3030 3032
CONECT 3032 3031 3033
CONECT 3033 3032 3034
CONECT 3034 3033 3035
CONECT 3035 3034 3036
CONECT 3036 3035 3037
CONECT 3037 3036 3038
CONECT 3038 3037 3039
CONECT 3039 3038 3040
CONECT 3040 3039 3041
CONECT 3041 3040 3042
CONECT 3042 3041 3043
CONECT 3043 3042 3044
CONECT 3044 3043 3045
CONECT 3045 3044 3046
CONECT 3046 3045 3047
CONECT 3047 3046 3048
CONECT 3048 3047 3049
CONECT 3049 3048 3050
CONECT 3050 3049 3051
CONECT 3051 3050 3052
CONECT 3052 3051 3053
CONECT 3053 3052 3054
CONECT 3054 3053 3055
CONECT 3055 3054 3056
CONECT 3056 3055 3057
CONECT 3057 3056 3058
CONECT 3058 3057 3059
CONECT 3059 3058 3060
CONECT 3060 3059 3061
CONECT 3061 3060 3062
CONECT 3062 3061 3063
CONECT 3063 3062 3064
CONECT 3064 3063 3065
CONECT 3065 3064 3066
CONECT 3066 3065 3067
CONECT 3067 3066 3068
CONECT 3068 3067 3069
CONECT 3069 3068 3070
CONECT 3070 3069 3071
CONECT 3071 3070 3072
CONECT 3072 3071 3073
CONECT 3073 3072 3074
CONECT 3074 3073 3075
CONECT 3075 3074 3076
CONECT 3076 3075 3077
CONECT 3077 3076 3078
CONECT 3078 3077 3079
CONECT 3079 3078 3080
CONECT 3080 3079 3081
CONECT 3081 3080 3082
CONECT 3082 3081 3083
CONECT 3083 3082 3084
CONECT 3084 3083 3085
CONECT 3085 3084 3086
CONECT 3086 3085 3087
CONECT 3087 3086 3088
CONECT 3088 3087 3089
CONECT 3089 3088 3090
CONECT 3090 3089 3091
CONECT 3091 3090 3092
CONECT 3092 3091 3093
CONECT 3093 3092 3094
CONECT 3094 3093 3095
CONECT 3095 3094 3096
CONECT 3096 3095 3097
CONECT 3097 3096 3098
CONECT 3098 3097 3099
CONECT 3099 3098 3100
CONECT 3100 3099 3101
CONECT 3101 3100 3102
CONECT 3102 3101 3103
CONECT 3103 3102 3104
CONECT 3104 3103 3105
CONECT 3105 3104 3106
CONECT 3106 3105 3107
CONECT 3107 3106 3108
CONECT 3108 3107 3109
CONECT 3109 3108 3110
CONECT 3110 3109 3111
CONECT 3111 3110 3112
CONECT 3112 3111 3113
CONECT 3113 3112 3114
CONECT 3114 3113 3115
CONECT 3115 3114 3116
CONECT 3116 3115 3117
CONECT 3117 3116 3118
CONECT 3118 3117 3119
CONECT 3119 3118 3120
CONECT 3120 3119 3121
CONECT 3121 3120 3122
CONECT 3122 3121 3123
CONECT 3123 3122 3124
CONECT 3124 3123 3125
CONECT 3125 3124 3126
CONECT 3126 3125 3127
CONECT 3127 3126 3128
CONECT 3128 3127 3129
CONECT 3129 3128 3130
CONECT 3130 3129 3131
CONECT 3131 3130 3132
CONECT 3132 3131 3133
CONECT 3133 3132 3134
CONECT 3134 3133 3135
CONECT 3135 3134 3136
CONECT 3136 3135 3137
CONECT 3137 3136 3138
CONECT 3138 3137 3139
CONECT 3139 3138 3140
CONECT 3140 3139 3141
CONECT 3141 3140 3142
CONECT 3142 3141 3143
CONECT 3143 3142 3144
CONECT 3144 3143 3145
CONECT 3145 3144 3146
CONECT 3146 3145 3147
CONECT 3147 3146 3148
CONECT 3148 3147 3149
CONECT 3149 3148 3150
CONECT 3150 3149 3151
CONECT 3151 3150 3152
CONECT 3152 3151 3153
CONECT 3153 3152 3154
CONECT 3154 3153 3155
CONECT 3155 3154 3156
CONECT 3156 3155 3157
CONECT 3157 3156 3158
CONECT 3158 3157 3159
CONECT 3159 3158 3160
CONECT 3160 3159 3161
CONECT 3161 3160 3162
CONECT 3162 3161 3163
CONECT 3163 3162 3164
CONECT 3164 3163 3165
CONECT 3165 3164 3166
CONECT 3166 3165 3167
CONECT 3167 3166 3168
CONECT 3168 3167 3169
CONECT 3169 3168 3170
CONECT 3170 3169 3171
CONECT 3171 3170 3172
CONECT 3172 3171 3173
CONECT 3173 3172 3174
CONECT 3174 3173 3175
CONECT 3175 3174 3176
CONECT 3176 3175 3177
CONECT 3177 3176 3178
CONECT 3178 3177 3179
CONECT 3179 3178 3180
CONECT 3180 3179 3181
CONECT 3181 3180 3182
CONECT 3182 3181 3183
CONECT 3183 3182 3184
CONECT 3184 3183 3185
CONECT 3185 3184 3186
CONECT 3186 3185 3187
CONECT 3187 3186 3188
CONECT 3188 3187 3189
CONECT 3189 3188 3190
CONECT 3190 3189 3191
CONECT 3191 3190 3192
CONECT 3192 3191 3193
CONECT 3193 3192 3194
CONECT 3194 3193 3195
CONECT 3195 3194 3196
CONECT 3196 3195 3197
CONECT 3197 3196 3198
CONECT 3198 3197 3199
CONECT 3199 3198 3200
CONECT 3200 3199 3201
CONECT 3201 3200 3202
CONECT 3202 3201 3203
CONECT 3203 3202 3204
CONECT 3204 3203 3205
CONECT 3205 3204 3206
CONECT 3206 3205 3207
CONECT 3207 3206 3208
CONECT 3208 3207 3209
CONECT 3209 3208 3210
CONECT 3210 3209 3211
CONECT 3211 3210 3212
CONECT 3212 3211 3213
CONECT 3213 3212 3214
CONECT 3214 3213 3215
CONECT 3215 3214 3216
CONECT 3216 3215 3217
CONECT 3217 3216 3218
CONECT 3218 3217 3219
CONECT 3219 3218 3220
CONECT 3220 3219 3221
CONECT 3221 3220 3222
CONECT 3222 3221 3223
CONECT 3223 3222 3224
CONECT 3224 3223 3225
CONECT 3225 3224 3226
CONECT 3226 3225 3227
CONECT 3227 3226 3228
CONECT 3228 3227 3229
CONECT 3229 3228 3230
CONECT 3230 3229 3231
CONECT 3231 3230 3232
CONECT 3232 3231 3233
CONECT 3233 3232 3234
CONECT 3234 3233 3235
CONECT 3235 3234 3236
CONECT 3236 3235 3237
CONECT 3237 3236 3238
CONECT 3238 3237 3239
CONECT 3239 3238 3240
CONECT 3240 3239 3241
CONECT 3241 3240 3242
CONECT 3242 3241 3243
CONECT 3243 3242 3244
CONECT 3244 3243 3245
CONECT 3245 3244 3246
CONECT 3246 3245 3247
CONECT 3247 3246 3248
CONECT 3248 3247 3249
CONECT 3249 3248 3250
CONECT 3250 3249 3251
CONECT 3251 3250 3252
CONECT 3252 3251 3253
CONECT 3253 3252 3254
CONECT 3254 3253 3255
CONECT 3255 3254 3256
CONECT 3256 3255 3257
CONECT 3257 3256 3258
CONECT 3258 3257 3259
CONECT 3259 3258 3260
CONECT 3260 3259 3261
CONECT 3261 3260 3262
CONECT 3262 3261 3263
CONECT 3263 3262 3264
CONECT 3264 3263 3265
CONECT 3265 3264 3266
CONECT 3266 3265 3267
CONECT 3267 3266 3268
CONECT 3268 3267 3269
CONECT 3269 3268 3270
CONECT 3270 3269 3271
CONECT 3271 3270 3272
CONECT 3272 3271 3273
CONECT 3273 3272 3274
CONECT 3274 3273 3275
CONECT 3275 3274 3276
CONECT 3276 3275 3277
CONECT 3277 3276 3278
CONECT 3278 3277 3279
CONECT 3279 3278 3280
CONECT 3280 3279 3281
CONECT 3281 3280 3282
CONECT 3282 3281 3283
CONECT 3283 3282 3284
CONECT 3284 3283 3285
CONECT 3285 3284 3286
CONECT 3286 3285 3287
CONECT 3287 3286 3288
CONECT 3288 3287 3289
CONECT 3289 3288 3290
CONECT 3290 3289 3291
CONECT 3291 3290 3292
CONECT 3292 3291 3293
CONECT 3293 3292 3294
CONECT 3294 3293 3295
CONECT 3295 3294 3296
CONECT 3296 3295 3297
CONECT 3297 3296 3298
CONECT 3298 3297 3299
CONECT 3299 3298 3300
CONECT 3300 3299 3301
CONECT 3301 3300 3302
CONECT 3302 3301 3303
CONECT 3303 3302 3304
CONECT 3304 3303 3305
CONECT 3305 3304 3306
CONECT 3306 3305 3307
CONECT 3307 3306 3308
CONECT 3308 3307 3309
CONECT 3309 3308 3310
CONECT 3310 3309 3311
CONECT 3311 3310 3312
CONECT 3312 3311 3313
CONECT 3313 3312 3314
CONECT 3314 3313 3315
CONECT 3315 3314 3316
CONECT 3316 3315 3317
CONECT 3317 3316 3318
CONECT 3318 3317 3319
CONECT 3319 3318 3320
CONECT 3320 3319 3321
CONECT 3321 3320 3322
CONECT 3322 3321 3323
CONECT 3323 3322 3324
CONECT 3324 3323 3325
CONECT 3325 3324 3326
CONECT 3326 3325 3327
CONECT 3327 3326 3328
CONECT 3328 3327 3329
CONECT 3329 3328 3330
CONECT 3330 3329 3331
CONECT 3331 3330
