# Supplementary material for: Super-resolution visualization of chromatin loop folding in human lymphoblastoid cells using interferometric photoactivated localization microscopy
Source: Sci Rep. 2022 May 20;12:8582. doi: 10.1038/s41598-022-12568-9 (PMC9122977; doi:10.1038/s41598-022-12568-9)
Supplement: Supplementary file 2 — Supplementary Information 2. [file 41598_2022_12568_MOESM2_ESM.zip › ChromoLooping-main/data/3d_models/image14_smooth3331.pdb]

ATOM      1  B   BEA A   1     131.940 195.240   4.304  0.00  0.00           C
ATOM      2  B   BEA A   2     134.929 194.639   4.551  0.00  0.00           C
ATOM      3  B   BEA A   3     136.784 194.275   4.705  0.00  0.00           C
ATOM      4  B   BEA A   4     138.249 193.994   4.827  0.00  0.00           C
ATOM      5  B   BEA A   5     139.669 193.725   4.945  0.00  0.00           C
ATOM      6  B   BEA A   6     141.369 193.410   5.088  0.00  0.00           C
ATOM      7  B   BEA A   7     144.605 192.831   5.360  0.00  0.00           C
ATOM      8  B   BEA A   8     146.141 192.566   5.491  0.00  0.00           C
ATOM      9  B   BEA A   9     147.625 192.316   5.617  0.00  0.00           C
ATOM     10  B   BEA A  10     149.055 192.081   5.739  0.00  0.00           C
ATOM     11  B   BEA A  11     150.725 191.815   5.882  0.00  0.00           C
ATOM     12  B   BEA A  12     152.331 191.568   6.021  0.00  0.00           C
ATOM     13  B   BEA A  13     155.355 191.126   6.285  0.00  0.00           C
ATOM     14  B   BEA A  14     157.044 190.894   6.433  0.00  0.00           C
ATOM     15  B   BEA A  15     158.660 190.683   6.576  0.00  0.00           C
ATOM     16  B   BEA A  16     160.203 190.492   6.714  0.00  0.00           C
ATOM     17  B   BEA A  17     161.675 190.319   6.846  0.00  0.00           C
ATOM     18  B   BEA A  18     163.322 190.138   6.996  0.00  0.00           C
ATOM     19  B   BEA A  19     164.886 189.979   7.139  0.00  0.00           C
ATOM     20  B   BEA A  20     166.602 189.820   7.298  0.00  0.00           C
ATOM     21  B   BEA A  21     168.224 189.686   7.450  0.00  0.00           C
ATOM     22  B   BEA A  22     169.754 189.574   7.595  0.00  0.00           C
ATOM     23  B   BEA A  23     171.406 189.471   7.754  0.00  0.00           C
ATOM     24  B   BEA A  24     172.954 189.392   7.905  0.00  0.00           C
ATOM     25  B   BEA A  25     174.401 189.337   8.049  0.00  0.00           C
ATOM     26  B   BEA A  26     176.132 189.294   8.223  0.00  0.00           C
ATOM     27  B   BEA A  27     179.216 189.292   8.545  0.00  0.00           C
ATOM     28  B   BEA A  28     180.913 189.337   8.728  0.00  0.00           C
ATOM     29  B   BEA A  29     182.460 189.412   8.899  0.00  0.00           C
ATOM     30  B   BEA A  30     184.014 189.525   9.077  0.00  0.00           C
ATOM     31  B   BEA A  31     185.555 189.678   9.260  0.00  0.00           C
ATOM     32  B   BEA A  32     187.200 189.894   9.463  0.00  0.00           C
ATOM     33  B   BEA A  33     188.774 190.163   9.668  0.00  0.00           C
ATOM     34  B   BEA A  34     190.261 190.483   9.871  0.00  0.00           C
ATOM     35  B   BEA A  35     191.858 190.915  10.104  0.00  0.00           C
ATOM     36  B   BEA A  36     193.300 191.406  10.332  0.00  0.00           C
ATOM     37  B   BEA A  37     194.749 192.027  10.584  0.00  0.00           C
ATOM     38  B   BEA A  38     196.143 192.792  10.856  0.00  0.00           C
ATOM     39  B   BEA A  39     197.426 193.715  11.147  0.00  0.00           C
ATOM     40  B   BEA A  40     198.555 194.815  11.459  0.00  0.00           C
ATOM     41  B   BEA A  41     199.462 196.066  11.781  0.00  0.00           C
ATOM     42  B   BEA A  42     200.119 197.449  12.110  0.00  0.00           C
ATOM     43  B   BEA A  43     200.536 199.011  12.458  0.00  0.00           C
ATOM     44  B   BEA A  44     200.686 200.504  12.775  0.00  0.00           C
ATOM     45  B   BEA A  45     200.637 202.072  13.098  0.00  0.00           C
ATOM     46  B   BEA A  46     200.058 205.173  13.719  0.00  0.00           C
ATOM     47  B   BEA A  47     199.599 206.665  14.015  0.00  0.00           C
ATOM     48  B   BEA A  48     199.038 208.179  14.316  0.00  0.00           C
ATOM     49  B   BEA A  49     198.431 209.609  14.602  0.00  0.00           C
ATOM     50  B   BEA A  50     197.049 212.429  15.178  0.00  0.00           C
ATOM     51  B   BEA A  51     196.304 213.795  15.463  0.00  0.00           C
ATOM     52  B   BEA A  52     195.486 215.215  15.766  0.00  0.00           C
ATOM     53  B   BEA A  53     194.717 216.488  16.044  0.00  0.00           C
ATOM     54  B   BEA A  54     193.895 217.801  16.336  0.00  0.00           C
ATOM     55  B   BEA A  55     193.022 219.148  16.644  0.00  0.00           C
ATOM     56  B   BEA A  56     192.170 220.425  16.943  0.00  0.00           C
ATOM     57  B   BEA A  57     191.280 221.727  17.257  0.00  0.00           C
ATOM     58  B   BEA A  58     190.357 223.050  17.584  0.00  0.00           C
ATOM     59  B   BEA A  59     189.476 224.288  17.900  0.00  0.00           C
ATOM     60  B   BEA A  60     188.500 225.641  18.256  0.00  0.00           C
ATOM     61  B   BEA A  61     187.577 226.902  18.599  0.00  0.00           C
ATOM     62  B   BEA A  62     185.768 229.338  19.294  0.00  0.00           C
ATOM     63  B   BEA A  63     184.815 230.607  19.675  0.00  0.00           C
ATOM     64  B   BEA A  64     183.861 231.873  20.069  0.00  0.00           C
ATOM     65  B   BEA A  65     182.984 233.033  20.442  0.00  0.00           C
ATOM     66  B   BEA A  66     182.038 234.283  20.860  0.00  0.00           C
ATOM     67  B   BEA A  67     181.103 235.521  21.290  0.00  0.00           C
ATOM     68  B   BEA A  68     180.182 236.743  21.731  0.00  0.00           C
ATOM     69  B   BEA A  69     179.280 237.946  22.183  0.00  0.00           C
ATOM     70  B   BEA A  70     178.330 239.223  22.684  0.00  0.00           C
ATOM     71  B   BEA A  71     177.410 240.473  23.197  0.00  0.00           C
ATOM     72  B   BEA A  72     175.673 242.881  24.254  0.00  0.00           C
ATOM     73  B   BEA A  73     174.802 244.123  24.840  0.00  0.00           C
ATOM     74  B   BEA A  74     173.981 245.322  25.435  0.00  0.00           C
ATOM     75  B   BEA A  75     173.155 246.563  26.084  0.00  0.00           C
ATOM     76  B   BEA A  76     172.392 247.752  26.742  0.00  0.00           C
ATOM     77  B   BEA A  77     171.643 248.969  27.455  0.00  0.00           C
ATOM     78  B   BEA A  78     170.922 250.205  28.225  0.00  0.00           C
ATOM     79  B   BEA A  79     170.286 251.372  29.002  0.00  0.00           C
ATOM     80  B   BEA A  80     169.661 252.618  29.892  0.00  0.00           C
ATOM     81  B   BEA A  81     169.141 253.782  30.789  0.00  0.00           C
ATOM     82  B   BEA A  82     168.674 255.002  31.809  0.00  0.00           C
ATOM     83  B   BEA A  83     168.331 256.128  32.839  0.00  0.00           C
ATOM     84  B   BEA A  84     168.099 257.228  33.945  0.00  0.00           C
ATOM     85  B   BEA A  85     167.997 258.297  35.137  0.00  0.00           C
ATOM     86  B   BEA A  86     168.043 259.278  36.364  0.00  0.00           C
ATOM     87  B   BEA A  87     168.261 260.229  37.713  0.00  0.00           C
ATOM     88  B   BEA A  88     168.617 261.012  38.986  0.00  0.00           C
ATOM     89  B   BEA A  89     169.150 261.735  40.346  0.00  0.00           C
ATOM     90  B   BEA A  90     169.790 262.324  41.644  0.00  0.00           C
ATOM     91  B   BEA A  91     170.588 262.854  43.033  0.00  0.00           C
ATOM     92  B   BEA A  92     171.416 263.268  44.335  0.00  0.00           C
ATOM     93  B   BEA A  93     172.289 263.601  45.617  0.00  0.00           C
ATOM     94  B   BEA A  94     173.177 263.860  46.866  0.00  0.00           C
ATOM     95  B   BEA A  95     174.123 264.063  48.160  0.00  0.00           C
ATOM     96  B   BEA A  96     175.042 264.198  49.398  0.00  0.00           C
ATOM     97  B   BEA A  97     176.049 264.281  50.753  0.00  0.00           C
ATOM     98  B   BEA A  98     176.993 264.300  52.035  0.00  0.00           C
ATOM     99  B   BEA A  99     177.923 264.262  53.326  0.00  0.00           C
ATOM    100  B   BEA A 100     178.824 264.167  54.619  0.00  0.00           C
ATOM    101  B   BEA A 101     179.680 264.015  55.907  0.00  0.00           C
ATOM    102  B   BEA A 102     180.534 263.793  57.275  0.00  0.00           C
ATOM    103  B   BEA A 103     181.308 263.511  58.623  0.00  0.00           C
ATOM    104  B   BEA A 104     182.035 263.148  60.039  0.00  0.00           C
ATOM    105  B   BEA A 105     182.660 262.725  61.429  0.00  0.00           C
ATOM    106  B   BEA A 106     183.196 262.246  62.801  0.00  0.00           C
ATOM    107  B   BEA A 107     183.685 261.675  64.254  0.00  0.00           C
ATOM    108  B   BEA A 108     184.097 261.046  65.700  0.00  0.00           C
ATOM    109  B   BEA A 109     184.423 260.405  67.052  0.00  0.00           C
ATOM    110  B   BEA A 110     184.714 259.668  68.497  0.00  0.00           C
ATOM    111  B   BEA A 111     184.942 258.930  69.853  0.00  0.00           C
ATOM    112  B   BEA A 112     185.144 258.095  71.306  0.00  0.00           C
ATOM    113  B   BEA A 113     185.292 257.325  72.580  0.00  0.00           C
ATOM    114  B   BEA A 114     185.428 256.464  73.949  0.00  0.00           C
ATOM    115  B   BEA A 115     185.546 255.568  75.322  0.00  0.00           C
ATOM    116  B   BEA A 116     185.755 253.751  77.981  0.00  0.00           C
ATOM    117  B   BEA A 117     185.860 252.841  79.266  0.00  0.00           C
ATOM    118  B   BEA A 118     185.976 251.916  80.549  0.00  0.00           C
ATOM    119  B   BEA A 119     186.109 250.978  81.829  0.00  0.00           C
ATOM    120  B   BEA A 120     186.267 250.033  83.105  0.00  0.00           C
ATOM    121  B   BEA A 121     186.456 249.084  84.376  0.00  0.00           C
ATOM    122  B   BEA A 122     186.682 248.135  85.642  0.00  0.00           C
ATOM    123  B   BEA A 123     186.952 247.189  86.902  0.00  0.00           C
ATOM    124  B   BEA A 124     187.272 246.249  88.156  0.00  0.00           C
ATOM    125  B   BEA A 125     187.651 245.317  89.406  0.00  0.00           C
ATOM    126  B   BEA A 126     188.094 244.396  90.652  0.00  0.00           C
ATOM    127  B   BEA A 127     188.604 243.488  91.896  0.00  0.00           C
ATOM    128  B   BEA A 128     189.139 242.653  93.055  0.00  0.00           C
ATOM    129  B   BEA A 129     189.774 241.770  94.298  0.00  0.00           C
ATOM    130  B   BEA A 130     190.423 240.961  95.458  0.00  0.00           C
ATOM    131  B   BEA A 131     191.125 240.165  96.620  0.00  0.00           C
ATOM    132  B   BEA A 132     191.878 239.384  97.783  0.00  0.00           C
ATOM    133  B   BEA A 133     192.682 238.620  98.947  0.00  0.00           C
ATOM    134  B   BEA A 134     194.433 237.148 101.281  0.00  0.00           C
ATOM    135  B   BEA A 135     195.308 236.492 102.368  0.00  0.00           C
ATOM    136  B   BEA A 136     196.291 235.810 103.538  0.00  0.00           C
ATOM    137  B   BEA A 137     197.241 235.197 104.628  0.00  0.00           C
ATOM    138  B   BEA A 138     198.224 234.607 105.718  0.00  0.00           C
ATOM    139  B   BEA A 139     199.237 234.041 106.809  0.00  0.00           C
ATOM    140  B   BEA A 140     200.279 233.502 107.899  0.00  0.00           C
ATOM    141  B   BEA A 141     201.346 232.990 108.990  0.00  0.00           C
ATOM    142  B   BEA A 142     202.437 232.506 110.080  0.00  0.00           C
ATOM    143  B   BEA A 143     203.549 232.054 111.168  0.00  0.00           C
ATOM    144  B   BEA A 144     204.595 231.662 112.176  0.00  0.00           C
ATOM    145  B   BEA A 145     205.739 231.272 113.261  0.00  0.00           C
ATOM    146  B   BEA A 146     206.896 230.915 114.344  0.00  0.00           C
ATOM    147  B   BEA A 147     208.063 230.594 115.424  0.00  0.00           C
ATOM    148  B   BEA A 148     209.237 230.310 116.502  0.00  0.00           C
ATOM    149  B   BEA A 149     210.328 230.079 117.497  0.00  0.00           C
ATOM    150  B   BEA A 150     211.508 229.868 118.567  0.00  0.00           C
ATOM    151  B   BEA A 151     212.687 229.695 119.634  0.00  0.00           C
ATOM    152  B   BEA A 152     213.864 229.563 120.696  0.00  0.00           C
ATOM    153  B   BEA A 153     215.121 229.465 121.833  0.00  0.00           C
ATOM    154  B   BEA A 154     216.282 229.418 122.886  0.00  0.00           C
ATOM    155  B   BEA A 155     217.433 229.412 123.935  0.00  0.00           C
ATOM    156  B   BEA A 156     218.656 229.452 125.057  0.00  0.00           C
ATOM    157  B   BEA A 157     219.778 229.534 126.096  0.00  0.00           C
ATOM    158  B   BEA A 158     220.966 229.671 127.208  0.00  0.00           C
ATOM    159  B   BEA A 159     222.133 229.858 128.316  0.00  0.00           C
ATOM    160  B   BEA A 160     223.277 230.096 129.420  0.00  0.00           C
ATOM    161  B   BEA A 161     224.395 230.386 130.520  0.00  0.00           C
ATOM    162  B   BEA A 162     225.486 230.728 131.617  0.00  0.00           C
ATOM    163  B   BEA A 163     226.550 231.123 132.712  0.00  0.00           C
ATOM    164  B   BEA A 164     227.583 231.572 133.805  0.00  0.00           C
ATOM    165  B   BEA A 165     228.657 232.115 134.977  0.00  0.00           C
ATOM    166  B   BEA A 166     230.560 233.305 137.169  0.00  0.00           C
ATOM    167  B   BEA A 167     231.461 233.991 138.271  0.00  0.00           C
ATOM    168  B   BEA A 168     232.325 234.741 139.380  0.00  0.00           C
ATOM    169  B   BEA A 169     233.153 235.558 140.497  0.00  0.00           C
ATOM    170  B   BEA A 170     233.941 236.447 141.625  0.00  0.00           C
ATOM    171  B   BEA A 171     234.637 237.342 142.687  0.00  0.00           C
ATOM    172  B   BEA A 172     235.296 238.308 143.763  0.00  0.00           C
ATOM    173  B   BEA A 173     236.451 240.391 145.887  0.00  0.00           C
ATOM    174  B   BEA A 174     236.948 241.508 146.938  0.00  0.00           C
ATOM    175  B   BEA A 175     237.404 242.703 148.008  0.00  0.00           C
ATOM    176  B   BEA A 176     237.788 243.879 149.014  0.00  0.00           C
ATOM    177  B   BEA A 177     238.111 245.022 149.953  0.00  0.00           C
ATOM    178  B   BEA A 178     238.426 246.326 150.984  0.00  0.00           C
ATOM    179  B   BEA A 179     238.684 247.587 151.943  0.00  0.00           C
ATOM    180  B   BEA A 180     239.090 250.152 153.799  0.00  0.00           C
ATOM    181  B   BEA A 181     239.244 251.446 154.692  0.00  0.00           C
ATOM    182  B   BEA A 182     239.371 252.780 155.584  0.00  0.00           C
ATOM    183  B   BEA A 183     239.464 254.031 156.396  0.00  0.00           C
ATOM    184  B   BEA A 184     239.542 255.433 157.281  0.00  0.00           C
ATOM    185  B   BEA A 185     239.591 256.743 158.084  0.00  0.00           C
ATOM    186  B   BEA A 186     239.621 258.200 158.952  0.00  0.00           C
ATOM    187  B   BEA A 187     239.627 259.556 159.736  0.00  0.00           C
ATOM    188  B   BEA A 188     239.615 260.929 160.508  0.00  0.00           C
ATOM    189  B   BEA A 189     239.585 262.316 161.266  0.00  0.00           C
ATOM    190  B   BEA A 190     239.537 263.714 162.009  0.00  0.00           C
ATOM    191  B   BEA A 191     239.466 265.248 162.799  0.00  0.00           C
ATOM    192  B   BEA A 192     239.386 266.658 163.502  0.00  0.00           C
ATOM    193  B   BEA A 193     239.292 268.068 164.184  0.00  0.00           C
ATOM    194  B   BEA A 194     239.185 269.475 164.843  0.00  0.00           C
ATOM    195  B   BEA A 195     239.055 271.005 165.536  0.00  0.00           C
ATOM    196  B   BEA A 196     238.925 272.394 166.142  0.00  0.00           C
ATOM    197  B   BEA A 197     238.774 273.899 166.774  0.00  0.00           C
ATOM    198  B   BEA A 198     238.613 275.384 167.373  0.00  0.00           C
ATOM    199  B   BEA A 199     238.445 276.845 167.938  0.00  0.00           C
ATOM    200  B   BEA A 200     238.272 278.279 168.466  0.00  0.00           C
ATOM    201  B   BEA A 201     238.078 279.806 169.001  0.00  0.00           C
ATOM    202  B   BEA A 202     237.882 281.294 169.492  0.00  0.00           C
ATOM    203  B   BEA A 203     237.667 282.860 169.976  0.00  0.00           C
ATOM    204  B   BEA A 204     237.453 284.373 170.410  0.00  0.00           C
ATOM    205  B   BEA A 205     237.224 285.946 170.822  0.00  0.00           C
ATOM    206  B   BEA A 206     236.999 287.450 171.177  0.00  0.00           C
ATOM    207  B   BEA A 207     236.765 288.993 171.497  0.00  0.00           C
ATOM    208  B   BEA A 208     236.524 290.558 171.772  0.00  0.00           C
ATOM    209  B   BEA A 209     236.280 292.130 171.992  0.00  0.00           C
ATOM    210  B   BEA A 210     236.036 293.690 172.145  0.00  0.00           C
ATOM    211  B   BEA A 211     235.799 295.219 172.225  0.00  0.00           C
ATOM    212  B   BEA A 212     235.544 296.880 172.216  0.00  0.00           C
ATOM    213  B   BEA A 213     235.311 298.447 172.096  0.00  0.00           C
ATOM    214  B   BEA A 214     235.095 299.976 171.847  0.00  0.00           C
ATOM    215  B   BEA A 215     234.896 301.504 171.426  0.00  0.00           C
ATOM    216  B   BEA A 216     234.732 302.975 170.788  0.00  0.00           C
ATOM    217  B   BEA A 217     234.594 305.427 168.755  0.00  0.00           C
ATOM    218  B   BEA A 218     234.646 306.241 167.433  0.00  0.00           C
ATOM    219  B   BEA A 219     234.983 307.073 164.366  0.00  0.00           C
ATOM    220  B   BEA A 220     235.231 307.208 162.766  0.00  0.00           C
ATOM    221  B   BEA A 221     235.508 307.257 161.198  0.00  0.00           C
ATOM    222  B   BEA A 222     235.812 307.267 159.629  0.00  0.00           C
ATOM    223  B   BEA A 223     236.127 307.269 158.108  0.00  0.00           C
ATOM    224  B   BEA A 224     236.467 307.284 156.563  0.00  0.00           C
ATOM    225  B   BEA A 225     236.824 307.328 155.017  0.00  0.00           C
ATOM    226  B   BEA A 226     237.223 307.423 153.369  0.00  0.00           C
ATOM    227  B   BEA A 227     237.599 307.563 151.874  0.00  0.00           C
ATOM    228  B   BEA A 228     238.009 307.778 150.303  0.00  0.00           C
ATOM    229  B   BEA A 229     238.419 308.058 148.787  0.00  0.00           C
ATOM    230  B   BEA A 230     238.822 308.393 147.342  0.00  0.00           C
ATOM    231  B   BEA A 231     239.706 309.272 144.356  0.00  0.00           C
ATOM    232  B   BEA A 232     240.142 309.756 142.976  0.00  0.00           C
ATOM    233  B   BEA A 233     240.640 310.334 141.477  0.00  0.00           C
ATOM    234  B   BEA A 234     241.114 310.900 140.129  0.00  0.00           C
ATOM    235  B   BEA A 235     241.648 311.549 138.697  0.00  0.00           C
ATOM    236  B   BEA A 236     242.196 312.221 137.322  0.00  0.00           C
ATOM    237  B   BEA A 237     242.756 312.903 136.020  0.00  0.00           C
ATOM    238  B   BEA A 238     243.374 313.646 134.697  0.00  0.00           C
ATOM    239  B   BEA A 239     243.995 314.377 133.485  0.00  0.00           C
ATOM    240  B   BEA A 240     245.448 315.993 131.105  0.00  0.00           C
ATOM    241  B   BEA A 241     246.272 316.839 130.029  0.00  0.00           C
ATOM    242  B   BEA A 242     247.190 317.713 129.052  0.00  0.00           C
ATOM    243  B   BEA A 243     248.194 318.579 128.246  0.00  0.00           C
ATOM    244  B   BEA A 244     249.408 319.494 127.620  0.00  0.00           C
ATOM    245  B   BEA A 245     250.720 320.315 127.359  0.00  0.00           C
ATOM    246  B   BEA A 246     252.134 320.999 127.537  0.00  0.00           C
ATOM    247  B   BEA A 247     253.556 321.475 128.176  0.00  0.00           C
ATOM    248  B   BEA A 248     254.800 321.730 129.083  0.00  0.00           C
ATOM    249  B   BEA A 249     255.939 321.883 130.146  0.00  0.00           C
ATOM    250  B   BEA A 250     257.057 322.004 131.368  0.00  0.00           C
ATOM    251  B   BEA A 251     258.022 322.117 132.551  0.00  0.00           C
ATOM    252  B   BEA A 252     259.017 322.281 133.886  0.00  0.00           C
ATOM    253  B   BEA A 253     259.922 322.519 135.201  0.00  0.00           C
ATOM    254  B   BEA A 254     260.757 322.880 136.508  0.00  0.00           C
ATOM    255  B   BEA A 255     262.143 324.286 138.953  0.00  0.00           C
ATOM    256  B   BEA A 256     262.558 325.466 139.845  0.00  0.00           C
ATOM    257  B   BEA A 257     262.757 326.946 140.412  0.00  0.00           C
ATOM    258  B   BEA A 258     262.776 330.126 140.780  0.00  0.00           C
ATOM    259  B   BEA A 259     262.721 331.688 140.733  0.00  0.00           C
ATOM    260  B   BEA A 260     262.671 333.303 140.584  0.00  0.00           C
ATOM    261  B   BEA A 261     262.661 334.894 140.358  0.00  0.00           C
ATOM    262  B   BEA A 262     262.729 336.493 140.066  0.00  0.00           C
ATOM    263  B   BEA A 263     262.917 338.000 139.741  0.00  0.00           C
ATOM    264  B   BEA A 264     263.352 339.575 139.356  0.00  0.00           C
ATOM    265  B   BEA A 265     265.309 341.822 138.725  0.00  0.00           C
ATOM    266  B   BEA A 266     266.803 342.354 138.501  0.00  0.00           C
ATOM    267  B   BEA A 267     268.402 342.552 138.297  0.00  0.00           C
ATOM    268  B   BEA A 268     269.966 342.530 138.082  0.00  0.00           C
ATOM    269  B   BEA A 269     271.605 342.355 137.811  0.00  0.00           C
ATOM    270  B   BEA A 270     273.123 342.091 137.496  0.00  0.00           C
ATOM    271  B   BEA A 271     274.577 341.768 137.114  0.00  0.00           C
ATOM    272  B   BEA A 272     276.041 341.387 136.627  0.00  0.00           C
ATOM    273  B   BEA A 273     277.474 340.971 136.017  0.00  0.00           C
ATOM    274  B   BEA A 274     278.843 340.540 135.268  0.00  0.00           C
ATOM    275  B   BEA A 275     280.119 340.117 134.362  0.00  0.00           C
ATOM    276  B   BEA A 276     281.286 339.717 133.279  0.00  0.00           C
ATOM    277  B   BEA A 277     282.266 339.365 132.131  0.00  0.00           C
ATOM    278  B   BEA A 278     283.953 338.689 129.464  0.00  0.00           C
ATOM    279  B   BEA A 279     284.599 338.383 128.118  0.00  0.00           C
ATOM    280  B   BEA A 280     285.209 338.047 126.604  0.00  0.00           C
ATOM    281  B   BEA A 281     285.680 337.733 125.202  0.00  0.00           C
ATOM    282  B   BEA A 282     286.098 337.383 123.696  0.00  0.00           C
ATOM    283  B   BEA A 283     286.445 336.992 122.129  0.00  0.00           C
ATOM    284  B   BEA A 284     286.706 336.553 120.555  0.00  0.00           C
ATOM    285  B   BEA A 285     286.862 336.102 119.145  0.00  0.00           C
ATOM    286  B   BEA A 286     286.937 335.526 117.650  0.00  0.00           C
ATOM    287  B   BEA A 287     286.886 334.768 116.138  0.00  0.00           C
ATOM    288  B   BEA A 288     286.682 333.857 114.900  0.00  0.00           C
ATOM    289  B   BEA A 289     286.273 332.648 114.012  0.00  0.00           C
ATOM    290  B   BEA A 290     285.659 331.153 113.795  0.00  0.00           C
ATOM    291  B   BEA A 291     285.078 329.761 114.123  0.00  0.00           C
ATOM    292  B   BEA A 292     284.568 328.367 114.672  0.00  0.00           C
ATOM    293  B   BEA A 293     284.152 326.905 115.315  0.00  0.00           C
ATOM    294  B   BEA A 294     283.878 325.448 115.924  0.00  0.00           C
ATOM    295  B   BEA A 295     283.753 323.935 116.457  0.00  0.00           C
ATOM    296  B   BEA A 296     283.797 322.379 116.856  0.00  0.00           C
ATOM    297  B   BEA A 297     284.014 320.791 117.092  0.00  0.00           C
ATOM    298  B   BEA A 298     284.335 319.263 117.213  0.00  0.00           C
ATOM    299  B   BEA A 299     284.703 317.791 117.291  0.00  0.00           C
ATOM    300  B   BEA A 300     285.129 316.158 117.406  0.00  0.00           C
ATOM    301  B   BEA A 301     285.466 314.669 117.653  0.00  0.00           C
ATOM    302  B   BEA A 302     284.903 312.888 119.740  0.00  0.00           C
ATOM    303  B   BEA A 303     283.997 313.178 121.103  0.00  0.00           C
ATOM    304  B   BEA A 304     283.059 313.682 122.237  0.00  0.00           C
ATOM    305  B   BEA A 305     281.970 314.368 123.201  0.00  0.00           C
ATOM    306  B   BEA A 306     280.690 315.204 123.407  0.00  0.00           C
ATOM    307  B   BEA A 307     279.850 315.712 122.231  0.00  0.00           C
ATOM    308  B   BEA A 308     279.362 315.974 120.731  0.00  0.00           C
ATOM    309  B   BEA A 309     278.976 316.164 119.190  0.00  0.00           C
ATOM    310  B   BEA A 310     278.578 316.351 117.596  0.00  0.00           C
ATOM    311  B   BEA A 311     278.156 316.554 116.163  0.00  0.00           C
ATOM    312  B   BEA A 312     277.572 316.846 114.706  0.00  0.00           C
ATOM    313  B   BEA A 313     276.703 317.306 113.393  0.00  0.00           C
ATOM    314  B   BEA A 314     275.476 317.976 112.554  0.00  0.00           C
ATOM    315  B   BEA A 315     272.603 319.340 112.373  0.00  0.00           C
ATOM    316  B   BEA A 316     271.165 319.806 112.757  0.00  0.00           C
ATOM    317  B   BEA A 317     269.679 320.034 113.385  0.00  0.00           C
ATOM    318  B   BEA A 318     268.305 319.936 114.157  0.00  0.00           C
ATOM    319  B   BEA A 319     267.088 319.583 114.979  0.00  0.00           C
ATOM    320  B   BEA A 320     265.912 318.999 115.875  0.00  0.00           C
ATOM    321  B   BEA A 321     264.782 318.212 116.802  0.00  0.00           C
ATOM    322  B   BEA A 322     263.783 317.339 117.638  0.00  0.00           C
ATOM    323  B   BEA A 323     262.771 316.301 118.456  0.00  0.00           C
ATOM    324  B   BEA A 324     261.836 315.227 119.135  0.00  0.00           C
ATOM    325  B   BEA A 325     260.925 314.105 119.662  0.00  0.00           C
ATOM    326  B   BEA A 326     259.933 312.852 120.001  0.00  0.00           C
ATOM    327  B   BEA A 327     258.946 311.645 119.985  0.00  0.00           C
ATOM    328  B   BEA A 328     257.926 310.530 119.477  0.00  0.00           C
ATOM    329  B   BEA A 329     256.960 309.603 118.522  0.00  0.00           C
ATOM    330  B   BEA A 330     256.126 308.870 117.360  0.00  0.00           C
ATOM    331  B   BEA A 331     255.377 308.233 116.080  0.00  0.00           C
ATOM    332  B   BEA A 332     254.726 307.668 114.809  0.00  0.00           C
ATOM    333  B   BEA A 333     254.087 307.076 113.446  0.00  0.00           C
ATOM    334  B   BEA A 334     253.476 306.440 112.066  0.00  0.00           C
ATOM    335  B   BEA A 335     252.904 305.745 110.739  0.00  0.00           C
ATOM    336  B   BEA A 336     251.835 303.995 108.341  0.00  0.00           C
ATOM    337  B   BEA A 337     251.348 302.876 107.397  0.00  0.00           C
ATOM    338  B   BEA A 338     250.482 299.971 106.331  0.00  0.00           C
ATOM    339  B   BEA A 339     250.123 298.359 106.232  0.00  0.00           C
ATOM    340  B   BEA A 340     249.813 296.823 106.324  0.00  0.00           C
ATOM    341  B   BEA A 341     249.523 295.320 106.544  0.00  0.00           C
ATOM    342  B   BEA A 342     248.917 292.279 107.296  0.00  0.00           C
ATOM    343  B   BEA A 343     248.571 290.744 107.805  0.00  0.00           C
ATOM    344  B   BEA A 344     248.184 289.267 108.371  0.00  0.00           C
ATOM    345  B   BEA A 345     247.760 287.948 108.943  0.00  0.00           C
ATOM    346  B   BEA A 346     247.167 286.591 109.613  0.00  0.00           C
ATOM    347  B   BEA A 347     246.295 285.425 110.310  0.00  0.00           C
ATOM    348  B   BEA A 348     244.905 285.014 110.803  0.00  0.00           C
ATOM    349  B   BEA A 349     243.446 285.711 110.789  0.00  0.00           C
ATOM    350  B   BEA A 350     242.313 286.721 110.551  0.00  0.00           C
ATOM    351  B   BEA A 351     241.299 287.877 110.213  0.00  0.00           C
ATOM    352  B   BEA A 352     240.374 289.106 109.815  0.00  0.00           C
ATOM    353  B   BEA A 353     239.450 290.484 109.339  0.00  0.00           C
ATOM    354  B   BEA A 354     238.708 291.695 108.900  0.00  0.00           C
ATOM    355  B   BEA A 355     237.950 293.029 108.399  0.00  0.00           C
ATOM    356  B   BEA A 356     237.195 294.456 107.843  0.00  0.00           C
ATOM    357  B   BEA A 357     236.593 295.674 107.353  0.00  0.00           C
ATOM    358  B   BEA A 358     235.952 297.054 106.781  0.00  0.00           C
ATOM    359  B   BEA A 359     235.354 298.438 106.189  0.00  0.00           C
ATOM    360  B   BEA A 360     234.811 299.795 105.587  0.00  0.00           C
ATOM    361  B   BEA A 361     234.285 301.232 104.926  0.00  0.00           C
ATOM    362  B   BEA A 362     233.844 302.578 104.281  0.00  0.00           C
ATOM    363  B   BEA A 363     233.460 303.923 103.604  0.00  0.00           C
ATOM    364  B   BEA A 364     233.138 305.323 102.856  0.00  0.00           C
ATOM    365  B   BEA A 365     232.916 306.775 102.011  0.00  0.00           C
ATOM    366  B   BEA A 366     232.874 308.031 101.189  0.00  0.00           C
ATOM    367  B   BEA A 367     233.137 309.314 100.155  0.00  0.00           C
ATOM    368  B   BEA A 368     233.945 310.091  99.110  0.00  0.00           C
ATOM    369  B   BEA A 369     235.298 310.006  98.281  0.00  0.00           C
ATOM    370  B   BEA A 370     236.663 309.382  97.731  0.00  0.00           C
ATOM    371  B   BEA A 371     237.886 308.562  97.292  0.00  0.00           C
ATOM    372  B   BEA A 372     239.098 307.524  96.830  0.00  0.00           C
ATOM    373  B   BEA A 373     240.163 306.378  96.334  0.00  0.00           C
ATOM    374  B   BEA A 374     240.997 305.227  95.801  0.00  0.00           C
ATOM    375  B   BEA A 375     241.692 303.927  95.135  0.00  0.00           C
ATOM    376  B   BEA A 376     242.188 302.580  94.380  0.00  0.00           C
ATOM    377  B   BEA A 377     242.482 301.300  93.607  0.00  0.00           C
ATOM    378  B   BEA A 378     242.627 299.893  92.695  0.00  0.00           C
ATOM    379  B   BEA A 379     242.609 298.588  91.791  0.00  0.00           C
ATOM    380  B   BEA A 380     242.165 296.056  89.852  0.00  0.00           C
ATOM    381  B   BEA A 381     241.761 294.874  88.846  0.00  0.00           C
ATOM    382  B   BEA A 382     241.254 293.780  87.837  0.00  0.00           C
ATOM    383  B   BEA A 383     240.664 292.793  86.842  0.00  0.00           C
ATOM    384  B   BEA A 384     239.893 291.797  85.715  0.00  0.00           C
ATOM    385  B   BEA A 385     239.057 290.982  84.641  0.00  0.00           C
ATOM    386  B   BEA A 386     238.116 290.317  83.563  0.00  0.00           C
ATOM    387  B   BEA A 387     237.084 289.845  82.503  0.00  0.00           C
ATOM    388  B   BEA A 388     235.894 289.606  81.414  0.00  0.00           C
ATOM    389  B   BEA A 389     234.618 289.696  80.383  0.00  0.00           C
ATOM    390  B   BEA A 390     233.392 290.107  79.517  0.00  0.00           C
ATOM    391  B   BEA A 391     232.185 290.753  78.776  0.00  0.00           C
ATOM    392  B   BEA A 392     230.910 291.615  78.103  0.00  0.00           C
ATOM    393  B   BEA A 393     229.748 292.496  77.581  0.00  0.00           C
ATOM    394  B   BEA A 394     228.549 293.442  77.125  0.00  0.00           C
ATOM    395  B   BEA A 395     227.333 294.387  76.741  0.00  0.00           C
ATOM    396  B   BEA A 396     226.031 295.325  76.412  0.00  0.00           C
ATOM    397  B   BEA A 397     224.661 296.170  76.148  0.00  0.00           C
ATOM    398  B   BEA A 398     223.241 296.834  75.955  0.00  0.00           C
ATOM    399  B   BEA A 399     221.768 297.247  75.830  0.00  0.00           C
ATOM    400  B   BEA A 400     220.195 297.408  75.760  0.00  0.00           C
ATOM    401  B   BEA A 401     218.566 297.316  75.732  0.00  0.00           C
ATOM    402  B   BEA A 402     216.951 297.011  75.726  0.00  0.00           C
ATOM    403  B   BEA A 403     215.446 296.572  75.721  0.00  0.00           C
ATOM    404  B   BEA A 404     213.958 296.018  75.702  0.00  0.00           C
ATOM    405  B   BEA A 405     212.495 295.386  75.658  0.00  0.00           C
ATOM    406  B   BEA A 406     211.070 294.706  75.579  0.00  0.00           C
ATOM    407  B   BEA A 407     209.584 293.950  75.448  0.00  0.00           C
ATOM    408  B   BEA A 408     208.262 293.255  75.282  0.00  0.00           C
ATOM    409  B   BEA A 409     206.785 292.468  75.034  0.00  0.00           C
ATOM    410  B   BEA A 410     205.487 291.781  74.756  0.00  0.00           C
ATOM    411  B   BEA A 411     204.046 291.027  74.379  0.00  0.00           C
ATOM    412  B   BEA A 412     202.699 290.330  73.967  0.00  0.00           C
ATOM    413  B   BEA A 413     201.346 289.637  73.497  0.00  0.00           C
ATOM    414  B   BEA A 414     198.674 288.286  72.403  0.00  0.00           C
ATOM    415  B   BEA A 415     197.381 287.640  71.794  0.00  0.00           C
ATOM    416  B   BEA A 416     196.027 286.969  71.098  0.00  0.00           C
ATOM    417  B   BEA A 417     194.736 286.333  70.373  0.00  0.00           C
ATOM    418  B   BEA A 418     193.522 285.738  69.631  0.00  0.00           C
ATOM    419  B   BEA A 419     192.304 285.146  68.821  0.00  0.00           C
ATOM    420  B   BEA A 420     191.025 284.526  67.884  0.00  0.00           C
ATOM    421  B   BEA A 421     189.894 283.981  66.963  0.00  0.00           C
ATOM    422  B   BEA A 422     188.781 283.448  65.944  0.00  0.00           C
ATOM    423  B   BEA A 423     186.804 282.505  63.646  0.00  0.00           C
ATOM    424  B   BEA A 424     186.019 282.130  62.317  0.00  0.00           C
ATOM    425  B   BEA A 425     185.490 281.876  60.798  0.00  0.00           C
ATOM    426  B   BEA A 426     185.445 281.845  59.197  0.00  0.00           C
ATOM    427  B   BEA A 427     185.929 282.061  57.756  0.00  0.00           C
ATOM    428  B   BEA A 428     186.850 282.486  56.448  0.00  0.00           C
ATOM    429  B   BEA A 429     187.953 283.003  55.412  0.00  0.00           C
ATOM    430  B   BEA A 430     189.174 283.582  54.543  0.00  0.00           C
ATOM    431  B   BEA A 431     191.736 284.819  53.194  0.00  0.00           C
ATOM    432  B   BEA A 432     193.101 285.487  52.636  0.00  0.00           C
ATOM    433  B   BEA A 433     194.424 286.141  52.169  0.00  0.00           C
ATOM    434  B   BEA A 434     195.876 286.866  51.726  0.00  0.00           C
ATOM    435  B   BEA A 435     197.219 287.544  51.371  0.00  0.00           C
ATOM    436  B   BEA A 436     198.649 288.273  51.044  0.00  0.00           C
ATOM    437  B   BEA A 437     200.036 288.987  50.772  0.00  0.00           C
ATOM    438  B   BEA A 438     201.481 289.740  50.532  0.00  0.00           C
ATOM    439  B   BEA A 439     202.853 290.462  50.343  0.00  0.00           C
ATOM    440  B   BEA A 440     204.258 291.211  50.187  0.00  0.00           C
ATOM    441  B   BEA A 441     205.689 291.983  50.067  0.00  0.00           C
ATOM    442  B   BEA A 442     207.010 292.706  49.989  0.00  0.00           C
ATOM    443  B   BEA A 443     208.462 293.511  49.941  0.00  0.00           C
ATOM    444  B   BEA A 444     209.787 294.257  49.932  0.00  0.00           C
ATOM    445  B   BEA A 445     211.225 295.079  49.961  0.00  0.00           C
ATOM    446  B   BEA A 446     212.640 295.903  50.031  0.00  0.00           C
ATOM    447  B   BEA A 447     213.907 296.655  50.130  0.00  0.00           C
ATOM    448  B   BEA A 448     215.373 297.543  50.292  0.00  0.00           C
ATOM    449  B   BEA A 449     216.672 298.349  50.481  0.00  0.00           C
ATOM    450  B   BEA A 450     218.026 299.211  50.730  0.00  0.00           C
ATOM    451  B   BEA A 451     219.311 300.053  51.021  0.00  0.00           C
ATOM    452  B   BEA A 452     221.833 301.793  51.785  0.00  0.00           C
ATOM    453  B   BEA A 453     223.128 302.746  52.304  0.00  0.00           C
ATOM    454  B   BEA A 454     224.292 303.652  52.872  0.00  0.00           C
ATOM    455  B   BEA A 455     225.399 304.570  53.530  0.00  0.00           C
ATOM    456  B   BEA A 456     226.435 305.499  54.284  0.00  0.00           C
ATOM    457  B   BEA A 457     227.398 306.443  55.142  0.00  0.00           C
ATOM    458  B   BEA A 458     228.285 307.406  56.114  0.00  0.00           C
ATOM    459  B   BEA A 459     229.047 308.338  57.144  0.00  0.00           C
ATOM    460  B   BEA A 460     229.699 309.246  58.231  0.00  0.00           C
ATOM    461  B   BEA A 461     230.742 311.088  60.668  0.00  0.00           C
ATOM    462  B   BEA A 462     231.115 311.977  61.945  0.00  0.00           C
ATOM    463  B   BEA A 463     231.408 312.873  63.287  0.00  0.00           C
ATOM    464  B   BEA A 464     231.614 313.722  64.603  0.00  0.00           C
ATOM    465  B   BEA A 465     231.749 314.528  65.884  0.00  0.00           C
ATOM    466  B   BEA A 466     231.833 315.407  67.310  0.00  0.00           C
ATOM    467  B   BEA A 467     231.860 316.247  68.690  0.00  0.00           C
ATOM    468  B   BEA A 468     231.841 317.048  70.017  0.00  0.00           C
ATOM    469  B   BEA A 469     231.782 317.870  71.379  0.00  0.00           C
ATOM    470  B   BEA A 470     231.687 318.714  72.774  0.00  0.00           C
ATOM    471  B   BEA A 471     231.569 319.520  74.095  0.00  0.00           C
ATOM    472  B   BEA A 472     231.425 320.348  75.437  0.00  0.00           C
ATOM    473  B   BEA A 473     231.259 321.199  76.795  0.00  0.00           C
ATOM    474  B   BEA A 474     231.074 322.076  78.165  0.00  0.00           C
ATOM    475  B   BEA A 475     230.890 322.912  79.441  0.00  0.00           C
ATOM    476  B   BEA A 476     230.680 323.840  80.820  0.00  0.00           C
ATOM    477  B   BEA A 477     230.480 324.727  82.097  0.00  0.00           C
ATOM    478  B   BEA A 478     230.278 325.641  83.369  0.00  0.00           C
ATOM    479  B   BEA A 479     230.077 326.581  84.631  0.00  0.00           C
ATOM    480  B   BEA A 480     229.883 327.548  85.875  0.00  0.00           C
ATOM    481  B   BEA A 481     229.695 328.612  87.164  0.00  0.00           C
ATOM    482  B   BEA A 482     229.542 329.688  88.369  0.00  0.00           C
ATOM    483  B   BEA A 483     229.436 330.765  89.461  0.00  0.00           C
ATOM    484  B   BEA A 484     229.381 332.001  90.559  0.00  0.00           C
ATOM    485  B   BEA A 485     229.407 333.223  91.470  0.00  0.00           C
ATOM    486  B   BEA A 486     229.540 334.607  92.278  0.00  0.00           C
ATOM    487  B   BEA A 487     229.813 336.087  92.869  0.00  0.00           C
ATOM    488  B   BEA A 488     230.245 337.617  93.175  0.00  0.00           C
ATOM    489  B   BEA A 489     230.795 339.060  93.175  0.00  0.00           C
ATOM    490  B   BEA A 490     232.181 341.893  92.497  0.00  0.00           C
ATOM    491  B   BEA A 491     232.929 343.229  91.922  0.00  0.00           C
ATOM    492  B   BEA A 492     233.619 344.405  91.303  0.00  0.00           C
ATOM    493  B   BEA A 493     234.400 345.702  90.509  0.00  0.00           C
ATOM    494  B   BEA A 494     235.065 346.799  89.755  0.00  0.00           C
ATOM    495  B   BEA A 495     235.771 347.972  88.870  0.00  0.00           C
ATOM    496  B   BEA A 496     236.432 349.103  87.946  0.00  0.00           C
ATOM    497  B   BEA A 497     237.073 350.261  86.932  0.00  0.00           C
ATOM    498  B   BEA A 498     237.613 351.329  85.939  0.00  0.00           C
ATOM    499  B   BEA A 499     238.099 352.444  84.845  0.00  0.00           C
ATOM    500  B   BEA A 500     238.442 353.477  83.783  0.00  0.00           C
ATOM    501  B   BEA A 501     238.629 354.579  82.599  0.00  0.00           C
ATOM    502  B   BEA A 502     238.514 355.628  81.425  0.00  0.00           C
ATOM    503  B   BEA A 503     237.900 356.573  80.333  0.00  0.00           C
ATOM    504  B   BEA A 504     236.630 357.244  79.545  0.00  0.00           C
ATOM    505  B   BEA A 505     235.184 357.555  79.189  0.00  0.00           C
ATOM    506  B   BEA A 506     233.509 357.686  79.061  0.00  0.00           C
ATOM    507  B   BEA A 507     231.916 357.685  79.105  0.00  0.00           C
ATOM    508  B   BEA A 508     230.337 357.603  79.262  0.00  0.00           C
ATOM    509  B   BEA A 509     228.742 357.459  79.515  0.00  0.00           C
ATOM    510  B   BEA A 510     227.196 357.272  79.840  0.00  0.00           C
ATOM    511  B   BEA A 511     225.753 357.060  80.213  0.00  0.00           C
ATOM    512  B   BEA A 512     224.201 356.797  80.691  0.00  0.00           C
ATOM    513  B   BEA A 513     222.718 356.511  81.230  0.00  0.00           C
ATOM    514  B   BEA A 514     221.235 356.192  81.863  0.00  0.00           C
ATOM    515  B   BEA A 515     219.925 355.879  82.522  0.00  0.00           C
ATOM    516  B   BEA A 516     218.557 355.512  83.357  0.00  0.00           C
ATOM    517  B   BEA A 517     217.300 355.120  84.350  0.00  0.00           C
ATOM    518  B   BEA A 518     216.296 354.727  85.518  0.00  0.00           C
ATOM    519  B   BEA A 519     215.733 354.362  86.885  0.00  0.00           C
ATOM    520  B   BEA A 520     215.763 354.039  88.448  0.00  0.00           C
ATOM    521  B   BEA A 521     216.342 353.789  89.958  0.00  0.00           C
ATOM    522  B   BEA A 522     217.221 353.599  91.285  0.00  0.00           C
ATOM    523  B   BEA A 523     218.242 353.441  92.453  0.00  0.00           C
ATOM    524  B   BEA A 524     219.409 353.289  93.570  0.00  0.00           C
ATOM    525  B   BEA A 525     220.639 353.139  94.604  0.00  0.00           C
ATOM    526  B   BEA A 526     221.856 352.991  95.533  0.00  0.00           C
ATOM    527  B   BEA A 527     223.213 352.819  96.492  0.00  0.00           C
ATOM    528  B   BEA A 528     224.461 352.650  97.320  0.00  0.00           C
ATOM    529  B   BEA A 529     225.788 352.455  98.156  0.00  0.00           C
ATOM    530  B   BEA A 530     227.176 352.230  98.990  0.00  0.00           C
ATOM    531  B   BEA A 531     228.603 351.972  99.815  0.00  0.00           C
ATOM    532  B   BEA A 532     229.927 351.703 100.554  0.00  0.00           C
ATOM    533  B   BEA A 533     231.374 351.371 101.338  0.00  0.00           C
ATOM    534  B   BEA A 534     232.679 351.032 102.027  0.00  0.00           C
ATOM    535  B   BEA A 535     234.068 350.622 102.745  0.00  0.00           C
ATOM    536  B   BEA A 536     235.399 350.171 103.421  0.00  0.00           C
ATOM    537  B   BEA A 537     236.765 349.634 104.105  0.00  0.00           C
ATOM    538  B   BEA A 538     238.134 349.002 104.783  0.00  0.00           C
ATOM    539  B   BEA A 539     239.373 348.320 105.394  0.00  0.00           C
ATOM    540  B   BEA A 540     240.647 347.469 106.024  0.00  0.00           C
ATOM    541  B   BEA A 541     241.735 346.561 106.568  0.00  0.00           C
ATOM    542  B   BEA A 542     242.768 345.441 107.101  0.00  0.00           C
ATOM    543  B   BEA A 543     243.624 344.146 107.570  0.00  0.00           C
ATOM    544  B   BEA A 544     244.232 342.717 107.945  0.00  0.00           C
ATOM    545  B   BEA A 545     244.618 341.133 108.233  0.00  0.00           C
ATOM    546  B   BEA A 546     244.803 339.632 108.410  0.00  0.00           C
ATOM    547  B   BEA A 547     244.876 338.040 108.512  0.00  0.00           C
ATOM    548  B   BEA A 548     244.867 336.396 108.533  0.00  0.00           C
ATOM    549  B   BEA A 549     244.820 334.864 108.478  0.00  0.00           C
ATOM    550  B   BEA A 550     244.764 333.261 108.341  0.00  0.00           C
ATOM    551  B   BEA A 551     244.742 331.647 108.112  0.00  0.00           C
ATOM    552  B   BEA A 552     244.803 330.085 107.786  0.00  0.00           C
ATOM    553  B   BEA A 553     245.015 328.549 107.333  0.00  0.00           C
ATOM    554  B   BEA A 554     245.472 327.122 106.734  0.00  0.00           C
ATOM    555  B   BEA A 555     246.181 325.965 106.036  0.00  0.00           C
ATOM    556  B   BEA A 556     247.146 325.000 105.208  0.00  0.00           C
ATOM    557  B   BEA A 557     248.291 324.234 104.277  0.00  0.00           C
ATOM    558  B   BEA A 558     249.411 323.702 103.377  0.00  0.00           C
ATOM    559  B   BEA A 559     250.671 323.259 102.347  0.00  0.00           C
ATOM    560  B   BEA A 560     251.861 322.943 101.340  0.00  0.00           C
ATOM    561  B   BEA A 561     253.017 322.704 100.312  0.00  0.00           C
ATOM    562  B   BEA A 562     254.190 322.510  99.201  0.00  0.00           C
ATOM    563  B   BEA A 563     255.263 322.362  98.103  0.00  0.00           C
ATOM    564  B   BEA A 564     256.372 322.224  96.855  0.00  0.00           C
ATOM    565  B   BEA A 565     257.328 322.107  95.646  0.00  0.00           C
ATOM    566  B   BEA A 566     258.256 321.978  94.296  0.00  0.00           C
ATOM    567  B   BEA A 567     258.997 321.846  93.008  0.00  0.00           C
ATOM    568  B   BEA A 568     259.697 321.664  91.471  0.00  0.00           C
ATOM    569  B   BEA A 569     260.192 321.449  90.022  0.00  0.00           C
ATOM    570  B   BEA A 570     260.586 321.148  88.507  0.00  0.00           C
ATOM    571  B   BEA A 571     260.888 320.728  87.008  0.00  0.00           C
ATOM    572  B   BEA A 572     261.131 320.116  85.526  0.00  0.00           C
ATOM    573  B   BEA A 573     261.342 319.242  84.188  0.00  0.00           C
ATOM    574  B   BEA A 574     261.551 318.083  83.142  0.00  0.00           C
ATOM    575  B   BEA A 575     261.783 316.653  82.385  0.00  0.00           C
ATOM    576  B   BEA A 576     262.014 315.229  81.937  0.00  0.00           C
ATOM    577  B   BEA A 577     262.302 313.584  81.645  0.00  0.00           C
ATOM    578  B   BEA A 578     262.593 312.089  81.514  0.00  0.00           C
ATOM    579  B   BEA A 579     262.948 310.480  81.467  0.00  0.00           C
ATOM    580  B   BEA A 580     263.347 308.917  81.482  0.00  0.00           C
ATOM    581  B   BEA A 581     264.327 305.861  81.589  0.00  0.00           C
ATOM    582  B   BEA A 582     264.905 304.439  81.633  0.00  0.00           C
ATOM    583  B   BEA A 583     265.610 302.984  81.646  0.00  0.00           C
ATOM    584  B   BEA A 584     266.395 301.623  81.610  0.00  0.00           C
ATOM    585  B   BEA A 585     267.323 300.254  81.519  0.00  0.00           C
ATOM    586  B   BEA A 586     268.258 299.061  81.386  0.00  0.00           C
ATOM    587  B   BEA A 587     269.337 297.855  81.193  0.00  0.00           C
ATOM    588  B   BEA A 588     270.486 296.725  80.947  0.00  0.00           C
ATOM    589  B   BEA A 589     271.613 295.739  80.672  0.00  0.00           C
ATOM    590  B   BEA A 590     272.882 294.747  80.325  0.00  0.00           C
ATOM    591  B   BEA A 591     274.110 293.886  79.955  0.00  0.00           C
ATOM    592  B   BEA A 592     275.474 293.027  79.506  0.00  0.00           C
ATOM    593  B   BEA A 593     276.777 292.288  79.042  0.00  0.00           C
ATOM    594  B   BEA A 594     278.106 291.607  78.533  0.00  0.00           C
ATOM    595  B   BEA A 595     279.451 290.984  77.980  0.00  0.00           C
ATOM    596  B   BEA A 596     280.805 290.418  77.384  0.00  0.00           C
ATOM    597  B   BEA A 597     282.259 289.874  76.697  0.00  0.00           C
ATOM    598  B   BEA A 598     283.602 289.426  76.017  0.00  0.00           C
ATOM    599  B   BEA A 599     284.926 289.033  75.299  0.00  0.00           C
ATOM    600  B   BEA A 600     286.320 288.670  74.489  0.00  0.00           C
ATOM    601  B   BEA A 601     287.673 288.366  73.641  0.00  0.00           C
ATOM    602  B   BEA A 602     288.974 288.119  72.758  0.00  0.00           C
ATOM    603  B   BEA A 603     290.217 287.926  71.846  0.00  0.00           C
ATOM    604  B   BEA A 604     291.475 287.775  70.836  0.00  0.00           C
ATOM    605  B   BEA A 605     292.650 287.679  69.799  0.00  0.00           C
ATOM    606  B   BEA A 606     293.809 287.632  68.663  0.00  0.00           C
ATOM    607  B   BEA A 607     294.860 287.637  67.502  0.00  0.00           C
ATOM    608  B   BEA A 608     295.860 287.697  66.237  0.00  0.00           C
ATOM    609  B   BEA A 609     296.736 287.806  64.946  0.00  0.00           C
ATOM    610  B   BEA A 610     297.551 287.970  63.536  0.00  0.00           C
ATOM    611  B   BEA A 611     298.832 288.410  60.679  0.00  0.00           C
ATOM    612  B   BEA A 612     299.358 288.691  59.133  0.00  0.00           C
ATOM    613  B   BEA A 613     300.128 289.301  56.084  0.00  0.00           C
ATOM    614  B   BEA A 614     300.400 289.615  54.589  0.00  0.00           C
ATOM    615  B   BEA A 615     300.621 289.943  53.049  0.00  0.00           C
ATOM    616  B   BEA A 616     300.794 290.280  51.468  0.00  0.00           C
ATOM    617  B   BEA A 617     300.917 290.600  49.955  0.00  0.00           C
ATOM    618  B   BEA A 618     301.006 290.919  48.408  0.00  0.00           C
ATOM    619  B   BEA A 619     301.066 291.233  46.831  0.00  0.00           C
ATOM    620  B   BEA A 620     301.100 291.537  45.229  0.00  0.00           C
ATOM    621  B   BEA A 621     301.115 291.827  43.604  0.00  0.00           C
ATOM    622  B   BEA A 622     301.115 292.080  42.072  0.00  0.00           C
ATOM    623  B   BEA A 623     301.106 292.312  40.526  0.00  0.00           C
ATOM    624  B   BEA A 624     301.093 292.532  38.859  0.00  0.00           C
ATOM    625  B   BEA A 625     301.082 292.708  37.297  0.00  0.00           C
ATOM    626  B   BEA A 626     301.076 292.850  35.732  0.00  0.00           C
ATOM    627  B   BEA A 627     301.080 292.955  34.166  0.00  0.00           C
ATOM    628  B   BEA A 628     301.101 293.023  32.490  0.00  0.00           C
ATOM    629  B   BEA A 629     301.141 293.041  30.932  0.00  0.00           C
ATOM    630  B   BEA A 630     301.205 293.012  29.379  0.00  0.00           C
ATOM    631  B   BEA A 631     301.306 292.923  27.721  0.00  0.00           C
ATOM    632  B   BEA A 632     301.434 292.784  26.183  0.00  0.00           C
ATOM    633  B   BEA A 633     301.614 292.570  24.541  0.00  0.00           C
ATOM    634  B   BEA A 634     301.826 292.306  23.016  0.00  0.00           C
ATOM    635  B   BEA A 635     302.088 291.974  21.495  0.00  0.00           C
ATOM    636  B   BEA A 636     302.401 291.578  19.979  0.00  0.00           C
ATOM    637  B   BEA A 637     302.764 291.128  18.476  0.00  0.00           C
ATOM    638  B   BEA A 638     303.177 290.636  16.989  0.00  0.00           C
ATOM    639  B   BEA A 639     303.639 290.113  15.527  0.00  0.00           C
ATOM    640  B   BEA A 640     304.147 289.570  14.096  0.00  0.00           C
ATOM    641  B   BEA A 641     304.697 289.021  12.703  0.00  0.00           C
ATOM    642  B   BEA A 642     305.288 288.476  11.354  0.00  0.00           C
ATOM    643  B   BEA A 643     305.915 287.949  10.056  0.00  0.00           C
ATOM    644  B   BEA A 644     306.623 287.415   8.726  0.00  0.00           C
ATOM    645  B   BEA A 645     308.242 286.426   6.110  0.00  0.00           C
ATOM    646  B   BEA A 646     309.152 286.009   4.849  0.00  0.00           C
ATOM    647  B   BEA A 647     310.149 285.663   3.609  0.00  0.00           C
ATOM    648  B   BEA A 648     311.170 285.426   2.474  0.00  0.00           C
ATOM    649  B   BEA A 649     313.498 285.316   0.321  0.00  0.00           C
ATOM    650  B   BEA A 650     314.833 285.495  -0.686  0.00  0.00           C
ATOM    651  B   BEA A 651     316.151 285.812  -1.546  0.00  0.00           C
ATOM    652  B   BEA A 652     317.451 286.243  -2.283  0.00  0.00           C
ATOM    653  B   BEA A 653     318.818 286.806  -2.952  0.00  0.00           C
ATOM    654  B   BEA A 654     320.171 287.461  -3.517  0.00  0.00           C
ATOM    655  B   BEA A 655     322.814 288.981  -4.381  0.00  0.00           C
ATOM    656  B   BEA A 656     324.092 289.817  -4.696  0.00  0.00           C
ATOM    657  B   BEA A 657     325.424 290.749  -4.959  0.00  0.00           C
ATOM    658  B   BEA A 658     326.714 291.707  -5.155  0.00  0.00           C
ATOM    659  B   BEA A 659     327.955 292.676  -5.292  0.00  0.00           C
ATOM    660  B   BEA A 660     329.140 293.642  -5.377  0.00  0.00           C
ATOM    661  B   BEA A 661     330.359 294.674  -5.420  0.00  0.00           C
ATOM    662  B   BEA A 662     331.608 295.770  -5.420  0.00  0.00           C
ATOM    663  B   BEA A 663     332.788 296.840  -5.378  0.00  0.00           C
ATOM    664  B   BEA A 664     333.989 297.961  -5.296  0.00  0.00           C
ATOM    665  B   BEA A 665     335.114 299.039  -5.184  0.00  0.00           C
ATOM    666  B   BEA A 666     336.254 300.157  -5.036  0.00  0.00           C
ATOM    667  B   BEA A 667     337.405 301.314  -4.852  0.00  0.00           C
ATOM    668  B   BEA A 668     338.472 302.407  -4.650  0.00  0.00           C
ATOM    669  B   BEA A 669     339.544 303.528  -4.416  0.00  0.00           C
ATOM    670  B   BEA A 670     340.621 304.673  -4.151  0.00  0.00           C
ATOM    671  B   BEA A 671     341.700 305.841  -3.855  0.00  0.00           C
ATOM    672  B   BEA A 672     342.777 307.027  -3.528  0.00  0.00           C
ATOM    673  B   BEA A 673     343.759 308.125  -3.203  0.00  0.00           C
ATOM    674  B   BEA A 674     344.828 309.337  -2.818  0.00  0.00           C
ATOM    675  B   BEA A 675     345.798 310.454  -2.441  0.00  0.00           C
ATOM    676  B   BEA A 676     347.799 312.803  -1.575  0.00  0.00           C
ATOM    677  B   BEA A 677     348.822 314.030  -1.084  0.00  0.00           C
ATOM    678  B   BEA A 678     350.732 316.360  -0.075  0.00  0.00           C
ATOM    679  B   BEA A 679     351.700 317.562   0.485  0.00  0.00           C
ATOM    680  B   BEA A 680     352.644 318.749   1.066  0.00  0.00           C
ATOM    681  B   BEA A 681     353.562 319.917   1.667  0.00  0.00           C
ATOM    682  B   BEA A 682     354.454 321.064   2.285  0.00  0.00           C
ATOM    683  B   BEA A 683     355.316 322.186   2.919  0.00  0.00           C
ATOM    684  B   BEA A 684     356.221 323.377   3.625  0.00  0.00           C
ATOM    685  B   BEA A 685     357.090 324.533   4.347  0.00  0.00           C
ATOM    686  B   BEA A 686     357.921 325.651   5.081  0.00  0.00           C
ATOM    687  B   BEA A 687     358.712 326.728   5.824  0.00  0.00           C
ATOM    688  B   BEA A 688     359.525 327.849   6.641  0.00  0.00           C
ATOM    689  B   BEA A 689     360.352 329.004   7.532  0.00  0.00           C
ATOM    690  B   BEA A 690     361.067 330.015   8.360  0.00  0.00           C
ATOM    691  B   BEA A 691     361.843 331.127   9.329  0.00  0.00           C
ATOM    692  B   BEA A 692     362.556 332.165  10.300  0.00  0.00           C
ATOM    693  B   BEA A 693     363.254 333.199  11.342  0.00  0.00           C
ATOM    694  B   BEA A 694     363.883 334.147  12.378  0.00  0.00           C
ATOM    695  B   BEA A 695     364.523 335.133  13.557  0.00  0.00           C
ATOM    696  B   BEA A 696     365.587 336.839  15.956  0.00  0.00           C
ATOM    697  B   BEA A 697     366.059 337.641  17.331  0.00  0.00           C
ATOM    698  B   BEA A 698     366.431 338.309  18.687  0.00  0.00           C
ATOM    699  B   BEA A 699     366.721 338.880  20.109  0.00  0.00           C
ATOM    700  B   BEA A 700     366.928 339.359  21.691  0.00  0.00           C
ATOM    701  B   BEA A 701     367.013 339.663  23.187  0.00  0.00           C
ATOM    702  B   BEA A 702     366.994 339.839  24.789  0.00  0.00           C
ATOM    703  B   BEA A 703     366.866 339.876  26.430  0.00  0.00           C
ATOM    704  B   BEA A 704     366.646 339.784  28.030  0.00  0.00           C
ATOM    705  B   BEA A 705     366.349 339.586  29.596  0.00  0.00           C
ATOM    706  B   BEA A 706     365.987 339.298  31.128  0.00  0.00           C
ATOM    707  B   BEA A 707     365.571 338.936  32.624  0.00  0.00           C
ATOM    708  B   BEA A 708     365.113 338.515  34.080  0.00  0.00           C
ATOM    709  B   BEA A 709     364.624 338.049  35.490  0.00  0.00           C
ATOM    710  B   BEA A 710     364.076 337.514  36.946  0.00  0.00           C
ATOM    711  B   BEA A 711     363.512 336.953  38.346  0.00  0.00           C
ATOM    712  B   BEA A 712     362.942 336.379  39.686  0.00  0.00           C
ATOM    713  B   BEA A 713     362.331 335.758  41.058  0.00  0.00           C
ATOM    714  B   BEA A 714     361.727 335.141  42.360  0.00  0.00           C
ATOM    715  B   BEA A 715     361.092 334.490  43.686  0.00  0.00           C
ATOM    716  B   BEA A 716     360.477 333.859  44.934  0.00  0.00           C
ATOM    717  B   BEA A 717     359.790 333.154  46.298  0.00  0.00           C
ATOM    718  B   BEA A 718     359.132 332.479  47.578  0.00  0.00           C
ATOM    719  B   BEA A 719     357.771 331.092  50.169  0.00  0.00           C
ATOM    720  B   BEA A 720     357.128 330.441  51.376  0.00  0.00           C
ATOM    721  B   BEA A 721     356.427 329.736  52.685  0.00  0.00           C
ATOM    722  B   BEA A 722     355.777 329.088  53.895  0.00  0.00           C
ATOM    723  B   BEA A 723     355.074 328.394  55.203  0.00  0.00           C
ATOM    724  B   BEA A 724     354.377 327.713  56.506  0.00  0.00           C
ATOM    725  B   BEA A 725     353.688 327.049  57.802  0.00  0.00           C
ATOM    726  B   BEA A 726     352.348 325.790  60.361  0.00  0.00           C
ATOM    727  B   BEA A 727     351.654 325.157  61.717  0.00  0.00           C
ATOM    728  B   BEA A 728     350.984 324.561  63.055  0.00  0.00           C
ATOM    729  B   BEA A 729     349.682 323.460  65.759  0.00  0.00           C
ATOM    730  B   BEA A 730     349.060 322.966  67.119  0.00  0.00           C
ATOM    731  B   BEA A 731     348.436 322.497  68.544  0.00  0.00           C
ATOM    732  B   BEA A 732     347.858 322.095  69.932  0.00  0.00           C
ATOM    733  B   BEA A 733     347.291 321.737  71.378  0.00  0.00           C
ATOM    734  B   BEA A 734     346.745 321.439  72.877  0.00  0.00           C
ATOM    735  B   BEA A 735     346.261 321.227  74.331  0.00  0.00           C
ATOM    736  B   BEA A 736     345.787 321.092  75.929  0.00  0.00           C
ATOM    737  B   BEA A 737     345.388 321.065  77.481  0.00  0.00           C
ATOM    738  B   BEA A 738     345.066 321.149  78.993  0.00  0.00           C
ATOM    739  B   BEA A 739     344.806 321.362  80.565  0.00  0.00           C
ATOM    740  B   BEA A 740     344.632 321.708  82.117  0.00  0.00           C
ATOM    741  B   BEA A 741     344.537 322.189  83.662  0.00  0.00           C
ATOM    742  B   BEA A 742     344.548 323.462  86.592  0.00  0.00           C
ATOM    743  B   BEA A 743     344.626 324.229  87.987  0.00  0.00           C
ATOM    744  B   BEA A 744     344.737 325.047  89.310  0.00  0.00           C
ATOM    745  B   BEA A 745     344.877 325.962  90.646  0.00  0.00           C
ATOM    746  B   BEA A 746     345.030 326.904  91.908  0.00  0.00           C
ATOM    747  B   BEA A 747     345.197 327.926  93.178  0.00  0.00           C
ATOM    748  B   BEA A 748     345.361 328.952  94.372  0.00  0.00           C
ATOM    749  B   BEA A 749     345.674 331.108  96.687  0.00  0.00           C
ATOM    750  B   BEA A 750     345.811 332.222  97.804  0.00  0.00           C
ATOM    751  B   BEA A 751     346.028 334.569 100.026  0.00  0.00           C
ATOM    752  B   BEA A 752     346.092 335.704 101.051  0.00  0.00           C
ATOM    753  B   BEA A 753     346.127 336.947 102.143  0.00  0.00           C
ATOM    754  B   BEA A 754     346.122 338.119 103.150  0.00  0.00           C
ATOM    755  B   BEA A 755     346.071 339.390 104.220  0.00  0.00           C
ATOM    756  B   BEA A 756     345.976 340.579 105.204  0.00  0.00           C
ATOM    757  B   BEA A 757     345.818 341.858 106.248  0.00  0.00           C
ATOM    758  B   BEA A 758     345.614 343.043 107.206  0.00  0.00           C
ATOM    759  B   BEA A 759     345.328 344.311 108.223  0.00  0.00           C
ATOM    760  B   BEA A 760     344.574 346.716 110.145  0.00  0.00           C
ATOM    761  B   BEA A 761     344.112 347.927 111.118  0.00  0.00           C
ATOM    762  B   BEA A 762     343.636 349.100 112.071  0.00  0.00           C
ATOM    763  B   BEA A 763     343.139 350.304 113.067  0.00  0.00           C
ATOM    764  B   BEA A 764     342.685 351.443 114.033  0.00  0.00           C
ATOM    765  B   BEA A 765     342.274 352.578 115.029  0.00  0.00           C
ATOM    766  B   BEA A 766     341.925 353.761 116.115  0.00  0.00           C
ATOM    767  B   BEA A 767     341.715 354.895 117.217  0.00  0.00           C
ATOM    768  B   BEA A 768     341.692 355.967 118.338  0.00  0.00           C
ATOM    769  B   BEA A 769     341.912 357.038 119.563  0.00  0.00           C
ATOM    770  B   BEA A 770     342.378 358.004 120.781  0.00  0.00           C
ATOM    771  B   BEA A 771     343.046 358.841 121.949  0.00  0.00           C
ATOM    772  B   BEA A 772     343.892 359.574 123.080  0.00  0.00           C
ATOM    773  B   BEA A 773     344.898 360.215 124.181  0.00  0.00           C
ATOM    774  B   BEA A 774     345.971 360.741 125.187  0.00  0.00           C
ATOM    775  B   BEA A 775     347.149 361.196 126.161  0.00  0.00           C
ATOM    776  B   BEA A 776     348.411 361.585 127.098  0.00  0.00           C
ATOM    777  B   BEA A 777     349.638 361.890 127.930  0.00  0.00           C
ATOM    778  B   BEA A 778     350.996 362.164 128.781  0.00  0.00           C
ATOM    779  B   BEA A 779     353.751 362.560 130.334  0.00  0.00           C
ATOM    780  B   BEA A 780     355.226 362.703 131.090  0.00  0.00           C
ATOM    781  B   BEA A 781     356.673 362.807 131.789  0.00  0.00           C
ATOM    782  B   BEA A 782     358.073 362.877 132.432  0.00  0.00           C
ATOM    783  B   BEA A 783     359.541 362.922 133.073  0.00  0.00           C
ATOM    784  B   BEA A 784     361.072 362.940 133.709  0.00  0.00           C
ATOM    785  B   BEA A 785     362.525 362.934 134.285  0.00  0.00           C
ATOM    786  B   BEA A 786     364.026 362.904 134.854  0.00  0.00           C
ATOM    787  B   BEA A 787     365.569 362.852 135.412  0.00  0.00           C
ATOM    788  B   BEA A 788     367.009 362.785 135.910  0.00  0.00           C
ATOM    789  B   BEA A 789     368.478 362.699 136.397  0.00  0.00           C
ATOM    790  B   BEA A 790     370.116 362.583 136.916  0.00  0.00           C
ATOM    791  B   BEA A 791     371.631 362.458 137.373  0.00  0.00           C
ATOM    792  B   BEA A 792     373.162 362.316 137.815  0.00  0.00           C
ATOM    793  B   BEA A 793     374.704 362.156 138.239  0.00  0.00           C
ATOM    794  B   BEA A 794     376.253 361.980 138.644  0.00  0.00           C
ATOM    795  B   BEA A 795     377.803 361.789 139.028  0.00  0.00           C
ATOM    796  B   BEA A 796     379.202 361.603 139.358  0.00  0.00           C
ATOM    797  B   BEA A 797     380.888 361.362 139.733  0.00  0.00           C
ATOM    798  B   BEA A 798     382.415 361.129 140.051  0.00  0.00           C
ATOM    799  B   BEA A 799     383.924 360.885 140.346  0.00  0.00           C
ATOM    800  B   BEA A 800     385.411 360.630 140.615  0.00  0.00           C
ATOM    801  B   BEA A 801     388.582 360.038 141.121  0.00  0.00           C
ATOM    802  B   BEA A 802     390.110 359.729 141.328  0.00  0.00           C
ATOM    803  B   BEA A 803     391.730 359.384 141.520  0.00  0.00           C
ATOM    804  B   BEA A 804     393.294 359.032 141.678  0.00  0.00           C
ATOM    805  B   BEA A 805     394.796 358.677 141.800  0.00  0.00           C
ATOM    806  B   BEA A 806     396.359 358.286 141.895  0.00  0.00           C
ATOM    807  B   BEA A 807     399.359 357.473 141.971  0.00  0.00           C
ATOM    808  B   BEA A 808     400.891 357.020 141.947  0.00  0.00           C
ATOM    809  B   BEA A 809     402.418 356.539 141.873  0.00  0.00           C
ATOM    810  B   BEA A 810     404.021 355.996 141.730  0.00  0.00           C
ATOM    811  B   BEA A 811     406.916 354.889 141.248  0.00  0.00           C
ATOM    812  B   BEA A 812     408.336 354.263 140.864  0.00  0.00           C
ATOM    813  B   BEA A 813     409.673 353.598 140.366  0.00  0.00           C
ATOM    814  B   BEA A 814     410.940 352.864 139.706  0.00  0.00           C
ATOM    815  B   BEA A 815     412.061 352.068 138.851  0.00  0.00           C
ATOM    816  B   BEA A 816     413.484 350.399 136.555  0.00  0.00           C
ATOM    817  B   BEA A 817     413.698 349.576 135.159  0.00  0.00           C
ATOM    818  B   BEA A 818     413.637 348.857 133.818  0.00  0.00           C
ATOM    819  B   BEA A 819     412.954 347.483 131.025  0.00  0.00           C
ATOM    820  B   BEA A 820     412.417 346.838 129.641  0.00  0.00           C
ATOM    821  B   BEA A 821     411.808 346.228 128.312  0.00  0.00           C
ATOM    822  B   BEA A 822     410.369 345.018 125.657  0.00  0.00           C
ATOM    823  B   BEA A 823     409.584 344.425 124.369  0.00  0.00           C
ATOM    824  B   BEA A 824     407.978 343.284 121.944  0.00  0.00           C
ATOM    825  B   BEA A 825     407.126 342.696 120.737  0.00  0.00           C
ATOM    826  B   BEA A 826     406.231 342.084 119.515  0.00  0.00           C
ATOM    827  B   BEA A 827     405.301 341.448 118.286  0.00  0.00           C
ATOM    828  B   BEA A 828     404.419 340.837 117.151  0.00  0.00           C
ATOM    829  B   BEA A 829     403.521 340.207 116.024  0.00  0.00           C
ATOM    830  B   BEA A 830     402.617 339.556 114.911  0.00  0.00           C
ATOM    831  B   BEA A 831     401.713 338.887 113.820  0.00  0.00           C
ATOM    832  B   BEA A 832     400.746 338.142 112.672  0.00  0.00           C
ATOM    833  B   BEA A 833     399.868 337.437 111.646  0.00  0.00           C
ATOM    834  B   BEA A 834     398.944 336.657 110.579  0.00  0.00           C
ATOM    835  B   BEA A 835     397.986 335.797 109.487  0.00  0.00           C
ATOM    836  B   BEA A 836     397.141 334.984 108.531  0.00  0.00           C
ATOM    837  B   BEA A 837     396.219 334.026 107.497  0.00  0.00           C
ATOM    838  B   BEA A 838     395.423 333.122 106.610  0.00  0.00           C
ATOM    839  B   BEA A 839     394.584 332.065 105.675  0.00  0.00           C
ATOM    840  B   BEA A 840     393.780 330.918 104.779  0.00  0.00           C
ATOM    841  B   BEA A 841     393.063 329.753 103.978  0.00  0.00           C
ATOM    842  B   BEA A 842     392.425 328.571 103.262  0.00  0.00           C
ATOM    843  B   BEA A 843     391.785 327.199 102.539  0.00  0.00           C
ATOM    844  B   BEA A 844     391.259 325.882 101.940  0.00  0.00           C
ATOM    845  B   BEA A 845     390.771 324.442 101.376  0.00  0.00           C
ATOM    846  B   BEA A 846     390.025 321.527 100.484  0.00  0.00           C
ATOM    847  B   BEA A 847     389.736 319.949 100.118  0.00  0.00           C
ATOM    848  B   BEA A 848     389.523 318.415  99.829  0.00  0.00           C
ATOM    849  B   BEA A 849     389.264 315.181  99.403  0.00  0.00           C
ATOM    850  B   BEA A 850     389.221 313.690  99.280  0.00  0.00           C
ATOM    851  B   BEA A 851     389.224 312.037  99.188  0.00  0.00           C
ATOM    852  B   BEA A 852     389.361 308.899  99.130  0.00  0.00           C
ATOM    853  B   BEA A 853     389.489 307.311  99.150  0.00  0.00           C
ATOM    854  B   BEA A 854     389.854 304.106  99.275  0.00  0.00           C
ATOM    855  B   BEA A 855     390.086 302.495  99.375  0.00  0.00           C
ATOM    856  B   BEA A 856     390.335 300.963  99.489  0.00  0.00           C
ATOM    857  B   BEA A 857     390.616 299.392  99.624  0.00  0.00           C
ATOM    858  B   BEA A 858     390.930 297.784  99.779  0.00  0.00           C
ATOM    859  B   BEA A 859     391.249 296.265  99.939  0.00  0.00           C
ATOM    860  B   BEA A 860     391.596 294.714 100.114  0.00  0.00           C
ATOM    861  B   BEA A 861     391.971 293.133 100.302  0.00  0.00           C
ATOM    862  B   BEA A 862     392.768 290.015 100.699  0.00  0.00           C
ATOM    863  B   BEA A 863     393.185 288.483 100.904  0.00  0.00           C
ATOM    864  B   BEA A 864     393.588 287.057 101.098  0.00  0.00           C
ATOM    865  B   BEA A 865     394.045 285.487 101.314  0.00  0.00           C
ATOM    866  B   BEA A 866     394.517 283.913 101.527  0.00  0.00           C
ATOM    867  B   BEA A 867     394.959 282.475 101.716  0.00  0.00           C
ATOM    868  B   BEA A 868     395.443 280.927 101.907  0.00  0.00           C
ATOM    869  B   BEA A 869     395.925 279.411 102.079  0.00  0.00           C
ATOM    870  B   BEA A 870     396.399 277.938 102.224  0.00  0.00           C
ATOM    871  B   BEA A 871     396.899 276.399 102.349  0.00  0.00           C
ATOM    872  B   BEA A 872     397.379 274.932 102.433  0.00  0.00           C
ATOM    873  B   BEA A 873     397.906 273.323 102.479  0.00  0.00           C
ATOM    874  B   BEA A 874     398.394 271.827 102.464  0.00  0.00           C
ATOM    875  B   BEA A 875     398.872 270.356 102.382  0.00  0.00           C
ATOM    876  B   BEA A 876     399.356 268.841 102.205  0.00  0.00           C
ATOM    877  B   BEA A 877     399.825 267.333 101.904  0.00  0.00           C
ATOM    878  B   BEA A 878     400.256 265.884 101.449  0.00  0.00           C
ATOM    879  B   BEA A 879     400.644 264.472 100.766  0.00  0.00           C
ATOM    880  B   BEA A 880     401.112 262.199  98.587  0.00  0.00           C
ATOM    881  B   BEA A 881     401.137 261.505  97.153  0.00  0.00           C
ATOM    882  B   BEA A 882     401.061 261.082  95.625  0.00  0.00           C
ATOM    883  B   BEA A 883     400.923 260.841  93.992  0.00  0.00           C
ATOM    884  B   BEA A 884     400.770 260.742  92.440  0.00  0.00           C
ATOM    885  B   BEA A 885     400.607 260.728  90.830  0.00  0.00           C
ATOM    886  B   BEA A 886     400.454 260.779  89.209  0.00  0.00           C
ATOM    887  B   BEA A 887     400.325 260.871  87.619  0.00  0.00           C
ATOM    888  B   BEA A 888     400.173 261.110  84.546  0.00  0.00           C
ATOM    889  B   BEA A 889     400.166 261.248  82.876  0.00  0.00           C
ATOM    890  B   BEA A 890     400.223 261.363  81.350  0.00  0.00           C
ATOM    891  B   BEA A 891     400.360 261.461  79.753  0.00  0.00           C
ATOM    892  B   BEA A 892     400.606 261.520  78.114  0.00  0.00           C
ATOM    893  B   BEA A 893     400.960 261.519  76.569  0.00  0.00           C
ATOM    894  B   BEA A 894     401.469 261.438  75.028  0.00  0.00           C
ATOM    895  B   BEA A 895     402.123 261.262  73.607  0.00  0.00           C
ATOM    896  B   BEA A 896     402.942 260.974  72.299  0.00  0.00           C
ATOM    897  B   BEA A 897     403.966 260.546  71.096  0.00  0.00           C
ATOM    898  B   BEA A 898     405.068 260.073  70.080  0.00  0.00           C
ATOM    899  B   BEA A 899     406.243 259.691  69.078  0.00  0.00           C
ATOM    900  B   BEA A 900     407.364 259.706  67.983  0.00  0.00           C
ATOM    901  B   BEA A 901     408.169 260.406  66.825  0.00  0.00           C
ATOM    902  B   BEA A 902     408.578 261.598  65.755  0.00  0.00           C
ATOM    903  B   BEA A 903     408.699 262.904  64.861  0.00  0.00           C
ATOM    904  B   BEA A 904     408.664 264.245  64.056  0.00  0.00           C
ATOM    905  B   BEA A 905     408.520 265.683  63.247  0.00  0.00           C
ATOM    906  B   BEA A 906     408.317 267.007  62.515  0.00  0.00           C
ATOM    907  B   BEA A 907     408.055 268.367  61.751  0.00  0.00           C
ATOM    908  B   BEA A 908     407.728 269.808  60.898  0.00  0.00           C
ATOM    909  B   BEA A 909     407.409 271.043  60.100  0.00  0.00           C
ATOM    910  B   BEA A 910     407.043 272.315  59.166  0.00  0.00           C
ATOM    911  B   BEA A 911     406.657 273.510  58.099  0.00  0.00           C
ATOM    912  B   BEA A 912     406.290 274.502  56.979  0.00  0.00           C
ATOM    913  B   BEA A 913     405.892 275.394  55.637  0.00  0.00           C
ATOM    914  B   BEA A 914     405.514 276.044  54.216  0.00  0.00           C
ATOM    915  B   BEA A 915     405.169 276.439  52.780  0.00  0.00           C
ATOM    916  B   BEA A 916     404.831 276.610  51.211  0.00  0.00           C
ATOM    917  B   BEA A 917     404.532 276.547  49.667  0.00  0.00           C
ATOM    918  B   BEA A 918     404.249 276.261  48.039  0.00  0.00           C
ATOM    919  B   BEA A 919     404.027 275.842  46.617  0.00  0.00           C
ATOM    920  B   BEA A 920     403.816 275.244  45.113  0.00  0.00           C
ATOM    921  B   BEA A 921     403.630 274.510  43.635  0.00  0.00           C
ATOM    922  B   BEA A 922     403.480 273.726  42.292  0.00  0.00           C
ATOM    923  B   BEA A 923     403.350 272.866  40.996  0.00  0.00           C
ATOM    924  B   BEA A 924     403.232 271.874  39.653  0.00  0.00           C
ATOM    925  B   BEA A 925     403.141 270.920  38.474  0.00  0.00           C
ATOM    926  B   BEA A 926     403.060 269.862  37.264  0.00  0.00           C
ATOM    927  B   BEA A 927     402.996 268.797  36.129  0.00  0.00           C
ATOM    928  B   BEA A 928     402.943 267.644  34.976  0.00  0.00           C
ATOM    929  B   BEA A 929     402.904 266.511  33.908  0.00  0.00           C
ATOM    930  B   BEA A 930     402.857 264.029  31.749  0.00  0.00           C
ATOM    931  B   BEA A 931     402.850 262.806  30.763  0.00  0.00           C
ATOM    932  B   BEA A 932     402.853 261.528  29.778  0.00  0.00           C
ATOM    933  B   BEA A 933     402.867 260.199  28.799  0.00  0.00           C
ATOM    934  B   BEA A 934     402.888 258.952  27.920  0.00  0.00           C
ATOM    935  B   BEA A 935     402.918 257.667  27.050  0.00  0.00           C
ATOM    936  B   BEA A 936     402.961 256.214  26.108  0.00  0.00           C
ATOM    937  B   BEA A 937     403.010 254.863  25.269  0.00  0.00           C
ATOM    938  B   BEA A 938     403.068 253.485  24.449  0.00  0.00           C
ATOM    939  B   BEA A 939     403.128 252.225  23.729  0.00  0.00           C
ATOM    940  B   BEA A 940     403.203 250.808  22.952  0.00  0.00           C
ATOM    941  B   BEA A 941     403.287 249.377  22.201  0.00  0.00           C
ATOM    942  B   BEA A 942     403.379 247.935  21.479  0.00  0.00           C
ATOM    943  B   BEA A 943     403.481 246.487  20.788  0.00  0.00           C
ATOM    944  B   BEA A 944     403.591 245.037  20.130  0.00  0.00           C
ATOM    945  B   BEA A 945     403.709 243.590  19.506  0.00  0.00           C
ATOM    946  B   BEA A 946     403.835 242.149  18.919  0.00  0.00           C
ATOM    947  B   BEA A 947     403.982 240.574  18.315  0.00  0.00           C
ATOM    948  B   BEA A 948     404.123 239.160  17.808  0.00  0.00           C
ATOM    949  B   BEA A 949     404.287 237.622  17.295  0.00  0.00           C
ATOM    950  B   BEA A 950     404.458 236.109  16.830  0.00  0.00           C
ATOM    951  B   BEA A 951     404.654 234.484  16.377  0.00  0.00           C
ATOM    952  B   BEA A 952     404.840 233.039  16.016  0.00  0.00           C
ATOM    953  B   BEA A 953     405.050 231.494  15.676  0.00  0.00           C
ATOM    954  B   BEA A 954     405.287 229.861  15.372  0.00  0.00           C
ATOM    955  B   BEA A 955     405.531 228.286  15.136  0.00  0.00           C
ATOM    956  B   BEA A 956     406.059 225.203  14.855  0.00  0.00           C
ATOM    957  B   BEA A 957     406.365 223.585  14.817  0.00  0.00           C
ATOM    958  B   BEA A 958     406.677 222.057  14.862  0.00  0.00           C
ATOM    959  B   BEA A 959     407.019 220.506  14.999  0.00  0.00           C
ATOM    960  B   BEA A 960     407.393 218.948  15.244  0.00  0.00           C
ATOM    961  B   BEA A 961     407.771 217.504  15.585  0.00  0.00           C
ATOM    962  B   BEA A 962     408.214 215.970  16.092  0.00  0.00           C
ATOM    963  B   BEA A 963     408.665 214.567  16.721  0.00  0.00           C
ATOM    964  B   BEA A 964     409.126 213.288  17.471  0.00  0.00           C
ATOM    965  B   BEA A 965     409.634 212.043  18.414  0.00  0.00           C
ATOM    966  B   BEA A 966     410.121 210.983  19.423  0.00  0.00           C
ATOM    967  B   BEA A 967     411.110 209.135  21.804  0.00  0.00           C
ATOM    968  B   BEA A 968     411.601 208.341  23.168  0.00  0.00           C
ATOM    969  B   BEA A 969     412.048 207.678  24.537  0.00  0.00           C
ATOM    970  B   BEA A 970     412.477 207.090  25.990  0.00  0.00           C
ATOM    971  B   BEA A 971     412.853 206.612  27.411  0.00  0.00           C
ATOM    972  B   BEA A 972     413.199 206.200  28.887  0.00  0.00           C
ATOM    973  B   BEA A 973     413.530 205.830  30.523  0.00  0.00           C
ATOM    974  B   BEA A 974     413.774 205.571  31.962  0.00  0.00           C
ATOM    975  B   BEA A 975     413.989 205.351  33.534  0.00  0.00           C
ATOM    976  B   BEA A 976     414.156 205.183  35.229  0.00  0.00           C
ATOM    977  B   BEA A 977     414.247 205.086  36.798  0.00  0.00           C
ATOM    978  B   BEA A 978     414.272 205.042  38.346  0.00  0.00           C
ATOM    979  B   BEA A 979     414.219 205.050  39.972  0.00  0.00           C
ATOM    980  B   BEA A 980     414.081 205.109  41.549  0.00  0.00           C
ATOM    981  B   BEA A 981     413.836 205.225  43.172  0.00  0.00           C
ATOM    982  B   BEA A 982     413.488 205.387  44.716  0.00  0.00           C
ATOM    983  B   BEA A 983     413.037 205.590  46.172  0.00  0.00           C
ATOM    984  B   BEA A 984     412.437 205.849  47.634  0.00  0.00           C
ATOM    985  B   BEA A 985     411.722 206.150  49.007  0.00  0.00           C
ATOM    986  B   BEA A 986     410.838 206.518  50.387  0.00  0.00           C
ATOM    987  B   BEA A 987     409.902 206.910  51.610  0.00  0.00           C
ATOM    988  B   BEA A 988     408.866 207.349  52.770  0.00  0.00           C
ATOM    989  B   BEA A 989     406.677 208.306  54.777  0.00  0.00           C
ATOM    990  B   BEA A 990     405.470 208.854  55.705  0.00  0.00           C
ATOM    991  B   BEA A 991     404.197 209.451  56.580  0.00  0.00           C
ATOM    992  B   BEA A 992     402.958 210.051  57.348  0.00  0.00           C
ATOM    993  B   BEA A 993     401.678 210.695  58.069  0.00  0.00           C
ATOM    994  B   BEA A 994     400.458 211.332  58.697  0.00  0.00           C
ATOM    995  B   BEA A 995     399.123 212.058  59.327  0.00  0.00           C
ATOM    996  B   BEA A 996     397.776 212.825  59.907  0.00  0.00           C
ATOM    997  B   BEA A 997     396.523 213.574  60.404  0.00  0.00           C
ATOM    998  B   BEA A 998     395.184 214.416  60.891  0.00  0.00           C
ATOM    999  B   BEA A 999     393.958 215.231  61.302  0.00  0.00           C
ATOM   1000  B   BEA A1000     392.670 216.140  61.700  0.00  0.00           C
ATOM   1001  B   BEA A1001     391.423 217.079  62.053  0.00  0.00           C
ATOM   1002  B   BEA A1002     390.226 218.045  62.363  0.00  0.00           C
ATOM   1003  B   BEA A1003     389.009 219.109  62.651  0.00  0.00           C
ATOM   1004  B   BEA A1004     387.868 220.198  62.896  0.00  0.00           C
ATOM   1005  B   BEA A1005     386.809 221.308  63.101  0.00  0.00           C
ATOM   1006  B   BEA A1006     385.751 222.516  63.287  0.00  0.00           C
ATOM   1007  B   BEA A1007     384.745 223.738  63.451  0.00  0.00           C
ATOM   1008  B   BEA A1008     383.769 224.967  63.603  0.00  0.00           C
ATOM   1009  B   BEA A1009     382.736 226.277  63.767  0.00  0.00           C
ATOM   1010  B   BEA A1010     381.756 227.494  63.933  0.00  0.00           C
ATOM   1011  B   BEA A1011     380.741 228.695  64.122  0.00  0.00           C
ATOM   1012  B   BEA A1012     379.668 229.873  64.347  0.00  0.00           C
ATOM   1013  B   BEA A1013     378.590 230.947  64.601  0.00  0.00           C
ATOM   1014  B   BEA A1014     377.415 231.994  64.909  0.00  0.00           C
ATOM   1015  B   BEA A1015     376.139 233.014  65.274  0.00  0.00           C
ATOM   1016  B   BEA A1016     374.859 233.942  65.664  0.00  0.00           C
ATOM   1017  B   BEA A1017     373.591 234.785  66.072  0.00  0.00           C
ATOM   1018  B   BEA A1018     372.349 235.551  66.488  0.00  0.00           C
ATOM   1019  B   BEA A1019     370.941 236.360  66.976  0.00  0.00           C
ATOM   1020  B   BEA A1020     369.680 237.038  67.427  0.00  0.00           C
ATOM   1021  B   BEA A1021     368.265 237.758  67.947  0.00  0.00           C
ATOM   1022  B   BEA A1022     366.912 238.409  68.455  0.00  0.00           C
ATOM   1023  B   BEA A1023     365.522 239.048  68.988  0.00  0.00           C
ATOM   1024  B   BEA A1024     364.213 239.625  69.499  0.00  0.00           C
ATOM   1025  B   BEA A1025     362.768 240.239  70.074  0.00  0.00           C
ATOM   1026  B   BEA A1026     361.418 240.795  70.618  0.00  0.00           C
ATOM   1027  B   BEA A1027     360.056 241.341  71.175  0.00  0.00           C
ATOM   1028  B   BEA A1028     358.574 241.922  71.791  0.00  0.00           C
ATOM   1029  B   BEA A1029     357.206 242.450  72.365  0.00  0.00           C
ATOM   1030  B   BEA A1030     355.843 242.970  72.944  0.00  0.00           C
ATOM   1031  B   BEA A1031     354.493 243.482  73.525  0.00  0.00           C
ATOM   1032  B   BEA A1032     353.047 244.031  74.153  0.00  0.00           C
ATOM   1033  B   BEA A1033     351.739 244.531  74.727  0.00  0.00           C
ATOM   1034  B   BEA A1034     350.350 245.067  75.343  0.00  0.00           C
ATOM   1035  B   BEA A1035     348.999 245.598  75.948  0.00  0.00           C
ATOM   1036  B   BEA A1036     347.588 246.167  76.587  0.00  0.00           C
ATOM   1037  B   BEA A1037     346.233 246.731  77.207  0.00  0.00           C
ATOM   1038  B   BEA A1038     344.840 247.335  77.851  0.00  0.00           C
ATOM   1039  B   BEA A1039     343.523 247.935  78.466  0.00  0.00           C
ATOM   1040  B   BEA A1040     340.877 249.261  79.725  0.00  0.00           C
ATOM   1041  B   BEA A1041     339.586 249.989  80.351  0.00  0.00           C
ATOM   1042  B   BEA A1042     338.344 250.761  80.963  0.00  0.00           C
ATOM   1043  B   BEA A1043     337.172 251.577  81.550  0.00  0.00           C
ATOM   1044  B   BEA A1044     335.963 252.546  82.169  0.00  0.00           C
ATOM   1045  B   BEA A1045     334.893 253.568  82.732  0.00  0.00           C
ATOM   1046  B   BEA A1046     333.932 254.703  83.258  0.00  0.00           C
ATOM   1047  B   BEA A1047     333.118 255.971  83.727  0.00  0.00           C
ATOM   1048  B   BEA A1048     332.493 257.408  84.125  0.00  0.00           C
ATOM   1049  B   BEA A1049     332.135 258.935  84.406  0.00  0.00           C
ATOM   1050  B   BEA A1050     332.054 260.540  84.565  0.00  0.00           C
ATOM   1051  B   BEA A1051     332.228 262.107  84.600  0.00  0.00           C
ATOM   1052  B   BEA A1052     332.580 263.621  84.540  0.00  0.00           C
ATOM   1053  B   BEA A1053     333.087 265.217  84.397  0.00  0.00           C
ATOM   1054  B   BEA A1054     333.629 266.671  84.208  0.00  0.00           C
ATOM   1055  B   BEA A1055     334.223 268.133  83.970  0.00  0.00           C
ATOM   1056  B   BEA A1056     334.834 269.577  83.693  0.00  0.00           C
ATOM   1057  B   BEA A1057     335.433 270.980  83.388  0.00  0.00           C
ATOM   1058  B   BEA A1058     336.039 272.428  83.043  0.00  0.00           C
ATOM   1059  B   BEA A1059     336.628 273.905  82.660  0.00  0.00           C
ATOM   1060  B   BEA A1060     337.177 275.398  82.245  0.00  0.00           C
ATOM   1061  B   BEA A1061     337.632 276.790  81.835  0.00  0.00           C
ATOM   1062  B   BEA A1062     338.043 278.281  81.373  0.00  0.00           C
ATOM   1063  B   BEA A1063     338.355 279.757  80.895  0.00  0.00           C
ATOM   1064  B   BEA A1064     338.563 281.316  80.368  0.00  0.00           C
ATOM   1065  B   BEA A1065     338.623 282.746  79.867  0.00  0.00           C
ATOM   1066  B   BEA A1066     338.539 284.261  79.321  0.00  0.00           C
ATOM   1067  B   BEA A1067     338.313 285.766  78.770  0.00  0.00           C
ATOM   1068  B   BEA A1068     337.955 287.266  78.218  0.00  0.00           C
ATOM   1069  B   BEA A1069     337.510 288.665  77.709  0.00  0.00           C
ATOM   1070  B   BEA A1070     336.967 290.067  77.211  0.00  0.00           C
ATOM   1071  B   BEA A1071     336.336 291.470  76.732  0.00  0.00           C
ATOM   1072  B   BEA A1072     335.625 292.872  76.278  0.00  0.00           C
ATOM   1073  B   BEA A1073     334.906 294.173  75.888  0.00  0.00           C
ATOM   1074  B   BEA A1074     334.080 295.566  75.509  0.00  0.00           C
ATOM   1075  B   BEA A1075     333.277 296.853  75.202  0.00  0.00           C
ATOM   1076  B   BEA A1076     332.389 298.224  74.928  0.00  0.00           C
ATOM   1077  B   BEA A1077     331.554 299.483  74.732  0.00  0.00           C
ATOM   1078  B   BEA A1078     330.660 300.818  74.589  0.00  0.00           C
ATOM   1079  B   BEA A1079     329.721 302.224  74.519  0.00  0.00           C
ATOM   1080  B   BEA A1080     328.876 303.512  74.537  0.00  0.00           C
ATOM   1081  B   BEA A1081     328.015 304.866  74.648  0.00  0.00           C
ATOM   1082  B   BEA A1082     327.213 306.194  74.858  0.00  0.00           C
ATOM   1083  B   BEA A1083     326.428 307.591  75.196  0.00  0.00           C
ATOM   1084  B   BEA A1084     325.729 308.968  75.658  0.00  0.00           C
ATOM   1085  B   BEA A1085     325.125 310.337  76.254  0.00  0.00           C
ATOM   1086  B   BEA A1086     324.654 311.621  76.946  0.00  0.00           C
ATOM   1087  B   BEA A1087     324.286 312.926  77.789  0.00  0.00           C
ATOM   1088  B   BEA A1088     324.046 314.174  78.735  0.00  0.00           C
ATOM   1089  B   BEA A1089     323.901 315.447  79.829  0.00  0.00           C
ATOM   1090  B   BEA A1090     323.821 317.740  82.077  0.00  0.00           C
ATOM   1091  B   BEA A1091     323.829 318.816  83.236  0.00  0.00           C
ATOM   1092  B   BEA A1092     323.845 319.849  84.401  0.00  0.00           C
ATOM   1093  B   BEA A1093     323.848 320.900  85.628  0.00  0.00           C
ATOM   1094  B   BEA A1094     323.814 321.938  86.873  0.00  0.00           C
ATOM   1095  B   BEA A1095     323.716 322.931  88.085  0.00  0.00           C
ATOM   1096  B   BEA A1096     323.512 323.909  89.279  0.00  0.00           C
ATOM   1097  B   BEA A1097     323.109 324.926  90.498  0.00  0.00           C
ATOM   1098  B   BEA A1098     322.394 325.894  91.587  0.00  0.00           C
ATOM   1099  B   BEA A1099     319.888 327.287  92.713  0.00  0.00           C
ATOM   1100  B   BEA A1100     318.296 327.688  92.732  0.00  0.00           C
ATOM   1101  B   BEA A1101     316.733 327.929  92.498  0.00  0.00           C
ATOM   1102  B   BEA A1102     315.226 328.065  92.097  0.00  0.00           C
ATOM   1103  B   BEA A1103     313.760 328.131  91.567  0.00  0.00           C
ATOM   1104  B   BEA A1104     312.283 328.146  90.906  0.00  0.00           C
ATOM   1105  B   BEA A1105     310.838 328.119  90.140  0.00  0.00           C
ATOM   1106  B   BEA A1106     309.458 328.060  89.294  0.00  0.00           C
ATOM   1107  B   BEA A1107     308.169 327.980  88.399  0.00  0.00           C
ATOM   1108  B   BEA A1108     305.731 327.767  86.376  0.00  0.00           C
ATOM   1109  B   BEA A1109     304.617 327.646  85.274  0.00  0.00           C
ATOM   1110  B   BEA A1110     303.560 327.517  84.093  0.00  0.00           C
ATOM   1111  B   BEA A1111     302.576 327.384  82.839  0.00  0.00           C
ATOM   1112  B   BEA A1112     301.681 327.252  81.518  0.00  0.00           C
ATOM   1113  B   BEA A1113     300.887 327.125  80.135  0.00  0.00           C
ATOM   1114  B   BEA A1114     300.206 327.007  78.694  0.00  0.00           C
ATOM   1115  B   BEA A1115     299.613 326.911  77.110  0.00  0.00           C
ATOM   1116  B   BEA A1116     299.188 326.890  75.615  0.00  0.00           C
ATOM   1117  B   BEA A1117     298.897 326.997  74.098  0.00  0.00           C
ATOM   1118  B   BEA A1118     298.794 327.361  72.550  0.00  0.00           C
ATOM   1119  B   BEA A1119     299.031 328.241  71.189  0.00  0.00           C
ATOM   1120  B   BEA A1120     299.585 329.522  70.571  0.00  0.00           C
ATOM   1121  B   BEA A1121     300.294 330.926  70.483  0.00  0.00           C
ATOM   1122  B   BEA A1122     301.945 333.588  71.072  0.00  0.00           C
ATOM   1123  B   BEA A1123     302.946 334.805  71.643  0.00  0.00           C
ATOM   1124  B   BEA A1124     305.277 336.092  73.151  0.00  0.00           C
ATOM   1125  B   BEA A1125     306.476 335.411  73.881  0.00  0.00           C
ATOM   1126  B   BEA A1126     308.126 332.726  74.590  0.00  0.00           C
ATOM   1127  B   BEA A1127     308.857 331.286  74.654  0.00  0.00           C
ATOM   1128  B   BEA A1128     309.813 330.401  74.112  0.00  0.00           C
ATOM   1129  B   BEA A1129     310.356 331.494  73.047  0.00  0.00           C
ATOM   1130  B   BEA A1130     310.554 332.867  72.236  0.00  0.00           C
ATOM   1131  B   BEA A1131     310.647 334.223  71.570  0.00  0.00           C
ATOM   1132  B   BEA A1132     310.691 335.676  70.943  0.00  0.00           C
ATOM   1133  B   BEA A1133     310.698 337.220  70.353  0.00  0.00           C
ATOM   1134  B   BEA A1134     310.677 338.756  69.836  0.00  0.00           C
ATOM   1135  B   BEA A1135     310.636 340.205  69.411  0.00  0.00           C
ATOM   1136  B   BEA A1136     310.572 341.823  69.012  0.00  0.00           C
ATOM   1137  B   BEA A1137     310.492 343.393  68.711  0.00  0.00           C
ATOM   1138  B   BEA A1138     310.394 345.002  68.510  0.00  0.00           C
ATOM   1139  B   BEA A1139     310.281 346.590  68.442  0.00  0.00           C
ATOM   1140  B   BEA A1140     310.153 348.138  68.516  0.00  0.00           C
ATOM   1141  B   BEA A1141     309.843 351.203  69.160  0.00  0.00           C
ATOM   1142  B   BEA A1142     309.658 352.698  69.774  0.00  0.00           C
ATOM   1143  B   BEA A1143     309.457 354.122  70.600  0.00  0.00           C
ATOM   1144  B   BEA A1144     309.254 355.387  71.585  0.00  0.00           C
ATOM   1145  B   BEA A1145     309.062 356.434  72.640  0.00  0.00           C
ATOM   1146  B   BEA A1146     308.854 357.435  73.926  0.00  0.00           C
ATOM   1147  B   BEA A1147     308.660 358.250  75.265  0.00  0.00           C
ATOM   1148  B   BEA A1148     308.467 358.952  76.745  0.00  0.00           C
ATOM   1149  B   BEA A1149     308.289 359.496  78.244  0.00  0.00           C
ATOM   1150  B   BEA A1150     307.974 360.205  81.338  0.00  0.00           C
ATOM   1151  B   BEA A1151     307.839 360.390  82.899  0.00  0.00           C
ATOM   1152  B   BEA A1152     307.713 360.475  84.539  0.00  0.00           C
ATOM   1153  B   BEA A1153     307.608 360.462  86.110  0.00  0.00           C
ATOM   1154  B   BEA A1154     307.516 360.355  87.737  0.00  0.00           C
ATOM   1155  B   BEA A1155     307.443 360.171  89.268  0.00  0.00           C
ATOM   1156  B   BEA A1156     307.385 359.902  90.833  0.00  0.00           C
ATOM   1157  B   BEA A1157     307.343 359.544  92.426  0.00  0.00           C
ATOM   1158  B   BEA A1158     307.320 359.138  93.894  0.00  0.00           C
ATOM   1159  B   BEA A1159     307.313 358.603  95.515  0.00  0.00           C
ATOM   1160  B   BEA A1160     307.359 357.379  98.474  0.00  0.00           C
ATOM   1161  B   BEA A1161     307.477 355.912 101.255  0.00  0.00           C
ATOM   1162  B   BEA A1162     307.554 355.123 102.549  0.00  0.00           C
ATOM   1163  B   BEA A1163     307.649 354.195 103.942  0.00  0.00           C
ATOM   1164  B   BEA A1164     307.743 353.308 105.169  0.00  0.00           C
ATOM   1165  B   BEA A1165     307.851 352.291 106.473  0.00  0.00           C
ATOM   1166  B   BEA A1166     307.959 351.242 107.718  0.00  0.00           C
ATOM   1167  B   BEA A1167     308.064 350.174 108.897  0.00  0.00           C
ATOM   1168  B   BEA A1168     308.260 347.921 111.127  0.00  0.00           C
ATOM   1169  B   BEA A1169     308.341 346.761 112.153  0.00  0.00           C
ATOM   1170  B   BEA A1170     308.410 345.526 113.158  0.00  0.00           C
ATOM   1171  B   BEA A1171     308.458 344.234 114.117  0.00  0.00           C
ATOM   1172  B   BEA A1172     308.476 342.909 114.999  0.00  0.00           C
ATOM   1173  B   BEA A1173     308.452 341.479 115.832  0.00  0.00           C
ATOM   1174  B   BEA A1174     308.376 340.089 116.512  0.00  0.00           C
ATOM   1175  B   BEA A1175     308.216 338.594 117.079  0.00  0.00           C
ATOM   1176  B   BEA A1176     307.943 337.078 117.439  0.00  0.00           C
ATOM   1177  B   BEA A1177     307.495 335.542 117.502  0.00  0.00           C
ATOM   1178  B   BEA A1178     306.818 334.123 117.131  0.00  0.00           C
ATOM   1179  B   BEA A1179     305.984 333.074 116.342  0.00  0.00           C
ATOM   1180  B   BEA A1180     305.030 332.381 115.218  0.00  0.00           C
ATOM   1181  B   BEA A1181     304.079 331.998 113.965  0.00  0.00           C
ATOM   1182  B   BEA A1182     303.154 331.779 112.654  0.00  0.00           C
ATOM   1183  B   BEA A1183     302.278 331.652 111.341  0.00  0.00           C
ATOM   1184  B   BEA A1184     301.442 331.571 110.020  0.00  0.00           C
ATOM   1185  B   BEA A1185     300.621 331.504 108.649  0.00  0.00           C
ATOM   1186  B   BEA A1186     299.858 331.429 107.291  0.00  0.00           C
ATOM   1187  B   BEA A1187     299.083 331.304 105.792  0.00  0.00           C
ATOM   1188  B   BEA A1188     298.426 331.100 104.357  0.00  0.00           C
ATOM   1189  B   BEA A1189     297.883 330.742 102.910  0.00  0.00           C
ATOM   1190  B   BEA A1190     297.560 330.081 101.483  0.00  0.00           C
ATOM   1191  B   BEA A1191     297.667 329.013 100.400  0.00  0.00           C
ATOM   1192  B   BEA A1192     298.257 327.583  99.882  0.00  0.00           C
ATOM   1193  B   BEA A1193     298.968 326.208  99.852  0.00  0.00           C
ATOM   1194  B   BEA A1194     299.672 324.843 100.137  0.00  0.00           C
ATOM   1195  B   BEA A1195     300.292 323.467 100.741  0.00  0.00           C
ATOM   1196  B   BEA A1196     300.707 321.132 102.882  0.00  0.00           C
ATOM   1197  B   BEA A1197     300.446 320.332 104.221  0.00  0.00           C
ATOM   1198  B   BEA A1198     300.027 319.747 105.558  0.00  0.00           C
ATOM   1199  B   BEA A1199     299.456 319.260 107.034  0.00  0.00           C
ATOM   1200  B   BEA A1200     298.847 318.912 108.438  0.00  0.00           C
ATOM   1201  B   BEA A1201     298.157 318.637 109.940  0.00  0.00           C
ATOM   1202  B   BEA A1202     297.515 318.462 111.311  0.00  0.00           C
ATOM   1203  B   BEA A1203     296.855 318.353 112.764  0.00  0.00           C
ATOM   1204  B   BEA A1204     296.264 318.331 114.262  0.00  0.00           C
ATOM   1205  B   BEA A1205     296.253 318.520 115.755  0.00  0.00           C
ATOM   1206  B   BEA A1206     297.785 318.763 115.365  0.00  0.00           C
ATOM   1207  B   BEA A1207     299.184 318.790 114.599  0.00  0.00           C
ATOM   1208  B   BEA A1208     300.482 318.677 113.821  0.00  0.00           C
ATOM   1209  B   BEA A1209     301.822 318.398 113.009  0.00  0.00           C
ATOM   1210  B   BEA A1210     303.175 317.900 112.223  0.00  0.00           C
ATOM   1211  B   BEA A1211     304.434 317.149 111.566  0.00  0.00           C
ATOM   1212  B   BEA A1212     305.540 316.127 111.101  0.00  0.00           C
ATOM   1213  B   BEA A1213     306.538 314.871 110.758  0.00  0.00           C
ATOM   1214  B   BEA A1214     307.397 313.596 110.429  0.00  0.00           C
ATOM   1215  B   BEA A1215     308.232 312.433 109.802  0.00  0.00           C
ATOM   1216  B   BEA A1216     308.806 312.562 108.361  0.00  0.00           C
ATOM   1217  B   BEA A1217     309.027 313.508 107.099  0.00  0.00           C
ATOM   1218  B   BEA A1218     309.199 314.578 106.051  0.00  0.00           C
ATOM   1219  B   BEA A1219     309.807 317.123 104.214  0.00  0.00           C
ATOM   1220  B   BEA A1220     310.545 318.500 103.640  0.00  0.00           C
ATOM   1221  B   BEA A1221     311.775 319.439 103.758  0.00  0.00           C
ATOM   1222  B   BEA A1222     313.225 319.779 104.415  0.00  0.00           C
ATOM   1223  B   BEA A1223     314.585 319.700 105.220  0.00  0.00           C
ATOM   1224  B   BEA A1224     315.833 319.359 106.022  0.00  0.00           C
ATOM   1225  B   BEA A1225     317.126 318.717 106.852  0.00  0.00           C
ATOM   1226  B   BEA A1226     318.220 317.861 107.486  0.00  0.00           C
ATOM   1227  B   BEA A1227     319.216 316.588 107.876  0.00  0.00           C
ATOM   1228  B   BEA A1228     319.833 315.208 107.860  0.00  0.00           C
ATOM   1229  B   BEA A1229     320.398 312.081 107.060  0.00  0.00           C
ATOM   1230  B   BEA A1230     320.442 310.628 106.506  0.00  0.00           C
ATOM   1231  B   BEA A1231     320.403 309.108 105.871  0.00  0.00           C
ATOM   1232  B   BEA A1232     320.315 307.654 105.253  0.00  0.00           C
ATOM   1233  B   BEA A1233     320.213 306.164 104.675  0.00  0.00           C
ATOM   1234  B   BEA A1234     320.201 304.658 104.337  0.00  0.00           C
ATOM   1235  B   BEA A1235     320.754 303.799 105.290  0.00  0.00           C
ATOM   1236  B   BEA A1236     321.427 303.999 106.788  0.00  0.00           C
ATOM   1237  B   BEA A1237     321.997 304.354 108.200  0.00  0.00           C
ATOM   1238  B   BEA A1238     322.543 304.750 109.683  0.00  0.00           C
ATOM   1239  B   BEA A1239     323.037 305.114 111.162  0.00  0.00           C
ATOM   1240  B   BEA A1240     323.480 305.415 112.648  0.00  0.00           C
ATOM   1241  B   BEA A1241     323.880 305.627 114.198  0.00  0.00           C
ATOM   1242  B   BEA A1242     324.211 305.702 115.760  0.00  0.00           C
ATOM   1243  B   BEA A1243     324.451 305.601 117.289  0.00  0.00           C
ATOM   1244  B   BEA A1244     324.595 305.252 118.893  0.00  0.00           C
ATOM   1245  B   BEA A1245     324.628 304.726 120.306  0.00  0.00           C
ATOM   1246  B   BEA A1246     324.586 303.986 121.769  0.00  0.00           C
ATOM   1247  B   BEA A1247     324.491 303.143 123.124  0.00  0.00           C
ATOM   1248  B   BEA A1248     324.367 302.204 124.430  0.00  0.00           C
ATOM   1249  B   BEA A1249     324.242 301.197 125.701  0.00  0.00           C
ATOM   1250  B   BEA A1250     324.164 300.224 126.875  0.00  0.00           C
ATOM   1251  B   BEA A1251     324.262 299.227 128.173  0.00  0.00           C
ATOM   1252  B   BEA A1252     325.266 299.318 129.101  0.00  0.00           C
ATOM   1253  B   BEA A1253     326.421 300.389 128.988  0.00  0.00           C
ATOM   1254  B   BEA A1254     327.491 301.526 128.622  0.00  0.00           C
ATOM   1255  B   BEA A1255     328.558 302.688 128.124  0.00  0.00           C
ATOM   1256  B   BEA A1256     329.552 303.759 127.581  0.00  0.00           C
ATOM   1257  B   BEA A1257     330.564 304.811 126.969  0.00  0.00           C
ATOM   1258  B   BEA A1258     331.638 305.868 126.266  0.00  0.00           C
ATOM   1259  B   BEA A1259     332.646 306.786 125.563  0.00  0.00           C
ATOM   1260  B   BEA A1260     333.744 307.681 124.758  0.00  0.00           C
ATOM   1261  B   BEA A1261     334.805 308.418 123.942  0.00  0.00           C
ATOM   1262  B   BEA A1262     335.980 309.050 122.996  0.00  0.00           C
ATOM   1263  B   BEA A1263     337.136 309.428 122.021  0.00  0.00           C
ATOM   1264  B   BEA A1264     338.336 309.476 120.960  0.00  0.00           C
ATOM   1265  B   BEA A1265     339.496 309.077 119.873  0.00  0.00           C
ATOM   1266  B   BEA A1266     340.481 308.330 118.872  0.00  0.00           C
ATOM   1267  B   BEA A1267     341.296 307.339 117.945  0.00  0.00           C
ATOM   1268  B   BEA A1268     341.933 306.203 117.100  0.00  0.00           C
ATOM   1269  B   BEA A1269     342.419 304.917 116.288  0.00  0.00           C
ATOM   1270  B   BEA A1270     342.723 303.558 115.527  0.00  0.00           C
ATOM   1271  B   BEA A1271     342.677 300.638 114.088  0.00  0.00           C
ATOM   1272  B   BEA A1272     342.228 299.269 113.460  0.00  0.00           C
ATOM   1273  B   BEA A1273     341.373 297.984 112.874  0.00  0.00           C
ATOM   1274  B   BEA A1274     340.278 296.961 112.428  0.00  0.00           C
ATOM   1275  B   BEA A1275     339.042 296.089 112.098  0.00  0.00           C
ATOM   1276  B   BEA A1276     337.673 295.256 111.867  0.00  0.00           C
ATOM   1277  B   BEA A1277     336.274 294.423 111.746  0.00  0.00           C
ATOM   1278  B   BEA A1278     334.952 293.547 111.741  0.00  0.00           C
ATOM   1279  B   BEA A1279     333.720 292.519 111.860  0.00  0.00           C
ATOM   1280  B   BEA A1280     332.707 291.363 112.100  0.00  0.00           C
ATOM   1281  B   BEA A1281     331.843 289.986 112.478  0.00  0.00           C
ATOM   1282  B   BEA A1282     331.261 288.662 112.908  0.00  0.00           C
ATOM   1283  B   BEA A1283     330.604 285.691 114.033  0.00  0.00           C
ATOM   1284  B   BEA A1284     330.546 284.185 114.668  0.00  0.00           C
ATOM   1285  B   BEA A1285     330.646 282.734 115.312  0.00  0.00           C
ATOM   1286  B   BEA A1286     330.876 281.362 115.949  0.00  0.00           C
ATOM   1287  B   BEA A1287     331.243 279.981 116.615  0.00  0.00           C
ATOM   1288  B   BEA A1288     331.747 278.612 117.301  0.00  0.00           C
ATOM   1289  B   BEA A1289     332.390 277.273 117.995  0.00  0.00           C
ATOM   1290  B   BEA A1290     333.150 275.998 118.690  0.00  0.00           C
ATOM   1291  B   BEA A1291     333.931 274.861 119.381  0.00  0.00           C
ATOM   1292  B   BEA A1292     334.784 273.731 120.224  0.00  0.00           C
ATOM   1293  B   BEA A1293     335.506 272.815 121.208  0.00  0.00           C
ATOM   1294  B   BEA A1294     335.934 272.195 122.626  0.00  0.00           C
ATOM   1295  B   BEA A1295     335.349 272.466 125.651  0.00  0.00           C
ATOM   1296  B   BEA A1296     334.779 272.928 127.077  0.00  0.00           C
ATOM   1297  B   BEA A1297     334.169 273.460 128.472  0.00  0.00           C
ATOM   1298  B   BEA A1298     333.567 274.012 129.861  0.00  0.00           C
ATOM   1299  B   BEA A1299     332.531 275.044 132.734  0.00  0.00           C
ATOM   1300  B   BEA A1300     332.194 275.440 134.244  0.00  0.00           C
ATOM   1301  B   BEA A1301     332.069 275.676 135.806  0.00  0.00           C
ATOM   1302  B   BEA A1302     332.248 275.677 137.439  0.00  0.00           C
ATOM   1303  B   BEA A1303     333.341 275.031 140.282  0.00  0.00           C
ATOM   1304  B   BEA A1304     335.034 273.802 142.708  0.00  0.00           C
ATOM   1305  B   BEA A1305     335.998 273.040 143.742  0.00  0.00           C
ATOM   1306  B   BEA A1306     336.990 272.214 144.638  0.00  0.00           C
ATOM   1307  B   BEA A1307     338.030 271.295 145.420  0.00  0.00           C
ATOM   1308  B   BEA A1308     341.183 267.874 146.586  0.00  0.00           C
ATOM   1309  B   BEA A1309     341.911 266.562 146.105  0.00  0.00           C
ATOM   1310  B   BEA A1310     342.217 265.436 145.104  0.00  0.00           C
ATOM   1311  B   BEA A1311     342.055 263.764 142.429  0.00  0.00           C
ATOM   1312  B   BEA A1312     341.786 263.101 140.948  0.00  0.00           C
ATOM   1313  B   BEA A1313     341.466 262.515 139.449  0.00  0.00           C
ATOM   1314  B   BEA A1314     341.139 262.006 138.023  0.00  0.00           C
ATOM   1315  B   BEA A1315     340.784 261.492 136.495  0.00  0.00           C
ATOM   1316  B   BEA A1316     340.449 261.017 135.031  0.00  0.00           C
ATOM   1317  B   BEA A1317     340.129 260.540 133.548  0.00  0.00           C
ATOM   1318  B   BEA A1318     339.842 260.063 132.081  0.00  0.00           C
ATOM   1319  B   BEA A1319     339.589 259.547 130.547  0.00  0.00           C
ATOM   1320  B   BEA A1320     339.413 259.032 129.108  0.00  0.00           C
ATOM   1321  B   BEA A1321     339.316 258.435 127.581  0.00  0.00           C
ATOM   1322  B   BEA A1322     339.351 257.797 126.146  0.00  0.00           C
ATOM   1323  B   BEA A1323     339.565 257.069 124.765  0.00  0.00           C
ATOM   1324  B   BEA A1324     340.063 256.176 123.434  0.00  0.00           C
ATOM   1325  B   BEA A1325     340.793 255.227 122.365  0.00  0.00           C
ATOM   1326  B   BEA A1326     341.675 254.243 121.518  0.00  0.00           C
ATOM   1327  B   BEA A1327     342.666 253.207 120.822  0.00  0.00           C
ATOM   1328  B   BEA A1328     343.723 252.120 120.233  0.00  0.00           C
ATOM   1329  B   BEA A1329     344.723 251.069 119.751  0.00  0.00           C
ATOM   1330  B   BEA A1330     345.770 249.913 119.278  0.00  0.00           C
ATOM   1331  B   BEA A1331     346.757 248.739 118.825  0.00  0.00           C
ATOM   1332  B   BEA A1332     347.656 247.562 118.374  0.00  0.00           C
ATOM   1333  B   BEA A1333     348.515 246.292 117.872  0.00  0.00           C
ATOM   1334  B   BEA A1334     349.313 244.928 117.303  0.00  0.00           C
ATOM   1335  B   BEA A1335     350.576 242.304 116.154  0.00  0.00           C
ATOM   1336  B   BEA A1336     351.110 240.976 115.556  0.00  0.00           C
ATOM   1337  B   BEA A1337     351.635 239.507 114.889  0.00  0.00           C
ATOM   1338  B   BEA A1338     352.071 238.141 114.268  0.00  0.00           C
ATOM   1339  B   BEA A1339     352.461 236.781 113.653  0.00  0.00           C
ATOM   1340  B   BEA A1340     352.836 235.330 113.005  0.00  0.00           C
ATOM   1341  B   BEA A1341     353.163 233.924 112.390  0.00  0.00           C
ATOM   1342  B   BEA A1342     353.469 232.471 111.773  0.00  0.00           C
ATOM   1343  B   BEA A1343     353.750 231.006 111.177  0.00  0.00           C
ATOM   1344  B   BEA A1344     354.020 229.463 110.590  0.00  0.00           C
ATOM   1345  B   BEA A1345     354.257 228.002 110.085  0.00  0.00           C
ATOM   1346  B   BEA A1346     354.487 226.506 109.644  0.00  0.00           C
ATOM   1347  B   BEA A1347     354.726 224.947 109.309  0.00  0.00           C
ATOM   1348  B   BEA A1348     354.989 223.379 109.205  0.00  0.00           C
ATOM   1349  B   BEA A1349     355.335 221.925 109.661  0.00  0.00           C
ATOM   1350  B   BEA A1350     355.761 221.195 111.012  0.00  0.00           C
ATOM   1351  B   BEA A1351     356.116 221.210 112.537  0.00  0.00           C
ATOM   1352  B   BEA A1352     356.430 221.534 114.044  0.00  0.00           C
ATOM   1353  B   BEA A1353     356.735 222.040 115.581  0.00  0.00           C
ATOM   1354  B   BEA A1354     357.023 222.640 117.064  0.00  0.00           C
ATOM   1355  B   BEA A1355     357.298 223.288 118.478  0.00  0.00           C
ATOM   1356  B   BEA A1356     357.846 224.716 121.246  0.00  0.00           C
ATOM   1357  B   BEA A1357     358.130 225.495 122.634  0.00  0.00           C
ATOM   1358  B   BEA A1358     358.414 226.290 123.990  0.00  0.00           C
ATOM   1359  B   BEA A1359     358.696 227.083 125.295  0.00  0.00           C
ATOM   1360  B   BEA A1360     358.998 227.932 126.648  0.00  0.00           C
ATOM   1361  B   BEA A1361     359.320 228.829 128.038  0.00  0.00           C
ATOM   1362  B   BEA A1362     359.933 230.499 130.530  0.00  0.00           C
ATOM   1363  B   BEA A1363     360.279 231.413 131.849  0.00  0.00           C
ATOM   1364  B   BEA A1364     360.641 232.345 133.166  0.00  0.00           C
ATOM   1365  B   BEA A1365     360.985 233.203 134.354  0.00  0.00           C
ATOM   1366  B   BEA A1366     361.376 234.148 135.639  0.00  0.00           C
ATOM   1367  B   BEA A1367     361.781 235.090 136.895  0.00  0.00           C
ATOM   1368  B   BEA A1368     362.199 236.022 138.113  0.00  0.00           C
ATOM   1369  B   BEA A1369     362.628 236.936 139.286  0.00  0.00           C
ATOM   1370  B   BEA A1370     363.107 237.908 140.508  0.00  0.00           C
ATOM   1371  B   BEA A1371     363.595 238.845 141.662  0.00  0.00           C
ATOM   1372  B   BEA A1372     364.134 239.819 142.833  0.00  0.00           C
ATOM   1373  B   BEA A1373     364.724 240.815 144.001  0.00  0.00           C
ATOM   1374  B   BEA A1374     365.367 241.815 145.139  0.00  0.00           C
ATOM   1375  B   BEA A1375     366.007 242.729 146.146  0.00  0.00           C
ATOM   1376  B   BEA A1376     367.626 244.695 148.171  0.00  0.00           C
ATOM   1377  B   BEA A1377     368.544 245.604 149.016  0.00  0.00           C
ATOM   1378  B   BEA A1378     369.666 246.527 149.780  0.00  0.00           C
ATOM   1379  B   BEA A1379     370.939 247.339 150.317  0.00  0.00           C
ATOM   1380  B   BEA A1380     372.330 247.977 150.557  0.00  0.00           C
ATOM   1381  B   BEA A1381     373.918 248.444 150.483  0.00  0.00           C
ATOM   1382  B   BEA A1382     375.408 248.674 150.143  0.00  0.00           C
ATOM   1383  B   BEA A1383     376.892 248.735 149.595  0.00  0.00           C
ATOM   1384  B   BEA A1384     378.362 248.652 148.881  0.00  0.00           C
ATOM   1385  B   BEA A1385     379.714 248.465 148.100  0.00  0.00           C
ATOM   1386  B   BEA A1386     381.088 248.177 147.202  0.00  0.00           C
ATOM   1387  B   BEA A1387     382.294 247.850 146.340  0.00  0.00           C
ATOM   1388  B   BEA A1388     383.571 247.435 145.362  0.00  0.00           C
ATOM   1389  B   BEA A1389     384.732 246.999 144.423  0.00  0.00           C
ATOM   1390  B   BEA A1390     385.941 246.490 143.403  0.00  0.00           C
ATOM   1391  B   BEA A1391     387.011 245.996 142.469  0.00  0.00           C
ATOM   1392  B   BEA A1392     388.201 245.399 141.401  0.00  0.00           C
ATOM   1393  B   BEA A1393     389.238 244.842 140.451  0.00  0.00           C
ATOM   1394  B   BEA A1394     390.293 244.239 139.468  0.00  0.00           C
ATOM   1395  B   BEA A1395     391.361 243.593 138.461  0.00  0.00           C
ATOM   1396  B   BEA A1396     392.437 242.908 137.438  0.00  0.00           C
ATOM   1397  B   BEA A1397     393.518 242.186 136.406  0.00  0.00           C
ATOM   1398  B   BEA A1398     394.509 241.493 135.458  0.00  0.00           C
ATOM   1399  B   BEA A1399     395.585 240.711 134.434  0.00  0.00           C
ATOM   1400  B   BEA A1400     396.565 239.970 133.507  0.00  0.00           C
ATOM   1401  B   BEA A1401     397.619 239.142 132.520  0.00  0.00           C
ATOM   1402  B   BEA A1402     400.582 236.649 129.847  0.00  0.00           C
ATOM   1403  B   BEA A1403     401.627 235.710 128.954  0.00  0.00           C
ATOM   1404  B   BEA A1404     402.638 234.771 128.127  0.00  0.00           C
ATOM   1405  B   BEA A1405     403.609 233.839 127.369  0.00  0.00           C
ATOM   1406  B   BEA A1406     404.613 232.844 126.633  0.00  0.00           C
ATOM   1407  B   BEA A1407     405.642 231.790 125.937  0.00  0.00           C
ATOM   1408  B   BEA A1408     406.612 230.761 125.346  0.00  0.00           C
ATOM   1409  B   BEA A1409     407.661 229.610 124.790  0.00  0.00           C
ATOM   1410  B   BEA A1410     408.639 228.495 124.361  0.00  0.00           C
ATOM   1411  B   BEA A1411     409.683 227.258 124.007  0.00  0.00           C
ATOM   1412  B   BEA A1412     410.660 226.055 123.783  0.00  0.00           C
ATOM   1413  B   BEA A1413     411.638 224.801 123.672  0.00  0.00           C
ATOM   1414  B   BEA A1414     412.616 223.493 123.686  0.00  0.00           C
ATOM   1415  B   BEA A1415     413.540 222.202 123.828  0.00  0.00           C
ATOM   1416  B   BEA A1416     414.420 220.921 124.092  0.00  0.00           C
ATOM   1417  B   BEA A1417     415.260 219.644 124.475  0.00  0.00           C
ATOM   1418  B   BEA A1418     416.067 218.363 124.977  0.00  0.00           C
ATOM   1419  B   BEA A1419     416.844 217.075 125.601  0.00  0.00           C
ATOM   1420  B   BEA A1420     417.550 215.851 126.301  0.00  0.00           C
ATOM   1421  B   BEA A1421     418.235 214.614 127.117  0.00  0.00           C
ATOM   1422  B   BEA A1422     418.859 213.436 127.992  0.00  0.00           C
ATOM   1423  B   BEA A1423     419.427 212.319 128.913  0.00  0.00           C
ATOM   1424  B   BEA A1424     419.980 211.185 129.937  0.00  0.00           C
ATOM   1425  B   BEA A1425     420.483 210.110 130.990  0.00  0.00           C
ATOM   1426  B   BEA A1426     420.972 209.022 132.139  0.00  0.00           C
ATOM   1427  B   BEA A1427     421.415 207.994 133.302  0.00  0.00           C
ATOM   1428  B   BEA A1428     421.815 207.028 134.465  0.00  0.00           C
ATOM   1429  B   BEA A1429     422.203 206.051 135.709  0.00  0.00           C
ATOM   1430  B   BEA A1430     422.553 205.138 136.938  0.00  0.00           C
ATOM   1431  B   BEA A1431     423.195 203.360 139.509  0.00  0.00           C
ATOM   1432  B   BEA A1432     423.489 202.498 140.844  0.00  0.00           C
ATOM   1433  B   BEA A1433     423.750 201.700 142.132  0.00  0.00           C
ATOM   1434  B   BEA A1434     424.002 200.900 143.478  0.00  0.00           C
ATOM   1435  B   BEA A1435     424.246 200.098 144.879  0.00  0.00           C
ATOM   1436  B   BEA A1436     424.479 199.297 146.336  0.00  0.00           C
ATOM   1437  B   BEA A1437     424.685 198.562 147.724  0.00  0.00           C
ATOM   1438  B   BEA A1438     424.883 197.828 149.159  0.00  0.00           C
ATOM   1439  B   BEA A1439     425.056 197.158 150.513  0.00  0.00           C
ATOM   1440  B   BEA A1440     425.382 195.827 153.339  0.00  0.00           C
ATOM   1441  B   BEA A1441     425.678 194.513 156.317  0.00  0.00           C
ATOM   1442  B   BEA A1442     425.804 193.922 157.721  0.00  0.00           C
ATOM   1443  B   BEA A1443     425.935 193.281 159.294  0.00  0.00           C
ATOM   1444  B   BEA A1444     426.048 192.702 160.759  0.00  0.00           C
ATOM   1445  B   BEA A1445     426.155 192.131 162.251  0.00  0.00           C
ATOM   1446  B   BEA A1446     426.256 191.567 163.769  0.00  0.00           C
ATOM   1447  B   BEA A1447     426.342 191.064 165.167  0.00  0.00           C
ATOM   1448  B   BEA A1448     426.433 190.516 166.732  0.00  0.00           C
ATOM   1449  B   BEA A1449     426.517 189.979 168.320  0.00  0.00           C
ATOM   1450  B   BEA A1450     426.589 189.501 169.779  0.00  0.00           C
ATOM   1451  B   BEA A1451     426.657 189.031 171.256  0.00  0.00           C
ATOM   1452  B   BEA A1452     426.721 188.571 172.748  0.00  0.00           C
ATOM   1453  B   BEA A1453     426.786 188.077 174.408  0.00  0.00           C
ATOM   1454  B   BEA A1454     426.841 187.639 175.929  0.00  0.00           C
ATOM   1455  B   BEA A1455     426.892 187.211 177.463  0.00  0.00           C
ATOM   1456  B   BEA A1456     426.939 186.796 179.008  0.00  0.00           C
ATOM   1457  B   BEA A1457     427.024 186.001 182.126  0.00  0.00           C
ATOM   1458  B   BEA A1458     427.058 185.660 183.540  0.00  0.00           C
ATOM   1459  B   BEA A1459     427.093 185.293 185.115  0.00  0.00           C
ATOM   1460  B   BEA A1460     427.125 184.940 186.695  0.00  0.00           C
ATOM   1461  B   BEA A1461     427.155 184.601 188.279  0.00  0.00           C
ATOM   1462  B   BEA A1462     427.182 184.277 189.865  0.00  0.00           C
ATOM   1463  B   BEA A1463     427.207 183.967 191.451  0.00  0.00           C
ATOM   1464  B   BEA A1464     427.230 183.672 193.036  0.00  0.00           C
ATOM   1465  B   BEA A1465     427.251 183.392 194.620  0.00  0.00           C
ATOM   1466  B   BEA A1466     427.271 183.128 196.201  0.00  0.00           C
ATOM   1467  B   BEA A1467     427.290 182.880 197.776  0.00  0.00           C
ATOM   1468  B   BEA A1468     427.307 182.647 199.346  0.00  0.00           C
ATOM   1469  B   BEA A1469     427.339 182.230 202.463  0.00  0.00           C
ATOM   1470  B   BEA A1470     427.354 182.046 204.007  0.00  0.00           C
ATOM   1471  B   BEA A1471     427.371 181.863 205.696  0.00  0.00           C
ATOM   1472  B   BEA A1472     427.385 181.713 207.217  0.00  0.00           C
ATOM   1473  B   BEA A1473     427.402 181.568 208.878  0.00  0.00           C
ATOM   1474  B   BEA A1474     427.417 181.453 210.368  0.00  0.00           C
ATOM   1475  B   BEA A1475     427.434 181.346 211.995  0.00  0.00           C
ATOM   1476  B   BEA A1476     427.452 181.258 213.603  0.00  0.00           C
ATOM   1477  B   BEA A1477     427.471 181.191 215.190  0.00  0.00           C
ATOM   1478  B   BEA A1478     427.491 181.143 216.754  0.00  0.00           C
ATOM   1479  B   BEA A1479     427.515 181.113 218.444  0.00  0.00           C
ATOM   1480  B   BEA A1480     427.539 181.106 219.958  0.00  0.00           C
ATOM   1481  B   BEA A1481     427.566 181.120 221.592  0.00  0.00           C
ATOM   1482  B   BEA A1482     427.596 181.157 223.195  0.00  0.00           C
ATOM   1483  B   BEA A1483     427.629 181.216 224.765  0.00  0.00           C
ATOM   1484  B   BEA A1484     427.668 181.306 226.444  0.00  0.00           C
ATOM   1485  B   BEA A1485     427.706 181.410 227.944  0.00  0.00           C
ATOM   1486  B   BEA A1486     427.805 181.726 231.240  0.00  0.00           C
ATOM   1487  B   BEA A1487     427.859 181.914 232.755  0.00  0.00           C
ATOM   1488  B   BEA A1488     427.922 182.145 234.356  0.00  0.00           C
ATOM   1489  B   BEA A1489     427.989 182.403 235.906  0.00  0.00           C
ATOM   1490  B   BEA A1490     428.068 182.710 237.532  0.00  0.00           C
ATOM   1491  B   BEA A1491     428.153 183.047 239.099  0.00  0.00           C
ATOM   1492  B   BEA A1492     428.244 183.411 240.607  0.00  0.00           C
ATOM   1493  B   BEA A1493     428.350 183.834 242.172  0.00  0.00           C
ATOM   1494  B   BEA A1494     428.462 184.287 243.671  0.00  0.00           C
ATOM   1495  B   BEA A1495     428.591 184.807 245.213  0.00  0.00           C
ATOM   1496  B   BEA A1496     428.729 185.359 246.681  0.00  0.00           C
ATOM   1497  B   BEA A1497     428.886 185.986 248.178  0.00  0.00           C
ATOM   1498  B   BEA A1498     429.053 186.647 249.594  0.00  0.00           C
ATOM   1499  B   BEA A1499     429.243 187.392 251.025  0.00  0.00           C
ATOM   1500  B   BEA A1500     429.444 188.173 252.369  0.00  0.00           C
ATOM   1501  B   BEA A1501     429.672 189.048 253.714  0.00  0.00           C
ATOM   1502  B   BEA A1502     429.914 189.965 254.968  0.00  0.00           C
ATOM   1503  B   BEA A1503     430.187 190.990 256.209  0.00  0.00           C
ATOM   1504  B   BEA A1504     430.478 192.064 257.355  0.00  0.00           C
ATOM   1505  B   BEA A1505     431.115 194.373 259.373  0.00  0.00           C
ATOM   1506  B   BEA A1506     431.490 195.702 260.304  0.00  0.00           C
ATOM   1507  B   BEA A1507     431.867 197.020 261.090  0.00  0.00           C
ATOM   1508  B   BEA A1508     432.271 198.417 261.787  0.00  0.00           C
ATOM   1509  B   BEA A1509     432.679 199.805 262.359  0.00  0.00           C
ATOM   1510  B   BEA A1510     433.118 201.283 262.848  0.00  0.00           C
ATOM   1511  B   BEA A1511     433.561 202.754 263.225  0.00  0.00           C
ATOM   1512  B   BEA A1512     434.038 204.311 263.520  0.00  0.00           C
ATOM   1513  B   BEA A1513     434.481 205.725 263.710  0.00  0.00           C
ATOM   1514  B   BEA A1514     434.988 207.307 263.843  0.00  0.00           C
ATOM   1515  B   BEA A1515     435.490 208.828 263.899  0.00  0.00           C
ATOM   1516  B   BEA A1516     435.981 210.271 263.894  0.00  0.00           C
ATOM   1517  B   BEA A1517     436.539 211.855 263.827  0.00  0.00           C
ATOM   1518  B   BEA A1518     437.083 213.341 263.709  0.00  0.00           C
ATOM   1519  B   BEA A1519     437.651 214.833 263.539  0.00  0.00           C
ATOM   1520  B   BEA A1520     438.243 216.322 263.318  0.00  0.00           C
ATOM   1521  B   BEA A1521     438.858 217.797 263.051  0.00  0.00           C
ATOM   1522  B   BEA A1522     440.101 220.560 262.416  0.00  0.00           C
ATOM   1523  B   BEA A1523     440.775 221.941 262.031  0.00  0.00           C
ATOM   1524  B   BEA A1524     441.521 223.373 261.580  0.00  0.00           C
ATOM   1525  B   BEA A1525     442.285 224.740 261.097  0.00  0.00           C
ATOM   1526  B   BEA A1526     443.065 226.032 260.588  0.00  0.00           C
ATOM   1527  B   BEA A1527     443.857 227.242 260.057  0.00  0.00           C
ATOM   1528  B   BEA A1528     444.721 228.448 259.468  0.00  0.00           C
ATOM   1529  B   BEA A1529     445.659 229.626 258.822  0.00  0.00           C
ATOM   1530  B   BEA A1530     446.607 230.682 258.166  0.00  0.00           C
ATOM   1531  B   BEA A1531     447.631 231.676 257.459  0.00  0.00           C
ATOM   1532  B   BEA A1532     448.733 232.583 256.704  0.00  0.00           C
ATOM   1533  B   BEA A1533     449.920 233.377 255.902  0.00  0.00           C
ATOM   1534  B   BEA A1534     451.123 233.996 255.104  0.00  0.00           C
ATOM   1535  B   BEA A1535     452.429 234.466 254.261  0.00  0.00           C
ATOM   1536  B   BEA A1536     453.693 234.726 253.469  0.00  0.00           C
ATOM   1537  B   BEA A1537     455.096 234.808 252.621  0.00  0.00           C
ATOM   1538  B   BEA A1538     456.483 234.708 251.813  0.00  0.00           C
ATOM   1539  B   BEA A1539     457.852 234.468 251.042  0.00  0.00           C
ATOM   1540  B   BEA A1540     459.198 234.123 250.312  0.00  0.00           C
ATOM   1541  B   BEA A1541     460.603 233.672 249.576  0.00  0.00           C
ATOM   1542  B   BEA A1542     461.964 233.167 248.888  0.00  0.00           C
ATOM   1543  B   BEA A1543     463.271 232.636 248.251  0.00  0.00           C
ATOM   1544  B   BEA A1544     464.608 232.062 247.623  0.00  0.00           C
ATOM   1545  B   BEA A1545     465.965 231.461 247.010  0.00  0.00           C
ATOM   1546  B   BEA A1546     467.335 230.850 246.417  0.00  0.00           C
ATOM   1547  B   BEA A1547     468.706 230.247 245.848  0.00  0.00           C
ATOM   1548  B   BEA A1548     470.070 229.671 245.308  0.00  0.00           C
ATOM   1549  B   BEA A1549     471.516 229.099 244.766  0.00  0.00           C
ATOM   1550  B   BEA A1550     474.416 228.140 243.775  0.00  0.00           C
ATOM   1551  B   BEA A1551     475.850 227.790 243.335  0.00  0.00           C
ATOM   1552  B   BEA A1552     477.425 227.531 242.894  0.00  0.00           C
ATOM   1553  B   BEA A1553     478.943 227.427 242.513  0.00  0.00           C
ATOM   1554  B   BEA A1554     480.504 227.493 242.169  0.00  0.00           C
ATOM   1555  B   BEA A1555     482.029 227.729 241.880  0.00  0.00           C
ATOM   1556  B   BEA A1556     483.536 228.132 241.639  0.00  0.00           C
ATOM   1557  B   BEA A1557     485.040 228.702 241.444  0.00  0.00           C
ATOM   1558  B   BEA A1558     486.459 229.398 241.301  0.00  0.00           C
ATOM   1559  B   BEA A1559     489.163 231.153 241.137  0.00  0.00           C
ATOM   1560  B   BEA A1560     490.368 232.122 241.110  0.00  0.00           C
ATOM   1561  B   BEA A1561     491.588 233.224 241.112  0.00  0.00           C
ATOM   1562  B   BEA A1562     492.738 234.377 241.141  0.00  0.00           C
ATOM   1563  B   BEA A1563     493.818 235.564 241.192  0.00  0.00           C
ATOM   1564  B   BEA A1564     494.827 236.766 241.262  0.00  0.00           C
ATOM   1565  B   BEA A1565     495.766 237.969 241.345  0.00  0.00           C
ATOM   1566  B   BEA A1566     496.709 239.263 241.447  0.00  0.00           C
ATOM   1567  B   BEA A1567     498.524 241.999 241.696  0.00  0.00           C
ATOM   1568  B   BEA A1568     499.321 243.312 241.827  0.00  0.00           C
ATOM   1569  B   BEA A1569     500.116 244.691 241.973  0.00  0.00           C
ATOM   1570  B   BEA A1570     500.905 246.134 242.131  0.00  0.00           C
ATOM   1571  B   BEA A1571     501.622 247.510 242.287  0.00  0.00           C
ATOM   1572  B   BEA A1572     502.332 248.938 242.454  0.00  0.00           C
ATOM   1573  B   BEA A1573     503.033 250.417 242.631  0.00  0.00           C
ATOM   1574  B   BEA A1574     503.663 251.807 242.800  0.00  0.00           C
ATOM   1575  B   BEA A1575     504.284 253.237 242.977  0.00  0.00           C
ATOM   1576  B   BEA A1576     504.894 254.704 243.161  0.00  0.00           C
ATOM   1577  B   BEA A1577     505.493 256.206 243.351  0.00  0.00           C
ATOM   1578  B   BEA A1578     506.078 257.741 243.547  0.00  0.00           C
ATOM   1579  B   BEA A1579     506.597 259.159 243.729  0.00  0.00           C
ATOM   1580  B   BEA A1580     507.154 260.748 243.935  0.00  0.00           C
ATOM   1581  B   BEA A1581     507.645 262.213 244.125  0.00  0.00           C
ATOM   1582  B   BEA A1582     508.122 263.696 244.317  0.00  0.00           C
ATOM   1583  B   BEA A1583     508.585 265.196 244.512  0.00  0.00           C
ATOM   1584  B   BEA A1584     509.031 266.709 244.708  0.00  0.00           C
ATOM   1585  B   BEA A1585     509.461 268.234 244.905  0.00  0.00           C
ATOM   1586  B   BEA A1586     509.874 269.768 245.102  0.00  0.00           C
ATOM   1587  B   BEA A1587     510.269 271.308 245.299  0.00  0.00           C
ATOM   1588  B   BEA A1588     510.646 272.851 245.494  0.00  0.00           C
ATOM   1589  B   BEA A1589     511.004 274.396 245.688  0.00  0.00           C
ATOM   1590  B   BEA A1590     511.343 275.938 245.880  0.00  0.00           C
ATOM   1591  B   BEA A1591     511.662 277.477 246.069  0.00  0.00           C
ATOM   1592  B   BEA A1592     511.990 279.163 246.273  0.00  0.00           C
ATOM   1593  B   BEA A1593     512.267 280.684 246.454  0.00  0.00           C
ATOM   1594  B   BEA A1594     512.524 282.193 246.630  0.00  0.00           C
ATOM   1595  B   BEA A1595     512.783 283.840 246.819  0.00  0.00           C
ATOM   1596  B   BEA A1596     512.996 285.316 246.983  0.00  0.00           C
ATOM   1597  B   BEA A1597     513.208 286.922 247.158  0.00  0.00           C
ATOM   1598  B   BEA A1598     513.395 288.502 247.325  0.00  0.00           C
ATOM   1599  B   BEA A1599     513.557 290.054 247.483  0.00  0.00           C
ATOM   1600  B   BEA A1600     513.708 291.721 247.647  0.00  0.00           C
ATOM   1601  B   BEA A1601     513.820 293.206 247.786  0.00  0.00           C
ATOM   1602  B   BEA A1602     513.916 294.795 247.927  0.00  0.00           C
ATOM   1603  B   BEA A1603     514.030 297.977 248.185  0.00  0.00           C
ATOM   1604  B   BEA A1604     514.045 299.694 248.308  0.00  0.00           C
ATOM   1605  B   BEA A1605     514.028 301.211 248.405  0.00  0.00           C
ATOM   1606  B   BEA A1606     513.978 302.796 248.495  0.00  0.00           C
ATOM   1607  B   BEA A1607     513.888 304.435 248.572  0.00  0.00           C
ATOM   1608  B   BEA A1608     513.765 305.990 248.629  0.00  0.00           C
ATOM   1609  B   BEA A1609     513.595 307.577 248.669  0.00  0.00           C
ATOM   1610  B   BEA A1610     513.375 309.181 248.688  0.00  0.00           C
ATOM   1611  B   BEA A1611     513.097 310.784 248.681  0.00  0.00           C
ATOM   1612  B   BEA A1612     512.758 312.368 248.645  0.00  0.00           C
ATOM   1613  B   BEA A1613     512.353 313.914 248.574  0.00  0.00           C
ATOM   1614  B   BEA A1614     511.879 315.403 248.465  0.00  0.00           C
ATOM   1615  B   BEA A1615     511.298 316.905 248.304  0.00  0.00           C
ATOM   1616  B   BEA A1616     510.636 318.302 248.093  0.00  0.00           C
ATOM   1617  B   BEA A1617     509.845 319.650 247.813  0.00  0.00           C
ATOM   1618  B   BEA A1618     508.906 320.914 247.447  0.00  0.00           C
ATOM   1619  B   BEA A1619     507.849 322.008 247.002  0.00  0.00           C
ATOM   1620  B   BEA A1620     506.645 322.924 246.461  0.00  0.00           C
ATOM   1621  B   BEA A1621     505.319 323.614 245.830  0.00  0.00           C
ATOM   1622  B   BEA A1622     503.979 324.039 245.161  0.00  0.00           C
ATOM   1623  B   BEA A1623     502.537 324.246 244.411  0.00  0.00           C
ATOM   1624  B   BEA A1624     501.147 324.240 243.664  0.00  0.00           C
ATOM   1625  B   BEA A1625     499.759 324.072 242.898  0.00  0.00           C
ATOM   1626  B   BEA A1626     498.400 323.779 242.136  0.00  0.00           C
ATOM   1627  B   BEA A1627     493.095 321.745 239.100  0.00  0.00           C
ATOM   1628  B   BEA A1628     491.840 321.106 238.377  0.00  0.00           C
ATOM   1629  B   BEA A1629     490.631 320.444 237.680  0.00  0.00           C
ATOM   1630  B   BEA A1630     489.367 319.709 236.954  0.00  0.00           C
ATOM   1631  B   BEA A1631     488.167 318.974 236.266  0.00  0.00           C
ATOM   1632  B   BEA A1632     485.761 317.402 234.899  0.00  0.00           C
ATOM   1633  B   BEA A1633     483.344 315.706 233.543  0.00  0.00           C
ATOM   1634  B   BEA A1634     482.214 314.878 232.917  0.00  0.00           C
ATOM   1635  B   BEA A1635     480.950 313.927 232.224  0.00  0.00           C
ATOM   1636  B   BEA A1636     479.787 313.030 231.593  0.00  0.00           C
ATOM   1637  B   BEA A1637     477.543 311.247 230.397  0.00  0.00           C
ATOM   1638  B   BEA A1638     476.352 310.274 229.775  0.00  0.00           C
ATOM   1639  B   BEA A1639     475.274 309.379 229.221  0.00  0.00           C
ATOM   1640  B   BEA A1640     474.079 308.371 228.616  0.00  0.00           C
ATOM   1641  B   BEA A1641     471.813 306.418 227.503  0.00  0.00           C
ATOM   1642  B   BEA A1642     470.748 305.483 226.996  0.00  0.00           C
ATOM   1643  B   BEA A1643     469.577 304.443 226.451  0.00  0.00           C
ATOM   1644  B   BEA A1644     468.420 303.403 225.927  0.00  0.00           C
ATOM   1645  B   BEA A1645     467.279 302.366 225.427  0.00  0.00           C
ATOM   1646  B   BEA A1646     466.156 301.338 224.950  0.00  0.00           C
ATOM   1647  B   BEA A1647     465.056 300.320 224.500  0.00  0.00           C
ATOM   1648  B   BEA A1648     463.980 299.318 224.077  0.00  0.00           C
ATOM   1649  B   BEA A1649     462.824 298.232 223.643  0.00  0.00           C
ATOM   1650  B   BEA A1650     461.702 297.170 223.244  0.00  0.00           C
ATOM   1651  B   BEA A1651     460.616 296.136 222.882  0.00  0.00           C
ATOM   1652  B   BEA A1652     459.468 295.037 222.526  0.00  0.00           C
ATOM   1653  B   BEA A1653     457.220 292.868 221.922  0.00  0.00           C
ATOM   1654  B   BEA A1654     456.037 291.720 221.662  0.00  0.00           C
ATOM   1655  B   BEA A1655     454.924 290.636 221.461  0.00  0.00           C
ATOM   1656  B   BEA A1656     453.795 289.535 221.305  0.00  0.00           C
ATOM   1657  B   BEA A1657     452.664 288.433 221.206  0.00  0.00           C
ATOM   1658  B   BEA A1658     451.467 287.265 221.175  0.00  0.00           C
ATOM   1659  B   BEA A1659     450.308 286.140 221.233  0.00  0.00           C
ATOM   1660  B   BEA A1660     448.045 283.966 221.679  0.00  0.00           C
ATOM   1661  B   BEA A1661     446.932 282.920 222.132  0.00  0.00           C
ATOM   1662  B   BEA A1662     445.896 281.972 222.766  0.00  0.00           C
ATOM   1663  B   BEA A1663     444.863 281.069 223.718  0.00  0.00           C
ATOM   1664  B   BEA A1664     444.036 280.404 224.876  0.00  0.00           C
ATOM   1665  B   BEA A1665     442.977 279.776 227.778  0.00  0.00           C
ATOM   1666  B   BEA A1666     442.659 279.967 230.948  0.00  0.00           C
ATOM   1667  B   BEA A1667     442.694 280.271 232.548  0.00  0.00           C
ATOM   1668  B   BEA A1668     442.814 280.655 234.066  0.00  0.00           C
ATOM   1669  B   BEA A1669     442.987 281.091 235.525  0.00  0.00           C
ATOM   1670  B   BEA A1670     443.206 281.607 237.083  0.00  0.00           C
ATOM   1671  B   BEA A1671     443.639 282.683 240.031  0.00  0.00           C
ATOM   1672  B   BEA A1672     443.824 283.257 241.511  0.00  0.00           C
ATOM   1673  B   BEA A1673     443.950 283.869 243.053  0.00  0.00           C
ATOM   1674  B   BEA A1674     443.930 284.437 244.483  0.00  0.00           C
ATOM   1675  B   BEA A1675     443.455 284.964 245.908  0.00  0.00           C
ATOM   1676  B   BEA A1676     440.535 284.374 245.459  0.00  0.00           C
ATOM   1677  B   BEA A1677     439.222 283.862 244.730  0.00  0.00           C
ATOM   1678  B   BEA A1678     437.891 283.316 243.972  0.00  0.00           C
ATOM   1679  B   BEA A1679     436.582 282.777 243.274  0.00  0.00           C
ATOM   1680  B   BEA A1680     435.294 282.262 242.689  0.00  0.00           C
ATOM   1681  B   BEA A1681     432.288 281.245 242.123  0.00  0.00           C
ATOM   1682  B   BEA A1682     430.812 280.960 242.696  0.00  0.00           C
ATOM   1683  B   BEA A1683     429.712 280.957 243.788  0.00  0.00           C
ATOM   1684  B   BEA A1684     428.819 281.167 245.071  0.00  0.00           C
ATOM   1685  B   BEA A1685     427.968 281.614 246.448  0.00  0.00           C
ATOM   1686  B   BEA A1686     427.231 282.238 247.606  0.00  0.00           C
ATOM   1687  B   BEA A1687     426.483 283.136 248.720  0.00  0.00           C
ATOM   1688  B   BEA A1688     425.803 284.221 249.663  0.00  0.00           C
ATOM   1689  B   BEA A1689     425.167 285.491 250.467  0.00  0.00           C
ATOM   1690  B   BEA A1690     424.599 286.852 251.107  0.00  0.00           C
ATOM   1691  B   BEA A1691     424.085 288.271 251.613  0.00  0.00           C
ATOM   1692  B   BEA A1692     423.615 289.715 252.007  0.00  0.00           C
ATOM   1693  B   BEA A1693     423.150 291.260 252.326  0.00  0.00           C
ATOM   1694  B   BEA A1694     422.718 292.771 252.560  0.00  0.00           C
ATOM   1695  B   BEA A1695     422.284 294.330 252.738  0.00  0.00           C
ATOM   1696  B   BEA A1696     421.877 295.799 252.857  0.00  0.00           C
ATOM   1697  B   BEA A1697     421.430 297.381 252.944  0.00  0.00           C
ATOM   1698  B   BEA A1698     420.971 298.936 252.996  0.00  0.00           C
ATOM   1699  B   BEA A1699     420.500 300.436 253.022  0.00  0.00           C
ATOM   1700  B   BEA A1700     419.978 301.962 253.032  0.00  0.00           C
ATOM   1701  B   BEA A1701     418.779 304.865 253.037  0.00  0.00           C
ATOM   1702  B   BEA A1702     418.034 306.248 253.055  0.00  0.00           C
ATOM   1703  B   BEA A1703     417.089 307.641 253.103  0.00  0.00           C
ATOM   1704  B   BEA A1704     416.075 308.822 253.184  0.00  0.00           C
ATOM   1705  B   BEA A1705     414.943 309.894 253.292  0.00  0.00           C
ATOM   1706  B   BEA A1706     413.660 310.915 253.412  0.00  0.00           C
ATOM   1707  B   BEA A1707     412.370 311.794 253.513  0.00  0.00           C
ATOM   1708  B   BEA A1708     410.927 312.641 253.585  0.00  0.00           C
ATOM   1709  B   BEA A1709     409.584 313.321 253.600  0.00  0.00           C
ATOM   1710  B   BEA A1710     408.089 313.966 253.535  0.00  0.00           C
ATOM   1711  B   BEA A1711     406.608 314.487 253.356  0.00  0.00           C
ATOM   1712  B   BEA A1712     405.030 314.900 252.983  0.00  0.00           C
ATOM   1713  B   BEA A1713     403.631 315.108 252.401  0.00  0.00           C
ATOM   1714  B   BEA A1714     401.208 314.893 250.399  0.00  0.00           C
ATOM   1715  B   BEA A1715     400.281 314.516 249.158  0.00  0.00           C
ATOM   1716  B   BEA A1716     399.499 314.026 247.857  0.00  0.00           C
ATOM   1717  B   BEA A1717     398.782 313.429 246.467  0.00  0.00           C
ATOM   1718  B   BEA A1718     398.153 312.797 245.129  0.00  0.00           C
ATOM   1719  B   BEA A1719     397.552 312.124 243.796  0.00  0.00           C
ATOM   1720  B   BEA A1720     396.968 311.435 242.505  0.00  0.00           C
ATOM   1721  B   BEA A1721     396.391 310.752 241.284  0.00  0.00           C
ATOM   1722  B   BEA A1722     395.719 309.982 239.964  0.00  0.00           C
ATOM   1723  B   BEA A1723     395.036 309.248 238.760  0.00  0.00           C
ATOM   1724  B   BEA A1724     394.284 308.507 237.593  0.00  0.00           C
ATOM   1725  B   BEA A1725     393.379 307.714 236.396  0.00  0.00           C
ATOM   1726  B   BEA A1726     392.437 306.992 235.356  0.00  0.00           C
ATOM   1727  B   BEA A1727     391.378 306.290 234.395  0.00  0.00           C
ATOM   1728  B   BEA A1728     390.206 305.606 233.521  0.00  0.00           C
ATOM   1729  B   BEA A1729     388.965 304.935 232.741  0.00  0.00           C
ATOM   1730  B   BEA A1730     387.707 304.270 232.061  0.00  0.00           C
ATOM   1731  B   BEA A1731     386.392 303.555 231.442  0.00  0.00           C
ATOM   1732  B   BEA A1732     383.880 301.963 230.473  0.00  0.00           C
ATOM   1733  B   BEA A1733     382.710 300.962 230.111  0.00  0.00           C
ATOM   1734  B   BEA A1734     381.696 299.678 229.859  0.00  0.00           C
ATOM   1735  B   BEA A1735     381.141 298.225 229.781  0.00  0.00           C
ATOM   1736  B   BEA A1736     381.279 295.101 230.106  0.00  0.00           C
ATOM   1737  B   BEA A1737     381.687 293.569 230.460  0.00  0.00           C
ATOM   1738  B   BEA A1738     382.185 292.090 230.912  0.00  0.00           C
ATOM   1739  B   BEA A1739     382.690 290.722 231.426  0.00  0.00           C
ATOM   1740  B   BEA A1740     383.226 289.291 232.067  0.00  0.00           C
ATOM   1741  B   BEA A1741     383.711 287.936 232.778  0.00  0.00           C
ATOM   1742  B   BEA A1742     384.113 286.678 233.537  0.00  0.00           C
ATOM   1743  B   BEA A1743     384.464 285.413 234.397  0.00  0.00           C
ATOM   1744  B   BEA A1744     384.763 284.142 235.358  0.00  0.00           C
ATOM   1745  B   BEA A1745     385.013 282.868 236.416  0.00  0.00           C
ATOM   1746  B   BEA A1746     385.200 281.693 237.474  0.00  0.00           C
ATOM   1747  B   BEA A1747     385.338 280.618 238.510  0.00  0.00           C
ATOM   1748  B   BEA A1748     385.451 279.443 239.715  0.00  0.00           C
ATOM   1749  B   BEA A1749     385.524 278.372 240.880  0.00  0.00           C
ATOM   1750  B   BEA A1750     385.569 277.307 242.098  0.00  0.00           C
ATOM   1751  B   BEA A1751     385.587 276.253 243.363  0.00  0.00           C
ATOM   1752  B   BEA A1752     385.583 275.304 244.552  0.00  0.00           C
ATOM   1753  B   BEA A1753     385.562 274.369 245.770  0.00  0.00           C
ATOM   1754  B   BEA A1754     385.521 273.363 247.131  0.00  0.00           C
ATOM   1755  B   BEA A1755     385.470 272.466 248.387  0.00  0.00           C
ATOM   1756  B   BEA A1756     385.402 271.508 249.774  0.00  0.00           C
ATOM   1757  B   BEA A1757     385.333 270.661 251.039  0.00  0.00           C
ATOM   1758  B   BEA A1758     385.252 269.764 252.420  0.00  0.00           C
ATOM   1759  B   BEA A1759     385.168 268.902 253.785  0.00  0.00           C
ATOM   1760  B   BEA A1760     385.086 268.078 255.124  0.00  0.00           C
ATOM   1761  B   BEA A1761     385.008 267.295 256.429  0.00  0.00           C
ATOM   1762  B   BEA A1762     384.931 266.487 257.808  0.00  0.00           C
ATOM   1763  B   BEA A1763     384.859 265.666 259.245  0.00  0.00           C
ATOM   1764  B   BEA A1764     384.804 264.905 260.608  0.00  0.00           C
ATOM   1765  B   BEA A1765     384.765 264.148 261.992  0.00  0.00           C
ATOM   1766  B   BEA A1766     384.768 262.650 264.821  0.00  0.00           C
ATOM   1767  B   BEA A1767     384.835 261.900 266.284  0.00  0.00           C
ATOM   1768  B   BEA A1768     384.968 261.188 267.699  0.00  0.00           C
ATOM   1769  B   BEA A1769     385.206 260.476 269.142  0.00  0.00           C
ATOM   1770  B   BEA A1770     386.271 259.194 271.793  0.00  0.00           C
ATOM   1771  B   BEA A1771     387.481 258.724 272.742  0.00  0.00           C
ATOM   1772  B   BEA A1772     389.036 258.610 272.871  0.00  0.00           C
ATOM   1773  B   BEA A1773     390.573 258.754 272.396  0.00  0.00           C
ATOM   1774  B   BEA A1774     391.915 259.000 271.699  0.00  0.00           C
ATOM   1775  B   BEA A1775     393.297 259.339 270.797  0.00  0.00           C
ATOM   1776  B   BEA A1776     394.491 259.695 269.897  0.00  0.00           C
ATOM   1777  B   BEA A1777     395.674 260.106 268.905  0.00  0.00           C
ATOM   1778  B   BEA A1778     396.794 260.553 267.874  0.00  0.00           C
ATOM   1779  B   BEA A1779     397.895 261.057 266.767  0.00  0.00           C
ATOM   1780  B   BEA A1780     398.936 261.608 265.617  0.00  0.00           C
ATOM   1781  B   BEA A1781     399.881 262.194 264.463  0.00  0.00           C
ATOM   1782  B   BEA A1782     400.700 262.800 263.341  0.00  0.00           C
ATOM   1783  B   BEA A1783     401.468 263.513 262.116  0.00  0.00           C
ATOM   1784  B   BEA A1784     402.100 264.322 260.848  0.00  0.00           C
ATOM   1785  B   BEA A1785     402.507 265.212 259.608  0.00  0.00           C
ATOM   1786  B   BEA A1786     402.606 266.226 258.397  0.00  0.00           C
ATOM   1787  B   BEA A1787     402.317 267.346 257.293  0.00  0.00           C
ATOM   1788  B   BEA A1788     401.656 268.524 256.360  0.00  0.00           C
ATOM   1789  B   BEA A1789     400.790 269.610 255.677  0.00  0.00           C
ATOM   1790  B   BEA A1790     399.761 270.671 255.153  0.00  0.00           C
ATOM   1791  B   BEA A1791     398.558 271.763 254.743  0.00  0.00           C
ATOM   1792  B   BEA A1792     397.402 272.729 254.478  0.00  0.00           C
ATOM   1793  B   BEA A1793     396.094 273.764 254.283  0.00  0.00           C
ATOM   1794  B   BEA A1794     394.855 274.711 254.178  0.00  0.00           C
ATOM   1795  B   BEA A1795     393.632 275.631 254.136  0.00  0.00           C
ATOM   1796  B   BEA A1796     392.350 276.589 254.149  0.00  0.00           C
ATOM   1797  B   BEA A1797     389.799 278.518 254.327  0.00  0.00           C
ATOM   1798  B   BEA A1798     388.469 279.557 254.496  0.00  0.00           C
ATOM   1799  B   BEA A1799     387.267 280.529 254.694  0.00  0.00           C
ATOM   1800  B   BEA A1800     386.106 281.509 254.930  0.00  0.00           C
ATOM   1801  B   BEA A1801     384.912 282.576 255.222  0.00  0.00           C
ATOM   1802  B   BEA A1802     383.803 283.640 255.546  0.00  0.00           C
ATOM   1803  B   BEA A1803     382.714 284.783 255.926  0.00  0.00           C
ATOM   1804  B   BEA A1804     381.682 286.000 256.363  0.00  0.00           C
ATOM   1805  B   BEA A1805     380.807 287.197 256.819  0.00  0.00           C
ATOM   1806  B   BEA A1806     380.045 288.460 257.325  0.00  0.00           C
ATOM   1807  B   BEA A1807     379.384 289.884 257.926  0.00  0.00           C
ATOM   1808  B   BEA A1808     378.925 291.195 258.522  0.00  0.00           C
ATOM   1809  B   BEA A1809     378.539 292.673 259.267  0.00  0.00           C
ATOM   1810  B   BEA A1810     378.270 294.035 260.046  0.00  0.00           C
ATOM   1811  B   BEA A1811     378.069 295.281 260.863  0.00  0.00           C
ATOM   1812  B   BEA A1812     377.874 296.579 261.853  0.00  0.00           C
ATOM   1813  B   BEA A1813     377.678 297.752 262.911  0.00  0.00           C
ATOM   1814  B   BEA A1814     377.444 298.880 264.116  0.00  0.00           C
ATOM   1815  B   BEA A1815     377.204 299.814 265.276  0.00  0.00           C
ATOM   1816  B   BEA A1816     376.907 300.767 266.633  0.00  0.00           C
ATOM   1817  B   BEA A1817     376.615 301.538 267.884  0.00  0.00           C
ATOM   1818  B   BEA A1818     376.263 302.313 269.304  0.00  0.00           C
ATOM   1819  B   BEA A1819     375.901 302.970 270.672  0.00  0.00           C
ATOM   1820  B   BEA A1820     375.505 303.564 272.073  0.00  0.00           C
ATOM   1821  B   BEA A1821     375.040 304.128 273.603  0.00  0.00           C
ATOM   1822  B   BEA A1822     374.040 304.981 276.536  0.00  0.00           C
ATOM   1823  B   BEA A1823     373.514 305.277 277.905  0.00  0.00           C
ATOM   1824  B   BEA A1824     372.872 305.530 279.436  0.00  0.00           C
ATOM   1825  B   BEA A1825     372.198 305.686 280.889  0.00  0.00           C
ATOM   1826  B   BEA A1826     371.497 305.749 282.248  0.00  0.00           C
ATOM   1827  B   BEA A1827     370.664 305.715 283.681  0.00  0.00           C
ATOM   1828  B   BEA A1828     369.803 305.573 284.970  0.00  0.00           C
ATOM   1829  B   BEA A1829     368.855 305.311 286.183  0.00  0.00           C
ATOM   1830  B   BEA A1830     367.744 304.884 287.355  0.00  0.00           C
ATOM   1831  B   BEA A1831     366.654 304.359 288.266  0.00  0.00           C
ATOM   1832  B   BEA A1832     365.426 303.664 289.039  0.00  0.00           C
ATOM   1833  B   BEA A1833     364.112 302.829 289.626  0.00  0.00           C
ATOM   1834  B   BEA A1834     362.866 301.976 289.994  0.00  0.00           C
ATOM   1835  B   BEA A1835     361.531 301.015 290.220  0.00  0.00           C
ATOM   1836  B   BEA A1836     360.284 300.089 290.295  0.00  0.00           C
ATOM   1837  B   BEA A1837     359.055 299.159 290.259  0.00  0.00           C
ATOM   1838  B   BEA A1838     357.763 298.174 290.116  0.00  0.00           C
ATOM   1839  B   BEA A1839     356.510 297.218 289.888  0.00  0.00           C
ATOM   1840  B   BEA A1840     355.212 296.237 289.567  0.00  0.00           C
ATOM   1841  B   BEA A1841     353.973 295.315 289.189  0.00  0.00           C
ATOM   1842  B   BEA A1842     352.707 294.395 288.736  0.00  0.00           C
ATOM   1843  B   BEA A1843     350.221 292.677 287.675  0.00  0.00           C
ATOM   1844  B   BEA A1844     349.016 291.897 287.087  0.00  0.00           C
ATOM   1845  B   BEA A1845     347.813 291.162 286.456  0.00  0.00           C
ATOM   1846  B   BEA A1846     345.243 289.764 284.977  0.00  0.00           C
ATOM   1847  B   BEA A1847     343.988 289.183 284.196  0.00  0.00           C
ATOM   1848  B   BEA A1848     342.761 288.690 283.397  0.00  0.00           C
ATOM   1849  B   BEA A1849     341.473 288.265 282.524  0.00  0.00           C
ATOM   1850  B   BEA A1850     338.928 287.750 280.706  0.00  0.00           C
ATOM   1851  B   BEA A1851     337.589 287.688 279.703  0.00  0.00           C
ATOM   1852  B   BEA A1852     336.386 287.780 278.778  0.00  0.00           C
ATOM   1853  B   BEA A1853     335.137 288.048 277.796  0.00  0.00           C
ATOM   1854  B   BEA A1854     333.923 288.502 276.820  0.00  0.00           C
ATOM   1855  B   BEA A1855     332.815 289.095 275.910  0.00  0.00           C
ATOM   1856  B   BEA A1856     330.721 290.712 274.130  0.00  0.00           C
ATOM   1857  B   BEA A1857     329.732 291.720 273.256  0.00  0.00           C
ATOM   1858  B   BEA A1858     328.830 292.790 272.435  0.00  0.00           C
ATOM   1859  B   BEA A1859     328.010 293.896 271.667  0.00  0.00           C
ATOM   1860  B   BEA A1860     327.270 295.014 270.952  0.00  0.00           C
ATOM   1861  B   BEA A1861     326.488 296.329 270.171  0.00  0.00           C
ATOM   1862  B   BEA A1862     325.846 297.523 269.506  0.00  0.00           C
ATOM   1863  B   BEA A1863     325.172 298.902 268.779  0.00  0.00           C
ATOM   1864  B   BEA A1864     324.059 301.504 267.503  0.00  0.00           C
ATOM   1865  B   BEA A1865     323.521 302.940 266.840  0.00  0.00           C
ATOM   1866  B   BEA A1866     323.058 304.289 266.239  0.00  0.00           C
ATOM   1867  B   BEA A1867     322.626 305.665 265.643  0.00  0.00           C
ATOM   1868  B   BEA A1868     322.190 307.189 265.001  0.00  0.00           C
ATOM   1869  B   BEA A1869     321.826 308.596 264.422  0.00  0.00           C
ATOM   1870  B   BEA A1870     321.497 310.005 263.855  0.00  0.00           C
ATOM   1871  B   BEA A1871     321.179 311.536 263.248  0.00  0.00           C
ATOM   1872  B   BEA A1872     320.926 312.922 262.707  0.00  0.00           C
ATOM   1873  B   BEA A1873     320.691 314.410 262.132  0.00  0.00           C
ATOM   1874  B   BEA A1874     320.500 315.862 261.576  0.00  0.00           C
ATOM   1875  B   BEA A1875     320.340 317.392 260.992  0.00  0.00           C
ATOM   1876  B   BEA A1876     320.230 318.859 260.433  0.00  0.00           C
ATOM   1877  B   BEA A1877     320.163 320.370 259.854  0.00  0.00           C
ATOM   1878  B   BEA A1878     320.149 321.904 259.262  0.00  0.00           C
ATOM   1879  B   BEA A1879     320.190 323.324 258.705  0.00  0.00           C
ATOM   1880  B   BEA A1880     320.301 324.825 258.103  0.00  0.00           C
ATOM   1881  B   BEA A1881     320.484 326.261 257.508  0.00  0.00           C
ATOM   1882  B   BEA A1882     320.783 327.774 256.850  0.00  0.00           C
ATOM   1883  B   BEA A1883     321.172 329.118 256.225  0.00  0.00           C
ATOM   1884  B   BEA A1884     321.738 330.459 255.535  0.00  0.00           C
ATOM   1885  B   BEA A1885     322.518 331.664 254.808  0.00  0.00           C
ATOM   1886  B   BEA A1886     323.556 332.604 254.059  0.00  0.00           C
ATOM   1887  B   BEA A1887     324.846 333.121 253.331  0.00  0.00           C
ATOM   1888  B   BEA A1888     326.297 333.138 252.679  0.00  0.00           C
ATOM   1889  B   BEA A1889     327.802 332.749 252.105  0.00  0.00           C
ATOM   1890  B   BEA A1890     329.193 332.136 251.623  0.00  0.00           C
ATOM   1891  B   BEA A1891     330.531 331.370 251.181  0.00  0.00           C
ATOM   1892  B   BEA A1892     331.753 330.544 250.784  0.00  0.00           C
ATOM   1893  B   BEA A1893     332.982 329.608 250.381  0.00  0.00           C
ATOM   1894  B   BEA A1894     334.187 328.595 249.972  0.00  0.00           C
ATOM   1895  B   BEA A1895     335.346 327.538 249.561  0.00  0.00           C
ATOM   1896  B   BEA A1896     336.438 326.469 249.149  0.00  0.00           C
ATOM   1897  B   BEA A1897     338.533 324.217 248.263  0.00  0.00           C
ATOM   1898  B   BEA A1898     339.510 323.071 247.789  0.00  0.00           C
ATOM   1899  B   BEA A1899     340.450 321.903 247.282  0.00  0.00           C
ATOM   1900  B   BEA A1900     341.343 320.727 246.742  0.00  0.00           C
ATOM   1901  B   BEA A1901     342.243 319.464 246.121  0.00  0.00           C
ATOM   1902  B   BEA A1902     343.802 317.021 244.761  0.00  0.00           C
ATOM   1903  B   BEA A1903     344.494 315.781 243.965  0.00  0.00           C
ATOM   1904  B   BEA A1904     345.075 314.611 243.127  0.00  0.00           C
ATOM   1905  B   BEA A1905     345.576 313.438 242.179  0.00  0.00           C
ATOM   1906  B   BEA A1906     345.969 312.283 241.106  0.00  0.00           C
ATOM   1907  B   BEA A1907     346.226 311.227 239.970  0.00  0.00           C
ATOM   1908  B   BEA A1908     346.361 310.253 238.767  0.00  0.00           C
ATOM   1909  B   BEA A1909     346.385 309.290 237.402  0.00  0.00           C
ATOM   1910  B   BEA A1910     346.303 308.456 236.047  0.00  0.00           C
ATOM   1911  B   BEA A1911     346.127 307.683 234.615  0.00  0.00           C
ATOM   1912  B   BEA A1912     345.882 307.014 233.210  0.00  0.00           C
ATOM   1913  B   BEA A1913     345.590 306.439 231.842  0.00  0.00           C
ATOM   1914  B   BEA A1914     344.395 304.979 227.417  0.00  0.00           C
ATOM   1915  B   BEA A1915     343.915 304.585 225.856  0.00  0.00           C
ATOM   1916  B   BEA A1916     343.445 304.261 224.381  0.00  0.00           C
ATOM   1917  B   BEA A1917     342.959 303.977 222.886  0.00  0.00           C
ATOM   1918  B   BEA A1918     341.978 303.528 219.873  0.00  0.00           C
ATOM   1919  B   BEA A1919     341.500 303.359 218.373  0.00  0.00           C
ATOM   1920  B   BEA A1920     341.041 303.225 216.888  0.00  0.00           C
ATOM   1921  B   BEA A1921     340.576 303.118 215.314  0.00  0.00           C
ATOM   1922  B   BEA A1922     340.152 303.046 213.776  0.00  0.00           C
ATOM   1923  B   BEA A1923     339.776 303.005 212.285  0.00  0.00           C
ATOM   1924  B   BEA A1924     339.410 302.994 210.631  0.00  0.00           C
ATOM   1925  B   BEA A1925     339.139 303.012 209.160  0.00  0.00           C
ATOM   1926  B   BEA A1926     338.916 303.061 207.560  0.00  0.00           C
ATOM   1927  B   BEA A1927     338.785 303.142 205.961  0.00  0.00           C
ATOM   1928  B   BEA A1928     338.768 303.254 204.380  0.00  0.00           C
ATOM   1929  B   BEA A1929     338.898 303.403 202.743  0.00  0.00           C
ATOM   1930  B   BEA A1930     339.209 303.582 201.163  0.00  0.00           C
ATOM   1931  B   BEA A1931     339.699 303.776 199.726  0.00  0.00           C
ATOM   1932  B   BEA A1932     340.423 303.998 198.331  0.00  0.00           C
ATOM   1933  B   BEA A1933     341.365 304.230 197.031  0.00  0.00           C
ATOM   1934  B   BEA A1934     342.464 304.454 195.867  0.00  0.00           C
ATOM   1935  B   BEA A1935     343.699 304.663 194.814  0.00  0.00           C
ATOM   1936  B   BEA A1936     344.964 304.838 193.913  0.00  0.00           C
ATOM   1937  B   BEA A1937     346.304 304.986 193.093  0.00  0.00           C
ATOM   1938  B   BEA A1938     347.696 305.104 192.346  0.00  0.00           C
ATOM   1939  B   BEA A1939     349.117 305.187 191.666  0.00  0.00           C
ATOM   1940  B   BEA A1940     350.648 305.236 191.004  0.00  0.00           C
ATOM   1941  B   BEA A1941     353.666 305.209 189.853  0.00  0.00           C
ATOM   1942  B   BEA A1942     355.114 305.138 189.354  0.00  0.00           C
ATOM   1943  B   BEA A1943     356.615 305.021 188.860  0.00  0.00           C
ATOM   1944  B   BEA A1944     358.162 304.854 188.373  0.00  0.00           C
ATOM   1945  B   BEA A1945     359.627 304.650 187.925  0.00  0.00           C
ATOM   1946  B   BEA A1946     361.238 304.370 187.441  0.00  0.00           C
ATOM   1947  B   BEA A1947     364.150 303.704 186.577  0.00  0.00           C
ATOM   1948  B   BEA A1948     365.678 303.263 186.119  0.00  0.00           C
ATOM   1949  B   BEA A1949     367.085 302.795 185.689  0.00  0.00           C
ATOM   1950  B   BEA A1950     368.605 302.223 185.214  0.00  0.00           C
ATOM   1951  B   BEA A1951     369.998 301.641 184.766  0.00  0.00           C
ATOM   1952  B   BEA A1952     371.375 301.009 184.309  0.00  0.00           C
ATOM   1953  B   BEA A1953     372.734 300.333 183.843  0.00  0.00           C
ATOM   1954  B   BEA A1954     374.068 299.617 183.366  0.00  0.00           C
ATOM   1955  B   BEA A1955     375.373 298.868 182.880  0.00  0.00           C
ATOM   1956  B   BEA A1956     376.644 298.089 182.383  0.00  0.00           C
ATOM   1957  B   BEA A1957     379.164 296.398 181.316  0.00  0.00           C
ATOM   1958  B   BEA A1958     380.397 295.495 180.745  0.00  0.00           C
ATOM   1959  B   BEA A1959     381.570 294.584 180.162  0.00  0.00           C
ATOM   1960  B   BEA A1960     382.680 293.675 179.570  0.00  0.00           C
ATOM   1961  B   BEA A1961     383.806 292.698 178.919  0.00  0.00           C
ATOM   1962  B   BEA A1962     384.851 291.736 178.259  0.00  0.00           C
ATOM   1963  B   BEA A1963     385.887 290.722 177.537  0.00  0.00           C
ATOM   1964  B   BEA A1964     387.793 288.653 175.957  0.00  0.00           C
ATOM   1965  B   BEA A1965     388.637 287.619 175.097  0.00  0.00           C
ATOM   1966  B   BEA A1966     389.407 286.580 174.169  0.00  0.00           C
ATOM   1967  B   BEA A1967     390.086 285.548 173.171  0.00  0.00           C
ATOM   1968  B   BEA A1968     390.654 284.538 172.097  0.00  0.00           C
ATOM   1969  B   BEA A1969     391.115 283.507 170.869  0.00  0.00           C
ATOM   1970  B   BEA A1970     391.397 282.585 169.614  0.00  0.00           C
ATOM   1971  B   BEA A1971     391.507 281.723 168.241  0.00  0.00           C
ATOM   1972  B   BEA A1972     391.157 280.408 165.429  0.00  0.00           C
ATOM   1973  B   BEA A1973     390.700 279.937 163.940  0.00  0.00           C
ATOM   1974  B   BEA A1974     390.120 279.613 162.510  0.00  0.00           C
ATOM   1975  B   BEA A1975     389.427 279.397 161.068  0.00  0.00           C
ATOM   1976  B   BEA A1976     388.657 279.281 159.636  0.00  0.00           C
ATOM   1977  B   BEA A1977     387.903 279.253 158.335  0.00  0.00           C
ATOM   1978  B   BEA A1978     387.017 279.304 156.884  0.00  0.00           C
ATOM   1979  B   BEA A1979     386.205 279.418 155.600  0.00  0.00           C
ATOM   1980  B   BEA A1980     385.298 279.614 154.195  0.00  0.00           C
ATOM   1981  B   BEA A1981     384.447 279.863 152.886  0.00  0.00           C
ATOM   1982  B   BEA A1982     383.604 280.175 151.582  0.00  0.00           C
ATOM   1983  B   BEA A1983     382.788 280.545 150.298  0.00  0.00           C
ATOM   1984  B   BEA A1984     381.957 281.005 148.947  0.00  0.00           C
ATOM   1985  B   BEA A1985     381.193 281.520 147.643  0.00  0.00           C
ATOM   1986  B   BEA A1986     380.514 282.084 146.397  0.00  0.00           C
ATOM   1987  B   BEA A1987     379.848 282.783 145.040  0.00  0.00           C
ATOM   1988  B   BEA A1988     379.317 283.527 143.772  0.00  0.00           C
ATOM   1989  B   BEA A1989     378.907 284.362 142.519  0.00  0.00           C
ATOM   1990  B   BEA A1990     378.643 285.356 141.216  0.00  0.00           C
ATOM   1991  B   BEA A1991     378.597 286.400 140.028  0.00  0.00           C
ATOM   1992  B   BEA A1992     378.784 287.507 138.941  0.00  0.00           C
ATOM   1993  B   BEA A1993     379.802 289.911 137.047  0.00  0.00           C
ATOM   1994  B   BEA A1994     381.293 292.282 135.641  0.00  0.00           C
ATOM   1995  B   BEA A1995     382.157 293.495 135.057  0.00  0.00           C
ATOM   1996  B   BEA A1996     383.101 294.767 134.527  0.00  0.00           C
ATOM   1997  B   BEA A1997     384.029 295.996 134.087  0.00  0.00           C
ATOM   1998  B   BEA A1998     384.979 297.259 133.699  0.00  0.00           C
ATOM   1999  B   BEA A1999     385.856 298.449 133.389  0.00  0.00           C
ATOM   2000  B   BEA A2000     386.774 299.744 133.108  0.00  0.00           C
ATOM   2001  B   BEA A2001     387.637 301.037 132.880  0.00  0.00           C
ATOM   2002  B   BEA A2002     388.481 302.412 132.692  0.00  0.00           C
ATOM   2003  B   BEA A2003     389.265 303.858 132.551  0.00  0.00           C
ATOM   2004  B   BEA A2004     389.904 305.264 132.466  0.00  0.00           C
ATOM   2005  B   BEA A2005     390.779 308.312 132.445  0.00  0.00           C
ATOM   2006  B   BEA A2006     390.894 309.959 132.522  0.00  0.00           C
ATOM   2007  B   BEA A2007     390.746 311.483 132.645  0.00  0.00           C
ATOM   2008  B   BEA A2008     390.324 313.095 132.827  0.00  0.00           C
ATOM   2009  B   BEA A2009     389.722 314.515 133.031  0.00  0.00           C
ATOM   2010  B   BEA A2010     388.898 315.927 133.275  0.00  0.00           C
ATOM   2011  B   BEA A2011     387.987 317.149 133.520  0.00  0.00           C
ATOM   2012  B   BEA A2012     386.893 318.346 133.794  0.00  0.00           C
ATOM   2013  B   BEA A2013     385.795 319.351 134.053  0.00  0.00           C
ATOM   2014  B   BEA A2014     384.556 320.314 134.329  0.00  0.00           C
ATOM   2015  B   BEA A2015     383.182 321.218 134.620  0.00  0.00           C
ATOM   2016  B   BEA A2016     381.789 321.991 134.900  0.00  0.00           C
ATOM   2017  B   BEA A2017     380.405 322.639 135.164  0.00  0.00           C
ATOM   2018  B   BEA A2018     378.934 323.211 135.431  0.00  0.00           C
ATOM   2019  B   BEA A2019     377.383 323.697 135.698  0.00  0.00           C
ATOM   2020  B   BEA A2020     375.887 324.058 135.940  0.00  0.00           C
ATOM   2021  B   BEA A2021     374.335 324.329 136.177  0.00  0.00           C
ATOM   2022  B   BEA A2022     372.731 324.499 136.405  0.00  0.00           C
ATOM   2023  B   BEA A2023     371.222 324.560 136.604  0.00  0.00           C
ATOM   2024  B   BEA A2024     369.578 324.528 136.797  0.00  0.00           C
ATOM   2025  B   BEA A2025     367.989 324.410 136.950  0.00  0.00           C
ATOM   2026  B   BEA A2026     366.390 324.207 137.059  0.00  0.00           C
ATOM   2027  B   BEA A2027     364.864 323.931 137.101  0.00  0.00           C
ATOM   2028  B   BEA A2028     363.308 323.556 137.045  0.00  0.00           C
ATOM   2029  B   BEA A2029     361.774 323.052 136.806  0.00  0.00           C
ATOM   2030  B   BEA A2030     360.494 322.409 136.220  0.00  0.00           C
ATOM   2031  B   BEA A2031     359.949 321.646 134.984  0.00  0.00           C
ATOM   2032  B   BEA A2032     360.311 321.022 133.507  0.00  0.00           C
ATOM   2033  B   BEA A2033     360.975 320.570 132.216  0.00  0.00           C
ATOM   2034  B   BEA A2034     361.864 320.136 130.846  0.00  0.00           C
ATOM   2035  B   BEA A2035     362.751 319.772 129.628  0.00  0.00           C
ATOM   2036  B   BEA A2036     363.731 319.404 128.366  0.00  0.00           C
ATOM   2037  B   BEA A2037     364.661 319.069 127.210  0.00  0.00           C
ATOM   2038  B   BEA A2038     365.656 318.712 125.993  0.00  0.00           C
ATOM   2039  B   BEA A2039     366.683 318.336 124.742  0.00  0.00           C
ATOM   2040  B   BEA A2040     367.620 317.976 123.587  0.00  0.00           C
ATOM   2041  B   BEA A2041     368.608 317.568 122.340  0.00  0.00           C
ATOM   2042  B   BEA A2042     369.528 317.148 121.132  0.00  0.00           C
ATOM   2043  B   BEA A2043     371.233 316.168 118.639  0.00  0.00           C
ATOM   2044  B   BEA A2044     371.963 315.572 117.340  0.00  0.00           C
ATOM   2045  B   BEA A2045     372.549 314.845 115.965  0.00  0.00           C
ATOM   2046  B   BEA A2046     372.833 314.033 114.679  0.00  0.00           C
ATOM   2047  B   BEA A2047     372.701 313.048 113.439  0.00  0.00           C
ATOM   2048  B   BEA A2048     372.068 312.008 112.457  0.00  0.00           C
ATOM   2049  B   BEA A2049     371.098 310.982 111.725  0.00  0.00           C
ATOM   2050  B   BEA A2050     369.932 309.950 111.138  0.00  0.00           C
ATOM   2051  B   BEA A2051     368.748 308.972 110.667  0.00  0.00           C
ATOM   2052  B   BEA A2052     366.406 307.007 109.819  0.00  0.00           C
ATOM   2053  B   BEA A2053     365.306 305.953 109.351  0.00  0.00           C
ATOM   2054  B   BEA A2054     364.369 304.842 108.799  0.00  0.00           C
ATOM   2055  B   BEA A2055     363.703 303.575 108.039  0.00  0.00           C
ATOM   2056  B   BEA A2056     363.620 302.322 107.086  0.00  0.00           C
ATOM   2057  B   BEA A2057     364.047 301.134 106.038  0.00  0.00           C
ATOM   2058  B   BEA A2058     364.684 300.112 105.109  0.00  0.00           C
ATOM   2059  B   BEA A2059     365.469 299.061 104.198  0.00  0.00           C
ATOM   2060  B   BEA A2060     367.132 296.780 102.601  0.00  0.00           C
ATOM   2061  B   BEA A2061     367.857 295.475 101.985  0.00  0.00           C
ATOM   2062  B   BEA A2062     368.382 294.075 101.563  0.00  0.00           C
ATOM   2063  B   BEA A2063     368.718 292.477 101.319  0.00  0.00           C
ATOM   2064  B   BEA A2064     368.837 290.938 101.270  0.00  0.00           C
ATOM   2065  B   BEA A2065     368.770 289.289 101.396  0.00  0.00           C
ATOM   2066  B   BEA A2066     368.541 287.815 101.663  0.00  0.00           C
ATOM   2067  B   BEA A2067     368.109 286.269 102.121  0.00  0.00           C
ATOM   2068  B   BEA A2068     367.529 284.941 102.708  0.00  0.00           C
ATOM   2069  B   BEA A2069     366.774 283.755 103.457  0.00  0.00           C
ATOM   2070  B   BEA A2070     365.884 282.765 104.332  0.00  0.00           C
ATOM   2071  B   BEA A2071     363.850 281.373 106.331  0.00  0.00           C
ATOM   2072  B   BEA A2072     362.741 280.927 107.431  0.00  0.00           C
ATOM   2073  B   BEA A2073     361.624 280.635 108.549  0.00  0.00           C
ATOM   2074  B   BEA A2074     360.524 280.474 109.663  0.00  0.00           C
ATOM   2075  B   BEA A2075     359.380 280.422 110.839  0.00  0.00           C
ATOM   2076  B   BEA A2076     358.295 280.471 111.975  0.00  0.00           C
ATOM   2077  B   BEA A2077     357.202 280.613 113.142  0.00  0.00           C
ATOM   2078  B   BEA A2078     356.118 280.843 114.325  0.00  0.00           C
ATOM   2079  B   BEA A2079     355.063 281.156 115.510  0.00  0.00           C
ATOM   2080  B   BEA A2080     354.053 281.542 116.683  0.00  0.00           C
ATOM   2081  B   BEA A2081     353.104 281.993 117.827  0.00  0.00           C
ATOM   2082  B   BEA A2082     352.165 282.539 119.014  0.00  0.00           C
ATOM   2083  B   BEA A2083     351.267 283.180 120.221  0.00  0.00           C
ATOM   2084  B   BEA A2084     350.480 283.863 121.359  0.00  0.00           C
ATOM   2085  B   BEA A2085     349.738 284.635 122.520  0.00  0.00           C
ATOM   2086  B   BEA A2086     348.421 286.392 124.874  0.00  0.00           C
ATOM   2087  B   BEA A2087     347.868 287.310 126.016  0.00  0.00           C
ATOM   2088  B   BEA A2088     347.336 288.309 127.226  0.00  0.00           C
ATOM   2089  B   BEA A2089     346.879 289.253 128.365  0.00  0.00           C
ATOM   2090  B   BEA A2090     346.423 290.262 129.597  0.00  0.00           C
ATOM   2091  B   BEA A2091     346.016 291.199 130.776  0.00  0.00           C
ATOM   2092  B   BEA A2092     345.617 292.121 131.992  0.00  0.00           C
ATOM   2093  B   BEA A2093     345.215 293.018 133.256  0.00  0.00           C
ATOM   2094  B   BEA A2094     344.799 293.881 134.580  0.00  0.00           C
ATOM   2095  B   BEA A2095     344.386 294.651 135.887  0.00  0.00           C
ATOM   2096  B   BEA A2096     343.939 295.378 137.273  0.00  0.00           C
ATOM   2097  B   BEA A2097     343.494 296.021 138.630  0.00  0.00           C
ATOM   2098  B   BEA A2098     342.546 297.235 141.472  0.00  0.00           C
ATOM   2099  B   BEA A2099     342.059 297.822 142.919  0.00  0.00           C
ATOM   2100  B   BEA A2100     341.607 298.365 144.258  0.00  0.00           C
ATOM   2101  B   BEA A2101     341.130 298.954 145.672  0.00  0.00           C
ATOM   2102  B   BEA A2102     340.637 299.600 147.139  0.00  0.00           C
ATOM   2103  B   BEA A2103     340.201 300.223 148.444  0.00  0.00           C
ATOM   2104  B   BEA A2104     339.737 300.972 149.850  0.00  0.00           C
ATOM   2105  B   BEA A2105     339.317 301.764 151.147  0.00  0.00           C
ATOM   2106  B   BEA A2106     338.921 302.667 152.402  0.00  0.00           C
ATOM   2107  B   BEA A2107     338.560 303.708 153.589  0.00  0.00           C
ATOM   2108  B   BEA A2108     338.266 304.849 154.622  0.00  0.00           C
ATOM   2109  B   BEA A2109     338.026 306.207 155.552  0.00  0.00           C
ATOM   2110  B   BEA A2110     337.883 307.574 156.228  0.00  0.00           C
ATOM   2111  B   BEA A2111     337.805 309.132 156.760  0.00  0.00           C
ATOM   2112  B   BEA A2112     337.791 310.657 157.101  0.00  0.00           C
ATOM   2113  B   BEA A2113     337.820 312.217 157.305  0.00  0.00           C
ATOM   2114  B   BEA A2114     337.888 313.898 157.391  0.00  0.00           C
ATOM   2115  B   BEA A2115     337.976 315.436 157.365  0.00  0.00           C
ATOM   2116  B   BEA A2116     338.086 317.043 157.242  0.00  0.00           C
ATOM   2117  B   BEA A2117     338.204 318.574 157.040  0.00  0.00           C
ATOM   2118  B   BEA A2118     338.333 320.134 156.754  0.00  0.00           C
ATOM   2119  B   BEA A2119     338.468 321.704 156.387  0.00  0.00           C
ATOM   2120  B   BEA A2120     338.602 323.265 155.941  0.00  0.00           C
ATOM   2121  B   BEA A2121     338.851 326.286 154.840  0.00  0.00           C
ATOM   2122  B   BEA A2122     338.954 327.712 154.199  0.00  0.00           C
ATOM   2123  B   BEA A2123     339.105 330.518 152.656  0.00  0.00           C
ATOM   2124  B   BEA A2124     339.136 331.845 151.759  0.00  0.00           C
ATOM   2125  B   BEA A2125     339.125 333.113 150.763  0.00  0.00           C
ATOM   2126  B   BEA A2126     338.932 335.330 148.488  0.00  0.00           C
ATOM   2127  B   BEA A2127     338.724 336.211 147.217  0.00  0.00           C
ATOM   2128  B   BEA A2128     338.397 336.932 145.762  0.00  0.00           C
ATOM   2129  B   BEA A2129     337.993 337.352 144.364  0.00  0.00           C
ATOM   2130  B   BEA A2130     337.447 337.535 142.822  0.00  0.00           C
ATOM   2131  B   BEA A2131     336.814 337.471 141.311  0.00  0.00           C
ATOM   2132  B   BEA A2132     336.153 337.225 139.934  0.00  0.00           C
ATOM   2133  B   BEA A2133     335.438 336.833 138.614  0.00  0.00           C
ATOM   2134  B   BEA A2134     334.628 336.285 137.278  0.00  0.00           C
ATOM   2135  B   BEA A2135     333.785 335.639 136.035  0.00  0.00           C
ATOM   2136  B   BEA A2136     332.927 334.928 134.901  0.00  0.00           C
ATOM   2137  B   BEA A2137     332.071 334.185 133.883  0.00  0.00           C
ATOM   2138  B   BEA A2138     331.086 333.305 132.840  0.00  0.00           C
ATOM   2139  B   BEA A2139     330.121 332.430 131.940  0.00  0.00           C
ATOM   2140  B   BEA A2140     329.115 331.514 131.120  0.00  0.00           C
ATOM   2141  B   BEA A2141     328.072 330.572 130.393  0.00  0.00           C
ATOM   2142  B   BEA A2142     327.002 329.618 129.769  0.00  0.00           C
ATOM   2143  B   BEA A2143     325.822 328.594 129.224  0.00  0.00           C
ATOM   2144  B   BEA A2144     324.623 327.589 128.817  0.00  0.00           C
ATOM   2145  B   BEA A2145     323.409 326.616 128.554  0.00  0.00           C
ATOM   2146  B   BEA A2146     322.182 325.673 128.428  0.00  0.00           C
ATOM   2147  B   BEA A2147     320.847 324.681 128.425  0.00  0.00           C
ATOM   2148  B   BEA A2148     319.596 323.774 128.529  0.00  0.00           C
ATOM   2149  B   BEA A2149     318.340 322.874 128.723  0.00  0.00           C
ATOM   2150  B   BEA A2150     316.993 321.912 129.016  0.00  0.00           C
ATOM   2151  B   BEA A2151     315.754 321.020 129.350  0.00  0.00           C
ATOM   2152  B   BEA A2152     314.540 320.129 129.729  0.00  0.00           C
ATOM   2153  B   BEA A2153     313.273 319.170 130.167  0.00  0.00           C
ATOM   2154  B   BEA A2154     312.060 318.211 130.618  0.00  0.00           C
ATOM   2155  B   BEA A2155     310.912 317.252 131.062  0.00  0.00           C
ATOM   2156  B   BEA A2156     309.764 316.223 131.511  0.00  0.00           C
ATOM   2157  B   BEA A2157     308.641 315.121 131.941  0.00  0.00           C
ATOM   2158  B   BEA A2158     307.632 314.017 132.300  0.00  0.00           C
ATOM   2159  B   BEA A2159     306.623 312.755 132.606  0.00  0.00           C
ATOM   2160  B   BEA A2160     305.759 311.476 132.791  0.00  0.00           C
ATOM   2161  B   BEA A2161     304.993 310.077 132.837  0.00  0.00           C
ATOM   2162  B   BEA A2162     304.379 308.605 132.707  0.00  0.00           C
ATOM   2163  B   BEA A2163     303.943 307.104 132.386  0.00  0.00           C
ATOM   2164  B   BEA A2164     303.658 305.584 131.859  0.00  0.00           C
ATOM   2165  B   BEA A2165     303.472 304.136 131.122  0.00  0.00           C
ATOM   2166  B   BEA A2166     303.333 302.834 130.178  0.00  0.00           C
ATOM   2167  B   BEA A2167     303.196 301.723 129.029  0.00  0.00           C
ATOM   2168  B   BEA A2168     303.056 300.868 127.803  0.00  0.00           C
ATOM   2169  B   BEA A2169     302.902 300.102 126.382  0.00  0.00           C
ATOM   2170  B   BEA A2170     302.761 299.472 124.948  0.00  0.00           C
ATOM   2171  B   BEA A2171     302.638 298.910 123.468  0.00  0.00           C
ATOM   2172  B   BEA A2172     302.539 298.368 121.906  0.00  0.00           C
ATOM   2173  B   BEA A2173     302.486 297.843 120.362  0.00  0.00           C
ATOM   2174  B   BEA A2174     302.502 297.292 118.863  0.00  0.00           C
ATOM   2175  B   BEA A2175     302.634 296.639 117.439  0.00  0.00           C
ATOM   2176  B   BEA A2176     303.749 294.411 115.802  0.00  0.00           C
ATOM   2177  B   BEA A2177     305.401 291.979 117.017  0.00  0.00           C
ATOM   2178  B   BEA A2178     306.145 290.920 117.978  0.00  0.00           C
ATOM   2179  B   BEA A2179     306.804 289.973 118.985  0.00  0.00           C
ATOM   2180  B   BEA A2180     307.446 289.030 120.103  0.00  0.00           C
ATOM   2181  B   BEA A2181     308.040 288.126 121.271  0.00  0.00           C
ATOM   2182  B   BEA A2182     308.618 287.203 122.547  0.00  0.00           C
ATOM   2183  B   BEA A2183     309.110 286.363 123.777  0.00  0.00           C
ATOM   2184  B   BEA A2184     309.551 285.544 125.039  0.00  0.00           C
ATOM   2185  B   BEA A2185     309.957 284.686 126.420  0.00  0.00           C
ATOM   2186  B   BEA A2186     310.268 283.890 127.762  0.00  0.00           C
ATOM   2187  B   BEA A2187     310.534 281.652 131.889  0.00  0.00           C
ATOM   2188  B   BEA A2188     309.556 280.385 134.646  0.00  0.00           C
ATOM   2189  B   BEA A2189     308.378 280.014 135.698  0.00  0.00           C
ATOM   2190  B   BEA A2190     306.874 279.930 136.245  0.00  0.00           C
ATOM   2191  B   BEA A2191     305.287 280.017 136.409  0.00  0.00           C
ATOM   2192  B   BEA A2192     303.770 280.169 136.338  0.00  0.00           C
ATOM   2193  B   BEA A2193     302.116 280.363 136.070  0.00  0.00           C
ATOM   2194  B   BEA A2194     300.576 280.540 135.658  0.00  0.00           C
ATOM   2195  B   BEA A2195     299.132 280.674 135.120  0.00  0.00           C
ATOM   2196  B   BEA A2196     297.675 280.737 134.389  0.00  0.00           C
ATOM   2197  B   BEA A2197     296.391 280.655 133.487  0.00  0.00           C
ATOM   2198  B   BEA A2198     295.357 280.299 132.317  0.00  0.00           C
ATOM   2199  B   BEA A2199     294.942 279.579 131.044  0.00  0.00           C
ATOM   2200  B   BEA A2200     295.161 278.585 129.810  0.00  0.00           C
ATOM   2201  B   BEA A2201     295.725 277.586 128.741  0.00  0.00           C
ATOM   2202  B   BEA A2202     296.551 276.548 127.682  0.00  0.00           C
ATOM   2203  B   BEA A2203     297.422 275.681 126.782  0.00  0.00           C
ATOM   2204  B   BEA A2204     298.448 274.862 125.856  0.00  0.00           C
ATOM   2205  B   BEA A2205     299.612 274.178 124.903  0.00  0.00           C
ATOM   2206  B   BEA A2206     300.828 273.801 123.961  0.00  0.00           C
ATOM   2207  B   BEA A2207     303.206 276.612 121.856  0.00  0.00           C
ATOM   2208  B   BEA A2208     303.371 278.172 121.505  0.00  0.00           C
ATOM   2209  B   BEA A2209     303.432 279.744 121.181  0.00  0.00           C
ATOM   2210  B   BEA A2210     303.443 281.331 120.814  0.00  0.00           C
ATOM   2211  B   BEA A2211     303.453 282.829 120.333  0.00  0.00           C
ATOM   2212  B   BEA A2212     303.592 284.131 119.414  0.00  0.00           C
ATOM   2213  B   BEA A2213     304.085 284.019 117.978  0.00  0.00           C
ATOM   2214  B   BEA A2214     304.698 283.146 116.705  0.00  0.00           C
ATOM   2215  B   BEA A2215     305.300 282.255 115.677  0.00  0.00           C
ATOM   2216  B   BEA A2216     306.047 281.283 114.600  0.00  0.00           C
ATOM   2217  B   BEA A2217     306.954 280.399 113.523  0.00  0.00           C
ATOM   2218  B   BEA A2218     308.038 279.828 112.505  0.00  0.00           C
ATOM   2219  B   BEA A2219     309.308 279.788 111.610  0.00  0.00           C
ATOM   2220  B   BEA A2220     310.679 280.181 110.815  0.00  0.00           C
ATOM   2221  B   BEA A2221     311.917 280.697 110.121  0.00  0.00           C
ATOM   2222  B   BEA A2222     313.265 281.224 109.260  0.00  0.00           C
ATOM   2223  B   BEA A2223     314.451 281.433 108.252  0.00  0.00           C
ATOM   2224  B   BEA A2224     315.433 281.205 107.066  0.00  0.00           C
ATOM   2225  B   BEA A2225     316.195 280.661 105.801  0.00  0.00           C
ATOM   2226  B   BEA A2226     316.790 279.880 104.447  0.00  0.00           C
ATOM   2227  B   BEA A2227     317.175 279.041 103.197  0.00  0.00           C
ATOM   2228  B   BEA A2228     317.421 278.105 101.915  0.00  0.00           C
ATOM   2229  B   BEA A2229     317.511 277.147 100.672  0.00  0.00           C
ATOM   2230  B   BEA A2230     317.435 276.170  99.436  0.00  0.00           C
ATOM   2231  B   BEA A2231     317.116 275.140  98.128  0.00  0.00           C
ATOM   2232  B   BEA A2232     316.523 274.297  96.992  0.00  0.00           C
ATOM   2233  B   BEA A2233     315.443 273.701  95.990  0.00  0.00           C
ATOM   2234  B   BEA A2234     313.967 273.637  95.436  0.00  0.00           C
ATOM   2235  B   BEA A2235     312.385 273.912  95.277  0.00  0.00           C
ATOM   2236  B   BEA A2236     310.805 274.309  95.358  0.00  0.00           C
ATOM   2237  B   BEA A2237     309.295 274.701  95.583  0.00  0.00           C
ATOM   2238  B   BEA A2238     306.232 275.259  96.352  0.00  0.00           C
ATOM   2239  B   BEA A2239     304.792 275.345  96.848  0.00  0.00           C
ATOM   2240  B   BEA A2240     303.324 275.309  97.457  0.00  0.00           C
ATOM   2241  B   BEA A2241     301.853 275.136  98.197  0.00  0.00           C
ATOM   2242  B   BEA A2242     300.505 274.841  99.019  0.00  0.00           C
ATOM   2243  B   BEA A2243     299.288 274.435  99.923  0.00  0.00           C
ATOM   2244  B   BEA A2244     298.140 273.890 100.984  0.00  0.00           C
ATOM   2245  B   BEA A2245     297.224 273.287 102.063  0.00  0.00           C
ATOM   2246  B   BEA A2246     296.467 272.595 103.237  0.00  0.00           C
ATOM   2247  B   BEA A2247     295.885 271.813 104.523  0.00  0.00           C
ATOM   2248  B   BEA A2248     295.523 271.000 105.839  0.00  0.00           C
ATOM   2249  B   BEA A2249     295.368 270.163 107.186  0.00  0.00           C
ATOM   2250  B   BEA A2250     295.392 269.322 108.545  0.00  0.00           C
ATOM   2251  B   BEA A2251     295.757 267.655 111.276  0.00  0.00           C
ATOM   2252  B   BEA A2252     296.008 266.851 112.628  0.00  0.00           C
ATOM   2253  B   BEA A2253     296.259 266.037 114.038  0.00  0.00           C
ATOM   2254  B   BEA A2254     296.426 265.304 115.370  0.00  0.00           C
ATOM   2255  B   BEA A2255     296.376 264.557 116.873  0.00  0.00           C
ATOM   2256  B   BEA A2256     295.674 264.123 118.114  0.00  0.00           C
ATOM   2257  B   BEA A2257     294.204 264.280 118.626  0.00  0.00           C
ATOM   2258  B   BEA A2258     292.637 264.779 118.682  0.00  0.00           C
ATOM   2259  B   BEA A2259     291.230 265.394 118.593  0.00  0.00           C
ATOM   2260  B   BEA A2260     289.729 266.203 118.444  0.00  0.00           C
ATOM   2261  B   BEA A2261     288.482 267.006 118.318  0.00  0.00           C
ATOM   2262  B   BEA A2262     286.010 269.077 118.205  0.00  0.00           C
ATOM   2263  B   BEA A2263     284.934 270.319 118.314  0.00  0.00           C
ATOM   2264  B   BEA A2264     284.069 271.653 118.591  0.00  0.00           C
ATOM   2265  B   BEA A2265     283.491 272.979 119.038  0.00  0.00           C
ATOM   2266  B   BEA A2266     282.980 275.814 120.554  0.00  0.00           C
ATOM   2267  B   BEA A2267     282.954 277.058 121.489  0.00  0.00           C
ATOM   2268  B   BEA A2268     282.997 278.221 122.641  0.00  0.00           C
ATOM   2269  B   BEA A2269     283.025 279.022 123.978  0.00  0.00           C
ATOM   2270  B   BEA A2270     282.807 278.870 125.485  0.00  0.00           C
ATOM   2271  B   BEA A2271     282.283 277.702 126.488  0.00  0.00           C
ATOM   2272  B   BEA A2272     281.702 276.459 127.104  0.00  0.00           C
ATOM   2273  B   BEA A2273     280.945 275.076 127.635  0.00  0.00           C
ATOM   2274  B   BEA A2274     280.084 273.804 128.055  0.00  0.00           C
ATOM   2275  B   BEA A2275     279.143 272.644 128.380  0.00  0.00           C
ATOM   2276  B   BEA A2276     278.051 271.495 128.646  0.00  0.00           C
ATOM   2277  B   BEA A2277     276.806 270.361 128.853  0.00  0.00           C
ATOM   2278  B   BEA A2278     275.600 269.387 128.987  0.00  0.00           C
ATOM   2279  B   BEA A2279     274.277 268.419 129.084  0.00  0.00           C
ATOM   2280  B   BEA A2280     272.953 267.524 129.148  0.00  0.00           C
ATOM   2281  B   BEA A2281     271.658 266.698 129.195  0.00  0.00           C
ATOM   2282  B   BEA A2282     270.331 265.882 129.240  0.00  0.00           C
ATOM   2283  B   BEA A2283     268.928 265.026 129.305  0.00  0.00           C
ATOM   2284  B   BEA A2284     266.250 263.288 129.590  0.00  0.00           C
ATOM   2285  B   BEA A2285     265.009 262.318 129.900  0.00  0.00           C
ATOM   2286  B   BEA A2286     263.941 261.225 130.421  0.00  0.00           C
ATOM   2287  B   BEA A2287     262.788 258.876 132.100  0.00  0.00           C
ATOM   2288  B   BEA A2288     262.727 257.663 133.212  0.00  0.00           C
ATOM   2289  B   BEA A2289     262.948 256.584 134.319  0.00  0.00           C
ATOM   2290  B   BEA A2290     263.401 255.533 135.493  0.00  0.00           C
ATOM   2291  B   BEA A2291     264.008 254.578 136.634  0.00  0.00           C
ATOM   2292  B   BEA A2292     264.699 253.732 137.699  0.00  0.00           C
ATOM   2293  B   BEA A2293     265.520 252.898 138.795  0.00  0.00           C
ATOM   2294  B   BEA A2294     266.453 252.086 139.903  0.00  0.00           C
ATOM   2295  B   BEA A2295     267.406 251.356 140.931  0.00  0.00           C
ATOM   2296  B   BEA A2296     268.417 250.661 141.936  0.00  0.00           C
ATOM   2297  B   BEA A2297     269.466 250.004 142.908  0.00  0.00           C
ATOM   2298  B   BEA A2298     270.624 249.340 143.911  0.00  0.00           C
ATOM   2299  B   BEA A2299     271.700 248.771 144.786  0.00  0.00           C
ATOM   2300  B   BEA A2300     272.959 248.152 145.754  0.00  0.00           C
ATOM   2301  B   BEA A2301     274.101 247.629 146.582  0.00  0.00           C
ATOM   2302  B   BEA A2302     275.422 247.063 147.489  0.00  0.00           C
ATOM   2303  B   BEA A2303     276.592 246.593 148.250  0.00  0.00           C
ATOM   2304  B   BEA A2304     277.937 246.086 149.079  0.00  0.00           C
ATOM   2305  B   BEA A2305     279.222 245.631 149.829  0.00  0.00           C
ATOM   2306  B   BEA A2306     280.560 245.185 150.567  0.00  0.00           C
ATOM   2307  B   BEA A2307     281.946 244.751 151.288  0.00  0.00           C
ATOM   2308  B   BEA A2308     283.377 244.331 151.990  0.00  0.00           C
ATOM   2309  B   BEA A2309     284.719 243.961 152.607  0.00  0.00           C
ATOM   2310  B   BEA A2310     286.230 243.571 153.258  0.00  0.00           C
ATOM   2311  B   BEA A2311     287.641 243.232 153.823  0.00  0.00           C
ATOM   2312  B   BEA A2312     290.546 242.602 154.861  0.00  0.00           C
ATOM   2313  B   BEA A2313     292.035 242.314 155.328  0.00  0.00           C
ATOM   2314  B   BEA A2314     293.545 242.046 155.757  0.00  0.00           C
ATOM   2315  B   BEA A2315     295.075 241.798 156.145  0.00  0.00           C
ATOM   2316  B   BEA A2316     296.620 241.570 156.489  0.00  0.00           C
ATOM   2317  B   BEA A2317     298.180 241.365 156.786  0.00  0.00           C
ATOM   2318  B   BEA A2318     299.752 241.182 157.036  0.00  0.00           C
ATOM   2319  B   BEA A2319     301.335 241.023 157.234  0.00  0.00           C
ATOM   2320  B   BEA A2320     302.926 240.888 157.380  0.00  0.00           C
ATOM   2321  B   BEA A2321     304.524 240.777 157.470  0.00  0.00           C
ATOM   2322  B   BEA A2322     306.129 240.692 157.502  0.00  0.00           C
ATOM   2323  B   BEA A2323     307.738 240.632 157.474  0.00  0.00           C
ATOM   2324  B   BEA A2324     309.353 240.600 157.384  0.00  0.00           C
ATOM   2325  B   BEA A2325     310.970 240.595 157.229  0.00  0.00           C
ATOM   2326  B   BEA A2326     312.585 240.613 157.015  0.00  0.00           C
ATOM   2327  B   BEA A2327     314.040 240.647 156.775  0.00  0.00           C
ATOM   2328  B   BEA A2328     315.631 240.700 156.467  0.00  0.00           C
ATOM   2329  B   BEA A2329     317.198 240.766 156.120  0.00  0.00           C
ATOM   2330  B   BEA A2330     318.732 240.839 155.742  0.00  0.00           C
ATOM   2331  B   BEA A2331     321.810 241.000 154.887  0.00  0.00           C
ATOM   2332  B   BEA A2332     323.328 241.078 154.424  0.00  0.00           C
ATOM   2333  B   BEA A2333     324.903 241.154 153.921  0.00  0.00           C
ATOM   2334  B   BEA A2334     326.382 241.214 153.431  0.00  0.00           C
ATOM   2335  B   BEA A2335     329.469 241.274 152.378  0.00  0.00           C
ATOM   2336  B   BEA A2336     330.999 241.250 151.856  0.00  0.00           C
ATOM   2337  B   BEA A2337     332.525 241.170 151.350  0.00  0.00           C
ATOM   2338  B   BEA A2338     333.974 241.014 150.901  0.00  0.00           C
ATOM   2339  B   BEA A2339     335.499 240.718 150.495  0.00  0.00           C
ATOM   2340  B   BEA A2340     337.030 240.171 150.231  0.00  0.00           C
ATOM   2341  B   BEA A2341     338.304 239.254 150.306  0.00  0.00           C
ATOM   2342  B   BEA A2342     339.022 237.977 150.859  0.00  0.00           C
ATOM   2343  B   BEA A2343     339.164 236.671 151.693  0.00  0.00           C
ATOM   2344  B   BEA A2344     338.778 234.077 153.581  0.00  0.00           C
ATOM   2345  B   BEA A2345     338.506 232.779 154.481  0.00  0.00           C
ATOM   2346  B   BEA A2346     338.266 231.489 155.289  0.00  0.00           C
ATOM   2347  B   BEA A2347     338.083 230.070 156.042  0.00  0.00           C
ATOM   2348  B   BEA A2348     338.032 228.563 156.646  0.00  0.00           C
ATOM   2349  B   BEA A2349     338.194 226.989 157.008  0.00  0.00           C
ATOM   2350  B   BEA A2350     338.593 225.423 157.072  0.00  0.00           C
ATOM   2351  B   BEA A2351     339.167 223.935 156.876  0.00  0.00           C
ATOM   2352  B   BEA A2352     339.815 222.619 156.499  0.00  0.00           C
ATOM   2353  B   BEA A2353     340.592 221.288 155.924  0.00  0.00           C
ATOM   2354  B   BEA A2354     341.409 220.060 155.214  0.00  0.00           C
ATOM   2355  B   BEA A2355     342.223 218.950 154.412  0.00  0.00           C
ATOM   2356  B   BEA A2356     342.999 217.969 153.563  0.00  0.00           C
ATOM   2357  B   BEA A2357     343.840 216.969 152.541  0.00  0.00           C
ATOM   2358  B   BEA A2358     344.585 216.126 151.528  0.00  0.00           C
ATOM   2359  B   BEA A2359     345.390 215.250 150.284  0.00  0.00           C
ATOM   2360  B   BEA A2360     346.043 214.559 149.109  0.00  0.00           C
ATOM   2361  B   BEA A2361     346.667 213.904 147.744  0.00  0.00           C
ATOM   2362  B   BEA A2362     347.156 213.378 146.316  0.00  0.00           C
ATOM   2363  B   BEA A2363     347.464 213.009 144.857  0.00  0.00           C
ATOM   2364  B   BEA A2364     347.541 212.806 143.185  0.00  0.00           C
ATOM   2365  B   BEA A2365     347.314 212.845 141.690  0.00  0.00           C
ATOM   2366  B   BEA A2366     346.771 213.123 140.122  0.00  0.00           C
ATOM   2367  B   BEA A2367     346.096 213.545 138.835  0.00  0.00           C
ATOM   2368  B   BEA A2368     345.217 214.156 137.550  0.00  0.00           C
ATOM   2369  B   BEA A2369     344.303 214.849 136.454  0.00  0.00           C
ATOM   2370  B   BEA A2370     343.348 215.629 135.470  0.00  0.00           C
ATOM   2371  B   BEA A2371     342.396 216.463 134.604  0.00  0.00           C
ATOM   2372  B   BEA A2372     340.328 218.502 133.011  0.00  0.00           C
ATOM   2373  B   BEA A2373     339.358 219.598 132.374  0.00  0.00           C
ATOM   2374  B   BEA A2374     338.444 220.744 131.835  0.00  0.00           C
ATOM   2375  B   BEA A2375     337.551 222.019 131.367  0.00  0.00           C
ATOM   2376  B   BEA A2376     336.782 223.310 131.021  0.00  0.00           C
ATOM   2377  B   BEA A2377     336.110 224.704 130.782  0.00  0.00           C
ATOM   2378  B   BEA A2378     335.584 226.194 130.674  0.00  0.00           C
ATOM   2379  B   BEA A2379     335.260 227.785 130.723  0.00  0.00           C
ATOM   2380  B   BEA A2380     335.147 229.371 130.932  0.00  0.00           C
ATOM   2381  B   BEA A2381     335.069 230.994 131.271  0.00  0.00           C
ATOM   2382  B   BEA A2382     334.828 232.451 131.653  0.00  0.00           C
ATOM   2383  B   BEA A2383     333.084 235.019 132.436  0.00  0.00           C
ATOM   2384  B   BEA A2384     331.820 235.880 132.734  0.00  0.00           C
ATOM   2385  B   BEA A2385     330.383 236.546 132.987  0.00  0.00           C
ATOM   2386  B   BEA A2386     328.880 237.010 133.189  0.00  0.00           C
ATOM   2387  B   BEA A2387     327.292 237.299 133.346  0.00  0.00           C
ATOM   2388  B   BEA A2388     325.707 237.397 133.452  0.00  0.00           C
ATOM   2389  B   BEA A2389     324.099 237.291 133.501  0.00  0.00           C
ATOM   2390  B   BEA A2390     322.573 236.952 133.482  0.00  0.00           C
ATOM   2391  B   BEA A2391     319.825 235.326 133.174  0.00  0.00           C
ATOM   2392  B   BEA A2392     318.795 234.140 132.926  0.00  0.00           C
ATOM   2393  B   BEA A2393     317.963 232.804 132.659  0.00  0.00           C
ATOM   2394  B   BEA A2394     317.282 231.371 132.400  0.00  0.00           C
ATOM   2395  B   BEA A2395     316.717 229.900 132.172  0.00  0.00           C
ATOM   2396  B   BEA A2396     315.759 226.850 131.861  0.00  0.00           C
ATOM   2397  B   BEA A2397     314.853 223.841 131.863  0.00  0.00           C
ATOM   2398  B   BEA A2398     314.319 222.301 132.041  0.00  0.00           C
ATOM   2399  B   BEA A2399     313.754 220.862 132.339  0.00  0.00           C
ATOM   2400  B   BEA A2400     313.117 219.414 132.781  0.00  0.00           C
ATOM   2401  B   BEA A2401     312.494 218.135 133.300  0.00  0.00           C
ATOM   2402  B   BEA A2402     311.796 216.833 133.964  0.00  0.00           C
ATOM   2403  B   BEA A2403     311.068 215.593 134.737  0.00  0.00           C
ATOM   2404  B   BEA A2404     310.362 214.486 135.554  0.00  0.00           C
ATOM   2405  B   BEA A2405     308.832 212.342 137.522  0.00  0.00           C
ATOM   2406  B   BEA A2406     308.118 211.439 138.522  0.00  0.00           C
ATOM   2407  B   BEA A2407     307.341 210.512 139.666  0.00  0.00           C
ATOM   2408  B   BEA A2408     306.610 209.688 140.794  0.00  0.00           C
ATOM   2409  B   BEA A2409     305.878 208.903 141.973  0.00  0.00           C
ATOM   2410  B   BEA A2410     305.149 208.158 143.197  0.00  0.00           C
ATOM   2411  B   BEA A2411     304.429 207.451 144.455  0.00  0.00           C
ATOM   2412  B   BEA A2412     303.724 206.784 145.740  0.00  0.00           C
ATOM   2413  B   BEA A2413     303.039 206.155 147.040  0.00  0.00           C
ATOM   2414  B   BEA A2414     302.378 205.566 148.345  0.00  0.00           C
ATOM   2415  B   BEA A2415     301.752 205.024 149.642  0.00  0.00           C
ATOM   2416  B   BEA A2416     301.092 204.513 151.096  0.00  0.00           C
ATOM   2417  B   BEA A2417     300.509 204.166 152.492  0.00  0.00           C
ATOM   2418  B   BEA A2418     299.949 204.011 154.003  0.00  0.00           C
ATOM   2419  B   BEA A2419     299.483 204.121 155.454  0.00  0.00           C
ATOM   2420  B   BEA A2420     299.053 204.491 156.985  0.00  0.00           C
ATOM   2421  B   BEA A2421     298.682 205.059 158.446  0.00  0.00           C
ATOM   2422  B   BEA A2422     298.342 205.774 159.851  0.00  0.00           C
ATOM   2423  B   BEA A2423     298.015 206.590 161.201  0.00  0.00           C
ATOM   2424  B   BEA A2424     297.684 207.461 162.493  0.00  0.00           C
ATOM   2425  B   BEA A2425     297.340 208.348 163.721  0.00  0.00           C
ATOM   2426  B   BEA A2426     296.946 209.283 164.967  0.00  0.00           C
ATOM   2427  B   BEA A2427     296.490 210.239 166.226  0.00  0.00           C
ATOM   2428  B   BEA A2428     295.996 211.123 167.406  0.00  0.00           C
ATOM   2429  B   BEA A2429     295.421 211.980 168.595  0.00  0.00           C
ATOM   2430  B   BEA A2430     294.752 212.789 169.792  0.00  0.00           C
ATOM   2431  B   BEA A2431     293.978 213.534 171.002  0.00  0.00           C
ATOM   2432  B   BEA A2432     293.097 214.216 172.224  0.00  0.00           C
ATOM   2433  B   BEA A2433     292.186 214.791 173.367  0.00  0.00           C
ATOM   2434  B   BEA A2434     291.184 215.311 174.518  0.00  0.00           C
ATOM   2435  B   BEA A2435     290.178 215.741 175.588  0.00  0.00           C
ATOM   2436  B   BEA A2436     289.007 216.152 176.747  0.00  0.00           C
ATOM   2437  B   BEA A2437     287.943 216.455 177.734  0.00  0.00           C
ATOM   2438  B   BEA A2438     286.720 216.735 178.802  0.00  0.00           C
ATOM   2439  B   BEA A2439     285.534 216.947 179.778  0.00  0.00           C
ATOM   2440  B   BEA A2440     284.190 217.125 180.824  0.00  0.00           C
ATOM   2441  B   BEA A2441     282.899 217.242 181.774  0.00  0.00           C
ATOM   2442  B   BEA A2442     281.676 217.309 182.629  0.00  0.00           C
ATOM   2443  B   BEA A2443     280.306 217.338 183.538  0.00  0.00           C
ATOM   2444  B   BEA A2444     278.903 217.320 184.421  0.00  0.00           C
ATOM   2445  B   BEA A2445     277.591 217.265 185.205  0.00  0.00           C
ATOM   2446  B   BEA A2446     276.142 217.161 186.025  0.00  0.00           C
ATOM   2447  B   BEA A2447     274.797 217.028 186.745  0.00  0.00           C
ATOM   2448  B   BEA A2448     273.325 216.842 187.488  0.00  0.00           C
ATOM   2449  B   BEA A2449     271.971 216.635 188.131  0.00  0.00           C
ATOM   2450  B   BEA A2450     270.499 216.373 188.786  0.00  0.00           C
ATOM   2451  B   BEA A2451     267.592 215.738 189.943  0.00  0.00           C
ATOM   2452  B   BEA A2452     266.169 215.371 190.441  0.00  0.00           C
ATOM   2453  B   BEA A2453     264.655 214.939 190.918  0.00  0.00           C
ATOM   2454  B   BEA A2454     263.178 214.474 191.330  0.00  0.00           C
ATOM   2455  B   BEA A2455     261.744 213.979 191.675  0.00  0.00           C
ATOM   2456  B   BEA A2456     260.245 213.415 191.972  0.00  0.00           C
ATOM   2457  B   BEA A2457     257.324 212.157 192.345  0.00  0.00           C
ATOM   2458  B   BEA A2458     255.916 211.466 192.410  0.00  0.00           C
ATOM   2459  B   BEA A2459     254.487 210.698 192.384  0.00  0.00           C
ATOM   2460  B   BEA A2460     253.146 209.907 192.262  0.00  0.00           C
ATOM   2461  B   BEA A2461     251.805 209.033 192.024  0.00  0.00           C
ATOM   2462  B   BEA A2462     250.562 208.133 191.678  0.00  0.00           C
ATOM   2463  B   BEA A2463     249.338 207.140 191.183  0.00  0.00           C
ATOM   2464  B   BEA A2464     248.220 206.111 190.556  0.00  0.00           C
ATOM   2465  B   BEA A2465     247.272 205.109 189.838  0.00  0.00           C
ATOM   2466  B   BEA A2466     246.416 204.060 188.980  0.00  0.00           C
ATOM   2467  B   BEA A2467     245.706 203.029 188.035  0.00  0.00           C
ATOM   2468  B   BEA A2468     245.088 201.942 186.937  0.00  0.00           C
ATOM   2469  B   BEA A2469     244.631 200.960 185.873  0.00  0.00           C
ATOM   2470  B   BEA A2470     244.249 199.941 184.706  0.00  0.00           C
ATOM   2471  B   BEA A2471     243.947 198.893 183.455  0.00  0.00           C
ATOM   2472  B   BEA A2472     243.739 197.905 182.236  0.00  0.00           C
ATOM   2473  B   BEA A2473     243.600 196.909 180.975  0.00  0.00           C
ATOM   2474  B   BEA A2474     243.530 195.915 179.693  0.00  0.00           C
ATOM   2475  B   BEA A2475     243.524 195.009 178.512  0.00  0.00           C
ATOM   2476  B   BEA A2476     243.584 193.968 177.146  0.00  0.00           C
ATOM   2477  B   BEA A2477     243.699 193.037 175.923  0.00  0.00           C
ATOM   2478  B   BEA A2478     243.878 192.075 174.666  0.00  0.00           C
ATOM   2479  B   BEA A2479     244.125 191.099 173.409  0.00  0.00           C
ATOM   2480  B   BEA A2480     244.439 190.131 172.191  0.00  0.00           C
ATOM   2481  B   BEA A2481     244.844 189.130 170.978  0.00  0.00           C
ATOM   2482  B   BEA A2482     245.337 188.136 169.846  0.00  0.00           C
ATOM   2483  B   BEA A2483     245.974 187.089 168.770  0.00  0.00           C
ATOM   2484  B   BEA A2484     246.736 186.085 167.915  0.00  0.00           C
ATOM   2485  B   BEA A2485     247.789 185.019 167.356  0.00  0.00           C
ATOM   2486  B   BEA A2486     249.080 184.089 167.456  0.00  0.00           C
ATOM   2487  B   BEA A2487     250.369 183.436 168.185  0.00  0.00           C
ATOM   2488  B   BEA A2488     251.492 183.021 169.203  0.00  0.00           C
ATOM   2489  B   BEA A2489     252.531 182.724 170.396  0.00  0.00           C
ATOM   2490  B   BEA A2490     253.479 182.503 171.660  0.00  0.00           C
ATOM   2491  B   BEA A2491     254.351 182.330 172.946  0.00  0.00           C
ATOM   2492  B   BEA A2492     255.235 182.170 174.355  0.00  0.00           C
ATOM   2493  B   BEA A2493     256.054 182.028 175.744  0.00  0.00           C
ATOM   2494  B   BEA A2494     256.796 181.898 177.062  0.00  0.00           C
ATOM   2495  B   BEA A2495     257.567 181.755 178.485  0.00  0.00           C
ATOM   2496  B   BEA A2496     258.301 181.607 179.885  0.00  0.00           C
ATOM   2497  B   BEA A2497     259.051 181.438 181.356  0.00  0.00           C
ATOM   2498  B   BEA A2498     259.752 181.257 182.763  0.00  0.00           C
ATOM   2499  B   BEA A2499     260.460 181.049 184.211  0.00  0.00           C
ATOM   2500  B   BEA A2500     261.112 180.829 185.564  0.00  0.00           C
ATOM   2501  B   BEA A2501     261.821 180.555 187.053  0.00  0.00           C
ATOM   2502  B   BEA A2502     262.467 180.267 188.424  0.00  0.00           C
ATOM   2503  B   BEA A2503     263.105 179.941 189.789  0.00  0.00           C
ATOM   2504  B   BEA A2504     263.789 179.540 191.258  0.00  0.00           C
ATOM   2505  B   BEA A2505     264.459 179.089 192.698  0.00  0.00           C
ATOM   2506  B   BEA A2506     265.058 178.628 193.985  0.00  0.00           C
ATOM   2507  B   BEA A2507     265.692 178.073 195.342  0.00  0.00           C
ATOM   2508  B   BEA A2508     266.356 177.405 196.752  0.00  0.00           C
ATOM   2509  B   BEA A2509     266.945 176.728 197.989  0.00  0.00           C
ATOM   2510  B   BEA A2510     268.149 175.040 200.448  0.00  0.00           C
ATOM   2511  B   BEA A2511     269.252 173.020 202.575  0.00  0.00           C
ATOM   2512  B   BEA A2512     269.809 171.767 203.579  0.00  0.00           C
ATOM   2513  B   BEA A2513     270.302 170.487 204.414  0.00  0.00           C
ATOM   2514  B   BEA A2514     270.740 169.191 205.100  0.00  0.00           C
ATOM   2515  B   BEA A2515     271.165 167.809 205.711  0.00  0.00           C
ATOM   2516  B   BEA A2516     271.613 166.277 206.300  0.00  0.00           C
ATOM   2517  B   BEA A2517     272.017 164.896 206.787  0.00  0.00           C
ATOM   2518  B   BEA A2518     272.972 161.974 207.835  0.00  0.00           C
ATOM   2519  B   BEA A2519     273.519 160.673 208.409  0.00  0.00           C
ATOM   2520  B   BEA A2520     274.245 159.445 209.179  0.00  0.00           C
ATOM   2521  B   BEA A2521     276.195 158.614 211.431  0.00  0.00           C
ATOM   2522  B   BEA A2522     277.161 159.167 212.628  0.00  0.00           C
ATOM   2523  B   BEA A2523     278.001 159.988 213.660  0.00  0.00           C
ATOM   2524  B   BEA A2524     278.798 161.038 214.597  0.00  0.00           C
ATOM   2525  B   BEA A2525     279.482 162.183 215.332  0.00  0.00           C
ATOM   2526  B   BEA A2526     280.149 163.613 215.922  0.00  0.00           C
ATOM   2527  B   BEA A2527     280.634 165.036 216.155  0.00  0.00           C
ATOM   2528  B   BEA A2528     280.951 166.611 215.941  0.00  0.00           C
ATOM   2529  B   BEA A2529     281.091 168.096 215.311  0.00  0.00           C
ATOM   2530  B   BEA A2530     281.369 169.523 214.683  0.00  0.00           C
ATOM   2531  B   BEA A2531     282.206 170.871 214.610  0.00  0.00           C
ATOM   2532  B   BEA A2532     283.376 171.781 215.170  0.00  0.00           C
ATOM   2533  B   BEA A2533     284.597 172.348 216.058  0.00  0.00           C
ATOM   2534  B   BEA A2534     285.726 172.688 217.059  0.00  0.00           C
ATOM   2535  B   BEA A2535     286.799 172.899 218.150  0.00  0.00           C
ATOM   2536  B   BEA A2536     287.914 173.027 219.436  0.00  0.00           C
ATOM   2537  B   BEA A2537     288.832 173.069 220.635  0.00  0.00           C
ATOM   2538  B   BEA A2538     289.759 173.053 222.019  0.00  0.00           C
ATOM   2539  B   BEA A2539     290.553 172.984 223.427  0.00  0.00           C
ATOM   2540  B   BEA A2540     291.175 172.875 224.801  0.00  0.00           C
ATOM   2541  B   BEA A2541     291.659 172.717 226.327  0.00  0.00           C
ATOM   2542  B   BEA A2542     291.883 172.515 227.933  0.00  0.00           C
ATOM   2543  B   BEA A2543     291.782 172.301 229.486  0.00  0.00           C
ATOM   2544  B   BEA A2544     291.365 172.097 231.021  0.00  0.00           C
ATOM   2545  B   BEA A2545     290.680 171.944 232.463  0.00  0.00           C
ATOM   2546  B   BEA A2546     289.763 171.875 233.826  0.00  0.00           C
ATOM   2547  B   BEA A2547     288.734 171.919 235.026  0.00  0.00           C
ATOM   2548  B   BEA A2548     287.659 172.083 236.073  0.00  0.00           C
ATOM   2549  B   BEA A2549     286.419 172.423 237.121  0.00  0.00           C
ATOM   2550  B   BEA A2550     285.226 172.924 238.016  0.00  0.00           C
ATOM   2551  B   BEA A2551     284.027 173.629 238.834  0.00  0.00           C
ATOM   2552  B   BEA A2552     282.915 174.459 239.524  0.00  0.00           C
ATOM   2553  B   BEA A2553     280.713 176.523 240.683  0.00  0.00           C
ATOM   2554  B   BEA A2554     279.645 177.681 241.139  0.00  0.00           C
ATOM   2555  B   BEA A2555     278.617 178.864 241.505  0.00  0.00           C
ATOM   2556  B   BEA A2556     277.643 180.021 241.782  0.00  0.00           C
ATOM   2557  B   BEA A2557     276.597 181.276 241.995  0.00  0.00           C
ATOM   2558  B   BEA A2558     275.586 182.463 242.107  0.00  0.00           C
ATOM   2559  B   BEA A2559     274.522 183.634 242.110  0.00  0.00           C
ATOM   2560  B   BEA A2560     273.368 184.724 241.953  0.00  0.00           C
ATOM   2561  B   BEA A2561     272.055 185.546 241.511  0.00  0.00           C
ATOM   2562  B   BEA A2562     270.704 185.627 240.659  0.00  0.00           C
ATOM   2563  B   BEA A2563     269.676 184.967 239.653  0.00  0.00           C
ATOM   2564  B   BEA A2564     268.950 183.995 238.702  0.00  0.00           C
ATOM   2565  B   BEA A2565     268.372 182.831 237.765  0.00  0.00           C
ATOM   2566  B   BEA A2566     267.912 181.601 236.885  0.00  0.00           C
ATOM   2567  B   BEA A2567     267.513 180.261 236.005  0.00  0.00           C
ATOM   2568  B   BEA A2568     267.173 178.889 235.161  0.00  0.00           C
ATOM   2569  B   BEA A2569     266.890 177.553 234.381  0.00  0.00           C
ATOM   2570  B   BEA A2570     266.636 176.188 233.618  0.00  0.00           C
ATOM   2571  B   BEA A2571     266.411 174.824 232.887  0.00  0.00           C
ATOM   2572  B   BEA A2572     266.194 173.359 232.130  0.00  0.00           C
ATOM   2573  B   BEA A2573     266.004 171.940 231.423  0.00  0.00           C
ATOM   2574  B   BEA A2574     265.837 170.591 230.772  0.00  0.00           C
ATOM   2575  B   BEA A2575     265.660 169.045 230.051  0.00  0.00           C
ATOM   2576  B   BEA A2576     265.506 167.597 229.398  0.00  0.00           C
ATOM   2577  B   BEA A2577     265.371 166.262 228.816  0.00  0.00           C
ATOM   2578  B   BEA A2578     265.226 164.758 228.181  0.00  0.00           C
ATOM   2579  B   BEA A2579     265.086 163.239 227.564  0.00  0.00           C
ATOM   2580  B   BEA A2580     264.950 161.717 226.970  0.00  0.00           C
ATOM   2581  B   BEA A2581     264.817 160.201 226.402  0.00  0.00           C
ATOM   2582  B   BEA A2582     264.687 158.702 225.866  0.00  0.00           C
ATOM   2583  B   BEA A2583     264.559 157.231 225.366  0.00  0.00           C
ATOM   2584  B   BEA A2584     264.433 155.797 224.904  0.00  0.00           C
ATOM   2585  B   BEA A2585     264.295 154.268 224.443  0.00  0.00           C
ATOM   2586  B   BEA A2586     264.144 152.662 223.996  0.00  0.00           C
ATOM   2587  B   BEA A2587     263.993 151.141 223.612  0.00  0.00           C
ATOM   2588  B   BEA A2588     263.647 148.023 222.972  0.00  0.00           C
ATOM   2589  B   BEA A2589     263.450 146.489 222.747  0.00  0.00           C
ATOM   2590  B   BEA A2590     263.220 144.908 222.597  0.00  0.00           C
ATOM   2591  B   BEA A2591     262.955 143.348 222.556  0.00  0.00           C
ATOM   2592  B   BEA A2592     262.634 141.791 222.663  0.00  0.00           C
ATOM   2593  B   BEA A2593     262.231 140.272 222.992  0.00  0.00           C
ATOM   2594  B   BEA A2594     261.708 138.877 223.664  0.00  0.00           C
ATOM   2595  B   BEA A2595     260.418 137.394 226.084  0.00  0.00           C
ATOM   2596  B   BEA A2596     259.789 137.327 227.494  0.00  0.00           C
ATOM   2597  B   BEA A2597     259.144 137.484 228.983  0.00  0.00           C
ATOM   2598  B   BEA A2598     258.529 137.752 230.404  0.00  0.00           C
ATOM   2599  B   BEA A2599     257.889 138.090 231.851  0.00  0.00           C
ATOM   2600  B   BEA A2600     256.563 138.801 234.658  0.00  0.00           C
ATOM   2601  B   BEA A2601     255.041 139.382 237.450  0.00  0.00           C
ATOM   2602  B   BEA A2602     254.219 139.540 238.751  0.00  0.00           C
ATOM   2603  B   BEA A2603     253.278 139.604 240.091  0.00  0.00           C
ATOM   2604  B   BEA A2604     252.270 139.554 241.372  0.00  0.00           C
ATOM   2605  B   BEA A2605     251.255 139.394 242.523  0.00  0.00           C
ATOM   2606  B   BEA A2606     250.094 139.095 243.689  0.00  0.00           C
ATOM   2607  B   BEA A2607     248.980 138.705 244.674  0.00  0.00           C
ATOM   2608  B   BEA A2608     247.769 138.180 245.612  0.00  0.00           C
ATOM   2609  B   BEA A2609     246.523 137.541 246.450  0.00  0.00           C
ATOM   2610  B   BEA A2610     245.310 136.832 247.153  0.00  0.00           C
ATOM   2611  B   BEA A2611     244.055 136.016 247.772  0.00  0.00           C
ATOM   2612  B   BEA A2612     241.641 134.236 248.687  0.00  0.00           C
ATOM   2613  B   BEA A2613     240.408 133.229 249.025  0.00  0.00           C
ATOM   2614  B   BEA A2614     239.212 132.195 249.277  0.00  0.00           C
ATOM   2615  B   BEA A2615     238.059 131.146 249.452  0.00  0.00           C
ATOM   2616  B   BEA A2616     236.871 130.014 249.565  0.00  0.00           C
ATOM   2617  B   BEA A2617     235.732 128.884 249.612  0.00  0.00           C
ATOM   2618  B   BEA A2618     233.534 126.580 249.540  0.00  0.00           C
ATOM   2619  B   BEA A2619     232.482 125.422 249.431  0.00  0.00           C
ATOM   2620  B   BEA A2620     231.410 124.207 249.272  0.00  0.00           C
ATOM   2621  B   BEA A2621     230.402 123.033 249.079  0.00  0.00           C
ATOM   2622  B   BEA A2622     229.381 121.811 248.840  0.00  0.00           C
ATOM   2623  B   BEA A2623     228.347 120.542 248.554  0.00  0.00           C
ATOM   2624  B   BEA A2624     227.385 119.332 248.248  0.00  0.00           C
ATOM   2625  B   BEA A2625     226.415 118.083 247.901  0.00  0.00           C
ATOM   2626  B   BEA A2626     225.519 116.904 247.545  0.00  0.00           C
ATOM   2627  B   BEA A2627     223.636 114.347 246.684  0.00  0.00           C
ATOM   2628  B   BEA A2628     222.811 113.190 246.257  0.00  0.00           C
ATOM   2629  B   BEA A2629     221.908 111.900 245.755  0.00  0.00           C
ATOM   2630  B   BEA A2630     221.084 110.699 245.264  0.00  0.00           C
ATOM   2631  B   BEA A2631     220.188 109.367 244.693  0.00  0.00           C
ATOM   2632  B   BEA A2632     219.373 108.130 244.138  0.00  0.00           C
ATOM   2633  B   BEA A2633     218.563 106.878 243.553  0.00  0.00           C
ATOM   2634  B   BEA A2634     217.762 105.613 242.938  0.00  0.00           C
ATOM   2635  B   BEA A2635     217.040 104.453 242.354  0.00  0.00           C
ATOM   2636  B   BEA A2636     216.257 103.169 241.684  0.00  0.00           C
ATOM   2637  B   BEA A2637     215.485 101.878 240.987  0.00  0.00           C
ATOM   2638  B   BEA A2638     214.049  99.399 239.579  0.00  0.00           C
ATOM   2639  B   BEA A2639     213.383  98.214 238.874  0.00  0.00           C
ATOM   2640  B   BEA A2640     212.669  96.915 238.077  0.00  0.00           C
ATOM   2641  B   BEA A2641     212.034  95.733 237.330  0.00  0.00           C
ATOM   2642  B   BEA A2642     211.414  94.555 236.564  0.00  0.00           C
ATOM   2643  B   BEA A2643     210.754  93.269 235.702  0.00  0.00           C
ATOM   2644  B   BEA A2644     210.171  92.105 234.898  0.00  0.00           C
ATOM   2645  B   BEA A2645     209.553  90.836 233.997  0.00  0.00           C
ATOM   2646  B   BEA A2646     209.010  89.692 233.160  0.00  0.00           C
ATOM   2647  B   BEA A2647     208.437  88.448 232.224  0.00  0.00           C
ATOM   2648  B   BEA A2648     207.889  87.220 231.271  0.00  0.00           C
ATOM   2649  B   BEA A2649     207.412  86.118 230.391  0.00  0.00           C
ATOM   2650  B   BEA A2650     206.914  84.926 229.411  0.00  0.00           C
ATOM   2651  B   BEA A2651     205.996  82.612 227.423  0.00  0.00           C
ATOM   2652  B   BEA A2652     205.540  81.394 226.328  0.00  0.00           C
ATOM   2653  B   BEA A2653     205.149  80.312 225.324  0.00  0.00           C
ATOM   2654  B   BEA A2654     204.752  79.166 224.228  0.00  0.00           C
ATOM   2655  B   BEA A2655     204.384  78.063 223.137  0.00  0.00           C
ATOM   2656  B   BEA A2656     203.713  75.904 220.890  0.00  0.00           C
ATOM   2657  B   BEA A2657     203.411  74.861 219.743  0.00  0.00           C
ATOM   2658  B   BEA A2658     203.120  73.796 218.523  0.00  0.00           C
ATOM   2659  B   BEA A2659     202.865  72.799 217.330  0.00  0.00           C
ATOM   2660  B   BEA A2660     202.628  71.801 216.077  0.00  0.00           C
ATOM   2661  B   BEA A2661     202.428  70.885 214.865  0.00  0.00           C
ATOM   2662  B   BEA A2662     202.239  69.924 213.515  0.00  0.00           C
ATOM   2663  B   BEA A2663     202.094  69.069 212.225  0.00  0.00           C
ATOM   2664  B   BEA A2664     201.974  68.212 210.823  0.00  0.00           C
ATOM   2665  B   BEA A2665     201.896  67.435 209.418  0.00  0.00           C
ATOM   2666  B   BEA A2666     201.863  66.757 208.027  0.00  0.00           C
ATOM   2667  B   BEA A2667     201.879  66.159 206.584  0.00  0.00           C
ATOM   2668  B   BEA A2668     201.956  65.655 205.036  0.00  0.00           C
ATOM   2669  B   BEA A2669     202.104  65.320 203.502  0.00  0.00           C
ATOM   2670  B   BEA A2670     202.341  65.185 201.933  0.00  0.00           C
ATOM   2671  B   BEA A2671     202.687  65.320 200.356  0.00  0.00           C
ATOM   2672  B   BEA A2672     203.131  65.770 198.901  0.00  0.00           C
ATOM   2673  B   BEA A2673     203.677  66.550 197.576  0.00  0.00           C
ATOM   2674  B   BEA A2674     204.259  67.540 196.484  0.00  0.00           C
ATOM   2675  B   BEA A2675     204.866  68.672 195.575  0.00  0.00           C
ATOM   2676  B   BEA A2676     205.511  69.954 194.785  0.00  0.00           C
ATOM   2677  B   BEA A2677     206.144  71.262 194.142  0.00  0.00           C
ATOM   2678  B   BEA A2678     206.780  72.615 193.596  0.00  0.00           C
ATOM   2679  B   BEA A2679     207.405  73.970 193.138  0.00  0.00           C
ATOM   2680  B   BEA A2680     208.049  75.384 192.734  0.00  0.00           C
ATOM   2681  B   BEA A2681     208.702  76.833 192.381  0.00  0.00           C
ATOM   2682  B   BEA A2682     209.358  78.298 192.076  0.00  0.00           C
ATOM   2683  B   BEA A2683     210.010  79.758 191.815  0.00  0.00           C
ATOM   2684  B   BEA A2684     210.650  81.196 191.594  0.00  0.00           C
ATOM   2685  B   BEA A2685     211.274  82.596 191.408  0.00  0.00           C
ATOM   2686  B   BEA A2686     211.926  84.060 191.240  0.00  0.00           C
ATOM   2687  B   BEA A2687     212.554  85.464 191.102  0.00  0.00           C
ATOM   2688  B   BEA A2688     213.205  86.916 190.979  0.00  0.00           C
ATOM   2689  B   BEA A2689     213.878  88.411 190.873  0.00  0.00           C
ATOM   2690  B   BEA A2690     214.516  89.818 190.789  0.00  0.00           C
ATOM   2691  B   BEA A2691     215.229  91.381 190.713  0.00  0.00           C
ATOM   2692  B   BEA A2692     215.842  92.716 190.660  0.00  0.00           C
ATOM   2693  B   BEA A2693     216.527  94.197 190.613  0.00  0.00           C
ATOM   2694  B   BEA A2694     217.226  95.691 190.578  0.00  0.00           C
ATOM   2695  B   BEA A2695     217.874  97.066 190.554  0.00  0.00           C
ATOM   2696  B   BEA A2696     218.593  98.572 190.538  0.00  0.00           C
ATOM   2697  B   BEA A2697     219.257  99.950 190.530  0.00  0.00           C
ATOM   2698  B   BEA A2698     219.987 101.451 190.531  0.00  0.00           C
ATOM   2699  B   BEA A2699     220.653 102.816 190.539  0.00  0.00           C
ATOM   2700  B   BEA A2700     221.375 104.295 190.557  0.00  0.00           C
ATOM   2701  B   BEA A2701     222.086 105.758 190.584  0.00  0.00           C
ATOM   2702  B   BEA A2702     222.782 107.199 190.621  0.00  0.00           C
ATOM   2703  B   BEA A2703     224.167 110.123 190.728  0.00  0.00           C
ATOM   2704  B   BEA A2704     224.789 111.474 190.793  0.00  0.00           C
ATOM   2705  B   BEA A2705     225.485 113.026 190.881  0.00  0.00           C
ATOM   2706  B   BEA A2706     226.085 114.411 190.973  0.00  0.00           C
ATOM   2707  B   BEA A2707     226.734 115.977 191.092  0.00  0.00           C
ATOM   2708  B   BEA A2708     227.280 117.365 191.213  0.00  0.00           C
ATOM   2709  B   BEA A2709     227.848 118.911 191.366  0.00  0.00           C
ATOM   2710  B   BEA A2710     228.816 121.968 191.734  0.00  0.00           C
ATOM   2711  B   BEA A2711     229.193 123.454 191.950  0.00  0.00           C
ATOM   2712  B   BEA A2712     229.509 125.029 192.209  0.00  0.00           C
ATOM   2713  B   BEA A2713     229.717 126.571 192.498  0.00  0.00           C
ATOM   2714  B   BEA A2714     229.802 128.156 192.839  0.00  0.00           C
ATOM   2715  B   BEA A2715     229.731 129.676 193.216  0.00  0.00           C
ATOM   2716  B   BEA A2716     229.464 131.208 193.657  0.00  0.00           C
ATOM   2717  B   BEA A2717     228.970 132.669 194.151  0.00  0.00           C
ATOM   2718  B   BEA A2718     228.284 133.937 194.657  0.00  0.00           C
ATOM   2719  B   BEA A2719     227.343 135.119 195.218  0.00  0.00           C
ATOM   2720  B   BEA A2720     226.223 136.116 195.787  0.00  0.00           C
ATOM   2721  B   BEA A2721     224.959 136.953 196.361  0.00  0.00           C
ATOM   2722  B   BEA A2722     223.623 137.645 196.933  0.00  0.00           C
ATOM   2723  B   BEA A2723     222.288 138.206 197.489  0.00  0.00           C
ATOM   2724  B   BEA A2724     220.811 138.715 198.101  0.00  0.00           C
ATOM   2725  B   BEA A2725     219.433 139.110 198.677  0.00  0.00           C
ATOM   2726  B   BEA A2726     217.983 139.457 199.297  0.00  0.00           C
ATOM   2727  B   BEA A2727     216.597 139.733 199.910  0.00  0.00           C
ATOM   2728  B   BEA A2728     215.084 139.979 200.609  0.00  0.00           C
ATOM   2729  B   BEA A2729     213.686 140.160 201.291  0.00  0.00           C
ATOM   2730  B   BEA A2730     212.318 140.296 202.002  0.00  0.00           C
ATOM   2731  B   BEA A2731     210.900 140.396 202.795  0.00  0.00           C
ATOM   2732  B   BEA A2732     209.564 140.451 203.612  0.00  0.00           C
ATOM   2733  B   BEA A2733     208.242 140.464 204.510  0.00  0.00           C
ATOM   2734  B   BEA A2734     206.971 140.433 205.489  0.00  0.00           C
ATOM   2735  B   BEA A2735     205.794 140.357 206.547  0.00  0.00           C
ATOM   2736  B   BEA A2736     204.688 140.226 207.759  0.00  0.00           C
ATOM   2737  B   BEA A2737     203.779 140.046 209.059  0.00  0.00           C
ATOM   2738  B   BEA A2738     203.103 139.816 210.464  0.00  0.00           C
ATOM   2739  B   BEA A2739     202.679 139.534 212.012  0.00  0.00           C
ATOM   2740  B   BEA A2740     202.523 139.230 213.564  0.00  0.00           C
ATOM   2741  B   BEA A2741     202.585 138.911 215.130  0.00  0.00           C
ATOM   2742  B   BEA A2742     202.829 138.583 216.709  0.00  0.00           C
ATOM   2743  B   BEA A2743     203.194 138.275 218.187  0.00  0.00           C
ATOM   2744  B   BEA A2744     203.663 137.975 219.646  0.00  0.00           C
ATOM   2745  B   BEA A2745     204.853 137.403 222.550  0.00  0.00           C
ATOM   2746  B   BEA A2746     205.530 137.142 223.966  0.00  0.00           C
ATOM   2747  B   BEA A2747     206.271 136.891 225.410  0.00  0.00           C
ATOM   2748  B   BEA A2748     207.005 136.674 226.766  0.00  0.00           C
ATOM   2749  B   BEA A2749     207.830 136.461 228.234  0.00  0.00           C
ATOM   2750  B   BEA A2750     208.614 136.288 229.592  0.00  0.00           C
ATOM   2751  B   BEA A2751     209.400 136.144 230.935  0.00  0.00           C
ATOM   2752  B   BEA A2752     211.043 135.944 233.738  0.00  0.00           C
ATOM   2753  B   BEA A2753     211.807 135.907 235.070  0.00  0.00           C
ATOM   2754  B   BEA A2754     212.566 135.914 236.438  0.00  0.00           C
ATOM   2755  B   BEA A2755     213.345 135.984 237.918  0.00  0.00           C
ATOM   2756  B   BEA A2756     214.015 136.117 239.296  0.00  0.00           C
ATOM   2757  B   BEA A2757     214.674 136.356 240.826  0.00  0.00           C
ATOM   2758  B   BEA A2758     215.185 136.669 242.224  0.00  0.00           C
ATOM   2759  B   BEA A2759     215.633 137.123 243.748  0.00  0.00           C
ATOM   2760  B   BEA A2760     215.948 137.689 245.229  0.00  0.00           C
ATOM   2761  B   BEA A2761     216.122 138.337 246.604  0.00  0.00           C
ATOM   2762  B   BEA A2762     216.170 139.152 248.040  0.00  0.00           C
ATOM   2763  B   BEA A2763     216.083 140.022 249.335  0.00  0.00           C
ATOM   2764  B   BEA A2764     215.870 140.993 250.581  0.00  0.00           C
ATOM   2765  B   BEA A2765     215.548 142.016 251.727  0.00  0.00           C
ATOM   2766  B   BEA A2766     215.106 143.147 252.847  0.00  0.00           C
ATOM   2767  B   BEA A2767     214.602 144.259 253.831  0.00  0.00           C
ATOM   2768  B   BEA A2768     214.026 145.404 254.747  0.00  0.00           C
ATOM   2769  B   BEA A2769     213.349 146.645 255.649  0.00  0.00           C
ATOM   2770  B   BEA A2770     212.659 147.832 256.438  0.00  0.00           C
ATOM   2771  B   BEA A2771     211.931 149.022 257.170  0.00  0.00           C
ATOM   2772  B   BEA A2772     211.174 150.209 257.847  0.00  0.00           C
ATOM   2773  B   BEA A2773     210.345 151.464 258.516  0.00  0.00           C
ATOM   2774  B   BEA A2774     207.821 155.084 260.218  0.00  0.00           C
ATOM   2775  B   BEA A2775     206.866 156.396 260.768  0.00  0.00           C
ATOM   2776  B   BEA A2776     205.996 157.570 261.235  0.00  0.00           C
ATOM   2777  B   BEA A2777     205.084 158.783 261.696  0.00  0.00           C
ATOM   2778  B   BEA A2778     204.131 160.034 262.150  0.00  0.00           C
ATOM   2779  B   BEA A2779     203.214 161.222 262.564  0.00  0.00           C
ATOM   2780  B   BEA A2780     202.265 162.439 262.971  0.00  0.00           C
ATOM   2781  B   BEA A2781     201.284 163.684 263.372  0.00  0.00           C
ATOM   2782  B   BEA A2782     200.355 164.854 263.736  0.00  0.00           C
ATOM   2783  B   BEA A2783     199.321 166.146 264.126  0.00  0.00           C
ATOM   2784  B   BEA A2784     198.344 167.357 264.480  0.00  0.00           C
ATOM   2785  B   BEA A2785     197.430 168.483 264.800  0.00  0.00           C
ATOM   2786  B   BEA A2786     196.417 169.724 265.145  0.00  0.00           C
ATOM   2787  B   BEA A2787     195.388 170.978 265.486  0.00  0.00           C
ATOM   2788  B   BEA A2788     194.431 172.140 265.795  0.00  0.00           C
ATOM   2789  B   BEA A2789     193.378 173.412 266.128  0.00  0.00           C
ATOM   2790  B   BEA A2790     191.420 175.765 266.731  0.00  0.00           C
ATOM   2791  B   BEA A2791     190.434 176.946 267.029  0.00  0.00           C
ATOM   2792  B   BEA A2792     189.359 178.230 267.350  0.00  0.00           C
ATOM   2793  B   BEA A2793     188.371 179.408 267.644  0.00  0.00           C
ATOM   2794  B   BEA A2794     187.385 180.583 267.936  0.00  0.00           C
ATOM   2795  B   BEA A2795     186.403 181.751 268.227  0.00  0.00           C
ATOM   2796  B   BEA A2796     185.341 183.014 268.543  0.00  0.00           C
ATOM   2797  B   BEA A2797     184.374 184.165 268.832  0.00  0.00           C
ATOM   2798  B   BEA A2798     183.331 185.405 269.146  0.00  0.00           C
ATOM   2799  B   BEA A2799     182.303 186.630 269.461  0.00  0.00           C
ATOM   2800  B   BEA A2800     180.294 189.026 270.092  0.00  0.00           C
ATOM   2801  B   BEA A2801     179.320 190.193 270.408  0.00  0.00           C
ATOM   2802  B   BEA A2802     178.286 191.433 270.752  0.00  0.00           C
ATOM   2803  B   BEA A2803     177.280 192.646 271.099  0.00  0.00           C
ATOM   2804  B   BEA A2804     176.304 193.828 271.446  0.00  0.00           C
ATOM   2805  B   BEA A2805     175.359 194.977 271.796  0.00  0.00           C
ATOM   2806  B   BEA A2806     174.373 196.183 272.176  0.00  0.00           C
ATOM   2807  B   BEA A2807     173.354 197.438 272.588  0.00  0.00           C
ATOM   2808  B   BEA A2808     172.381 198.647 273.004  0.00  0.00           C
ATOM   2809  B   BEA A2809     171.457 199.806 273.422  0.00  0.00           C
ATOM   2810  B   BEA A2810     170.514 200.999 273.874  0.00  0.00           C
ATOM   2811  B   BEA A2811     169.550 202.223 274.359  0.00  0.00           C
ATOM   2812  B   BEA A2812     168.627 203.394 274.840  0.00  0.00           C
ATOM   2813  B   BEA A2813     167.674 204.595 275.350  0.00  0.00           C
ATOM   2814  B   BEA A2814     166.685 205.823 275.885  0.00  0.00           C
ATOM   2815  B   BEA A2815     165.776 206.925 276.374  0.00  0.00           C
ATOM   2816  B   BEA A2816     164.751 208.131 276.916  0.00  0.00           C
ATOM   2817  B   BEA A2817     163.789 209.221 277.407  0.00  0.00           C
ATOM   2818  B   BEA A2818     162.752 210.343 277.909  0.00  0.00           C
ATOM   2819  B   BEA A2819     161.693 211.428 278.388  0.00  0.00           C
ATOM   2820  B   BEA A2820     160.598 212.483 278.841  0.00  0.00           C
ATOM   2821  B   BEA A2821     159.384 213.575 279.291  0.00  0.00           C
ATOM   2822  B   BEA A2822     158.253 214.520 279.659  0.00  0.00           C
ATOM   2823  B   BEA A2823     156.972 215.513 280.018  0.00  0.00           C
ATOM   2824  B   BEA A2824     155.681 216.437 280.319  0.00  0.00           C
ATOM   2825  B   BEA A2825     154.376 217.298 280.566  0.00  0.00           C
ATOM   2826  B   BEA A2826     153.054 218.104 280.761  0.00  0.00           C
ATOM   2827  B   BEA A2827     151.615 218.914 280.916  0.00  0.00           C
ATOM   2828  B   BEA A2828     150.252 219.623 281.012  0.00  0.00           C
ATOM   2829  B   BEA A2829     148.762 220.342 281.066  0.00  0.00           C
ATOM   2830  B   BEA A2830     145.841 221.605 281.037  0.00  0.00           C
ATOM   2831  B   BEA A2831     144.434 222.154 280.968  0.00  0.00           C
ATOM   2832  B   BEA A2832     142.901 222.714 280.856  0.00  0.00           C
ATOM   2833  B   BEA A2833     141.386 223.234 280.713  0.00  0.00           C
ATOM   2834  B   BEA A2834     139.934 223.704 280.557  0.00  0.00           C
ATOM   2835  B   BEA A2835     138.295 224.203 280.366  0.00  0.00           C
ATOM   2836  B   BEA A2836     136.791 224.634 280.186  0.00  0.00           C
ATOM   2837  B   BEA A2837     135.310 225.030 280.011  0.00  0.00           C
ATOM   2838  B   BEA A2838     132.146 225.780 279.673  0.00  0.00           C
ATOM   2839  B   BEA A2839     130.694 226.071 279.555  0.00  0.00           C
ATOM   2840  B   BEA A2840     129.080 226.342 279.471  0.00  0.00           C
ATOM   2841  B   BEA A2841     127.453 226.539 279.471  0.00  0.00           C
ATOM   2842  B   BEA A2842     125.844 226.610 279.626  0.00  0.00           C
ATOM   2843  B   BEA A2843     123.575 225.752 281.215  0.00  0.00           C
ATOM   2844  B   BEA A2844     123.807 224.839 282.538  0.00  0.00           C
ATOM   2845  B   BEA A2845     124.436 223.943 283.739  0.00  0.00           C
ATOM   2846  B   BEA A2846     125.194 223.092 284.788  0.00  0.00           C
ATOM   2847  B   BEA A2847     126.059 222.221 285.756  0.00  0.00           C
ATOM   2848  B   BEA A2848     128.106 220.309 287.402  0.00  0.00           C
ATOM   2849  B   BEA A2849     129.199 219.311 287.979  0.00  0.00           C
ATOM   2850  B   BEA A2850     130.339 218.254 288.405  0.00  0.00           C
ATOM   2851  B   BEA A2851     131.454 217.180 288.677  0.00  0.00           C
ATOM   2852  B   BEA A2852     132.547 216.064 288.827  0.00  0.00           C
ATOM   2853  B   BEA A2853     133.614 214.881 288.882  0.00  0.00           C
ATOM   2854  B   BEA A2854     134.650 213.609 288.867  0.00  0.00           C
ATOM   2855  B   BEA A2855     135.582 212.315 288.812  0.00  0.00           C
ATOM   2856  B   BEA A2856     136.412 210.994 288.743  0.00  0.00           C
ATOM   2857  B   BEA A2857     138.507 206.702 288.470  0.00  0.00           C
ATOM   2858  B   BEA A2858     139.082 205.209 288.354  0.00  0.00           C
ATOM   2859  B   BEA A2859     139.620 203.648 288.218  0.00  0.00           C
ATOM   2860  B   BEA A2860     140.515 200.613 287.907  0.00  0.00           C
ATOM   2861  B   BEA A2861     140.913 199.040 287.719  0.00  0.00           C
ATOM   2862  B   BEA A2862     141.250 197.570 287.525  0.00  0.00           C
ATOM   2863  B   BEA A2863     141.585 195.960 287.289  0.00  0.00           C
ATOM   2864  B   BEA A2864     141.864 194.474 287.048  0.00  0.00           C
ATOM   2865  B   BEA A2865     142.138 192.867 286.760  0.00  0.00           C
ATOM   2866  B   BEA A2866     142.382 191.277 286.444  0.00  0.00           C
ATOM   2867  B   BEA A2867     142.582 189.837 286.128  0.00  0.00           C
ATOM   2868  B   BEA A2868     142.788 188.187 285.726  0.00  0.00           C
ATOM   2869  B   BEA A2869     142.954 186.707 285.324  0.00  0.00           C
ATOM   2870  B   BEA A2870     143.108 185.167 284.860  0.00  0.00           C
ATOM   2871  B   BEA A2871     143.239 183.698 284.364  0.00  0.00           C
ATOM   2872  B   BEA A2872     143.358 182.202 283.798  0.00  0.00           C
ATOM   2873  B   BEA A2873     143.464 180.699 283.153  0.00  0.00           C
ATOM   2874  B   BEA A2874     143.550 179.313 282.475  0.00  0.00           C
ATOM   2875  B   BEA A2875     143.629 177.867 281.658  0.00  0.00           C
ATOM   2876  B   BEA A2876     143.693 176.575 280.803  0.00  0.00           C
ATOM   2877  B   BEA A2877     143.751 175.286 279.787  0.00  0.00           C
ATOM   2878  B   BEA A2878     143.799 174.183 278.726  0.00  0.00           C
ATOM   2879  B   BEA A2879     143.846 173.148 277.469  0.00  0.00           C
ATOM   2880  B   BEA A2880     143.892 172.324 276.134  0.00  0.00           C
ATOM   2881  B   BEA A2881     143.945 171.674 274.610  0.00  0.00           C
ATOM   2882  B   BEA A2882     143.999 171.298 273.123  0.00  0.00           C
ATOM   2883  B   BEA A2883     144.068 171.136 271.464  0.00  0.00           C
ATOM   2884  B   BEA A2884     144.141 171.178 269.935  0.00  0.00           C
ATOM   2885  B   BEA A2885     144.236 171.370 268.269  0.00  0.00           C
ATOM   2886  B   BEA A2886     144.340 171.643 266.722  0.00  0.00           C
ATOM   2887  B   BEA A2887     144.459 171.964 265.229  0.00  0.00           C
ATOM   2888  B   BEA A2888     144.613 172.355 263.594  0.00  0.00           C
ATOM   2889  B   BEA A2889     144.782 172.731 262.077  0.00  0.00           C
ATOM   2890  B   BEA A2890     144.978 173.089 260.596  0.00  0.00           C
ATOM   2891  B   BEA A2891     145.234 173.447 258.967  0.00  0.00           C
ATOM   2892  B   BEA A2892     145.522 173.716 257.449  0.00  0.00           C
ATOM   2893  B   BEA A2893     145.883 173.888 255.880  0.00  0.00           C
ATOM   2894  B   BEA A2894     146.299 173.897 254.412  0.00  0.00           C
ATOM   2895  B   BEA A2895     147.471 173.109 251.571  0.00  0.00           C
ATOM   2896  B   BEA A2896     148.186 172.229 250.411  0.00  0.00           C
ATOM   2897  B   BEA A2897     148.909 171.138 249.495  0.00  0.00           C
ATOM   2898  B   BEA A2898     149.623 169.896 248.773  0.00  0.00           C
ATOM   2899  B   BEA A2899     150.309 168.566 248.216  0.00  0.00           C
ATOM   2900  B   BEA A2900     150.947 167.213 247.799  0.00  0.00           C
ATOM   2901  B   BEA A2901     151.569 165.785 247.474  0.00  0.00           C
ATOM   2902  B   BEA A2902     152.162 164.318 247.235  0.00  0.00           C
ATOM   2903  B   BEA A2903     152.759 162.724 247.059  0.00  0.00           C
ATOM   2904  B   BEA A2904     153.264 161.270 246.961  0.00  0.00           C
ATOM   2905  B   BEA A2905     153.757 159.738 246.911  0.00  0.00           C
ATOM   2906  B   BEA A2906     154.637 156.635 246.952  0.00  0.00           C
ATOM   2907  B   BEA A2907     155.013 155.097 247.031  0.00  0.00           C
ATOM   2908  B   BEA A2908     155.352 153.544 247.145  0.00  0.00           C
ATOM   2909  B   BEA A2909     155.646 151.991 247.291  0.00  0.00           C
ATOM   2910  B   BEA A2910     155.890 150.451 247.466  0.00  0.00           C
ATOM   2911  B   BEA A2911     156.096 148.804 247.683  0.00  0.00           C
ATOM   2912  B   BEA A2912     156.226 147.335 247.903  0.00  0.00           C
ATOM   2913  B   BEA A2913     156.304 145.663 248.182  0.00  0.00           C
ATOM   2914  B   BEA A2914     156.304 144.196 248.452  0.00  0.00           C
ATOM   2915  B   BEA A2915     156.214 142.577 248.779  0.00  0.00           C
ATOM   2916  B   BEA A2916     156.031 141.076 249.109  0.00  0.00           C
ATOM   2917  B   BEA A2917     155.708 139.490 249.490  0.00  0.00           C
ATOM   2918  B   BEA A2918     155.272 138.068 249.863  0.00  0.00           C
ATOM   2919  B   BEA A2919     154.639 136.632 250.276  0.00  0.00           C
ATOM   2920  B   BEA A2920     153.809 135.312 250.698  0.00  0.00           C
ATOM   2921  B   BEA A2921     152.737 134.129 251.126  0.00  0.00           C
ATOM   2922  B   BEA A2922     151.535 133.208 251.510  0.00  0.00           C
ATOM   2923  B   BEA A2923     150.227 132.493 251.853  0.00  0.00           C
ATOM   2924  B   BEA A2924     148.733 131.915 252.174  0.00  0.00           C
ATOM   2925  B   BEA A2925     147.172 131.501 252.445  0.00  0.00           C
ATOM   2926  B   BEA A2926     145.579 131.226 252.663  0.00  0.00           C
ATOM   2927  B   BEA A2927     144.108 131.077 252.814  0.00  0.00           C
ATOM   2928  B   BEA A2928     140.818 131.025 252.987  0.00  0.00           C
ATOM   2929  B   BEA A2929     139.289 131.108 252.988  0.00  0.00           C
ATOM   2930  B   BEA A2930     136.081 131.467 252.808  0.00  0.00           C
ATOM   2931  B   BEA A2931     134.566 131.714 252.625  0.00  0.00           C
ATOM   2932  B   BEA A2932     132.976 132.023 252.354  0.00  0.00           C
ATOM   2933  B   BEA A2933     131.456 132.365 252.004  0.00  0.00           C
ATOM   2934  B   BEA A2934     130.024 132.730 251.578  0.00  0.00           C
ATOM   2935  B   BEA A2935     128.488 133.171 250.988  0.00  0.00           C
ATOM   2936  B   BEA A2936     127.193 133.586 250.352  0.00  0.00           C
ATOM   2937  B   BEA A2937     125.862 134.061 249.513  0.00  0.00           C
ATOM   2938  B   BEA A2938     124.709 134.524 248.563  0.00  0.00           C
ATOM   2939  B   BEA A2939     123.671 135.000 247.413  0.00  0.00           C
ATOM   2940  B   BEA A2940     122.828 135.454 246.108  0.00  0.00           C
ATOM   2941  B   BEA A2941     122.201 135.866 244.739  0.00  0.00           C
ATOM   2942  B   BEA A2942     121.720 136.269 243.216  0.00  0.00           C
ATOM   2943  B   BEA A2943     121.402 136.640 241.657  0.00  0.00           C
ATOM   2944  B   BEA A2944     121.228 136.956 240.208  0.00  0.00           C
ATOM   2945  B   BEA A2945     121.145 137.294 238.541  0.00  0.00           C
ATOM   2946  B   BEA A2946     121.158 137.579 237.037  0.00  0.00           C
ATOM   2947  B   BEA A2947     121.248 137.860 235.476  0.00  0.00           C
ATOM   2948  B   BEA A2948     121.409 138.136 233.875  0.00  0.00           C
ATOM   2949  B   BEA A2949     121.615 138.385 232.380  0.00  0.00           C
ATOM   2950  B   BEA A2950     121.893 138.648 230.755  0.00  0.00           C
ATOM   2951  B   BEA A2951     122.549 139.132 227.698  0.00  0.00           C
ATOM   2952  B   BEA A2952     123.362 139.619 224.624  0.00  0.00           C
ATOM   2953  B   BEA A2953     123.828 139.874 223.063  0.00  0.00           C
ATOM   2954  B   BEA A2954     124.281 140.114 221.642  0.00  0.00           C
ATOM   2955  B   BEA A2955     124.804 140.391 220.095  0.00  0.00           C
ATOM   2956  B   BEA A2956     125.335 140.680 218.615  0.00  0.00           C
ATOM   2957  B   BEA A2957     125.890 141.006 217.149  0.00  0.00           C
ATOM   2958  B   BEA A2958     127.039 141.984 214.362  0.00  0.00           C
ATOM   2959  B   BEA A2959     127.173 143.235 214.328  0.00  0.00           C
ATOM   2960  B   BEA A2960     126.751 143.976 215.640  0.00  0.00           C
ATOM   2961  B   BEA A2961     126.259 144.546 217.111  0.00  0.00           C
ATOM   2962  B   BEA A2962     125.789 145.005 218.509  0.00  0.00           C
ATOM   2963  B   BEA A2963     124.793 145.859 221.474  0.00  0.00           C
ATOM   2964  B   BEA A2964     124.316 146.240 222.905  0.00  0.00           C
ATOM   2965  B   BEA A2965     123.816 146.629 224.414  0.00  0.00           C
ATOM   2966  B   BEA A2966     123.343 146.992 225.853  0.00  0.00           C
ATOM   2967  B   BEA A2967     122.871 147.352 227.299  0.00  0.00           C
ATOM   2968  B   BEA A2968     122.368 147.736 228.853  0.00  0.00           C
ATOM   2969  B   BEA A2969     121.920 148.079 230.251  0.00  0.00           C
ATOM   2970  B   BEA A2970     121.411 148.473 231.853  0.00  0.00           C
ATOM   2971  B   BEA A2971     120.968 148.820 233.263  0.00  0.00           C
ATOM   2972  B   BEA A2972     120.514 149.183 234.726  0.00  0.00           C
ATOM   2973  B   BEA A2973     120.050 149.561 236.238  0.00  0.00           C
ATOM   2974  B   BEA A2974     119.579 149.954 237.790  0.00  0.00           C
ATOM   2975  B   BEA A2975     119.147 150.324 239.235  0.00  0.00           C
ATOM   2976  B   BEA A2976     118.714 150.707 240.706  0.00  0.00           C
ATOM   2977  B   BEA A2977     118.281 151.101 242.196  0.00  0.00           C
ATOM   2978  B   BEA A2978     117.852 151.507 243.699  0.00  0.00           C
ATOM   2979  B   BEA A2979     117.429 151.923 245.210  0.00  0.00           C
ATOM   2980  B   BEA A2980     116.647 152.745 248.088  0.00  0.00           C
ATOM   2981  B   BEA A2981     116.253 153.189 249.587  0.00  0.00           C
ATOM   2982  B   BEA A2982     115.874 153.642 251.071  0.00  0.00           C
ATOM   2983  B   BEA A2983     115.476 154.147 252.674  0.00  0.00           C
ATOM   2984  B   BEA A2984     114.807 155.088 255.511  0.00  0.00           C
ATOM   2985  B   BEA A2985     114.474 155.613 257.010  0.00  0.00           C
ATOM   2986  B   BEA A2986     114.167 156.143 258.462  0.00  0.00           C
ATOM   2987  B   BEA A2987     113.863 156.726 259.988  0.00  0.00           C
ATOM   2988  B   BEA A2988     113.592 157.312 261.449  0.00  0.00           C
ATOM   2989  B   BEA A2989     113.117 158.592 264.384  0.00  0.00           C
ATOM   2990  B   BEA A2990     112.927 159.283 265.829  0.00  0.00           C
ATOM   2991  B   BEA A2991     112.781 159.969 267.166  0.00  0.00           C
ATOM   2992  B   BEA A2992     112.667 160.762 268.595  0.00  0.00           C
ATOM   2993  B   BEA A2993     112.604 161.606 269.982  0.00  0.00           C
ATOM   2994  B   BEA A2994     112.577 162.511 271.318  0.00  0.00           C
ATOM   2995  B   BEA A2995     112.559 163.433 272.523  0.00  0.00           C
ATOM   2996  B   BEA A2996     112.515 164.527 273.771  0.00  0.00           C
ATOM   2997  B   BEA A2997     112.418 165.618 274.839  0.00  0.00           C
ATOM   2998  B   BEA A2998     112.215 166.886 275.897  0.00  0.00           C
ATOM   2999  B   BEA A2999     111.915 168.123 276.771  0.00  0.00           C
ATOM   3000  B   BEA A3000     111.466 169.507 277.600  0.00  0.00           C
ATOM   3001  B   BEA A3001     110.352 172.179 278.854  0.00  0.00           C
ATOM   3002  B   BEA A3002     109.663 173.582 279.354  0.00  0.00           C
ATOM   3003  B   BEA A3003     108.971 174.883 279.722  0.00  0.00           C
ATOM   3004  B   BEA A3004     108.187 176.251 280.005  0.00  0.00           C
ATOM   3005  B   BEA A3005     107.328 177.647 280.171  0.00  0.00           C
ATOM   3006  B   BEA A3006     106.478 178.933 280.194  0.00  0.00           C
ATOM   3007  B   BEA A3007     105.543 180.246 280.052  0.00  0.00           C
ATOM   3008  B   BEA A3008     104.554 181.514 279.688  0.00  0.00           C
ATOM   3009  B   BEA A3009     103.605 182.597 279.089  0.00  0.00           C
ATOM   3010  B   BEA A3010     101.791 184.181 276.981  0.00  0.00           C
ATOM   3011  B   BEA A3011     101.060 184.571 275.686  0.00  0.00           C
ATOM   3012  B   BEA A3012      99.829 184.757 272.767  0.00  0.00           C
ATOM   3013  B   BEA A3013      99.316 184.602 271.225  0.00  0.00           C
ATOM   3014  B   BEA A3014      98.887 184.333 269.763  0.00  0.00           C
ATOM   3015  B   BEA A3015      98.475 183.928 268.195  0.00  0.00           C
ATOM   3016  B   BEA A3016      98.137 183.468 266.779  0.00  0.00           C
ATOM   3017  B   BEA A3017      97.509 182.224 263.813  0.00  0.00           C
ATOM   3018  B   BEA A3018      97.243 181.506 262.419  0.00  0.00           C
ATOM   3019  B   BEA A3019      96.993 180.701 261.031  0.00  0.00           C
ATOM   3020  B   BEA A3020      96.777 179.888 259.777  0.00  0.00           C
ATOM   3021  B   BEA A3021      96.556 178.928 258.450  0.00  0.00           C
ATOM   3022  B   BEA A3022      96.348 177.895 257.178  0.00  0.00           C
ATOM   3023  B   BEA A3023      96.170 176.891 256.074  0.00  0.00           C
ATOM   3024  B   BEA A3024      95.987 175.742 254.950  0.00  0.00           C
ATOM   3025  B   BEA A3025      95.814 174.543 253.923  0.00  0.00           C
ATOM   3026  B   BEA A3026      95.638 173.191 252.927  0.00  0.00           C
ATOM   3027  B   BEA A3027      95.483 171.905 252.127  0.00  0.00           C
ATOM   3028  B   BEA A3028      95.163 168.988 250.808  0.00  0.00           C
ATOM   3029  B   BEA A3029      95.007 167.464 250.377  0.00  0.00           C
ATOM   3030  B   BEA A3030      94.850 165.890 250.097  0.00  0.00           C
ATOM   3031  B   BEA A3031      94.689 164.264 249.955  0.00  0.00           C
ATOM   3032  B   BEA A3032      94.536 162.718 249.939  0.00  0.00           C
ATOM   3033  B   BEA A3033      94.206 159.505 250.213  0.00  0.00           C
ATOM   3034  B   BEA A3034      94.041 157.988 250.461  0.00  0.00           C
ATOM   3035  B   BEA A3035      93.866 156.456 250.775  0.00  0.00           C
ATOM   3036  B   BEA A3036      93.680 154.918 251.147  0.00  0.00           C
ATOM   3037  B   BEA A3037      93.482 153.387 251.565  0.00  0.00           C
ATOM   3038  B   BEA A3038      93.272 151.872 252.018  0.00  0.00           C
ATOM   3039  B   BEA A3039      93.050 150.387 252.493  0.00  0.00           C
ATOM   3040  B   BEA A3040      92.793 148.818 253.021  0.00  0.00           C
ATOM   3041  B   BEA A3041      92.522 147.308 253.547  0.00  0.00           C
ATOM   3042  B   BEA A3042      92.238 145.873 254.055  0.00  0.00           C
ATOM   3043  B   BEA A3043      91.916 144.409 254.571  0.00  0.00           C
ATOM   3044  B   BEA A3044      91.554 142.947 255.076  0.00  0.00           C
ATOM   3045  B   BEA A3045      91.122 141.412 255.577  0.00  0.00           C
ATOM   3046  B   BEA A3046      90.646 139.960 256.004  0.00  0.00           C
ATOM   3047  B   BEA A3047      90.098 138.539 256.348  0.00  0.00           C
ATOM   3048  B   BEA A3048      89.440 137.135 256.568  0.00  0.00           C
ATOM   3049  B   BEA A3049      88.575 135.703 256.574  0.00  0.00           C
ATOM   3050  B   BEA A3050      87.600 134.538 256.247  0.00  0.00           C
ATOM   3051  B   BEA A3051      86.463 133.661 255.485  0.00  0.00           C
ATOM   3052  B   BEA A3052      85.376 133.212 254.428  0.00  0.00           C
ATOM   3053  B   BEA A3053      84.407 133.074 253.256  0.00  0.00           C
ATOM   3054  B   BEA A3054      83.464 133.131 251.982  0.00  0.00           C
ATOM   3055  B   BEA A3055      82.502 133.349 250.632  0.00  0.00           C
ATOM   3056  B   BEA A3056      81.579 133.692 249.354  0.00  0.00           C
ATOM   3057  B   BEA A3057      80.673 134.148 248.173  0.00  0.00           C
ATOM   3058  B   BEA A3058      79.697 134.773 247.047  0.00  0.00           C
ATOM   3059  B   BEA A3059      78.651 135.608 246.116  0.00  0.00           C
ATOM   3060  B   BEA A3060      77.608 136.644 245.641  0.00  0.00           C
ATOM   3061  B   BEA A3061      76.628 137.853 245.829  0.00  0.00           C
ATOM   3062  B   BEA A3062      75.046 140.273 247.322  0.00  0.00           C
ATOM   3063  B   BEA A3063      73.657 142.617 248.945  0.00  0.00           C
ATOM   3064  B   BEA A3064      72.909 143.841 249.573  0.00  0.00           C
ATOM   3065  B   BEA A3065      72.057 145.174 250.015  0.00  0.00           C
ATOM   3066  B   BEA A3066      71.217 146.437 250.229  0.00  0.00           C
ATOM   3067  B   BEA A3067      70.324 147.733 250.262  0.00  0.00           C
ATOM   3068  B   BEA A3068      69.376 149.064 250.118  0.00  0.00           C
ATOM   3069  B   BEA A3069      67.476 151.616 249.382  0.00  0.00           C
ATOM   3070  B   BEA A3070      66.615 152.727 248.885  0.00  0.00           C
ATOM   3071  B   BEA A3071      65.651 153.941 248.224  0.00  0.00           C
ATOM   3072  B   BEA A3072      63.894 156.071 246.763  0.00  0.00           C
ATOM   3073  B   BEA A3073      62.114 158.123 244.980  0.00  0.00           C
ATOM   3074  B   BEA A3074      61.272 159.056 244.036  0.00  0.00           C
ATOM   3075  B   BEA A3075      60.446 159.944 243.047  0.00  0.00           C
ATOM   3076  B   BEA A3076      59.573 160.853 241.934  0.00  0.00           C
ATOM   3077  B   BEA A3077      58.803 161.627 240.892  0.00  0.00           C
ATOM   3078  B   BEA A3078      58.004 162.397 239.750  0.00  0.00           C
ATOM   3079  B   BEA A3079      57.192 163.141 238.518  0.00  0.00           C
ATOM   3080  B   BEA A3080      56.443 163.788 237.312  0.00  0.00           C
ATOM   3081  B   BEA A3081      55.653 164.417 235.956  0.00  0.00           C
ATOM   3082  B   BEA A3082      54.957 164.914 234.671  0.00  0.00           C
ATOM   3083  B   BEA A3083      54.268 165.332 233.296  0.00  0.00           C
ATOM   3084  B   BEA A3084      53.625 165.625 231.879  0.00  0.00           C
ATOM   3085  B   BEA A3085      53.034 165.752 230.392  0.00  0.00           C
ATOM   3086  B   BEA A3086      52.533 165.631 228.841  0.00  0.00           C
ATOM   3087  B   BEA A3087      52.114 164.294 226.050  0.00  0.00           C
ATOM   3088  B   BEA A3088      52.238 163.107 224.989  0.00  0.00           C
ATOM   3089  B   BEA A3089      52.506 161.788 224.202  0.00  0.00           C
ATOM   3090  B   BEA A3090      52.872 160.363 223.593  0.00  0.00           C
ATOM   3091  B   BEA A3091      53.316 158.827 223.106  0.00  0.00           C
ATOM   3092  B   BEA A3092      53.772 157.348 222.749  0.00  0.00           C
ATOM   3093  B   BEA A3093      54.236 155.897 222.475  0.00  0.00           C
ATOM   3094  B   BEA A3094      54.721 154.412 222.253  0.00  0.00           C
ATOM   3095  B   BEA A3095      55.251 152.806 222.065  0.00  0.00           C
ATOM   3096  B   BEA A3096      55.736 151.338 221.929  0.00  0.00           C
ATOM   3097  B   BEA A3097      56.244 149.795 221.815  0.00  0.00           C
ATOM   3098  B   BEA A3098      56.724 148.318 221.727  0.00  0.00           C
ATOM   3099  B   BEA A3099      57.210 146.797 221.654  0.00  0.00           C
ATOM   3100  B   BEA A3100      57.694 145.247 221.591  0.00  0.00           C
ATOM   3101  B   BEA A3101      58.168 143.679 221.536  0.00  0.00           C
ATOM   3102  B   BEA A3102      58.589 142.237 221.489  0.00  0.00           C
ATOM   3103  B   BEA A3103      59.025 140.674 221.439  0.00  0.00           C
ATOM   3104  B   BEA A3104      59.432 139.133 221.385  0.00  0.00           C
ATOM   3105  B   BEA A3105      59.803 137.626 221.325  0.00  0.00           C
ATOM   3106  B   BEA A3106      60.160 136.042 221.249  0.00  0.00           C
ATOM   3107  B   BEA A3107      60.490 134.400 221.145  0.00  0.00           C
ATOM   3108  B   BEA A3108      60.765 132.841 221.008  0.00  0.00           C
ATOM   3109  B   BEA A3109      61.000 131.265 220.811  0.00  0.00           C
ATOM   3110  B   BEA A3110      61.186 129.695 220.533  0.00  0.00           C
ATOM   3111  B   BEA A3111      61.315 128.154 220.149  0.00  0.00           C
ATOM   3112  B   BEA A3112      61.380 126.664 219.631  0.00  0.00           C
ATOM   3113  B   BEA A3113      61.371 125.238 218.941  0.00  0.00           C
ATOM   3114  B   BEA A3114      61.285 123.960 218.086  0.00  0.00           C
ATOM   3115  B   BEA A3115      61.103 122.740 216.944  0.00  0.00           C
ATOM   3116  B   BEA A3116      60.872 121.836 215.762  0.00  0.00           C
ATOM   3117  B   BEA A3117      60.573 121.072 214.397  0.00  0.00           C
ATOM   3118  B   BEA A3118      60.220 120.434 212.897  0.00  0.00           C
ATOM   3119  B   BEA A3119      59.858 119.945 211.447  0.00  0.00           C
ATOM   3120  B   BEA A3120      59.480 119.541 210.001  0.00  0.00           C
ATOM   3121  B   BEA A3121      59.066 119.179 208.482  0.00  0.00           C
ATOM   3122  B   BEA A3122      58.625 118.853 206.932  0.00  0.00           C
ATOM   3123  B   BEA A3123      58.168 118.558 205.393  0.00  0.00           C
ATOM   3124  B   BEA A3124      57.705 118.282 203.908  0.00  0.00           C
ATOM   3125  B   BEA A3125      57.212 117.998 202.404  0.00  0.00           C
ATOM   3126  B   BEA A3126      56.703 117.696 200.944  0.00  0.00           C
ATOM   3127  B   BEA A3127      56.159 117.345 199.505  0.00  0.00           C
ATOM   3128  B   BEA A3128      55.541 116.875 198.044  0.00  0.00           C
ATOM   3129  B   BEA A3129      54.876 116.231 196.746  0.00  0.00           C
ATOM   3130  B   BEA A3130      54.137 115.203 195.800  0.00  0.00           C
ATOM   3131  B   BEA A3131      53.511 113.804 195.760  0.00  0.00           C
ATOM   3132  B   BEA A3132      53.126 112.448 196.428  0.00  0.00           C
ATOM   3133  B   BEA A3133      52.867 111.153 197.434  0.00  0.00           C
ATOM   3134  B   BEA A3134      52.704 110.056 198.494  0.00  0.00           C
ATOM   3135  B   BEA A3135      52.579 108.933 199.748  0.00  0.00           C
ATOM   3136  B   BEA A3136      52.505 108.010 200.902  0.00  0.00           C
ATOM   3137  B   BEA A3137      52.424 106.164 203.566  0.00  0.00           C
ATOM   3138  B   BEA A3138      52.420 105.309 204.996  0.00  0.00           C
ATOM   3139  B   BEA A3139      52.434 104.601 206.311  0.00  0.00           C
ATOM   3140  B   BEA A3140      52.472 103.876 207.837  0.00  0.00           C
ATOM   3141  B   BEA A3141      52.526 103.297 209.276  0.00  0.00           C
ATOM   3142  B   BEA A3142      52.605 102.811 210.802  0.00  0.00           C
ATOM   3143  B   BEA A3143      52.716 102.484 212.422  0.00  0.00           C
ATOM   3144  B   BEA A3144      52.855 102.435 213.972  0.00  0.00           C
ATOM   3145  B   BEA A3145      53.046 102.852 215.506  0.00  0.00           C
ATOM   3146  B   BEA A3146      53.263 103.881 216.633  0.00  0.00           C
ATOM   3147  B   BEA A3147      53.498 105.351 217.352  0.00  0.00           C
ATOM   3148  B   BEA A3148      53.713 106.790 217.764  0.00  0.00           C
ATOM   3149  B   BEA A3149      53.949 108.332 218.089  0.00  0.00           C
ATOM   3150  B   BEA A3150      54.798 112.957 219.109  0.00  0.00           C
ATOM   3151  B   BEA A3151      55.150 114.435 219.628  0.00  0.00           C
ATOM   3152  B   BEA A3152      55.546 115.835 220.310  0.00  0.00           C
ATOM   3153  B   BEA A3153      55.994 117.127 221.206  0.00  0.00           C
ATOM   3154  B   BEA A3154      56.465 118.223 222.258  0.00  0.00           C
ATOM   3155  B   BEA A3155      56.946 119.156 223.405  0.00  0.00           C
ATOM   3156  B   BEA A3156      57.468 120.018 224.689  0.00  0.00           C
ATOM   3157  B   BEA A3157      57.975 120.747 225.949  0.00  0.00           C
ATOM   3158  B   BEA A3158      59.117 122.134 228.731  0.00  0.00           C
ATOM   3159  B   BEA A3159      59.674 122.732 230.017  0.00  0.00           C
ATOM   3160  B   BEA A3160      60.289 123.364 231.346  0.00  0.00           C
ATOM   3161  B   BEA A3161      60.974 124.063 232.672  0.00  0.00           C
ATOM   3162  B   BEA A3162      61.714 124.851 233.843  0.00  0.00           C
ATOM   3163  B   BEA A3163      63.402 127.207 234.595  0.00  0.00           C
ATOM   3164  B   BEA A3164      63.923 128.322 233.712  0.00  0.00           C
ATOM   3165  B   BEA A3165      64.338 129.313 232.526  0.00  0.00           C
ATOM   3166  B   BEA A3166      64.749 130.236 231.157  0.00  0.00           C
ATOM   3167  B   BEA A3167      65.154 130.988 229.855  0.00  0.00           C
ATOM   3168  B   BEA A3168      65.652 131.672 228.491  0.00  0.00           C
ATOM   3169  B   BEA A3169      66.297 132.227 227.158  0.00  0.00           C
ATOM   3170  B   BEA A3170      67.270 132.576 225.909  0.00  0.00           C
ATOM   3171  B   BEA A3171      68.582 132.494 225.194  0.00  0.00           C
ATOM   3172  B   BEA A3172      70.131 132.024 225.022  0.00  0.00           C
ATOM   3173  B   BEA A3173      71.569 131.430 225.137  0.00  0.00           C
ATOM   3174  B   BEA A3174      73.005 130.776 225.350  0.00  0.00           C
ATOM   3175  B   BEA A3175      74.538 130.069 225.574  0.00  0.00           C
ATOM   3176  B   BEA A3176      75.966 129.447 225.693  0.00  0.00           C
ATOM   3177  B   BEA A3177      78.931 128.425 225.357  0.00  0.00           C
ATOM   3178  B   BEA A3178      80.366 128.069 224.879  0.00  0.00           C
ATOM   3179  B   BEA A3179      81.859 127.773 224.184  0.00  0.00           C
ATOM   3180  B   BEA A3180      83.210 127.556 223.396  0.00  0.00           C
ATOM   3181  B   BEA A3181      84.513 127.374 222.509  0.00  0.00           C
ATOM   3182  B   BEA A3182      87.008 127.022 220.537  0.00  0.00           C
ATOM   3183  B   BEA A3183      88.238 126.794 219.480  0.00  0.00           C
ATOM   3184  B   BEA A3184      89.413 126.497 218.457  0.00  0.00           C
ATOM   3185  B   BEA A3185      90.571 126.078 217.483  0.00  0.00           C
ATOM   3186  B   BEA A3186      92.872 124.566 215.907  0.00  0.00           C
ATOM   3187  B   BEA A3187      93.902 123.443 215.447  0.00  0.00           C
ATOM   3188  B   BEA A3188      94.815 122.100 215.225  0.00  0.00           C
ATOM   3189  B   BEA A3189      95.525 120.736 215.218  0.00  0.00           C
ATOM   3190  B   BEA A3190      96.140 119.222 215.378  0.00  0.00           C
ATOM   3191  B   BEA A3191      96.608 117.759 215.650  0.00  0.00           C
ATOM   3192  B   BEA A3192      97.002 116.206 216.030  0.00  0.00           C
ATOM   3193  B   BEA A3193      97.305 114.692 216.471  0.00  0.00           C
ATOM   3194  B   BEA A3194      97.531 113.253 216.938  0.00  0.00           C
ATOM   3195  B   BEA A3195      97.718 111.701 217.484  0.00  0.00           C
ATOM   3196  B   BEA A3196      97.844 110.275 218.017  0.00  0.00           C
ATOM   3197  B   BEA A3197      97.936 108.769 218.605  0.00  0.00           C
ATOM   3198  B   BEA A3198      97.989 107.310 219.195  0.00  0.00           C
ATOM   3199  B   BEA A3199      98.010 105.793 219.823  0.00  0.00           C
ATOM   3200  B   BEA A3200      98.001 104.349 220.433  0.00  0.00           C
ATOM   3201  B   BEA A3201      97.899 101.350 221.719  0.00  0.00           C
ATOM   3202  B   BEA A3202      97.816  99.937 222.329  0.00  0.00           C
ATOM   3203  B   BEA A3203      97.700  98.382 222.999  0.00  0.00           C
ATOM   3204  B   BEA A3204      97.572  96.945 223.615  0.00  0.00           C
ATOM   3205  B   BEA A3205      97.425  95.505 224.226  0.00  0.00           C
ATOM   3206  B   BEA A3206      97.259  94.070 224.826  0.00  0.00           C
ATOM   3207  B   BEA A3207      97.059  92.521 225.461  0.00  0.00           C
ATOM   3208  B   BEA A3208      96.385  88.144 227.154  0.00  0.00           C
ATOM   3209  B   BEA A3209      96.130  86.716 227.662  0.00  0.00           C
ATOM   3210  B   BEA A3210      95.845  85.220 228.165  0.00  0.00           C
ATOM   3211  B   BEA A3211      94.489  79.180 229.753  0.00  0.00           C
ATOM   3212  B   BEA A3212      94.069  77.582 230.005  0.00  0.00           C
ATOM   3213  B   BEA A3213      93.631  76.028 230.151  0.00  0.00           C
ATOM   3214  B   BEA A3214      93.182  74.542 230.176  0.00  0.00           C
ATOM   3215  B   BEA A3215      91.591  70.084 229.317  0.00  0.00           C
ATOM   3216  B   BEA A3216      91.020  68.758 228.697  0.00  0.00           C
ATOM   3217  B   BEA A3217      90.412  67.492 227.886  0.00  0.00           C
ATOM   3218  B   BEA A3218      89.822  66.391 226.963  0.00  0.00           C
ATOM   3219  B   BEA A3219      88.602  64.478 224.702  0.00  0.00           C
ATOM   3220  B   BEA A3220      87.997  63.691 223.432  0.00  0.00           C
ATOM   3221  B   BEA A3221      87.393  63.000 222.084  0.00  0.00           C
ATOM   3222  B   BEA A3222      86.828  62.431 220.757  0.00  0.00           C
ATOM   3223  B   BEA A3223      86.267  61.936 219.391  0.00  0.00           C
ATOM   3224  B   BEA A3224      85.677  61.482 217.906  0.00  0.00           C
ATOM   3225  B   BEA A3225      85.133  61.119 216.500  0.00  0.00           C
ATOM   3226  B   BEA A3226      84.563  60.791 214.996  0.00  0.00           C
ATOM   3227  B   BEA A3227      84.006  60.518 213.501  0.00  0.00           C
ATOM   3228  B   BEA A3228      83.464  60.293 212.030  0.00  0.00           C
ATOM   3229  B   BEA A3229      82.941  60.111 210.595  0.00  0.00           C
ATOM   3230  B   BEA A3230      82.397  59.956 209.095  0.00  0.00           C
ATOM   3231  B   BEA A3231      81.833  59.827 207.533  0.00  0.00           C
ATOM   3232  B   BEA A3232      81.293  59.731 206.031  0.00  0.00           C
ATOM   3233  B   BEA A3233      80.777  59.663 204.599  0.00  0.00           C
ATOM   3234  B   BEA A3234      79.654  59.584 201.490  0.00  0.00           C
ATOM   3235  B   BEA A3235      79.135  59.575 200.064  0.00  0.00           C
ATOM   3236  B   BEA A3236      78.557  59.582 198.485  0.00  0.00           C
ATOM   3237  B   BEA A3237      78.011  59.604 197.004  0.00  0.00           C
ATOM   3238  B   BEA A3238      77.452  59.641 195.501  0.00  0.00           C
ATOM   3239  B   BEA A3239      76.927  59.686 194.105  0.00  0.00           C
ATOM   3240  B   BEA A3240      76.344  59.747 192.568  0.00  0.00           C
ATOM   3241  B   BEA A3241      75.748  59.819 191.019  0.00  0.00           C
ATOM   3242  B   BEA A3242      75.190  59.895 189.588  0.00  0.00           C
ATOM   3243  B   BEA A3243      74.623  59.979 188.152  0.00  0.00           C
ATOM   3244  B   BEA A3244      73.994  60.078 186.587  0.00  0.00           C
ATOM   3245  B   BEA A3245      72.811  60.279 183.714  0.00  0.00           C
ATOM   3246  B   BEA A3246      72.152  60.395 182.161  0.00  0.00           C
ATOM   3247  B   BEA A3247      71.539  60.505 180.743  0.00  0.00           C
ATOM   3248  B   BEA A3248      70.235  60.741 177.823  0.00  0.00           C
ATOM   3249  B   BEA A3249      69.543  60.865 176.329  0.00  0.00           C
ATOM   3250  B   BEA A3250      68.903  60.977 174.979  0.00  0.00           C
ATOM   3251  B   BEA A3251      68.198  61.097 173.533  0.00  0.00           C
ATOM   3252  B   BEA A3252      67.488  61.214 172.116  0.00  0.00           C
ATOM   3253  B   BEA A3253      66.713  61.336 170.615  0.00  0.00           C
ATOM   3254  B   BEA A3254      65.993  61.442 169.266  0.00  0.00           C
ATOM   3255  B   BEA A3255      65.208  61.551 167.843  0.00  0.00           C
ATOM   3256  B   BEA A3256      64.419  61.650 166.465  0.00  0.00           C
ATOM   3257  B   BEA A3257      63.628  61.741 165.134  0.00  0.00           C
ATOM   3258  B   BEA A3258      62.771  61.826 163.748  0.00  0.00           C
ATOM   3259  B   BEA A3259      61.912  61.899 162.420  0.00  0.00           C
ATOM   3260  B   BEA A3260      60.986  61.961 161.055  0.00  0.00           C
ATOM   3261  B   BEA A3261      60.060  62.007 159.758  0.00  0.00           C
ATOM   3262  B   BEA A3262      59.136  62.036 158.528  0.00  0.00           C
ATOM   3263  B   BEA A3263      58.144  62.050 157.274  0.00  0.00           C
ATOM   3264  B   BEA A3264      57.082  62.045 156.001  0.00  0.00           C
ATOM   3265  B   BEA A3265      56.021  62.020 154.795  0.00  0.00           C
ATOM   3266  B   BEA A3266      54.963  61.977 153.654  0.00  0.00           C
ATOM   3267  B   BEA A3267      53.832  61.910 152.495  0.00  0.00           C
ATOM   3268  B   BEA A3268      52.705  61.824 151.398  0.00  0.00           C
ATOM   3269  B   BEA A3269      51.503  61.710 150.288  0.00  0.00           C
ATOM   3270  B   BEA A3270      50.304  61.573 149.236  0.00  0.00           C
ATOM   3271  B   BEA A3271      49.107  61.416 148.237  0.00  0.00           C
ATOM   3272  B   BEA A3272      47.835  61.225 147.226  0.00  0.00           C
ATOM   3273  B   BEA A3273      46.566  61.010 146.265  0.00  0.00           C
ATOM   3274  B   BEA A3274      45.299  60.771 145.351  0.00  0.00           C
ATOM   3275  B   BEA A3275      44.036  60.510 144.479  0.00  0.00           C
ATOM   3276  B   BEA A3276      42.696  60.206 143.594  0.00  0.00           C
ATOM   3277  B   BEA A3277      40.027  59.519 141.939  0.00  0.00           C
ATOM   3278  B   BEA A3278      38.699  59.135 141.162  0.00  0.00           C
ATOM   3279  B   BEA A3279      37.375  58.725 140.413  0.00  0.00           C
ATOM   3280  B   BEA A3280      36.057  58.288 139.691  0.00  0.00           C
ATOM   3281  B   BEA A3281      34.665  57.794 138.950  0.00  0.00           C
ATOM   3282  B   BEA A3282      33.359  57.301 138.272  0.00  0.00           C
ATOM   3283  B   BEA A3283      30.692  56.195 136.926  0.00  0.00           C
ATOM   3284  B   BEA A3284      29.332  55.578 136.254  0.00  0.00           C
ATOM   3285  B   BEA A3285      27.982  54.929 135.592  0.00  0.00           C
ATOM   3286  B   BEA A3286      26.721  54.286 134.976  0.00  0.00           C
ATOM   3287  B   BEA A3287      25.395  53.571 134.325  0.00  0.00           C
ATOM   3288  B   BEA A3288      24.158  52.866 133.714  0.00  0.00           C
ATOM   3289  B   BEA A3289      22.858  52.083 133.063  0.00  0.00           C
ATOM   3290  B   BEA A3290      21.647  51.311 132.445  0.00  0.00           C
ATOM   3291  B   BEA A3291      20.451  50.507 131.820  0.00  0.00           C
ATOM   3292  B   BEA A3292      19.197  49.616 131.147  0.00  0.00           C
ATOM   3293  B   BEA A3293      18.033  48.740 130.498  0.00  0.00           C
ATOM   3294  B   BEA A3294      16.884  47.827 129.834  0.00  0.00           C
ATOM   3295  B   BEA A3295      15.821  46.934 129.193  0.00  0.00           C
ATOM   3296  B   BEA A3296      14.708  45.945 128.488  0.00  0.00           C
ATOM   3297  B   BEA A3297      13.678  44.977 127.802  0.00  0.00           C
ATOM   3298  B   BEA A3298      12.665  43.971 127.090  0.00  0.00           C
ATOM   3299  B   BEA A3299      11.671  42.924 126.348  0.00  0.00           C
ATOM   3300  B   BEA A3300      10.756  41.902 125.621  0.00  0.00           C
ATOM   3301  B   BEA A3301       9.858  40.839 124.861  0.00  0.00           C
ATOM   3302  B   BEA A3302       8.978  39.734 124.063  0.00  0.00           C
ATOM   3303  B   BEA A3303       7.333  37.463 122.400  0.00  0.00           C
ATOM   3304  B   BEA A3304       6.616  36.375 121.588  0.00  0.00           C
ATOM   3305  B   BEA A3305       5.917  35.243 120.733  0.00  0.00           C
ATOM   3306  B   BEA A3306       5.237  34.066 119.831  0.00  0.00           C
ATOM   3307  B   BEA A3307       4.622  32.925 118.944  0.00  0.00           C
ATOM   3308  B   BEA A3308       4.026  31.738 118.008  0.00  0.00           C
ATOM   3309  B   BEA A3309       3.490  30.591 117.090  0.00  0.00           C
ATOM   3310  B   BEA A3310       2.974  29.399 116.120  0.00  0.00           C
ATOM   3311  B   BEA A3311       2.514  28.250 115.171  0.00  0.00           C
ATOM   3312  B   BEA A3312       2.073  27.057 114.170  0.00  0.00           C
ATOM   3313  B   BEA A3313       1.655  25.817 113.114  0.00  0.00           C
ATOM   3314  B   BEA A3314       0.671  22.307 110.027  0.00  0.00           C
ATOM   3315  B   BEA A3315       0.416  21.184 109.009  0.00  0.00           C
ATOM   3316  B   BEA A3316       0.180  20.019 107.940  0.00  0.00           C
ATOM   3317  B   BEA A3317      -0.034  18.813 106.815  0.00  0.00           C
ATOM   3318  B   BEA A3318      -0.210  17.670 105.734  0.00  0.00           C
ATOM   3319  B   BEA A3319      -0.364  16.488 104.600  0.00  0.00           C
ATOM   3320  B   BEA A3320      -0.585  14.222 102.382  0.00  0.00           C
ATOM   3321  B   BEA A3321      -0.657  13.143 101.306  0.00  0.00           C
ATOM   3322  B   BEA A3322      -0.741  10.882  99.006  0.00  0.00           C
ATOM   3323  B   BEA A3323      -0.751   9.813  97.900  0.00  0.00           C
ATOM   3324  B   BEA A3324      -0.741   8.711  96.746  0.00  0.00           C
ATOM   3325  B   BEA A3325      -0.710   7.577  95.543  0.00  0.00           C
ATOM   3326  B   BEA A3326      -0.663   6.528  94.419  0.00  0.00           C
ATOM   3327  B   BEA A3327      -0.597   5.450  93.250  0.00  0.00           C
ATOM   3328  B   BEA A3328      -0.403   3.200  90.771  0.00  0.00           C
ATOM   3329  B   BEA A3329      -0.287   2.154  89.599  0.00  0.00           C
ATOM   3330  B   BEA A3330      -0.152   1.080  88.384  0.00  0.00           C
ATOM   3331  B   BEA A3331      -0.015   0.105  87.270  0.00  0.00           C
CONECT    1    2
CONECT    2    1    3
CONECT    3    2    4
CONECT    4    3    5
CONECT    5    4    6
CONECT    6    5    7
CONECT    7    6    8
CONECT    8    7    9
CONECT    9    8   10
CONECT   10    9   11
CONECT   11   10   12
CONECT   12   11   13
CONECT   13   12   14
CONECT   14   13   15
CONECT   15   14   16
CONECT   16   15   17
CONECT   17   16   18
CONECT   18   17   19
CONECT   19   18   20
CONECT   20   19   21
CONECT   21   20   22
CONECT   22   21   23
CONECT   23   22   24
CONECT   24   23   25
CONECT   25   24   26
CONECT   26   25   27
CONECT   27   26   28
CONECT   28   27   29
CONECT   29   28   30
CONECT   30   29   31
CONECT   31   30   32
CONECT   32   31   33
CONECT   33   32   34
CONECT   34   33   35
CONECT   35   34   36
CONECT   36   35   37
CONECT   37   36   38
CONECT   38   37   39
CONECT   39   38   40
CONECT   40   39   41
CONECT   41   40   42
CONECT   42   41   43
CONECT   43   42   44
CONECT   44   43   45
CONECT   45   44   46
CONECT   46   45   47
CONECT   47   46   48
CONECT   48   47   49
CONECT   49   48   50
CONECT   50   49   51
CONECT   51   50   52
CONECT   52   51   53
CONECT   53   52   54
CONECT   54   53   55
CONECT   55   54   56
CONECT   56   55   57
CONECT   57   56   58
CONECT   58   57   59
CONECT   59   58   60
CONECT   60   59   61
CONECT   61   60   62
CONECT   62   61   63
CONECT   63   62   64
CONECT   64   63   65
CONECT   65   64   66
CONECT   66   65   67
CONECT   67   66   68
CONECT   68   67   69
CONECT   69   68   70
CONECT   70   69   71
CONECT   71   70   72
CONECT   72   71   73
CONECT   73   72   74
CONECT   74   73   75
CONECT   75   74   76
CONECT   76   75   77
CONECT   77   76   78
CONECT   78   77   79
CONECT   79   78   80
CONECT   80   79   81
CONECT   81   80   82
CONECT   82   81   83
CONECT   83   82   84
CONECT   84   83   85
CONECT   85   84   86
CONECT   86   85   87
CONECT   87   86   88
CONECT   88   87   89
CONECT   89   88   90
CONECT   90   89   91
CONECT   91   90   92
CONECT   92   91   93
CONECT   93   92   94
CONECT   94   93   95
CONECT   95   94   96
CONECT   96   95   97
CONECT   97   96   98
CONECT   98   97   99
CONECT   99   98  100
CONECT  100   99  101
CONECT  101  100  102
CONECT  102  101  103
CONECT  103  102  104
CONECT  104  103  105
CONECT  105  104  106
CONECT  106  105  107
CONECT  107  106  108
CONECT  108  107  109
CONECT  109  108  110
CONECT  110  109  111
CONECT  111  110  112
CONECT  112  111  113
CONECT  113  112  114
CONECT  114  113  115
CONECT  115  114  116
CONECT  116  115  117
CONECT  117  116  118
CONECT  118  117  119
CONECT  119  118  120
CONECT  120  119  121
CONECT  121  120  122
CONECT  122  121  123
CONECT  123  122  124
CONECT  124  123  125
CONECT  125  124  126
CONECT  126  125  127
CONECT  127  126  128
CONECT  128  127  129
CONECT  129  128  130
CONECT  130  129  131
CONECT  131  130  132
CONECT  132  131  133
CONECT  133  132  134
CONECT  134  133  135
CONECT  135  134  136
CONECT  136  135  137
CONECT  137  136  138
CONECT  138  137  139
CONECT  139  138  140
CONECT  140  139  141
CONECT  141  140  142
CONECT  142  141  143
CONECT  143  142  144
CONECT  144  143  145
CONECT  145  144  146
CONECT  146  145  147
CONECT  147  146  148
CONECT  148  147  149
CONECT  149  148  150
CONECT  150  149  151
CONECT  151  150  152
CONECT  152  151  153
CONECT  153  152  154
CONECT  154  153  155
CONECT  155  154  156
CONECT  156  155  157
CONECT  157  156  158
CONECT  158  157  159
CONECT  159  158  160
CONECT  160  159  161
CONECT  161  160  162
CONECT  162  161  163
CONECT  163  162  164
CONECT  164  163  165
CONECT  165  164  166
CONECT  166  165  167
CONECT  167  166  168
CONECT  168  167  169
CONECT  169  168  170
CONECT  170  169  171
CONECT  171  170  172
CONECT  172  171  173
CONECT  173  172  174
CONECT  174  173  175
CONECT  175  174  176
CONECT  176  175  177
CONECT  177  176  178
CONECT  178  177  179
CONECT  179  178  180
CONECT  180  179  181
CONECT  181  180  182
CONECT  182  181  183
CONECT  183  182  184
CONECT  184  183  185
CONECT  185  184  186
CONECT  186  185  187
CONECT  187  186  188
CONECT  188  187  189
CONECT  189  188  190
CONECT  190  189  191
CONECT  191  190  192
CONECT  192  191  193
CONECT  193  192  194
CONECT  194  193  195
CONECT  195  194  196
CONECT  196  195  197
CONECT  197  196  198
CONECT  198  197  199
CONECT  199  198  200
CONECT  200  199  201
CONECT  201  200  202
CONECT  202  201  203
CONECT  203  202  204
CONECT  204  203  205
CONECT  205  204  206
CONECT  206  205  207
CONECT  207  206  208
CONECT  208  207  209
CONECT  209  208  210
CONECT  210  209  211
CONECT  211  210  212
CONECT  212  211  213
CONECT  213  212  214
CONECT  214  213  215
CONECT  215  214  216
CONECT  216  215  217
CONECT  217  216  218
CONECT  218  217  219
CONECT  219  218  220
CONECT  220  219  221
CONECT  221  220  222
CONECT  222  221  223
CONECT  223  222  224
CONECT  224  223  225
CONECT  225  224  226
CONECT  226  225  227
CONECT  227  226  228
CONECT  228  227  229
CONECT  229  228  230
CONECT  230  229  231
CONECT  231  230  232
CONECT  232  231  233
CONECT  233  232  234
CONECT  234  233  235
CONECT  235  234  236
CONECT  236  235  237
CONECT  237  236  238
CONECT  238  237  239
CONECT  239  238  240
CONECT  240  239  241
CONECT  241  240  242
CONECT  242  241  243
CONECT  243  242  244
CONECT  244  243  245
CONECT  245  244  246
CONECT  246  245  247
CONECT  247  246  248
CONECT  248  247  249
CONECT  249  248  250
CONECT  250  249  251
CONECT  251  250  252
CONECT  252  251  253
CONECT  253  252  254
CONECT  254  253  255
CONECT  255  254  256
CONECT  256  255  257
CONECT  257  256  258
CONECT  258  257  259
CONECT  259  258  260
CONECT  260  259  261
CONECT  261  260  262
CONECT  262  261  263
CONECT  263  262  264
CONECT  264  263  265
CONECT  265  264  266
CONECT  266  265  267
CONECT  267  266  268
CONECT  268  267  269
CONECT  269  268  270
CONECT  270  269  271
CONECT  271  270  272
CONECT  272  271  273
CONECT  273  272  274
CONECT  274  273  275
CONECT  275  274  276
CONECT  276  275  277
CONECT  277  276  278
CONECT  278  277  279
CONECT  279  278  280
CONECT  280  279  281
CONECT  281  280  282
CONECT  282  281  283
CONECT  283  282  284
CONECT  284  283  285
CONECT  285  284  286
CONECT  286  285  287
CONECT  287  286  288
CONECT  288  287  289
CONECT  289  288  290
CONECT  290  289  291
CONECT  291  290  292
CONECT  292  291  293
CONECT  293  292  294
CONECT  294  293  295
CONECT  295  294  296
CONECT  296  295  297
CONECT  297  296  298
CONECT  298  297  299
CONECT  299  298  300
CONECT  300  299  301
CONECT  301  300  302
CONECT  302  301  303
CONECT  303  302  304
CONECT  304  303  305
CONECT  305  304  306
CONECT  306  305  307
CONECT  307  306  308
CONECT  308  307  309
CONECT  309  308  310
CONECT  310  309  311
CONECT  311  310  312
CONECT  312  311  313
CONECT  313  312  314
CONECT  314  313  315
CONECT  315  314  316
CONECT  316  315  317
CONECT  317  316  318
CONECT  318  317  319
CONECT  319  318  320
CONECT  320  319  321
CONECT  321  320  322
CONECT  322  321  323
CONECT  323  322  324
CONECT  324  323  325
CONECT  325  324  326
CONECT  326  325  327
CONECT  327  326  328
CONECT  328  327  329
CONECT  329  328  330
CONECT  330  329  331
CONECT  331  330  332
CONECT  332  331  333
CONECT  333  332  334
CONECT  334  333  335
CONECT  335  334  336
CONECT  336  335  337
CONECT  337  336  338
CONECT  338  337  339
CONECT  339  338  340
CONECT  340  339  341
CONECT  341  340  342
CONECT  342  341  343
CONECT  343  342  344
CONECT  344  343  345
CONECT  345  344  346
CONECT  346  345  347
CONECT  347  346  348
CONECT  348  347  349
CONECT  349  348  350
CONECT  350  349  351
CONECT  351  350  352
CONECT  352  351  353
CONECT  353  352  354
CONECT  354  353  355
CONECT  355  354  356
CONECT  356  355  357
CONECT  357  356  358
CONECT  358  357  359
CONECT  359  358  360
CONECT  360  359  361
CONECT  361  360  362
CONECT  362  361  363
CONECT  363  362  364
CONECT  364  363  365
CONECT  365  364  366
CONECT  366  365  367
CONECT  367  366  368
CONECT  368  367  369
CONECT  369  368  370
CONECT  370  369  371
CONECT  371  370  372
CONECT  372  371  373
CONECT  373  372  374
CONECT  374  373  375
CONECT  375  374  376
CONECT  376  375  377
CONECT  377  376  378
CONECT  378  377  379
CONECT  379  378  380
CONECT  380  379  381
CONECT  381  380  382
CONECT  382  381  383
CONECT  383  382  384
CONECT  384  383  385
CONECT  385  384  386
CONECT  386  385  387
CONECT  387  386  388
CONECT  388  387  389
CONECT  389  388  390
CONECT  390  389  391
CONECT  391  390  392
CONECT  392  391  393
CONECT  393  392  394
CONECT  394  393  395
CONECT  395  394  396
CONECT  396  395  397
CONECT  397  396  398
CONECT  398  397  399
CONECT  399  398  400
CONECT  400  399  401
CONECT  401  400  402
CONECT  402  401  403
CONECT  403  402  404
CONECT  404  403  405
CONECT  405  404  406
CONECT  406  405  407
CONECT  407  406  408
CONECT  408  407  409
CONECT  409  408  410
CONECT  410  409  411
CONECT  411  410  412
CONECT  412  411  413
CONECT  413  412  414
CONECT  414  413  415
CONECT  415  414  416
CONECT  416  415  417
CONECT  417  416  418
CONECT  418  417  419
CONECT  419  418  420
CONECT  420  419  421
CONECT  421  420  422
CONECT  422  421  423
CONECT  423  422  424
CONECT  424  423  425
CONECT  425  424  426
CONECT  426  425  427
CONECT  427  426  428
CONECT  428  427  429
CONECT  429  428  430
CONECT  430  429  431
CONECT  431  430  432
CONECT  432  431  433
CONECT  433  432  434
CONECT  434  433  435
CONECT  435  434  436
CONECT  436  435  437
CONECT  437  436  438
CONECT  438  437  439
CONECT  439  438  440
CONECT  440  439  441
CONECT  441  440  442
CONECT  442  441  443
CONECT  443  442  444
CONECT  444  443  445
CONECT  445  444  446
CONECT  446  445  447
CONECT  447  446  448
CONECT  448  447  449
CONECT  449  448  450
CONECT  450  449  451
CONECT  451  450  452
CONECT  452  451  453
CONECT  453  452  454
CONECT  454  453  455
CONECT  455  454  456
CONECT  456  455  457
CONECT  457  456  458
CONECT  458  457  459
CONECT  459  458  460
CONECT  460  459  461
CONECT  461  460  462
CONECT  462  461  463
CONECT  463  462  464
CONECT  464  463  465
CONECT  465  464  466
CONECT  466  465  467
CONECT  467  466  468
CONECT  468  467  469
CONECT  469  468  470
CONECT  470  469  471
CONECT  471  470  472
CONECT  472  471  473
CONECT  473  472  474
CONECT  474  473  475
CONECT  475  474  476
CONECT  476  475  477
CONECT  477  476  478
CONECT  478  477  479
CONECT  479  478  480
CONECT  480  479  481
CONECT  481  480  482
CONECT  482  481  483
CONECT  483  482  484
CONECT  484  483  485
CONECT  485  484  486
CONECT  486  485  487
CONECT  487  486  488
CONECT  488  487  489
CONECT  489  488  490
CONECT  490  489  491
CONECT  491  490  492
CONECT  492  491  493
CONECT  493  492  494
CONECT  494  493  495
CONECT  495  494  496
CONECT  496  495  497
CONECT  497  496  498
CONECT  498  497  499
CONECT  499  498  500
CONECT  500  499  501
CONECT  501  500  502
CONECT  502  501  503
CONECT  503  502  504
CONECT  504  503  505
CONECT  505  504  506
CONECT  506  505  507
CONECT  507  506  508
CONECT  508  507  509
CONECT  509  508  510
CONECT  510  509  511
CONECT  511  510  512
CONECT  512  511  513
CONECT  513  512  514
CONECT  514  513  515
CONECT  515  514  516
CONECT  516  515  517
CONECT  517  516  518
CONECT  518  517  519
CONECT  519  518  520
CONECT  520  519  521
CONECT  521  520  522
CONECT  522  521  523
CONECT  523  522  524
CONECT  524  523  525
CONECT  525  524  526
CONECT  526  525  527
CONECT  527  526  528
CONECT  528  527  529
CONECT  529  528  530
CONECT  530  529  531
CONECT  531  530  532
CONECT  532  531  533
CONECT  533  532  534
CONECT  534  533  535
CONECT  535  534  536
CONECT  536  535  537
CONECT  537  536  538
CONECT  538  537  539
CONECT  539  538  540
CONECT  540  539  541
CONECT  541  540  542
CONECT  542  541  543
CONECT  543  542  544
CONECT  544  543  545
CONECT  545  544  546
CONECT  546  545  547
CONECT  547  546  548
CONECT  548  547  549
CONECT  549  548  550
CONECT  550  549  551
CONECT  551  550  552
CONECT  552  551  553
CONECT  553  552  554
CONECT  554  553  555
CONECT  555  554  556
CONECT  556  555  557
CONECT  557  556  558
CONECT  558  557  559
CONECT  559  558  560
CONECT  560  559  561
CONECT  561  560  562
CONECT  562  561  563
CONECT  563  562  564
CONECT  564  563  565
CONECT  565  564  566
CONECT  566  565  567
CONECT  567  566  568
CONECT  568  567  569
CONECT  569  568  570
CONECT  570  569  571
CONECT  571  570  572
CONECT  572  571  573
CONECT  573  572  574
CONECT  574  573  575
CONECT  575  574  576
CONECT  576  575  577
CONECT  577  576  578
CONECT  578  577  579
CONECT  579  578  580
CONECT  580  579  581
CONECT  581  580  582
CONECT  582  581  583
CONECT  583  582  584
CONECT  584  583  585
CONECT  585  584  586
CONECT  586  585  587
CONECT  587  586  588
CONECT  588  587  589
CONECT  589  588  590
CONECT  590  589  591
CONECT  591  590  592
CONECT  592  591  593
CONECT  593  592  594
CONECT  594  593  595
CONECT  595  594  596
CONECT  596  595  597
CONECT  597  596  598
CONECT  598  597  599
CONECT  599  598  600
CONECT  600  599  601
CONECT  601  600  602
CONECT  602  601  603
CONECT  603  602  604
CONECT  604  603  605
CONECT  605  604  606
CONECT  606  605  607
CONECT  607  606  608
CONECT  608  607  609
CONECT  609  608  610
CONECT  610  609  611
CONECT  611  610  612
CONECT  612  611  613
CONECT  613  612  614
CONECT  614  613  615
CONECT  615  614  616
CONECT  616  615  617
CONECT  617  616  618
CONECT  618  617  619
CONECT  619  618  620
CONECT  620  619  621
CONECT  621  620  622
CONECT  622  621  623
CONECT  623  622  624
CONECT  624  623  625
CONECT  625  624  626
CONECT  626  625  627
CONECT  627  626  628
CONECT  628  627  629
CONECT  629  628  630
CONECT  630  629  631
CONECT  631  630  632
CONECT  632  631  633
CONECT  633  632  634
CONECT  634  633  635
CONECT  635  634  636
CONECT  636  635  637
CONECT  637  636  638
CONECT  638  637  639
CONECT  639  638  640
CONECT  640  639  641
CONECT  641  640  642
CONECT  642  641  643
CONECT  643  642  644
CONECT  644  643  645
CONECT  645  644  646
CONECT  646  645  647
CONECT  647  646  648
CONECT  648  647  649
CONECT  649  648  650
CONECT  650  649  651
CONECT  651  650  652
CONECT  652  651  653
CONECT  653  652  654
CONECT  654  653  655
CONECT  655  654  656
CONECT  656  655  657
CONECT  657  656  658
CONECT  658  657  659
CONECT  659  658  660
CONECT  660  659  661
CONECT  661  660  662
CONECT  662  661  663
CONECT  663  662  664
CONECT  664  663  665
CONECT  665  664  666
CONECT  666  665  667
CONECT  667  666  668
CONECT  668  667  669
CONECT  669  668  670
CONECT  670  669  671
CONECT  671  670  672
CONECT  672  671  673
CONECT  673  672  674
CONECT  674  673  675
CONECT  675  674  676
CONECT  676  675  677
CONECT  677  676  678
CONECT  678  677  679
CONECT  679  678  680
CONECT  680  679  681
CONECT  681  680  682
CONECT  682  681  683
CONECT  683  682  684
CONECT  684  683  685
CONECT  685  684  686
CONECT  686  685  687
CONECT  687  686  688
CONECT  688  687  689
CONECT  689  688  690
CONECT  690  689  691
CONECT  691  690  692
CONECT  692  691  693
CONECT  693  692  694
CONECT  694  693  695
CONECT  695  694  696
CONECT  696  695  697
CONECT  697  696  698
CONECT  698  697  699
CONECT  699  698  700
CONECT  700  699  701
CONECT  701  700  702
CONECT  702  701  703
CONECT  703  702  704
CONECT  704  703  705
CONECT  705  704  706
CONECT  706  705  707
CONECT  707  706  708
CONECT  708  707  709
CONECT  709  708  710
CONECT  710  709  711
CONECT  711  710  712
CONECT  712  711  713
CONECT  713  712  714
CONECT  714  713  715
CONECT  715  714  716
CONECT  716  715  717
CONECT  717  716  718
CONECT  718  717  719
CONECT  719  718  720
CONECT  720  719  721
CONECT  721  720  722
CONECT  722  721  723
CONECT  723  722  724
CONECT  724  723  725
CONECT  725  724  726
CONECT  726  725  727
CONECT  727  726  728
CONECT  728  727  729
CONECT  729  728  730
CONECT  730  729  731
CONECT  731  730  732
CONECT  732  731  733
CONECT  733  732  734
CONECT  734  733  735
CONECT  735  734  736
CONECT  736  735  737
CONECT  737  736  738
CONECT  738  737  739
CONECT  739  738  740
CONECT  740  739  741
CONECT  741  740  742
CONECT  742  741  743
CONECT  743  742  744
CONECT  744  743  745
CONECT  745  744  746
CONECT  746  745  747
CONECT  747  746  748
CONECT  748  747  749
CONECT  749  748  750
CONECT  750  749  751
CONECT  751  750  752
CONECT  752  751  753
CONECT  753  752  754
CONECT  754  753  755
CONECT  755  754  756
CONECT  756  755  757
CONECT  757  756  758
CONECT  758  757  759
CONECT  759  758  760
CONECT  760  759  761
CONECT  761  760  762
CONECT  762  761  763
CONECT  763  762  764
CONECT  764  763  765
CONECT  765  764  766
CONECT  766  765  767
CONECT  767  766  768
CONECT  768  767  769
CONECT  769  768  770
CONECT  770  769  771
CONECT  771  770  772
CONECT  772  771  773
CONECT  773  772  774
CONECT  774  773  775
CONECT  775  774  776
CONECT  776  775  777
CONECT  777  776  778
CONECT  778  777  779
CONECT  779  778  780
CONECT  780  779  781
CONECT  781  780  782
CONECT  782  781  783
CONECT  783  782  784
CONECT  784  783  785
CONECT  785  784  786
CONECT  786  785  787
CONECT  787  786  788
CONECT  788  787  789
CONECT  789  788  790
CONECT  790  789  791
CONECT  791  790  792
CONECT  792  791  793
CONECT  793  792  794
CONECT  794  793  795
CONECT  795  794  796
CONECT  796  795  797
CONECT  797  796  798
CONECT  798  797  799
CONECT  799  798  800
CONECT  800  799  801
CONECT  801  800  802
CONECT  802  801  803
CONECT  803  802  804
CONECT  804  803  805
CONECT  805  804  806
CONECT  806  805  807
CONECT  807  806  808
CONECT  808  807  809
CONECT  809  808  810
CONECT  810  809  811
CONECT  811  810  812
CONECT  812  811  813
CONECT  813  812  814
CONECT  814  813  815
CONECT  815  814  816
CONECT  816  815  817
CONECT  817  816  818
CONECT  818  817  819
CONECT  819  818  820
CONECT  820  819  821
CONECT  821  820  822
CONECT  822  821  823
CONECT  823  822  824
CONECT  824  823  825
CONECT  825  824  826
CONECT  826  825  827
CONECT  827  826  828
CONECT  828  827  829
CONECT  829  828  830
CONECT  830  829  831
CONECT  831  830  832
CONECT  832  831  833
CONECT  833  832  834
CONECT  834  833  835
CONECT  835  834  836
CONECT  836  835  837
CONECT  837  836  838
CONECT  838  837  839
CONECT  839  838  840
CONECT  840  839  841
CONECT  841  840  842
CONECT  842  841  843
CONECT  843  842  844
CONECT  844  843  845
CONECT  845  844  846
CONECT  846  845  847
CONECT  847  846  848
CONECT  848  847  849
CONECT  849  848  850
CONECT  850  849  851
CONECT  851  850  852
CONECT  852  851  853
CONECT  853  852  854
CONECT  854  853  855
CONECT  855  854  856
CONECT  856  855  857
CONECT  857  856  858
CONECT  858  857  859
CONECT  859  858  860
CONECT  860  859  861
CONECT  861  860  862
CONECT  862  861  863
CONECT  863  862  864
CONECT  864  863  865
CONECT  865  864  866
CONECT  866  865  867
CONECT  867  866  868
CONECT  868  867  869
CONECT  869  868  870
CONECT  870  869  871
CONECT  871  870  872
CONECT  872  871  873
CONECT  873  872  874
CONECT  874  873  875
CONECT  875  874  876
CONECT  876  875  877
CONECT  877  876  878
CONECT  878  877  879
CONECT  879  878  880
CONECT  880  879  881
CONECT  881  880  882
CONECT  882  881  883
CONECT  883  882  884
CONECT  884  883  885
CONECT  885  884  886
CONECT  886  885  887
CONECT  887  886  888
CONECT  888  887  889
CONECT  889  888  890
CONECT  890  889  891
CONECT  891  890  892
CONECT  892  891  893
CONECT  893  892  894
CONECT  894  893  895
CONECT  895  894  896
CONECT  896  895  897
CONECT  897  896  898
CONECT  898  897  899
CONECT  899  898  900
CONECT  900  899  901
CONECT  901  900  902
CONECT  902  901  903
CONECT  903  902  904
CONECT  904  903  905
CONECT  905  904  906
CONECT  906  905  907
CONECT  907  906  908
CONECT  908  907  909
CONECT  909  908  910
CONECT  910  909  911
CONECT  911  910  912
CONECT  912  911  913
CONECT  913  912  914
CONECT  914  913  915
CONECT  915  914  916
CONECT  916  915  917
CONECT  917  916  918
CONECT  918  917  919
CONECT  919  918  920
CONECT  920  919  921
CONECT  921  920  922
CONECT  922  921  923
CONECT  923  922  924
CONECT  924  923  925
CONECT  925  924  926
CONECT  926  925  927
CONECT  927  926  928
CONECT  928  927  929
CONECT  929  928  930
CONECT  930  929  931
CONECT  931  930  932
CONECT  932  931  933
CONECT  933  932  934
CONECT  934  933  935
CONECT  935  934  936
CONECT  936  935  937
CONECT  937  936  938
CONECT  938  937  939
CONECT  939  938  940
CONECT  940  939  941
CONECT  941  940  942
CONECT  942  941  943
CONECT  943  942  944
CONECT  944  943  945
CONECT  945  944  946
CONECT  946  945  947
CONECT  947  946  948
CONECT  948  947  949
CONECT  949  948  950
CONECT  950  949  951
CONECT  951  950  952
CONECT  952  951  953
CONECT  953  952  954
CONECT  954  953  955
CONECT  955  954  956
CONECT  956  955  957
CONECT  957  956  958
CONECT  958  957  959
CONECT  959  958  960
CONECT  960  959  961
CONECT  961  960  962
CONECT  962  961  963
CONECT  963  962  964
CONECT  964  963  965
CONECT  965  964  966
CONECT  966  965  967
CONECT  967  966  968
CONECT  968  967  969
CONECT  969  968  970
CONECT  970  969  971
CONECT  971  970  972
CONECT  972  971  973
CONECT  973  972  974
CONECT  974  973  975
CONECT  975  974  976
CONECT  976  975  977
CONECT  977  976  978
CONECT  978  977  979
CONECT  979  978  980
CONECT  980  979  981
CONECT  981  980  982
CONECT  982  981  983
CONECT  983  982  984
CONECT  984  983  985
CONECT  985  984  986
CONECT  986  985  987
CONECT  987  986  988
CONECT  988  987  989
CONECT  989  988  990
CONECT  990  989  991
CONECT  991  990  992
CONECT  992  991  993
CONECT  993  992  994
CONECT  994  993  995
CONECT  995  994  996
CONECT  996  995  997
CONECT  997  996  998
CONECT  998  997  999
CONECT  999  998 1000
CONECT 1000  999 1001
CONECT 1001 1000 1002
CONECT 1002 1001 1003
CONECT 1003 1002 1004
CONECT 1004 1003 1005
CONECT 1005 1004 1006
CONECT 1006 1005 1007
CONECT 1007 1006 1008
CONECT 1008 1007 1009
CONECT 1009 1008 1010
CONECT 1010 1009 1011
CONECT 1011 1010 1012
CONECT 1012 1011 1013
CONECT 1013 1012 1014
CONECT 1014 1013 1015
CONECT 1015 1014 1016
CONECT 1016 1015 1017
CONECT 1017 1016 1018
CONECT 1018 1017 1019
CONECT 1019 1018 1020
CONECT 1020 1019 1021
CONECT 1021 1020 1022
CONECT 1022 1021 1023
CONECT 1023 1022 1024
CONECT 1024 1023 1025
CONECT 1025 1024 1026
CONECT 1026 1025 1027
CONECT 1027 1026 1028
CONECT 1028 1027 1029
CONECT 1029 1028 1030
CONECT 1030 1029 1031
CONECT 1031 1030 1032
CONECT 1032 1031 1033
CONECT 1033 1032 1034
CONECT 1034 1033 1035
CONECT 1035 1034 1036
CONECT 1036 1035 1037
CONECT 1037 1036 1038
CONECT 1038 1037 1039
CONECT 1039 1038 1040
CONECT 1040 1039 1041
CONECT 1041 1040 1042
CONECT 1042 1041 1043
CONECT 1043 1042 1044
CONECT 1044 1043 1045
CONECT 1045 1044 1046
CONECT 1046 1045 1047
CONECT 1047 1046 1048
CONECT 1048 1047 1049
CONECT 1049 1048 1050
CONECT 1050 1049 1051
CONECT 1051 1050 1052
CONECT 1052 1051 1053
CONECT 1053 1052 1054
CONECT 1054 1053 1055
CONECT 1055 1054 1056
CONECT 1056 1055 1057
CONECT 1057 1056 1058
CONECT 1058 1057 1059
CONECT 1059 1058 1060
CONECT 1060 1059 1061
CONECT 1061 1060 1062
CONECT 1062 1061 1063
CONECT 1063 1062 1064
CONECT 1064 1063 1065
CONECT 1065 1064 1066
CONECT 1066 1065 1067
CONECT 1067 1066 1068
CONECT 1068 1067 1069
CONECT 1069 1068 1070
CONECT 1070 1069 1071
CONECT 1071 1070 1072
CONECT 1072 1071 1073
CONECT 1073 1072 1074
CONECT 1074 1073 1075
CONECT 1075 1074 1076
CONECT 1076 1075 1077
CONECT 1077 1076 1078
CONECT 1078 1077 1079
CONECT 1079 1078 1080
CONECT 1080 1079 1081
CONECT 1081 1080 1082
CONECT 1082 1081 1083
CONECT 1083 1082 1084
CONECT 1084 1083 1085
CONECT 1085 1084 1086
CONECT 1086 1085 1087
CONECT 1087 1086 1088
CONECT 1088 1087 1089
CONECT 1089 1088 1090
CONECT 1090 1089 1091
CONECT 1091 1090 1092
CONECT 1092 1091 1093
CONECT 1093 1092 1094
CONECT 1094 1093 1095
CONECT 1095 1094 1096
CONECT 1096 1095 1097
CONECT 1097 1096 1098
CONECT 1098 1097 1099
CONECT 1099 1098 1100
CONECT 1100 1099 1101
CONECT 1101 1100 1102
CONECT 1102 1101 1103
CONECT 1103 1102 1104
CONECT 1104 1103 1105
CONECT 1105 1104 1106
CONECT 1106 1105 1107
CONECT 1107 1106 1108
CONECT 1108 1107 1109
CONECT 1109 1108 1110
CONECT 1110 1109 1111
CONECT 1111 1110 1112
CONECT 1112 1111 1113
CONECT 1113 1112 1114
CONECT 1114 1113 1115
CONECT 1115 1114 1116
CONECT 1116 1115 1117
CONECT 1117 1116 1118
CONECT 1118 1117 1119
CONECT 1119 1118 1120
CONECT 1120 1119 1121
CONECT 1121 1120 1122
CONECT 1122 1121 1123
CONECT 1123 1122 1124
CONECT 1124 1123 1125
CONECT 1125 1124 1126
CONECT 1126 1125 1127
CONECT 1127 1126 1128
CONECT 1128 1127 1129
CONECT 1129 1128 1130
CONECT 1130 1129 1131
CONECT 1131 1130 1132
CONECT 1132 1131 1133
CONECT 1133 1132 1134
CONECT 1134 1133 1135
CONECT 1135 1134 1136
CONECT 1136 1135 1137
CONECT 1137 1136 1138
CONECT 1138 1137 1139
CONECT 1139 1138 1140
CONECT 1140 1139 1141
CONECT 1141 1140 1142
CONECT 1142 1141 1143
CONECT 1143 1142 1144
CONECT 1144 1143 1145
CONECT 1145 1144 1146
CONECT 1146 1145 1147
CONECT 1147 1146 1148
CONECT 1148 1147 1149
CONECT 1149 1148 1150
CONECT 1150 1149 1151
CONECT 1151 1150 1152
CONECT 1152 1151 1153
CONECT 1153 1152 1154
CONECT 1154 1153 1155
CONECT 1155 1154 1156
CONECT 1156 1155 1157
CONECT 1157 1156 1158
CONECT 1158 1157 1159
CONECT 1159 1158 1160
CONECT 1160 1159 1161
CONECT 1161 1160 1162
CONECT 1162 1161 1163
CONECT 1163 1162 1164
CONECT 1164 1163 1165
CONECT 1165 1164 1166
CONECT 1166 1165 1167
CONECT 1167 1166 1168
CONECT 1168 1167 1169
CONECT 1169 1168 1170
CONECT 1170 1169 1171
CONECT 1171 1170 1172
CONECT 1172 1171 1173
CONECT 1173 1172 1174
CONECT 1174 1173 1175
CONECT 1175 1174 1176
CONECT 1176 1175 1177
CONECT 1177 1176 1178
CONECT 1178 1177 1179
CONECT 1179 1178 1180
CONECT 1180 1179 1181
CONECT 1181 1180 1182
CONECT 1182 1181 1183
CONECT 1183 1182 1184
CONECT 1184 1183 1185
CONECT 1185 1184 1186
CONECT 1186 1185 1187
CONECT 1187 1186 1188
CONECT 1188 1187 1189
CONECT 1189 1188 1190
CONECT 1190 1189 1191
CONECT 1191 1190 1192
CONECT 1192 1191 1193
CONECT 1193 1192 1194
CONECT 1194 1193 1195
CONECT 1195 1194 1196
CONECT 1196 1195 1197
CONECT 1197 1196 1198
CONECT 1198 1197 1199
CONECT 1199 1198 1200
CONECT 1200 1199 1201
CONECT 1201 1200 1202
CONECT 1202 1201 1203
CONECT 1203 1202 1204
CONECT 1204 1203 1205
CONECT 1205 1204 1206
CONECT 1206 1205 1207
CONECT 1207 1206 1208
CONECT 1208 1207 1209
CONECT 1209 1208 1210
CONECT 1210 1209 1211
CONECT 1211 1210 1212
CONECT 1212 1211 1213
CONECT 1213 1212 1214
CONECT 1214 1213 1215
CONECT 1215 1214 1216
CONECT 1216 1215 1217
CONECT 1217 1216 1218
CONECT 1218 1217 1219
CONECT 1219 1218 1220
CONECT 1220 1219 1221
CONECT 1221 1220 1222
CONECT 1222 1221 1223
CONECT 1223 1222 1224
CONECT 1224 1223 1225
CONECT 1225 1224 1226
CONECT 1226 1225 1227
CONECT 1227 1226 1228
CONECT 1228 1227 1229
CONECT 1229 1228 1230
CONECT 1230 1229 1231
CONECT 1231 1230 1232
CONECT 1232 1231 1233
CONECT 1233 1232 1234
CONECT 1234 1233 1235
CONECT 1235 1234 1236
CONECT 1236 1235 1237
CONECT 1237 1236 1238
CONECT 1238 1237 1239
CONECT 1239 1238 1240
CONECT 1240 1239 1241
CONECT 1241 1240 1242
CONECT 1242 1241 1243
CONECT 1243 1242 1244
CONECT 1244 1243 1245
CONECT 1245 1244 1246
CONECT 1246 1245 1247
CONECT 1247 1246 1248
CONECT 1248 1247 1249
CONECT 1249 1248 1250
CONECT 1250 1249 1251
CONECT 1251 1250 1252
CONECT 1252 1251 1253
CONECT 1253 1252 1254
CONECT 1254 1253 1255
CONECT 1255 1254 1256
CONECT 1256 1255 1257
CONECT 1257 1256 1258
CONECT 1258 1257 1259
CONECT 1259 1258 1260
CONECT 1260 1259 1261
CONECT 1261 1260 1262
CONECT 1262 1261 1263
CONECT 1263 1262 1264
CONECT 1264 1263 1265
CONECT 1265 1264 1266
CONECT 1266 1265 1267
CONECT 1267 1266 1268
CONECT 1268 1267 1269
CONECT 1269 1268 1270
CONECT 1270 1269 1271
CONECT 1271 1270 1272
CONECT 1272 1271 1273
CONECT 1273 1272 1274
CONECT 1274 1273 1275
CONECT 1275 1274 1276
CONECT 1276 1275 1277
CONECT 1277 1276 1278
CONECT 1278 1277 1279
CONECT 1279 1278 1280
CONECT 1280 1279 1281
CONECT 1281 1280 1282
CONECT 1282 1281 1283
CONECT 1283 1282 1284
CONECT 1284 1283 1285
CONECT 1285 1284 1286
CONECT 1286 1285 1287
CONECT 1287 1286 1288
CONECT 1288 1287 1289
CONECT 1289 1288 1290
CONECT 1290 1289 1291
CONECT 1291 1290 1292
CONECT 1292 1291 1293
CONECT 1293 1292 1294
CONECT 1294 1293 1295
CONECT 1295 1294 1296
CONECT 1296 1295 1297
CONECT 1297 1296 1298
CONECT 1298 1297 1299
CONECT 1299 1298 1300
CONECT 1300 1299 1301
CONECT 1301 1300 1302
CONECT 1302 1301 1303
CONECT 1303 1302 1304
CONECT 1304 1303 1305
CONECT 1305 1304 1306
CONECT 1306 1305 1307
CONECT 1307 1306 1308
CONECT 1308 1307 1309
CONECT 1309 1308 1310
CONECT 1310 1309 1311
CONECT 1311 1310 1312
CONECT 1312 1311 1313
CONECT 1313 1312 1314
CONECT 1314 1313 1315
CONECT 1315 1314 1316
CONECT 1316 1315 1317
CONECT 1317 1316 1318
CONECT 1318 1317 1319
CONECT 1319 1318 1320
CONECT 1320 1319 1321
CONECT 1321 1320 1322
CONECT 1322 1321 1323
CONECT 1323 1322 1324
CONECT 1324 1323 1325
CONECT 1325 1324 1326
CONECT 1326 1325 1327
CONECT 1327 1326 1328
CONECT 1328 1327 1329
CONECT 1329 1328 1330
CONECT 1330 1329 1331
CONECT 1331 1330 1332
CONECT 1332 1331 1333
CONECT 1333 1332 1334
CONECT 1334 1333 1335
CONECT 1335 1334 1336
CONECT 1336 1335 1337
CONECT 1337 1336 1338
CONECT 1338 1337 1339
CONECT 1339 1338 1340
CONECT 1340 1339 1341
CONECT 1341 1340 1342
CONECT 1342 1341 1343
CONECT 1343 1342 1344
CONECT 1344 1343 1345
CONECT 1345 1344 1346
CONECT 1346 1345 1347
CONECT 1347 1346 1348
CONECT 1348 1347 1349
CONECT 1349 1348 1350
CONECT 1350 1349 1351
CONECT 1351 1350 1352
CONECT 1352 1351 1353
CONECT 1353 1352 1354
CONECT 1354 1353 1355
CONECT 1355 1354 1356
CONECT 1356 1355 1357
CONECT 1357 1356 1358
CONECT 1358 1357 1359
CONECT 1359 1358 1360
CONECT 1360 1359 1361
CONECT 1361 1360 1362
CONECT 1362 1361 1363
CONECT 1363 1362 1364
CONECT 1364 1363 1365
CONECT 1365 1364 1366
CONECT 1366 1365 1367
CONECT 1367 1366 1368
CONECT 1368 1367 1369
CONECT 1369 1368 1370
CONECT 1370 1369 1371
CONECT 1371 1370 1372
CONECT 1372 1371 1373
CONECT 1373 1372 1374
CONECT 1374 1373 1375
CONECT 1375 1374 1376
CONECT 1376 1375 1377
CONECT 1377 1376 1378
CONECT 1378 1377 1379
CONECT 1379 1378 1380
CONECT 1380 1379 1381
CONECT 1381 1380 1382
CONECT 1382 1381 1383
CONECT 1383 1382 1384
CONECT 1384 1383 1385
CONECT 1385 1384 1386
CONECT 1386 1385 1387
CONECT 1387 1386 1388
CONECT 1388 1387 1389
CONECT 1389 1388 1390
CONECT 1390 1389 1391
CONECT 1391 1390 1392
CONECT 1392 1391 1393
CONECT 1393 1392 1394
CONECT 1394 1393 1395
CONECT 1395 1394 1396
CONECT 1396 1395 1397
CONECT 1397 1396 1398
CONECT 1398 1397 1399
CONECT 1399 1398 1400
CONECT 1400 1399 1401
CONECT 1401 1400 1402
CONECT 1402 1401 1403
CONECT 1403 1402 1404
CONECT 1404 1403 1405
CONECT 1405 1404 1406
CONECT 1406 1405 1407
CONECT 1407 1406 1408
CONECT 1408 1407 1409
CONECT 1409 1408 1410
CONECT 1410 1409 1411
CONECT 1411 1410 1412
CONECT 1412 1411 1413
CONECT 1413 1412 1414
CONECT 1414 1413 1415
CONECT 1415 1414 1416
CONECT 1416 1415 1417
CONECT 1417 1416 1418
CONECT 1418 1417 1419
CONECT 1419 1418 1420
CONECT 1420 1419 1421
CONECT 1421 1420 1422
CONECT 1422 1421 1423
CONECT 1423 1422 1424
CONECT 1424 1423 1425
CONECT 1425 1424 1426
CONECT 1426 1425 1427
CONECT 1427 1426 1428
CONECT 1428 1427 1429
CONECT 1429 1428 1430
CONECT 1430 1429 1431
CONECT 1431 1430 1432
CONECT 1432 1431 1433
CONECT 1433 1432 1434
CONECT 1434 1433 1435
CONECT 1435 1434 1436
CONECT 1436 1435 1437
CONECT 1437 1436 1438
CONECT 1438 1437 1439
CONECT 1439 1438 1440
CONECT 1440 1439 1441
CONECT 1441 1440 1442
CONECT 1442 1441 1443
CONECT 1443 1442 1444
CONECT 1444 1443 1445
CONECT 1445 1444 1446
CONECT 1446 1445 1447
CONECT 1447 1446 1448
CONECT 1448 1447 1449
CONECT 1449 1448 1450
CONECT 1450 1449 1451
CONECT 1451 1450 1452
CONECT 1452 1451 1453
CONECT 1453 1452 1454
CONECT 1454 1453 1455
CONECT 1455 1454 1456
CONECT 1456 1455 1457
CONECT 1457 1456 1458
CONECT 1458 1457 1459
CONECT 1459 1458 1460
CONECT 1460 1459 1461
CONECT 1461 1460 1462
CONECT 1462 1461 1463
CONECT 1463 1462 1464
CONECT 1464 1463 1465
CONECT 1465 1464 1466
CONECT 1466 1465 1467
CONECT 1467 1466 1468
CONECT 1468 1467 1469
CONECT 1469 1468 1470
CONECT 1470 1469 1471
CONECT 1471 1470 1472
CONECT 1472 1471 1473
CONECT 1473 1472 1474
CONECT 1474 1473 1475
CONECT 1475 1474 1476
CONECT 1476 1475 1477
CONECT 1477 1476 1478
CONECT 1478 1477 1479
CONECT 1479 1478 1480
CONECT 1480 1479 1481
CONECT 1481 1480 1482
CONECT 1482 1481 1483
CONECT 1483 1482 1484
CONECT 1484 1483 1485
CONECT 1485 1484 1486
CONECT 1486 1485 1487
CONECT 1487 1486 1488
CONECT 1488 1487 1489
CONECT 1489 1488 1490
CONECT 1490 1489 1491
CONECT 1491 1490 1492
CONECT 1492 1491 1493
CONECT 1493 1492 1494
CONECT 1494 1493 1495
CONECT 1495 1494 1496
CONECT 1496 1495 1497
CONECT 1497 1496 1498
CONECT 1498 1497 1499
CONECT 1499 1498 1500
CONECT 1500 1499 1501
CONECT 1501 1500 1502
CONECT 1502 1501 1503
CONECT 1503 1502 1504
CONECT 1504 1503 1505
CONECT 1505 1504 1506
CONECT 1506 1505 1507
CONECT 1507 1506 1508
CONECT 1508 1507 1509
CONECT 1509 1508 1510
CONECT 1510 1509 1511
CONECT 1511 1510 1512
CONECT 1512 1511 1513
CONECT 1513 1512 1514
CONECT 1514 1513 1515
CONECT 1515 1514 1516
CONECT 1516 1515 1517
CONECT 1517 1516 1518
CONECT 1518 1517 1519
CONECT 1519 1518 1520
CONECT 1520 1519 1521
CONECT 1521 1520 1522
CONECT 1522 1521 1523
CONECT 1523 1522 1524
CONECT 1524 1523 1525
CONECT 1525 1524 1526
CONECT 1526 1525 1527
CONECT 1527 1526 1528
CONECT 1528 1527 1529
CONECT 1529 1528 1530
CONECT 1530 1529 1531
CONECT 1531 1530 1532
CONECT 1532 1531 1533
CONECT 1533 1532 1534
CONECT 1534 1533 1535
CONECT 1535 1534 1536
CONECT 1536 1535 1537
CONECT 1537 1536 1538
CONECT 1538 1537 1539
CONECT 1539 1538 1540
CONECT 1540 1539 1541
CONECT 1541 1540 1542
CONECT 1542 1541 1543
CONECT 1543 1542 1544
CONECT 1544 1543 1545
CONECT 1545 1544 1546
CONECT 1546 1545 1547
CONECT 1547 1546 1548
CONECT 1548 1547 1549
CONECT 1549 1548 1550
CONECT 1550 1549 1551
CONECT 1551 1550 1552
CONECT 1552 1551 1553
CONECT 1553 1552 1554
CONECT 1554 1553 1555
CONECT 1555 1554 1556
CONECT 1556 1555 1557
CONECT 1557 1556 1558
CONECT 1558 1557 1559
CONECT 1559 1558 1560
CONECT 1560 1559 1561
CONECT 1561 1560 1562
CONECT 1562 1561 1563
CONECT 1563 1562 1564
CONECT 1564 1563 1565
CONECT 1565 1564 1566
CONECT 1566 1565 1567
CONECT 1567 1566 1568
CONECT 1568 1567 1569
CONECT 1569 1568 1570
CONECT 1570 1569 1571
CONECT 1571 1570 1572
CONECT 1572 1571 1573
CONECT 1573 1572 1574
CONECT 1574 1573 1575
CONECT 1575 1574 1576
CONECT 1576 1575 1577
CONECT 1577 1576 1578
CONECT 1578 1577 1579
CONECT 1579 1578 1580
CONECT 1580 1579 1581
CONECT 1581 1580 1582
CONECT 1582 1581 1583
CONECT 1583 1582 1584
CONECT 1584 1583 1585
CONECT 1585 1584 1586
CONECT 1586 1585 1587
CONECT 1587 1586 1588
CONECT 1588 1587 1589
CONECT 1589 1588 1590
CONECT 1590 1589 1591
CONECT 1591 1590 1592
CONECT 1592 1591 1593
CONECT 1593 1592 1594
CONECT 1594 1593 1595
CONECT 1595 1594 1596
CONECT 1596 1595 1597
CONECT 1597 1596 1598
CONECT 1598 1597 1599
CONECT 1599 1598 1600
CONECT 1600 1599 1601
CONECT 1601 1600 1602
CONECT 1602 1601 1603
CONECT 1603 1602 1604
CONECT 1604 1603 1605
CONECT 1605 1604 1606
CONECT 1606 1605 1607
CONECT 1607 1606 1608
CONECT 1608 1607 1609
CONECT 1609 1608 1610
CONECT 1610 1609 1611
CONECT 1611 1610 1612
CONECT 1612 1611 1613
CONECT 1613 1612 1614
CONECT 1614 1613 1615
CONECT 1615 1614 1616
CONECT 1616 1615 1617
CONECT 1617 1616 1618
CONECT 1618 1617 1619
CONECT 1619 1618 1620
CONECT 1620 1619 1621
CONECT 1621 1620 1622
CONECT 1622 1621 1623
CONECT 1623 1622 1624
CONECT 1624 1623 1625
CONECT 1625 1624 1626
CONECT 1626 1625 1627
CONECT 1627 1626 1628
CONECT 1628 1627 1629
CONECT 1629 1628 1630
CONECT 1630 1629 1631
CONECT 1631 1630 1632
CONECT 1632 1631 1633
CONECT 1633 1632 1634
CONECT 1634 1633 1635
CONECT 1635 1634 1636
CONECT 1636 1635 1637
CONECT 1637 1636 1638
CONECT 1638 1637 1639
CONECT 1639 1638 1640
CONECT 1640 1639 1641
CONECT 1641 1640 1642
CONECT 1642 1641 1643
CONECT 1643 1642 1644
CONECT 1644 1643 1645
CONECT 1645 1644 1646
CONECT 1646 1645 1647
CONECT 1647 1646 1648
CONECT 1648 1647 1649
CONECT 1649 1648 1650
CONECT 1650 1649 1651
CONECT 1651 1650 1652
CONECT 1652 1651 1653
CONECT 1653 1652 1654
CONECT 1654 1653 1655
CONECT 1655 1654 1656
CONECT 1656 1655 1657
CONECT 1657 1656 1658
CONECT 1658 1657 1659
CONECT 1659 1658 1660
CONECT 1660 1659 1661
CONECT 1661 1660 1662
CONECT 1662 1661 1663
CONECT 1663 1662 1664
CONECT 1664 1663 1665
CONECT 1665 1664 1666
CONECT 1666 1665 1667
CONECT 1667 1666 1668
CONECT 1668 1667 1669
CONECT 1669 1668 1670
CONECT 1670 1669 1671
CONECT 1671 1670 1672
CONECT 1672 1671 1673
CONECT 1673 1672 1674
CONECT 1674 1673 1675
CONECT 1675 1674 1676
CONECT 1676 1675 1677
CONECT 1677 1676 1678
CONECT 1678 1677 1679
CONECT 1679 1678 1680
CONECT 1680 1679 1681
CONECT 1681 1680 1682
CONECT 1682 1681 1683
CONECT 1683 1682 1684
CONECT 1684 1683 1685
CONECT 1685 1684 1686
CONECT 1686 1685 1687
CONECT 1687 1686 1688
CONECT 1688 1687 1689
CONECT 1689 1688 1690
CONECT 1690 1689 1691
CONECT 1691 1690 1692
CONECT 1692 1691 1693
CONECT 1693 1692 1694
CONECT 1694 1693 1695
CONECT 1695 1694 1696
CONECT 1696 1695 1697
CONECT 1697 1696 1698
CONECT 1698 1697 1699
CONECT 1699 1698 1700
CONECT 1700 1699 1701
CONECT 1701 1700 1702
CONECT 1702 1701 1703
CONECT 1703 1702 1704
CONECT 1704 1703 1705
CONECT 1705 1704 1706
CONECT 1706 1705 1707
CONECT 1707 1706 1708
CONECT 1708 1707 1709
CONECT 1709 1708 1710
CONECT 1710 1709 1711
CONECT 1711 1710 1712
CONECT 1712 1711 1713
CONECT 1713 1712 1714
CONECT 1714 1713 1715
CONECT 1715 1714 1716
CONECT 1716 1715 1717
CONECT 1717 1716 1718
CONECT 1718 1717 1719
CONECT 1719 1718 1720
CONECT 1720 1719 1721
CONECT 1721 1720 1722
CONECT 1722 1721 1723
CONECT 1723 1722 1724
CONECT 1724 1723 1725
CONECT 1725 1724 1726
CONECT 1726 1725 1727
CONECT 1727 1726 1728
CONECT 1728 1727 1729
CONECT 1729 1728 1730
CONECT 1730 1729 1731
CONECT 1731 1730 1732
CONECT 1732 1731 1733
CONECT 1733 1732 1734
CONECT 1734 1733 1735
CONECT 1735 1734 1736
CONECT 1736 1735 1737
CONECT 1737 1736 1738
CONECT 1738 1737 1739
CONECT 1739 1738 1740
CONECT 1740 1739 1741
CONECT 1741 1740 1742
CONECT 1742 1741 1743
CONECT 1743 1742 1744
CONECT 1744 1743 1745
CONECT 1745 1744 1746
CONECT 1746 1745 1747
CONECT 1747 1746 1748
CONECT 1748 1747 1749
CONECT 1749 1748 1750
CONECT 1750 1749 1751
CONECT 1751 1750 1752
CONECT 1752 1751 1753
CONECT 1753 1752 1754
CONECT 1754 1753 1755
CONECT 1755 1754 1756
CONECT 1756 1755 1757
CONECT 1757 1756 1758
CONECT 1758 1757 1759
CONECT 1759 1758 1760
CONECT 1760 1759 1761
CONECT 1761 1760 1762
CONECT 1762 1761 1763
CONECT 1763 1762 1764
CONECT 1764 1763 1765
CONECT 1765 1764 1766
CONECT 1766 1765 1767
CONECT 1767 1766 1768
CONECT 1768 1767 1769
CONECT 1769 1768 1770
CONECT 1770 1769 1771
CONECT 1771 1770 1772
CONECT 1772 1771 1773
CONECT 1773 1772 1774
CONECT 1774 1773 1775
CONECT 1775 1774 1776
CONECT 1776 1775 1777
CONECT 1777 1776 1778
CONECT 1778 1777 1779
CONECT 1779 1778 1780
CONECT 1780 1779 1781
CONECT 1781 1780 1782
CONECT 1782 1781 1783
CONECT 1783 1782 1784
CONECT 1784 1783 1785
CONECT 1785 1784 1786
CONECT 1786 1785 1787
CONECT 1787 1786 1788
CONECT 1788 1787 1789
CONECT 1789 1788 1790
CONECT 1790 1789 1791
CONECT 1791 1790 1792
CONECT 1792 1791 1793
CONECT 1793 1792 1794
CONECT 1794 1793 1795
CONECT 1795 1794 1796
CONECT 1796 1795 1797
CONECT 1797 1796 1798
CONECT 1798 1797 1799
CONECT 1799 1798 1800
CONECT 1800 1799 1801
CONECT 1801 1800 1802
CONECT 1802 1801 1803
CONECT 1803 1802 1804
CONECT 1804 1803 1805
CONECT 1805 1804 1806
CONECT 1806 1805 1807
CONECT 1807 1806 1808
CONECT 1808 1807 1809
CONECT 1809 1808 1810
CONECT 1810 1809 1811
CONECT 1811 1810 1812
CONECT 1812 1811 1813
CONECT 1813 1812 1814
CONECT 1814 1813 1815
CONECT 1815 1814 1816
CONECT 1816 1815 1817
CONECT 1817 1816 1818
CONECT 1818 1817 1819
CONECT 1819 1818 1820
CONECT 1820 1819 1821
CONECT 1821 1820 1822
CONECT 1822 1821 1823
CONECT 1823 1822 1824
CONECT 1824 1823 1825
CONECT 1825 1824 1826
CONECT 1826 1825 1827
CONECT 1827 1826 1828
CONECT 1828 1827 1829
CONECT 1829 1828 1830
CONECT 1830 1829 1831
CONECT 1831 1830 1832
CONECT 1832 1831 1833
CONECT 1833 1832 1834
CONECT 1834 1833 1835
CONECT 1835 1834 1836
CONECT 1836 1835 1837
CONECT 1837 1836 1838
CONECT 1838 1837 1839
CONECT 1839 1838 1840
CONECT 1840 1839 1841
CONECT 1841 1840 1842
CONECT 1842 1841 1843
CONECT 1843 1842 1844
CONECT 1844 1843 1845
CONECT 1845 1844 1846
CONECT 1846 1845 1847
CONECT 1847 1846 1848
CONECT 1848 1847 1849
CONECT 1849 1848 1850
CONECT 1850 1849 1851
CONECT 1851 1850 1852
CONECT 1852 1851 1853
CONECT 1853 1852 1854
CONECT 1854 1853 1855
CONECT 1855 1854 1856
CONECT 1856 1855 1857
CONECT 1857 1856 1858
CONECT 1858 1857 1859
CONECT 1859 1858 1860
CONECT 1860 1859 1861
CONECT 1861 1860 1862
CONECT 1862 1861 1863
CONECT 1863 1862 1864
CONECT 1864 1863 1865
CONECT 1865 1864 1866
CONECT 1866 1865 1867
CONECT 1867 1866 1868
CONECT 1868 1867 1869
CONECT 1869 1868 1870
CONECT 1870 1869 1871
CONECT 1871 1870 1872
CONECT 1872 1871 1873
CONECT 1873 1872 1874
CONECT 1874 1873 1875
CONECT 1875 1874 1876
CONECT 1876 1875 1877
CONECT 1877 1876 1878
CONECT 1878 1877 1879
CONECT 1879 1878 1880
CONECT 1880 1879 1881
CONECT 1881 1880 1882
CONECT 1882 1881 1883
CONECT 1883 1882 1884
CONECT 1884 1883 1885
CONECT 1885 1884 1886
CONECT 1886 1885 1887
CONECT 1887 1886 1888
CONECT 1888 1887 1889
CONECT 1889 1888 1890
CONECT 1890 1889 1891
CONECT 1891 1890 1892
CONECT 1892 1891 1893
CONECT 1893 1892 1894
CONECT 1894 1893 1895
CONECT 1895 1894 1896
CONECT 1896 1895 1897
CONECT 1897 1896 1898
CONECT 1898 1897 1899
CONECT 1899 1898 1900
CONECT 1900 1899 1901
CONECT 1901 1900 1902
CONECT 1902 1901 1903
CONECT 1903 1902 1904
CONECT 1904 1903 1905
CONECT 1905 1904 1906
CONECT 1906 1905 1907
CONECT 1907 1906 1908
CONECT 1908 1907 1909
CONECT 1909 1908 1910
CONECT 1910 1909 1911
CONECT 1911 1910 1912
CONECT 1912 1911 1913
CONECT 1913 1912 1914
CONECT 1914 1913 1915
CONECT 1915 1914 1916
CONECT 1916 1915 1917
CONECT 1917 1916 1918
CONECT 1918 1917 1919
CONECT 1919 1918 1920
CONECT 1920 1919 1921
CONECT 1921 1920 1922
CONECT 1922 1921 1923
CONECT 1923 1922 1924
CONECT 1924 1923 1925
CONECT 1925 1924 1926
CONECT 1926 1925 1927
CONECT 1927 1926 1928
CONECT 1928 1927 1929
CONECT 1929 1928 1930
CONECT 1930 1929 1931
CONECT 1931 1930 1932
CONECT 1932 1931 1933
CONECT 1933 1932 1934
CONECT 1934 1933 1935
CONECT 1935 1934 1936
CONECT 1936 1935 1937
CONECT 1937 1936 1938
CONECT 1938 1937 1939
CONECT 1939 1938 1940
CONECT 1940 1939 1941
CONECT 1941 1940 1942
CONECT 1942 1941 1943
CONECT 1943 1942 1944
CONECT 1944 1943 1945
CONECT 1945 1944 1946
CONECT 1946 1945 1947
CONECT 1947 1946 1948
CONECT 1948 1947 1949
CONECT 1949 1948 1950
CONECT 1950 1949 1951
CONECT 1951 1950 1952
CONECT 1952 1951 1953
CONECT 1953 1952 1954
CONECT 1954 1953 1955
CONECT 1955 1954 1956
CONECT 1956 1955 1957
CONECT 1957 1956 1958
CONECT 1958 1957 1959
CONECT 1959 1958 1960
CONECT 1960 1959 1961
CONECT 1961 1960 1962
CONECT 1962 1961 1963
CONECT 1963 1962 1964
CONECT 1964 1963 1965
CONECT 1965 1964 1966
CONECT 1966 1965 1967
CONECT 1967 1966 1968
CONECT 1968 1967 1969
CONECT 1969 1968 1970
CONECT 1970 1969 1971
CONECT 1971 1970 1972
CONECT 1972 1971 1973
CONECT 1973 1972 1974
CONECT 1974 1973 1975
CONECT 1975 1974 1976
CONECT 1976 1975 1977
CONECT 1977 1976 1978
CONECT 1978 1977 1979
CONECT 1979 1978 1980
CONECT 1980 1979 1981
CONECT 1981 1980 1982
CONECT 1982 1981 1983
CONECT 1983 1982 1984
CONECT 1984 1983 1985
CONECT 1985 1984 1986
CONECT 1986 1985 1987
CONECT 1987 1986 1988
CONECT 1988 1987 1989
CONECT 1989 1988 1990
CONECT 1990 1989 1991
CONECT 1991 1990 1992
CONECT 1992 1991 1993
CONECT 1993 1992 1994
CONECT 1994 1993 1995
CONECT 1995 1994 1996
CONECT 1996 1995 1997
CONECT 1997 1996 1998
CONECT 1998 1997 1999
CONECT 1999 1998 2000
CONECT 2000 1999 2001
CONECT 2001 2000 2002
CONECT 2002 2001 2003
CONECT 2003 2002 2004
CONECT 2004 2003 2005
CONECT 2005 2004 2006
CONECT 2006 2005 2007
CONECT 2007 2006 2008
CONECT 2008 2007 2009
CONECT 2009 2008 2010
CONECT 2010 2009 2011
CONECT 2011 2010 2012
CONECT 2012 2011 2013
CONECT 2013 2012 2014
CONECT 2014 2013 2015
CONECT 2015 2014 2016
CONECT 2016 2015 2017
CONECT 2017 2016 2018
CONECT 2018 2017 2019
CONECT 2019 2018 2020
CONECT 2020 2019 2021
CONECT 2021 2020 2022
CONECT 2022 2021 2023
CONECT 2023 2022 2024
CONECT 2024 2023 2025
CONECT 2025 2024 2026
CONECT 2026 2025 2027
CONECT 2027 2026 2028
CONECT 2028 2027 2029
CONECT 2029 2028 2030
CONECT 2030 2029 2031
CONECT 2031 2030 2032
CONECT 2032 2031 2033
CONECT 2033 2032 2034
CONECT 2034 2033 2035
CONECT 2035 2034 2036
CONECT 2036 2035 2037
CONECT 2037 2036 2038
CONECT 2038 2037 2039
CONECT 2039 2038 2040
CONECT 2040 2039 2041
CONECT 2041 2040 2042
CONECT 2042 2041 2043
CONECT 2043 2042 2044
CONECT 2044 2043 2045
CONECT 2045 2044 2046
CONECT 2046 2045 2047
CONECT 2047 2046 2048
CONECT 2048 2047 2049
CONECT 2049 2048 2050
CONECT 2050 2049 2051
CONECT 2051 2050 2052
CONECT 2052 2051 2053
CONECT 2053 2052 2054
CONECT 2054 2053 2055
CONECT 2055 2054 2056
CONECT 2056 2055 2057
CONECT 2057 2056 2058
CONECT 2058 2057 2059
CONECT 2059 2058 2060
CONECT 2060 2059 2061
CONECT 2061 2060 2062
CONECT 2062 2061 2063
CONECT 2063 2062 2064
CONECT 2064 2063 2065
CONECT 2065 2064 2066
CONECT 2066 2065 2067
CONECT 2067 2066 2068
CONECT 2068 2067 2069
CONECT 2069 2068 2070
CONECT 2070 2069 2071
CONECT 2071 2070 2072
CONECT 2072 2071 2073
CONECT 2073 2072 2074
CONECT 2074 2073 2075
CONECT 2075 2074 2076
CONECT 2076 2075 2077
CONECT 2077 2076 2078
CONECT 2078 2077 2079
CONECT 2079 2078 2080
CONECT 2080 2079 2081
CONECT 2081 2080 2082
CONECT 2082 2081 2083
CONECT 2083 2082 2084
CONECT 2084 2083 2085
CONECT 2085 2084 2086
CONECT 2086 2085 2087
CONECT 2087 2086 2088
CONECT 2088 2087 2089
CONECT 2089 2088 2090
CONECT 2090 2089 2091
CONECT 2091 2090 2092
CONECT 2092 2091 2093
CONECT 2093 2092 2094
CONECT 2094 2093 2095
CONECT 2095 2094 2096
CONECT 2096 2095 2097
CONECT 2097 2096 2098
CONECT 2098 2097 2099
CONECT 2099 2098 2100
CONECT 2100 2099 2101
CONECT 2101 2100 2102
CONECT 2102 2101 2103
CONECT 2103 2102 2104
CONECT 2104 2103 2105
CONECT 2105 2104 2106
CONECT 2106 2105 2107
CONECT 2107 2106 2108
CONECT 2108 2107 2109
CONECT 2109 2108 2110
CONECT 2110 2109 2111
CONECT 2111 2110 2112
CONECT 2112 2111 2113
CONECT 2113 2112 2114
CONECT 2114 2113 2115
CONECT 2115 2114 2116
CONECT 2116 2115 2117
CONECT 2117 2116 2118
CONECT 2118 2117 2119
CONECT 2119 2118 2120
CONECT 2120 2119 2121
CONECT 2121 2120 2122
CONECT 2122 2121 2123
CONECT 2123 2122 2124
CONECT 2124 2123 2125
CONECT 2125 2124 2126
CONECT 2126 2125 2127
CONECT 2127 2126 2128
CONECT 2128 2127 2129
CONECT 2129 2128 2130
CONECT 2130 2129 2131
CONECT 2131 2130 2132
CONECT 2132 2131 2133
CONECT 2133 2132 2134
CONECT 2134 2133 2135
CONECT 2135 2134 2136
CONECT 2136 2135 2137
CONECT 2137 2136 2138
CONECT 2138 2137 2139
CONECT 2139 2138 2140
CONECT 2140 2139 2141
CONECT 2141 2140 2142
CONECT 2142 2141 2143
CONECT 2143 2142 2144
CONECT 2144 2143 2145
CONECT 2145 2144 2146
CONECT 2146 2145 2147
CONECT 2147 2146 2148
CONECT 2148 2147 2149
CONECT 2149 2148 2150
CONECT 2150 2149 2151
CONECT 2151 2150 2152
CONECT 2152 2151 2153
CONECT 2153 2152 2154
CONECT 2154 2153 2155
CONECT 2155 2154 2156
CONECT 2156 2155 2157
CONECT 2157 2156 2158
CONECT 2158 2157 2159
CONECT 2159 2158 2160
CONECT 2160 2159 2161
CONECT 2161 2160 2162
CONECT 2162 2161 2163
CONECT 2163 2162 2164
CONECT 2164 2163 2165
CONECT 2165 2164 2166
CONECT 2166 2165 2167
CONECT 2167 2166 2168
CONECT 2168 2167 2169
CONECT 2169 2168 2170
CONECT 2170 2169 2171
CONECT 2171 2170 2172
CONECT 2172 2171 2173
CONECT 2173 2172 2174
CONECT 2174 2173 2175
CONECT 2175 2174 2176
CONECT 2176 2175 2177
CONECT 2177 2176 2178
CONECT 2178 2177 2179
CONECT 2179 2178 2180
CONECT 2180 2179 2181
CONECT 2181 2180 2182
CONECT 2182 2181 2183
CONECT 2183 2182 2184
CONECT 2184 2183 2185
CONECT 2185 2184 2186
CONECT 2186 2185 2187
CONECT 2187 2186 2188
CONECT 2188 2187 2189
CONECT 2189 2188 2190
CONECT 2190 2189 2191
CONECT 2191 2190 2192
CONECT 2192 2191 2193
CONECT 2193 2192 2194
CONECT 2194 2193 2195
CONECT 2195 2194 2196
CONECT 2196 2195 2197
CONECT 2197 2196 2198
CONECT 2198 2197 2199
CONECT 2199 2198 2200
CONECT 2200 2199 2201
CONECT 2201 2200 2202
CONECT 2202 2201 2203
CONECT 2203 2202 2204
CONECT 2204 2203 2205
CONECT 2205 2204 2206
CONECT 2206 2205 2207
CONECT 2207 2206 2208
CONECT 2208 2207 2209
CONECT 2209 2208 2210
CONECT 2210 2209 2211
CONECT 2211 2210 2212
CONECT 2212 2211 2213
CONECT 2213 2212 2214
CONECT 2214 2213 2215
CONECT 2215 2214 2216
CONECT 2216 2215 2217
CONECT 2217 2216 2218
CONECT 2218 2217 2219
CONECT 2219 2218 2220
CONECT 2220 2219 2221
CONECT 2221 2220 2222
CONECT 2222 2221 2223
CONECT 2223 2222 2224
CONECT 2224 2223 2225
CONECT 2225 2224 2226
CONECT 2226 2225 2227
CONECT 2227 2226 2228
CONECT 2228 2227 2229
CONECT 2229 2228 2230
CONECT 2230 2229 2231
CONECT 2231 2230 2232
CONECT 2232 2231 2233
CONECT 2233 2232 2234
CONECT 2234 2233 2235
CONECT 2235 2234 2236
CONECT 2236 2235 2237
CONECT 2237 2236 2238
CONECT 2238 2237 2239
CONECT 2239 2238 2240
CONECT 2240 2239 2241
CONECT 2241 2240 2242
CONECT 2242 2241 2243
CONECT 2243 2242 2244
CONECT 2244 2243 2245
CONECT 2245 2244 2246
CONECT 2246 2245 2247
CONECT 2247 2246 2248
CONECT 2248 2247 2249
CONECT 2249 2248 2250
CONECT 2250 2249 2251
CONECT 2251 2250 2252
CONECT 2252 2251 2253
CONECT 2253 2252 2254
CONECT 2254 2253 2255
CONECT 2255 2254 2256
CONECT 2256 2255 2257
CONECT 2257 2256 2258
CONECT 2258 2257 2259
CONECT 2259 2258 2260
CONECT 2260 2259 2261
CONECT 2261 2260 2262
CONECT 2262 2261 2263
CONECT 2263 2262 2264
CONECT 2264 2263 2265
CONECT 2265 2264 2266
CONECT 2266 2265 2267
CONECT 2267 2266 2268
CONECT 2268 2267 2269
CONECT 2269 2268 2270
CONECT 2270 2269 2271
CONECT 2271 2270 2272
CONECT 2272 2271 2273
CONECT 2273 2272 2274
CONECT 2274 2273 2275
CONECT 2275 2274 2276
CONECT 2276 2275 2277
CONECT 2277 2276 2278
CONECT 2278 2277 2279
CONECT 2279 2278 2280
CONECT 2280 2279 2281
CONECT 2281 2280 2282
CONECT 2282 2281 2283
CONECT 2283 2282 2284
CONECT 2284 2283 2285
CONECT 2285 2284 2286
CONECT 2286 2285 2287
CONECT 2287 2286 2288
CONECT 2288 2287 2289
CONECT 2289 2288 2290
CONECT 2290 2289 2291
CONECT 2291 2290 2292
CONECT 2292 2291 2293
CONECT 2293 2292 2294
CONECT 2294 2293 2295
CONECT 2295 2294 2296
CONECT 2296 2295 2297
CONECT 2297 2296 2298
CONECT 2298 2297 2299
CONECT 2299 2298 2300
CONECT 2300 2299 2301
CONECT 2301 2300 2302
CONECT 2302 2301 2303
CONECT 2303 2302 2304
CONECT 2304 2303 2305
CONECT 2305 2304 2306
CONECT 2306 2305 2307
CONECT 2307 2306 2308
CONECT 2308 2307 2309
CONECT 2309 2308 2310
CONECT 2310 2309 2311
CONECT 2311 2310 2312
CONECT 2312 2311 2313
CONECT 2313 2312 2314
CONECT 2314 2313 2315
CONECT 2315 2314 2316
CONECT 2316 2315 2317
CONECT 2317 2316 2318
CONECT 2318 2317 2319
CONECT 2319 2318 2320
CONECT 2320 2319 2321
CONECT 2321 2320 2322
CONECT 2322 2321 2323
CONECT 2323 2322 2324
CONECT 2324 2323 2325
CONECT 2325 2324 2326
CONECT 2326 2325 2327
CONECT 2327 2326 2328
CONECT 2328 2327 2329
CONECT 2329 2328 2330
CONECT 2330 2329 2331
CONECT 2331 2330 2332
CONECT 2332 2331 2333
CONECT 2333 2332 2334
CONECT 2334 2333 2335
CONECT 2335 2334 2336
CONECT 2336 2335 2337
CONECT 2337 2336 2338
CONECT 2338 2337 2339
CONECT 2339 2338 2340
CONECT 2340 2339 2341
CONECT 2341 2340 2342
CONECT 2342 2341 2343
CONECT 2343 2342 2344
CONECT 2344 2343 2345
CONECT 2345 2344 2346
CONECT 2346 2345 2347
CONECT 2347 2346 2348
CONECT 2348 2347 2349
CONECT 2349 2348 2350
CONECT 2350 2349 2351
CONECT 2351 2350 2352
CONECT 2352 2351 2353
CONECT 2353 2352 2354
CONECT 2354 2353 2355
CONECT 2355 2354 2356
CONECT 2356 2355 2357
CONECT 2357 2356 2358
CONECT 2358 2357 2359
CONECT 2359 2358 2360
CONECT 2360 2359 2361
CONECT 2361 2360 2362
CONECT 2362 2361 2363
CONECT 2363 2362 2364
CONECT 2364 2363 2365
CONECT 2365 2364 2366
CONECT 2366 2365 2367
CONECT 2367 2366 2368
CONECT 2368 2367 2369
CONECT 2369 2368 2370
CONECT 2370 2369 2371
CONECT 2371 2370 2372
CONECT 2372 2371 2373
CONECT 2373 2372 2374
CONECT 2374 2373 2375
CONECT 2375 2374 2376
CONECT 2376 2375 2377
CONECT 2377 2376 2378
CONECT 2378 2377 2379
CONECT 2379 2378 2380
CONECT 2380 2379 2381
CONECT 2381 2380 2382
CONECT 2382 2381 2383
CONECT 2383 2382 2384
CONECT 2384 2383 2385
CONECT 2385 2384 2386
CONECT 2386 2385 2387
CONECT 2387 2386 2388
CONECT 2388 2387 2389
CONECT 2389 2388 2390
CONECT 2390 2389 2391
CONECT 2391 2390 2392
CONECT 2392 2391 2393
CONECT 2393 2392 2394
CONECT 2394 2393 2395
CONECT 2395 2394 2396
CONECT 2396 2395 2397
CONECT 2397 2396 2398
CONECT 2398 2397 2399
CONECT 2399 2398 2400
CONECT 2400 2399 2401
CONECT 2401 2400 2402
CONECT 2402 2401 2403
CONECT 2403 2402 2404
CONECT 2404 2403 2405
CONECT 2405 2404 2406
CONECT 2406 2405 2407
CONECT 2407 2406 2408
CONECT 2408 2407 2409
CONECT 2409 2408 2410
CONECT 2410 2409 2411
CONECT 2411 2410 2412
CONECT 2412 2411 2413
CONECT 2413 2412 2414
CONECT 2414 2413 2415
CONECT 2415 2414 2416
CONECT 2416 2415 2417
CONECT 2417 2416 2418
CONECT 2418 2417 2419
CONECT 2419 2418 2420
CONECT 2420 2419 2421
CONECT 2421 2420 2422
CONECT 2422 2421 2423
CONECT 2423 2422 2424
CONECT 2424 2423 2425
CONECT 2425 2424 2426
CONECT 2426 2425 2427
CONECT 2427 2426 2428
CONECT 2428 2427 2429
CONECT 2429 2428 2430
CONECT 2430 2429 2431
CONECT 2431 2430 2432
CONECT 2432 2431 2433
CONECT 2433 2432 2434
CONECT 2434 2433 2435
CONECT 2435 2434 2436
CONECT 2436 2435 2437
CONECT 2437 2436 2438
CONECT 2438 2437 2439
CONECT 2439 2438 2440
CONECT 2440 2439 2441
CONECT 2441 2440 2442
CONECT 2442 2441 2443
CONECT 2443 2442 2444
CONECT 2444 2443 2445
CONECT 2445 2444 2446
CONECT 2446 2445 2447
CONECT 2447 2446 2448
CONECT 2448 2447 2449
CONECT 2449 2448 2450
CONECT 2450 2449 2451
CONECT 2451 2450 2452
CONECT 2452 2451 2453
CONECT 2453 2452 2454
CONECT 2454 2453 2455
CONECT 2455 2454 2456
CONECT 2456 2455 2457
CONECT 2457 2456 2458
CONECT 2458 2457 2459
CONECT 2459 2458 2460
CONECT 2460 2459 2461
CONECT 2461 2460 2462
CONECT 2462 2461 2463
CONECT 2463 2462 2464
CONECT 2464 2463 2465
CONECT 2465 2464 2466
CONECT 2466 2465 2467
CONECT 2467 2466 2468
CONECT 2468 2467 2469
CONECT 2469 2468 2470
CONECT 2470 2469 2471
CONECT 2471 2470 2472
CONECT 2472 2471 2473
CONECT 2473 2472 2474
CONECT 2474 2473 2475
CONECT 2475 2474 2476
CONECT 2476 2475 2477
CONECT 2477 2476 2478
CONECT 2478 2477 2479
CONECT 2479 2478 2480
CONECT 2480 2479 2481
CONECT 2481 2480 2482
CONECT 2482 2481 2483
CONECT 2483 2482 2484
CONECT 2484 2483 2485
CONECT 2485 2484 2486
CONECT 2486 2485 2487
CONECT 2487 2486 2488
CONECT 2488 2487 2489
CONECT 2489 2488 2490
CONECT 2490 2489 2491
CONECT 2491 2490 2492
CONECT 2492 2491 2493
CONECT 2493 2492 2494
CONECT 2494 2493 2495
CONECT 2495 2494 2496
CONECT 2496 2495 2497
CONECT 2497 2496 2498
CONECT 2498 2497 2499
CONECT 2499 2498 2500
CONECT 2500 2499 2501
CONECT 2501 2500 2502
CONECT 2502 2501 2503
CONECT 2503 2502 2504
CONECT 2504 2503 2505
CONECT 2505 2504 2506
CONECT 2506 2505 2507
CONECT 2507 2506 2508
CONECT 2508 2507 2509
CONECT 2509 2508 2510
CONECT 2510 2509 2511
CONECT 2511 2510 2512
CONECT 2512 2511 2513
CONECT 2513 2512 2514
CONECT 2514 2513 2515
CONECT 2515 2514 2516
CONECT 2516 2515 2517
CONECT 2517 2516 2518
CONECT 2518 2517 2519
CONECT 2519 2518 2520
CONECT 2520 2519 2521
CONECT 2521 2520 2522
CONECT 2522 2521 2523
CONECT 2523 2522 2524
CONECT 2524 2523 2525
CONECT 2525 2524 2526
CONECT 2526 2525 2527
CONECT 2527 2526 2528
CONECT 2528 2527 2529
CONECT 2529 2528 2530
CONECT 2530 2529 2531
CONECT 2531 2530 2532
CONECT 2532 2531 2533
CONECT 2533 2532 2534
CONECT 2534 2533 2535
CONECT 2535 2534 2536
CONECT 2536 2535 2537
CONECT 2537 2536 2538
CONECT 2538 2537 2539
CONECT 2539 2538 2540
CONECT 2540 2539 2541
CONECT 2541 2540 2542
CONECT 2542 2541 2543
CONECT 2543 2542 2544
CONECT 2544 2543 2545
CONECT 2545 2544 2546
CONECT 2546 2545 2547
CONECT 2547 2546 2548
CONECT 2548 2547 2549
CONECT 2549 2548 2550
CONECT 2550 2549 2551
CONECT 2551 2550 2552
CONECT 2552 2551 2553
CONECT 2553 2552 2554
CONECT 2554 2553 2555
CONECT 2555 2554 2556
CONECT 2556 2555 2557
CONECT 2557 2556 2558
CONECT 2558 2557 2559
CONECT 2559 2558 2560
CONECT 2560 2559 2561
CONECT 2561 2560 2562
CONECT 2562 2561 2563
CONECT 2563 2562 2564
CONECT 2564 2563 2565
CONECT 2565 2564 2566
CONECT 2566 2565 2567
CONECT 2567 2566 2568
CONECT 2568 2567 2569
CONECT 2569 2568 2570
CONECT 2570 2569 2571
CONECT 2571 2570 2572
CONECT 2572 2571 2573
CONECT 2573 2572 2574
CONECT 2574 2573 2575
CONECT 2575 2574 2576
CONECT 2576 2575 2577
CONECT 2577 2576 2578
CONECT 2578 2577 2579
CONECT 2579 2578 2580
CONECT 2580 2579 2581
CONECT 2581 2580 2582
CONECT 2582 2581 2583
CONECT 2583 2582 2584
CONECT 2584 2583 2585
CONECT 2585 2584 2586
CONECT 2586 2585 2587
CONECT 2587 2586 2588
CONECT 2588 2587 2589
CONECT 2589 2588 2590
CONECT 2590 2589 2591
CONECT 2591 2590 2592
CONECT 2592 2591 2593
CONECT 2593 2592 2594
CONECT 2594 2593 2595
CONECT 2595 2594 2596
CONECT 2596 2595 2597
CONECT 2597 2596 2598
CONECT 2598 2597 2599
CONECT 2599 2598 2600
CONECT 2600 2599 2601
CONECT 2601 2600 2602
CONECT 2602 2601 2603
CONECT 2603 2602 2604
CONECT 2604 2603 2605
CONECT 2605 2604 2606
CONECT 2606 2605 2607
CONECT 2607 2606 2608
CONECT 2608 2607 2609
CONECT 2609 2608 2610
CONECT 2610 2609 2611
CONECT 2611 2610 2612
CONECT 2612 2611 2613
CONECT 2613 2612 2614
CONECT 2614 2613 2615
CONECT 2615 2614 2616
CONECT 2616 2615 2617
CONECT 2617 2616 2618
CONECT 2618 2617 2619
CONECT 2619 2618 2620
CONECT 2620 2619 2621
CONECT 2621 2620 2622
CONECT 2622 2621 2623
CONECT 2623 2622 2624
CONECT 2624 2623 2625
CONECT 2625 2624 2626
CONECT 2626 2625 2627
CONECT 2627 2626 2628
CONECT 2628 2627 2629
CONECT 2629 2628 2630
CONECT 2630 2629 2631
CONECT 2631 2630 2632
CONECT 2632 2631 2633
CONECT 2633 2632 2634
CONECT 2634 2633 2635
CONECT 2635 2634 2636
CONECT 2636 2635 2637
CONECT 2637 2636 2638
CONECT 2638 2637 2639
CONECT 2639 2638 2640
CONECT 2640 2639 2641
CONECT 2641 2640 2642
CONECT 2642 2641 2643
CONECT 2643 2642 2644
CONECT 2644 2643 2645
CONECT 2645 2644 2646
CONECT 2646 2645 2647
CONECT 2647 2646 2648
CONECT 2648 2647 2649
CONECT 2649 2648 2650
CONECT 2650 2649 2651
CONECT 2651 2650 2652
CONECT 2652 2651 2653
CONECT 2653 2652 2654
CONECT 2654 2653 2655
CONECT 2655 2654 2656
CONECT 2656 2655 2657
CONECT 2657 2656 2658
CONECT 2658 2657 2659
CONECT 2659 2658 2660
CONECT 2660 2659 2661
CONECT 2661 2660 2662
CONECT 2662 2661 2663
CONECT 2663 2662 2664
CONECT 2664 2663 2665
CONECT 2665 2664 2666
CONECT 2666 2665 2667
CONECT 2667 2666 2668
CONECT 2668 2667 2669
CONECT 2669 2668 2670
CONECT 2670 2669 2671
CONECT 2671 2670 2672
CONECT 2672 2671 2673
CONECT 2673 2672 2674
CONECT 2674 2673 2675
CONECT 2675 2674 2676
CONECT 2676 2675 2677
CONECT 2677 2676 2678
CONECT 2678 2677 2679
CONECT 2679 2678 2680
CONECT 2680 2679 2681
CONECT 2681 2680 2682
CONECT 2682 2681 2683
CONECT 2683 2682 2684
CONECT 2684 2683 2685
CONECT 2685 2684 2686
CONECT 2686 2685 2687
CONECT 2687 2686 2688
CONECT 2688 2687 2689
CONECT 2689 2688 2690
CONECT 2690 2689 2691
CONECT 2691 2690 2692
CONECT 2692 2691 2693
CONECT 2693 2692 2694
CONECT 2694 2693 2695
CONECT 2695 2694 2696
CONECT 2696 2695 2697
CONECT 2697 2696 2698
CONECT 2698 2697 2699
CONECT 2699 2698 2700
CONECT 2700 2699 2701
CONECT 2701 2700 2702
CONECT 2702 2701 2703
CONECT 2703 2702 2704
CONECT 2704 2703 2705
CONECT 2705 2704 2706
CONECT 2706 2705 2707
CONECT 2707 2706 2708
CONECT 2708 2707 2709
CONECT 2709 2708 2710
CONECT 2710 2709 2711
CONECT 2711 2710 2712
CONECT 2712 2711 2713
CONECT 2713 2712 2714
CONECT 2714 2713 2715
CONECT 2715 2714 2716
CONECT 2716 2715 2717
CONECT 2717 2716 2718
CONECT 2718 2717 2719
CONECT 2719 2718 2720
CONECT 2720 2719 2721
CONECT 2721 2720 2722
CONECT 2722 2721 2723
CONECT 2723 2722 2724
CONECT 2724 2723 2725
CONECT 2725 2724 2726
CONECT 2726 2725 2727
CONECT 2727 2726 2728
CONECT 2728 2727 2729
CONECT 2729 2728 2730
CONECT 2730 2729 2731
CONECT 2731 2730 2732
CONECT 2732 2731 2733
CONECT 2733 2732 2734
CONECT 2734 2733 2735
CONECT 2735 2734 2736
CONECT 2736 2735 2737
CONECT 2737 2736 2738
CONECT 2738 2737 2739
CONECT 2739 2738 2740
CONECT 2740 2739 2741
CONECT 2741 2740 2742
CONECT 2742 2741 2743
CONECT 2743 2742 2744
CONECT 2744 2743 2745
CONECT 2745 2744 2746
CONECT 2746 2745 2747
CONECT 2747 2746 2748
CONECT 2748 2747 2749
CONECT 2749 2748 2750
CONECT 2750 2749 2751
CONECT 2751 2750 2752
CONECT 2752 2751 2753
CONECT 2753 2752 2754
CONECT 2754 2753 2755
CONECT 2755 2754 2756
CONECT 2756 2755 2757
CONECT 2757 2756 2758
CONECT 2758 2757 2759
CONECT 2759 2758 2760
CONECT 2760 2759 2761
CONECT 2761 2760 2762
CONECT 2762 2761 2763
CONECT 2763 2762 2764
CONECT 2764 2763 2765
CONECT 2765 2764 2766
CONECT 2766 2765 2767
CONECT 2767 2766 2768
CONECT 2768 2767 2769
CONECT 2769 2768 2770
CONECT 2770 2769 2771
CONECT 2771 2770 2772
CONECT 2772 2771 2773
CONECT 2773 2772 2774
CONECT 2774 2773 2775
CONECT 2775 2774 2776
CONECT 2776 2775 2777
CONECT 2777 2776 2778
CONECT 2778 2777 2779
CONECT 2779 2778 2780
CONECT 2780 2779 2781
CONECT 2781 2780 2782
CONECT 2782 2781 2783
CONECT 2783 2782 2784
CONECT 2784 2783 2785
CONECT 2785 2784 2786
CONECT 2786 2785 2787
CONECT 2787 2786 2788
CONECT 2788 2787 2789
CONECT 2789 2788 2790
CONECT 2790 2789 2791
CONECT 2791 2790 2792
CONECT 2792 2791 2793
CONECT 2793 2792 2794
CONECT 2794 2793 2795
CONECT 2795 2794 2796
CONECT 2796 2795 2797
CONECT 2797 2796 2798
CONECT 2798 2797 2799
CONECT 2799 2798 2800
CONECT 2800 2799 2801
CONECT 2801 2800 2802
CONECT 2802 2801 2803
CONECT 2803 2802 2804
CONECT 2804 2803 2805
CONECT 2805 2804 2806
CONECT 2806 2805 2807
CONECT 2807 2806 2808
CONECT 2808 2807 2809
CONECT 2809 2808 2810
CONECT 2810 2809 2811
CONECT 2811 2810 2812
CONECT 2812 2811 2813
CONECT 2813 2812 2814
CONECT 2814 2813 2815
CONECT 2815 2814 2816
CONECT 2816 2815 2817
CONECT 2817 2816 2818
CONECT 2818 2817 2819
CONECT 2819 2818 2820
CONECT 2820 2819 2821
CONECT 2821 2820 2822
CONECT 2822 2821 2823
CONECT 2823 2822 2824
CONECT 2824 2823 2825
CONECT 2825 2824 2826
CONECT 2826 2825 2827
CONECT 2827 2826 2828
CONECT 2828 2827 2829
CONECT 2829 2828 2830
CONECT 2830 2829 2831
CONECT 2831 2830 2832
CONECT 2832 2831 2833
CONECT 2833 2832 2834
CONECT 2834 2833 2835
CONECT 2835 2834 2836
CONECT 2836 2835 2837
CONECT 2837 2836 2838
CONECT 2838 2837 2839
CONECT 2839 2838 2840
CONECT 2840 2839 2841
CONECT 2841 2840 2842
CONECT 2842 2841 2843
CONECT 2843 2842 2844
CONECT 2844 2843 2845
CONECT 2845 2844 2846
CONECT 2846 2845 2847
CONECT 2847 2846 2848
CONECT 2848 2847 2849
CONECT 2849 2848 2850
CONECT 2850 2849 2851
CONECT 2851 2850 2852
CONECT 2852 2851 2853
CONECT 2853 2852 2854
CONECT 2854 2853 2855
CONECT 2855 2854 2856
CONECT 2856 2855 2857
CONECT 2857 2856 2858
CONECT 2858 2857 2859
CONECT 2859 2858 2860
CONECT 2860 2859 2861
CONECT 2861 2860 2862
CONECT 2862 2861 2863
CONECT 2863 2862 2864
CONECT 2864 2863 2865
CONECT 2865 2864 2866
CONECT 2866 2865 2867
CONECT 2867 2866 2868
CONECT 2868 2867 2869
CONECT 2869 2868 2870
CONECT 2870 2869 2871
CONECT 2871 2870 2872
CONECT 2872 2871 2873
CONECT 2873 2872 2874
CONECT 2874 2873 2875
CONECT 2875 2874 2876
CONECT 2876 2875 2877
CONECT 2877 2876 2878
CONECT 2878 2877 2879
CONECT 2879 2878 2880
CONECT 2880 2879 2881
CONECT 2881 2880 2882
CONECT 2882 2881 2883
CONECT 2883 2882 2884
CONECT 2884 2883 2885
CONECT 2885 2884 2886
CONECT 2886 2885 2887
CONECT 2887 2886 2888
CONECT 2888 2887 2889
CONECT 2889 2888 2890
CONECT 2890 2889 2891
CONECT 2891 2890 2892
CONECT 2892 2891 2893
CONECT 2893 2892 2894
CONECT 2894 2893 2895
CONECT 2895 2894 2896
CONECT 2896 2895 2897
CONECT 2897 2896 2898
CONECT 2898 2897 2899
CONECT 2899 2898 2900
CONECT 2900 2899 2901
CONECT 2901 2900 2902
CONECT 2902 2901 2903
CONECT 2903 2902 2904
CONECT 2904 2903 2905
CONECT 2905 2904 2906
CONECT 2906 2905 2907
CONECT 2907 2906 2908
CONECT 2908 2907 2909
CONECT 2909 2908 2910
CONECT 2910 2909 2911
CONECT 2911 2910 2912
CONECT 2912 2911 2913
CONECT 2913 2912 2914
CONECT 2914 2913 2915
CONECT 2915 2914 2916
CONECT 2916 2915 2917
CONECT 2917 2916 2918
CONECT 2918 2917 2919
CONECT 2919 2918 2920
CONECT 2920 2919 2921
CONECT 2921 2920 2922
CONECT 2922 2921 2923
CONECT 2923 2922 2924
CONECT 2924 2923 2925
CONECT 2925 2924 2926
CONECT 2926 2925 2927
CONECT 2927 2926 2928
CONECT 2928 2927 2929
CONECT 2929 2928 2930
CONECT 2930 2929 2931
CONECT 2931 2930 2932
CONECT 2932 2931 2933
CONECT 2933 2932 2934
CONECT 2934 2933 2935
CONECT 2935 2934 2936
CONECT 2936 2935 2937
CONECT 2937 2936 2938
CONECT 2938 2937 2939
CONECT 2939 2938 2940
CONECT 2940 2939 2941
CONECT 2941 2940 2942
CONECT 2942 2941 2943
CONECT 2943 2942 2944
CONECT 2944 2943 2945
CONECT 2945 2944 2946
CONECT 2946 2945 2947
CONECT 2947 2946 2948
CONECT 2948 2947 2949
CONECT 2949 2948 2950
CONECT 2950 2949 2951
CONECT 2951 2950 2952
CONECT 2952 2951 2953
CONECT 2953 2952 2954
CONECT 2954 2953 2955
CONECT 2955 2954 2956
CONECT 2956 2955 2957
CONECT 2957 2956 2958
CONECT 2958 2957 2959
CONECT 2959 2958 2960
CONECT 2960 2959 2961
CONECT 2961 2960 2962
CONECT 2962 2961 2963
CONECT 2963 2962 2964
CONECT 2964 2963 2965
CONECT 2965 2964 2966
CONECT 2966 2965 2967
CONECT 2967 2966 2968
CONECT 2968 2967 2969
CONECT 2969 2968 2970
CONECT 2970 2969 2971
CONECT 2971 2970 2972
CONECT 2972 2971 2973
CONECT 2973 2972 2974
CONECT 2974 2973 2975
CONECT 2975 2974 2976
CONECT 2976 2975 2977
CONECT 2977 2976 2978
CONECT 2978 2977 2979
CONECT 2979 2978 2980
CONECT 2980 2979 2981
CONECT 2981 2980 2982
CONECT 2982 2981 2983
CONECT 2983 2982 2984
CONECT 2984 2983 2985
CONECT 2985 2984 2986
CONECT 2986 2985 2987
CONECT 2987 2986 2988
CONECT 2988 2987 2989
CONECT 2989 2988 2990
CONECT 2990 2989 2991
CONECT 2991 2990 2992
CONECT 2992 2991 2993
CONECT 2993 2992 2994
CONECT 2994 2993 2995
CONECT 2995 2994 2996
CONECT 2996 2995 2997
CONECT 2997 2996 2998
CONECT 2998 2997 2999
CONECT 2999 2998 3000
CONECT 3000 2999 3001
CONECT 3001 3000 3002
CONECT 3002 3001 3003
CONECT 3003 3002 3004
CONECT 3004 3003 3005
CONECT 3005 3004 3006
CONECT 3006 3005 3007
CONECT 3007 3006 3008
CONECT 3008 3007 3009
CONECT 3009 3008 3010
CONECT 3010 3009 3011
CONECT 3011 3010 3012
CONECT 3012 3011 3013
CONECT 3013 3012 3014
CONECT 3014 3013 3015
CONECT 3015 3014 3016
CONECT 3016 3015 3017
CONECT 3017 3016 3018
CONECT 3018 3017 3019
CONECT 3019 3018 3020
CONECT 3020 3019 3021
CONECT 3021 3020 3022
CONECT 3022 3021 3023
CONECT 3023 3022 3024
CONECT 3024 3023 3025
CONECT 3025 3024 3026
CONECT 3026 3025 3027
CONECT 3027 3026 3028
CONECT 3028 3027 3029
CONECT 3029 3028 3030
CONECT 3030 3029 3031
CONECT 3031 3030 3032
CONECT 3032 3031 3033
CONECT 3033 3032 3034
CONECT 3034 3033 3035
CONECT 3035 3034 3036
CONECT 3036 3035 3037
CONECT 3037 3036 3038
CONECT 3038 3037 3039
CONECT 3039 3038 3040
CONECT 3040 3039 3041
CONECT 3041 3040 3042
CONECT 3042 3041 3043
CONECT 3043 3042 3044
CONECT 3044 3043 3045
CONECT 3045 3044 3046
CONECT 3046 3045 3047
CONECT 3047 3046 3048
CONECT 3048 3047 3049
CONECT 3049 3048 3050
CONECT 3050 3049 3051
CONECT 3051 3050 3052
CONECT 3052 3051 3053
CONECT 3053 3052 3054
CONECT 3054 3053 3055
CONECT 3055 3054 3056
CONECT 3056 3055 3057
CONECT 3057 3056 3058
CONECT 3058 3057 3059
CONECT 3059 3058 3060
CONECT 3060 3059 3061
CONECT 3061 3060 3062
CONECT 3062 3061 3063
CONECT 3063 3062 3064
CONECT 3064 3063 3065
CONECT 3065 3064 3066
CONECT 3066 3065 3067
CONECT 3067 3066 3068
CONECT 3068 3067 3069
CONECT 3069 3068 3070
CONECT 3070 3069 3071
CONECT 3071 3070 3072
CONECT 3072 3071 3073
CONECT 3073 3072 3074
CONECT 3074 3073 3075
CONECT 3075 3074 3076
CONECT 3076 3075 3077
CONECT 3077 3076 3078
CONECT 3078 3077 3079
CONECT 3079 3078 3080
CONECT 3080 3079 3081
CONECT 3081 3080 3082
CONECT 3082 3081 3083
CONECT 3083 3082 3084
CONECT 3084 3083 3085
CONECT 3085 3084 3086
CONECT 3086 3085 3087
CONECT 3087 3086 3088
CONECT 3088 3087 3089
CONECT 3089 3088 3090
CONECT 3090 3089 3091
CONECT 3091 3090 3092
CONECT 3092 3091 3093
CONECT 3093 3092 3094
CONECT 3094 3093 3095
CONECT 3095 3094 3096
CONECT 3096 3095 3097
CONECT 3097 3096 3098
CONECT 3098 3097 3099
CONECT 3099 3098 3100
CONECT 3100 3099 3101
CONECT 3101 3100 3102
CONECT 3102 3101 3103
CONECT 3103 3102 3104
CONECT 3104 3103 3105
CONECT 3105 3104 3106
CONECT 3106 3105 3107
CONECT 3107 3106 3108
CONECT 3108 3107 3109
CONECT 3109 3108 3110
CONECT 3110 3109 3111
CONECT 3111 3110 3112
CONECT 3112 3111 3113
CONECT 3113 3112 3114
CONECT 3114 3113 3115
CONECT 3115 3114 3116
CONECT 3116 3115 3117
CONECT 3117 3116 3118
CONECT 3118 3117 3119
CONECT 3119 3118 3120
CONECT 3120 3119 3121
CONECT 3121 3120 3122
CONECT 3122 3121 3123
CONECT 3123 3122 3124
CONECT 3124 3123 3125
CONECT 3125 3124 3126
CONECT 3126 3125 3127
CONECT 3127 3126 3128
CONECT 3128 3127 3129
CONECT 3129 3128 3130
CONECT 3130 3129 3131
CONECT 3131 3130 3132
CONECT 3132 3131 3133
CONECT 3133 3132 3134
CONECT 3134 3133 3135
CONECT 3135 3134 3136
CONECT 3136 3135 3137
CONECT 3137 3136 3138
CONECT 3138 3137 3139
CONECT 3139 3138 3140
CONECT 3140 3139 3141
CONECT 3141 3140 3142
CONECT 3142 3141 3143
CONECT 3143 3142 3144
CONECT 3144 3143 3145
CONECT 3145 3144 3146
CONECT 3146 3145 3147
CONECT 3147 3146 3148
CONECT 3148 3147 3149
CONECT 3149 3148 3150
CONECT 3150 3149 3151
CONECT 3151 3150 3152
CONECT 3152 3151 3153
CONECT 3153 3152 3154
CONECT 3154 3153 3155
CONECT 3155 3154 3156
CONECT 3156 3155 3157
CONECT 3157 3156 3158
CONECT 3158 3157 3159
CONECT 3159 3158 3160
CONECT 3160 3159 3161
CONECT 3161 3160 3162
CONECT 3162 3161 3163
CONECT 3163 3162 3164
CONECT 3164 3163 3165
CONECT 3165 3164 3166
CONECT 3166 3165 3167
CONECT 3167 3166 3168
CONECT 3168 3167 3169
CONECT 3169 3168 3170
CONECT 3170 3169 3171
CONECT 3171 3170 3172
CONECT 3172 3171 3173
CONECT 3173 3172 3174
CONECT 3174 3173 3175
CONECT 3175 3174 3176
CONECT 3176 3175 3177
CONECT 3177 3176 3178
CONECT 3178 3177 3179
CONECT 3179 3178 3180
CONECT 3180 3179 3181
CONECT 3181 3180 3182
CONECT 3182 3181 3183
CONECT 3183 3182 3184
CONECT 3184 3183 3185
CONECT 3185 3184 3186
CONECT 3186 3185 3187
CONECT 3187 3186 3188
CONECT 3188 3187 3189
CONECT 3189 3188 3190
CONECT 3190 3189 3191
CONECT 3191 3190 3192
CONECT 3192 3191 3193
CONECT 3193 3192 3194
CONECT 3194 3193 3195
CONECT 3195 3194 3196
CONECT 3196 3195 3197
CONECT 3197 3196 3198
CONECT 3198 3197 3199
CONECT 3199 3198 3200
CONECT 3200 3199 3201
CONECT 3201 3200 3202
CONECT 3202 3201 3203
CONECT 3203 3202 3204
CONECT 3204 3203 3205
CONECT 3205 3204 3206
CONECT 3206 3205 3207
CONECT 3207 3206 3208
CONECT 3208 3207 3209
CONECT 3209 3208 3210
CONECT 3210 3209 3211
CONECT 3211 3210 3212
CONECT 3212 3211 3213
CONECT 3213 3212 3214
CONECT 3214 3213 3215
CONECT 3215 3214 3216
CONECT 3216 3215 3217
CONECT 3217 3216 3218
CONECT 3218 3217 3219
CONECT 3219 3218 3220
CONECT 3220 3219 3221
CONECT 3221 3220 3222
CONECT 3222 3221 3223
CONECT 3223 3222 3224
CONECT 3224 3223 3225
CONECT 3225 3224 3226
CONECT 3226 3225 3227
CONECT 3227 3226 3228
CONECT 3228 3227 3229
CONECT 3229 3228 3230
CONECT 3230 3229 3231
CONECT 3231 3230 3232
CONECT 3232 3231 3233
CONECT 3233 3232 3234
CONECT 3234 3233 3235
CONECT 3235 3234 3236
CONECT 3236 3235 3237
CONECT 3237 3236 3238
CONECT 3238 3237 3239
CONECT 3239 3238 3240
CONECT 3240 3239 3241
CONECT 3241 3240 3242
CONECT 3242 3241 3243
CONECT 3243 3242 3244
CONECT 3244 3243 3245
CONECT 3245 3244 3246
CONECT 3246 3245 3247
CONECT 3247 3246 3248
CONECT 3248 3247 3249
CONECT 3249 3248 3250
CONECT 3250 3249 3251
CONECT 3251 3250 3252
CONECT 3252 3251 3253
CONECT 3253 3252 3254
CONECT 3254 3253 3255
CONECT 3255 3254 3256
CONECT 3256 3255 3257
CONECT 3257 3256 3258
CONECT 3258 3257 3259
CONECT 3259 3258 3260
CONECT 3260 3259 3261
CONECT 3261 3260 3262
CONECT 3262 3261 3263
CONECT 3263 3262 3264
CONECT 3264 3263 3265
CONECT 3265 3264 3266
CONECT 3266 3265 3267
CONECT 3267 3266 3268
CONECT 3268 3267 3269
CONECT 3269 3268 3270
CONECT 3270 3269 3271
CONECT 3271 3270 3272
CONECT 3272 3271 3273
CONECT 3273 3272 3274
CONECT 3274 3273 3275
CONECT 3275 3274 3276
CONECT 3276 3275 3277
CONECT 3277 3276 3278
CONECT 3278 3277 3279
CONECT 3279 3278 3280
CONECT 3280 3279 3281
CONECT 3281 3280 3282
CONECT 3282 3281 3283
CONECT 3283 3282 3284
CONECT 3284 3283 3285
CONECT 3285 3284 3286
CONECT 3286 3285 3287
CONECT 3287 3286 3288
CONECT 3288 3287 3289
CONECT 3289 3288 3290
CONECT 3290 3289 3291
CONECT 3291 3290 3292
CONECT 3292 3291 3293
CONECT 3293 3292 3294
CONECT 3294 3293 3295
CONECT 3295 3294 3296
CONECT 3296 3295 3297
CONECT 3297 3296 3298
CONECT 3298 3297 3299
CONECT 3299 3298 3300
CONECT 3300 3299 3301
CONECT 3301 3300 3302
CONECT 3302 3301 3303
CONECT 3303 3302 3304
CONECT 3304 3303 3305
CONECT 3305 3304 3306
CONECT 3306 3305 3307
CONECT 3307 3306 3308
CONECT 3308 3307 3309
CONECT 3309 3308 3310
CONECT 3310 3309 3311
CONECT 3311 3310 3312
CONECT 3312 3311 3313
CONECT 3313 3312 3314
CONECT 3314 3313 3315
CONECT 3315 3314 3316
CONECT 3316 3315 3317
CONECT 3317 3316 3318
CONECT 3318 3317 3319
CONECT 3319 3318 3320
CONECT 3320 3319 3321
CONECT 3321 3320 3322
CONECT 3322 3321 3323
CONECT 3323 3322 3324
CONECT 3324 3323 3325
CONECT 3325 3324 3326
CONECT 3326 3325 3327
CONECT 3327 3326 3328
CONECT 3328 3327 3329
CONECT 3329 3328 3330
CONECT 3330 3329 3331
CONECT 3331 3330
