# Supplementary material for: Super-resolution visualization of chromatin loop folding in human lymphoblastoid cells using interferometric photoactivated localization microscopy
Source: Sci Rep. 2022 May 20;12:8582. doi: 10.1038/s41598-022-12568-9 (PMC9122977; doi:10.1038/s41598-022-12568-9)
Supplement: Supplementary file 2 — Supplementary Information 2. [file 41598_2022_12568_MOESM2_ESM.zip › ChromoLooping-main/data/3d_models/image17_smooth3331.pdb]

ATOM      1  B   BEA A   1     114.910 187.800   0.370  0.00  0.00           C
ATOM      2  B   BEA A   2     114.686 187.802   1.092  0.00  0.00           C
ATOM      3  B   BEA A   3     114.436 187.804   1.898  0.00  0.00           C
ATOM      4  B   BEA A   4     113.894 187.805   3.628  0.00  0.00           C
ATOM      5  B   BEA A   5     113.672 187.804   4.330  0.00  0.00           C
ATOM      6  B   BEA A   6     113.395 187.802   5.206  0.00  0.00           C
ATOM      7  B   BEA A   7     113.193 187.799   5.839  0.00  0.00           C
ATOM      8  B   BEA A   8     112.937 187.795   6.636  0.00  0.00           C
ATOM      9  B   BEA A   9     112.632 187.789   7.584  0.00  0.00           C
ATOM     10  B   BEA A  10     112.401 187.783   8.294  0.00  0.00           C
ATOM     11  B   BEA A  11     112.123 187.774   9.144  0.00  0.00           C
ATOM     12  B   BEA A  12     111.610 187.755  10.694  0.00  0.00           C
ATOM     13  B   BEA A  13     111.320 187.742  11.558  0.00  0.00           C
ATOM     14  B   BEA A  14     111.100 187.731  12.205  0.00  0.00           C
ATOM     15  B   BEA A  15     110.554 187.698  13.794  0.00  0.00           C
ATOM     16  B   BEA A  16     110.235 187.676  14.700  0.00  0.00           C
ATOM     17  B   BEA A  17     109.988 187.657  15.394  0.00  0.00           C
ATOM     18  B   BEA A  18     109.715 187.635  16.147  0.00  0.00           C
ATOM     19  B   BEA A  19     109.423 187.609  16.939  0.00  0.00           C
ATOM     20  B   BEA A  20     109.116 187.579  17.753  0.00  0.00           C
ATOM     21  B   BEA A  21     108.800 187.545  18.568  0.00  0.00           C
ATOM     22  B   BEA A  22     108.482 187.508  19.364  0.00  0.00           C
ATOM     23  B   BEA A  23     108.168 187.469  20.120  0.00  0.00           C
ATOM     24  B   BEA A  24     107.866 187.428  20.818  0.00  0.00           C
ATOM     25  B   BEA A  25     107.488 187.372  21.639  0.00  0.00           C
ATOM     26  B   BEA A  26     107.127 187.315  22.364  0.00  0.00           C
ATOM     27  B   BEA A  27     106.726 187.246  23.080  0.00  0.00           C
ATOM     28  B   BEA A  28     106.257 187.160  23.762  0.00  0.00           C
ATOM     29  B   BEA A  29     105.627 187.040  24.293  0.00  0.00           C
ATOM     30  B   BEA A  30     104.617 186.928  23.226  0.00  0.00           C
ATOM     31  B   BEA A  31     104.406 186.967  22.398  0.00  0.00           C
ATOM     32  B   BEA A  32     104.252 187.032  21.580  0.00  0.00           C
ATOM     33  B   BEA A  33     104.126 187.118  20.777  0.00  0.00           C
ATOM     34  B   BEA A  34     104.012 187.225  19.959  0.00  0.00           C
ATOM     35  B   BEA A  35     103.909 187.348  19.168  0.00  0.00           C
ATOM     36  B   BEA A  36     103.800 187.502  18.320  0.00  0.00           C
ATOM     37  B   BEA A  37     103.692 187.676  17.494  0.00  0.00           C
ATOM     38  B   BEA A  38     103.584 187.865  16.708  0.00  0.00           C
ATOM     39  B   BEA A  39     103.467 188.082  15.919  0.00  0.00           C
ATOM     40  B   BEA A  40     103.340 188.325  15.141  0.00  0.00           C
ATOM     41  B   BEA A  41     103.190 188.617  14.332  0.00  0.00           C
ATOM     42  B   BEA A  42     103.038 188.914  13.618  0.00  0.00           C
ATOM     43  B   BEA A  43     102.846 189.285  12.850  0.00  0.00           C
ATOM     44  B   BEA A  44     102.634 189.687  12.152  0.00  0.00           C
ATOM     45  B   BEA A  45     102.404 190.115  11.532  0.00  0.00           C
ATOM     46  B   BEA A  46     102.116 190.637  10.921  0.00  0.00           C
ATOM     47  B   BEA A  47     101.798 191.196  10.416  0.00  0.00           C
ATOM     48  B   BEA A  48     101.418 191.843   9.995  0.00  0.00           C
ATOM     49  B   BEA A  49     100.578 193.209   9.556  0.00  0.00           C
ATOM     50  B   BEA A  50     100.118 193.921   9.496  0.00  0.00           C
ATOM     51  B   BEA A  51      99.675 194.584   9.512  0.00  0.00           C
ATOM     52  B   BEA A  52      99.191 195.284   9.587  0.00  0.00           C
ATOM     53  B   BEA A  53      98.708 195.956   9.707  0.00  0.00           C
ATOM     54  B   BEA A  54      98.236 196.587   9.854  0.00  0.00           C
ATOM     55  B   BEA A  55      97.742 197.219  10.029  0.00  0.00           C
ATOM     56  B   BEA A  56      97.191 197.890  10.240  0.00  0.00           C
ATOM     57  B   BEA A  57      96.672 198.487  10.446  0.00  0.00           C
ATOM     58  B   BEA A  58      96.150 199.053  10.653  0.00  0.00           C
ATOM     59  B   BEA A  59      95.545 199.660  10.884  0.00  0.00           C
ATOM     60  B   BEA A  60      94.951 200.205  11.093  0.00  0.00           C
ATOM     61  B   BEA A  61      94.335 200.711  11.282  0.00  0.00           C
ATOM     62  B   BEA A  62      93.664 201.190  11.447  0.00  0.00           C
ATOM     63  B   BEA A  63      92.952 201.606  11.560  0.00  0.00           C
ATOM     64  B   BEA A  64      92.212 201.926  11.593  0.00  0.00           C
ATOM     65  B   BEA A  65      90.618 202.147  11.268  0.00  0.00           C
ATOM     66  B   BEA A  66      89.893 201.998  10.895  0.00  0.00           C
ATOM     67  B   BEA A  67      89.250 201.737  10.444  0.00  0.00           C
ATOM     68  B   BEA A  68      88.656 201.393   9.935  0.00  0.00           C
ATOM     69  B   BEA A  69      88.122 201.005   9.403  0.00  0.00           C
ATOM     70  B   BEA A  70      87.653 200.607   8.884  0.00  0.00           C
ATOM     71  B   BEA A  71      87.183 200.157   8.317  0.00  0.00           C
ATOM     72  B   BEA A  72      86.755 199.707   7.763  0.00  0.00           C
ATOM     73  B   BEA A  73      86.338 199.235   7.193  0.00  0.00           C
ATOM     74  B   BEA A  74      85.970 198.795   6.668  0.00  0.00           C
ATOM     75  B   BEA A  75      85.562 198.285   6.066  0.00  0.00           C
ATOM     76  B   BEA A  76      85.213 197.835   5.538  0.00  0.00           C
ATOM     77  B   BEA A  77      84.468 196.864   4.403  0.00  0.00           C
ATOM     78  B   BEA A  78      84.064 196.357   3.805  0.00  0.00           C
ATOM     79  B   BEA A  79      83.676 195.913   3.271  0.00  0.00           C
ATOM     80  B   BEA A  80      83.185 195.491   2.724  0.00  0.00           C
ATOM     81  B   BEA A  81      82.503 195.523   2.545  0.00  0.00           C
ATOM     82  B   BEA A  82      82.261 196.125   3.053  0.00  0.00           C
ATOM     83  B   BEA A  83      82.197 196.744   3.640  0.00  0.00           C
ATOM     84  B   BEA A  84      82.201 197.328   4.220  0.00  0.00           C
ATOM     85  B   BEA A  85      82.240 197.898   4.802  0.00  0.00           C
ATOM     86  B   BEA A  86      82.305 198.465   5.395  0.00  0.00           C
ATOM     87  B   BEA A  87      82.391 199.035   6.002  0.00  0.00           C
ATOM     88  B   BEA A  88      82.500 199.628   6.645  0.00  0.00           C
ATOM     89  B   BEA A  89      82.618 200.185   7.260  0.00  0.00           C
ATOM     90  B   BEA A  90      82.738 200.691   7.827  0.00  0.00           C
ATOM     91  B   BEA A  91      82.890 201.276   8.493  0.00  0.00           C
ATOM     92  B   BEA A  92      83.037 201.792   9.091  0.00  0.00           C
ATOM     93  B   BEA A  93      83.201 202.330   9.722  0.00  0.00           C
ATOM     94  B   BEA A  94      83.366 202.835  10.325  0.00  0.00           C
ATOM     95  B   BEA A  95      83.547 203.353  10.952  0.00  0.00           C
ATOM     96  B   BEA A  96      83.743 203.880  11.602  0.00  0.00           C
ATOM     97  B   BEA A  97      83.934 204.363  12.208  0.00  0.00           C
ATOM     98  B   BEA A  98      84.159 204.899  12.892  0.00  0.00           C
ATOM     99  B   BEA A  99      84.376 205.386  13.526  0.00  0.00           C
ATOM    100  B   BEA A 100      84.605 205.870  14.169  0.00  0.00           C
ATOM    101  B   BEA A 101      84.821 206.302  14.755  0.00  0.00           C
ATOM    102  B   BEA A 102      85.072 206.775  15.410  0.00  0.00           C
ATOM    103  B   BEA A 103      85.333 207.238  16.067  0.00  0.00           C
ATOM    104  B   BEA A 104      85.603 207.689  16.724  0.00  0.00           C
ATOM    105  B   BEA A 105      85.883 208.126  17.379  0.00  0.00           C
ATOM    106  B   BEA A 106      86.171 208.546  18.029  0.00  0.00           C
ATOM    107  B   BEA A 107      86.467 208.947  18.671  0.00  0.00           C
ATOM    108  B   BEA A 108      86.801 209.366  19.369  0.00  0.00           C
ATOM    109  B   BEA A 109      87.142 209.759  20.053  0.00  0.00           C
ATOM    110  B   BEA A 110      87.489 210.124  20.722  0.00  0.00           C
ATOM    111  B   BEA A 111      87.842 210.460  21.372  0.00  0.00           C
ATOM    112  B   BEA A 112      88.198 210.765  22.002  0.00  0.00           C
ATOM    113  B   BEA A 113      88.593 211.065  22.669  0.00  0.00           C
ATOM    114  B   BEA A 114      89.027 211.349  23.368  0.00  0.00           C
ATOM    115  B   BEA A 115      89.464 211.590  24.034  0.00  0.00           C
ATOM    116  B   BEA A 116      89.941 211.801  24.722  0.00  0.00           C
ATOM    117  B   BEA A 117      90.419 211.961  25.371  0.00  0.00           C
ATOM    118  B   BEA A 118      90.938 212.077  26.030  0.00  0.00           C
ATOM    119  B   BEA A 119      91.458 212.135  26.646  0.00  0.00           C
ATOM    120  B   BEA A 120      92.021 212.134  27.264  0.00  0.00           C
ATOM    121  B   BEA A 121      92.587 212.073  27.836  0.00  0.00           C
ATOM    122  B   BEA A 122      93.842 211.803  28.969  0.00  0.00           C
ATOM    123  B   BEA A 123      94.471 211.637  29.481  0.00  0.00           C
ATOM    124  B   BEA A 124      95.114 211.473  29.975  0.00  0.00           C
ATOM    125  B   BEA A 125      95.755 211.336  30.443  0.00  0.00           C
ATOM    126  B   BEA A 126      96.459 211.248  30.933  0.00  0.00           C
ATOM    127  B   BEA A 127      97.119 211.266  31.378  0.00  0.00           C
ATOM    128  B   BEA A 128      97.801 211.450  31.830  0.00  0.00           C
ATOM    129  B   BEA A 129      98.444 211.843  32.252  0.00  0.00           C
ATOM    130  B   BEA A 130      98.978 212.375  32.597  0.00  0.00           C
ATOM    131  B   BEA A 131      99.429 213.012  32.880  0.00  0.00           C
ATOM    132  B   BEA A 132      99.806 213.720  33.107  0.00  0.00           C
ATOM    133  B   BEA A 133     100.116 214.464  33.284  0.00  0.00           C
ATOM    134  B   BEA A 134     100.384 215.268  33.424  0.00  0.00           C
ATOM    135  B   BEA A 135     100.768 216.847  33.584  0.00  0.00           C
ATOM    136  B   BEA A 136     100.917 217.707  33.621  0.00  0.00           C
ATOM    137  B   BEA A 137     101.023 218.485  33.627  0.00  0.00           C
ATOM    138  B   BEA A 138     101.108 219.302  33.609  0.00  0.00           C
ATOM    139  B   BEA A 139     101.170 220.149  33.564  0.00  0.00           C
ATOM    140  B   BEA A 140     101.208 221.020  33.491  0.00  0.00           C
ATOM    141  B   BEA A 141     101.222 221.835  33.397  0.00  0.00           C
ATOM    142  B   BEA A 142     101.214 222.657  33.277  0.00  0.00           C
ATOM    143  B   BEA A 143     101.185 223.480  33.131  0.00  0.00           C
ATOM    144  B   BEA A 144     101.134 224.297  32.959  0.00  0.00           C
ATOM    145  B   BEA A 145     101.064 225.101  32.760  0.00  0.00           C
ATOM    146  B   BEA A 146     100.973 225.887  32.535  0.00  0.00           C
ATOM    147  B   BEA A 147     100.862 226.648  32.285  0.00  0.00           C
ATOM    148  B   BEA A 148     100.722 227.443  31.985  0.00  0.00           C
ATOM    149  B   BEA A 149     100.561 228.199  31.658  0.00  0.00           C
ATOM    150  B   BEA A 150     100.381 228.910  31.304  0.00  0.00           C
ATOM    151  B   BEA A 151      99.932 230.285  30.450  0.00  0.00           C
ATOM    152  B   BEA A 152      99.680 230.882  29.981  0.00  0.00           C
ATOM    153  B   BEA A 153      99.387 231.458  29.442  0.00  0.00           C
ATOM    154  B   BEA A 154      99.072 231.961  28.868  0.00  0.00           C
ATOM    155  B   BEA A 155      98.710 232.421  28.209  0.00  0.00           C
ATOM    156  B   BEA A 156      98.352 232.780  27.565  0.00  0.00           C
ATOM    157  B   BEA A 157      97.977 233.080  26.899  0.00  0.00           C
ATOM    158  B   BEA A 158      97.161 233.537  25.492  0.00  0.00           C
ATOM    159  B   BEA A 159      96.761 233.690  24.830  0.00  0.00           C
ATOM    160  B   BEA A 160      96.303 233.823  24.097  0.00  0.00           C
ATOM    161  B   BEA A 161      95.857 233.920  23.416  0.00  0.00           C
ATOM    162  B   BEA A 162      95.372 233.998  22.718  0.00  0.00           C
ATOM    163  B   BEA A 163      94.897 234.056  22.085  0.00  0.00           C
ATOM    164  B   BEA A 164      94.336 234.117  21.419  0.00  0.00           C
ATOM    165  B   BEA A 165      93.744 234.192  20.844  0.00  0.00           C
ATOM    166  B   BEA A 166      93.062 234.328  20.412  0.00  0.00           C
ATOM    167  B   BEA A 167      92.295 234.576  20.331  0.00  0.00           C
ATOM    168  B   BEA A 168      91.215 235.181  21.408  0.00  0.00           C
ATOM    169  B   BEA A 169      90.918 235.434  22.148  0.00  0.00           C
ATOM    170  B   BEA A 170      90.702 235.659  22.914  0.00  0.00           C
ATOM    171  B   BEA A 171      90.540 235.862  23.692  0.00  0.00           C
ATOM    172  B   BEA A 172      90.411 236.058  24.520  0.00  0.00           C
ATOM    173  B   BEA A 173      90.319 236.228  25.307  0.00  0.00           C
ATOM    174  B   BEA A 174      90.248 236.394  26.134  0.00  0.00           C
ATOM    175  B   BEA A 175      90.200 236.540  26.922  0.00  0.00           C
ATOM    176  B   BEA A 176      90.166 236.687  27.780  0.00  0.00           C
ATOM    177  B   BEA A 177      90.150 236.812  28.567  0.00  0.00           C
ATOM    178  B   BEA A 178      90.147 236.935  29.404  0.00  0.00           C
ATOM    179  B   BEA A 179      90.178 237.151  31.069  0.00  0.00           C
ATOM    180  B   BEA A 180      90.209 237.242  31.881  0.00  0.00           C
ATOM    181  B   BEA A 181      90.251 237.327  32.722  0.00  0.00           C
ATOM    182  B   BEA A 182      90.305 237.405  33.590  0.00  0.00           C
ATOM    183  B   BEA A 183      90.364 237.469  34.401  0.00  0.00           C
ATOM    184  B   BEA A 184      90.434 237.524  35.231  0.00  0.00           C
ATOM    185  B   BEA A 185      90.513 237.571  36.075  0.00  0.00           C
ATOM    186  B   BEA A 186      90.693 237.632  37.717  0.00  0.00           C
ATOM    187  B   BEA A 187      90.791 237.647  38.508  0.00  0.00           C
ATOM    188  B   BEA A 188      90.908 237.651  39.384  0.00  0.00           C
ATOM    189  B   BEA A 189      91.145 237.626  40.976  0.00  0.00           C
ATOM    190  B   BEA A 190      91.288 237.593  41.848  0.00  0.00           C
ATOM    191  B   BEA A 191      91.426 237.550  42.633  0.00  0.00           C
ATOM    192  B   BEA A 192      91.585 237.489  43.490  0.00  0.00           C
ATOM    193  B   BEA A 193      91.736 237.420  44.257  0.00  0.00           C
ATOM    194  B   BEA A 194      91.910 237.330  45.088  0.00  0.00           C
ATOM    195  B   BEA A 195      92.090 237.223  45.904  0.00  0.00           C
ATOM    196  B   BEA A 196      92.277 237.102  46.700  0.00  0.00           C
ATOM    197  B   BEA A 197      92.470 236.965  47.476  0.00  0.00           C
ATOM    198  B   BEA A 198      92.687 236.796  48.301  0.00  0.00           C
ATOM    199  B   BEA A 199      92.911 236.609  49.098  0.00  0.00           C
ATOM    200  B   BEA A 200      93.140 236.404  49.865  0.00  0.00           C
ATOM    201  B   BEA A 201      93.373 236.180  50.600  0.00  0.00           C
ATOM    202  B   BEA A 202      93.633 235.916  51.366  0.00  0.00           C
ATOM    203  B   BEA A 203      93.897 235.631  52.093  0.00  0.00           C
ATOM    204  B   BEA A 204      94.461 234.972  53.483  0.00  0.00           C
ATOM    205  B   BEA A 205      94.787 234.561  54.193  0.00  0.00           C
ATOM    206  B   BEA A 206      95.092 234.159  54.804  0.00  0.00           C
ATOM    207  B   BEA A 207      95.426 233.699  55.422  0.00  0.00           C
ATOM    208  B   BEA A 208      95.766 233.216  55.997  0.00  0.00           C
ATOM    209  B   BEA A 209      96.486 232.141  57.065  0.00  0.00           C
ATOM    210  B   BEA A 210      96.868 231.545  57.557  0.00  0.00           C
ATOM    211  B   BEA A 211      97.225 230.974  57.975  0.00  0.00           C
ATOM    212  B   BEA A 212      97.616 230.334  58.390  0.00  0.00           C
ATOM    213  B   BEA A 213      98.012 229.672  58.766  0.00  0.00           C
ATOM    214  B   BEA A 214      98.382 229.041  59.080  0.00  0.00           C
ATOM    215  B   BEA A 215      98.785 228.338  59.384  0.00  0.00           C
ATOM    216  B   BEA A 216      99.161 227.671  59.632  0.00  0.00           C
ATOM    217  B   BEA A 217      99.570 226.932  59.865  0.00  0.00           C
ATOM    218  B   BEA A 218      99.951 226.233  60.048  0.00  0.00           C
ATOM    219  B   BEA A 219     100.333 225.520  60.200  0.00  0.00           C
ATOM    220  B   BEA A 220     100.716 224.795  60.321  0.00  0.00           C
ATOM    221  B   BEA A 221     101.098 224.058  60.412  0.00  0.00           C
ATOM    222  B   BEA A 222     101.480 223.312  60.471  0.00  0.00           C
ATOM    223  B   BEA A 223     101.861 222.558  60.500  0.00  0.00           C
ATOM    224  B   BEA A 224     102.239 221.798  60.499  0.00  0.00           C
ATOM    225  B   BEA A 225     102.584 221.094  60.471  0.00  0.00           C
ATOM    226  B   BEA A 226     102.955 220.326  60.412  0.00  0.00           C
ATOM    227  B   BEA A 227     103.321 219.558  60.323  0.00  0.00           C
ATOM    228  B   BEA A 228     103.653 218.850  60.216  0.00  0.00           C
ATOM    229  B   BEA A 229     104.006 218.085  60.073  0.00  0.00           C
ATOM    230  B   BEA A 230     104.690 216.570  59.703  0.00  0.00           C
ATOM    231  B   BEA A 231     104.993 215.884  59.497  0.00  0.00           C
ATOM    232  B   BEA A 232     105.312 215.147  59.248  0.00  0.00           C
ATOM    233  B   BEA A 233     105.620 214.423  58.976  0.00  0.00           C
ATOM    234  B   BEA A 234     106.223 212.962  58.333  0.00  0.00           C
ATOM    235  B   BEA A 235     106.493 212.285  57.991  0.00  0.00           C
ATOM    236  B   BEA A 236     106.771 211.573  57.598  0.00  0.00           C
ATOM    237  B   BEA A 237     107.032 210.884  57.182  0.00  0.00           C
ATOM    238  B   BEA A 238     107.276 210.220  56.744  0.00  0.00           C
ATOM    239  B   BEA A 239     107.503 209.581  56.287  0.00  0.00           C
ATOM    240  B   BEA A 240     107.919 208.340  55.277  0.00  0.00           C
ATOM    241  B   BEA A 241     108.104 207.744  54.724  0.00  0.00           C
ATOM    242  B   BEA A 242     108.269 207.182  54.153  0.00  0.00           C
ATOM    243  B   BEA A 243     108.421 206.615  53.519  0.00  0.00           C
ATOM    244  B   BEA A 244     108.550 206.089  52.866  0.00  0.00           C
ATOM    245  B   BEA A 245     108.653 205.603  52.193  0.00  0.00           C
ATOM    246  B   BEA A 246     108.731 205.158  51.501  0.00  0.00           C
ATOM    247  B   BEA A 247     108.784 204.754  50.790  0.00  0.00           C
ATOM    248  B   BEA A 248     108.810 204.392  50.059  0.00  0.00           C
ATOM    249  B   BEA A 249     108.791 203.749  48.495  0.00  0.00           C
ATOM    250  B   BEA A 250     108.750 203.478  47.727  0.00  0.00           C
ATOM    251  B   BEA A 251     108.691 203.224  46.959  0.00  0.00           C
ATOM    252  B   BEA A 252     108.516 202.710  45.345  0.00  0.00           C
ATOM    253  B   BEA A 253     108.410 202.456  44.572  0.00  0.00           C
ATOM    254  B   BEA A 254     108.288 202.178  43.780  0.00  0.00           C
ATOM    255  B   BEA A 255     108.021 201.552  42.289  0.00  0.00           C
ATOM    256  B   BEA A 256     107.873 201.166  41.564  0.00  0.00           C
ATOM    257  B   BEA A 257     107.720 200.711  40.868  0.00  0.00           C
ATOM    258  B   BEA A 258     107.573 200.199  40.250  0.00  0.00           C
ATOM    259  B   BEA A 259     107.422 199.583  39.671  0.00  0.00           C
ATOM    260  B   BEA A 260     107.279 198.932  39.192  0.00  0.00           C
ATOM    261  B   BEA A 261     107.128 198.211  38.770  0.00  0.00           C
ATOM    262  B   BEA A 262     106.814 196.716  38.145  0.00  0.00           C
ATOM    263  B   BEA A 263     106.632 195.911  37.909  0.00  0.00           C
ATOM    264  B   BEA A 264     106.437 195.112  37.727  0.00  0.00           C
ATOM    265  B   BEA A 265     106.228 194.328  37.593  0.00  0.00           C
ATOM    266  B   BEA A 266     106.007 193.570  37.498  0.00  0.00           C
ATOM    267  B   BEA A 267     105.737 192.732  37.429  0.00  0.00           C
ATOM    268  B   BEA A 268     105.470 191.988  37.396  0.00  0.00           C
ATOM    269  B   BEA A 269     105.146 191.174  37.388  0.00  0.00           C
ATOM    270  B   BEA A 270     104.807 190.409  37.405  0.00  0.00           C
ATOM    271  B   BEA A 271     104.455 189.696  37.442  0.00  0.00           C
ATOM    272  B   BEA A 272     104.032 188.928  37.502  0.00  0.00           C
ATOM    273  B   BEA A 273     103.630 188.274  37.570  0.00  0.00           C
ATOM    274  B   BEA A 274     102.659 186.931  37.758  0.00  0.00           C
ATOM    275  B   BEA A 275     102.119 186.301  37.869  0.00  0.00           C
ATOM    276  B   BEA A 276     101.525 185.685  37.992  0.00  0.00           C
ATOM    277  B   BEA A 277     100.924 185.133  38.116  0.00  0.00           C
ATOM    278  B   BEA A 278     100.268 184.596  38.249  0.00  0.00           C
ATOM    279  B   BEA A 279      99.622 184.118  38.380  0.00  0.00           C
ATOM    280  B   BEA A 280      98.937 183.656  38.519  0.00  0.00           C
ATOM    281  B   BEA A 281      98.221 183.211  38.666  0.00  0.00           C
ATOM    282  B   BEA A 282      97.545 182.821  38.806  0.00  0.00           C
ATOM    283  B   BEA A 283      96.788 182.414  38.966  0.00  0.00           C
ATOM    284  B   BEA A 284      95.322 181.692  39.286  0.00  0.00           C
ATOM    285  B   BEA A 285      94.628 181.377  39.444  0.00  0.00           C
ATOM    286  B   BEA A 286      93.820 181.025  39.635  0.00  0.00           C
ATOM    287  B   BEA A 287      93.102 180.726  39.812  0.00  0.00           C
ATOM    288  B   BEA A 288      92.357 180.425  40.005  0.00  0.00           C
ATOM    289  B   BEA A 289      91.598 180.127  40.213  0.00  0.00           C
ATOM    290  B   BEA A 290      90.845 179.836  40.433  0.00  0.00           C
ATOM    291  B   BEA A 291      90.118 179.558  40.664  0.00  0.00           C
ATOM    292  B   BEA A 292      89.344 179.260  40.936  0.00  0.00           C
ATOM    293  B   BEA A 293      88.625 178.973  41.225  0.00  0.00           C
ATOM    294  B   BEA A 294      87.942 178.679  41.555  0.00  0.00           C
ATOM    295  B   BEA A 295      87.296 178.350  41.974  0.00  0.00           C
ATOM    296  B   BEA A 296      86.835 177.956  42.554  0.00  0.00           C
ATOM    297  B   BEA A 297      86.984 177.569  43.229  0.00  0.00           C
ATOM    298  B   BEA A 298      87.592 177.316  43.741  0.00  0.00           C
ATOM    299  B   BEA A 299      88.293 177.156  44.115  0.00  0.00           C
ATOM    300  B   BEA A 300      89.067 177.041  44.431  0.00  0.00           C
ATOM    301  B   BEA A 301      89.892 176.960  44.705  0.00  0.00           C
ATOM    302  B   BEA A 302      90.693 176.912  44.927  0.00  0.00           C
ATOM    303  B   BEA A 303      91.475 176.888  45.111  0.00  0.00           C
ATOM    304  B   BEA A 304      92.268 176.886  45.270  0.00  0.00           C
ATOM    305  B   BEA A 305      93.118 176.906  45.412  0.00  0.00           C
ATOM    306  B   BEA A 306      93.942 176.948  45.523  0.00  0.00           C
ATOM    307  B   BEA A 307      94.793 177.013  45.611  0.00  0.00           C
ATOM    308  B   BEA A 308      97.253 177.343  45.706  0.00  0.00           C
ATOM    309  B   BEA A 309      98.029 177.498  45.681  0.00  0.00           C
ATOM    310  B   BEA A 310      98.848 177.693  45.621  0.00  0.00           C
ATOM    311  B   BEA A 311      99.693 177.935  45.517  0.00  0.00           C
ATOM    312  B   BEA A 312     100.425 178.186  45.384  0.00  0.00           C
ATOM    313  B   BEA A 313     101.221 178.512  45.185  0.00  0.00           C
ATOM    314  B   BEA A 314     101.891 178.844  44.959  0.00  0.00           C
ATOM    315  B   BEA A 315     102.592 179.270  44.645  0.00  0.00           C
ATOM    316  B   BEA A 316     103.168 179.691  44.311  0.00  0.00           C
ATOM    317  B   BEA A 317     103.761 180.176  43.903  0.00  0.00           C
ATOM    318  B   BEA A 318     104.324 180.644  43.479  0.00  0.00           C
ATOM    319  B   BEA A 319     104.890 181.062  43.060  0.00  0.00           C
ATOM    320  B   BEA A 320     105.524 181.385  42.661  0.00  0.00           C
ATOM    321  B   BEA A 321     106.288 181.496  42.351  0.00  0.00           C
ATOM    322  B   BEA A 322     107.074 181.332  42.206  0.00  0.00           C
ATOM    323  B   BEA A 323     107.825 180.955  42.205  0.00  0.00           C
ATOM    324  B   BEA A 324     108.493 180.459  42.302  0.00  0.00           C
ATOM    325  B   BEA A 325     109.611 179.309  42.661  0.00  0.00           C
ATOM    326  B   BEA A 326     110.106 178.668  42.900  0.00  0.00           C
ATOM    327  B   BEA A 327     110.569 177.990  43.170  0.00  0.00           C
ATOM    328  B   BEA A 328     110.959 177.355  43.436  0.00  0.00           C
ATOM    329  B   BEA A 329     111.339 176.667  43.735  0.00  0.00           C
ATOM    330  B   BEA A 330     111.704 175.935  44.065  0.00  0.00           C
ATOM    331  B   BEA A 331     112.017 175.234  44.390  0.00  0.00           C
ATOM    332  B   BEA A 332     112.281 174.577  44.703  0.00  0.00           C
ATOM    333  B   BEA A 333     112.543 173.842  45.061  0.00  0.00           C
ATOM    334  B   BEA A 334     112.772 173.102  45.429  0.00  0.00           C
ATOM    335  B   BEA A 335     112.964 172.367  45.804  0.00  0.00           C
ATOM    336  B   BEA A 336     113.116 171.646  46.181  0.00  0.00           C
ATOM    337  B   BEA A 337     113.227 170.946  46.554  0.00  0.00           C
ATOM    338  B   BEA A 338     113.299 170.214  46.954  0.00  0.00           C
ATOM    339  B   BEA A 339     113.322 169.463  47.376  0.00  0.00           C
ATOM    340  B   BEA A 340     113.288 168.768  47.778  0.00  0.00           C
ATOM    341  B   BEA A 341     113.179 168.026  48.222  0.00  0.00           C
ATOM    342  B   BEA A 342     113.001 167.366  48.634  0.00  0.00           C
ATOM    343  B   BEA A 343     112.713 166.702  49.071  0.00  0.00           C
ATOM    344  B   BEA A 344     112.314 166.101  49.494  0.00  0.00           C
ATOM    345  B   BEA A 345     111.199 165.143  50.270  0.00  0.00           C
ATOM    346  B   BEA A 346     110.524 164.788  50.622  0.00  0.00           C
ATOM    347  B   BEA A 347     109.814 164.511  50.944  0.00  0.00           C
ATOM    348  B   BEA A 348     108.305 164.130  51.544  0.00  0.00           C
ATOM    349  B   BEA A 349     107.537 164.010  51.827  0.00  0.00           C
ATOM    350  B   BEA A 350     106.740 163.923  52.115  0.00  0.00           C
ATOM    351  B   BEA A 351     105.988 163.870  52.387  0.00  0.00           C
ATOM    352  B   BEA A 352     105.172 163.837  52.689  0.00  0.00           C
ATOM    353  B   BEA A 353     104.428 163.826  52.977  0.00  0.00           C
ATOM    354  B   BEA A 354     103.649 163.829  53.297  0.00  0.00           C
ATOM    355  B   BEA A 355     102.166 163.866  53.995  0.00  0.00           C
ATOM    356  B   BEA A 356     100.719 163.911  54.883  0.00  0.00           C
ATOM    357  B   BEA A 357     100.070 163.920  55.414  0.00  0.00           C
ATOM    358  B   BEA A 358      99.518 163.907  56.000  0.00  0.00           C
ATOM    359  B   BEA A 359      99.055 163.859  56.697  0.00  0.00           C
ATOM    360  B   BEA A 360      98.754 163.765  57.460  0.00  0.00           C
ATOM    361  B   BEA A 361      98.629 163.619  58.284  0.00  0.00           C
ATOM    362  B   BEA A 362      98.664 163.431  59.122  0.00  0.00           C
ATOM    363  B   BEA A 363      98.806 163.231  59.887  0.00  0.00           C
ATOM    364  B   BEA A 364      99.037 163.004  60.659  0.00  0.00           C
ATOM    365  B   BEA A 365      99.339 162.758  61.415  0.00  0.00           C
ATOM    366  B   BEA A 366      99.693 162.502  62.136  0.00  0.00           C
ATOM    367  B   BEA A 367     100.079 162.243  62.807  0.00  0.00           C
ATOM    368  B   BEA A 368     100.515 161.965  63.470  0.00  0.00           C
ATOM    369  B   BEA A 369     100.994 161.673  64.110  0.00  0.00           C
ATOM    370  B   BEA A 370     101.461 161.397  64.667  0.00  0.00           C
ATOM    371  B   BEA A 371     101.990 161.090  65.229  0.00  0.00           C
ATOM    372  B   BEA A 372     102.575 160.756  65.774  0.00  0.00           C
ATOM    373  B   BEA A 373     103.159 160.427  66.244  0.00  0.00           C
ATOM    374  B   BEA A 374     103.822 160.055  66.688  0.00  0.00           C
ATOM    375  B   BEA A 375     104.453 159.702  67.021  0.00  0.00           C
ATOM    376  B   BEA A 376     105.129 159.321  67.270  0.00  0.00           C
ATOM    377  B   BEA A 377     105.874 158.895  67.397  0.00  0.00           C
ATOM    378  B   BEA A 378     106.580 158.481  67.337  0.00  0.00           C
ATOM    379  B   BEA A 379     107.253 158.071  67.055  0.00  0.00           C
ATOM    380  B   BEA A 380     107.843 157.701  66.570  0.00  0.00           C
ATOM    381  B   BEA A 381     108.305 157.414  66.001  0.00  0.00           C
ATOM    382  B   BEA A 382     108.740 157.161  65.275  0.00  0.00           C
ATOM    383  B   BEA A 383     109.069 156.996  64.578  0.00  0.00           C
ATOM    384  B   BEA A 384     109.618 156.835  63.014  0.00  0.00           C
ATOM    385  B   BEA A 385     109.835 156.857  62.196  0.00  0.00           C
ATOM    386  B   BEA A 386     110.018 156.957  61.363  0.00  0.00           C
ATOM    387  B   BEA A 387     110.156 157.125  60.600  0.00  0.00           C
ATOM    388  B   BEA A 388     110.274 157.397  59.797  0.00  0.00           C
ATOM    389  B   BEA A 389     110.359 157.770  59.034  0.00  0.00           C
ATOM    390  B   BEA A 390     110.410 158.210  58.378  0.00  0.00           C
ATOM    391  B   BEA A 391     110.473 158.813  57.791  0.00  0.00           C
ATOM    392  B   BEA A 392     110.689 159.576  57.782  0.00  0.00           C
ATOM    393  B   BEA A 393     110.990 160.119  58.340  0.00  0.00           C
ATOM    394  B   BEA A 394     111.315 160.576  58.979  0.00  0.00           C
ATOM    395  B   BEA A 395     112.564 162.209  60.268  0.00  0.00           C
ATOM    396  B   BEA A 396     113.473 162.989  61.340  0.00  0.00           C
ATOM    397  B   BEA A 397     113.544 163.775  61.240  0.00  0.00           C
ATOM    398  B   BEA A 398     113.444 164.400  60.656  0.00  0.00           C
ATOM    399  B   BEA A 399     113.293 164.126  59.910  0.00  0.00           C
ATOM    400  B   BEA A 400     113.072 163.598  59.357  0.00  0.00           C
ATOM    401  B   BEA A 401     112.519 163.307  58.898  0.00  0.00           C
ATOM    402  B   BEA A 402     111.794 163.694  58.753  0.00  0.00           C
ATOM    403  B   BEA A 403     111.175 164.246  58.709  0.00  0.00           C
ATOM    404  B   BEA A 404     110.617 164.866  58.696  0.00  0.00           C
ATOM    405  B   BEA A 405     110.122 165.531  58.716  0.00  0.00           C
ATOM    406  B   BEA A 406     109.666 166.282  58.791  0.00  0.00           C
ATOM    407  B   BEA A 407     109.343 167.000  58.936  0.00  0.00           C
ATOM    408  B   BEA A 408     109.592 168.138  59.842  0.00  0.00           C
ATOM    409  B   BEA A 409     110.189 168.051  60.363  0.00  0.00           C
ATOM    410  B   BEA A 410     111.496 167.508  61.263  0.00  0.00           C
ATOM    411  B   BEA A 411     112.134 167.179  61.637  0.00  0.00           C
ATOM    412  B   BEA A 412     112.811 166.811  61.989  0.00  0.00           C
ATOM    413  B   BEA A 413     113.489 166.433  62.284  0.00  0.00           C
ATOM    414  B   BEA A 414     114.211 166.045  62.480  0.00  0.00           C
ATOM    415  B   BEA A 415     114.650 165.980  62.041  0.00  0.00           C
ATOM    416  B   BEA A 416     114.397 166.429  61.376  0.00  0.00           C
ATOM    417  B   BEA A 417     114.656 167.117  61.115  0.00  0.00           C
ATOM    418  B   BEA A 418     115.231 167.649  61.382  0.00  0.00           C
ATOM    419  B   BEA A 419     115.428 168.517  62.509  0.00  0.00           C
ATOM    420  B   BEA A 420     114.807 168.846  62.963  0.00  0.00           C
ATOM    421  B   BEA A 421     114.296 169.335  63.323  0.00  0.00           C
ATOM    422  B   BEA A 422     113.686 170.776  63.823  0.00  0.00           C
ATOM    423  B   BEA A 423     113.580 171.633  63.963  0.00  0.00           C
ATOM    424  B   BEA A 424     113.584 172.426  64.031  0.00  0.00           C
ATOM    425  B   BEA A 425     113.685 173.309  64.052  0.00  0.00           C
ATOM    426  B   BEA A 426     113.862 174.100  64.025  0.00  0.00           C
ATOM    427  B   BEA A 427     114.126 174.885  63.951  0.00  0.00           C
ATOM    428  B   BEA A 428     114.473 175.606  63.831  0.00  0.00           C
ATOM    429  B   BEA A 429     114.954 176.285  63.645  0.00  0.00           C
ATOM    430  B   BEA A 430     115.572 176.793  63.387  0.00  0.00           C
ATOM    431  B   BEA A 431     116.268 177.031  63.082  0.00  0.00           C
ATOM    432  B   BEA A 432     117.055 177.015  62.732  0.00  0.00           C
ATOM    433  B   BEA A 433     117.799 176.801  62.403  0.00  0.00           C
ATOM    434  B   BEA A 434     118.469 176.476  62.110  0.00  0.00           C
ATOM    435  B   BEA A 435     119.139 176.044  61.826  0.00  0.00           C
ATOM    436  B   BEA A 436     119.787 175.534  61.563  0.00  0.00           C
ATOM    437  B   BEA A 437     120.345 175.026  61.348  0.00  0.00           C
ATOM    438  B   BEA A 438     120.900 174.458  61.148  0.00  0.00           C
ATOM    439  B   BEA A 439     121.437 173.845  60.972  0.00  0.00           C
ATOM    440  B   BEA A 440     121.944 173.203  60.828  0.00  0.00           C
ATOM    441  B   BEA A 441     123.646 170.347  60.684  0.00  0.00           C
ATOM    442  B   BEA A 442     123.949 169.551  60.832  0.00  0.00           C
ATOM    443  B   BEA A 443     124.201 168.090  61.499  0.00  0.00           C
ATOM    444  B   BEA A 444     123.987 166.851  62.655  0.00  0.00           C
ATOM    445  B   BEA A 445     123.783 166.356  63.289  0.00  0.00           C
ATOM    446  B   BEA A 446     123.548 165.899  63.951  0.00  0.00           C
ATOM    447  B   BEA A 447     123.305 165.472  64.615  0.00  0.00           C
ATOM    448  B   BEA A 448     123.075 165.071  65.256  0.00  0.00           C
ATOM    449  B   BEA A 449     122.843 164.628  65.954  0.00  0.00           C
ATOM    450  B   BEA A 450     122.643 164.168  66.639  0.00  0.00           C
ATOM    451  B   BEA A 451     122.494 163.684  67.296  0.00  0.00           C
ATOM    452  B   BEA A 452     122.410 163.168  67.913  0.00  0.00           C
ATOM    453  B   BEA A 453     122.407 162.564  68.522  0.00  0.00           C
ATOM    454  B   BEA A 454     122.503 161.932  69.038  0.00  0.00           C
ATOM    455  B   BEA A 455     122.694 161.265  69.474  0.00  0.00           C
ATOM    456  B   BEA A 456     122.976 160.540  69.871  0.00  0.00           C
ATOM    457  B   BEA A 457     123.300 159.848  70.208  0.00  0.00           C
ATOM    458  B   BEA A 458     123.660 159.175  70.518  0.00  0.00           C
ATOM    459  B   BEA A 459     124.055 158.514  70.826  0.00  0.00           C
ATOM    460  B   BEA A 460     124.480 157.879  71.156  0.00  0.00           C
ATOM    461  B   BEA A 461     124.933 157.288  71.549  0.00  0.00           C
ATOM    462  B   BEA A 462     125.379 156.839  72.077  0.00  0.00           C
ATOM    463  B   BEA A 463     125.692 156.754  72.805  0.00  0.00           C
ATOM    464  B   BEA A 464     125.784 157.037  73.567  0.00  0.00           C
ATOM    465  B   BEA A 465     125.736 157.487  74.282  0.00  0.00           C
ATOM    466  B   BEA A 466     125.614 157.983  74.933  0.00  0.00           C
ATOM    467  B   BEA A 467     125.447 158.495  75.547  0.00  0.00           C
ATOM    468  B   BEA A 468     125.233 159.045  76.184  0.00  0.00           C
ATOM    469  B   BEA A 469     125.004 159.559  76.775  0.00  0.00           C
ATOM    470  B   BEA A 470     124.735 160.096  77.402  0.00  0.00           C
ATOM    471  B   BEA A 471     124.455 160.591  78.004  0.00  0.00           C
ATOM    472  B   BEA A 472     124.149 161.072  78.625  0.00  0.00           C
ATOM    473  B   BEA A 473     123.823 161.521  79.255  0.00  0.00           C
ATOM    474  B   BEA A 474     123.483 161.923  79.890  0.00  0.00           C
ATOM    475  B   BEA A 475     123.134 162.267  80.522  0.00  0.00           C
ATOM    476  B   BEA A 476     122.748 162.573  81.200  0.00  0.00           C
ATOM    477  B   BEA A 477     122.325 162.830  81.918  0.00  0.00           C
ATOM    478  B   BEA A 478     121.903 163.013  82.610  0.00  0.00           C
ATOM    479  B   BEA A 479     121.009 163.175  83.988  0.00  0.00           C
ATOM    480  B   BEA A 480     120.546 163.144  84.651  0.00  0.00           C
ATOM    481  B   BEA A 481     120.032 163.019  85.341  0.00  0.00           C
ATOM    482  B   BEA A 482     119.541 162.807  85.948  0.00  0.00           C
ATOM    483  B   BEA A 483     119.043 162.494  86.506  0.00  0.00           C
ATOM    484  B   BEA A 484     118.507 162.032  87.028  0.00  0.00           C
ATOM    485  B   BEA A 485     118.027 161.493  87.411  0.00  0.00           C
ATOM    486  B   BEA A 486     117.168 160.152  87.826  0.00  0.00           C
ATOM    487  B   BEA A 487     116.803 159.414  87.881  0.00  0.00           C
ATOM    488  B   BEA A 488     116.470 158.646  87.865  0.00  0.00           C
ATOM    489  B   BEA A 489     116.168 157.874  87.796  0.00  0.00           C
ATOM    490  B   BEA A 490     115.879 157.061  87.682  0.00  0.00           C
ATOM    491  B   BEA A 491     115.624 156.289  87.544  0.00  0.00           C
ATOM    492  B   BEA A 492     115.163 154.761  87.215  0.00  0.00           C
ATOM    493  B   BEA A 493     114.945 153.987  87.032  0.00  0.00           C
ATOM    494  B   BEA A 494     114.721 153.166  86.836  0.00  0.00           C
ATOM    495  B   BEA A 495     114.515 152.399  86.659  0.00  0.00           C
ATOM    496  B   BEA A 496     114.296 151.594  86.496  0.00  0.00           C
ATOM    497  B   BEA A 497     114.068 150.802  86.389  0.00  0.00           C
ATOM    498  B   BEA A 498     113.795 150.031  86.453  0.00  0.00           C
ATOM    499  B   BEA A 499     113.482 149.694  87.074  0.00  0.00           C
ATOM    500  B   BEA A 500     113.308 149.946  87.861  0.00  0.00           C
ATOM    501  B   BEA A 501     113.199 150.343  88.595  0.00  0.00           C
ATOM    502  B   BEA A 502     113.117 150.784  89.291  0.00  0.00           C
ATOM    503  B   BEA A 503     113.049 151.246  89.967  0.00  0.00           C
ATOM    504  B   BEA A 504     112.986 151.740  90.660  0.00  0.00           C
ATOM    505  B   BEA A 505     112.928 152.237  91.341  0.00  0.00           C
ATOM    506  B   BEA A 506     112.876 152.712  91.983  0.00  0.00           C
ATOM    507  B   BEA A 507     112.820 153.230  92.682  0.00  0.00           C
ATOM    508  B   BEA A 508     112.770 153.695  93.312  0.00  0.00           C
ATOM    509  B   BEA A 509     112.715 154.184  93.979  0.00  0.00           C
ATOM    510  B   BEA A 510     112.657 154.691  94.679  0.00  0.00           C
ATOM    511  B   BEA A 511     112.537 155.644  96.028  0.00  0.00           C
ATOM    512  B   BEA A 512     112.403 156.554  97.382  0.00  0.00           C
ATOM    513  B   BEA A 513     112.324 157.020  98.109  0.00  0.00           C
ATOM    514  B   BEA A 514     112.240 157.471  98.842  0.00  0.00           C
ATOM    515  B   BEA A 515     112.157 157.864  99.509  0.00  0.00           C
ATOM    516  B   BEA A 516     112.060 158.275 100.244  0.00  0.00           C
ATOM    517  B   BEA A 517     111.846 159.014 101.696  0.00  0.00           C
ATOM    518  B   BEA A 518     111.717 159.371 102.481  0.00  0.00           C
ATOM    519  B   BEA A 519     111.581 159.699 103.259  0.00  0.00           C
ATOM    520  B   BEA A 520     111.437 159.998 104.030  0.00  0.00           C
ATOM    521  B   BEA A 521     111.287 160.269 104.794  0.00  0.00           C
ATOM    522  B   BEA A 522     111.130 160.515 105.550  0.00  0.00           C
ATOM    523  B   BEA A 523     110.952 160.757 106.369  0.00  0.00           C
ATOM    524  B   BEA A 524     110.782 160.955 107.111  0.00  0.00           C
ATOM    525  B   BEA A 525     110.590 161.146 107.915  0.00  0.00           C
ATOM    526  B   BEA A 526     110.390 161.315 108.711  0.00  0.00           C
ATOM    527  B   BEA A 527     110.184 161.460 109.499  0.00  0.00           C
ATOM    528  B   BEA A 528     109.972 161.585 110.279  0.00  0.00           C
ATOM    529  B   BEA A 529     109.734 161.699 111.118  0.00  0.00           C
ATOM    530  B   BEA A 530     109.509 161.784 111.881  0.00  0.00           C
ATOM    531  B   BEA A 531     109.258 161.857 112.701  0.00  0.00           C
ATOM    532  B   BEA A 532     109.022 161.907 113.445  0.00  0.00           C
ATOM    533  B   BEA A 533     108.759 161.945 114.245  0.00  0.00           C
ATOM    534  B   BEA A 534     108.490 161.967 115.033  0.00  0.00           C
ATOM    535  B   BEA A 535     108.217 161.974 115.809  0.00  0.00           C
ATOM    536  B   BEA A 536     107.914 161.965 116.636  0.00  0.00           C
ATOM    537  B   BEA A 537     107.630 161.945 117.386  0.00  0.00           C
ATOM    538  B   BEA A 538     107.318 161.910 118.183  0.00  0.00           C
ATOM    539  B   BEA A 539     107.001 161.864 118.964  0.00  0.00           C
ATOM    540  B   BEA A 540     106.680 161.808 119.728  0.00  0.00           C
ATOM    541  B   BEA A 541     106.357 161.743 120.473  0.00  0.00           C
ATOM    542  B   BEA A 542     106.004 161.665 121.258  0.00  0.00           C
ATOM    543  B   BEA A 543     105.675 161.587 121.963  0.00  0.00           C
ATOM    544  B   BEA A 544     105.291 161.491 122.761  0.00  0.00           C
ATOM    545  B   BEA A 545     104.932 161.398 123.476  0.00  0.00           C
ATOM    546  B   BEA A 546     103.745 161.084 125.672  0.00  0.00           C
ATOM    547  B   BEA A 547     103.333 160.978 126.376  0.00  0.00           C
ATOM    548  B   BEA A 548     102.894 160.870 127.092  0.00  0.00           C
ATOM    549  B   BEA A 549     102.461 160.768 127.769  0.00  0.00           C
ATOM    550  B   BEA A 550     102.002 160.670 128.452  0.00  0.00           C
ATOM    551  B   BEA A 551     101.521 160.577 129.132  0.00  0.00           C
ATOM    552  B   BEA A 552     101.018 160.493 129.804  0.00  0.00           C
ATOM    553  B   BEA A 553     100.495 160.424 130.461  0.00  0.00           C
ATOM    554  B   BEA A 554      99.954 160.373 131.097  0.00  0.00           C
ATOM    555  B   BEA A 555      99.398 160.346 131.703  0.00  0.00           C
ATOM    556  B   BEA A 556      98.185 160.385 132.860  0.00  0.00           C
ATOM    557  B   BEA A 557      97.565 160.466 133.363  0.00  0.00           C
ATOM    558  B   BEA A 558      96.871 160.611 133.854  0.00  0.00           C
ATOM    559  B   BEA A 559      96.199 160.812 134.255  0.00  0.00           C
ATOM    560  B   BEA A 560      95.476 161.101 134.602  0.00  0.00           C
ATOM    561  B   BEA A 561      94.093 161.895 135.011  0.00  0.00           C
ATOM    562  B   BEA A 562      93.438 162.394 135.081  0.00  0.00           C
ATOM    563  B   BEA A 563      92.818 162.945 135.072  0.00  0.00           C
ATOM    564  B   BEA A 564      92.233 163.532 134.998  0.00  0.00           C
ATOM    565  B   BEA A 565      91.653 164.177 134.861  0.00  0.00           C
ATOM    566  B   BEA A 566      91.145 164.792 134.691  0.00  0.00           C
ATOM    567  B   BEA A 567      90.647 165.437 134.479  0.00  0.00           C
ATOM    568  B   BEA A 568      90.195 166.061 134.248  0.00  0.00           C
ATOM    569  B   BEA A 569      89.729 166.740 133.972  0.00  0.00           C
ATOM    570  B   BEA A 570      89.311 167.377 133.692  0.00  0.00           C
ATOM    571  B   BEA A 571      88.883 168.059 133.374  0.00  0.00           C
ATOM    572  B   BEA A 572      88.507 168.682 133.068  0.00  0.00           C
ATOM    573  B   BEA A 573      88.123 169.339 132.731  0.00  0.00           C
ATOM    574  B   BEA A 574      87.733 170.028 132.363  0.00  0.00           C
ATOM    575  B   BEA A 575      87.028 171.330 131.630  0.00  0.00           C
ATOM    576  B   BEA A 576      86.684 171.988 131.242  0.00  0.00           C
ATOM    577  B   BEA A 577      86.366 172.611 130.866  0.00  0.00           C
ATOM    578  B   BEA A 578      85.696 173.965 130.017  0.00  0.00           C
ATOM    579  B   BEA A 579      85.402 174.578 129.619  0.00  0.00           C
ATOM    580  B   BEA A 580      85.079 175.261 129.167  0.00  0.00           C
ATOM    581  B   BEA A 581      84.489 176.540 128.293  0.00  0.00           C
ATOM    582  B   BEA A 582      84.194 177.191 127.836  0.00  0.00           C
ATOM    583  B   BEA A 583      83.927 177.789 127.408  0.00  0.00           C
ATOM    584  B   BEA A 584      83.636 178.451 126.926  0.00  0.00           C
ATOM    585  B   BEA A 585      83.084 179.723 125.975  0.00  0.00           C
ATOM    586  B   BEA A 586      82.823 180.331 125.508  0.00  0.00           C
ATOM    587  B   BEA A 587      82.566 180.939 125.034  0.00  0.00           C
ATOM    588  B   BEA A 588      81.786 182.804 123.527  0.00  0.00           C
ATOM    589  B   BEA A 589      81.541 183.397 123.031  0.00  0.00           C
ATOM    590  B   BEA A 590      81.276 184.041 122.484  0.00  0.00           C
ATOM    591  B   BEA A 591      81.040 184.619 121.982  0.00  0.00           C
ATOM    592  B   BEA A 592      80.807 185.189 121.479  0.00  0.00           C
ATOM    593  B   BEA A 593      80.556 185.803 120.926  0.00  0.00           C
ATOM    594  B   BEA A 594      80.311 186.405 120.374  0.00  0.00           C
ATOM    595  B   BEA A 595      80.072 186.994 119.822  0.00  0.00           C
ATOM    596  B   BEA A 596      79.838 187.567 119.274  0.00  0.00           C
ATOM    597  B   BEA A 597      79.611 188.125 118.728  0.00  0.00           C
ATOM    598  B   BEA A 598      79.369 188.715 118.138  0.00  0.00           C
ATOM    599  B   BEA A 599      78.928 189.784 117.026  0.00  0.00           C
ATOM    600  B   BEA A 600      78.689 190.356 116.407  0.00  0.00           C
ATOM    601  B   BEA A 601      78.459 190.902 115.799  0.00  0.00           C
ATOM    602  B   BEA A 602      78.239 191.419 115.204  0.00  0.00           C
ATOM    603  B   BEA A 603      78.009 191.948 114.572  0.00  0.00           C
ATOM    604  B   BEA A 604      77.791 192.444 113.957  0.00  0.00           C
ATOM    605  B   BEA A 605      77.566 192.943 113.312  0.00  0.00           C
ATOM    606  B   BEA A 606      77.353 193.403 112.689  0.00  0.00           C
ATOM    607  B   BEA A 607      77.137 193.856 112.041  0.00  0.00           C
ATOM    608  B   BEA A 608      76.919 194.296 111.374  0.00  0.00           C
ATOM    609  B   BEA A 609      76.687 194.741 110.646  0.00  0.00           C
ATOM    610  B   BEA A 610      76.473 195.128 109.956  0.00  0.00           C
ATOM    611  B   BEA A 611      76.263 195.478 109.264  0.00  0.00           C
ATOM    612  B   BEA A 612      76.047 195.802 108.532  0.00  0.00           C
ATOM    613  B   BEA A 613      75.829 196.084 107.771  0.00  0.00           C
ATOM    614  B   BEA A 614      75.613 196.305 106.993  0.00  0.00           C
ATOM    615  B   BEA A 615      75.394 196.455 106.171  0.00  0.00           C
ATOM    616  B   BEA A 616      75.196 196.501 105.395  0.00  0.00           C
ATOM    617  B   BEA A 617      74.993 196.426 104.560  0.00  0.00           C
ATOM    618  B   BEA A 618      74.822 196.218 103.809  0.00  0.00           C
ATOM    619  B   BEA A 619      74.662 195.837 103.058  0.00  0.00           C
ATOM    620  B   BEA A 620      74.537 195.321 102.411  0.00  0.00           C
ATOM    621  B   BEA A 621      74.443 194.699 101.870  0.00  0.00           C
ATOM    622  B   BEA A 622      74.379 194.000 101.415  0.00  0.00           C
ATOM    623  B   BEA A 623      74.346 193.272 101.033  0.00  0.00           C
ATOM    624  B   BEA A 624      74.343 192.513 100.694  0.00  0.00           C
ATOM    625  B   BEA A 625      74.367 191.752 100.395  0.00  0.00           C
ATOM    626  B   BEA A 626      74.422 190.967 100.112  0.00  0.00           C
ATOM    627  B   BEA A 627      74.506 190.172  99.844  0.00  0.00           C
ATOM    628  B   BEA A 628      74.620 189.384  99.588  0.00  0.00           C
ATOM    629  B   BEA A 629      74.762 188.616  99.343  0.00  0.00           C
ATOM    630  B   BEA A 630      74.942 187.821  99.088  0.00  0.00           C
ATOM    631  B   BEA A 631      75.147 187.064  98.839  0.00  0.00           C
ATOM    632  B   BEA A 632      75.393 186.295  98.576  0.00  0.00           C
ATOM    633  B   BEA A 633      75.661 185.577  98.318  0.00  0.00           C
ATOM    634  B   BEA A 634      75.970 184.859  98.043  0.00  0.00           C
ATOM    635  B   BEA A 635      76.324 184.145  97.747  0.00  0.00           C
ATOM    636  B   BEA A 636      76.727 183.440  97.427  0.00  0.00           C
ATOM    637  B   BEA A 637      77.147 182.799  97.106  0.00  0.00           C
ATOM    638  B   BEA A 638      77.579 182.221  96.786  0.00  0.00           C
ATOM    639  B   BEA A 639      78.059 181.656  96.438  0.00  0.00           C
ATOM    640  B   BEA A 640      78.585 181.110  96.062  0.00  0.00           C
ATOM    641  B   BEA A 641      79.149 180.586  95.658  0.00  0.00           C
ATOM    642  B   BEA A 642      79.692 180.128  95.265  0.00  0.00           C
ATOM    643  B   BEA A 643      80.249 179.698  94.855  0.00  0.00           C
ATOM    644  B   BEA A 644      80.860 179.263  94.393  0.00  0.00           C
ATOM    645  B   BEA A 645      81.415 178.897  93.957  0.00  0.00           C
ATOM    646  B   BEA A 646      82.003 178.539  93.474  0.00  0.00           C
ATOM    647  B   BEA A 647      82.607 178.197  92.948  0.00  0.00           C
ATOM    648  B   BEA A 648      83.168 177.906  92.423  0.00  0.00           C
ATOM    649  B   BEA A 649      83.713 177.645  91.865  0.00  0.00           C
ATOM    650  B   BEA A 650      84.223 177.425  91.281  0.00  0.00           C
ATOM    651  B   BEA A 651      84.708 177.241  90.633  0.00  0.00           C
ATOM    652  B   BEA A 652      85.153 177.106  89.886  0.00  0.00           C
ATOM    653  B   BEA A 653      85.463 177.052  89.137  0.00  0.00           C
ATOM    654  B   BEA A 654      85.628 177.087  88.333  0.00  0.00           C
ATOM    655  B   BEA A 655      85.590 177.230  87.486  0.00  0.00           C
ATOM    656  B   BEA A 656      85.348 177.453  86.727  0.00  0.00           C
ATOM    657  B   BEA A 657      84.956 177.736  86.047  0.00  0.00           C
ATOM    658  B   BEA A 658      84.493 178.056  85.448  0.00  0.00           C
ATOM    659  B   BEA A 659      83.976 178.428  84.896  0.00  0.00           C
ATOM    660  B   BEA A 660      83.441 178.852  84.406  0.00  0.00           C
ATOM    661  B   BEA A 661      82.476 179.969  83.711  0.00  0.00           C
ATOM    662  B   BEA A 662      82.200 180.729  83.652  0.00  0.00           C
ATOM    663  B   BEA A 663      82.180 181.552  83.873  0.00  0.00           C
ATOM    664  B   BEA A 664      82.368 182.276  84.267  0.00  0.00           C
ATOM    665  B   BEA A 665      82.655 182.883  84.719  0.00  0.00           C
ATOM    666  B   BEA A 666      83.022 183.450  85.226  0.00  0.00           C
ATOM    667  B   BEA A 667      83.425 183.954  85.740  0.00  0.00           C
ATOM    668  B   BEA A 668      83.857 184.417  86.259  0.00  0.00           C
ATOM    669  B   BEA A 669      84.329 184.865  86.801  0.00  0.00           C
ATOM    670  B   BEA A 670      84.828 185.292  87.348  0.00  0.00           C
ATOM    671  B   BEA A 671      85.339 185.691  87.888  0.00  0.00           C
ATOM    672  B   BEA A 672      85.851 186.061  88.408  0.00  0.00           C
ATOM    673  B   BEA A 673      86.401 186.430  88.947  0.00  0.00           C
ATOM    674  B   BEA A 674      87.492 187.094  89.957  0.00  0.00           C
ATOM    675  B   BEA A 675      88.073 187.416  90.464  0.00  0.00           C
ATOM    676  B   BEA A 676      88.672 187.728  90.964  0.00  0.00           C
ATOM    677  B   BEA A 677      89.283 188.028  91.452  0.00  0.00           C
ATOM    678  B   BEA A 678      89.902 188.314  91.922  0.00  0.00           C
ATOM    679  B   BEA A 679      90.525 188.585  92.369  0.00  0.00           C
ATOM    680  B   BEA A 680      91.206 188.861  92.828  0.00  0.00           C
ATOM    681  B   BEA A 681      91.880 189.116  93.249  0.00  0.00           C
ATOM    682  B   BEA A 682      92.541 189.348  93.627  0.00  0.00           C
ATOM    683  B   BEA A 683      93.983 189.791  94.327  0.00  0.00           C
ATOM    684  B   BEA A 684      94.758 189.995  94.631  0.00  0.00           C
ATOM    685  B   BEA A 685      95.509 190.171  94.878  0.00  0.00           C
ATOM    686  B   BEA A 686      96.298 190.332  95.089  0.00  0.00           C
ATOM    687  B   BEA A 687      97.127 190.476  95.258  0.00  0.00           C
ATOM    688  B   BEA A 688      97.938 190.594  95.374  0.00  0.00           C
ATOM    689  B   BEA A 689      99.576 190.764  95.465  0.00  0.00           C
ATOM    690  B   BEA A 690     100.410 190.817  95.440  0.00  0.00           C
ATOM    691  B   BEA A 691     101.295 190.850  95.365  0.00  0.00           C
ATOM    692  B   BEA A 692     102.116 190.860  95.252  0.00  0.00           C
ATOM    693  B   BEA A 693     102.935 190.851  95.099  0.00  0.00           C
ATOM    694  B   BEA A 694     103.751 190.824  94.909  0.00  0.00           C
ATOM    695  B   BEA A 695     104.510 190.784  94.699  0.00  0.00           C
ATOM    696  B   BEA A 696     105.326 190.725  94.442  0.00  0.00           C
ATOM    697  B   BEA A 697     106.084 190.656  94.173  0.00  0.00           C
ATOM    698  B   BEA A 698     106.900 190.568  93.854  0.00  0.00           C
ATOM    699  B   BEA A 699     107.658 190.475  93.533  0.00  0.00           C
ATOM    700  B   BEA A 700     108.414 190.370  93.189  0.00  0.00           C
ATOM    701  B   BEA A 701     109.114 190.265  92.852  0.00  0.00           C
ATOM    702  B   BEA A 702     109.866 190.143  92.471  0.00  0.00           C
ATOM    703  B   BEA A 703     110.615 190.013  92.075  0.00  0.00           C
ATOM    704  B   BEA A 704     112.042 189.746  91.279  0.00  0.00           C
ATOM    705  B   BEA A 705     112.773 189.601  90.854  0.00  0.00           C
ATOM    706  B   BEA A 706     113.442 189.464  90.456  0.00  0.00           C
ATOM    707  B   BEA A 707     114.155 189.315  90.026  0.00  0.00           C
ATOM    708  B   BEA A 708     114.857 189.167  89.598  0.00  0.00           C
ATOM    709  B   BEA A 709     115.547 189.019  89.174  0.00  0.00           C
ATOM    710  B   BEA A 710     116.274 188.864  88.728  0.00  0.00           C
ATOM    711  B   BEA A 711     116.935 188.723  88.323  0.00  0.00           C
ATOM    712  B   BEA A 712     118.352 188.429  87.472  0.00  0.00           C
ATOM    713  B   BEA A 713     119.778 188.151  86.655  0.00  0.00           C
ATOM    714  B   BEA A 714     120.522 188.018  86.253  0.00  0.00           C
ATOM    715  B   BEA A 715     121.235 187.901  85.889  0.00  0.00           C
ATOM    716  B   BEA A 716     122.005 187.787  85.524  0.00  0.00           C
ATOM    717  B   BEA A 717     122.782 187.688  85.190  0.00  0.00           C
ATOM    718  B   BEA A 718     123.559 187.609  84.898  0.00  0.00           C
ATOM    719  B   BEA A 719     124.334 187.554  84.656  0.00  0.00           C
ATOM    720  B   BEA A 720     125.143 187.525  84.464  0.00  0.00           C
ATOM    721  B   BEA A 721     125.985 187.531  84.342  0.00  0.00           C
ATOM    722  B   BEA A 722     126.779 187.576  84.309  0.00  0.00           C
ATOM    723  B   BEA A 723     127.615 187.667  84.366  0.00  0.00           C
ATOM    724  B   BEA A 724     128.421 187.800  84.516  0.00  0.00           C
ATOM    725  B   BEA A 725     129.210 187.975  84.757  0.00  0.00           C
ATOM    726  B   BEA A 726     129.953 188.182  85.074  0.00  0.00           C
ATOM    727  B   BEA A 727     130.657 188.421  85.460  0.00  0.00           C
ATOM    728  B   BEA A 728     131.326 188.687  85.910  0.00  0.00           C
ATOM    729  B   BEA A 729     131.930 188.963  86.389  0.00  0.00           C
ATOM    730  B   BEA A 730     132.505 189.259  86.915  0.00  0.00           C
ATOM    731  B   BEA A 731     133.050 189.572  87.480  0.00  0.00           C
ATOM    732  B   BEA A 732     133.535 189.880  88.042  0.00  0.00           C
ATOM    733  B   BEA A 733     134.020 190.217  88.663  0.00  0.00           C
ATOM    734  B   BEA A 734     134.448 190.540  89.264  0.00  0.00           C
ATOM    735  B   BEA A 735     134.874 190.888  89.916  0.00  0.00           C
ATOM    736  B   BEA A 736     135.637 191.586  91.232  0.00  0.00           C
ATOM    737  B   BEA A 737     135.975 191.929  91.884  0.00  0.00           C
ATOM    738  B   BEA A 738     136.309 192.291  92.573  0.00  0.00           C
ATOM    739  B   BEA A 739     136.916 193.013  93.957  0.00  0.00           C
ATOM    740  B   BEA A 740     137.456 193.742  95.358  0.00  0.00           C
ATOM    741  B   BEA A 741     137.697 194.098  96.044  0.00  0.00           C
ATOM    742  B   BEA A 742     137.932 194.466  96.754  0.00  0.00           C
ATOM    743  B   BEA A 743     138.160 194.845  97.487  0.00  0.00           C
ATOM    744  B   BEA A 744     138.364 195.205  98.183  0.00  0.00           C
ATOM    745  B   BEA A 745     138.561 195.574  98.897  0.00  0.00           C
ATOM    746  B   BEA A 746     138.751 195.953  99.631  0.00  0.00           C
ATOM    747  B   BEA A 747     138.932 196.340 100.381  0.00  0.00           C
ATOM    748  B   BEA A 748     139.092 196.703 101.085  0.00  0.00           C
ATOM    749  B   BEA A 749     139.245 197.074 101.804  0.00  0.00           C
ATOM    750  B   BEA A 750     139.391 197.451 102.535  0.00  0.00           C
ATOM    751  B   BEA A 751     139.528 197.834 103.278  0.00  0.00           C
ATOM    752  B   BEA A 752     139.658 198.224 104.033  0.00  0.00           C
ATOM    753  B   BEA A 753     139.769 198.585 104.733  0.00  0.00           C
ATOM    754  B   BEA A 754     139.882 198.984 105.507  0.00  0.00           C
ATOM    755  B   BEA A 755     139.978 199.354 106.223  0.00  0.00           C
ATOM    756  B   BEA A 756     140.066 199.728 106.946  0.00  0.00           C
ATOM    757  B   BEA A 757     140.146 200.105 107.675  0.00  0.00           C
ATOM    758  B   BEA A 758     140.219 200.485 108.410  0.00  0.00           C
ATOM    759  B   BEA A 759     140.283 200.867 109.148  0.00  0.00           C
ATOM    760  B   BEA A 760     140.339 201.252 109.891  0.00  0.00           C
ATOM    761  B   BEA A 761     140.386 201.638 110.636  0.00  0.00           C
ATOM    762  B   BEA A 762     140.426 202.026 111.382  0.00  0.00           C
ATOM    763  B   BEA A 763     140.478 202.804 112.878  0.00  0.00           C
ATOM    764  B   BEA A 764     140.491 203.194 113.625  0.00  0.00           C
ATOM    765  B   BEA A 765     140.496 203.583 114.371  0.00  0.00           C
ATOM    766  B   BEA A 766     140.492 203.972 115.114  0.00  0.00           C
ATOM    767  B   BEA A 767     140.479 204.359 115.855  0.00  0.00           C
ATOM    768  B   BEA A 768     140.457 204.746 116.591  0.00  0.00           C
ATOM    769  B   BEA A 769     140.427 205.130 117.322  0.00  0.00           C
ATOM    770  B   BEA A 770     140.388 205.513 118.047  0.00  0.00           C
ATOM    771  B   BEA A 771     140.341 205.892 118.766  0.00  0.00           C
ATOM    772  B   BEA A 772     140.285 206.269 119.478  0.00  0.00           C
ATOM    773  B   BEA A 773     140.215 206.677 120.247  0.00  0.00           C
ATOM    774  B   BEA A 774     140.135 207.080 121.005  0.00  0.00           C
ATOM    775  B   BEA A 775     140.053 207.445 121.689  0.00  0.00           C
ATOM    776  B   BEA A 776     139.955 207.839 122.426  0.00  0.00           C
ATOM    777  B   BEA A 777     139.847 208.228 123.151  0.00  0.00           C
ATOM    778  B   BEA A 778     139.594 209.021 124.619  0.00  0.00           C
ATOM    779  B   BEA A 779     139.447 209.423 125.361  0.00  0.00           C
ATOM    780  B   BEA A 780     139.291 209.818 126.085  0.00  0.00           C
ATOM    781  B   BEA A 781     139.125 210.204 126.790  0.00  0.00           C
ATOM    782  B   BEA A 782     138.951 210.582 127.476  0.00  0.00           C
ATOM    783  B   BEA A 783     138.752 210.981 128.198  0.00  0.00           C
ATOM    784  B   BEA A 784     138.543 211.371 128.898  0.00  0.00           C
ATOM    785  B   BEA A 785     138.308 211.779 129.628  0.00  0.00           C
ATOM    786  B   BEA A 786     138.081 212.145 130.277  0.00  0.00           C
ATOM    787  B   BEA A 787     137.543 212.929 131.651  0.00  0.00           C
ATOM    788  B   BEA A 788     136.925 213.709 132.996  0.00  0.00           C
ATOM    789  B   BEA A 789     136.566 214.116 133.685  0.00  0.00           C
ATOM    790  B   BEA A 790     136.223 214.477 134.289  0.00  0.00           C
ATOM    791  B   BEA A 791     135.819 214.871 134.939  0.00  0.00           C
ATOM    792  B   BEA A 792     134.956 215.620 136.143  0.00  0.00           C
ATOM    793  B   BEA A 793     134.467 215.995 136.728  0.00  0.00           C
ATOM    794  B   BEA A 794     133.969 216.346 137.261  0.00  0.00           C
ATOM    795  B   BEA A 795     133.396 216.714 137.803  0.00  0.00           C
ATOM    796  B   BEA A 796     132.811 217.054 138.285  0.00  0.00           C
ATOM    797  B   BEA A 797     132.214 217.369 138.713  0.00  0.00           C
ATOM    798  B   BEA A 798     130.865 217.980 139.484  0.00  0.00           C
ATOM    799  B   BEA A 799     130.140 218.259 139.804  0.00  0.00           C
ATOM    800  B   BEA A 800     129.391 218.517 140.078  0.00  0.00           C
ATOM    801  B   BEA A 801     128.614 218.755 140.309  0.00  0.00           C
ATOM    802  B   BEA A 802     127.852 218.963 140.489  0.00  0.00           C
ATOM    803  B   BEA A 803     127.060 219.154 140.633  0.00  0.00           C
ATOM    804  B   BEA A 804     125.423 219.479 140.810  0.00  0.00           C
ATOM    805  B   BEA A 805     124.578 219.615 140.848  0.00  0.00           C
ATOM    806  B   BEA A 806     123.748 219.728 140.855  0.00  0.00           C
ATOM    807  B   BEA A 807     122.937 219.821 140.836  0.00  0.00           C
ATOM    808  B   BEA A 808     122.094 219.902 140.790  0.00  0.00           C
ATOM    809  B   BEA A 809     121.273 219.965 140.725  0.00  0.00           C
ATOM    810  B   BEA A 810     120.476 220.013 140.642  0.00  0.00           C
ATOM    811  B   BEA A 811     119.651 220.050 140.539  0.00  0.00           C
ATOM    812  B   BEA A 812     118.798 220.074 140.416  0.00  0.00           C
ATOM    813  B   BEA A 813     117.975 220.086 140.283  0.00  0.00           C
ATOM    814  B   BEA A 814     117.184 220.086 140.142  0.00  0.00           C
ATOM    815  B   BEA A 815     116.311 220.075 139.975  0.00  0.00           C
ATOM    816  B   BEA A 816     115.532 220.056 139.815  0.00  0.00           C
ATOM    817  B   BEA A 817     114.732 220.027 139.643  0.00  0.00           C
ATOM    818  B   BEA A 818     113.911 219.989 139.458  0.00  0.00           C
ATOM    819  B   BEA A 819     113.071 219.941 139.260  0.00  0.00           C
ATOM    820  B   BEA A 820     112.272 219.886 139.066  0.00  0.00           C
ATOM    821  B   BEA A 821     111.456 219.823 138.862  0.00  0.00           C
ATOM    822  B   BEA A 822     110.686 219.757 138.664  0.00  0.00           C
ATOM    823  B   BEA A 823     109.836 219.675 138.442  0.00  0.00           C
ATOM    824  B   BEA A 824     109.034 219.592 138.229  0.00  0.00           C
ATOM    825  B   BEA A 825     108.282 219.507 138.026  0.00  0.00           C
ATOM    826  B   BEA A 826     107.452 219.408 137.799  0.00  0.00           C
ATOM    827  B   BEA A 827     106.673 219.308 137.585  0.00  0.00           C
ATOM    828  B   BEA A 828     105.882 219.201 137.366  0.00  0.00           C
ATOM    829  B   BEA A 829     105.079 219.087 137.143  0.00  0.00           C
ATOM    830  B   BEA A 830     104.264 218.965 136.915  0.00  0.00           C
ATOM    831  B   BEA A 831     103.505 218.846 136.704  0.00  0.00           C
ATOM    832  B   BEA A 832     102.668 218.710 136.471  0.00  0.00           C
ATOM    833  B   BEA A 833     101.101 218.440 136.037  0.00  0.00           C
ATOM    834  B   BEA A 834     100.304 218.295 135.819  0.00  0.00           C
ATOM    835  B   BEA A 835      98.753 218.000 135.400  0.00  0.00           C
ATOM    836  B   BEA A 836      97.931 217.836 135.181  0.00  0.00           C
ATOM    837  B   BEA A 837      97.172 217.681 134.982  0.00  0.00           C
ATOM    838  B   BEA A 838      96.336 217.506 134.766  0.00  0.00           C
ATOM    839  B   BEA A 839      95.564 217.340 134.570  0.00  0.00           C
ATOM    840  B   BEA A 840      94.008 216.994 134.184  0.00  0.00           C
ATOM    841  B   BEA A 841      92.368 216.614 133.792  0.00  0.00           C
ATOM    842  B   BEA A 842      91.582 216.426 133.609  0.00  0.00           C
ATOM    843  B   BEA A 843      90.796 216.236 133.430  0.00  0.00           C
ATOM    844  B   BEA A 844      90.011 216.042 133.255  0.00  0.00           C
ATOM    845  B   BEA A 845      89.227 215.845 133.084  0.00  0.00           C
ATOM    846  B   BEA A 846      88.447 215.646 132.917  0.00  0.00           C
ATOM    847  B   BEA A 847      87.670 215.445 132.756  0.00  0.00           C
ATOM    848  B   BEA A 848      86.826 215.224 132.585  0.00  0.00           C
ATOM    849  B   BEA A 849      86.059 215.019 132.434  0.00  0.00           C
ATOM    850  B   BEA A 850      85.299 214.814 132.289  0.00  0.00           C
ATOM    851  B   BEA A 851      84.475 214.589 132.137  0.00  0.00           C
ATOM    852  B   BEA A 852      83.661 214.364 131.992  0.00  0.00           C
ATOM    853  B   BEA A 853      82.926 214.157 131.866  0.00  0.00           C
ATOM    854  B   BEA A 854      82.132 213.932 131.735  0.00  0.00           C
ATOM    855  B   BEA A 855      81.283 213.688 131.602  0.00  0.00           C
ATOM    856  B   BEA A 856      80.515 213.464 131.487  0.00  0.00           C
ATOM    857  B   BEA A 857      79.695 213.223 131.372  0.00  0.00           C
ATOM    858  B   BEA A 858      78.957 213.003 131.274  0.00  0.00           C
ATOM    859  B   BEA A 859      78.170 212.766 131.177  0.00  0.00           C
ATOM    860  B   BEA A 860      77.337 212.513 131.082  0.00  0.00           C
ATOM    861  B   BEA A 861      76.527 212.263 130.999  0.00  0.00           C
ATOM    862  B   BEA A 862      75.739 212.017 130.926  0.00  0.00           C
ATOM    863  B   BEA A 863      74.975 211.777 130.866  0.00  0.00           C
ATOM    864  B   BEA A 864      74.177 211.522 130.812  0.00  0.00           C
ATOM    865  B   BEA A 865      72.610 211.015 130.741  0.00  0.00           C
ATOM    866  B   BEA A 866      71.790 210.744 130.723  0.00  0.00           C
ATOM    867  B   BEA A 867      71.009 210.483 130.721  0.00  0.00           C
ATOM    868  B   BEA A 868      70.214 210.214 130.736  0.00  0.00           C
ATOM    869  B   BEA A 869      69.412 209.939 130.769  0.00  0.00           C
ATOM    870  B   BEA A 870      68.659 209.677 130.819  0.00  0.00           C
ATOM    871  B   BEA A 871      67.861 209.396 130.896  0.00  0.00           C
ATOM    872  B   BEA A 872      67.076 209.115 130.999  0.00  0.00           C
ATOM    873  B   BEA A 873      65.540 208.549 131.299  0.00  0.00           C
ATOM    874  B   BEA A 874      64.770 208.257 131.513  0.00  0.00           C
ATOM    875  B   BEA A 875      64.057 207.980 131.763  0.00  0.00           C
ATOM    876  B   BEA A 876      63.342 207.693 132.081  0.00  0.00           C
ATOM    877  B   BEA A 877      62.650 207.406 132.476  0.00  0.00           C
ATOM    878  B   BEA A 878      62.031 207.137 132.941  0.00  0.00           C
ATOM    879  B   BEA A 879      61.475 206.879 133.508  0.00  0.00           C
ATOM    880  B   BEA A 880      61.019 206.646 134.181  0.00  0.00           C
ATOM    881  B   BEA A 881      60.522 206.311 135.733  0.00  0.00           C
ATOM    882  B   BEA A 882      60.467 206.214 136.548  0.00  0.00           C
ATOM    883  B   BEA A 883      60.504 206.157 137.366  0.00  0.00           C
ATOM    884  B   BEA A 884      60.615 206.133 138.210  0.00  0.00           C
ATOM    885  B   BEA A 885      60.777 206.140 139.022  0.00  0.00           C
ATOM    886  B   BEA A 886      60.980 206.172 139.827  0.00  0.00           C
ATOM    887  B   BEA A 887      61.209 206.225 140.610  0.00  0.00           C
ATOM    888  B   BEA A 888      61.468 206.299 141.406  0.00  0.00           C
ATOM    889  B   BEA A 889      61.752 206.394 142.207  0.00  0.00           C
ATOM    890  B   BEA A 890      62.033 206.500 142.957  0.00  0.00           C
ATOM    891  B   BEA A 891      62.659 206.772 144.519  0.00  0.00           C
ATOM    892  B   BEA A 892      62.974 206.926 145.273  0.00  0.00           C
ATOM    893  B   BEA A 893      63.285 207.090 146.001  0.00  0.00           C
ATOM    894  B   BEA A 894      63.610 207.274 146.754  0.00  0.00           C
ATOM    895  B   BEA A 895      63.924 207.463 147.475  0.00  0.00           C
ATOM    896  B   BEA A 896      64.248 207.672 148.215  0.00  0.00           C
ATOM    897  B   BEA A 897      64.580 207.900 148.972  0.00  0.00           C
ATOM    898  B   BEA A 898      64.893 208.129 149.689  0.00  0.00           C
ATOM    899  B   BEA A 899      65.209 208.376 150.419  0.00  0.00           C
ATOM    900  B   BEA A 900      65.528 208.642 151.161  0.00  0.00           C
ATOM    901  B   BEA A 901      65.845 208.926 151.913  0.00  0.00           C
ATOM    902  B   BEA A 902      66.137 209.205 152.617  0.00  0.00           C
ATOM    903  B   BEA A 903      66.426 209.502 153.328  0.00  0.00           C
ATOM    904  B   BEA A 904      66.711 209.815 154.046  0.00  0.00           C
ATOM    905  B   BEA A 905      66.989 210.145 154.768  0.00  0.00           C
ATOM    906  B   BEA A 906      67.519 210.857 156.224  0.00  0.00           C
ATOM    907  B   BEA A 907      67.749 211.209 156.897  0.00  0.00           C
ATOM    908  B   BEA A 908      67.986 211.608 157.630  0.00  0.00           C
ATOM    909  B   BEA A 909      68.193 211.992 158.305  0.00  0.00           C
ATOM    910  B   BEA A 910      68.386 212.391 158.981  0.00  0.00           C
ATOM    911  B   BEA A 911      68.580 212.841 159.712  0.00  0.00           C
ATOM    912  B   BEA A 912      68.742 213.274 160.385  0.00  0.00           C
ATOM    913  B   BEA A 913      68.887 213.722 161.056  0.00  0.00           C
ATOM    914  B   BEA A 914      69.014 214.187 161.725  0.00  0.00           C
ATOM    915  B   BEA A 915      69.122 214.670 162.392  0.00  0.00           C
ATOM    916  B   BEA A 916      69.209 215.170 163.056  0.00  0.00           C
ATOM    917  B   BEA A 917      69.274 215.688 163.716  0.00  0.00           C
ATOM    918  B   BEA A 918      69.316 216.225 164.374  0.00  0.00           C
ATOM    919  B   BEA A 919      69.334 216.780 165.027  0.00  0.00           C
ATOM    920  B   BEA A 920      69.330 217.304 165.623  0.00  0.00           C
ATOM    921  B   BEA A 921      69.256 218.440 166.854  0.00  0.00           C
ATOM    922  B   BEA A 922      69.191 219.000 167.435  0.00  0.00           C
ATOM    923  B   BEA A 923      69.098 219.620 168.060  0.00  0.00           C
ATOM    924  B   BEA A 924      68.992 220.197 168.628  0.00  0.00           C
ATOM    925  B   BEA A 925      68.867 220.780 169.187  0.00  0.00           C
ATOM    926  B   BEA A 926      68.723 221.366 169.738  0.00  0.00           C
ATOM    927  B   BEA A 927      68.366 222.597 170.857  0.00  0.00           C
ATOM    928  B   BEA A 928      68.169 223.185 171.377  0.00  0.00           C
ATOM    929  B   BEA A 929      67.935 223.822 171.930  0.00  0.00           C
ATOM    930  B   BEA A 930      67.704 224.403 172.426  0.00  0.00           C
ATOM    931  B   BEA A 931      67.436 225.028 172.951  0.00  0.00           C
ATOM    932  B   BEA A 932      67.150 225.644 173.461  0.00  0.00           C
ATOM    933  B   BEA A 933      66.849 226.249 173.954  0.00  0.00           C
ATOM    934  B   BEA A 934      66.533 226.841 174.431  0.00  0.00           C
ATOM    935  B   BEA A 935      66.203 227.418 174.891  0.00  0.00           C
ATOM    936  B   BEA A 936      65.831 228.026 175.369  0.00  0.00           C
ATOM    937  B   BEA A 937      65.445 228.614 175.827  0.00  0.00           C
ATOM    938  B   BEA A 938      65.048 229.179 176.264  0.00  0.00           C
ATOM    939  B   BEA A 939      64.605 229.763 176.712  0.00  0.00           C
ATOM    940  B   BEA A 940      64.152 230.319 177.136  0.00  0.00           C
ATOM    941  B   BEA A 941      63.689 230.845 177.535  0.00  0.00           C
ATOM    942  B   BEA A 942      63.180 231.377 177.938  0.00  0.00           C
ATOM    943  B   BEA A 943      62.664 231.873 178.313  0.00  0.00           C
ATOM    944  B   BEA A 944      62.102 232.365 178.686  0.00  0.00           C
ATOM    945  B   BEA A 945      61.493 232.845 179.052  0.00  0.00           C
ATOM    946  B   BEA A 946      60.878 233.277 179.385  0.00  0.00           C
ATOM    947  B   BEA A 947      60.215 233.687 179.706  0.00  0.00           C
ATOM    948  B   BEA A 948      59.547 234.042 179.992  0.00  0.00           C
ATOM    949  B   BEA A 949      58.829 234.362 180.260  0.00  0.00           C
ATOM    950  B   BEA A 950      58.057 234.639 180.506  0.00  0.00           C
ATOM    951  B   BEA A 951      57.276 234.849 180.714  0.00  0.00           C
ATOM    952  B   BEA A 952      55.672 235.066 181.016  0.00  0.00           C
ATOM    953  B   BEA A 953      54.838 235.069 181.112  0.00  0.00           C
ATOM    954  B   BEA A 954      53.974 234.992 181.169  0.00  0.00           C
ATOM    955  B   BEA A 955      53.181 234.853 181.184  0.00  0.00           C
ATOM    956  B   BEA A 956      52.351 234.635 181.164  0.00  0.00           C
ATOM    957  B   BEA A 957      51.593 234.377 181.117  0.00  0.00           C
ATOM    958  B   BEA A 958      50.824 234.081 181.069  0.00  0.00           C
ATOM    959  B   BEA A 959      50.022 233.772 181.057  0.00  0.00           C
ATOM    960  B   BEA A 960      49.222 233.501 181.129  0.00  0.00           C
ATOM    961  B   BEA A 961      48.447 233.321 181.336  0.00  0.00           C
ATOM    962  B   BEA A 962      47.725 233.286 181.724  0.00  0.00           C
ATOM    963  B   BEA A 963      47.098 233.390 182.219  0.00  0.00           C
ATOM    964  B   BEA A 964      46.462 233.604 182.756  0.00  0.00           C
ATOM    965  B   BEA A 965      45.820 233.882 183.195  0.00  0.00           C
ATOM    966  B   BEA A 966      45.104 234.204 183.436  0.00  0.00           C
ATOM    967  B   BEA A 967      44.296 234.540 183.373  0.00  0.00           C
ATOM    968  B   BEA A 968      43.574 234.840 183.113  0.00  0.00           C
ATOM    969  B   BEA A 969      42.931 235.143 182.758  0.00  0.00           C
ATOM    970  B   BEA A 970      42.341 235.548 182.298  0.00  0.00           C
ATOM    971  B   BEA A 971      42.124 236.151 181.795  0.00  0.00           C
ATOM    972  B   BEA A 972      42.578 236.746 181.493  0.00  0.00           C
ATOM    973  B   BEA A 973      43.268 237.201 181.375  0.00  0.00           C
ATOM    974  B   BEA A 974      44.005 237.579 181.336  0.00  0.00           C
ATOM    975  B   BEA A 975      44.777 237.927 181.339  0.00  0.00           C
ATOM    976  B   BEA A 976      45.541 238.248 181.367  0.00  0.00           C
ATOM    977  B   BEA A 977      46.295 238.552 181.413  0.00  0.00           C
ATOM    978  B   BEA A 978      47.070 238.858 181.473  0.00  0.00           C
ATOM    979  B   BEA A 979      48.660 239.487 181.627  0.00  0.00           C
ATOM    980  B   BEA A 980      49.368 239.772 181.706  0.00  0.00           C
ATOM    981  B   BEA A 981      51.658 240.753 181.994  0.00  0.00           C
ATOM    982  B   BEA A 982      52.396 241.097 182.095  0.00  0.00           C
ATOM    983  B   BEA A 983      53.192 241.489 182.208  0.00  0.00           C
ATOM    984  B   BEA A 984      53.890 241.856 182.310  0.00  0.00           C
ATOM    985  B   BEA A 985      54.624 242.271 182.420  0.00  0.00           C
ATOM    986  B   BEA A 986      55.313 242.695 182.526  0.00  0.00           C
ATOM    987  B   BEA A 987      56.011 243.168 182.636  0.00  0.00           C
ATOM    988  B   BEA A 988      56.699 243.692 182.747  0.00  0.00           C
ATOM    989  B   BEA A 989      57.307 244.221 182.847  0.00  0.00           C
ATOM    990  B   BEA A 990      57.887 244.802 182.945  0.00  0.00           C
ATOM    991  B   BEA A 991      58.433 245.439 183.040  0.00  0.00           C
ATOM    992  B   BEA A 992      58.904 246.083 183.125  0.00  0.00           C
ATOM    993  B   BEA A 993      59.338 246.790 183.206  0.00  0.00           C
ATOM    994  B   BEA A 994      59.729 247.568 183.283  0.00  0.00           C
ATOM    995  B   BEA A 995      60.026 248.305 183.346  0.00  0.00           C
ATOM    996  B   BEA A 996      60.281 249.120 183.405  0.00  0.00           C
ATOM    997  B   BEA A 997      60.460 249.897 183.452  0.00  0.00           C
ATOM    998  B   BEA A 998      60.594 250.761 183.495  0.00  0.00           C
ATOM    999  B   BEA A 999      60.663 251.587 183.527  0.00  0.00           C
ATOM   1000  B   BEA A1000      60.681 252.374 183.551  0.00  0.00           C
ATOM   1001  B   BEA A1001      60.649 253.252 183.571  0.00  0.00           C
ATOM   1002  B   BEA A1002      60.573 254.088 183.582  0.00  0.00           C
ATOM   1003  B   BEA A1003      60.463 254.881 183.587  0.00  0.00           C
ATOM   1004  B   BEA A1004      60.313 255.694 183.587  0.00  0.00           C
ATOM   1005  B   BEA A1005      60.124 256.528 183.581  0.00  0.00           C
ATOM   1006  B   BEA A1006      59.915 257.310 183.571  0.00  0.00           C
ATOM   1007  B   BEA A1007      59.672 258.108 183.556  0.00  0.00           C
ATOM   1008  B   BEA A1008      59.397 258.920 183.537  0.00  0.00           C
ATOM   1009  B   BEA A1009      59.116 259.674 183.514  0.00  0.00           C
ATOM   1010  B   BEA A1010      58.778 260.508 183.485  0.00  0.00           C
ATOM   1011  B   BEA A1011      58.472 261.211 183.457  0.00  0.00           C
ATOM   1012  B   BEA A1012      58.112 261.990 183.423  0.00  0.00           C
ATOM   1013  B   BEA A1013      57.727 262.773 183.384  0.00  0.00           C
ATOM   1014  B   BEA A1014      57.355 263.490 183.346  0.00  0.00           C
ATOM   1015  B   BEA A1015      56.965 264.208 183.304  0.00  0.00           C
ATOM   1016  B   BEA A1016      56.558 264.926 183.259  0.00  0.00           C
ATOM   1017  B   BEA A1017      56.134 265.642 183.211  0.00  0.00           C
ATOM   1018  B   BEA A1018      55.696 266.354 183.160  0.00  0.00           C
ATOM   1019  B   BEA A1019      55.244 267.061 183.106  0.00  0.00           C
ATOM   1020  B   BEA A1020      54.781 267.761 183.050  0.00  0.00           C
ATOM   1021  B   BEA A1021      54.308 268.453 182.992  0.00  0.00           C
ATOM   1022  B   BEA A1022      53.827 269.135 182.931  0.00  0.00           C
ATOM   1023  B   BEA A1023      53.339 269.805 182.868  0.00  0.00           C
ATOM   1024  B   BEA A1024      52.846 270.463 182.803  0.00  0.00           C
ATOM   1025  B   BEA A1025      52.350 271.105 182.737  0.00  0.00           C
ATOM   1026  B   BEA A1026      51.804 271.792 182.663  0.00  0.00           C
ATOM   1027  B   BEA A1027      51.308 272.399 182.594  0.00  0.00           C
ATOM   1028  B   BEA A1028      50.766 273.045 182.518  0.00  0.00           C
ATOM   1029  B   BEA A1029      50.228 273.668 182.440  0.00  0.00           C
ATOM   1030  B   BEA A1030      49.648 274.320 182.355  0.00  0.00           C
ATOM   1031  B   BEA A1031      49.127 274.890 182.277  0.00  0.00           C
ATOM   1032  B   BEA A1032      48.521 275.534 182.184  0.00  0.00           C
ATOM   1033  B   BEA A1033      47.979 276.093 182.099  0.00  0.00           C
ATOM   1034  B   BEA A1034      47.361 276.711 181.999  0.00  0.00           C
ATOM   1035  B   BEA A1035      46.766 277.286 181.901  0.00  0.00           C
ATOM   1036  B   BEA A1036      46.200 277.814 181.805  0.00  0.00           C
ATOM   1037  B   BEA A1037      45.575 278.375 181.696  0.00  0.00           C
ATOM   1038  B   BEA A1038      44.948 278.915 181.583  0.00  0.00           C
ATOM   1039  B   BEA A1039      44.285 279.456 181.459  0.00  0.00           C
ATOM   1040  B   BEA A1040      43.644 279.950 181.333  0.00  0.00           C
ATOM   1041  B   BEA A1041      42.963 280.437 181.192  0.00  0.00           C
ATOM   1042  B   BEA A1042      42.273 280.883 181.040  0.00  0.00           C
ATOM   1043  B   BEA A1043      41.584 281.271 180.875  0.00  0.00           C
ATOM   1044  B   BEA A1044      40.845 281.594 180.678  0.00  0.00           C
ATOM   1045  B   BEA A1045      40.048 281.762 180.421  0.00  0.00           C
ATOM   1046  B   BEA A1046      39.362 281.489 180.096  0.00  0.00           C
ATOM   1047  B   BEA A1047      39.119 280.762 179.820  0.00  0.00           C
ATOM   1048  B   BEA A1048      39.151 279.968 179.633  0.00  0.00           C
ATOM   1049  B   BEA A1049      39.520 278.339 179.365  0.00  0.00           C
ATOM   1050  B   BEA A1050      39.762 277.581 179.270  0.00  0.00           C
ATOM   1051  B   BEA A1051      40.048 276.785 179.182  0.00  0.00           C
ATOM   1052  B   BEA A1052      40.340 276.032 179.108  0.00  0.00           C
ATOM   1053  B   BEA A1053      40.990 274.490 178.981  0.00  0.00           C
ATOM   1054  B   BEA A1054      41.330 273.731 178.927  0.00  0.00           C
ATOM   1055  B   BEA A1055      41.680 272.976 178.879  0.00  0.00           C
ATOM   1056  B   BEA A1056      42.033 272.234 178.837  0.00  0.00           C
ATOM   1057  B   BEA A1057      42.794 270.689 178.762  0.00  0.00           C
ATOM   1058  B   BEA A1058      43.163 269.962 178.733  0.00  0.00           C
ATOM   1059  B   BEA A1059      43.553 269.204 178.705  0.00  0.00           C
ATOM   1060  B   BEA A1060      43.928 268.488 178.683  0.00  0.00           C
ATOM   1061  B   BEA A1061      44.321 267.747 178.663  0.00  0.00           C
ATOM   1062  B   BEA A1062      44.731 266.985 178.646  0.00  0.00           C
ATOM   1063  B   BEA A1063      45.118 266.274 178.633  0.00  0.00           C
ATOM   1064  B   BEA A1064      45.518 265.546 178.622  0.00  0.00           C
ATOM   1065  B   BEA A1065      45.931 264.803 178.614  0.00  0.00           C
ATOM   1066  B   BEA A1066      46.314 264.120 178.609  0.00  0.00           C
ATOM   1067  B   BEA A1067      46.750 263.350 178.607  0.00  0.00           C
ATOM   1068  B   BEA A1068      47.153 262.644 178.608  0.00  0.00           C
ATOM   1069  B   BEA A1069      47.565 261.930 178.611  0.00  0.00           C
ATOM   1070  B   BEA A1070      47.984 261.208 178.617  0.00  0.00           C
ATOM   1071  B   BEA A1071      48.843 259.745 178.638  0.00  0.00           C
ATOM   1072  B   BEA A1072      49.236 259.084 178.652  0.00  0.00           C
ATOM   1073  B   BEA A1073      50.125 257.602 178.690  0.00  0.00           C
ATOM   1074  B   BEA A1074      50.528 256.937 178.711  0.00  0.00           C
ATOM   1075  B   BEA A1075      50.980 256.196 178.738  0.00  0.00           C
ATOM   1076  B   BEA A1076      51.434 255.458 178.768  0.00  0.00           C
ATOM   1077  B   BEA A1077      51.842 254.798 178.798  0.00  0.00           C
ATOM   1078  B   BEA A1078      52.296 254.068 178.834  0.00  0.00           C
ATOM   1079  B   BEA A1079      52.750 253.343 178.874  0.00  0.00           C
ATOM   1080  B   BEA A1080      53.606 251.990 178.957  0.00  0.00           C
ATOM   1081  B   BEA A1081      54.053 251.290 179.006  0.00  0.00           C
ATOM   1082  B   BEA A1082      54.542 250.527 179.063  0.00  0.00           C
ATOM   1083  B   BEA A1083      54.980 249.850 179.118  0.00  0.00           C
ATOM   1084  B   BEA A1084      55.412 249.186 179.176  0.00  0.00           C
ATOM   1085  B   BEA A1085      55.884 248.466 179.243  0.00  0.00           C
ATOM   1086  B   BEA A1086      56.348 247.764 179.313  0.00  0.00           C
ATOM   1087  B   BEA A1087      56.802 247.080 179.387  0.00  0.00           C
ATOM   1088  B   BEA A1088      57.247 246.417 179.464  0.00  0.00           C
ATOM   1089  B   BEA A1089      57.725 245.709 179.552  0.00  0.00           C
ATOM   1090  B   BEA A1090      58.189 245.026 179.643  0.00  0.00           C
ATOM   1091  B   BEA A1091      58.683 244.307 179.746  0.00  0.00           C
ATOM   1092  B   BEA A1092      59.617 242.966 179.962  0.00  0.00           C
ATOM   1093  B   BEA A1093      60.096 242.289 180.084  0.00  0.00           C
ATOM   1094  B   BEA A1094      61.061 240.948 180.358  0.00  0.00           C
ATOM   1095  B   BEA A1095      61.540 240.297 180.510  0.00  0.00           C
ATOM   1096  B   BEA A1096      62.022 239.651 180.675  0.00  0.00           C
ATOM   1097  B   BEA A1097      63.006 238.372 181.060  0.00  0.00           C
ATOM   1098  B   BEA A1098      63.521 237.727 181.294  0.00  0.00           C
ATOM   1099  B   BEA A1099      64.003 237.143 181.537  0.00  0.00           C
ATOM   1100  B   BEA A1100      64.524 236.538 181.837  0.00  0.00           C
ATOM   1101  B   BEA A1101      65.051 235.966 182.190  0.00  0.00           C
ATOM   1102  B   BEA A1102      65.543 235.480 182.589  0.00  0.00           C
ATOM   1103  B   BEA A1103      66.049 235.065 183.117  0.00  0.00           C
ATOM   1104  B   BEA A1104      66.491 234.856 183.794  0.00  0.00           C
ATOM   1105  B   BEA A1105      66.752 234.989 184.557  0.00  0.00           C
ATOM   1106  B   BEA A1106      66.801 235.416 185.272  0.00  0.00           C
ATOM   1107  B   BEA A1107      66.712 235.982 185.885  0.00  0.00           C
ATOM   1108  B   BEA A1108      66.354 237.226 186.930  0.00  0.00           C
ATOM   1109  B   BEA A1109      66.126 237.874 187.429  0.00  0.00           C
ATOM   1110  B   BEA A1110      65.882 238.511 187.919  0.00  0.00           C
ATOM   1111  B   BEA A1111      65.639 239.106 188.387  0.00  0.00           C
ATOM   1112  B   BEA A1112      65.372 239.725 188.892  0.00  0.00           C
ATOM   1113  B   BEA A1113      64.825 240.887 189.932  0.00  0.00           C
ATOM   1114  B   BEA A1114      64.539 241.445 190.498  0.00  0.00           C
ATOM   1115  B   BEA A1115      64.250 241.970 191.094  0.00  0.00           C
ATOM   1116  B   BEA A1116      63.964 242.452 191.719  0.00  0.00           C
ATOM   1117  B   BEA A1117      63.684 242.881 192.374  0.00  0.00           C
ATOM   1118  B   BEA A1118      63.156 243.546 193.778  0.00  0.00           C
ATOM   1119  B   BEA A1119      62.911 243.770 194.536  0.00  0.00           C
ATOM   1120  B   BEA A1120      62.677 243.921 195.330  0.00  0.00           C
ATOM   1121  B   BEA A1121      62.451 244.000 196.153  0.00  0.00           C
ATOM   1122  B   BEA A1122      62.248 244.011 196.937  0.00  0.00           C
ATOM   1123  B   BEA A1123      61.854 243.856 198.538  0.00  0.00           C
ATOM   1124  B   BEA A1124      61.659 243.694 199.336  0.00  0.00           C
ATOM   1125  B   BEA A1125      61.465 243.480 200.121  0.00  0.00           C
ATOM   1126  B   BEA A1126      61.059 242.887 201.670  0.00  0.00           C
ATOM   1127  B   BEA A1127      60.639 242.128 203.046  0.00  0.00           C
ATOM   1128  B   BEA A1128      60.144 241.142 204.314  0.00  0.00           C
ATOM   1129  B   BEA A1129      59.864 240.571 204.863  0.00  0.00           C
ATOM   1130  B   BEA A1130      59.550 239.935 205.347  0.00  0.00           C
ATOM   1131  B   BEA A1131      59.218 239.276 205.721  0.00  0.00           C
ATOM   1132  B   BEA A1132      58.862 238.594 205.983  0.00  0.00           C
ATOM   1133  B   BEA A1133      58.475 237.882 206.128  0.00  0.00           C
ATOM   1134  B   BEA A1134      57.635 236.402 206.073  0.00  0.00           C
ATOM   1135  B   BEA A1135      57.232 235.695 205.908  0.00  0.00           C
ATOM   1136  B   BEA A1136      56.857 235.020 205.683  0.00  0.00           C
ATOM   1137  B   BEA A1137      56.492 234.338 205.394  0.00  0.00           C
ATOM   1138  B   BEA A1138      56.149 233.657 205.050  0.00  0.00           C
ATOM   1139  B   BEA A1139      55.839 232.988 204.663  0.00  0.00           C
ATOM   1140  B   BEA A1140      55.573 232.340 204.245  0.00  0.00           C
ATOM   1141  B   BEA A1141      55.346 231.676 203.776  0.00  0.00           C
ATOM   1142  B   BEA A1142      55.091 230.359 202.728  0.00  0.00           C
ATOM   1143  B   BEA A1143      55.103 229.736 202.181  0.00  0.00           C
ATOM   1144  B   BEA A1144      55.234 229.151 201.639  0.00  0.00           C
ATOM   1145  B   BEA A1145      55.524 228.575 201.073  0.00  0.00           C
ATOM   1146  B   BEA A1146      55.926 228.091 200.572  0.00  0.00           C
ATOM   1147  B   BEA A1147      56.457 227.651 200.091  0.00  0.00           C
ATOM   1148  B   BEA A1148      57.082 227.273 199.654  0.00  0.00           C
ATOM   1149  B   BEA A1149      57.740 226.969 199.284  0.00  0.00           C
ATOM   1150  B   BEA A1150      58.451 226.708 198.951  0.00  0.00           C
ATOM   1151  B   BEA A1151      59.202 226.488 198.656  0.00  0.00           C
ATOM   1152  B   BEA A1152      59.975 226.304 198.399  0.00  0.00           C
ATOM   1153  B   BEA A1153      60.757 226.153 198.179  0.00  0.00           C
ATOM   1154  B   BEA A1154      61.595 226.022 197.980  0.00  0.00           C
ATOM   1155  B   BEA A1155      62.418 225.918 197.819  0.00  0.00           C
ATOM   1156  B   BEA A1156      63.212 225.838 197.691  0.00  0.00           C
ATOM   1157  B   BEA A1157      64.036 225.774 197.585  0.00  0.00           C
ATOM   1158  B   BEA A1158      64.883 225.723 197.504  0.00  0.00           C
ATOM   1159  B   BEA A1159      65.676 225.689 197.453  0.00  0.00           C
ATOM   1160  B   BEA A1160      66.549 225.665 197.424  0.00  0.00           C
ATOM   1161  B   BEA A1161      67.355 225.654 197.422  0.00  0.00           C
ATOM   1162  B   BEA A1162      68.158 225.653 197.446  0.00  0.00           C
ATOM   1163  B   BEA A1163      69.022 225.661 197.499  0.00  0.00           C
ATOM   1164  B   BEA A1164      69.870 225.677 197.583  0.00  0.00           C
ATOM   1165  B   BEA A1165      70.694 225.701 197.695  0.00  0.00           C
ATOM   1166  B   BEA A1166      71.490 225.731 197.836  0.00  0.00           C
ATOM   1167  B   BEA A1167      72.315 225.768 198.020  0.00  0.00           C
ATOM   1168  B   BEA A1168      73.095 225.809 198.234  0.00  0.00           C
ATOM   1169  B   BEA A1169      73.884 225.855 198.497  0.00  0.00           C
ATOM   1170  B   BEA A1170      74.668 225.906 198.814  0.00  0.00           C
ATOM   1171  B   BEA A1171      75.433 225.960 199.191  0.00  0.00           C
ATOM   1172  B   BEA A1172      76.115 226.010 199.602  0.00  0.00           C
ATOM   1173  B   BEA A1173      76.799 226.063 200.113  0.00  0.00           C
ATOM   1174  B   BEA A1174      77.419 226.112 200.704  0.00  0.00           C
ATOM   1175  B   BEA A1175      77.935 226.152 201.343  0.00  0.00           C
ATOM   1176  B   BEA A1176      78.361 226.185 202.036  0.00  0.00           C
ATOM   1177  B   BEA A1177      78.706 226.211 202.789  0.00  0.00           C
ATOM   1178  B   BEA A1178      78.974 226.231 203.610  0.00  0.00           C
ATOM   1179  B   BEA A1179      79.145 226.244 204.391  0.00  0.00           C
ATOM   1180  B   BEA A1180      79.257 226.251 205.238  0.00  0.00           C
ATOM   1181  B   BEA A1181      79.303 226.253 206.090  0.00  0.00           C
ATOM   1182  B   BEA A1182      79.296 226.252 206.876  0.00  0.00           C
ATOM   1183  B   BEA A1183      79.244 226.246 207.714  0.00  0.00           C
ATOM   1184  B   BEA A1184      79.152 226.237 208.534  0.00  0.00           C
ATOM   1185  B   BEA A1185      79.018 226.225 209.397  0.00  0.00           C
ATOM   1186  B   BEA A1186      78.856 226.211 210.230  0.00  0.00           C
ATOM   1187  B   BEA A1187      78.673 226.196 211.028  0.00  0.00           C
ATOM   1188  B   BEA A1188      78.458 226.177 211.856  0.00  0.00           C
ATOM   1189  B   BEA A1189      78.232 226.158 212.638  0.00  0.00           C
ATOM   1190  B   BEA A1190      77.980 226.137 213.442  0.00  0.00           C
ATOM   1191  B   BEA A1191      77.726 226.116 214.193  0.00  0.00           C
ATOM   1192  B   BEA A1192      77.450 226.094 214.960  0.00  0.00           C
ATOM   1193  B   BEA A1193      77.154 226.069 215.742  0.00  0.00           C
ATOM   1194  B   BEA A1194      76.837 226.044 216.535  0.00  0.00           C
ATOM   1195  B   BEA A1195      76.501 226.016 217.337  0.00  0.00           C
ATOM   1196  B   BEA A1196      76.181 225.990 218.072  0.00  0.00           C
ATOM   1197  B   BEA A1197      75.847 225.964 218.811  0.00  0.00           C
ATOM   1198  B   BEA A1198      75.465 225.933 219.628  0.00  0.00           C
ATOM   1199  B   BEA A1199      74.739 225.875 221.113  0.00  0.00           C
ATOM   1200  B   BEA A1200      73.979 225.815 222.585  0.00  0.00           C
ATOM   1201  B   BEA A1201      73.590 225.785 223.312  0.00  0.00           C
ATOM   1202  B   BEA A1202      73.198 225.754 224.029  0.00  0.00           C
ATOM   1203  B   BEA A1203      72.804 225.724 224.736  0.00  0.00           C
ATOM   1204  B   BEA A1204      72.369 225.690 225.500  0.00  0.00           C
ATOM   1205  B   BEA A1205      71.975 225.660 226.177  0.00  0.00           C
ATOM   1206  B   BEA A1206      71.544 225.627 226.907  0.00  0.00           C
ATOM   1207  B   BEA A1207      71.118 225.594 227.615  0.00  0.00           C
ATOM   1208  B   BEA A1208      70.657 225.560 228.366  0.00  0.00           C
ATOM   1209  B   BEA A1209      70.207 225.526 229.088  0.00  0.00           C
ATOM   1210  B   BEA A1210      69.768 225.494 229.780  0.00  0.00           C
ATOM   1211  B   BEA A1211      69.344 225.462 230.439  0.00  0.00           C
ATOM   1212  B   BEA A1212      68.860 225.427 231.179  0.00  0.00           C
ATOM   1213  B   BEA A1213      68.397 225.394 231.874  0.00  0.00           C
ATOM   1214  B   BEA A1214      67.961 225.363 232.519  0.00  0.00           C
ATOM   1215  B   BEA A1215      67.483 225.329 233.216  0.00  0.00           C
ATOM   1216  B   BEA A1216      67.007 225.297 233.896  0.00  0.00           C
ATOM   1217  B   BEA A1217      66.013 225.231 235.280  0.00  0.00           C
ATOM   1218  B   BEA A1218      65.530 225.201 235.930  0.00  0.00           C
ATOM   1219  B   BEA A1219      65.012 225.171 236.609  0.00  0.00           C
ATOM   1220  B   BEA A1220      64.501 225.144 237.257  0.00  0.00           C
ATOM   1221  B   BEA A1221      63.972 225.123 237.887  0.00  0.00           C
ATOM   1222  B   BEA A1222      63.535 225.161 238.154  0.00  0.00           C
ATOM   1223  B   BEA A1223      63.953 225.236 237.432  0.00  0.00           C
ATOM   1224  B   BEA A1224      64.409 225.296 236.739  0.00  0.00           C
ATOM   1225  B   BEA A1225      64.871 225.346 236.070  0.00  0.00           C
ATOM   1226  B   BEA A1226      65.359 225.391 235.387  0.00  0.00           C
ATOM   1227  B   BEA A1227      65.856 225.430 234.713  0.00  0.00           C
ATOM   1228  B   BEA A1228      66.362 225.464 234.045  0.00  0.00           C
ATOM   1229  B   BEA A1229      66.854 225.492 233.411  0.00  0.00           C
ATOM   1230  B   BEA A1230      67.941 225.533 232.064  0.00  0.00           C
ATOM   1231  B   BEA A1231      68.477 225.544 231.426  0.00  0.00           C
ATOM   1232  B   BEA A1232      68.995 225.549 230.824  0.00  0.00           C
ATOM   1233  B   BEA A1233      69.534 225.547 230.215  0.00  0.00           C
ATOM   1234  B   BEA A1234      70.137 225.537 229.555  0.00  0.00           C
ATOM   1235  B   BEA A1235      70.706 225.520 228.953  0.00  0.00           C
ATOM   1236  B   BEA A1236      71.282 225.495 228.363  0.00  0.00           C
ATOM   1237  B   BEA A1237      71.862 225.461 227.793  0.00  0.00           C
ATOM   1238  B   BEA A1238      72.489 225.414 227.202  0.00  0.00           C
ATOM   1239  B   BEA A1239      73.110 225.356 226.646  0.00  0.00           C
ATOM   1240  B   BEA A1240      73.720 225.287 226.131  0.00  0.00           C
ATOM   1241  B   BEA A1241      74.362 225.201 225.622  0.00  0.00           C
ATOM   1242  B   BEA A1242      75.030 225.096 225.134  0.00  0.00           C
ATOM   1243  B   BEA A1243      75.715 224.969 224.682  0.00  0.00           C
ATOM   1244  B   BEA A1244      76.456 224.807 224.253  0.00  0.00           C
ATOM   1245  B   BEA A1245      77.147 224.631 223.919  0.00  0.00           C
ATOM   1246  B   BEA A1246      77.925 224.400 223.622  0.00  0.00           C
ATOM   1247  B   BEA A1247      78.699 224.136 223.415  0.00  0.00           C
ATOM   1248  B   BEA A1248      79.472 223.836 223.301  0.00  0.00           C
ATOM   1249  B   BEA A1249      80.211 223.513 223.281  0.00  0.00           C
ATOM   1250  B   BEA A1250      80.968 223.143 223.357  0.00  0.00           C
ATOM   1251  B   BEA A1251      81.671 222.764 223.518  0.00  0.00           C
ATOM   1252  B   BEA A1252      82.367 222.350 223.771  0.00  0.00           C
ATOM   1253  B   BEA A1253      83.024 221.924 224.097  0.00  0.00           C
ATOM   1254  B   BEA A1254      83.609 221.513 224.464  0.00  0.00           C
ATOM   1255  B   BEA A1255      84.199 221.068 224.912  0.00  0.00           C
ATOM   1256  B   BEA A1256      84.722 220.645 225.377  0.00  0.00           C
ATOM   1257  B   BEA A1257      85.215 220.220 225.879  0.00  0.00           C
ATOM   1258  B   BEA A1258      85.679 219.797 226.409  0.00  0.00           C
ATOM   1259  B   BEA A1259      86.145 219.346 227.002  0.00  0.00           C
ATOM   1260  B   BEA A1260      86.550 218.934 227.568  0.00  0.00           C
ATOM   1261  B   BEA A1261      86.955 218.498 228.188  0.00  0.00           C
ATOM   1262  B   BEA A1262      87.331 218.075 228.810  0.00  0.00           C
ATOM   1263  B   BEA A1263      87.678 217.666 229.427  0.00  0.00           C
ATOM   1264  B   BEA A1264      87.996 217.275 230.032  0.00  0.00           C
ATOM   1265  B   BEA A1265      88.341 216.831 230.733  0.00  0.00           C
ATOM   1266  B   BEA A1266      88.629 216.444 231.358  0.00  0.00           C
ATOM   1267  B   BEA A1267      88.917 216.043 232.017  0.00  0.00           C
ATOM   1268  B   BEA A1268      89.203 215.628 232.708  0.00  0.00           C
ATOM   1269  B   BEA A1269      89.460 215.239 233.368  0.00  0.00           C
ATOM   1270  B   BEA A1270      89.716 214.839 234.056  0.00  0.00           C
ATOM   1271  B   BEA A1271      89.969 214.427 234.771  0.00  0.00           C
ATOM   1272  B   BEA A1272      90.195 214.045 235.444  0.00  0.00           C
ATOM   1273  B   BEA A1273      90.419 213.654 236.141  0.00  0.00           C
ATOM   1274  B   BEA A1274      90.639 213.254 236.860  0.00  0.00           C
ATOM   1275  B   BEA A1275      91.048 212.471 238.290  0.00  0.00           C
ATOM   1276  B   BEA A1276      91.237 212.089 238.996  0.00  0.00           C
ATOM   1277  B   BEA A1277      91.423 211.700 239.720  0.00  0.00           C
ATOM   1278  B   BEA A1278      91.604 211.306 240.461  0.00  0.00           C
ATOM   1279  B   BEA A1279      91.764 210.947 241.139  0.00  0.00           C
ATOM   1280  B   BEA A1280      91.937 210.543 241.910  0.00  0.00           C
ATOM   1281  B   BEA A1281      92.089 210.175 242.615  0.00  0.00           C
ATOM   1282  B   BEA A1282      92.238 209.802 243.333  0.00  0.00           C
ATOM   1283  B   BEA A1283      92.383 209.426 244.062  0.00  0.00           C
ATOM   1284  B   BEA A1284      92.524 209.047 244.802  0.00  0.00           C
ATOM   1285  B   BEA A1285      92.660 208.664 245.552  0.00  0.00           C
ATOM   1286  B   BEA A1286      92.778 208.320 246.229  0.00  0.00           C
ATOM   1287  B   BEA A1287      92.907 207.932 246.997  0.00  0.00           C
ATOM   1288  B   BEA A1288      93.031 207.542 247.773  0.00  0.00           C
ATOM   1289  B   BEA A1289      93.137 207.192 248.472  0.00  0.00           C
ATOM   1290  B   BEA A1290      93.253 206.797 249.262  0.00  0.00           C
ATOM   1291  B   BEA A1291      93.446 206.090 250.689  0.00  0.00           C
ATOM   1292  B   BEA A1292      93.538 205.735 251.409  0.00  0.00           C
ATOM   1293  B   BEA A1293      93.635 205.337 252.218  0.00  0.00           C
ATOM   1294  B   BEA A1294      93.796 204.625 253.674  0.00  0.00           C
ATOM   1295  B   BEA A1295      93.871 204.269 254.404  0.00  0.00           C
ATOM   1296  B   BEA A1296      93.941 203.914 255.136  0.00  0.00           C
ATOM   1297  B   BEA A1297      94.015 203.517 255.956  0.00  0.00           C
ATOM   1298  B   BEA A1298      94.077 203.164 256.688  0.00  0.00           C
ATOM   1299  B   BEA A1299      94.135 202.811 257.419  0.00  0.00           C
ATOM   1300  B   BEA A1300      94.188 202.461 258.150  0.00  0.00           C
ATOM   1301  B   BEA A1301      94.288 201.723 259.690  0.00  0.00           C
ATOM   1302  B   BEA A1302      94.329 201.378 260.412  0.00  0.00           C
ATOM   1303  B   BEA A1303      94.369 200.994 261.217  0.00  0.00           C
ATOM   1304  B   BEA A1304      94.402 200.655 261.931  0.00  0.00           C
ATOM   1305  B   BEA A1305      94.430 200.318 262.639  0.00  0.00           C
ATOM   1306  B   BEA A1306      94.478 199.575 264.209  0.00  0.00           C
ATOM   1307  B   BEA A1307      94.495 199.209 264.982  0.00  0.00           C
ATOM   1308  B   BEA A1308      94.507 198.888 265.663  0.00  0.00           C
ATOM   1309  B   BEA A1309      94.515 198.531 266.419  0.00  0.00           C
ATOM   1310  B   BEA A1310      94.519 198.180 267.164  0.00  0.00           C
ATOM   1311  B   BEA A1311      94.517 197.795 267.982  0.00  0.00           C
ATOM   1312  B   BEA A1312      94.512 197.455 268.705  0.00  0.00           C
ATOM   1313  B   BEA A1313      94.501 197.083 269.496  0.00  0.00           C
ATOM   1314  B   BEA A1314      94.486 196.755 270.193  0.00  0.00           C
ATOM   1315  B   BEA A1315      94.465 196.397 270.956  0.00  0.00           C
ATOM   1316  B   BEA A1316      94.440 196.047 271.702  0.00  0.00           C
ATOM   1317  B   BEA A1317      94.406 195.668 272.509  0.00  0.00           C
ATOM   1318  B   BEA A1318      94.372 195.334 273.220  0.00  0.00           C
ATOM   1319  B   BEA A1319      94.328 194.974 273.987  0.00  0.00           C
ATOM   1320  B   BEA A1320      94.280 194.624 274.732  0.00  0.00           C
ATOM   1321  B   BEA A1321      94.221 194.250 275.528  0.00  0.00           C
ATOM   1322  B   BEA A1322      94.164 193.921 276.225  0.00  0.00           C
ATOM   1323  B   BEA A1323      94.089 193.538 277.039  0.00  0.00           C
ATOM   1324  B   BEA A1324      94.016 193.201 277.752  0.00  0.00           C
ATOM   1325  B   BEA A1325      93.931 192.846 278.503  0.00  0.00           C
ATOM   1326  B   BEA A1326      93.833 192.475 279.287  0.00  0.00           C
ATOM   1327  B   BEA A1327      93.730 192.121 280.031  0.00  0.00           C
ATOM   1328  B   BEA A1328      93.623 191.785 280.736  0.00  0.00           C
ATOM   1329  B   BEA A1329      93.042 190.344 283.724  0.00  0.00           C
ATOM   1330  B   BEA A1330      92.862 189.991 284.441  0.00  0.00           C
ATOM   1331  B   BEA A1331      92.654 189.624 285.182  0.00  0.00           C
ATOM   1332  B   BEA A1332      92.431 189.272 285.883  0.00  0.00           C
ATOM   1333  B   BEA A1333      92.181 188.921 286.572  0.00  0.00           C
ATOM   1334  B   BEA A1334      91.890 188.560 287.264  0.00  0.00           C
ATOM   1335  B   BEA A1335      91.540 188.189 287.955  0.00  0.00           C
ATOM   1336  B   BEA A1336      91.138 187.830 288.591  0.00  0.00           C
ATOM   1337  B   BEA A1337      90.652 187.484 289.162  0.00  0.00           C
ATOM   1338  B   BEA A1338      90.033 187.155 289.625  0.00  0.00           C
ATOM   1339  B   BEA A1339      89.284 186.901 289.848  0.00  0.00           C
ATOM   1340  B   BEA A1340      88.479 186.775 289.734  0.00  0.00           C
ATOM   1341  B   BEA A1341      87.730 186.777 289.344  0.00  0.00           C
ATOM   1342  B   BEA A1342      87.106 186.855 288.832  0.00  0.00           C
ATOM   1343  B   BEA A1343      86.525 186.986 288.215  0.00  0.00           C
ATOM   1344  B   BEA A1344      86.022 187.139 287.581  0.00  0.00           C
ATOM   1345  B   BEA A1345      85.543 187.316 286.895  0.00  0.00           C
ATOM   1346  B   BEA A1346      85.113 187.484 286.231  0.00  0.00           C
ATOM   1347  B   BEA A1347      84.692 187.646 285.547  0.00  0.00           C
ATOM   1348  B   BEA A1348      84.262 187.795 284.825  0.00  0.00           C
ATOM   1349  B   BEA A1349      83.833 187.914 284.094  0.00  0.00           C
ATOM   1350  B   BEA A1350      83.417 187.989 283.381  0.00  0.00           C
ATOM   1351  B   BEA A1351      82.993 188.009 282.664  0.00  0.00           C
ATOM   1352  B   BEA A1352      82.573 187.953 281.974  0.00  0.00           C
ATOM   1353  B   BEA A1353      82.141 187.789 281.303  0.00  0.00           C
ATOM   1354  B   BEA A1354      81.681 187.456 280.654  0.00  0.00           C
ATOM   1355  B   BEA A1355      81.262 186.976 280.137  0.00  0.00           C
ATOM   1356  B   BEA A1356      80.870 186.344 279.718  0.00  0.00           C
ATOM   1357  B   BEA A1357      80.537 185.639 279.417  0.00  0.00           C
ATOM   1358  B   BEA A1358      80.259 184.892 279.204  0.00  0.00           C
ATOM   1359  B   BEA A1359      80.031 184.137 279.060  0.00  0.00           C
ATOM   1360  B   BEA A1360      79.836 183.345 278.962  0.00  0.00           C
ATOM   1361  B   BEA A1361      79.665 182.473 278.899  0.00  0.00           C
ATOM   1362  B   BEA A1362      79.540 181.662 278.872  0.00  0.00           C
ATOM   1363  B   BEA A1363      79.448 180.869 278.867  0.00  0.00           C
ATOM   1364  B   BEA A1364      79.380 180.043 278.880  0.00  0.00           C
ATOM   1365  B   BEA A1365      79.341 179.192 278.906  0.00  0.00           C
ATOM   1366  B   BEA A1366      79.331 178.328 278.943  0.00  0.00           C
ATOM   1367  B   BEA A1367      79.350 177.529 278.982  0.00  0.00           C
ATOM   1368  B   BEA A1368      79.402 176.669 279.026  0.00  0.00           C
ATOM   1369  B   BEA A1369      79.478 175.892 279.064  0.00  0.00           C
ATOM   1370  B   BEA A1370      79.603 175.010 279.103  0.00  0.00           C
ATOM   1371  B   BEA A1371      79.751 174.230 279.128  0.00  0.00           C
ATOM   1372  B   BEA A1372      80.207 172.582 279.131  0.00  0.00           C
ATOM   1373  B   BEA A1373      80.510 171.807 279.093  0.00  0.00           C
ATOM   1374  B   BEA A1374      80.875 171.067 279.020  0.00  0.00           C
ATOM   1375  B   BEA A1375      81.308 170.376 278.900  0.00  0.00           C
ATOM   1376  B   BEA A1376      81.818 169.742 278.726  0.00  0.00           C
ATOM   1377  B   BEA A1377      82.380 169.193 278.509  0.00  0.00           C
ATOM   1378  B   BEA A1378      82.996 168.716 278.250  0.00  0.00           C
ATOM   1379  B   BEA A1379      83.673 168.302 277.950  0.00  0.00           C
ATOM   1380  B   BEA A1380      84.366 167.968 277.631  0.00  0.00           C
ATOM   1381  B   BEA A1381      85.824 167.479 276.938  0.00  0.00           C
ATOM   1382  B   BEA A1382      86.523 167.321 276.601  0.00  0.00           C
ATOM   1383  B   BEA A1383      87.262 167.195 276.244  0.00  0.00           C
ATOM   1384  B   BEA A1384      88.039 167.101 275.871  0.00  0.00           C
ATOM   1385  B   BEA A1385      88.790 167.040 275.512  0.00  0.00           C
ATOM   1386  B   BEA A1386      89.509 167.007 275.173  0.00  0.00           C
ATOM   1387  B   BEA A1387      90.307 166.993 274.801  0.00  0.00           C
ATOM   1388  B   BEA A1388      91.063 167.000 274.457  0.00  0.00           C
ATOM   1389  B   BEA A1389      91.830 167.022 274.115  0.00  0.00           C
ATOM   1390  B   BEA A1390      92.604 167.057 273.780  0.00  0.00           C
ATOM   1391  B   BEA A1391      93.319 167.100 273.479  0.00  0.00           C
ATOM   1392  B   BEA A1392      94.093 167.154 273.166  0.00  0.00           C
ATOM   1393  B   BEA A1393      94.923 167.219 272.845  0.00  0.00           C
ATOM   1394  B   BEA A1394      95.680 167.282 272.568  0.00  0.00           C
ATOM   1395  B   BEA A1395      96.481 167.350 272.293  0.00  0.00           C
ATOM   1396  B   BEA A1396      97.259 167.414 272.046  0.00  0.00           C
ATOM   1397  B   BEA A1397      98.844 167.532 271.617  0.00  0.00           C
ATOM   1398  B   BEA A1398      99.690 167.579 271.436  0.00  0.00           C
ATOM   1399  B   BEA A1399     100.485 167.608 271.303  0.00  0.00           C
ATOM   1400  B   BEA A1400     101.326 167.617 271.210  0.00  0.00           C
ATOM   1401  B   BEA A1401     102.148 167.597 271.176  0.00  0.00           C
ATOM   1402  B   BEA A1402     102.987 167.535 271.212  0.00  0.00           C
ATOM   1403  B   BEA A1403     103.784 167.426 271.331  0.00  0.00           C
ATOM   1404  B   BEA A1404     104.580 167.246 271.562  0.00  0.00           C
ATOM   1405  B   BEA A1405     105.295 166.999 271.901  0.00  0.00           C
ATOM   1406  B   BEA A1406     105.953 166.677 272.354  0.00  0.00           C
ATOM   1407  B   BEA A1407     106.506 166.323 272.864  0.00  0.00           C
ATOM   1408  B   BEA A1408     106.978 165.949 273.408  0.00  0.00           C
ATOM   1409  B   BEA A1409     107.405 165.545 274.002  0.00  0.00           C
ATOM   1410  B   BEA A1410     107.794 165.120 274.634  0.00  0.00           C
ATOM   1411  B   BEA A1411     108.124 164.712 275.245  0.00  0.00           C
ATOM   1412  B   BEA A1412     108.448 164.272 275.908  0.00  0.00           C
ATOM   1413  B   BEA A1413     108.743 163.837 276.569  0.00  0.00           C
ATOM   1414  B   BEA A1414     109.014 163.413 277.216  0.00  0.00           C
ATOM   1415  B   BEA A1415     109.283 162.976 277.888  0.00  0.00           C
ATOM   1416  B   BEA A1416     109.531 162.562 278.530  0.00  0.00           C
ATOM   1417  B   BEA A1417     109.781 162.143 279.182  0.00  0.00           C
ATOM   1418  B   BEA A1418     110.053 161.692 279.892  0.00  0.00           C
ATOM   1419  B   BEA A1419     110.310 161.277 280.549  0.00  0.00           C
ATOM   1420  B   BEA A1420     110.573 160.870 281.200  0.00  0.00           C
ATOM   1421  B   BEA A1421     110.864 160.445 281.887  0.00  0.00           C
ATOM   1422  B   BEA A1422     111.165 160.037 282.554  0.00  0.00           C
ATOM   1423  B   BEA A1423     111.477 159.650 283.194  0.00  0.00           C
ATOM   1424  B   BEA A1424     111.826 159.262 283.847  0.00  0.00           C
ATOM   1425  B   BEA A1425     112.218 158.879 284.503  0.00  0.00           C
ATOM   1426  B   BEA A1426     112.628 158.533 285.109  0.00  0.00           C
ATOM   1427  B   BEA A1427     113.641 157.883 286.303  0.00  0.00           C
ATOM   1428  B   BEA A1428     114.232 157.617 286.831  0.00  0.00           C
ATOM   1429  B   BEA A1429     114.866 157.406 287.287  0.00  0.00           C
ATOM   1430  B   BEA A1430     115.598 157.235 287.698  0.00  0.00           C
ATOM   1431  B   BEA A1431     116.345 157.120 288.021  0.00  0.00           C
ATOM   1432  B   BEA A1432     117.100 157.047 288.273  0.00  0.00           C
ATOM   1433  B   BEA A1433     117.912 157.003 288.475  0.00  0.00           C
ATOM   1434  B   BEA A1434     118.779 156.986 288.626  0.00  0.00           C
ATOM   1435  B   BEA A1435     120.426 157.005 288.764  0.00  0.00           C
ATOM   1436  B   BEA A1436     121.245 157.029 288.772  0.00  0.00           C
ATOM   1437  B   BEA A1437     122.092 157.058 288.745  0.00  0.00           C
ATOM   1438  B   BEA A1438     122.899 157.085 288.688  0.00  0.00           C
ATOM   1439  B   BEA A1439     123.722 157.108 288.601  0.00  0.00           C
ATOM   1440  B   BEA A1440     125.391 157.131 288.343  0.00  0.00           C
ATOM   1441  B   BEA A1441     126.226 157.121 288.176  0.00  0.00           C
ATOM   1442  B   BEA A1442     126.995 157.096 288.000  0.00  0.00           C
ATOM   1443  B   BEA A1443     127.814 157.047 287.790  0.00  0.00           C
ATOM   1444  B   BEA A1444     128.616 156.973 287.562  0.00  0.00           C
ATOM   1445  B   BEA A1445     129.399 156.871 287.318  0.00  0.00           C
ATOM   1446  B   BEA A1446     130.213 156.725 287.041  0.00  0.00           C
ATOM   1447  B   BEA A1447     131.694 156.331 286.473  0.00  0.00           C
ATOM   1448  B   BEA A1448     132.410 156.062 286.165  0.00  0.00           C
ATOM   1449  B   BEA A1449     133.137 155.720 285.827  0.00  0.00           C
ATOM   1450  B   BEA A1450     133.776 155.345 285.506  0.00  0.00           C
ATOM   1451  B   BEA A1451     134.380 154.911 285.179  0.00  0.00           C
ATOM   1452  B   BEA A1452     134.985 154.378 284.822  0.00  0.00           C
ATOM   1453  B   BEA A1453     135.507 153.834 284.486  0.00  0.00           C
ATOM   1454  B   BEA A1454     135.986 153.267 284.150  0.00  0.00           C
ATOM   1455  B   BEA A1455     136.447 152.659 283.794  0.00  0.00           C
ATOM   1456  B   BEA A1456     136.879 152.039 283.425  0.00  0.00           C
ATOM   1457  B   BEA A1457     137.268 151.442 283.051  0.00  0.00           C
ATOM   1458  B   BEA A1458     137.666 150.810 282.615  0.00  0.00           C
ATOM   1459  B   BEA A1459     138.031 150.233 282.138  0.00  0.00           C
ATOM   1460  B   BEA A1460     138.361 149.724 281.598  0.00  0.00           C
ATOM   1461  B   BEA A1461     138.649 149.305 280.931  0.00  0.00           C
ATOM   1462  B   BEA A1462     138.825 149.100 280.153  0.00  0.00           C
ATOM   1463  B   BEA A1463     138.834 149.205 279.329  0.00  0.00           C
ATOM   1464  B   BEA A1464     138.697 149.567 278.597  0.00  0.00           C
ATOM   1465  B   BEA A1465     138.472 150.085 277.956  0.00  0.00           C
ATOM   1466  B   BEA A1466     138.216 150.649 277.426  0.00  0.00           C
ATOM   1467  B   BEA A1467     137.926 151.278 276.935  0.00  0.00           C
ATOM   1468  B   BEA A1468     137.626 151.924 276.497  0.00  0.00           C
ATOM   1469  B   BEA A1469     137.321 152.579 276.098  0.00  0.00           C
ATOM   1470  B   BEA A1470     137.007 153.256 275.722  0.00  0.00           C
ATOM   1471  B   BEA A1471     136.693 153.932 275.372  0.00  0.00           C
ATOM   1472  B   BEA A1472     136.056 155.313 274.721  0.00  0.00           C
ATOM   1473  B   BEA A1473     135.721 156.047 274.401  0.00  0.00           C
ATOM   1474  B   BEA A1474     135.411 156.728 274.117  0.00  0.00           C
ATOM   1475  B   BEA A1475     135.082 157.456 273.826  0.00  0.00           C
ATOM   1476  B   BEA A1476     134.761 158.171 273.550  0.00  0.00           C
ATOM   1477  B   BEA A1477     134.425 158.925 273.269  0.00  0.00           C
ATOM   1478  B   BEA A1478     134.129 159.594 273.027  0.00  0.00           C
ATOM   1479  B   BEA A1479     133.795 160.356 272.759  0.00  0.00           C
ATOM   1480  B   BEA A1480     133.477 161.085 272.508  0.00  0.00           C
ATOM   1481  B   BEA A1481     133.178 161.777 272.277  0.00  0.00           C
ATOM   1482  B   BEA A1482     132.844 162.559 272.021  0.00  0.00           C
ATOM   1483  B   BEA A1483     132.531 163.298 271.784  0.00  0.00           C
ATOM   1484  B   BEA A1484     132.240 163.990 271.567  0.00  0.00           C
ATOM   1485  B   BEA A1485     131.916 164.770 271.326  0.00  0.00           C
ATOM   1486  B   BEA A1486     131.617 165.498 271.106  0.00  0.00           C
ATOM   1487  B   BEA A1487     131.314 166.241 270.884  0.00  0.00           C
ATOM   1488  B   BEA A1488     131.009 167.000 270.661  0.00  0.00           C
ATOM   1489  B   BEA A1489     130.703 167.772 270.438  0.00  0.00           C
ATOM   1490  B   BEA A1490     130.423 168.483 270.234  0.00  0.00           C
ATOM   1491  B   BEA A1491     130.144 169.205 270.031  0.00  0.00           C
ATOM   1492  B   BEA A1492     129.835 170.010 269.806  0.00  0.00           C
ATOM   1493  B   BEA A1493     129.557 170.749 269.602  0.00  0.00           C
ATOM   1494  B   BEA A1494     129.279 171.495 269.398  0.00  0.00           C
ATOM   1495  B   BEA A1495     129.003 172.248 269.194  0.00  0.00           C
ATOM   1496  B   BEA A1496     128.460 173.768 268.788  0.00  0.00           C
ATOM   1497  B   BEA A1497     128.194 174.533 268.586  0.00  0.00           C
ATOM   1498  B   BEA A1498     127.932 175.301 268.385  0.00  0.00           C
ATOM   1499  B   BEA A1499     127.674 176.069 268.184  0.00  0.00           C
ATOM   1500  B   BEA A1500     127.422 176.838 267.985  0.00  0.00           C
ATOM   1501  B   BEA A1501     127.176 177.606 267.787  0.00  0.00           C
ATOM   1502  B   BEA A1502     126.936 178.372 267.590  0.00  0.00           C
ATOM   1503  B   BEA A1503     126.680 179.212 267.376  0.00  0.00           C
ATOM   1504  B   BEA A1504     126.455 179.972 267.182  0.00  0.00           C
ATOM   1505  B   BEA A1505     126.238 180.726 266.991  0.00  0.00           C
ATOM   1506  B   BEA A1506     126.029 181.475 266.801  0.00  0.00           C
ATOM   1507  B   BEA A1507     125.808 182.292 266.594  0.00  0.00           C
ATOM   1508  B   BEA A1508     125.598 183.101 266.390  0.00  0.00           C
ATOM   1509  B   BEA A1509     125.399 183.900 266.188  0.00  0.00           C
ATOM   1510  B   BEA A1510     125.229 184.613 266.007  0.00  0.00           C
ATOM   1511  B   BEA A1511     125.036 185.464 265.792  0.00  0.00           C
ATOM   1512  B   BEA A1512     124.873 186.227 265.598  0.00  0.00           C
ATOM   1513  B   BEA A1513     124.707 187.048 265.389  0.00  0.00           C
ATOM   1514  B   BEA A1514     124.421 188.639 264.982  0.00  0.00           C
ATOM   1515  B   BEA A1515     124.301 189.406 264.784  0.00  0.00           C
ATOM   1516  B   BEA A1516     124.187 190.222 264.573  0.00  0.00           C
ATOM   1517  B   BEA A1517     124.091 191.015 264.366  0.00  0.00           C
ATOM   1518  B   BEA A1518     124.006 191.850 264.145  0.00  0.00           C
ATOM   1519  B   BEA A1519     123.946 192.589 263.948  0.00  0.00           C
ATOM   1520  B   BEA A1520     123.898 193.432 263.721  0.00  0.00           C
ATOM   1521  B   BEA A1521     123.873 194.241 263.500  0.00  0.00           C
ATOM   1522  B   BEA A1522     123.870 195.014 263.286  0.00  0.00           C
ATOM   1523  B   BEA A1523     123.892 195.811 263.061  0.00  0.00           C
ATOM   1524  B   BEA A1524     123.943 196.627 262.826  0.00  0.00           C
ATOM   1525  B   BEA A1525     124.028 197.455 262.583  0.00  0.00           C
ATOM   1526  B   BEA A1526     124.144 198.233 262.348  0.00  0.00           C
ATOM   1527  B   BEA A1527     124.298 199.015 262.105  0.00  0.00           C
ATOM   1528  B   BEA A1528     124.496 199.799 261.853  0.00  0.00           C
ATOM   1529  B   BEA A1529     124.724 200.534 261.609  0.00  0.00           C
ATOM   1530  B   BEA A1530     124.998 201.271 261.356  0.00  0.00           C
ATOM   1531  B   BEA A1531     125.679 202.698 260.835  0.00  0.00           C
ATOM   1532  B   BEA A1532     126.092 203.390 260.565  0.00  0.00           C
ATOM   1533  B   BEA A1533     126.538 204.041 260.298  0.00  0.00           C
ATOM   1534  B   BEA A1534     127.018 204.657 260.032  0.00  0.00           C
ATOM   1535  B   BEA A1535     127.531 205.240 259.767  0.00  0.00           C
ATOM   1536  B   BEA A1536     128.111 205.825 259.484  0.00  0.00           C
ATOM   1537  B   BEA A1537     129.311 206.845 258.945  0.00  0.00           C
ATOM   1538  B   BEA A1538     129.923 207.290 258.686  0.00  0.00           C
ATOM   1539  B   BEA A1539     130.610 207.740 258.406  0.00  0.00           C
ATOM   1540  B   BEA A1540     131.290 208.142 258.137  0.00  0.00           C
ATOM   1541  B   BEA A1541     131.958 208.502 257.879  0.00  0.00           C
ATOM   1542  B   BEA A1542     132.703 208.866 257.598  0.00  0.00           C
ATOM   1543  B   BEA A1543     133.386 209.170 257.345  0.00  0.00           C
ATOM   1544  B   BEA A1544     134.145 209.479 257.067  0.00  0.00           C
ATOM   1545  B   BEA A1545     134.884 209.752 256.800  0.00  0.00           C
ATOM   1546  B   BEA A1546     135.599 209.995 256.544  0.00  0.00           C
ATOM   1547  B   BEA A1547     136.390 210.240 256.262  0.00  0.00           C
ATOM   1548  B   BEA A1548     137.153 210.457 255.991  0.00  0.00           C
ATOM   1549  B   BEA A1549     137.885 210.647 255.732  0.00  0.00           C
ATOM   1550  B   BEA A1550     138.692 210.838 255.446  0.00  0.00           C
ATOM   1551  B   BEA A1551     139.409 210.994 255.191  0.00  0.00           C
ATOM   1552  B   BEA A1552     140.198 211.151 254.910  0.00  0.00           C
ATOM   1553  B   BEA A1553     141.005 211.298 254.620  0.00  0.00           C
ATOM   1554  B   BEA A1554     141.771 211.424 254.344  0.00  0.00           C
ATOM   1555  B   BEA A1555     142.552 211.542 254.060  0.00  0.00           C
ATOM   1556  B   BEA A1556     143.287 211.644 253.790  0.00  0.00           C
ATOM   1557  B   BEA A1557     144.092 211.745 253.491  0.00  0.00           C
ATOM   1558  B   BEA A1558     144.849 211.831 253.206  0.00  0.00           C
ATOM   1559  B   BEA A1559     145.616 211.911 252.915  0.00  0.00           C
ATOM   1560  B   BEA A1560     146.392 211.984 252.616  0.00  0.00           C
ATOM   1561  B   BEA A1561     147.175 212.050 252.310  0.00  0.00           C
ATOM   1562  B   BEA A1562     147.964 212.110 251.996  0.00  0.00           C
ATOM   1563  B   BEA A1563     148.760 212.165 251.674  0.00  0.00           C
ATOM   1564  B   BEA A1564     149.499 212.210 251.370  0.00  0.00           C
ATOM   1565  B   BEA A1565     150.242 212.252 251.059  0.00  0.00           C
ATOM   1566  B   BEA A1566     151.049 212.292 250.715  0.00  0.00           C
ATOM   1567  B   BEA A1567     151.796 212.325 250.389  0.00  0.00           C
ATOM   1568  B   BEA A1568     152.545 212.354 250.057  0.00  0.00           C
ATOM   1569  B   BEA A1569     153.294 212.381 249.717  0.00  0.00           C
ATOM   1570  B   BEA A1570     154.102 212.407 249.342  0.00  0.00           C
ATOM   1571  B   BEA A1571     154.848 212.428 248.987  0.00  0.00           C
ATOM   1572  B   BEA A1572     155.592 212.447 248.626  0.00  0.00           C
ATOM   1573  B   BEA A1573     157.069 212.482 247.880  0.00  0.00           C
ATOM   1574  B   BEA A1574     157.800 212.497 247.496  0.00  0.00           C
ATOM   1575  B   BEA A1575     158.526 212.513 247.106  0.00  0.00           C
ATOM   1576  B   BEA A1576     159.246 212.528 246.707  0.00  0.00           C
ATOM   1577  B   BEA A1577     160.015 212.544 246.269  0.00  0.00           C
ATOM   1578  B   BEA A1578     160.719 212.560 245.855  0.00  0.00           C
ATOM   1579  B   BEA A1579     161.415 212.577 245.435  0.00  0.00           C
ATOM   1580  B   BEA A1580     162.156 212.596 244.972  0.00  0.00           C
ATOM   1581  B   BEA A1581     162.832 212.616 244.536  0.00  0.00           C
ATOM   1582  B   BEA A1582     163.551 212.640 244.056  0.00  0.00           C
ATOM   1583  B   BEA A1583     164.204 212.665 243.606  0.00  0.00           C
ATOM   1584  B   BEA A1584     164.898 212.694 243.110  0.00  0.00           C
ATOM   1585  B   BEA A1585     165.578 212.727 242.605  0.00  0.00           C
ATOM   1586  B   BEA A1586     166.244 212.764 242.092  0.00  0.00           C
ATOM   1587  B   BEA A1587     166.895 212.806 241.570  0.00  0.00           C
ATOM   1588  B   BEA A1588     167.531 212.852 241.040  0.00  0.00           C
ATOM   1589  B   BEA A1589     168.150 212.903 240.500  0.00  0.00           C
ATOM   1590  B   BEA A1590     168.753 212.960 239.952  0.00  0.00           C
ATOM   1591  B   BEA A1591     169.340 213.022 239.395  0.00  0.00           C
ATOM   1592  B   BEA A1592     169.954 213.096 238.784  0.00  0.00           C
ATOM   1593  B   BEA A1593     170.506 213.172 238.207  0.00  0.00           C
ATOM   1594  B   BEA A1594     171.081 213.261 237.574  0.00  0.00           C
ATOM   1595  B   BEA A1595     171.637 213.359 236.929  0.00  0.00           C
ATOM   1596  B   BEA A1596     172.133 213.458 236.319  0.00  0.00           C
ATOM   1597  B   BEA A1597     172.648 213.574 235.650  0.00  0.00           C
ATOM   1598  B   BEA A1598     173.142 213.700 234.966  0.00  0.00           C
ATOM   1599  B   BEA A1599     173.581 213.826 234.320  0.00  0.00           C
ATOM   1600  B   BEA A1600     174.034 213.973 233.608  0.00  0.00           C
ATOM   1601  B   BEA A1601     174.434 214.120 232.933  0.00  0.00           C
ATOM   1602  B   BEA A1602     175.203 214.462 231.481  0.00  0.00           C
ATOM   1603  B   BEA A1603     175.542 214.646 230.755  0.00  0.00           C
ATOM   1604  B   BEA A1604     175.860 214.843 230.011  0.00  0.00           C
ATOM   1605  B   BEA A1605     176.157 215.054 229.247  0.00  0.00           C
ATOM   1606  B   BEA A1606     176.431 215.280 228.461  0.00  0.00           C
ATOM   1607  B   BEA A1607     176.663 215.505 227.714  0.00  0.00           C
ATOM   1608  B   BEA A1608     176.875 215.744 226.945  0.00  0.00           C
ATOM   1609  B   BEA A1609     177.066 215.998 226.156  0.00  0.00           C
ATOM   1610  B   BEA A1610     177.222 216.244 225.414  0.00  0.00           C
ATOM   1611  B   BEA A1611     177.370 216.524 224.593  0.00  0.00           C
ATOM   1612  B   BEA A1612     177.486 216.793 223.824  0.00  0.00           C
ATOM   1613  B   BEA A1613     177.584 217.073 223.045  0.00  0.00           C
ATOM   1614  B   BEA A1614     177.662 217.362 222.258  0.00  0.00           C
ATOM   1615  B   BEA A1615     177.720 217.660 221.465  0.00  0.00           C
ATOM   1616  B   BEA A1616     177.756 217.940 220.735  0.00  0.00           C
ATOM   1617  B   BEA A1617     177.778 218.251 219.938  0.00  0.00           C
ATOM   1618  B   BEA A1618     177.766 218.864 218.414  0.00  0.00           C
ATOM   1619  B   BEA A1619     177.733 219.190 217.627  0.00  0.00           C
ATOM   1620  B   BEA A1620     177.682 219.518 216.847  0.00  0.00           C
ATOM   1621  B   BEA A1621     177.614 219.848 216.077  0.00  0.00           C
ATOM   1622  B   BEA A1622     177.530 220.179 215.320  0.00  0.00           C
ATOM   1623  B   BEA A1623     177.430 220.509 214.578  0.00  0.00           C
ATOM   1624  B   BEA A1624     177.304 220.865 213.792  0.00  0.00           C
ATOM   1625  B   BEA A1625     177.174 221.191 213.086  0.00  0.00           C
ATOM   1626  B   BEA A1626     177.018 221.541 212.344  0.00  0.00           C
ATOM   1627  B   BEA A1627     176.833 221.913 211.570  0.00  0.00           C
ATOM   1628  B   BEA A1628     176.649 222.250 210.882  0.00  0.00           C
ATOM   1629  B   BEA A1629     176.437 222.607 210.172  0.00  0.00           C
ATOM   1630  B   BEA A1630     176.195 222.981 209.444  0.00  0.00           C
ATOM   1631  B   BEA A1631     175.941 223.342 208.759  0.00  0.00           C
ATOM   1632  B   BEA A1632     175.656 223.716 208.069  0.00  0.00           C
ATOM   1633  B   BEA A1633     175.341 224.100 207.384  0.00  0.00           C
ATOM   1634  B   BEA A1634     174.993 224.489 206.714  0.00  0.00           C
ATOM   1635  B   BEA A1635     174.615 224.880 206.067  0.00  0.00           C
ATOM   1636  B   BEA A1636     173.770 225.650 204.889  0.00  0.00           C
ATOM   1637  B   BEA A1637     173.279 226.042 204.346  0.00  0.00           C
ATOM   1638  B   BEA A1638     172.135 226.823 203.422  0.00  0.00           C
ATOM   1639  B   BEA A1639     171.480 227.198 203.082  0.00  0.00           C
ATOM   1640  B   BEA A1640     170.762 227.553 202.851  0.00  0.00           C
ATOM   1641  B   BEA A1641     169.965 227.886 202.758  0.00  0.00           C
ATOM   1642  B   BEA A1642     169.208 228.145 202.815  0.00  0.00           C
ATOM   1643  B   BEA A1643     168.398 228.370 203.009  0.00  0.00           C
ATOM   1644  B   BEA A1644     167.639 228.537 203.297  0.00  0.00           C
ATOM   1645  B   BEA A1645     166.895 228.664 203.662  0.00  0.00           C
ATOM   1646  B   BEA A1646     166.174 228.757 204.083  0.00  0.00           C
ATOM   1647  B   BEA A1647     165.483 228.821 204.539  0.00  0.00           C
ATOM   1648  B   BEA A1648     164.830 228.861 205.010  0.00  0.00           C
ATOM   1649  B   BEA A1649     164.182 228.883 205.512  0.00  0.00           C
ATOM   1650  B   BEA A1650     163.499 228.888 206.070  0.00  0.00           C
ATOM   1651  B   BEA A1651     162.873 228.878 206.604  0.00  0.00           C
ATOM   1652  B   BEA A1652     162.265 228.856 207.141  0.00  0.00           C
ATOM   1653  B   BEA A1653     161.635 228.822 207.711  0.00  0.00           C
ATOM   1654  B   BEA A1654     161.029 228.779 208.270  0.00  0.00           C
ATOM   1655  B   BEA A1655     159.812 228.665 209.415  0.00  0.00           C
ATOM   1656  B   BEA A1656     159.204 228.596 209.991  0.00  0.00           C
ATOM   1657  B   BEA A1657     158.632 228.524 210.536  0.00  0.00           C
ATOM   1658  B   BEA A1658     158.002 228.438 211.134  0.00  0.00           C
ATOM   1659  B   BEA A1659     157.410 228.351 211.692  0.00  0.00           C
ATOM   1660  B   BEA A1660     156.811 228.258 212.253  0.00  0.00           C
ATOM   1661  B   BEA A1661     156.205 228.159 212.813  0.00  0.00           C
ATOM   1662  B   BEA A1662     155.594 228.054 213.368  0.00  0.00           C
ATOM   1663  B   BEA A1663     154.362 227.831 214.456  0.00  0.00           C
ATOM   1664  B   BEA A1664     153.693 227.704 215.024  0.00  0.00           C
ATOM   1665  B   BEA A1665     153.074 227.583 215.534  0.00  0.00           C
ATOM   1666  B   BEA A1666     152.456 227.459 216.025  0.00  0.00           C
ATOM   1667  B   BEA A1667     151.789 227.324 216.534  0.00  0.00           C
ATOM   1668  B   BEA A1668     151.125 227.187 217.017  0.00  0.00           C
ATOM   1669  B   BEA A1669     150.415 227.039 217.506  0.00  0.00           C
ATOM   1670  B   BEA A1670     149.762 226.901 217.928  0.00  0.00           C
ATOM   1671  B   BEA A1671     148.322 226.596 218.758  0.00  0.00           C
ATOM   1672  B   BEA A1672     147.590 226.440 219.122  0.00  0.00           C
ATOM   1673  B   BEA A1673     146.102 226.126 219.732  0.00  0.00           C
ATOM   1674  B   BEA A1674     145.294 225.958 219.983  0.00  0.00           C
ATOM   1675  B   BEA A1675     144.495 225.794 220.174  0.00  0.00           C
ATOM   1676  B   BEA A1676     143.703 225.635 220.302  0.00  0.00           C
ATOM   1677  B   BEA A1677     142.861 225.469 220.370  0.00  0.00           C
ATOM   1678  B   BEA A1678     142.073 225.318 220.366  0.00  0.00           C
ATOM   1679  B   BEA A1679     141.228 225.159 220.292  0.00  0.00           C
ATOM   1680  B   BEA A1680     140.434 225.011 220.161  0.00  0.00           C
ATOM   1681  B   BEA A1681     139.635 224.860 219.971  0.00  0.00           C
ATOM   1682  B   BEA A1682     138.084 224.554 219.447  0.00  0.00           C
ATOM   1683  B   BEA A1683     137.335 224.397 219.123  0.00  0.00           C
ATOM   1684  B   BEA A1684     136.589 224.231 218.757  0.00  0.00           C
ATOM   1685  B   BEA A1685     135.900 224.067 218.380  0.00  0.00           C
ATOM   1686  B   BEA A1686     135.170 223.881 217.942  0.00  0.00           C
ATOM   1687  B   BEA A1687     133.846 223.497 217.042  0.00  0.00           C
ATOM   1688  B   BEA A1688     133.208 223.285 216.559  0.00  0.00           C
ATOM   1689  B   BEA A1689     132.589 223.059 216.061  0.00  0.00           C
ATOM   1690  B   BEA A1690     131.952 222.800 215.513  0.00  0.00           C
ATOM   1691  B   BEA A1691     130.841 222.266 214.474  0.00  0.00           C
ATOM   1692  B   BEA A1692     130.292 221.953 213.917  0.00  0.00           C
ATOM   1693  B   BEA A1693     129.778 221.620 213.365  0.00  0.00           C
ATOM   1694  B   BEA A1694     129.269 221.241 212.785  0.00  0.00           C
ATOM   1695  B   BEA A1695     128.802 220.839 212.221  0.00  0.00           C
ATOM   1696  B   BEA A1696     128.378 220.414 211.675  0.00  0.00           C
ATOM   1697  B   BEA A1697     127.968 219.935 211.109  0.00  0.00           C
ATOM   1698  B   BEA A1698     127.597 219.431 210.560  0.00  0.00           C
ATOM   1699  B   BEA A1699     127.265 218.902 210.024  0.00  0.00           C
ATOM   1700  B   BEA A1700     126.949 218.310 209.465  0.00  0.00           C
ATOM   1701  B   BEA A1701     126.686 217.727 208.951  0.00  0.00           C
ATOM   1702  B   BEA A1702     126.454 217.119 208.446  0.00  0.00           C
ATOM   1703  B   BEA A1703     126.252 216.483 207.947  0.00  0.00           C
ATOM   1704  B   BEA A1704     126.080 215.821 207.455  0.00  0.00           C
ATOM   1705  B   BEA A1705     125.935 215.132 206.969  0.00  0.00           C
ATOM   1706  B   BEA A1706     125.825 214.461 206.518  0.00  0.00           C
ATOM   1707  B   BEA A1707     125.739 213.765 206.071  0.00  0.00           C
ATOM   1708  B   BEA A1708     125.676 213.046 205.628  0.00  0.00           C
ATOM   1709  B   BEA A1709     125.639 212.352 205.217  0.00  0.00           C
ATOM   1710  B   BEA A1710     125.621 211.636 204.809  0.00  0.00           C
ATOM   1711  B   BEA A1711     125.623 210.900 204.404  0.00  0.00           C
ATOM   1712  B   BEA A1712     125.644 210.144 204.002  0.00  0.00           C
ATOM   1713  B   BEA A1713     125.680 209.422 203.630  0.00  0.00           C
ATOM   1714  B   BEA A1714     125.733 208.684 203.261  0.00  0.00           C
ATOM   1715  B   BEA A1715     125.884 207.162 202.530  0.00  0.00           C
ATOM   1716  B   BEA A1716     125.974 206.436 202.194  0.00  0.00           C
ATOM   1717  B   BEA A1717     126.324 204.140 201.180  0.00  0.00           C
ATOM   1718  B   BEA A1718     126.459 203.377 200.856  0.00  0.00           C
ATOM   1719  B   BEA A1719     126.593 202.664 200.558  0.00  0.00           C
ATOM   1720  B   BEA A1720     126.745 201.890 200.240  0.00  0.00           C
ATOM   1721  B   BEA A1721     126.905 201.112 199.926  0.00  0.00           C
ATOM   1722  B   BEA A1722     127.073 200.332 199.615  0.00  0.00           C
ATOM   1723  B   BEA A1723     127.233 199.608 199.331  0.00  0.00           C
ATOM   1724  B   BEA A1724     127.411 198.827 199.027  0.00  0.00           C
ATOM   1725  B   BEA A1725     127.580 198.105 198.749  0.00  0.00           C
ATOM   1726  B   BEA A1726     127.766 197.327 198.452  0.00  0.00           C
ATOM   1727  B   BEA A1727     127.956 196.552 198.159  0.00  0.00           C
ATOM   1728  B   BEA A1728     128.150 195.779 197.869  0.00  0.00           C
ATOM   1729  B   BEA A1729     128.334 195.066 197.603  0.00  0.00           C
ATOM   1730  B   BEA A1730     128.536 194.298 197.319  0.00  0.00           C
ATOM   1731  B   BEA A1731     128.742 193.533 197.038  0.00  0.00           C
ATOM   1732  B   BEA A1732     128.952 192.771 196.759  0.00  0.00           C
ATOM   1733  B   BEA A1733     129.166 192.013 196.482  0.00  0.00           C
ATOM   1734  B   BEA A1734     129.384 191.258 196.208  0.00  0.00           C
ATOM   1735  B   BEA A1735     129.605 190.507 195.935  0.00  0.00           C
ATOM   1736  B   BEA A1736     129.830 189.760 195.665  0.00  0.00           C
ATOM   1737  B   BEA A1737     130.076 188.962 195.376  0.00  0.00           C
ATOM   1738  B   BEA A1738     130.308 188.224 195.108  0.00  0.00           C
ATOM   1739  B   BEA A1739     130.544 187.490 194.842  0.00  0.00           C
ATOM   1740  B   BEA A1740     130.783 186.761 194.577  0.00  0.00           C
ATOM   1741  B   BEA A1741     131.044 185.982 194.293  0.00  0.00           C
ATOM   1742  B   BEA A1742     131.289 185.263 194.030  0.00  0.00           C
ATOM   1743  B   BEA A1743     131.557 184.496 193.747  0.00  0.00           C
ATOM   1744  B   BEA A1744     131.829 183.735 193.465  0.00  0.00           C
ATOM   1745  B   BEA A1745     132.085 183.033 193.203  0.00  0.00           C
ATOM   1746  B   BEA A1746     132.363 182.285 192.922  0.00  0.00           C
ATOM   1747  B   BEA A1747     132.645 181.543 192.640  0.00  0.00           C
ATOM   1748  B   BEA A1748     132.930 180.807 192.358  0.00  0.00           C
ATOM   1749  B   BEA A1749     133.219 180.079 192.075  0.00  0.00           C
ATOM   1750  B   BEA A1750     133.805 178.645 191.508  0.00  0.00           C
ATOM   1751  B   BEA A1751     134.124 177.889 191.202  0.00  0.00           C
ATOM   1752  B   BEA A1752     134.425 177.191 190.916  0.00  0.00           C
ATOM   1753  B   BEA A1753     134.729 176.501 190.628  0.00  0.00           C
ATOM   1754  B   BEA A1754     135.058 175.770 190.317  0.00  0.00           C
ATOM   1755  B   BEA A1755     135.390 175.048 190.005  0.00  0.00           C
ATOM   1756  B   BEA A1756     135.702 174.384 189.712  0.00  0.00           C
ATOM   1757  B   BEA A1757     136.040 173.681 189.395  0.00  0.00           C
ATOM   1758  B   BEA A1758     136.381 172.987 189.075  0.00  0.00           C
ATOM   1759  B   BEA A1759     136.725 172.302 188.752  0.00  0.00           C
ATOM   1760  B   BEA A1760     137.072 171.628 188.427  0.00  0.00           C
ATOM   1761  B   BEA A1761     137.446 170.917 188.075  0.00  0.00           C
ATOM   1762  B   BEA A1762     137.798 170.264 187.743  0.00  0.00           C
ATOM   1763  B   BEA A1763     138.536 168.942 187.043  0.00  0.00           C
ATOM   1764  B   BEA A1764     138.922 168.276 186.674  0.00  0.00           C
ATOM   1765  B   BEA A1765     139.285 167.664 186.325  0.00  0.00           C
ATOM   1766  B   BEA A1766     139.677 167.021 185.947  0.00  0.00           C
ATOM   1767  B   BEA A1767     140.071 166.389 185.563  0.00  0.00           C
ATOM   1768  B   BEA A1768     140.469 165.768 185.174  0.00  0.00           C
ATOM   1769  B   BEA A1769     140.869 165.160 184.778  0.00  0.00           C
ATOM   1770  B   BEA A1770     141.273 164.564 184.376  0.00  0.00           C
ATOM   1771  B   BEA A1771     142.116 163.368 183.525  0.00  0.00           C
ATOM   1772  B   BEA A1772     142.528 162.808 183.103  0.00  0.00           C
ATOM   1773  B   BEA A1773     142.972 162.223 182.643  0.00  0.00           C
ATOM   1774  B   BEA A1774     143.391 161.687 182.205  0.00  0.00           C
ATOM   1775  B   BEA A1775     143.842 161.128 181.728  0.00  0.00           C
ATOM   1776  B   BEA A1776     144.268 160.617 181.272  0.00  0.00           C
ATOM   1777  B   BEA A1777     144.726 160.084 180.776  0.00  0.00           C
ATOM   1778  B   BEA A1778     145.160 159.597 180.301  0.00  0.00           C
ATOM   1779  B   BEA A1779     145.626 159.091 179.784  0.00  0.00           C
ATOM   1780  B   BEA A1780     146.068 158.628 179.288  0.00  0.00           C
ATOM   1781  B   BEA A1781     146.543 158.148 178.747  0.00  0.00           C
ATOM   1782  B   BEA A1782     146.993 157.711 178.229  0.00  0.00           C
ATOM   1783  B   BEA A1783     147.447 157.285 177.698  0.00  0.00           C
ATOM   1784  B   BEA A1784     147.907 156.872 177.155  0.00  0.00           C
ATOM   1785  B   BEA A1785     148.371 156.471 176.599  0.00  0.00           C
ATOM   1786  B   BEA A1786     148.840 156.083 176.028  0.00  0.00           C
ATOM   1787  B   BEA A1787     149.315 155.707 175.443  0.00  0.00           C
ATOM   1788  B   BEA A1788     149.796 155.344 174.843  0.00  0.00           C
ATOM   1789  B   BEA A1789     150.283 154.994 174.226  0.00  0.00           C
ATOM   1790  B   BEA A1790     150.744 154.679 173.635  0.00  0.00           C
ATOM   1791  B   BEA A1791     151.211 154.376 173.027  0.00  0.00           C
ATOM   1792  B   BEA A1792     151.684 154.085 172.403  0.00  0.00           C
ATOM   1793  B   BEA A1793     152.164 153.807 171.761  0.00  0.00           C
ATOM   1794  B   BEA A1794     152.618 153.559 171.146  0.00  0.00           C
ATOM   1795  B   BEA A1795     153.112 153.306 170.467  0.00  0.00           C
ATOM   1796  B   BEA A1796     153.579 153.082 169.816  0.00  0.00           C
ATOM   1797  B   BEA A1797     154.020 152.885 169.194  0.00  0.00           C
ATOM   1798  B   BEA A1798     154.501 152.685 168.505  0.00  0.00           C
ATOM   1799  B   BEA A1799     154.956 152.511 167.845  0.00  0.00           C
ATOM   1800  B   BEA A1800     155.418 152.349 167.166  0.00  0.00           C
ATOM   1801  B   BEA A1801     155.886 152.202 166.472  0.00  0.00           C
ATOM   1802  B   BEA A1802     156.792 151.980 165.121  0.00  0.00           C
ATOM   1803  B   BEA A1803     157.259 151.906 164.429  0.00  0.00           C
ATOM   1804  B   BEA A1804     157.720 151.865 163.754  0.00  0.00           C
ATOM   1805  B   BEA A1805     158.208 151.862 163.053  0.00  0.00           C
ATOM   1806  B   BEA A1806     158.685 151.904 162.385  0.00  0.00           C
ATOM   1807  B   BEA A1807     159.182 152.001 161.710  0.00  0.00           C
ATOM   1808  B   BEA A1808     160.201 152.398 160.425  0.00  0.00           C
ATOM   1809  B   BEA A1809     160.689 152.698 159.867  0.00  0.00           C
ATOM   1810  B   BEA A1810     161.200 153.101 159.332  0.00  0.00           C
ATOM   1811  B   BEA A1811     161.707 153.603 158.861  0.00  0.00           C
ATOM   1812  B   BEA A1812     162.186 154.181 158.478  0.00  0.00           C
ATOM   1813  B   BEA A1813     162.613 154.790 158.195  0.00  0.00           C
ATOM   1814  B   BEA A1814     163.051 155.510 157.960  0.00  0.00           C
ATOM   1815  B   BEA A1815     163.437 156.220 157.796  0.00  0.00           C
ATOM   1816  B   BEA A1816     163.799 156.949 157.675  0.00  0.00           C
ATOM   1817  B   BEA A1817     164.135 157.678 157.589  0.00  0.00           C
ATOM   1818  B   BEA A1818     164.470 158.455 157.526  0.00  0.00           C
ATOM   1819  B   BEA A1819     164.775 159.202 157.485  0.00  0.00           C
ATOM   1820  B   BEA A1820     165.098 160.040 157.456  0.00  0.00           C
ATOM   1821  B   BEA A1821     165.386 160.823 157.441  0.00  0.00           C
ATOM   1822  B   BEA A1822     165.663 161.608 157.431  0.00  0.00           C
ATOM   1823  B   BEA A1823     166.173 163.137 157.414  0.00  0.00           C
ATOM   1824  B   BEA A1824     166.423 163.923 157.398  0.00  0.00           C
ATOM   1825  B   BEA A1825     166.670 164.724 157.370  0.00  0.00           C
ATOM   1826  B   BEA A1826     166.907 165.519 157.322  0.00  0.00           C
ATOM   1827  B   BEA A1827     167.146 166.338 157.243  0.00  0.00           C
ATOM   1828  B   BEA A1828     167.374 167.140 157.118  0.00  0.00           C
ATOM   1829  B   BEA A1829     167.591 167.919 156.925  0.00  0.00           C
ATOM   1830  B   BEA A1830     167.798 168.674 156.610  0.00  0.00           C
ATOM   1831  B   BEA A1831     167.976 169.311 156.102  0.00  0.00           C
ATOM   1832  B   BEA A1832     168.084 169.663 155.393  0.00  0.00           C
ATOM   1833  B   BEA A1833     168.114 169.681 154.556  0.00  0.00           C
ATOM   1834  B   BEA A1834     168.091 169.488 153.762  0.00  0.00           C
ATOM   1835  B   BEA A1835     168.037 169.183 152.969  0.00  0.00           C
ATOM   1836  B   BEA A1836     167.963 168.819 152.208  0.00  0.00           C
ATOM   1837  B   BEA A1837     167.875 168.422 151.473  0.00  0.00           C
ATOM   1838  B   BEA A1838     167.782 168.029 150.799  0.00  0.00           C
ATOM   1839  B   BEA A1839     167.670 167.585 150.082  0.00  0.00           C
ATOM   1840  B   BEA A1840     167.552 167.146 149.401  0.00  0.00           C
ATOM   1841  B   BEA A1841     167.421 166.684 148.705  0.00  0.00           C
ATOM   1842  B   BEA A1842     167.276 166.209 148.006  0.00  0.00           C
ATOM   1843  B   BEA A1843     167.121 165.733 147.315  0.00  0.00           C
ATOM   1844  B   BEA A1844     166.957 165.267 146.644  0.00  0.00           C
ATOM   1845  B   BEA A1845     166.787 164.824 146.004  0.00  0.00           C
ATOM   1846  B   BEA A1846     166.597 164.373 145.348  0.00  0.00           C
ATOM   1847  B   BEA A1847     166.371 163.897 144.640  0.00  0.00           C
ATOM   1848  B   BEA A1848     166.130 163.461 143.968  0.00  0.00           C
ATOM   1849  B   BEA A1849     165.864 163.067 143.318  0.00  0.00           C
ATOM   1850  B   BEA A1850     165.524 162.698 142.623  0.00  0.00           C
ATOM   1851  B   BEA A1851     165.101 162.454 141.962  0.00  0.00           C
ATOM   1852  B   BEA A1852     164.516 162.536 141.426  0.00  0.00           C
ATOM   1853  B   BEA A1853     163.957 163.108 141.336  0.00  0.00           C
ATOM   1854  B   BEA A1854     163.547 163.829 141.515  0.00  0.00           C
ATOM   1855  B   BEA A1855     163.186 164.571 141.746  0.00  0.00           C
ATOM   1856  B   BEA A1856     162.461 165.999 142.070  0.00  0.00           C
ATOM   1857  B   BEA A1857     161.985 166.713 142.020  0.00  0.00           C
ATOM   1858  B   BEA A1858     161.490 167.265 141.755  0.00  0.00           C
ATOM   1859  B   BEA A1859     160.937 167.709 141.253  0.00  0.00           C
ATOM   1860  B   BEA A1860     160.431 167.988 140.637  0.00  0.00           C
ATOM   1861  B   BEA A1861     159.979 168.150 139.975  0.00  0.00           C
ATOM   1862  B   BEA A1862     159.562 168.237 139.276  0.00  0.00           C
ATOM   1863  B   BEA A1863     158.813 168.260 137.816  0.00  0.00           C
ATOM   1864  B   BEA A1864     158.133 168.145 136.243  0.00  0.00           C
ATOM   1865  B   BEA A1865     157.839 168.058 135.480  0.00  0.00           C
ATOM   1866  B   BEA A1866     157.565 167.956 134.712  0.00  0.00           C
ATOM   1867  B   BEA A1867     157.317 167.845 133.954  0.00  0.00           C
ATOM   1868  B   BEA A1868     157.079 167.720 133.159  0.00  0.00           C
ATOM   1869  B   BEA A1869     156.863 167.588 132.348  0.00  0.00           C
ATOM   1870  B   BEA A1870     156.680 167.458 131.550  0.00  0.00           C
ATOM   1871  B   BEA A1871     156.532 167.332 130.745  0.00  0.00           C
ATOM   1872  B   BEA A1872     156.428 167.214 129.891  0.00  0.00           C
ATOM   1873  B   BEA A1873     156.410 167.134 129.068  0.00  0.00           C
ATOM   1874  B   BEA A1874     156.539 167.122 128.246  0.00  0.00           C
ATOM   1875  B   BEA A1875     156.934 167.252 127.543  0.00  0.00           C
ATOM   1876  B   BEA A1876     157.604 167.561 127.206  0.00  0.00           C
ATOM   1877  B   BEA A1877     158.335 167.949 127.224  0.00  0.00           C
ATOM   1878  B   BEA A1878     159.721 168.770 127.737  0.00  0.00           C
ATOM   1879  B   BEA A1879     160.357 169.176 128.100  0.00  0.00           C
ATOM   1880  B   BEA A1880     161.557 169.990 128.932  0.00  0.00           C
ATOM   1881  B   BEA A1881     162.118 170.392 129.377  0.00  0.00           C
ATOM   1882  B   BEA A1882     162.676 170.805 129.851  0.00  0.00           C
ATOM   1883  B   BEA A1883     163.223 171.223 130.343  0.00  0.00           C
ATOM   1884  B   BEA A1884     163.707 171.606 130.801  0.00  0.00           C
ATOM   1885  B   BEA A1885     164.731 172.454 131.836  0.00  0.00           C
ATOM   1886  B   BEA A1886     165.219 172.879 132.360  0.00  0.00           C
ATOM   1887  B   BEA A1887     165.715 173.325 132.914  0.00  0.00           C
ATOM   1888  B   BEA A1888     166.172 173.752 133.445  0.00  0.00           C
ATOM   1889  B   BEA A1889     166.634 174.196 134.000  0.00  0.00           C
ATOM   1890  B   BEA A1890     167.052 174.615 134.521  0.00  0.00           C
ATOM   1891  B   BEA A1891     167.513 175.093 135.115  0.00  0.00           C
ATOM   1892  B   BEA A1892     167.928 175.541 135.669  0.00  0.00           C
ATOM   1893  B   BEA A1893     168.742 176.475 136.818  0.00  0.00           C
ATOM   1894  B   BEA A1894     169.098 176.911 137.349  0.00  0.00           C
ATOM   1895  B   BEA A1895     169.484 177.406 137.947  0.00  0.00           C
ATOM   1896  B   BEA A1896     169.822 177.860 138.492  0.00  0.00           C
ATOM   1897  B   BEA A1897     170.183 178.373 139.100  0.00  0.00           C
ATOM   1898  B   BEA A1898     170.495 178.842 139.651  0.00  0.00           C
ATOM   1899  B   BEA A1899     170.825 179.370 140.263  0.00  0.00           C
ATOM   1900  B   BEA A1900     171.137 179.903 140.874  0.00  0.00           C
ATOM   1901  B   BEA A1901     171.675 180.933 142.028  0.00  0.00           C
ATOM   1902  B   BEA A1902     171.926 181.481 142.628  0.00  0.00           C
ATOM   1903  B   BEA A1903     172.154 182.032 143.220  0.00  0.00           C
ATOM   1904  B   BEA A1904     172.358 182.585 143.803  0.00  0.00           C
ATOM   1905  B   BEA A1905     172.538 183.140 144.376  0.00  0.00           C
ATOM   1906  B   BEA A1906     172.692 183.695 144.938  0.00  0.00           C
ATOM   1907  B   BEA A1907     172.831 184.308 145.543  0.00  0.00           C
ATOM   1908  B   BEA A1908     172.939 184.921 146.132  0.00  0.00           C
ATOM   1909  B   BEA A1909     173.056 186.146 147.259  0.00  0.00           C
ATOM   1910  B   BEA A1910     173.064 186.757 147.796  0.00  0.00           C
ATOM   1911  B   BEA A1911     173.039 187.367 148.313  0.00  0.00           C
ATOM   1912  B   BEA A1912     172.972 188.036 148.858  0.00  0.00           C
ATOM   1913  B   BEA A1913     172.862 188.705 149.380  0.00  0.00           C
ATOM   1914  B   BEA A1914     172.725 189.314 149.835  0.00  0.00           C
ATOM   1915  B   BEA A1915     172.532 189.986 150.313  0.00  0.00           C
ATOM   1916  B   BEA A1916     172.298 190.658 150.769  0.00  0.00           C
ATOM   1917  B   BEA A1917     172.024 191.331 151.203  0.00  0.00           C
ATOM   1918  B   BEA A1918     171.396 192.614 151.972  0.00  0.00           C
ATOM   1919  B   BEA A1919     171.015 193.282 152.345  0.00  0.00           C
ATOM   1920  B   BEA A1920     170.602 193.945 152.696  0.00  0.00           C
ATOM   1921  B   BEA A1921     170.158 194.602 153.025  0.00  0.00           C
ATOM   1922  B   BEA A1922     169.729 195.193 153.307  0.00  0.00           C
ATOM   1923  B   BEA A1923     169.233 195.833 153.596  0.00  0.00           C
ATOM   1924  B   BEA A1924     168.714 196.461 153.863  0.00  0.00           C
ATOM   1925  B   BEA A1925     167.666 197.619 154.313  0.00  0.00           C
ATOM   1926  B   BEA A1926     167.095 198.200 154.518  0.00  0.00           C
ATOM   1927  B   BEA A1927     166.511 198.761 154.700  0.00  0.00           C
ATOM   1928  B   BEA A1928     165.919 199.300 154.862  0.00  0.00           C
ATOM   1929  B   BEA A1929     165.266 199.862 155.014  0.00  0.00           C
ATOM   1930  B   BEA A1930     164.010 200.852 155.240  0.00  0.00           C
ATOM   1931  B   BEA A1931     163.302 201.362 155.331  0.00  0.00           C
ATOM   1932  B   BEA A1932     162.603 201.832 155.396  0.00  0.00           C
ATOM   1933  B   BEA A1933     161.918 202.261 155.437  0.00  0.00           C
ATOM   1934  B   BEA A1934     161.193 202.680 155.457  0.00  0.00           C
ATOM   1935  B   BEA A1935     160.437 203.079 155.451  0.00  0.00           C
ATOM   1936  B   BEA A1936     159.712 203.423 155.419  0.00  0.00           C
ATOM   1937  B   BEA A1937     158.914 203.755 155.353  0.00  0.00           C
ATOM   1938  B   BEA A1938     158.165 204.019 155.260  0.00  0.00           C
ATOM   1939  B   BEA A1939     157.366 204.243 155.125  0.00  0.00           C
ATOM   1940  B   BEA A1940     156.584 204.397 154.953  0.00  0.00           C
ATOM   1941  B   BEA A1941     155.782 204.476 154.727  0.00  0.00           C
ATOM   1942  B   BEA A1942     154.976 204.453 154.439  0.00  0.00           C
ATOM   1943  B   BEA A1943     154.222 204.310 154.098  0.00  0.00           C
ATOM   1944  B   BEA A1944     153.555 204.046 153.716  0.00  0.00           C
ATOM   1945  B   BEA A1945     152.963 203.647 153.281  0.00  0.00           C
ATOM   1946  B   BEA A1946     152.494 203.149 152.834  0.00  0.00           C
ATOM   1947  B   BEA A1947     152.129 202.564 152.374  0.00  0.00           C
ATOM   1948  B   BEA A1948     151.632 201.209 151.442  0.00  0.00           C
ATOM   1949  B   BEA A1949     151.487 200.550 151.030  0.00  0.00           C
ATOM   1950  B   BEA A1950     151.291 199.077 150.174  0.00  0.00           C
ATOM   1951  B   BEA A1951     151.211 197.642 149.410  0.00  0.00           C
ATOM   1952  B   BEA A1952     151.199 196.910 149.043  0.00  0.00           C
ATOM   1953  B   BEA A1953     151.201 196.159 148.682  0.00  0.00           C
ATOM   1954  B   BEA A1954     151.214 195.398 148.332  0.00  0.00           C
ATOM   1955  B   BEA A1955     151.237 194.634 147.997  0.00  0.00           C
ATOM   1956  B   BEA A1956     151.267 193.878 147.682  0.00  0.00           C
ATOM   1957  B   BEA A1957     151.304 193.071 147.366  0.00  0.00           C
ATOM   1958  B   BEA A1958     151.342 192.291 147.081  0.00  0.00           C
ATOM   1959  B   BEA A1959     151.414 190.731 146.581  0.00  0.00           C
ATOM   1960  B   BEA A1960     151.442 189.924 146.368  0.00  0.00           C
ATOM   1961  B   BEA A1961     151.459 189.093 146.190  0.00  0.00           C
ATOM   1962  B   BEA A1962     151.454 188.277 146.068  0.00  0.00           C
ATOM   1963  B   BEA A1963     151.413 187.430 146.019  0.00  0.00           C
ATOM   1964  B   BEA A1964     151.309 186.599 146.093  0.00  0.00           C
ATOM   1965  B   BEA A1965     151.100 185.855 146.363  0.00  0.00           C
ATOM   1966  B   BEA A1966     150.749 185.332 146.892  0.00  0.00           C
ATOM   1967  B   BEA A1967     150.320 185.121 147.562  0.00  0.00           C
ATOM   1968  B   BEA A1968     149.858 185.104 148.272  0.00  0.00           C
ATOM   1969  B   BEA A1969     148.922 185.355 149.625  0.00  0.00           C
ATOM   1970  B   BEA A1970     148.432 185.561 150.282  0.00  0.00           C
ATOM   1971  B   BEA A1971     147.957 185.785 150.881  0.00  0.00           C
ATOM   1972  B   BEA A1972     146.879 186.337 152.105  0.00  0.00           C
ATOM   1973  B   BEA A1973     146.332 186.621 152.652  0.00  0.00           C
ATOM   1974  B   BEA A1974     145.763 186.912 153.168  0.00  0.00           C
ATOM   1975  B   BEA A1975     145.177 187.201 153.640  0.00  0.00           C
ATOM   1976  B   BEA A1976     144.532 187.502 154.090  0.00  0.00           C
ATOM   1977  B   BEA A1977     143.830 187.803 154.494  0.00  0.00           C
ATOM   1978  B   BEA A1978     143.127 188.072 154.809  0.00  0.00           C
ATOM   1979  B   BEA A1979     142.370 188.326 155.055  0.00  0.00           C
ATOM   1980  B   BEA A1980     141.605 188.547 155.220  0.00  0.00           C
ATOM   1981  B   BEA A1981     140.773 188.750 155.318  0.00  0.00           C
ATOM   1982  B   BEA A1982     139.985 188.910 155.346  0.00  0.00           C
ATOM   1983  B   BEA A1983     139.123 189.049 155.315  0.00  0.00           C
ATOM   1984  B   BEA A1984     138.307 189.149 155.236  0.00  0.00           C
ATOM   1985  B   BEA A1985     137.479 189.218 155.115  0.00  0.00           C
ATOM   1986  B   BEA A1986     136.703 189.256 154.971  0.00  0.00           C
ATOM   1987  B   BEA A1987     135.865 189.265 154.789  0.00  0.00           C
ATOM   1988  B   BEA A1988     135.029 189.243 154.588  0.00  0.00           C
ATOM   1989  B   BEA A1989     134.257 189.193 154.391  0.00  0.00           C
ATOM   1990  B   BEA A1990     133.440 189.109 154.177  0.00  0.00           C
ATOM   1991  B   BEA A1991     132.640 188.994 153.968  0.00  0.00           C
ATOM   1992  B   BEA A1992     131.061 188.663 153.585  0.00  0.00           C
ATOM   1993  B   BEA A1993     129.463 188.165 153.300  0.00  0.00           C
ATOM   1994  B   BEA A1994     128.730 187.870 153.229  0.00  0.00           C
ATOM   1995  B   BEA A1995     127.948 187.500 153.216  0.00  0.00           C
ATOM   1996  B   BEA A1996     127.217 187.092 153.281  0.00  0.00           C
ATOM   1997  B   BEA A1997     126.531 186.644 153.432  0.00  0.00           C
ATOM   1998  B   BEA A1998     125.919 186.189 153.651  0.00  0.00           C
ATOM   1999  B   BEA A1999     125.295 185.670 153.968  0.00  0.00           C
ATOM   2000  B   BEA A2000     124.258 184.682 154.735  0.00  0.00           C
ATOM   2001  B   BEA A2001     123.766 184.161 155.220  0.00  0.00           C
ATOM   2002  B   BEA A2002     123.322 183.667 155.735  0.00  0.00           C
ATOM   2003  B   BEA A2003     122.921 183.204 156.268  0.00  0.00           C
ATOM   2004  B   BEA A2004     122.534 182.746 156.849  0.00  0.00           C
ATOM   2005  B   BEA A2005     122.160 182.299 157.476  0.00  0.00           C
ATOM   2006  B   BEA A2006     121.824 181.899 158.098  0.00  0.00           C
ATOM   2007  B   BEA A2007     121.499 181.521 158.754  0.00  0.00           C
ATOM   2008  B   BEA A2008     121.184 181.170 159.440  0.00  0.00           C
ATOM   2009  B   BEA A2009     120.583 180.570 160.890  0.00  0.00           C
ATOM   2010  B   BEA A2010     120.294 180.333 161.647  0.00  0.00           C
ATOM   2011  B   BEA A2011     120.013 180.143 162.420  0.00  0.00           C
ATOM   2012  B   BEA A2012     119.756 180.014 163.150  0.00  0.00           C
ATOM   2013  B   BEA A2013     119.483 179.930 163.950  0.00  0.00           C
ATOM   2014  B   BEA A2014     119.212 179.905 164.762  0.00  0.00           C
ATOM   2015  B   BEA A2015     118.961 179.933 165.524  0.00  0.00           C
ATOM   2016  B   BEA A2016     118.692 180.018 166.356  0.00  0.00           C
ATOM   2017  B   BEA A2017     118.443 180.146 167.136  0.00  0.00           C
ATOM   2018  B   BEA A2018     118.194 180.320 167.920  0.00  0.00           C
ATOM   2019  B   BEA A2019     117.964 180.520 168.648  0.00  0.00           C
ATOM   2020  B   BEA A2020     117.715 180.778 169.437  0.00  0.00           C
ATOM   2021  B   BEA A2021     117.486 181.054 170.163  0.00  0.00           C
ATOM   2022  B   BEA A2022     117.256 181.363 170.886  0.00  0.00           C
ATOM   2023  B   BEA A2023     117.009 181.733 171.657  0.00  0.00           C
ATOM   2024  B   BEA A2024     116.780 182.106 172.361  0.00  0.00           C
ATOM   2025  B   BEA A2025     116.102 183.373 174.376  0.00  0.00           C
ATOM   2026  B   BEA A2026     115.879 183.834 175.006  0.00  0.00           C
ATOM   2027  B   BEA A2027     115.641 184.350 175.659  0.00  0.00           C
ATOM   2028  B   BEA A2028     115.405 184.879 176.279  0.00  0.00           C
ATOM   2029  B   BEA A2029     115.172 185.417 176.865  0.00  0.00           C
ATOM   2030  B   BEA A2030     114.942 185.960 177.414  0.00  0.00           C
ATOM   2031  B   BEA A2031     114.699 186.546 177.961  0.00  0.00           C
ATOM   2032  B   BEA A2032     114.442 187.173 178.498  0.00  0.00           C
ATOM   2033  B   BEA A2033     114.191 187.792 178.980  0.00  0.00           C
ATOM   2034  B   BEA A2034     113.928 188.442 179.436  0.00  0.00           C
ATOM   2035  B   BEA A2035     113.655 189.117 179.855  0.00  0.00           C
ATOM   2036  B   BEA A2036     113.081 190.511 180.537  0.00  0.00           C
ATOM   2037  B   BEA A2037     112.783 191.213 180.780  0.00  0.00           C
ATOM   2038  B   BEA A2038     112.441 191.992 180.960  0.00  0.00           C
ATOM   2039  B   BEA A2039     112.092 192.749 181.032  0.00  0.00           C
ATOM   2040  B   BEA A2040     111.734 193.482 180.986  0.00  0.00           C
ATOM   2041  B   BEA A2041     111.361 194.199 180.812  0.00  0.00           C
ATOM   2042  B   BEA A2042     110.985 194.883 180.516  0.00  0.00           C
ATOM   2043  B   BEA A2043     110.620 195.520 180.119  0.00  0.00           C
ATOM   2044  B   BEA A2044     110.264 196.124 179.630  0.00  0.00           C
ATOM   2045  B   BEA A2045     109.937 196.673 179.093  0.00  0.00           C
ATOM   2046  B   BEA A2046     109.639 197.172 178.531  0.00  0.00           C
ATOM   2047  B   BEA A2047     109.355 197.655 177.925  0.00  0.00           C
ATOM   2048  B   BEA A2048     109.086 198.124 177.286  0.00  0.00           C
ATOM   2049  B   BEA A2049     108.835 198.577 176.626  0.00  0.00           C
ATOM   2050  B   BEA A2050     108.602 199.018 175.956  0.00  0.00           C
ATOM   2051  B   BEA A2051     108.389 199.444 175.285  0.00  0.00           C
ATOM   2052  B   BEA A2052     108.181 199.888 174.573  0.00  0.00           C
ATOM   2053  B   BEA A2053     107.995 200.319 173.875  0.00  0.00           C
ATOM   2054  B   BEA A2054     107.830 200.735 173.198  0.00  0.00           C
ATOM   2055  B   BEA A2055     107.673 201.171 172.497  0.00  0.00           C
ATOM   2056  B   BEA A2056     107.538 201.591 171.829  0.00  0.00           C
ATOM   2057  B   BEA A2057     107.403 202.066 171.088  0.00  0.00           C
ATOM   2058  B   BEA A2058     107.299 202.490 170.443  0.00  0.00           C
ATOM   2059  B   BEA A2059     107.198 202.973 169.732  0.00  0.00           C
ATOM   2060  B   BEA A2060     107.117 203.438 169.070  0.00  0.00           C
ATOM   2061  B   BEA A2061     107.049 203.927 168.402  0.00  0.00           C
ATOM   2062  B   BEA A2062     106.994 204.439 167.731  0.00  0.00           C
ATOM   2063  B   BEA A2063     106.955 204.976 167.059  0.00  0.00           C
ATOM   2064  B   BEA A2064     106.933 205.494 166.444  0.00  0.00           C
ATOM   2065  B   BEA A2065     106.925 206.038 165.832  0.00  0.00           C
ATOM   2066  B   BEA A2066     106.931 206.606 165.224  0.00  0.00           C
ATOM   2067  B   BEA A2067     106.951 207.199 164.621  0.00  0.00           C
ATOM   2068  B   BEA A2068     106.983 207.813 164.025  0.00  0.00           C
ATOM   2069  B   BEA A2069     107.022 208.393 163.487  0.00  0.00           C
ATOM   2070  B   BEA A2070     107.074 209.045 162.907  0.00  0.00           C
ATOM   2071  B   BEA A2071     107.131 209.656 162.385  0.00  0.00           C
ATOM   2072  B   BEA A2072     107.201 210.338 161.827  0.00  0.00           C
ATOM   2073  B   BEA A2073     107.271 210.974 161.327  0.00  0.00           C
ATOM   2074  B   BEA A2074     107.425 212.270 160.363  0.00  0.00           C
ATOM   2075  B   BEA A2075     107.515 212.987 159.860  0.00  0.00           C
ATOM   2076  B   BEA A2076     107.599 213.646 159.414  0.00  0.00           C
ATOM   2077  B   BEA A2077     107.784 215.088 158.496  0.00  0.00           C
ATOM   2078  B   BEA A2078     107.874 215.804 158.066  0.00  0.00           C
ATOM   2079  B   BEA A2079     107.962 216.513 157.658  0.00  0.00           C
ATOM   2080  B   BEA A2080     108.046 217.213 157.271  0.00  0.00           C
ATOM   2081  B   BEA A2081     108.132 217.963 156.875  0.00  0.00           C
ATOM   2082  B   BEA A2082     108.211 218.697 156.505  0.00  0.00           C
ATOM   2083  B   BEA A2083     108.282 219.412 156.161  0.00  0.00           C
ATOM   2084  B   BEA A2084     108.354 220.225 155.792  0.00  0.00           C
ATOM   2085  B   BEA A2085     108.408 220.951 155.482  0.00  0.00           C
ATOM   2086  B   BEA A2086     108.488 222.534 154.871  0.00  0.00           C
ATOM   2087  B   BEA A2087     108.503 223.319 154.606  0.00  0.00           C
ATOM   2088  B   BEA A2088     108.497 224.106 154.366  0.00  0.00           C
ATOM   2089  B   BEA A2089     108.466 224.887 154.158  0.00  0.00           C
ATOM   2090  B   BEA A2090     108.402 225.700 153.977  0.00  0.00           C
ATOM   2091  B   BEA A2091     108.134 227.350 153.747  0.00  0.00           C
ATOM   2092  B   BEA A2092     107.908 228.147 153.723  0.00  0.00           C
ATOM   2093  B   BEA A2093     107.605 228.905 153.776  0.00  0.00           C
ATOM   2094  B   BEA A2094     107.183 229.644 153.930  0.00  0.00           C
ATOM   2095  B   BEA A2095     106.696 230.239 154.170  0.00  0.00           C
ATOM   2096  B   BEA A2096     106.095 230.738 154.518  0.00  0.00           C
ATOM   2097  B   BEA A2097     105.447 231.089 154.931  0.00  0.00           C
ATOM   2098  B   BEA A2098     104.807 231.316 155.370  0.00  0.00           C
ATOM   2099  B   BEA A2099     104.141 231.488 155.864  0.00  0.00           C
ATOM   2100  B   BEA A2100     103.526 231.623 156.364  0.00  0.00           C
ATOM   2101  B   BEA A2101     102.905 231.757 156.918  0.00  0.00           C
ATOM   2102  B   BEA A2102     102.296 231.906 157.521  0.00  0.00           C
ATOM   2103  B   BEA A2103     101.754 232.069 158.119  0.00  0.00           C
ATOM   2104  B   BEA A2104     101.246 232.264 158.745  0.00  0.00           C
ATOM   2105  B   BEA A2105     100.777 232.490 159.389  0.00  0.00           C
ATOM   2106  B   BEA A2106     100.350 232.732 160.023  0.00  0.00           C
ATOM   2107  B   BEA A2107      99.931 232.999 160.684  0.00  0.00           C
ATOM   2108  B   BEA A2108      99.490 233.307 161.407  0.00  0.00           C
ATOM   2109  B   BEA A2109      99.101 233.593 162.057  0.00  0.00           C
ATOM   2110  B   BEA A2110      98.699 233.896 162.726  0.00  0.00           C
ATOM   2111  B   BEA A2111      98.294 234.201 163.382  0.00  0.00           C
ATOM   2112  B   BEA A2112      97.862 234.512 164.037  0.00  0.00           C
ATOM   2113  B   BEA A2113      97.424 234.797 164.632  0.00  0.00           C
ATOM   2114  B   BEA A2114      96.889 235.079 165.216  0.00  0.00           C
ATOM   2115  B   BEA A2115      96.213 235.284 165.651  0.00  0.00           C
ATOM   2116  B   BEA A2116      95.393 235.223 165.591  0.00  0.00           C
ATOM   2117  B   BEA A2117      94.322 234.603 164.479  0.00  0.00           C
ATOM   2118  B   BEA A2118      93.943 234.251 163.811  0.00  0.00           C
ATOM   2119  B   BEA A2119      93.636 233.913 163.152  0.00  0.00           C
ATOM   2120  B   BEA A2120      93.365 233.568 162.457  0.00  0.00           C
ATOM   2121  B   BEA A2121      93.117 233.206 161.702  0.00  0.00           C
ATOM   2122  B   BEA A2122      92.922 232.875 160.981  0.00  0.00           C
ATOM   2123  B   BEA A2123      92.764 232.560 160.260  0.00  0.00           C
ATOM   2124  B   BEA A2124      92.642 232.250 159.505  0.00  0.00           C
ATOM   2125  B   BEA A2125      92.564 231.945 158.690  0.00  0.00           C
ATOM   2126  B   BEA A2126      92.554 231.698 157.928  0.00  0.00           C
ATOM   2127  B   BEA A2127      92.645 231.491 157.080  0.00  0.00           C
ATOM   2128  B   BEA A2128      92.898 231.421 156.306  0.00  0.00           C
ATOM   2129  B   BEA A2129      93.400 231.578 155.670  0.00  0.00           C
ATOM   2130  B   BEA A2130      94.030 231.925 155.311  0.00  0.00           C
ATOM   2131  B   BEA A2131      94.700 232.372 155.138  0.00  0.00           C
ATOM   2132  B   BEA A2132      95.369 232.863 155.077  0.00  0.00           C
ATOM   2133  B   BEA A2133      96.062 233.406 155.083  0.00  0.00           C
ATOM   2134  B   BEA A2134      96.689 233.919 155.125  0.00  0.00           C
ATOM   2135  B   BEA A2135      97.317 234.450 155.189  0.00  0.00           C
ATOM   2136  B   BEA A2136      97.977 235.025 155.267  0.00  0.00           C
ATOM   2137  B   BEA A2137      99.179 236.111 155.409  0.00  0.00           C
ATOM   2138  B   BEA A2138      99.798 236.689 155.466  0.00  0.00           C
ATOM   2139  B   BEA A2139     100.394 237.258 155.499  0.00  0.00           C
ATOM   2140  B   BEA A2140     101.003 237.854 155.500  0.00  0.00           C
ATOM   2141  B   BEA A2141     101.562 238.415 155.459  0.00  0.00           C
ATOM   2142  B   BEA A2142     102.145 239.016 155.352  0.00  0.00           C
ATOM   2143  B   BEA A2143     102.695 239.603 155.173  0.00  0.00           C
ATOM   2144  B   BEA A2144     103.250 240.219 154.897  0.00  0.00           C
ATOM   2145  B   BEA A2145     103.744 240.790 154.557  0.00  0.00           C
ATOM   2146  B   BEA A2146     104.190 241.327 154.159  0.00  0.00           C
ATOM   2147  B   BEA A2147     104.625 241.875 153.671  0.00  0.00           C
ATOM   2148  B   BEA A2148     105.002 242.372 153.158  0.00  0.00           C
ATOM   2149  B   BEA A2149     105.379 242.890 152.552  0.00  0.00           C
ATOM   2150  B   BEA A2150     105.693 243.338 151.973  0.00  0.00           C
ATOM   2151  B   BEA A2151     105.995 243.784 151.352  0.00  0.00           C
ATOM   2152  B   BEA A2152     106.290 244.230 150.692  0.00  0.00           C
ATOM   2153  B   BEA A2153     106.561 244.649 150.045  0.00  0.00           C
ATOM   2154  B   BEA A2154     106.832 245.072 149.372  0.00  0.00           C
ATOM   2155  B   BEA A2155     107.106 245.501 148.678  0.00  0.00           C
ATOM   2156  B   BEA A2156     107.368 245.907 148.020  0.00  0.00           C
ATOM   2157  B   BEA A2157     107.638 246.323 147.353  0.00  0.00           C
ATOM   2158  B   BEA A2158     107.918 246.747 146.681  0.00  0.00           C
ATOM   2159  B   BEA A2159     108.206 247.181 146.006  0.00  0.00           C
ATOM   2160  B   BEA A2160     108.479 247.591 145.378  0.00  0.00           C
ATOM   2161  B   BEA A2161     108.780 248.041 144.702  0.00  0.00           C
ATOM   2162  B   BEA A2162     109.063 248.466 144.076  0.00  0.00           C
ATOM   2163  B   BEA A2163     109.371 248.931 143.404  0.00  0.00           C
ATOM   2164  B   BEA A2164     109.658 249.368 142.786  0.00  0.00           C
ATOM   2165  B   BEA A2165     109.946 249.811 142.175  0.00  0.00           C
ATOM   2166  B   BEA A2166     110.256 250.295 141.524  0.00  0.00           C
ATOM   2167  B   BEA A2167     110.541 250.748 140.930  0.00  0.00           C
ATOM   2168  B   BEA A2168     110.845 251.242 140.301  0.00  0.00           C
ATOM   2169  B   BEA A2169     111.144 251.741 139.685  0.00  0.00           C
ATOM   2170  B   BEA A2170     111.437 252.243 139.084  0.00  0.00           C
ATOM   2171  B   BEA A2171     112.000 253.258 137.933  0.00  0.00           C
ATOM   2172  B   BEA A2172     112.288 253.807 137.344  0.00  0.00           C
ATOM   2173  B   BEA A2173     112.564 254.359 136.778  0.00  0.00           C
ATOM   2174  B   BEA A2174     112.827 254.912 136.235  0.00  0.00           C
ATOM   2175  B   BEA A2175     113.094 255.506 135.679  0.00  0.00           C
ATOM   2176  B   BEA A2176     113.345 256.102 135.151  0.00  0.00           C
ATOM   2177  B   BEA A2177     113.577 256.697 134.653  0.00  0.00           C
ATOM   2178  B   BEA A2178     113.807 257.334 134.152  0.00  0.00           C
ATOM   2179  B   BEA A2179     114.015 257.970 133.684  0.00  0.00           C
ATOM   2180  B   BEA A2180     114.213 258.649 133.221  0.00  0.00           C
ATOM   2181  B   BEA A2181     114.397 259.372 132.770  0.00  0.00           C
ATOM   2182  B   BEA A2182     114.671 260.774 132.014  0.00  0.00           C
ATOM   2183  B   BEA A2183     114.775 261.546 131.666  0.00  0.00           C
ATOM   2184  B   BEA A2184     114.846 262.323 131.362  0.00  0.00           C
ATOM   2185  B   BEA A2185     114.883 263.106 131.104  0.00  0.00           C
ATOM   2186  B   BEA A2186     114.884 263.900 130.892  0.00  0.00           C
ATOM   2187  B   BEA A2187     114.845 264.757 130.717  0.00  0.00           C
ATOM   2188  B   BEA A2188     114.767 265.584 130.601  0.00  0.00           C
ATOM   2189  B   BEA A2189     114.655 266.383 130.538  0.00  0.00           C
ATOM   2190  B   BEA A2190     114.503 267.205 130.518  0.00  0.00           C
ATOM   2191  B   BEA A2191     114.325 267.998 130.541  0.00  0.00           C
ATOM   2192  B   BEA A2192     114.110 268.811 130.603  0.00  0.00           C
ATOM   2193  B   BEA A2193     113.874 269.591 130.698  0.00  0.00           C
ATOM   2194  B   BEA A2194     113.605 270.388 130.829  0.00  0.00           C
ATOM   2195  B   BEA A2195     113.321 271.148 130.985  0.00  0.00           C
ATOM   2196  B   BEA A2196     113.006 271.920 131.173  0.00  0.00           C
ATOM   2197  B   BEA A2197     112.684 272.649 131.377  0.00  0.00           C
ATOM   2198  B   BEA A2198     112.335 273.388 131.610  0.00  0.00           C
ATOM   2199  B   BEA A2199     111.984 274.080 131.850  0.00  0.00           C
ATOM   2200  B   BEA A2200     111.610 274.776 132.115  0.00  0.00           C
ATOM   2201  B   BEA A2201     111.211 275.475 132.402  0.00  0.00           C
ATOM   2202  B   BEA A2202     110.821 276.123 132.689  0.00  0.00           C
ATOM   2203  B   BEA A2203     110.410 276.770 132.995  0.00  0.00           C
ATOM   2204  B   BEA A2204     109.980 277.414 133.318  0.00  0.00           C
ATOM   2205  B   BEA A2205     109.530 278.053 133.659  0.00  0.00           C
ATOM   2206  B   BEA A2206     109.063 278.685 134.015  0.00  0.00           C
ATOM   2207  B   BEA A2207     108.615 279.262 134.358  0.00  0.00           C
ATOM   2208  B   BEA A2208     108.153 279.830 134.713  0.00  0.00           C
ATOM   2209  B   BEA A2209     107.678 280.388 135.078  0.00  0.00           C
ATOM   2210  B   BEA A2210     107.150 280.977 135.483  0.00  0.00           C
ATOM   2211  B   BEA A2211     106.649 281.509 135.868  0.00  0.00           C
ATOM   2212  B   BEA A2212     106.137 282.027 136.259  0.00  0.00           C
ATOM   2213  B   BEA A2213     105.615 282.528 136.656  0.00  0.00           C
ATOM   2214  B   BEA A2214     105.085 283.012 137.058  0.00  0.00           C
ATOM   2215  B   BEA A2215     104.547 283.477 137.464  0.00  0.00           C
ATOM   2216  B   BEA A2216     103.958 283.958 137.905  0.00  0.00           C
ATOM   2217  B   BEA A2217     102.806 284.815 138.756  0.00  0.00           C
ATOM   2218  B   BEA A2218     102.247 285.193 139.163  0.00  0.00           C
ATOM   2219  B   BEA A2219     101.639 285.575 139.601  0.00  0.00           C
ATOM   2220  B   BEA A2220     101.029 285.930 140.035  0.00  0.00           C
ATOM   2221  B   BEA A2221     100.371 286.281 140.497  0.00  0.00           C
ATOM   2222  B   BEA A2222      99.760 286.577 140.919  0.00  0.00           C
ATOM   2223  B   BEA A2223      99.103 286.863 141.365  0.00  0.00           C
ATOM   2224  B   BEA A2224      98.449 287.116 141.802  0.00  0.00           C
ATOM   2225  B   BEA A2225      97.749 287.349 142.260  0.00  0.00           C
ATOM   2226  B   BEA A2226      97.102 287.530 142.673  0.00  0.00           C
ATOM   2227  B   BEA A2227      96.412 287.688 143.105  0.00  0.00           C
ATOM   2228  B   BEA A2228      95.678 287.813 143.551  0.00  0.00           C
ATOM   2229  B   BEA A2229      94.950 287.894 143.979  0.00  0.00           C
ATOM   2230  B   BEA A2230      94.230 287.931 144.390  0.00  0.00           C
ATOM   2231  B   BEA A2231      93.516 287.922 144.782  0.00  0.00           C
ATOM   2232  B   BEA A2232      92.760 287.864 145.181  0.00  0.00           C
ATOM   2233  B   BEA A2233      92.059 287.763 145.534  0.00  0.00           C
ATOM   2234  B   BEA A2234      91.313 287.603 145.891  0.00  0.00           C
ATOM   2235  B   BEA A2235      90.570 287.392 146.228  0.00  0.00           C
ATOM   2236  B   BEA A2236      89.827 287.130 146.543  0.00  0.00           C
ATOM   2237  B   BEA A2237      89.131 286.842 146.820  0.00  0.00           C
ATOM   2238  B   BEA A2238      88.384 286.488 147.096  0.00  0.00           C
ATOM   2239  B   BEA A2239      87.682 286.118 147.334  0.00  0.00           C
ATOM   2240  B   BEA A2240      86.975 285.710 147.554  0.00  0.00           C
ATOM   2241  B   BEA A2241      86.312 285.297 147.742  0.00  0.00           C
ATOM   2242  B   BEA A2242      85.645 284.856 147.911  0.00  0.00           C
ATOM   2243  B   BEA A2243      84.973 284.388 148.062  0.00  0.00           C
ATOM   2244  B   BEA A2244      84.298 283.894 148.193  0.00  0.00           C
ATOM   2245  B   BEA A2245      83.619 283.379 148.303  0.00  0.00           C
ATOM   2246  B   BEA A2246      82.986 282.882 148.387  0.00  0.00           C
ATOM   2247  B   BEA A2247      82.350 282.371 148.452  0.00  0.00           C
ATOM   2248  B   BEA A2248      81.666 281.809 148.500  0.00  0.00           C
ATOM   2249  B   BEA A2249      81.028 281.277 148.524  0.00  0.00           C
ATOM   2250  B   BEA A2250      79.753 280.199 148.510  0.00  0.00           C
ATOM   2251  B   BEA A2251      79.117 279.658 148.471  0.00  0.00           C
ATOM   2252  B   BEA A2252      78.482 279.121 148.412  0.00  0.00           C
ATOM   2253  B   BEA A2253      77.850 278.590 148.331  0.00  0.00           C
ATOM   2254  B   BEA A2254      77.221 278.067 148.230  0.00  0.00           C
ATOM   2255  B   BEA A2255      76.596 277.556 148.107  0.00  0.00           C
ATOM   2256  B   BEA A2256      75.974 277.060 147.964  0.00  0.00           C
ATOM   2257  B   BEA A2257      75.311 276.544 147.787  0.00  0.00           C
ATOM   2258  B   BEA A2258      74.652 276.050 147.586  0.00  0.00           C
ATOM   2259  B   BEA A2259      73.998 275.581 147.363  0.00  0.00           C
ATOM   2260  B   BEA A2260      72.707 274.723 146.848  0.00  0.00           C
ATOM   2261  B   BEA A2261      72.022 274.312 146.535  0.00  0.00           C
ATOM   2262  B   BEA A2262      71.342 273.937 146.196  0.00  0.00           C
ATOM   2263  B   BEA A2263      70.664 273.601 145.830  0.00  0.00           C
ATOM   2264  B   BEA A2264      69.989 273.306 145.439  0.00  0.00           C
ATOM   2265  B   BEA A2265      69.313 273.053 145.019  0.00  0.00           C
ATOM   2266  B   BEA A2266      68.636 272.845 144.569  0.00  0.00           C
ATOM   2267  B   BEA A2267      68.001 272.694 144.122  0.00  0.00           C
ATOM   2268  B   BEA A2268      67.312 272.581 143.608  0.00  0.00           C
ATOM   2269  B   BEA A2269      66.659 272.526 143.094  0.00  0.00           C
ATOM   2270  B   BEA A2270      66.041 272.522 142.583  0.00  0.00           C
ATOM   2271  B   BEA A2271      65.411 272.564 142.040  0.00  0.00           C
ATOM   2272  B   BEA A2272      64.770 272.652 141.467  0.00  0.00           C
ATOM   2273  B   BEA A2273      64.165 272.772 140.913  0.00  0.00           C
ATOM   2274  B   BEA A2274      63.554 272.927 140.341  0.00  0.00           C
ATOM   2275  B   BEA A2275      62.984 273.099 139.800  0.00  0.00           C
ATOM   2276  B   BEA A2276      62.410 273.296 139.252  0.00  0.00           C
ATOM   2277  B   BEA A2277      61.836 273.515 138.701  0.00  0.00           C
ATOM   2278  B   BEA A2278      61.262 273.753 138.152  0.00  0.00           C
ATOM   2279  B   BEA A2279      60.646 274.027 137.567  0.00  0.00           C
ATOM   2280  B   BEA A2280      60.083 274.291 137.038  0.00  0.00           C
ATOM   2281  B   BEA A2281      59.527 274.561 136.526  0.00  0.00           C
ATOM   2282  B   BEA A2282      58.937 274.856 135.996  0.00  0.00           C
ATOM   2283  B   BEA A2283      58.362 275.148 135.495  0.00  0.00           C
ATOM   2284  B   BEA A2284      57.760 275.456 134.992  0.00  0.00           C
ATOM   2285  B   BEA A2285      57.136 275.773 134.499  0.00  0.00           C
ATOM   2286  B   BEA A2286      56.496 276.092 134.027  0.00  0.00           C
ATOM   2287  B   BEA A2287      55.196 276.700 133.198  0.00  0.00           C
ATOM   2288  B   BEA A2288      53.761 277.256 132.548  0.00  0.00           C
ATOM   2289  B   BEA A2289      52.201 277.636 132.266  0.00  0.00           C
ATOM   2290  B   BEA A2290      51.379 277.700 132.348  0.00  0.00           C
ATOM   2291  B   BEA A2291      50.568 277.643 132.621  0.00  0.00           C
ATOM   2292  B   BEA A2292      49.874 277.494 133.009  0.00  0.00           C
ATOM   2293  B   BEA A2293      48.653 277.008 134.038  0.00  0.00           C
ATOM   2294  B   BEA A2294      48.133 276.715 134.608  0.00  0.00           C
ATOM   2295  B   BEA A2295      47.656 276.401 135.195  0.00  0.00           C
ATOM   2296  B   BEA A2296      47.195 276.058 135.821  0.00  0.00           C
ATOM   2297  B   BEA A2297      46.754 275.694 136.472  0.00  0.00           C
ATOM   2298  B   BEA A2298      46.365 275.345 137.083  0.00  0.00           C
ATOM   2299  B   BEA A2299      45.595 274.581 138.394  0.00  0.00           C
ATOM   2300  B   BEA A2300      45.248 274.208 139.023  0.00  0.00           C
ATOM   2301  B   BEA A2301      44.897 273.812 139.681  0.00  0.00           C
ATOM   2302  B   BEA A2302      44.573 273.433 140.305  0.00  0.00           C
ATOM   2303  B   BEA A2303      44.247 273.039 140.948  0.00  0.00           C
ATOM   2304  B   BEA A2304      43.919 272.631 141.606  0.00  0.00           C
ATOM   2305  B   BEA A2305      43.591 272.212 142.274  0.00  0.00           C
ATOM   2306  B   BEA A2306      43.264 271.784 142.950  0.00  0.00           C
ATOM   2307  B   BEA A2307      42.966 271.388 143.569  0.00  0.00           C
ATOM   2308  B   BEA A2308      42.640 270.949 144.248  0.00  0.00           C
ATOM   2309  B   BEA A2309      42.022 270.105 145.529  0.00  0.00           C
ATOM   2310  B   BEA A2310      41.704 269.666 146.185  0.00  0.00           C
ATOM   2311  B   BEA A2311      41.388 269.232 146.825  0.00  0.00           C
ATOM   2312  B   BEA A2312      41.077 268.804 147.445  0.00  0.00           C
ATOM   2313  B   BEA A2313      40.771 268.386 148.043  0.00  0.00           C
ATOM   2314  B   BEA A2314      40.442 267.942 148.669  0.00  0.00           C
ATOM   2315  B   BEA A2315      40.091 267.475 149.313  0.00  0.00           C
ATOM   2316  B   BEA A2316      39.749 267.029 149.916  0.00  0.00           C
ATOM   2317  B   BEA A2317      39.388 266.569 150.521  0.00  0.00           C
ATOM   2318  B   BEA A2318      39.010 266.103 151.118  0.00  0.00           C
ATOM   2319  B   BEA A2319      38.618 265.638 151.693  0.00  0.00           C
ATOM   2320  B   BEA A2320      38.215 265.181 152.233  0.00  0.00           C
ATOM   2321  B   BEA A2321      37.776 264.713 152.757  0.00  0.00           C
ATOM   2322  B   BEA A2322      36.756 263.754 153.697  0.00  0.00           C
ATOM   2323  B   BEA A2323      36.162 263.287 154.052  0.00  0.00           C
ATOM   2324  B   BEA A2324      35.502 262.855 154.271  0.00  0.00           C
ATOM   2325  B   BEA A2325      34.758 262.483 154.291  0.00  0.00           C
ATOM   2326  B   BEA A2326      33.992 262.229 154.055  0.00  0.00           C
ATOM   2327  B   BEA A2327      33.294 262.115 153.614  0.00  0.00           C
ATOM   2328  B   BEA A2328      32.692 262.102 153.072  0.00  0.00           C
ATOM   2329  B   BEA A2329      32.114 262.150 152.438  0.00  0.00           C
ATOM   2330  B   BEA A2330      31.622 262.231 151.824  0.00  0.00           C
ATOM   2331  B   BEA A2331      31.127 262.344 151.152  0.00  0.00           C
ATOM   2332  B   BEA A2332      30.640 262.482 150.446  0.00  0.00           C
ATOM   2333  B   BEA A2333      30.204 262.622 149.786  0.00  0.00           C
ATOM   2334  B   BEA A2334      29.756 262.782 149.085  0.00  0.00           C
ATOM   2335  B   BEA A2335      29.335 262.943 148.413  0.00  0.00           C
ATOM   2336  B   BEA A2336      28.875 263.128 147.670  0.00  0.00           C
ATOM   2337  B   BEA A2337      28.451 263.304 146.982  0.00  0.00           C
ATOM   2338  B   BEA A2338      28.032 263.482 146.306  0.00  0.00           C
ATOM   2339  B   BEA A2339      27.586 263.671 145.596  0.00  0.00           C
ATOM   2340  B   BEA A2340      27.153 263.851 144.925  0.00  0.00           C
ATOM   2341  B   BEA A2341      26.705 264.033 144.255  0.00  0.00           C
ATOM   2342  B   BEA A2342      26.250 264.208 143.608  0.00  0.00           C
ATOM   2343  B   BEA A2343      25.764 264.381 142.965  0.00  0.00           C
ATOM   2344  B   BEA A2344      25.231 264.546 142.334  0.00  0.00           C
ATOM   2345  B   BEA A2345      24.647 264.689 141.752  0.00  0.00           C
ATOM   2346  B   BEA A2346      23.967 264.789 141.260  0.00  0.00           C
ATOM   2347  B   BEA A2347      23.167 264.780 141.020  0.00  0.00           C
ATOM   2348  B   BEA A2348      22.389 264.610 141.218  0.00  0.00           C
ATOM   2349  B   BEA A2349      21.772 264.357 141.689  0.00  0.00           C
ATOM   2350  B   BEA A2350      21.258 264.068 142.288  0.00  0.00           C
ATOM   2351  B   BEA A2351      20.822 263.769 142.937  0.00  0.00           C
ATOM   2352  B   BEA A2352      20.428 263.461 143.625  0.00  0.00           C
ATOM   2353  B   BEA A2353      20.085 263.166 144.294  0.00  0.00           C
ATOM   2354  B   BEA A2354      19.749 262.856 145.005  0.00  0.00           C
ATOM   2355  B   BEA A2355      19.449 262.563 145.681  0.00  0.00           C
ATOM   2356  B   BEA A2356      19.138 262.248 146.414  0.00  0.00           C
ATOM   2357  B   BEA A2357      18.842 261.939 147.133  0.00  0.00           C
ATOM   2358  B   BEA A2358      18.539 261.616 147.886  0.00  0.00           C
ATOM   2359  B   BEA A2359      18.255 261.310 148.602  0.00  0.00           C
ATOM   2360  B   BEA A2360      17.990 261.023 149.269  0.00  0.00           C
ATOM   2361  B   BEA A2361      17.399 260.390 150.744  0.00  0.00           C
ATOM   2362  B   BEA A2362      17.099 260.075 151.473  0.00  0.00           C
ATOM   2363  B   BEA A2363      16.797 259.766 152.185  0.00  0.00           C
ATOM   2364  B   BEA A2364      16.494 259.466 152.874  0.00  0.00           C
ATOM   2365  B   BEA A2365      16.164 259.152 153.588  0.00  0.00           C
ATOM   2366  B   BEA A2366      15.836 258.854 154.260  0.00  0.00           C
ATOM   2367  B   BEA A2367      15.483 258.551 154.933  0.00  0.00           C
ATOM   2368  B   BEA A2368      15.077 258.227 155.642  0.00  0.00           C
ATOM   2369  B   BEA A2369      14.680 257.937 156.265  0.00  0.00           C
ATOM   2370  B   BEA A2370      14.203 257.624 156.917  0.00  0.00           C
ATOM   2371  B   BEA A2371      13.681 257.325 157.512  0.00  0.00           C
ATOM   2372  B   BEA A2372      13.120 257.056 158.013  0.00  0.00           C
ATOM   2373  B   BEA A2373      12.416 256.793 158.441  0.00  0.00           C
ATOM   2374  B   BEA A2374      11.659 256.594 158.674  0.00  0.00           C
ATOM   2375  B   BEA A2375      10.843 256.461 158.707  0.00  0.00           C
ATOM   2376  B   BEA A2376       9.248 256.390 158.254  0.00  0.00           C
ATOM   2377  B   BEA A2377       8.503 256.426 157.850  0.00  0.00           C
ATOM   2378  B   BEA A2378       7.824 256.492 157.390  0.00  0.00           C
ATOM   2379  B   BEA A2379       7.183 256.580 156.880  0.00  0.00           C
ATOM   2380  B   BEA A2380       6.546 256.690 156.307  0.00  0.00           C
ATOM   2381  B   BEA A2381       5.966 256.810 155.730  0.00  0.00           C
ATOM   2382  B   BEA A2382       5.406 256.941 155.125  0.00  0.00           C
ATOM   2383  B   BEA A2383       4.872 257.081 154.505  0.00  0.00           C
ATOM   2384  B   BEA A2384       4.367 257.224 153.882  0.00  0.00           C
ATOM   2385  B   BEA A2385       3.854 257.383 153.211  0.00  0.00           C
ATOM   2386  B   BEA A2386       3.377 257.540 152.553  0.00  0.00           C
ATOM   2387  B   BEA A2387       2.939 257.694 151.919  0.00  0.00           C
ATOM   2388  B   BEA A2388       2.021 258.043 150.500  0.00  0.00           C
ATOM   2389  B   BEA A2389       1.627 258.205 149.849  0.00  0.00           C
ATOM   2390  B   BEA A2390       1.199 258.389 149.115  0.00  0.00           C
ATOM   2391  B   BEA A2391       0.816 258.560 148.432  0.00  0.00           C
ATOM   2392  B   BEA A2392       0.406 258.752 147.670  0.00  0.00           C
ATOM   2393  B   BEA A2393       0.043 258.929 146.968  0.00  0.00           C
ATOM   2394  B   BEA A2394      -0.309 259.107 146.261  0.00  0.00           C
ATOM   2395  B   BEA A2395      -0.680 259.303 145.482  0.00  0.00           C
ATOM   2396  B   BEA A2396      -1.007 259.483 144.768  0.00  0.00           C
ATOM   2397  B   BEA A2397      -1.653 259.862 143.263  0.00  0.00           C
ATOM   2398  B   BEA A2398      -1.943 260.043 142.542  0.00  0.00           C
ATOM   2399  B   BEA A2399      -2.248 260.243 141.749  0.00  0.00           C
ATOM   2400  B   BEA A2400      -2.514 260.424 141.026  0.00  0.00           C
ATOM   2401  B   BEA A2401      -2.792 260.623 140.231  0.00  0.00           C
ATOM   2402  B   BEA A2402      -3.057 260.822 139.435  0.00  0.00           C
ATOM   2403  B   BEA A2403      -3.286 261.003 138.711  0.00  0.00           C
ATOM   2404  B   BEA A2404      -3.525 261.201 137.916  0.00  0.00           C
ATOM   2405  B   BEA A2405      -3.750 261.398 137.122  0.00  0.00           C
ATOM   2406  B   BEA A2406      -3.962 261.594 136.329  0.00  0.00           C
ATOM   2407  B   BEA A2407      -4.161 261.789 135.539  0.00  0.00           C
ATOM   2408  B   BEA A2408      -4.347 261.983 134.751  0.00  0.00           C
ATOM   2409  B   BEA A2409      -4.519 262.175 133.966  0.00  0.00           C
ATOM   2410  B   BEA A2410      -4.679 262.365 133.185  0.00  0.00           C
ATOM   2411  B   BEA A2411      -4.827 262.554 132.408  0.00  0.00           C
ATOM   2412  B   BEA A2412      -4.973 262.758 131.564  0.00  0.00           C
ATOM   2413  B   BEA A2413      -5.095 262.943 130.797  0.00  0.00           C
ATOM   2414  B   BEA A2414      -5.214 263.142 129.965  0.00  0.00           C
ATOM   2415  B   BEA A2415      -5.310 263.321 129.211  0.00  0.00           C
ATOM   2416  B   BEA A2416      -5.402 263.515 128.393  0.00  0.00           C
ATOM   2417  B   BEA A2417      -5.481 263.705 127.583  0.00  0.00           C
ATOM   2418  B   BEA A2418      -5.546 263.892 126.781  0.00  0.00           C
ATOM   2419  B   BEA A2419      -5.602 264.091 125.920  0.00  0.00           C
ATOM   2420  B   BEA A2420      -5.640 264.270 125.138  0.00  0.00           C
ATOM   2421  B   BEA A2421      -5.667 264.461 124.299  0.00  0.00           C
ATOM   2422  B   BEA A2422      -5.679 264.633 123.539  0.00  0.00           C
ATOM   2423  B   BEA A2423      -5.663 265.006 121.855  0.00  0.00           C
ATOM   2424  B   BEA A2424      -5.635 265.178 121.068  0.00  0.00           C
ATOM   2425  B   BEA A2425      -5.590 265.358 120.231  0.00  0.00           C
ATOM   2426  B   BEA A2426      -5.531 265.532 119.410  0.00  0.00           C
ATOM   2427  B   BEA A2427      -5.457 265.700 118.606  0.00  0.00           C
ATOM   2428  B   BEA A2428      -5.262 266.029 116.993  0.00  0.00           C
ATOM   2429  B   BEA A2429      -5.139 266.189 116.186  0.00  0.00           C
ATOM   2430  B   BEA A2430      -5.003 266.341 115.401  0.00  0.00           C
ATOM   2431  B   BEA A2431      -4.841 266.496 114.579  0.00  0.00           C
ATOM   2432  B   BEA A2432      -4.665 266.643 113.783  0.00  0.00           C
ATOM   2433  B   BEA A2433      -4.475 266.781 113.013  0.00  0.00           C
ATOM   2434  B   BEA A2434      -4.257 266.919 112.213  0.00  0.00           C
ATOM   2435  B   BEA A2435      -4.007 267.057 111.388  0.00  0.00           C
ATOM   2436  B   BEA A2436      -3.743 267.183 110.597  0.00  0.00           C
ATOM   2437  B   BEA A2437      -3.464 267.297 109.839  0.00  0.00           C
ATOM   2438  B   BEA A2438      -3.152 267.408 109.064  0.00  0.00           C
ATOM   2439  B   BEA A2439      -2.825 267.506 108.326  0.00  0.00           C
ATOM   2440  B   BEA A2440      -2.463 267.598 107.578  0.00  0.00           C
ATOM   2441  B   BEA A2441      -2.062 267.680 106.826  0.00  0.00           C
ATOM   2442  B   BEA A2442      -1.647 267.748 106.117  0.00  0.00           C
ATOM   2443  B   BEA A2443      -1.191 267.805 105.411  0.00  0.00           C
ATOM   2444  B   BEA A2444      -0.721 267.846 104.752  0.00  0.00           C
ATOM   2445  B   BEA A2445      -0.208 267.872 104.101  0.00  0.00           C
ATOM   2446  B   BEA A2446       0.352 267.882 103.464  0.00  0.00           C
ATOM   2447  B   BEA A2447       0.928 267.873 102.879  0.00  0.00           C
ATOM   2448  B   BEA A2448       2.201 267.795 101.804  0.00  0.00           C
ATOM   2449  B   BEA A2449       2.906 267.721 101.321  0.00  0.00           C
ATOM   2450  B   BEA A2450       3.597 267.629 100.916  0.00  0.00           C
ATOM   2451  B   BEA A2451       4.355 267.509 100.543  0.00  0.00           C
ATOM   2452  B   BEA A2452       5.103 267.370 100.241  0.00  0.00           C
ATOM   2453  B   BEA A2453       5.884 267.207  99.991  0.00  0.00           C
ATOM   2454  B   BEA A2454       6.659 267.027  99.804  0.00  0.00           C
ATOM   2455  B   BEA A2455       7.473 266.820  99.668  0.00  0.00           C
ATOM   2456  B   BEA A2456       9.084 266.361  99.561  0.00  0.00           C
ATOM   2457  B   BEA A2457       9.874 266.114  99.575  0.00  0.00           C
ATOM   2458  B   BEA A2458      10.649 265.859  99.624  0.00  0.00           C
ATOM   2459  B   BEA A2459      11.457 265.581  99.710  0.00  0.00           C
ATOM   2460  B   BEA A2460      12.245 265.299  99.825  0.00  0.00           C
ATOM   2461  B   BEA A2461      13.008 265.015  99.962  0.00  0.00           C
ATOM   2462  B   BEA A2462      13.743 264.733 100.115  0.00  0.00           C
ATOM   2463  B   BEA A2463      14.500 264.432 100.295  0.00  0.00           C
ATOM   2464  B   BEA A2464      15.278 264.114 100.499  0.00  0.00           C
ATOM   2465  B   BEA A2465      16.021 263.802 100.711  0.00  0.00           C
ATOM   2466  B   BEA A2466      16.724 263.498 100.926  0.00  0.00           C
ATOM   2467  B   BEA A2467      17.498 263.156 101.177  0.00  0.00           C
ATOM   2468  B   BEA A2468      18.174 262.850 101.408  0.00  0.00           C
ATOM   2469  B   BEA A2469      18.917 262.506 101.674  0.00  0.00           C
ATOM   2470  B   BEA A2470      19.613 262.177 101.933  0.00  0.00           C
ATOM   2471  B   BEA A2471      20.318 261.836 102.204  0.00  0.00           C
ATOM   2472  B   BEA A2472      21.749 261.123 102.777  0.00  0.00           C
ATOM   2473  B   BEA A2473      22.471 260.752 103.078  0.00  0.00           C
ATOM   2474  B   BEA A2474      23.140 260.401 103.362  0.00  0.00           C
ATOM   2475  B   BEA A2475      23.812 260.043 103.651  0.00  0.00           C
ATOM   2476  B   BEA A2476      25.213 259.274 104.268  0.00  0.00           C
ATOM   2477  B   BEA A2477      25.885 258.894 104.567  0.00  0.00           C
ATOM   2478  B   BEA A2478      26.554 258.509 104.868  0.00  0.00           C
ATOM   2479  B   BEA A2479      27.219 258.119 105.169  0.00  0.00           C
ATOM   2480  B   BEA A2480      28.536 257.325 105.767  0.00  0.00           C
ATOM   2481  B   BEA A2481      29.881 256.483 106.375  0.00  0.00           C
ATOM   2482  B   BEA A2482      30.514 256.074 106.659  0.00  0.00           C
ATOM   2483  B   BEA A2483      31.190 255.630 106.959  0.00  0.00           C
ATOM   2484  B   BEA A2484      31.803 255.219 107.228  0.00  0.00           C
ATOM   2485  B   BEA A2485      32.455 254.772 107.511  0.00  0.00           C
ATOM   2486  B   BEA A2486      33.094 254.325 107.783  0.00  0.00           C
ATOM   2487  B   BEA A2487      33.768 253.842 108.063  0.00  0.00           C
ATOM   2488  B   BEA A2488      34.375 253.398 108.309  0.00  0.00           C
ATOM   2489  B   BEA A2489      35.014 252.919 108.560  0.00  0.00           C
ATOM   2490  B   BEA A2490      35.682 252.405 108.813  0.00  0.00           C
ATOM   2491  B   BEA A2491      36.280 251.933 109.029  0.00  0.00           C
ATOM   2492  B   BEA A2492      36.903 251.429 109.242  0.00  0.00           C
ATOM   2493  B   BEA A2493      37.547 250.892 109.448  0.00  0.00           C
ATOM   2494  B   BEA A2494      38.163 250.363 109.628  0.00  0.00           C
ATOM   2495  B   BEA A2495      38.752 249.841 109.784  0.00  0.00           C
ATOM   2496  B   BEA A2496      39.393 249.252 109.932  0.00  0.00           C
ATOM   2497  B   BEA A2497      39.961 248.711 110.040  0.00  0.00           C
ATOM   2498  B   BEA A2498      40.572 248.105 110.130  0.00  0.00           C
ATOM   2499  B   BEA A2499      41.146 247.512 110.182  0.00  0.00           C
ATOM   2500  B   BEA A2500      41.717 246.892 110.198  0.00  0.00           C
ATOM   2501  B   BEA A2501      42.247 246.286 110.174  0.00  0.00           C
ATOM   2502  B   BEA A2502      42.800 245.617 110.099  0.00  0.00           C
ATOM   2503  B   BEA A2503      43.280 244.999 109.983  0.00  0.00           C
ATOM   2504  B   BEA A2504      43.774 244.315 109.798  0.00  0.00           C
ATOM   2505  B   BEA A2505      44.607 243.006 109.268  0.00  0.00           C
ATOM   2506  B   BEA A2506      44.975 242.335 108.899  0.00  0.00           C
ATOM   2507  B   BEA A2507      45.285 241.698 108.483  0.00  0.00           C
ATOM   2508  B   BEA A2508      45.558 241.050 107.991  0.00  0.00           C
ATOM   2509  B   BEA A2509      45.767 240.465 107.482  0.00  0.00           C
ATOM   2510  B   BEA A2510      45.943 239.863 106.891  0.00  0.00           C
ATOM   2511  B   BEA A2511      46.068 239.319 106.299  0.00  0.00           C
ATOM   2512  B   BEA A2512      46.162 238.760 105.647  0.00  0.00           C
ATOM   2513  B   BEA A2513      46.218 238.264 105.039  0.00  0.00           C
ATOM   2514  B   BEA A2514      46.252 237.722 104.356  0.00  0.00           C
ATOM   2515  B   BEA A2515      46.259 237.211 103.702  0.00  0.00           C
ATOM   2516  B   BEA A2516      46.244 236.696 103.045  0.00  0.00           C
ATOM   2517  B   BEA A2517      46.208 236.180 102.398  0.00  0.00           C
ATOM   2518  B   BEA A2518      46.153 235.664 101.774  0.00  0.00           C
ATOM   2519  B   BEA A2519      46.076 235.115 101.142  0.00  0.00           C
ATOM   2520  B   BEA A2520      45.977 234.534 100.522  0.00  0.00           C
ATOM   2521  B   BEA A2521      45.864 233.962  99.968  0.00  0.00           C
ATOM   2522  B   BEA A2522      45.725 233.325  99.429  0.00  0.00           C
ATOM   2523  B   BEA A2523      45.567 232.662  98.965  0.00  0.00           C
ATOM   2524  B   BEA A2524      45.384 231.932  98.575  0.00  0.00           C
ATOM   2525  B   BEA A2525      45.182 231.164  98.298  0.00  0.00           C
ATOM   2526  B   BEA A2526      44.970 230.389  98.140  0.00  0.00           C
ATOM   2527  B   BEA A2527      44.745 229.593  98.090  0.00  0.00           C
ATOM   2528  B   BEA A2528      44.504 228.764  98.145  0.00  0.00           C
ATOM   2529  B   BEA A2529      44.272 227.989  98.285  0.00  0.00           C
ATOM   2530  B   BEA A2530      44.038 227.221  98.498  0.00  0.00           C
ATOM   2531  B   BEA A2531      43.802 226.463  98.775  0.00  0.00           C
ATOM   2532  B   BEA A2532      43.567 225.717  99.104  0.00  0.00           C
ATOM   2533  B   BEA A2533      43.348 225.037  99.449  0.00  0.00           C
ATOM   2534  B   BEA A2534      43.119 224.329  99.850  0.00  0.00           C
ATOM   2535  B   BEA A2535      42.894 223.645 100.273  0.00  0.00           C
ATOM   2536  B   BEA A2536      42.677 222.990 100.709  0.00  0.00           C
ATOM   2537  B   BEA A2537      42.452 222.316 101.185  0.00  0.00           C
ATOM   2538  B   BEA A2538      42.237 221.677 101.661  0.00  0.00           C
ATOM   2539  B   BEA A2539      42.016 221.024 102.168  0.00  0.00           C
ATOM   2540  B   BEA A2540      41.807 220.410 102.663  0.00  0.00           C
ATOM   2541  B   BEA A2541      41.594 219.788 103.180  0.00  0.00           C
ATOM   2542  B   BEA A2542      41.377 219.159 103.717  0.00  0.00           C
ATOM   2543  B   BEA A2543      41.176 218.574 104.228  0.00  0.00           C
ATOM   2544  B   BEA A2544      40.972 217.987 104.750  0.00  0.00           C
ATOM   2545  B   BEA A2545      40.750 217.347 105.327  0.00  0.00           C
ATOM   2546  B   BEA A2546      40.544 216.758 105.865  0.00  0.00           C
ATOM   2547  B   BEA A2547      40.339 216.169 106.407  0.00  0.00           C
ATOM   2548  B   BEA A2548      40.134 215.584 106.950  0.00  0.00           C
ATOM   2549  B   BEA A2549      39.931 215.003 107.490  0.00  0.00           C
ATOM   2550  B   BEA A2550      39.713 214.379 108.069  0.00  0.00           C
ATOM   2551  B   BEA A2551      39.514 213.812 108.594  0.00  0.00           C
ATOM   2552  B   BEA A2552      39.095 212.612 109.693  0.00  0.00           C
ATOM   2553  B   BEA A2553      38.893 212.032 110.216  0.00  0.00           C
ATOM   2554  B   BEA A2554      38.680 211.420 110.756  0.00  0.00           C
ATOM   2555  B   BEA A2555      38.459 210.781 111.308  0.00  0.00           C
ATOM   2556  B   BEA A2556      38.246 210.164 111.825  0.00  0.00           C
ATOM   2557  B   BEA A2557      38.042 209.571 112.305  0.00  0.00           C
ATOM   2558  B   BEA A2558      37.819 208.918 112.811  0.00  0.00           C
ATOM   2559  B   BEA A2559      37.595 208.255 113.296  0.00  0.00           C
ATOM   2560  B   BEA A2560      37.371 207.588 113.750  0.00  0.00           C
ATOM   2561  B   BEA A2561      37.151 206.925 114.161  0.00  0.00           C
ATOM   2562  B   BEA A2562      36.925 206.233 114.540  0.00  0.00           C
ATOM   2563  B   BEA A2563      36.684 205.486 114.882  0.00  0.00           C
ATOM   2564  B   BEA A2564      36.210 203.961 115.301  0.00  0.00           C
ATOM   2565  B   BEA A2565      35.973 203.161 115.334  0.00  0.00           C
ATOM   2566  B   BEA A2566      35.744 202.355 115.219  0.00  0.00           C
ATOM   2567  B   BEA A2567      35.535 201.583 114.958  0.00  0.00           C
ATOM   2568  B   BEA A2568      35.355 200.881 114.587  0.00  0.00           C
ATOM   2569  B   BEA A2569      35.189 200.198 114.100  0.00  0.00           C
ATOM   2570  B   BEA A2570      34.931 199.037 112.987  0.00  0.00           C
ATOM   2571  B   BEA A2571      34.821 198.495 112.348  0.00  0.00           C
ATOM   2572  B   BEA A2572      34.724 197.989 111.688  0.00  0.00           C
ATOM   2573  B   BEA A2573      34.639 197.520 111.025  0.00  0.00           C
ATOM   2574  B   BEA A2574      34.560 197.059 110.332  0.00  0.00           C
ATOM   2575  B   BEA A2575      34.488 196.609 109.617  0.00  0.00           C
ATOM   2576  B   BEA A2576      34.359 195.744 108.158  0.00  0.00           C
ATOM   2577  B   BEA A2577      34.306 195.360 107.483  0.00  0.00           C
ATOM   2578  B   BEA A2578      34.249 194.931 106.714  0.00  0.00           C
ATOM   2579  B   BEA A2579      34.201 194.547 106.015  0.00  0.00           C
ATOM   2580  B   BEA A2580      34.152 194.148 105.282  0.00  0.00           C
ATOM   2581  B   BEA A2581      34.104 193.734 104.518  0.00  0.00           C
ATOM   2582  B   BEA A2582      34.059 193.338 103.783  0.00  0.00           C
ATOM   2583  B   BEA A2583      34.018 192.959 103.084  0.00  0.00           C
ATOM   2584  B   BEA A2584      33.976 192.567 102.362  0.00  0.00           C
ATOM   2585  B   BEA A2585      33.934 192.161 101.620  0.00  0.00           C
ATOM   2586  B   BEA A2586      33.891 191.741 100.859  0.00  0.00           C
ATOM   2587  B   BEA A2587      33.851 191.341 100.143  0.00  0.00           C
ATOM   2588  B   BEA A2588      33.809 190.927  99.414  0.00  0.00           C
ATOM   2589  B   BEA A2589      33.771 190.536  98.735  0.00  0.00           C
ATOM   2590  B   BEA A2590      33.728 190.095  97.981  0.00  0.00           C
ATOM   2591  B   BEA A2591      33.687 189.677  97.281  0.00  0.00           C
ATOM   2592  B   BEA A2592      33.645 189.245  96.573  0.00  0.00           C
ATOM   2593  B   BEA A2593      33.602 188.799  95.858  0.00  0.00           C
ATOM   2594  B   BEA A2594      33.515 187.905  94.474  0.00  0.00           C
ATOM   2595  B   BEA A2595      33.466 187.414  93.744  0.00  0.00           C
ATOM   2596  B   BEA A2596      33.420 186.952  93.075  0.00  0.00           C
ATOM   2597  B   BEA A2597      33.373 186.476  92.405  0.00  0.00           C
ATOM   2598  B   BEA A2598      33.271 185.478  91.061  0.00  0.00           C
ATOM   2599  B   BEA A2599      33.217 184.955  90.390  0.00  0.00           C
ATOM   2600  B   BEA A2600      33.167 184.468  89.784  0.00  0.00           C
ATOM   2601  B   BEA A2601      33.109 183.916  89.116  0.00  0.00           C
ATOM   2602  B   BEA A2602      33.055 183.403  88.512  0.00  0.00           C
ATOM   2603  B   BEA A2603      32.995 182.825  87.850  0.00  0.00           C
ATOM   2604  B   BEA A2604      32.940 182.289  87.252  0.00  0.00           C
ATOM   2605  B   BEA A2605      32.823 181.133  86.008  0.00  0.00           C
ATOM   2606  B   BEA A2606      32.768 180.570  85.423  0.00  0.00           C
ATOM   2607  B   BEA A2607      32.714 180.000  84.843  0.00  0.00           C
ATOM   2608  B   BEA A2608      32.660 179.423  84.269  0.00  0.00           C
ATOM   2609  B   BEA A2609      32.603 178.782  83.643  0.00  0.00           C
ATOM   2610  B   BEA A2610      32.552 178.196  83.082  0.00  0.00           C
ATOM   2611  B   BEA A2611      32.503 177.605  82.527  0.00  0.00           C
ATOM   2612  B   BEA A2612      32.452 176.952  81.925  0.00  0.00           C
ATOM   2613  B   BEA A2613      32.409 176.358  81.387  0.00  0.00           C
ATOM   2614  B   BEA A2614      32.368 175.762  80.857  0.00  0.00           C
ATOM   2615  B   BEA A2615      32.326 175.106  80.284  0.00  0.00           C
ATOM   2616  B   BEA A2616      32.292 174.513  79.773  0.00  0.00           C
ATOM   2617  B   BEA A2617      32.259 173.861  79.221  0.00  0.00           C
ATOM   2618  B   BEA A2618      32.230 173.212  78.680  0.00  0.00           C
ATOM   2619  B   BEA A2619      32.206 172.568  78.152  0.00  0.00           C
ATOM   2620  B   BEA A2620      32.187 171.929  77.636  0.00  0.00           C
ATOM   2621  B   BEA A2621      32.172 171.237  77.085  0.00  0.00           C
ATOM   2622  B   BEA A2622      32.164 170.615  76.598  0.00  0.00           C
ATOM   2623  B   BEA A2623      32.163 169.941  76.077  0.00  0.00           C
ATOM   2624  B   BEA A2624      32.168 169.279  75.573  0.00  0.00           C
ATOM   2625  B   BEA A2625      32.180 168.630  75.086  0.00  0.00           C
ATOM   2626  B   BEA A2626      32.202 167.937  74.573  0.00  0.00           C
ATOM   2627  B   BEA A2627      32.233 167.261  74.080  0.00  0.00           C
ATOM   2628  B   BEA A2628      32.272 166.603  73.607  0.00  0.00           C
ATOM   2629  B   BEA A2629      32.325 165.908  73.114  0.00  0.00           C
ATOM   2630  B   BEA A2630      32.387 165.237  72.645  0.00  0.00           C
ATOM   2631  B   BEA A2631      32.467 164.536  72.162  0.00  0.00           C
ATOM   2632  B   BEA A2632      32.557 163.865  71.706  0.00  0.00           C
ATOM   2633  B   BEA A2633      32.667 163.172  71.242  0.00  0.00           C
ATOM   2634  B   BEA A2634      32.790 162.514  70.807  0.00  0.00           C
ATOM   2635  B   BEA A2635      32.946 161.793  70.339  0.00  0.00           C
ATOM   2636  B   BEA A2636      33.117 161.119  69.908  0.00  0.00           C
ATOM   2637  B   BEA A2637      33.820 159.088  68.651  0.00  0.00           C
ATOM   2638  B   BEA A2638      34.133 158.425  68.256  0.00  0.00           C
ATOM   2639  B   BEA A2639      34.506 157.762  67.870  0.00  0.00           C
ATOM   2640  B   BEA A2640      34.923 157.147  67.521  0.00  0.00           C
ATOM   2641  B   BEA A2641      35.412 156.558  67.195  0.00  0.00           C
ATOM   2642  B   BEA A2642      35.985 156.008  66.903  0.00  0.00           C
ATOM   2643  B   BEA A2643      36.629 155.533  66.662  0.00  0.00           C
ATOM   2644  B   BEA A2644      37.325 155.154  66.483  0.00  0.00           C
ATOM   2645  B   BEA A2645      38.093 154.866  66.362  0.00  0.00           C
ATOM   2646  B   BEA A2646      38.915 154.681  66.304  0.00  0.00           C
ATOM   2647  B   BEA A2647      39.760 154.599  66.305  0.00  0.00           C
ATOM   2648  B   BEA A2648      40.580 154.607  66.355  0.00  0.00           C
ATOM   2649  B   BEA A2649      41.412 154.693  66.448  0.00  0.00           C
ATOM   2650  B   BEA A2650      42.193 154.833  66.567  0.00  0.00           C
ATOM   2651  B   BEA A2651      43.013 155.035  66.721  0.00  0.00           C
ATOM   2652  B   BEA A2652      43.825 155.215  66.922  0.00  0.00           C
ATOM   2653  B   BEA A2653      44.567 155.166  67.216  0.00  0.00           C
ATOM   2654  B   BEA A2654      45.111 154.694  67.625  0.00  0.00           C
ATOM   2655  B   BEA A2655      45.396 153.999  68.041  0.00  0.00           C
ATOM   2656  B   BEA A2656      45.516 153.310  68.395  0.00  0.00           C
ATOM   2657  B   BEA A2657      45.553 152.517  68.767  0.00  0.00           C
ATOM   2658  B   BEA A2658      45.524 151.766  69.100  0.00  0.00           C
ATOM   2659  B   BEA A2659      45.322 150.222  69.742  0.00  0.00           C
ATOM   2660  B   BEA A2660      45.172 149.508  70.026  0.00  0.00           C
ATOM   2661  B   BEA A2661      44.959 148.709  70.335  0.00  0.00           C
ATOM   2662  B   BEA A2662      44.711 147.968  70.614  0.00  0.00           C
ATOM   2663  B   BEA A2663      44.403 147.255  70.876  0.00  0.00           C
ATOM   2664  B   BEA A2664      43.990 146.604  71.105  0.00  0.00           C
ATOM   2665  B   BEA A2665      43.268 146.390  71.160  0.00  0.00           C
ATOM   2666  B   BEA A2666      42.832 147.026  70.917  0.00  0.00           C
ATOM   2667  B   BEA A2667      42.460 147.755  70.647  0.00  0.00           C
ATOM   2668  B   BEA A2668      42.014 148.426  70.402  0.00  0.00           C
ATOM   2669  B   BEA A2669      40.576 149.161  70.150  0.00  0.00           C
ATOM   2670  B   BEA A2670      39.758 149.165  70.162  0.00  0.00           C
ATOM   2671  B   BEA A2671      38.934 149.020  70.232  0.00  0.00           C
ATOM   2672  B   BEA A2672      38.160 148.782  70.337  0.00  0.00           C
ATOM   2673  B   BEA A2673      37.412 148.478  70.468  0.00  0.00           C
ATOM   2674  B   BEA A2674      36.659 148.104  70.626  0.00  0.00           C
ATOM   2675  B   BEA A2675      35.933 147.684  70.804  0.00  0.00           C
ATOM   2676  B   BEA A2676      35.268 147.243  70.991  0.00  0.00           C
ATOM   2677  B   BEA A2677      34.641 146.772  71.192  0.00  0.00           C
ATOM   2678  B   BEA A2678      33.483 145.650  71.683  0.00  0.00           C
ATOM   2679  B   BEA A2679      33.125 144.987  71.992  0.00  0.00           C
ATOM   2680  B   BEA A2680      34.386 144.375  72.370  0.00  0.00           C
ATOM   2681  B   BEA A2681      35.207 144.375  72.390  0.00  0.00           C
ATOM   2682  B   BEA A2682      36.084 144.399  72.380  0.00  0.00           C
ATOM   2683  B   BEA A2683      36.893 144.418  72.352  0.00  0.00           C
ATOM   2684  B   BEA A2684      37.699 144.422  72.311  0.00  0.00           C
ATOM   2685  B   BEA A2685      38.528 144.395  72.257  0.00  0.00           C
ATOM   2686  B   BEA A2686      39.414 144.316  72.187  0.00  0.00           C
ATOM   2687  B   BEA A2687      40.179 144.187  72.117  0.00  0.00           C
ATOM   2688  B   BEA A2688      40.991 143.956  72.032  0.00  0.00           C
ATOM   2689  B   BEA A2689      41.737 143.606  71.941  0.00  0.00           C
ATOM   2690  B   BEA A2690      42.392 143.111  71.846  0.00  0.00           C
ATOM   2691  B   BEA A2691      42.999 142.473  71.754  0.00  0.00           C
ATOM   2692  B   BEA A2692      43.520 141.872  71.690  0.00  0.00           C
ATOM   2693  B   BEA A2693      44.142 141.332  71.675  0.00  0.00           C
ATOM   2694  B   BEA A2694      45.707 141.337  71.971  0.00  0.00           C
ATOM   2695  B   BEA A2695      46.395 141.773  72.221  0.00  0.00           C
ATOM   2696  B   BEA A2696      47.007 142.301  72.489  0.00  0.00           C
ATOM   2697  B   BEA A2697      47.540 142.836  72.753  0.00  0.00           C
ATOM   2698  B   BEA A2698      48.089 143.435  73.048  0.00  0.00           C
ATOM   2699  B   BEA A2699      48.600 144.016  73.340  0.00  0.00           C
ATOM   2700  B   BEA A2700      49.102 144.597  73.641  0.00  0.00           C
ATOM   2701  B   BEA A2701      49.588 145.156  73.942  0.00  0.00           C
ATOM   2702  B   BEA A2702      50.096 145.730  74.267  0.00  0.00           C
ATOM   2703  B   BEA A2703      50.624 146.302  74.613  0.00  0.00           C
ATOM   2704  B   BEA A2704      51.169 146.860  74.975  0.00  0.00           C
ATOM   2705  B   BEA A2705      51.728 147.390  75.351  0.00  0.00           C
ATOM   2706  B   BEA A2706      52.247 147.838  75.703  0.00  0.00           C
ATOM   2707  B   BEA A2707      52.827 148.287  76.098  0.00  0.00           C
ATOM   2708  B   BEA A2708      53.472 148.729  76.540  0.00  0.00           C
ATOM   2709  B   BEA A2709      54.074 149.093  76.953  0.00  0.00           C
ATOM   2710  B   BEA A2710      54.685 149.420  77.376  0.00  0.00           C
ATOM   2711  B   BEA A2711      55.307 149.709  77.807  0.00  0.00           C
ATOM   2712  B   BEA A2712      55.996 149.986  78.287  0.00  0.00           C
ATOM   2713  B   BEA A2713      56.638 150.204  78.735  0.00  0.00           C
ATOM   2714  B   BEA A2714      57.288 150.389  79.190  0.00  0.00           C
ATOM   2715  B   BEA A2715      57.947 150.541  79.653  0.00  0.00           C
ATOM   2716  B   BEA A2716      58.676 150.672  80.166  0.00  0.00           C
ATOM   2717  B   BEA A2717      59.350 150.759  80.643  0.00  0.00           C
ATOM   2718  B   BEA A2718      60.031 150.815  81.125  0.00  0.00           C
ATOM   2719  B   BEA A2719      60.655 150.841  81.568  0.00  0.00           C
ATOM   2720  B   BEA A2720      61.344 150.841  82.059  0.00  0.00           C
ATOM   2721  B   BEA A2721      62.037 150.813  82.553  0.00  0.00           C
ATOM   2722  B   BEA A2722      63.364 150.681  83.502  0.00  0.00           C
ATOM   2723  B   BEA A2723      64.057 150.574  83.999  0.00  0.00           C
ATOM   2724  B   BEA A2724      64.748 150.441  84.496  0.00  0.00           C
ATOM   2725  B   BEA A2725      65.374 150.299  84.947  0.00  0.00           C
ATOM   2726  B   BEA A2726      66.055 150.120  85.438  0.00  0.00           C
ATOM   2727  B   BEA A2727      66.730 149.919  85.926  0.00  0.00           C
ATOM   2728  B   BEA A2728      67.992 149.479  86.841  0.00  0.00           C
ATOM   2729  B   BEA A2729      68.636 149.221  87.309  0.00  0.00           C
ATOM   2730  B   BEA A2730      69.267 148.946  87.768  0.00  0.00           C
ATOM   2731  B   BEA A2731      69.938 148.628  88.258  0.00  0.00           C
ATOM   2732  B   BEA A2732      70.536 148.323  88.695  0.00  0.00           C
ATOM   2733  B   BEA A2733      71.170 147.975  89.159  0.00  0.00           C
ATOM   2734  B   BEA A2734      71.781 147.615  89.608  0.00  0.00           C
ATOM   2735  B   BEA A2735      72.369 147.245  90.040  0.00  0.00           C
ATOM   2736  B   BEA A2736      72.980 146.832  90.491  0.00  0.00           C
ATOM   2737  B   BEA A2737      73.561 146.411  90.920  0.00  0.00           C
ATOM   2738  B   BEA A2738      74.111 145.985  91.327  0.00  0.00           C
ATOM   2739  B   BEA A2739      74.670 145.520  91.743  0.00  0.00           C
ATOM   2740  B   BEA A2740      75.192 145.055  92.131  0.00  0.00           C
ATOM   2741  B   BEA A2741      75.752 144.514  92.550  0.00  0.00           C
ATOM   2742  B   BEA A2742      76.262 143.978  92.933  0.00  0.00           C
ATOM   2743  B   BEA A2743      76.721 143.452  93.279  0.00  0.00           C
ATOM   2744  B   BEA A2744      77.652 142.200  93.988  0.00  0.00           C
ATOM   2745  B   BEA A2745      78.039 141.568  94.287  0.00  0.00           C
ATOM   2746  B   BEA A2746      78.414 140.842  94.580  0.00  0.00           C
ATOM   2747  B   BEA A2747      78.713 140.115  94.820  0.00  0.00           C
ATOM   2748  B   BEA A2748      78.943 139.353  95.011  0.00  0.00           C
ATOM   2749  B   BEA A2749      79.087 138.520  95.144  0.00  0.00           C
ATOM   2750  B   BEA A2750      79.111 137.698  95.190  0.00  0.00           C
ATOM   2751  B   BEA A2751      79.001 136.874  95.141  0.00  0.00           C
ATOM   2752  B   BEA A2752      78.758 136.104  94.995  0.00  0.00           C
ATOM   2753  B   BEA A2753      78.398 135.398  94.763  0.00  0.00           C
ATOM   2754  B   BEA A2754      77.941 134.745  94.457  0.00  0.00           C
ATOM   2755  B   BEA A2755      77.444 134.176  94.115  0.00  0.00           C
ATOM   2756  B   BEA A2756      76.911 133.657  93.739  0.00  0.00           C
ATOM   2757  B   BEA A2757      75.202 132.326  92.487  0.00  0.00           C
ATOM   2758  B   BEA A2758      74.023 131.567  91.580  0.00  0.00           C
ATOM   2759  B   BEA A2759      73.456 131.229  91.131  0.00  0.00           C
ATOM   2760  B   BEA A2760      72.867 130.892  90.655  0.00  0.00           C
ATOM   2761  B   BEA A2761      72.262 130.557  90.156  0.00  0.00           C
ATOM   2762  B   BEA A2762      71.647 130.225  89.636  0.00  0.00           C
ATOM   2763  B   BEA A2763      71.076 129.922  89.141  0.00  0.00           C
ATOM   2764  B   BEA A2764      70.506 129.623  88.633  0.00  0.00           C
ATOM   2765  B   BEA A2765      69.942 129.329  88.117  0.00  0.00           C
ATOM   2766  B   BEA A2766      69.341 129.016  87.550  0.00  0.00           C
ATOM   2767  B   BEA A2767      68.804 128.734  87.025  0.00  0.00           C
ATOM   2768  B   BEA A2768      67.709 128.141  85.890  0.00  0.00           C
ATOM   2769  B   BEA A2769      66.706 127.559  84.744  0.00  0.00           C
ATOM   2770  B   BEA A2770      66.215 127.249  84.126  0.00  0.00           C
ATOM   2771  B   BEA A2771      65.312 126.597  82.834  0.00  0.00           C
ATOM   2772  B   BEA A2772      64.929 126.259  82.174  0.00  0.00           C
ATOM   2773  B   BEA A2773      64.608 125.915  81.517  0.00  0.00           C
ATOM   2774  B   BEA A2774      64.347 125.546  80.830  0.00  0.00           C
ATOM   2775  B   BEA A2775      64.175 125.151  80.125  0.00  0.00           C
ATOM   2776  B   BEA A2776      64.119 124.729  79.409  0.00  0.00           C
ATOM   2777  B   BEA A2777      64.219 124.269  78.684  0.00  0.00           C
ATOM   2778  B   BEA A2778      64.476 123.827  78.043  0.00  0.00           C
ATOM   2779  B   BEA A2779      64.873 123.391  77.456  0.00  0.00           C
ATOM   2780  B   BEA A2780      65.368 122.982  76.937  0.00  0.00           C
ATOM   2781  B   BEA A2781      65.930 122.602  76.476  0.00  0.00           C
ATOM   2782  B   BEA A2782      66.570 122.233  76.042  0.00  0.00           C
ATOM   2783  B   BEA A2783      67.225 121.902  75.659  0.00  0.00           C
ATOM   2784  B   BEA A2784      67.916 121.591  75.299  0.00  0.00           C
ATOM   2785  B   BEA A2785      68.627 121.304  74.962  0.00  0.00           C
ATOM   2786  B   BEA A2786      69.343 121.042  74.648  0.00  0.00           C
ATOM   2787  B   BEA A2787      70.106 120.789  74.332  0.00  0.00           C
ATOM   2788  B   BEA A2788      70.850 120.565  74.038  0.00  0.00           C
ATOM   2789  B   BEA A2789      71.564 120.371  73.764  0.00  0.00           C
ATOM   2790  B   BEA A2790      72.358 120.176  73.466  0.00  0.00           C
ATOM   2791  B   BEA A2791      73.106 120.014  73.188  0.00  0.00           C
ATOM   2792  B   BEA A2792      73.860 119.871  72.907  0.00  0.00           C
ATOM   2793  B   BEA A2793      74.675 119.739  72.599  0.00  0.00           C
ATOM   2794  B   BEA A2794      75.421 119.641  72.312  0.00  0.00           C
ATOM   2795  B   BEA A2795      76.213 119.561  71.996  0.00  0.00           C
ATOM   2796  B   BEA A2796      76.984 119.509  71.675  0.00  0.00           C
ATOM   2797  B   BEA A2797      78.487 119.494  70.993  0.00  0.00           C
ATOM   2798  B   BEA A2798      79.205 119.536  70.630  0.00  0.00           C
ATOM   2799  B   BEA A2799      79.975 119.624  70.203  0.00  0.00           C
ATOM   2800  B   BEA A2800      80.633 119.745  69.796  0.00  0.00           C
ATOM   2801  B   BEA A2801      81.317 119.928  69.316  0.00  0.00           C
ATOM   2802  B   BEA A2802      81.926 120.158  68.820  0.00  0.00           C
ATOM   2803  B   BEA A2803      82.494 120.457  68.267  0.00  0.00           C
ATOM   2804  B   BEA A2804      82.983 120.812  67.685  0.00  0.00           C
ATOM   2805  B   BEA A2805      83.407 121.221  67.071  0.00  0.00           C
ATOM   2806  B   BEA A2806      84.050 122.131  65.829  0.00  0.00           C
ATOM   2807  B   BEA A2807      84.292 122.615  65.211  0.00  0.00           C
ATOM   2808  B   BEA A2808      84.503 123.131  64.572  0.00  0.00           C
ATOM   2809  B   BEA A2809      84.674 123.638  63.961  0.00  0.00           C
ATOM   2810  B   BEA A2810      84.826 124.163  63.342  0.00  0.00           C
ATOM   2811  B   BEA A2811      84.961 124.700  62.718  0.00  0.00           C
ATOM   2812  B   BEA A2812      85.084 125.243  62.096  0.00  0.00           C
ATOM   2813  B   BEA A2813      85.201 125.785  61.482  0.00  0.00           C
ATOM   2814  B   BEA A2814      85.325 126.356  60.840  0.00  0.00           C
ATOM   2815  B   BEA A2815      85.443 126.871  60.262  0.00  0.00           C
ATOM   2816  B   BEA A2816      85.587 127.437  59.628  0.00  0.00           C
ATOM   2817  B   BEA A2817      85.745 127.967  59.031  0.00  0.00           C
ATOM   2818  B   BEA A2818      85.946 128.521  58.404  0.00  0.00           C
ATOM   2819  B   BEA A2819      86.190 129.047  57.797  0.00  0.00           C
ATOM   2820  B   BEA A2820      86.484 129.535  57.223  0.00  0.00           C
ATOM   2821  B   BEA A2821      86.856 130.003  56.655  0.00  0.00           C
ATOM   2822  B   BEA A2822      87.319 130.447  56.099  0.00  0.00           C
ATOM   2823  B   BEA A2823      87.859 130.844  55.584  0.00  0.00           C
ATOM   2824  B   BEA A2824      88.455 131.183  55.131  0.00  0.00           C
ATOM   2825  B   BEA A2825      93.025 132.308  53.531  0.00  0.00           C
ATOM   2826  B   BEA A2826      93.828 132.380  53.441  0.00  0.00           C
ATOM   2827  B   BEA A2827      94.638 132.434  53.386  0.00  0.00           C
ATOM   2828  B   BEA A2828      95.505 132.477  53.364  0.00  0.00           C
ATOM   2829  B   BEA A2829      96.314 132.505  53.374  0.00  0.00           C
ATOM   2830  B   BEA A2830      97.171 132.526  53.413  0.00  0.00           C
ATOM   2831  B   BEA A2831      98.015 132.540  53.478  0.00  0.00           C
ATOM   2832  B   BEA A2832      98.841 132.550  53.565  0.00  0.00           C
ATOM   2833  B   BEA A2833      99.643 132.557  53.670  0.00  0.00           C
ATOM   2834  B   BEA A2834     100.478 132.563  53.800  0.00  0.00           C
ATOM   2835  B   BEA A2835     101.284 132.569  53.944  0.00  0.00           C
ATOM   2836  B   BEA A2836     102.117 132.577  54.112  0.00  0.00           C
ATOM   2837  B   BEA A2837     102.914 132.587  54.288  0.00  0.00           C
ATOM   2838  B   BEA A2838     104.514 132.618  54.689  0.00  0.00           C
ATOM   2839  B   BEA A2839     105.314 132.641  54.911  0.00  0.00           C
ATOM   2840  B   BEA A2840     106.133 132.670  55.154  0.00  0.00           C
ATOM   2841  B   BEA A2841     106.903 132.703  55.395  0.00  0.00           C
ATOM   2842  B   BEA A2842     107.759 132.748  55.678  0.00  0.00           C
ATOM   2843  B   BEA A2843     108.492 132.794  55.933  0.00  0.00           C
ATOM   2844  B   BEA A2844     109.310 132.854  56.229  0.00  0.00           C
ATOM   2845  B   BEA A2845     110.072 132.919  56.518  0.00  0.00           C
ATOM   2846  B   BEA A2846     110.846 132.994  56.823  0.00  0.00           C
ATOM   2847  B   BEA A2847     111.633 133.080  57.144  0.00  0.00           C
ATOM   2848  B   BEA A2848     112.359 133.169  57.452  0.00  0.00           C
ATOM   2849  B   BEA A2849     113.167 133.280  57.806  0.00  0.00           C
ATOM   2850  B   BEA A2850     113.913 133.394  58.145  0.00  0.00           C
ATOM   2851  B   BEA A2851     114.597 133.509  58.464  0.00  0.00           C
ATOM   2852  B   BEA A2852     115.360 133.649  58.832  0.00  0.00           C
ATOM   2853  B   BEA A2853     116.131 133.804  59.215  0.00  0.00           C
ATOM   2854  B   BEA A2854     116.837 133.958  59.575  0.00  0.00           C
ATOM   2855  B   BEA A2855     117.551 134.127  59.950  0.00  0.00           C
ATOM   2856  B   BEA A2856     118.270 134.311  60.338  0.00  0.00           C
ATOM   2857  B   BEA A2857     118.995 134.511  60.739  0.00  0.00           C
ATOM   2858  B   BEA A2858     119.654 134.706  61.113  0.00  0.00           C
ATOM   2859  B   BEA A2859     120.389 134.939  61.541  0.00  0.00           C
ATOM   2860  B   BEA A2860     121.056 135.163  61.938  0.00  0.00           C
ATOM   2861  B   BEA A2861     121.725 135.400  62.345  0.00  0.00           C
ATOM   2862  B   BEA A2862     122.395 135.649  62.762  0.00  0.00           C
ATOM   2863  B   BEA A2863     123.064 135.910  63.187  0.00  0.00           C
ATOM   2864  B   BEA A2864     123.731 136.181  63.619  0.00  0.00           C
ATOM   2865  B   BEA A2865     124.396 136.462  64.058  0.00  0.00           C
ATOM   2866  B   BEA A2866     125.056 136.751  64.502  0.00  0.00           C
ATOM   2867  B   BEA A2867     125.711 137.049  64.952  0.00  0.00           C
ATOM   2868  B   BEA A2868     126.359 137.354  65.405  0.00  0.00           C
ATOM   2869  B   BEA A2869     126.999 137.664  65.860  0.00  0.00           C
ATOM   2870  B   BEA A2870     127.630 137.979  66.318  0.00  0.00           C
ATOM   2871  B   BEA A2871     128.251 138.298  66.775  0.00  0.00           C
ATOM   2872  B   BEA A2872     128.861 138.620  67.233  0.00  0.00           C
ATOM   2873  B   BEA A2873     130.042 139.267  68.142  0.00  0.00           C
ATOM   2874  B   BEA A2874     130.672 139.626  68.641  0.00  0.00           C
ATOM   2875  B   BEA A2875     131.224 139.947  69.085  0.00  0.00           C
ATOM   2876  B   BEA A2876     131.818 140.300  69.572  0.00  0.00           C
ATOM   2877  B   BEA A2877     132.391 140.650  70.051  0.00  0.00           C
ATOM   2878  B   BEA A2878     132.998 141.028  70.569  0.00  0.00           C
ATOM   2879  B   BEA A2879     133.525 141.364  71.028  0.00  0.00           C
ATOM   2880  B   BEA A2880     134.081 141.726  71.522  0.00  0.00           C
ATOM   2881  B   BEA A2881     134.659 142.111  72.048  0.00  0.00           C
ATOM   2882  B   BEA A2882     135.204 142.483  72.556  0.00  0.00           C
ATOM   2883  B   BEA A2883     135.761 142.872  73.089  0.00  0.00           C
ATOM   2884  B   BEA A2884     136.279 143.242  73.599  0.00  0.00           C
ATOM   2885  B   BEA A2885     136.798 143.623  74.126  0.00  0.00           C
ATOM   2886  B   BEA A2886     137.310 144.009  74.665  0.00  0.00           C
ATOM   2887  B   BEA A2887     137.807 144.394  75.209  0.00  0.00           C
ATOM   2888  B   BEA A2888     138.279 144.771  75.750  0.00  0.00           C
ATOM   2889  B   BEA A2889     138.747 145.160  76.318  0.00  0.00           C
ATOM   2890  B   BEA A2890     139.191 145.546  76.895  0.00  0.00           C
ATOM   2891  B   BEA A2891     139.637 145.955  77.532  0.00  0.00           C
ATOM   2892  B   BEA A2892     140.336 146.700  78.808  0.00  0.00           C
ATOM   2893  B   BEA A2893     140.550 147.044  79.537  0.00  0.00           C
ATOM   2894  B   BEA A2894     140.448 147.256  80.332  0.00  0.00           C
ATOM   2895  B   BEA A2895     139.813 147.091  80.813  0.00  0.00           C
ATOM   2896  B   BEA A2896     139.079 146.746  80.929  0.00  0.00           C
ATOM   2897  B   BEA A2897     138.339 146.344  80.906  0.00  0.00           C
ATOM   2898  B   BEA A2898     137.643 145.936  80.840  0.00  0.00           C
ATOM   2899  B   BEA A2899     136.946 145.505  80.768  0.00  0.00           C
ATOM   2900  B   BEA A2900     136.211 145.029  80.706  0.00  0.00           C
ATOM   2901  B   BEA A2901     134.861 144.093  80.689  0.00  0.00           C
ATOM   2902  B   BEA A2902     134.191 143.596  80.754  0.00  0.00           C
ATOM   2903  B   BEA A2903     133.529 143.079  80.887  0.00  0.00           C
ATOM   2904  B   BEA A2904     132.933 142.586  81.087  0.00  0.00           C
ATOM   2905  B   BEA A2905     132.318 142.042  81.402  0.00  0.00           C
ATOM   2906  B   BEA A2906     131.815 141.565  81.765  0.00  0.00           C
ATOM   2907  B   BEA A2907     131.292 141.037  82.256  0.00  0.00           C
ATOM   2908  B   BEA A2908     130.861 140.576  82.755  0.00  0.00           C
ATOM   2909  B   BEA A2909     130.442 140.108  83.326  0.00  0.00           C
ATOM   2910  B   BEA A2910     130.069 139.674  83.912  0.00  0.00           C
ATOM   2911  B   BEA A2911     129.385 138.846  85.176  0.00  0.00           C
ATOM   2912  B   BEA A2912     129.072 138.459  85.834  0.00  0.00           C
ATOM   2913  B   BEA A2913     128.768 138.082  86.516  0.00  0.00           C
ATOM   2914  B   BEA A2914     128.472 137.720  87.213  0.00  0.00           C
ATOM   2915  B   BEA A2915     128.185 137.375  87.916  0.00  0.00           C
ATOM   2916  B   BEA A2916     127.906 137.051  88.615  0.00  0.00           C
ATOM   2917  B   BEA A2917     127.610 136.724  89.365  0.00  0.00           C
ATOM   2918  B   BEA A2918     127.322 136.427  90.089  0.00  0.00           C
ATOM   2919  B   BEA A2919     127.043 136.164  90.775  0.00  0.00           C
ATOM   2920  B   BEA A2920     126.722 135.896  91.531  0.00  0.00           C
ATOM   2921  B   BEA A2921     126.385 135.658  92.270  0.00  0.00           C
ATOM   2922  B   BEA A2922     126.035 135.459  92.969  0.00  0.00           C
ATOM   2923  B   BEA A2923     125.620 135.287  93.693  0.00  0.00           C
ATOM   2924  B   BEA A2924     125.141 135.172  94.379  0.00  0.00           C
ATOM   2925  B   BEA A2925     124.569 135.142  94.987  0.00  0.00           C
ATOM   2926  B   BEA A2926     123.883 135.237  95.433  0.00  0.00           C
ATOM   2927  B   BEA A2927     123.137 135.473  95.609  0.00  0.00           C
ATOM   2928  B   BEA A2928     122.375 135.828  95.505  0.00  0.00           C
ATOM   2929  B   BEA A2929     121.719 136.205  95.226  0.00  0.00           C
ATOM   2930  B   BEA A2930     120.240 136.839  94.843  0.00  0.00           C
ATOM   2931  B   BEA A2931     119.571 136.722  95.314  0.00  0.00           C
ATOM   2932  B   BEA A2932     119.098 136.434  95.939  0.00  0.00           C
ATOM   2933  B   BEA A2933     118.739 136.104  96.546  0.00  0.00           C
ATOM   2934  B   BEA A2934     118.386 135.705  97.207  0.00  0.00           C
ATOM   2935  B   BEA A2935     118.050 135.278  97.850  0.00  0.00           C
ATOM   2936  B   BEA A2936     117.703 134.817  98.477  0.00  0.00           C
ATOM   2937  B   BEA A2937     117.348 134.341  99.056  0.00  0.00           C
ATOM   2938  B   BEA A2938     116.985 133.851  99.591  0.00  0.00           C
ATOM   2939  B   BEA A2939     116.201 132.779 100.578  0.00  0.00           C
ATOM   2940  B   BEA A2940     115.777 132.195 101.029  0.00  0.00           C
ATOM   2941  B   BEA A2941     114.900 130.972 101.812  0.00  0.00           C
ATOM   2942  B   BEA A2942     114.024 129.734 102.420  0.00  0.00           C
ATOM   2943  B   BEA A2943     113.552 129.060 102.687  0.00  0.00           C
ATOM   2944  B   BEA A2944     113.112 128.427 102.900  0.00  0.00           C
ATOM   2945  B   BEA A2945     112.621 127.718 103.101  0.00  0.00           C
ATOM   2946  B   BEA A2946     112.164 127.052 103.256  0.00  0.00           C
ATOM   2947  B   BEA A2947     111.699 126.371 103.384  0.00  0.00           C
ATOM   2948  B   BEA A2948     111.227 125.674 103.483  0.00  0.00           C
ATOM   2949  B   BEA A2949     110.791 125.028 103.551  0.00  0.00           C
ATOM   2950  B   BEA A2950     110.307 124.304 103.599  0.00  0.00           C
ATOM   2951  B   BEA A2951     109.862 123.633 103.620  0.00  0.00           C
ATOM   2952  B   BEA A2952     109.412 122.951 103.619  0.00  0.00           C
ATOM   2953  B   BEA A2953     108.959 122.258 103.596  0.00  0.00           C
ATOM   2954  B   BEA A2954     108.503 121.557 103.553  0.00  0.00           C
ATOM   2955  B   BEA A2955     108.046 120.848 103.488  0.00  0.00           C
ATOM   2956  B   BEA A2956     107.588 120.132 103.403  0.00  0.00           C
ATOM   2957  B   BEA A2957     107.130 119.410 103.299  0.00  0.00           C
ATOM   2958  B   BEA A2958     106.715 118.750 103.187  0.00  0.00           C
ATOM   2959  B   BEA A2959     106.260 118.020 103.047  0.00  0.00           C
ATOM   2960  B   BEA A2960     105.849 117.354 102.904  0.00  0.00           C
ATOM   2961  B   BEA A2961     105.399 116.620 102.730  0.00  0.00           C
ATOM   2962  B   BEA A2962     104.995 115.953 102.558  0.00  0.00           C
ATOM   2963  B   BEA A2963     104.596 115.287 102.374  0.00  0.00           C
ATOM   2964  B   BEA A2964     104.161 114.555 102.157  0.00  0.00           C
ATOM   2965  B   BEA A2965     103.774 113.894 101.949  0.00  0.00           C
ATOM   2966  B   BEA A2966     103.354 113.171 101.708  0.00  0.00           C
ATOM   2967  B   BEA A2967     102.944 112.453 101.455  0.00  0.00           C
ATOM   2968  B   BEA A2968     102.581 111.809 101.218  0.00  0.00           C
ATOM   2969  B   BEA A2969     102.190 111.106 100.947  0.00  0.00           C
ATOM   2970  B   BEA A2970     101.444 109.733 100.384  0.00  0.00           C
ATOM   2971  B   BEA A2971     101.057 109.000 100.065  0.00  0.00           C
ATOM   2972  B   BEA A2972     100.718 108.347  99.770  0.00  0.00           C
ATOM   2973  B   BEA A2973     100.362 107.646  99.443  0.00  0.00           C
ATOM   2974  B   BEA A2974     100.024 106.963  99.113  0.00  0.00           C
ATOM   2975  B   BEA A2975      99.704 106.301  98.783  0.00  0.00           C
ATOM   2976  B   BEA A2976      99.376 105.601  98.424  0.00  0.00           C
ATOM   2977  B   BEA A2977      99.069 104.926  98.066  0.00  0.00           C
ATOM   2978  B   BEA A2978      98.761 104.221  97.682  0.00  0.00           C
ATOM   2979  B   BEA A2979      98.479 103.548  97.303  0.00  0.00           C
ATOM   2980  B   BEA A2980      98.202 102.854  96.902  0.00  0.00           C
ATOM   2981  B   BEA A2981      97.955 102.199  96.512  0.00  0.00           C
ATOM   2982  B   BEA A2982      97.704 101.484  96.072  0.00  0.00           C
ATOM   2983  B   BEA A2983      97.491 100.819  95.651  0.00  0.00           C
ATOM   2984  B   BEA A2984      97.302 100.160  95.221  0.00  0.00           C
ATOM   2985  B   BEA A2985      97.132  99.472  94.757  0.00  0.00           C
ATOM   2986  B   BEA A2986      97.003  98.814  94.297  0.00  0.00           C
ATOM   2987  B   BEA A2987      96.874  97.453  93.286  0.00  0.00           C
ATOM   2988  B   BEA A2988      97.046  96.179  92.234  0.00  0.00           C
ATOM   2989  B   BEA A2989      97.307  95.618  91.711  0.00  0.00           C
ATOM   2990  B   BEA A2990      97.752  95.137  91.200  0.00  0.00           C
ATOM   2991  B   BEA A2991      98.399  94.810  90.760  0.00  0.00           C
ATOM   2992  B   BEA A2992      99.163  94.681  90.454  0.00  0.00           C
ATOM   2993  B   BEA A2993      99.977  94.710  90.271  0.00  0.00           C
ATOM   2994  B   BEA A2994     100.776  94.840  90.181  0.00  0.00           C
ATOM   2995  B   BEA A2995     101.610  95.039  90.147  0.00  0.00           C
ATOM   2996  B   BEA A2996     102.372  95.257  90.154  0.00  0.00           C
ATOM   2997  B   BEA A2997     103.174  95.510  90.191  0.00  0.00           C
ATOM   2998  B   BEA A2998     103.993  95.786  90.253  0.00  0.00           C
ATOM   2999  B   BEA A2999     104.752  96.049  90.329  0.00  0.00           C
ATOM   3000  B   BEA A3000     105.549  96.329  90.423  0.00  0.00           C
ATOM   3001  B   BEA A3001     106.314  96.598  90.525  0.00  0.00           C
ATOM   3002  B   BEA A3002     107.094  96.867  90.641  0.00  0.00           C
ATOM   3003  B   BEA A3003     108.665  97.381  90.899  0.00  0.00           C
ATOM   3004  B   BEA A3004     109.436  97.612  91.036  0.00  0.00           C
ATOM   3005  B   BEA A3005     110.245  97.832  91.185  0.00  0.00           C
ATOM   3006  B   BEA A3006     111.076  98.030  91.343  0.00  0.00           C
ATOM   3007  B   BEA A3007     111.861  98.183  91.497  0.00  0.00           C
ATOM   3008  B   BEA A3008     112.642  98.294  91.651  0.00  0.00           C
ATOM   3009  B   BEA A3009     113.504  98.354  91.823  0.00  0.00           C
ATOM   3010  B   BEA A3010     114.315  98.330  91.984  0.00  0.00           C
ATOM   3011  B   BEA A3011     115.103  98.205  92.137  0.00  0.00           C
ATOM   3012  B   BEA A3012     115.886  97.933  92.281  0.00  0.00           C
ATOM   3013  B   BEA A3013     116.587  97.514  92.401  0.00  0.00           C
ATOM   3014  B   BEA A3014     117.200  96.954  92.496  0.00  0.00           C
ATOM   3015  B   BEA A3015     117.694  96.314  92.562  0.00  0.00           C
ATOM   3016  B   BEA A3016     118.115  95.566  92.608  0.00  0.00           C
ATOM   3017  B   BEA A3017     118.433  94.811  92.634  0.00  0.00           C
ATOM   3018  B   BEA A3018     118.683  94.035  92.645  0.00  0.00           C
ATOM   3019  B   BEA A3019     118.887  93.205  92.645  0.00  0.00           C
ATOM   3020  B   BEA A3020     119.037  92.393  92.635  0.00  0.00           C
ATOM   3021  B   BEA A3021     119.152  91.559  92.618  0.00  0.00           C
ATOM   3022  B   BEA A3022     119.235  90.715  92.594  0.00  0.00           C
ATOM   3023  B   BEA A3023     119.289  89.872  92.566  0.00  0.00           C
ATOM   3024  B   BEA A3024     119.320  89.041  92.533  0.00  0.00           C
ATOM   3025  B   BEA A3025     119.330  88.233  92.498  0.00  0.00           C
ATOM   3026  B   BEA A3026     119.301  86.564  92.418  0.00  0.00           C
ATOM   3027  B   BEA A3027     119.265  85.713  92.374  0.00  0.00           C
ATOM   3028  B   BEA A3028     119.218  84.909  92.330  0.00  0.00           C
ATOM   3029  B   BEA A3029     119.160  84.078  92.283  0.00  0.00           C
ATOM   3030  B   BEA A3030     119.089  83.224  92.234  0.00  0.00           C
ATOM   3031  B   BEA A3031     119.016  82.431  92.187  0.00  0.00           C
ATOM   3032  B   BEA A3032     118.933  81.620  92.139  0.00  0.00           C
ATOM   3033  B   BEA A3033     118.841  80.794  92.089  0.00  0.00           C
ATOM   3034  B   BEA A3034     118.741  79.956  92.037  0.00  0.00           C
ATOM   3035  B   BEA A3035     118.634  79.108  91.985  0.00  0.00           C
ATOM   3036  B   BEA A3036     118.519  78.251  91.931  0.00  0.00           C
ATOM   3037  B   BEA A3037     118.411  77.472  91.883  0.00  0.00           C
ATOM   3038  B   BEA A3038     118.286  76.606  91.829  0.00  0.00           C
ATOM   3039  B   BEA A3039     118.169  75.822  91.781  0.00  0.00           C
ATOM   3040  B   BEA A3040     118.035  74.955  91.727  0.00  0.00           C
ATOM   3041  B   BEA A3041     117.912  74.175  91.680  0.00  0.00           C
ATOM   3042  B   BEA A3042     117.774  73.315  91.628  0.00  0.00           C
ATOM   3043  B   BEA A3043     117.648  72.546  91.583  0.00  0.00           C
ATOM   3044  B   BEA A3044     117.508  71.703  91.533  0.00  0.00           C
ATOM   3045  B   BEA A3045     117.368  70.871  91.486  0.00  0.00           C
ATOM   3046  B   BEA A3046     117.229  70.053  91.441  0.00  0.00           C
ATOM   3047  B   BEA A3047     117.092  69.251  91.398  0.00  0.00           C
ATOM   3048  B   BEA A3048     116.944  68.389  91.354  0.00  0.00           C
ATOM   3049  B   BEA A3049     116.814  67.628  91.316  0.00  0.00           C
ATOM   3050  B   BEA A3050     116.662  66.735  91.275  0.00  0.00           C
ATOM   3051  B   BEA A3051     116.529  65.949  91.241  0.00  0.00           C
ATOM   3052  B   BEA A3052     116.390  65.120  91.207  0.00  0.00           C
ATOM   3053  B   BEA A3053     116.260  64.328  91.179  0.00  0.00           C
ATOM   3054  B   BEA A3054     116.128  63.506  91.153  0.00  0.00           C
ATOM   3055  B   BEA A3055     115.870  61.808  91.114  0.00  0.00           C
ATOM   3056  B   BEA A3056     115.650  60.176  91.101  0.00  0.00           C
ATOM   3057  B   BEA A3057     115.476  58.541  91.125  0.00  0.00           C
ATOM   3058  B   BEA A3058     115.415  57.692  91.159  0.00  0.00           C
ATOM   3059  B   BEA A3059     115.386  56.866  91.213  0.00  0.00           C
ATOM   3060  B   BEA A3060     115.403  56.046  91.299  0.00  0.00           C
ATOM   3061  B   BEA A3061     115.505  55.219  91.444  0.00  0.00           C
ATOM   3062  B   BEA A3062     115.786  54.483  91.698  0.00  0.00           C
ATOM   3063  B   BEA A3063     116.377  54.142  92.117  0.00  0.00           C
ATOM   3064  B   BEA A3064     117.064  54.341  92.544  0.00  0.00           C
ATOM   3065  B   BEA A3065     117.693  54.758  92.909  0.00  0.00           C
ATOM   3066  B   BEA A3066     118.296  55.247  93.238  0.00  0.00           C
ATOM   3067  B   BEA A3067     120.049  56.746  94.099  0.00  0.00           C
ATOM   3068  B   BEA A3068     120.708  57.272  94.387  0.00  0.00           C
ATOM   3069  B   BEA A3069     121.332  57.734  94.643  0.00  0.00           C
ATOM   3070  B   BEA A3070     122.004  58.190  94.902  0.00  0.00           C
ATOM   3071  B   BEA A3071     122.667  58.590  95.140  0.00  0.00           C
ATOM   3072  B   BEA A3072     123.368  58.958  95.374  0.00  0.00           C
ATOM   3073  B   BEA A3073     124.106  59.286  95.602  0.00  0.00           C
ATOM   3074  B   BEA A3074     124.876  59.572  95.825  0.00  0.00           C
ATOM   3075  B   BEA A3075     125.612  59.802  96.027  0.00  0.00           C
ATOM   3076  B   BEA A3076     126.433  60.014  96.243  0.00  0.00           C
ATOM   3077  B   BEA A3077     127.206  60.179  96.439  0.00  0.00           C
ATOM   3078  B   BEA A3078     127.989  60.315  96.634  0.00  0.00           C
ATOM   3079  B   BEA A3079     128.775  60.424  96.828  0.00  0.00           C
ATOM   3080  B   BEA A3080     129.625  60.514  97.037  0.00  0.00           C
ATOM   3081  B   BEA A3081     130.399  60.573  97.230  0.00  0.00           C
ATOM   3082  B   BEA A3082     131.221  60.616  97.439  0.00  0.00           C
ATOM   3083  B   BEA A3083     132.018  60.638  97.648  0.00  0.00           C
ATOM   3084  B   BEA A3084     132.842  60.643  97.875  0.00  0.00           C
ATOM   3085  B   BEA A3085     133.620  60.634  98.102  0.00  0.00           C
ATOM   3086  B   BEA A3086     134.402  60.611  98.347  0.00  0.00           C
ATOM   3087  B   BEA A3087     135.223  60.575  98.629  0.00  0.00           C
ATOM   3088  B   BEA A3088     136.003  60.530  98.929  0.00  0.00           C
ATOM   3089  B   BEA A3089     136.765  60.479  99.267  0.00  0.00           C
ATOM   3090  B   BEA A3090     137.471  60.428  99.641  0.00  0.00           C
ATOM   3091  B   BEA A3091     138.180  60.379 100.117  0.00  0.00           C
ATOM   3092  B   BEA A3092     139.202  60.368 101.403  0.00  0.00           C
ATOM   3093  B   BEA A3093     139.316  60.461 102.228  0.00  0.00           C
ATOM   3094  B   BEA A3094     139.161  60.597 103.000  0.00  0.00           C
ATOM   3095  B   BEA A3095     138.818  60.765 103.778  0.00  0.00           C
ATOM   3096  B   BEA A3096     138.409  60.925 104.441  0.00  0.00           C
ATOM   3097  B   BEA A3097     137.907  61.097 105.110  0.00  0.00           C
ATOM   3098  B   BEA A3098     137.384  61.259 105.720  0.00  0.00           C
ATOM   3099  B   BEA A3099     136.799  61.425 106.336  0.00  0.00           C
ATOM   3100  B   BEA A3100     136.216  61.578 106.903  0.00  0.00           C
ATOM   3101  B   BEA A3101     135.612  61.726 107.456  0.00  0.00           C
ATOM   3102  B   BEA A3102     135.001  61.865 107.986  0.00  0.00           C
ATOM   3103  B   BEA A3103     134.343  62.004 108.532  0.00  0.00           C
ATOM   3104  B   BEA A3104     133.700  62.130 109.045  0.00  0.00           C
ATOM   3105  B   BEA A3105     133.081  62.242 109.523  0.00  0.00           C
ATOM   3106  B   BEA A3106     132.382  62.356 110.046  0.00  0.00           C
ATOM   3107  B   BEA A3107     131.722  62.453 110.526  0.00  0.00           C
ATOM   3108  B   BEA A3108     131.050  62.541 111.003  0.00  0.00           C
ATOM   3109  B   BEA A3109     130.372  62.616 111.475  0.00  0.00           C
ATOM   3110  B   BEA A3110     129.692  62.679 111.937  0.00  0.00           C
ATOM   3111  B   BEA A3111     129.017  62.727 112.388  0.00  0.00           C
ATOM   3112  B   BEA A3112     128.293  62.762 112.863  0.00  0.00           C
ATOM   3113  B   BEA A3113     127.585  62.777 113.319  0.00  0.00           C
ATOM   3114  B   BEA A3114     126.901  62.772 113.753  0.00  0.00           C
ATOM   3115  B   BEA A3115     126.190  62.743 114.198  0.00  0.00           C
ATOM   3116  B   BEA A3116     125.463  62.686 114.646  0.00  0.00           C
ATOM   3117  B   BEA A3117     124.784  62.601 115.059  0.00  0.00           C
ATOM   3118  B   BEA A3118     124.061  62.472 115.494  0.00  0.00           C
ATOM   3119  B   BEA A3119     123.364  62.299 115.909  0.00  0.00           C
ATOM   3120  B   BEA A3120     122.665  62.062 116.320  0.00  0.00           C
ATOM   3121  B   BEA A3121     121.991  61.750 116.713  0.00  0.00           C
ATOM   3122  B   BEA A3122     121.372  61.352 117.073  0.00  0.00           C
ATOM   3123  B   BEA A3123     120.802  60.825 117.402  0.00  0.00           C
ATOM   3124  B   BEA A3124     120.351  60.202 117.665  0.00  0.00           C
ATOM   3125  B   BEA A3125     120.008  59.464 117.869  0.00  0.00           C
ATOM   3126  B   BEA A3126     119.796  58.666 118.006  0.00  0.00           C
ATOM   3127  B   BEA A3127     119.702  57.853 118.082  0.00  0.00           C
ATOM   3128  B   BEA A3128     119.703  57.036 118.111  0.00  0.00           C
ATOM   3129  B   BEA A3129     119.790  56.180 118.103  0.00  0.00           C
ATOM   3130  B   BEA A3130     119.945  55.348 118.064  0.00  0.00           C
ATOM   3131  B   BEA A3131     120.150  54.558 118.005  0.00  0.00           C
ATOM   3132  B   BEA A3132     120.405  53.769 117.926  0.00  0.00           C
ATOM   3133  B   BEA A3133     120.702  52.992 117.834  0.00  0.00           C
ATOM   3134  B   BEA A3134     121.034  52.234 117.731  0.00  0.00           C
ATOM   3135  B   BEA A3135     121.391  51.503 117.621  0.00  0.00           C
ATOM   3136  B   BEA A3136     121.798  50.748 117.498  0.00  0.00           C
ATOM   3137  B   BEA A3137     122.221  50.032 117.373  0.00  0.00           C
ATOM   3138  B   BEA A3138     122.649  49.360 117.250  0.00  0.00           C
ATOM   3139  B   BEA A3139     123.579  48.045 116.995  0.00  0.00           C
ATOM   3140  B   BEA A3140     124.119  47.354 116.855  0.00  0.00           C
ATOM   3141  B   BEA A3141     124.649  46.719 116.723  0.00  0.00           C
ATOM   3142  B   BEA A3142     125.161  46.141 116.600  0.00  0.00           C
ATOM   3143  B   BEA A3143     125.749  45.515 116.466  0.00  0.00           C
ATOM   3144  B   BEA A3144     126.314  44.950 116.343  0.00  0.00           C
ATOM   3145  B   BEA A3145     126.902  44.394 116.222  0.00  0.00           C
ATOM   3146  B   BEA A3146     127.570  43.801 116.093  0.00  0.00           C
ATOM   3147  B   BEA A3147     128.206  43.272 115.978  0.00  0.00           C
ATOM   3148  B   BEA A3148     128.802  42.806 115.878  0.00  0.00           C
ATOM   3149  B   BEA A3149     129.476  42.312 115.773  0.00  0.00           C
ATOM   3150  B   BEA A3150     130.168  41.837 115.675  0.00  0.00           C
ATOM   3151  B   BEA A3151     130.879  41.386 115.585  0.00  0.00           C
ATOM   3152  B   BEA A3152     131.606  40.958 115.503  0.00  0.00           C
ATOM   3153  B   BEA A3153     132.349  40.557 115.430  0.00  0.00           C
ATOM   3154  B   BEA A3154     133.037  40.216 115.373  0.00  0.00           C
ATOM   3155  B   BEA A3155     133.808  39.869 115.321  0.00  0.00           C
ATOM   3156  B   BEA A3156     134.592  39.552 115.281  0.00  0.00           C
ATOM   3157  B   BEA A3157     135.389  39.267 115.253  0.00  0.00           C
ATOM   3158  B   BEA A3158     136.197  39.014 115.238  0.00  0.00           C
ATOM   3159  B   BEA A3159     137.014  38.790 115.233  0.00  0.00           C
ATOM   3160  B   BEA A3160     137.762  38.612 115.237  0.00  0.00           C
ATOM   3161  B   BEA A3161     138.587  38.444 115.248  0.00  0.00           C
ATOM   3162  B   BEA A3162     139.412  38.302 115.266  0.00  0.00           C
ATOM   3163  B   BEA A3163     140.234  38.185 115.289  0.00  0.00           C
ATOM   3164  B   BEA A3164     141.122  38.086 115.318  0.00  0.00           C
ATOM   3165  B   BEA A3165     141.926  38.019 115.347  0.00  0.00           C
ATOM   3166  B   BEA A3166     142.788  37.969 115.380  0.00  0.00           C
ATOM   3167  B   BEA A3167     143.557  37.944 115.408  0.00  0.00           C
ATOM   3168  B   BEA A3168     144.446  37.936 115.440  0.00  0.00           C
ATOM   3169  B   BEA A3169     145.234  37.949 115.465  0.00  0.00           C
ATOM   3170  B   BEA A3170     146.056  37.981 115.486  0.00  0.00           C
ATOM   3171  B   BEA A3171     147.760  38.110 115.505  0.00  0.00           C
ATOM   3172  B   BEA A3172     149.400  38.316 115.471  0.00  0.00           C
ATOM   3173  B   BEA A3173     150.211  38.451 115.423  0.00  0.00           C
ATOM   3174  B   BEA A3174     151.021  38.610 115.344  0.00  0.00           C
ATOM   3175  B   BEA A3175     151.842  38.802 115.218  0.00  0.00           C
ATOM   3176  B   BEA A3176     152.622  39.020 115.033  0.00  0.00           C
ATOM   3177  B   BEA A3177     153.368  39.277 114.751  0.00  0.00           C
ATOM   3178  B   BEA A3178     154.012  39.569 114.327  0.00  0.00           C
ATOM   3179  B   BEA A3179     154.453  39.884 113.698  0.00  0.00           C
ATOM   3180  B   BEA A3180     154.563  40.156 112.930  0.00  0.00           C
ATOM   3181  B   BEA A3181     154.406  40.364 112.121  0.00  0.00           C
ATOM   3182  B   BEA A3182     154.113  40.516 111.361  0.00  0.00           C
ATOM   3183  B   BEA A3183     153.732  40.636 110.611  0.00  0.00           C
ATOM   3184  B   BEA A3184     153.326  40.726 109.926  0.00  0.00           C
ATOM   3185  B   BEA A3185     152.883  40.800 109.249  0.00  0.00           C
ATOM   3186  B   BEA A3186     151.908  40.911 107.899  0.00  0.00           C
ATOM   3187  B   BEA A3187     151.367  40.953 107.200  0.00  0.00           C
ATOM   3188  B   BEA A3188     150.864  40.982 106.571  0.00  0.00           C
ATOM   3189  B   BEA A3189     150.323  41.005 105.912  0.00  0.00           C
ATOM   3190  B   BEA A3190     149.796  41.020 105.283  0.00  0.00           C
ATOM   3191  B   BEA A3191     149.241  41.029 104.633  0.00  0.00           C
ATOM   3192  B   BEA A3192     148.716  41.031 104.024  0.00  0.00           C
ATOM   3193  B   BEA A3193     148.174  41.028 103.403  0.00  0.00           C
ATOM   3194  B   BEA A3194     147.619  41.019 102.771  0.00  0.00           C
ATOM   3195  B   BEA A3195     147.055  41.004 102.132  0.00  0.00           C
ATOM   3196  B   BEA A3196     145.968  40.959 100.907  0.00  0.00           C
ATOM   3197  B   BEA A3197     145.401  40.927 100.265  0.00  0.00           C
ATOM   3198  B   BEA A3198     144.289  40.847  99.002  0.00  0.00           C
ATOM   3199  B   BEA A3199     143.753  40.799  98.385  0.00  0.00           C
ATOM   3200  B   BEA A3200     143.236  40.746  97.783  0.00  0.00           C
ATOM   3201  B   BEA A3201     142.691  40.684  97.142  0.00  0.00           C
ATOM   3202  B   BEA A3202     142.129  40.610  96.466  0.00  0.00           C
ATOM   3203  B   BEA A3203     141.602  40.531  95.820  0.00  0.00           C
ATOM   3204  B   BEA A3204     141.117  40.449  95.207  0.00  0.00           C
ATOM   3205  B   BEA A3205     140.596  40.348  94.526  0.00  0.00           C
ATOM   3206  B   BEA A3206     140.098  40.235  93.844  0.00  0.00           C
ATOM   3207  B   BEA A3207     139.197  39.967  92.478  0.00  0.00           C
ATOM   3208  B   BEA A3208     138.807  39.804  91.787  0.00  0.00           C
ATOM   3209  B   BEA A3209     138.461  39.603  91.046  0.00  0.00           C
ATOM   3210  B   BEA A3210     138.211  39.354  90.275  0.00  0.00           C
ATOM   3211  B   BEA A3211     138.140  39.049  89.513  0.00  0.00           C
ATOM   3212  B   BEA A3212     138.362  38.672  88.812  0.00  0.00           C
ATOM   3213  B   BEA A3213     138.887  38.294  88.331  0.00  0.00           C
ATOM   3214  B   BEA A3214     139.589  37.953  88.062  0.00  0.00           C
ATOM   3215  B   BEA A3215     141.119  37.313  87.849  0.00  0.00           C
ATOM   3216  B   BEA A3216     141.876  36.976  87.813  0.00  0.00           C
ATOM   3217  B   BEA A3217     142.628  36.603  87.794  0.00  0.00           C
ATOM   3218  B   BEA A3218     143.337  36.197  87.782  0.00  0.00           C
ATOM   3219  B   BEA A3219     144.025  35.732  87.766  0.00  0.00           C
ATOM   3220  B   BEA A3220     144.667  35.201  87.736  0.00  0.00           C
ATOM   3221  B   BEA A3221     145.241  34.596  87.684  0.00  0.00           C
ATOM   3222  B   BEA A3222     145.729  33.905  87.598  0.00  0.00           C
ATOM   3223  B   BEA A3223     146.113  33.165  87.515  0.00  0.00           C
ATOM   3224  B   BEA A3224     146.432  32.403  87.587  0.00  0.00           C
ATOM   3225  B   BEA A3225     146.675  31.800  88.083  0.00  0.00           C
ATOM   3226  B   BEA A3226     146.837  31.511  88.846  0.00  0.00           C
ATOM   3227  B   BEA A3227     147.013  31.366  89.673  0.00  0.00           C
ATOM   3228  B   BEA A3228     147.272  31.308  90.434  0.00  0.00           C
ATOM   3229  B   BEA A3229     147.696  31.367  91.146  0.00  0.00           C
ATOM   3230  B   BEA A3230     148.302  31.597  91.645  0.00  0.00           C
ATOM   3231  B   BEA A3231     149.018  31.977  91.837  0.00  0.00           C
ATOM   3232  B   BEA A3232     149.725  32.415  91.783  0.00  0.00           C
ATOM   3233  B   BEA A3233     150.407  32.873  91.582  0.00  0.00           C
ATOM   3234  B   BEA A3234     151.049  33.326  91.297  0.00  0.00           C
ATOM   3235  B   BEA A3235     151.653  33.764  90.962  0.00  0.00           C
ATOM   3236  B   BEA A3236     152.236  34.196  90.591  0.00  0.00           C
ATOM   3237  B   BEA A3237     152.829  34.640  90.175  0.00  0.00           C
ATOM   3238  B   BEA A3238     153.418  35.086  89.727  0.00  0.00           C
ATOM   3239  B   BEA A3239     153.946  35.487  89.303  0.00  0.00           C
ATOM   3240  B   BEA A3240     154.504  35.911  88.834  0.00  0.00           C
ATOM   3241  B   BEA A3241     155.086  36.353  88.324  0.00  0.00           C
ATOM   3242  B   BEA A3242     156.153  37.157  87.350  0.00  0.00           C
ATOM   3243  B   BEA A3243     156.681  37.551  86.851  0.00  0.00           C
ATOM   3244  B   BEA A3244     157.220  37.948  86.334  0.00  0.00           C
ATOM   3245  B   BEA A3245     157.711  38.306  85.856  0.00  0.00           C
ATOM   3246  B   BEA A3246     158.261  38.702  85.315  0.00  0.00           C
ATOM   3247  B   BEA A3247     158.813  39.093  84.768  0.00  0.00           C
ATOM   3248  B   BEA A3248     159.311  39.438  84.272  0.00  0.00           C
ATOM   3249  B   BEA A3249     159.860  39.811  83.723  0.00  0.00           C
ATOM   3250  B   BEA A3250     160.403  40.172  83.179  0.00  0.00           C
ATOM   3251  B   BEA A3251     160.939  40.517  82.644  0.00  0.00           C
ATOM   3252  B   BEA A3252     161.463  40.844  82.122  0.00  0.00           C
ATOM   3253  B   BEA A3253     162.026  41.182  81.566  0.00  0.00           C
ATOM   3254  B   BEA A3254     162.571  41.495  81.034  0.00  0.00           C
ATOM   3255  B   BEA A3255     163.094  41.780  80.529  0.00  0.00           C
ATOM   3256  B   BEA A3256     163.693  42.087  79.962  0.00  0.00           C
ATOM   3257  B   BEA A3257     164.258  42.353  79.440  0.00  0.00           C
ATOM   3258  B   BEA A3258     164.832  42.599  78.926  0.00  0.00           C
ATOM   3259  B   BEA A3259     165.452  42.831  78.393  0.00  0.00           C
ATOM   3260  B   BEA A3260     166.099  43.030  77.867  0.00  0.00           C
ATOM   3261  B   BEA A3261     166.754  43.175  77.377  0.00  0.00           C
ATOM   3262  B   BEA A3262     167.429  43.254  76.927  0.00  0.00           C
ATOM   3263  B   BEA A3263     168.160  43.230  76.527  0.00  0.00           C
ATOM   3264  B   BEA A3264     168.931  43.034  76.248  0.00  0.00           C
ATOM   3265  B   BEA A3265     169.648  42.620  76.184  0.00  0.00           C
ATOM   3266  B   BEA A3266     170.228  42.064  76.315  0.00  0.00           C
ATOM   3267  B   BEA A3267     170.702  41.416  76.581  0.00  0.00           C
ATOM   3268  B   BEA A3268     171.086  40.732  76.923  0.00  0.00           C
ATOM   3269  B   BEA A3269     171.388  40.072  77.288  0.00  0.00           C
ATOM   3270  B   BEA A3270     171.651  39.397  77.682  0.00  0.00           C
ATOM   3271  B   BEA A3271     171.894  38.685  78.112  0.00  0.00           C
ATOM   3272  B   BEA A3272     172.294  37.324  78.956  0.00  0.00           C
ATOM   3273  B   BEA A3273     172.469  36.656  79.373  0.00  0.00           C
ATOM   3274  B   BEA A3274     172.644  35.956  79.809  0.00  0.00           C
ATOM   3275  B   BEA A3275     172.982  34.544  80.675  0.00  0.00           C
ATOM   3276  B   BEA A3276     173.146  33.847  81.093  0.00  0.00           C
ATOM   3277  B   BEA A3277     173.313  33.146  81.503  0.00  0.00           C
ATOM   3278  B   BEA A3278     173.483  32.447  81.901  0.00  0.00           C
ATOM   3279  B   BEA A3279     173.854  31.019  82.668  0.00  0.00           C
ATOM   3280  B   BEA A3280     174.283  29.563  83.366  0.00  0.00           C
ATOM   3281  B   BEA A3281     174.537  28.803  83.685  0.00  0.00           C
ATOM   3282  B   BEA A3282     174.801  28.090  83.950  0.00  0.00           C
ATOM   3283  B   BEA A3283     175.118  27.327  84.187  0.00  0.00           C
ATOM   3284  B   BEA A3284     175.473  26.577  84.363  0.00  0.00           C
ATOM   3285  B   BEA A3285     175.841  25.886  84.472  0.00  0.00           C
ATOM   3286  B   BEA A3286     176.277  25.154  84.525  0.00  0.00           C
ATOM   3287  B   BEA A3287     176.734  24.470  84.511  0.00  0.00           C
ATOM   3288  B   BEA A3288     177.243  23.784  84.429  0.00  0.00           C
ATOM   3289  B   BEA A3289     177.747  23.169  84.294  0.00  0.00           C
ATOM   3290  B   BEA A3290     178.311  22.542  84.091  0.00  0.00           C
ATOM   3291  B   BEA A3291     178.835  22.006  83.861  0.00  0.00           C
ATOM   3292  B   BEA A3292     179.422  21.451  83.565  0.00  0.00           C
ATOM   3293  B   BEA A3293     180.002  20.941  83.239  0.00  0.00           C
ATOM   3294  B   BEA A3294     180.571  20.474  82.892  0.00  0.00           C
ATOM   3295  B   BEA A3295     181.165  20.014  82.505  0.00  0.00           C
ATOM   3296  B   BEA A3296     181.743  19.591  82.108  0.00  0.00           C
ATOM   3297  B   BEA A3297     182.342  19.173  81.679  0.00  0.00           C
ATOM   3298  B   BEA A3298     182.919  18.787  81.251  0.00  0.00           C
ATOM   3299  B   BEA A3299     184.122  18.026  80.322  0.00  0.00           C
ATOM   3300  B   BEA A3300     184.701  17.675  79.861  0.00  0.00           C
ATOM   3301  B   BEA A3301     185.291  17.327  79.385  0.00  0.00           C
ATOM   3302  B   BEA A3302     185.890  16.979  78.896  0.00  0.00           C
ATOM   3303  B   BEA A3303     187.062  16.309  77.928  0.00  0.00           C
ATOM   3304  B   BEA A3304     187.632  15.986  77.456  0.00  0.00           C
ATOM   3305  B   BEA A3305     188.248  15.636  76.945  0.00  0.00           C
ATOM   3306  B   BEA A3306     188.819  15.310  76.473  0.00  0.00           C
ATOM   3307  B   BEA A3307     189.433  14.956  75.969  0.00  0.00           C
ATOM   3308  B   BEA A3308     189.999  14.625  75.509  0.00  0.00           C
ATOM   3309  B   BEA A3309     190.604  14.264  75.023  0.00  0.00           C
ATOM   3310  B   BEA A3310     191.201  13.898  74.550  0.00  0.00           C
ATOM   3311  B   BEA A3311     191.790  13.528  74.093  0.00  0.00           C
ATOM   3312  B   BEA A3312     192.368  13.152  73.654  0.00  0.00           C
ATOM   3313  B   BEA A3313     192.934  12.770  73.236  0.00  0.00           C
ATOM   3314  B   BEA A3314     193.528  12.353  72.811  0.00  0.00           C
ATOM   3315  B   BEA A3315     194.148  11.896  72.386  0.00  0.00           C
ATOM   3316  B   BEA A3316     194.710  11.461  72.020  0.00  0.00           C
ATOM   3317  B   BEA A3317     195.293  10.984  71.660  0.00  0.00           C
ATOM   3318  B   BEA A3318     195.856  10.495  71.337  0.00  0.00           C
ATOM   3319  B   BEA A3319     196.437   9.956  71.033  0.00  0.00           C
ATOM   3320  B   BEA A3320     196.997   9.401  70.771  0.00  0.00           C
ATOM   3321  B   BEA A3321     197.570   8.787  70.541  0.00  0.00           C
ATOM   3322  B   BEA A3322     198.087   8.187  70.373  0.00  0.00           C
ATOM   3323  B   BEA A3323     199.099   6.856  70.178  0.00  0.00           C
ATOM   3324  B   BEA A3324     199.563   6.155  70.165  0.00  0.00           C
ATOM   3325  B   BEA A3325     199.984   5.457  70.207  0.00  0.00           C
ATOM   3326  B   BEA A3326     200.366   4.761  70.299  0.00  0.00           C
ATOM   3327  B   BEA A3327     200.737   4.012  70.449  0.00  0.00           C
ATOM   3328  B   BEA A3328     201.073   3.259  70.650  0.00  0.00           C
ATOM   3329  B   BEA A3329     201.375   2.503  70.896  0.00  0.00           C
ATOM   3330  B   BEA A3330     201.625   1.808  71.161  0.00  0.00           C
ATOM   3331  B   BEA A3331     202.080   0.307  71.841  0.00  0.00           C
CONECT    1    2
CONECT    2    1    3
CONECT    3    2    4
CONECT    4    3    5
CONECT    5    4    6
CONECT    6    5    7
CONECT    7    6    8
CONECT    8    7    9
CONECT    9    8   10
CONECT   10    9   11
CONECT   11   10   12
CONECT   12   11   13
CONECT   13   12   14
CONECT   14   13   15
CONECT   15   14   16
CONECT   16   15   17
CONECT   17   16   18
CONECT   18   17   19
CONECT   19   18   20
CONECT   20   19   21
CONECT   21   20   22
CONECT   22   21   23
CONECT   23   22   24
CONECT   24   23   25
CONECT   25   24   26
CONECT   26   25   27
CONECT   27   26   28
CONECT   28   27   29
CONECT   29   28   30
CONECT   30   29   31
CONECT   31   30   32
CONECT   32   31   33
CONECT   33   32   34
CONECT   34   33   35
CONECT   35   34   36
CONECT   36   35   37
CONECT   37   36   38
CONECT   38   37   39
CONECT   39   38   40
CONECT   40   39   41
CONECT   41   40   42
CONECT   42   41   43
CONECT   43   42   44
CONECT   44   43   45
CONECT   45   44   46
CONECT   46   45   47
CONECT   47   46   48
CONECT   48   47   49
CONECT   49   48   50
CONECT   50   49   51
CONECT   51   50   52
CONECT   52   51   53
CONECT   53   52   54
CONECT   54   53   55
CONECT   55   54   56
CONECT   56   55   57
CONECT   57   56   58
CONECT   58   57   59
CONECT   59   58   60
CONECT   60   59   61
CONECT   61   60   62
CONECT   62   61   63
CONECT   63   62   64
CONECT   64   63   65
CONECT   65   64   66
CONECT   66   65   67
CONECT   67   66   68
CONECT   68   67   69
CONECT   69   68   70
CONECT   70   69   71
CONECT   71   70   72
CONECT   72   71   73
CONECT   73   72   74
CONECT   74   73   75
CONECT   75   74   76
CONECT   76   75   77
CONECT   77   76   78
CONECT   78   77   79
CONECT   79   78   80
CONECT   80   79   81
CONECT   81   80   82
CONECT   82   81   83
CONECT   83   82   84
CONECT   84   83   85
CONECT   85   84   86
CONECT   86   85   87
CONECT   87   86   88
CONECT   88   87   89
CONECT   89   88   90
CONECT   90   89   91
CONECT   91   90   92
CONECT   92   91   93
CONECT   93   92   94
CONECT   94   93   95
CONECT   95   94   96
CONECT   96   95   97
CONECT   97   96   98
CONECT   98   97   99
CONECT   99   98  100
CONECT  100   99  101
CONECT  101  100  102
CONECT  102  101  103
CONECT  103  102  104
CONECT  104  103  105
CONECT  105  104  106
CONECT  106  105  107
CONECT  107  106  108
CONECT  108  107  109
CONECT  109  108  110
CONECT  110  109  111
CONECT  111  110  112
CONECT  112  111  113
CONECT  113  112  114
CONECT  114  113  115
CONECT  115  114  116
CONECT  116  115  117
CONECT  117  116  118
CONECT  118  117  119
CONECT  119  118  120
CONECT  120  119  121
CONECT  121  120  122
CONECT  122  121  123
CONECT  123  122  124
CONECT  124  123  125
CONECT  125  124  126
CONECT  126  125  127
CONECT  127  126  128
CONECT  128  127  129
CONECT  129  128  130
CONECT  130  129  131
CONECT  131  130  132
CONECT  132  131  133
CONECT  133  132  134
CONECT  134  133  135
CONECT  135  134  136
CONECT  136  135  137
CONECT  137  136  138
CONECT  138  137  139
CONECT  139  138  140
CONECT  140  139  141
CONECT  141  140  142
CONECT  142  141  143
CONECT  143  142  144
CONECT  144  143  145
CONECT  145  144  146
CONECT  146  145  147
CONECT  147  146  148
CONECT  148  147  149
CONECT  149  148  150
CONECT  150  149  151
CONECT  151  150  152
CONECT  152  151  153
CONECT  153  152  154
CONECT  154  153  155
CONECT  155  154  156
CONECT  156  155  157
CONECT  157  156  158
CONECT  158  157  159
CONECT  159  158  160
CONECT  160  159  161
CONECT  161  160  162
CONECT  162  161  163
CONECT  163  162  164
CONECT  164  163  165
CONECT  165  164  166
CONECT  166  165  167
CONECT  167  166  168
CONECT  168  167  169
CONECT  169  168  170
CONECT  170  169  171
CONECT  171  170  172
CONECT  172  171  173
CONECT  173  172  174
CONECT  174  173  175
CONECT  175  174  176
CONECT  176  175  177
CONECT  177  176  178
CONECT  178  177  179
CONECT  179  178  180
CONECT  180  179  181
CONECT  181  180  182
CONECT  182  181  183
CONECT  183  182  184
CONECT  184  183  185
CONECT  185  184  186
CONECT  186  185  187
CONECT  187  186  188
CONECT  188  187  189
CONECT  189  188  190
CONECT  190  189  191
CONECT  191  190  192
CONECT  192  191  193
CONECT  193  192  194
CONECT  194  193  195
CONECT  195  194  196
CONECT  196  195  197
CONECT  197  196  198
CONECT  198  197  199
CONECT  199  198  200
CONECT  200  199  201
CONECT  201  200  202
CONECT  202  201  203
CONECT  203  202  204
CONECT  204  203  205
CONECT  205  204  206
CONECT  206  205  207
CONECT  207  206  208
CONECT  208  207  209
CONECT  209  208  210
CONECT  210  209  211
CONECT  211  210  212
CONECT  212  211  213
CONECT  213  212  214
CONECT  214  213  215
CONECT  215  214  216
CONECT  216  215  217
CONECT  217  216  218
CONECT  218  217  219
CONECT  219  218  220
CONECT  220  219  221
CONECT  221  220  222
CONECT  222  221  223
CONECT  223  222  224
CONECT  224  223  225
CONECT  225  224  226
CONECT  226  225  227
CONECT  227  226  228
CONECT  228  227  229
CONECT  229  228  230
CONECT  230  229  231
CONECT  231  230  232
CONECT  232  231  233
CONECT  233  232  234
CONECT  234  233  235
CONECT  235  234  236
CONECT  236  235  237
CONECT  237  236  238
CONECT  238  237  239
CONECT  239  238  240
CONECT  240  239  241
CONECT  241  240  242
CONECT  242  241  243
CONECT  243  242  244
CONECT  244  243  245
CONECT  245  244  246
CONECT  246  245  247
CONECT  247  246  248
CONECT  248  247  249
CONECT  249  248  250
CONECT  250  249  251
CONECT  251  250  252
CONECT  252  251  253
CONECT  253  252  254
CONECT  254  253  255
CONECT  255  254  256
CONECT  256  255  257
CONECT  257  256  258
CONECT  258  257  259
CONECT  259  258  260
CONECT  260  259  261
CONECT  261  260  262
CONECT  262  261  263
CONECT  263  262  264
CONECT  264  263  265
CONECT  265  264  266
CONECT  266  265  267
CONECT  267  266  268
CONECT  268  267  269
CONECT  269  268  270
CONECT  270  269  271
CONECT  271  270  272
CONECT  272  271  273
CONECT  273  272  274
CONECT  274  273  275
CONECT  275  274  276
CONECT  276  275  277
CONECT  277  276  278
CONECT  278  277  279
CONECT  279  278  280
CONECT  280  279  281
CONECT  281  280  282
CONECT  282  281  283
CONECT  283  282  284
CONECT  284  283  285
CONECT  285  284  286
CONECT  286  285  287
CONECT  287  286  288
CONECT  288  287  289
CONECT  289  288  290
CONECT  290  289  291
CONECT  291  290  292
CONECT  292  291  293
CONECT  293  292  294
CONECT  294  293  295
CONECT  295  294  296
CONECT  296  295  297
CONECT  297  296  298
CONECT  298  297  299
CONECT  299  298  300
CONECT  300  299  301
CONECT  301  300  302
CONECT  302  301  303
CONECT  303  302  304
CONECT  304  303  305
CONECT  305  304  306
CONECT  306  305  307
CONECT  307  306  308
CONECT  308  307  309
CONECT  309  308  310
CONECT  310  309  311
CONECT  311  310  312
CONECT  312  311  313
CONECT  313  312  314
CONECT  314  313  315
CONECT  315  314  316
CONECT  316  315  317
CONECT  317  316  318
CONECT  318  317  319
CONECT  319  318  320
CONECT  320  319  321
CONECT  321  320  322
CONECT  322  321  323
CONECT  323  322  324
CONECT  324  323  325
CONECT  325  324  326
CONECT  326  325  327
CONECT  327  326  328
CONECT  328  327  329
CONECT  329  328  330
CONECT  330  329  331
CONECT  331  330  332
CONECT  332  331  333
CONECT  333  332  334
CONECT  334  333  335
CONECT  335  334  336
CONECT  336  335  337
CONECT  337  336  338
CONECT  338  337  339
CONECT  339  338  340
CONECT  340  339  341
CONECT  341  340  342
CONECT  342  341  343
CONECT  343  342  344
CONECT  344  343  345
CONECT  345  344  346
CONECT  346  345  347
CONECT  347  346  348
CONECT  348  347  349
CONECT  349  348  350
CONECT  350  349  351
CONECT  351  350  352
CONECT  352  351  353
CONECT  353  352  354
CONECT  354  353  355
CONECT  355  354  356
CONECT  356  355  357
CONECT  357  356  358
CONECT  358  357  359
CONECT  359  358  360
CONECT  360  359  361
CONECT  361  360  362
CONECT  362  361  363
CONECT  363  362  364
CONECT  364  363  365
CONECT  365  364  366
CONECT  366  365  367
CONECT  367  366  368
CONECT  368  367  369
CONECT  369  368  370
CONECT  370  369  371
CONECT  371  370  372
CONECT  372  371  373
CONECT  373  372  374
CONECT  374  373  375
CONECT  375  374  376
CONECT  376  375  377
CONECT  377  376  378
CONECT  378  377  379
CONECT  379  378  380
CONECT  380  379  381
CONECT  381  380  382
CONECT  382  381  383
CONECT  383  382  384
CONECT  384  383  385
CONECT  385  384  386
CONECT  386  385  387
CONECT  387  386  388
CONECT  388  387  389
CONECT  389  388  390
CONECT  390  389  391
CONECT  391  390  392
CONECT  392  391  393
CONECT  393  392  394
CONECT  394  393  395
CONECT  395  394  396
CONECT  396  395  397
CONECT  397  396  398
CONECT  398  397  399
CONECT  399  398  400
CONECT  400  399  401
CONECT  401  400  402
CONECT  402  401  403
CONECT  403  402  404
CONECT  404  403  405
CONECT  405  404  406
CONECT  406  405  407
CONECT  407  406  408
CONECT  408  407  409
CONECT  409  408  410
CONECT  410  409  411
CONECT  411  410  412
CONECT  412  411  413
CONECT  413  412  414
CONECT  414  413  415
CONECT  415  414  416
CONECT  416  415  417
CONECT  417  416  418
CONECT  418  417  419
CONECT  419  418  420
CONECT  420  419  421
CONECT  421  420  422
CONECT  422  421  423
CONECT  423  422  424
CONECT  424  423  425
CONECT  425  424  426
CONECT  426  425  427
CONECT  427  426  428
CONECT  428  427  429
CONECT  429  428  430
CONECT  430  429  431
CONECT  431  430  432
CONECT  432  431  433
CONECT  433  432  434
CONECT  434  433  435
CONECT  435  434  436
CONECT  436  435  437
CONECT  437  436  438
CONECT  438  437  439
CONECT  439  438  440
CONECT  440  439  441
CONECT  441  440  442
CONECT  442  441  443
CONECT  443  442  444
CONECT  444  443  445
CONECT  445  444  446
CONECT  446  445  447
CONECT  447  446  448
CONECT  448  447  449
CONECT  449  448  450
CONECT  450  449  451
CONECT  451  450  452
CONECT  452  451  453
CONECT  453  452  454
CONECT  454  453  455
CONECT  455  454  456
CONECT  456  455  457
CONECT  457  456  458
CONECT  458  457  459
CONECT  459  458  460
CONECT  460  459  461
CONECT  461  460  462
CONECT  462  461  463
CONECT  463  462  464
CONECT  464  463  465
CONECT  465  464  466
CONECT  466  465  467
CONECT  467  466  468
CONECT  468  467  469
CONECT  469  468  470
CONECT  470  469  471
CONECT  471  470  472
CONECT  472  471  473
CONECT  473  472  474
CONECT  474  473  475
CONECT  475  474  476
CONECT  476  475  477
CONECT  477  476  478
CONECT  478  477  479
CONECT  479  478  480
CONECT  480  479  481
CONECT  481  480  482
CONECT  482  481  483
CONECT  483  482  484
CONECT  484  483  485
CONECT  485  484  486
CONECT  486  485  487
CONECT  487  486  488
CONECT  488  487  489
CONECT  489  488  490
CONECT  490  489  491
CONECT  491  490  492
CONECT  492  491  493
CONECT  493  492  494
CONECT  494  493  495
CONECT  495  494  496
CONECT  496  495  497
CONECT  497  496  498
CONECT  498  497  499
CONECT  499  498  500
CONECT  500  499  501
CONECT  501  500  502
CONECT  502  501  503
CONECT  503  502  504
CONECT  504  503  505
CONECT  505  504  506
CONECT  506  505  507
CONECT  507  506  508
CONECT  508  507  509
CONECT  509  508  510
CONECT  510  509  511
CONECT  511  510  512
CONECT  512  511  513
CONECT  513  512  514
CONECT  514  513  515
CONECT  515  514  516
CONECT  516  515  517
CONECT  517  516  518
CONECT  518  517  519
CONECT  519  518  520
CONECT  520  519  521
CONECT  521  520  522
CONECT  522  521  523
CONECT  523  522  524
CONECT  524  523  525
CONECT  525  524  526
CONECT  526  525  527
CONECT  527  526  528
CONECT  528  527  529
CONECT  529  528  530
CONECT  530  529  531
CONECT  531  530  532
CONECT  532  531  533
CONECT  533  532  534
CONECT  534  533  535
CONECT  535  534  536
CONECT  536  535  537
CONECT  537  536  538
CONECT  538  537  539
CONECT  539  538  540
CONECT  540  539  541
CONECT  541  540  542
CONECT  542  541  543
CONECT  543  542  544
CONECT  544  543  545
CONECT  545  544  546
CONECT  546  545  547
CONECT  547  546  548
CONECT  548  547  549
CONECT  549  548  550
CONECT  550  549  551
CONECT  551  550  552
CONECT  552  551  553
CONECT  553  552  554
CONECT  554  553  555
CONECT  555  554  556
CONECT  556  555  557
CONECT  557  556  558
CONECT  558  557  559
CONECT  559  558  560
CONECT  560  559  561
CONECT  561  560  562
CONECT  562  561  563
CONECT  563  562  564
CONECT  564  563  565
CONECT  565  564  566
CONECT  566  565  567
CONECT  567  566  568
CONECT  568  567  569
CONECT  569  568  570
CONECT  570  569  571
CONECT  571  570  572
CONECT  572  571  573
CONECT  573  572  574
CONECT  574  573  575
CONECT  575  574  576
CONECT  576  575  577
CONECT  577  576  578
CONECT  578  577  579
CONECT  579  578  580
CONECT  580  579  581
CONECT  581  580  582
CONECT  582  581  583
CONECT  583  582  584
CONECT  584  583  585
CONECT  585  584  586
CONECT  586  585  587
CONECT  587  586  588
CONECT  588  587  589
CONECT  589  588  590
CONECT  590  589  591
CONECT  591  590  592
CONECT  592  591  593
CONECT  593  592  594
CONECT  594  593  595
CONECT  595  594  596
CONECT  596  595  597
CONECT  597  596  598
CONECT  598  597  599
CONECT  599  598  600
CONECT  600  599  601
CONECT  601  600  602
CONECT  602  601  603
CONECT  603  602  604
CONECT  604  603  605
CONECT  605  604  606
CONECT  606  605  607
CONECT  607  606  608
CONECT  608  607  609
CONECT  609  608  610
CONECT  610  609  611
CONECT  611  610  612
CONECT  612  611  613
CONECT  613  612  614
CONECT  614  613  615
CONECT  615  614  616
CONECT  616  615  617
CONECT  617  616  618
CONECT  618  617  619
CONECT  619  618  620
CONECT  620  619  621
CONECT  621  620  622
CONECT  622  621  623
CONECT  623  622  624
CONECT  624  623  625
CONECT  625  624  626
CONECT  626  625  627
CONECT  627  626  628
CONECT  628  627  629
CONECT  629  628  630
CONECT  630  629  631
CONECT  631  630  632
CONECT  632  631  633
CONECT  633  632  634
CONECT  634  633  635
CONECT  635  634  636
CONECT  636  635  637
CONECT  637  636  638
CONECT  638  637  639
CONECT  639  638  640
CONECT  640  639  641
CONECT  641  640  642
CONECT  642  641  643
CONECT  643  642  644
CONECT  644  643  645
CONECT  645  644  646
CONECT  646  645  647
CONECT  647  646  648
CONECT  648  647  649
CONECT  649  648  650
CONECT  650  649  651
CONECT  651  650  652
CONECT  652  651  653
CONECT  653  652  654
CONECT  654  653  655
CONECT  655  654  656
CONECT  656  655  657
CONECT  657  656  658
CONECT  658  657  659
CONECT  659  658  660
CONECT  660  659  661
CONECT  661  660  662
CONECT  662  661  663
CONECT  663  662  664
CONECT  664  663  665
CONECT  665  664  666
CONECT  666  665  667
CONECT  667  666  668
CONECT  668  667  669
CONECT  669  668  670
CONECT  670  669  671
CONECT  671  670  672
CONECT  672  671  673
CONECT  673  672  674
CONECT  674  673  675
CONECT  675  674  676
CONECT  676  675  677
CONECT  677  676  678
CONECT  678  677  679
CONECT  679  678  680
CONECT  680  679  681
CONECT  681  680  682
CONECT  682  681  683
CONECT  683  682  684
CONECT  684  683  685
CONECT  685  684  686
CONECT  686  685  687
CONECT  687  686  688
CONECT  688  687  689
CONECT  689  688  690
CONECT  690  689  691
CONECT  691  690  692
CONECT  692  691  693
CONECT  693  692  694
CONECT  694  693  695
CONECT  695  694  696
CONECT  696  695  697
CONECT  697  696  698
CONECT  698  697  699
CONECT  699  698  700
CONECT  700  699  701
CONECT  701  700  702
CONECT  702  701  703
CONECT  703  702  704
CONECT  704  703  705
CONECT  705  704  706
CONECT  706  705  707
CONECT  707  706  708
CONECT  708  707  709
CONECT  709  708  710
CONECT  710  709  711
CONECT  711  710  712
CONECT  712  711  713
CONECT  713  712  714
CONECT  714  713  715
CONECT  715  714  716
CONECT  716  715  717
CONECT  717  716  718
CONECT  718  717  719
CONECT  719  718  720
CONECT  720  719  721
CONECT  721  720  722
CONECT  722  721  723
CONECT  723  722  724
CONECT  724  723  725
CONECT  725  724  726
CONECT  726  725  727
CONECT  727  726  728
CONECT  728  727  729
CONECT  729  728  730
CONECT  730  729  731
CONECT  731  730  732
CONECT  732  731  733
CONECT  733  732  734
CONECT  734  733  735
CONECT  735  734  736
CONECT  736  735  737
CONECT  737  736  738
CONECT  738  737  739
CONECT  739  738  740
CONECT  740  739  741
CONECT  741  740  742
CONECT  742  741  743
CONECT  743  742  744
CONECT  744  743  745
CONECT  745  744  746
CONECT  746  745  747
CONECT  747  746  748
CONECT  748  747  749
CONECT  749  748  750
CONECT  750  749  751
CONECT  751  750  752
CONECT  752  751  753
CONECT  753  752  754
CONECT  754  753  755
CONECT  755  754  756
CONECT  756  755  757
CONECT  757  756  758
CONECT  758  757  759
CONECT  759  758  760
CONECT  760  759  761
CONECT  761  760  762
CONECT  762  761  763
CONECT  763  762  764
CONECT  764  763  765
CONECT  765  764  766
CONECT  766  765  767
CONECT  767  766  768
CONECT  768  767  769
CONECT  769  768  770
CONECT  770  769  771
CONECT  771  770  772
CONECT  772  771  773
CONECT  773  772  774
CONECT  774  773  775
CONECT  775  774  776
CONECT  776  775  777
CONECT  777  776  778
CONECT  778  777  779
CONECT  779  778  780
CONECT  780  779  781
CONECT  781  780  782
CONECT  782  781  783
CONECT  783  782  784
CONECT  784  783  785
CONECT  785  784  786
CONECT  786  785  787
CONECT  787  786  788
CONECT  788  787  789
CONECT  789  788  790
CONECT  790  789  791
CONECT  791  790  792
CONECT  792  791  793
CONECT  793  792  794
CONECT  794  793  795
CONECT  795  794  796
CONECT  796  795  797
CONECT  797  796  798
CONECT  798  797  799
CONECT  799  798  800
CONECT  800  799  801
CONECT  801  800  802
CONECT  802  801  803
CONECT  803  802  804
CONECT  804  803  805
CONECT  805  804  806
CONECT  806  805  807
CONECT  807  806  808
CONECT  808  807  809
CONECT  809  808  810
CONECT  810  809  811
CONECT  811  810  812
CONECT  812  811  813
CONECT  813  812  814
CONECT  814  813  815
CONECT  815  814  816
CONECT  816  815  817
CONECT  817  816  818
CONECT  818  817  819
CONECT  819  818  820
CONECT  820  819  821
CONECT  821  820  822
CONECT  822  821  823
CONECT  823  822  824
CONECT  824  823  825
CONECT  825  824  826
CONECT  826  825  827
CONECT  827  826  828
CONECT  828  827  829
CONECT  829  828  830
CONECT  830  829  831
CONECT  831  830  832
CONECT  832  831  833
CONECT  833  832  834
CONECT  834  833  835
CONECT  835  834  836
CONECT  836  835  837
CONECT  837  836  838
CONECT  838  837  839
CONECT  839  838  840
CONECT  840  839  841
CONECT  841  840  842
CONECT  842  841  843
CONECT  843  842  844
CONECT  844  843  845
CONECT  845  844  846
CONECT  846  845  847
CONECT  847  846  848
CONECT  848  847  849
CONECT  849  848  850
CONECT  850  849  851
CONECT  851  850  852
CONECT  852  851  853
CONECT  853  852  854
CONECT  854  853  855
CONECT  855  854  856
CONECT  856  855  857
CONECT  857  856  858
CONECT  858  857  859
CONECT  859  858  860
CONECT  860  859  861
CONECT  861  860  862
CONECT  862  861  863
CONECT  863  862  864
CONECT  864  863  865
CONECT  865  864  866
CONECT  866  865  867
CONECT  867  866  868
CONECT  868  867  869
CONECT  869  868  870
CONECT  870  869  871
CONECT  871  870  872
CONECT  872  871  873
CONECT  873  872  874
CONECT  874  873  875
CONECT  875  874  876
CONECT  876  875  877
CONECT  877  876  878
CONECT  878  877  879
CONECT  879  878  880
CONECT  880  879  881
CONECT  881  880  882
CONECT  882  881  883
CONECT  883  882  884
CONECT  884  883  885
CONECT  885  884  886
CONECT  886  885  887
CONECT  887  886  888
CONECT  888  887  889
CONECT  889  888  890
CONECT  890  889  891
CONECT  891  890  892
CONECT  892  891  893
CONECT  893  892  894
CONECT  894  893  895
CONECT  895  894  896
CONECT  896  895  897
CONECT  897  896  898
CONECT  898  897  899
CONECT  899  898  900
CONECT  900  899  901
CONECT  901  900  902
CONECT  902  901  903
CONECT  903  902  904
CONECT  904  903  905
CONECT  905  904  906
CONECT  906  905  907
CONECT  907  906  908
CONECT  908  907  909
CONECT  909  908  910
CONECT  910  909  911
CONECT  911  910  912
CONECT  912  911  913
CONECT  913  912  914
CONECT  914  913  915
CONECT  915  914  916
CONECT  916  915  917
CONECT  917  916  918
CONECT  918  917  919
CONECT  919  918  920
CONECT  920  919  921
CONECT  921  920  922
CONECT  922  921  923
CONECT  923  922  924
CONECT  924  923  925
CONECT  925  924  926
CONECT  926  925  927
CONECT  927  926  928
CONECT  928  927  929
CONECT  929  928  930
CONECT  930  929  931
CONECT  931  930  932
CONECT  932  931  933
CONECT  933  932  934
CONECT  934  933  935
CONECT  935  934  936
CONECT  936  935  937
CONECT  937  936  938
CONECT  938  937  939
CONECT  939  938  940
CONECT  940  939  941
CONECT  941  940  942
CONECT  942  941  943
CONECT  943  942  944
CONECT  944  943  945
CONECT  945  944  946
CONECT  946  945  947
CONECT  947  946  948
CONECT  948  947  949
CONECT  949  948  950
CONECT  950  949  951
CONECT  951  950  952
CONECT  952  951  953
CONECT  953  952  954
CONECT  954  953  955
CONECT  955  954  956
CONECT  956  955  957
CONECT  957  956  958
CONECT  958  957  959
CONECT  959  958  960
CONECT  960  959  961
CONECT  961  960  962
CONECT  962  961  963
CONECT  963  962  964
CONECT  964  963  965
CONECT  965  964  966
CONECT  966  965  967
CONECT  967  966  968
CONECT  968  967  969
CONECT  969  968  970
CONECT  970  969  971
CONECT  971  970  972
CONECT  972  971  973
CONECT  973  972  974
CONECT  974  973  975
CONECT  975  974  976
CONECT  976  975  977
CONECT  977  976  978
CONECT  978  977  979
CONECT  979  978  980
CONECT  980  979  981
CONECT  981  980  982
CONECT  982  981  983
CONECT  983  982  984
CONECT  984  983  985
CONECT  985  984  986
CONECT  986  985  987
CONECT  987  986  988
CONECT  988  987  989
CONECT  989  988  990
CONECT  990  989  991
CONECT  991  990  992
CONECT  992  991  993
CONECT  993  992  994
CONECT  994  993  995
CONECT  995  994  996
CONECT  996  995  997
CONECT  997  996  998
CONECT  998  997  999
CONECT  999  998 1000
CONECT 1000  999 1001
CONECT 1001 1000 1002
CONECT 1002 1001 1003
CONECT 1003 1002 1004
CONECT 1004 1003 1005
CONECT 1005 1004 1006
CONECT 1006 1005 1007
CONECT 1007 1006 1008
CONECT 1008 1007 1009
CONECT 1009 1008 1010
CONECT 1010 1009 1011
CONECT 1011 1010 1012
CONECT 1012 1011 1013
CONECT 1013 1012 1014
CONECT 1014 1013 1015
CONECT 1015 1014 1016
CONECT 1016 1015 1017
CONECT 1017 1016 1018
CONECT 1018 1017 1019
CONECT 1019 1018 1020
CONECT 1020 1019 1021
CONECT 1021 1020 1022
CONECT 1022 1021 1023
CONECT 1023 1022 1024
CONECT 1024 1023 1025
CONECT 1025 1024 1026
CONECT 1026 1025 1027
CONECT 1027 1026 1028
CONECT 1028 1027 1029
CONECT 1029 1028 1030
CONECT 1030 1029 1031
CONECT 1031 1030 1032
CONECT 1032 1031 1033
CONECT 1033 1032 1034
CONECT 1034 1033 1035
CONECT 1035 1034 1036
CONECT 1036 1035 1037
CONECT 1037 1036 1038
CONECT 1038 1037 1039
CONECT 1039 1038 1040
CONECT 1040 1039 1041
CONECT 1041 1040 1042
CONECT 1042 1041 1043
CONECT 1043 1042 1044
CONECT 1044 1043 1045
CONECT 1045 1044 1046
CONECT 1046 1045 1047
CONECT 1047 1046 1048
CONECT 1048 1047 1049
CONECT 1049 1048 1050
CONECT 1050 1049 1051
CONECT 1051 1050 1052
CONECT 1052 1051 1053
CONECT 1053 1052 1054
CONECT 1054 1053 1055
CONECT 1055 1054 1056
CONECT 1056 1055 1057
CONECT 1057 1056 1058
CONECT 1058 1057 1059
CONECT 1059 1058 1060
CONECT 1060 1059 1061
CONECT 1061 1060 1062
CONECT 1062 1061 1063
CONECT 1063 1062 1064
CONECT 1064 1063 1065
CONECT 1065 1064 1066
CONECT 1066 1065 1067
CONECT 1067 1066 1068
CONECT 1068 1067 1069
CONECT 1069 1068 1070
CONECT 1070 1069 1071
CONECT 1071 1070 1072
CONECT 1072 1071 1073
CONECT 1073 1072 1074
CONECT 1074 1073 1075
CONECT 1075 1074 1076
CONECT 1076 1075 1077
CONECT 1077 1076 1078
CONECT 1078 1077 1079
CONECT 1079 1078 1080
CONECT 1080 1079 1081
CONECT 1081 1080 1082
CONECT 1082 1081 1083
CONECT 1083 1082 1084
CONECT 1084 1083 1085
CONECT 1085 1084 1086
CONECT 1086 1085 1087
CONECT 1087 1086 1088
CONECT 1088 1087 1089
CONECT 1089 1088 1090
CONECT 1090 1089 1091
CONECT 1091 1090 1092
CONECT 1092 1091 1093
CONECT 1093 1092 1094
CONECT 1094 1093 1095
CONECT 1095 1094 1096
CONECT 1096 1095 1097
CONECT 1097 1096 1098
CONECT 1098 1097 1099
CONECT 1099 1098 1100
CONECT 1100 1099 1101
CONECT 1101 1100 1102
CONECT 1102 1101 1103
CONECT 1103 1102 1104
CONECT 1104 1103 1105
CONECT 1105 1104 1106
CONECT 1106 1105 1107
CONECT 1107 1106 1108
CONECT 1108 1107 1109
CONECT 1109 1108 1110
CONECT 1110 1109 1111
CONECT 1111 1110 1112
CONECT 1112 1111 1113
CONECT 1113 1112 1114
CONECT 1114 1113 1115
CONECT 1115 1114 1116
CONECT 1116 1115 1117
CONECT 1117 1116 1118
CONECT 1118 1117 1119
CONECT 1119 1118 1120
CONECT 1120 1119 1121
CONECT 1121 1120 1122
CONECT 1122 1121 1123
CONECT 1123 1122 1124
CONECT 1124 1123 1125
CONECT 1125 1124 1126
CONECT 1126 1125 1127
CONECT 1127 1126 1128
CONECT 1128 1127 1129
CONECT 1129 1128 1130
CONECT 1130 1129 1131
CONECT 1131 1130 1132
CONECT 1132 1131 1133
CONECT 1133 1132 1134
CONECT 1134 1133 1135
CONECT 1135 1134 1136
CONECT 1136 1135 1137
CONECT 1137 1136 1138
CONECT 1138 1137 1139
CONECT 1139 1138 1140
CONECT 1140 1139 1141
CONECT 1141 1140 1142
CONECT 1142 1141 1143
CONECT 1143 1142 1144
CONECT 1144 1143 1145
CONECT 1145 1144 1146
CONECT 1146 1145 1147
CONECT 1147 1146 1148
CONECT 1148 1147 1149
CONECT 1149 1148 1150
CONECT 1150 1149 1151
CONECT 1151 1150 1152
CONECT 1152 1151 1153
CONECT 1153 1152 1154
CONECT 1154 1153 1155
CONECT 1155 1154 1156
CONECT 1156 1155 1157
CONECT 1157 1156 1158
CONECT 1158 1157 1159
CONECT 1159 1158 1160
CONECT 1160 1159 1161
CONECT 1161 1160 1162
CONECT 1162 1161 1163
CONECT 1163 1162 1164
CONECT 1164 1163 1165
CONECT 1165 1164 1166
CONECT 1166 1165 1167
CONECT 1167 1166 1168
CONECT 1168 1167 1169
CONECT 1169 1168 1170
CONECT 1170 1169 1171
CONECT 1171 1170 1172
CONECT 1172 1171 1173
CONECT 1173 1172 1174
CONECT 1174 1173 1175
CONECT 1175 1174 1176
CONECT 1176 1175 1177
CONECT 1177 1176 1178
CONECT 1178 1177 1179
CONECT 1179 1178 1180
CONECT 1180 1179 1181
CONECT 1181 1180 1182
CONECT 1182 1181 1183
CONECT 1183 1182 1184
CONECT 1184 1183 1185
CONECT 1185 1184 1186
CONECT 1186 1185 1187
CONECT 1187 1186 1188
CONECT 1188 1187 1189
CONECT 1189 1188 1190
CONECT 1190 1189 1191
CONECT 1191 1190 1192
CONECT 1192 1191 1193
CONECT 1193 1192 1194
CONECT 1194 1193 1195
CONECT 1195 1194 1196
CONECT 1196 1195 1197
CONECT 1197 1196 1198
CONECT 1198 1197 1199
CONECT 1199 1198 1200
CONECT 1200 1199 1201
CONECT 1201 1200 1202
CONECT 1202 1201 1203
CONECT 1203 1202 1204
CONECT 1204 1203 1205
CONECT 1205 1204 1206
CONECT 1206 1205 1207
CONECT 1207 1206 1208
CONECT 1208 1207 1209
CONECT 1209 1208 1210
CONECT 1210 1209 1211
CONECT 1211 1210 1212
CONECT 1212 1211 1213
CONECT 1213 1212 1214
CONECT 1214 1213 1215
CONECT 1215 1214 1216
CONECT 1216 1215 1217
CONECT 1217 1216 1218
CONECT 1218 1217 1219
CONECT 1219 1218 1220
CONECT 1220 1219 1221
CONECT 1221 1220 1222
CONECT 1222 1221 1223
CONECT 1223 1222 1224
CONECT 1224 1223 1225
CONECT 1225 1224 1226
CONECT 1226 1225 1227
CONECT 1227 1226 1228
CONECT 1228 1227 1229
CONECT 1229 1228 1230
CONECT 1230 1229 1231
CONECT 1231 1230 1232
CONECT 1232 1231 1233
CONECT 1233 1232 1234
CONECT 1234 1233 1235
CONECT 1235 1234 1236
CONECT 1236 1235 1237
CONECT 1237 1236 1238
CONECT 1238 1237 1239
CONECT 1239 1238 1240
CONECT 1240 1239 1241
CONECT 1241 1240 1242
CONECT 1242 1241 1243
CONECT 1243 1242 1244
CONECT 1244 1243 1245
CONECT 1245 1244 1246
CONECT 1246 1245 1247
CONECT 1247 1246 1248
CONECT 1248 1247 1249
CONECT 1249 1248 1250
CONECT 1250 1249 1251
CONECT 1251 1250 1252
CONECT 1252 1251 1253
CONECT 1253 1252 1254
CONECT 1254 1253 1255
CONECT 1255 1254 1256
CONECT 1256 1255 1257
CONECT 1257 1256 1258
CONECT 1258 1257 1259
CONECT 1259 1258 1260
CONECT 1260 1259 1261
CONECT 1261 1260 1262
CONECT 1262 1261 1263
CONECT 1263 1262 1264
CONECT 1264 1263 1265
CONECT 1265 1264 1266
CONECT 1266 1265 1267
CONECT 1267 1266 1268
CONECT 1268 1267 1269
CONECT 1269 1268 1270
CONECT 1270 1269 1271
CONECT 1271 1270 1272
CONECT 1272 1271 1273
CONECT 1273 1272 1274
CONECT 1274 1273 1275
CONECT 1275 1274 1276
CONECT 1276 1275 1277
CONECT 1277 1276 1278
CONECT 1278 1277 1279
CONECT 1279 1278 1280
CONECT 1280 1279 1281
CONECT 1281 1280 1282
CONECT 1282 1281 1283
CONECT 1283 1282 1284
CONECT 1284 1283 1285
CONECT 1285 1284 1286
CONECT 1286 1285 1287
CONECT 1287 1286 1288
CONECT 1288 1287 1289
CONECT 1289 1288 1290
CONECT 1290 1289 1291
CONECT 1291 1290 1292
CONECT 1292 1291 1293
CONECT 1293 1292 1294
CONECT 1294 1293 1295
CONECT 1295 1294 1296
CONECT 1296 1295 1297
CONECT 1297 1296 1298
CONECT 1298 1297 1299
CONECT 1299 1298 1300
CONECT 1300 1299 1301
CONECT 1301 1300 1302
CONECT 1302 1301 1303
CONECT 1303 1302 1304
CONECT 1304 1303 1305
CONECT 1305 1304 1306
CONECT 1306 1305 1307
CONECT 1307 1306 1308
CONECT 1308 1307 1309
CONECT 1309 1308 1310
CONECT 1310 1309 1311
CONECT 1311 1310 1312
CONECT 1312 1311 1313
CONECT 1313 1312 1314
CONECT 1314 1313 1315
CONECT 1315 1314 1316
CONECT 1316 1315 1317
CONECT 1317 1316 1318
CONECT 1318 1317 1319
CONECT 1319 1318 1320
CONECT 1320 1319 1321
CONECT 1321 1320 1322
CONECT 1322 1321 1323
CONECT 1323 1322 1324
CONECT 1324 1323 1325
CONECT 1325 1324 1326
CONECT 1326 1325 1327
CONECT 1327 1326 1328
CONECT 1328 1327 1329
CONECT 1329 1328 1330
CONECT 1330 1329 1331
CONECT 1331 1330 1332
CONECT 1332 1331 1333
CONECT 1333 1332 1334
CONECT 1334 1333 1335
CONECT 1335 1334 1336
CONECT 1336 1335 1337
CONECT 1337 1336 1338
CONECT 1338 1337 1339
CONECT 1339 1338 1340
CONECT 1340 1339 1341
CONECT 1341 1340 1342
CONECT 1342 1341 1343
CONECT 1343 1342 1344
CONECT 1344 1343 1345
CONECT 1345 1344 1346
CONECT 1346 1345 1347
CONECT 1347 1346 1348
CONECT 1348 1347 1349
CONECT 1349 1348 1350
CONECT 1350 1349 1351
CONECT 1351 1350 1352
CONECT 1352 1351 1353
CONECT 1353 1352 1354
CONECT 1354 1353 1355
CONECT 1355 1354 1356
CONECT 1356 1355 1357
CONECT 1357 1356 1358
CONECT 1358 1357 1359
CONECT 1359 1358 1360
CONECT 1360 1359 1361
CONECT 1361 1360 1362
CONECT 1362 1361 1363
CONECT 1363 1362 1364
CONECT 1364 1363 1365
CONECT 1365 1364 1366
CONECT 1366 1365 1367
CONECT 1367 1366 1368
CONECT 1368 1367 1369
CONECT 1369 1368 1370
CONECT 1370 1369 1371
CONECT 1371 1370 1372
CONECT 1372 1371 1373
CONECT 1373 1372 1374
CONECT 1374 1373 1375
CONECT 1375 1374 1376
CONECT 1376 1375 1377
CONECT 1377 1376 1378
CONECT 1378 1377 1379
CONECT 1379 1378 1380
CONECT 1380 1379 1381
CONECT 1381 1380 1382
CONECT 1382 1381 1383
CONECT 1383 1382 1384
CONECT 1384 1383 1385
CONECT 1385 1384 1386
CONECT 1386 1385 1387
CONECT 1387 1386 1388
CONECT 1388 1387 1389
CONECT 1389 1388 1390
CONECT 1390 1389 1391
CONECT 1391 1390 1392
CONECT 1392 1391 1393
CONECT 1393 1392 1394
CONECT 1394 1393 1395
CONECT 1395 1394 1396
CONECT 1396 1395 1397
CONECT 1397 1396 1398
CONECT 1398 1397 1399
CONECT 1399 1398 1400
CONECT 1400 1399 1401
CONECT 1401 1400 1402
CONECT 1402 1401 1403
CONECT 1403 1402 1404
CONECT 1404 1403 1405
CONECT 1405 1404 1406
CONECT 1406 1405 1407
CONECT 1407 1406 1408
CONECT 1408 1407 1409
CONECT 1409 1408 1410
CONECT 1410 1409 1411
CONECT 1411 1410 1412
CONECT 1412 1411 1413
CONECT 1413 1412 1414
CONECT 1414 1413 1415
CONECT 1415 1414 1416
CONECT 1416 1415 1417
CONECT 1417 1416 1418
CONECT 1418 1417 1419
CONECT 1419 1418 1420
CONECT 1420 1419 1421
CONECT 1421 1420 1422
CONECT 1422 1421 1423
CONECT 1423 1422 1424
CONECT 1424 1423 1425
CONECT 1425 1424 1426
CONECT 1426 1425 1427
CONECT 1427 1426 1428
CONECT 1428 1427 1429
CONECT 1429 1428 1430
CONECT 1430 1429 1431
CONECT 1431 1430 1432
CONECT 1432 1431 1433
CONECT 1433 1432 1434
CONECT 1434 1433 1435
CONECT 1435 1434 1436
CONECT 1436 1435 1437
CONECT 1437 1436 1438
CONECT 1438 1437 1439
CONECT 1439 1438 1440
CONECT 1440 1439 1441
CONECT 1441 1440 1442
CONECT 1442 1441 1443
CONECT 1443 1442 1444
CONECT 1444 1443 1445
CONECT 1445 1444 1446
CONECT 1446 1445 1447
CONECT 1447 1446 1448
CONECT 1448 1447 1449
CONECT 1449 1448 1450
CONECT 1450 1449 1451
CONECT 1451 1450 1452
CONECT 1452 1451 1453
CONECT 1453 1452 1454
CONECT 1454 1453 1455
CONECT 1455 1454 1456
CONECT 1456 1455 1457
CONECT 1457 1456 1458
CONECT 1458 1457 1459
CONECT 1459 1458 1460
CONECT 1460 1459 1461
CONECT 1461 1460 1462
CONECT 1462 1461 1463
CONECT 1463 1462 1464
CONECT 1464 1463 1465
CONECT 1465 1464 1466
CONECT 1466 1465 1467
CONECT 1467 1466 1468
CONECT 1468 1467 1469
CONECT 1469 1468 1470
CONECT 1470 1469 1471
CONECT 1471 1470 1472
CONECT 1472 1471 1473
CONECT 1473 1472 1474
CONECT 1474 1473 1475
CONECT 1475 1474 1476
CONECT 1476 1475 1477
CONECT 1477 1476 1478
CONECT 1478 1477 1479
CONECT 1479 1478 1480
CONECT 1480 1479 1481
CONECT 1481 1480 1482
CONECT 1482 1481 1483
CONECT 1483 1482 1484
CONECT 1484 1483 1485
CONECT 1485 1484 1486
CONECT 1486 1485 1487
CONECT 1487 1486 1488
CONECT 1488 1487 1489
CONECT 1489 1488 1490
CONECT 1490 1489 1491
CONECT 1491 1490 1492
CONECT 1492 1491 1493
CONECT 1493 1492 1494
CONECT 1494 1493 1495
CONECT 1495 1494 1496
CONECT 1496 1495 1497
CONECT 1497 1496 1498
CONECT 1498 1497 1499
CONECT 1499 1498 1500
CONECT 1500 1499 1501
CONECT 1501 1500 1502
CONECT 1502 1501 1503
CONECT 1503 1502 1504
CONECT 1504 1503 1505
CONECT 1505 1504 1506
CONECT 1506 1505 1507
CONECT 1507 1506 1508
CONECT 1508 1507 1509
CONECT 1509 1508 1510
CONECT 1510 1509 1511
CONECT 1511 1510 1512
CONECT 1512 1511 1513
CONECT 1513 1512 1514
CONECT 1514 1513 1515
CONECT 1515 1514 1516
CONECT 1516 1515 1517
CONECT 1517 1516 1518
CONECT 1518 1517 1519
CONECT 1519 1518 1520
CONECT 1520 1519 1521
CONECT 1521 1520 1522
CONECT 1522 1521 1523
CONECT 1523 1522 1524
CONECT 1524 1523 1525
CONECT 1525 1524 1526
CONECT 1526 1525 1527
CONECT 1527 1526 1528
CONECT 1528 1527 1529
CONECT 1529 1528 1530
CONECT 1530 1529 1531
CONECT 1531 1530 1532
CONECT 1532 1531 1533
CONECT 1533 1532 1534
CONECT 1534 1533 1535
CONECT 1535 1534 1536
CONECT 1536 1535 1537
CONECT 1537 1536 1538
CONECT 1538 1537 1539
CONECT 1539 1538 1540
CONECT 1540 1539 1541
CONECT 1541 1540 1542
CONECT 1542 1541 1543
CONECT 1543 1542 1544
CONECT 1544 1543 1545
CONECT 1545 1544 1546
CONECT 1546 1545 1547
CONECT 1547 1546 1548
CONECT 1548 1547 1549
CONECT 1549 1548 1550
CONECT 1550 1549 1551
CONECT 1551 1550 1552
CONECT 1552 1551 1553
CONECT 1553 1552 1554
CONECT 1554 1553 1555
CONECT 1555 1554 1556
CONECT 1556 1555 1557
CONECT 1557 1556 1558
CONECT 1558 1557 1559
CONECT 1559 1558 1560
CONECT 1560 1559 1561
CONECT 1561 1560 1562
CONECT 1562 1561 1563
CONECT 1563 1562 1564
CONECT 1564 1563 1565
CONECT 1565 1564 1566
CONECT 1566 1565 1567
CONECT 1567 1566 1568
CONECT 1568 1567 1569
CONECT 1569 1568 1570
CONECT 1570 1569 1571
CONECT 1571 1570 1572
CONECT 1572 1571 1573
CONECT 1573 1572 1574
CONECT 1574 1573 1575
CONECT 1575 1574 1576
CONECT 1576 1575 1577
CONECT 1577 1576 1578
CONECT 1578 1577 1579
CONECT 1579 1578 1580
CONECT 1580 1579 1581
CONECT 1581 1580 1582
CONECT 1582 1581 1583
CONECT 1583 1582 1584
CONECT 1584 1583 1585
CONECT 1585 1584 1586
CONECT 1586 1585 1587
CONECT 1587 1586 1588
CONECT 1588 1587 1589
CONECT 1589 1588 1590
CONECT 1590 1589 1591
CONECT 1591 1590 1592
CONECT 1592 1591 1593
CONECT 1593 1592 1594
CONECT 1594 1593 1595
CONECT 1595 1594 1596
CONECT 1596 1595 1597
CONECT 1597 1596 1598
CONECT 1598 1597 1599
CONECT 1599 1598 1600
CONECT 1600 1599 1601
CONECT 1601 1600 1602
CONECT 1602 1601 1603
CONECT 1603 1602 1604
CONECT 1604 1603 1605
CONECT 1605 1604 1606
CONECT 1606 1605 1607
CONECT 1607 1606 1608
CONECT 1608 1607 1609
CONECT 1609 1608 1610
CONECT 1610 1609 1611
CONECT 1611 1610 1612
CONECT 1612 1611 1613
CONECT 1613 1612 1614
CONECT 1614 1613 1615
CONECT 1615 1614 1616
CONECT 1616 1615 1617
CONECT 1617 1616 1618
CONECT 1618 1617 1619
CONECT 1619 1618 1620
CONECT 1620 1619 1621
CONECT 1621 1620 1622
CONECT 1622 1621 1623
CONECT 1623 1622 1624
CONECT 1624 1623 1625
CONECT 1625 1624 1626
CONECT 1626 1625 1627
CONECT 1627 1626 1628
CONECT 1628 1627 1629
CONECT 1629 1628 1630
CONECT 1630 1629 1631
CONECT 1631 1630 1632
CONECT 1632 1631 1633
CONECT 1633 1632 1634
CONECT 1634 1633 1635
CONECT 1635 1634 1636
CONECT 1636 1635 1637
CONECT 1637 1636 1638
CONECT 1638 1637 1639
CONECT 1639 1638 1640
CONECT 1640 1639 1641
CONECT 1641 1640 1642
CONECT 1642 1641 1643
CONECT 1643 1642 1644
CONECT 1644 1643 1645
CONECT 1645 1644 1646
CONECT 1646 1645 1647
CONECT 1647 1646 1648
CONECT 1648 1647 1649
CONECT 1649 1648 1650
CONECT 1650 1649 1651
CONECT 1651 1650 1652
CONECT 1652 1651 1653
CONECT 1653 1652 1654
CONECT 1654 1653 1655
CONECT 1655 1654 1656
CONECT 1656 1655 1657
CONECT 1657 1656 1658
CONECT 1658 1657 1659
CONECT 1659 1658 1660
CONECT 1660 1659 1661
CONECT 1661 1660 1662
CONECT 1662 1661 1663
CONECT 1663 1662 1664
CONECT 1664 1663 1665
CONECT 1665 1664 1666
CONECT 1666 1665 1667
CONECT 1667 1666 1668
CONECT 1668 1667 1669
CONECT 1669 1668 1670
CONECT 1670 1669 1671
CONECT 1671 1670 1672
CONECT 1672 1671 1673
CONECT 1673 1672 1674
CONECT 1674 1673 1675
CONECT 1675 1674 1676
CONECT 1676 1675 1677
CONECT 1677 1676 1678
CONECT 1678 1677 1679
CONECT 1679 1678 1680
CONECT 1680 1679 1681
CONECT 1681 1680 1682
CONECT 1682 1681 1683
CONECT 1683 1682 1684
CONECT 1684 1683 1685
CONECT 1685 1684 1686
CONECT 1686 1685 1687
CONECT 1687 1686 1688
CONECT 1688 1687 1689
CONECT 1689 1688 1690
CONECT 1690 1689 1691
CONECT 1691 1690 1692
CONECT 1692 1691 1693
CONECT 1693 1692 1694
CONECT 1694 1693 1695
CONECT 1695 1694 1696
CONECT 1696 1695 1697
CONECT 1697 1696 1698
CONECT 1698 1697 1699
CONECT 1699 1698 1700
CONECT 1700 1699 1701
CONECT 1701 1700 1702
CONECT 1702 1701 1703
CONECT 1703 1702 1704
CONECT 1704 1703 1705
CONECT 1705 1704 1706
CONECT 1706 1705 1707
CONECT 1707 1706 1708
CONECT 1708 1707 1709
CONECT 1709 1708 1710
CONECT 1710 1709 1711
CONECT 1711 1710 1712
CONECT 1712 1711 1713
CONECT 1713 1712 1714
CONECT 1714 1713 1715
CONECT 1715 1714 1716
CONECT 1716 1715 1717
CONECT 1717 1716 1718
CONECT 1718 1717 1719
CONECT 1719 1718 1720
CONECT 1720 1719 1721
CONECT 1721 1720 1722
CONECT 1722 1721 1723
CONECT 1723 1722 1724
CONECT 1724 1723 1725
CONECT 1725 1724 1726
CONECT 1726 1725 1727
CONECT 1727 1726 1728
CONECT 1728 1727 1729
CONECT 1729 1728 1730
CONECT 1730 1729 1731
CONECT 1731 1730 1732
CONECT 1732 1731 1733
CONECT 1733 1732 1734
CONECT 1734 1733 1735
CONECT 1735 1734 1736
CONECT 1736 1735 1737
CONECT 1737 1736 1738
CONECT 1738 1737 1739
CONECT 1739 1738 1740
CONECT 1740 1739 1741
CONECT 1741 1740 1742
CONECT 1742 1741 1743
CONECT 1743 1742 1744
CONECT 1744 1743 1745
CONECT 1745 1744 1746
CONECT 1746 1745 1747
CONECT 1747 1746 1748
CONECT 1748 1747 1749
CONECT 1749 1748 1750
CONECT 1750 1749 1751
CONECT 1751 1750 1752
CONECT 1752 1751 1753
CONECT 1753 1752 1754
CONECT 1754 1753 1755
CONECT 1755 1754 1756
CONECT 1756 1755 1757
CONECT 1757 1756 1758
CONECT 1758 1757 1759
CONECT 1759 1758 1760
CONECT 1760 1759 1761
CONECT 1761 1760 1762
CONECT 1762 1761 1763
CONECT 1763 1762 1764
CONECT 1764 1763 1765
CONECT 1765 1764 1766
CONECT 1766 1765 1767
CONECT 1767 1766 1768
CONECT 1768 1767 1769
CONECT 1769 1768 1770
CONECT 1770 1769 1771
CONECT 1771 1770 1772
CONECT 1772 1771 1773
CONECT 1773 1772 1774
CONECT 1774 1773 1775
CONECT 1775 1774 1776
CONECT 1776 1775 1777
CONECT 1777 1776 1778
CONECT 1778 1777 1779
CONECT 1779 1778 1780
CONECT 1780 1779 1781
CONECT 1781 1780 1782
CONECT 1782 1781 1783
CONECT 1783 1782 1784
CONECT 1784 1783 1785
CONECT 1785 1784 1786
CONECT 1786 1785 1787
CONECT 1787 1786 1788
CONECT 1788 1787 1789
CONECT 1789 1788 1790
CONECT 1790 1789 1791
CONECT 1791 1790 1792
CONECT 1792 1791 1793
CONECT 1793 1792 1794
CONECT 1794 1793 1795
CONECT 1795 1794 1796
CONECT 1796 1795 1797
CONECT 1797 1796 1798
CONECT 1798 1797 1799
CONECT 1799 1798 1800
CONECT 1800 1799 1801
CONECT 1801 1800 1802
CONECT 1802 1801 1803
CONECT 1803 1802 1804
CONECT 1804 1803 1805
CONECT 1805 1804 1806
CONECT 1806 1805 1807
CONECT 1807 1806 1808
CONECT 1808 1807 1809
CONECT 1809 1808 1810
CONECT 1810 1809 1811
CONECT 1811 1810 1812
CONECT 1812 1811 1813
CONECT 1813 1812 1814
CONECT 1814 1813 1815
CONECT 1815 1814 1816
CONECT 1816 1815 1817
CONECT 1817 1816 1818
CONECT 1818 1817 1819
CONECT 1819 1818 1820
CONECT 1820 1819 1821
CONECT 1821 1820 1822
CONECT 1822 1821 1823
CONECT 1823 1822 1824
CONECT 1824 1823 1825
CONECT 1825 1824 1826
CONECT 1826 1825 1827
CONECT 1827 1826 1828
CONECT 1828 1827 1829
CONECT 1829 1828 1830
CONECT 1830 1829 1831
CONECT 1831 1830 1832
CONECT 1832 1831 1833
CONECT 1833 1832 1834
CONECT 1834 1833 1835
CONECT 1835 1834 1836
CONECT 1836 1835 1837
CONECT 1837 1836 1838
CONECT 1838 1837 1839
CONECT 1839 1838 1840
CONECT 1840 1839 1841
CONECT 1841 1840 1842
CONECT 1842 1841 1843
CONECT 1843 1842 1844
CONECT 1844 1843 1845
CONECT 1845 1844 1846
CONECT 1846 1845 1847
CONECT 1847 1846 1848
CONECT 1848 1847 1849
CONECT 1849 1848 1850
CONECT 1850 1849 1851
CONECT 1851 1850 1852
CONECT 1852 1851 1853
CONECT 1853 1852 1854
CONECT 1854 1853 1855
CONECT 1855 1854 1856
CONECT 1856 1855 1857
CONECT 1857 1856 1858
CONECT 1858 1857 1859
CONECT 1859 1858 1860
CONECT 1860 1859 1861
CONECT 1861 1860 1862
CONECT 1862 1861 1863
CONECT 1863 1862 1864
CONECT 1864 1863 1865
CONECT 1865 1864 1866
CONECT 1866 1865 1867
CONECT 1867 1866 1868
CONECT 1868 1867 1869
CONECT 1869 1868 1870
CONECT 1870 1869 1871
CONECT 1871 1870 1872
CONECT 1872 1871 1873
CONECT 1873 1872 1874
CONECT 1874 1873 1875
CONECT 1875 1874 1876
CONECT 1876 1875 1877
CONECT 1877 1876 1878
CONECT 1878 1877 1879
CONECT 1879 1878 1880
CONECT 1880 1879 1881
CONECT 1881 1880 1882
CONECT 1882 1881 1883
CONECT 1883 1882 1884
CONECT 1884 1883 1885
CONECT 1885 1884 1886
CONECT 1886 1885 1887
CONECT 1887 1886 1888
CONECT 1888 1887 1889
CONECT 1889 1888 1890
CONECT 1890 1889 1891
CONECT 1891 1890 1892
CONECT 1892 1891 1893
CONECT 1893 1892 1894
CONECT 1894 1893 1895
CONECT 1895 1894 1896
CONECT 1896 1895 1897
CONECT 1897 1896 1898
CONECT 1898 1897 1899
CONECT 1899 1898 1900
CONECT 1900 1899 1901
CONECT 1901 1900 1902
CONECT 1902 1901 1903
CONECT 1903 1902 1904
CONECT 1904 1903 1905
CONECT 1905 1904 1906
CONECT 1906 1905 1907
CONECT 1907 1906 1908
CONECT 1908 1907 1909
CONECT 1909 1908 1910
CONECT 1910 1909 1911
CONECT 1911 1910 1912
CONECT 1912 1911 1913
CONECT 1913 1912 1914
CONECT 1914 1913 1915
CONECT 1915 1914 1916
CONECT 1916 1915 1917
CONECT 1917 1916 1918
CONECT 1918 1917 1919
CONECT 1919 1918 1920
CONECT 1920 1919 1921
CONECT 1921 1920 1922
CONECT 1922 1921 1923
CONECT 1923 1922 1924
CONECT 1924 1923 1925
CONECT 1925 1924 1926
CONECT 1926 1925 1927
CONECT 1927 1926 1928
CONECT 1928 1927 1929
CONECT 1929 1928 1930
CONECT 1930 1929 1931
CONECT 1931 1930 1932
CONECT 1932 1931 1933
CONECT 1933 1932 1934
CONECT 1934 1933 1935
CONECT 1935 1934 1936
CONECT 1936 1935 1937
CONECT 1937 1936 1938
CONECT 1938 1937 1939
CONECT 1939 1938 1940
CONECT 1940 1939 1941
CONECT 1941 1940 1942
CONECT 1942 1941 1943
CONECT 1943 1942 1944
CONECT 1944 1943 1945
CONECT 1945 1944 1946
CONECT 1946 1945 1947
CONECT 1947 1946 1948
CONECT 1948 1947 1949
CONECT 1949 1948 1950
CONECT 1950 1949 1951
CONECT 1951 1950 1952
CONECT 1952 1951 1953
CONECT 1953 1952 1954
CONECT 1954 1953 1955
CONECT 1955 1954 1956
CONECT 1956 1955 1957
CONECT 1957 1956 1958
CONECT 1958 1957 1959
CONECT 1959 1958 1960
CONECT 1960 1959 1961
CONECT 1961 1960 1962
CONECT 1962 1961 1963
CONECT 1963 1962 1964
CONECT 1964 1963 1965
CONECT 1965 1964 1966
CONECT 1966 1965 1967
CONECT 1967 1966 1968
CONECT 1968 1967 1969
CONECT 1969 1968 1970
CONECT 1970 1969 1971
CONECT 1971 1970 1972
CONECT 1972 1971 1973
CONECT 1973 1972 1974
CONECT 1974 1973 1975
CONECT 1975 1974 1976
CONECT 1976 1975 1977
CONECT 1977 1976 1978
CONECT 1978 1977 1979
CONECT 1979 1978 1980
CONECT 1980 1979 1981
CONECT 1981 1980 1982
CONECT 1982 1981 1983
CONECT 1983 1982 1984
CONECT 1984 1983 1985
CONECT 1985 1984 1986
CONECT 1986 1985 1987
CONECT 1987 1986 1988
CONECT 1988 1987 1989
CONECT 1989 1988 1990
CONECT 1990 1989 1991
CONECT 1991 1990 1992
CONECT 1992 1991 1993
CONECT 1993 1992 1994
CONECT 1994 1993 1995
CONECT 1995 1994 1996
CONECT 1996 1995 1997
CONECT 1997 1996 1998
CONECT 1998 1997 1999
CONECT 1999 1998 2000
CONECT 2000 1999 2001
CONECT 2001 2000 2002
CONECT 2002 2001 2003
CONECT 2003 2002 2004
CONECT 2004 2003 2005
CONECT 2005 2004 2006
CONECT 2006 2005 2007
CONECT 2007 2006 2008
CONECT 2008 2007 2009
CONECT 2009 2008 2010
CONECT 2010 2009 2011
CONECT 2011 2010 2012
CONECT 2012 2011 2013
CONECT 2013 2012 2014
CONECT 2014 2013 2015
CONECT 2015 2014 2016
CONECT 2016 2015 2017
CONECT 2017 2016 2018
CONECT 2018 2017 2019
CONECT 2019 2018 2020
CONECT 2020 2019 2021
CONECT 2021 2020 2022
CONECT 2022 2021 2023
CONECT 2023 2022 2024
CONECT 2024 2023 2025
CONECT 2025 2024 2026
CONECT 2026 2025 2027
CONECT 2027 2026 2028
CONECT 2028 2027 2029
CONECT 2029 2028 2030
CONECT 2030 2029 2031
CONECT 2031 2030 2032
CONECT 2032 2031 2033
CONECT 2033 2032 2034
CONECT 2034 2033 2035
CONECT 2035 2034 2036
CONECT 2036 2035 2037
CONECT 2037 2036 2038
CONECT 2038 2037 2039
CONECT 2039 2038 2040
CONECT 2040 2039 2041
CONECT 2041 2040 2042
CONECT 2042 2041 2043
CONECT 2043 2042 2044
CONECT 2044 2043 2045
CONECT 2045 2044 2046
CONECT 2046 2045 2047
CONECT 2047 2046 2048
CONECT 2048 2047 2049
CONECT 2049 2048 2050
CONECT 2050 2049 2051
CONECT 2051 2050 2052
CONECT 2052 2051 2053
CONECT 2053 2052 2054
CONECT 2054 2053 2055
CONECT 2055 2054 2056
CONECT 2056 2055 2057
CONECT 2057 2056 2058
CONECT 2058 2057 2059
CONECT 2059 2058 2060
CONECT 2060 2059 2061
CONECT 2061 2060 2062
CONECT 2062 2061 2063
CONECT 2063 2062 2064
CONECT 2064 2063 2065
CONECT 2065 2064 2066
CONECT 2066 2065 2067
CONECT 2067 2066 2068
CONECT 2068 2067 2069
CONECT 2069 2068 2070
CONECT 2070 2069 2071
CONECT 2071 2070 2072
CONECT 2072 2071 2073
CONECT 2073 2072 2074
CONECT 2074 2073 2075
CONECT 2075 2074 2076
CONECT 2076 2075 2077
CONECT 2077 2076 2078
CONECT 2078 2077 2079
CONECT 2079 2078 2080
CONECT 2080 2079 2081
CONECT 2081 2080 2082
CONECT 2082 2081 2083
CONECT 2083 2082 2084
CONECT 2084 2083 2085
CONECT 2085 2084 2086
CONECT 2086 2085 2087
CONECT 2087 2086 2088
CONECT 2088 2087 2089
CONECT 2089 2088 2090
CONECT 2090 2089 2091
CONECT 2091 2090 2092
CONECT 2092 2091 2093
CONECT 2093 2092 2094
CONECT 2094 2093 2095
CONECT 2095 2094 2096
CONECT 2096 2095 2097
CONECT 2097 2096 2098
CONECT 2098 2097 2099
CONECT 2099 2098 2100
CONECT 2100 2099 2101
CONECT 2101 2100 2102
CONECT 2102 2101 2103
CONECT 2103 2102 2104
CONECT 2104 2103 2105
CONECT 2105 2104 2106
CONECT 2106 2105 2107
CONECT 2107 2106 2108
CONECT 2108 2107 2109
CONECT 2109 2108 2110
CONECT 2110 2109 2111
CONECT 2111 2110 2112
CONECT 2112 2111 2113
CONECT 2113 2112 2114
CONECT 2114 2113 2115
CONECT 2115 2114 2116
CONECT 2116 2115 2117
CONECT 2117 2116 2118
CONECT 2118 2117 2119
CONECT 2119 2118 2120
CONECT 2120 2119 2121
CONECT 2121 2120 2122
CONECT 2122 2121 2123
CONECT 2123 2122 2124
CONECT 2124 2123 2125
CONECT 2125 2124 2126
CONECT 2126 2125 2127
CONECT 2127 2126 2128
CONECT 2128 2127 2129
CONECT 2129 2128 2130
CONECT 2130 2129 2131
CONECT 2131 2130 2132
CONECT 2132 2131 2133
CONECT 2133 2132 2134
CONECT 2134 2133 2135
CONECT 2135 2134 2136
CONECT 2136 2135 2137
CONECT 2137 2136 2138
CONECT 2138 2137 2139
CONECT 2139 2138 2140
CONECT 2140 2139 2141
CONECT 2141 2140 2142
CONECT 2142 2141 2143
CONECT 2143 2142 2144
CONECT 2144 2143 2145
CONECT 2145 2144 2146
CONECT 2146 2145 2147
CONECT 2147 2146 2148
CONECT 2148 2147 2149
CONECT 2149 2148 2150
CONECT 2150 2149 2151
CONECT 2151 2150 2152
CONECT 2152 2151 2153
CONECT 2153 2152 2154
CONECT 2154 2153 2155
CONECT 2155 2154 2156
CONECT 2156 2155 2157
CONECT 2157 2156 2158
CONECT 2158 2157 2159
CONECT 2159 2158 2160
CONECT 2160 2159 2161
CONECT 2161 2160 2162
CONECT 2162 2161 2163
CONECT 2163 2162 2164
CONECT 2164 2163 2165
CONECT 2165 2164 2166
CONECT 2166 2165 2167
CONECT 2167 2166 2168
CONECT 2168 2167 2169
CONECT 2169 2168 2170
CONECT 2170 2169 2171
CONECT 2171 2170 2172
CONECT 2172 2171 2173
CONECT 2173 2172 2174
CONECT 2174 2173 2175
CONECT 2175 2174 2176
CONECT 2176 2175 2177
CONECT 2177 2176 2178
CONECT 2178 2177 2179
CONECT 2179 2178 2180
CONECT 2180 2179 2181
CONECT 2181 2180 2182
CONECT 2182 2181 2183
CONECT 2183 2182 2184
CONECT 2184 2183 2185
CONECT 2185 2184 2186
CONECT 2186 2185 2187
CONECT 2187 2186 2188
CONECT 2188 2187 2189
CONECT 2189 2188 2190
CONECT 2190 2189 2191
CONECT 2191 2190 2192
CONECT 2192 2191 2193
CONECT 2193 2192 2194
CONECT 2194 2193 2195
CONECT 2195 2194 2196
CONECT 2196 2195 2197
CONECT 2197 2196 2198
CONECT 2198 2197 2199
CONECT 2199 2198 2200
CONECT 2200 2199 2201
CONECT 2201 2200 2202
CONECT 2202 2201 2203
CONECT 2203 2202 2204
CONECT 2204 2203 2205
CONECT 2205 2204 2206
CONECT 2206 2205 2207
CONECT 2207 2206 2208
CONECT 2208 2207 2209
CONECT 2209 2208 2210
CONECT 2210 2209 2211
CONECT 2211 2210 2212
CONECT 2212 2211 2213
CONECT 2213 2212 2214
CONECT 2214 2213 2215
CONECT 2215 2214 2216
CONECT 2216 2215 2217
CONECT 2217 2216 2218
CONECT 2218 2217 2219
CONECT 2219 2218 2220
CONECT 2220 2219 2221
CONECT 2221 2220 2222
CONECT 2222 2221 2223
CONECT 2223 2222 2224
CONECT 2224 2223 2225
CONECT 2225 2224 2226
CONECT 2226 2225 2227
CONECT 2227 2226 2228
CONECT 2228 2227 2229
CONECT 2229 2228 2230
CONECT 2230 2229 2231
CONECT 2231 2230 2232
CONECT 2232 2231 2233
CONECT 2233 2232 2234
CONECT 2234 2233 2235
CONECT 2235 2234 2236
CONECT 2236 2235 2237
CONECT 2237 2236 2238
CONECT 2238 2237 2239
CONECT 2239 2238 2240
CONECT 2240 2239 2241
CONECT 2241 2240 2242
CONECT 2242 2241 2243
CONECT 2243 2242 2244
CONECT 2244 2243 2245
CONECT 2245 2244 2246
CONECT 2246 2245 2247
CONECT 2247 2246 2248
CONECT 2248 2247 2249
CONECT 2249 2248 2250
CONECT 2250 2249 2251
CONECT 2251 2250 2252
CONECT 2252 2251 2253
CONECT 2253 2252 2254
CONECT 2254 2253 2255
CONECT 2255 2254 2256
CONECT 2256 2255 2257
CONECT 2257 2256 2258
CONECT 2258 2257 2259
CONECT 2259 2258 2260
CONECT 2260 2259 2261
CONECT 2261 2260 2262
CONECT 2262 2261 2263
CONECT 2263 2262 2264
CONECT 2264 2263 2265
CONECT 2265 2264 2266
CONECT 2266 2265 2267
CONECT 2267 2266 2268
CONECT 2268 2267 2269
CONECT 2269 2268 2270
CONECT 2270 2269 2271
CONECT 2271 2270 2272
CONECT 2272 2271 2273
CONECT 2273 2272 2274
CONECT 2274 2273 2275
CONECT 2275 2274 2276
CONECT 2276 2275 2277
CONECT 2277 2276 2278
CONECT 2278 2277 2279
CONECT 2279 2278 2280
CONECT 2280 2279 2281
CONECT 2281 2280 2282
CONECT 2282 2281 2283
CONECT 2283 2282 2284
CONECT 2284 2283 2285
CONECT 2285 2284 2286
CONECT 2286 2285 2287
CONECT 2287 2286 2288
CONECT 2288 2287 2289
CONECT 2289 2288 2290
CONECT 2290 2289 2291
CONECT 2291 2290 2292
CONECT 2292 2291 2293
CONECT 2293 2292 2294
CONECT 2294 2293 2295
CONECT 2295 2294 2296
CONECT 2296 2295 2297
CONECT 2297 2296 2298
CONECT 2298 2297 2299
CONECT 2299 2298 2300
CONECT 2300 2299 2301
CONECT 2301 2300 2302
CONECT 2302 2301 2303
CONECT 2303 2302 2304
CONECT 2304 2303 2305
CONECT 2305 2304 2306
CONECT 2306 2305 2307
CONECT 2307 2306 2308
CONECT 2308 2307 2309
CONECT 2309 2308 2310
CONECT 2310 2309 2311
CONECT 2311 2310 2312
CONECT 2312 2311 2313
CONECT 2313 2312 2314
CONECT 2314 2313 2315
CONECT 2315 2314 2316
CONECT 2316 2315 2317
CONECT 2317 2316 2318
CONECT 2318 2317 2319
CONECT 2319 2318 2320
CONECT 2320 2319 2321
CONECT 2321 2320 2322
CONECT 2322 2321 2323
CONECT 2323 2322 2324
CONECT 2324 2323 2325
CONECT 2325 2324 2326
CONECT 2326 2325 2327
CONECT 2327 2326 2328
CONECT 2328 2327 2329
CONECT 2329 2328 2330
CONECT 2330 2329 2331
CONECT 2331 2330 2332
CONECT 2332 2331 2333
CONECT 2333 2332 2334
CONECT 2334 2333 2335
CONECT 2335 2334 2336
CONECT 2336 2335 2337
CONECT 2337 2336 2338
CONECT 2338 2337 2339
CONECT 2339 2338 2340
CONECT 2340 2339 2341
CONECT 2341 2340 2342
CONECT 2342 2341 2343
CONECT 2343 2342 2344
CONECT 2344 2343 2345
CONECT 2345 2344 2346
CONECT 2346 2345 2347
CONECT 2347 2346 2348
CONECT 2348 2347 2349
CONECT 2349 2348 2350
CONECT 2350 2349 2351
CONECT 2351 2350 2352
CONECT 2352 2351 2353
CONECT 2353 2352 2354
CONECT 2354 2353 2355
CONECT 2355 2354 2356
CONECT 2356 2355 2357
CONECT 2357 2356 2358
CONECT 2358 2357 2359
CONECT 2359 2358 2360
CONECT 2360 2359 2361
CONECT 2361 2360 2362
CONECT 2362 2361 2363
CONECT 2363 2362 2364
CONECT 2364 2363 2365
CONECT 2365 2364 2366
CONECT 2366 2365 2367
CONECT 2367 2366 2368
CONECT 2368 2367 2369
CONECT 2369 2368 2370
CONECT 2370 2369 2371
CONECT 2371 2370 2372
CONECT 2372 2371 2373
CONECT 2373 2372 2374
CONECT 2374 2373 2375
CONECT 2375 2374 2376
CONECT 2376 2375 2377
CONECT 2377 2376 2378
CONECT 2378 2377 2379
CONECT 2379 2378 2380
CONECT 2380 2379 2381
CONECT 2381 2380 2382
CONECT 2382 2381 2383
CONECT 2383 2382 2384
CONECT 2384 2383 2385
CONECT 2385 2384 2386
CONECT 2386 2385 2387
CONECT 2387 2386 2388
CONECT 2388 2387 2389
CONECT 2389 2388 2390
CONECT 2390 2389 2391
CONECT 2391 2390 2392
CONECT 2392 2391 2393
CONECT 2393 2392 2394
CONECT 2394 2393 2395
CONECT 2395 2394 2396
CONECT 2396 2395 2397
CONECT 2397 2396 2398
CONECT 2398 2397 2399
CONECT 2399 2398 2400
CONECT 2400 2399 2401
CONECT 2401 2400 2402
CONECT 2402 2401 2403
CONECT 2403 2402 2404
CONECT 2404 2403 2405
CONECT 2405 2404 2406
CONECT 2406 2405 2407
CONECT 2407 2406 2408
CONECT 2408 2407 2409
CONECT 2409 2408 2410
CONECT 2410 2409 2411
CONECT 2411 2410 2412
CONECT 2412 2411 2413
CONECT 2413 2412 2414
CONECT 2414 2413 2415
CONECT 2415 2414 2416
CONECT 2416 2415 2417
CONECT 2417 2416 2418
CONECT 2418 2417 2419
CONECT 2419 2418 2420
CONECT 2420 2419 2421
CONECT 2421 2420 2422
CONECT 2422 2421 2423
CONECT 2423 2422 2424
CONECT 2424 2423 2425
CONECT 2425 2424 2426
CONECT 2426 2425 2427
CONECT 2427 2426 2428
CONECT 2428 2427 2429
CONECT 2429 2428 2430
CONECT 2430 2429 2431
CONECT 2431 2430 2432
CONECT 2432 2431 2433
CONECT 2433 2432 2434
CONECT 2434 2433 2435
CONECT 2435 2434 2436
CONECT 2436 2435 2437
CONECT 2437 2436 2438
CONECT 2438 2437 2439
CONECT 2439 2438 2440
CONECT 2440 2439 2441
CONECT 2441 2440 2442
CONECT 2442 2441 2443
CONECT 2443 2442 2444
CONECT 2444 2443 2445
CONECT 2445 2444 2446
CONECT 2446 2445 2447
CONECT 2447 2446 2448
CONECT 2448 2447 2449
CONECT 2449 2448 2450
CONECT 2450 2449 2451
CONECT 2451 2450 2452
CONECT 2452 2451 2453
CONECT 2453 2452 2454
CONECT 2454 2453 2455
CONECT 2455 2454 2456
CONECT 2456 2455 2457
CONECT 2457 2456 2458
CONECT 2458 2457 2459
CONECT 2459 2458 2460
CONECT 2460 2459 2461
CONECT 2461 2460 2462
CONECT 2462 2461 2463
CONECT 2463 2462 2464
CONECT 2464 2463 2465
CONECT 2465 2464 2466
CONECT 2466 2465 2467
CONECT 2467 2466 2468
CONECT 2468 2467 2469
CONECT 2469 2468 2470
CONECT 2470 2469 2471
CONECT 2471 2470 2472
CONECT 2472 2471 2473
CONECT 2473 2472 2474
CONECT 2474 2473 2475
CONECT 2475 2474 2476
CONECT 2476 2475 2477
CONECT 2477 2476 2478
CONECT 2478 2477 2479
CONECT 2479 2478 2480
CONECT 2480 2479 2481
CONECT 2481 2480 2482
CONECT 2482 2481 2483
CONECT 2483 2482 2484
CONECT 2484 2483 2485
CONECT 2485 2484 2486
CONECT 2486 2485 2487
CONECT 2487 2486 2488
CONECT 2488 2487 2489
CONECT 2489 2488 2490
CONECT 2490 2489 2491
CONECT 2491 2490 2492
CONECT 2492 2491 2493
CONECT 2493 2492 2494
CONECT 2494 2493 2495
CONECT 2495 2494 2496
CONECT 2496 2495 2497
CONECT 2497 2496 2498
CONECT 2498 2497 2499
CONECT 2499 2498 2500
CONECT 2500 2499 2501
CONECT 2501 2500 2502
CONECT 2502 2501 2503
CONECT 2503 2502 2504
CONECT 2504 2503 2505
CONECT 2505 2504 2506
CONECT 2506 2505 2507
CONECT 2507 2506 2508
CONECT 2508 2507 2509
CONECT 2509 2508 2510
CONECT 2510 2509 2511
CONECT 2511 2510 2512
CONECT 2512 2511 2513
CONECT 2513 2512 2514
CONECT 2514 2513 2515
CONECT 2515 2514 2516
CONECT 2516 2515 2517
CONECT 2517 2516 2518
CONECT 2518 2517 2519
CONECT 2519 2518 2520
CONECT 2520 2519 2521
CONECT 2521 2520 2522
CONECT 2522 2521 2523
CONECT 2523 2522 2524
CONECT 2524 2523 2525
CONECT 2525 2524 2526
CONECT 2526 2525 2527
CONECT 2527 2526 2528
CONECT 2528 2527 2529
CONECT 2529 2528 2530
CONECT 2530 2529 2531
CONECT 2531 2530 2532
CONECT 2532 2531 2533
CONECT 2533 2532 2534
CONECT 2534 2533 2535
CONECT 2535 2534 2536
CONECT 2536 2535 2537
CONECT 2537 2536 2538
CONECT 2538 2537 2539
CONECT 2539 2538 2540
CONECT 2540 2539 2541
CONECT 2541 2540 2542
CONECT 2542 2541 2543
CONECT 2543 2542 2544
CONECT 2544 2543 2545
CONECT 2545 2544 2546
CONECT 2546 2545 2547
CONECT 2547 2546 2548
CONECT 2548 2547 2549
CONECT 2549 2548 2550
CONECT 2550 2549 2551
CONECT 2551 2550 2552
CONECT 2552 2551 2553
CONECT 2553 2552 2554
CONECT 2554 2553 2555
CONECT 2555 2554 2556
CONECT 2556 2555 2557
CONECT 2557 2556 2558
CONECT 2558 2557 2559
CONECT 2559 2558 2560
CONECT 2560 2559 2561
CONECT 2561 2560 2562
CONECT 2562 2561 2563
CONECT 2563 2562 2564
CONECT 2564 2563 2565
CONECT 2565 2564 2566
CONECT 2566 2565 2567
CONECT 2567 2566 2568
CONECT 2568 2567 2569
CONECT 2569 2568 2570
CONECT 2570 2569 2571
CONECT 2571 2570 2572
CONECT 2572 2571 2573
CONECT 2573 2572 2574
CONECT 2574 2573 2575
CONECT 2575 2574 2576
CONECT 2576 2575 2577
CONECT 2577 2576 2578
CONECT 2578 2577 2579
CONECT 2579 2578 2580
CONECT 2580 2579 2581
CONECT 2581 2580 2582
CONECT 2582 2581 2583
CONECT 2583 2582 2584
CONECT 2584 2583 2585
CONECT 2585 2584 2586
CONECT 2586 2585 2587
CONECT 2587 2586 2588
CONECT 2588 2587 2589
CONECT 2589 2588 2590
CONECT 2590 2589 2591
CONECT 2591 2590 2592
CONECT 2592 2591 2593
CONECT 2593 2592 2594
CONECT 2594 2593 2595
CONECT 2595 2594 2596
CONECT 2596 2595 2597
CONECT 2597 2596 2598
CONECT 2598 2597 2599
CONECT 2599 2598 2600
CONECT 2600 2599 2601
CONECT 2601 2600 2602
CONECT 2602 2601 2603
CONECT 2603 2602 2604
CONECT 2604 2603 2605
CONECT 2605 2604 2606
CONECT 2606 2605 2607
CONECT 2607 2606 2608
CONECT 2608 2607 2609
CONECT 2609 2608 2610
CONECT 2610 2609 2611
CONECT 2611 2610 2612
CONECT 2612 2611 2613
CONECT 2613 2612 2614
CONECT 2614 2613 2615
CONECT 2615 2614 2616
CONECT 2616 2615 2617
CONECT 2617 2616 2618
CONECT 2618 2617 2619
CONECT 2619 2618 2620
CONECT 2620 2619 2621
CONECT 2621 2620 2622
CONECT 2622 2621 2623
CONECT 2623 2622 2624
CONECT 2624 2623 2625
CONECT 2625 2624 2626
CONECT 2626 2625 2627
CONECT 2627 2626 2628
CONECT 2628 2627 2629
CONECT 2629 2628 2630
CONECT 2630 2629 2631
CONECT 2631 2630 2632
CONECT 2632 2631 2633
CONECT 2633 2632 2634
CONECT 2634 2633 2635
CONECT 2635 2634 2636
CONECT 2636 2635 2637
CONECT 2637 2636 2638
CONECT 2638 2637 2639
CONECT 2639 2638 2640
CONECT 2640 2639 2641
CONECT 2641 2640 2642
CONECT 2642 2641 2643
CONECT 2643 2642 2644
CONECT 2644 2643 2645
CONECT 2645 2644 2646
CONECT 2646 2645 2647
CONECT 2647 2646 2648
CONECT 2648 2647 2649
CONECT 2649 2648 2650
CONECT 2650 2649 2651
CONECT 2651 2650 2652
CONECT 2652 2651 2653
CONECT 2653 2652 2654
CONECT 2654 2653 2655
CONECT 2655 2654 2656
CONECT 2656 2655 2657
CONECT 2657 2656 2658
CONECT 2658 2657 2659
CONECT 2659 2658 2660
CONECT 2660 2659 2661
CONECT 2661 2660 2662
CONECT 2662 2661 2663
CONECT 2663 2662 2664
CONECT 2664 2663 2665
CONECT 2665 2664 2666
CONECT 2666 2665 2667
CONECT 2667 2666 2668
CONECT 2668 2667 2669
CONECT 2669 2668 2670
CONECT 2670 2669 2671
CONECT 2671 2670 2672
CONECT 2672 2671 2673
CONECT 2673 2672 2674
CONECT 2674 2673 2675
CONECT 2675 2674 2676
CONECT 2676 2675 2677
CONECT 2677 2676 2678
CONECT 2678 2677 2679
CONECT 2679 2678 2680
CONECT 2680 2679 2681
CONECT 2681 2680 2682
CONECT 2682 2681 2683
CONECT 2683 2682 2684
CONECT 2684 2683 2685
CONECT 2685 2684 2686
CONECT 2686 2685 2687
CONECT 2687 2686 2688
CONECT 2688 2687 2689
CONECT 2689 2688 2690
CONECT 2690 2689 2691
CONECT 2691 2690 2692
CONECT 2692 2691 2693
CONECT 2693 2692 2694
CONECT 2694 2693 2695
CONECT 2695 2694 2696
CONECT 2696 2695 2697
CONECT 2697 2696 2698
CONECT 2698 2697 2699
CONECT 2699 2698 2700
CONECT 2700 2699 2701
CONECT 2701 2700 2702
CONECT 2702 2701 2703
CONECT 2703 2702 2704
CONECT 2704 2703 2705
CONECT 2705 2704 2706
CONECT 2706 2705 2707
CONECT 2707 2706 2708
CONECT 2708 2707 2709
CONECT 2709 2708 2710
CONECT 2710 2709 2711
CONECT 2711 2710 2712
CONECT 2712 2711 2713
CONECT 2713 2712 2714
CONECT 2714 2713 2715
CONECT 2715 2714 2716
CONECT 2716 2715 2717
CONECT 2717 2716 2718
CONECT 2718 2717 2719
CONECT 2719 2718 2720
CONECT 2720 2719 2721
CONECT 2721 2720 2722
CONECT 2722 2721 2723
CONECT 2723 2722 2724
CONECT 2724 2723 2725
CONECT 2725 2724 2726
CONECT 2726 2725 2727
CONECT 2727 2726 2728
CONECT 2728 2727 2729
CONECT 2729 2728 2730
CONECT 2730 2729 2731
CONECT 2731 2730 2732
CONECT 2732 2731 2733
CONECT 2733 2732 2734
CONECT 2734 2733 2735
CONECT 2735 2734 2736
CONECT 2736 2735 2737
CONECT 2737 2736 2738
CONECT 2738 2737 2739
CONECT 2739 2738 2740
CONECT 2740 2739 2741
CONECT 2741 2740 2742
CONECT 2742 2741 2743
CONECT 2743 2742 2744
CONECT 2744 2743 2745
CONECT 2745 2744 2746
CONECT 2746 2745 2747
CONECT 2747 2746 2748
CONECT 2748 2747 2749
CONECT 2749 2748 2750
CONECT 2750 2749 2751
CONECT 2751 2750 2752
CONECT 2752 2751 2753
CONECT 2753 2752 2754
CONECT 2754 2753 2755
CONECT 2755 2754 2756
CONECT 2756 2755 2757
CONECT 2757 2756 2758
CONECT 2758 2757 2759
CONECT 2759 2758 2760
CONECT 2760 2759 2761
CONECT 2761 2760 2762
CONECT 2762 2761 2763
CONECT 2763 2762 2764
CONECT 2764 2763 2765
CONECT 2765 2764 2766
CONECT 2766 2765 2767
CONECT 2767 2766 2768
CONECT 2768 2767 2769
CONECT 2769 2768 2770
CONECT 2770 2769 2771
CONECT 2771 2770 2772
CONECT 2772 2771 2773
CONECT 2773 2772 2774
CONECT 2774 2773 2775
CONECT 2775 2774 2776
CONECT 2776 2775 2777
CONECT 2777 2776 2778
CONECT 2778 2777 2779
CONECT 2779 2778 2780
CONECT 2780 2779 2781
CONECT 2781 2780 2782
CONECT 2782 2781 2783
CONECT 2783 2782 2784
CONECT 2784 2783 2785
CONECT 2785 2784 2786
CONECT 2786 2785 2787
CONECT 2787 2786 2788
CONECT 2788 2787 2789
CONECT 2789 2788 2790
CONECT 2790 2789 2791
CONECT 2791 2790 2792
CONECT 2792 2791 2793
CONECT 2793 2792 2794
CONECT 2794 2793 2795
CONECT 2795 2794 2796
CONECT 2796 2795 2797
CONECT 2797 2796 2798
CONECT 2798 2797 2799
CONECT 2799 2798 2800
CONECT 2800 2799 2801
CONECT 2801 2800 2802
CONECT 2802 2801 2803
CONECT 2803 2802 2804
CONECT 2804 2803 2805
CONECT 2805 2804 2806
CONECT 2806 2805 2807
CONECT 2807 2806 2808
CONECT 2808 2807 2809
CONECT 2809 2808 2810
CONECT 2810 2809 2811
CONECT 2811 2810 2812
CONECT 2812 2811 2813
CONECT 2813 2812 2814
CONECT 2814 2813 2815
CONECT 2815 2814 2816
CONECT 2816 2815 2817
CONECT 2817 2816 2818
CONECT 2818 2817 2819
CONECT 2819 2818 2820
CONECT 2820 2819 2821
CONECT 2821 2820 2822
CONECT 2822 2821 2823
CONECT 2823 2822 2824
CONECT 2824 2823 2825
CONECT 2825 2824 2826
CONECT 2826 2825 2827
CONECT 2827 2826 2828
CONECT 2828 2827 2829
CONECT 2829 2828 2830
CONECT 2830 2829 2831
CONECT 2831 2830 2832
CONECT 2832 2831 2833
CONECT 2833 2832 2834
CONECT 2834 2833 2835
CONECT 2835 2834 2836
CONECT 2836 2835 2837
CONECT 2837 2836 2838
CONECT 2838 2837 2839
CONECT 2839 2838 2840
CONECT 2840 2839 2841
CONECT 2841 2840 2842
CONECT 2842 2841 2843
CONECT 2843 2842 2844
CONECT 2844 2843 2845
CONECT 2845 2844 2846
CONECT 2846 2845 2847
CONECT 2847 2846 2848
CONECT 2848 2847 2849
CONECT 2849 2848 2850
CONECT 2850 2849 2851
CONECT 2851 2850 2852
CONECT 2852 2851 2853
CONECT 2853 2852 2854
CONECT 2854 2853 2855
CONECT 2855 2854 2856
CONECT 2856 2855 2857
CONECT 2857 2856 2858
CONECT 2858 2857 2859
CONECT 2859 2858 2860
CONECT 2860 2859 2861
CONECT 2861 2860 2862
CONECT 2862 2861 2863
CONECT 2863 2862 2864
CONECT 2864 2863 2865
CONECT 2865 2864 2866
CONECT 2866 2865 2867
CONECT 2867 2866 2868
CONECT 2868 2867 2869
CONECT 2869 2868 2870
CONECT 2870 2869 2871
CONECT 2871 2870 2872
CONECT 2872 2871 2873
CONECT 2873 2872 2874
CONECT 2874 2873 2875
CONECT 2875 2874 2876
CONECT 2876 2875 2877
CONECT 2877 2876 2878
CONECT 2878 2877 2879
CONECT 2879 2878 2880
CONECT 2880 2879 2881
CONECT 2881 2880 2882
CONECT 2882 2881 2883
CONECT 2883 2882 2884
CONECT 2884 2883 2885
CONECT 2885 2884 2886
CONECT 2886 2885 2887
CONECT 2887 2886 2888
CONECT 2888 2887 2889
CONECT 2889 2888 2890
CONECT 2890 2889 2891
CONECT 2891 2890 2892
CONECT 2892 2891 2893
CONECT 2893 2892 2894
CONECT 2894 2893 2895
CONECT 2895 2894 2896
CONECT 2896 2895 2897
CONECT 2897 2896 2898
CONECT 2898 2897 2899
CONECT 2899 2898 2900
CONECT 2900 2899 2901
CONECT 2901 2900 2902
CONECT 2902 2901 2903
CONECT 2903 2902 2904
CONECT 2904 2903 2905
CONECT 2905 2904 2906
CONECT 2906 2905 2907
CONECT 2907 2906 2908
CONECT 2908 2907 2909
CONECT 2909 2908 2910
CONECT 2910 2909 2911
CONECT 2911 2910 2912
CONECT 2912 2911 2913
CONECT 2913 2912 2914
CONECT 2914 2913 2915
CONECT 2915 2914 2916
CONECT 2916 2915 2917
CONECT 2917 2916 2918
CONECT 2918 2917 2919
CONECT 2919 2918 2920
CONECT 2920 2919 2921
CONECT 2921 2920 2922
CONECT 2922 2921 2923
CONECT 2923 2922 2924
CONECT 2924 2923 2925
CONECT 2925 2924 2926
CONECT 2926 2925 2927
CONECT 2927 2926 2928
CONECT 2928 2927 2929
CONECT 2929 2928 2930
CONECT 2930 2929 2931
CONECT 2931 2930 2932
CONECT 2932 2931 2933
CONECT 2933 2932 2934
CONECT 2934 2933 2935
CONECT 2935 2934 2936
CONECT 2936 2935 2937
CONECT 2937 2936 2938
CONECT 2938 2937 2939
CONECT 2939 2938 2940
CONECT 2940 2939 2941
CONECT 2941 2940 2942
CONECT 2942 2941 2943
CONECT 2943 2942 2944
CONECT 2944 2943 2945
CONECT 2945 2944 2946
CONECT 2946 2945 2947
CONECT 2947 2946 2948
CONECT 2948 2947 2949
CONECT 2949 2948 2950
CONECT 2950 2949 2951
CONECT 2951 2950 2952
CONECT 2952 2951 2953
CONECT 2953 2952 2954
CONECT 2954 2953 2955
CONECT 2955 2954 2956
CONECT 2956 2955 2957
CONECT 2957 2956 2958
CONECT 2958 2957 2959
CONECT 2959 2958 2960
CONECT 2960 2959 2961
CONECT 2961 2960 2962
CONECT 2962 2961 2963
CONECT 2963 2962 2964
CONECT 2964 2963 2965
CONECT 2965 2964 2966
CONECT 2966 2965 2967
CONECT 2967 2966 2968
CONECT 2968 2967 2969
CONECT 2969 2968 2970
CONECT 2970 2969 2971
CONECT 2971 2970 2972
CONECT 2972 2971 2973
CONECT 2973 2972 2974
CONECT 2974 2973 2975
CONECT 2975 2974 2976
CONECT 2976 2975 2977
CONECT 2977 2976 2978
CONECT 2978 2977 2979
CONECT 2979 2978 2980
CONECT 2980 2979 2981
CONECT 2981 2980 2982
CONECT 2982 2981 2983
CONECT 2983 2982 2984
CONECT 2984 2983 2985
CONECT 2985 2984 2986
CONECT 2986 2985 2987
CONECT 2987 2986 2988
CONECT 2988 2987 2989
CONECT 2989 2988 2990
CONECT 2990 2989 2991
CONECT 2991 2990 2992
CONECT 2992 2991 2993
CONECT 2993 2992 2994
CONECT 2994 2993 2995
CONECT 2995 2994 2996
CONECT 2996 2995 2997
CONECT 2997 2996 2998
CONECT 2998 2997 2999
CONECT 2999 2998 3000
CONECT 3000 2999 3001
CONECT 3001 3000 3002
CONECT 3002 3001 3003
CONECT 3003 3002 3004
CONECT 3004 3003 3005
CONECT 3005 3004 3006
CONECT 3006 3005 3007
CONECT 3007 3006 3008
CONECT 3008 3007 3009
CONECT 3009 3008 3010
CONECT 3010 3009 3011
CONECT 3011 3010 3012
CONECT 3012 3011 3013
CONECT 3013 3012 3014
CONECT 3014 3013 3015
CONECT 3015 3014 3016
CONECT 3016 3015 3017
CONECT 3017 3016 3018
CONECT 3018 3017 3019
CONECT 3019 3018 3020
CONECT 3020 3019 3021
CONECT 3021 3020 3022
CONECT 3022 3021 3023
CONECT 3023 3022 3024
CONECT 3024 3023 3025
CONECT 3025 3024 3026
CONECT 3026 3025 3027
CONECT 3027 3026 3028
CONECT 3028 3027 3029
CONECT 3029 3028 3030
CONECT 3030 3029 3031
CONECT 3031 3030 3032
CONECT 3032 3031 3033
CONECT 3033 3032 3034
CONECT 3034 3033 3035
CONECT 3035 3034 3036
CONECT 3036 3035 3037
CONECT 3037 3036 3038
CONECT 3038 3037 3039
CONECT 3039 3038 3040
CONECT 3040 3039 3041
CONECT 3041 3040 3042
CONECT 3042 3041 3043
CONECT 3043 3042 3044
CONECT 3044 3043 3045
CONECT 3045 3044 3046
CONECT 3046 3045 3047
CONECT 3047 3046 3048
CONECT 3048 3047 3049
CONECT 3049 3048 3050
CONECT 3050 3049 3051
CONECT 3051 3050 3052
CONECT 3052 3051 3053
CONECT 3053 3052 3054
CONECT 3054 3053 3055
CONECT 3055 3054 3056
CONECT 3056 3055 3057
CONECT 3057 3056 3058
CONECT 3058 3057 3059
CONECT 3059 3058 3060
CONECT 3060 3059 3061
CONECT 3061 3060 3062
CONECT 3062 3061 3063
CONECT 3063 3062 3064
CONECT 3064 3063 3065
CONECT 3065 3064 3066
CONECT 3066 3065 3067
CONECT 3067 3066 3068
CONECT 3068 3067 3069
CONECT 3069 3068 3070
CONECT 3070 3069 3071
CONECT 3071 3070 3072
CONECT 3072 3071 3073
CONECT 3073 3072 3074
CONECT 3074 3073 3075
CONECT 3075 3074 3076
CONECT 3076 3075 3077
CONECT 3077 3076 3078
CONECT 3078 3077 3079
CONECT 3079 3078 3080
CONECT 3080 3079 3081
CONECT 3081 3080 3082
CONECT 3082 3081 3083
CONECT 3083 3082 3084
CONECT 3084 3083 3085
CONECT 3085 3084 3086
CONECT 3086 3085 3087
CONECT 3087 3086 3088
CONECT 3088 3087 3089
CONECT 3089 3088 3090
CONECT 3090 3089 3091
CONECT 3091 3090 3092
CONECT 3092 3091 3093
CONECT 3093 3092 3094
CONECT 3094 3093 3095
CONECT 3095 3094 3096
CONECT 3096 3095 3097
CONECT 3097 3096 3098
CONECT 3098 3097 3099
CONECT 3099 3098 3100
CONECT 3100 3099 3101
CONECT 3101 3100 3102
CONECT 3102 3101 3103
CONECT 3103 3102 3104
CONECT 3104 3103 3105
CONECT 3105 3104 3106
CONECT 3106 3105 3107
CONECT 3107 3106 3108
CONECT 3108 3107 3109
CONECT 3109 3108 3110
CONECT 3110 3109 3111
CONECT 3111 3110 3112
CONECT 3112 3111 3113
CONECT 3113 3112 3114
CONECT 3114 3113 3115
CONECT 3115 3114 3116
CONECT 3116 3115 3117
CONECT 3117 3116 3118
CONECT 3118 3117 3119
CONECT 3119 3118 3120
CONECT 3120 3119 3121
CONECT 3121 3120 3122
CONECT 3122 3121 3123
CONECT 3123 3122 3124
CONECT 3124 3123 3125
CONECT 3125 3124 3126
CONECT 3126 3125 3127
CONECT 3127 3126 3128
CONECT 3128 3127 3129
CONECT 3129 3128 3130
CONECT 3130 3129 3131
CONECT 3131 3130 3132
CONECT 3132 3131 3133
CONECT 3133 3132 3134
CONECT 3134 3133 3135
CONECT 3135 3134 3136
CONECT 3136 3135 3137
CONECT 3137 3136 3138
CONECT 3138 3137 3139
CONECT 3139 3138 3140
CONECT 3140 3139 3141
CONECT 3141 3140 3142
CONECT 3142 3141 3143
CONECT 3143 3142 3144
CONECT 3144 3143 3145
CONECT 3145 3144 3146
CONECT 3146 3145 3147
CONECT 3147 3146 3148
CONECT 3148 3147 3149
CONECT 3149 3148 3150
CONECT 3150 3149 3151
CONECT 3151 3150 3152
CONECT 3152 3151 3153
CONECT 3153 3152 3154
CONECT 3154 3153 3155
CONECT 3155 3154 3156
CONECT 3156 3155 3157
CONECT 3157 3156 3158
CONECT 3158 3157 3159
CONECT 3159 3158 3160
CONECT 3160 3159 3161
CONECT 3161 3160 3162
CONECT 3162 3161 3163
CONECT 3163 3162 3164
CONECT 3164 3163 3165
CONECT 3165 3164 3166
CONECT 3166 3165 3167
CONECT 3167 3166 3168
CONECT 3168 3167 3169
CONECT 3169 3168 3170
CONECT 3170 3169 3171
CONECT 3171 3170 3172
CONECT 3172 3171 3173
CONECT 3173 3172 3174
CONECT 3174 3173 3175
CONECT 3175 3174 3176
CONECT 3176 3175 3177
CONECT 3177 3176 3178
CONECT 3178 3177 3179
CONECT 3179 3178 3180
CONECT 3180 3179 3181
CONECT 3181 3180 3182
CONECT 3182 3181 3183
CONECT 3183 3182 3184
CONECT 3184 3183 3185
CONECT 3185 3184 3186
CONECT 3186 3185 3187
CONECT 3187 3186 3188
CONECT 3188 3187 3189
CONECT 3189 3188 3190
CONECT 3190 3189 3191
CONECT 3191 3190 3192
CONECT 3192 3191 3193
CONECT 3193 3192 3194
CONECT 3194 3193 3195
CONECT 3195 3194 3196
CONECT 3196 3195 3197
CONECT 3197 3196 3198
CONECT 3198 3197 3199
CONECT 3199 3198 3200
CONECT 3200 3199 3201
CONECT 3201 3200 3202
CONECT 3202 3201 3203
CONECT 3203 3202 3204
CONECT 3204 3203 3205
CONECT 3205 3204 3206
CONECT 3206 3205 3207
CONECT 3207 3206 3208
CONECT 3208 3207 3209
CONECT 3209 3208 3210
CONECT 3210 3209 3211
CONECT 3211 3210 3212
CONECT 3212 3211 3213
CONECT 3213 3212 3214
CONECT 3214 3213 3215
CONECT 3215 3214 3216
CONECT 3216 3215 3217
CONECT 3217 3216 3218
CONECT 3218 3217 3219
CONECT 3219 3218 3220
CONECT 3220 3219 3221
CONECT 3221 3220 3222
CONECT 3222 3221 3223
CONECT 3223 3222 3224
CONECT 3224 3223 3225
CONECT 3225 3224 3226
CONECT 3226 3225 3227
CONECT 3227 3226 3228
CONECT 3228 3227 3229
CONECT 3229 3228 3230
CONECT 3230 3229 3231
CONECT 3231 3230 3232
CONECT 3232 3231 3233
CONECT 3233 3232 3234
CONECT 3234 3233 3235
CONECT 3235 3234 3236
CONECT 3236 3235 3237
CONECT 3237 3236 3238
CONECT 3238 3237 3239
CONECT 3239 3238 3240
CONECT 3240 3239 3241
CONECT 3241 3240 3242
CONECT 3242 3241 3243
CONECT 3243 3242 3244
CONECT 3244 3243 3245
CONECT 3245 3244 3246
CONECT 3246 3245 3247
CONECT 3247 3246 3248
CONECT 3248 3247 3249
CONECT 3249 3248 3250
CONECT 3250 3249 3251
CONECT 3251 3250 3252
CONECT 3252 3251 3253
CONECT 3253 3252 3254
CONECT 3254 3253 3255
CONECT 3255 3254 3256
CONECT 3256 3255 3257
CONECT 3257 3256 3258
CONECT 3258 3257 3259
CONECT 3259 3258 3260
CONECT 3260 3259 3261
CONECT 3261 3260 3262
CONECT 3262 3261 3263
CONECT 3263 3262 3264
CONECT 3264 3263 3265
CONECT 3265 3264 3266
CONECT 3266 3265 3267
CONECT 3267 3266 3268
CONECT 3268 3267 3269
CONECT 3269 3268 3270
CONECT 3270 3269 3271
CONECT 3271 3270 3272
CONECT 3272 3271 3273
CONECT 3273 3272 3274
CONECT 3274 3273 3275
CONECT 3275 3274 3276
CONECT 3276 3275 3277
CONECT 3277 3276 3278
CONECT 3278 3277 3279
CONECT 3279 3278 3280
CONECT 3280 3279 3281
CONECT 3281 3280 3282
CONECT 3282 3281 3283
CONECT 3283 3282 3284
CONECT 3284 3283 3285
CONECT 3285 3284 3286
CONECT 3286 3285 3287
CONECT 3287 3286 3288
CONECT 3288 3287 3289
CONECT 3289 3288 3290
CONECT 3290 3289 3291
CONECT 3291 3290 3292
CONECT 3292 3291 3293
CONECT 3293 3292 3294
CONECT 3294 3293 3295
CONECT 3295 3294 3296
CONECT 3296 3295 3297
CONECT 3297 3296 3298
CONECT 3298 3297 3299
CONECT 3299 3298 3300
CONECT 3300 3299 3301
CONECT 3301 3300 3302
CONECT 3302 3301 3303
CONECT 3303 3302 3304
CONECT 3304 3303 3305
CONECT 3305 3304 3306
CONECT 3306 3305 3307
CONECT 3307 3306 3308
CONECT 3308 3307 3309
CONECT 3309 3308 3310
CONECT 3310 3309 3311
CONECT 3311 3310 3312
CONECT 3312 3311 3313
CONECT 3313 3312 3314
CONECT 3314 3313 3315
CONECT 3315 3314 3316
CONECT 3316 3315 3317
CONECT 3317 3316 3318
CONECT 3318 3317 3319
CONECT 3319 3318 3320
CONECT 3320 3319 3321
CONECT 3321 3320 3322
CONECT 3322 3321 3323
CONECT 3323 3322 3324
CONECT 3324 3323 3325
CONECT 3325 3324 3326
CONECT 3326 3325 3327
CONECT 3327 3326 3328
CONECT 3328 3327 3329
CONECT 3329 3328 3330
CONECT 3330 3329 3331
CONECT 3331 3330
