# Supplementary material for: Super-resolution visualization of chromatin loop folding in human lymphoblastoid cells using interferometric photoactivated localization microscopy
Source: Sci Rep. 2022 May 20;12:8582. doi: 10.1038/s41598-022-12568-9 (PMC9122977; doi:10.1038/s41598-022-12568-9)
Supplement: Supplementary file 2 — Supplementary Information 2. [file 41598_2022_12568_MOESM2_ESM.zip › ChromoLooping-main/data/3d_models/image20_smooth3331.pdb]

ATOM      1  B   BEA A   1      46.280  -0.000 178.926  0.00  0.00           C
ATOM      2  B   BEA A   2      47.007   0.842 178.954  0.00  0.00           C
ATOM      3  B   BEA A   3      47.911   1.499 179.202  0.00  0.00           C
ATOM      4  B   BEA A   4      48.817   2.018 179.530  0.00  0.00           C
ATOM      5  B   BEA A   5      49.783   2.494 179.929  0.00  0.00           C
ATOM      6  B   BEA A   6      50.721   2.908 180.348  0.00  0.00           C
ATOM      7  B   BEA A   7      51.638   3.282 180.780  0.00  0.00           C
ATOM      8  B   BEA A   8      52.660   3.672 181.283  0.00  0.00           C
ATOM      9  B   BEA A   9      53.597   4.012 181.760  0.00  0.00           C
ATOM     10  B   BEA A  10      54.505   4.329 182.238  0.00  0.00           C
ATOM     11  B   BEA A  11      55.460   4.653 182.752  0.00  0.00           C
ATOM     12  B   BEA A  12      56.450   4.979 183.299  0.00  0.00           C
ATOM     13  B   BEA A  13      57.371   5.278 183.820  0.00  0.00           C
ATOM     14  B   BEA A  14      59.240   5.875 184.913  0.00  0.00           C
ATOM     15  B   BEA A  15      60.169   6.171 185.475  0.00  0.00           C
ATOM     16  B   BEA A  16      61.084   6.464 186.040  0.00  0.00           C
ATOM     17  B   BEA A  17      61.973   6.751 186.603  0.00  0.00           C
ATOM     18  B   BEA A  18      62.916   7.061 187.215  0.00  0.00           C
ATOM     19  B   BEA A  19      63.810   7.362 187.812  0.00  0.00           C
ATOM     20  B   BEA A  20      64.727   7.682 188.443  0.00  0.00           C
ATOM     21  B   BEA A  21      65.567   7.988 189.044  0.00  0.00           C
ATOM     22  B   BEA A  22      67.308   8.686 190.374  0.00  0.00           C
ATOM     23  B   BEA A  23      68.068   9.036 191.011  0.00  0.00           C
ATOM     24  B   BEA A  24      68.857   9.456 191.737  0.00  0.00           C
ATOM     25  B   BEA A  25      69.553   9.922 192.483  0.00  0.00           C
ATOM     26  B   BEA A  26      70.111  10.500 193.297  0.00  0.00           C
ATOM     27  B   BEA A  27      70.249  11.224 194.100  0.00  0.00           C
ATOM     28  B   BEA A  28      69.613  11.978 194.622  0.00  0.00           C
ATOM     29  B   BEA A  29      68.680  12.483 194.759  0.00  0.00           C
ATOM     30  B   BEA A  30      66.526  13.239 194.692  0.00  0.00           C
ATOM     31  B   BEA A  31      65.450  13.529 194.605  0.00  0.00           C
ATOM     32  B   BEA A  32      64.353  13.788 194.508  0.00  0.00           C
ATOM     33  B   BEA A  33      63.295  14.008 194.419  0.00  0.00           C
ATOM     34  B   BEA A  34      62.137  14.218 194.337  0.00  0.00           C
ATOM     35  B   BEA A  35      61.022  14.389 194.288  0.00  0.00           C
ATOM     36  B   BEA A  36      59.915  14.525 194.282  0.00  0.00           C
ATOM     37  B   BEA A  37      58.806  14.619 194.347  0.00  0.00           C
ATOM     38  B   BEA A  38      57.736  14.653 194.524  0.00  0.00           C
ATOM     39  B   BEA A  39      56.662  14.578 194.951  0.00  0.00           C
ATOM     40  B   BEA A  40      55.965  14.319 195.748  0.00  0.00           C
ATOM     41  B   BEA A  41      55.838  13.939 196.758  0.00  0.00           C
ATOM     42  B   BEA A  42      56.010  13.535 197.820  0.00  0.00           C
ATOM     43  B   BEA A  43      56.297  13.159 198.847  0.00  0.00           C
ATOM     44  B   BEA A  44      56.625  12.811 199.859  0.00  0.00           C
ATOM     45  B   BEA A  45      56.954  12.496 200.863  0.00  0.00           C
ATOM     46  B   BEA A  46      57.284  12.201 201.911  0.00  0.00           C
ATOM     47  B   BEA A  47      57.612  11.928 202.993  0.00  0.00           C
ATOM     48  B   BEA A  48      57.909  11.698 204.013  0.00  0.00           C
ATOM     49  B   BEA A  49      58.200  11.490 205.050  0.00  0.00           C
ATOM     50  B   BEA A  50      58.780  11.126 207.244  0.00  0.00           C
ATOM     51  B   BEA A  51      59.040  10.987 208.294  0.00  0.00           C
ATOM     52  B   BEA A  52      59.309  10.862 209.425  0.00  0.00           C
ATOM     53  B   BEA A  53      59.540  10.770 210.446  0.00  0.00           C
ATOM     54  B   BEA A  54      59.773  10.696 211.531  0.00  0.00           C
ATOM     55  B   BEA A  55      60.004  10.644 212.670  0.00  0.00           C
ATOM     56  B   BEA A  56      60.209  10.620 213.760  0.00  0.00           C
ATOM     57  B   BEA A  57      60.403  10.623 214.877  0.00  0.00           C
ATOM     58  B   BEA A  58      60.579  10.657 216.004  0.00  0.00           C
ATOM     59  B   BEA A  59      60.731  10.726 217.118  0.00  0.00           C
ATOM     60  B   BEA A  60      60.854  10.831 218.198  0.00  0.00           C
ATOM     61  B   BEA A  61      60.950  10.994 219.353  0.00  0.00           C
ATOM     62  B   BEA A  62      60.999  11.212 220.458  0.00  0.00           C
ATOM     63  B   BEA A  63      60.988  11.502 221.514  0.00  0.00           C
ATOM     64  B   BEA A  64      60.883  11.920 222.575  0.00  0.00           C
ATOM     65  B   BEA A  65      60.643  12.480 223.476  0.00  0.00           C
ATOM     66  B   BEA A  66      60.177  13.270 224.118  0.00  0.00           C
ATOM     67  B   BEA A  67      59.519  14.177 224.291  0.00  0.00           C
ATOM     68  B   BEA A  68      58.815  15.033 224.113  0.00  0.00           C
ATOM     69  B   BEA A  69      58.121  15.806 223.754  0.00  0.00           C
ATOM     70  B   BEA A  70      57.410  16.549 223.275  0.00  0.00           C
ATOM     71  B   BEA A  71      56.734  17.220 222.750  0.00  0.00           C
ATOM     72  B   BEA A  72      55.999  17.915 222.129  0.00  0.00           C
ATOM     73  B   BEA A  73      55.318  18.531 221.521  0.00  0.00           C
ATOM     74  B   BEA A  74      53.907  19.736 220.200  0.00  0.00           C
ATOM     75  B   BEA A  75      52.503  20.849 218.846  0.00  0.00           C
ATOM     76  B   BEA A  76      51.827  21.358 218.191  0.00  0.00           C
ATOM     77  B   BEA A  77      51.119  21.872 217.506  0.00  0.00           C
ATOM     78  B   BEA A  78      50.381  22.388 216.798  0.00  0.00           C
ATOM     79  B   BEA A  79      49.618  22.903 216.072  0.00  0.00           C
ATOM     80  B   BEA A  80      48.895  23.371 215.395  0.00  0.00           C
ATOM     81  B   BEA A  81      48.154  23.832 214.714  0.00  0.00           C
ATOM     82  B   BEA A  82      47.399  24.284 214.033  0.00  0.00           C
ATOM     83  B   BEA A  83      45.000  25.589 211.990  0.00  0.00           C
ATOM     84  B   BEA A  84      44.212  25.975 211.365  0.00  0.00           C
ATOM     85  B   BEA A  85      43.354  26.372 210.712  0.00  0.00           C
ATOM     86  B   BEA A  86      42.497  26.741 210.094  0.00  0.00           C
ATOM     87  B   BEA A  87      41.647  27.083 209.514  0.00  0.00           C
ATOM     88  B   BEA A  88      40.734  27.420 208.932  0.00  0.00           C
ATOM     89  B   BEA A  89      39.760  27.746 208.361  0.00  0.00           C
ATOM     90  B   BEA A  90      38.803  28.031 207.853  0.00  0.00           C
ATOM     91  B   BEA A  91      37.866  28.276 207.410  0.00  0.00           C
ATOM     92  B   BEA A  92      36.806  28.509 206.978  0.00  0.00           C
ATOM     93  B   BEA A  93      35.771  28.690 206.632  0.00  0.00           C
ATOM     94  B   BEA A  94      34.691  28.830 206.356  0.00  0.00           C
ATOM     95  B   BEA A  95      33.562  28.917 206.169  0.00  0.00           C
ATOM     96  B   BEA A  96      31.358  28.903 206.129  0.00  0.00           C
ATOM     97  B   BEA A  97      30.260  28.806 206.275  0.00  0.00           C
ATOM     98  B   BEA A  98      29.151  28.651 206.526  0.00  0.00           C
ATOM     99  B   BEA A  99      28.099  28.457 206.857  0.00  0.00           C
ATOM    100  B   BEA A 100      27.031  28.215 207.278  0.00  0.00           C
ATOM    101  B   BEA A 101      26.090  27.968 207.718  0.00  0.00           C
ATOM    102  B   BEA A 102      25.134  27.689 208.225  0.00  0.00           C
ATOM    103  B   BEA A 103      24.168  27.380 208.796  0.00  0.00           C
ATOM    104  B   BEA A 104      23.263  27.069 209.380  0.00  0.00           C
ATOM    105  B   BEA A 105      22.354  26.739 210.012  0.00  0.00           C
ATOM    106  B   BEA A 106      21.512  26.420 210.634  0.00  0.00           C
ATOM    107  B   BEA A 107      20.672  26.090 211.287  0.00  0.00           C
ATOM    108  B   BEA A 108      19.836  25.755 211.966  0.00  0.00           C
ATOM    109  B   BEA A 109      19.008  25.418 212.663  0.00  0.00           C
ATOM    110  B   BEA A 110      18.192  25.084 213.372  0.00  0.00           C
ATOM    111  B   BEA A 111      17.390  24.756 214.085  0.00  0.00           C
ATOM    112  B   BEA A 112      16.606  24.440 214.796  0.00  0.00           C
ATOM    113  B   BEA A 113      15.843  24.139 215.497  0.00  0.00           C
ATOM    114  B   BEA A 114      15.045  23.834 216.236  0.00  0.00           C
ATOM    115  B   BEA A 115      14.217  23.534 217.004  0.00  0.00           C
ATOM    116  B   BEA A 116      13.426  23.266 217.734  0.00  0.00           C
ATOM    117  B   BEA A 117      12.619  23.018 218.468  0.00  0.00           C
ATOM    118  B   BEA A 118      11.807  22.799 219.192  0.00  0.00           C
ATOM    119  B   BEA A 119      10.944  22.609 219.933  0.00  0.00           C
ATOM    120  B   BEA A 120      10.102  22.475 220.619  0.00  0.00           C
ATOM    121  B   BEA A 121       9.192  22.402 221.304  0.00  0.00           C
ATOM    122  B   BEA A 122       8.242  22.422 221.938  0.00  0.00           C
ATOM    123  B   BEA A 123       7.276  22.571 222.467  0.00  0.00           C
ATOM    124  B   BEA A 124       6.261  22.907 222.854  0.00  0.00           C
ATOM    125  B   BEA A 125       5.299  23.446 223.008  0.00  0.00           C
ATOM    126  B   BEA A 126       4.445  24.141 222.937  0.00  0.00           C
ATOM    127  B   BEA A 127       3.074  25.777 222.347  0.00  0.00           C
ATOM    128  B   BEA A 128       2.510  26.676 221.907  0.00  0.00           C
ATOM    129  B   BEA A 129       1.598  28.495 220.893  0.00  0.00           C
ATOM    130  B   BEA A 130       1.220  29.412 220.345  0.00  0.00           C
ATOM    131  B   BEA A 131       0.901  30.281 219.811  0.00  0.00           C
ATOM    132  B   BEA A 132       0.593  31.218 219.224  0.00  0.00           C
ATOM    133  B   BEA A 133       0.319  32.146 218.635  0.00  0.00           C
ATOM    134  B   BEA A 134       0.078  33.052 218.055  0.00  0.00           C
ATOM    135  B   BEA A 135      -0.148  34.001 217.446  0.00  0.00           C
ATOM    136  B   BEA A 136      -0.344  34.912 216.862  0.00  0.00           C
ATOM    137  B   BEA A 137      -0.689  36.818 215.646  0.00  0.00           C
ATOM    138  B   BEA A 138      -0.826  37.725 215.076  0.00  0.00           C
ATOM    139  B   BEA A 139      -0.948  38.645 214.502  0.00  0.00           C
ATOM    140  B   BEA A 140      -1.064  39.658 213.881  0.00  0.00           C
ATOM    141  B   BEA A 141      -1.154  40.595 213.317  0.00  0.00           C
ATOM    142  B   BEA A 142      -1.229  41.534 212.763  0.00  0.00           C
ATOM    143  B   BEA A 143      -1.293  42.552 212.178  0.00  0.00           C
ATOM    144  B   BEA A 144      -1.336  43.479 211.659  0.00  0.00           C
ATOM    145  B   BEA A 145      -1.365  44.477 211.120  0.00  0.00           C
ATOM    146  B   BEA A 146      -1.378  45.539 210.569  0.00  0.00           C
ATOM    147  B   BEA A 147      -1.373  46.496 210.096  0.00  0.00           C
ATOM    148  B   BEA A 148      -1.349  47.504 209.624  0.00  0.00           C
ATOM    149  B   BEA A 149      -1.305  48.557 209.165  0.00  0.00           C
ATOM    150  B   BEA A 150      -1.243  49.565 208.760  0.00  0.00           C
ATOM    151  B   BEA A 151      -1.150  50.676 208.361  0.00  0.00           C
ATOM    152  B   BEA A 152      -1.038  51.724 208.035  0.00  0.00           C
ATOM    153  B   BEA A 153      -0.899  52.775 207.768  0.00  0.00           C
ATOM    154  B   BEA A 154      -0.720  53.884 207.560  0.00  0.00           C
ATOM    155  B   BEA A 155      -0.510  54.966 207.447  0.00  0.00           C
ATOM    156  B   BEA A 156      -0.252  56.072 207.445  0.00  0.00           C
ATOM    157  B   BEA A 157       0.045  57.127 207.578  0.00  0.00           C
ATOM    158  B   BEA A 158       0.404  58.192 207.884  0.00  0.00           C
ATOM    159  B   BEA A 159       0.776  59.122 208.317  0.00  0.00           C
ATOM    160  B   BEA A 160       1.183  60.000 208.892  0.00  0.00           C
ATOM    161  B   BEA A 161       1.606  60.795 209.573  0.00  0.00           C
ATOM    162  B   BEA A 162       2.041  61.522 210.346  0.00  0.00           C
ATOM    163  B   BEA A 163       2.458  62.150 211.145  0.00  0.00           C
ATOM    164  B   BEA A 164       2.878  62.729 211.997  0.00  0.00           C
ATOM    165  B   BEA A 165       3.296  63.262 212.888  0.00  0.00           C
ATOM    166  B   BEA A 166       3.707  63.752 213.802  0.00  0.00           C
ATOM    167  B   BEA A 167       4.137  64.236 214.792  0.00  0.00           C
ATOM    168  B   BEA A 168       4.523  64.650 215.711  0.00  0.00           C
ATOM    169  B   BEA A 169       4.921  65.061 216.684  0.00  0.00           C
ATOM    170  B   BEA A 170       5.328  65.469 217.705  0.00  0.00           C
ATOM    171  B   BEA A 171       5.712  65.845 218.692  0.00  0.00           C
ATOM    172  B   BEA A 172       6.069  66.192 219.634  0.00  0.00           C
ATOM    173  B   BEA A 173       6.458  66.569 220.679  0.00  0.00           C
ATOM    174  B   BEA A 174       6.817  66.919 221.666  0.00  0.00           C
ATOM    175  B   BEA A 175       7.526  67.627 223.675  0.00  0.00           C
ATOM    176  B   BEA A 176       7.871  67.987 224.686  0.00  0.00           C
ATOM    177  B   BEA A 177       8.209  68.353 225.695  0.00  0.00           C
ATOM    178  B   BEA A 178       8.853  69.107 227.680  0.00  0.00           C
ATOM    179  B   BEA A 179       9.180  69.528 228.726  0.00  0.00           C
ATOM    180  B   BEA A 180       9.761  70.370 230.655  0.00  0.00           C
ATOM    181  B   BEA A 181      10.056  70.861 231.679  0.00  0.00           C
ATOM    182  B   BEA A 182      10.575  71.890 233.584  0.00  0.00           C
ATOM    183  B   BEA A 183      10.815  72.469 234.521  0.00  0.00           C
ATOM    184  B   BEA A 184      11.026  73.068 235.396  0.00  0.00           C
ATOM    185  B   BEA A 185      11.235  73.779 236.321  0.00  0.00           C
ATOM    186  B   BEA A 186      11.397  74.470 237.110  0.00  0.00           C
ATOM    187  B   BEA A 187      11.545  75.294 237.925  0.00  0.00           C
ATOM    188  B   BEA A 188      11.653  76.161 238.649  0.00  0.00           C
ATOM    189  B   BEA A 189      11.722  77.078 239.283  0.00  0.00           C
ATOM    190  B   BEA A 190      11.750  78.056 239.828  0.00  0.00           C
ATOM    191  B   BEA A 191      11.737  79.043 240.255  0.00  0.00           C
ATOM    192  B   BEA A 192      11.683  80.118 240.599  0.00  0.00           C
ATOM    193  B   BEA A 193      11.588  81.207 240.843  0.00  0.00           C
ATOM    194  B   BEA A 194      11.445  82.350 241.032  0.00  0.00           C
ATOM    195  B   BEA A 195      11.267  83.433 241.179  0.00  0.00           C
ATOM    196  B   BEA A 196      11.043  84.496 241.322  0.00  0.00           C
ATOM    197  B   BEA A 197      10.756  85.577 241.494  0.00  0.00           C
ATOM    198  B   BEA A 198      10.398  86.632 241.726  0.00  0.00           C
ATOM    199  B   BEA A 199       9.962  87.620 242.054  0.00  0.00           C
ATOM    200  B   BEA A 200       9.436  88.507 242.523  0.00  0.00           C
ATOM    201  B   BEA A 201       8.830  89.228 243.160  0.00  0.00           C
ATOM    202  B   BEA A 202       8.214  89.742 243.887  0.00  0.00           C
ATOM    203  B   BEA A 203       7.559  90.124 244.726  0.00  0.00           C
ATOM    204  B   BEA A 204       6.927  90.375 245.590  0.00  0.00           C
ATOM    205  B   BEA A 205       6.292  90.536 246.509  0.00  0.00           C
ATOM    206  B   BEA A 206       5.668  90.621 247.458  0.00  0.00           C
ATOM    207  B   BEA A 207       3.946  90.554 250.333  0.00  0.00           C
ATOM    208  B   BEA A 208       3.391  90.451 251.353  0.00  0.00           C
ATOM    209  B   BEA A 209       2.900  90.329 252.305  0.00  0.00           C
ATOM    210  B   BEA A 210       2.389  90.172 253.353  0.00  0.00           C
ATOM    211  B   BEA A 211       1.954  90.012 254.305  0.00  0.00           C
ATOM    212  B   BEA A 212       1.521  89.826 255.328  0.00  0.00           C
ATOM    213  B   BEA A 213       1.108  89.620 256.402  0.00  0.00           C
ATOM    214  B   BEA A 214       0.759  89.418 257.423  0.00  0.00           C
ATOM    215  B   BEA A 215       0.436  89.196 258.537  0.00  0.00           C
ATOM    216  B   BEA A 216       0.206  88.998 259.548  0.00  0.00           C
ATOM    217  B   BEA A 217       0.040  88.793 260.657  0.00  0.00           C
ATOM    218  B   BEA A 218      -0.003  88.609 261.793  0.00  0.00           C
ATOM    219  B   BEA A 219       0.130  88.480 262.874  0.00  0.00           C
ATOM    220  B   BEA A 220       0.546  88.443 263.933  0.00  0.00           C
ATOM    221  B   BEA A 221       1.278  88.557 264.744  0.00  0.00           C
ATOM    222  B   BEA A 222       2.284  88.828 265.247  0.00  0.00           C
ATOM    223  B   BEA A 223       3.307  89.148 265.472  0.00  0.00           C
ATOM    224  B   BEA A 224       5.458  89.843 265.519  0.00  0.00           C
ATOM    225  B   BEA A 225       6.492  90.164 265.418  0.00  0.00           C
ATOM    226  B   BEA A 226       7.594  90.487 265.247  0.00  0.00           C
ATOM    227  B   BEA A 227       8.642  90.768 265.034  0.00  0.00           C
ATOM    228  B   BEA A 228       9.691  91.017 264.777  0.00  0.00           C
ATOM    229  B   BEA A 229      10.796  91.232 264.463  0.00  0.00           C
ATOM    230  B   BEA A 230      11.835  91.378 264.128  0.00  0.00           C
ATOM    231  B   BEA A 231      12.854  91.448 263.759  0.00  0.00           C
ATOM    232  B   BEA A 232      13.948  91.408 263.312  0.00  0.00           C
ATOM    233  B   BEA A 233      14.899  91.218 262.869  0.00  0.00           C
ATOM    234  B   BEA A 234      15.821  90.774 262.362  0.00  0.00           C
ATOM    235  B   BEA A 235      16.499  90.049 261.885  0.00  0.00           C
ATOM    236  B   BEA A 236      16.909  89.053 261.455  0.00  0.00           C
ATOM    237  B   BEA A 237      17.072  88.010 261.113  0.00  0.00           C
ATOM    238  B   BEA A 238      17.089  86.962 260.828  0.00  0.00           C
ATOM    239  B   BEA A 239      16.998  85.824 260.555  0.00  0.00           C
ATOM    240  B   BEA A 240      16.836  84.738 260.317  0.00  0.00           C
ATOM    241  B   BEA A 241      16.621  83.661 260.094  0.00  0.00           C
ATOM    242  B   BEA A 242      16.374  82.628 259.886  0.00  0.00           C
ATOM    243  B   BEA A 243      16.086  81.570 259.675  0.00  0.00           C
ATOM    244  B   BEA A 244      15.768  80.511 259.459  0.00  0.00           C
ATOM    245  B   BEA A 245      15.432  79.475 259.241  0.00  0.00           C
ATOM    246  B   BEA A 246      15.059  78.396 258.999  0.00  0.00           C
ATOM    247  B   BEA A 247      14.695  77.397 258.755  0.00  0.00           C
ATOM    248  B   BEA A 248      14.293  76.343 258.466  0.00  0.00           C
ATOM    249  B   BEA A 249      13.911  75.376 258.157  0.00  0.00           C
ATOM    250  B   BEA A 250      13.114  73.443 257.254  0.00  0.00           C
ATOM    251  B   BEA A 251      12.805  72.692 256.500  0.00  0.00           C
ATOM    252  B   BEA A 252      12.825  72.618 255.447  0.00  0.00           C
ATOM    253  B   BEA A 253      13.150  73.179 254.530  0.00  0.00           C
ATOM    254  B   BEA A 254      13.572  73.930 253.740  0.00  0.00           C
ATOM    255  B   BEA A 255      13.982  74.657 253.099  0.00  0.00           C
ATOM    256  B   BEA A 256      14.467  75.506 252.419  0.00  0.00           C
ATOM    257  B   BEA A 257      14.912  76.271 251.840  0.00  0.00           C
ATOM    258  B   BEA A 258      15.413  77.114 251.220  0.00  0.00           C
ATOM    259  B   BEA A 259      15.909  77.929 250.629  0.00  0.00           C
ATOM    260  B   BEA A 260      16.434  78.764 250.022  0.00  0.00           C
ATOM    261  B   BEA A 261      16.923  79.518 249.466  0.00  0.00           C
ATOM    262  B   BEA A 262      17.467  80.323 248.856  0.00  0.00           C
ATOM    263  B   BEA A 263      18.003  81.077 248.259  0.00  0.00           C
ATOM    264  B   BEA A 264      18.569  81.822 247.628  0.00  0.00           C
ATOM    265  B   BEA A 265      19.147  82.521 246.978  0.00  0.00           C
ATOM    266  B   BEA A 266      19.763  83.178 246.274  0.00  0.00           C
ATOM    267  B   BEA A 267      20.426  83.752 245.490  0.00  0.00           C
ATOM    268  B   BEA A 268      21.079  84.123 244.674  0.00  0.00           C
ATOM    269  B   BEA A 269      21.708  84.179 243.812  0.00  0.00           C
ATOM    270  B   BEA A 270      22.249  83.748 242.941  0.00  0.00           C
ATOM    271  B   BEA A 271      22.581  82.882 242.235  0.00  0.00           C
ATOM    272  B   BEA A 272      22.729  81.927 241.717  0.00  0.00           C
ATOM    273  B   BEA A 273      22.450  82.018 240.006  0.00  0.00           C
ATOM    274  B   BEA A 274      22.261  82.806 239.299  0.00  0.00           C
ATOM    275  B   BEA A 275      22.239  83.663 237.346  0.00  0.00           C
ATOM    276  B   BEA A 276      22.514  83.191 236.375  0.00  0.00           C
ATOM    277  B   BEA A 277      22.844  82.427 235.571  0.00  0.00           C
ATOM    278  B   BEA A 278      23.144  81.640 234.935  0.00  0.00           C
ATOM    279  B   BEA A 279      23.757  79.802 233.668  0.00  0.00           C
ATOM    280  B   BEA A 280      24.017  78.904 233.072  0.00  0.00           C
ATOM    281  B   BEA A 281      24.244  78.020 232.465  0.00  0.00           C
ATOM    282  B   BEA A 282      24.437  77.123 231.799  0.00  0.00           C
ATOM    283  B   BEA A 283      24.566  76.283 231.083  0.00  0.00           C
ATOM    284  B   BEA A 284      24.606  75.512 230.264  0.00  0.00           C
ATOM    285  B   BEA A 285      24.527  74.872 229.336  0.00  0.00           C
ATOM    286  B   BEA A 286      24.327  74.409 228.336  0.00  0.00           C
ATOM    287  B   BEA A 287      24.022  74.132 227.305  0.00  0.00           C
ATOM    288  B   BEA A 288      23.617  74.025 226.220  0.00  0.00           C
ATOM    289  B   BEA A 289      22.688  74.238 224.177  0.00  0.00           C
ATOM    290  B   BEA A 290      22.208  74.489 223.237  0.00  0.00           C
ATOM    291  B   BEA A 291      21.689  74.836 222.264  0.00  0.00           C
ATOM    292  B   BEA A 292      21.186  75.238 221.346  0.00  0.00           C
ATOM    293  B   BEA A 293      20.712  75.672 220.493  0.00  0.00           C
ATOM    294  B   BEA A 294      20.196  76.205 219.564  0.00  0.00           C
ATOM    295  B   BEA A 295      19.732  76.742 218.719  0.00  0.00           C
ATOM    296  B   BEA A 296      18.844  77.960 217.022  0.00  0.00           C
ATOM    297  B   BEA A 297      18.477  78.565 216.260  0.00  0.00           C
ATOM    298  B   BEA A 298      18.107  79.278 215.412  0.00  0.00           C
ATOM    299  B   BEA A 299      17.810  79.973 214.630  0.00  0.00           C
ATOM    300  B   BEA A 300      17.564  80.746 213.805  0.00  0.00           C
ATOM    301  B   BEA A 301      17.416  81.514 213.024  0.00  0.00           C
ATOM    302  B   BEA A 302      17.391  82.357 212.210  0.00  0.00           C
ATOM    303  B   BEA A 303      17.535  83.132 211.498  0.00  0.00           C
ATOM    304  B   BEA A 304      17.945  83.953 210.782  0.00  0.00           C
ATOM    305  B   BEA A 305      18.616  84.639 210.221  0.00  0.00           C
ATOM    306  B   BEA A 306      19.509  85.205 209.806  0.00  0.00           C
ATOM    307  B   BEA A 307      20.473  85.627 209.546  0.00  0.00           C
ATOM    308  B   BEA A 308      21.575  85.979 209.390  0.00  0.00           C
ATOM    309  B   BEA A 309      22.617  86.233 209.338  0.00  0.00           C
ATOM    310  B   BEA A 310      23.777  86.453 209.366  0.00  0.00           C
ATOM    311  B   BEA A 311      24.860  86.613 209.462  0.00  0.00           C
ATOM    312  B   BEA A 312      27.088  86.848 209.850  0.00  0.00           C
ATOM    313  B   BEA A 313      28.099  86.923 210.109  0.00  0.00           C
ATOM    314  B   BEA A 314      29.188  86.988 210.450  0.00  0.00           C
ATOM    315  B   BEA A 315      30.246  87.039 210.850  0.00  0.00           C
ATOM    316  B   BEA A 316      32.270  87.113 211.848  0.00  0.00           C
ATOM    317  B   BEA A 317      34.069  87.176 213.125  0.00  0.00           C
ATOM    318  B   BEA A 318      34.879  87.215 213.905  0.00  0.00           C
ATOM    319  B   BEA A 319      35.620  87.264 214.793  0.00  0.00           C
ATOM    320  B   BEA A 320      36.251  87.322 215.732  0.00  0.00           C
ATOM    321  B   BEA A 321      36.787  87.393 216.723  0.00  0.00           C
ATOM    322  B   BEA A 322      37.241  87.478 217.762  0.00  0.00           C
ATOM    323  B   BEA A 323      37.915  87.696 219.898  0.00  0.00           C
ATOM    324  B   BEA A 324      38.157  87.832 220.980  0.00  0.00           C
ATOM    325  B   BEA A 325      38.353  87.990 222.084  0.00  0.00           C
ATOM    326  B   BEA A 326      38.500  88.160 223.122  0.00  0.00           C
ATOM    327  B   BEA A 327      38.626  88.368 224.245  0.00  0.00           C
ATOM    328  B   BEA A 328      38.726  88.604 225.361  0.00  0.00           C
ATOM    329  B   BEA A 329      38.807  88.869 226.461  0.00  0.00           C
ATOM    330  B   BEA A 330      38.877  89.164 227.533  0.00  0.00           C
ATOM    331  B   BEA A 331      38.944  89.488 228.568  0.00  0.00           C
ATOM    332  B   BEA A 332      39.020  89.868 229.628  0.00  0.00           C
ATOM    333  B   BEA A 333      39.115  90.310 230.695  0.00  0.00           C
ATOM    334  B   BEA A 334      39.230  90.788 231.687  0.00  0.00           C
ATOM    335  B   BEA A 335      39.386  91.337 232.659  0.00  0.00           C
ATOM    336  B   BEA A 336      39.597  91.967 233.593  0.00  0.00           C
ATOM    337  B   BEA A 337      39.864  92.647 234.423  0.00  0.00           C
ATOM    338  B   BEA A 338      40.602  94.229 235.847  0.00  0.00           C
ATOM    339  B   BEA A 339      41.045  95.091 236.417  0.00  0.00           C
ATOM    340  B   BEA A 340      42.020  96.896 237.295  0.00  0.00           C
ATOM    341  B   BEA A 341      42.535  97.829 237.623  0.00  0.00           C
ATOM    342  B   BEA A 342      43.045  98.752 237.881  0.00  0.00           C
ATOM    343  B   BEA A 343      43.579  99.723 238.092  0.00  0.00           C
ATOM    344  B   BEA A 344      44.132 100.740 238.256  0.00  0.00           C
ATOM    345  B   BEA A 345      44.660 101.727 238.368  0.00  0.00           C
ATOM    346  B   BEA A 346      45.155 102.674 238.437  0.00  0.00           C
ATOM    347  B   BEA A 347      45.686 103.721 238.475  0.00  0.00           C
ATOM    348  B   BEA A 348      46.175 104.718 238.478  0.00  0.00           C
ATOM    349  B   BEA A 349      46.651 105.733 238.453  0.00  0.00           C
ATOM    350  B   BEA A 350      47.111 106.760 238.401  0.00  0.00           C
ATOM    351  B   BEA A 351      47.548 107.794 238.325  0.00  0.00           C
ATOM    352  B   BEA A 352      47.956 108.832 238.228  0.00  0.00           C
ATOM    353  B   BEA A 353      48.332 109.868 238.114  0.00  0.00           C
ATOM    354  B   BEA A 354      48.695 110.974 237.974  0.00  0.00           C
ATOM    355  B   BEA A 355      48.989 111.992 237.833  0.00  0.00           C
ATOM    356  B   BEA A 356      49.257 113.071 237.671  0.00  0.00           C
ATOM    357  B   BEA A 357      49.483 114.205 237.491  0.00  0.00           C
ATOM    358  B   BEA A 358      49.644 115.313 237.306  0.00  0.00           C
ATOM    359  B   BEA A 359      49.746 116.398 237.117  0.00  0.00           C
ATOM    360  B   BEA A 360      49.791 117.461 236.924  0.00  0.00           C
ATOM    361  B   BEA A 361      49.781 118.580 236.709  0.00  0.00           C
ATOM    362  B   BEA A 362      49.715 119.681 236.487  0.00  0.00           C
ATOM    363  B   BEA A 363      49.596 120.767 236.256  0.00  0.00           C
ATOM    364  B   BEA A 364      49.425 121.839 236.015  0.00  0.00           C
ATOM    365  B   BEA A 365      49.206 122.901 235.763  0.00  0.00           C
ATOM    366  B   BEA A 366      48.920 124.022 235.480  0.00  0.00           C
ATOM    367  B   BEA A 367      48.605 125.063 235.201  0.00  0.00           C
ATOM    368  B   BEA A 368      48.271 126.028 234.927  0.00  0.00           C
ATOM    369  B   BEA A 369      47.873 127.054 234.619  0.00  0.00           C
ATOM    370  B   BEA A 370      47.434 128.072 234.293  0.00  0.00           C
ATOM    371  B   BEA A 371      46.987 129.017 233.973  0.00  0.00           C
ATOM    372  B   BEA A 372      46.508 129.955 233.635  0.00  0.00           C
ATOM    373  B   BEA A 373      45.996 130.886 233.280  0.00  0.00           C
ATOM    374  B   BEA A 374      45.454 131.810 232.906  0.00  0.00           C
ATOM    375  B   BEA A 375      44.884 132.726 232.513  0.00  0.00           C
ATOM    376  B   BEA A 376      44.287 133.632 232.099  0.00  0.00           C
ATOM    377  B   BEA A 377      43.707 134.470 231.694  0.00  0.00           C
ATOM    378  B   BEA A 378      43.108 135.299 231.269  0.00  0.00           C
ATOM    379  B   BEA A 379      42.489 136.118 230.824  0.00  0.00           C
ATOM    380  B   BEA A 380      41.855 136.928 230.357  0.00  0.00           C
ATOM    381  B   BEA A 381      41.205 137.728 229.870  0.00  0.00           C
ATOM    382  B   BEA A 382      40.543 138.516 229.360  0.00  0.00           C
ATOM    383  B   BEA A 383      39.237 140.002 228.310  0.00  0.00           C
ATOM    384  B   BEA A 384      38.598 140.701 227.773  0.00  0.00           C
ATOM    385  B   BEA A 385      37.956 141.388 227.214  0.00  0.00           C
ATOM    386  B   BEA A 386      37.262 142.113 226.589  0.00  0.00           C
ATOM    387  B   BEA A 387      36.617 142.775 225.984  0.00  0.00           C
ATOM    388  B   BEA A 388      35.973 143.423 225.356  0.00  0.00           C
ATOM    389  B   BEA A 389      35.332 144.058 224.704  0.00  0.00           C
ATOM    390  B   BEA A 390      34.697 144.679 224.028  0.00  0.00           C
ATOM    391  B   BEA A 391      34.068 145.285 223.328  0.00  0.00           C
ATOM    392  B   BEA A 392      33.447 145.878 222.602  0.00  0.00           C
ATOM    393  B   BEA A 393      32.837 146.455 221.851  0.00  0.00           C
ATOM    394  B   BEA A 394      32.238 147.018 221.072  0.00  0.00           C
ATOM    395  B   BEA A 395      31.653 147.566 220.266  0.00  0.00           C
ATOM    396  B   BEA A 396      31.082 148.099 219.431  0.00  0.00           C
ATOM    397  B   BEA A 397      30.528 148.617 218.566  0.00  0.00           C
ATOM    398  B   BEA A 398      30.031 149.083 217.736  0.00  0.00           C
ATOM    399  B   BEA A 399      29.514 149.571 216.810  0.00  0.00           C
ATOM    400  B   BEA A 400      29.053 150.010 215.920  0.00  0.00           C
ATOM    401  B   BEA A 401      28.612 150.436 214.998  0.00  0.00           C
ATOM    402  B   BEA A 402      28.191 150.849 214.044  0.00  0.00           C
ATOM    403  B   BEA A 403      27.794 151.248 213.054  0.00  0.00           C
ATOM    404  B   BEA A 404      27.420 151.634 212.030  0.00  0.00           C
ATOM    405  B   BEA A 405      27.096 151.979 211.054  0.00  0.00           C
ATOM    406  B   BEA A 406      26.792 152.312 210.054  0.00  0.00           C
ATOM    407  B   BEA A 407      26.485 152.661 208.950  0.00  0.00           C
ATOM    408  B   BEA A 408      26.222 152.972 207.912  0.00  0.00           C
ATOM    409  B   BEA A 409      25.978 153.272 206.860  0.00  0.00           C
ATOM    410  B   BEA A 410      25.753 153.563 205.801  0.00  0.00           C
ATOM    411  B   BEA A 411      25.547 153.842 204.738  0.00  0.00           C
ATOM    412  B   BEA A 412      25.358 154.113 203.676  0.00  0.00           C
ATOM    413  B   BEA A 413      25.187 154.373 202.620  0.00  0.00           C
ATOM    414  B   BEA A 414      25.019 154.644 201.490  0.00  0.00           C
ATOM    415  B   BEA A 415      24.881 154.886 200.462  0.00  0.00           C
ATOM    416  B   BEA A 416      24.747 155.138 199.371  0.00  0.00           C
ATOM    417  B   BEA A 417      24.620 155.399 198.226  0.00  0.00           C
ATOM    418  B   BEA A 418      24.517 155.633 197.199  0.00  0.00           C
ATOM    419  B   BEA A 419      24.414 155.893 196.054  0.00  0.00           C
ATOM    420  B   BEA A 420      24.326 156.143 194.962  0.00  0.00           C
ATOM    421  B   BEA A 421      24.252 156.384 193.932  0.00  0.00           C
ATOM    422  B   BEA A 422      24.119 156.919 191.738  0.00  0.00           C
ATOM    423  B   BEA A 423      24.062 157.212 190.623  0.00  0.00           C
ATOM    424  B   BEA A 424      24.014 157.508 189.575  0.00  0.00           C
ATOM    425  B   BEA A 425      23.968 157.838 188.507  0.00  0.00           C
ATOM    426  B   BEA A 426      23.924 158.216 187.432  0.00  0.00           C
ATOM    427  B   BEA A 427      23.878 158.652 186.396  0.00  0.00           C
ATOM    428  B   BEA A 428      23.819 159.203 185.401  0.00  0.00           C
ATOM    429  B   BEA A 429      23.728 159.953 184.572  0.00  0.00           C
ATOM    430  B   BEA A 430      23.590 160.961 184.196  0.00  0.00           C
ATOM    431  B   BEA A 431      23.432 162.039 184.497  0.00  0.00           C
ATOM    432  B   BEA A 432      23.302 162.906 185.150  0.00  0.00           C
ATOM    433  B   BEA A 433      23.188 163.669 185.973  0.00  0.00           C
ATOM    434  B   BEA A 434      23.089 164.336 186.859  0.00  0.00           C
ATOM    435  B   BEA A 435      23.001 164.946 187.791  0.00  0.00           C
ATOM    436  B   BEA A 436      22.917 165.534 188.789  0.00  0.00           C
ATOM    437  B   BEA A 437      22.846 166.054 189.747  0.00  0.00           C
ATOM    438  B   BEA A 438      22.776 166.583 190.790  0.00  0.00           C
ATOM    439  B   BEA A 439      22.716 167.054 191.772  0.00  0.00           C
ATOM    440  B   BEA A 440      22.659 167.520 192.794  0.00  0.00           C
ATOM    441  B   BEA A 441      22.605 167.978 193.842  0.00  0.00           C
ATOM    442  B   BEA A 442      22.559 168.395 194.830  0.00  0.00           C
ATOM    443  B   BEA A 443      22.513 168.826 195.892  0.00  0.00           C
ATOM    444  B   BEA A 444      22.472 169.242 196.945  0.00  0.00           C
ATOM    445  B   BEA A 445      22.435 169.638 197.980  0.00  0.00           C
ATOM    446  B   BEA A 446      22.400 170.045 199.071  0.00  0.00           C
ATOM    447  B   BEA A 447      22.370 170.430 200.130  0.00  0.00           C
ATOM    448  B   BEA A 448      22.344 170.792 201.149  0.00  0.00           C
ATOM    449  B   BEA A 449      22.320 171.161 202.210  0.00  0.00           C
ATOM    450  B   BEA A 450      22.281 171.886 204.357  0.00  0.00           C
ATOM    451  B   BEA A 451      22.267 172.241 205.437  0.00  0.00           C
ATOM    452  B   BEA A 452      22.256 172.568 206.453  0.00  0.00           C
ATOM    453  B   BEA A 453      22.247 172.930 207.593  0.00  0.00           C
ATOM    454  B   BEA A 454      22.242 173.264 208.664  0.00  0.00           C
ATOM    455  B   BEA A 455      22.240 173.569 209.660  0.00  0.00           C
ATOM    456  B   BEA A 456      22.241 173.907 210.776  0.00  0.00           C
ATOM    457  B   BEA A 457      22.246 174.216 211.813  0.00  0.00           C
ATOM    458  B   BEA A 458      22.254 174.556 212.970  0.00  0.00           C
ATOM    459  B   BEA A 459      22.264 174.867 214.043  0.00  0.00           C
ATOM    460  B   BEA A 460      22.279 175.178 215.131  0.00  0.00           C
ATOM    461  B   BEA A 461      22.295 175.460 216.130  0.00  0.00           C
ATOM    462  B   BEA A 462      22.316 175.770 217.244  0.00  0.00           C
ATOM    463  B   BEA A 463      22.341 176.080 218.371  0.00  0.00           C
ATOM    464  B   BEA A 464      22.367 176.359 219.401  0.00  0.00           C
ATOM    465  B   BEA A 465      22.400 176.666 220.546  0.00  0.00           C
ATOM    466  B   BEA A 466      22.434 176.943 221.592  0.00  0.00           C
ATOM    467  B   BEA A 467      22.471 177.218 222.644  0.00  0.00           C
ATOM    468  B   BEA A 468      22.516 177.519 223.808  0.00  0.00           C
ATOM    469  B   BEA A 469      22.561 177.790 224.868  0.00  0.00           C
ATOM    470  B   BEA A 470      22.610 178.058 225.930  0.00  0.00           C
ATOM    471  B   BEA A 471      22.663 178.323 226.994  0.00  0.00           C
ATOM    472  B   BEA A 472      22.726 178.611 228.165  0.00  0.00           C
ATOM    473  B   BEA A 473      22.787 178.869 229.227  0.00  0.00           C
ATOM    474  B   BEA A 474      22.852 179.124 230.287  0.00  0.00           C
ATOM    475  B   BEA A 475      22.929 179.400 231.451  0.00  0.00           C
ATOM    476  B   BEA A 476      23.081 179.889 233.548  0.00  0.00           C
ATOM    477  B   BEA A 477      23.172 180.150 234.694  0.00  0.00           C
ATOM    478  B   BEA A 478      23.259 180.383 235.724  0.00  0.00           C
ATOM    479  B   BEA A 479      23.359 180.633 236.850  0.00  0.00           C
ATOM    480  B   BEA A 480      23.576 181.116 239.067  0.00  0.00           C
ATOM    481  B   BEA A 481      23.691 181.348 240.154  0.00  0.00           C
ATOM    482  B   BEA A 482      23.811 181.574 241.226  0.00  0.00           C
ATOM    483  B   BEA A 483      23.936 181.792 242.282  0.00  0.00           C
ATOM    484  B   BEA A 484      24.078 182.024 243.420  0.00  0.00           C
ATOM    485  B   BEA A 485      24.379 182.463 245.631  0.00  0.00           C
ATOM    486  B   BEA A 486      24.537 182.669 246.701  0.00  0.00           C
ATOM    487  B   BEA A 487      24.700 182.867 247.745  0.00  0.00           C
ATOM    488  B   BEA A 488      24.883 183.074 248.857  0.00  0.00           C
ATOM    489  B   BEA A 489      25.072 183.270 249.937  0.00  0.00           C
ATOM    490  B   BEA A 490      25.283 183.472 251.077  0.00  0.00           C
ATOM    491  B   BEA A 491      25.499 183.662 252.179  0.00  0.00           C
ATOM    492  B   BEA A 492      25.721 183.840 253.242  0.00  0.00           C
ATOM    493  B   BEA A 493      25.967 184.020 254.350  0.00  0.00           C
ATOM    494  B   BEA A 494      26.495 184.352 256.507  0.00  0.00           C
ATOM    495  B   BEA A 495      26.776 184.503 257.547  0.00  0.00           C
ATOM    496  B   BEA A 496      27.083 184.649 258.609  0.00  0.00           C
ATOM    497  B   BEA A 497      27.418 184.789 259.683  0.00  0.00           C
ATOM    498  B   BEA A 498      27.781 184.919 260.759  0.00  0.00           C
ATOM    499  B   BEA A 499      28.565 185.135 262.807  0.00  0.00           C
ATOM    500  B   BEA A 500      29.013 185.223 263.827  0.00  0.00           C
ATOM    501  B   BEA A 501      29.518 185.296 264.861  0.00  0.00           C
ATOM    502  B   BEA A 502      30.052 185.346 265.832  0.00  0.00           C
ATOM    503  B   BEA A 503      30.643 185.371 266.779  0.00  0.00           C
ATOM    504  B   BEA A 504      31.327 185.366 267.720  0.00  0.00           C
ATOM    505  B   BEA A 505      32.039 185.325 268.540  0.00  0.00           C
ATOM    506  B   BEA A 506      32.888 185.235 269.329  0.00  0.00           C
ATOM    507  B   BEA A 507      33.775 185.099 269.966  0.00  0.00           C
ATOM    508  B   BEA A 508      34.754 184.906 270.483  0.00  0.00           C
ATOM    509  B   BEA A 509      35.807 184.657 270.854  0.00  0.00           C
ATOM    510  B   BEA A 510      36.870 184.366 271.065  0.00  0.00           C
ATOM    511  B   BEA A 511      37.908 184.050 271.133  0.00  0.00           C
ATOM    512  B   BEA A 512      38.973 183.694 271.081  0.00  0.00           C
ATOM    513  B   BEA A 513      40.018 183.319 270.923  0.00  0.00           C
ATOM    514  B   BEA A 514      41.037 182.929 270.679  0.00  0.00           C
ATOM    515  B   BEA A 515      42.073 182.510 270.348  0.00  0.00           C
ATOM    516  B   BEA A 516      43.018 182.111 269.981  0.00  0.00           C
ATOM    517  B   BEA A 517      43.965 181.693 269.556  0.00  0.00           C
ATOM    518  B   BEA A 518      44.909 181.262 269.079  0.00  0.00           C
ATOM    519  B   BEA A 519      45.790 180.846 268.591  0.00  0.00           C
ATOM    520  B   BEA A 520      46.711 180.398 268.038  0.00  0.00           C
ATOM    521  B   BEA A 521      47.558 179.975 267.494  0.00  0.00           C
ATOM    522  B   BEA A 522      48.438 179.524 266.895  0.00  0.00           C
ATOM    523  B   BEA A 523      49.291 179.076 266.284  0.00  0.00           C
ATOM    524  B   BEA A 524      50.114 178.634 265.667  0.00  0.00           C
ATOM    525  B   BEA A 525      50.904 178.201 265.051  0.00  0.00           C
ATOM    526  B   BEA A 526      52.489 177.307 263.750  0.00  0.00           C
ATOM    527  B   BEA A 527      53.280 176.848 263.070  0.00  0.00           C
ATOM    528  B   BEA A 528      54.029 176.407 262.409  0.00  0.00           C
ATOM    529  B   BEA A 529      54.793 175.949 261.719  0.00  0.00           C
ATOM    530  B   BEA A 530      55.570 175.476 260.999  0.00  0.00           C
ATOM    531  B   BEA A 531      56.300 175.024 260.309  0.00  0.00           C
ATOM    532  B   BEA A 532      57.041 174.558 259.594  0.00  0.00           C
ATOM    533  B   BEA A 533      57.792 174.080 258.857  0.00  0.00           C
ATOM    534  B   BEA A 534      58.492 173.627 258.157  0.00  0.00           C
ATOM    535  B   BEA A 535      59.200 173.163 257.439  0.00  0.00           C
ATOM    536  B   BEA A 536      59.915 172.688 256.702  0.00  0.00           C
ATOM    537  B   BEA A 537      60.636 172.202 255.949  0.00  0.00           C
ATOM    538  B   BEA A 538      61.303 171.747 255.243  0.00  0.00           C
ATOM    539  B   BEA A 539      62.034 171.241 254.460  0.00  0.00           C
ATOM    540  B   BEA A 540      62.709 170.768 253.728  0.00  0.00           C
ATOM    541  B   BEA A 541      63.388 170.287 252.984  0.00  0.00           C
ATOM    542  B   BEA A 542      64.752 169.301 251.467  0.00  0.00           C
ATOM    543  B   BEA A 543      65.435 168.797 250.696  0.00  0.00           C
ATOM    544  B   BEA A 544      66.061 168.330 249.983  0.00  0.00           C
ATOM    545  B   BEA A 545      66.746 167.813 249.198  0.00  0.00           C
ATOM    546  B   BEA A 546      68.054 166.806 247.680  0.00  0.00           C
ATOM    547  B   BEA A 547      68.735 166.272 246.882  0.00  0.00           C
ATOM    548  B   BEA A 548      69.356 165.778 246.149  0.00  0.00           C
ATOM    549  B   BEA A 549      69.975 165.281 245.416  0.00  0.00           C
ATOM    550  B   BEA A 550      70.647 164.734 244.613  0.00  0.00           C
ATOM    551  B   BEA A 551      71.259 164.230 243.880  0.00  0.00           C
ATOM    552  B   BEA A 552      71.923 163.675 243.080  0.00  0.00           C
ATOM    553  B   BEA A 553      72.526 163.165 242.350  0.00  0.00           C
ATOM    554  B   BEA A 554      73.179 162.605 241.557  0.00  0.00           C
ATOM    555  B   BEA A 555      73.771 162.091 240.835  0.00  0.00           C
ATOM    556  B   BEA A 556      74.411 161.527 240.051  0.00  0.00           C
ATOM    557  B   BEA A 557      75.044 160.962 239.274  0.00  0.00           C
ATOM    558  B   BEA A 558      75.616 160.444 238.571  0.00  0.00           C
ATOM    559  B   BEA A 559      76.842 159.312 237.059  0.00  0.00           C
ATOM    560  B   BEA A 560      77.493 158.696 236.254  0.00  0.00           C
ATOM    561  B   BEA A 561      78.082 158.131 235.525  0.00  0.00           C
ATOM    562  B   BEA A 562      78.660 157.568 234.809  0.00  0.00           C
ATOM    563  B   BEA A 563      79.277 156.956 234.044  0.00  0.00           C
ATOM    564  B   BEA A 564      79.882 156.347 233.296  0.00  0.00           C
ATOM    565  B   BEA A 565      80.474 155.741 232.564  0.00  0.00           C
ATOM    566  B   BEA A 566      81.664 154.490 231.097  0.00  0.00           C
ATOM    567  B   BEA A 567      82.260 153.846 230.364  0.00  0.00           C
ATOM    568  B   BEA A 568      82.841 153.207 229.652  0.00  0.00           C
ATOM    569  B   BEA A 569      83.406 152.573 228.959  0.00  0.00           C
ATOM    570  B   BEA A 570      83.958 151.943 228.284  0.00  0.00           C
ATOM    571  B   BEA A 571      85.106 150.598 226.882  0.00  0.00           C
ATOM    572  B   BEA A 572      85.700 149.881 226.156  0.00  0.00           C
ATOM    573  B   BEA A 573      86.237 149.221 225.500  0.00  0.00           C
ATOM    574  B   BEA A 574      86.801 148.516 224.810  0.00  0.00           C
ATOM    575  B   BEA A 575      87.350 147.816 224.138  0.00  0.00           C
ATOM    576  B   BEA A 576      87.925 147.070 223.432  0.00  0.00           C
ATOM    577  B   BEA A 577      88.445 146.382 222.792  0.00  0.00           C
ATOM    578  B   BEA A 578      88.991 145.648 222.119  0.00  0.00           C
ATOM    579  B   BEA A 579      89.522 144.920 221.461  0.00  0.00           C
ATOM    580  B   BEA A 580      90.039 144.198 220.818  0.00  0.00           C
ATOM    581  B   BEA A 581      90.578 143.431 220.142  0.00  0.00           C
ATOM    582  B   BEA A 582      91.616 141.915 218.830  0.00  0.00           C
ATOM    583  B   BEA A 583      92.114 141.168 218.192  0.00  0.00           C
ATOM    584  B   BEA A 584      92.633 140.375 217.521  0.00  0.00           C
ATOM    585  B   BEA A 585      93.105 139.641 216.905  0.00  0.00           C
ATOM    586  B   BEA A 586      93.598 138.862 216.255  0.00  0.00           C
ATOM    587  B   BEA A 587      94.110 138.038 215.570  0.00  0.00           C
ATOM    588  B   BEA A 588      94.577 137.273 214.937  0.00  0.00           C
ATOM    589  B   BEA A 589      95.507 135.713 213.649  0.00  0.00           C
ATOM    590  B   BEA A 590      95.969 134.918 212.993  0.00  0.00           C
ATOM    591  B   BEA A 591      96.420 134.131 212.341  0.00  0.00           C
ATOM    592  B   BEA A 592      96.860 133.351 211.693  0.00  0.00           C
ATOM    593  B   BEA A 593      97.316 132.527 211.005  0.00  0.00           C
ATOM    594  B   BEA A 594      97.735 131.762 210.361  0.00  0.00           C
ATOM    595  B   BEA A 595      98.596 130.153 208.988  0.00  0.00           C
ATOM    596  B   BEA A 596      99.012 129.359 208.300  0.00  0.00           C
ATOM    597  B   BEA A 597      99.418 128.573 207.608  0.00  0.00           C
ATOM    598  B   BEA A 598      99.816 127.794 206.913  0.00  0.00           C
ATOM    599  B   BEA A 599     100.206 127.022 206.213  0.00  0.00           C
ATOM    600  B   BEA A 600     100.587 126.257 205.506  0.00  0.00           C
ATOM    601  B   BEA A 601     100.962 125.499 204.791  0.00  0.00           C
ATOM    602  B   BEA A 602     101.353 124.701 204.023  0.00  0.00           C
ATOM    603  B   BEA A 603     101.713 123.956 203.289  0.00  0.00           C
ATOM    604  B   BEA A 604     102.068 123.217 202.544  0.00  0.00           C
ATOM    605  B   BEA A 605     102.418 122.485 201.786  0.00  0.00           C
ATOM    606  B   BEA A 606     102.783 121.713 200.966  0.00  0.00           C
ATOM    607  B   BEA A 607     103.122 120.993 200.178  0.00  0.00           C
ATOM    608  B   BEA A 608     103.457 120.278 199.373  0.00  0.00           C
ATOM    609  B   BEA A 609     103.768 119.613 198.602  0.00  0.00           C
ATOM    610  B   BEA A 610     104.095 118.909 197.759  0.00  0.00           C
ATOM    611  B   BEA A 611     104.420 118.210 196.895  0.00  0.00           C
ATOM    612  B   BEA A 612     104.722 117.558 196.063  0.00  0.00           C
ATOM    613  B   BEA A 613     105.023 116.911 195.207  0.00  0.00           C
ATOM    614  B   BEA A 614     105.321 116.269 194.327  0.00  0.00           C
ATOM    615  B   BEA A 615     105.619 115.630 193.421  0.00  0.00           C
ATOM    616  B   BEA A 616     105.897 115.036 192.547  0.00  0.00           C
ATOM    617  B   BEA A 617     106.174 114.445 191.645  0.00  0.00           C
ATOM    618  B   BEA A 618     106.452 113.858 190.715  0.00  0.00           C
ATOM    619  B   BEA A 619     106.730 113.275 189.754  0.00  0.00           C
ATOM    620  B   BEA A 620     106.990 112.733 188.826  0.00  0.00           C
ATOM    621  B   BEA A 621     107.251 112.194 187.867  0.00  0.00           C
ATOM    622  B   BEA A 622     107.495 111.694 186.943  0.00  0.00           C
ATOM    623  B   BEA A 623     107.759 111.162 185.918  0.00  0.00           C
ATOM    624  B   BEA A 624     107.989 110.704 185.000  0.00  0.00           C
ATOM    625  B   BEA A 625     108.239 110.213 183.977  0.00  0.00           C
ATOM    626  B   BEA A 626     108.473 109.760 182.992  0.00  0.00           C
ATOM    627  B   BEA A 627     108.947 108.863 180.921  0.00  0.00           C
ATOM    628  B   BEA A 628     109.170 108.452 179.915  0.00  0.00           C
ATOM    629  B   BEA A 629     109.395 108.043 178.879  0.00  0.00           C
ATOM    630  B   BEA A 630     109.604 107.669 177.895  0.00  0.00           C
ATOM    631  B   BEA A 631     110.026 106.928 175.851  0.00  0.00           C
ATOM    632  B   BEA A 632     110.239 106.562 174.791  0.00  0.00           C
ATOM    633  B   BEA A 633     110.454 106.200 173.708  0.00  0.00           C
ATOM    634  B   BEA A 634     110.652 105.869 172.687  0.00  0.00           C
ATOM    635  B   BEA A 635     110.852 105.541 171.646  0.00  0.00           C
ATOM    636  B   BEA A 636     111.253 104.895 169.504  0.00  0.00           C
ATOM    637  B   BEA A 637     111.455 104.576 168.404  0.00  0.00           C
ATOM    638  B   BEA A 638     111.641 104.287 167.377  0.00  0.00           C
ATOM    639  B   BEA A 639     111.828 104.000 166.334  0.00  0.00           C
ATOM    640  B   BEA A 640     112.015 103.717 165.275  0.00  0.00           C
ATOM    641  B   BEA A 641     112.202 103.436 164.202  0.00  0.00           C
ATOM    642  B   BEA A 642     112.390 103.158 163.114  0.00  0.00           C
ATOM    643  B   BEA A 643     112.578 102.884 162.012  0.00  0.00           C
ATOM    644  B   BEA A 644     112.766 102.612 160.898  0.00  0.00           C
ATOM    645  B   BEA A 645     112.938 102.367 159.866  0.00  0.00           C
ATOM    646  B   BEA A 646     113.126 102.102 158.728  0.00  0.00           C
ATOM    647  B   BEA A 647     113.299 101.862 157.675  0.00  0.00           C
ATOM    648  B   BEA A 648     113.471 101.625 156.612  0.00  0.00           C
ATOM    649  B   BEA A 649     113.643 101.390 155.541  0.00  0.00           C
ATOM    650  B   BEA A 650     113.816 101.158 154.461  0.00  0.00           C
ATOM    651  B   BEA A 651     113.988 100.929 153.373  0.00  0.00           C
ATOM    652  B   BEA A 652     114.160 100.702 152.277  0.00  0.00           C
ATOM    653  B   BEA A 653     114.331 100.479 151.174  0.00  0.00           C
ATOM    654  B   BEA A 654     114.503 100.258 150.066  0.00  0.00           C
ATOM    655  B   BEA A 655     114.673 100.039 148.951  0.00  0.00           C
ATOM    656  B   BEA A 656     114.829  99.843 147.932  0.00  0.00           C
ATOM    657  B   BEA A 657     114.999  99.630 146.808  0.00  0.00           C
ATOM    658  B   BEA A 658     115.168  99.419 145.680  0.00  0.00           C
ATOM    659  B   BEA A 659     115.322  99.230 144.650  0.00  0.00           C
ATOM    660  B   BEA A 660     115.491  99.025 143.516  0.00  0.00           C
ATOM    661  B   BEA A 661     115.643  98.840 142.481  0.00  0.00           C
ATOM    662  B   BEA A 662     115.811  98.639 141.343  0.00  0.00           C
ATOM    663  B   BEA A 663     115.977  98.441 140.204  0.00  0.00           C
ATOM    664  B   BEA A 664     116.128  98.263 139.166  0.00  0.00           C
ATOM    665  B   BEA A 665     116.293  98.070 138.027  0.00  0.00           C
ATOM    666  B   BEA A 666     116.442  97.896 136.990  0.00  0.00           C
ATOM    667  B   BEA A 667     116.605  97.707 135.852  0.00  0.00           C
ATOM    668  B   BEA A 668     116.767  97.520 134.717  0.00  0.00           C
ATOM    669  B   BEA A 669     116.914  97.352 133.685  0.00  0.00           C
ATOM    670  B   BEA A 670     117.074  97.170 132.554  0.00  0.00           C
ATOM    671  B   BEA A 671     117.233  96.990 131.428  0.00  0.00           C
ATOM    672  B   BEA A 672     117.377  96.828 130.406  0.00  0.00           C
ATOM    673  B   BEA A 673     117.534  96.652 129.288  0.00  0.00           C
ATOM    674  B   BEA A 674     117.690  96.478 128.176  0.00  0.00           C
ATOM    675  B   BEA A 675     117.844  96.306 127.069  0.00  0.00           C
ATOM    676  B   BEA A 676     118.149  95.968 124.877  0.00  0.00           C
ATOM    677  B   BEA A 677     118.299  95.802 123.792  0.00  0.00           C
ATOM    678  B   BEA A 678     118.462  95.622 122.617  0.00  0.00           C
ATOM    679  B   BEA A 679     118.610  95.460 121.551  0.00  0.00           C
ATOM    680  B   BEA A 680     118.914  95.124 119.349  0.00  0.00           C
ATOM    681  B   BEA A 681     119.070  94.952 118.217  0.00  0.00           C
ATOM    682  B   BEA A 682     119.211  94.796 117.194  0.00  0.00           C
ATOM    683  B   BEA A 683     119.364  94.627 116.087  0.00  0.00           C
ATOM    684  B   BEA A 684     119.514  94.460 114.994  0.00  0.00           C
ATOM    685  B   BEA A 685     119.676  94.280 113.821  0.00  0.00           C
ATOM    686  B   BEA A 686     120.123  93.778 110.591  0.00  0.00           C
ATOM    687  B   BEA A 687     120.276  93.604 109.489  0.00  0.00           C
ATOM    688  B   BEA A 688     120.440  93.418 108.315  0.00  0.00           C
ATOM    689  B   BEA A 689     120.588  93.247 107.254  0.00  0.00           C
ATOM    690  B   BEA A 690     120.746  93.063 106.126  0.00  0.00           C
ATOM    691  B   BEA A 691     120.901  92.881 105.021  0.00  0.00           C
ATOM    692  B   BEA A 692     121.053  92.701 103.942  0.00  0.00           C
ATOM    693  B   BEA A 693     121.203  92.522 102.889  0.00  0.00           C
ATOM    694  B   BEA A 694     121.361  92.330 101.777  0.00  0.00           C
ATOM    695  B   BEA A 695     121.516  92.140 100.696  0.00  0.00           C
ATOM    696  B   BEA A 696     121.680  91.937  99.564  0.00  0.00           C
ATOM    697  B   BEA A 697     121.840  91.735  98.466  0.00  0.00           C
ATOM    698  B   BEA A 698     121.995  91.535  97.403  0.00  0.00           C
ATOM    699  B   BEA A 699     122.159  91.322  96.299  0.00  0.00           C
ATOM    700  B   BEA A 700     122.318  91.111  95.236  0.00  0.00           C
ATOM    701  B   BEA A 701     122.483  90.887  94.140  0.00  0.00           C
ATOM    702  B   BEA A 702     122.655  90.649  93.016  0.00  0.00           C
ATOM    703  B   BEA A 703     122.822  90.414  91.943  0.00  0.00           C
ATOM    704  B   BEA A 704     122.993  90.165  90.853  0.00  0.00           C
ATOM    705  B   BEA A 705     123.170  89.904  89.752  0.00  0.00           C
ATOM    706  B   BEA A 706     123.339  89.645  88.714  0.00  0.00           C
ATOM    707  B   BEA A 707     123.523  89.358  87.614  0.00  0.00           C
ATOM    708  B   BEA A 708     123.698  89.074  86.587  0.00  0.00           C
ATOM    709  B   BEA A 709     123.885  88.762  85.520  0.00  0.00           C
ATOM    710  B   BEA A 710     124.083  88.420  84.429  0.00  0.00           C
ATOM    711  B   BEA A 711     124.279  88.068  83.385  0.00  0.00           C
ATOM    712  B   BEA A 712     124.482  87.688  82.348  0.00  0.00           C
ATOM    713  B   BEA A 713     124.690  87.282  81.339  0.00  0.00           C
ATOM    714  B   BEA A 714     125.146  86.322  79.336  0.00  0.00           C
ATOM    715  B   BEA A 715     125.385  85.775  78.417  0.00  0.00           C
ATOM    716  B   BEA A 716     125.648  85.133  77.529  0.00  0.00           C
ATOM    717  B   BEA A 717     125.935  84.378  76.725  0.00  0.00           C
ATOM    718  B   BEA A 718     126.239  83.508  76.093  0.00  0.00           C
ATOM    719  B   BEA A 719     126.553  82.519  75.715  0.00  0.00           C
ATOM    720  B   BEA A 720     126.864  81.428  75.671  0.00  0.00           C
ATOM    721  B   BEA A 721     127.133  80.385  75.949  0.00  0.00           C
ATOM    722  B   BEA A 722     127.359  79.422  76.453  0.00  0.00           C
ATOM    723  B   BEA A 723     127.717  77.686  77.870  0.00  0.00           C
ATOM    724  B   BEA A 724     127.854  76.936  78.656  0.00  0.00           C
ATOM    725  B   BEA A 725     127.975  76.216  79.496  0.00  0.00           C
ATOM    726  B   BEA A 726     128.084  75.508  80.400  0.00  0.00           C
ATOM    727  B   BEA A 727     128.175  74.859  81.293  0.00  0.00           C
ATOM    728  B   BEA A 728     128.257  74.209  82.247  0.00  0.00           C
ATOM    729  B   BEA A 729     128.325  73.601  83.193  0.00  0.00           C
ATOM    730  B   BEA A 730     128.381  73.040  84.111  0.00  0.00           C
ATOM    731  B   BEA A 731     128.469  71.900  86.110  0.00  0.00           C
ATOM    732  B   BEA A 732     128.497  71.398  87.050  0.00  0.00           C
ATOM    733  B   BEA A 733     128.518  70.887  88.044  0.00  0.00           C
ATOM    734  B   BEA A 734     128.532  70.369  89.091  0.00  0.00           C
ATOM    735  B   BEA A 735     128.536  69.880  90.117  0.00  0.00           C
ATOM    736  B   BEA A 736     128.532  69.421  91.115  0.00  0.00           C
ATOM    737  B   BEA A 737     128.520  68.961  92.153  0.00  0.00           C
ATOM    738  B   BEA A 738     128.501  68.533  93.152  0.00  0.00           C
ATOM    739  B   BEA A 739     128.474  68.106  94.183  0.00  0.00           C
ATOM    740  B   BEA A 740     128.437  67.681  95.246  0.00  0.00           C
ATOM    741  B   BEA A 741     128.392  67.260  96.337  0.00  0.00           C
ATOM    742  B   BEA A 742     128.341  66.874  97.375  0.00  0.00           C
ATOM    743  B   BEA A 743     128.217  66.148  99.436  0.00  0.00           C
ATOM    744  B   BEA A 744     128.139  65.780 100.538  0.00  0.00           C
ATOM    745  B   BEA A 745     127.959  65.098 102.709  0.00  0.00           C
ATOM    746  B   BEA A 746     127.858  64.784 103.774  0.00  0.00           C
ATOM    747  B   BEA A 747     127.748  64.479 104.852  0.00  0.00           C
ATOM    748  B   BEA A 748     127.628  64.186 105.940  0.00  0.00           C
ATOM    749  B   BEA A 749     127.509  63.926 106.950  0.00  0.00           C
ATOM    750  B   BEA A 750     127.369  63.655 108.054  0.00  0.00           C
ATOM    751  B   BEA A 751     127.219  63.397 109.165  0.00  0.00           C
ATOM    752  B   BEA A 752     127.071  63.172 110.193  0.00  0.00           C
ATOM    753  B   BEA A 753     126.900  62.942 111.312  0.00  0.00           C
ATOM    754  B   BEA A 754     126.718  62.727 112.433  0.00  0.00           C
ATOM    755  B   BEA A 755     126.540  62.543 113.466  0.00  0.00           C
ATOM    756  B   BEA A 756     126.337  62.359 114.587  0.00  0.00           C
ATOM    757  B   BEA A 757     126.122  62.191 115.706  0.00  0.00           C
ATOM    758  B   BEA A 758     125.895  62.042 116.822  0.00  0.00           C
ATOM    759  B   BEA A 759     125.677  61.920 117.845  0.00  0.00           C
ATOM    760  B   BEA A 760     125.428  61.805 118.950  0.00  0.00           C
ATOM    761  B   BEA A 761     125.168  61.710 120.048  0.00  0.00           C
ATOM    762  B   BEA A 762     124.896  61.633 121.138  0.00  0.00           C
ATOM    763  B   BEA A 763     124.612  61.576 122.218  0.00  0.00           C
ATOM    764  B   BEA A 764     124.317  61.539 123.288  0.00  0.00           C
ATOM    765  B   BEA A 765     124.010  61.523 124.346  0.00  0.00           C
ATOM    766  B   BEA A 766     123.666  61.528 125.476  0.00  0.00           C
ATOM    767  B   BEA A 767     123.334  61.554 126.508  0.00  0.00           C
ATOM    768  B   BEA A 768     122.963  61.606 127.608  0.00  0.00           C
ATOM    769  B   BEA A 769     122.578  61.683 128.691  0.00  0.00           C
ATOM    770  B   BEA A 770     122.209  61.777 129.676  0.00  0.00           C
ATOM    771  B   BEA A 771     121.797  61.902 130.725  0.00  0.00           C
ATOM    772  B   BEA A 772     121.370  62.053 131.754  0.00  0.00           C
ATOM    773  B   BEA A 773     120.930  62.231 132.765  0.00  0.00           C
ATOM    774  B   BEA A 774     120.474  62.434 133.755  0.00  0.00           C
ATOM    775  B   BEA A 775     119.967  62.684 134.800  0.00  0.00           C
ATOM    776  B   BEA A 776     118.977  63.231 136.677  0.00  0.00           C
ATOM    777  B   BEA A 777     118.418  63.572 137.654  0.00  0.00           C
ATOM    778  B   BEA A 778     117.883  63.913 138.541  0.00  0.00           C
ATOM    779  B   BEA A 779     117.292  64.303 139.474  0.00  0.00           C
ATOM    780  B   BEA A 780     116.114  65.102 141.211  0.00  0.00           C
ATOM    781  B   BEA A 781     115.534  65.500 142.016  0.00  0.00           C
ATOM    782  B   BEA A 782     114.900  65.933 142.863  0.00  0.00           C
ATOM    783  B   BEA A 783     114.262  66.364 143.687  0.00  0.00           C
ATOM    784  B   BEA A 784     113.621  66.788 144.488  0.00  0.00           C
ATOM    785  B   BEA A 785     112.931  67.231 145.324  0.00  0.00           C
ATOM    786  B   BEA A 786     112.292  67.627 146.076  0.00  0.00           C
ATOM    787  B   BEA A 787     111.611  68.030 146.860  0.00  0.00           C
ATOM    788  B   BEA A 788     110.177  68.794 148.453  0.00  0.00           C
ATOM    789  B   BEA A 789     109.432  69.139 149.258  0.00  0.00           C
ATOM    790  B   BEA A 790     108.705  69.432 150.031  0.00  0.00           C
ATOM    791  B   BEA A 791     107.951  69.686 150.823  0.00  0.00           C
ATOM    792  B   BEA A 792     106.426  70.015 152.409  0.00  0.00           C
ATOM    793  B   BEA A 793     105.612  70.067 153.252  0.00  0.00           C
ATOM    794  B   BEA A 794     104.874  70.025 154.021  0.00  0.00           C
ATOM    795  B   BEA A 795     104.071  69.867 154.865  0.00  0.00           C
ATOM    796  B   BEA A 796     103.335  69.602 155.651  0.00  0.00           C
ATOM    797  B   BEA A 797     102.614  69.209 156.438  0.00  0.00           C
ATOM    798  B   BEA A 798     101.942  68.709 157.190  0.00  0.00           C
ATOM    799  B   BEA A 799     101.313  68.121 157.914  0.00  0.00           C
ATOM    800  B   BEA A 800     100.168  66.751 159.284  0.00  0.00           C
ATOM    801  B   BEA A 801      99.649  66.005 159.928  0.00  0.00           C
ATOM    802  B   BEA A 802      99.166  65.241 160.545  0.00  0.00           C
ATOM    803  B   BEA A 803      98.683  64.415 161.175  0.00  0.00           C
ATOM    804  B   BEA A 804      98.236  63.595 161.774  0.00  0.00           C
ATOM    805  B   BEA A 805      97.791  62.734 162.385  0.00  0.00           C
ATOM    806  B   BEA A 806      97.381  61.902 162.960  0.00  0.00           C
ATOM    807  B   BEA A 807      96.975  61.046 163.545  0.00  0.00           C
ATOM    808  B   BEA A 808      96.572  60.172 164.136  0.00  0.00           C
ATOM    809  B   BEA A 809      95.783  58.404 165.337  0.00  0.00           C
ATOM    810  B   BEA A 810      95.018  56.660 166.554  0.00  0.00           C
ATOM    811  B   BEA A 811      94.645  55.816 167.166  0.00  0.00           C
ATOM    812  B   BEA A 812      94.279  55.001 167.778  0.00  0.00           C
ATOM    813  B   BEA A 813      93.892  54.160 168.437  0.00  0.00           C
ATOM    814  B   BEA A 814      93.486  53.307 169.143  0.00  0.00           C
ATOM    815  B   BEA A 815      93.118  52.569 169.795  0.00  0.00           C
ATOM    816  B   BEA A 816      92.702  51.785 170.543  0.00  0.00           C
ATOM    817  B   BEA A 817      92.297  51.080 171.285  0.00  0.00           C
ATOM    818  B   BEA A 818      91.874  50.414 172.070  0.00  0.00           C
ATOM    819  B   BEA A 819      91.434  49.805 172.901  0.00  0.00           C
ATOM    820  B   BEA A 820      90.974  49.272 173.780  0.00  0.00           C
ATOM    821  B   BEA A 821      90.492  48.833 174.713  0.00  0.00           C
ATOM    822  B   BEA A 822      89.982  48.509 175.710  0.00  0.00           C
ATOM    823  B   BEA A 823      88.993  48.317 177.668  0.00  0.00           C
ATOM    824  B   BEA A 824      88.495  48.442 178.662  0.00  0.00           C
ATOM    825  B   BEA A 825      87.998  48.709 179.656  0.00  0.00           C
ATOM    826  B   BEA A 826      87.537  49.063 180.565  0.00  0.00           C
ATOM    827  B   BEA A 827      87.054  49.526 181.496  0.00  0.00           C
ATOM    828  B   BEA A 828      86.588  50.046 182.364  0.00  0.00           C
ATOM    829  B   BEA A 829      86.111  50.637 183.213  0.00  0.00           C
ATOM    830  B   BEA A 830      85.627  51.283 184.022  0.00  0.00           C
ATOM    831  B   BEA A 831      85.142  51.965 184.773  0.00  0.00           C
ATOM    832  B   BEA A 832      84.662  52.662 185.448  0.00  0.00           C
ATOM    833  B   BEA A 833      84.123  53.456 186.117  0.00  0.00           C
ATOM    834  B   BEA A 834      83.568  54.271 186.694  0.00  0.00           C
ATOM    835  B   BEA A 835      83.008  55.075 187.150  0.00  0.00           C
ATOM    836  B   BEA A 836      82.380  55.938 187.497  0.00  0.00           C
ATOM    837  B   BEA A 837      81.717  56.804 187.684  0.00  0.00           C
ATOM    838  B   BEA A 838      81.004  57.683 187.693  0.00  0.00           C
ATOM    839  B   BEA A 839      80.257  58.551 187.506  0.00  0.00           C
ATOM    840  B   BEA A 840      79.566  59.307 187.172  0.00  0.00           C
ATOM    841  B   BEA A 841      78.844  60.052 186.673  0.00  0.00           C
ATOM    842  B   BEA A 842      78.158  60.718 186.073  0.00  0.00           C
ATOM    843  B   BEA A 843      77.508  61.314 185.405  0.00  0.00           C
ATOM    844  B   BEA A 844      76.254  62.378 183.882  0.00  0.00           C
ATOM    845  B   BEA A 845      75.656  62.849 183.067  0.00  0.00           C
ATOM    846  B   BEA A 846      75.070  63.288 182.220  0.00  0.00           C
ATOM    847  B   BEA A 847      73.901  64.107 180.426  0.00  0.00           C
ATOM    848  B   BEA A 848      73.367  64.458 179.568  0.00  0.00           C
ATOM    849  B   BEA A 849      72.813  64.807 178.661  0.00  0.00           C
ATOM    850  B   BEA A 850      72.240  65.154 177.709  0.00  0.00           C
ATOM    851  B   BEA A 851      71.694  65.473 176.791  0.00  0.00           C
ATOM    852  B   BEA A 852      71.133  65.789 175.842  0.00  0.00           C
ATOM    853  B   BEA A 853      70.602  66.078 174.942  0.00  0.00           C
ATOM    854  B   BEA A 854      70.058  66.364 174.022  0.00  0.00           C
ATOM    855  B   BEA A 855      69.502  66.648 173.085  0.00  0.00           C
ATOM    856  B   BEA A 856      68.935  66.928 172.135  0.00  0.00           C
ATOM    857  B   BEA A 857      68.357  67.206 171.178  0.00  0.00           C
ATOM    858  B   BEA A 858      67.769  67.481 170.218  0.00  0.00           C
ATOM    859  B   BEA A 859      67.220  67.731 169.337  0.00  0.00           C
ATOM    860  B   BEA A 860      66.614  68.000 168.383  0.00  0.00           C
ATOM    861  B   BEA A 861      66.051  68.244 167.515  0.00  0.00           C
ATOM    862  B   BEA A 862      65.431  68.508 166.582  0.00  0.00           C
ATOM    863  B   BEA A 863      64.804  68.769 165.667  0.00  0.00           C
ATOM    864  B   BEA A 864      64.171  69.028 164.774  0.00  0.00           C
ATOM    865  B   BEA A 865      63.535  69.284 163.905  0.00  0.00           C
ATOM    866  B   BEA A 866      62.894  69.538 163.066  0.00  0.00           C
ATOM    867  B   BEA A 867      61.495  70.083 161.354  0.00  0.00           C
ATOM    868  B   BEA A 868      60.736  70.373 160.498  0.00  0.00           C
ATOM    869  B   BEA A 869      60.033  70.640 159.754  0.00  0.00           C
ATOM    870  B   BEA A 870      59.272  70.928 159.000  0.00  0.00           C
ATOM    871  B   BEA A 871      58.452  71.236 158.250  0.00  0.00           C
ATOM    872  B   BEA A 872      57.633  71.543 157.565  0.00  0.00           C
ATOM    873  B   BEA A 873      56.752  71.873 156.902  0.00  0.00           C
ATOM    874  B   BEA A 874      55.870  72.204 156.315  0.00  0.00           C
ATOM    875  B   BEA A 875      54.923  72.561 155.769  0.00  0.00           C
ATOM    876  B   BEA A 876      53.970  72.921 155.309  0.00  0.00           C
ATOM    877  B   BEA A 877      53.010  73.287 154.935  0.00  0.00           C
ATOM    878  B   BEA A 878      51.967  73.688 154.631  0.00  0.00           C
ATOM    879  B   BEA A 879      50.972  74.074 154.440  0.00  0.00           C
ATOM    880  B   BEA A 880      48.893  74.892 154.343  0.00  0.00           C
ATOM    881  B   BEA A 881      45.758  76.047 154.946  0.00  0.00           C
ATOM    882  B   BEA A 882      44.793  76.346 155.325  0.00  0.00           C
ATOM    883  B   BEA A 883      43.794  76.607 155.828  0.00  0.00           C
ATOM    884  B   BEA A 884      42.843  76.792 156.433  0.00  0.00           C
ATOM    885  B   BEA A 885      41.944  76.888 157.141  0.00  0.00           C
ATOM    886  B   BEA A 886      40.423  76.768 158.774  0.00  0.00           C
ATOM    887  B   BEA A 887      39.833  76.567 159.630  0.00  0.00           C
ATOM    888  B   BEA A 888      39.283  76.268 160.588  0.00  0.00           C
ATOM    889  B   BEA A 889      38.814  75.911 161.558  0.00  0.00           C
ATOM    890  B   BEA A 890      38.417  75.522 162.514  0.00  0.00           C
ATOM    891  B   BEA A 891      38.057  75.085 163.515  0.00  0.00           C
ATOM    892  B   BEA A 892      37.759  74.655 164.460  0.00  0.00           C
ATOM    893  B   BEA A 893      37.472  74.169 165.498  0.00  0.00           C
ATOM    894  B   BEA A 894      37.242  73.723 166.441  0.00  0.00           C
ATOM    895  B   BEA A 895      37.024  73.252 167.438  0.00  0.00           C
ATOM    896  B   BEA A 896      36.825  72.778 168.463  0.00  0.00           C
ATOM    897  B   BEA A 897      36.647  72.325 169.484  0.00  0.00           C
ATOM    898  B   BEA A 898      36.480  71.893 170.532  0.00  0.00           C
ATOM    899  B   BEA A 899      36.330  71.529 171.542  0.00  0.00           C
ATOM    900  B   BEA A 900      36.168  71.231 172.652  0.00  0.00           C
ATOM    901  B   BEA A 901      35.989  71.159 173.752  0.00  0.00           C
ATOM    902  B   BEA A 902      35.750  71.685 174.648  0.00  0.00           C
ATOM    903  B   BEA A 903      35.520  72.784 174.866  0.00  0.00           C
ATOM    904  B   BEA A 904      35.354  73.872 174.777  0.00  0.00           C
ATOM    905  B   BEA A 905      35.221  74.936 174.595  0.00  0.00           C
ATOM    906  B   BEA A 906      35.102  76.083 174.358  0.00  0.00           C
ATOM    907  B   BEA A 907      35.011  77.139 174.131  0.00  0.00           C
ATOM    908  B   BEA A 908      34.932  78.291 173.892  0.00  0.00           C
ATOM    909  B   BEA A 909      34.879  79.324 173.700  0.00  0.00           C
ATOM    910  B   BEA A 910      34.840  80.473 173.524  0.00  0.00           C
ATOM    911  B   BEA A 911      34.824  81.620 173.404  0.00  0.00           C
ATOM    912  B   BEA A 912      34.834  82.738 173.357  0.00  0.00           C
ATOM    913  B   BEA A 913      34.871  83.805 173.398  0.00  0.00           C
ATOM    914  B   BEA A 914      34.949  84.968 173.570  0.00  0.00           C
ATOM    915  B   BEA A 915      35.066  86.037 173.888  0.00  0.00           C
ATOM    916  B   BEA A 916      35.225  87.015 174.372  0.00  0.00           C
ATOM    917  B   BEA A 917      35.434  87.910 175.057  0.00  0.00           C
ATOM    918  B   BEA A 918      35.655  88.615 175.812  0.00  0.00           C
ATOM    919  B   BEA A 919      35.914  89.258 176.723  0.00  0.00           C
ATOM    920  B   BEA A 920      36.183  89.783 177.690  0.00  0.00           C
ATOM    921  B   BEA A 921      36.451  90.196 178.671  0.00  0.00           C
ATOM    922  B   BEA A 922      36.734  90.535 179.723  0.00  0.00           C
ATOM    923  B   BEA A 923      37.024  90.792 180.818  0.00  0.00           C
ATOM    924  B   BEA A 924      37.290  90.949 181.835  0.00  0.00           C
ATOM    925  B   BEA A 925      37.573  91.036 182.936  0.00  0.00           C
ATOM    926  B   BEA A 926      37.841  91.035 183.997  0.00  0.00           C
ATOM    927  B   BEA A 927      38.108  90.941 185.079  0.00  0.00           C
ATOM    928  B   BEA A 928      38.383  90.718 186.224  0.00  0.00           C
ATOM    929  B   BEA A 929      38.612  90.394 187.213  0.00  0.00           C
ATOM    930  B   BEA A 930      38.832  89.877 188.219  0.00  0.00           C
ATOM    931  B   BEA A 931      39.001  89.156 189.084  0.00  0.00           C
ATOM    932  B   BEA A 932      39.093  88.234 189.704  0.00  0.00           C
ATOM    933  B   BEA A 933      39.092  87.160 190.008  0.00  0.00           C
ATOM    934  B   BEA A 934      39.016  86.021 190.032  0.00  0.00           C
ATOM    935  B   BEA A 935      38.922  84.952 189.906  0.00  0.00           C
ATOM    936  B   BEA A 936      38.840  83.869 189.702  0.00  0.00           C
ATOM    937  B   BEA A 937      39.583  82.825 189.388  0.00  0.00           C
ATOM    938  B   BEA A 938      40.104  83.790 189.466  0.00  0.00           C
ATOM    939  B   BEA A 939      40.549  84.822 189.545  0.00  0.00           C
ATOM    940  B   BEA A 940      40.944  85.855 189.614  0.00  0.00           C
ATOM    941  B   BEA A 941      41.320  86.924 189.673  0.00  0.00           C
ATOM    942  B   BEA A 942      41.678  88.022 189.721  0.00  0.00           C
ATOM    943  B   BEA A 943      42.006  89.091 189.755  0.00  0.00           C
ATOM    944  B   BEA A 944      42.622  91.269 189.782  0.00  0.00           C
ATOM    945  B   BEA A 945      42.898  92.329 189.775  0.00  0.00           C
ATOM    946  B   BEA A 946      43.175  93.454 189.750  0.00  0.00           C
ATOM    947  B   BEA A 947      43.424  94.521 189.712  0.00  0.00           C
ATOM    948  B   BEA A 948      43.668  95.632 189.654  0.00  0.00           C
ATOM    949  B   BEA A 949      43.881  96.660 189.585  0.00  0.00           C
ATOM    950  B   BEA A 950      44.108  97.834 189.485  0.00  0.00           C
ATOM    951  B   BEA A 951      44.300  98.909 189.374  0.00  0.00           C
ATOM    952  B   BEA A 952      44.479  99.998 189.239  0.00  0.00           C
ATOM    953  B   BEA A 953      44.643 101.094 189.081  0.00  0.00           C
ATOM    954  B   BEA A 954      44.790 102.192 188.898  0.00  0.00           C
ATOM    955  B   BEA A 955      45.025 104.371 188.451  0.00  0.00           C
ATOM    956  B   BEA A 956      45.111 105.442 188.185  0.00  0.00           C
ATOM    957  B   BEA A 957      45.178 106.611 187.856  0.00  0.00           C
ATOM    958  B   BEA A 958      45.213 107.638 187.529  0.00  0.00           C
ATOM    959  B   BEA A 959      45.221 108.749 187.130  0.00  0.00           C
ATOM    960  B   BEA A 960      45.202 109.715 186.740  0.00  0.00           C
ATOM    961  B   BEA A 961      45.151 110.758 186.272  0.00  0.00           C
ATOM    962  B   BEA A 962      45.073 111.765 185.772  0.00  0.00           C
ATOM    963  B   BEA A 963      44.971 112.737 185.242  0.00  0.00           C
ATOM    964  B   BEA A 964      44.847 113.674 184.686  0.00  0.00           C
ATOM    965  B   BEA A 965      44.687 114.672 184.043  0.00  0.00           C
ATOM    966  B   BEA A 966      44.525 115.537 183.442  0.00  0.00           C
ATOM    967  B   BEA A 967      44.329 116.456 182.756  0.00  0.00           C
ATOM    968  B   BEA A 968      43.900 118.164 181.339  0.00  0.00           C
ATOM    969  B   BEA A 969      43.673 118.953 180.618  0.00  0.00           C
ATOM    970  B   BEA A 970      43.418 119.771 179.818  0.00  0.00           C
ATOM    971  B   BEA A 971      43.186 120.465 179.097  0.00  0.00           C
ATOM    972  B   BEA A 972      42.908 121.248 178.230  0.00  0.00           C
ATOM    973  B   BEA A 973      42.662 121.905 177.453  0.00  0.00           C
ATOM    974  B   BEA A 974      42.378 122.624 176.544  0.00  0.00           C
ATOM    975  B   BEA A 975      42.112 123.272 175.665  0.00  0.00           C
ATOM    976  B   BEA A 976      41.846 123.897 174.750  0.00  0.00           C
ATOM    977  B   BEA A 977      41.610 124.442 173.886  0.00  0.00           C
ATOM    978  B   BEA A 978      41.353 125.026 172.872  0.00  0.00           C
ATOM    979  B   BEA A 979      41.147 125.503 171.948  0.00  0.00           C
ATOM    980  B   BEA A 980      40.961 125.961 170.935  0.00  0.00           C
ATOM    981  B   BEA A 981      40.826 126.355 169.890  0.00  0.00           C
ATOM    982  B   BEA A 982      40.779 126.666 168.772  0.00  0.00           C
ATOM    983  B   BEA A 983      40.883 126.817 167.708  0.00  0.00           C
ATOM    984  B   BEA A 984      41.274 126.723 166.657  0.00  0.00           C
ATOM    985  B   BEA A 985      42.014 126.302 165.941  0.00  0.00           C
ATOM    986  B   BEA A 986      42.936 125.687 165.655  0.00  0.00           C
ATOM    987  B   BEA A 987      43.868 125.040 165.646  0.00  0.00           C
ATOM    988  B   BEA A 988      44.785 124.399 165.777  0.00  0.00           C
ATOM    989  B   BEA A 989      45.686 123.779 165.991  0.00  0.00           C
ATOM    990  B   BEA A 990      46.565 123.184 166.260  0.00  0.00           C
ATOM    991  B   BEA A 991      47.452 122.601 166.578  0.00  0.00           C
ATOM    992  B   BEA A 992      48.394 122.003 166.958  0.00  0.00           C
ATOM    993  B   BEA A 993      49.290 121.459 167.357  0.00  0.00           C
ATOM    994  B   BEA A 994      50.197 120.938 167.792  0.00  0.00           C
ATOM    995  B   BEA A 995      51.096 120.455 168.254  0.00  0.00           C
ATOM    996  B   BEA A 996      51.968 120.028 168.730  0.00  0.00           C
ATOM    997  B   BEA A 997      52.868 119.636 169.251  0.00  0.00           C
ATOM    998  B   BEA A 998      54.709 119.055 170.419  0.00  0.00           C
ATOM    999  B   BEA A 999      57.338 119.326 172.469  0.00  0.00           C
ATOM   1000  B   BEA A1000      57.957 119.980 173.122  0.00  0.00           C
ATOM   1001  B   BEA A1001      58.322 120.876 173.643  0.00  0.00           C
ATOM   1002  B   BEA A1002      58.511 121.905 174.079  0.00  0.00           C
ATOM   1003  B   BEA A1003      58.601 122.954 174.479  0.00  0.00           C
ATOM   1004  B   BEA A1004      58.643 123.959 174.877  0.00  0.00           C
ATOM   1005  B   BEA A1005      58.679 125.030 175.380  0.00  0.00           C
ATOM   1006  B   BEA A1006      58.745 125.947 175.972  0.00  0.00           C
ATOM   1007  B   BEA A1007      58.902 126.681 176.772  0.00  0.00           C
ATOM   1008  B   BEA A1008      59.228 127.014 177.837  0.00  0.00           C
ATOM   1009  B   BEA A1009      59.609 126.951 178.852  0.00  0.00           C
ATOM   1010  B   BEA A1010      60.015 126.708 179.864  0.00  0.00           C
ATOM   1011  B   BEA A1011      60.426 126.370 180.890  0.00  0.00           C
ATOM   1012  B   BEA A1012      61.114 125.729 182.926  0.00  0.00           C
ATOM   1013  B   BEA A1013      61.071 125.994 183.887  0.00  0.00           C
ATOM   1014  B   BEA A1014      60.506 126.991 183.989  0.00  0.00           C
ATOM   1015  B   BEA A1015      59.968 127.901 183.742  0.00  0.00           C
ATOM   1016  B   BEA A1016      59.442 128.790 183.370  0.00  0.00           C
ATOM   1017  B   BEA A1017      58.907 129.704 182.897  0.00  0.00           C
ATOM   1018  B   BEA A1018      58.416 130.561 182.386  0.00  0.00           C
ATOM   1019  B   BEA A1019      57.957 131.383 181.837  0.00  0.00           C
ATOM   1020  B   BEA A1020      57.509 132.214 181.224  0.00  0.00           C
ATOM   1021  B   BEA A1021      57.096 133.022 180.566  0.00  0.00           C
ATOM   1022  B   BEA A1022      56.703 133.846 179.819  0.00  0.00           C
ATOM   1023  B   BEA A1023      56.393 134.575 179.073  0.00  0.00           C
ATOM   1024  B   BEA A1024      56.141 135.297 178.216  0.00  0.00           C
ATOM   1025  B   BEA A1025      55.993 135.920 177.333  0.00  0.00           C
ATOM   1026  B   BEA A1026      55.947 136.494 176.346  0.00  0.00           C
ATOM   1027  B   BEA A1027      56.014 136.976 175.314  0.00  0.00           C
ATOM   1028  B   BEA A1028      56.180 137.353 174.301  0.00  0.00           C
ATOM   1029  B   BEA A1029      56.451 137.670 173.225  0.00  0.00           C
ATOM   1030  B   BEA A1030      56.775 137.903 172.230  0.00  0.00           C
ATOM   1031  B   BEA A1031      57.187 138.104 171.174  0.00  0.00           C
ATOM   1032  B   BEA A1032      57.646 138.274 170.138  0.00  0.00           C
ATOM   1033  B   BEA A1033      58.135 138.431 169.134  0.00  0.00           C
ATOM   1034  B   BEA A1034      58.632 138.591 168.173  0.00  0.00           C
ATOM   1035  B   BEA A1035      59.154 138.785 167.202  0.00  0.00           C
ATOM   1036  B   BEA A1036      59.677 139.035 166.243  0.00  0.00           C
ATOM   1037  B   BEA A1037      60.206 139.391 165.254  0.00  0.00           C
ATOM   1038  B   BEA A1038      60.652 139.842 164.368  0.00  0.00           C
ATOM   1039  B   BEA A1039      61.030 140.445 163.522  0.00  0.00           C
ATOM   1040  B   BEA A1040      61.339 141.231 162.705  0.00  0.00           C
ATOM   1041  B   BEA A1041      61.540 142.067 162.028  0.00  0.00           C
ATOM   1042  B   BEA A1042      61.669 142.987 161.427  0.00  0.00           C
ATOM   1043  B   BEA A1043      61.734 143.978 160.889  0.00  0.00           C
ATOM   1044  B   BEA A1044      61.743 145.029 160.410  0.00  0.00           C
ATOM   1045  B   BEA A1045      61.708 146.046 160.012  0.00  0.00           C
ATOM   1046  B   BEA A1046      61.637 147.081 159.659  0.00  0.00           C
ATOM   1047  B   BEA A1047      61.528 148.203 159.323  0.00  0.00           C
ATOM   1048  B   BEA A1048      61.404 149.233 159.050  0.00  0.00           C
ATOM   1049  B   BEA A1049      61.250 150.325 158.790  0.00  0.00           C
ATOM   1050  B   BEA A1050      61.069 151.474 158.545  0.00  0.00           C
ATOM   1051  B   BEA A1051      60.683 153.636 158.146  0.00  0.00           C
ATOM   1052  B   BEA A1052      60.470 154.722 157.969  0.00  0.00           C
ATOM   1053  B   BEA A1053      60.241 155.835 157.802  0.00  0.00           C
ATOM   1054  B   BEA A1054      60.019 156.872 157.657  0.00  0.00           C
ATOM   1055  B   BEA A1055      59.786 157.923 157.517  0.00  0.00           C
ATOM   1056  B   BEA A1056      59.521 159.082 157.372  0.00  0.00           C
ATOM   1057  B   BEA A1057      59.272 160.147 157.244  0.00  0.00           C
ATOM   1058  B   BEA A1058      59.017 161.212 157.119  0.00  0.00           C
ATOM   1059  B   BEA A1059      58.759 162.271 156.998  0.00  0.00           C
ATOM   1060  B   BEA A1060      58.477 163.416 156.869  0.00  0.00           C
ATOM   1061  B   BEA A1061      58.219 164.447 156.752  0.00  0.00           C
ATOM   1062  B   BEA A1062      57.377 167.760 156.354  0.00  0.00           C
ATOM   1063  B   BEA A1063      57.122 168.759 156.223  0.00  0.00           C
ATOM   1064  B   BEA A1064      56.836 169.885 156.063  0.00  0.00           C
ATOM   1065  B   BEA A1065      56.566 170.949 155.899  0.00  0.00           C
ATOM   1066  B   BEA A1066      56.297 172.026 155.716  0.00  0.00           C
ATOM   1067  B   BEA A1067      55.784 174.146 155.283  0.00  0.00           C
ATOM   1068  B   BEA A1068      55.537 175.218 155.012  0.00  0.00           C
ATOM   1069  B   BEA A1069      55.308 176.278 154.694  0.00  0.00           C
ATOM   1070  B   BEA A1070      55.101 177.338 154.303  0.00  0.00           C
ATOM   1071  B   BEA A1071      54.937 178.335 153.834  0.00  0.00           C
ATOM   1072  B   BEA A1072      54.833 179.281 153.225  0.00  0.00           C
ATOM   1073  B   BEA A1073      54.832 180.068 152.454  0.00  0.00           C
ATOM   1074  B   BEA A1074      54.983 180.591 151.477  0.00  0.00           C
ATOM   1075  B   BEA A1075      55.286 180.733 150.419  0.00  0.00           C
ATOM   1076  B   BEA A1076      55.686 180.573 149.360  0.00  0.00           C
ATOM   1077  B   BEA A1077      56.106 180.255 148.385  0.00  0.00           C
ATOM   1078  B   BEA A1078      56.553 179.830 147.415  0.00  0.00           C
ATOM   1079  B   BEA A1079      56.991 179.359 146.499  0.00  0.00           C
ATOM   1080  B   BEA A1080      57.419 178.860 145.616  0.00  0.00           C
ATOM   1081  B   BEA A1081      57.850 178.328 144.728  0.00  0.00           C
ATOM   1082  B   BEA A1082      58.273 177.785 143.853  0.00  0.00           C
ATOM   1083  B   BEA A1083      58.707 177.206 142.939  0.00  0.00           C
ATOM   1084  B   BEA A1084      59.112 176.651 142.063  0.00  0.00           C
ATOM   1085  B   BEA A1085      59.512 176.089 141.169  0.00  0.00           C
ATOM   1086  B   BEA A1086      59.899 175.533 140.265  0.00  0.00           C
ATOM   1087  B   BEA A1087      60.265 174.997 139.360  0.00  0.00           C
ATOM   1088  B   BEA A1088      60.604 174.491 138.463  0.00  0.00           C
ATOM   1089  B   BEA A1089      60.933 173.991 137.512  0.00  0.00           C
ATOM   1090  B   BEA A1090      61.239 173.515 136.519  0.00  0.00           C
ATOM   1091  B   BEA A1091      61.510 173.087 135.494  0.00  0.00           C
ATOM   1092  B   BEA A1092      61.730 172.727 134.450  0.00  0.00           C
ATOM   1093  B   BEA A1093      61.886 172.458 133.398  0.00  0.00           C
ATOM   1094  B   BEA A1094      61.977 172.285 132.270  0.00  0.00           C
ATOM   1095  B   BEA A1095      61.993 172.227 131.183  0.00  0.00           C
ATOM   1096  B   BEA A1096      61.941 172.278 130.050  0.00  0.00           C
ATOM   1097  B   BEA A1097      61.827 172.433 128.917  0.00  0.00           C
ATOM   1098  B   BEA A1098      61.668 172.671 127.834  0.00  0.00           C
ATOM   1099  B   BEA A1099      61.478 172.974 126.792  0.00  0.00           C
ATOM   1100  B   BEA A1100      61.253 173.353 125.719  0.00  0.00           C
ATOM   1101  B   BEA A1101      61.030 173.748 124.744  0.00  0.00           C
ATOM   1102  B   BEA A1102      60.788 174.198 123.735  0.00  0.00           C
ATOM   1103  B   BEA A1103      60.550 174.665 122.758  0.00  0.00           C
ATOM   1104  B   BEA A1104      60.306 175.173 121.747  0.00  0.00           C
ATOM   1105  B   BEA A1105      60.079 175.680 120.770  0.00  0.00           C
ATOM   1106  B   BEA A1106      59.859 176.214 119.759  0.00  0.00           C
ATOM   1107  B   BEA A1107      59.664 176.730 118.785  0.00  0.00           C
ATOM   1108  B   BEA A1108      59.498 177.223 117.851  0.00  0.00           C
ATOM   1109  B   BEA A1109      59.340 177.763 116.808  0.00  0.00           C
ATOM   1110  B   BEA A1110      59.227 178.230 115.882  0.00  0.00           C
ATOM   1111  B   BEA A1111      59.132 178.736 114.844  0.00  0.00           C
ATOM   1112  B   BEA A1112      59.074 179.201 113.848  0.00  0.00           C
ATOM   1113  B   BEA A1113      59.050 179.659 112.814  0.00  0.00           C
ATOM   1114  B   BEA A1114      59.064 180.105 111.741  0.00  0.00           C
ATOM   1115  B   BEA A1115      59.102 180.503 110.739  0.00  0.00           C
ATOM   1116  B   BEA A1116      59.154 180.916 109.673  0.00  0.00           C
ATOM   1117  B   BEA A1117      59.207 181.335 108.584  0.00  0.00           C
ATOM   1118  B   BEA A1118      59.229 182.160 106.549  0.00  0.00           C
ATOM   1119  B   BEA A1119      59.140 182.625 105.550  0.00  0.00           C
ATOM   1120  B   BEA A1120      58.864 183.199 104.566  0.00  0.00           C
ATOM   1121  B   BEA A1121      58.269 183.837 103.914  0.00  0.00           C
ATOM   1122  B   BEA A1122      57.358 184.473 103.752  0.00  0.00           C
ATOM   1123  B   BEA A1123      56.378 185.019 103.913  0.00  0.00           C
ATOM   1124  B   BEA A1124      55.403 185.503 104.214  0.00  0.00           C
ATOM   1125  B   BEA A1125      54.436 185.956 104.576  0.00  0.00           C
ATOM   1126  B   BEA A1126      52.517 186.823 105.350  0.00  0.00           C
ATOM   1127  B   BEA A1127      51.575 187.251 105.716  0.00  0.00           C
ATOM   1128  B   BEA A1128      50.606 187.701 106.060  0.00  0.00           C
ATOM   1129  B   BEA A1129      49.630 188.171 106.357  0.00  0.00           C
ATOM   1130  B   BEA A1130      46.687 189.760 106.761  0.00  0.00           C
ATOM   1131  B   BEA A1131      45.763 190.339 106.658  0.00  0.00           C
ATOM   1132  B   BEA A1132      44.813 190.973 106.422  0.00  0.00           C
ATOM   1133  B   BEA A1133      43.120 192.167 105.699  0.00  0.00           C
ATOM   1134  B   BEA A1134      41.485 193.315 104.689  0.00  0.00           C
ATOM   1135  B   BEA A1135      40.638 193.861 104.080  0.00  0.00           C
ATOM   1136  B   BEA A1136      39.824 194.313 103.470  0.00  0.00           C
ATOM   1137  B   BEA A1137      38.968 194.656 102.848  0.00  0.00           C
ATOM   1138  B   BEA A1138      38.034 194.770 102.272  0.00  0.00           C
ATOM   1139  B   BEA A1139      37.054 194.444 101.859  0.00  0.00           C
ATOM   1140  B   BEA A1140      36.259 193.631 101.750  0.00  0.00           C
ATOM   1141  B   BEA A1141      35.751 192.640 101.868  0.00  0.00           C
ATOM   1142  B   BEA A1142      35.192 190.539 102.384  0.00  0.00           C
ATOM   1143  B   BEA A1143      35.043 189.482 102.705  0.00  0.00           C
ATOM   1144  B   BEA A1144      34.946 188.388 103.061  0.00  0.00           C
ATOM   1145  B   BEA A1145      34.896 187.379 103.405  0.00  0.00           C
ATOM   1146  B   BEA A1146      34.877 186.256 103.801  0.00  0.00           C
ATOM   1147  B   BEA A1147      34.889 185.200 104.181  0.00  0.00           C
ATOM   1148  B   BEA A1148      34.926 184.150 104.566  0.00  0.00           C
ATOM   1149  B   BEA A1149      34.983 183.122 104.946  0.00  0.00           C
ATOM   1150  B   BEA A1150      35.063 182.036 105.352  0.00  0.00           C
ATOM   1151  B   BEA A1151      35.158 180.993 105.742  0.00  0.00           C
ATOM   1152  B   BEA A1152      35.263 180.005 106.113  0.00  0.00           C
ATOM   1153  B   BEA A1153      35.386 178.982 106.497  0.00  0.00           C
ATOM   1154  B   BEA A1154      35.527 177.929 106.891  0.00  0.00           C
ATOM   1155  B   BEA A1155      35.686 176.850 107.293  0.00  0.00           C
ATOM   1156  B   BEA A1156      35.845 175.853 107.662  0.00  0.00           C
ATOM   1157  B   BEA A1157      36.037 174.737 108.072  0.00  0.00           C
ATOM   1158  B   BEA A1158      36.226 173.713 108.444  0.00  0.00           C
ATOM   1159  B   BEA A1159      36.428 172.681 108.814  0.00  0.00           C
ATOM   1160  B   BEA A1160      36.643 171.646 109.181  0.00  0.00           C
ATOM   1161  B   BEA A1161      36.870 170.611 109.542  0.00  0.00           C
ATOM   1162  B   BEA A1162      37.108 169.581 109.894  0.00  0.00           C
ATOM   1163  B   BEA A1163      37.356 168.559 110.237  0.00  0.00           C
ATOM   1164  B   BEA A1164      37.640 167.447 110.600  0.00  0.00           C
ATOM   1165  B   BEA A1165      37.906 166.453 110.915  0.00  0.00           C
ATOM   1166  B   BEA A1166      38.208 165.379 111.245  0.00  0.00           C
ATOM   1167  B   BEA A1167      38.518 164.332 111.555  0.00  0.00           C
ATOM   1168  B   BEA A1168      38.833 163.313 111.844  0.00  0.00           C
ATOM   1169  B   BEA A1169      39.153 162.323 112.111  0.00  0.00           C
ATOM   1170  B   BEA A1170      39.509 161.268 112.382  0.00  0.00           C
ATOM   1171  B   BEA A1171      39.870 160.243 112.630  0.00  0.00           C
ATOM   1172  B   BEA A1172      40.233 159.250 112.856  0.00  0.00           C
ATOM   1173  B   BEA A1173      40.633 158.198 113.079  0.00  0.00           C
ATOM   1174  B   BEA A1174      41.472 156.105 113.469  0.00  0.00           C
ATOM   1175  B   BEA A1175      41.910 155.068 113.633  0.00  0.00           C
ATOM   1176  B   BEA A1176      42.347 154.066 113.773  0.00  0.00           C
ATOM   1177  B   BEA A1177      43.286 152.004 113.996  0.00  0.00           C
ATOM   1178  B   BEA A1178      43.749 151.028 114.068  0.00  0.00           C
ATOM   1179  B   BEA A1179      44.731 149.036 114.145  0.00  0.00           C
ATOM   1180  B   BEA A1180      45.247 148.024 114.144  0.00  0.00           C
ATOM   1181  B   BEA A1181      45.790 146.981 114.111  0.00  0.00           C
ATOM   1182  B   BEA A1182      46.283 146.053 114.054  0.00  0.00           C
ATOM   1183  B   BEA A1183      46.836 145.028 113.957  0.00  0.00           C
ATOM   1184  B   BEA A1184      47.373 144.049 113.829  0.00  0.00           C
ATOM   1185  B   BEA A1185      47.891 143.114 113.673  0.00  0.00           C
ATOM   1186  B   BEA A1186      48.461 142.098 113.460  0.00  0.00           C
ATOM   1187  B   BEA A1187      48.972 141.192 113.231  0.00  0.00           C
ATOM   1188  B   BEA A1188      49.526 140.213 112.936  0.00  0.00           C
ATOM   1189  B   BEA A1189      50.052 139.285 112.608  0.00  0.00           C
ATOM   1190  B   BEA A1190      50.579 138.350 112.225  0.00  0.00           C
ATOM   1191  B   BEA A1191      51.072 137.465 111.807  0.00  0.00           C
ATOM   1192  B   BEA A1192      51.560 136.576 111.330  0.00  0.00           C
ATOM   1193  B   BEA A1193      52.035 135.688 110.785  0.00  0.00           C
ATOM   1194  B   BEA A1194      52.469 134.848 110.203  0.00  0.00           C
ATOM   1195  B   BEA A1195      52.882 134.009 109.545  0.00  0.00           C
ATOM   1196  B   BEA A1196      53.248 133.216 108.845  0.00  0.00           C
ATOM   1197  B   BEA A1197      53.850 131.713 107.266  0.00  0.00           C
ATOM   1198  B   BEA A1198      54.067 131.037 106.424  0.00  0.00           C
ATOM   1199  B   BEA A1199      54.232 130.391 105.528  0.00  0.00           C
ATOM   1200  B   BEA A1200      54.347 129.774 104.574  0.00  0.00           C
ATOM   1201  B   BEA A1201      54.409 129.215 103.616  0.00  0.00           C
ATOM   1202  B   BEA A1202      54.425 128.708 102.657  0.00  0.00           C
ATOM   1203  B   BEA A1203      54.399 128.221 101.642  0.00  0.00           C
ATOM   1204  B   BEA A1204      54.232 127.357  99.566  0.00  0.00           C
ATOM   1205  B   BEA A1205      54.098 126.976  98.511  0.00  0.00           C
ATOM   1206  B   BEA A1206      53.938 126.634  97.473  0.00  0.00           C
ATOM   1207  B   BEA A1207      53.744 126.308  96.385  0.00  0.00           C
ATOM   1208  B   BEA A1208      53.531 126.016  95.322  0.00  0.00           C
ATOM   1209  B   BEA A1209      53.286 125.740  94.213  0.00  0.00           C
ATOM   1210  B   BEA A1210      53.046 125.512  93.211  0.00  0.00           C
ATOM   1211  B   BEA A1211      52.762 125.281  92.095  0.00  0.00           C
ATOM   1212  B   BEA A1212      52.470 125.078  91.018  0.00  0.00           C
ATOM   1213  B   BEA A1213      52.175 124.902  89.984  0.00  0.00           C
ATOM   1214  B   BEA A1214      51.858 124.737  88.917  0.00  0.00           C
ATOM   1215  B   BEA A1215      51.183 124.455  86.774  0.00  0.00           C
ATOM   1216  B   BEA A1216      50.828 124.336  85.702  0.00  0.00           C
ATOM   1217  B   BEA A1217      50.482 124.236  84.687  0.00  0.00           C
ATOM   1218  B   BEA A1218      49.741 124.065  82.589  0.00  0.00           C
ATOM   1219  B   BEA A1219      49.345 123.995  81.508  0.00  0.00           C
ATOM   1220  B   BEA A1220      48.967 123.940  80.493  0.00  0.00           C
ATOM   1221  B   BEA A1221      48.542 123.890  79.373  0.00  0.00           C
ATOM   1222  B   BEA A1222      48.136 123.853  78.322  0.00  0.00           C
ATOM   1223  B   BEA A1223      47.753 123.827  77.345  0.00  0.00           C
ATOM   1224  B   BEA A1224      47.323 123.807  76.264  0.00  0.00           C
ATOM   1225  B   BEA A1225      46.918 123.797  75.258  0.00  0.00           C
ATOM   1226  B   BEA A1226      46.041 123.801  73.121  0.00  0.00           C
ATOM   1227  B   BEA A1227      45.608 123.814  72.081  0.00  0.00           C
ATOM   1228  B   BEA A1228      45.166 123.835  71.031  0.00  0.00           C
ATOM   1229  B   BEA A1229      44.755 123.860  70.063  0.00  0.00           C
ATOM   1230  B   BEA A1230      44.298 123.895  68.996  0.00  0.00           C
ATOM   1231  B   BEA A1231      43.875 123.933  68.014  0.00  0.00           C
ATOM   1232  B   BEA A1232      43.405 123.981  66.933  0.00  0.00           C
ATOM   1233  B   BEA A1233      42.971 124.031  65.940  0.00  0.00           C
ATOM   1234  B   BEA A1234      42.491 124.093  64.849  0.00  0.00           C
ATOM   1235  B   BEA A1235      41.602 124.222  62.842  0.00  0.00           C
ATOM   1236  B   BEA A1236      41.152 124.294  61.835  0.00  0.00           C
ATOM   1237  B   BEA A1237      40.700 124.372  60.826  0.00  0.00           C
ATOM   1238  B   BEA A1238      40.205 124.462  59.724  0.00  0.00           C
ATOM   1239  B   BEA A1239      39.750 124.550  58.715  0.00  0.00           C
ATOM   1240  B   BEA A1240      39.293 124.642  57.706  0.00  0.00           C
ATOM   1241  B   BEA A1241      38.381 124.839  55.694  0.00  0.00           C
ATOM   1242  B   BEA A1242      37.926 124.943  54.693  0.00  0.00           C
ATOM   1243  B   BEA A1243      37.472 125.051  53.695  0.00  0.00           C
ATOM   1244  B   BEA A1244      36.978 125.173  52.610  0.00  0.00           C
ATOM   1245  B   BEA A1245      36.528 125.288  51.623  0.00  0.00           C
ATOM   1246  B   BEA A1246      36.081 125.406  50.641  0.00  0.00           C
ATOM   1247  B   BEA A1247      35.597 125.538  49.576  0.00  0.00           C
ATOM   1248  B   BEA A1248      35.158 125.661  48.610  0.00  0.00           C
ATOM   1249  B   BEA A1249      34.682 125.799  47.562  0.00  0.00           C
ATOM   1250  B   BEA A1250      34.213 125.939  46.524  0.00  0.00           C
ATOM   1251  B   BEA A1251      33.293 126.225  44.483  0.00  0.00           C
ATOM   1252  B   BEA A1252      32.844 126.370  43.481  0.00  0.00           C
ATOM   1253  B   BEA A1253      32.402 126.517  42.492  0.00  0.00           C
ATOM   1254  B   BEA A1254      31.931 126.678  41.432  0.00  0.00           C
ATOM   1255  B   BEA A1255      31.508 126.826  40.474  0.00  0.00           C
ATOM   1256  B   BEA A1256      31.057 126.988  39.447  0.00  0.00           C
ATOM   1257  B   BEA A1257      30.581 127.164  38.355  0.00  0.00           C
ATOM   1258  B   BEA A1258      30.154 127.326  37.367  0.00  0.00           C
ATOM   1259  B   BEA A1259      29.705 127.501  36.318  0.00  0.00           C
ATOM   1260  B   BEA A1260      29.270 127.675  35.292  0.00  0.00           C
ATOM   1261  B   BEA A1261      28.850 127.848  34.291  0.00  0.00           C
ATOM   1262  B   BEA A1262      28.446 128.019  33.316  0.00  0.00           C
ATOM   1263  B   BEA A1263      28.026 128.202  32.290  0.00  0.00           C
ATOM   1264  B   BEA A1264      27.594 128.396  31.216  0.00  0.00           C
ATOM   1265  B   BEA A1265      27.183 128.587  30.177  0.00  0.00           C
ATOM   1266  B   BEA A1266      26.399 128.971  28.133  0.00  0.00           C
ATOM   1267  B   BEA A1267      26.004 129.176  27.063  0.00  0.00           C
ATOM   1268  B   BEA A1268      25.636 129.375  26.038  0.00  0.00           C
ATOM   1269  B   BEA A1269      25.273 129.580  24.993  0.00  0.00           C
ATOM   1270  B   BEA A1270      24.919 129.791  23.934  0.00  0.00           C
ATOM   1271  B   BEA A1271      24.600 129.992  22.934  0.00  0.00           C
ATOM   1272  B   BEA A1272      24.277 130.209  21.868  0.00  0.00           C
ATOM   1273  B   BEA A1273      23.979 130.426  20.813  0.00  0.00           C
ATOM   1274  B   BEA A1274      23.694 130.654  19.719  0.00  0.00           C
ATOM   1275  B   BEA A1275      23.233 131.104  17.592  0.00  0.00           C
ATOM   1276  B   BEA A1276      23.054 131.340  16.486  0.00  0.00           C
ATOM   1277  B   BEA A1277      22.933 131.570  15.421  0.00  0.00           C
ATOM   1278  B   BEA A1278      22.875 131.815  14.290  0.00  0.00           C
ATOM   1279  B   BEA A1279      23.085 132.289  12.108  0.00  0.00           C
ATOM   1280  B   BEA A1280      23.440 132.509  11.079  0.00  0.00           C
ATOM   1281  B   BEA A1281      24.046 132.697  10.170  0.00  0.00           C
ATOM   1282  B   BEA A1282      24.941 132.826   9.485  0.00  0.00           C
ATOM   1283  B   BEA A1283      25.988 132.881   9.104  0.00  0.00           C
ATOM   1284  B   BEA A1284      27.091 132.882   8.950  0.00  0.00           C
ATOM   1285  B   BEA A1285      28.199 132.851   8.946  0.00  0.00           C
ATOM   1286  B   BEA A1286      29.318 132.797   9.046  0.00  0.00           C
ATOM   1287  B   BEA A1287      30.434 132.727   9.219  0.00  0.00           C
ATOM   1288  B   BEA A1288      31.556 132.646   9.449  0.00  0.00           C
ATOM   1289  B   BEA A1289      32.648 132.559   9.715  0.00  0.00           C
ATOM   1290  B   BEA A1290      33.682 132.471   9.998  0.00  0.00           C
ATOM   1291  B   BEA A1291      34.751 132.375  10.316  0.00  0.00           C
ATOM   1292  B   BEA A1292      35.846 132.274  10.664  0.00  0.00           C
ATOM   1293  B   BEA A1293      36.890 132.175  11.013  0.00  0.00           C
ATOM   1294  B   BEA A1294      37.937 132.073  11.377  0.00  0.00           C
ATOM   1295  B   BEA A1295      39.045 131.965  11.775  0.00  0.00           C
ATOM   1296  B   BEA A1296      40.072 131.863  12.154  0.00  0.00           C
ATOM   1297  B   BEA A1297      42.127 131.659  12.935  0.00  0.00           C
ATOM   1298  B   BEA A1298      43.220 131.550  13.361  0.00  0.00           C
ATOM   1299  B   BEA A1299      44.279 131.446  13.777  0.00  0.00           C
ATOM   1300  B   BEA A1300      45.297 131.346  14.180  0.00  0.00           C
ATOM   1301  B   BEA A1301      46.347 131.244  14.600  0.00  0.00           C
ATOM   1302  B   BEA A1302      47.349 131.148  15.001  0.00  0.00           C
ATOM   1303  B   BEA A1303      48.379 131.050  15.415  0.00  0.00           C
ATOM   1304  B   BEA A1304      49.435 130.951  15.840  0.00  0.00           C
ATOM   1305  B   BEA A1305      50.515 130.852  16.274  0.00  0.00           C
ATOM   1306  B   BEA A1306      51.536 130.760  16.684  0.00  0.00           C
ATOM   1307  B   BEA A1307      52.577 130.668  17.100  0.00  0.00           C
ATOM   1308  B   BEA A1308      53.637 130.576  17.523  0.00  0.00           C
ATOM   1309  B   BEA A1309      54.630 130.492  17.916  0.00  0.00           C
ATOM   1310  B   BEA A1310      55.724 130.402  18.346  0.00  0.00           C
ATOM   1311  B   BEA A1311      56.747 130.321  18.746  0.00  0.00           C
ATOM   1312  B   BEA A1312      57.784 130.241  19.147  0.00  0.00           C
ATOM   1313  B   BEA A1313      58.832 130.163  19.549  0.00  0.00           C
ATOM   1314  B   BEA A1314      59.892 130.087  19.950  0.00  0.00           C
ATOM   1315  B   BEA A1315      60.874 130.019  20.317  0.00  0.00           C
ATOM   1316  B   BEA A1316      61.953 129.948  20.716  0.00  0.00           C
ATOM   1317  B   BEA A1317      63.040 129.879  21.111  0.00  0.00           C
ATOM   1318  B   BEA A1318      64.045 129.819  21.470  0.00  0.00           C
ATOM   1319  B   BEA A1319      65.145 129.758  21.857  0.00  0.00           C
ATOM   1320  B   BEA A1320      66.161 129.704  22.207  0.00  0.00           C
ATOM   1321  B   BEA A1321      67.270 129.650  22.581  0.00  0.00           C
ATOM   1322  B   BEA A1322      68.293 129.604  22.919  0.00  0.00           C
ATOM   1323  B   BEA A1323      69.408 129.558  23.278  0.00  0.00           C
ATOM   1324  B   BEA A1324      70.433 129.520  23.600  0.00  0.00           C
ATOM   1325  B   BEA A1325      71.551 129.483  23.941  0.00  0.00           C
ATOM   1326  B   BEA A1326      72.667 129.452  24.271  0.00  0.00           C
ATOM   1327  B   BEA A1327      73.691 129.428  24.564  0.00  0.00           C
ATOM   1328  B   BEA A1328      74.804 129.407  24.870  0.00  0.00           C
ATOM   1329  B   BEA A1329      75.914 129.392  25.164  0.00  0.00           C
ATOM   1330  B   BEA A1330      76.928 129.384  25.422  0.00  0.00           C
ATOM   1331  B   BEA A1331      78.029 129.381  25.689  0.00  0.00           C
ATOM   1332  B   BEA A1332      79.124 129.384  25.940  0.00  0.00           C
ATOM   1333  B   BEA A1333      80.212 129.393  26.176  0.00  0.00           C
ATOM   1334  B   BEA A1334      81.384 129.410  26.414  0.00  0.00           C
ATOM   1335  B   BEA A1335      82.456 129.433  26.616  0.00  0.00           C
ATOM   1336  B   BEA A1336      83.519 129.463  26.801  0.00  0.00           C
ATOM   1337  B   BEA A1337      84.662 129.503  26.982  0.00  0.00           C
ATOM   1338  B   BEA A1338      85.794 129.551  27.142  0.00  0.00           C
ATOM   1339  B   BEA A1339      86.914 129.608  27.280  0.00  0.00           C
ATOM   1340  B   BEA A1340      88.021 129.673  27.397  0.00  0.00           C
ATOM   1341  B   BEA A1341      90.283 129.834  27.568  0.00  0.00           C
ATOM   1342  B   BEA A1342      91.348 129.925  27.616  0.00  0.00           C
ATOM   1343  B   BEA A1343      92.484 130.032  27.641  0.00  0.00           C
ATOM   1344  B   BEA A1344      93.604 130.150  27.639  0.00  0.00           C
ATOM   1345  B   BEA A1345      94.708 130.278  27.610  0.00  0.00           C
ATOM   1346  B   BEA A1346      95.794 130.416  27.553  0.00  0.00           C
ATOM   1347  B   BEA A1347      96.947 130.576  27.459  0.00  0.00           C
ATOM   1348  B   BEA A1348      98.081 130.749  27.333  0.00  0.00           C
ATOM   1349  B   BEA A1349      99.116 130.920  27.186  0.00  0.00           C
ATOM   1350  B   BEA A1350     100.214 131.116  26.994  0.00  0.00           C
ATOM   1351  B   BEA A1351     101.295 131.326  26.768  0.00  0.00           C
ATOM   1352  B   BEA A1352     102.359 131.549  26.506  0.00  0.00           C
ATOM   1353  B   BEA A1353     103.407 131.786  26.206  0.00  0.00           C
ATOM   1354  B   BEA A1354     104.439 132.038  25.870  0.00  0.00           C
ATOM   1355  B   BEA A1355     105.530 132.325  25.464  0.00  0.00           C
ATOM   1356  B   BEA A1356     106.532 132.608  25.043  0.00  0.00           C
ATOM   1357  B   BEA A1357     107.448 132.886  24.615  0.00  0.00           C
ATOM   1358  B   BEA A1358     108.424 133.203  24.109  0.00  0.00           C
ATOM   1359  B   BEA A1359     109.389 133.539  23.554  0.00  0.00           C
ATOM   1360  B   BEA A1360     111.150 134.217  22.387  0.00  0.00           C
ATOM   1361  B   BEA A1361     112.017 134.586  21.728  0.00  0.00           C
ATOM   1362  B   BEA A1362     112.812 134.948  21.070  0.00  0.00           C
ATOM   1363  B   BEA A1363     113.600 135.329  20.365  0.00  0.00           C
ATOM   1364  B   BEA A1364     114.373 135.725  19.638  0.00  0.00           C
ATOM   1365  B   BEA A1365     115.119 136.127  18.935  0.00  0.00           C
ATOM   1366  B   BEA A1366     115.883 136.557  18.248  0.00  0.00           C
ATOM   1367  B   BEA A1367     116.704 137.038  17.594  0.00  0.00           C
ATOM   1368  B   BEA A1368     117.559 137.556  17.064  0.00  0.00           C
ATOM   1369  B   BEA A1369     118.486 138.132  16.741  0.00  0.00           C
ATOM   1370  B   BEA A1370     119.406 138.712  16.770  0.00  0.00           C
ATOM   1371  B   BEA A1371     120.265 139.256  17.193  0.00  0.00           C
ATOM   1372  B   BEA A1372     121.031 139.755  17.911  0.00  0.00           C
ATOM   1373  B   BEA A1373     121.638 140.183  18.725  0.00  0.00           C
ATOM   1374  B   BEA A1374     122.141 140.586  19.613  0.00  0.00           C
ATOM   1375  B   BEA A1375     122.565 141.012  20.624  0.00  0.00           C
ATOM   1376  B   BEA A1376     122.827 141.409  21.585  0.00  0.00           C
ATOM   1377  B   BEA A1377     122.918 141.875  22.656  0.00  0.00           C
ATOM   1378  B   BEA A1378     122.677 142.371  23.614  0.00  0.00           C
ATOM   1379  B   BEA A1379     121.962 142.887  24.267  0.00  0.00           C
ATOM   1380  B   BEA A1380     120.996 143.341  24.548  0.00  0.00           C
ATOM   1381  B   BEA A1381     119.968 143.749  24.623  0.00  0.00           C
ATOM   1382  B   BEA A1382     118.909 144.151  24.594  0.00  0.00           C
ATOM   1383  B   BEA A1383     117.856 144.563  24.516  0.00  0.00           C
ATOM   1384  B   BEA A1384     116.821 145.008  24.427  0.00  0.00           C
ATOM   1385  B   BEA A1385     115.813 145.513  24.365  0.00  0.00           C
ATOM   1386  B   BEA A1386     114.867 146.112  24.377  0.00  0.00           C
ATOM   1387  B   BEA A1387     114.039 146.811  24.495  0.00  0.00           C
ATOM   1388  B   BEA A1388     113.293 147.683  24.756  0.00  0.00           C
ATOM   1389  B   BEA A1389     112.413 149.506  25.569  0.00  0.00           C
ATOM   1390  B   BEA A1390     112.200 150.484  26.113  0.00  0.00           C
ATOM   1391  B   BEA A1391     112.118 151.422  26.689  0.00  0.00           C
ATOM   1392  B   BEA A1392     112.136 152.371  27.318  0.00  0.00           C
ATOM   1393  B   BEA A1393     112.237 153.319  27.986  0.00  0.00           C
ATOM   1394  B   BEA A1394     112.391 154.184  28.627  0.00  0.00           C
ATOM   1395  B   BEA A1395     112.606 155.089  29.328  0.00  0.00           C
ATOM   1396  B   BEA A1396     112.858 155.956  30.026  0.00  0.00           C
ATOM   1397  B   BEA A1397     113.131 156.777  30.710  0.00  0.00           C
ATOM   1398  B   BEA A1398     113.750 158.386  32.113  0.00  0.00           C
ATOM   1399  B   BEA A1399     114.081 159.162  32.818  0.00  0.00           C
ATOM   1400  B   BEA A1400     114.427 159.933  33.537  0.00  0.00           C
ATOM   1401  B   BEA A1401     115.171 161.501  35.060  0.00  0.00           C
ATOM   1402  B   BEA A1402     115.525 162.220  35.787  0.00  0.00           C
ATOM   1403  B   BEA A1403     115.900 162.973  36.568  0.00  0.00           C
ATOM   1404  B   BEA A1404     116.616 164.416  38.131  0.00  0.00           C
ATOM   1405  B   BEA A1405     116.968 165.142  38.958  0.00  0.00           C
ATOM   1406  B   BEA A1406     117.273 165.803  39.736  0.00  0.00           C
ATOM   1407  B   BEA A1407     118.024 167.828  42.370  0.00  0.00           C
ATOM   1408  B   BEA A1408     118.123 168.445  43.302  0.00  0.00           C
ATOM   1409  B   BEA A1409     118.066 169.004  44.272  0.00  0.00           C
ATOM   1410  B   BEA A1410     117.763 169.451  45.254  0.00  0.00           C
ATOM   1411  B   BEA A1411     116.336 169.771  46.925  0.00  0.00           C
ATOM   1412  B   BEA A1412     115.384 169.665  47.510  0.00  0.00           C
ATOM   1413  B   BEA A1413     114.408 169.459  47.948  0.00  0.00           C
ATOM   1414  B   BEA A1414     112.347 168.853  48.585  0.00  0.00           C
ATOM   1415  B   BEA A1415     111.298 168.490  48.816  0.00  0.00           C
ATOM   1416  B   BEA A1416     110.263 168.109  49.004  0.00  0.00           C
ATOM   1417  B   BEA A1417     109.198 167.697  49.165  0.00  0.00           C
ATOM   1418  B   BEA A1418     108.197 167.297  49.293  0.00  0.00           C
ATOM   1419  B   BEA A1419     107.124 166.856  49.409  0.00  0.00           C
ATOM   1420  B   BEA A1420     106.148 166.448  49.501  0.00  0.00           C
ATOM   1421  B   BEA A1421     105.120 166.012  49.585  0.00  0.00           C
ATOM   1422  B   BEA A1422     104.048 165.551  49.663  0.00  0.00           C
ATOM   1423  B   BEA A1423     103.021 165.106  49.729  0.00  0.00           C
ATOM   1424  B   BEA A1424     101.961 164.644  49.792  0.00  0.00           C
ATOM   1425  B   BEA A1425     100.962 164.208  49.847  0.00  0.00           C
ATOM   1426  B   BEA A1426      99.942 163.762  49.901  0.00  0.00           C
ATOM   1427  B   BEA A1427      98.905 163.309  49.954  0.00  0.00           C
ATOM   1428  B   BEA A1428      97.855 162.852  50.009  0.00  0.00           C
ATOM   1429  B   BEA A1429      96.887 162.432  50.061  0.00  0.00           C
ATOM   1430  B   BEA A1430      95.824 161.974  50.120  0.00  0.00           C
ATOM   1431  B   BEA A1431      94.760 161.521  50.184  0.00  0.00           C
ATOM   1432  B   BEA A1432      93.790 161.112  50.248  0.00  0.00           C
ATOM   1433  B   BEA A1433      92.737 160.673  50.323  0.00  0.00           C
ATOM   1434  B   BEA A1434      91.696 160.246  50.406  0.00  0.00           C
ATOM   1435  B   BEA A1435      90.671 159.833  50.497  0.00  0.00           C
ATOM   1436  B   BEA A1436      89.577 159.403  50.607  0.00  0.00           C
ATOM   1437  B   BEA A1437      88.597 159.026  50.717  0.00  0.00           C
ATOM   1438  B   BEA A1438      87.472 158.608  50.861  0.00  0.00           C
ATOM   1439  B   BEA A1439      86.470 158.248  51.007  0.00  0.00           C
ATOM   1440  B   BEA A1440      85.424 157.888  51.180  0.00  0.00           C
ATOM   1441  B   BEA A1441      84.344 157.535  51.384  0.00  0.00           C
ATOM   1442  B   BEA A1442      83.320 157.221  51.606  0.00  0.00           C
ATOM   1443  B   BEA A1443      82.280 156.927  51.864  0.00  0.00           C
ATOM   1444  B   BEA A1444      81.236 156.661  52.162  0.00  0.00           C
ATOM   1445  B   BEA A1445      80.200 156.431  52.506  0.00  0.00           C
ATOM   1446  B   BEA A1446      79.118 156.237  52.928  0.00  0.00           C
ATOM   1447  B   BEA A1447      78.135 156.109  53.377  0.00  0.00           C
ATOM   1448  B   BEA A1448      77.123 156.034  53.915  0.00  0.00           C
ATOM   1449  B   BEA A1449      75.268 156.083  55.152  0.00  0.00           C
ATOM   1450  B   BEA A1450      74.417 156.210  55.857  0.00  0.00           C
ATOM   1451  B   BEA A1451      73.598 156.416  56.641  0.00  0.00           C
ATOM   1452  B   BEA A1452      72.893 156.675  57.423  0.00  0.00           C
ATOM   1453  B   BEA A1453      72.213 157.019  58.295  0.00  0.00           C
ATOM   1454  B   BEA A1454      71.629 157.412  59.166  0.00  0.00           C
ATOM   1455  B   BEA A1455      71.129 157.846  60.033  0.00  0.00           C
ATOM   1456  B   BEA A1456      70.677 158.346  60.948  0.00  0.00           C
ATOM   1457  B   BEA A1457      70.297 158.879  61.855  0.00  0.00           C
ATOM   1458  B   BEA A1458      69.964 159.477  62.808  0.00  0.00           C
ATOM   1459  B   BEA A1459      69.710 160.061  63.689  0.00  0.00           C
ATOM   1460  B   BEA A1460      69.495 160.703  64.609  0.00  0.00           C
ATOM   1461  B   BEA A1461      69.331 161.357  65.507  0.00  0.00           C
ATOM   1462  B   BEA A1462      69.213 162.017  66.378  0.00  0.00           C
ATOM   1463  B   BEA A1463      69.131 162.727  67.279  0.00  0.00           C
ATOM   1464  B   BEA A1464      69.087 163.435  68.147  0.00  0.00           C
ATOM   1465  B   BEA A1465      69.078 164.134  68.976  0.00  0.00           C
ATOM   1466  B   BEA A1466      69.099 164.873  69.828  0.00  0.00           C
ATOM   1467  B   BEA A1467      69.151 165.654  70.701  0.00  0.00           C
ATOM   1468  B   BEA A1468      69.230 166.415  71.527  0.00  0.00           C
ATOM   1469  B   BEA A1469      69.328 167.152  72.305  0.00  0.00           C
ATOM   1470  B   BEA A1470      69.453 167.920  73.097  0.00  0.00           C
ATOM   1471  B   BEA A1471      69.604 168.720  73.901  0.00  0.00           C
ATOM   1472  B   BEA A1472      69.782 169.551  74.714  0.00  0.00           C
ATOM   1473  B   BEA A1473      70.183 171.167  76.236  0.00  0.00           C
ATOM   1474  B   BEA A1474      70.400 171.944  76.943  0.00  0.00           C
ATOM   1475  B   BEA A1475      70.637 172.744  77.654  0.00  0.00           C
ATOM   1476  B   BEA A1476      70.894 173.566  78.368  0.00  0.00           C
ATOM   1477  B   BEA A1477      71.173 174.410  79.084  0.00  0.00           C
ATOM   1478  B   BEA A1478      72.104 176.987  81.164  0.00  0.00           C
ATOM   1479  B   BEA A1479      72.434 177.832  81.813  0.00  0.00           C
ATOM   1480  B   BEA A1480      72.780 178.692  82.459  0.00  0.00           C
ATOM   1481  B   BEA A1481      73.110 179.488  83.041  0.00  0.00           C
ATOM   1482  B   BEA A1482      73.490 180.378  83.676  0.00  0.00           C
ATOM   1483  B   BEA A1483      73.886 181.281  84.304  0.00  0.00           C
ATOM   1484  B   BEA A1484      74.261 182.116  84.869  0.00  0.00           C
ATOM   1485  B   BEA A1485      74.650 182.962  85.427  0.00  0.00           C
ATOM   1486  B   BEA A1486      75.093 183.902  86.029  0.00  0.00           C
ATOM   1487  B   BEA A1487      75.510 184.769  86.569  0.00  0.00           C
ATOM   1488  B   BEA A1488      75.940 185.646  87.098  0.00  0.00           C
ATOM   1489  B   BEA A1489      76.383 186.531  87.617  0.00  0.00           C
ATOM   1490  B   BEA A1490      76.838 187.425  88.124  0.00  0.00           C
ATOM   1491  B   BEA A1491      77.305 188.326  88.618  0.00  0.00           C
ATOM   1492  B   BEA A1492      77.784 189.234  89.099  0.00  0.00           C
ATOM   1493  B   BEA A1493      78.274 190.148  89.566  0.00  0.00           C
ATOM   1494  B   BEA A1494      78.776 191.068  90.019  0.00  0.00           C
ATOM   1495  B   BEA A1495      79.239 191.905  90.415  0.00  0.00           C
ATOM   1496  B   BEA A1496      79.761 192.834  90.837  0.00  0.00           C
ATOM   1497  B   BEA A1497      80.292 193.768  91.242  0.00  0.00           C
ATOM   1498  B   BEA A1498      80.833 194.704  91.629  0.00  0.00           C
ATOM   1499  B   BEA A1499      81.383 195.643  91.998  0.00  0.00           C
ATOM   1500  B   BEA A1500      81.890 196.496  92.316  0.00  0.00           C
ATOM   1501  B   BEA A1501      82.457 197.440  92.648  0.00  0.00           C
ATOM   1502  B   BEA A1502      83.032 198.384  92.960  0.00  0.00           C
ATOM   1503  B   BEA A1503      83.615 199.330  93.251  0.00  0.00           C
ATOM   1504  B   BEA A1504      84.149 200.186  93.496  0.00  0.00           C
ATOM   1505  B   BEA A1505      84.747 201.132  93.746  0.00  0.00           C
ATOM   1506  B   BEA A1506      85.351 202.077  93.974  0.00  0.00           C
ATOM   1507  B   BEA A1507      85.961 203.021  94.179  0.00  0.00           C
ATOM   1508  B   BEA A1508      86.578 203.964  94.360  0.00  0.00           C
ATOM   1509  B   BEA A1509      87.770 205.755  94.638  0.00  0.00           C
ATOM   1510  B   BEA A1510      89.042 207.626  94.833  0.00  0.00           C
ATOM   1511  B   BEA A1511      89.686 208.557  94.891  0.00  0.00           C
ATOM   1512  B   BEA A1512      90.335 209.486  94.923  0.00  0.00           C
ATOM   1513  B   BEA A1513      90.989 210.410  94.929  0.00  0.00           C
ATOM   1514  B   BEA A1514      91.647 211.332  94.906  0.00  0.00           C
ATOM   1515  B   BEA A1515      92.310 212.249  94.856  0.00  0.00           C
ATOM   1516  B   BEA A1516      92.977 213.164  94.776  0.00  0.00           C
ATOM   1517  B   BEA A1517      93.649 214.074  94.668  0.00  0.00           C
ATOM   1518  B   BEA A1518      94.261 214.895  94.543  0.00  0.00           C
ATOM   1519  B   BEA A1519      94.941 215.798  94.376  0.00  0.00           C
ATOM   1520  B   BEA A1520      95.626 216.697  94.178  0.00  0.00           C
ATOM   1521  B   BEA A1521      96.316 217.592  93.947  0.00  0.00           C
ATOM   1522  B   BEA A1522      96.945 218.400  93.709  0.00  0.00           C
ATOM   1523  B   BEA A1523      97.643 219.288  93.414  0.00  0.00           C
ATOM   1524  B   BEA A1524      98.281 220.090  93.115  0.00  0.00           C
ATOM   1525  B   BEA A1525      98.989 220.971  92.751  0.00  0.00           C
ATOM   1526  B   BEA A1526      99.637 221.767  92.388  0.00  0.00           C
ATOM   1527  B   BEA A1527     100.290 222.561  91.992  0.00  0.00           C
ATOM   1528  B   BEA A1528     100.947 223.353  91.562  0.00  0.00           C
ATOM   1529  B   BEA A1529     101.610 224.142  91.097  0.00  0.00           C
ATOM   1530  B   BEA A1530     102.279 224.928  90.595  0.00  0.00           C
ATOM   1531  B   BEA A1531     102.952 225.712  90.056  0.00  0.00           C
ATOM   1532  B   BEA A1532     104.235 227.182  88.937  0.00  0.00           C
ATOM   1533  B   BEA A1533     105.496 228.607  87.717  0.00  0.00           C
ATOM   1534  B   BEA A1534     106.079 229.260  87.113  0.00  0.00           C
ATOM   1535  B   BEA A1535     106.709 229.961  86.429  0.00  0.00           C
ATOM   1536  B   BEA A1536     107.318 230.638  85.735  0.00  0.00           C
ATOM   1537  B   BEA A1537     107.903 231.287  85.036  0.00  0.00           C
ATOM   1538  B   BEA A1538     108.460 231.904  84.337  0.00  0.00           C
ATOM   1539  B   BEA A1539     109.040 232.548  83.571  0.00  0.00           C
ATOM   1540  B   BEA A1540     109.582 233.151  82.816  0.00  0.00           C
ATOM   1541  B   BEA A1541     110.129 233.763  82.006  0.00  0.00           C
ATOM   1542  B   BEA A1542     110.626 234.324  81.220  0.00  0.00           C
ATOM   1543  B   BEA A1543     111.110 234.877  80.396  0.00  0.00           C
ATOM   1544  B   BEA A1544     111.567 235.410  79.546  0.00  0.00           C
ATOM   1545  B   BEA A1545     112.017 235.949  78.614  0.00  0.00           C
ATOM   1546  B   BEA A1546     112.402 236.431  77.692  0.00  0.00           C
ATOM   1547  B   BEA A1547     112.729 236.872  76.738  0.00  0.00           C
ATOM   1548  B   BEA A1548     112.993 237.288  75.667  0.00  0.00           C
ATOM   1549  B   BEA A1549     113.120 237.598  74.604  0.00  0.00           C
ATOM   1550  B   BEA A1550     113.054 237.775  73.506  0.00  0.00           C
ATOM   1551  B   BEA A1551     112.708 237.740  72.475  0.00  0.00           C
ATOM   1552  B   BEA A1552     112.040 237.446  71.629  0.00  0.00           C
ATOM   1553  B   BEA A1553     111.180 236.967  71.079  0.00  0.00           C
ATOM   1554  B   BEA A1554     110.238 236.393  70.754  0.00  0.00           C
ATOM   1555  B   BEA A1555     109.313 235.813  70.549  0.00  0.00           C
ATOM   1556  B   BEA A1556     108.360 235.215  70.374  0.00  0.00           C
ATOM   1557  B   BEA A1557     107.407 234.631  70.189  0.00  0.00           C
ATOM   1558  B   BEA A1558     106.486 234.091  69.951  0.00  0.00           C
ATOM   1559  B   BEA A1559     105.542 233.594  69.562  0.00  0.00           C
ATOM   1560  B   BEA A1560     104.706 233.260  68.911  0.00  0.00           C
ATOM   1561  B   BEA A1561     104.116 233.167  68.004  0.00  0.00           C
ATOM   1562  B   BEA A1562     103.701 233.539  65.831  0.00  0.00           C
ATOM   1563  B   BEA A1563     103.755 233.848  64.786  0.00  0.00           C
ATOM   1564  B   BEA A1564     103.914 234.204  63.727  0.00  0.00           C
ATOM   1565  B   BEA A1565     104.146 234.573  62.702  0.00  0.00           C
ATOM   1566  B   BEA A1566     104.446 234.960  61.666  0.00  0.00           C
ATOM   1567  B   BEA A1567     104.796 235.346  60.645  0.00  0.00           C
ATOM   1568  B   BEA A1568     105.180 235.717  59.661  0.00  0.00           C
ATOM   1569  B   BEA A1569     105.620 236.093  58.643  0.00  0.00           C
ATOM   1570  B   BEA A1570     106.069 236.433  57.692  0.00  0.00           C
ATOM   1571  B   BEA A1571     106.555 236.759  56.733  0.00  0.00           C
ATOM   1572  B   BEA A1572     107.074 237.063  55.777  0.00  0.00           C
ATOM   1573  B   BEA A1573     107.618 237.335  54.834  0.00  0.00           C
ATOM   1574  B   BEA A1574     108.180 237.569  53.916  0.00  0.00           C
ATOM   1575  B   BEA A1575     108.754 237.758  53.028  0.00  0.00           C
ATOM   1576  B   BEA A1576     109.395 237.918  52.090  0.00  0.00           C
ATOM   1577  B   BEA A1577     110.051 238.030  51.183  0.00  0.00           C
ATOM   1578  B   BEA A1578     110.720 238.097  50.304  0.00  0.00           C
ATOM   1579  B   BEA A1579     111.467 238.122  49.378  0.00  0.00           C
ATOM   1580  B   BEA A1580     112.169 238.101  48.552  0.00  0.00           C
ATOM   1581  B   BEA A1581     113.688 237.929  46.895  0.00  0.00           C
ATOM   1582  B   BEA A1582     114.442 237.786  46.131  0.00  0.00           C
ATOM   1583  B   BEA A1583     115.284 237.588  45.320  0.00  0.00           C
ATOM   1584  B   BEA A1584     116.891 237.107  43.879  0.00  0.00           C
ATOM   1585  B   BEA A1585     117.726 236.809  43.181  0.00  0.00           C
ATOM   1586  B   BEA A1586     118.581 236.473  42.498  0.00  0.00           C
ATOM   1587  B   BEA A1587     119.382 236.133  41.886  0.00  0.00           C
ATOM   1588  B   BEA A1588     120.279 235.724  41.231  0.00  0.00           C
ATOM   1589  B   BEA A1589     121.120 235.315  40.643  0.00  0.00           C
ATOM   1590  B   BEA A1590     121.981 234.873  40.067  0.00  0.00           C
ATOM   1591  B   BEA A1591     122.860 234.399  39.503  0.00  0.00           C
ATOM   1592  B   BEA A1592     123.679 233.938  39.000  0.00  0.00           C
ATOM   1593  B   BEA A1593     124.596 233.400  38.459  0.00  0.00           C
ATOM   1594  B   BEA A1594     125.449 232.880  37.977  0.00  0.00           C
ATOM   1595  B   BEA A1595     126.319 232.333  37.505  0.00  0.00           C
ATOM   1596  B   BEA A1596     127.205 231.758  37.045  0.00  0.00           C
ATOM   1597  B   BEA A1597     128.022 231.212  36.636  0.00  0.00           C
ATOM   1598  B   BEA A1598     129.783 229.991  35.808  0.00  0.00           C
ATOM   1599  B   BEA A1599     130.640 229.375  35.430  0.00  0.00           C
ATOM   1600  B   BEA A1600     131.424 228.800  35.097  0.00  0.00           C
ATOM   1601  B   BEA A1601     132.305 228.142  34.737  0.00  0.00           C
ATOM   1602  B   BEA A1602     133.197 227.462  34.388  0.00  0.00           C
ATOM   1603  B   BEA A1603     134.012 226.830  34.082  0.00  0.00           C
ATOM   1604  B   BEA A1604     134.836 226.181  33.785  0.00  0.00           C
ATOM   1605  B   BEA A1605     135.757 225.444  33.467  0.00  0.00           C
ATOM   1606  B   BEA A1606     136.599 224.760  33.189  0.00  0.00           C
ATOM   1607  B   BEA A1607     137.447 224.061  32.921  0.00  0.00           C
ATOM   1608  B   BEA A1608     138.213 223.422  32.688  0.00  0.00           C
ATOM   1609  B   BEA A1609     139.074 222.694  32.438  0.00  0.00           C
ATOM   1610  B   BEA A1610     139.941 221.953  32.198  0.00  0.00           C
ATOM   1611  B   BEA A1611     140.724 221.276  31.991  0.00  0.00           C
ATOM   1612  B   BEA A1612     143.274 219.024  31.379  0.00  0.00           C
ATOM   1613  B   BEA A1613     144.868 217.581  31.042  0.00  0.00           C
ATOM   1614  B   BEA A1614     145.667 216.848  30.886  0.00  0.00           C
ATOM   1615  B   BEA A1615     146.558 216.025  30.723  0.00  0.00           C
ATOM   1616  B   BEA A1616     147.359 215.279  30.585  0.00  0.00           C
ATOM   1617  B   BEA A1617     148.159 214.527  30.456  0.00  0.00           C
ATOM   1618  B   BEA A1618     148.959 213.770  30.334  0.00  0.00           C
ATOM   1619  B   BEA A1619     149.758 213.009  30.221  0.00  0.00           C
ATOM   1620  B   BEA A1620     150.555 212.245  30.117  0.00  0.00           C
ATOM   1621  B   BEA A1621     151.349 211.478  30.021  0.00  0.00           C
ATOM   1622  B   BEA A1622     152.229 210.623  29.923  0.00  0.00           C
ATOM   1623  B   BEA A1623     153.017 209.853  29.844  0.00  0.00           C
ATOM   1624  B   BEA A1624     153.801 209.083  29.773  0.00  0.00           C
ATOM   1625  B   BEA A1625     154.580 208.312  29.710  0.00  0.00           C
ATOM   1626  B   BEA A1626     155.354 207.543  29.655  0.00  0.00           C
ATOM   1627  B   BEA A1627     156.209 206.688  29.602  0.00  0.00           C
ATOM   1628  B   BEA A1628     156.971 205.923  29.563  0.00  0.00           C
ATOM   1629  B   BEA A1629     157.726 205.162  29.532  0.00  0.00           C
ATOM   1630  B   BEA A1630     158.559 204.318  29.505  0.00  0.00           C
ATOM   1631  B   BEA A1631     159.382 203.479  29.487  0.00  0.00           C
ATOM   1632  B   BEA A1632     160.112 202.733  29.478  0.00  0.00           C
ATOM   1633  B   BEA A1633     160.916 201.907  29.477  0.00  0.00           C
ATOM   1634  B   BEA A1634     161.710 201.089  29.483  0.00  0.00           C
ATOM   1635  B   BEA A1635     162.491 200.280  29.497  0.00  0.00           C
ATOM   1636  B   BEA A1636     163.261 199.481  29.519  0.00  0.00           C
ATOM   1637  B   BEA A1637     164.018 198.692  29.548  0.00  0.00           C
ATOM   1638  B   BEA A1638     164.841 197.832  29.589  0.00  0.00           C
ATOM   1639  B   BEA A1639     165.569 197.069  29.633  0.00  0.00           C
ATOM   1640  B   BEA A1640     166.360 196.237  29.689  0.00  0.00           C
ATOM   1641  B   BEA A1641     167.134 195.421  29.753  0.00  0.00           C
ATOM   1642  B   BEA A1642     167.890 194.622  29.824  0.00  0.00           C
ATOM   1643  B   BEA A1643     169.419 193.000  29.994  0.00  0.00           C
ATOM   1644  B   BEA A1644     170.935 191.388  30.201  0.00  0.00           C
ATOM   1645  B   BEA A1645     171.727 190.543  30.325  0.00  0.00           C
ATOM   1646  B   BEA A1646     172.491 189.727  30.455  0.00  0.00           C
ATOM   1647  B   BEA A1647     173.227 188.941  30.592  0.00  0.00           C
ATOM   1648  B   BEA A1648     173.999 188.115  30.748  0.00  0.00           C
ATOM   1649  B   BEA A1649     174.803 187.257  30.923  0.00  0.00           C
ATOM   1650  B   BEA A1650     176.295 185.663  31.291  0.00  0.00           C
ATOM   1651  B   BEA A1651     177.040 184.868  31.497  0.00  0.00           C
ATOM   1652  B   BEA A1652     177.798 184.063  31.723  0.00  0.00           C
ATOM   1653  B   BEA A1653     178.561 183.254  31.971  0.00  0.00           C
ATOM   1654  B   BEA A1654     179.321 182.452  32.238  0.00  0.00           C
ATOM   1655  B   BEA A1655     180.070 181.667  32.526  0.00  0.00           C
ATOM   1656  B   BEA A1656     181.541 180.142  33.174  0.00  0.00           C
ATOM   1657  B   BEA A1657     182.280 179.390  33.552  0.00  0.00           C
ATOM   1658  B   BEA A1658     183.768 177.924  34.471  0.00  0.00           C
ATOM   1659  B   BEA A1659     184.478 177.263  35.021  0.00  0.00           C
ATOM   1660  B   BEA A1660     185.165 176.667  35.672  0.00  0.00           C
ATOM   1661  B   BEA A1661     185.790 176.199  36.452  0.00  0.00           C
ATOM   1662  B   BEA A1662     186.295 175.965  37.430  0.00  0.00           C
ATOM   1663  B   BEA A1663     186.517 176.134  38.499  0.00  0.00           C
ATOM   1664  B   BEA A1664     186.435 176.671  39.491  0.00  0.00           C
ATOM   1665  B   BEA A1665     186.163 177.391  40.315  0.00  0.00           C
ATOM   1666  B   BEA A1666     185.794 178.185  41.006  0.00  0.00           C
ATOM   1667  B   BEA A1667     185.366 179.023  41.611  0.00  0.00           C
ATOM   1668  B   BEA A1668     184.891 179.906  42.163  0.00  0.00           C
ATOM   1669  B   BEA A1669     184.415 180.761  42.641  0.00  0.00           C
ATOM   1670  B   BEA A1670     183.395 182.590  43.510  0.00  0.00           C
ATOM   1671  B   BEA A1671     182.912 183.495  43.861  0.00  0.00           C
ATOM   1672  B   BEA A1672     182.401 184.522  44.182  0.00  0.00           C
ATOM   1673  B   BEA A1673     181.973 185.506  44.385  0.00  0.00           C
ATOM   1674  B   BEA A1674     181.622 186.580  44.426  0.00  0.00           C
ATOM   1675  B   BEA A1675     181.466 187.649  44.179  0.00  0.00           C
ATOM   1676  B   BEA A1676     181.598 188.563  43.584  0.00  0.00           C
ATOM   1677  B   BEA A1677     181.979 189.202  42.757  0.00  0.00           C
ATOM   1678  B   BEA A1678     182.512 189.613  41.826  0.00  0.00           C
ATOM   1679  B   BEA A1679     183.092 189.850  40.915  0.00  0.00           C
ATOM   1680  B   BEA A1680     183.737 189.990  39.966  0.00  0.00           C
ATOM   1681  B   BEA A1681     184.354 190.048  39.103  0.00  0.00           C
ATOM   1682  B   BEA A1682     185.035 190.055  38.185  0.00  0.00           C
ATOM   1683  B   BEA A1683     185.709 190.019  37.303  0.00  0.00           C
ATOM   1684  B   BEA A1684     186.410 189.947  36.413  0.00  0.00           C
ATOM   1685  B   BEA A1685     187.124 189.845  35.530  0.00  0.00           C
ATOM   1686  B   BEA A1686     187.837 189.720  34.668  0.00  0.00           C
ATOM   1687  B   BEA A1687     188.538 189.578  33.838  0.00  0.00           C
ATOM   1688  B   BEA A1688     189.286 189.410  32.972  0.00  0.00           C
ATOM   1689  B   BEA A1689     190.006 189.233  32.155  0.00  0.00           C
ATOM   1690  B   BEA A1690     190.761 189.035  31.314  0.00  0.00           C
ATOM   1691  B   BEA A1691     191.476 188.837  30.535  0.00  0.00           C
ATOM   1692  B   BEA A1692     192.293 188.600  29.662  0.00  0.00           C
ATOM   1693  B   BEA A1693     192.983 188.391  28.940  0.00  0.00           C
ATOM   1694  B   BEA A1694     193.770 188.146  28.132  0.00  0.00           C
ATOM   1695  B   BEA A1695     194.575 187.886  27.322  0.00  0.00           C
ATOM   1696  B   BEA A1696     195.316 187.642  26.594  0.00  0.00           C
ATOM   1697  B   BEA A1697     196.150 187.361  25.792  0.00  0.00           C
ATOM   1698  B   BEA A1698     196.912 187.099  25.076  0.00  0.00           C
ATOM   1699  B   BEA A1699     197.681 186.830  24.372  0.00  0.00           C
ATOM   1700  B   BEA A1700     198.537 186.527  23.607  0.00  0.00           C
ATOM   1701  B   BEA A1701     199.311 186.249  22.935  0.00  0.00           C
ATOM   1702  B   BEA A1702     200.168 185.939  22.212  0.00  0.00           C
ATOM   1703  B   BEA A1703     201.020 185.627  21.515  0.00  0.00           C
ATOM   1704  B   BEA A1704     201.866 185.315  20.848  0.00  0.00           C
ATOM   1705  B   BEA A1705     202.702 185.006  20.213  0.00  0.00           C
ATOM   1706  B   BEA A1706     203.608 184.669  19.553  0.00  0.00           C
ATOM   1707  B   BEA A1707     204.497 184.337  18.936  0.00  0.00           C
ATOM   1708  B   BEA A1708     205.364 184.014  18.364  0.00  0.00           C
ATOM   1709  B   BEA A1709     206.289 183.670  17.789  0.00  0.00           C
ATOM   1710  B   BEA A1710     207.183 183.339  17.272  0.00  0.00           C
ATOM   1711  B   BEA A1711     208.121 182.992  16.770  0.00  0.00           C
ATOM   1712  B   BEA A1712     209.097 182.635  16.298  0.00  0.00           C
ATOM   1713  B   BEA A1713     210.101 182.273  15.871  0.00  0.00           C
ATOM   1714  B   BEA A1714     211.121 181.910  15.505  0.00  0.00           C
ATOM   1715  B   BEA A1715     212.147 181.553  15.213  0.00  0.00           C
ATOM   1716  B   BEA A1716     213.166 181.208  15.011  0.00  0.00           C
ATOM   1717  B   BEA A1717     214.238 180.858  14.907  0.00  0.00           C
ATOM   1718  B   BEA A1718     215.280 180.535  14.934  0.00  0.00           C
ATOM   1719  B   BEA A1719     216.353 180.223  15.121  0.00  0.00           C
ATOM   1720  B   BEA A1720     217.396 179.949  15.497  0.00  0.00           C
ATOM   1721  B   BEA A1721     218.310 179.738  16.033  0.00  0.00           C
ATOM   1722  B   BEA A1722     219.182 179.571  16.765  0.00  0.00           C
ATOM   1723  B   BEA A1723     219.926 179.455  17.590  0.00  0.00           C
ATOM   1724  B   BEA A1724     220.604 179.375  18.531  0.00  0.00           C
ATOM   1725  B   BEA A1725     221.176 179.326  19.490  0.00  0.00           C
ATOM   1726  B   BEA A1726     221.655 179.300  20.428  0.00  0.00           C
ATOM   1727  B   BEA A1727     222.118 179.287  21.468  0.00  0.00           C
ATOM   1728  B   BEA A1728     222.914 179.297  23.644  0.00  0.00           C
ATOM   1729  B   BEA A1729     223.225 179.311  24.652  0.00  0.00           C
ATOM   1730  B   BEA A1730     223.543 179.331  25.800  0.00  0.00           C
ATOM   1731  B   BEA A1731     223.815 179.352  26.891  0.00  0.00           C
ATOM   1732  B   BEA A1732     224.046 179.371  27.913  0.00  0.00           C
ATOM   1733  B   BEA A1733     224.280 179.391  29.046  0.00  0.00           C
ATOM   1734  B   BEA A1734     224.493 179.407  30.186  0.00  0.00           C
ATOM   1735  B   BEA A1735     224.670 179.417  31.225  0.00  0.00           C
ATOM   1736  B   BEA A1736     224.845 179.420  32.347  0.00  0.00           C
ATOM   1737  B   BEA A1737     225.000 179.415  33.444  0.00  0.00           C
ATOM   1738  B   BEA A1738     225.278 179.366  35.707  0.00  0.00           C
ATOM   1739  B   BEA A1739     225.397 179.316  36.840  0.00  0.00           C
ATOM   1740  B   BEA A1740     225.504 179.243  37.976  0.00  0.00           C
ATOM   1741  B   BEA A1741     225.598 179.141  39.091  0.00  0.00           C
ATOM   1742  B   BEA A1742     225.679 179.009  40.155  0.00  0.00           C
ATOM   1743  B   BEA A1743     225.753 178.818  41.273  0.00  0.00           C
ATOM   1744  B   BEA A1744     225.818 178.556  42.365  0.00  0.00           C
ATOM   1745  B   BEA A1745     225.874 178.175  43.436  0.00  0.00           C
ATOM   1746  B   BEA A1746     225.921 177.614  44.394  0.00  0.00           C
ATOM   1747  B   BEA A1747     225.962 176.733  45.077  0.00  0.00           C
ATOM   1748  B   BEA A1748     225.997 175.621  45.159  0.00  0.00           C
ATOM   1749  B   BEA A1749     226.025 174.585  44.821  0.00  0.00           C
ATOM   1750  B   BEA A1750     226.071 172.689  43.660  0.00  0.00           C
ATOM   1751  B   BEA A1751     226.093 171.752  42.927  0.00  0.00           C
ATOM   1752  B   BEA A1752     226.113 170.891  42.193  0.00  0.00           C
ATOM   1753  B   BEA A1753     226.133 170.079  41.459  0.00  0.00           C
ATOM   1754  B   BEA A1754     226.152 169.272  40.700  0.00  0.00           C
ATOM   1755  B   BEA A1755     226.172 168.485  39.936  0.00  0.00           C
ATOM   1756  B   BEA A1756     226.193 167.662  39.119  0.00  0.00           C
ATOM   1757  B   BEA A1757     226.214 166.879  38.330  0.00  0.00           C
ATOM   1758  B   BEA A1758     226.237 166.076  37.512  0.00  0.00           C
ATOM   1759  B   BEA A1759     226.259 165.329  36.748  0.00  0.00           C
ATOM   1760  B   BEA A1760     226.285 164.505  35.905  0.00  0.00           C
ATOM   1761  B   BEA A1761     226.310 163.750  35.135  0.00  0.00           C
ATOM   1762  B   BEA A1762     226.338 162.929  34.306  0.00  0.00           C
ATOM   1763  B   BEA A1763     226.368 162.119  33.499  0.00  0.00           C
ATOM   1764  B   BEA A1764     226.399 161.327  32.724  0.00  0.00           C
ATOM   1765  B   BEA A1765     226.432 160.560  31.992  0.00  0.00           C
ATOM   1766  B   BEA A1766     226.471 159.689  31.188  0.00  0.00           C
ATOM   1767  B   BEA A1767     226.511 158.862  30.457  0.00  0.00           C
ATOM   1768  B   BEA A1768     226.555 158.025  29.758  0.00  0.00           C
ATOM   1769  B   BEA A1769     226.607 157.133  29.066  0.00  0.00           C
ATOM   1770  B   BEA A1770     226.666 156.211  28.426  0.00  0.00           C
ATOM   1771  B   BEA A1771     226.736 155.239  27.853  0.00  0.00           C
ATOM   1772  B   BEA A1772     226.821 154.215  27.400  0.00  0.00           C
ATOM   1773  B   BEA A1773     226.929 153.115  27.155  0.00  0.00           C
ATOM   1774  B   BEA A1774     227.065 152.003  27.297  0.00  0.00           C
ATOM   1775  B   BEA A1775     227.204 151.082  27.883  0.00  0.00           C
ATOM   1776  B   BEA A1776     227.326 150.361  28.757  0.00  0.00           C
ATOM   1777  B   BEA A1777     227.416 149.826  29.719  0.00  0.00           C
ATOM   1778  B   BEA A1778     227.482 149.378  30.786  0.00  0.00           C
ATOM   1779  B   BEA A1779     227.521 149.035  31.797  0.00  0.00           C
ATOM   1780  B   BEA A1780     227.539 148.720  32.891  0.00  0.00           C
ATOM   1781  B   BEA A1781     227.533 148.434  34.033  0.00  0.00           C
ATOM   1782  B   BEA A1782     227.506 148.193  35.108  0.00  0.00           C
ATOM   1783  B   BEA A1783     227.458 147.975  36.167  0.00  0.00           C
ATOM   1784  B   BEA A1784     227.383 147.759  37.278  0.00  0.00           C
ATOM   1785  B   BEA A1785     227.280 147.546  38.427  0.00  0.00           C
ATOM   1786  B   BEA A1786     227.156 147.350  39.509  0.00  0.00           C
ATOM   1787  B   BEA A1787     227.002 147.153  40.600  0.00  0.00           C
ATOM   1788  B   BEA A1788     226.600 146.748  42.760  0.00  0.00           C
ATOM   1789  B   BEA A1789     226.350 146.539  43.806  0.00  0.00           C
ATOM   1790  B   BEA A1790     226.042 146.303  44.899  0.00  0.00           C
ATOM   1791  B   BEA A1791     225.696 146.057  45.940  0.00  0.00           C
ATOM   1792  B   BEA A1792     225.313 145.800  46.917  0.00  0.00           C
ATOM   1793  B   BEA A1793     224.859 145.508  47.898  0.00  0.00           C
ATOM   1794  B   BEA A1794     224.323 145.174  48.860  0.00  0.00           C
ATOM   1795  B   BEA A1795     223.738 144.819  49.722  0.00  0.00           C
ATOM   1796  B   BEA A1796     223.054 144.409  50.536  0.00  0.00           C
ATOM   1797  B   BEA A1797     222.306 143.964  51.234  0.00  0.00           C
ATOM   1798  B   BEA A1798     220.606 142.968  52.326  0.00  0.00           C
ATOM   1799  B   BEA A1799     219.658 142.425  52.741  0.00  0.00           C
ATOM   1800  B   BEA A1800     218.721 141.898  53.059  0.00  0.00           C
ATOM   1801  B   BEA A1801     217.813 141.398  53.298  0.00  0.00           C
ATOM   1802  B   BEA A1802     216.798 140.855  53.502  0.00  0.00           C
ATOM   1803  B   BEA A1803     215.834 140.355  53.648  0.00  0.00           C
ATOM   1804  B   BEA A1804     214.860 139.867  53.758  0.00  0.00           C
ATOM   1805  B   BEA A1805     213.812 139.365  53.845  0.00  0.00           C
ATOM   1806  B   BEA A1806     212.781 138.896  53.907  0.00  0.00           C
ATOM   1807  B   BEA A1807     211.781 138.470  53.954  0.00  0.00           C
ATOM   1808  B   BEA A1808     210.682 138.040  54.000  0.00  0.00           C
ATOM   1809  B   BEA A1809     209.655 137.680  54.048  0.00  0.00           C
ATOM   1810  B   BEA A1810     208.583 137.360  54.116  0.00  0.00           C
ATOM   1811  B   BEA A1811     207.509 137.111  54.220  0.00  0.00           C
ATOM   1812  B   BEA A1812     206.362 136.954  54.401  0.00  0.00           C
ATOM   1813  B   BEA A1813     205.326 136.953  54.672  0.00  0.00           C
ATOM   1814  B   BEA A1814     204.285 137.178  55.130  0.00  0.00           C
ATOM   1815  B   BEA A1815     203.472 137.606  55.700  0.00  0.00           C
ATOM   1816  B   BEA A1816     202.800 138.233  56.394  0.00  0.00           C
ATOM   1817  B   BEA A1817     202.312 138.940  57.099  0.00  0.00           C
ATOM   1818  B   BEA A1818     201.940 139.703  57.812  0.00  0.00           C
ATOM   1819  B   BEA A1819     201.646 140.524  58.542  0.00  0.00           C
ATOM   1820  B   BEA A1820     201.416 141.368  59.265  0.00  0.00           C
ATOM   1821  B   BEA A1821     201.236 142.203  59.958  0.00  0.00           C
ATOM   1822  B   BEA A1822     201.085 143.062  60.652  0.00  0.00           C
ATOM   1823  B   BEA A1823     200.957 143.928  61.335  0.00  0.00           C
ATOM   1824  B   BEA A1824     200.839 144.854  62.048  0.00  0.00           C
ATOM   1825  B   BEA A1825     200.637 146.637  63.379  0.00  0.00           C
ATOM   1826  B   BEA A1826     200.538 147.543  64.034  0.00  0.00           C
ATOM   1827  B   BEA A1827     200.433 148.471  64.692  0.00  0.00           C
ATOM   1828  B   BEA A1828     200.327 149.341  65.296  0.00  0.00           C
ATOM   1829  B   BEA A1829     200.200 150.295  65.943  0.00  0.00           C
ATOM   1830  B   BEA A1830     200.055 151.252  66.578  0.00  0.00           C
ATOM   1831  B   BEA A1831     199.905 152.129  67.145  0.00  0.00           C
ATOM   1832  B   BEA A1832     199.719 153.071  67.739  0.00  0.00           C
ATOM   1833  B   BEA A1833     199.490 154.071  68.351  0.00  0.00           C
ATOM   1834  B   BEA A1834     199.248 154.973  68.885  0.00  0.00           C
ATOM   1835  B   BEA A1835     198.954 155.919  69.425  0.00  0.00           C
ATOM   1836  B   BEA A1836     198.594 156.900  69.961  0.00  0.00           C
ATOM   1837  B   BEA A1837     198.222 157.769  70.412  0.00  0.00           C
ATOM   1838  B   BEA A1838     197.738 158.726  70.880  0.00  0.00           C
ATOM   1839  B   BEA A1839     197.197 159.630  71.289  0.00  0.00           C
ATOM   1840  B   BEA A1840     196.594 160.479  71.638  0.00  0.00           C
ATOM   1841  B   BEA A1841     195.875 161.335  71.949  0.00  0.00           C
ATOM   1842  B   BEA A1842     195.139 162.088  72.185  0.00  0.00           C
ATOM   1843  B   BEA A1843     194.278 162.853  72.385  0.00  0.00           C
ATOM   1844  B   BEA A1844     193.409 163.529  72.524  0.00  0.00           C
ATOM   1845  B   BEA A1845     192.476 164.172  72.620  0.00  0.00           C
ATOM   1846  B   BEA A1846     191.552 164.741  72.672  0.00  0.00           C
ATOM   1847  B   BEA A1847     189.547 165.791  72.669  0.00  0.00           C
ATOM   1848  B   BEA A1848     188.552 166.238  72.623  0.00  0.00           C
ATOM   1849  B   BEA A1849     186.451 167.051  72.450  0.00  0.00           C
ATOM   1850  B   BEA A1850     185.356 167.415  72.327  0.00  0.00           C
ATOM   1851  B   BEA A1851     184.322 167.726  72.193  0.00  0.00           C
ATOM   1852  B   BEA A1852     183.274 168.011  72.043  0.00  0.00           C
ATOM   1853  B   BEA A1853     182.130 168.292  71.865  0.00  0.00           C
ATOM   1854  B   BEA A1854     181.069 168.524  71.687  0.00  0.00           C
ATOM   1855  B   BEA A1855     180.009 168.732  71.500  0.00  0.00           C
ATOM   1856  B   BEA A1856     178.872 168.928  71.289  0.00  0.00           C
ATOM   1857  B   BEA A1857     177.836 169.084  71.089  0.00  0.00           C
ATOM   1858  B   BEA A1858     176.738 169.226  70.871  0.00  0.00           C
ATOM   1859  B   BEA A1859     175.586 169.350  70.637  0.00  0.00           C
ATOM   1860  B   BEA A1860     174.556 169.439  70.424  0.00  0.00           C
ATOM   1861  B   BEA A1861     173.413 169.513  70.186  0.00  0.00           C
ATOM   1862  B   BEA A1862     172.330 169.560  69.959  0.00  0.00           C
ATOM   1863  B   BEA A1863     171.244 169.581  69.732  0.00  0.00           C
ATOM   1864  B   BEA A1864     170.102 169.575  69.498  0.00  0.00           C
ATOM   1865  B   BEA A1865     169.003 169.539  69.280  0.00  0.00           C
ATOM   1866  B   BEA A1866     167.910 169.469  69.074  0.00  0.00           C
ATOM   1867  B   BEA A1867     166.810 169.356  68.884  0.00  0.00           C
ATOM   1868  B   BEA A1868     165.723 169.191  68.726  0.00  0.00           C
ATOM   1869  B   BEA A1869     164.631 168.944  68.620  0.00  0.00           C
ATOM   1870  B   BEA A1870     163.591 168.575  68.618  0.00  0.00           C
ATOM   1871  B   BEA A1871     162.672 167.960  68.829  0.00  0.00           C
ATOM   1872  B   BEA A1872     162.485 166.239  70.077  0.00  0.00           C
ATOM   1873  B   BEA A1873     162.974 165.514  70.766  0.00  0.00           C
ATOM   1874  B   BEA A1874     163.593 164.868  71.436  0.00  0.00           C
ATOM   1875  B   BEA A1875     164.302 164.267  72.101  0.00  0.00           C
ATOM   1876  B   BEA A1876     165.041 163.719  72.737  0.00  0.00           C
ATOM   1877  B   BEA A1877     165.826 163.195  73.372  0.00  0.00           C
ATOM   1878  B   BEA A1878     166.617 162.709  73.983  0.00  0.00           C
ATOM   1879  B   BEA A1879     167.426 162.243  74.586  0.00  0.00           C
ATOM   1880  B   BEA A1880     168.287 161.776  75.209  0.00  0.00           C
ATOM   1881  B   BEA A1881     169.128 161.343  75.803  0.00  0.00           C
ATOM   1882  B   BEA A1882     169.990 160.918  76.399  0.00  0.00           C
ATOM   1883  B   BEA A1883     170.864 160.505  76.993  0.00  0.00           C
ATOM   1884  B   BEA A1884     171.738 160.107  77.578  0.00  0.00           C
ATOM   1885  B   BEA A1885     173.455 159.363  78.705  0.00  0.00           C
ATOM   1886  B   BEA A1886     174.353 158.992  79.285  0.00  0.00           C
ATOM   1887  B   BEA A1887     175.298 158.613  79.889  0.00  0.00           C
ATOM   1888  B   BEA A1888     176.134 158.287  80.419  0.00  0.00           C
ATOM   1889  B   BEA A1889     177.086 157.926  81.018  0.00  0.00           C
ATOM   1890  B   BEA A1890     178.859 157.279  82.120  0.00  0.00           C
ATOM   1891  B   BEA A1891     179.834 156.937  82.721  0.00  0.00           C
ATOM   1892  B   BEA A1892     180.756 156.621  83.285  0.00  0.00           C
ATOM   1893  B   BEA A1893     181.619 156.332  83.811  0.00  0.00           C
ATOM   1894  B   BEA A1894     183.504 155.724  84.951  0.00  0.00           C
ATOM   1895  B   BEA A1895     184.437 155.433  85.511  0.00  0.00           C
ATOM   1896  B   BEA A1896     186.270 154.882  86.607  0.00  0.00           C
ATOM   1897  B   BEA A1897     187.260 154.596  87.195  0.00  0.00           C
ATOM   1898  B   BEA A1898     188.174 154.337  87.736  0.00  0.00           C
ATOM   1899  B   BEA A1899     189.102 154.081  88.284  0.00  0.00           C
ATOM   1900  B   BEA A1900     190.045 153.827  88.838  0.00  0.00           C
ATOM   1901  B   BEA A1901     191.000 153.577  89.399  0.00  0.00           C
ATOM   1902  B   BEA A1902     191.967 153.330  89.964  0.00  0.00           C
ATOM   1903  B   BEA A1903     192.944 153.086  90.535  0.00  0.00           C
ATOM   1904  B   BEA A1904     193.835 152.870  91.054  0.00  0.00           C
ATOM   1905  B   BEA A1905     194.831 152.636  91.633  0.00  0.00           C
ATOM   1906  B   BEA A1906     195.737 152.428  92.159  0.00  0.00           C
ATOM   1907  B   BEA A1907     196.748 152.203  92.745  0.00  0.00           C
ATOM   1908  B   BEA A1908     197.667 152.005  93.276  0.00  0.00           C
ATOM   1909  B   BEA A1909     198.590 151.812  93.808  0.00  0.00           C
ATOM   1910  B   BEA A1910     199.616 151.605  94.400  0.00  0.00           C
ATOM   1911  B   BEA A1911     200.546 151.424  94.935  0.00  0.00           C
ATOM   1912  B   BEA A1912     201.479 151.248  95.471  0.00  0.00           C
ATOM   1913  B   BEA A1913     202.512 151.061  96.064  0.00  0.00           C
ATOM   1914  B   BEA A1914     203.447 150.899  96.600  0.00  0.00           C
ATOM   1915  B   BEA A1915     204.381 150.743  97.135  0.00  0.00           C
ATOM   1916  B   BEA A1916     205.414 150.579  97.726  0.00  0.00           C
ATOM   1917  B   BEA A1917     206.345 150.438  98.259  0.00  0.00           C
ATOM   1918  B   BEA A1918     207.273 150.304  98.789  0.00  0.00           C
ATOM   1919  B   BEA A1919     208.297 150.165  99.374  0.00  0.00           C
ATOM   1920  B   BEA A1920     209.216 150.047  99.899  0.00  0.00           C
ATOM   1921  B   BEA A1921     210.230 149.926 100.477  0.00  0.00           C
ATOM   1922  B   BEA A1922     211.138 149.825 100.995  0.00  0.00           C
ATOM   1923  B   BEA A1923     212.138 149.723 101.565  0.00  0.00           C
ATOM   1924  B   BEA A1924     213.129 149.631 102.130  0.00  0.00           C
ATOM   1925  B   BEA A1925     214.110 149.549 102.689  0.00  0.00           C
ATOM   1926  B   BEA A1926     215.081 149.477 103.243  0.00  0.00           C
ATOM   1927  B   BEA A1927     216.041 149.416 103.790  0.00  0.00           C
ATOM   1928  B   BEA A1928     218.017 149.322 104.918  0.00  0.00           C
ATOM   1929  B   BEA A1929     218.937 149.293 105.443  0.00  0.00           C
ATOM   1930  B   BEA A1930     219.938 149.272 106.015  0.00  0.00           C
ATOM   1931  B   BEA A1931     220.924 149.264 106.578  0.00  0.00           C
ATOM   1932  B   BEA A1932     221.895 149.267 107.133  0.00  0.00           C
ATOM   1933  B   BEA A1933     222.853 149.281 107.680  0.00  0.00           C
ATOM   1934  B   BEA A1934     223.887 149.308 108.271  0.00  0.00           C
ATOM   1935  B   BEA A1935     224.815 149.345 108.801  0.00  0.00           C
ATOM   1936  B   BEA A1936     225.819 149.396 109.375  0.00  0.00           C
ATOM   1937  B   BEA A1937     226.808 149.459 109.940  0.00  0.00           C
ATOM   1938  B   BEA A1938     227.781 149.534 110.496  0.00  0.00           C
ATOM   1939  B   BEA A1939     229.684 149.716 111.583  0.00  0.00           C
ATOM   1940  B   BEA A1940     230.700 149.833 112.162  0.00  0.00           C
ATOM   1941  B   BEA A1941     231.614 149.951 112.683  0.00  0.00           C
ATOM   1942  B   BEA A1942     232.599 150.091 113.244  0.00  0.00           C
ATOM   1943  B   BEA A1943     233.568 150.242 113.796  0.00  0.00           C
ATOM   1944  B   BEA A1944     234.522 150.404 114.338  0.00  0.00           C
ATOM   1945  B   BEA A1945     235.543 150.593 114.918  0.00  0.00           C
ATOM   1946  B   BEA A1946     236.467 150.777 115.442  0.00  0.00           C
ATOM   1947  B   BEA A1947     237.456 150.988 116.002  0.00  0.00           C
ATOM   1948  B   BEA A1948     238.429 151.211 116.552  0.00  0.00           C
ATOM   1949  B   BEA A1949     239.386 151.445 117.093  0.00  0.00           C
ATOM   1950  B   BEA A1950     240.328 151.690 117.623  0.00  0.00           C
ATOM   1951  B   BEA A1951     241.254 151.945 118.144  0.00  0.00           C
ATOM   1952  B   BEA A1952     242.243 152.233 118.698  0.00  0.00           C
ATOM   1953  B   BEA A1953     243.138 152.508 119.200  0.00  0.00           C
ATOM   1954  B   BEA A1954     244.094 152.817 119.734  0.00  0.00           C
ATOM   1955  B   BEA A1955     245.035 153.137 120.257  0.00  0.00           C
ATOM   1956  B   BEA A1956     245.959 153.467 120.770  0.00  0.00           C
ATOM   1957  B   BEA A1957     246.942 153.835 121.314  0.00  0.00           C
ATOM   1958  B   BEA A1958     247.835 154.185 121.806  0.00  0.00           C
ATOM   1959  B   BEA A1959     249.718 154.975 122.838  0.00  0.00           C
ATOM   1960  B   BEA A1960     250.635 155.385 123.337  0.00  0.00           C
ATOM   1961  B   BEA A1961     251.537 155.805 123.826  0.00  0.00           C
ATOM   1962  B   BEA A1962     252.423 156.234 124.304  0.00  0.00           C
ATOM   1963  B   BEA A1963     253.362 156.707 124.808  0.00  0.00           C
ATOM   1964  B   BEA A1964     254.217 157.155 125.264  0.00  0.00           C
ATOM   1965  B   BEA A1965     255.124 157.648 125.745  0.00  0.00           C
ATOM   1966  B   BEA A1966     256.015 158.151 126.214  0.00  0.00           C
ATOM   1967  B   BEA A1967     256.890 158.663 126.672  0.00  0.00           C
ATOM   1968  B   BEA A1968     257.814 159.224 127.152  0.00  0.00           C
ATOM   1969  B   BEA A1969     258.658 159.754 127.587  0.00  0.00           C
ATOM   1970  B   BEA A1970     259.549 160.334 128.043  0.00  0.00           C
ATOM   1971  B   BEA A1971     260.363 160.882 128.455  0.00  0.00           C
ATOM   1972  B   BEA A1972     261.223 161.480 128.887  0.00  0.00           C
ATOM   1973  B   BEA A1973     262.068 162.087 129.307  0.00  0.00           C
ATOM   1974  B   BEA A1974     262.897 162.703 129.715  0.00  0.00           C
ATOM   1975  B   BEA A1975     263.770 163.372 130.139  0.00  0.00           C
ATOM   1976  B   BEA A1976     264.569 164.005 130.522  0.00  0.00           C
ATOM   1977  B   BEA A1977     265.410 164.692 130.921  0.00  0.00           C
ATOM   1978  B   BEA A1978     266.179 165.341 131.281  0.00  0.00           C
ATOM   1979  B   BEA A1979     266.990 166.045 131.655  0.00  0.00           C
ATOM   1980  B   BEA A1980     267.786 166.757 132.016  0.00  0.00           C
ATOM   1981  B   BEA A1981     268.567 167.477 132.364  0.00  0.00           C
ATOM   1982  B   BEA A1982     269.385 168.256 132.722  0.00  0.00           C
ATOM   1983  B   BEA A1983     270.136 168.992 133.045  0.00  0.00           C
ATOM   1984  B   BEA A1984     270.873 169.734 133.355  0.00  0.00           C
ATOM   1985  B   BEA A1985     271.647 170.537 133.673  0.00  0.00           C
ATOM   1986  B   BEA A1986     272.355 171.293 133.958  0.00  0.00           C
ATOM   1987  B   BEA A1987     273.829 172.935 134.527  0.00  0.00           C
ATOM   1988  B   BEA A1988     274.544 173.766 134.791  0.00  0.00           C
ATOM   1989  B   BEA A1989     275.245 174.604 135.041  0.00  0.00           C
ATOM   1990  B   BEA A1990     275.932 175.449 135.278  0.00  0.00           C
ATOM   1991  B   BEA A1991     276.606 176.299 135.501  0.00  0.00           C
ATOM   1992  B   BEA A1992     277.309 177.214 135.725  0.00  0.00           C
ATOM   1993  B   BEA A1993     277.955 178.077 135.921  0.00  0.00           C
ATOM   1994  B   BEA A1994     278.588 178.945 136.103  0.00  0.00           C
ATOM   1995  B   BEA A1995     279.250 179.878 136.283  0.00  0.00           C
ATOM   1996  B   BEA A1996     279.897 180.816 136.448  0.00  0.00           C
ATOM   1997  B   BEA A1997     280.491 181.700 136.589  0.00  0.00           C
ATOM   1998  B   BEA A1998     281.111 182.650 136.724  0.00  0.00           C
ATOM   1999  B   BEA A1999     281.718 183.605 136.845  0.00  0.00           C
ATOM   2000  B   BEA A2000     282.312 184.564 136.951  0.00  0.00           C
ATOM   2001  B   BEA A2001     283.460 186.497 137.117  0.00  0.00           C
ATOM   2002  B   BEA A2002     284.015 187.470 137.177  0.00  0.00           C
ATOM   2003  B   BEA A2003     284.557 188.447 137.222  0.00  0.00           C
ATOM   2004  B   BEA A2004     285.087 189.428 137.252  0.00  0.00           C
ATOM   2005  B   BEA A2005     285.604 190.412 137.267  0.00  0.00           C
ATOM   2006  B   BEA A2006     286.109 191.400 137.267  0.00  0.00           C
ATOM   2007  B   BEA A2007     286.602 192.391 137.251  0.00  0.00           C
ATOM   2008  B   BEA A2008     287.114 193.449 137.218  0.00  0.00           C
ATOM   2009  B   BEA A2009     287.583 194.446 137.170  0.00  0.00           C
ATOM   2010  B   BEA A2010     288.040 195.445 137.108  0.00  0.00           C
ATOM   2011  B   BEA A2011     288.515 196.512 137.024  0.00  0.00           C
ATOM   2012  B   BEA A2012     288.948 197.516 136.929  0.00  0.00           C
ATOM   2013  B   BEA A2013     289.371 198.522 136.819  0.00  0.00           C
ATOM   2014  B   BEA A2014     289.809 199.595 136.684  0.00  0.00           C
ATOM   2015  B   BEA A2015     290.209 200.604 136.541  0.00  0.00           C
ATOM   2016  B   BEA A2016     290.623 201.681 136.371  0.00  0.00           C
ATOM   2017  B   BEA A2017     291.000 202.692 136.195  0.00  0.00           C
ATOM   2018  B   BEA A2018     291.367 203.705 136.003  0.00  0.00           C
ATOM   2019  B   BEA A2019     291.746 204.785 135.780  0.00  0.00           C
ATOM   2020  B   BEA A2020     292.092 205.799 135.555  0.00  0.00           C
ATOM   2021  B   BEA A2021     292.449 206.880 135.296  0.00  0.00           C
ATOM   2022  B   BEA A2022     292.773 207.896 135.037  0.00  0.00           C
ATOM   2023  B   BEA A2023     293.416 209.999 134.452  0.00  0.00           C
ATOM   2024  B   BEA A2024     293.714 211.019 134.145  0.00  0.00           C
ATOM   2025  B   BEA A2025     294.004 212.042 133.823  0.00  0.00           C
ATOM   2026  B   BEA A2026     294.286 213.066 133.485  0.00  0.00           C
ATOM   2027  B   BEA A2027     294.561 214.092 133.133  0.00  0.00           C
ATOM   2028  B   BEA A2028     294.828 215.120 132.765  0.00  0.00           C
ATOM   2029  B   BEA A2029     295.090 216.150 132.383  0.00  0.00           C
ATOM   2030  B   BEA A2030     295.344 217.182 131.986  0.00  0.00           C
ATOM   2031  B   BEA A2031     295.593 218.217 131.575  0.00  0.00           C
ATOM   2032  B   BEA A2032     295.821 219.187 131.178  0.00  0.00           C
ATOM   2033  B   BEA A2033     296.059 220.225 130.740  0.00  0.00           C
ATOM   2034  B   BEA A2034     296.506 222.243 129.852  0.00  0.00           C
ATOM   2035  B   BEA A2035     296.717 223.221 129.405  0.00  0.00           C
ATOM   2036  B   BEA A2036     296.937 224.267 128.915  0.00  0.00           C
ATOM   2037  B   BEA A2037     297.140 225.249 128.444  0.00  0.00           C
ATOM   2038  B   BEA A2038     297.341 226.233 127.961  0.00  0.00           C
ATOM   2039  B   BEA A2039     297.538 227.219 127.468  0.00  0.00           C
ATOM   2040  B   BEA A2040     297.734 228.205 126.964  0.00  0.00           C
ATOM   2041  B   BEA A2041     297.927 229.194 126.449  0.00  0.00           C
ATOM   2042  B   BEA A2042     298.118 230.183 125.924  0.00  0.00           C
ATOM   2043  B   BEA A2043     298.308 231.174 125.389  0.00  0.00           C
ATOM   2044  B   BEA A2044     298.485 232.100 124.881  0.00  0.00           C
ATOM   2045  B   BEA A2045     298.673 233.093 124.327  0.00  0.00           C
ATOM   2046  B   BEA A2046     298.860 234.086 123.764  0.00  0.00           C
ATOM   2047  B   BEA A2047     299.035 235.015 123.230  0.00  0.00           C
ATOM   2048  B   BEA A2048     299.210 235.944 122.688  0.00  0.00           C
ATOM   2049  B   BEA A2049     299.398 236.938 122.100  0.00  0.00           C
ATOM   2050  B   BEA A2050     299.574 237.868 121.542  0.00  0.00           C
ATOM   2051  B   BEA A2051     299.751 238.798 120.978  0.00  0.00           C
ATOM   2052  B   BEA A2052     300.121 240.722 119.790  0.00  0.00           C
ATOM   2053  B   BEA A2053     300.303 241.651 119.207  0.00  0.00           C
ATOM   2054  B   BEA A2054     300.672 243.508 118.022  0.00  0.00           C
ATOM   2055  B   BEA A2055     300.860 244.435 117.422  0.00  0.00           C
ATOM   2056  B   BEA A2056     301.051 245.361 116.817  0.00  0.00           C
ATOM   2057  B   BEA A2057     301.245 246.287 116.207  0.00  0.00           C
ATOM   2058  B   BEA A2058     301.443 247.211 115.592  0.00  0.00           C
ATOM   2059  B   BEA A2059     301.644 248.133 114.974  0.00  0.00           C
ATOM   2060  B   BEA A2060     301.850 249.054 114.352  0.00  0.00           C
ATOM   2061  B   BEA A2061     302.059 249.974 113.726  0.00  0.00           C
ATOM   2062  B   BEA A2062     302.273 250.891 113.098  0.00  0.00           C
ATOM   2063  B   BEA A2063     302.492 251.807 112.466  0.00  0.00           C
ATOM   2064  B   BEA A2064     302.716 252.721 111.832  0.00  0.00           C
ATOM   2065  B   BEA A2065     302.930 253.570 111.239  0.00  0.00           C
ATOM   2066  B   BEA A2066     303.164 254.479 110.601  0.00  0.00           C
ATOM   2067  B   BEA A2067     303.405 255.386 109.961  0.00  0.00           C
ATOM   2068  B   BEA A2068     303.652 256.290 109.319  0.00  0.00           C
ATOM   2069  B   BEA A2069     303.905 257.191 108.677  0.00  0.00           C
ATOM   2070  B   BEA A2070     304.165 258.090 108.034  0.00  0.00           C
ATOM   2071  B   BEA A2071     304.433 258.986 107.390  0.00  0.00           C
ATOM   2072  B   BEA A2072     304.688 259.817 106.790  0.00  0.00           C
ATOM   2073  B   BEA A2073     304.969 260.707 106.146  0.00  0.00           C
ATOM   2074  B   BEA A2074     305.259 261.594 105.503  0.00  0.00           C
ATOM   2075  B   BEA A2075     305.556 262.477 104.860  0.00  0.00           C
ATOM   2076  B   BEA A2076     305.862 263.357 104.218  0.00  0.00           C
ATOM   2077  B   BEA A2077     306.177 264.233 103.577  0.00  0.00           C
ATOM   2078  B   BEA A2078     306.501 265.107 102.938  0.00  0.00           C
ATOM   2079  B   BEA A2079     306.833 265.976 102.300  0.00  0.00           C
ATOM   2080  B   BEA A2080     307.176 266.842 101.664  0.00  0.00           C
ATOM   2081  B   BEA A2081     307.528 267.704 101.031  0.00  0.00           C
ATOM   2082  B   BEA A2082     307.890 268.562 100.400  0.00  0.00           C
ATOM   2083  B   BEA A2083     308.263 269.417  99.771  0.00  0.00           C
ATOM   2084  B   BEA A2084     308.646 270.268  99.146  0.00  0.00           C
ATOM   2085  B   BEA A2085     309.040 271.115  98.523  0.00  0.00           C
ATOM   2086  B   BEA A2086     309.446 271.958  97.904  0.00  0.00           C
ATOM   2087  B   BEA A2087     309.863 272.798  97.289  0.00  0.00           C
ATOM   2088  B   BEA A2088     310.291 273.633  96.677  0.00  0.00           C
ATOM   2089  B   BEA A2089     310.732 274.465  96.069  0.00  0.00           C
ATOM   2090  B   BEA A2090     311.186 275.293  95.465  0.00  0.00           C
ATOM   2091  B   BEA A2091     311.652 276.118  94.866  0.00  0.00           C
ATOM   2092  B   BEA A2092     312.132 276.939  94.271  0.00  0.00           C
ATOM   2093  B   BEA A2093     312.625 277.756  93.681  0.00  0.00           C
ATOM   2094  B   BEA A2094     313.132 278.569  93.095  0.00  0.00           C
ATOM   2095  B   BEA A2095     313.654 279.379  92.515  0.00  0.00           C
ATOM   2096  B   BEA A2096     314.190 280.186  91.940  0.00  0.00           C
ATOM   2097  B   BEA A2097     314.741 280.989  91.370  0.00  0.00           C
ATOM   2098  B   BEA A2098     315.308 281.789  90.805  0.00  0.00           C
ATOM   2099  B   BEA A2099     315.891 282.585  90.247  0.00  0.00           C
ATOM   2100  B   BEA A2100     316.449 283.325  89.732  0.00  0.00           C
ATOM   2101  B   BEA A2101     317.064 284.116  89.184  0.00  0.00           C
ATOM   2102  B   BEA A2102     317.698 284.904  88.643  0.00  0.00           C
ATOM   2103  B   BEA A2103     318.304 285.635  88.145  0.00  0.00           C
ATOM   2104  B   BEA A2104     319.661 287.198  87.094  0.00  0.00           C
ATOM   2105  B   BEA A2105     320.320 287.924  86.613  0.00  0.00           C
ATOM   2106  B   BEA A2106     320.998 288.647  86.139  0.00  0.00           C
ATOM   2107  B   BEA A2107     321.695 289.369  85.670  0.00  0.00           C
ATOM   2108  B   BEA A2108     322.462 290.141  85.175  0.00  0.00           C
ATOM   2109  B   BEA A2109     323.200 290.859  84.720  0.00  0.00           C
ATOM   2110  B   BEA A2110     323.903 291.526  84.303  0.00  0.00           C
ATOM   2111  B   BEA A2111     324.682 292.242  83.861  0.00  0.00           C
ATOM   2112  B   BEA A2112     325.482 292.957  83.426  0.00  0.00           C
ATOM   2113  B   BEA A2113     326.248 293.621  83.028  0.00  0.00           C
ATOM   2114  B   BEA A2114     327.034 294.285  82.637  0.00  0.00           C
ATOM   2115  B   BEA A2115     327.842 294.948  82.252  0.00  0.00           C
ATOM   2116  B   BEA A2116     328.673 295.611  81.874  0.00  0.00           C
ATOM   2117  B   BEA A2117     329.528 296.274  81.503  0.00  0.00           C
ATOM   2118  B   BEA A2118     331.244 297.550  80.810  0.00  0.00           C
ATOM   2119  B   BEA A2119     332.105 298.165  80.487  0.00  0.00           C
ATOM   2120  B   BEA A2120     333.899 299.396  79.862  0.00  0.00           C
ATOM   2121  B   BEA A2121     334.834 300.011  79.560  0.00  0.00           C
ATOM   2122  B   BEA A2122     335.722 300.581  79.289  0.00  0.00           C
ATOM   2123  B   BEA A2123     336.634 301.152  79.025  0.00  0.00           C
ATOM   2124  B   BEA A2124     337.572 301.723  78.768  0.00  0.00           C
ATOM   2125  B   BEA A2125     338.535 302.295  78.518  0.00  0.00           C
ATOM   2126  B   BEA A2126     339.523 302.868  78.277  0.00  0.00           C
ATOM   2127  B   BEA A2127     340.456 303.395  78.063  0.00  0.00           C
ATOM   2128  B   BEA A2128     341.409 303.922  77.856  0.00  0.00           C
ATOM   2129  B   BEA A2129     343.369 304.972  77.469  0.00  0.00           C
ATOM   2130  B   BEA A2130     344.372 305.494  77.290  0.00  0.00           C
ATOM   2131  B   BEA A2131     345.305 305.970  77.134  0.00  0.00           C
ATOM   2132  B   BEA A2132     346.333 306.485  76.975  0.00  0.00           C
ATOM   2133  B   BEA A2133     347.371 306.996  76.826  0.00  0.00           C
ATOM   2134  B   BEA A2134     348.332 307.460  76.699  0.00  0.00           C
ATOM   2135  B   BEA A2135     349.385 307.961  76.573  0.00  0.00           C
ATOM   2136  B   BEA A2136     350.357 308.416  76.467  0.00  0.00           C
ATOM   2137  B   BEA A2137     351.418 308.906  76.364  0.00  0.00           C
ATOM   2138  B   BEA A2138     352.394 309.349  76.280  0.00  0.00           C
ATOM   2139  B   BEA A2139     353.456 309.824  76.201  0.00  0.00           C
ATOM   2140  B   BEA A2140     354.429 310.254  76.140  0.00  0.00           C
ATOM   2141  B   BEA A2141     355.485 310.714  76.086  0.00  0.00           C
ATOM   2142  B   BEA A2142     356.536 311.165  76.046  0.00  0.00           C
ATOM   2143  B   BEA A2143     357.579 311.607  76.018  0.00  0.00           C
ATOM   2144  B   BEA A2144     358.613 312.039  76.004  0.00  0.00           C
ATOM   2145  B   BEA A2145     359.635 312.462  76.004  0.00  0.00           C
ATOM   2146  B   BEA A2146     360.645 312.874  76.017  0.00  0.00           C
ATOM   2147  B   BEA A2147     361.725 313.310  76.046  0.00  0.00           C
ATOM   2148  B   BEA A2148     362.703 313.699  76.086  0.00  0.00           C
ATOM   2149  B   BEA A2149     363.746 314.110  76.144  0.00  0.00           C
ATOM   2150  B   BEA A2150     364.850 314.540  76.223  0.00  0.00           C
ATOM   2151  B   BEA A2151     365.847 314.923  76.312  0.00  0.00           C
ATOM   2152  B   BEA A2152     366.898 315.323  76.424  0.00  0.00           C
ATOM   2153  B   BEA A2153     367.998 315.737  76.562  0.00  0.00           C
ATOM   2154  B   BEA A2154     368.986 316.104  76.706  0.00  0.00           C
ATOM   2155  B   BEA A2155     371.082 316.871  77.082  0.00  0.00           C
ATOM   2156  B   BEA A2156     372.103 317.238  77.303  0.00  0.00           C
ATOM   2157  B   BEA A2157     373.148 317.610  77.560  0.00  0.00           C
ATOM   2158  B   BEA A2158     374.210 317.984  77.854  0.00  0.00           C
ATOM   2159  B   BEA A2159     375.213 318.333  78.167  0.00  0.00           C
ATOM   2160  B   BEA A2160     376.220 318.679  78.522  0.00  0.00           C
ATOM   2161  B   BEA A2161     377.220 319.019  78.919  0.00  0.00           C
ATOM   2162  B   BEA A2162     378.205 319.350  79.363  0.00  0.00           C
ATOM   2163  B   BEA A2163     379.166 319.669  79.854  0.00  0.00           C
ATOM   2164  B   BEA A2164     380.091 319.972  80.396  0.00  0.00           C
ATOM   2165  B   BEA A2165     380.973 320.257  80.991  0.00  0.00           C
ATOM   2166  B   BEA A2166     381.845 320.536  81.678  0.00  0.00           C
ATOM   2167  B   BEA A2167     382.649 320.788  82.429  0.00  0.00           C
ATOM   2168  B   BEA A2168     383.376 321.013  83.250  0.00  0.00           C
ATOM   2169  B   BEA A2169     384.546 321.363  85.099  0.00  0.00           C
ATOM   2170  B   BEA A2170     384.979 321.487  86.157  0.00  0.00           C
ATOM   2171  B   BEA A2171     385.275 321.568  87.243  0.00  0.00           C
ATOM   2172  B   BEA A2172     385.441 321.607  88.307  0.00  0.00           C
ATOM   2173  B   BEA A2173     385.510 321.612  89.462  0.00  0.00           C
ATOM   2174  B   BEA A2174     385.485 321.585  90.589  0.00  0.00           C
ATOM   2175  B   BEA A2175     385.389 321.531  91.674  0.00  0.00           C
ATOM   2176  B   BEA A2176     385.219 321.447  92.836  0.00  0.00           C
ATOM   2177  B   BEA A2177     385.018 321.351  93.869  0.00  0.00           C
ATOM   2178  B   BEA A2178     384.761 321.229  94.962  0.00  0.00           C
ATOM   2179  B   BEA A2179     384.468 321.090  96.043  0.00  0.00           C
ATOM   2180  B   BEA A2180     384.149 320.935  97.102  0.00  0.00           C
ATOM   2181  B   BEA A2181     383.785 320.757  98.205  0.00  0.00           C
ATOM   2182  B   BEA A2182     383.050 320.385 100.232  0.00  0.00           C
ATOM   2183  B   BEA A2183     382.635 320.168 101.293  0.00  0.00           C
ATOM   2184  B   BEA A2184     382.224 319.947 102.306  0.00  0.00           C
ATOM   2185  B   BEA A2185     381.789 319.707 103.341  0.00  0.00           C
ATOM   2186  B   BEA A2186     381.368 319.467 104.320  0.00  0.00           C
ATOM   2187  B   BEA A2187     380.929 319.211 105.316  0.00  0.00           C
ATOM   2188  B   BEA A2188     380.476 318.939 106.326  0.00  0.00           C
ATOM   2189  B   BEA A2189     380.012 318.649 107.349  0.00  0.00           C
ATOM   2190  B   BEA A2190     379.573 318.367 108.302  0.00  0.00           C
ATOM   2191  B   BEA A2191     379.128 318.071 109.263  0.00  0.00           C
ATOM   2192  B   BEA A2192     378.643 317.736 110.307  0.00  0.00           C
ATOM   2193  B   BEA A2193     378.192 317.412 111.276  0.00  0.00           C
ATOM   2194  B   BEA A2194     377.741 317.075 112.245  0.00  0.00           C
ATOM   2195  B   BEA A2195     377.292 316.726 113.213  0.00  0.00           C
ATOM   2196  B   BEA A2196     376.848 316.364 114.177  0.00  0.00           C
ATOM   2197  B   BEA A2197     376.411 315.991 115.137  0.00  0.00           C
ATOM   2198  B   BEA A2198     375.983 315.606 116.089  0.00  0.00           C
ATOM   2199  B   BEA A2199     375.162 314.807 117.964  0.00  0.00           C
ATOM   2200  B   BEA A2200     374.741 314.360 118.958  0.00  0.00           C
ATOM   2201  B   BEA A2201     373.988 313.472 120.823  0.00  0.00           C
ATOM   2202  B   BEA A2202     373.602 312.960 121.837  0.00  0.00           C
ATOM   2203  B   BEA A2203     373.269 312.478 122.757  0.00  0.00           C
ATOM   2204  B   BEA A2204     372.939 311.951 123.723  0.00  0.00           C
ATOM   2205  B   BEA A2205     372.641 311.416 124.664  0.00  0.00           C
ATOM   2206  B   BEA A2206     372.375 310.876 125.576  0.00  0.00           C
ATOM   2207  B   BEA A2207     372.127 310.289 126.525  0.00  0.00           C
ATOM   2208  B   BEA A2208     371.918 309.696 127.442  0.00  0.00           C
ATOM   2209  B   BEA A2209     371.739 309.055 128.388  0.00  0.00           C
ATOM   2210  B   BEA A2210     371.607 308.409 129.296  0.00  0.00           C
ATOM   2211  B   BEA A2211     371.522 307.757 130.166  0.00  0.00           C
ATOM   2212  B   BEA A2212     371.485 307.055 131.057  0.00  0.00           C
ATOM   2213  B   BEA A2213     371.503 306.345 131.908  0.00  0.00           C
ATOM   2214  B   BEA A2214     371.585 305.580 132.773  0.00  0.00           C
ATOM   2215  B   BEA A2215     371.722 304.853 133.544  0.00  0.00           C
ATOM   2216  B   BEA A2216     371.935 304.064 134.329  0.00  0.00           C
ATOM   2217  B   BEA A2217     372.221 303.258 135.077  0.00  0.00           C
ATOM   2218  B   BEA A2218     372.585 302.432 135.788  0.00  0.00           C
ATOM   2219  B   BEA A2219     373.004 301.634 136.423  0.00  0.00           C
ATOM   2220  B   BEA A2220     373.501 300.812 137.028  0.00  0.00           C
ATOM   2221  B   BEA A2221     374.037 300.021 137.567  0.00  0.00           C
ATOM   2222  B   BEA A2222     374.645 299.207 138.081  0.00  0.00           C
ATOM   2223  B   BEA A2223     375.278 298.429 138.537  0.00  0.00           C
ATOM   2224  B   BEA A2224     375.976 297.633 138.969  0.00  0.00           C
ATOM   2225  B   BEA A2225     376.683 296.879 139.348  0.00  0.00           C
ATOM   2226  B   BEA A2226     377.446 296.111 139.705  0.00  0.00           C
ATOM   2227  B   BEA A2227     378.205 295.389 140.016  0.00  0.00           C
ATOM   2228  B   BEA A2228     379.013 294.660 140.305  0.00  0.00           C
ATOM   2229  B   BEA A2229     379.868 293.925 140.573  0.00  0.00           C
ATOM   2230  B   BEA A2230     380.700 293.243 140.800  0.00  0.00           C
ATOM   2231  B   BEA A2231     381.571 292.559 141.007  0.00  0.00           C
ATOM   2232  B   BEA A2232     382.478 291.877 141.193  0.00  0.00           C
ATOM   2233  B   BEA A2233     383.346 291.252 141.346  0.00  0.00           C
ATOM   2234  B   BEA A2234     384.319 290.579 141.492  0.00  0.00           C
ATOM   2235  B   BEA A2235     385.244 289.966 141.607  0.00  0.00           C
ATOM   2236  B   BEA A2236     386.193 289.361 141.702  0.00  0.00           C
ATOM   2237  B   BEA A2237     387.084 288.817 141.774  0.00  0.00           C
ATOM   2238  B   BEA A2238     388.074 288.235 141.834  0.00  0.00           C
ATOM   2239  B   BEA A2239     389.082 287.668 141.874  0.00  0.00           C
ATOM   2240  B   BEA A2240     390.020 287.163 141.895  0.00  0.00           C
ATOM   2241  B   BEA A2241     391.054 286.630 141.900  0.00  0.00           C
ATOM   2242  B   BEA A2242     392.098 286.118 141.887  0.00  0.00           C
ATOM   2243  B   BEA A2243     394.118 285.199 141.812  0.00  0.00           C
ATOM   2244  B   BEA A2244     395.175 284.756 141.749  0.00  0.00           C
ATOM   2245  B   BEA A2245     397.196 283.981 141.581  0.00  0.00           C
ATOM   2246  B   BEA A2246     398.331 283.590 141.461  0.00  0.00           C
ATOM   2247  B   BEA A2247     399.369 283.260 141.335  0.00  0.00           C
ATOM   2248  B   BEA A2248     400.395 282.960 141.196  0.00  0.00           C
ATOM   2249  B   BEA A2249     401.494 282.671 141.031  0.00  0.00           C
ATOM   2250  B   BEA A2250     402.577 282.419 140.851  0.00  0.00           C
ATOM   2251  B   BEA A2251     403.639 282.204 140.658  0.00  0.00           C
ATOM   2252  B   BEA A2252     404.763 282.015 140.436  0.00  0.00           C
ATOM   2253  B   BEA A2253     405.860 281.870 140.200  0.00  0.00           C
ATOM   2254  B   BEA A2254     406.928 281.769 139.953  0.00  0.00           C
ATOM   2255  B   BEA A2255     408.046 281.709 139.673  0.00  0.00           C
ATOM   2256  B   BEA A2256     409.128 281.699 139.382  0.00  0.00           C
ATOM   2257  B   BEA A2257     410.172 281.740 139.079  0.00  0.00           C
ATOM   2258  B   BEA A2258     411.253 281.839 138.743  0.00  0.00           C
ATOM   2259  B   BEA A2259     412.292 281.995 138.396  0.00  0.00           C
ATOM   2260  B   BEA A2260     413.358 282.224 138.012  0.00  0.00           C
ATOM   2261  B   BEA A2261     414.378 282.520 137.616  0.00  0.00           C
ATOM   2262  B   BEA A2262     415.351 282.881 137.208  0.00  0.00           C
ATOM   2263  B   BEA A2263     416.280 283.312 136.787  0.00  0.00           C
ATOM   2264  B   BEA A2264     417.165 283.815 136.352  0.00  0.00           C
ATOM   2265  B   BEA A2265     418.811 285.060 135.432  0.00  0.00           C
ATOM   2266  B   BEA A2266     419.523 285.764 134.977  0.00  0.00           C
ATOM   2267  B   BEA A2267     420.198 286.558 134.501  0.00  0.00           C
ATOM   2268  B   BEA A2268     420.791 287.382 134.038  0.00  0.00           C
ATOM   2269  B   BEA A2269     421.349 288.287 133.556  0.00  0.00           C
ATOM   2270  B   BEA A2270     421.833 289.200 133.091  0.00  0.00           C
ATOM   2271  B   BEA A2271     422.249 290.107 132.647  0.00  0.00           C
ATOM   2272  B   BEA A2272     422.633 291.071 132.188  0.00  0.00           C
ATOM   2273  B   BEA A2273     422.956 292.009 131.755  0.00  0.00           C
ATOM   2274  B   BEA A2274     423.247 292.993 131.310  0.00  0.00           C
ATOM   2275  B   BEA A2275     423.505 294.017 130.857  0.00  0.00           C
ATOM   2276  B   BEA A2276     423.710 294.991 130.433  0.00  0.00           C
ATOM   2277  B   BEA A2277     423.899 296.082 129.966  0.00  0.00           C
ATOM   2278  B   BEA A2278     424.038 297.110 129.532  0.00  0.00           C
ATOM   2279  B   BEA A2279     424.136 298.066 129.132  0.00  0.00           C
ATOM   2280  B   BEA A2280     424.211 299.127 128.693  0.00  0.00           C
ATOM   2281  B   BEA A2281     424.258 301.182 127.851  0.00  0.00           C
ATOM   2282  B   BEA A2282     424.172 303.329 126.978  0.00  0.00           C
ATOM   2283  B   BEA A2283     424.086 304.300 126.585  0.00  0.00           C
ATOM   2284  B   BEA A2284     423.961 305.349 126.160  0.00  0.00           C
ATOM   2285  B   BEA A2285     423.804 306.378 125.743  0.00  0.00           C
ATOM   2286  B   BEA A2286     423.596 307.472 125.298  0.00  0.00           C
ATOM   2287  B   BEA A2287     423.101 309.475 124.475  0.00  0.00           C
ATOM   2288  B   BEA A2288     422.795 310.461 124.064  0.00  0.00           C
ATOM   2289  B   BEA A2289     422.429 311.481 123.634  0.00  0.00           C
ATOM   2290  B   BEA A2290     422.031 312.446 123.221  0.00  0.00           C
ATOM   2291  B   BEA A2291     421.111 314.263 122.418  0.00  0.00           C
ATOM   2292  B   BEA A2292     420.547 315.168 122.002  0.00  0.00           C
ATOM   2293  B   BEA A2293     419.954 315.990 121.610  0.00  0.00           C
ATOM   2294  B   BEA A2294     419.236 316.838 121.187  0.00  0.00           C
ATOM   2295  B   BEA A2295     418.537 317.532 120.818  0.00  0.00           C
ATOM   2296  B   BEA A2296     417.698 318.221 120.424  0.00  0.00           C
ATOM   2297  B   BEA A2297     416.819 318.797 120.059  0.00  0.00           C
ATOM   2298  B   BEA A2298     415.833 319.289 119.698  0.00  0.00           C
ATOM   2299  B   BEA A2299     414.856 319.635 119.384  0.00  0.00           C
ATOM   2300  B   BEA A2300     413.816 319.866 119.092  0.00  0.00           C
ATOM   2301  B   BEA A2301     412.695 319.973 118.820  0.00  0.00           C
ATOM   2302  B   BEA A2302     411.556 319.944 118.584  0.00  0.00           C
ATOM   2303  B   BEA A2303     410.479 319.800 118.394  0.00  0.00           C
ATOM   2304  B   BEA A2304     409.406 319.562 118.227  0.00  0.00           C
ATOM   2305  B   BEA A2305     408.303 319.246 118.063  0.00  0.00           C
ATOM   2306  B   BEA A2306     407.301 318.913 117.905  0.00  0.00           C
ATOM   2307  B   BEA A2307     406.285 318.546 117.721  0.00  0.00           C
ATOM   2308  B   BEA A2308     405.248 318.156 117.483  0.00  0.00           C
ATOM   2309  B   BEA A2309     404.226 317.778 117.159  0.00  0.00           C
ATOM   2310  B   BEA A2310     403.228 317.464 116.648  0.00  0.00           C
ATOM   2311  B   BEA A2311     402.495 317.400 115.853  0.00  0.00           C
ATOM   2312  B   BEA A2312     402.247 317.701 114.822  0.00  0.00           C
ATOM   2313  B   BEA A2313     402.377 318.202 113.797  0.00  0.00           C
ATOM   2314  B   BEA A2314     402.689 318.752 112.877  0.00  0.00           C
ATOM   2315  B   BEA A2315     403.114 319.340 111.996  0.00  0.00           C
ATOM   2316  B   BEA A2316     403.573 319.898 111.217  0.00  0.00           C
ATOM   2317  B   BEA A2317     404.137 320.525 110.387  0.00  0.00           C
ATOM   2318  B   BEA A2318     404.688 321.096 109.660  0.00  0.00           C
ATOM   2319  B   BEA A2319     405.295 321.690 108.928  0.00  0.00           C
ATOM   2320  B   BEA A2320     405.942 322.288 108.208  0.00  0.00           C
ATOM   2321  B   BEA A2321     406.609 322.873 107.519  0.00  0.00           C
ATOM   2322  B   BEA A2322     407.337 323.476 106.822  0.00  0.00           C
ATOM   2323  B   BEA A2323     408.048 324.028 106.193  0.00  0.00           C
ATOM   2324  B   BEA A2324     409.580 325.102 104.996  0.00  0.00           C
ATOM   2325  B   BEA A2325     410.401 325.619 104.438  0.00  0.00           C
ATOM   2326  B   BEA A2326     412.159 326.601 103.425  0.00  0.00           C
ATOM   2327  B   BEA A2327     413.099 327.064 102.977  0.00  0.00           C
ATOM   2328  B   BEA A2328     414.022 327.480 102.594  0.00  0.00           C
ATOM   2329  B   BEA A2329     415.056 327.905 102.228  0.00  0.00           C
ATOM   2330  B   BEA A2330     416.017 328.266 101.944  0.00  0.00           C
ATOM   2331  B   BEA A2331     417.100 328.638 101.682  0.00  0.00           C
ATOM   2332  B   BEA A2332     418.116 328.956 101.488  0.00  0.00           C
ATOM   2333  B   BEA A2333     420.293 329.557 101.221  0.00  0.00           C
ATOM   2334  B   BEA A2334     421.396 329.829 101.153  0.00  0.00           C
ATOM   2335  B   BEA A2335     422.446 330.071 101.123  0.00  0.00           C
ATOM   2336  B   BEA A2336     424.662 330.548 101.158  0.00  0.00           C
ATOM   2337  B   BEA A2337     425.763 330.775 101.215  0.00  0.00           C
ATOM   2338  B   BEA A2338     426.885 331.004 101.295  0.00  0.00           C
ATOM   2339  B   BEA A2339     427.958 331.224 101.387  0.00  0.00           C
ATOM   2340  B   BEA A2340     429.051 331.452 101.494  0.00  0.00           C
ATOM   2341  B   BEA A2341     430.165 331.691 101.614  0.00  0.00           C
ATOM   2342  B   BEA A2342     431.229 331.930 101.734  0.00  0.00           C
ATOM   2343  B   BEA A2343     432.314 332.184 101.859  0.00  0.00           C
ATOM   2344  B   BEA A2344     433.421 332.459 101.988  0.00  0.00           C
ATOM   2345  B   BEA A2345     434.477 332.736 102.108  0.00  0.00           C
ATOM   2346  B   BEA A2346     435.554 333.038 102.225  0.00  0.00           C
ATOM   2347  B   BEA A2347     436.653 333.367 102.337  0.00  0.00           C
ATOM   2348  B   BEA A2348     437.701 333.702 102.435  0.00  0.00           C
ATOM   2349  B   BEA A2349     438.771 334.067 102.523  0.00  0.00           C
ATOM   2350  B   BEA A2350     439.788 334.438 102.593  0.00  0.00           C
ATOM   2351  B   BEA A2351     440.830 334.843 102.651  0.00  0.00           C
ATOM   2352  B   BEA A2352     442.910 335.732 102.715  0.00  0.00           C
ATOM   2353  B   BEA A2353     443.949 336.220 102.718  0.00  0.00           C
ATOM   2354  B   BEA A2354     444.936 336.710 102.701  0.00  0.00           C
ATOM   2355  B   BEA A2355     445.949 337.243 102.663  0.00  0.00           C
ATOM   2356  B   BEA A2356     446.909 337.776 102.606  0.00  0.00           C
ATOM   2357  B   BEA A2357     447.896 338.354 102.526  0.00  0.00           C
ATOM   2358  B   BEA A2358     448.829 338.928 102.428  0.00  0.00           C
ATOM   2359  B   BEA A2359     449.788 339.546 102.306  0.00  0.00           C
ATOM   2360  B   BEA A2360     450.689 340.152 102.171  0.00  0.00           C
ATOM   2361  B   BEA A2361     451.611 340.795 102.016  0.00  0.00           C
ATOM   2362  B   BEA A2362     452.553 341.476 101.839  0.00  0.00           C
ATOM   2363  B   BEA A2363     453.428 342.130 101.658  0.00  0.00           C
ATOM   2364  B   BEA A2364     455.140 343.463 101.263  0.00  0.00           C
ATOM   2365  B   BEA A2365     456.057 344.205 101.031  0.00  0.00           C
ATOM   2366  B   BEA A2366     457.668 345.555 100.588  0.00  0.00           C
ATOM   2367  B   BEA A2367     458.528 346.298 100.334  0.00  0.00           C
ATOM   2368  B   BEA A2368     459.311 346.988 100.094  0.00  0.00           C
ATOM   2369  B   BEA A2369     460.183 347.771  99.815  0.00  0.00           C
ATOM   2370  B   BEA A2370     460.976 348.495  99.553  0.00  0.00           C
ATOM   2371  B   BEA A2371     461.772 349.234  99.280  0.00  0.00           C
ATOM   2372  B   BEA A2372     462.569 349.987  98.999  0.00  0.00           C
ATOM   2373  B   BEA A2373     463.368 350.752  98.709  0.00  0.00           C
ATOM   2374  B   BEA A2374     464.084 351.448  98.442  0.00  0.00           C
ATOM   2375  B   BEA A2375     464.883 352.234  98.137  0.00  0.00           C
ATOM   2376  B   BEA A2376     465.679 353.029  97.825  0.00  0.00           C
ATOM   2377  B   BEA A2377     466.391 353.749  97.540  0.00  0.00           C
ATOM   2378  B   BEA A2378     467.180 354.557  97.217  0.00  0.00           C
ATOM   2379  B   BEA A2379     467.965 355.371  96.889  0.00  0.00           C
ATOM   2380  B   BEA A2380     468.664 356.103  96.592  0.00  0.00           C
ATOM   2381  B   BEA A2381     469.436 356.923  96.257  0.00  0.00           C
ATOM   2382  B   BEA A2382     470.122 357.658  95.954  0.00  0.00           C
ATOM   2383  B   BEA A2383     470.879 358.477  95.615  0.00  0.00           C
ATOM   2384  B   BEA A2384     471.626 359.295  95.275  0.00  0.00           C
ATOM   2385  B   BEA A2385     472.286 360.025  94.969  0.00  0.00           C
ATOM   2386  B   BEA A2386     473.011 360.835  94.629  0.00  0.00           C
ATOM   2387  B   BEA A2387     473.725 361.639  94.290  0.00  0.00           C
ATOM   2388  B   BEA A2388     474.424 362.436  93.953  0.00  0.00           C
ATOM   2389  B   BEA A2389     475.183 363.307  93.582  0.00  0.00           C
ATOM   2390  B   BEA A2390     475.852 364.084  93.251  0.00  0.00           C
ATOM   2391  B   BEA A2391     476.576 364.932  92.889  0.00  0.00           C
ATOM   2392  B   BEA A2392     477.897 366.501  92.217  0.00  0.00           C
ATOM   2393  B   BEA A2393     478.629 367.382  91.840  0.00  0.00           C
ATOM   2394  B   BEA A2394     479.270 368.161  91.505  0.00  0.00           C
ATOM   2395  B   BEA A2395     479.952 368.996  91.146  0.00  0.00           C
ATOM   2396  B   BEA A2396     480.607 369.807  90.799  0.00  0.00           C
ATOM   2397  B   BEA A2397     481.295 370.666  90.430  0.00  0.00           C
ATOM   2398  B   BEA A2398     481.950 371.492  90.077  0.00  0.00           C
ATOM   2399  B   BEA A2399     482.629 372.356  89.708  0.00  0.00           C
ATOM   2400  B   BEA A2400     483.270 373.180  89.357  0.00  0.00           C
ATOM   2401  B   BEA A2401     483.924 374.029  88.998  0.00  0.00           C
ATOM   2402  B   BEA A2402     484.583 374.896  88.633  0.00  0.00           C
ATOM   2403  B   BEA A2403     485.192 375.704  88.295  0.00  0.00           C
ATOM   2404  B   BEA A2404     486.468 377.432  87.584  0.00  0.00           C
ATOM   2405  B   BEA A2405     487.106 378.313  87.229  0.00  0.00           C
ATOM   2406  B   BEA A2406     488.324 380.046  86.557  0.00  0.00           C
ATOM   2407  B   BEA A2407     488.945 380.962  86.222  0.00  0.00           C
ATOM   2408  B   BEA A2408     489.526 381.850  85.920  0.00  0.00           C
ATOM   2409  B   BEA A2409     490.093 382.768  85.651  0.00  0.00           C
ATOM   2410  B   BEA A2410     490.606 383.758  85.498  0.00  0.00           C
ATOM   2411  B   BEA A2411     490.199 383.796  86.186  0.00  0.00           C
ATOM   2412  B   BEA A2412     489.535 383.145  86.848  0.00  0.00           C
ATOM   2413  B   BEA A2413     488.245 381.706  88.045  0.00  0.00           C
ATOM   2414  B   BEA A2414     487.634 380.991  88.592  0.00  0.00           C
ATOM   2415  B   BEA A2415     487.004 380.241  89.140  0.00  0.00           C
ATOM   2416  B   BEA A2416     486.348 379.450  89.692  0.00  0.00           C
ATOM   2417  B   BEA A2417     485.741 378.712  90.184  0.00  0.00           C
ATOM   2418  B   BEA A2418     485.104 377.934  90.677  0.00  0.00           C
ATOM   2419  B   BEA A2419     484.454 377.134  91.154  0.00  0.00           C
ATOM   2420  B   BEA A2420     483.173 375.545  91.996  0.00  0.00           C
ATOM   2421  B   BEA A2421     482.472 374.671  92.388  0.00  0.00           C
ATOM   2422  B   BEA A2422     481.825 373.862  92.692  0.00  0.00           C
ATOM   2423  B   BEA A2423     481.117 372.973  92.943  0.00  0.00           C
ATOM   2424  B   BEA A2424     480.438 372.119  93.072  0.00  0.00           C
ATOM   2425  B   BEA A2425     479.087 370.411  92.679  0.00  0.00           C
ATOM   2426  B   BEA A2426     478.575 369.757  91.887  0.00  0.00           C
ATOM   2427  B   BEA A2427     478.308 369.392  90.885  0.00  0.00           C
ATOM   2428  B   BEA A2428     478.202 369.202  89.796  0.00  0.00           C
ATOM   2429  B   BEA A2429     478.204 369.119  88.694  0.00  0.00           C
ATOM   2430  B   BEA A2430     478.286 369.101  87.538  0.00  0.00           C
ATOM   2431  B   BEA A2431     478.418 369.125  86.472  0.00  0.00           C
ATOM   2432  B   BEA A2432     478.615 369.179  85.300  0.00  0.00           C
ATOM   2433  B   BEA A2433     478.837 369.246  84.224  0.00  0.00           C
ATOM   2434  B   BEA A2434     479.109 369.324  83.098  0.00  0.00           C
ATOM   2435  B   BEA A2435     479.403 369.399  82.033  0.00  0.00           C
ATOM   2436  B   BEA A2436     479.736 369.472  80.957  0.00  0.00           C
ATOM   2437  B   BEA A2437     480.103 369.535  79.888  0.00  0.00           C
ATOM   2438  B   BEA A2438     480.500 369.581  78.843  0.00  0.00           C
ATOM   2439  B   BEA A2439     480.921 369.605  77.839  0.00  0.00           C
ATOM   2440  B   BEA A2440     481.398 369.599  76.808  0.00  0.00           C
ATOM   2441  B   BEA A2441     481.890 369.557  75.855  0.00  0.00           C
ATOM   2442  B   BEA A2442     482.472 369.458  74.849  0.00  0.00           C
ATOM   2443  B   BEA A2443     483.102 369.289  73.902  0.00  0.00           C
ATOM   2444  B   BEA A2444     483.775 369.036  73.040  0.00  0.00           C
ATOM   2445  B   BEA A2445     485.257 368.252  71.586  0.00  0.00           C
ATOM   2446  B   BEA A2446     486.029 367.736  71.027  0.00  0.00           C
ATOM   2447  B   BEA A2447     486.864 367.104  70.551  0.00  0.00           C
ATOM   2448  B   BEA A2448     487.664 366.430  70.208  0.00  0.00           C
ATOM   2449  B   BEA A2449     488.483 365.672  69.963  0.00  0.00           C
ATOM   2450  B   BEA A2450     489.266 364.882  69.823  0.00  0.00           C
ATOM   2451  B   BEA A2451     490.013 364.070  69.772  0.00  0.00           C
ATOM   2452  B   BEA A2452     490.771 363.184  69.800  0.00  0.00           C
ATOM   2453  B   BEA A2453     491.483 362.290  69.901  0.00  0.00           C
ATOM   2454  B   BEA A2454     492.148 361.397  70.061  0.00  0.00           C
ATOM   2455  B   BEA A2455     492.763 360.517  70.269  0.00  0.00           C
ATOM   2456  B   BEA A2456     493.372 359.587  70.534  0.00  0.00           C
ATOM   2457  B   BEA A2457     493.926 358.684  70.831  0.00  0.00           C
ATOM   2458  B   BEA A2458     494.466 357.741  71.178  0.00  0.00           C
ATOM   2459  B   BEA A2459     494.949 356.839  71.541  0.00  0.00           C
ATOM   2460  B   BEA A2460     495.413 355.906  71.945  0.00  0.00           C
ATOM   2461  B   BEA A2461     495.854 354.946  72.390  0.00  0.00           C
ATOM   2462  B   BEA A2462     496.235 354.042  72.833  0.00  0.00           C
ATOM   2463  B   BEA A2463     496.622 353.038  73.350  0.00  0.00           C
ATOM   2464  B   BEA A2464     496.946 352.098  73.856  0.00  0.00           C
ATOM   2465  B   BEA A2465     497.497 350.180  74.950  0.00  0.00           C
ATOM   2466  B   BEA A2466     497.883 348.315  76.087  0.00  0.00           C
ATOM   2467  B   BEA A2467     498.013 347.419  76.656  0.00  0.00           C
ATOM   2468  B   BEA A2468     498.111 346.439  77.296  0.00  0.00           C
ATOM   2469  B   BEA A2469     498.160 345.543  77.895  0.00  0.00           C
ATOM   2470  B   BEA A2470     498.171 344.565  78.565  0.00  0.00           C
ATOM   2471  B   BEA A2471     498.141 343.671  79.190  0.00  0.00           C
ATOM   2472  B   BEA A2472     498.075 342.779  79.828  0.00  0.00           C
ATOM   2473  B   BEA A2473     497.974 341.888  80.478  0.00  0.00           C
ATOM   2474  B   BEA A2474     497.823 340.918  81.198  0.00  0.00           C
ATOM   2475  B   BEA A2475     497.462 339.232  82.485  0.00  0.00           C
ATOM   2476  B   BEA A2476     497.225 338.354  83.171  0.00  0.00           C
ATOM   2477  B   BEA A2477     496.956 337.483  83.863  0.00  0.00           C
ATOM   2478  B   BEA A2478     496.658 336.617  84.561  0.00  0.00           C
ATOM   2479  B   BEA A2479     496.329 335.760  85.263  0.00  0.00           C
ATOM   2480  B   BEA A2480     496.006 334.986  85.905  0.00  0.00           C
ATOM   2481  B   BEA A2481     495.625 334.146  86.611  0.00  0.00           C
ATOM   2482  B   BEA A2482     495.256 333.390  87.255  0.00  0.00           C
ATOM   2483  B   BEA A2483     494.828 332.572  87.960  0.00  0.00           C
ATOM   2484  B   BEA A2484     494.376 331.766  88.663  0.00  0.00           C
ATOM   2485  B   BEA A2485     493.947 331.045  89.300  0.00  0.00           C
ATOM   2486  B   BEA A2486     493.458 330.267  89.994  0.00  0.00           C
ATOM   2487  B   BEA A2487     492.950 329.506  90.681  0.00  0.00           C
ATOM   2488  B   BEA A2488     492.427 328.762  91.359  0.00  0.00           C
ATOM   2489  B   BEA A2489     491.889 328.037  92.028  0.00  0.00           C
ATOM   2490  B   BEA A2490     491.340 327.331  92.686  0.00  0.00           C
ATOM   2491  B   BEA A2491     490.781 326.646  93.331  0.00  0.00           C
ATOM   2492  B   BEA A2492     490.160 325.922  94.019  0.00  0.00           C
ATOM   2493  B   BEA A2493     489.586 325.282  94.633  0.00  0.00           C
ATOM   2494  B   BEA A2494     488.954 324.609  95.286  0.00  0.00           C
ATOM   2495  B   BEA A2495     488.262 323.907  95.973  0.00  0.00           C
ATOM   2496  B   BEA A2496     487.626 323.292  96.581  0.00  0.00           C
ATOM   2497  B   BEA A2497     486.936 322.655  97.217  0.00  0.00           C
ATOM   2498  B   BEA A2498     486.250 322.052  97.825  0.00  0.00           C
ATOM   2499  B   BEA A2499     485.515 321.437  98.451  0.00  0.00           C
ATOM   2500  B   BEA A2500     484.791 320.861  99.043  0.00  0.00           C
ATOM   2501  B   BEA A2501     484.024 320.284  99.643  0.00  0.00           C
ATOM   2502  B   BEA A2502     482.438 319.193 100.796  0.00  0.00           C
ATOM   2503  B   BEA A2503     481.572 318.655 101.375  0.00  0.00           C
ATOM   2504  B   BEA A2504     480.745 318.180 101.893  0.00  0.00           C
ATOM   2505  B   BEA A2505     479.852 317.710 102.414  0.00  0.00           C
ATOM   2506  B   BEA A2506     478.961 317.287 102.890  0.00  0.00           C
ATOM   2507  B   BEA A2507     477.977 316.878 103.361  0.00  0.00           C
ATOM   2508  B   BEA A2508     476.980 316.530 103.774  0.00  0.00           C
ATOM   2509  B   BEA A2509     475.994 316.260 104.111  0.00  0.00           C
ATOM   2510  B   BEA A2510     474.905 316.060 104.383  0.00  0.00           C
ATOM   2511  B   BEA A2511     473.811 315.988 104.526  0.00  0.00           C
ATOM   2512  B   BEA A2512     472.669 316.093 104.487  0.00  0.00           C
ATOM   2513  B   BEA A2513     471.645 316.416 104.210  0.00  0.00           C
ATOM   2514  B   BEA A2514     470.809 316.944 103.701  0.00  0.00           C
ATOM   2515  B   BEA A2515     470.180 317.608 103.023  0.00  0.00           C
ATOM   2516  B   BEA A2516     469.731 318.305 102.281  0.00  0.00           C
ATOM   2517  B   BEA A2517     469.395 319.023 101.486  0.00  0.00           C
ATOM   2518  B   BEA A2518     469.140 319.750 100.653  0.00  0.00           C
ATOM   2519  B   BEA A2519     468.802 321.171  98.937  0.00  0.00           C
ATOM   2520  B   BEA A2520     468.693 321.862  98.059  0.00  0.00           C
ATOM   2521  B   BEA A2521     468.612 322.550  97.153  0.00  0.00           C
ATOM   2522  B   BEA A2522     468.558 323.175  96.302  0.00  0.00           C
ATOM   2523  B   BEA A2523     468.519 323.823  95.387  0.00  0.00           C
ATOM   2524  B   BEA A2524     468.495 324.487  94.411  0.00  0.00           C
ATOM   2525  B   BEA A2525     468.485 325.113  93.452  0.00  0.00           C
ATOM   2526  B   BEA A2526     468.485 325.695  92.522  0.00  0.00           C
ATOM   2527  B   BEA A2527     468.494 326.276  91.551  0.00  0.00           C
ATOM   2528  B   BEA A2528     468.509 326.806  90.623  0.00  0.00           C
ATOM   2529  B   BEA A2529     468.530 327.370  89.581  0.00  0.00           C
ATOM   2530  B   BEA A2530     468.553 327.876  88.592  0.00  0.00           C
ATOM   2531  B   BEA A2531     468.579 328.365  87.577  0.00  0.00           C
ATOM   2532  B   BEA A2532     468.606 328.832  86.540  0.00  0.00           C
ATOM   2533  B   BEA A2533     468.631 329.237  85.571  0.00  0.00           C
ATOM   2534  B   BEA A2534     468.656 329.652  84.497  0.00  0.00           C
ATOM   2535  B   BEA A2535     468.678 330.034  83.409  0.00  0.00           C
ATOM   2536  B   BEA A2536     468.694 330.352  82.399  0.00  0.00           C
ATOM   2537  B   BEA A2537     468.707 330.664  81.287  0.00  0.00           C
ATOM   2538  B   BEA A2538     468.714 330.938  80.165  0.00  0.00           C
ATOM   2539  B   BEA A2539     468.713 331.362  77.978  0.00  0.00           C
ATOM   2540  B   BEA A2540     468.705 331.533  76.821  0.00  0.00           C
ATOM   2541  B   BEA A2541     468.692 331.659  75.748  0.00  0.00           C
ATOM   2542  B   BEA A2542     468.676 331.756  74.665  0.00  0.00           C
ATOM   2543  B   BEA A2543     468.652 331.830  73.474  0.00  0.00           C
ATOM   2544  B   BEA A2544     468.626 331.869  72.370  0.00  0.00           C
ATOM   2545  B   BEA A2545     468.595 331.880  71.256  0.00  0.00           C
ATOM   2546  B   BEA A2546     468.560 331.864  70.133  0.00  0.00           C
ATOM   2547  B   BEA A2547     468.519 331.821  69.001  0.00  0.00           C
ATOM   2548  B   BEA A2548     468.475 331.751  67.860  0.00  0.00           C
ATOM   2549  B   BEA A2549     468.429 331.663  66.810  0.00  0.00           C
ATOM   2550  B   BEA A2550     468.375 331.543  65.655  0.00  0.00           C
ATOM   2551  B   BEA A2551     468.322 331.410  64.591  0.00  0.00           C
ATOM   2552  B   BEA A2552     468.259 331.240  63.423  0.00  0.00           C
ATOM   2553  B   BEA A2553     468.197 331.063  62.349  0.00  0.00           C
ATOM   2554  B   BEA A2554     468.054 330.625  60.088  0.00  0.00           C
ATOM   2555  B   BEA A2555     467.980 330.385  59.003  0.00  0.00           C
ATOM   2556  B   BEA A2556     467.901 330.126  57.915  0.00  0.00           C
ATOM   2557  B   BEA A2557     467.819 329.847  56.826  0.00  0.00           C
ATOM   2558  B   BEA A2558     467.732 329.550  55.736  0.00  0.00           C
ATOM   2559  B   BEA A2559     467.650 329.263  54.745  0.00  0.00           C
ATOM   2560  B   BEA A2560     467.556 328.932  53.656  0.00  0.00           C
ATOM   2561  B   BEA A2561     467.458 328.584  52.569  0.00  0.00           C
ATOM   2562  B   BEA A2562     467.356 328.219  51.484  0.00  0.00           C
ATOM   2563  B   BEA A2563     467.250 327.839  50.403  0.00  0.00           C
ATOM   2564  B   BEA A2564     467.151 327.480  49.423  0.00  0.00           C
ATOM   2565  B   BEA A2565     467.038 327.071  48.351  0.00  0.00           C
ATOM   2566  B   BEA A2566     466.921 326.649  47.285  0.00  0.00           C
ATOM   2567  B   BEA A2567     466.689 325.808  45.269  0.00  0.00           C
ATOM   2568  B   BEA A2568     466.562 325.350  44.226  0.00  0.00           C
ATOM   2569  B   BEA A2569     466.432 324.883  43.193  0.00  0.00           C
ATOM   2570  B   BEA A2570     466.299 324.405  42.170  0.00  0.00           C
ATOM   2571  B   BEA A2571     466.163 323.918  41.158  0.00  0.00           C
ATOM   2572  B   BEA A2572     466.024 323.424  40.158  0.00  0.00           C
ATOM   2573  B   BEA A2573     465.882 322.922  39.172  0.00  0.00           C
ATOM   2574  B   BEA A2574     465.737 322.414  38.199  0.00  0.00           C
ATOM   2575  B   BEA A2575     465.590 321.901  37.241  0.00  0.00           C
ATOM   2576  B   BEA A2576     465.426 321.336  36.212  0.00  0.00           C
ATOM   2577  B   BEA A2577     465.274 320.814  35.288  0.00  0.00           C
ATOM   2578  B   BEA A2578     465.105 320.241  34.296  0.00  0.00           C
ATOM   2579  B   BEA A2579     464.934 319.666  33.325  0.00  0.00           C
ATOM   2580  B   BEA A2580     464.775 319.140  32.457  0.00  0.00           C
ATOM   2581  B   BEA A2581     464.585 318.513  31.448  0.00  0.00           C
ATOM   2582  B   BEA A2582     464.408 317.938  30.543  0.00  0.00           C
ATOM   2583  B   BEA A2583     464.213 317.314  29.585  0.00  0.00           C
ATOM   2584  B   BEA A2584     464.017 316.693  28.655  0.00  0.00           C
ATOM   2585  B   BEA A2585     463.819 316.077  27.754  0.00  0.00           C
ATOM   2586  B   BEA A2586     463.621 315.467  26.883  0.00  0.00           C
ATOM   2587  B   BEA A2587     463.404 314.813  25.970  0.00  0.00           C
ATOM   2588  B   BEA A2588     463.187 314.168  25.093  0.00  0.00           C
ATOM   2589  B   BEA A2589     462.952 313.483  24.183  0.00  0.00           C
ATOM   2590  B   BEA A2590     462.717 312.810  23.315  0.00  0.00           C
ATOM   2591  B   BEA A2591     462.483 312.153  22.488  0.00  0.00           C
ATOM   2592  B   BEA A2592     462.231 311.462  21.641  0.00  0.00           C
ATOM   2593  B   BEA A2593     461.961 310.739  20.783  0.00  0.00           C
ATOM   2594  B   BEA A2594     461.409 309.318  19.172  0.00  0.00           C
ATOM   2595  B   BEA A2595     461.108 308.576  18.373  0.00  0.00           C
ATOM   2596  B   BEA A2596     460.792 307.821  17.591  0.00  0.00           C
ATOM   2597  B   BEA A2597     460.462 307.058  16.833  0.00  0.00           C
ATOM   2598  B   BEA A2598     460.118 306.295  16.111  0.00  0.00           C
ATOM   2599  B   BEA A2599     459.742 305.494  15.393  0.00  0.00           C
ATOM   2600  B   BEA A2600     459.357 304.711  14.734  0.00  0.00           C
ATOM   2601  B   BEA A2601     458.922 303.875  14.082  0.00  0.00           C
ATOM   2602  B   BEA A2602     458.463 303.045  13.496  0.00  0.00           C
ATOM   2603  B   BEA A2603     457.939 302.166  12.952  0.00  0.00           C
ATOM   2604  B   BEA A2604     457.381 301.309  12.514  0.00  0.00           C
ATOM   2605  B   BEA A2605     456.750 300.440  12.192  0.00  0.00           C
ATOM   2606  B   BEA A2606     456.052 299.602  12.043  0.00  0.00           C
ATOM   2607  B   BEA A2607     455.253 298.806  12.133  0.00  0.00           C
ATOM   2608  B   BEA A2608     453.632 297.726  13.150  0.00  0.00           C
ATOM   2609  B   BEA A2609     452.888 297.468  13.972  0.00  0.00           C
ATOM   2610  B   BEA A2610     452.211 297.350  14.890  0.00  0.00           C
ATOM   2611  B   BEA A2611     451.622 297.331  15.808  0.00  0.00           C
ATOM   2612  B   BEA A2612     451.055 297.381  16.785  0.00  0.00           C
ATOM   2613  B   BEA A2613     450.523 297.483  17.779  0.00  0.00           C
ATOM   2614  B   BEA A2614     450.035 297.621  18.747  0.00  0.00           C
ATOM   2615  B   BEA A2615     449.543 297.800  19.778  0.00  0.00           C
ATOM   2616  B   BEA A2616     449.079 298.003  20.791  0.00  0.00           C
ATOM   2617  B   BEA A2617     448.649 298.218  21.765  0.00  0.00           C
ATOM   2618  B   BEA A2618     448.198 298.472  22.821  0.00  0.00           C
ATOM   2619  B   BEA A2619     447.786 298.725  23.809  0.00  0.00           C
ATOM   2620  B   BEA A2620     447.388 298.990  24.788  0.00  0.00           C
ATOM   2621  B   BEA A2621     446.974 299.283  25.826  0.00  0.00           C
ATOM   2622  B   BEA A2622     446.576 299.582  26.840  0.00  0.00           C
ATOM   2623  B   BEA A2623     446.196 299.882  27.823  0.00  0.00           C
ATOM   2624  B   BEA A2624     445.433 300.522  29.834  0.00  0.00           C
ATOM   2625  B   BEA A2625     445.052 300.860  30.855  0.00  0.00           C
ATOM   2626  B   BEA A2626     444.693 301.188  31.824  0.00  0.00           C
ATOM   2627  B   BEA A2627     444.325 301.533  32.823  0.00  0.00           C
ATOM   2628  B   BEA A2628     443.949 301.895  33.851  0.00  0.00           C
ATOM   2629  B   BEA A2629     443.565 302.274  34.905  0.00  0.00           C
ATOM   2630  B   BEA A2630     442.841 303.009  36.905  0.00  0.00           C
ATOM   2631  B   BEA A2631     442.502 303.361  37.843  0.00  0.00           C
ATOM   2632  B   BEA A2632     442.124 303.761  38.891  0.00  0.00           C
ATOM   2633  B   BEA A2633     441.774 304.136  39.863  0.00  0.00           C
ATOM   2634  B   BEA A2634     441.418 304.522  40.850  0.00  0.00           C
ATOM   2635  B   BEA A2635     441.057 304.917  41.850  0.00  0.00           C
ATOM   2636  B   BEA A2636     440.690 305.322  42.862  0.00  0.00           C
ATOM   2637  B   BEA A2637     440.354 305.696  43.788  0.00  0.00           C
ATOM   2638  B   BEA A2638     439.979 306.118  44.820  0.00  0.00           C
ATOM   2639  B   BEA A2639     439.634 306.507  45.763  0.00  0.00           C
ATOM   2640  B   BEA A2640     439.250 306.943  46.810  0.00  0.00           C
ATOM   2641  B   BEA A2641     438.898 307.346  47.765  0.00  0.00           C
ATOM   2642  B   BEA A2642     438.542 307.753  48.725  0.00  0.00           C
ATOM   2643  B   BEA A2643     438.183 308.166  49.688  0.00  0.00           C
ATOM   2644  B   BEA A2644     437.820 308.583  50.653  0.00  0.00           C
ATOM   2645  B   BEA A2645     437.455 309.005  51.620  0.00  0.00           C
ATOM   2646  B   BEA A2646     437.087 309.430  52.586  0.00  0.00           C
ATOM   2647  B   BEA A2647     436.715 309.858  53.551  0.00  0.00           C
ATOM   2648  B   BEA A2648     436.342 310.289  54.514  0.00  0.00           C
ATOM   2649  B   BEA A2649     435.966 310.722  55.473  0.00  0.00           C
ATOM   2650  B   BEA A2650     435.550 311.200  56.524  0.00  0.00           C
ATOM   2651  B   BEA A2651     435.170 311.636  57.474  0.00  0.00           C
ATOM   2652  B   BEA A2652     434.788 312.072  58.417  0.00  0.00           C
ATOM   2653  B   BEA A2653     434.404 312.509  59.353  0.00  0.00           C
ATOM   2654  B   BEA A2654     434.019 312.945  60.280  0.00  0.00           C
ATOM   2655  B   BEA A2655     433.593 313.424  61.291  0.00  0.00           C
ATOM   2656  B   BEA A2656     433.206 313.858  62.197  0.00  0.00           C
ATOM   2657  B   BEA A2657     432.778 314.334  63.184  0.00  0.00           C
ATOM   2658  B   BEA A2658     432.390 314.763  64.065  0.00  0.00           C
ATOM   2659  B   BEA A2659     431.961 315.233  65.023  0.00  0.00           C
ATOM   2660  B   BEA A2660     431.102 316.161  66.889  0.00  0.00           C
ATOM   2661  B   BEA A2661     430.673 316.617  67.794  0.00  0.00           C
ATOM   2662  B   BEA A2662     430.245 317.068  68.680  0.00  0.00           C
ATOM   2663  B   BEA A2663     429.776 317.556  69.630  0.00  0.00           C
ATOM   2664  B   BEA A2664     429.308 318.037  70.555  0.00  0.00           C
ATOM   2665  B   BEA A2665     428.842 318.509  71.455  0.00  0.00           C
ATOM   2666  B   BEA A2666     428.377 318.973  72.328  0.00  0.00           C
ATOM   2667  B   BEA A2667     427.370 319.954  74.144  0.00  0.00           C
ATOM   2668  B   BEA A2668     426.872 320.427  75.003  0.00  0.00           C
ATOM   2669  B   BEA A2669     426.333 320.928  75.901  0.00  0.00           C
ATOM   2670  B   BEA A2670     425.799 321.415  76.760  0.00  0.00           C
ATOM   2671  B   BEA A2671     425.270 321.886  77.579  0.00  0.00           C
ATOM   2672  B   BEA A2672     424.142 322.856  79.222  0.00  0.00           C
ATOM   2673  B   BEA A2673     423.544 323.350  80.034  0.00  0.00           C
ATOM   2674  B   BEA A2674     422.909 323.859  80.853  0.00  0.00           C
ATOM   2675  B   BEA A2675     422.284 324.343  81.614  0.00  0.00           C
ATOM   2676  B   BEA A2676     421.577 324.872  82.421  0.00  0.00           C
ATOM   2677  B   BEA A2677     420.930 325.336  83.108  0.00  0.00           C
ATOM   2678  B   BEA A2678     420.203 325.837  83.823  0.00  0.00           C
ATOM   2679  B   BEA A2679     419.445 326.336  84.503  0.00  0.00           C
ATOM   2680  B   BEA A2680     418.657 326.827  85.140  0.00  0.00           C
ATOM   2681  B   BEA A2681     417.841 327.306  85.723  0.00  0.00           C
ATOM   2682  B   BEA A2682     416.947 327.797  86.272  0.00  0.00           C
ATOM   2683  B   BEA A2683     416.025 328.265  86.741  0.00  0.00           C
ATOM   2684  B   BEA A2684     415.076 328.707  87.121  0.00  0.00           C
ATOM   2685  B   BEA A2685     414.094 329.120  87.404  0.00  0.00           C
ATOM   2686  B   BEA A2686     413.073 329.502  87.580  0.00  0.00           C
ATOM   2687  B   BEA A2687     412.000 329.852  87.636  0.00  0.00           C
ATOM   2688  B   BEA A2688     410.912 330.152  87.557  0.00  0.00           C
ATOM   2689  B   BEA A2689     409.846 330.392  87.349  0.00  0.00           C
ATOM   2690  B   BEA A2690     408.790 330.578  87.015  0.00  0.00           C
ATOM   2691  B   BEA A2691     407.731 330.711  86.554  0.00  0.00           C
ATOM   2692  B   BEA A2692     405.820 330.820  85.405  0.00  0.00           C
ATOM   2693  B   BEA A2693     404.915 330.813  84.719  0.00  0.00           C
ATOM   2694  B   BEA A2694     404.068 330.771  83.996  0.00  0.00           C
ATOM   2695  B   BEA A2695     403.289 330.705  83.262  0.00  0.00           C
ATOM   2696  B   BEA A2696     402.482 330.615  82.435  0.00  0.00           C
ATOM   2697  B   BEA A2697     401.728 330.518  81.602  0.00  0.00           C
ATOM   2698  B   BEA A2698     400.987 330.416  80.725  0.00  0.00           C
ATOM   2699  B   BEA A2699     399.671 330.246  78.994  0.00  0.00           C
ATOM   2700  B   BEA A2700     399.028 330.182  78.050  0.00  0.00           C
ATOM   2701  B   BEA A2701     398.432 330.151  77.088  0.00  0.00           C
ATOM   2702  B   BEA A2702     397.877 330.167  76.080  0.00  0.00           C
ATOM   2703  B   BEA A2703     397.411 330.255  75.080  0.00  0.00           C
ATOM   2704  B   BEA A2704     397.046 330.458  74.041  0.00  0.00           C
ATOM   2705  B   BEA A2705     396.870 330.850  73.020  0.00  0.00           C
ATOM   2706  B   BEA A2706     396.997 331.505  72.122  0.00  0.00           C
ATOM   2707  B   BEA A2707     397.416 332.336  71.469  0.00  0.00           C
ATOM   2708  B   BEA A2708     398.000 333.208  71.041  0.00  0.00           C
ATOM   2709  B   BEA A2709     398.635 334.033  70.772  0.00  0.00           C
ATOM   2710  B   BEA A2710     399.361 334.897  70.580  0.00  0.00           C
ATOM   2711  B   BEA A2711     400.133 335.760  70.451  0.00  0.00           C
ATOM   2712  B   BEA A2712     400.851 336.525  70.375  0.00  0.00           C
ATOM   2713  B   BEA A2713     401.655 337.350  70.320  0.00  0.00           C
ATOM   2714  B   BEA A2714     402.469 338.156  70.287  0.00  0.00           C
ATOM   2715  B   BEA A2715     403.273 338.929  70.268  0.00  0.00           C
ATOM   2716  B   BEA A2716     404.121 339.722  70.255  0.00  0.00           C
ATOM   2717  B   BEA A2717     404.931 340.459  70.244  0.00  0.00           C
ATOM   2718  B   BEA A2718     405.761 341.197  70.231  0.00  0.00           C
ATOM   2719  B   BEA A2719     406.604 341.927  70.210  0.00  0.00           C
ATOM   2720  B   BEA A2720     407.449 342.641  70.178  0.00  0.00           C
ATOM   2721  B   BEA A2721     408.361 343.391  70.127  0.00  0.00           C
ATOM   2722  B   BEA A2722     410.057 344.734  69.973  0.00  0.00           C
ATOM   2723  B   BEA A2723     410.977 345.442  69.863  0.00  0.00           C
ATOM   2724  B   BEA A2724     411.863 346.118  69.741  0.00  0.00           C
ATOM   2725  B   BEA A2725     412.779 346.814  69.604  0.00  0.00           C
ATOM   2726  B   BEA A2726     413.647 347.479  69.464  0.00  0.00           C
ATOM   2727  B   BEA A2727     414.525 348.162  69.316  0.00  0.00           C
ATOM   2728  B   BEA A2728     415.399 348.863  69.166  0.00  0.00           C
ATOM   2729  B   BEA A2729     416.255 349.580  69.021  0.00  0.00           C
ATOM   2730  B   BEA A2730     417.894 351.104  68.771  0.00  0.00           C
ATOM   2731  B   BEA A2731     418.634 351.910  68.689  0.00  0.00           C
ATOM   2732  B   BEA A2732     419.320 352.782  68.649  0.00  0.00           C
ATOM   2733  B   BEA A2733     419.920 353.730  68.674  0.00  0.00           C
ATOM   2734  B   BEA A2734     420.691 355.811  69.000  0.00  0.00           C
ATOM   2735  B   BEA A2735     420.820 356.915  69.317  0.00  0.00           C
ATOM   2736  B   BEA A2736     420.804 357.931  69.682  0.00  0.00           C
ATOM   2737  B   BEA A2737     420.674 358.973  70.117  0.00  0.00           C
ATOM   2738  B   BEA A2738     420.189 360.912  71.065  0.00  0.00           C
ATOM   2739  B   BEA A2739     419.839 361.913  71.614  0.00  0.00           C
ATOM   2740  B   BEA A2740     419.467 362.834  72.150  0.00  0.00           C
ATOM   2741  B   BEA A2741     419.066 363.733  72.698  0.00  0.00           C
ATOM   2742  B   BEA A2742     418.648 364.600  73.249  0.00  0.00           C
ATOM   2743  B   BEA A2743     418.224 365.430  73.793  0.00  0.00           C
ATOM   2744  B   BEA A2744     417.767 366.285  74.371  0.00  0.00           C
ATOM   2745  B   BEA A2745     417.281 367.161  74.978  0.00  0.00           C
ATOM   2746  B   BEA A2746     416.323 368.821  76.169  0.00  0.00           C
ATOM   2747  B   BEA A2747     415.865 369.599  76.742  0.00  0.00           C
ATOM   2748  B   BEA A2748     415.357 370.452  77.381  0.00  0.00           C
ATOM   2749  B   BEA A2749     414.888 371.240  77.979  0.00  0.00           C
ATOM   2750  B   BEA A2750     414.420 372.029  78.584  0.00  0.00           C
ATOM   2751  B   BEA A2751     413.957 372.816  79.195  0.00  0.00           C
ATOM   2752  B   BEA A2752     413.464 373.667  79.862  0.00  0.00           C
ATOM   2753  B   BEA A2753     413.025 374.443  80.473  0.00  0.00           C
ATOM   2754  B   BEA A2754     412.566 375.276  81.135  0.00  0.00           C
ATOM   2755  B   BEA A2755     412.132 376.097  81.789  0.00  0.00           C
ATOM   2756  B   BEA A2756     411.726 376.901  82.433  0.00  0.00           C
ATOM   2757  B   BEA A2757     411.351 377.685  83.062  0.00  0.00           C
ATOM   2758  B   BEA A2758     410.984 378.513  83.726  0.00  0.00           C
ATOM   2759  B   BEA A2759     410.634 379.380  84.420  0.00  0.00           C
ATOM   2760  B   BEA A2760     410.335 380.214  85.086  0.00  0.00           C
ATOM   2761  B   BEA A2761     410.074 381.077  85.771  0.00  0.00           C
ATOM   2762  B   BEA A2762     409.861 381.961  86.468  0.00  0.00           C
ATOM   2763  B   BEA A2763     409.721 382.799  87.122  0.00  0.00           C
ATOM   2764  B   BEA A2764     409.663 384.621  88.510  0.00  0.00           C
ATOM   2765  B   BEA A2765     409.781 385.479  89.142  0.00  0.00           C
ATOM   2766  B   BEA A2766     410.033 386.394  89.797  0.00  0.00           C
ATOM   2767  B   BEA A2767     410.416 387.261  90.392  0.00  0.00           C
ATOM   2768  B   BEA A2768     410.944 388.094  90.937  0.00  0.00           C
ATOM   2769  B   BEA A2769     411.596 388.859  91.406  0.00  0.00           C
ATOM   2770  B   BEA A2770     412.380 389.570  91.809  0.00  0.00           C
ATOM   2771  B   BEA A2771     413.240 390.193  92.131  0.00  0.00           C
ATOM   2772  B   BEA A2772     414.230 390.779  92.398  0.00  0.00           C
ATOM   2773  B   BEA A2773     415.168 391.248  92.578  0.00  0.00           C
ATOM   2774  B   BEA A2774     416.207 391.707  92.710  0.00  0.00           C
ATOM   2775  B   BEA A2775     417.207 392.111  92.774  0.00  0.00           C
ATOM   2776  B   BEA A2776     418.283 392.518  92.768  0.00  0.00           C
ATOM   2777  B   BEA A2777     419.374 392.916  92.666  0.00  0.00           C
ATOM   2778  B   BEA A2778     420.409 393.290  92.449  0.00  0.00           C
ATOM   2779  B   BEA A2779     421.379 393.654  92.079  0.00  0.00           C
ATOM   2780  B   BEA A2780     422.232 394.017  91.482  0.00  0.00           C
ATOM   2781  B   BEA A2781     422.818 394.357  90.603  0.00  0.00           C
ATOM   2782  B   BEA A2782     422.994 394.637  89.513  0.00  0.00           C
ATOM   2783  B   BEA A2783     422.852 394.856  88.391  0.00  0.00           C
ATOM   2784  B   BEA A2784     422.548 395.036  87.335  0.00  0.00           C
ATOM   2785  B   BEA A2785     422.135 395.209  86.297  0.00  0.00           C
ATOM   2786  B   BEA A2786     421.680 395.375  85.360  0.00  0.00           C
ATOM   2787  B   BEA A2787     421.114 395.578  84.361  0.00  0.00           C
ATOM   2788  B   BEA A2788     420.501 395.821  83.434  0.00  0.00           C
ATOM   2789  B   BEA A2789     419.847 396.152  82.618  0.00  0.00           C
ATOM   2790  B   BEA A2790     419.135 396.825  82.133  0.00  0.00           C
ATOM   2791  B   BEA A2791     418.963 397.673  82.761  0.00  0.00           C
ATOM   2792  B   BEA A2792     419.051 398.321  83.657  0.00  0.00           C
ATOM   2793  B   BEA A2793     419.190 398.890  84.605  0.00  0.00           C
ATOM   2794  B   BEA A2794     419.348 399.464  85.654  0.00  0.00           C
ATOM   2795  B   BEA A2795     419.476 399.953  86.595  0.00  0.00           C
ATOM   2796  B   BEA A2796     419.589 400.477  87.627  0.00  0.00           C
ATOM   2797  B   BEA A2797     419.660 400.971  88.612  0.00  0.00           C
ATOM   2798  B   BEA A2798     419.695 401.477  89.621  0.00  0.00           C
ATOM   2799  B   BEA A2799     419.694 401.992  90.643  0.00  0.00           C
ATOM   2800  B   BEA A2800     419.666 402.461  91.565  0.00  0.00           C
ATOM   2801  B   BEA A2801     419.605 402.983  92.579  0.00  0.00           C
ATOM   2802  B   BEA A2802     419.519 403.505  93.571  0.00  0.00           C
ATOM   2803  B   BEA A2803     419.398 404.073  94.624  0.00  0.00           C
ATOM   2804  B   BEA A2804     419.270 404.581  95.532  0.00  0.00           C
ATOM   2805  B   BEA A2805     419.097 405.179  96.560  0.00  0.00           C
ATOM   2806  B   BEA A2806     418.912 405.756  97.501  0.00  0.00           C
ATOM   2807  B   BEA A2807     418.703 406.357  98.418  0.00  0.00           C
ATOM   2808  B   BEA A2808     418.477 406.972  99.280  0.00  0.00           C
ATOM   2809  B   BEA A2809     418.223 407.636 100.113  0.00  0.00           C
ATOM   2810  B   BEA A2810     417.913 408.428 100.951  0.00  0.00           C
ATOM   2811  B   BEA A2811     417.590 409.255 101.616  0.00  0.00           C
ATOM   2812  B   BEA A2812     417.233 410.212 102.062  0.00  0.00           C
ATOM   2813  B   BEA A2813     416.892 411.243 102.060  0.00  0.00           C
ATOM   2814  B   BEA A2814     416.653 412.165 101.521  0.00  0.00           C
ATOM   2815  B   BEA A2815     416.532 412.880 100.657  0.00  0.00           C
ATOM   2816  B   BEA A2816     416.504 413.406  99.652  0.00  0.00           C
ATOM   2817  B   BEA A2817     416.912 413.407  97.545  0.00  0.00           C
ATOM   2818  B   BEA A2818     417.350 412.760  96.758  0.00  0.00           C
ATOM   2819  B   BEA A2819     417.830 411.947  96.159  0.00  0.00           C
ATOM   2820  B   BEA A2820     418.349 411.029  95.645  0.00  0.00           C
ATOM   2821  B   BEA A2821     418.852 410.133  95.205  0.00  0.00           C
ATOM   2822  B   BEA A2822     419.382 409.205  94.761  0.00  0.00           C
ATOM   2823  B   BEA A2823     419.908 408.322  94.307  0.00  0.00           C
ATOM   2824  B   BEA A2824     420.439 407.492  93.803  0.00  0.00           C
ATOM   2825  B   BEA A2825     420.977 406.754  93.198  0.00  0.00           C
ATOM   2826  B   BEA A2826     421.513 406.193  92.417  0.00  0.00           C
ATOM   2827  B   BEA A2827     422.005 405.964  91.411  0.00  0.00           C
ATOM   2828  B   BEA A2828     422.450 406.044  90.357  0.00  0.00           C
ATOM   2829  B   BEA A2829     422.907 406.250  89.398  0.00  0.00           C
ATOM   2830  B   BEA A2830     423.485 406.495  88.468  0.00  0.00           C
ATOM   2831  B   BEA A2831     424.214 406.714  87.608  0.00  0.00           C
ATOM   2832  B   BEA A2832     424.990 406.891  86.888  0.00  0.00           C
ATOM   2833  B   BEA A2833     425.891 407.062  86.191  0.00  0.00           C
ATOM   2834  B   BEA A2834     426.806 407.220  85.586  0.00  0.00           C
ATOM   2835  B   BEA A2835     428.761 407.554  84.524  0.00  0.00           C
ATOM   2836  B   BEA A2836     430.800 407.974  83.661  0.00  0.00           C
ATOM   2837  B   BEA A2837     431.834 408.254  83.307  0.00  0.00           C
ATOM   2838  B   BEA A2838     432.896 408.632  83.010  0.00  0.00           C
ATOM   2839  B   BEA A2839     433.845 409.119  82.822  0.00  0.00           C
ATOM   2840  B   BEA A2840     434.683 409.874  82.785  0.00  0.00           C
ATOM   2841  B   BEA A2841     435.039 410.902  83.004  0.00  0.00           C
ATOM   2842  B   BEA A2842     434.450 412.909  83.817  0.00  0.00           C
ATOM   2843  B   BEA A2843     434.013 413.785  84.230  0.00  0.00           C
ATOM   2844  B   BEA A2844     433.529 414.757  84.697  0.00  0.00           C
ATOM   2845  B   BEA A2845     433.144 415.667  85.127  0.00  0.00           C
ATOM   2846  B   BEA A2846     432.898 416.674  85.570  0.00  0.00           C
ATOM   2847  B   BEA A2847     433.050 417.695  85.938  0.00  0.00           C
ATOM   2848  B   BEA A2848     433.777 418.593  86.132  0.00  0.00           C
ATOM   2849  B   BEA A2849     435.686 419.664  86.096  0.00  0.00           C
ATOM   2850  B   BEA A2850     438.905 420.735  85.591  0.00  0.00           C
ATOM   2851  B   BEA A2851     439.951 421.044  85.349  0.00  0.00           C
ATOM   2852  B   BEA A2852     440.981 421.366  85.069  0.00  0.00           C
ATOM   2853  B   BEA A2853     441.978 421.724  84.743  0.00  0.00           C
ATOM   2854  B   BEA A2854     442.913 422.166  84.351  0.00  0.00           C
ATOM   2855  B   BEA A2855     443.660 422.802  83.852  0.00  0.00           C
ATOM   2856  B   BEA A2856     443.831 423.728  83.260  0.00  0.00           C
ATOM   2857  B   BEA A2857     443.427 424.629  82.785  0.00  0.00           C
ATOM   2858  B   BEA A2858     442.780 425.458  82.409  0.00  0.00           C
ATOM   2859  B   BEA A2859     442.008 426.253  82.091  0.00  0.00           C
ATOM   2860  B   BEA A2860     441.199 427.002  81.824  0.00  0.00           C
ATOM   2861  B   BEA A2861     440.381 427.718  81.594  0.00  0.00           C
ATOM   2862  B   BEA A2862     439.538 428.438  81.384  0.00  0.00           C
ATOM   2863  B   BEA A2863     437.845 429.884  81.024  0.00  0.00           C
ATOM   2864  B   BEA A2864     437.050 430.585  80.876  0.00  0.00           C
ATOM   2865  B   BEA A2865     436.189 431.375  80.729  0.00  0.00           C
ATOM   2866  B   BEA A2866     435.363 432.178  80.599  0.00  0.00           C
ATOM   2867  B   BEA A2867     434.644 432.916  80.497  0.00  0.00           C
ATOM   2868  B   BEA A2868     433.888 433.735  80.400  0.00  0.00           C
ATOM   2869  B   BEA A2869     433.101 434.639  80.312  0.00  0.00           C
ATOM   2870  B   BEA A2870     432.413 435.474  80.248  0.00  0.00           C
ATOM   2871  B   BEA A2871     431.696 436.394  80.196  0.00  0.00           C
ATOM   2872  B   BEA A2872     431.070 437.240  80.163  0.00  0.00           C
ATOM   2873  B   BEA A2873     430.416 438.171  80.142  0.00  0.00           C
ATOM   2874  B   BEA A2874     429.199 440.042  80.149  0.00  0.00           C
ATOM   2875  B   BEA A2875     428.584 441.064  80.179  0.00  0.00           C
ATOM   2876  B   BEA A2876     428.047 442.003  80.221  0.00  0.00           C
ATOM   2877  B   BEA A2877     427.490 443.024  80.283  0.00  0.00           C
ATOM   2878  B   BEA A2878     427.005 443.959  80.354  0.00  0.00           C
ATOM   2879  B   BEA A2879     426.501 444.973  80.447  0.00  0.00           C
ATOM   2880  B   BEA A2880     426.023 445.982  80.554  0.00  0.00           C
ATOM   2881  B   BEA A2881     425.570 446.982  80.676  0.00  0.00           C
ATOM   2882  B   BEA A2882     424.699 449.035  80.972  0.00  0.00           C
ATOM   2883  B   BEA A2883     424.281 450.083  81.149  0.00  0.00           C
ATOM   2884  B   BEA A2884     423.887 451.114  81.339  0.00  0.00           C
ATOM   2885  B   BEA A2885     423.485 452.207  81.559  0.00  0.00           C
ATOM   2886  B   BEA A2886     423.134 453.196  81.775  0.00  0.00           C
ATOM   2887  B   BEA A2887     422.775 454.240  82.021  0.00  0.00           C
ATOM   2888  B   BEA A2888     422.436 455.255  82.279  0.00  0.00           C
ATOM   2889  B   BEA A2889     422.092 456.316  82.569  0.00  0.00           C
ATOM   2890  B   BEA A2890     421.768 457.340  82.871  0.00  0.00           C
ATOM   2891  B   BEA A2891     421.439 458.398  83.206  0.00  0.00           C
ATOM   2892  B   BEA A2892     421.129 459.409  83.551  0.00  0.00           C
ATOM   2893  B   BEA A2893     420.815 460.440  83.930  0.00  0.00           C
ATOM   2894  B   BEA A2894     420.518 461.414  84.316  0.00  0.00           C
ATOM   2895  B   BEA A2895     419.911 463.365  85.188  0.00  0.00           C
ATOM   2896  B   BEA A2896     419.582 464.379  85.704  0.00  0.00           C
ATOM   2897  B   BEA A2897     419.268 465.302  86.221  0.00  0.00           C
ATOM   2898  B   BEA A2898     418.930 466.233  86.800  0.00  0.00           C
ATOM   2899  B   BEA A2899     418.584 467.102  87.409  0.00  0.00           C
ATOM   2900  B   BEA A2900     418.230 467.896  88.042  0.00  0.00           C
ATOM   2901  B   BEA A2901     417.825 468.678  88.771  0.00  0.00           C
ATOM   2902  B   BEA A2902     417.384 469.374  89.560  0.00  0.00           C
ATOM   2903  B   BEA A2903     416.920 469.937  90.375  0.00  0.00           C
ATOM   2904  B   BEA A2904     416.399 470.376  91.261  0.00  0.00           C
ATOM   2905  B   BEA A2905     415.824 470.650  92.197  0.00  0.00           C
ATOM   2906  B   BEA A2906     415.196 470.734  93.167  0.00  0.00           C
ATOM   2907  B   BEA A2907     414.586 470.644  94.064  0.00  0.00           C
ATOM   2908  B   BEA A2908     413.935 470.399  94.982  0.00  0.00           C
ATOM   2909  B   BEA A2909     413.308 470.045  95.834  0.00  0.00           C
ATOM   2910  B   BEA A2910     412.683 469.595  96.657  0.00  0.00           C
ATOM   2911  B   BEA A2911     412.068 469.073  97.446  0.00  0.00           C
ATOM   2912  B   BEA A2912     410.904 467.903  98.887  0.00  0.00           C
ATOM   2913  B   BEA A2913     410.295 467.209  99.620  0.00  0.00           C
ATOM   2914  B   BEA A2914     409.724 466.517 100.293  0.00  0.00           C
ATOM   2915  B   BEA A2915     409.161 465.796 100.948  0.00  0.00           C
ATOM   2916  B   BEA A2916     408.607 465.055 101.581  0.00  0.00           C
ATOM   2917  B   BEA A2917     408.068 464.305 102.190  0.00  0.00           C
ATOM   2918  B   BEA A2918     407.547 463.555 102.771  0.00  0.00           C
ATOM   2919  B   BEA A2919     407.003 462.748 103.370  0.00  0.00           C
ATOM   2920  B   BEA A2920     406.482 461.953 103.937  0.00  0.00           C
ATOM   2921  B   BEA A2921     405.942 461.107 104.519  0.00  0.00           C
ATOM   2922  B   BEA A2922     405.428 460.286 105.066  0.00  0.00           C
ATOM   2923  B   BEA A2923     404.899 459.421 105.625  0.00  0.00           C
ATOM   2924  B   BEA A2924     404.399 458.591 106.146  0.00  0.00           C
ATOM   2925  B   BEA A2925     403.887 457.723 106.677  0.00  0.00           C
ATOM   2926  B   BEA A2926     403.408 456.900 107.169  0.00  0.00           C
ATOM   2927  B   BEA A2927     402.870 455.962 107.716  0.00  0.00           C
ATOM   2928  B   BEA A2928     402.416 455.159 108.175  0.00  0.00           C
ATOM   2929  B   BEA A2929     401.904 454.242 108.688  0.00  0.00           C
ATOM   2930  B   BEA A2930     401.431 453.384 109.159  0.00  0.00           C
ATOM   2931  B   BEA A2931     400.949 452.501 109.635  0.00  0.00           C
ATOM   2932  B   BEA A2932     400.458 451.594 110.116  0.00  0.00           C
ATOM   2933  B   BEA A2933     399.961 450.663 110.600  0.00  0.00           C
ATOM   2934  B   BEA A2934     399.505 449.803 111.041  0.00  0.00           C
ATOM   2935  B   BEA A2935     398.993 448.829 111.532  0.00  0.00           C
ATOM   2936  B   BEA A2936     398.525 447.930 111.979  0.00  0.00           C
ATOM   2937  B   BEA A2937     398.051 447.013 112.428  0.00  0.00           C
ATOM   2938  B   BEA A2938     397.572 446.080 112.879  0.00  0.00           C
ATOM   2939  B   BEA A2939     397.139 445.229 113.285  0.00  0.00           C
ATOM   2940  B   BEA A2940     396.651 444.266 113.739  0.00  0.00           C
ATOM   2941  B   BEA A2941     396.159 443.288 114.193  0.00  0.00           C
ATOM   2942  B   BEA A2942     395.714 442.398 114.602  0.00  0.00           C
ATOM   2943  B   BEA A2943     395.266 441.497 115.012  0.00  0.00           C
ATOM   2944  B   BEA A2944     394.815 440.586 115.421  0.00  0.00           C
ATOM   2945  B   BEA A2945     394.311 439.562 115.876  0.00  0.00           C
ATOM   2946  B   BEA A2946     393.399 437.694 116.693  0.00  0.00           C
ATOM   2947  B   BEA A2947     392.940 436.748 117.101  0.00  0.00           C
ATOM   2948  B   BEA A2948     392.480 435.797 117.506  0.00  0.00           C
ATOM   2949  B   BEA A2949     392.019 434.839 117.911  0.00  0.00           C
ATOM   2950  B   BEA A2950     391.608 433.983 118.269  0.00  0.00           C
ATOM   2951  B   BEA A2951     391.147 433.017 118.670  0.00  0.00           C
ATOM   2952  B   BEA A2952     390.685 432.048 119.069  0.00  0.00           C
ATOM   2953  B   BEA A2953     390.223 431.076 119.465  0.00  0.00           C
ATOM   2954  B   BEA A2954     389.762 430.102 119.858  0.00  0.00           C
ATOM   2955  B   BEA A2955     389.302 429.127 120.248  0.00  0.00           C
ATOM   2956  B   BEA A2956     388.894 428.259 120.593  0.00  0.00           C
ATOM   2957  B   BEA A2957     388.436 427.285 120.976  0.00  0.00           C
ATOM   2958  B   BEA A2958     387.980 426.312 121.356  0.00  0.00           C
ATOM   2959  B   BEA A2959     387.527 425.341 121.733  0.00  0.00           C
ATOM   2960  B   BEA A2960     387.075 424.374 122.104  0.00  0.00           C
ATOM   2961  B   BEA A2961     386.626 423.410 122.472  0.00  0.00           C
ATOM   2962  B   BEA A2962     386.181 422.451 122.835  0.00  0.00           C
ATOM   2963  B   BEA A2963     385.738 421.497 123.193  0.00  0.00           C
ATOM   2964  B   BEA A2964     385.299 420.549 123.546  0.00  0.00           C
ATOM   2965  B   BEA A2965     384.863 419.609 123.894  0.00  0.00           C
ATOM   2966  B   BEA A2966     384.384 418.571 124.275  0.00  0.00           C
ATOM   2967  B   BEA A2967     383.957 417.648 124.611  0.00  0.00           C
ATOM   2968  B   BEA A2968     383.487 416.630 124.979  0.00  0.00           C
ATOM   2969  B   BEA A2969     383.071 415.727 125.303  0.00  0.00           C
ATOM   2970  B   BEA A2970     382.612 414.733 125.657  0.00  0.00           C
ATOM   2971  B   BEA A2971     382.160 413.752 126.004  0.00  0.00           C
ATOM   2972  B   BEA A2972     381.714 412.785 126.343  0.00  0.00           C
ATOM   2973  B   BEA A2973     381.275 411.834 126.675  0.00  0.00           C
ATOM   2974  B   BEA A2974     380.798 410.799 127.032  0.00  0.00           C
ATOM   2975  B   BEA A2975     380.375 409.882 127.346  0.00  0.00           C
ATOM   2976  B   BEA A2976     379.914 408.886 127.685  0.00  0.00           C
ATOM   2977  B   BEA A2977     379.463 407.911 128.015  0.00  0.00           C
ATOM   2978  B   BEA A2978     379.022 406.958 128.333  0.00  0.00           C
ATOM   2979  B   BEA A2979     378.548 405.935 128.673  0.00  0.00           C
ATOM   2980  B   BEA A2980     378.085 404.939 129.001  0.00  0.00           C
ATOM   2981  B   BEA A2981     377.634 403.972 129.317  0.00  0.00           C
ATOM   2982  B   BEA A2982     377.196 403.035 129.621  0.00  0.00           C
ATOM   2983  B   BEA A2983     376.730 402.040 129.940  0.00  0.00           C
ATOM   2984  B   BEA A2984     376.279 401.081 130.245  0.00  0.00           C
ATOM   2985  B   BEA A2985     375.803 400.074 130.561  0.00  0.00           C
ATOM   2986  B   BEA A2986     375.345 399.109 130.862  0.00  0.00           C
ATOM   2987  B   BEA A2987     374.867 398.107 131.171  0.00  0.00           C
ATOM   2988  B   BEA A2988     374.410 397.155 131.461  0.00  0.00           C
ATOM   2989  B   BEA A2989     373.938 396.178 131.755  0.00  0.00           C
ATOM   2990  B   BEA A2990     373.454 395.185 132.050  0.00  0.00           C
ATOM   2991  B   BEA A2991     372.997 394.257 132.322  0.00  0.00           C
ATOM   2992  B   BEA A2992     372.501 393.260 132.609  0.00  0.00           C
ATOM   2993  B   BEA A2993     372.006 392.278 132.887  0.00  0.00           C
ATOM   2994  B   BEA A2994     371.518 391.325 133.152  0.00  0.00           C
ATOM   2995  B   BEA A2995     371.012 390.355 133.414  0.00  0.00           C
ATOM   2996  B   BEA A2996     370.499 389.396 133.667  0.00  0.00           C
ATOM   2997  B   BEA A2997     369.964 388.425 133.913  0.00  0.00           C
ATOM   2998  B   BEA A2998     369.402 387.447 134.149  0.00  0.00           C
ATOM   2999  B   BEA A2999     368.847 386.533 134.354  0.00  0.00           C
ATOM   3000  B   BEA A3000     368.213 385.581 134.541  0.00  0.00           C
ATOM   3001  B   BEA A3001     367.519 384.711 134.660  0.00  0.00           C
ATOM   3002  B   BEA A3002     366.613 384.186 134.522  0.00  0.00           C
ATOM   3003  B   BEA A3003     366.193 385.015 133.960  0.00  0.00           C
ATOM   3004  B   BEA A3004     366.151 386.032 133.475  0.00  0.00           C
ATOM   3005  B   BEA A3005     366.204 387.031 133.042  0.00  0.00           C
ATOM   3006  B   BEA A3006     366.311 388.093 132.604  0.00  0.00           C
ATOM   3007  B   BEA A3007     366.443 389.115 132.197  0.00  0.00           C
ATOM   3008  B   BEA A3008     366.597 390.165 131.788  0.00  0.00           C
ATOM   3009  B   BEA A3009     366.757 391.220 131.383  0.00  0.00           C
ATOM   3010  B   BEA A3010     367.051 393.250 130.610  0.00  0.00           C
ATOM   3011  B   BEA A3011     367.182 394.296 130.212  0.00  0.00           C
ATOM   3012  B   BEA A3012     367.364 396.425 129.392  0.00  0.00           C
ATOM   3013  B   BEA A3013     367.388 397.492 128.972  0.00  0.00           C
ATOM   3014  B   BEA A3014     367.338 398.522 128.556  0.00  0.00           C
ATOM   3015  B   BEA A3015     367.171 399.535 128.129  0.00  0.00           C
ATOM   3016  B   BEA A3016     366.789 400.498 127.688  0.00  0.00           C
ATOM   3017  B   BEA A3017     366.102 401.255 127.285  0.00  0.00           C
ATOM   3018  B   BEA A3018     364.034 401.774 126.804  0.00  0.00           C
ATOM   3019  B   BEA A3019     362.880 401.646 126.724  0.00  0.00           C
ATOM   3020  B   BEA A3020     359.695 400.682 126.825  0.00  0.00           C
ATOM   3021  B   BEA A3021     358.646 400.252 126.929  0.00  0.00           C
ATOM   3022  B   BEA A3022     357.648 399.812 127.052  0.00  0.00           C
ATOM   3023  B   BEA A3023     356.649 399.347 127.197  0.00  0.00           C
ATOM   3024  B   BEA A3024     355.583 398.831 127.374  0.00  0.00           C
ATOM   3025  B   BEA A3025     354.623 398.352 127.551  0.00  0.00           C
ATOM   3026  B   BEA A3026     353.618 397.841 127.754  0.00  0.00           C
ATOM   3027  B   BEA A3027     352.659 397.346 127.963  0.00  0.00           C
ATOM   3028  B   BEA A3028     351.669 396.831 128.194  0.00  0.00           C
ATOM   3029  B   BEA A3029     350.740 396.346 128.426  0.00  0.00           C
ATOM   3030  B   BEA A3030     349.704 395.806 128.700  0.00  0.00           C
ATOM   3031  B   BEA A3031     348.741 395.305 128.970  0.00  0.00           C
ATOM   3032  B   BEA A3032     347.766 394.804 129.257  0.00  0.00           C
ATOM   3033  B   BEA A3033     346.875 394.350 129.534  0.00  0.00           C
ATOM   3034  B   BEA A3034     345.892 393.859 129.853  0.00  0.00           C
ATOM   3035  B   BEA A3035     344.912 393.380 130.187  0.00  0.00           C
ATOM   3036  B   BEA A3036     342.025 392.050 131.269  0.00  0.00           C
ATOM   3037  B   BEA A3037     341.007 391.619 131.688  0.00  0.00           C
ATOM   3038  B   BEA A3038     340.098 391.256 132.080  0.00  0.00           C
ATOM   3039  B   BEA A3039     339.131 390.895 132.517  0.00  0.00           C
ATOM   3040  B   BEA A3040     337.135 390.250 133.493  0.00  0.00           C
ATOM   3041  B   BEA A3041     336.198 390.003 133.990  0.00  0.00           C
ATOM   3042  B   BEA A3042     335.230 389.795 134.533  0.00  0.00           C
ATOM   3043  B   BEA A3043     334.310 389.645 135.079  0.00  0.00           C
ATOM   3044  B   BEA A3044     332.392 389.499 136.322  0.00  0.00           C
ATOM   3045  B   BEA A3045     331.464 389.515 136.977  0.00  0.00           C
ATOM   3046  B   BEA A3046     330.574 389.588 137.640  0.00  0.00           C
ATOM   3047  B   BEA A3047     329.719 389.713 138.312  0.00  0.00           C
ATOM   3048  B   BEA A3048     328.832 389.904 139.045  0.00  0.00           C
ATOM   3049  B   BEA A3049     328.035 390.131 139.737  0.00  0.00           C
ATOM   3050  B   BEA A3050     327.203 390.427 140.494  0.00  0.00           C
ATOM   3051  B   BEA A3051     326.452 390.748 141.209  0.00  0.00           C
ATOM   3052  B   BEA A3052     325.665 391.141 141.991  0.00  0.00           C
ATOM   3053  B   BEA A3053     324.952 391.550 142.731  0.00  0.00           C
ATOM   3054  B   BEA A3054     324.254 391.999 143.483  0.00  0.00           C
ATOM   3055  B   BEA A3055     322.952 392.975 144.962  0.00  0.00           C
ATOM   3056  B   BEA A3056     322.297 393.536 145.745  0.00  0.00           C
ATOM   3057  B   BEA A3057     321.700 394.086 146.480  0.00  0.00           C
ATOM   3058  B   BEA A3058     321.114 394.665 147.221  0.00  0.00           C
ATOM   3059  B   BEA A3059     320.494 395.318 148.026  0.00  0.00           C
ATOM   3060  B   BEA A3060     319.971 395.899 148.720  0.00  0.00           C
ATOM   3061  B   BEA A3061     319.415 396.551 149.474  0.00  0.00           C
ATOM   3062  B   BEA A3062     318.867 397.222 150.231  0.00  0.00           C
ATOM   3063  B   BEA A3063     318.328 397.910 150.987  0.00  0.00           C
ATOM   3064  B   BEA A3064     317.838 398.559 151.685  0.00  0.00           C
ATOM   3065  B   BEA A3065     316.838 399.939 153.128  0.00  0.00           C
ATOM   3066  B   BEA A3066     316.329 400.666 153.870  0.00  0.00           C
ATOM   3067  B   BEA A3067     315.828 401.397 154.603  0.00  0.00           C
ATOM   3068  B   BEA A3068     315.370 402.072 155.272  0.00  0.00           C
ATOM   3069  B   BEA A3069     314.881 402.799 155.985  0.00  0.00           C
ATOM   3070  B   BEA A3070     314.398 403.521 156.684  0.00  0.00           C
ATOM   3071  B   BEA A3071     313.884 404.289 157.422  0.00  0.00           C
ATOM   3072  B   BEA A3072     313.412 404.990 158.090  0.00  0.00           C
ATOM   3073  B   BEA A3073     312.909 405.730 158.792  0.00  0.00           C
ATOM   3074  B   BEA A3074     312.411 406.450 159.471  0.00  0.00           C
ATOM   3075  B   BEA A3075     311.881 407.200 160.177  0.00  0.00           C
ATOM   3076  B   BEA A3076     311.356 407.922 160.855  0.00  0.00           C
ATOM   3077  B   BEA A3077     310.836 408.612 161.505  0.00  0.00           C
ATOM   3078  B   BEA A3078     310.246 409.364 162.214  0.00  0.00           C
ATOM   3079  B   BEA A3079     309.700 410.026 162.842  0.00  0.00           C
ATOM   3080  B   BEA A3080     309.081 410.732 163.518  0.00  0.00           C
ATOM   3081  B   BEA A3081     308.468 411.384 164.150  0.00  0.00           C
ATOM   3082  B   BEA A3082     307.780 412.056 164.814  0.00  0.00           C
ATOM   3083  B   BEA A3083     307.097 412.659 165.424  0.00  0.00           C
ATOM   3084  B   BEA A3084     306.334 413.255 166.050  0.00  0.00           C
ATOM   3085  B   BEA A3085     305.575 413.768 166.613  0.00  0.00           C
ATOM   3086  B   BEA A3086     304.729 414.247 167.176  0.00  0.00           C
ATOM   3087  B   BEA A3087     303.784 414.670 167.724  0.00  0.00           C
ATOM   3088  B   BEA A3088     302.825 414.982 168.200  0.00  0.00           C
ATOM   3089  B   BEA A3089     301.840 415.185 168.610  0.00  0.00           C
ATOM   3090  B   BEA A3090     300.758 415.281 168.973  0.00  0.00           C
ATOM   3091  B   BEA A3091     299.662 415.250 169.255  0.00  0.00           C
ATOM   3092  B   BEA A3092     298.601 415.113 169.458  0.00  0.00           C
ATOM   3093  B   BEA A3093     297.458 414.869 169.612  0.00  0.00           C
ATOM   3094  B   BEA A3094     296.421 414.576 169.704  0.00  0.00           C
ATOM   3095  B   BEA A3095     295.314 414.200 169.760  0.00  0.00           C
ATOM   3096  B   BEA A3096     292.236 412.897 169.744  0.00  0.00           C
ATOM   3097  B   BEA A3097     291.255 412.423 169.699  0.00  0.00           C
ATOM   3098  B   BEA A3098     290.239 411.910 169.638  0.00  0.00           C
ATOM   3099  B   BEA A3099     289.264 411.400 169.567  0.00  0.00           C
ATOM   3100  B   BEA A3100     288.265 410.865 169.485  0.00  0.00           C
ATOM   3101  B   BEA A3101     287.245 410.307 169.394  0.00  0.00           C
ATOM   3102  B   BEA A3102     286.280 409.774 169.303  0.00  0.00           C
ATOM   3103  B   BEA A3103     285.303 409.230 169.209  0.00  0.00           C
ATOM   3104  B   BEA A3104     284.317 408.680 169.112  0.00  0.00           C
ATOM   3105  B   BEA A3105     283.327 408.130 169.015  0.00  0.00           C
ATOM   3106  B   BEA A3106     282.335 407.583 168.921  0.00  0.00           C
ATOM   3107  B   BEA A3107     281.418 407.084 168.837  0.00  0.00           C
ATOM   3108  B   BEA A3108     278.421 405.528 168.609  0.00  0.00           C
ATOM   3109  B   BEA A3109     277.401 405.034 168.553  0.00  0.00           C
ATOM   3110  B   BEA A3110     276.399 404.569 168.511  0.00  0.00           C
ATOM   3111  B   BEA A3111     275.342 404.101 168.481  0.00  0.00           C
ATOM   3112  B   BEA A3112     274.303 403.664 168.465  0.00  0.00           C
ATOM   3113  B   BEA A3113     273.281 403.256 168.463  0.00  0.00           C
ATOM   3114  B   BEA A3114     272.206 402.850 168.476  0.00  0.00           C
ATOM   3115  B   BEA A3115     271.147 402.475 168.503  0.00  0.00           C
ATOM   3116  B   BEA A3116     270.105 402.128 168.544  0.00  0.00           C
ATOM   3117  B   BEA A3117     269.009 401.789 168.603  0.00  0.00           C
ATOM   3118  B   BEA A3118     267.929 401.479 168.676  0.00  0.00           C
ATOM   3119  B   BEA A3119     266.865 401.198 168.763  0.00  0.00           C
ATOM   3120  B   BEA A3120     264.710 400.704 168.987  0.00  0.00           C
ATOM   3121  B   BEA A3121     263.550 400.480 169.132  0.00  0.00           C
ATOM   3122  B   BEA A3122     262.472 400.297 169.284  0.00  0.00           C
ATOM   3123  B   BEA A3123     261.405 400.141 169.450  0.00  0.00           C
ATOM   3124  B   BEA A3124     259.169 399.895 169.846  0.00  0.00           C
ATOM   3125  B   BEA A3125     258.066 399.814 170.067  0.00  0.00           C
ATOM   3126  B   BEA A3126     256.971 399.760 170.302  0.00  0.00           C
ATOM   3127  B   BEA A3127     255.884 399.732 170.552  0.00  0.00           C
ATOM   3128  B   BEA A3128     254.804 399.730 170.817  0.00  0.00           C
ATOM   3129  B   BEA A3129     253.729 399.754 171.095  0.00  0.00           C
ATOM   3130  B   BEA A3130     252.659 399.803 171.388  0.00  0.00           C
ATOM   3131  B   BEA A3131     251.529 399.881 171.715  0.00  0.00           C
ATOM   3132  B   BEA A3132     250.467 399.981 172.038  0.00  0.00           C
ATOM   3133  B   BEA A3133     249.407 400.106 172.375  0.00  0.00           C
ATOM   3134  B   BEA A3134     248.350 400.254 172.727  0.00  0.00           C
ATOM   3135  B   BEA A3135     246.301 400.612 173.453  0.00  0.00           C
ATOM   3136  B   BEA A3136     245.246 400.833 173.849  0.00  0.00           C
ATOM   3137  B   BEA A3137     244.190 401.078 174.260  0.00  0.00           C
ATOM   3138  B   BEA A3138     243.197 401.331 174.661  0.00  0.00           C
ATOM   3139  B   BEA A3139     242.202 401.606 175.076  0.00  0.00           C
ATOM   3140  B   BEA A3140     241.205 401.902 175.505  0.00  0.00           C
ATOM   3141  B   BEA A3141     240.207 402.222 175.948  0.00  0.00           C
ATOM   3142  B   BEA A3142     239.268 402.541 176.377  0.00  0.00           C
ATOM   3143  B   BEA A3143     238.265 402.904 176.848  0.00  0.00           C
ATOM   3144  B   BEA A3144     237.321 403.265 177.304  0.00  0.00           C
ATOM   3145  B   BEA A3145     235.424 404.048 178.255  0.00  0.00           C
ATOM   3146  B   BEA A3146     234.532 404.443 178.719  0.00  0.00           C
ATOM   3147  B   BEA A3147     233.576 404.884 179.228  0.00  0.00           C
ATOM   3148  B   BEA A3148     232.677 405.317 179.717  0.00  0.00           C
ATOM   3149  B   BEA A3149     231.776 405.768 180.218  0.00  0.00           C
ATOM   3150  B   BEA A3150     230.871 406.238 180.732  0.00  0.00           C
ATOM   3151  B   BEA A3151     230.022 406.693 181.223  0.00  0.00           C
ATOM   3152  B   BEA A3152     229.110 407.199 181.761  0.00  0.00           C
ATOM   3153  B   BEA A3153     228.255 407.690 182.275  0.00  0.00           C
ATOM   3154  B   BEA A3154     227.396 408.196 182.800  0.00  0.00           C
ATOM   3155  B   BEA A3155     226.535 408.720 183.336  0.00  0.00           C
ATOM   3156  B   BEA A3156     225.729 409.223 183.846  0.00  0.00           C
ATOM   3157  B   BEA A3157     224.919 409.741 184.366  0.00  0.00           C
ATOM   3158  B   BEA A3158     224.048 410.313 184.935  0.00  0.00           C
ATOM   3159  B   BEA A3159     223.233 410.861 185.475  0.00  0.00           C
ATOM   3160  B   BEA A3160     222.414 411.425 186.026  0.00  0.00           C
ATOM   3161  B   BEA A3161     221.651 411.962 186.546  0.00  0.00           C
ATOM   3162  B   BEA A3162     220.827 412.554 187.116  0.00  0.00           C
ATOM   3163  B   BEA A3163     220.057 413.118 187.655  0.00  0.00           C
ATOM   3164  B   BEA A3164     219.285 413.695 188.202  0.00  0.00           C
ATOM   3165  B   BEA A3165     218.511 414.285 188.758  0.00  0.00           C
ATOM   3166  B   BEA A3166     217.733 414.887 189.323  0.00  0.00           C
ATOM   3167  B   BEA A3167     216.953 415.502 189.896  0.00  0.00           C
ATOM   3168  B   BEA A3168     216.171 416.130 190.478  0.00  0.00           C
ATOM   3169  B   BEA A3169     215.443 416.724 191.024  0.00  0.00           C
ATOM   3170  B   BEA A3170     214.713 417.329 191.579  0.00  0.00           C
ATOM   3171  B   BEA A3171     213.981 417.944 192.140  0.00  0.00           C
ATOM   3172  B   BEA A3172     213.246 418.571 192.709  0.00  0.00           C
ATOM   3173  B   BEA A3173     212.510 419.208 193.285  0.00  0.00           C
ATOM   3174  B   BEA A3174     211.771 419.855 193.868  0.00  0.00           C
ATOM   3175  B   BEA A3175     211.030 420.513 194.458  0.00  0.00           C
ATOM   3176  B   BEA A3176     209.599 421.808 195.613  0.00  0.00           C
ATOM   3177  B   BEA A3177     208.908 422.444 196.177  0.00  0.00           C
ATOM   3178  B   BEA A3178     208.216 423.089 196.747  0.00  0.00           C
ATOM   3179  B   BEA A3179     207.522 423.742 197.322  0.00  0.00           C
ATOM   3180  B   BEA A3180     206.826 424.404 197.904  0.00  0.00           C
ATOM   3181  B   BEA A3181     206.129 425.074 198.491  0.00  0.00           C
ATOM   3182  B   BEA A3182     205.430 425.752 199.083  0.00  0.00           C
ATOM   3183  B   BEA A3183     204.730 426.439 199.680  0.00  0.00           C
ATOM   3184  B   BEA A3184     204.028 427.133 200.283  0.00  0.00           C
ATOM   3185  B   BEA A3185     203.380 427.779 200.843  0.00  0.00           C
ATOM   3186  B   BEA A3186     202.676 428.488 201.456  0.00  0.00           C
ATOM   3187  B   BEA A3187     202.025 429.148 202.025  0.00  0.00           C
ATOM   3188  B   BEA A3188     201.373 429.814 202.598  0.00  0.00           C
ATOM   3189  B   BEA A3189     200.665 430.544 203.224  0.00  0.00           C
ATOM   3190  B   BEA A3190     200.011 431.223 203.806  0.00  0.00           C
ATOM   3191  B   BEA A3191     199.355 431.908 204.392  0.00  0.00           C
ATOM   3192  B   BEA A3192     198.041 433.294 205.575  0.00  0.00           C
ATOM   3193  B   BEA A3193     196.723 434.703 206.772  0.00  0.00           C
ATOM   3194  B   BEA A3194     196.117 435.356 207.326  0.00  0.00           C
ATOM   3195  B   BEA A3195     195.456 436.072 207.933  0.00  0.00           C
ATOM   3196  B   BEA A3196     194.793 436.794 208.542  0.00  0.00           C
ATOM   3197  B   BEA A3197     194.185 437.460 209.105  0.00  0.00           C
ATOM   3198  B   BEA A3198     192.857 438.924 210.339  0.00  0.00           C
ATOM   3199  B   BEA A3199     192.246 439.602 210.910  0.00  0.00           C
ATOM   3200  B   BEA A3200     191.580 440.343 211.533  0.00  0.00           C
ATOM   3201  B   BEA A3201     190.968 441.028 212.108  0.00  0.00           C
ATOM   3202  B   BEA A3202     190.355 441.716 212.685  0.00  0.00           C
ATOM   3203  B   BEA A3203     189.688 442.468 213.315  0.00  0.00           C
ATOM   3204  B   BEA A3204     188.459 443.858 214.479  0.00  0.00           C
ATOM   3205  B   BEA A3205     187.790 444.618 215.114  0.00  0.00           C
ATOM   3206  B   BEA A3206     186.560 446.022 216.288  0.00  0.00           C
ATOM   3207  B   BEA A3207     185.944 446.727 216.876  0.00  0.00           C
ATOM   3208  B   BEA A3208     185.327 447.434 217.466  0.00  0.00           C
ATOM   3209  B   BEA A3209     184.711 448.142 218.057  0.00  0.00           C
ATOM   3210  B   BEA A3210     184.040 448.915 218.700  0.00  0.00           C
ATOM   3211  B   BEA A3211     183.423 449.626 219.293  0.00  0.00           C
ATOM   3212  B   BEA A3212     182.805 450.338 219.886  0.00  0.00           C
ATOM   3213  B   BEA A3213     182.188 451.051 220.480  0.00  0.00           C
ATOM   3214  B   BEA A3214     181.570 451.766 221.075  0.00  0.00           C
ATOM   3215  B   BEA A3215     180.335 453.195 222.265  0.00  0.00           C
ATOM   3216  B   BEA A3216     179.717 453.911 222.860  0.00  0.00           C
ATOM   3217  B   BEA A3217     179.099 454.626 223.456  0.00  0.00           C
ATOM   3218  B   BEA A3218     178.481 455.341 224.051  0.00  0.00           C
ATOM   3219  B   BEA A3219     177.863 456.056 224.646  0.00  0.00           C
ATOM   3220  B   BEA A3220     177.246 456.771 225.241  0.00  0.00           C
ATOM   3221  B   BEA A3221     176.574 457.547 225.887  0.00  0.00           C
ATOM   3222  B   BEA A3222     175.957 458.261 226.481  0.00  0.00           C
ATOM   3223  B   BEA A3223     175.339 458.973 227.075  0.00  0.00           C
ATOM   3224  B   BEA A3224     174.722 459.684 227.667  0.00  0.00           C
ATOM   3225  B   BEA A3225     174.105 460.394 228.259  0.00  0.00           C
ATOM   3226  B   BEA A3226     173.489 461.102 228.850  0.00  0.00           C
ATOM   3227  B   BEA A3227     172.872 461.809 229.439  0.00  0.00           C
ATOM   3228  B   BEA A3228     172.256 462.514 230.028  0.00  0.00           C
ATOM   3229  B   BEA A3229     171.587 463.279 230.667  0.00  0.00           C
ATOM   3230  B   BEA A3230     170.971 463.980 231.252  0.00  0.00           C
ATOM   3231  B   BEA A3231     170.357 464.678 231.837  0.00  0.00           C
ATOM   3232  B   BEA A3232     169.074 466.129 233.051  0.00  0.00           C
ATOM   3233  B   BEA A3233     168.461 466.820 233.630  0.00  0.00           C
ATOM   3234  B   BEA A3234     167.794 467.568 234.258  0.00  0.00           C
ATOM   3235  B   BEA A3235     167.182 468.252 234.833  0.00  0.00           C
ATOM   3236  B   BEA A3236     166.570 468.934 235.405  0.00  0.00           C
ATOM   3237  B   BEA A3237     165.905 469.671 236.026  0.00  0.00           C
ATOM   3238  B   BEA A3238     165.295 470.345 236.594  0.00  0.00           C
ATOM   3239  B   BEA A3239     164.632 471.075 237.210  0.00  0.00           C
ATOM   3240  B   BEA A3240     163.969 471.800 237.822  0.00  0.00           C
ATOM   3241  B   BEA A3241     163.361 472.462 238.382  0.00  0.00           C
ATOM   3242  B   BEA A3242     162.700 473.179 238.988  0.00  0.00           C
ATOM   3243  B   BEA A3243     162.039 473.890 239.592  0.00  0.00           C
ATOM   3244  B   BEA A3244     161.380 474.596 240.192  0.00  0.00           C
ATOM   3245  B   BEA A3245     160.721 475.298 240.789  0.00  0.00           C
ATOM   3246  B   BEA A3246     160.063 475.993 241.382  0.00  0.00           C
ATOM   3247  B   BEA A3247     159.407 476.684 241.971  0.00  0.00           C
ATOM   3248  B   BEA A3248     158.751 477.368 242.556  0.00  0.00           C
ATOM   3249  B   BEA A3249     158.097 478.046 243.138  0.00  0.00           C
ATOM   3250  B   BEA A3250     156.737 479.441 244.337  0.00  0.00           C
ATOM   3251  B   BEA A3251     156.086 480.100 244.905  0.00  0.00           C
ATOM   3252  B   BEA A3252     155.437 480.753 245.470  0.00  0.00           C
ATOM   3253  B   BEA A3253     154.734 481.454 246.077  0.00  0.00           C
ATOM   3254  B   BEA A3254     154.032 482.148 246.679  0.00  0.00           C
ATOM   3255  B   BEA A3255     153.388 482.779 247.229  0.00  0.00           C
ATOM   3256  B   BEA A3256     152.689 483.457 247.821  0.00  0.00           C
ATOM   3257  B   BEA A3257     151.992 484.127 248.408  0.00  0.00           C
ATOM   3258  B   BEA A3258     151.296 484.789 248.989  0.00  0.00           C
ATOM   3259  B   BEA A3259     150.602 485.442 249.564  0.00  0.00           C
ATOM   3260  B   BEA A3260     149.910 486.086 250.134  0.00  0.00           C
ATOM   3261  B   BEA A3261     149.164 486.773 250.743  0.00  0.00           C
ATOM   3262  B   BEA A3262     148.476 487.399 251.301  0.00  0.00           C
ATOM   3263  B   BEA A3263     147.733 488.067 251.897  0.00  0.00           C
ATOM   3264  B   BEA A3264     147.049 488.674 252.442  0.00  0.00           C
ATOM   3265  B   BEA A3265     146.310 489.321 253.025  0.00  0.00           C
ATOM   3266  B   BEA A3266     145.573 489.958 253.601  0.00  0.00           C
ATOM   3267  B   BEA A3267     144.839 490.584 254.169  0.00  0.00           C
ATOM   3268  B   BEA A3268     144.107 491.200 254.731  0.00  0.00           C
ATOM   3269  B   BEA A3269     143.320 491.851 255.328  0.00  0.00           C
ATOM   3270  B   BEA A3270     142.592 492.443 255.874  0.00  0.00           C
ATOM   3271  B   BEA A3271     141.810 493.070 256.455  0.00  0.00           C
ATOM   3272  B   BEA A3272     141.088 493.640 256.985  0.00  0.00           C
ATOM   3273  B   BEA A3273     140.311 494.242 257.550  0.00  0.00           C
ATOM   3274  B   BEA A3274     139.536 494.832 258.106  0.00  0.00           C
ATOM   3275  B   BEA A3275     138.707 495.451 258.693  0.00  0.00           C
ATOM   3276  B   BEA A3276     137.938 496.014 259.231  0.00  0.00           C
ATOM   3277  B   BEA A3277     136.350 497.141 260.320  0.00  0.00           C
ATOM   3278  B   BEA A3278     135.532 497.703 260.870  0.00  0.00           C
ATOM   3279  B   BEA A3279     133.904 498.783 261.940  0.00  0.00           C
ATOM   3280  B   BEA A3280     133.036 499.338 262.497  0.00  0.00           C
ATOM   3281  B   BEA A3281     132.230 499.840 263.006  0.00  0.00           C
ATOM   3282  B   BEA A3282     131.369 500.362 263.542  0.00  0.00           C
ATOM   3283  B   BEA A3283     130.510 500.868 264.066  0.00  0.00           C
ATOM   3284  B   BEA A3284     129.655 501.357 264.579  0.00  0.00           C
ATOM   3285  B   BEA A3285     128.803 501.829 265.081  0.00  0.00           C
ATOM   3286  B   BEA A3286     127.895 502.316 265.606  0.00  0.00           C
ATOM   3287  B   BEA A3287     126.990 502.785 266.119  0.00  0.00           C
ATOM   3288  B   BEA A3288     126.089 503.234 266.620  0.00  0.00           C
ATOM   3289  B   BEA A3289     125.190 503.666 267.108  0.00  0.00           C
ATOM   3290  B   BEA A3290     124.295 504.079 267.584  0.00  0.00           C
ATOM   3291  B   BEA A3291     123.342 504.499 268.079  0.00  0.00           C
ATOM   3292  B   BEA A3292     122.393 504.900 268.560  0.00  0.00           C
ATOM   3293  B   BEA A3293     121.446 505.280 269.029  0.00  0.00           C
ATOM   3294  B   BEA A3294     120.502 505.639 269.484  0.00  0.00           C
ATOM   3295  B   BEA A3295     119.561 505.979 269.925  0.00  0.00           C
ATOM   3296  B   BEA A3296     118.561 506.319 270.382  0.00  0.00           C
ATOM   3297  B   BEA A3297     117.562 506.637 270.824  0.00  0.00           C
ATOM   3298  B   BEA A3298     116.566 506.932 271.252  0.00  0.00           C
ATOM   3299  B   BEA A3299     115.571 507.206 271.666  0.00  0.00           C
ATOM   3300  B   BEA A3300     114.577 507.457 272.066  0.00  0.00           C
ATOM   3301  B   BEA A3301     113.522 507.701 272.477  0.00  0.00           C
ATOM   3302  B   BEA A3302     112.466 507.920 272.872  0.00  0.00           C
ATOM   3303  B   BEA A3303     111.474 508.103 273.229  0.00  0.00           C
ATOM   3304  B   BEA A3304     110.418 508.275 273.595  0.00  0.00           C
ATOM   3305  B   BEA A3305     109.360 508.422 273.947  0.00  0.00           C
ATOM   3306  B   BEA A3306     108.300 508.545 274.283  0.00  0.00           C
ATOM   3307  B   BEA A3307     107.238 508.644 274.605  0.00  0.00           C
ATOM   3308  B   BEA A3308     106.107 508.721 274.931  0.00  0.00           C
ATOM   3309  B   BEA A3309     105.037 508.768 275.223  0.00  0.00           C
ATOM   3310  B   BEA A3310     103.962 508.790 275.501  0.00  0.00           C
ATOM   3311  B   BEA A3311     102.881 508.787 275.764  0.00  0.00           C
ATOM   3312  B   BEA A3312     101.794 508.758 276.013  0.00  0.00           C
ATOM   3313  B   BEA A3313     100.699 508.702 276.248  0.00  0.00           C
ATOM   3314  B   BEA A3314      99.595 508.619 276.467  0.00  0.00           C
ATOM   3315  B   BEA A3315      98.482 508.509 276.672  0.00  0.00           C
ATOM   3316  B   BEA A3316      97.358 508.370 276.862  0.00  0.00           C
ATOM   3317  B   BEA A3317      96.291 508.212 277.027  0.00  0.00           C
ATOM   3318  B   BEA A3318      95.211 508.028 277.178  0.00  0.00           C
ATOM   3319  B   BEA A3319      94.119 507.816 277.315  0.00  0.00           C
ATOM   3320  B   BEA A3320      93.014 507.575 277.437  0.00  0.00           C
ATOM   3321  B   BEA A3321      91.894 507.304 277.544  0.00  0.00           C
ATOM   3322  B   BEA A3322      90.829 507.021 277.630  0.00  0.00           C
ATOM   3323  B   BEA A3323      89.748 506.710 277.703  0.00  0.00           C
ATOM   3324  B   BEA A3324      88.651 506.368 277.760  0.00  0.00           C
ATOM   3325  B   BEA A3325      87.608 506.019 277.800  0.00  0.00           C
ATOM   3326  B   BEA A3326      86.548 505.642 277.827  0.00  0.00           C
ATOM   3327  B   BEA A3327      85.472 505.234 277.838  0.00  0.00           C
ATOM   3328  B   BEA A3328      84.449 504.824 277.835  0.00  0.00           C
ATOM   3329  B   BEA A3329      83.409 504.385 277.818  0.00  0.00           C
ATOM   3330  B   BEA A3330      82.423 503.947 277.790  0.00  0.00           C
ATOM   3331  B   BEA A3331      81.347 503.448 277.744  0.00  0.00           C
CONECT    1    2
CONECT    2    1    3
CONECT    3    2    4
CONECT    4    3    5
CONECT    5    4    6
CONECT    6    5    7
CONECT    7    6    8
CONECT    8    7    9
CONECT    9    8   10
CONECT   10    9   11
CONECT   11   10   12
CONECT   12   11   13
CONECT   13   12   14
CONECT   14   13   15
CONECT   15   14   16
CONECT   16   15   17
CONECT   17   16   18
CONECT   18   17   19
CONECT   19   18   20
CONECT   20   19   21
CONECT   21   20   22
CONECT   22   21   23
CONECT   23   22   24
CONECT   24   23   25
CONECT   25   24   26
CONECT   26   25   27
CONECT   27   26   28
CONECT   28   27   29
CONECT   29   28   30
CONECT   30   29   31
CONECT   31   30   32
CONECT   32   31   33
CONECT   33   32   34
CONECT   34   33   35
CONECT   35   34   36
CONECT   36   35   37
CONECT   37   36   38
CONECT   38   37   39
CONECT   39   38   40
CONECT   40   39   41
CONECT   41   40   42
CONECT   42   41   43
CONECT   43   42   44
CONECT   44   43   45
CONECT   45   44   46
CONECT   46   45   47
CONECT   47   46   48
CONECT   48   47   49
CONECT   49   48   50
CONECT   50   49   51
CONECT   51   50   52
CONECT   52   51   53
CONECT   53   52   54
CONECT   54   53   55
CONECT   55   54   56
CONECT   56   55   57
CONECT   57   56   58
CONECT   58   57   59
CONECT   59   58   60
CONECT   60   59   61
CONECT   61   60   62
CONECT   62   61   63
CONECT   63   62   64
CONECT   64   63   65
CONECT   65   64   66
CONECT   66   65   67
CONECT   67   66   68
CONECT   68   67   69
CONECT   69   68   70
CONECT   70   69   71
CONECT   71   70   72
CONECT   72   71   73
CONECT   73   72   74
CONECT   74   73   75
CONECT   75   74   76
CONECT   76   75   77
CONECT   77   76   78
CONECT   78   77   79
CONECT   79   78   80
CONECT   80   79   81
CONECT   81   80   82
CONECT   82   81   83
CONECT   83   82   84
CONECT   84   83   85
CONECT   85   84   86
CONECT   86   85   87
CONECT   87   86   88
CONECT   88   87   89
CONECT   89   88   90
CONECT   90   89   91
CONECT   91   90   92
CONECT   92   91   93
CONECT   93   92   94
CONECT   94   93   95
CONECT   95   94   96
CONECT   96   95   97
CONECT   97   96   98
CONECT   98   97   99
CONECT   99   98  100
CONECT  100   99  101
CONECT  101  100  102
CONECT  102  101  103
CONECT  103  102  104
CONECT  104  103  105
CONECT  105  104  106
CONECT  106  105  107
CONECT  107  106  108
CONECT  108  107  109
CONECT  109  108  110
CONECT  110  109  111
CONECT  111  110  112
CONECT  112  111  113
CONECT  113  112  114
CONECT  114  113  115
CONECT  115  114  116
CONECT  116  115  117
CONECT  117  116  118
CONECT  118  117  119
CONECT  119  118  120
CONECT  120  119  121
CONECT  121  120  122
CONECT  122  121  123
CONECT  123  122  124
CONECT  124  123  125
CONECT  125  124  126
CONECT  126  125  127
CONECT  127  126  128
CONECT  128  127  129
CONECT  129  128  130
CONECT  130  129  131
CONECT  131  130  132
CONECT  132  131  133
CONECT  133  132  134
CONECT  134  133  135
CONECT  135  134  136
CONECT  136  135  137
CONECT  137  136  138
CONECT  138  137  139
CONECT  139  138  140
CONECT  140  139  141
CONECT  141  140  142
CONECT  142  141  143
CONECT  143  142  144
CONECT  144  143  145
CONECT  145  144  146
CONECT  146  145  147
CONECT  147  146  148
CONECT  148  147  149
CONECT  149  148  150
CONECT  150  149  151
CONECT  151  150  152
CONECT  152  151  153
CONECT  153  152  154
CONECT  154  153  155
CONECT  155  154  156
CONECT  156  155  157
CONECT  157  156  158
CONECT  158  157  159
CONECT  159  158  160
CONECT  160  159  161
CONECT  161  160  162
CONECT  162  161  163
CONECT  163  162  164
CONECT  164  163  165
CONECT  165  164  166
CONECT  166  165  167
CONECT  167  166  168
CONECT  168  167  169
CONECT  169  168  170
CONECT  170  169  171
CONECT  171  170  172
CONECT  172  171  173
CONECT  173  172  174
CONECT  174  173  175
CONECT  175  174  176
CONECT  176  175  177
CONECT  177  176  178
CONECT  178  177  179
CONECT  179  178  180
CONECT  180  179  181
CONECT  181  180  182
CONECT  182  181  183
CONECT  183  182  184
CONECT  184  183  185
CONECT  185  184  186
CONECT  186  185  187
CONECT  187  186  188
CONECT  188  187  189
CONECT  189  188  190
CONECT  190  189  191
CONECT  191  190  192
CONECT  192  191  193
CONECT  193  192  194
CONECT  194  193  195
CONECT  195  194  196
CONECT  196  195  197
CONECT  197  196  198
CONECT  198  197  199
CONECT  199  198  200
CONECT  200  199  201
CONECT  201  200  202
CONECT  202  201  203
CONECT  203  202  204
CONECT  204  203  205
CONECT  205  204  206
CONECT  206  205  207
CONECT  207  206  208
CONECT  208  207  209
CONECT  209  208  210
CONECT  210  209  211
CONECT  211  210  212
CONECT  212  211  213
CONECT  213  212  214
CONECT  214  213  215
CONECT  215  214  216
CONECT  216  215  217
CONECT  217  216  218
CONECT  218  217  219
CONECT  219  218  220
CONECT  220  219  221
CONECT  221  220  222
CONECT  222  221  223
CONECT  223  222  224
CONECT  224  223  225
CONECT  225  224  226
CONECT  226  225  227
CONECT  227  226  228
CONECT  228  227  229
CONECT  229  228  230
CONECT  230  229  231
CONECT  231  230  232
CONECT  232  231  233
CONECT  233  232  234
CONECT  234  233  235
CONECT  235  234  236
CONECT  236  235  237
CONECT  237  236  238
CONECT  238  237  239
CONECT  239  238  240
CONECT  240  239  241
CONECT  241  240  242
CONECT  242  241  243
CONECT  243  242  244
CONECT  244  243  245
CONECT  245  244  246
CONECT  246  245  247
CONECT  247  246  248
CONECT  248  247  249
CONECT  249  248  250
CONECT  250  249  251
CONECT  251  250  252
CONECT  252  251  253
CONECT  253  252  254
CONECT  254  253  255
CONECT  255  254  256
CONECT  256  255  257
CONECT  257  256  258
CONECT  258  257  259
CONECT  259  258  260
CONECT  260  259  261
CONECT  261  260  262
CONECT  262  261  263
CONECT  263  262  264
CONECT  264  263  265
CONECT  265  264  266
CONECT  266  265  267
CONECT  267  266  268
CONECT  268  267  269
CONECT  269  268  270
CONECT  270  269  271
CONECT  271  270  272
CONECT  272  271  273
CONECT  273  272  274
CONECT  274  273  275
CONECT  275  274  276
CONECT  276  275  277
CONECT  277  276  278
CONECT  278  277  279
CONECT  279  278  280
CONECT  280  279  281
CONECT  281  280  282
CONECT  282  281  283
CONECT  283  282  284
CONECT  284  283  285
CONECT  285  284  286
CONECT  286  285  287
CONECT  287  286  288
CONECT  288  287  289
CONECT  289  288  290
CONECT  290  289  291
CONECT  291  290  292
CONECT  292  291  293
CONECT  293  292  294
CONECT  294  293  295
CONECT  295  294  296
CONECT  296  295  297
CONECT  297  296  298
CONECT  298  297  299
CONECT  299  298  300
CONECT  300  299  301
CONECT  301  300  302
CONECT  302  301  303
CONECT  303  302  304
CONECT  304  303  305
CONECT  305  304  306
CONECT  306  305  307
CONECT  307  306  308
CONECT  308  307  309
CONECT  309  308  310
CONECT  310  309  311
CONECT  311  310  312
CONECT  312  311  313
CONECT  313  312  314
CONECT  314  313  315
CONECT  315  314  316
CONECT  316  315  317
CONECT  317  316  318
CONECT  318  317  319
CONECT  319  318  320
CONECT  320  319  321
CONECT  321  320  322
CONECT  322  321  323
CONECT  323  322  324
CONECT  324  323  325
CONECT  325  324  326
CONECT  326  325  327
CONECT  327  326  328
CONECT  328  327  329
CONECT  329  328  330
CONECT  330  329  331
CONECT  331  330  332
CONECT  332  331  333
CONECT  333  332  334
CONECT  334  333  335
CONECT  335  334  336
CONECT  336  335  337
CONECT  337  336  338
CONECT  338  337  339
CONECT  339  338  340
CONECT  340  339  341
CONECT  341  340  342
CONECT  342  341  343
CONECT  343  342  344
CONECT  344  343  345
CONECT  345  344  346
CONECT  346  345  347
CONECT  347  346  348
CONECT  348  347  349
CONECT  349  348  350
CONECT  350  349  351
CONECT  351  350  352
CONECT  352  351  353
CONECT  353  352  354
CONECT  354  353  355
CONECT  355  354  356
CONECT  356  355  357
CONECT  357  356  358
CONECT  358  357  359
CONECT  359  358  360
CONECT  360  359  361
CONECT  361  360  362
CONECT  362  361  363
CONECT  363  362  364
CONECT  364  363  365
CONECT  365  364  366
CONECT  366  365  367
CONECT  367  366  368
CONECT  368  367  369
CONECT  369  368  370
CONECT  370  369  371
CONECT  371  370  372
CONECT  372  371  373
CONECT  373  372  374
CONECT  374  373  375
CONECT  375  374  376
CONECT  376  375  377
CONECT  377  376  378
CONECT  378  377  379
CONECT  379  378  380
CONECT  380  379  381
CONECT  381  380  382
CONECT  382  381  383
CONECT  383  382  384
CONECT  384  383  385
CONECT  385  384  386
CONECT  386  385  387
CONECT  387  386  388
CONECT  388  387  389
CONECT  389  388  390
CONECT  390  389  391
CONECT  391  390  392
CONECT  392  391  393
CONECT  393  392  394
CONECT  394  393  395
CONECT  395  394  396
CONECT  396  395  397
CONECT  397  396  398
CONECT  398  397  399
CONECT  399  398  400
CONECT  400  399  401
CONECT  401  400  402
CONECT  402  401  403
CONECT  403  402  404
CONECT  404  403  405
CONECT  405  404  406
CONECT  406  405  407
CONECT  407  406  408
CONECT  408  407  409
CONECT  409  408  410
CONECT  410  409  411
CONECT  411  410  412
CONECT  412  411  413
CONECT  413  412  414
CONECT  414  413  415
CONECT  415  414  416
CONECT  416  415  417
CONECT  417  416  418
CONECT  418  417  419
CONECT  419  418  420
CONECT  420  419  421
CONECT  421  420  422
CONECT  422  421  423
CONECT  423  422  424
CONECT  424  423  425
CONECT  425  424  426
CONECT  426  425  427
CONECT  427  426  428
CONECT  428  427  429
CONECT  429  428  430
CONECT  430  429  431
CONECT  431  430  432
CONECT  432  431  433
CONECT  433  432  434
CONECT  434  433  435
CONECT  435  434  436
CONECT  436  435  437
CONECT  437  436  438
CONECT  438  437  439
CONECT  439  438  440
CONECT  440  439  441
CONECT  441  440  442
CONECT  442  441  443
CONECT  443  442  444
CONECT  444  443  445
CONECT  445  444  446
CONECT  446  445  447
CONECT  447  446  448
CONECT  448  447  449
CONECT  449  448  450
CONECT  450  449  451
CONECT  451  450  452
CONECT  452  451  453
CONECT  453  452  454
CONECT  454  453  455
CONECT  455  454  456
CONECT  456  455  457
CONECT  457  456  458
CONECT  458  457  459
CONECT  459  458  460
CONECT  460  459  461
CONECT  461  460  462
CONECT  462  461  463
CONECT  463  462  464
CONECT  464  463  465
CONECT  465  464  466
CONECT  466  465  467
CONECT  467  466  468
CONECT  468  467  469
CONECT  469  468  470
CONECT  470  469  471
CONECT  471  470  472
CONECT  472  471  473
CONECT  473  472  474
CONECT  474  473  475
CONECT  475  474  476
CONECT  476  475  477
CONECT  477  476  478
CONECT  478  477  479
CONECT  479  478  480
CONECT  480  479  481
CONECT  481  480  482
CONECT  482  481  483
CONECT  483  482  484
CONECT  484  483  485
CONECT  485  484  486
CONECT  486  485  487
CONECT  487  486  488
CONECT  488  487  489
CONECT  489  488  490
CONECT  490  489  491
CONECT  491  490  492
CONECT  492  491  493
CONECT  493  492  494
CONECT  494  493  495
CONECT  495  494  496
CONECT  496  495  497
CONECT  497  496  498
CONECT  498  497  499
CONECT  499  498  500
CONECT  500  499  501
CONECT  501  500  502
CONECT  502  501  503
CONECT  503  502  504
CONECT  504  503  505
CONECT  505  504  506
CONECT  506  505  507
CONECT  507  506  508
CONECT  508  507  509
CONECT  509  508  510
CONECT  510  509  511
CONECT  511  510  512
CONECT  512  511  513
CONECT  513  512  514
CONECT  514  513  515
CONECT  515  514  516
CONECT  516  515  517
CONECT  517  516  518
CONECT  518  517  519
CONECT  519  518  520
CONECT  520  519  521
CONECT  521  520  522
CONECT  522  521  523
CONECT  523  522  524
CONECT  524  523  525
CONECT  525  524  526
CONECT  526  525  527
CONECT  527  526  528
CONECT  528  527  529
CONECT  529  528  530
CONECT  530  529  531
CONECT  531  530  532
CONECT  532  531  533
CONECT  533  532  534
CONECT  534  533  535
CONECT  535  534  536
CONECT  536  535  537
CONECT  537  536  538
CONECT  538  537  539
CONECT  539  538  540
CONECT  540  539  541
CONECT  541  540  542
CONECT  542  541  543
CONECT  543  542  544
CONECT  544  543  545
CONECT  545  544  546
CONECT  546  545  547
CONECT  547  546  548
CONECT  548  547  549
CONECT  549  548  550
CONECT  550  549  551
CONECT  551  550  552
CONECT  552  551  553
CONECT  553  552  554
CONECT  554  553  555
CONECT  555  554  556
CONECT  556  555  557
CONECT  557  556  558
CONECT  558  557  559
CONECT  559  558  560
CONECT  560  559  561
CONECT  561  560  562
CONECT  562  561  563
CONECT  563  562  564
CONECT  564  563  565
CONECT  565  564  566
CONECT  566  565  567
CONECT  567  566  568
CONECT  568  567  569
CONECT  569  568  570
CONECT  570  569  571
CONECT  571  570  572
CONECT  572  571  573
CONECT  573  572  574
CONECT  574  573  575
CONECT  575  574  576
CONECT  576  575  577
CONECT  577  576  578
CONECT  578  577  579
CONECT  579  578  580
CONECT  580  579  581
CONECT  581  580  582
CONECT  582  581  583
CONECT  583  582  584
CONECT  584  583  585
CONECT  585  584  586
CONECT  586  585  587
CONECT  587  586  588
CONECT  588  587  589
CONECT  589  588  590
CONECT  590  589  591
CONECT  591  590  592
CONECT  592  591  593
CONECT  593  592  594
CONECT  594  593  595
CONECT  595  594  596
CONECT  596  595  597
CONECT  597  596  598
CONECT  598  597  599
CONECT  599  598  600
CONECT  600  599  601
CONECT  601  600  602
CONECT  602  601  603
CONECT  603  602  604
CONECT  604  603  605
CONECT  605  604  606
CONECT  606  605  607
CONECT  607  606  608
CONECT  608  607  609
CONECT  609  608  610
CONECT  610  609  611
CONECT  611  610  612
CONECT  612  611  613
CONECT  613  612  614
CONECT  614  613  615
CONECT  615  614  616
CONECT  616  615  617
CONECT  617  616  618
CONECT  618  617  619
CONECT  619  618  620
CONECT  620  619  621
CONECT  621  620  622
CONECT  622  621  623
CONECT  623  622  624
CONECT  624  623  625
CONECT  625  624  626
CONECT  626  625  627
CONECT  627  626  628
CONECT  628  627  629
CONECT  629  628  630
CONECT  630  629  631
CONECT  631  630  632
CONECT  632  631  633
CONECT  633  632  634
CONECT  634  633  635
CONECT  635  634  636
CONECT  636  635  637
CONECT  637  636  638
CONECT  638  637  639
CONECT  639  638  640
CONECT  640  639  641
CONECT  641  640  642
CONECT  642  641  643
CONECT  643  642  644
CONECT  644  643  645
CONECT  645  644  646
CONECT  646  645  647
CONECT  647  646  648
CONECT  648  647  649
CONECT  649  648  650
CONECT  650  649  651
CONECT  651  650  652
CONECT  652  651  653
CONECT  653  652  654
CONECT  654  653  655
CONECT  655  654  656
CONECT  656  655  657
CONECT  657  656  658
CONECT  658  657  659
CONECT  659  658  660
CONECT  660  659  661
CONECT  661  660  662
CONECT  662  661  663
CONECT  663  662  664
CONECT  664  663  665
CONECT  665  664  666
CONECT  666  665  667
CONECT  667  666  668
CONECT  668  667  669
CONECT  669  668  670
CONECT  670  669  671
CONECT  671  670  672
CONECT  672  671  673
CONECT  673  672  674
CONECT  674  673  675
CONECT  675  674  676
CONECT  676  675  677
CONECT  677  676  678
CONECT  678  677  679
CONECT  679  678  680
CONECT  680  679  681
CONECT  681  680  682
CONECT  682  681  683
CONECT  683  682  684
CONECT  684  683  685
CONECT  685  684  686
CONECT  686  685  687
CONECT  687  686  688
CONECT  688  687  689
CONECT  689  688  690
CONECT  690  689  691
CONECT  691  690  692
CONECT  692  691  693
CONECT  693  692  694
CONECT  694  693  695
CONECT  695  694  696
CONECT  696  695  697
CONECT  697  696  698
CONECT  698  697  699
CONECT  699  698  700
CONECT  700  699  701
CONECT  701  700  702
CONECT  702  701  703
CONECT  703  702  704
CONECT  704  703  705
CONECT  705  704  706
CONECT  706  705  707
CONECT  707  706  708
CONECT  708  707  709
CONECT  709  708  710
CONECT  710  709  711
CONECT  711  710  712
CONECT  712  711  713
CONECT  713  712  714
CONECT  714  713  715
CONECT  715  714  716
CONECT  716  715  717
CONECT  717  716  718
CONECT  718  717  719
CONECT  719  718  720
CONECT  720  719  721
CONECT  721  720  722
CONECT  722  721  723
CONECT  723  722  724
CONECT  724  723  725
CONECT  725  724  726
CONECT  726  725  727
CONECT  727  726  728
CONECT  728  727  729
CONECT  729  728  730
CONECT  730  729  731
CONECT  731  730  732
CONECT  732  731  733
CONECT  733  732  734
CONECT  734  733  735
CONECT  735  734  736
CONECT  736  735  737
CONECT  737  736  738
CONECT  738  737  739
CONECT  739  738  740
CONECT  740  739  741
CONECT  741  740  742
CONECT  742  741  743
CONECT  743  742  744
CONECT  744  743  745
CONECT  745  744  746
CONECT  746  745  747
CONECT  747  746  748
CONECT  748  747  749
CONECT  749  748  750
CONECT  750  749  751
CONECT  751  750  752
CONECT  752  751  753
CONECT  753  752  754
CONECT  754  753  755
CONECT  755  754  756
CONECT  756  755  757
CONECT  757  756  758
CONECT  758  757  759
CONECT  759  758  760
CONECT  760  759  761
CONECT  761  760  762
CONECT  762  761  763
CONECT  763  762  764
CONECT  764  763  765
CONECT  765  764  766
CONECT  766  765  767
CONECT  767  766  768
CONECT  768  767  769
CONECT  769  768  770
CONECT  770  769  771
CONECT  771  770  772
CONECT  772  771  773
CONECT  773  772  774
CONECT  774  773  775
CONECT  775  774  776
CONECT  776  775  777
CONECT  777  776  778
CONECT  778  777  779
CONECT  779  778  780
CONECT  780  779  781
CONECT  781  780  782
CONECT  782  781  783
CONECT  783  782  784
CONECT  784  783  785
CONECT  785  784  786
CONECT  786  785  787
CONECT  787  786  788
CONECT  788  787  789
CONECT  789  788  790
CONECT  790  789  791
CONECT  791  790  792
CONECT  792  791  793
CONECT  793  792  794
CONECT  794  793  795
CONECT  795  794  796
CONECT  796  795  797
CONECT  797  796  798
CONECT  798  797  799
CONECT  799  798  800
CONECT  800  799  801
CONECT  801  800  802
CONECT  802  801  803
CONECT  803  802  804
CONECT  804  803  805
CONECT  805  804  806
CONECT  806  805  807
CONECT  807  806  808
CONECT  808  807  809
CONECT  809  808  810
CONECT  810  809  811
CONECT  811  810  812
CONECT  812  811  813
CONECT  813  812  814
CONECT  814  813  815
CONECT  815  814  816
CONECT  816  815  817
CONECT  817  816  818
CONECT  818  817  819
CONECT  819  818  820
CONECT  820  819  821
CONECT  821  820  822
CONECT  822  821  823
CONECT  823  822  824
CONECT  824  823  825
CONECT  825  824  826
CONECT  826  825  827
CONECT  827  826  828
CONECT  828  827  829
CONECT  829  828  830
CONECT  830  829  831
CONECT  831  830  832
CONECT  832  831  833
CONECT  833  832  834
CONECT  834  833  835
CONECT  835  834  836
CONECT  836  835  837
CONECT  837  836  838
CONECT  838  837  839
CONECT  839  838  840
CONECT  840  839  841
CONECT  841  840  842
CONECT  842  841  843
CONECT  843  842  844
CONECT  844  843  845
CONECT  845  844  846
CONECT  846  845  847
CONECT  847  846  848
CONECT  848  847  849
CONECT  849  848  850
CONECT  850  849  851
CONECT  851  850  852
CONECT  852  851  853
CONECT  853  852  854
CONECT  854  853  855
CONECT  855  854  856
CONECT  856  855  857
CONECT  857  856  858
CONECT  858  857  859
CONECT  859  858  860
CONECT  860  859  861
CONECT  861  860  862
CONECT  862  861  863
CONECT  863  862  864
CONECT  864  863  865
CONECT  865  864  866
CONECT  866  865  867
CONECT  867  866  868
CONECT  868  867  869
CONECT  869  868  870
CONECT  870  869  871
CONECT  871  870  872
CONECT  872  871  873
CONECT  873  872  874
CONECT  874  873  875
CONECT  875  874  876
CONECT  876  875  877
CONECT  877  876  878
CONECT  878  877  879
CONECT  879  878  880
CONECT  880  879  881
CONECT  881  880  882
CONECT  882  881  883
CONECT  883  882  884
CONECT  884  883  885
CONECT  885  884  886
CONECT  886  885  887
CONECT  887  886  888
CONECT  888  887  889
CONECT  889  888  890
CONECT  890  889  891
CONECT  891  890  892
CONECT  892  891  893
CONECT  893  892  894
CONECT  894  893  895
CONECT  895  894  896
CONECT  896  895  897
CONECT  897  896  898
CONECT  898  897  899
CONECT  899  898  900
CONECT  900  899  901
CONECT  901  900  902
CONECT  902  901  903
CONECT  903  902  904
CONECT  904  903  905
CONECT  905  904  906
CONECT  906  905  907
CONECT  907  906  908
CONECT  908  907  909
CONECT  909  908  910
CONECT  910  909  911
CONECT  911  910  912
CONECT  912  911  913
CONECT  913  912  914
CONECT  914  913  915
CONECT  915  914  916
CONECT  916  915  917
CONECT  917  916  918
CONECT  918  917  919
CONECT  919  918  920
CONECT  920  919  921
CONECT  921  920  922
CONECT  922  921  923
CONECT  923  922  924
CONECT  924  923  925
CONECT  925  924  926
CONECT  926  925  927
CONECT  927  926  928
CONECT  928  927  929
CONECT  929  928  930
CONECT  930  929  931
CONECT  931  930  932
CONECT  932  931  933
CONECT  933  932  934
CONECT  934  933  935
CONECT  935  934  936
CONECT  936  935  937
CONECT  937  936  938
CONECT  938  937  939
CONECT  939  938  940
CONECT  940  939  941
CONECT  941  940  942
CONECT  942  941  943
CONECT  943  942  944
CONECT  944  943  945
CONECT  945  944  946
CONECT  946  945  947
CONECT  947  946  948
CONECT  948  947  949
CONECT  949  948  950
CONECT  950  949  951
CONECT  951  950  952
CONECT  952  951  953
CONECT  953  952  954
CONECT  954  953  955
CONECT  955  954  956
CONECT  956  955  957
CONECT  957  956  958
CONECT  958  957  959
CONECT  959  958  960
CONECT  960  959  961
CONECT  961  960  962
CONECT  962  961  963
CONECT  963  962  964
CONECT  964  963  965
CONECT  965  964  966
CONECT  966  965  967
CONECT  967  966  968
CONECT  968  967  969
CONECT  969  968  970
CONECT  970  969  971
CONECT  971  970  972
CONECT  972  971  973
CONECT  973  972  974
CONECT  974  973  975
CONECT  975  974  976
CONECT  976  975  977
CONECT  977  976  978
CONECT  978  977  979
CONECT  979  978  980
CONECT  980  979  981
CONECT  981  980  982
CONECT  982  981  983
CONECT  983  982  984
CONECT  984  983  985
CONECT  985  984  986
CONECT  986  985  987
CONECT  987  986  988
CONECT  988  987  989
CONECT  989  988  990
CONECT  990  989  991
CONECT  991  990  992
CONECT  992  991  993
CONECT  993  992  994
CONECT  994  993  995
CONECT  995  994  996
CONECT  996  995  997
CONECT  997  996  998
CONECT  998  997  999
CONECT  999  998 1000
CONECT 1000  999 1001
CONECT 1001 1000 1002
CONECT 1002 1001 1003
CONECT 1003 1002 1004
CONECT 1004 1003 1005
CONECT 1005 1004 1006
CONECT 1006 1005 1007
CONECT 1007 1006 1008
CONECT 1008 1007 1009
CONECT 1009 1008 1010
CONECT 1010 1009 1011
CONECT 1011 1010 1012
CONECT 1012 1011 1013
CONECT 1013 1012 1014
CONECT 1014 1013 1015
CONECT 1015 1014 1016
CONECT 1016 1015 1017
CONECT 1017 1016 1018
CONECT 1018 1017 1019
CONECT 1019 1018 1020
CONECT 1020 1019 1021
CONECT 1021 1020 1022
CONECT 1022 1021 1023
CONECT 1023 1022 1024
CONECT 1024 1023 1025
CONECT 1025 1024 1026
CONECT 1026 1025 1027
CONECT 1027 1026 1028
CONECT 1028 1027 1029
CONECT 1029 1028 1030
CONECT 1030 1029 1031
CONECT 1031 1030 1032
CONECT 1032 1031 1033
CONECT 1033 1032 1034
CONECT 1034 1033 1035
CONECT 1035 1034 1036
CONECT 1036 1035 1037
CONECT 1037 1036 1038
CONECT 1038 1037 1039
CONECT 1039 1038 1040
CONECT 1040 1039 1041
CONECT 1041 1040 1042
CONECT 1042 1041 1043
CONECT 1043 1042 1044
CONECT 1044 1043 1045
CONECT 1045 1044 1046
CONECT 1046 1045 1047
CONECT 1047 1046 1048
CONECT 1048 1047 1049
CONECT 1049 1048 1050
CONECT 1050 1049 1051
CONECT 1051 1050 1052
CONECT 1052 1051 1053
CONECT 1053 1052 1054
CONECT 1054 1053 1055
CONECT 1055 1054 1056
CONECT 1056 1055 1057
CONECT 1057 1056 1058
CONECT 1058 1057 1059
CONECT 1059 1058 1060
CONECT 1060 1059 1061
CONECT 1061 1060 1062
CONECT 1062 1061 1063
CONECT 1063 1062 1064
CONECT 1064 1063 1065
CONECT 1065 1064 1066
CONECT 1066 1065 1067
CONECT 1067 1066 1068
CONECT 1068 1067 1069
CONECT 1069 1068 1070
CONECT 1070 1069 1071
CONECT 1071 1070 1072
CONECT 1072 1071 1073
CONECT 1073 1072 1074
CONECT 1074 1073 1075
CONECT 1075 1074 1076
CONECT 1076 1075 1077
CONECT 1077 1076 1078
CONECT 1078 1077 1079
CONECT 1079 1078 1080
CONECT 1080 1079 1081
CONECT 1081 1080 1082
CONECT 1082 1081 1083
CONECT 1083 1082 1084
CONECT 1084 1083 1085
CONECT 1085 1084 1086
CONECT 1086 1085 1087
CONECT 1087 1086 1088
CONECT 1088 1087 1089
CONECT 1089 1088 1090
CONECT 1090 1089 1091
CONECT 1091 1090 1092
CONECT 1092 1091 1093
CONECT 1093 1092 1094
CONECT 1094 1093 1095
CONECT 1095 1094 1096
CONECT 1096 1095 1097
CONECT 1097 1096 1098
CONECT 1098 1097 1099
CONECT 1099 1098 1100
CONECT 1100 1099 1101
CONECT 1101 1100 1102
CONECT 1102 1101 1103
CONECT 1103 1102 1104
CONECT 1104 1103 1105
CONECT 1105 1104 1106
CONECT 1106 1105 1107
CONECT 1107 1106 1108
CONECT 1108 1107 1109
CONECT 1109 1108 1110
CONECT 1110 1109 1111
CONECT 1111 1110 1112
CONECT 1112 1111 1113
CONECT 1113 1112 1114
CONECT 1114 1113 1115
CONECT 1115 1114 1116
CONECT 1116 1115 1117
CONECT 1117 1116 1118
CONECT 1118 1117 1119
CONECT 1119 1118 1120
CONECT 1120 1119 1121
CONECT 1121 1120 1122
CONECT 1122 1121 1123
CONECT 1123 1122 1124
CONECT 1124 1123 1125
CONECT 1125 1124 1126
CONECT 1126 1125 1127
CONECT 1127 1126 1128
CONECT 1128 1127 1129
CONECT 1129 1128 1130
CONECT 1130 1129 1131
CONECT 1131 1130 1132
CONECT 1132 1131 1133
CONECT 1133 1132 1134
CONECT 1134 1133 1135
CONECT 1135 1134 1136
CONECT 1136 1135 1137
CONECT 1137 1136 1138
CONECT 1138 1137 1139
CONECT 1139 1138 1140
CONECT 1140 1139 1141
CONECT 1141 1140 1142
CONECT 1142 1141 1143
CONECT 1143 1142 1144
CONECT 1144 1143 1145
CONECT 1145 1144 1146
CONECT 1146 1145 1147
CONECT 1147 1146 1148
CONECT 1148 1147 1149
CONECT 1149 1148 1150
CONECT 1150 1149 1151
CONECT 1151 1150 1152
CONECT 1152 1151 1153
CONECT 1153 1152 1154
CONECT 1154 1153 1155
CONECT 1155 1154 1156
CONECT 1156 1155 1157
CONECT 1157 1156 1158
CONECT 1158 1157 1159
CONECT 1159 1158 1160
CONECT 1160 1159 1161
CONECT 1161 1160 1162
CONECT 1162 1161 1163
CONECT 1163 1162 1164
CONECT 1164 1163 1165
CONECT 1165 1164 1166
CONECT 1166 1165 1167
CONECT 1167 1166 1168
CONECT 1168 1167 1169
CONECT 1169 1168 1170
CONECT 1170 1169 1171
CONECT 1171 1170 1172
CONECT 1172 1171 1173
CONECT 1173 1172 1174
CONECT 1174 1173 1175
CONECT 1175 1174 1176
CONECT 1176 1175 1177
CONECT 1177 1176 1178
CONECT 1178 1177 1179
CONECT 1179 1178 1180
CONECT 1180 1179 1181
CONECT 1181 1180 1182
CONECT 1182 1181 1183
CONECT 1183 1182 1184
CONECT 1184 1183 1185
CONECT 1185 1184 1186
CONECT 1186 1185 1187
CONECT 1187 1186 1188
CONECT 1188 1187 1189
CONECT 1189 1188 1190
CONECT 1190 1189 1191
CONECT 1191 1190 1192
CONECT 1192 1191 1193
CONECT 1193 1192 1194
CONECT 1194 1193 1195
CONECT 1195 1194 1196
CONECT 1196 1195 1197
CONECT 1197 1196 1198
CONECT 1198 1197 1199
CONECT 1199 1198 1200
CONECT 1200 1199 1201
CONECT 1201 1200 1202
CONECT 1202 1201 1203
CONECT 1203 1202 1204
CONECT 1204 1203 1205
CONECT 1205 1204 1206
CONECT 1206 1205 1207
CONECT 1207 1206 1208
CONECT 1208 1207 1209
CONECT 1209 1208 1210
CONECT 1210 1209 1211
CONECT 1211 1210 1212
CONECT 1212 1211 1213
CONECT 1213 1212 1214
CONECT 1214 1213 1215
CONECT 1215 1214 1216
CONECT 1216 1215 1217
CONECT 1217 1216 1218
CONECT 1218 1217 1219
CONECT 1219 1218 1220
CONECT 1220 1219 1221
CONECT 1221 1220 1222
CONECT 1222 1221 1223
CONECT 1223 1222 1224
CONECT 1224 1223 1225
CONECT 1225 1224 1226
CONECT 1226 1225 1227
CONECT 1227 1226 1228
CONECT 1228 1227 1229
CONECT 1229 1228 1230
CONECT 1230 1229 1231
CONECT 1231 1230 1232
CONECT 1232 1231 1233
CONECT 1233 1232 1234
CONECT 1234 1233 1235
CONECT 1235 1234 1236
CONECT 1236 1235 1237
CONECT 1237 1236 1238
CONECT 1238 1237 1239
CONECT 1239 1238 1240
CONECT 1240 1239 1241
CONECT 1241 1240 1242
CONECT 1242 1241 1243
CONECT 1243 1242 1244
CONECT 1244 1243 1245
CONECT 1245 1244 1246
CONECT 1246 1245 1247
CONECT 1247 1246 1248
CONECT 1248 1247 1249
CONECT 1249 1248 1250
CONECT 1250 1249 1251
CONECT 1251 1250 1252
CONECT 1252 1251 1253
CONECT 1253 1252 1254
CONECT 1254 1253 1255
CONECT 1255 1254 1256
CONECT 1256 1255 1257
CONECT 1257 1256 1258
CONECT 1258 1257 1259
CONECT 1259 1258 1260
CONECT 1260 1259 1261
CONECT 1261 1260 1262
CONECT 1262 1261 1263
CONECT 1263 1262 1264
CONECT 1264 1263 1265
CONECT 1265 1264 1266
CONECT 1266 1265 1267
CONECT 1267 1266 1268
CONECT 1268 1267 1269
CONECT 1269 1268 1270
CONECT 1270 1269 1271
CONECT 1271 1270 1272
CONECT 1272 1271 1273
CONECT 1273 1272 1274
CONECT 1274 1273 1275
CONECT 1275 1274 1276
CONECT 1276 1275 1277
CONECT 1277 1276 1278
CONECT 1278 1277 1279
CONECT 1279 1278 1280
CONECT 1280 1279 1281
CONECT 1281 1280 1282
CONECT 1282 1281 1283
CONECT 1283 1282 1284
CONECT 1284 1283 1285
CONECT 1285 1284 1286
CONECT 1286 1285 1287
CONECT 1287 1286 1288
CONECT 1288 1287 1289
CONECT 1289 1288 1290
CONECT 1290 1289 1291
CONECT 1291 1290 1292
CONECT 1292 1291 1293
CONECT 1293 1292 1294
CONECT 1294 1293 1295
CONECT 1295 1294 1296
CONECT 1296 1295 1297
CONECT 1297 1296 1298
CONECT 1298 1297 1299
CONECT 1299 1298 1300
CONECT 1300 1299 1301
CONECT 1301 1300 1302
CONECT 1302 1301 1303
CONECT 1303 1302 1304
CONECT 1304 1303 1305
CONECT 1305 1304 1306
CONECT 1306 1305 1307
CONECT 1307 1306 1308
CONECT 1308 1307 1309
CONECT 1309 1308 1310
CONECT 1310 1309 1311
CONECT 1311 1310 1312
CONECT 1312 1311 1313
CONECT 1313 1312 1314
CONECT 1314 1313 1315
CONECT 1315 1314 1316
CONECT 1316 1315 1317
CONECT 1317 1316 1318
CONECT 1318 1317 1319
CONECT 1319 1318 1320
CONECT 1320 1319 1321
CONECT 1321 1320 1322
CONECT 1322 1321 1323
CONECT 1323 1322 1324
CONECT 1324 1323 1325
CONECT 1325 1324 1326
CONECT 1326 1325 1327
CONECT 1327 1326 1328
CONECT 1328 1327 1329
CONECT 1329 1328 1330
CONECT 1330 1329 1331
CONECT 1331 1330 1332
CONECT 1332 1331 1333
CONECT 1333 1332 1334
CONECT 1334 1333 1335
CONECT 1335 1334 1336
CONECT 1336 1335 1337
CONECT 1337 1336 1338
CONECT 1338 1337 1339
CONECT 1339 1338 1340
CONECT 1340 1339 1341
CONECT 1341 1340 1342
CONECT 1342 1341 1343
CONECT 1343 1342 1344
CONECT 1344 1343 1345
CONECT 1345 1344 1346
CONECT 1346 1345 1347
CONECT 1347 1346 1348
CONECT 1348 1347 1349
CONECT 1349 1348 1350
CONECT 1350 1349 1351
CONECT 1351 1350 1352
CONECT 1352 1351 1353
CONECT 1353 1352 1354
CONECT 1354 1353 1355
CONECT 1355 1354 1356
CONECT 1356 1355 1357
CONECT 1357 1356 1358
CONECT 1358 1357 1359
CONECT 1359 1358 1360
CONECT 1360 1359 1361
CONECT 1361 1360 1362
CONECT 1362 1361 1363
CONECT 1363 1362 1364
CONECT 1364 1363 1365
CONECT 1365 1364 1366
CONECT 1366 1365 1367
CONECT 1367 1366 1368
CONECT 1368 1367 1369
CONECT 1369 1368 1370
CONECT 1370 1369 1371
CONECT 1371 1370 1372
CONECT 1372 1371 1373
CONECT 1373 1372 1374
CONECT 1374 1373 1375
CONECT 1375 1374 1376
CONECT 1376 1375 1377
CONECT 1377 1376 1378
CONECT 1378 1377 1379
CONECT 1379 1378 1380
CONECT 1380 1379 1381
CONECT 1381 1380 1382
CONECT 1382 1381 1383
CONECT 1383 1382 1384
CONECT 1384 1383 1385
CONECT 1385 1384 1386
CONECT 1386 1385 1387
CONECT 1387 1386 1388
CONECT 1388 1387 1389
CONECT 1389 1388 1390
CONECT 1390 1389 1391
CONECT 1391 1390 1392
CONECT 1392 1391 1393
CONECT 1393 1392 1394
CONECT 1394 1393 1395
CONECT 1395 1394 1396
CONECT 1396 1395 1397
CONECT 1397 1396 1398
CONECT 1398 1397 1399
CONECT 1399 1398 1400
CONECT 1400 1399 1401
CONECT 1401 1400 1402
CONECT 1402 1401 1403
CONECT 1403 1402 1404
CONECT 1404 1403 1405
CONECT 1405 1404 1406
CONECT 1406 1405 1407
CONECT 1407 1406 1408
CONECT 1408 1407 1409
CONECT 1409 1408 1410
CONECT 1410 1409 1411
CONECT 1411 1410 1412
CONECT 1412 1411 1413
CONECT 1413 1412 1414
CONECT 1414 1413 1415
CONECT 1415 1414 1416
CONECT 1416 1415 1417
CONECT 1417 1416 1418
CONECT 1418 1417 1419
CONECT 1419 1418 1420
CONECT 1420 1419 1421
CONECT 1421 1420 1422
CONECT 1422 1421 1423
CONECT 1423 1422 1424
CONECT 1424 1423 1425
CONECT 1425 1424 1426
CONECT 1426 1425 1427
CONECT 1427 1426 1428
CONECT 1428 1427 1429
CONECT 1429 1428 1430
CONECT 1430 1429 1431
CONECT 1431 1430 1432
CONECT 1432 1431 1433
CONECT 1433 1432 1434
CONECT 1434 1433 1435
CONECT 1435 1434 1436
CONECT 1436 1435 1437
CONECT 1437 1436 1438
CONECT 1438 1437 1439
CONECT 1439 1438 1440
CONECT 1440 1439 1441
CONECT 1441 1440 1442
CONECT 1442 1441 1443
CONECT 1443 1442 1444
CONECT 1444 1443 1445
CONECT 1445 1444 1446
CONECT 1446 1445 1447
CONECT 1447 1446 1448
CONECT 1448 1447 1449
CONECT 1449 1448 1450
CONECT 1450 1449 1451
CONECT 1451 1450 1452
CONECT 1452 1451 1453
CONECT 1453 1452 1454
CONECT 1454 1453 1455
CONECT 1455 1454 1456
CONECT 1456 1455 1457
CONECT 1457 1456 1458
CONECT 1458 1457 1459
CONECT 1459 1458 1460
CONECT 1460 1459 1461
CONECT 1461 1460 1462
CONECT 1462 1461 1463
CONECT 1463 1462 1464
CONECT 1464 1463 1465
CONECT 1465 1464 1466
CONECT 1466 1465 1467
CONECT 1467 1466 1468
CONECT 1468 1467 1469
CONECT 1469 1468 1470
CONECT 1470 1469 1471
CONECT 1471 1470 1472
CONECT 1472 1471 1473
CONECT 1473 1472 1474
CONECT 1474 1473 1475
CONECT 1475 1474 1476
CONECT 1476 1475 1477
CONECT 1477 1476 1478
CONECT 1478 1477 1479
CONECT 1479 1478 1480
CONECT 1480 1479 1481
CONECT 1481 1480 1482
CONECT 1482 1481 1483
CONECT 1483 1482 1484
CONECT 1484 1483 1485
CONECT 1485 1484 1486
CONECT 1486 1485 1487
CONECT 1487 1486 1488
CONECT 1488 1487 1489
CONECT 1489 1488 1490
CONECT 1490 1489 1491
CONECT 1491 1490 1492
CONECT 1492 1491 1493
CONECT 1493 1492 1494
CONECT 1494 1493 1495
CONECT 1495 1494 1496
CONECT 1496 1495 1497
CONECT 1497 1496 1498
CONECT 1498 1497 1499
CONECT 1499 1498 1500
CONECT 1500 1499 1501
CONECT 1501 1500 1502
CONECT 1502 1501 1503
CONECT 1503 1502 1504
CONECT 1504 1503 1505
CONECT 1505 1504 1506
CONECT 1506 1505 1507
CONECT 1507 1506 1508
CONECT 1508 1507 1509
CONECT 1509 1508 1510
CONECT 1510 1509 1511
CONECT 1511 1510 1512
CONECT 1512 1511 1513
CONECT 1513 1512 1514
CONECT 1514 1513 1515
CONECT 1515 1514 1516
CONECT 1516 1515 1517
CONECT 1517 1516 1518
CONECT 1518 1517 1519
CONECT 1519 1518 1520
CONECT 1520 1519 1521
CONECT 1521 1520 1522
CONECT 1522 1521 1523
CONECT 1523 1522 1524
CONECT 1524 1523 1525
CONECT 1525 1524 1526
CONECT 1526 1525 1527
CONECT 1527 1526 1528
CONECT 1528 1527 1529
CONECT 1529 1528 1530
CONECT 1530 1529 1531
CONECT 1531 1530 1532
CONECT 1532 1531 1533
CONECT 1533 1532 1534
CONECT 1534 1533 1535
CONECT 1535 1534 1536
CONECT 1536 1535 1537
CONECT 1537 1536 1538
CONECT 1538 1537 1539
CONECT 1539 1538 1540
CONECT 1540 1539 1541
CONECT 1541 1540 1542
CONECT 1542 1541 1543
CONECT 1543 1542 1544
CONECT 1544 1543 1545
CONECT 1545 1544 1546
CONECT 1546 1545 1547
CONECT 1547 1546 1548
CONECT 1548 1547 1549
CONECT 1549 1548 1550
CONECT 1550 1549 1551
CONECT 1551 1550 1552
CONECT 1552 1551 1553
CONECT 1553 1552 1554
CONECT 1554 1553 1555
CONECT 1555 1554 1556
CONECT 1556 1555 1557
CONECT 1557 1556 1558
CONECT 1558 1557 1559
CONECT 1559 1558 1560
CONECT 1560 1559 1561
CONECT 1561 1560 1562
CONECT 1562 1561 1563
CONECT 1563 1562 1564
CONECT 1564 1563 1565
CONECT 1565 1564 1566
CONECT 1566 1565 1567
CONECT 1567 1566 1568
CONECT 1568 1567 1569
CONECT 1569 1568 1570
CONECT 1570 1569 1571
CONECT 1571 1570 1572
CONECT 1572 1571 1573
CONECT 1573 1572 1574
CONECT 1574 1573 1575
CONECT 1575 1574 1576
CONECT 1576 1575 1577
CONECT 1577 1576 1578
CONECT 1578 1577 1579
CONECT 1579 1578 1580
CONECT 1580 1579 1581
CONECT 1581 1580 1582
CONECT 1582 1581 1583
CONECT 1583 1582 1584
CONECT 1584 1583 1585
CONECT 1585 1584 1586
CONECT 1586 1585 1587
CONECT 1587 1586 1588
CONECT 1588 1587 1589
CONECT 1589 1588 1590
CONECT 1590 1589 1591
CONECT 1591 1590 1592
CONECT 1592 1591 1593
CONECT 1593 1592 1594
CONECT 1594 1593 1595
CONECT 1595 1594 1596
CONECT 1596 1595 1597
CONECT 1597 1596 1598
CONECT 1598 1597 1599
CONECT 1599 1598 1600
CONECT 1600 1599 1601
CONECT 1601 1600 1602
CONECT 1602 1601 1603
CONECT 1603 1602 1604
CONECT 1604 1603 1605
CONECT 1605 1604 1606
CONECT 1606 1605 1607
CONECT 1607 1606 1608
CONECT 1608 1607 1609
CONECT 1609 1608 1610
CONECT 1610 1609 1611
CONECT 1611 1610 1612
CONECT 1612 1611 1613
CONECT 1613 1612 1614
CONECT 1614 1613 1615
CONECT 1615 1614 1616
CONECT 1616 1615 1617
CONECT 1617 1616 1618
CONECT 1618 1617 1619
CONECT 1619 1618 1620
CONECT 1620 1619 1621
CONECT 1621 1620 1622
CONECT 1622 1621 1623
CONECT 1623 1622 1624
CONECT 1624 1623 1625
CONECT 1625 1624 1626
CONECT 1626 1625 1627
CONECT 1627 1626 1628
CONECT 1628 1627 1629
CONECT 1629 1628 1630
CONECT 1630 1629 1631
CONECT 1631 1630 1632
CONECT 1632 1631 1633
CONECT 1633 1632 1634
CONECT 1634 1633 1635
CONECT 1635 1634 1636
CONECT 1636 1635 1637
CONECT 1637 1636 1638
CONECT 1638 1637 1639
CONECT 1639 1638 1640
CONECT 1640 1639 1641
CONECT 1641 1640 1642
CONECT 1642 1641 1643
CONECT 1643 1642 1644
CONECT 1644 1643 1645
CONECT 1645 1644 1646
CONECT 1646 1645 1647
CONECT 1647 1646 1648
CONECT 1648 1647 1649
CONECT 1649 1648 1650
CONECT 1650 1649 1651
CONECT 1651 1650 1652
CONECT 1652 1651 1653
CONECT 1653 1652 1654
CONECT 1654 1653 1655
CONECT 1655 1654 1656
CONECT 1656 1655 1657
CONECT 1657 1656 1658
CONECT 1658 1657 1659
CONECT 1659 1658 1660
CONECT 1660 1659 1661
CONECT 1661 1660 1662
CONECT 1662 1661 1663
CONECT 1663 1662 1664
CONECT 1664 1663 1665
CONECT 1665 1664 1666
CONECT 1666 1665 1667
CONECT 1667 1666 1668
CONECT 1668 1667 1669
CONECT 1669 1668 1670
CONECT 1670 1669 1671
CONECT 1671 1670 1672
CONECT 1672 1671 1673
CONECT 1673 1672 1674
CONECT 1674 1673 1675
CONECT 1675 1674 1676
CONECT 1676 1675 1677
CONECT 1677 1676 1678
CONECT 1678 1677 1679
CONECT 1679 1678 1680
CONECT 1680 1679 1681
CONECT 1681 1680 1682
CONECT 1682 1681 1683
CONECT 1683 1682 1684
CONECT 1684 1683 1685
CONECT 1685 1684 1686
CONECT 1686 1685 1687
CONECT 1687 1686 1688
CONECT 1688 1687 1689
CONECT 1689 1688 1690
CONECT 1690 1689 1691
CONECT 1691 1690 1692
CONECT 1692 1691 1693
CONECT 1693 1692 1694
CONECT 1694 1693 1695
CONECT 1695 1694 1696
CONECT 1696 1695 1697
CONECT 1697 1696 1698
CONECT 1698 1697 1699
CONECT 1699 1698 1700
CONECT 1700 1699 1701
CONECT 1701 1700 1702
CONECT 1702 1701 1703
CONECT 1703 1702 1704
CONECT 1704 1703 1705
CONECT 1705 1704 1706
CONECT 1706 1705 1707
CONECT 1707 1706 1708
CONECT 1708 1707 1709
CONECT 1709 1708 1710
CONECT 1710 1709 1711
CONECT 1711 1710 1712
CONECT 1712 1711 1713
CONECT 1713 1712 1714
CONECT 1714 1713 1715
CONECT 1715 1714 1716
CONECT 1716 1715 1717
CONECT 1717 1716 1718
CONECT 1718 1717 1719
CONECT 1719 1718 1720
CONECT 1720 1719 1721
CONECT 1721 1720 1722
CONECT 1722 1721 1723
CONECT 1723 1722 1724
CONECT 1724 1723 1725
CONECT 1725 1724 1726
CONECT 1726 1725 1727
CONECT 1727 1726 1728
CONECT 1728 1727 1729
CONECT 1729 1728 1730
CONECT 1730 1729 1731
CONECT 1731 1730 1732
CONECT 1732 1731 1733
CONECT 1733 1732 1734
CONECT 1734 1733 1735
CONECT 1735 1734 1736
CONECT 1736 1735 1737
CONECT 1737 1736 1738
CONECT 1738 1737 1739
CONECT 1739 1738 1740
CONECT 1740 1739 1741
CONECT 1741 1740 1742
CONECT 1742 1741 1743
CONECT 1743 1742 1744
CONECT 1744 1743 1745
CONECT 1745 1744 1746
CONECT 1746 1745 1747
CONECT 1747 1746 1748
CONECT 1748 1747 1749
CONECT 1749 1748 1750
CONECT 1750 1749 1751
CONECT 1751 1750 1752
CONECT 1752 1751 1753
CONECT 1753 1752 1754
CONECT 1754 1753 1755
CONECT 1755 1754 1756
CONECT 1756 1755 1757
CONECT 1757 1756 1758
CONECT 1758 1757 1759
CONECT 1759 1758 1760
CONECT 1760 1759 1761
CONECT 1761 1760 1762
CONECT 1762 1761 1763
CONECT 1763 1762 1764
CONECT 1764 1763 1765
CONECT 1765 1764 1766
CONECT 1766 1765 1767
CONECT 1767 1766 1768
CONECT 1768 1767 1769
CONECT 1769 1768 1770
CONECT 1770 1769 1771
CONECT 1771 1770 1772
CONECT 1772 1771 1773
CONECT 1773 1772 1774
CONECT 1774 1773 1775
CONECT 1775 1774 1776
CONECT 1776 1775 1777
CONECT 1777 1776 1778
CONECT 1778 1777 1779
CONECT 1779 1778 1780
CONECT 1780 1779 1781
CONECT 1781 1780 1782
CONECT 1782 1781 1783
CONECT 1783 1782 1784
CONECT 1784 1783 1785
CONECT 1785 1784 1786
CONECT 1786 1785 1787
CONECT 1787 1786 1788
CONECT 1788 1787 1789
CONECT 1789 1788 1790
CONECT 1790 1789 1791
CONECT 1791 1790 1792
CONECT 1792 1791 1793
CONECT 1793 1792 1794
CONECT 1794 1793 1795
CONECT 1795 1794 1796
CONECT 1796 1795 1797
CONECT 1797 1796 1798
CONECT 1798 1797 1799
CONECT 1799 1798 1800
CONECT 1800 1799 1801
CONECT 1801 1800 1802
CONECT 1802 1801 1803
CONECT 1803 1802 1804
CONECT 1804 1803 1805
CONECT 1805 1804 1806
CONECT 1806 1805 1807
CONECT 1807 1806 1808
CONECT 1808 1807 1809
CONECT 1809 1808 1810
CONECT 1810 1809 1811
CONECT 1811 1810 1812
CONECT 1812 1811 1813
CONECT 1813 1812 1814
CONECT 1814 1813 1815
CONECT 1815 1814 1816
CONECT 1816 1815 1817
CONECT 1817 1816 1818
CONECT 1818 1817 1819
CONECT 1819 1818 1820
CONECT 1820 1819 1821
CONECT 1821 1820 1822
CONECT 1822 1821 1823
CONECT 1823 1822 1824
CONECT 1824 1823 1825
CONECT 1825 1824 1826
CONECT 1826 1825 1827
CONECT 1827 1826 1828
CONECT 1828 1827 1829
CONECT 1829 1828 1830
CONECT 1830 1829 1831
CONECT 1831 1830 1832
CONECT 1832 1831 1833
CONECT 1833 1832 1834
CONECT 1834 1833 1835
CONECT 1835 1834 1836
CONECT 1836 1835 1837
CONECT 1837 1836 1838
CONECT 1838 1837 1839
CONECT 1839 1838 1840
CONECT 1840 1839 1841
CONECT 1841 1840 1842
CONECT 1842 1841 1843
CONECT 1843 1842 1844
CONECT 1844 1843 1845
CONECT 1845 1844 1846
CONECT 1846 1845 1847
CONECT 1847 1846 1848
CONECT 1848 1847 1849
CONECT 1849 1848 1850
CONECT 1850 1849 1851
CONECT 1851 1850 1852
CONECT 1852 1851 1853
CONECT 1853 1852 1854
CONECT 1854 1853 1855
CONECT 1855 1854 1856
CONECT 1856 1855 1857
CONECT 1857 1856 1858
CONECT 1858 1857 1859
CONECT 1859 1858 1860
CONECT 1860 1859 1861
CONECT 1861 1860 1862
CONECT 1862 1861 1863
CONECT 1863 1862 1864
CONECT 1864 1863 1865
CONECT 1865 1864 1866
CONECT 1866 1865 1867
CONECT 1867 1866 1868
CONECT 1868 1867 1869
CONECT 1869 1868 1870
CONECT 1870 1869 1871
CONECT 1871 1870 1872
CONECT 1872 1871 1873
CONECT 1873 1872 1874
CONECT 1874 1873 1875
CONECT 1875 1874 1876
CONECT 1876 1875 1877
CONECT 1877 1876 1878
CONECT 1878 1877 1879
CONECT 1879 1878 1880
CONECT 1880 1879 1881
CONECT 1881 1880 1882
CONECT 1882 1881 1883
CONECT 1883 1882 1884
CONECT 1884 1883 1885
CONECT 1885 1884 1886
CONECT 1886 1885 1887
CONECT 1887 1886 1888
CONECT 1888 1887 1889
CONECT 1889 1888 1890
CONECT 1890 1889 1891
CONECT 1891 1890 1892
CONECT 1892 1891 1893
CONECT 1893 1892 1894
CONECT 1894 1893 1895
CONECT 1895 1894 1896
CONECT 1896 1895 1897
CONECT 1897 1896 1898
CONECT 1898 1897 1899
CONECT 1899 1898 1900
CONECT 1900 1899 1901
CONECT 1901 1900 1902
CONECT 1902 1901 1903
CONECT 1903 1902 1904
CONECT 1904 1903 1905
CONECT 1905 1904 1906
CONECT 1906 1905 1907
CONECT 1907 1906 1908
CONECT 1908 1907 1909
CONECT 1909 1908 1910
CONECT 1910 1909 1911
CONECT 1911 1910 1912
CONECT 1912 1911 1913
CONECT 1913 1912 1914
CONECT 1914 1913 1915
CONECT 1915 1914 1916
CONECT 1916 1915 1917
CONECT 1917 1916 1918
CONECT 1918 1917 1919
CONECT 1919 1918 1920
CONECT 1920 1919 1921
CONECT 1921 1920 1922
CONECT 1922 1921 1923
CONECT 1923 1922 1924
CONECT 1924 1923 1925
CONECT 1925 1924 1926
CONECT 1926 1925 1927
CONECT 1927 1926 1928
CONECT 1928 1927 1929
CONECT 1929 1928 1930
CONECT 1930 1929 1931
CONECT 1931 1930 1932
CONECT 1932 1931 1933
CONECT 1933 1932 1934
CONECT 1934 1933 1935
CONECT 1935 1934 1936
CONECT 1936 1935 1937
CONECT 1937 1936 1938
CONECT 1938 1937 1939
CONECT 1939 1938 1940
CONECT 1940 1939 1941
CONECT 1941 1940 1942
CONECT 1942 1941 1943
CONECT 1943 1942 1944
CONECT 1944 1943 1945
CONECT 1945 1944 1946
CONECT 1946 1945 1947
CONECT 1947 1946 1948
CONECT 1948 1947 1949
CONECT 1949 1948 1950
CONECT 1950 1949 1951
CONECT 1951 1950 1952
CONECT 1952 1951 1953
CONECT 1953 1952 1954
CONECT 1954 1953 1955
CONECT 1955 1954 1956
CONECT 1956 1955 1957
CONECT 1957 1956 1958
CONECT 1958 1957 1959
CONECT 1959 1958 1960
CONECT 1960 1959 1961
CONECT 1961 1960 1962
CONECT 1962 1961 1963
CONECT 1963 1962 1964
CONECT 1964 1963 1965
CONECT 1965 1964 1966
CONECT 1966 1965 1967
CONECT 1967 1966 1968
CONECT 1968 1967 1969
CONECT 1969 1968 1970
CONECT 1970 1969 1971
CONECT 1971 1970 1972
CONECT 1972 1971 1973
CONECT 1973 1972 1974
CONECT 1974 1973 1975
CONECT 1975 1974 1976
CONECT 1976 1975 1977
CONECT 1977 1976 1978
CONECT 1978 1977 1979
CONECT 1979 1978 1980
CONECT 1980 1979 1981
CONECT 1981 1980 1982
CONECT 1982 1981 1983
CONECT 1983 1982 1984
CONECT 1984 1983 1985
CONECT 1985 1984 1986
CONECT 1986 1985 1987
CONECT 1987 1986 1988
CONECT 1988 1987 1989
CONECT 1989 1988 1990
CONECT 1990 1989 1991
CONECT 1991 1990 1992
CONECT 1992 1991 1993
CONECT 1993 1992 1994
CONECT 1994 1993 1995
CONECT 1995 1994 1996
CONECT 1996 1995 1997
CONECT 1997 1996 1998
CONECT 1998 1997 1999
CONECT 1999 1998 2000
CONECT 2000 1999 2001
CONECT 2001 2000 2002
CONECT 2002 2001 2003
CONECT 2003 2002 2004
CONECT 2004 2003 2005
CONECT 2005 2004 2006
CONECT 2006 2005 2007
CONECT 2007 2006 2008
CONECT 2008 2007 2009
CONECT 2009 2008 2010
CONECT 2010 2009 2011
CONECT 2011 2010 2012
CONECT 2012 2011 2013
CONECT 2013 2012 2014
CONECT 2014 2013 2015
CONECT 2015 2014 2016
CONECT 2016 2015 2017
CONECT 2017 2016 2018
CONECT 2018 2017 2019
CONECT 2019 2018 2020
CONECT 2020 2019 2021
CONECT 2021 2020 2022
CONECT 2022 2021 2023
CONECT 2023 2022 2024
CONECT 2024 2023 2025
CONECT 2025 2024 2026
CONECT 2026 2025 2027
CONECT 2027 2026 2028
CONECT 2028 2027 2029
CONECT 2029 2028 2030
CONECT 2030 2029 2031
CONECT 2031 2030 2032
CONECT 2032 2031 2033
CONECT 2033 2032 2034
CONECT 2034 2033 2035
CONECT 2035 2034 2036
CONECT 2036 2035 2037
CONECT 2037 2036 2038
CONECT 2038 2037 2039
CONECT 2039 2038 2040
CONECT 2040 2039 2041
CONECT 2041 2040 2042
CONECT 2042 2041 2043
CONECT 2043 2042 2044
CONECT 2044 2043 2045
CONECT 2045 2044 2046
CONECT 2046 2045 2047
CONECT 2047 2046 2048
CONECT 2048 2047 2049
CONECT 2049 2048 2050
CONECT 2050 2049 2051
CONECT 2051 2050 2052
CONECT 2052 2051 2053
CONECT 2053 2052 2054
CONECT 2054 2053 2055
CONECT 2055 2054 2056
CONECT 2056 2055 2057
CONECT 2057 2056 2058
CONECT 2058 2057 2059
CONECT 2059 2058 2060
CONECT 2060 2059 2061
CONECT 2061 2060 2062
CONECT 2062 2061 2063
CONECT 2063 2062 2064
CONECT 2064 2063 2065
CONECT 2065 2064 2066
CONECT 2066 2065 2067
CONECT 2067 2066 2068
CONECT 2068 2067 2069
CONECT 2069 2068 2070
CONECT 2070 2069 2071
CONECT 2071 2070 2072
CONECT 2072 2071 2073
CONECT 2073 2072 2074
CONECT 2074 2073 2075
CONECT 2075 2074 2076
CONECT 2076 2075 2077
CONECT 2077 2076 2078
CONECT 2078 2077 2079
CONECT 2079 2078 2080
CONECT 2080 2079 2081
CONECT 2081 2080 2082
CONECT 2082 2081 2083
CONECT 2083 2082 2084
CONECT 2084 2083 2085
CONECT 2085 2084 2086
CONECT 2086 2085 2087
CONECT 2087 2086 2088
CONECT 2088 2087 2089
CONECT 2089 2088 2090
CONECT 2090 2089 2091
CONECT 2091 2090 2092
CONECT 2092 2091 2093
CONECT 2093 2092 2094
CONECT 2094 2093 2095
CONECT 2095 2094 2096
CONECT 2096 2095 2097
CONECT 2097 2096 2098
CONECT 2098 2097 2099
CONECT 2099 2098 2100
CONECT 2100 2099 2101
CONECT 2101 2100 2102
CONECT 2102 2101 2103
CONECT 2103 2102 2104
CONECT 2104 2103 2105
CONECT 2105 2104 2106
CONECT 2106 2105 2107
CONECT 2107 2106 2108
CONECT 2108 2107 2109
CONECT 2109 2108 2110
CONECT 2110 2109 2111
CONECT 2111 2110 2112
CONECT 2112 2111 2113
CONECT 2113 2112 2114
CONECT 2114 2113 2115
CONECT 2115 2114 2116
CONECT 2116 2115 2117
CONECT 2117 2116 2118
CONECT 2118 2117 2119
CONECT 2119 2118 2120
CONECT 2120 2119 2121
CONECT 2121 2120 2122
CONECT 2122 2121 2123
CONECT 2123 2122 2124
CONECT 2124 2123 2125
CONECT 2125 2124 2126
CONECT 2126 2125 2127
CONECT 2127 2126 2128
CONECT 2128 2127 2129
CONECT 2129 2128 2130
CONECT 2130 2129 2131
CONECT 2131 2130 2132
CONECT 2132 2131 2133
CONECT 2133 2132 2134
CONECT 2134 2133 2135
CONECT 2135 2134 2136
CONECT 2136 2135 2137
CONECT 2137 2136 2138
CONECT 2138 2137 2139
CONECT 2139 2138 2140
CONECT 2140 2139 2141
CONECT 2141 2140 2142
CONECT 2142 2141 2143
CONECT 2143 2142 2144
CONECT 2144 2143 2145
CONECT 2145 2144 2146
CONECT 2146 2145 2147
CONECT 2147 2146 2148
CONECT 2148 2147 2149
CONECT 2149 2148 2150
CONECT 2150 2149 2151
CONECT 2151 2150 2152
CONECT 2152 2151 2153
CONECT 2153 2152 2154
CONECT 2154 2153 2155
CONECT 2155 2154 2156
CONECT 2156 2155 2157
CONECT 2157 2156 2158
CONECT 2158 2157 2159
CONECT 2159 2158 2160
CONECT 2160 2159 2161
CONECT 2161 2160 2162
CONECT 2162 2161 2163
CONECT 2163 2162 2164
CONECT 2164 2163 2165
CONECT 2165 2164 2166
CONECT 2166 2165 2167
CONECT 2167 2166 2168
CONECT 2168 2167 2169
CONECT 2169 2168 2170
CONECT 2170 2169 2171
CONECT 2171 2170 2172
CONECT 2172 2171 2173
CONECT 2173 2172 2174
CONECT 2174 2173 2175
CONECT 2175 2174 2176
CONECT 2176 2175 2177
CONECT 2177 2176 2178
CONECT 2178 2177 2179
CONECT 2179 2178 2180
CONECT 2180 2179 2181
CONECT 2181 2180 2182
CONECT 2182 2181 2183
CONECT 2183 2182 2184
CONECT 2184 2183 2185
CONECT 2185 2184 2186
CONECT 2186 2185 2187
CONECT 2187 2186 2188
CONECT 2188 2187 2189
CONECT 2189 2188 2190
CONECT 2190 2189 2191
CONECT 2191 2190 2192
CONECT 2192 2191 2193
CONECT 2193 2192 2194
CONECT 2194 2193 2195
CONECT 2195 2194 2196
CONECT 2196 2195 2197
CONECT 2197 2196 2198
CONECT 2198 2197 2199
CONECT 2199 2198 2200
CONECT 2200 2199 2201
CONECT 2201 2200 2202
CONECT 2202 2201 2203
CONECT 2203 2202 2204
CONECT 2204 2203 2205
CONECT 2205 2204 2206
CONECT 2206 2205 2207
CONECT 2207 2206 2208
CONECT 2208 2207 2209
CONECT 2209 2208 2210
CONECT 2210 2209 2211
CONECT 2211 2210 2212
CONECT 2212 2211 2213
CONECT 2213 2212 2214
CONECT 2214 2213 2215
CONECT 2215 2214 2216
CONECT 2216 2215 2217
CONECT 2217 2216 2218
CONECT 2218 2217 2219
CONECT 2219 2218 2220
CONECT 2220 2219 2221
CONECT 2221 2220 2222
CONECT 2222 2221 2223
CONECT 2223 2222 2224
CONECT 2224 2223 2225
CONECT 2225 2224 2226
CONECT 2226 2225 2227
CONECT 2227 2226 2228
CONECT 2228 2227 2229
CONECT 2229 2228 2230
CONECT 2230 2229 2231
CONECT 2231 2230 2232
CONECT 2232 2231 2233
CONECT 2233 2232 2234
CONECT 2234 2233 2235
CONECT 2235 2234 2236
CONECT 2236 2235 2237
CONECT 2237 2236 2238
CONECT 2238 2237 2239
CONECT 2239 2238 2240
CONECT 2240 2239 2241
CONECT 2241 2240 2242
CONECT 2242 2241 2243
CONECT 2243 2242 2244
CONECT 2244 2243 2245
CONECT 2245 2244 2246
CONECT 2246 2245 2247
CONECT 2247 2246 2248
CONECT 2248 2247 2249
CONECT 2249 2248 2250
CONECT 2250 2249 2251
CONECT 2251 2250 2252
CONECT 2252 2251 2253
CONECT 2253 2252 2254
CONECT 2254 2253 2255
CONECT 2255 2254 2256
CONECT 2256 2255 2257
CONECT 2257 2256 2258
CONECT 2258 2257 2259
CONECT 2259 2258 2260
CONECT 2260 2259 2261
CONECT 2261 2260 2262
CONECT 2262 2261 2263
CONECT 2263 2262 2264
CONECT 2264 2263 2265
CONECT 2265 2264 2266
CONECT 2266 2265 2267
CONECT 2267 2266 2268
CONECT 2268 2267 2269
CONECT 2269 2268 2270
CONECT 2270 2269 2271
CONECT 2271 2270 2272
CONECT 2272 2271 2273
CONECT 2273 2272 2274
CONECT 2274 2273 2275
CONECT 2275 2274 2276
CONECT 2276 2275 2277
CONECT 2277 2276 2278
CONECT 2278 2277 2279
CONECT 2279 2278 2280
CONECT 2280 2279 2281
CONECT 2281 2280 2282
CONECT 2282 2281 2283
CONECT 2283 2282 2284
CONECT 2284 2283 2285
CONECT 2285 2284 2286
CONECT 2286 2285 2287
CONECT 2287 2286 2288
CONECT 2288 2287 2289
CONECT 2289 2288 2290
CONECT 2290 2289 2291
CONECT 2291 2290 2292
CONECT 2292 2291 2293
CONECT 2293 2292 2294
CONECT 2294 2293 2295
CONECT 2295 2294 2296
CONECT 2296 2295 2297
CONECT 2297 2296 2298
CONECT 2298 2297 2299
CONECT 2299 2298 2300
CONECT 2300 2299 2301
CONECT 2301 2300 2302
CONECT 2302 2301 2303
CONECT 2303 2302 2304
CONECT 2304 2303 2305
CONECT 2305 2304 2306
CONECT 2306 2305 2307
CONECT 2307 2306 2308
CONECT 2308 2307 2309
CONECT 2309 2308 2310
CONECT 2310 2309 2311
CONECT 2311 2310 2312
CONECT 2312 2311 2313
CONECT 2313 2312 2314
CONECT 2314 2313 2315
CONECT 2315 2314 2316
CONECT 2316 2315 2317
CONECT 2317 2316 2318
CONECT 2318 2317 2319
CONECT 2319 2318 2320
CONECT 2320 2319 2321
CONECT 2321 2320 2322
CONECT 2322 2321 2323
CONECT 2323 2322 2324
CONECT 2324 2323 2325
CONECT 2325 2324 2326
CONECT 2326 2325 2327
CONECT 2327 2326 2328
CONECT 2328 2327 2329
CONECT 2329 2328 2330
CONECT 2330 2329 2331
CONECT 2331 2330 2332
CONECT 2332 2331 2333
CONECT 2333 2332 2334
CONECT 2334 2333 2335
CONECT 2335 2334 2336
CONECT 2336 2335 2337
CONECT 2337 2336 2338
CONECT 2338 2337 2339
CONECT 2339 2338 2340
CONECT 2340 2339 2341
CONECT 2341 2340 2342
CONECT 2342 2341 2343
CONECT 2343 2342 2344
CONECT 2344 2343 2345
CONECT 2345 2344 2346
CONECT 2346 2345 2347
CONECT 2347 2346 2348
CONECT 2348 2347 2349
CONECT 2349 2348 2350
CONECT 2350 2349 2351
CONECT 2351 2350 2352
CONECT 2352 2351 2353
CONECT 2353 2352 2354
CONECT 2354 2353 2355
CONECT 2355 2354 2356
CONECT 2356 2355 2357
CONECT 2357 2356 2358
CONECT 2358 2357 2359
CONECT 2359 2358 2360
CONECT 2360 2359 2361
CONECT 2361 2360 2362
CONECT 2362 2361 2363
CONECT 2363 2362 2364
CONECT 2364 2363 2365
CONECT 2365 2364 2366
CONECT 2366 2365 2367
CONECT 2367 2366 2368
CONECT 2368 2367 2369
CONECT 2369 2368 2370
CONECT 2370 2369 2371
CONECT 2371 2370 2372
CONECT 2372 2371 2373
CONECT 2373 2372 2374
CONECT 2374 2373 2375
CONECT 2375 2374 2376
CONECT 2376 2375 2377
CONECT 2377 2376 2378
CONECT 2378 2377 2379
CONECT 2379 2378 2380
CONECT 2380 2379 2381
CONECT 2381 2380 2382
CONECT 2382 2381 2383
CONECT 2383 2382 2384
CONECT 2384 2383 2385
CONECT 2385 2384 2386
CONECT 2386 2385 2387
CONECT 2387 2386 2388
CONECT 2388 2387 2389
CONECT 2389 2388 2390
CONECT 2390 2389 2391
CONECT 2391 2390 2392
CONECT 2392 2391 2393
CONECT 2393 2392 2394
CONECT 2394 2393 2395
CONECT 2395 2394 2396
CONECT 2396 2395 2397
CONECT 2397 2396 2398
CONECT 2398 2397 2399
CONECT 2399 2398 2400
CONECT 2400 2399 2401
CONECT 2401 2400 2402
CONECT 2402 2401 2403
CONECT 2403 2402 2404
CONECT 2404 2403 2405
CONECT 2405 2404 2406
CONECT 2406 2405 2407
CONECT 2407 2406 2408
CONECT 2408 2407 2409
CONECT 2409 2408 2410
CONECT 2410 2409 2411
CONECT 2411 2410 2412
CONECT 2412 2411 2413
CONECT 2413 2412 2414
CONECT 2414 2413 2415
CONECT 2415 2414 2416
CONECT 2416 2415 2417
CONECT 2417 2416 2418
CONECT 2418 2417 2419
CONECT 2419 2418 2420
CONECT 2420 2419 2421
CONECT 2421 2420 2422
CONECT 2422 2421 2423
CONECT 2423 2422 2424
CONECT 2424 2423 2425
CONECT 2425 2424 2426
CONECT 2426 2425 2427
CONECT 2427 2426 2428
CONECT 2428 2427 2429
CONECT 2429 2428 2430
CONECT 2430 2429 2431
CONECT 2431 2430 2432
CONECT 2432 2431 2433
CONECT 2433 2432 2434
CONECT 2434 2433 2435
CONECT 2435 2434 2436
CONECT 2436 2435 2437
CONECT 2437 2436 2438
CONECT 2438 2437 2439
CONECT 2439 2438 2440
CONECT 2440 2439 2441
CONECT 2441 2440 2442
CONECT 2442 2441 2443
CONECT 2443 2442 2444
CONECT 2444 2443 2445
CONECT 2445 2444 2446
CONECT 2446 2445 2447
CONECT 2447 2446 2448
CONECT 2448 2447 2449
CONECT 2449 2448 2450
CONECT 2450 2449 2451
CONECT 2451 2450 2452
CONECT 2452 2451 2453
CONECT 2453 2452 2454
CONECT 2454 2453 2455
CONECT 2455 2454 2456
CONECT 2456 2455 2457
CONECT 2457 2456 2458
CONECT 2458 2457 2459
CONECT 2459 2458 2460
CONECT 2460 2459 2461
CONECT 2461 2460 2462
CONECT 2462 2461 2463
CONECT 2463 2462 2464
CONECT 2464 2463 2465
CONECT 2465 2464 2466
CONECT 2466 2465 2467
CONECT 2467 2466 2468
CONECT 2468 2467 2469
CONECT 2469 2468 2470
CONECT 2470 2469 2471
CONECT 2471 2470 2472
CONECT 2472 2471 2473
CONECT 2473 2472 2474
CONECT 2474 2473 2475
CONECT 2475 2474 2476
CONECT 2476 2475 2477
CONECT 2477 2476 2478
CONECT 2478 2477 2479
CONECT 2479 2478 2480
CONECT 2480 2479 2481
CONECT 2481 2480 2482
CONECT 2482 2481 2483
CONECT 2483 2482 2484
CONECT 2484 2483 2485
CONECT 2485 2484 2486
CONECT 2486 2485 2487
CONECT 2487 2486 2488
CONECT 2488 2487 2489
CONECT 2489 2488 2490
CONECT 2490 2489 2491
CONECT 2491 2490 2492
CONECT 2492 2491 2493
CONECT 2493 2492 2494
CONECT 2494 2493 2495
CONECT 2495 2494 2496
CONECT 2496 2495 2497
CONECT 2497 2496 2498
CONECT 2498 2497 2499
CONECT 2499 2498 2500
CONECT 2500 2499 2501
CONECT 2501 2500 2502
CONECT 2502 2501 2503
CONECT 2503 2502 2504
CONECT 2504 2503 2505
CONECT 2505 2504 2506
CONECT 2506 2505 2507
CONECT 2507 2506 2508
CONECT 2508 2507 2509
CONECT 2509 2508 2510
CONECT 2510 2509 2511
CONECT 2511 2510 2512
CONECT 2512 2511 2513
CONECT 2513 2512 2514
CONECT 2514 2513 2515
CONECT 2515 2514 2516
CONECT 2516 2515 2517
CONECT 2517 2516 2518
CONECT 2518 2517 2519
CONECT 2519 2518 2520
CONECT 2520 2519 2521
CONECT 2521 2520 2522
CONECT 2522 2521 2523
CONECT 2523 2522 2524
CONECT 2524 2523 2525
CONECT 2525 2524 2526
CONECT 2526 2525 2527
CONECT 2527 2526 2528
CONECT 2528 2527 2529
CONECT 2529 2528 2530
CONECT 2530 2529 2531
CONECT 2531 2530 2532
CONECT 2532 2531 2533
CONECT 2533 2532 2534
CONECT 2534 2533 2535
CONECT 2535 2534 2536
CONECT 2536 2535 2537
CONECT 2537 2536 2538
CONECT 2538 2537 2539
CONECT 2539 2538 2540
CONECT 2540 2539 2541
CONECT 2541 2540 2542
CONECT 2542 2541 2543
CONECT 2543 2542 2544
CONECT 2544 2543 2545
CONECT 2545 2544 2546
CONECT 2546 2545 2547
CONECT 2547 2546 2548
CONECT 2548 2547 2549
CONECT 2549 2548 2550
CONECT 2550 2549 2551
CONECT 2551 2550 2552
CONECT 2552 2551 2553
CONECT 2553 2552 2554
CONECT 2554 2553 2555
CONECT 2555 2554 2556
CONECT 2556 2555 2557
CONECT 2557 2556 2558
CONECT 2558 2557 2559
CONECT 2559 2558 2560
CONECT 2560 2559 2561
CONECT 2561 2560 2562
CONECT 2562 2561 2563
CONECT 2563 2562 2564
CONECT 2564 2563 2565
CONECT 2565 2564 2566
CONECT 2566 2565 2567
CONECT 2567 2566 2568
CONECT 2568 2567 2569
CONECT 2569 2568 2570
CONECT 2570 2569 2571
CONECT 2571 2570 2572
CONECT 2572 2571 2573
CONECT 2573 2572 2574
CONECT 2574 2573 2575
CONECT 2575 2574 2576
CONECT 2576 2575 2577
CONECT 2577 2576 2578
CONECT 2578 2577 2579
CONECT 2579 2578 2580
CONECT 2580 2579 2581
CONECT 2581 2580 2582
CONECT 2582 2581 2583
CONECT 2583 2582 2584
CONECT 2584 2583 2585
CONECT 2585 2584 2586
CONECT 2586 2585 2587
CONECT 2587 2586 2588
CONECT 2588 2587 2589
CONECT 2589 2588 2590
CONECT 2590 2589 2591
CONECT 2591 2590 2592
CONECT 2592 2591 2593
CONECT 2593 2592 2594
CONECT 2594 2593 2595
CONECT 2595 2594 2596
CONECT 2596 2595 2597
CONECT 2597 2596 2598
CONECT 2598 2597 2599
CONECT 2599 2598 2600
CONECT 2600 2599 2601
CONECT 2601 2600 2602
CONECT 2602 2601 2603
CONECT 2603 2602 2604
CONECT 2604 2603 2605
CONECT 2605 2604 2606
CONECT 2606 2605 2607
CONECT 2607 2606 2608
CONECT 2608 2607 2609
CONECT 2609 2608 2610
CONECT 2610 2609 2611
CONECT 2611 2610 2612
CONECT 2612 2611 2613
CONECT 2613 2612 2614
CONECT 2614 2613 2615
CONECT 2615 2614 2616
CONECT 2616 2615 2617
CONECT 2617 2616 2618
CONECT 2618 2617 2619
CONECT 2619 2618 2620
CONECT 2620 2619 2621
CONECT 2621 2620 2622
CONECT 2622 2621 2623
CONECT 2623 2622 2624
CONECT 2624 2623 2625
CONECT 2625 2624 2626
CONECT 2626 2625 2627
CONECT 2627 2626 2628
CONECT 2628 2627 2629
CONECT 2629 2628 2630
CONECT 2630 2629 2631
CONECT 2631 2630 2632
CONECT 2632 2631 2633
CONECT 2633 2632 2634
CONECT 2634 2633 2635
CONECT 2635 2634 2636
CONECT 2636 2635 2637
CONECT 2637 2636 2638
CONECT 2638 2637 2639
CONECT 2639 2638 2640
CONECT 2640 2639 2641
CONECT 2641 2640 2642
CONECT 2642 2641 2643
CONECT 2643 2642 2644
CONECT 2644 2643 2645
CONECT 2645 2644 2646
CONECT 2646 2645 2647
CONECT 2647 2646 2648
CONECT 2648 2647 2649
CONECT 2649 2648 2650
CONECT 2650 2649 2651
CONECT 2651 2650 2652
CONECT 2652 2651 2653
CONECT 2653 2652 2654
CONECT 2654 2653 2655
CONECT 2655 2654 2656
CONECT 2656 2655 2657
CONECT 2657 2656 2658
CONECT 2658 2657 2659
CONECT 2659 2658 2660
CONECT 2660 2659 2661
CONECT 2661 2660 2662
CONECT 2662 2661 2663
CONECT 2663 2662 2664
CONECT 2664 2663 2665
CONECT 2665 2664 2666
CONECT 2666 2665 2667
CONECT 2667 2666 2668
CONECT 2668 2667 2669
CONECT 2669 2668 2670
CONECT 2670 2669 2671
CONECT 2671 2670 2672
CONECT 2672 2671 2673
CONECT 2673 2672 2674
CONECT 2674 2673 2675
CONECT 2675 2674 2676
CONECT 2676 2675 2677
CONECT 2677 2676 2678
CONECT 2678 2677 2679
CONECT 2679 2678 2680
CONECT 2680 2679 2681
CONECT 2681 2680 2682
CONECT 2682 2681 2683
CONECT 2683 2682 2684
CONECT 2684 2683 2685
CONECT 2685 2684 2686
CONECT 2686 2685 2687
CONECT 2687 2686 2688
CONECT 2688 2687 2689
CONECT 2689 2688 2690
CONECT 2690 2689 2691
CONECT 2691 2690 2692
CONECT 2692 2691 2693
CONECT 2693 2692 2694
CONECT 2694 2693 2695
CONECT 2695 2694 2696
CONECT 2696 2695 2697
CONECT 2697 2696 2698
CONECT 2698 2697 2699
CONECT 2699 2698 2700
CONECT 2700 2699 2701
CONECT 2701 2700 2702
CONECT 2702 2701 2703
CONECT 2703 2702 2704
CONECT 2704 2703 2705
CONECT 2705 2704 2706
CONECT 2706 2705 2707
CONECT 2707 2706 2708
CONECT 2708 2707 2709
CONECT 2709 2708 2710
CONECT 2710 2709 2711
CONECT 2711 2710 2712
CONECT 2712 2711 2713
CONECT 2713 2712 2714
CONECT 2714 2713 2715
CONECT 2715 2714 2716
CONECT 2716 2715 2717
CONECT 2717 2716 2718
CONECT 2718 2717 2719
CONECT 2719 2718 2720
CONECT 2720 2719 2721
CONECT 2721 2720 2722
CONECT 2722 2721 2723
CONECT 2723 2722 2724
CONECT 2724 2723 2725
CONECT 2725 2724 2726
CONECT 2726 2725 2727
CONECT 2727 2726 2728
CONECT 2728 2727 2729
CONECT 2729 2728 2730
CONECT 2730 2729 2731
CONECT 2731 2730 2732
CONECT 2732 2731 2733
CONECT 2733 2732 2734
CONECT 2734 2733 2735
CONECT 2735 2734 2736
CONECT 2736 2735 2737
CONECT 2737 2736 2738
CONECT 2738 2737 2739
CONECT 2739 2738 2740
CONECT 2740 2739 2741
CONECT 2741 2740 2742
CONECT 2742 2741 2743
CONECT 2743 2742 2744
CONECT 2744 2743 2745
CONECT 2745 2744 2746
CONECT 2746 2745 2747
CONECT 2747 2746 2748
CONECT 2748 2747 2749
CONECT 2749 2748 2750
CONECT 2750 2749 2751
CONECT 2751 2750 2752
CONECT 2752 2751 2753
CONECT 2753 2752 2754
CONECT 2754 2753 2755
CONECT 2755 2754 2756
CONECT 2756 2755 2757
CONECT 2757 2756 2758
CONECT 2758 2757 2759
CONECT 2759 2758 2760
CONECT 2760 2759 2761
CONECT 2761 2760 2762
CONECT 2762 2761 2763
CONECT 2763 2762 2764
CONECT 2764 2763 2765
CONECT 2765 2764 2766
CONECT 2766 2765 2767
CONECT 2767 2766 2768
CONECT 2768 2767 2769
CONECT 2769 2768 2770
CONECT 2770 2769 2771
CONECT 2771 2770 2772
CONECT 2772 2771 2773
CONECT 2773 2772 2774
CONECT 2774 2773 2775
CONECT 2775 2774 2776
CONECT 2776 2775 2777
CONECT 2777 2776 2778
CONECT 2778 2777 2779
CONECT 2779 2778 2780
CONECT 2780 2779 2781
CONECT 2781 2780 2782
CONECT 2782 2781 2783
CONECT 2783 2782 2784
CONECT 2784 2783 2785
CONECT 2785 2784 2786
CONECT 2786 2785 2787
CONECT 2787 2786 2788
CONECT 2788 2787 2789
CONECT 2789 2788 2790
CONECT 2790 2789 2791
CONECT 2791 2790 2792
CONECT 2792 2791 2793
CONECT 2793 2792 2794
CONECT 2794 2793 2795
CONECT 2795 2794 2796
CONECT 2796 2795 2797
CONECT 2797 2796 2798
CONECT 2798 2797 2799
CONECT 2799 2798 2800
CONECT 2800 2799 2801
CONECT 2801 2800 2802
CONECT 2802 2801 2803
CONECT 2803 2802 2804
CONECT 2804 2803 2805
CONECT 2805 2804 2806
CONECT 2806 2805 2807
CONECT 2807 2806 2808
CONECT 2808 2807 2809
CONECT 2809 2808 2810
CONECT 2810 2809 2811
CONECT 2811 2810 2812
CONECT 2812 2811 2813
CONECT 2813 2812 2814
CONECT 2814 2813 2815
CONECT 2815 2814 2816
CONECT 2816 2815 2817
CONECT 2817 2816 2818
CONECT 2818 2817 2819
CONECT 2819 2818 2820
CONECT 2820 2819 2821
CONECT 2821 2820 2822
CONECT 2822 2821 2823
CONECT 2823 2822 2824
CONECT 2824 2823 2825
CONECT 2825 2824 2826
CONECT 2826 2825 2827
CONECT 2827 2826 2828
CONECT 2828 2827 2829
CONECT 2829 2828 2830
CONECT 2830 2829 2831
CONECT 2831 2830 2832
CONECT 2832 2831 2833
CONECT 2833 2832 2834
CONECT 2834 2833 2835
CONECT 2835 2834 2836
CONECT 2836 2835 2837
CONECT 2837 2836 2838
CONECT 2838 2837 2839
CONECT 2839 2838 2840
CONECT 2840 2839 2841
CONECT 2841 2840 2842
CONECT 2842 2841 2843
CONECT 2843 2842 2844
CONECT 2844 2843 2845
CONECT 2845 2844 2846
CONECT 2846 2845 2847
CONECT 2847 2846 2848
CONECT 2848 2847 2849
CONECT 2849 2848 2850
CONECT 2850 2849 2851
CONECT 2851 2850 2852
CONECT 2852 2851 2853
CONECT 2853 2852 2854
CONECT 2854 2853 2855
CONECT 2855 2854 2856
CONECT 2856 2855 2857
CONECT 2857 2856 2858
CONECT 2858 2857 2859
CONECT 2859 2858 2860
CONECT 2860 2859 2861
CONECT 2861 2860 2862
CONECT 2862 2861 2863
CONECT 2863 2862 2864
CONECT 2864 2863 2865
CONECT 2865 2864 2866
CONECT 2866 2865 2867
CONECT 2867 2866 2868
CONECT 2868 2867 2869
CONECT 2869 2868 2870
CONECT 2870 2869 2871
CONECT 2871 2870 2872
CONECT 2872 2871 2873
CONECT 2873 2872 2874
CONECT 2874 2873 2875
CONECT 2875 2874 2876
CONECT 2876 2875 2877
CONECT 2877 2876 2878
CONECT 2878 2877 2879
CONECT 2879 2878 2880
CONECT 2880 2879 2881
CONECT 2881 2880 2882
CONECT 2882 2881 2883
CONECT 2883 2882 2884
CONECT 2884 2883 2885
CONECT 2885 2884 2886
CONECT 2886 2885 2887
CONECT 2887 2886 2888
CONECT 2888 2887 2889
CONECT 2889 2888 2890
CONECT 2890 2889 2891
CONECT 2891 2890 2892
CONECT 2892 2891 2893
CONECT 2893 2892 2894
CONECT 2894 2893 2895
CONECT 2895 2894 2896
CONECT 2896 2895 2897
CONECT 2897 2896 2898
CONECT 2898 2897 2899
CONECT 2899 2898 2900
CONECT 2900 2899 2901
CONECT 2901 2900 2902
CONECT 2902 2901 2903
CONECT 2903 2902 2904
CONECT 2904 2903 2905
CONECT 2905 2904 2906
CONECT 2906 2905 2907
CONECT 2907 2906 2908
CONECT 2908 2907 2909
CONECT 2909 2908 2910
CONECT 2910 2909 2911
CONECT 2911 2910 2912
CONECT 2912 2911 2913
CONECT 2913 2912 2914
CONECT 2914 2913 2915
CONECT 2915 2914 2916
CONECT 2916 2915 2917
CONECT 2917 2916 2918
CONECT 2918 2917 2919
CONECT 2919 2918 2920
CONECT 2920 2919 2921
CONECT 2921 2920 2922
CONECT 2922 2921 2923
CONECT 2923 2922 2924
CONECT 2924 2923 2925
CONECT 2925 2924 2926
CONECT 2926 2925 2927
CONECT 2927 2926 2928
CONECT 2928 2927 2929
CONECT 2929 2928 2930
CONECT 2930 2929 2931
CONECT 2931 2930 2932
CONECT 2932 2931 2933
CONECT 2933 2932 2934
CONECT 2934 2933 2935
CONECT 2935 2934 2936
CONECT 2936 2935 2937
CONECT 2937 2936 2938
CONECT 2938 2937 2939
CONECT 2939 2938 2940
CONECT 2940 2939 2941
CONECT 2941 2940 2942
CONECT 2942 2941 2943
CONECT 2943 2942 2944
CONECT 2944 2943 2945
CONECT 2945 2944 2946
CONECT 2946 2945 2947
CONECT 2947 2946 2948
CONECT 2948 2947 2949
CONECT 2949 2948 2950
CONECT 2950 2949 2951
CONECT 2951 2950 2952
CONECT 2952 2951 2953
CONECT 2953 2952 2954
CONECT 2954 2953 2955
CONECT 2955 2954 2956
CONECT 2956 2955 2957
CONECT 2957 2956 2958
CONECT 2958 2957 2959
CONECT 2959 2958 2960
CONECT 2960 2959 2961
CONECT 2961 2960 2962
CONECT 2962 2961 2963
CONECT 2963 2962 2964
CONECT 2964 2963 2965
CONECT 2965 2964 2966
CONECT 2966 2965 2967
CONECT 2967 2966 2968
CONECT 2968 2967 2969
CONECT 2969 2968 2970
CONECT 2970 2969 2971
CONECT 2971 2970 2972
CONECT 2972 2971 2973
CONECT 2973 2972 2974
CONECT 2974 2973 2975
CONECT 2975 2974 2976
CONECT 2976 2975 2977
CONECT 2977 2976 2978
CONECT 2978 2977 2979
CONECT 2979 2978 2980
CONECT 2980 2979 2981
CONECT 2981 2980 2982
CONECT 2982 2981 2983
CONECT 2983 2982 2984
CONECT 2984 2983 2985
CONECT 2985 2984 2986
CONECT 2986 2985 2987
CONECT 2987 2986 2988
CONECT 2988 2987 2989
CONECT 2989 2988 2990
CONECT 2990 2989 2991
CONECT 2991 2990 2992
CONECT 2992 2991 2993
CONECT 2993 2992 2994
CONECT 2994 2993 2995
CONECT 2995 2994 2996
CONECT 2996 2995 2997
CONECT 2997 2996 2998
CONECT 2998 2997 2999
CONECT 2999 2998 3000
CONECT 3000 2999 3001
CONECT 3001 3000 3002
CONECT 3002 3001 3003
CONECT 3003 3002 3004
CONECT 3004 3003 3005
CONECT 3005 3004 3006
CONECT 3006 3005 3007
CONECT 3007 3006 3008
CONECT 3008 3007 3009
CONECT 3009 3008 3010
CONECT 3010 3009 3011
CONECT 3011 3010 3012
CONECT 3012 3011 3013
CONECT 3013 3012 3014
CONECT 3014 3013 3015
CONECT 3015 3014 3016
CONECT 3016 3015 3017
CONECT 3017 3016 3018
CONECT 3018 3017 3019
CONECT 3019 3018 3020
CONECT 3020 3019 3021
CONECT 3021 3020 3022
CONECT 3022 3021 3023
CONECT 3023 3022 3024
CONECT 3024 3023 3025
CONECT 3025 3024 3026
CONECT 3026 3025 3027
CONECT 3027 3026 3028
CONECT 3028 3027 3029
CONECT 3029 3028 3030
CONECT 3030 3029 3031
CONECT 3031 3030 3032
CONECT 3032 3031 3033
CONECT 3033 3032 3034
CONECT 3034 3033 3035
CONECT 3035 3034 3036
CONECT 3036 3035 3037
CONECT 3037 3036 3038
CONECT 3038 3037 3039
CONECT 3039 3038 3040
CONECT 3040 3039 3041
CONECT 3041 3040 3042
CONECT 3042 3041 3043
CONECT 3043 3042 3044
CONECT 3044 3043 3045
CONECT 3045 3044 3046
CONECT 3046 3045 3047
CONECT 3047 3046 3048
CONECT 3048 3047 3049
CONECT 3049 3048 3050
CONECT 3050 3049 3051
CONECT 3051 3050 3052
CONECT 3052 3051 3053
CONECT 3053 3052 3054
CONECT 3054 3053 3055
CONECT 3055 3054 3056
CONECT 3056 3055 3057
CONECT 3057 3056 3058
CONECT 3058 3057 3059
CONECT 3059 3058 3060
CONECT 3060 3059 3061
CONECT 3061 3060 3062
CONECT 3062 3061 3063
CONECT 3063 3062 3064
CONECT 3064 3063 3065
CONECT 3065 3064 3066
CONECT 3066 3065 3067
CONECT 3067 3066 3068
CONECT 3068 3067 3069
CONECT 3069 3068 3070
CONECT 3070 3069 3071
CONECT 3071 3070 3072
CONECT 3072 3071 3073
CONECT 3073 3072 3074
CONECT 3074 3073 3075
CONECT 3075 3074 3076
CONECT 3076 3075 3077
CONECT 3077 3076 3078
CONECT 3078 3077 3079
CONECT 3079 3078 3080
CONECT 3080 3079 3081
CONECT 3081 3080 3082
CONECT 3082 3081 3083
CONECT 3083 3082 3084
CONECT 3084 3083 3085
CONECT 3085 3084 3086
CONECT 3086 3085 3087
CONECT 3087 3086 3088
CONECT 3088 3087 3089
CONECT 3089 3088 3090
CONECT 3090 3089 3091
CONECT 3091 3090 3092
CONECT 3092 3091 3093
CONECT 3093 3092 3094
CONECT 3094 3093 3095
CONECT 3095 3094 3096
CONECT 3096 3095 3097
CONECT 3097 3096 3098
CONECT 3098 3097 3099
CONECT 3099 3098 3100
CONECT 3100 3099 3101
CONECT 3101 3100 3102
CONECT 3102 3101 3103
CONECT 3103 3102 3104
CONECT 3104 3103 3105
CONECT 3105 3104 3106
CONECT 3106 3105 3107
CONECT 3107 3106 3108
CONECT 3108 3107 3109
CONECT 3109 3108 3110
CONECT 3110 3109 3111
CONECT 3111 3110 3112
CONECT 3112 3111 3113
CONECT 3113 3112 3114
CONECT 3114 3113 3115
CONECT 3115 3114 3116
CONECT 3116 3115 3117
CONECT 3117 3116 3118
CONECT 3118 3117 3119
CONECT 3119 3118 3120
CONECT 3120 3119 3121
CONECT 3121 3120 3122
CONECT 3122 3121 3123
CONECT 3123 3122 3124
CONECT 3124 3123 3125
CONECT 3125 3124 3126
CONECT 3126 3125 3127
CONECT 3127 3126 3128
CONECT 3128 3127 3129
CONECT 3129 3128 3130
CONECT 3130 3129 3131
CONECT 3131 3130 3132
CONECT 3132 3131 3133
CONECT 3133 3132 3134
CONECT 3134 3133 3135
CONECT 3135 3134 3136
CONECT 3136 3135 3137
CONECT 3137 3136 3138
CONECT 3138 3137 3139
CONECT 3139 3138 3140
CONECT 3140 3139 3141
CONECT 3141 3140 3142
CONECT 3142 3141 3143
CONECT 3143 3142 3144
CONECT 3144 3143 3145
CONECT 3145 3144 3146
CONECT 3146 3145 3147
CONECT 3147 3146 3148
CONECT 3148 3147 3149
CONECT 3149 3148 3150
CONECT 3150 3149 3151
CONECT 3151 3150 3152
CONECT 3152 3151 3153
CONECT 3153 3152 3154
CONECT 3154 3153 3155
CONECT 3155 3154 3156
CONECT 3156 3155 3157
CONECT 3157 3156 3158
CONECT 3158 3157 3159
CONECT 3159 3158 3160
CONECT 3160 3159 3161
CONECT 3161 3160 3162
CONECT 3162 3161 3163
CONECT 3163 3162 3164
CONECT 3164 3163 3165
CONECT 3165 3164 3166
CONECT 3166 3165 3167
CONECT 3167 3166 3168
CONECT 3168 3167 3169
CONECT 3169 3168 3170
CONECT 3170 3169 3171
CONECT 3171 3170 3172
CONECT 3172 3171 3173
CONECT 3173 3172 3174
CONECT 3174 3173 3175
CONECT 3175 3174 3176
CONECT 3176 3175 3177
CONECT 3177 3176 3178
CONECT 3178 3177 3179
CONECT 3179 3178 3180
CONECT 3180 3179 3181
CONECT 3181 3180 3182
CONECT 3182 3181 3183
CONECT 3183 3182 3184
CONECT 3184 3183 3185
CONECT 3185 3184 3186
CONECT 3186 3185 3187
CONECT 3187 3186 3188
CONECT 3188 3187 3189
CONECT 3189 3188 3190
CONECT 3190 3189 3191
CONECT 3191 3190 3192
CONECT 3192 3191 3193
CONECT 3193 3192 3194
CONECT 3194 3193 3195
CONECT 3195 3194 3196
CONECT 3196 3195 3197
CONECT 3197 3196 3198
CONECT 3198 3197 3199
CONECT 3199 3198 3200
CONECT 3200 3199 3201
CONECT 3201 3200 3202
CONECT 3202 3201 3203
CONECT 3203 3202 3204
CONECT 3204 3203 3205
CONECT 3205 3204 3206
CONECT 3206 3205 3207
CONECT 3207 3206 3208
CONECT 3208 3207 3209
CONECT 3209 3208 3210
CONECT 3210 3209 3211
CONECT 3211 3210 3212
CONECT 3212 3211 3213
CONECT 3213 3212 3214
CONECT 3214 3213 3215
CONECT 3215 3214 3216
CONECT 3216 3215 3217
CONECT 3217 3216 3218
CONECT 3218 3217 3219
CONECT 3219 3218 3220
CONECT 3220 3219 3221
CONECT 3221 3220 3222
CONECT 3222 3221 3223
CONECT 3223 3222 3224
CONECT 3224 3223 3225
CONECT 3225 3224 3226
CONECT 3226 3225 3227
CONECT 3227 3226 3228
CONECT 3228 3227 3229
CONECT 3229 3228 3230
CONECT 3230 3229 3231
CONECT 3231 3230 3232
CONECT 3232 3231 3233
CONECT 3233 3232 3234
CONECT 3234 3233 3235
CONECT 3235 3234 3236
CONECT 3236 3235 3237
CONECT 3237 3236 3238
CONECT 3238 3237 3239
CONECT 3239 3238 3240
CONECT 3240 3239 3241
CONECT 3241 3240 3242
CONECT 3242 3241 3243
CONECT 3243 3242 3244
CONECT 3244 3243 3245
CONECT 3245 3244 3246
CONECT 3246 3245 3247
CONECT 3247 3246 3248
CONECT 3248 3247 3249
CONECT 3249 3248 3250
CONECT 3250 3249 3251
CONECT 3251 3250 3252
CONECT 3252 3251 3253
CONECT 3253 3252 3254
CONECT 3254 3253 3255
CONECT 3255 3254 3256
CONECT 3256 3255 3257
CONECT 3257 3256 3258
CONECT 3258 3257 3259
CONECT 3259 3258 3260
CONECT 3260 3259 3261
CONECT 3261 3260 3262
CONECT 3262 3261 3263
CONECT 3263 3262 3264
CONECT 3264 3263 3265
CONECT 3265 3264 3266
CONECT 3266 3265 3267
CONECT 3267 3266 3268
CONECT 3268 3267 3269
CONECT 3269 3268 3270
CONECT 3270 3269 3271
CONECT 3271 3270 3272
CONECT 3272 3271 3273
CONECT 3273 3272 3274
CONECT 3274 3273 3275
CONECT 3275 3274 3276
CONECT 3276 3275 3277
CONECT 3277 3276 3278
CONECT 3278 3277 3279
CONECT 3279 3278 3280
CONECT 3280 3279 3281
CONECT 3281 3280 3282
CONECT 3282 3281 3283
CONECT 3283 3282 3284
CONECT 3284 3283 3285
CONECT 3285 3284 3286
CONECT 3286 3285 3287
CONECT 3287 3286 3288
CONECT 3288 3287 3289
CONECT 3289 3288 3290
CONECT 3290 3289 3291
CONECT 3291 3290 3292
CONECT 3292 3291 3293
CONECT 3293 3292 3294
CONECT 3294 3293 3295
CONECT 3295 3294 3296
CONECT 3296 3295 3297
CONECT 3297 3296 3298
CONECT 3298 3297 3299
CONECT 3299 3298 3300
CONECT 3300 3299 3301
CONECT 3301 3300 3302
CONECT 3302 3301 3303
CONECT 3303 3302 3304
CONECT 3304 3303 3305
CONECT 3305 3304 3306
CONECT 3306 3305 3307
CONECT 3307 3306 3308
CONECT 3308 3307 3309
CONECT 3309 3308 3310
CONECT 3310 3309 3311
CONECT 3311 3310 3312
CONECT 3312 3311 3313
CONECT 3313 3312 3314
CONECT 3314 3313 3315
CONECT 3315 3314 3316
CONECT 3316 3315 3317
CONECT 3317 3316 3318
CONECT 3318 3317 3319
CONECT 3319 3318 3320
CONECT 3320 3319 3321
CONECT 3321 3320 3322
CONECT 3322 3321 3323
CONECT 3323 3322 3324
CONECT 3324 3323 3325
CONECT 3325 3324 3326
CONECT 3326 3325 3327
CONECT 3327 3326 3328
CONECT 3328 3327 3329
CONECT 3329 3328 3330
CONECT 3330 3329 3331
CONECT 3331 3330
