# Supplementary material for: Super-resolution visualization of chromatin loop folding in human lymphoblastoid cells using interferometric photoactivated localization microscopy
Source: Sci Rep. 2022 May 20;12:8582. doi: 10.1038/s41598-022-12568-9 (PMC9122977; doi:10.1038/s41598-022-12568-9)
Supplement: Supplementary file 2 — Supplementary Information 2. [file 41598_2022_12568_MOESM2_ESM.zip › ChromoLooping-main/data/3d_models/image21_smooth3331.pdb]

ATOM      1  B   BEA A   1      91.770  26.870 186.949  0.00  0.00           C
ATOM      2  B   BEA A   2      92.388  27.464 186.414  0.00  0.00           C
ATOM      3  B   BEA A   3      92.964  28.005 185.929  0.00  0.00           C
ATOM      4  B   BEA A   4      93.531  28.525 185.465  0.00  0.00           C
ATOM      5  B   BEA A   5      94.153  29.082 184.969  0.00  0.00           C
ATOM      6  B   BEA A   6      94.765  29.616 184.497  0.00  0.00           C
ATOM      7  B   BEA A   7      95.432  30.183 183.998  0.00  0.00           C
ATOM      8  B   BEA A   8      96.088  30.725 183.524  0.00  0.00           C
ATOM      9  B   BEA A   9      96.733  31.243 183.074  0.00  0.00           C
ATOM     10  B   BEA A  10      97.432  31.787 182.604  0.00  0.00           C
ATOM     11  B   BEA A  11      98.054  32.257 182.201  0.00  0.00           C
ATOM     12  B   BEA A  12      98.794  32.800 181.739  0.00  0.00           C
ATOM     13  B   BEA A  13      99.456  33.269 181.343  0.00  0.00           C
ATOM     14  B   BEA A  14     100.172  33.759 180.934  0.00  0.00           C
ATOM     15  B   BEA A  15     100.939  34.265 180.514  0.00  0.00           C
ATOM     16  B   BEA A  16     101.628  34.704 180.155  0.00  0.00           C
ATOM     17  B   BEA A  17     102.434  35.196 179.757  0.00  0.00           C
ATOM     18  B   BEA A  18     103.161  35.622 179.417  0.00  0.00           C
ATOM     19  B   BEA A  19     103.939  36.059 179.073  0.00  0.00           C
ATOM     20  B   BEA A  20     104.768  36.503 178.729  0.00  0.00           C
ATOM     21  B   BEA A  21     105.582  36.918 178.413  0.00  0.00           C
ATOM     22  B   BEA A  22     106.383  37.306 178.125  0.00  0.00           C
ATOM     23  B   BEA A  23     108.072  38.059 177.585  0.00  0.00           C
ATOM     24  B   BEA A  24     108.896  38.395 177.355  0.00  0.00           C
ATOM     25  B   BEA A  25     109.771  38.729 177.134  0.00  0.00           C
ATOM     26  B   BEA A  26     111.547  39.338 176.760  0.00  0.00           C
ATOM     27  B   BEA A  27     112.449  39.613 176.607  0.00  0.00           C
ATOM     28  B   BEA A  28     113.405  39.878 176.472  0.00  0.00           C
ATOM     29  B   BEA A  29     116.213  40.509 176.230  0.00  0.00           C
ATOM     30  B   BEA A  30     117.134  40.669 176.201  0.00  0.00           C
ATOM     31  B   BEA A  31     118.048  40.806 176.195  0.00  0.00           C
ATOM     32  B   BEA A  32     119.021  40.927 176.215  0.00  0.00           C
ATOM     33  B   BEA A  33     119.990  41.023 176.260  0.00  0.00           C
ATOM     34  B   BEA A  34     120.956  41.095 176.331  0.00  0.00           C
ATOM     35  B   BEA A  35     121.857  41.140 176.419  0.00  0.00           C
ATOM     36  B   BEA A  36     123.785  41.170 176.679  0.00  0.00           C
ATOM     37  B   BEA A  37     124.750  41.151 176.845  0.00  0.00           C
ATOM     38  B   BEA A  38     125.654  41.113 177.022  0.00  0.00           C
ATOM     39  B   BEA A  39     126.623  41.051 177.235  0.00  0.00           C
ATOM     40  B   BEA A  40     127.533  40.973 177.455  0.00  0.00           C
ATOM     41  B   BEA A  41     128.447  40.876 177.696  0.00  0.00           C
ATOM     42  B   BEA A  42     129.364  40.759 177.958  0.00  0.00           C
ATOM     43  B   BEA A  43     130.287  40.622 178.241  0.00  0.00           C
ATOM     44  B   BEA A  44     131.151  40.478 178.524  0.00  0.00           C
ATOM     45  B   BEA A  45     132.958  40.124 179.170  0.00  0.00           C
ATOM     46  B   BEA A  46     133.838  39.927 179.510  0.00  0.00           C
ATOM     47  B   BEA A  47     134.723  39.712 179.870  0.00  0.00           C
ATOM     48  B   BEA A  48     135.551  39.498 180.221  0.00  0.00           C
ATOM     49  B   BEA A  49     136.385  39.267 180.590  0.00  0.00           C
ATOM     50  B   BEA A  50     137.224  39.022 180.974  0.00  0.00           C
ATOM     51  B   BEA A  51     138.067  38.762 181.376  0.00  0.00           C
ATOM     52  B   BEA A  52     138.916  38.486 181.794  0.00  0.00           C
ATOM     53  B   BEA A  53     139.708  38.217 182.197  0.00  0.00           C
ATOM     54  B   BEA A  54     140.504  37.935 182.614  0.00  0.00           C
ATOM     55  B   BEA A  55     141.305  37.639 183.046  0.00  0.00           C
ATOM     56  B   BEA A  56     142.920  37.009 183.952  0.00  0.00           C
ATOM     57  B   BEA A  57     143.672  36.700 184.390  0.00  0.00           C
ATOM     58  B   BEA A  58     144.489  36.353 184.878  0.00  0.00           C
ATOM     59  B   BEA A  59     146.012  35.679 185.816  0.00  0.00           C
ATOM     60  B   BEA A  60     146.778  35.325 186.303  0.00  0.00           C
ATOM     61  B   BEA A  61     147.486  34.990 186.762  0.00  0.00           C
ATOM     62  B   BEA A  62     148.258  34.616 187.271  0.00  0.00           C
ATOM     63  B   BEA A  63     148.972  34.262 187.750  0.00  0.00           C
ATOM     64  B   BEA A  64     149.689  33.899 188.238  0.00  0.00           C
ATOM     65  B   BEA A  65     150.407  33.528 188.736  0.00  0.00           C
ATOM     66  B   BEA A  66     151.128  33.148 189.243  0.00  0.00           C
ATOM     67  B   BEA A  67     151.851  32.760 189.759  0.00  0.00           C
ATOM     68  B   BEA A  68     152.575  32.364 190.283  0.00  0.00           C
ATOM     69  B   BEA A  69     153.301  31.961 190.815  0.00  0.00           C
ATOM     70  B   BEA A  70     153.968  31.583 191.311  0.00  0.00           C
ATOM     71  B   BEA A  71     154.696  31.165 191.859  0.00  0.00           C
ATOM     72  B   BEA A  72     155.366  30.775 192.369  0.00  0.00           C
ATOM     73  B   BEA A  73     156.037  30.378 192.885  0.00  0.00           C
ATOM     74  B   BEA A  74     156.767  29.940 193.453  0.00  0.00           C
ATOM     75  B   BEA A  75     157.439  29.532 193.981  0.00  0.00           C
ATOM     76  B   BEA A  76     158.784  28.701 195.054  0.00  0.00           C
ATOM     77  B   BEA A  77     159.456  28.277 195.597  0.00  0.00           C
ATOM     78  B   BEA A  78     160.128  27.850 196.146  0.00  0.00           C
ATOM     79  B   BEA A  79     160.742  27.455 196.650  0.00  0.00           C
ATOM     80  B   BEA A  80     162.085  26.580 197.766  0.00  0.00           C
ATOM     81  B   BEA A  81     162.755  26.137 198.330  0.00  0.00           C
ATOM     82  B   BEA A  82     163.366  25.729 198.847  0.00  0.00           C
ATOM     83  B   BEA A  83     164.701  24.828 199.987  0.00  0.00           C
ATOM     84  B   BEA A  84     165.310  24.413 200.512  0.00  0.00           C
ATOM     85  B   BEA A  85     165.974  23.957 201.087  0.00  0.00           C
ATOM     86  B   BEA A  86     166.636  23.499 201.664  0.00  0.00           C
ATOM     87  B   BEA A  87     167.239  23.079 202.192  0.00  0.00           C
ATOM     88  B   BEA A  88     167.898  22.619 202.770  0.00  0.00           C
ATOM     89  B   BEA A  89     168.554  22.157 203.349  0.00  0.00           C
ATOM     90  B   BEA A  90     169.151  21.734 203.879  0.00  0.00           C
ATOM     91  B   BEA A  91     169.803  21.271 204.458  0.00  0.00           C
ATOM     92  B   BEA A  92     170.451  20.808 205.037  0.00  0.00           C
ATOM     93  B   BEA A  93     171.042  20.386 205.565  0.00  0.00           C
ATOM     94  B   BEA A  94     171.685  19.923 206.141  0.00  0.00           C
ATOM     95  B   BEA A  95     172.324  19.462 206.716  0.00  0.00           C
ATOM     96  B   BEA A  96     172.961  19.001 207.290  0.00  0.00           C
ATOM     97  B   BEA A  97     173.594  18.542 207.861  0.00  0.00           C
ATOM     98  B   BEA A  98     174.223  18.085 208.430  0.00  0.00           C
ATOM     99  B   BEA A  99     174.849  17.629 208.995  0.00  0.00           C
ATOM    100  B   BEA A 100     175.471  17.175 209.558  0.00  0.00           C
ATOM    101  B   BEA A 101     176.089  16.725 210.117  0.00  0.00           C
ATOM    102  B   BEA A 102     176.702  16.276 210.673  0.00  0.00           C
ATOM    103  B   BEA A 103     177.311  15.831 211.224  0.00  0.00           C
ATOM    104  B   BEA A 104     177.969  15.351 211.819  0.00  0.00           C
ATOM    105  B   BEA A 105     178.568  14.913 212.361  0.00  0.00           C
ATOM    106  B   BEA A 106     179.216  14.441 212.945  0.00  0.00           C
ATOM    107  B   BEA A 107     179.805  14.011 213.476  0.00  0.00           C
ATOM    108  B   BEA A 108     180.441  13.549 214.049  0.00  0.00           C
ATOM    109  B   BEA A 109     181.072  13.091 214.614  0.00  0.00           C
ATOM    110  B   BEA A 110     181.697  12.639 215.172  0.00  0.00           C
ATOM    111  B   BEA A 111     182.315  12.193 215.723  0.00  0.00           C
ATOM    112  B   BEA A 112     182.978  11.716 216.312  0.00  0.00           C
ATOM    113  B   BEA A 113     183.583  11.283 216.847  0.00  0.00           C
ATOM    114  B   BEA A 114     184.232  10.821 217.418  0.00  0.00           C
ATOM    115  B   BEA A 115     184.873  10.367 217.979  0.00  0.00           C
ATOM    116  B   BEA A 116     185.507   9.921 218.530  0.00  0.00           C
ATOM    117  B   BEA A 117     186.132   9.483 219.071  0.00  0.00           C
ATOM    118  B   BEA A 118     186.799   9.020 219.643  0.00  0.00           C
ATOM    119  B   BEA A 119     187.457   8.567 220.203  0.00  0.00           C
ATOM    120  B   BEA A 120     188.106   8.124 220.751  0.00  0.00           C
ATOM    121  B   BEA A 121     188.745   7.692 221.285  0.00  0.00           C
ATOM    122  B   BEA A 122     189.422   7.239 221.846  0.00  0.00           C
ATOM    123  B   BEA A 123     190.040   6.830 222.353  0.00  0.00           C
ATOM    124  B   BEA A 124     190.745   6.371 222.923  0.00  0.00           C
ATOM    125  B   BEA A 125     191.388   5.956 223.437  0.00  0.00           C
ATOM    126  B   BEA A 126     192.068   5.525 223.973  0.00  0.00           C
ATOM    127  B   BEA A 127     192.734   5.109 224.491  0.00  0.00           C
ATOM    128  B   BEA A 128     194.120   4.268 225.540  0.00  0.00           C
ATOM    129  B   BEA A 129     194.836   3.847 226.067  0.00  0.00           C
ATOM    130  B   BEA A 130     196.219   3.062 227.051  0.00  0.00           C
ATOM    131  B   BEA A 131     196.976   2.650 227.570  0.00  0.00           C
ATOM    132  B   BEA A 132     197.713   2.263 228.061  0.00  0.00           C
ATOM    133  B   BEA A 133     198.428   1.899 228.523  0.00  0.00           C
ATOM    134  B   BEA A 134     199.167   1.537 228.984  0.00  0.00           C
ATOM    135  B   BEA A 135     199.971   1.161 229.466  0.00  0.00           C
ATOM    136  B   BEA A 136     200.704   0.835 229.887  0.00  0.00           C
ATOM    137  B   BEA A 137     201.499   0.500 230.322  0.00  0.00           C
ATOM    138  B   BEA A 138     202.307   0.181 230.740  0.00  0.00           C
ATOM    139  B   BEA A 139     203.127  -0.118 231.138  0.00  0.00           C
ATOM    140  B   BEA A 140     204.833  -0.657 231.871  0.00  0.00           C
ATOM    141  B   BEA A 141     205.712  -0.887 232.196  0.00  0.00           C
ATOM    142  B   BEA A 142     206.593  -1.080 232.481  0.00  0.00           C
ATOM    143  B   BEA A 143     207.512  -1.242 232.733  0.00  0.00           C
ATOM    144  B   BEA A 144     208.430  -1.358 232.934  0.00  0.00           C
ATOM    145  B   BEA A 145     209.384  -1.427 233.086  0.00  0.00           C
ATOM    146  B   BEA A 146     210.339  -1.439 233.175  0.00  0.00           C
ATOM    147  B   BEA A 147     211.298  -1.390 233.196  0.00  0.00           C
ATOM    148  B   BEA A 148     212.232  -1.278 233.146  0.00  0.00           C
ATOM    149  B   BEA A 149     213.187  -1.092 233.015  0.00  0.00           C
ATOM    150  B   BEA A 150     214.066  -0.852 232.819  0.00  0.00           C
ATOM    151  B   BEA A 151     214.950  -0.538 232.542  0.00  0.00           C
ATOM    152  B   BEA A 152     216.551   0.236 231.813  0.00  0.00           C
ATOM    153  B   BEA A 153     217.277   0.680 231.378  0.00  0.00           C
ATOM    154  B   BEA A 154     217.952   1.146 230.910  0.00  0.00           C
ATOM    155  B   BEA A 155     218.609   1.648 230.393  0.00  0.00           C
ATOM    156  B   BEA A 156     219.212   2.151 229.863  0.00  0.00           C
ATOM    157  B   BEA A 157     219.792   2.673 229.299  0.00  0.00           C
ATOM    158  B   BEA A 158     220.846   3.721 228.128  0.00  0.00           C
ATOM    159  B   BEA A 159     221.348   4.265 227.498  0.00  0.00           C
ATOM    160  B   BEA A 160     221.823   4.806 226.856  0.00  0.00           C
ATOM    161  B   BEA A 161     222.269   5.339 226.208  0.00  0.00           C
ATOM    162  B   BEA A 162     222.687   5.860 225.559  0.00  0.00           C
ATOM    163  B   BEA A 163     223.104   6.401 224.869  0.00  0.00           C
ATOM    164  B   BEA A 164     223.517   6.959 224.139  0.00  0.00           C
ATOM    165  B   BEA A 165     223.875   7.461 223.465  0.00  0.00           C
ATOM    166  B   BEA A 166     224.580   8.499 222.016  0.00  0.00           C
ATOM    167  B   BEA A 167     225.528  10.010 219.759  0.00  0.00           C
ATOM    168  B   BEA A 168     225.811  10.487 219.004  0.00  0.00           C
ATOM    169  B   BEA A 169     226.087  10.967 218.222  0.00  0.00           C
ATOM    170  B   BEA A 170     226.356  11.448 217.414  0.00  0.00           C
ATOM    171  B   BEA A 171     226.617  11.928 216.579  0.00  0.00           C
ATOM    172  B   BEA A 172     226.852  12.373 215.781  0.00  0.00           C
ATOM    173  B   BEA A 173     227.080  12.815 214.960  0.00  0.00           C
ATOM    174  B   BEA A 174     227.300  13.253 214.115  0.00  0.00           C
ATOM    175  B   BEA A 175     227.495  13.654 213.314  0.00  0.00           C
ATOM    176  B   BEA A 176     227.698  14.083 212.425  0.00  0.00           C
ATOM    177  B   BEA A 177     227.878  14.472 211.582  0.00  0.00           C
ATOM    178  B   BEA A 178     228.049  14.855 210.720  0.00  0.00           C
ATOM    179  B   BEA A 179     228.211  15.230 209.837  0.00  0.00           C
ATOM    180  B   BEA A 180     228.353  15.567 209.007  0.00  0.00           C
ATOM    181  B   BEA A 181     228.498  15.924 208.086  0.00  0.00           C
ATOM    182  B   BEA A 182     228.623  16.242 207.220  0.00  0.00           C
ATOM    183  B   BEA A 183     228.739  16.550 206.337  0.00  0.00           C
ATOM    184  B   BEA A 184     228.847  16.847 205.436  0.00  0.00           C
ATOM    185  B   BEA A 185     228.945  17.132 204.519  0.00  0.00           C
ATOM    186  B   BEA A 186     229.034  17.404 203.584  0.00  0.00           C
ATOM    187  B   BEA A 187     229.113  17.662 202.632  0.00  0.00           C
ATOM    188  B   BEA A 188     229.176  17.885 201.742  0.00  0.00           C
ATOM    189  B   BEA A 189     229.231  18.095 200.837  0.00  0.00           C
ATOM    190  B   BEA A 190     229.281  18.307 199.835  0.00  0.00           C
ATOM    191  B   BEA A 191     229.317  18.487 198.898  0.00  0.00           C
ATOM    192  B   BEA A 192     229.343  18.651 197.946  0.00  0.00           C
ATOM    193  B   BEA A 193     229.360  18.788 197.063  0.00  0.00           C
ATOM    194  B   BEA A 194     229.369  18.923 196.083  0.00  0.00           C
ATOM    195  B   BEA A 195     229.370  19.034 195.176  0.00  0.00           C
ATOM    196  B   BEA A 196     229.363  19.142 194.172  0.00  0.00           C
ATOM    197  B   BEA A 197     229.267  19.417 190.403  0.00  0.00           C
ATOM    198  B   BEA A 198     229.228  19.458 189.442  0.00  0.00           C
ATOM    199  B   BEA A 199     229.182  19.488 188.475  0.00  0.00           C
ATOM    200  B   BEA A 200     229.131  19.508 187.504  0.00  0.00           C
ATOM    201  B   BEA A 201     229.075  19.518 186.528  0.00  0.00           C
ATOM    202  B   BEA A 202     229.014  19.519 185.550  0.00  0.00           C
ATOM    203  B   BEA A 203     228.954  19.512 184.658  0.00  0.00           C
ATOM    204  B   BEA A 204     228.884  19.495 183.677  0.00  0.00           C
ATOM    205  B   BEA A 205     228.810  19.471 182.697  0.00  0.00           C
ATOM    206  B   BEA A 206     228.733  19.438 181.717  0.00  0.00           C
ATOM    207  B   BEA A 207     228.659  19.402 180.828  0.00  0.00           C
ATOM    208  B   BEA A 208     228.576  19.356 179.854  0.00  0.00           C
ATOM    209  B   BEA A 209     228.490  19.304 178.885  0.00  0.00           C
ATOM    210  B   BEA A 210     228.311  19.181 176.964  0.00  0.00           C
ATOM    211  B   BEA A 211     228.219  19.113 176.015  0.00  0.00           C
ATOM    212  B   BEA A 212     228.126  19.040 175.074  0.00  0.00           C
ATOM    213  B   BEA A 213     228.032  18.963 174.143  0.00  0.00           C
ATOM    214  B   BEA A 214     227.938  18.882 173.224  0.00  0.00           C
ATOM    215  B   BEA A 215     227.835  18.792 172.232  0.00  0.00           C
ATOM    216  B   BEA A 216     227.732  18.698 171.255  0.00  0.00           C
ATOM    217  B   BEA A 217     227.639  18.611 170.377  0.00  0.00           C
ATOM    218  B   BEA A 218     227.431  18.407 168.426  0.00  0.00           C
ATOM    219  B   BEA A 219     227.333  18.309 167.521  0.00  0.00           C
ATOM    220  B   BEA A 220     227.230  18.203 166.558  0.00  0.00           C
ATOM    221  B   BEA A 221     227.025  17.984 164.630  0.00  0.00           C
ATOM    222  B   BEA A 222     226.925  17.874 163.671  0.00  0.00           C
ATOM    223  B   BEA A 223     226.829  17.767 162.743  0.00  0.00           C
ATOM    224  B   BEA A 224     226.641  17.550 160.847  0.00  0.00           C
ATOM    225  B   BEA A 225     226.550  17.442 159.888  0.00  0.00           C
ATOM    226  B   BEA A 226     226.466  17.341 158.975  0.00  0.00           C
ATOM    227  B   BEA A 227     226.386  17.241 158.043  0.00  0.00           C
ATOM    228  B   BEA A 228     226.305  17.138 157.035  0.00  0.00           C
ATOM    229  B   BEA A 229     226.236  17.047 156.092  0.00  0.00           C
ATOM    230  B   BEA A 230     226.123  16.886 154.180  0.00  0.00           C
ATOM    231  B   BEA A 231     226.085  16.823 153.238  0.00  0.00           C
ATOM    232  B   BEA A 232     226.061  16.775 152.291  0.00  0.00           C
ATOM    233  B   BEA A 233     226.057  16.746 151.313  0.00  0.00           C
ATOM    234  B   BEA A 234     226.079  16.745 150.386  0.00  0.00           C
ATOM    235  B   BEA A 235     226.138  16.784 149.418  0.00  0.00           C
ATOM    236  B   BEA A 236     226.249  16.879 148.479  0.00  0.00           C
ATOM    237  B   BEA A 237     226.441  17.066 147.559  0.00  0.00           C
ATOM    238  B   BEA A 238     226.769  17.407 146.715  0.00  0.00           C
ATOM    239  B   BEA A 239     227.879  18.638 145.921  0.00  0.00           C
ATOM    240  B   BEA A 240     228.517  19.371 146.031  0.00  0.00           C
ATOM    241  B   BEA A 241     229.109  20.063 146.305  0.00  0.00           C
ATOM    242  B   BEA A 242     229.689  20.753 146.676  0.00  0.00           C
ATOM    243  B   BEA A 243     230.232  21.411 147.092  0.00  0.00           C
ATOM    244  B   BEA A 244     230.764  22.066 147.546  0.00  0.00           C
ATOM    245  B   BEA A 245     231.264  22.691 148.009  0.00  0.00           C
ATOM    246  B   BEA A 246     231.779  23.345 148.515  0.00  0.00           C
ATOM    247  B   BEA A 247     232.267  23.977 149.019  0.00  0.00           C
ATOM    248  B   BEA A 248     232.754  24.617 149.540  0.00  0.00           C
ATOM    249  B   BEA A 249     233.699  25.891 150.599  0.00  0.00           C
ATOM    250  B   BEA A 250     234.182  26.559 151.161  0.00  0.00           C
ATOM    251  B   BEA A 251     234.646  27.213 151.710  0.00  0.00           C
ATOM    252  B   BEA A 252     235.086  27.844 152.240  0.00  0.00           C
ATOM    253  B   BEA A 253     235.535  28.501 152.789  0.00  0.00           C
ATOM    254  B   BEA A 254     235.956  29.129 153.309  0.00  0.00           C
ATOM    255  B   BEA A 255     236.416  29.829 153.884  0.00  0.00           C
ATOM    256  B   BEA A 256     236.845  30.495 154.425  0.00  0.00           C
ATOM    257  B   BEA A 257     237.241  31.123 154.928  0.00  0.00           C
ATOM    258  B   BEA A 258     237.670  31.820 155.477  0.00  0.00           C
ATOM    259  B   BEA A 259     238.488  33.196 156.531  0.00  0.00           C
ATOM    260  B   BEA A 260     238.907  33.929 157.074  0.00  0.00           C
ATOM    261  B   BEA A 261     239.287  34.612 157.567  0.00  0.00           C
ATOM    262  B   BEA A 262     239.660  35.301 158.051  0.00  0.00           C
ATOM    263  B   BEA A 263     240.056  36.055 158.564  0.00  0.00           C
ATOM    264  B   BEA A 264     240.441  36.814 159.062  0.00  0.00           C
ATOM    265  B   BEA A 265     240.784  37.515 159.505  0.00  0.00           C
ATOM    266  B   BEA A 266     241.145  38.277 159.968  0.00  0.00           C
ATOM    267  B   BEA A 267     241.519  39.100 160.444  0.00  0.00           C
ATOM    268  B   BEA A 268     241.849  39.861 160.860  0.00  0.00           C
ATOM    269  B   BEA A 269     242.188  40.680 161.282  0.00  0.00           C
ATOM    270  B   BEA A 270     243.108  43.165 162.387  0.00  0.00           C
ATOM    271  B   BEA A 271     243.384  44.020 162.700  0.00  0.00           C
ATOM    272  B   BEA A 272     243.637  44.864 162.973  0.00  0.00           C
ATOM    273  B   BEA A 273     243.881  45.760 163.222  0.00  0.00           C
ATOM    274  B   BEA A 274     244.300  47.581 163.591  0.00  0.00           C
ATOM    275  B   BEA A 275     244.482  48.570 163.709  0.00  0.00           C
ATOM    276  B   BEA A 276     244.619  49.485 163.762  0.00  0.00           C
ATOM    277  B   BEA A 277     244.732  50.456 163.757  0.00  0.00           C
ATOM    278  B   BEA A 278     244.808  51.422 163.687  0.00  0.00           C
ATOM    279  B   BEA A 279     244.846  52.324 163.558  0.00  0.00           C
ATOM    280  B   BEA A 280     244.849  53.295 163.349  0.00  0.00           C
ATOM    281  B   BEA A 281     244.816  54.208 163.090  0.00  0.00           C
ATOM    282  B   BEA A 282     244.652  55.989 162.429  0.00  0.00           C
ATOM    283  B   BEA A 283     244.526  56.853 162.045  0.00  0.00           C
ATOM    284  B   BEA A 284     244.369  57.717 161.627  0.00  0.00           C
ATOM    285  B   BEA A 285     244.182  58.577 161.181  0.00  0.00           C
ATOM    286  B   BEA A 286     243.756  60.152 160.305  0.00  0.00           C
ATOM    287  B   BEA A 287     243.489  60.980 159.824  0.00  0.00           C
ATOM    288  B   BEA A 288     243.197  61.788 159.347  0.00  0.00           C
ATOM    289  B   BEA A 289     242.883  62.574 158.883  0.00  0.00           C
ATOM    290  B   BEA A 290     242.550  63.334 158.439  0.00  0.00           C
ATOM    291  B   BEA A 291     241.785  64.863 157.586  0.00  0.00           C
ATOM    292  B   BEA A 292     241.355  65.620 157.199  0.00  0.00           C
ATOM    293  B   BEA A 293     240.885  66.381 156.848  0.00  0.00           C
ATOM    294  B   BEA A 294     240.375  67.136 156.549  0.00  0.00           C
ATOM    295  B   BEA A 295     239.827  67.881 156.317  0.00  0.00           C
ATOM    296  B   BEA A 296     239.240  68.611 156.171  0.00  0.00           C
ATOM    297  B   BEA A 297     238.610  69.323 156.129  0.00  0.00           C
ATOM    298  B   BEA A 298     237.928  70.025 156.205  0.00  0.00           C
ATOM    299  B   BEA A 299     237.261  70.650 156.385  0.00  0.00           C
ATOM    300  B   BEA A 300     236.566  71.249 156.671  0.00  0.00           C
ATOM    301  B   BEA A 301     235.879  71.795 157.043  0.00  0.00           C
ATOM    302  B   BEA A 302     235.200  72.296 157.488  0.00  0.00           C
ATOM    303  B   BEA A 303     234.530  72.756 157.997  0.00  0.00           C
ATOM    304  B   BEA A 304     233.873  73.178 158.559  0.00  0.00           C
ATOM    305  B   BEA A 305     233.231  73.566 159.163  0.00  0.00           C
ATOM    306  B   BEA A 306     232.609  73.922 159.799  0.00  0.00           C
ATOM    307  B   BEA A 307     232.010  74.247 160.456  0.00  0.00           C
ATOM    308  B   BEA A 308     231.394  74.566 161.177  0.00  0.00           C
ATOM    309  B   BEA A 309     230.252  75.121 162.628  0.00  0.00           C
ATOM    310  B   BEA A 310     229.730  75.360 163.340  0.00  0.00           C
ATOM    311  B   BEA A 311     229.200  75.596 164.092  0.00  0.00           C
ATOM    312  B   BEA A 312     228.666  75.827 164.883  0.00  0.00           C
ATOM    313  B   BEA A 313     228.171  76.036 165.646  0.00  0.00           C
ATOM    314  B   BEA A 314     227.673  76.241 166.439  0.00  0.00           C
ATOM    315  B   BEA A 315     227.176  76.443 167.260  0.00  0.00           C
ATOM    316  B   BEA A 316     226.681  76.642 168.108  0.00  0.00           C
ATOM    317  B   BEA A 317     226.229  76.821 168.908  0.00  0.00           C
ATOM    318  B   BEA A 318     225.781  76.998 169.727  0.00  0.00           C
ATOM    319  B   BEA A 319     225.339  77.173 170.562  0.00  0.00           C
ATOM    320  B   BEA A 320     224.475  77.518 172.273  0.00  0.00           C
ATOM    321  B   BEA A 321     224.092  77.674 173.069  0.00  0.00           C
ATOM    322  B   BEA A 322     223.684  77.843 173.946  0.00  0.00           C
ATOM    323  B   BEA A 323     223.287  78.012 174.828  0.00  0.00           C
ATOM    324  B   BEA A 324     222.903  78.180 175.711  0.00  0.00           C
ATOM    325  B   BEA A 325     222.565  78.334 176.517  0.00  0.00           C
ATOM    326  B   BEA A 326     222.209  78.502 177.397  0.00  0.00           C
ATOM    327  B   BEA A 327     221.870  78.671 178.270  0.00  0.00           C
ATOM    328  B   BEA A 328     221.519  78.856 179.212  0.00  0.00           C
ATOM    329  B   BEA A 329     221.215  79.027 180.066  0.00  0.00           C
ATOM    330  B   BEA A 330     220.904  79.215 180.982  0.00  0.00           C
ATOM    331  B   BEA A 331     220.616  79.405 181.880  0.00  0.00           C
ATOM    332  B   BEA A 332     220.349  79.597 182.758  0.00  0.00           C
ATOM    333  B   BEA A 333     220.086  79.807 183.685  0.00  0.00           C
ATOM    334  B   BEA A 334     219.849  80.021 184.584  0.00  0.00           C
ATOM    335  B   BEA A 335     219.442  80.475 186.355  0.00  0.00           C
ATOM    336  B   BEA A 336     219.263  80.734 187.286  0.00  0.00           C
ATOM    337  B   BEA A 337     219.118  80.998 188.170  0.00  0.00           C
ATOM    338  B   BEA A 338     218.999  81.286 189.068  0.00  0.00           C
ATOM    339  B   BEA A 339     218.911  81.600 189.971  0.00  0.00           C
ATOM    340  B   BEA A 340     218.860  81.942 190.869  0.00  0.00           C
ATOM    341  B   BEA A 341     218.853  82.312 191.753  0.00  0.00           C
ATOM    342  B   BEA A 342     218.895  82.714 192.612  0.00  0.00           C
ATOM    343  B   BEA A 343     218.998  83.176 193.487  0.00  0.00           C
ATOM    344  B   BEA A 344     219.158  83.650 194.268  0.00  0.00           C
ATOM    345  B   BEA A 345     219.401  84.197 195.040  0.00  0.00           C
ATOM    346  B   BEA A 346     219.711  84.767 195.715  0.00  0.00           C
ATOM    347  B   BEA A 347     220.115  85.402 196.328  0.00  0.00           C
ATOM    348  B   BEA A 348     220.607  86.085 196.845  0.00  0.00           C
ATOM    349  B   BEA A 349     221.132  86.749 197.230  0.00  0.00           C
ATOM    350  B   BEA A 350     221.711  87.428 197.528  0.00  0.00           C
ATOM    351  B   BEA A 351     222.336  88.121 197.749  0.00  0.00           C
ATOM    352  B   BEA A 352     223.697  89.525 197.998  0.00  0.00           C
ATOM    353  B   BEA A 353     224.366  90.177 198.040  0.00  0.00           C
ATOM    354  B   BEA A 354     225.041  90.816 198.043  0.00  0.00           C
ATOM    355  B   BEA A 355     225.767  91.485 198.012  0.00  0.00           C
ATOM    356  B   BEA A 356     226.486  92.130 197.952  0.00  0.00           C
ATOM    357  B   BEA A 357     227.191  92.748 197.869  0.00  0.00           C
ATOM    358  B   BEA A 358     227.930  93.383 197.763  0.00  0.00           C
ATOM    359  B   BEA A 359     228.643  93.982 197.644  0.00  0.00           C
ATOM    360  B   BEA A 360     229.382  94.591 197.506  0.00  0.00           C
ATOM    361  B   BEA A 361     230.084  95.159 197.364  0.00  0.00           C
ATOM    362  B   BEA A 362     230.865  95.781 197.196  0.00  0.00           C
ATOM    363  B   BEA A 363     231.602  96.356 197.029  0.00  0.00           C
ATOM    364  B   BEA A 364     232.352  96.931 196.854  0.00  0.00           C
ATOM    365  B   BEA A 365     233.111  97.503 196.672  0.00  0.00           C
ATOM    366  B   BEA A 366     233.878  98.071 196.484  0.00  0.00           C
ATOM    367  B   BEA A 367     234.585  98.585 196.310  0.00  0.00           C
ATOM    368  B   BEA A 368     235.356  99.137 196.120  0.00  0.00           C
ATOM    369  B   BEA A 369     236.126  99.677 195.932  0.00  0.00           C
ATOM    370  B   BEA A 370     236.891 100.204 195.747  0.00  0.00           C
ATOM    371  B   BEA A 371     237.712 100.758 195.553  0.00  0.00           C
ATOM    372  B   BEA A 372     238.458 101.250 195.383  0.00  0.00           C
ATOM    373  B   BEA A 373     239.252 101.763 195.210  0.00  0.00           C
ATOM    374  B   BEA A 374     240.090 102.291 195.037  0.00  0.00           C
ATOM    375  B   BEA A 375     240.904 102.790 194.882  0.00  0.00           C
ATOM    376  B   BEA A 376     241.690 103.259 194.746  0.00  0.00           C
ATOM    377  B   BEA A 377     242.504 103.729 194.623  0.00  0.00           C
ATOM    378  B   BEA A 378     243.337 104.194 194.518  0.00  0.00           C
ATOM    379  B   BEA A 379     244.182 104.645 194.438  0.00  0.00           C
ATOM    380  B   BEA A 380     245.029 105.076 194.390  0.00  0.00           C
ATOM    381  B   BEA A 381     245.920 105.503 194.381  0.00  0.00           C
ATOM    382  B   BEA A 382     248.539 106.553 194.705  0.00  0.00           C
ATOM    383  B   BEA A 383     249.433 106.812 194.998  0.00  0.00           C
ATOM    384  B   BEA A 384     250.286 106.988 195.419  0.00  0.00           C
ATOM    385  B   BEA A 385     251.063 107.060 195.978  0.00  0.00           C
ATOM    386  B   BEA A 386     251.717 107.021 196.651  0.00  0.00           C
ATOM    387  B   BEA A 387     252.275 106.879 197.447  0.00  0.00           C
ATOM    388  B   BEA A 388     252.706 106.663 198.272  0.00  0.00           C
ATOM    389  B   BEA A 389     253.033 106.401 199.087  0.00  0.00           C
ATOM    390  B   BEA A 390     253.303 106.079 199.964  0.00  0.00           C
ATOM    391  B   BEA A 391     253.505 105.725 200.829  0.00  0.00           C
ATOM    392  B   BEA A 392     253.658 105.332 201.718  0.00  0.00           C
ATOM    393  B   BEA A 393     253.761 104.936 202.556  0.00  0.00           C
ATOM    394  B   BEA A 394     253.831 104.490 203.447  0.00  0.00           C
ATOM    395  B   BEA A 395     253.864 104.062 204.259  0.00  0.00           C
ATOM    396  B   BEA A 396     253.869 103.595 205.104  0.00  0.00           C
ATOM    397  B   BEA A 397     253.849 103.129 205.914  0.00  0.00           C
ATOM    398  B   BEA A 398     253.804 102.632 206.743  0.00  0.00           C
ATOM    399  B   BEA A 399     253.734 102.105 207.586  0.00  0.00           C
ATOM    400  B   BEA A 400     253.648 101.593 208.374  0.00  0.00           C
ATOM    401  B   BEA A 401     253.540 101.060 209.164  0.00  0.00           C
ATOM    402  B   BEA A 402     253.413 100.506 209.952  0.00  0.00           C
ATOM    403  B   BEA A 403     253.267  99.936 210.733  0.00  0.00           C
ATOM    404  B   BEA A 404     253.116  99.397 211.441  0.00  0.00           C
ATOM    405  B   BEA A 405     252.936  98.800 212.194  0.00  0.00           C
ATOM    406  B   BEA A 406     252.741  98.194 212.925  0.00  0.00           C
ATOM    407  B   BEA A 407     252.532  97.581 213.630  0.00  0.00           C
ATOM    408  B   BEA A 408     252.310  96.965 214.305  0.00  0.00           C
ATOM    409  B   BEA A 409     252.059  96.297 214.998  0.00  0.00           C
ATOM    410  B   BEA A 410     251.798  95.630 215.648  0.00  0.00           C
ATOM    411  B   BEA A 411     251.529  94.969 216.252  0.00  0.00           C
ATOM    412  B   BEA A 412     251.231  94.264 216.849  0.00  0.00           C
ATOM    413  B   BEA A 413     250.929  93.571 217.389  0.00  0.00           C
ATOM    414  B   BEA A 414     250.601  92.841 217.904  0.00  0.00           C
ATOM    415  B   BEA A 415     250.246  92.075 218.387  0.00  0.00           C
ATOM    416  B   BEA A 416     249.887  91.324 218.806  0.00  0.00           C
ATOM    417  B   BEA A 417     249.499  90.533 219.190  0.00  0.00           C
ATOM    418  B   BEA A 418     248.647  88.876 219.818  0.00  0.00           C
ATOM    419  B   BEA A 419     248.209  88.058 220.044  0.00  0.00           C
ATOM    420  B   BEA A 420     247.761  87.243 220.217  0.00  0.00           C
ATOM    421  B   BEA A 421     246.832  85.617 220.417  0.00  0.00           C
ATOM    422  B   BEA A 422     246.316  84.748 220.449  0.00  0.00           C
ATOM    423  B   BEA A 423     245.851  83.981 220.436  0.00  0.00           C
ATOM    424  B   BEA A 424     245.338  83.157 220.383  0.00  0.00           C
ATOM    425  B   BEA A 425     244.811  82.327 220.288  0.00  0.00           C
ATOM    426  B   BEA A 426     243.779  80.755 220.006  0.00  0.00           C
ATOM    427  B   BEA A 427     243.241  79.961 219.815  0.00  0.00           C
ATOM    428  B   BEA A 428     242.724  79.213 219.608  0.00  0.00           C
ATOM    429  B   BEA A 429     242.193  78.460 219.374  0.00  0.00           C
ATOM    430  B   BEA A 430     241.649  77.702 219.114  0.00  0.00           C
ATOM    431  B   BEA A 431     240.559  76.226 218.544  0.00  0.00           C
ATOM    432  B   BEA A 432     240.015  75.509 218.240  0.00  0.00           C
ATOM    433  B   BEA A 433     239.460  74.790 217.918  0.00  0.00           C
ATOM    434  B   BEA A 434     238.893  74.070 217.579  0.00  0.00           C
ATOM    435  B   BEA A 435     238.357  73.399 217.252  0.00  0.00           C
ATOM    436  B   BEA A 436     237.770  72.678 216.888  0.00  0.00           C
ATOM    437  B   BEA A 437     237.215  72.007 216.539  0.00  0.00           C
ATOM    438  B   BEA A 438     236.652  71.338 216.182  0.00  0.00           C
ATOM    439  B   BEA A 439     236.081  70.670 215.818  0.00  0.00           C
ATOM    440  B   BEA A 440     235.503  70.005 215.450  0.00  0.00           C
ATOM    441  B   BEA A 441     234.918  69.343 215.078  0.00  0.00           C
ATOM    442  B   BEA A 442     234.327  68.685 214.705  0.00  0.00           C
ATOM    443  B   BEA A 443     233.730  68.031 214.333  0.00  0.00           C
ATOM    444  B   BEA A 444     233.127  67.382 213.962  0.00  0.00           C
ATOM    445  B   BEA A 445     232.521  66.740 213.595  0.00  0.00           C
ATOM    446  B   BEA A 446     231.864  66.056 213.206  0.00  0.00           C
ATOM    447  B   BEA A 447     231.250  65.427 212.852  0.00  0.00           C
ATOM    448  B   BEA A 448     230.632  64.806 212.506  0.00  0.00           C
ATOM    449  B   BEA A 449     230.013  64.193 212.171  0.00  0.00           C
ATOM    450  B   BEA A 450     229.345  63.543 211.823  0.00  0.00           C
ATOM    451  B   BEA A 451     228.723  62.949 211.513  0.00  0.00           C
ATOM    452  B   BEA A 452     228.053  62.319 211.196  0.00  0.00           C
ATOM    453  B   BEA A 453     227.383  61.701 210.897  0.00  0.00           C
ATOM    454  B   BEA A 454     226.713  61.094 210.617  0.00  0.00           C
ATOM    455  B   BEA A 455     225.995  60.456 210.341  0.00  0.00           C
ATOM    456  B   BEA A 456     225.328  59.874 210.105  0.00  0.00           C
ATOM    457  B   BEA A 457     224.612  59.262 209.878  0.00  0.00           C
ATOM    458  B   BEA A 458     223.897  58.666 209.676  0.00  0.00           C
ATOM    459  B   BEA A 459     223.130  58.045 209.485  0.00  0.00           C
ATOM    460  B   BEA A 460     222.411  57.482 209.329  0.00  0.00           C
ATOM    461  B   BEA A 461     221.636  56.900 209.186  0.00  0.00           C
ATOM    462  B   BEA A 462     220.853  56.339 209.064  0.00  0.00           C
ATOM    463  B   BEA A 463     220.062  55.801 208.962  0.00  0.00           C
ATOM    464  B   BEA A 464     219.259  55.288 208.880  0.00  0.00           C
ATOM    465  B   BEA A 465     218.444  54.800 208.816  0.00  0.00           C
ATOM    466  B   BEA A 466     217.613  54.338 208.768  0.00  0.00           C
ATOM    467  B   BEA A 467     216.763  53.903 208.736  0.00  0.00           C
ATOM    468  B   BEA A 468     215.892  53.498 208.719  0.00  0.00           C
ATOM    469  B   BEA A 469     214.997  53.123 208.716  0.00  0.00           C
ATOM    470  B   BEA A 470     213.182  52.492 208.747  0.00  0.00           C
ATOM    471  B   BEA A 471     212.322  52.252 208.775  0.00  0.00           C
ATOM    472  B   BEA A 472     211.363  52.027 208.815  0.00  0.00           C
ATOM    473  B   BEA A 473     208.488  51.597 208.979  0.00  0.00           C
ATOM    474  B   BEA A 474     207.547  51.527 209.046  0.00  0.00           C
ATOM    475  B   BEA A 475     206.587  51.488 209.119  0.00  0.00           C
ATOM    476  B   BEA A 476     205.682  51.480 209.193  0.00  0.00           C
ATOM    477  B   BEA A 477     204.692  51.504 209.280  0.00  0.00           C
ATOM    478  B   BEA A 478     203.765  51.554 209.366  0.00  0.00           C
ATOM    479  B   BEA A 479     202.832  51.634 209.457  0.00  0.00           C
ATOM    480  B   BEA A 480     201.822  51.751 209.562  0.00  0.00           C
ATOM    481  B   BEA A 481     200.886  51.889 209.663  0.00  0.00           C
ATOM    482  B   BEA A 482     199.952  52.056 209.770  0.00  0.00           C
ATOM    483  B   BEA A 483     199.023  52.250 209.880  0.00  0.00           C
ATOM    484  B   BEA A 484     198.104  52.471 209.994  0.00  0.00           C
ATOM    485  B   BEA A 485     197.196  52.720 210.112  0.00  0.00           C
ATOM    486  B   BEA A 486     196.302  52.994 210.232  0.00  0.00           C
ATOM    487  B   BEA A 487     195.358  53.318 210.365  0.00  0.00           C
ATOM    488  B   BEA A 488     193.605  54.022 210.628  0.00  0.00           C
ATOM    489  B   BEA A 489     192.734  54.426 210.768  0.00  0.00           C
ATOM    490  B   BEA A 490     191.894  54.854 210.909  0.00  0.00           C
ATOM    491  B   BEA A 491     191.087  55.307 211.050  0.00  0.00           C
ATOM    492  B   BEA A 492     190.314  55.781 211.192  0.00  0.00           C
ATOM    493  B   BEA A 493     189.522  56.315 211.345  0.00  0.00           C
ATOM    494  B   BEA A 494     188.720  56.914 211.509  0.00  0.00           C
ATOM    495  B   BEA A 495     188.017  57.495 211.661  0.00  0.00           C
ATOM    496  B   BEA A 496     187.313  58.142 211.824  0.00  0.00           C
ATOM    497  B   BEA A 497     186.660  58.813 211.986  0.00  0.00           C
ATOM    498  B   BEA A 498     186.061  59.506 212.146  0.00  0.00           C
ATOM    499  B   BEA A 499     185.477  60.274 212.316  0.00  0.00           C
ATOM    500  B   BEA A 500     184.954  61.069 212.485  0.00  0.00           C
ATOM    501  B   BEA A 501     184.493  61.892 212.653  0.00  0.00           C
ATOM    502  B   BEA A 502     184.095  62.745 212.819  0.00  0.00           C
ATOM    503  B   BEA A 503     183.760  63.632 212.985  0.00  0.00           C
ATOM    504  B   BEA A 504     183.492  64.556 213.150  0.00  0.00           C
ATOM    505  B   BEA A 505     183.304  65.458 213.304  0.00  0.00           C
ATOM    506  B   BEA A 506     183.172  66.397 213.459  0.00  0.00           C
ATOM    507  B   BEA A 507     183.095  67.375 213.616  0.00  0.00           C
ATOM    508  B   BEA A 508     183.070  68.322 213.765  0.00  0.00           C
ATOM    509  B   BEA A 509     183.086  69.232 213.905  0.00  0.00           C
ATOM    510  B   BEA A 510     183.138  70.169 214.048  0.00  0.00           C
ATOM    511  B   BEA A 511     183.222  71.129 214.195  0.00  0.00           C
ATOM    512  B   BEA A 512     183.327  72.039 214.333  0.00  0.00           C
ATOM    513  B   BEA A 513     183.466  73.036 214.485  0.00  0.00           C
ATOM    514  B   BEA A 514     183.615  73.974 214.629  0.00  0.00           C
ATOM    515  B   BEA A 515     183.768  74.847 214.765  0.00  0.00           C
ATOM    516  B   BEA A 516     183.945  75.796 214.915  0.00  0.00           C
ATOM    517  B   BEA A 517     184.131  76.746 215.068  0.00  0.00           C
ATOM    518  B   BEA A 518     184.323  77.691 215.224  0.00  0.00           C
ATOM    519  B   BEA A 519     184.500  78.556 215.371  0.00  0.00           C
ATOM    520  B   BEA A 520     184.689  79.481 215.533  0.00  0.00           C
ATOM    521  B   BEA A 521     185.056  81.347 215.878  0.00  0.00           C
ATOM    522  B   BEA A 522     185.385  83.244 216.261  0.00  0.00           C
ATOM    523  B   BEA A 523     185.518  84.172 216.464  0.00  0.00           C
ATOM    524  B   BEA A 524     185.621  85.058 216.668  0.00  0.00           C
ATOM    525  B   BEA A 525     185.701  86.021 216.905  0.00  0.00           C
ATOM    526  B   BEA A 526     185.737  86.927 217.144  0.00  0.00           C
ATOM    527  B   BEA A 527     185.727  87.830 217.401  0.00  0.00           C
ATOM    528  B   BEA A 528     185.651  88.777 217.694  0.00  0.00           C
ATOM    529  B   BEA A 529     185.509  89.647 217.990  0.00  0.00           C
ATOM    530  B   BEA A 530     185.267  90.541 218.330  0.00  0.00           C
ATOM    531  B   BEA A 531     184.934  91.356 218.678  0.00  0.00           C
ATOM    532  B   BEA A 532     184.501  92.102 219.041  0.00  0.00           C
ATOM    533  B   BEA A 533     183.948  92.788 219.427  0.00  0.00           C
ATOM    534  B   BEA A 534     182.569  93.874 220.206  0.00  0.00           C
ATOM    535  B   BEA A 535     181.805  94.272 220.576  0.00  0.00           C
ATOM    536  B   BEA A 536     180.974  94.612 220.950  0.00  0.00           C
ATOM    537  B   BEA A 537     180.093  94.899 221.322  0.00  0.00           C
ATOM    538  B   BEA A 538     179.248  95.120 221.661  0.00  0.00           C
ATOM    539  B   BEA A 539     178.396  95.301 221.988  0.00  0.00           C
ATOM    540  B   BEA A 540     177.478  95.459 222.325  0.00  0.00           C
ATOM    541  B   BEA A 541     176.577  95.581 222.644  0.00  0.00           C
ATOM    542  B   BEA A 542     175.708  95.675 222.940  0.00  0.00           C
ATOM    543  B   BEA A 543     174.800  95.751 223.240  0.00  0.00           C
ATOM    544  B   BEA A 544     173.862  95.808 223.539  0.00  0.00           C
ATOM    545  B   BEA A 545     172.981  95.845 223.811  0.00  0.00           C
ATOM    546  B   BEA A 546     172.000  95.869 224.103  0.00  0.00           C
ATOM    547  B   BEA A 547     171.090  95.878 224.365  0.00  0.00           C
ATOM    548  B   BEA A 548     170.176  95.875 224.620  0.00  0.00           C
ATOM    549  B   BEA A 549     169.263  95.860 224.864  0.00  0.00           C
ATOM    550  B   BEA A 550     168.356  95.836 225.098  0.00  0.00           C
ATOM    551  B   BEA A 551     167.380  95.801 225.340  0.00  0.00           C
ATOM    552  B   BEA A 552     166.507  95.763 225.546  0.00  0.00           C
ATOM    553  B   BEA A 553     165.578  95.715 225.754  0.00  0.00           C
ATOM    554  B   BEA A 554     163.679  95.598 226.141  0.00  0.00           C
ATOM    555  B   BEA A 555     162.732  95.533 226.312  0.00  0.00           C
ATOM    556  B   BEA A 556     161.781  95.465 226.466  0.00  0.00           C
ATOM    557  B   BEA A 557     160.844  95.395 226.596  0.00  0.00           C
ATOM    558  B   BEA A 558     159.880  95.324 226.705  0.00  0.00           C
ATOM    559  B   BEA A 559     158.927  95.256 226.779  0.00  0.00           C
ATOM    560  B   BEA A 560     157.979  95.195 226.809  0.00  0.00           C
ATOM    561  B   BEA A 561     157.020  95.148 226.773  0.00  0.00           C
ATOM    562  B   BEA A 562     156.083  95.132 226.621  0.00  0.00           C
ATOM    563  B   BEA A 563     155.224  95.205 226.205  0.00  0.00           C
ATOM    564  B   BEA A 564     154.942  95.469 225.370  0.00  0.00           C
ATOM    565  B   BEA A 565     155.244  95.778 224.536  0.00  0.00           C
ATOM    566  B   BEA A 566     155.745  96.071 223.741  0.00  0.00           C
ATOM    567  B   BEA A 567     156.308  96.330 223.006  0.00  0.00           C
ATOM    568  B   BEA A 568     156.901  96.563 222.302  0.00  0.00           C
ATOM    569  B   BEA A 569     157.540  96.780 221.587  0.00  0.00           C
ATOM    570  B   BEA A 570     158.136  96.958 220.939  0.00  0.00           C
ATOM    571  B   BEA A 571     158.802  97.133 220.230  0.00  0.00           C
ATOM    572  B   BEA A 572     159.472  97.283 219.521  0.00  0.00           C
ATOM    573  B   BEA A 573     160.131  97.408 218.825  0.00  0.00           C
ATOM    574  B   BEA A 574     160.763  97.504 218.152  0.00  0.00           C
ATOM    575  B   BEA A 575     161.414  97.579 217.452  0.00  0.00           C
ATOM    576  B   BEA A 576     162.073  97.627 216.730  0.00  0.00           C
ATOM    577  B   BEA A 577     162.679  97.644 216.051  0.00  0.00           C
ATOM    578  B   BEA A 578     163.332  97.630 215.297  0.00  0.00           C
ATOM    579  B   BEA A 579     163.918  97.583 214.597  0.00  0.00           C
ATOM    580  B   BEA A 580     164.535  97.494 213.828  0.00  0.00           C
ATOM    581  B   BEA A 581     165.123  97.362 213.056  0.00  0.00           C
ATOM    582  B   BEA A 582     165.677  97.185 212.283  0.00  0.00           C
ATOM    583  B   BEA A 583     166.192  96.962 211.512  0.00  0.00           C
ATOM    584  B   BEA A 584     166.670  96.702 210.743  0.00  0.00           C
ATOM    585  B   BEA A 585     167.110  96.410 209.977  0.00  0.00           C
ATOM    586  B   BEA A 586     167.547  96.067 209.151  0.00  0.00           C
ATOM    587  B   BEA A 587     167.913  95.735 208.396  0.00  0.00           C
ATOM    588  B   BEA A 588     168.269  95.365 207.586  0.00  0.00           C
ATOM    589  B   BEA A 589     168.607  94.964 206.724  0.00  0.00           C
ATOM    590  B   BEA A 590     168.899  94.571 205.880  0.00  0.00           C
ATOM    591  B   BEA A 591     169.146  94.198 205.058  0.00  0.00           C
ATOM    592  B   BEA A 592     169.544  93.471 203.310  0.00  0.00           C
ATOM    593  B   BEA A 593     169.674  93.172 202.460  0.00  0.00           C
ATOM    594  B   BEA A 594     169.768  92.901 201.532  0.00  0.00           C
ATOM    595  B   BEA A 595     169.793  92.604 199.649  0.00  0.00           C
ATOM    596  B   BEA A 596     169.714  92.624 198.690  0.00  0.00           C
ATOM    597  B   BEA A 597     169.573  92.790 197.758  0.00  0.00           C
ATOM    598  B   BEA A 598     169.378  93.104 196.883  0.00  0.00           C
ATOM    599  B   BEA A 599     169.127  93.582 196.041  0.00  0.00           C
ATOM    600  B   BEA A 600     168.858  94.151 195.324  0.00  0.00           C
ATOM    601  B   BEA A 601     168.572  94.789 194.688  0.00  0.00           C
ATOM    602  B   BEA A 602     168.263  95.489 194.104  0.00  0.00           C
ATOM    603  B   BEA A 603     167.942  96.206 193.587  0.00  0.00           C
ATOM    604  B   BEA A 604     167.590  96.967 193.109  0.00  0.00           C
ATOM    605  B   BEA A 605     167.217  97.742 192.684  0.00  0.00           C
ATOM    606  B   BEA A 606     166.829  98.498 192.325  0.00  0.00           C
ATOM    607  B   BEA A 607     166.367  99.326 191.995  0.00  0.00           C
ATOM    608  B   BEA A 608     165.875 100.116 191.753  0.00  0.00           C
ATOM    609  B   BEA A 609     165.332 100.864 191.611  0.00  0.00           C
ATOM    610  B   BEA A 610     164.679 101.573 191.608  0.00  0.00           C
ATOM    611  B   BEA A 611     163.923 102.113 191.831  0.00  0.00           C
ATOM    612  B   BEA A 612     163.158 102.319 192.309  0.00  0.00           C
ATOM    613  B   BEA A 613     162.452 102.223 192.939  0.00  0.00           C
ATOM    614  B   BEA A 614     161.776 101.948 193.629  0.00  0.00           C
ATOM    615  B   BEA A 615     161.172 101.606 194.264  0.00  0.00           C
ATOM    616  B   BEA A 616     160.579 101.223 194.860  0.00  0.00           C
ATOM    617  B   BEA A 617     159.924 100.787 195.446  0.00  0.00           C
ATOM    618  B   BEA A 618     159.226 100.349 195.951  0.00  0.00           C
ATOM    619  B   BEA A 619     158.453  99.939 196.325  0.00  0.00           C
ATOM    620  B   BEA A 620     157.553  99.607 196.480  0.00  0.00           C
ATOM    621  B   BEA A 621     156.625  99.427 196.343  0.00  0.00           C
ATOM    622  B   BEA A 622     155.730  99.372 195.984  0.00  0.00           C
ATOM    623  B   BEA A 623     154.929  99.400 195.504  0.00  0.00           C
ATOM    624  B   BEA A 624     154.189  99.477 194.944  0.00  0.00           C
ATOM    625  B   BEA A 625     153.475  99.588 194.307  0.00  0.00           C
ATOM    626  B   BEA A 626     152.805  99.717 193.632  0.00  0.00           C
ATOM    627  B   BEA A 627     152.140  99.863 192.889  0.00  0.00           C
ATOM    628  B   BEA A 628     151.548 100.001 192.168  0.00  0.00           C
ATOM    629  B   BEA A 629     150.986 100.132 191.432  0.00  0.00           C
ATOM    630  B   BEA A 630     150.424 100.258 190.642  0.00  0.00           C
ATOM    631  B   BEA A 631     149.882 100.361 189.827  0.00  0.00           C
ATOM    632  B   BEA A 632     149.385 100.427 189.026  0.00  0.00           C
ATOM    633  B   BEA A 633     148.927 100.438 188.230  0.00  0.00           C
ATOM    634  B   BEA A 634     148.480 100.352 187.369  0.00  0.00           C
ATOM    635  B   BEA A 635     147.972  99.388 185.917  0.00  0.00           C
ATOM    636  B   BEA A 636     148.125  98.436 185.750  0.00  0.00           C
ATOM    637  B   BEA A 637     148.405  97.549 185.867  0.00  0.00           C
ATOM    638  B   BEA A 638     148.750  96.687 186.125  0.00  0.00           C
ATOM    639  B   BEA A 639     149.105  95.904 186.448  0.00  0.00           C
ATOM    640  B   BEA A 640     149.514  95.084 186.862  0.00  0.00           C
ATOM    641  B   BEA A 641     149.921  94.324 187.306  0.00  0.00           C
ATOM    642  B   BEA A 642     150.340  93.587 187.787  0.00  0.00           C
ATOM    643  B   BEA A 643     150.756  92.892 188.288  0.00  0.00           C
ATOM    644  B   BEA A 644     151.157  92.252 188.790  0.00  0.00           C
ATOM    645  B   BEA A 645     151.573  91.617 189.330  0.00  0.00           C
ATOM    646  B   BEA A 646     152.039  90.940 189.956  0.00  0.00           C
ATOM    647  B   BEA A 647     152.466  90.350 190.551  0.00  0.00           C
ATOM    648  B   BEA A 648     152.886  89.798 191.159  0.00  0.00           C
ATOM    649  B   BEA A 649     153.335  89.245 191.832  0.00  0.00           C
ATOM    650  B   BEA A 650     153.761  88.754 192.500  0.00  0.00           C
ATOM    651  B   BEA A 651     154.197  88.296 193.214  0.00  0.00           C
ATOM    652  B   BEA A 652     154.662  87.863 194.023  0.00  0.00           C
ATOM    653  B   BEA A 653     155.072  87.546 194.786  0.00  0.00           C
ATOM    654  B   BEA A 654     155.477  87.314 195.607  0.00  0.00           C
ATOM    655  B   BEA A 655     155.852  87.213 196.464  0.00  0.00           C
ATOM    656  B   BEA A 656     156.194  87.303 197.394  0.00  0.00           C
ATOM    657  B   BEA A 657     156.426  87.616 198.238  0.00  0.00           C
ATOM    658  B   BEA A 658     156.545  89.522 200.358  0.00  0.00           C
ATOM    659  B   BEA A 659     156.245  91.099 201.439  0.00  0.00           C
ATOM    660  B   BEA A 660     156.000  91.908 201.920  0.00  0.00           C
ATOM    661  B   BEA A 661     155.697  92.700 202.368  0.00  0.00           C
ATOM    662  B   BEA A 662     155.346  93.436 202.777  0.00  0.00           C
ATOM    663  B   BEA A 663     154.894  94.181 203.202  0.00  0.00           C
ATOM    664  B   BEA A 664     154.337  94.872 203.628  0.00  0.00           C
ATOM    665  B   BEA A 665     153.703  95.450 204.029  0.00  0.00           C
ATOM    666  B   BEA A 666     152.980  95.929 204.411  0.00  0.00           C
ATOM    667  B   BEA A 667     152.198  96.295 204.760  0.00  0.00           C
ATOM    668  B   BEA A 668     151.294  96.580 205.103  0.00  0.00           C
ATOM    669  B   BEA A 669     150.419  96.752 205.389  0.00  0.00           C
ATOM    670  B   BEA A 670     149.529  96.850 205.643  0.00  0.00           C
ATOM    671  B   BEA A 671     147.669  96.880 206.085  0.00  0.00           C
ATOM    672  B   BEA A 672     146.714  96.832 206.276  0.00  0.00           C
ATOM    673  B   BEA A 673     145.776  96.756 206.445  0.00  0.00           C
ATOM    674  B   BEA A 674     144.797  96.657 206.605  0.00  0.00           C
ATOM    675  B   BEA A 675     143.852  96.547 206.745  0.00  0.00           C
ATOM    676  B   BEA A 676     141.958  96.314 206.995  0.00  0.00           C
ATOM    677  B   BEA A 677     141.021  96.201 207.106  0.00  0.00           C
ATOM    678  B   BEA A 678     140.073  96.096 207.211  0.00  0.00           C
ATOM    679  B   BEA A 679     139.121  96.005 207.311  0.00  0.00           C
ATOM    680  B   BEA A 680     138.169  95.932 207.406  0.00  0.00           C
ATOM    681  B   BEA A 681     137.221  95.882 207.498  0.00  0.00           C
ATOM    682  B   BEA A 682     136.282  95.862 207.586  0.00  0.00           C
ATOM    683  B   BEA A 683     135.355  95.875 207.672  0.00  0.00           C
ATOM    684  B   BEA A 684     134.373  95.931 207.763  0.00  0.00           C
ATOM    685  B   BEA A 685     133.410  96.032 207.853  0.00  0.00           C
ATOM    686  B   BEA A 686     132.467  96.175 207.942  0.00  0.00           C
ATOM    687  B   BEA A 687     131.545  96.360 208.029  0.00  0.00           C
ATOM    688  B   BEA A 688     130.646  96.585 208.116  0.00  0.00           C
ATOM    689  B   BEA A 689     129.704  96.871 208.209  0.00  0.00           C
ATOM    690  B   BEA A 690     128.790  97.200 208.301  0.00  0.00           C
ATOM    691  B   BEA A 691     127.966  97.544 208.387  0.00  0.00           C
ATOM    692  B   BEA A 692     127.047  97.985 208.486  0.00  0.00           C
ATOM    693  B   BEA A 693     126.221  98.439 208.578  0.00  0.00           C
ATOM    694  B   BEA A 694     125.426  98.933 208.671  0.00  0.00           C
ATOM    695  B   BEA A 695     124.662  99.465 208.764  0.00  0.00           C
ATOM    696  B   BEA A 696     123.880 100.080 208.865  0.00  0.00           C
ATOM    697  B   BEA A 697     123.185 100.694 208.960  0.00  0.00           C
ATOM    698  B   BEA A 698     122.524 101.346 209.057  0.00  0.00           C
ATOM    699  B   BEA A 699     121.856 102.090 209.163  0.00  0.00           C
ATOM    700  B   BEA A 700     121.270 102.826 209.264  0.00  0.00           C
ATOM    701  B   BEA A 701     120.722 103.604 209.367  0.00  0.00           C
ATOM    702  B   BEA A 702     120.215 104.425 209.473  0.00  0.00           C
ATOM    703  B   BEA A 703     119.780 105.230 209.574  0.00  0.00           C
ATOM    704  B   BEA A 704     119.356 106.140 209.687  0.00  0.00           C
ATOM    705  B   BEA A 705     119.027 106.966 209.787  0.00  0.00           C
ATOM    706  B   BEA A 706     118.714 107.903 209.900  0.00  0.00           C
ATOM    707  B   BEA A 707     118.465 108.816 210.008  0.00  0.00           C
ATOM    708  B   BEA A 708     118.260 109.776 210.121  0.00  0.00           C
ATOM    709  B   BEA A 709     118.014 111.606 210.334  0.00  0.00           C
ATOM    710  B   BEA A 710     117.957 112.549 210.444  0.00  0.00           C
ATOM    711  B   BEA A 711     117.943 113.534 210.558  0.00  0.00           C
ATOM    712  B   BEA A 712     117.970 114.478 210.667  0.00  0.00           C
ATOM    713  B   BEA A 713     118.035 115.458 210.781  0.00  0.00           C
ATOM    714  B   BEA A 714     118.129 116.386 210.888  0.00  0.00           C
ATOM    715  B   BEA A 715     118.257 117.341 210.999  0.00  0.00           C
ATOM    716  B   BEA A 716     118.402 118.235 211.102  0.00  0.00           C
ATOM    717  B   BEA A 717     118.593 119.238 211.219  0.00  0.00           C
ATOM    718  B   BEA A 718     118.796 120.173 211.328  0.00  0.00           C
ATOM    719  B   BEA A 719     119.003 121.034 211.428  0.00  0.00           C
ATOM    720  B   BEA A 720     119.257 121.998 211.541  0.00  0.00           C
ATOM    721  B   BEA A 721     119.510 122.883 211.645  0.00  0.00           C
ATOM    722  B   BEA A 722     119.784 123.777 211.751  0.00  0.00           C
ATOM    723  B   BEA A 723     120.077 124.676 211.857  0.00  0.00           C
ATOM    724  B   BEA A 724     120.389 125.579 211.965  0.00  0.00           C
ATOM    725  B   BEA A 725     120.719 126.483 212.073  0.00  0.00           C
ATOM    726  B   BEA A 726     121.065 127.386 212.182  0.00  0.00           C
ATOM    727  B   BEA A 727     121.427 128.286 212.291  0.00  0.00           C
ATOM    728  B   BEA A 728     121.802 129.180 212.400  0.00  0.00           C
ATOM    729  B   BEA A 729     122.189 130.066 212.509  0.00  0.00           C
ATOM    730  B   BEA A 730     122.587 130.941 212.617  0.00  0.00           C
ATOM    731  B   BEA A 731     122.994 131.804 212.725  0.00  0.00           C
ATOM    732  B   BEA A 732     123.409 132.653 212.831  0.00  0.00           C
ATOM    733  B   BEA A 733     123.829 133.484 212.937  0.00  0.00           C
ATOM    734  B   BEA A 734     124.254 134.295 213.041  0.00  0.00           C
ATOM    735  B   BEA A 735     125.197 136.010 213.265  0.00  0.00           C
ATOM    736  B   BEA A 736     125.668 136.824 213.373  0.00  0.00           C
ATOM    737  B   BEA A 737     126.136 137.607 213.479  0.00  0.00           C
ATOM    738  B   BEA A 738     126.645 138.429 213.592  0.00  0.00           C
ATOM    739  B   BEA A 739     127.145 139.210 213.702  0.00  0.00           C
ATOM    740  B   BEA A 740     127.680 140.016 213.817  0.00  0.00           C
ATOM    741  B   BEA A 741     128.248 140.837 213.937  0.00  0.00           C
ATOM    742  B   BEA A 742     128.796 141.599 214.051  0.00  0.00           C
ATOM    743  B   BEA A 743     129.367 142.357 214.169  0.00  0.00           C
ATOM    744  B   BEA A 744     129.954 143.100 214.288  0.00  0.00           C
ATOM    745  B   BEA A 745     130.550 143.814 214.408  0.00  0.00           C
ATOM    746  B   BEA A 746     131.851 145.223 214.665  0.00  0.00           C
ATOM    747  B   BEA A 747     132.521 145.857 214.796  0.00  0.00           C
ATOM    748  B   BEA A 748     133.247 146.462 214.936  0.00  0.00           C
ATOM    749  B   BEA A 749     134.050 147.008 215.091  0.00  0.00           C
ATOM    750  B   BEA A 750     134.903 147.402 215.256  0.00  0.00           C
ATOM    751  B   BEA A 751     135.836 147.490 215.439  0.00  0.00           C
ATOM    752  B   BEA A 752     136.622 146.998 215.600  0.00  0.00           C
ATOM    753  B   BEA A 753     137.023 146.169 215.693  0.00  0.00           C
ATOM    754  B   BEA A 754     137.201 145.236 215.745  0.00  0.00           C
ATOM    755  B   BEA A 755     137.264 144.251 215.776  0.00  0.00           C
ATOM    756  B   BEA A 756     137.261 143.296 215.795  0.00  0.00           C
ATOM    757  B   BEA A 757     137.222 142.356 215.807  0.00  0.00           C
ATOM    758  B   BEA A 758     137.159 141.423 215.815  0.00  0.00           C
ATOM    759  B   BEA A 759     137.076 140.458 215.820  0.00  0.00           C
ATOM    760  B   BEA A 760     136.981 139.488 215.824  0.00  0.00           C
ATOM    761  B   BEA A 761     136.878 138.533 215.827  0.00  0.00           C
ATOM    762  B   BEA A 762     136.774 137.611 215.830  0.00  0.00           C
ATOM    763  B   BEA A 763     136.663 136.651 215.833  0.00  0.00           C
ATOM    764  B   BEA A 764     136.547 135.659 215.837  0.00  0.00           C
ATOM    765  B   BEA A 765     136.441 134.737 215.842  0.00  0.00           C
ATOM    766  B   BEA A 766     136.336 133.804 215.848  0.00  0.00           C
ATOM    767  B   BEA A 767     136.225 132.777 215.857  0.00  0.00           C
ATOM    768  B   BEA A 768     136.046 130.928 215.882  0.00  0.00           C
ATOM    769  B   BEA A 769     135.966 129.943 215.900  0.00  0.00           C
ATOM    770  B   BEA A 770     135.902 128.991 215.923  0.00  0.00           C
ATOM    771  B   BEA A 771     135.853 127.995 215.951  0.00  0.00           C
ATOM    772  B   BEA A 772     135.826 127.054 215.984  0.00  0.00           C
ATOM    773  B   BEA A 773     135.823 126.099 216.026  0.00  0.00           C
ATOM    774  B   BEA A 774     135.852 125.151 216.076  0.00  0.00           C
ATOM    775  B   BEA A 775     135.919 124.231 216.137  0.00  0.00           C
ATOM    776  B   BEA A 776     136.049 123.237 216.220  0.00  0.00           C
ATOM    777  B   BEA A 777     136.238 122.345 216.315  0.00  0.00           C
ATOM    778  B   BEA A 778     136.543 121.434 216.445  0.00  0.00           C
ATOM    779  B   BEA A 779     137.004 120.597 216.617  0.00  0.00           C
ATOM    780  B   BEA A 780     137.645 119.944 216.832  0.00  0.00           C
ATOM    781  B   BEA A 781     138.498 119.554 217.097  0.00  0.00           C
ATOM    782  B   BEA A 782     140.333 119.637 217.622  0.00  0.00           C
ATOM    783  B   BEA A 783     141.187 119.911 217.853  0.00  0.00           C
ATOM    784  B   BEA A 784     142.041 120.255 218.071  0.00  0.00           C
ATOM    785  B   BEA A 785     142.897 120.639 218.274  0.00  0.00           C
ATOM    786  B   BEA A 786     143.781 121.051 218.464  0.00  0.00           C
ATOM    787  B   BEA A 787     144.650 121.453 218.626  0.00  0.00           C
ATOM    788  B   BEA A 788     145.462 121.805 218.748  0.00  0.00           C
ATOM    789  B   BEA A 789     146.366 122.145 218.839  0.00  0.00           C
ATOM    790  B   BEA A 790     147.316 122.387 218.858  0.00  0.00           C
ATOM    791  B   BEA A 791     148.255 122.388 218.736  0.00  0.00           C
ATOM    792  B   BEA A 792     148.979 121.936 218.395  0.00  0.00           C
ATOM    793  B   BEA A 793     149.489 120.339 217.510  0.00  0.00           C
ATOM    794  B   BEA A 794     149.599 119.443 217.081  0.00  0.00           C
ATOM    795  B   BEA A 795     149.839 117.677 216.373  0.00  0.00           C
ATOM    796  B   BEA A 796     150.095 116.771 216.126  0.00  0.00           C
ATOM    797  B   BEA A 797     150.574 115.984 216.073  0.00  0.00           C
ATOM    798  B   BEA A 798     151.341 115.546 216.328  0.00  0.00           C
ATOM    799  B   BEA A 799     152.162 115.492 216.790  0.00  0.00           C
ATOM    800  B   BEA A 800     152.908 115.632 217.395  0.00  0.00           C
ATOM    801  B   BEA A 801     153.386 115.907 218.152  0.00  0.00           C
ATOM    802  B   BEA A 802     153.145 116.221 218.997  0.00  0.00           C
ATOM    803  B   BEA A 803     152.584 115.981 219.690  0.00  0.00           C
ATOM    804  B   BEA A 804     152.381 115.061 219.924  0.00  0.00           C
ATOM    805  B   BEA A 805     152.370 114.166 219.935  0.00  0.00           C
ATOM    806  B   BEA A 806     152.435 113.156 219.872  0.00  0.00           C
ATOM    807  B   BEA A 807     152.539 112.198 219.784  0.00  0.00           C
ATOM    808  B   BEA A 808     152.659 111.313 219.700  0.00  0.00           C
ATOM    809  B   BEA A 809     152.813 110.323 219.624  0.00  0.00           C
ATOM    810  B   BEA A 810     152.976 109.370 219.603  0.00  0.00           C
ATOM    811  B   BEA A 811     153.143 108.447 219.719  0.00  0.00           C
ATOM    812  B   BEA A 812     153.233 107.851 220.346  0.00  0.00           C
ATOM    813  B   BEA A 813     152.666 109.065 222.813  0.00  0.00           C
ATOM    814  B   BEA A 814     152.332 109.630 223.583  0.00  0.00           C
ATOM    815  B   BEA A 815     151.930 110.157 224.297  0.00  0.00           C
ATOM    816  B   BEA A 816     151.451 110.592 224.931  0.00  0.00           C
ATOM    817  B   BEA A 817     150.789 110.910 225.529  0.00  0.00           C
ATOM    818  B   BEA A 818     149.940 111.006 226.011  0.00  0.00           C
ATOM    819  B   BEA A 819     149.058 110.873 226.321  0.00  0.00           C
ATOM    820  B   BEA A 820     148.135 110.557 226.524  0.00  0.00           C
ATOM    821  B   BEA A 821     147.322 110.162 226.644  0.00  0.00           C
ATOM    822  B   BEA A 822     146.471 109.649 226.740  0.00  0.00           C
ATOM    823  B   BEA A 823     145.735 109.131 226.822  0.00  0.00           C
ATOM    824  B   BEA A 824     144.962 108.513 226.930  0.00  0.00           C
ATOM    825  B   BEA A 825     144.242 107.865 227.081  0.00  0.00           C
ATOM    826  B   BEA A 826     143.597 107.217 227.292  0.00  0.00           C
ATOM    827  B   BEA A 827     143.004 106.546 227.603  0.00  0.00           C
ATOM    828  B   BEA A 828     142.490 105.874 228.053  0.00  0.00           C
ATOM    829  B   BEA A 829     142.102 105.265 228.633  0.00  0.00           C
ATOM    830  B   BEA A 830     141.815 104.703 229.376  0.00  0.00           C
ATOM    831  B   BEA A 831     141.653 104.262 230.217  0.00  0.00           C
ATOM    832  B   BEA A 832     141.612 103.969 231.130  0.00  0.00           C
ATOM    833  B   BEA A 833     141.686 103.855 232.096  0.00  0.00           C
ATOM    834  B   BEA A 834     141.862 103.927 233.043  0.00  0.00           C
ATOM    835  B   BEA A 835     142.100 104.131 233.900  0.00  0.00           C
ATOM    836  B   BEA A 836     142.419 104.472 234.787  0.00  0.00           C
ATOM    837  B   BEA A 837     142.756 104.869 235.555  0.00  0.00           C
ATOM    838  B   BEA A 838     143.148 105.361 236.317  0.00  0.00           C
ATOM    839  B   BEA A 839     143.552 105.888 236.995  0.00  0.00           C
ATOM    840  B   BEA A 840     143.990 106.475 237.636  0.00  0.00           C
ATOM    841  B   BEA A 841     144.412 107.050 238.175  0.00  0.00           C
ATOM    842  B   BEA A 842     144.886 107.707 238.699  0.00  0.00           C
ATOM    843  B   BEA A 843     145.404 108.433 239.181  0.00  0.00           C
ATOM    844  B   BEA A 844     146.444 109.906 239.851  0.00  0.00           C
ATOM    845  B   BEA A 845     146.978 110.667 240.025  0.00  0.00           C
ATOM    846  B   BEA A 846     147.502 111.412 240.060  0.00  0.00           C
ATOM    847  B   BEA A 847     148.076 112.225 239.901  0.00  0.00           C
ATOM    848  B   BEA A 848     148.580 112.929 239.521  0.00  0.00           C
ATOM    849  B   BEA A 849     149.001 113.505 238.932  0.00  0.00           C
ATOM    850  B   BEA A 850     149.352 113.971 238.138  0.00  0.00           C
ATOM    851  B   BEA A 851     149.605 114.302 237.325  0.00  0.00           C
ATOM    852  B   BEA A 852     149.821 114.587 236.389  0.00  0.00           C
ATOM    853  B   BEA A 853     149.969 114.803 235.472  0.00  0.00           C
ATOM    854  B   BEA A 854     150.019 114.977 234.549  0.00  0.00           C
ATOM    855  B   BEA A 855     149.475 114.815 234.821  0.00  0.00           C
ATOM    856  B   BEA A 856     149.023 114.560 235.629  0.00  0.00           C
ATOM    857  B   BEA A 857     148.608 114.303 236.438  0.00  0.00           C
ATOM    858  B   BEA A 858     148.193 114.033 237.269  0.00  0.00           C
ATOM    859  B   BEA A 859     147.796 113.766 238.066  0.00  0.00           C
ATOM    860  B   BEA A 860     147.375 113.475 238.903  0.00  0.00           C
ATOM    861  B   BEA A 861     146.945 113.172 239.746  0.00  0.00           C
ATOM    862  B   BEA A 862     146.517 112.864 240.566  0.00  0.00           C
ATOM    863  B   BEA A 863     146.102 112.560 241.340  0.00  0.00           C
ATOM    864  B   BEA A 864     145.665 112.235 242.130  0.00  0.00           C
ATOM    865  B   BEA A 865     145.209 111.892 242.922  0.00  0.00           C
ATOM    866  B   BEA A 866     144.740 111.533 243.701  0.00  0.00           C
ATOM    867  B   BEA A 867     143.780 110.784 245.169  0.00  0.00           C
ATOM    868  B   BEA A 868     143.299 110.401 245.833  0.00  0.00           C
ATOM    869  B   BEA A 869     142.775 109.979 246.498  0.00  0.00           C
ATOM    870  B   BEA A 870     142.213 109.519 247.139  0.00  0.00           C
ATOM    871  B   BEA A 871     141.618 109.025 247.727  0.00  0.00           C
ATOM    872  B   BEA A 872     140.998 108.501 248.233  0.00  0.00           C
ATOM    873  B   BEA A 873     140.308 107.907 248.657  0.00  0.00           C
ATOM    874  B   BEA A 874     139.653 107.333 248.906  0.00  0.00           C
ATOM    875  B   BEA A 875     138.930 106.677 249.001  0.00  0.00           C
ATOM    876  B   BEA A 876     137.662 105.290 248.771  0.00  0.00           C
ATOM    877  B   BEA A 877     137.177 104.490 248.536  0.00  0.00           C
ATOM    878  B   BEA A 878     136.881 103.594 248.293  0.00  0.00           C
ATOM    879  B   BEA A 879     136.823 102.677 248.122  0.00  0.00           C
ATOM    880  B   BEA A 880     136.888 101.691 248.019  0.00  0.00           C
ATOM    881  B   BEA A 881     136.772  99.793 248.031  0.00  0.00           C
ATOM    882  B   BEA A 882     136.372  98.932 248.136  0.00  0.00           C
ATOM    883  B   BEA A 883     135.812  98.210 248.278  0.00  0.00           C
ATOM    884  B   BEA A 884     135.110  97.569 248.451  0.00  0.00           C
ATOM    885  B   BEA A 885     134.314  97.019 248.640  0.00  0.00           C
ATOM    886  B   BEA A 886     133.543  96.602 248.817  0.00  0.00           C
ATOM    887  B   BEA A 887     132.639  96.218 249.016  0.00  0.00           C
ATOM    888  B   BEA A 888     131.777  95.939 249.197  0.00  0.00           C
ATOM    889  B   BEA A 889     130.850  95.726 249.379  0.00  0.00           C
ATOM    890  B   BEA A 890     129.899  95.604 249.550  0.00  0.00           C
ATOM    891  B   BEA A 891     128.976  95.591 249.694  0.00  0.00           C
ATOM    892  B   BEA A 892     128.021  95.717 249.810  0.00  0.00           C
ATOM    893  B   BEA A 893     126.372  96.636 249.822  0.00  0.00           C
ATOM    894  B   BEA A 894     125.862  97.426 249.690  0.00  0.00           C
ATOM    895  B   BEA A 895     125.563  98.302 249.506  0.00  0.00           C
ATOM    896  B   BEA A 896     125.404  99.266 249.283  0.00  0.00           C
ATOM    897  B   BEA A 897     125.353 100.193 249.061  0.00  0.00           C
ATOM    898  B   BEA A 898     125.367 101.091 248.845  0.00  0.00           C
ATOM    899  B   BEA A 899     125.431 102.066 248.612  0.00  0.00           C
ATOM    900  B   BEA A 900     125.519 102.942 248.409  0.00  0.00           C
ATOM    901  B   BEA A 901     125.639 103.921 248.191  0.00  0.00           C
ATOM    902  B   BEA A 902     125.764 104.828 248.000  0.00  0.00           C
ATOM    903  B   BEA A 903     126.032 106.723 247.656  0.00  0.00           C
ATOM    904  B   BEA A 904     126.153 107.662 247.523  0.00  0.00           C
ATOM    905  B   BEA A 905     126.257 108.582 247.428  0.00  0.00           C
ATOM    906  B   BEA A 906     126.337 109.514 247.382  0.00  0.00           C
ATOM    907  B   BEA A 907     126.380 110.516 247.415  0.00  0.00           C
ATOM    908  B   BEA A 908     126.351 111.435 247.567  0.00  0.00           C
ATOM    909  B   BEA A 909     126.203 112.322 247.924  0.00  0.00           C
ATOM    910  B   BEA A 910     125.911 113.034 248.505  0.00  0.00           C
ATOM    911  B   BEA A 911     125.521 113.500 249.225  0.00  0.00           C
ATOM    912  B   BEA A 912     125.082 113.766 250.003  0.00  0.00           C
ATOM    913  B   BEA A 913     124.599 113.896 250.835  0.00  0.00           C
ATOM    914  B   BEA A 914     124.100 113.922 251.675  0.00  0.00           C
ATOM    915  B   BEA A 915     123.617 113.878 252.479  0.00  0.00           C
ATOM    916  B   BEA A 916     123.103 113.777 253.322  0.00  0.00           C
ATOM    917  B   BEA A 917     122.608 113.642 254.125  0.00  0.00           C
ATOM    918  B   BEA A 918     122.107 113.477 254.929  0.00  0.00           C
ATOM    919  B   BEA A 919     121.610 113.290 255.719  0.00  0.00           C
ATOM    920  B   BEA A 920     120.616 112.869 257.279  0.00  0.00           C
ATOM    921  B   BEA A 921     120.131 112.648 258.031  0.00  0.00           C
ATOM    922  B   BEA A 922     119.586 112.392 258.868  0.00  0.00           C
ATOM    923  B   BEA A 923     119.074 112.146 259.647  0.00  0.00           C
ATOM    924  B   BEA A 924     118.599 111.916 260.364  0.00  0.00           C
ATOM    925  B   BEA A 925     118.074 111.662 261.148  0.00  0.00           C
ATOM    926  B   BEA A 926     117.549 111.410 261.925  0.00  0.00           C
ATOM    927  B   BEA A 927     117.026 111.163 262.690  0.00  0.00           C
ATOM    928  B   BEA A 928     116.509 110.926 263.437  0.00  0.00           C
ATOM    929  B   BEA A 929     115.958 110.683 264.225  0.00  0.00           C
ATOM    930  B   BEA A 930     115.421 110.459 264.982  0.00  0.00           C
ATOM    931  B   BEA A 931     114.904 110.258 265.700  0.00  0.00           C
ATOM    932  B   BEA A 932     114.324 110.053 266.492  0.00  0.00           C
ATOM    933  B   BEA A 933     113.777 109.884 267.225  0.00  0.00           C
ATOM    934  B   BEA A 934     113.186 109.735 267.998  0.00  0.00           C
ATOM    935  B   BEA A 935     112.606 109.630 268.734  0.00  0.00           C
ATOM    936  B   BEA A 936     112.012 109.577 269.462  0.00  0.00           C
ATOM    937  B   BEA A 937     111.354 109.600 270.231  0.00  0.00           C
ATOM    938  B   BEA A 938     110.093 109.982 271.552  0.00  0.00           C
ATOM    939  B   BEA A 939     109.450 110.406 272.127  0.00  0.00           C
ATOM    940  B   BEA A 940     108.854 110.994 272.581  0.00  0.00           C
ATOM    941  B   BEA A 941     108.310 111.759 272.903  0.00  0.00           C
ATOM    942  B   BEA A 942     107.540 113.458 273.127  0.00  0.00           C
ATOM    943  B   BEA A 943     107.261 114.395 273.091  0.00  0.00           C
ATOM    944  B   BEA A 944     107.051 115.327 272.985  0.00  0.00           C
ATOM    945  B   BEA A 945     106.890 116.275 272.822  0.00  0.00           C
ATOM    946  B   BEA A 946     106.779 117.161 272.631  0.00  0.00           C
ATOM    947  B   BEA A 947     106.699 118.077 272.400  0.00  0.00           C
ATOM    948  B   BEA A 948     106.624 119.955 271.846  0.00  0.00           C
ATOM    949  B   BEA A 949     106.624 120.828 271.559  0.00  0.00           C
ATOM    950  B   BEA A 950     106.646 121.755 271.236  0.00  0.00           C
ATOM    951  B   BEA A 951     106.687 122.662 270.905  0.00  0.00           C
ATOM    952  B   BEA A 952     106.743 123.542 270.571  0.00  0.00           C
ATOM    953  B   BEA A 953     106.820 124.460 270.211  0.00  0.00           C
ATOM    954  B   BEA A 954     106.908 125.339 269.856  0.00  0.00           C
ATOM    955  B   BEA A 955     107.005 126.174 269.511  0.00  0.00           C
ATOM    956  B   BEA A 956     107.128 127.112 269.115  0.00  0.00           C
ATOM    957  B   BEA A 957     107.247 127.923 268.766  0.00  0.00           C
ATOM    958  B   BEA A 958     107.393 128.832 268.369  0.00  0.00           C
ATOM    959  B   BEA A 959     107.542 129.682 267.991  0.00  0.00           C
ATOM    960  B   BEA A 960     107.705 130.550 267.601  0.00  0.00           C
ATOM    961  B   BEA A 961     107.883 131.433 267.199  0.00  0.00           C
ATOM    962  B   BEA A 962     108.058 132.249 266.824  0.00  0.00           C
ATOM    963  B   BEA A 963     108.265 133.157 266.403  0.00  0.00           C
ATOM    964  B   BEA A 964     108.466 133.993 266.012  0.00  0.00           C
ATOM    965  B   BEA A 965     108.680 134.838 265.615  0.00  0.00           C
ATOM    966  B   BEA A 966     108.906 135.689 265.212  0.00  0.00           C
ATOM    967  B   BEA A 967     109.121 136.464 264.844  0.00  0.00           C
ATOM    968  B   BEA A 968     109.632 138.183 264.022  0.00  0.00           C
ATOM    969  B   BEA A 969     109.878 138.963 263.648  0.00  0.00           C
ATOM    970  B   BEA A 970     110.161 139.823 263.235  0.00  0.00           C
ATOM    971  B   BEA A 971     110.455 140.679 262.823  0.00  0.00           C
ATOM    972  B   BEA A 972     110.731 141.453 262.451  0.00  0.00           C
ATOM    973  B   BEA A 973     111.045 142.301 262.044  0.00  0.00           C
ATOM    974  B   BEA A 974     111.369 143.141 261.641  0.00  0.00           C
ATOM    975  B   BEA A 975     111.670 143.896 261.280  0.00  0.00           C
ATOM    976  B   BEA A 976     112.012 144.720 260.887  0.00  0.00           C
ATOM    977  B   BEA A 977     112.719 146.333 260.124  0.00  0.00           C
ATOM    978  B   BEA A 978     113.084 147.120 259.755  0.00  0.00           C
ATOM    979  B   BEA A 979     113.493 147.966 259.361  0.00  0.00           C
ATOM    980  B   BEA A 980     113.871 148.721 259.013  0.00  0.00           C
ATOM    981  B   BEA A 981     114.294 149.531 258.644  0.00  0.00           C
ATOM    982  B   BEA A 982     114.723 150.320 258.288  0.00  0.00           C
ATOM    983  B   BEA A 983     115.157 151.087 257.948  0.00  0.00           C
ATOM    984  B   BEA A 984     115.595 151.830 257.623  0.00  0.00           C
ATOM    985  B   BEA A 985     116.079 152.615 257.284  0.00  0.00           C
ATOM    986  B   BEA A 986     116.565 153.371 256.962  0.00  0.00           C
ATOM    987  B   BEA A 987     117.096 154.157 256.627  0.00  0.00           C
ATOM    988  B   BEA A 988     117.582 154.844 256.333  0.00  0.00           C
ATOM    989  B   BEA A 989     118.155 155.613 256.001  0.00  0.00           C
ATOM    990  B   BEA A 990     118.678 156.279 255.708  0.00  0.00           C
ATOM    991  B   BEA A 991     119.286 157.009 255.377  0.00  0.00           C
ATOM    992  B   BEA A 992     119.885 157.683 255.059  0.00  0.00           C
ATOM    993  B   BEA A 993     120.519 158.347 254.726  0.00  0.00           C
ATOM    994  B   BEA A 994     121.138 158.947 254.404  0.00  0.00           C
ATOM    995  B   BEA A 995     121.832 159.561 254.042  0.00  0.00           C
ATOM    996  B   BEA A 996     122.505 160.096 253.687  0.00  0.00           C
ATOM    997  B   BEA A 997     123.247 160.614 253.287  0.00  0.00           C
ATOM    998  B   BEA A 998     123.960 161.040 252.891  0.00  0.00           C
ATOM    999  B   BEA A 999     124.736 161.417 252.441  0.00  0.00           C
ATOM   1000  B   BEA A1000     125.528 161.703 251.956  0.00  0.00           C
ATOM   1001  B   BEA A1001     127.085 161.942 250.899  0.00  0.00           C
ATOM   1002  B   BEA A1002     127.822 161.886 250.336  0.00  0.00           C
ATOM   1003  B   BEA A1003     128.562 161.703 249.720  0.00  0.00           C
ATOM   1004  B   BEA A1004     129.228 161.420 249.115  0.00  0.00           C
ATOM   1005  B   BEA A1005     130.474 160.595 247.879  0.00  0.00           C
ATOM   1006  B   BEA A1006     131.052 160.091 247.272  0.00  0.00           C
ATOM   1007  B   BEA A1007     131.600 159.550 246.690  0.00  0.00           C
ATOM   1008  B   BEA A1008     132.115 158.990 246.140  0.00  0.00           C
ATOM   1009  B   BEA A1009     132.635 158.383 245.592  0.00  0.00           C
ATOM   1010  B   BEA A1010     133.120 157.785 245.092  0.00  0.00           C
ATOM   1011  B   BEA A1011     133.643 157.109 244.571  0.00  0.00           C
ATOM   1012  B   BEA A1012     134.128 156.465 244.112  0.00  0.00           C
ATOM   1013  B   BEA A1013     134.649 155.760 243.651  0.00  0.00           C
ATOM   1014  B   BEA A1014     135.129 155.106 243.261  0.00  0.00           C
ATOM   1015  B   BEA A1015     135.681 154.359 242.861  0.00  0.00           C
ATOM   1016  B   BEA A1016     136.764 152.939 242.245  0.00  0.00           C
ATOM   1017  B   BEA A1017     137.370 152.190 242.010  0.00  0.00           C
ATOM   1018  B   BEA A1018     137.966 151.498 241.861  0.00  0.00           C
ATOM   1019  B   BEA A1019     138.635 150.783 241.796  0.00  0.00           C
ATOM   1020  B   BEA A1020     139.298 150.147 241.838  0.00  0.00           C
ATOM   1021  B   BEA A1021     140.051 149.518 242.017  0.00  0.00           C
ATOM   1022  B   BEA A1022     140.783 149.007 242.316  0.00  0.00           C
ATOM   1023  B   BEA A1023     141.548 148.568 242.737  0.00  0.00           C
ATOM   1024  B   BEA A1024     142.258 148.241 243.211  0.00  0.00           C
ATOM   1025  B   BEA A1025     143.009 147.973 243.780  0.00  0.00           C
ATOM   1026  B   BEA A1026     143.748 147.782 244.394  0.00  0.00           C
ATOM   1027  B   BEA A1027     144.421 147.667 244.990  0.00  0.00           C
ATOM   1028  B   BEA A1028     145.122 147.604 245.638  0.00  0.00           C
ATOM   1029  B   BEA A1029     145.847 147.598 246.327  0.00  0.00           C
ATOM   1030  B   BEA A1030     146.541 147.645 246.998  0.00  0.00           C
ATOM   1031  B   BEA A1031     147.198 147.737 247.636  0.00  0.00           C
ATOM   1032  B   BEA A1032     147.868 147.876 248.282  0.00  0.00           C
ATOM   1033  B   BEA A1033     148.598 148.080 248.976  0.00  0.00           C
ATOM   1034  B   BEA A1034     149.282 148.317 249.608  0.00  0.00           C
ATOM   1035  B   BEA A1035     149.917 148.579 250.174  0.00  0.00           C
ATOM   1036  B   BEA A1036     150.604 148.906 250.760  0.00  0.00           C
ATOM   1037  B   BEA A1037     151.291 149.277 251.309  0.00  0.00           C
ATOM   1038  B   BEA A1038     152.028 149.727 251.851  0.00  0.00           C
ATOM   1039  B   BEA A1039     153.385 150.691 252.698  0.00  0.00           C
ATOM   1040  B   BEA A1040     154.112 151.281 253.055  0.00  0.00           C
ATOM   1041  B   BEA A1041     154.785 151.876 253.315  0.00  0.00           C
ATOM   1042  B   BEA A1042     155.461 152.518 253.501  0.00  0.00           C
ATOM   1043  B   BEA A1043     156.142 153.213 253.610  0.00  0.00           C
ATOM   1044  B   BEA A1044     156.779 153.902 253.641  0.00  0.00           C
ATOM   1045  B   BEA A1045     157.422 154.639 253.606  0.00  0.00           C
ATOM   1046  B   BEA A1046     158.021 155.359 253.512  0.00  0.00           C
ATOM   1047  B   BEA A1047     158.625 156.120 253.358  0.00  0.00           C
ATOM   1048  B   BEA A1048     159.184 156.853 253.163  0.00  0.00           C
ATOM   1049  B   BEA A1049     159.746 157.618 252.916  0.00  0.00           C
ATOM   1050  B   BEA A1050     160.261 158.344 252.644  0.00  0.00           C
ATOM   1051  B   BEA A1051     160.775 159.093 252.328  0.00  0.00           C
ATOM   1052  B   BEA A1052     161.749 160.578 251.604  0.00  0.00           C
ATOM   1053  B   BEA A1053     162.207 161.306 251.204  0.00  0.00           C
ATOM   1054  B   BEA A1054     162.658 162.044 250.772  0.00  0.00           C
ATOM   1055  B   BEA A1055     163.101 162.788 250.308  0.00  0.00           C
ATOM   1056  B   BEA A1056     163.494 163.464 249.862  0.00  0.00           C
ATOM   1057  B   BEA A1057     163.917 164.210 249.343  0.00  0.00           C
ATOM   1058  B   BEA A1058     164.289 164.884 248.852  0.00  0.00           C
ATOM   1059  B   BEA A1059     164.685 165.620 248.288  0.00  0.00           C
ATOM   1060  B   BEA A1060     165.031 166.279 247.760  0.00  0.00           C
ATOM   1061  B   BEA A1061     165.397 166.992 247.163  0.00  0.00           C
ATOM   1062  B   BEA A1062     165.744 167.689 246.551  0.00  0.00           C
ATOM   1063  B   BEA A1063     166.043 168.303 245.988  0.00  0.00           C
ATOM   1064  B   BEA A1064     166.353 168.959 245.360  0.00  0.00           C
ATOM   1065  B   BEA A1065     166.669 169.650 244.667  0.00  0.00           C
ATOM   1066  B   BEA A1066     166.935 170.250 244.035  0.00  0.00           C
ATOM   1067  B   BEA A1067     167.203 170.876 243.343  0.00  0.00           C
ATOM   1068  B   BEA A1068     167.445 171.463 242.659  0.00  0.00           C
ATOM   1069  B   BEA A1069     167.679 172.060 241.922  0.00  0.00           C
ATOM   1070  B   BEA A1070     167.884 172.609 241.202  0.00  0.00           C
ATOM   1071  B   BEA A1071     168.073 173.152 240.439  0.00  0.00           C
ATOM   1072  B   BEA A1072     168.241 173.676 239.641  0.00  0.00           C
ATOM   1073  B   BEA A1073     168.381 174.169 238.815  0.00  0.00           C
ATOM   1074  B   BEA A1074     168.487 174.618 237.971  0.00  0.00           C
ATOM   1075  B   BEA A1075     168.554 175.010 237.121  0.00  0.00           C
ATOM   1076  B   BEA A1076     168.578 175.353 236.215  0.00  0.00           C
ATOM   1077  B   BEA A1077     168.543 175.619 235.272  0.00  0.00           C
ATOM   1078  B   BEA A1078     168.444 175.772 234.362  0.00  0.00           C
ATOM   1079  B   BEA A1079     168.252 175.799 233.384  0.00  0.00           C
ATOM   1080  B   BEA A1080     167.981 175.668 232.495  0.00  0.00           C
ATOM   1081  B   BEA A1081     167.176 174.903 230.931  0.00  0.00           C
ATOM   1082  B   BEA A1082     166.200 173.676 229.861  0.00  0.00           C
ATOM   1083  B   BEA A1083     165.680 172.963 229.468  0.00  0.00           C
ATOM   1084  B   BEA A1084     165.167 172.242 229.149  0.00  0.00           C
ATOM   1085  B   BEA A1085     164.642 171.500 228.873  0.00  0.00           C
ATOM   1086  B   BEA A1086     164.075 170.700 228.618  0.00  0.00           C
ATOM   1087  B   BEA A1087     163.573 170.000 228.421  0.00  0.00           C
ATOM   1088  B   BEA A1088     163.007 169.224 228.223  0.00  0.00           C
ATOM   1089  B   BEA A1089     162.433 168.460 228.042  0.00  0.00           C
ATOM   1090  B   BEA A1090     161.864 167.727 227.877  0.00  0.00           C
ATOM   1091  B   BEA A1091     161.261 166.987 227.713  0.00  0.00           C
ATOM   1092  B   BEA A1092     160.639 166.273 227.550  0.00  0.00           C
ATOM   1093  B   BEA A1093     159.971 165.575 227.376  0.00  0.00           C
ATOM   1094  B   BEA A1094     159.290 164.953 227.193  0.00  0.00           C
ATOM   1095  B   BEA A1095     158.554 164.421 226.975  0.00  0.00           C
ATOM   1096  B   BEA A1096     157.684 164.058 226.666  0.00  0.00           C
ATOM   1097  B   BEA A1097     156.863 164.153 226.274  0.00  0.00           C
ATOM   1098  B   BEA A1098     156.252 164.753 225.844  0.00  0.00           C
ATOM   1099  B   BEA A1099     155.858 165.503 225.451  0.00  0.00           C
ATOM   1100  B   BEA A1100     155.518 166.326 225.018  0.00  0.00           C
ATOM   1101  B   BEA A1101     155.205 167.110 224.554  0.00  0.00           C
ATOM   1102  B   BEA A1102     154.891 167.811 224.050  0.00  0.00           C
ATOM   1103  B   BEA A1103     154.517 168.476 223.429  0.00  0.00           C
ATOM   1104  B   BEA A1104     154.106 169.052 222.729  0.00  0.00           C
ATOM   1105  B   BEA A1105     153.694 169.514 222.009  0.00  0.00           C
ATOM   1106  B   BEA A1106     153.285 169.882 221.282  0.00  0.00           C
ATOM   1107  B   BEA A1107     152.853 170.196 220.497  0.00  0.00           C
ATOM   1108  B   BEA A1108     152.401 170.455 219.660  0.00  0.00           C
ATOM   1109  B   BEA A1109     151.971 170.645 218.846  0.00  0.00           C
ATOM   1110  B   BEA A1110     151.531 170.791 217.998  0.00  0.00           C
ATOM   1111  B   BEA A1111     151.088 170.894 217.125  0.00  0.00           C
ATOM   1112  B   BEA A1112     150.683 170.953 216.308  0.00  0.00           C
ATOM   1113  B   BEA A1113     150.250 170.981 215.411  0.00  0.00           C
ATOM   1114  B   BEA A1114     149.831 170.975 214.517  0.00  0.00           C
ATOM   1115  B   BEA A1115     149.463 170.944 213.710  0.00  0.00           C
ATOM   1116  B   BEA A1116     149.056 170.882 212.782  0.00  0.00           C
ATOM   1117  B   BEA A1117     148.684 170.797 211.892  0.00  0.00           C
ATOM   1118  B   BEA A1118     148.351 170.696 211.053  0.00  0.00           C
ATOM   1119  B   BEA A1119     148.015 170.568 210.149  0.00  0.00           C
ATOM   1120  B   BEA A1120     147.447 170.255 208.345  0.00  0.00           C
ATOM   1121  B   BEA A1121     147.236 170.072 207.429  0.00  0.00           C
ATOM   1122  B   BEA A1122     147.113 169.868 206.487  0.00  0.00           C
ATOM   1123  B   BEA A1123     147.181 169.657 205.554  0.00  0.00           C
ATOM   1124  B   BEA A1124     147.735 169.516 204.840  0.00  0.00           C
ATOM   1125  B   BEA A1125     148.670 169.548 204.727  0.00  0.00           C
ATOM   1126  B   BEA A1126     149.606 169.659 204.903  0.00  0.00           C
ATOM   1127  B   BEA A1127     150.519 169.800 205.184  0.00  0.00           C
ATOM   1128  B   BEA A1128     151.392 169.953 205.504  0.00  0.00           C
ATOM   1129  B   BEA A1129     152.308 170.126 205.869  0.00  0.00           C
ATOM   1130  B   BEA A1130     154.039 170.479 206.588  0.00  0.00           C
ATOM   1131  B   BEA A1131     154.923 170.669 206.955  0.00  0.00           C
ATOM   1132  B   BEA A1132     155.796 170.860 207.310  0.00  0.00           C
ATOM   1133  B   BEA A1133     156.642 171.048 207.642  0.00  0.00           C
ATOM   1134  B   BEA A1134     157.525 171.248 207.974  0.00  0.00           C
ATOM   1135  B   BEA A1135     158.360 171.438 208.269  0.00  0.00           C
ATOM   1136  B   BEA A1136     159.291 171.653 208.575  0.00  0.00           C
ATOM   1137  B   BEA A1137     160.160 171.855 208.834  0.00  0.00           C
ATOM   1138  B   BEA A1138     161.114 172.077 209.085  0.00  0.00           C
ATOM   1139  B   BEA A1139     161.992 172.283 209.282  0.00  0.00           C
ATOM   1140  B   BEA A1140     163.813 172.711 209.567  0.00  0.00           C
ATOM   1141  B   BEA A1141     164.746 172.929 209.639  0.00  0.00           C
ATOM   1142  B   BEA A1142     165.740 173.162 209.651  0.00  0.00           C
ATOM   1143  B   BEA A1143     167.592 173.591 209.462  0.00  0.00           C
ATOM   1144  B   BEA A1144     168.452 173.787 209.263  0.00  0.00           C
ATOM   1145  B   BEA A1145     169.367 173.994 208.959  0.00  0.00           C
ATOM   1146  B   BEA A1146     170.197 174.179 208.588  0.00  0.00           C
ATOM   1147  B   BEA A1147     171.061 174.381 208.098  0.00  0.00           C
ATOM   1148  B   BEA A1148     172.552 174.862 206.986  0.00  0.00           C
ATOM   1149  B   BEA A1149     173.165 175.212 206.384  0.00  0.00           C
ATOM   1150  B   BEA A1150     173.648 175.742 205.754  0.00  0.00           C
ATOM   1151  B   BEA A1151     173.835 176.479 205.241  0.00  0.00           C
ATOM   1152  B   BEA A1152     173.673 177.405 204.948  0.00  0.00           C
ATOM   1153  B   BEA A1153     173.387 178.296 204.873  0.00  0.00           C
ATOM   1154  B   BEA A1154     173.123 179.204 204.958  0.00  0.00           C
ATOM   1155  B   BEA A1155     173.043 180.150 205.251  0.00  0.00           C
ATOM   1156  B   BEA A1156     173.304 180.905 205.716  0.00  0.00           C
ATOM   1157  B   BEA A1157     173.803 181.468 206.274  0.00  0.00           C
ATOM   1158  B   BEA A1158     174.437 181.867 206.869  0.00  0.00           C
ATOM   1159  B   BEA A1159     175.158 182.136 207.479  0.00  0.00           C
ATOM   1160  B   BEA A1160     175.880 182.281 208.050  0.00  0.00           C
ATOM   1161  B   BEA A1161     176.641 182.323 208.619  0.00  0.00           C
ATOM   1162  B   BEA A1162     177.459 182.233 209.194  0.00  0.00           C
ATOM   1163  B   BEA A1163     178.231 181.961 209.694  0.00  0.00           C
ATOM   1164  B   BEA A1164     178.916 181.445 210.082  0.00  0.00           C
ATOM   1165  B   BEA A1165     179.429 180.686 210.305  0.00  0.00           C
ATOM   1166  B   BEA A1166     179.870 178.829 210.312  0.00  0.00           C
ATOM   1167  B   BEA A1167     179.887 177.862 210.189  0.00  0.00           C
ATOM   1168  B   BEA A1168     179.825 176.937 210.033  0.00  0.00           C
ATOM   1169  B   BEA A1169     179.708 176.036 209.857  0.00  0.00           C
ATOM   1170  B   BEA A1170     179.528 175.042 209.647  0.00  0.00           C
ATOM   1171  B   BEA A1171     179.324 174.128 209.446  0.00  0.00           C
ATOM   1172  B   BEA A1172     179.096 173.238 209.249  0.00  0.00           C
ATOM   1173  B   BEA A1173     178.855 172.389 209.063  0.00  0.00           C
ATOM   1174  B   BEA A1174     178.558 171.432 208.859  0.00  0.00           C
ATOM   1175  B   BEA A1175     178.260 170.538 208.679  0.00  0.00           C
ATOM   1176  B   BEA A1176     177.941 169.636 208.511  0.00  0.00           C
ATOM   1177  B   BEA A1177     177.636 168.817 208.373  0.00  0.00           C
ATOM   1178  B   BEA A1178     177.290 167.927 208.244  0.00  0.00           C
ATOM   1179  B   BEA A1179     176.937 167.055 208.143  0.00  0.00           C
ATOM   1180  B   BEA A1180     176.549 166.132 208.068  0.00  0.00           C
ATOM   1181  B   BEA A1181     176.164 165.248 208.035  0.00  0.00           C
ATOM   1182  B   BEA A1182     175.788 164.411 208.045  0.00  0.00           C
ATOM   1183  B   BEA A1183     175.359 163.491 208.106  0.00  0.00           C
ATOM   1184  B   BEA A1184     174.947 162.656 208.198  0.00  0.00           C
ATOM   1185  B   BEA A1185     174.493 161.800 208.319  0.00  0.00           C
ATOM   1186  B   BEA A1186     174.007 160.976 208.448  0.00  0.00           C
ATOM   1187  B   BEA A1187     173.473 160.201 208.559  0.00  0.00           C
ATOM   1188  B   BEA A1188     172.094 158.957 208.482  0.00  0.00           C
ATOM   1189  B   BEA A1189     171.255 158.761 208.081  0.00  0.00           C
ATOM   1190  B   BEA A1190     170.511 158.893 207.504  0.00  0.00           C
ATOM   1191  B   BEA A1191     169.879 159.207 206.850  0.00  0.00           C
ATOM   1192  B   BEA A1192     169.323 159.628 206.144  0.00  0.00           C
ATOM   1193  B   BEA A1193     168.863 160.076 205.459  0.00  0.00           C
ATOM   1194  B   BEA A1194     168.448 160.556 204.755  0.00  0.00           C
ATOM   1195  B   BEA A1195     168.059 161.074 204.008  0.00  0.00           C
ATOM   1196  B   BEA A1196     167.727 161.569 203.295  0.00  0.00           C
ATOM   1197  B   BEA A1197     167.403 162.104 202.518  0.00  0.00           C
ATOM   1198  B   BEA A1198     167.140 162.579 201.814  0.00  0.00           C
ATOM   1199  B   BEA A1199     166.868 163.113 201.002  0.00  0.00           C
ATOM   1200  B   BEA A1200     166.636 163.610 200.220  0.00  0.00           C
ATOM   1201  B   BEA A1201     166.425 164.103 199.409  0.00  0.00           C
ATOM   1202  B   BEA A1202     166.252 164.543 198.646  0.00  0.00           C
ATOM   1203  B   BEA A1203     166.088 165.005 197.795  0.00  0.00           C
ATOM   1204  B   BEA A1204     165.952 165.439 196.932  0.00  0.00           C
ATOM   1205  B   BEA A1205     165.845 165.838 196.062  0.00  0.00           C
ATOM   1206  B   BEA A1206     165.769 166.194 195.192  0.00  0.00           C
ATOM   1207  B   BEA A1207     165.721 166.527 194.248  0.00  0.00           C
ATOM   1208  B   BEA A1208     165.709 166.779 193.388  0.00  0.00           C
ATOM   1209  B   BEA A1209     165.733 166.990 192.462  0.00  0.00           C
ATOM   1210  B   BEA A1210     165.903 167.198 190.568  0.00  0.00           C
ATOM   1211  B   BEA A1211     166.056 167.181 189.596  0.00  0.00           C
ATOM   1212  B   BEA A1212     166.254 167.084 188.629  0.00  0.00           C
ATOM   1213  B   BEA A1213     166.475 166.930 187.739  0.00  0.00           C
ATOM   1214  B   BEA A1214     166.732 166.719 186.851  0.00  0.00           C
ATOM   1215  B   BEA A1215     167.024 166.455 185.965  0.00  0.00           C
ATOM   1216  B   BEA A1216     167.351 166.146 185.086  0.00  0.00           C
ATOM   1217  B   BEA A1217     167.679 165.826 184.287  0.00  0.00           C
ATOM   1218  B   BEA A1218     168.034 165.479 183.498  0.00  0.00           C
ATOM   1219  B   BEA A1219     168.446 165.077 182.658  0.00  0.00           C
ATOM   1220  B   BEA A1220     168.847 164.693 181.905  0.00  0.00           C
ATOM   1221  B   BEA A1221     169.265 164.302 181.175  0.00  0.00           C
ATOM   1222  B   BEA A1222     169.735 163.877 180.411  0.00  0.00           C
ATOM   1223  B   BEA A1223     170.217 163.462 179.683  0.00  0.00           C
ATOM   1224  B   BEA A1224     170.706 163.065 178.994  0.00  0.00           C
ATOM   1225  B   BEA A1225     171.239 162.663 178.294  0.00  0.00           C
ATOM   1226  B   BEA A1226     171.813 162.270 177.595  0.00  0.00           C
ATOM   1227  B   BEA A1227     172.376 161.929 176.959  0.00  0.00           C
ATOM   1228  B   BEA A1228     173.012 161.602 176.297  0.00  0.00           C
ATOM   1229  B   BEA A1229     173.667 161.338 175.675  0.00  0.00           C
ATOM   1230  B   BEA A1230     174.376 161.143 175.066  0.00  0.00           C
ATOM   1231  B   BEA A1231     175.176 161.053 174.460  0.00  0.00           C
ATOM   1232  B   BEA A1232     175.973 161.122 173.944  0.00  0.00           C
ATOM   1233  B   BEA A1233     176.781 161.379 173.512  0.00  0.00           C
ATOM   1234  B   BEA A1234     177.545 161.831 173.196  0.00  0.00           C
ATOM   1235  B   BEA A1235     178.258 162.471 172.991  0.00  0.00           C
ATOM   1236  B   BEA A1236     178.852 163.200 172.896  0.00  0.00           C
ATOM   1237  B   BEA A1237     179.363 163.975 172.876  0.00  0.00           C
ATOM   1238  B   BEA A1238     179.842 164.783 172.914  0.00  0.00           C
ATOM   1239  B   BEA A1239     180.343 165.643 173.019  0.00  0.00           C
ATOM   1240  B   BEA A1240     180.837 166.435 173.191  0.00  0.00           C
ATOM   1241  B   BEA A1241     181.389 167.146 173.468  0.00  0.00           C
ATOM   1242  B   BEA A1242     182.072 167.579 173.940  0.00  0.00           C
ATOM   1243  B   BEA A1243     182.779 167.316 174.573  0.00  0.00           C
ATOM   1244  B   BEA A1244     183.270 166.748 175.073  0.00  0.00           C
ATOM   1245  B   BEA A1245     183.724 165.997 175.556  0.00  0.00           C
ATOM   1246  B   BEA A1246     184.102 165.237 175.960  0.00  0.00           C
ATOM   1247  B   BEA A1247     184.450 164.455 176.321  0.00  0.00           C
ATOM   1248  B   BEA A1248     185.167 162.716 176.965  0.00  0.00           C
ATOM   1249  B   BEA A1249     185.515 161.887 177.185  0.00  0.00           C
ATOM   1250  B   BEA A1250     185.915 161.054 177.300  0.00  0.00           C
ATOM   1251  B   BEA A1251     186.886 160.696 176.174  0.00  0.00           C
ATOM   1252  B   BEA A1252     187.088 161.221 175.389  0.00  0.00           C
ATOM   1253  B   BEA A1253     187.217 161.822 174.611  0.00  0.00           C
ATOM   1254  B   BEA A1254     187.296 162.409 173.889  0.00  0.00           C
ATOM   1255  B   BEA A1255     187.349 163.048 173.117  0.00  0.00           C
ATOM   1256  B   BEA A1256     187.375 163.640 172.399  0.00  0.00           C
ATOM   1257  B   BEA A1257     187.380 164.262 171.630  0.00  0.00           C
ATOM   1258  B   BEA A1258     187.367 164.834 170.900  0.00  0.00           C
ATOM   1259  B   BEA A1259     187.336 165.391 170.158  0.00  0.00           C
ATOM   1260  B   BEA A1260     187.283 165.962 169.347  0.00  0.00           C
ATOM   1261  B   BEA A1261     187.211 166.471 168.557  0.00  0.00           C
ATOM   1262  B   BEA A1262     186.620 167.847 165.045  0.00  0.00           C
ATOM   1263  B   BEA A1263     186.392 167.898 164.145  0.00  0.00           C
ATOM   1264  B   BEA A1264     186.115 167.799 163.192  0.00  0.00           C
ATOM   1265  B   BEA A1265     185.843 167.570 162.347  0.00  0.00           C
ATOM   1266  B   BEA A1266     185.536 167.185 161.479  0.00  0.00           C
ATOM   1267  B   BEA A1267     185.256 166.728 160.739  0.00  0.00           C
ATOM   1268  B   BEA A1268     184.965 166.153 160.013  0.00  0.00           C
ATOM   1269  B   BEA A1269     184.688 165.509 159.348  0.00  0.00           C
ATOM   1270  B   BEA A1270     184.429 164.814 158.741  0.00  0.00           C
ATOM   1271  B   BEA A1271     184.191 164.085 158.190  0.00  0.00           C
ATOM   1272  B   BEA A1272     183.756 162.465 157.172  0.00  0.00           C
ATOM   1273  B   BEA A1273     183.581 161.662 156.743  0.00  0.00           C
ATOM   1274  B   BEA A1274     183.422 160.811 156.330  0.00  0.00           C
ATOM   1275  B   BEA A1275     183.177 159.068 155.592  0.00  0.00           C
ATOM   1276  B   BEA A1276     183.093 158.193 155.266  0.00  0.00           C
ATOM   1277  B   BEA A1277     183.036 157.300 154.959  0.00  0.00           C
ATOM   1278  B   BEA A1278     183.006 156.317 154.649  0.00  0.00           C
ATOM   1279  B   BEA A1279     183.050 154.498 154.143  0.00  0.00           C
ATOM   1280  B   BEA A1280     183.119 153.589 153.921  0.00  0.00           C
ATOM   1281  B   BEA A1281     183.219 152.681 153.719  0.00  0.00           C
ATOM   1282  B   BEA A1282     183.362 151.692 153.522  0.00  0.00           C
ATOM   1283  B   BEA A1283     183.522 150.783 153.359  0.00  0.00           C
ATOM   1284  B   BEA A1284     183.710 149.872 153.216  0.00  0.00           C
ATOM   1285  B   BEA A1285     183.925 148.961 153.090  0.00  0.00           C
ATOM   1286  B   BEA A1286     184.165 148.049 152.983  0.00  0.00           C
ATOM   1287  B   BEA A1287     184.431 147.136 152.893  0.00  0.00           C
ATOM   1288  B   BEA A1288     184.720 146.223 152.821  0.00  0.00           C
ATOM   1289  B   BEA A1289     185.032 145.310 152.766  0.00  0.00           C
ATOM   1290  B   BEA A1290     185.367 144.398 152.728  0.00  0.00           C
ATOM   1291  B   BEA A1291     185.722 143.487 152.707  0.00  0.00           C
ATOM   1292  B   BEA A1292     186.098 142.578 152.704  0.00  0.00           C
ATOM   1293  B   BEA A1293     186.458 141.749 152.715  0.00  0.00           C
ATOM   1294  B   BEA A1294     186.869 140.846 152.742  0.00  0.00           C
ATOM   1295  B   BEA A1295     187.259 140.023 152.782  0.00  0.00           C
ATOM   1296  B   BEA A1296     187.699 139.128 152.841  0.00  0.00           C
ATOM   1297  B   BEA A1297     188.154 138.240 152.915  0.00  0.00           C
ATOM   1298  B   BEA A1298     188.581 137.433 152.996  0.00  0.00           C
ATOM   1299  B   BEA A1299     189.058 136.559 153.099  0.00  0.00           C
ATOM   1300  B   BEA A1300     189.503 135.767 153.206  0.00  0.00           C
ATOM   1301  B   BEA A1301     189.997 134.911 153.336  0.00  0.00           C
ATOM   1302  B   BEA A1302     190.454 134.138 153.467  0.00  0.00           C
ATOM   1303  B   BEA A1303     190.958 133.304 153.622  0.00  0.00           C
ATOM   1304  B   BEA A1304     191.466 132.483 153.790  0.00  0.00           C
ATOM   1305  B   BEA A1305     191.931 131.746 153.953  0.00  0.00           C
ATOM   1306  B   BEA A1306     192.440 130.953 154.143  0.00  0.00           C
ATOM   1307  B   BEA A1307     192.992 130.108 154.361  0.00  0.00           C
ATOM   1308  B   BEA A1308     193.496 129.349 154.572  0.00  0.00           C
ATOM   1309  B   BEA A1309     193.995 128.608 154.791  0.00  0.00           C
ATOM   1310  B   BEA A1310     194.531 127.822 155.040  0.00  0.00           C
ATOM   1311  B   BEA A1311     195.574 126.319 155.562  0.00  0.00           C
ATOM   1312  B   BEA A1312     196.120 125.543 155.857  0.00  0.00           C
ATOM   1313  B   BEA A1313     196.650 124.795 156.159  0.00  0.00           C
ATOM   1314  B   BEA A1314     197.162 124.078 156.466  0.00  0.00           C
ATOM   1315  B   BEA A1315     197.693 123.335 156.804  0.00  0.00           C
ATOM   1316  B   BEA A1316     198.201 122.627 157.145  0.00  0.00           C
ATOM   1317  B   BEA A1317     198.720 121.902 157.515  0.00  0.00           C
ATOM   1318  B   BEA A1318     199.244 121.168 157.915  0.00  0.00           C
ATOM   1319  B   BEA A1319     199.733 120.479 158.314  0.00  0.00           C
ATOM   1320  B   BEA A1320     200.216 119.791 158.739  0.00  0.00           C
ATOM   1321  B   BEA A1321     200.687 119.110 159.189  0.00  0.00           C
ATOM   1322  B   BEA A1322     201.165 118.402 159.693  0.00  0.00           C
ATOM   1323  B   BEA A1323     201.610 117.721 160.217  0.00  0.00           C
ATOM   1324  B   BEA A1324     202.013 117.077 160.758  0.00  0.00           C
ATOM   1325  B   BEA A1325     202.403 116.408 161.376  0.00  0.00           C
ATOM   1326  B   BEA A1326     202.722 115.802 162.000  0.00  0.00           C
ATOM   1327  B   BEA A1327     202.985 115.211 162.690  0.00  0.00           C
ATOM   1328  B   BEA A1328     203.169 114.635 163.477  0.00  0.00           C
ATOM   1329  B   BEA A1329     203.225 114.146 164.290  0.00  0.00           C
ATOM   1330  B   BEA A1330     203.131 113.751 165.141  0.00  0.00           C
ATOM   1331  B   BEA A1331     202.860 113.467 166.024  0.00  0.00           C
ATOM   1332  B   BEA A1332     202.423 113.319 166.871  0.00  0.00           C
ATOM   1333  B   BEA A1333     201.870 113.289 167.637  0.00  0.00           C
ATOM   1334  B   BEA A1334     201.219 113.339 168.358  0.00  0.00           C
ATOM   1335  B   BEA A1335     200.549 113.435 168.988  0.00  0.00           C
ATOM   1336  B   BEA A1336     199.786 113.572 169.622  0.00  0.00           C
ATOM   1337  B   BEA A1337     199.040 113.719 170.181  0.00  0.00           C
ATOM   1338  B   BEA A1338     198.247 113.879 170.727  0.00  0.00           C
ATOM   1339  B   BEA A1339     197.475 114.034 171.223  0.00  0.00           C
ATOM   1340  B   BEA A1340     196.690 114.186 171.697  0.00  0.00           C
ATOM   1341  B   BEA A1341     195.846 114.340 172.179  0.00  0.00           C
ATOM   1342  B   BEA A1342     195.009 114.479 172.635  0.00  0.00           C
ATOM   1343  B   BEA A1343     194.188 114.601 173.062  0.00  0.00           C
ATOM   1344  B   BEA A1344     193.330 114.710 173.490  0.00  0.00           C
ATOM   1345  B   BEA A1345     192.438 114.801 173.918  0.00  0.00           C
ATOM   1346  B   BEA A1346     191.585 114.865 174.314  0.00  0.00           C
ATOM   1347  B   BEA A1347     190.708 114.905 174.707  0.00  0.00           C
ATOM   1348  B   BEA A1348     189.812 114.917 175.097  0.00  0.00           C
ATOM   1349  B   BEA A1349     188.969 114.899 175.453  0.00  0.00           C
ATOM   1350  B   BEA A1350     188.044 114.844 175.833  0.00  0.00           C
ATOM   1351  B   BEA A1351     187.179 114.756 176.180  0.00  0.00           C
ATOM   1352  B   BEA A1352     186.307 114.630 176.521  0.00  0.00           C
ATOM   1353  B   BEA A1353     185.429 114.462 176.856  0.00  0.00           C
ATOM   1354  B   BEA A1354     184.547 114.247 177.185  0.00  0.00           C
ATOM   1355  B   BEA A1355     183.662 113.981 177.508  0.00  0.00           C
ATOM   1356  B   BEA A1356     182.846 113.691 177.799  0.00  0.00           C
ATOM   1357  B   BEA A1357     181.964 113.333 178.103  0.00  0.00           C
ATOM   1358  B   BEA A1358     181.159 112.968 178.370  0.00  0.00           C
ATOM   1359  B   BEA A1359     180.298 112.540 178.640  0.00  0.00           C
ATOM   1360  B   BEA A1360     179.521 112.123 178.870  0.00  0.00           C
ATOM   1361  B   BEA A1361     178.700 111.652 179.093  0.00  0.00           C
ATOM   1362  B   BEA A1362     177.908 111.171 179.287  0.00  0.00           C
ATOM   1363  B   BEA A1363     177.088 110.648 179.461  0.00  0.00           C
ATOM   1364  B   BEA A1364     176.309 110.130 179.597  0.00  0.00           C
ATOM   1365  B   BEA A1365     175.522 109.586 179.698  0.00  0.00           C
ATOM   1366  B   BEA A1366     174.738 109.029 179.756  0.00  0.00           C
ATOM   1367  B   BEA A1367     173.970 108.471 179.760  0.00  0.00           C
ATOM   1368  B   BEA A1368     173.185 107.892 179.697  0.00  0.00           C
ATOM   1369  B   BEA A1369     172.408 107.316 179.545  0.00  0.00           C
ATOM   1370  B   BEA A1370     171.663 106.770 179.285  0.00  0.00           C
ATOM   1371  B   BEA A1371     170.971 106.282 178.895  0.00  0.00           C
ATOM   1372  B   BEA A1372     170.315 105.858 178.313  0.00  0.00           C
ATOM   1373  B   BEA A1373     169.388 105.440 176.724  0.00  0.00           C
ATOM   1374  B   BEA A1374     169.090 105.421 175.795  0.00  0.00           C
ATOM   1375  B   BEA A1375     168.882 105.491 174.873  0.00  0.00           C
ATOM   1376  B   BEA A1376     168.732 105.628 173.946  0.00  0.00           C
ATOM   1377  B   BEA A1377     168.619 105.826 172.983  0.00  0.00           C
ATOM   1378  B   BEA A1378     168.541 106.058 172.075  0.00  0.00           C
ATOM   1379  B   BEA A1379     168.485 106.324 171.178  0.00  0.00           C
ATOM   1380  B   BEA A1380     168.405 106.970 169.348  0.00  0.00           C
ATOM   1381  B   BEA A1381     168.377 107.309 168.510  0.00  0.00           C
ATOM   1382  B   BEA A1382     168.345 107.708 167.600  0.00  0.00           C
ATOM   1383  B   BEA A1383     168.308 108.136 166.700  0.00  0.00           C
ATOM   1384  B   BEA A1384     168.267 108.552 165.887  0.00  0.00           C
ATOM   1385  B   BEA A1385     168.210 109.018 165.036  0.00  0.00           C
ATOM   1386  B   BEA A1386     168.137 109.496 164.227  0.00  0.00           C
ATOM   1387  B   BEA A1387     168.037 110.019 163.410  0.00  0.00           C
ATOM   1388  B   BEA A1388     167.914 110.541 162.657  0.00  0.00           C
ATOM   1389  B   BEA A1389     167.739 111.138 161.876  0.00  0.00           C
ATOM   1390  B   BEA A1390     167.529 111.721 161.190  0.00  0.00           C
ATOM   1391  B   BEA A1391     167.247 112.369 160.517  0.00  0.00           C
ATOM   1392  B   BEA A1392     166.901 113.044 159.910  0.00  0.00           C
ATOM   1393  B   BEA A1393     166.511 113.706 159.398  0.00  0.00           C
ATOM   1394  B   BEA A1394     166.019 114.446 158.918  0.00  0.00           C
ATOM   1395  B   BEA A1395     164.937 115.842 158.252  0.00  0.00           C
ATOM   1396  B   BEA A1396     164.315 116.548 158.024  0.00  0.00           C
ATOM   1397  B   BEA A1397     163.675 117.220 157.870  0.00  0.00           C
ATOM   1398  B   BEA A1398     162.980 117.903 157.773  0.00  0.00           C
ATOM   1399  B   BEA A1399     162.273 118.553 157.734  0.00  0.00           C
ATOM   1400  B   BEA A1400     161.562 119.170 157.742  0.00  0.00           C
ATOM   1401  B   BEA A1401     160.800 119.794 157.794  0.00  0.00           C
ATOM   1402  B   BEA A1402     160.043 120.383 157.883  0.00  0.00           C
ATOM   1403  B   BEA A1403     159.296 120.935 158.000  0.00  0.00           C
ATOM   1404  B   BEA A1404     158.508 121.490 158.148  0.00  0.00           C
ATOM   1405  B   BEA A1405     157.741 122.006 158.315  0.00  0.00           C
ATOM   1406  B   BEA A1406     156.939 122.521 158.508  0.00  0.00           C
ATOM   1407  B   BEA A1407     155.363 123.466 158.931  0.00  0.00           C
ATOM   1408  B   BEA A1408     154.535 123.930 159.170  0.00  0.00           C
ATOM   1409  B   BEA A1409     153.746 124.352 159.407  0.00  0.00           C
ATOM   1410  B   BEA A1410     152.871 124.800 159.678  0.00  0.00           C
ATOM   1411  B   BEA A1411     152.041 125.204 159.939  0.00  0.00           C
ATOM   1412  B   BEA A1412     151.262 125.567 160.188  0.00  0.00           C
ATOM   1413  B   BEA A1413     150.399 125.949 160.466  0.00  0.00           C
ATOM   1414  B   BEA A1414     149.523 126.317 160.748  0.00  0.00           C
ATOM   1415  B   BEA A1415     148.704 126.643 161.012  0.00  0.00           C
ATOM   1416  B   BEA A1416     147.806 126.981 161.298  0.00  0.00           C
ATOM   1417  B   BEA A1417     146.970 127.278 161.561  0.00  0.00           C
ATOM   1418  B   BEA A1418     146.128 127.559 161.822  0.00  0.00           C
ATOM   1419  B   BEA A1419     145.211 127.844 162.099  0.00  0.00           C
ATOM   1420  B   BEA A1420     144.362 128.090 162.348  0.00  0.00           C
ATOM   1421  B   BEA A1421     143.440 128.336 162.610  0.00  0.00           C
ATOM   1422  B   BEA A1422     142.518 128.560 162.860  0.00  0.00           C
ATOM   1423  B   BEA A1423     141.599 128.762 163.098  0.00  0.00           C
ATOM   1424  B   BEA A1424     140.683 128.941 163.320  0.00  0.00           C
ATOM   1425  B   BEA A1425     139.773 129.096 163.526  0.00  0.00           C
ATOM   1426  B   BEA A1426     138.870 129.228 163.714  0.00  0.00           C
ATOM   1427  B   BEA A1427     137.902 129.344 163.895  0.00  0.00           C
ATOM   1428  B   BEA A1428     137.017 129.426 164.041  0.00  0.00           C
ATOM   1429  B   BEA A1429     136.070 129.488 164.175  0.00  0.00           C
ATOM   1430  B   BEA A1430     135.064 129.524 164.289  0.00  0.00           C
ATOM   1431  B   BEA A1431     134.142 129.528 164.366  0.00  0.00           C
ATOM   1432  B   BEA A1432     133.163 129.500 164.416  0.00  0.00           C
ATOM   1433  B   BEA A1433     132.198 129.440 164.431  0.00  0.00           C
ATOM   1434  B   BEA A1434     131.247 129.347 164.409  0.00  0.00           C
ATOM   1435  B   BEA A1435     130.309 129.220 164.349  0.00  0.00           C
ATOM   1436  B   BEA A1436     129.383 129.059 164.248  0.00  0.00           C
ATOM   1437  B   BEA A1437     128.468 128.862 164.104  0.00  0.00           C
ATOM   1438  B   BEA A1438     127.567 128.630 163.919  0.00  0.00           C
ATOM   1439  B   BEA A1439     126.687 128.365 163.693  0.00  0.00           C
ATOM   1440  B   BEA A1440     125.771 128.046 163.409  0.00  0.00           C
ATOM   1441  B   BEA A1441     124.952 127.720 163.108  0.00  0.00           C
ATOM   1442  B   BEA A1442     123.325 126.935 162.358  0.00  0.00           C
ATOM   1443  B   BEA A1443     122.591 126.506 161.937  0.00  0.00           C
ATOM   1444  B   BEA A1444     121.916 126.057 161.490  0.00  0.00           C
ATOM   1445  B   BEA A1445     121.262 125.556 160.987  0.00  0.00           C
ATOM   1446  B   BEA A1446     120.683 125.039 160.463  0.00  0.00           C
ATOM   1447  B   BEA A1447     120.148 124.471 159.880  0.00  0.00           C
ATOM   1448  B   BEA A1448     119.703 123.888 159.280  0.00  0.00           C
ATOM   1449  B   BEA A1449     119.330 123.251 158.619  0.00  0.00           C
ATOM   1450  B   BEA A1450     119.077 122.641 157.983  0.00  0.00           C
ATOM   1451  B   BEA A1451     118.913 121.971 157.283  0.00  0.00           C
ATOM   1452  B   BEA A1452     118.850 121.322 156.608  0.00  0.00           C
ATOM   1453  B   BEA A1453     118.863 120.647 155.917  0.00  0.00           C
ATOM   1454  B   BEA A1454     118.940 119.945 155.218  0.00  0.00           C
ATOM   1455  B   BEA A1455     119.203 118.560 153.920  0.00  0.00           C
ATOM   1456  B   BEA A1456     119.367 117.836 153.293  0.00  0.00           C
ATOM   1457  B   BEA A1457     119.521 117.145 152.734  0.00  0.00           C
ATOM   1458  B   BEA A1458     119.812 115.567 151.614  0.00  0.00           C
ATOM   1459  B   BEA A1459     119.900 114.786 151.144  0.00  0.00           C
ATOM   1460  B   BEA A1460     119.940 113.936 150.701  0.00  0.00           C
ATOM   1461  B   BEA A1461     119.904 113.007 150.298  0.00  0.00           C
ATOM   1462  B   BEA A1462     119.579 111.230 149.762  0.00  0.00           C
ATOM   1463  B   BEA A1463     119.289 110.322 149.597  0.00  0.00           C
ATOM   1464  B   BEA A1464     118.942 109.453 149.499  0.00  0.00           C
ATOM   1465  B   BEA A1465     118.522 108.569 149.458  0.00  0.00           C
ATOM   1466  B   BEA A1466     118.069 107.742 149.470  0.00  0.00           C
ATOM   1467  B   BEA A1467     117.560 106.921 149.533  0.00  0.00           C
ATOM   1468  B   BEA A1468     117.041 106.172 149.635  0.00  0.00           C
ATOM   1469  B   BEA A1469     116.438 105.389 149.792  0.00  0.00           C
ATOM   1470  B   BEA A1470     115.845 104.695 149.978  0.00  0.00           C
ATOM   1471  B   BEA A1471     115.177 103.991 150.222  0.00  0.00           C
ATOM   1472  B   BEA A1472     114.537 103.386 150.484  0.00  0.00           C
ATOM   1473  B   BEA A1473     113.834 102.794 150.802  0.00  0.00           C
ATOM   1474  B   BEA A1474     113.125 102.271 151.152  0.00  0.00           C
ATOM   1475  B   BEA A1475     112.363 101.792 151.561  0.00  0.00           C
ATOM   1476  B   BEA A1476     111.610 101.402 151.998  0.00  0.00           C
ATOM   1477  B   BEA A1477     110.872 101.105 152.459  0.00  0.00           C
ATOM   1478  B   BEA A1478     110.099 100.891 152.979  0.00  0.00           C
ATOM   1479  B   BEA A1479     109.297 100.786 153.562  0.00  0.00           C
ATOM   1480  B   BEA A1480     108.570 100.800 154.134  0.00  0.00           C
ATOM   1481  B   BEA A1481     107.819 100.927 154.777  0.00  0.00           C
ATOM   1482  B   BEA A1482     107.148 101.142 155.410  0.00  0.00           C
ATOM   1483  B   BEA A1483     106.512 101.444 156.073  0.00  0.00           C
ATOM   1484  B   BEA A1484     105.959 101.799 156.718  0.00  0.00           C
ATOM   1485  B   BEA A1485     105.418 102.250 157.436  0.00  0.00           C
ATOM   1486  B   BEA A1486     104.971 102.728 158.131  0.00  0.00           C
ATOM   1487  B   BEA A1487     104.588 103.255 158.845  0.00  0.00           C
ATOM   1488  B   BEA A1488     104.297 103.781 159.526  0.00  0.00           C
ATOM   1489  B   BEA A1489     104.061 104.377 160.274  0.00  0.00           C
ATOM   1490  B   BEA A1490     103.921 104.953 160.984  0.00  0.00           C
ATOM   1491  B   BEA A1491     103.863 105.588 161.760  0.00  0.00           C
ATOM   1492  B   BEA A1492     103.902 106.186 162.497  0.00  0.00           C
ATOM   1493  B   BEA A1493     104.034 106.790 163.248  0.00  0.00           C
ATOM   1494  B   BEA A1494     104.236 107.353 163.958  0.00  0.00           C
ATOM   1495  B   BEA A1495     104.511 107.916 164.682  0.00  0.00           C
ATOM   1496  B   BEA A1496     104.857 108.474 165.418  0.00  0.00           C
ATOM   1497  B   BEA A1497     105.234 108.983 166.105  0.00  0.00           C
ATOM   1498  B   BEA A1498     105.663 109.480 166.797  0.00  0.00           C
ATOM   1499  B   BEA A1499     106.137 109.960 167.490  0.00  0.00           C
ATOM   1500  B   BEA A1500     107.192 110.850 168.864  0.00  0.00           C
ATOM   1501  B   BEA A1501     107.712 111.219 169.483  0.00  0.00           C
ATOM   1502  B   BEA A1502     108.336 111.615 170.193  0.00  0.00           C
ATOM   1503  B   BEA A1503     109.546 112.246 171.494  0.00  0.00           C
ATOM   1504  B   BEA A1504     110.206 112.519 172.175  0.00  0.00           C
ATOM   1505  B   BEA A1505     110.839 112.733 172.818  0.00  0.00           C
ATOM   1506  B   BEA A1506     111.526 112.907 173.508  0.00  0.00           C
ATOM   1507  B   BEA A1507     112.200 113.011 174.185  0.00  0.00           C
ATOM   1508  B   BEA A1508     112.842 113.037 174.838  0.00  0.00           C
ATOM   1509  B   BEA A1509     113.506 112.962 175.532  0.00  0.00           C
ATOM   1510  B   BEA A1510     114.148 112.747 176.244  0.00  0.00           C
ATOM   1511  B   BEA A1511     114.696 112.364 176.919  0.00  0.00           C
ATOM   1512  B   BEA A1512     115.108 111.799 177.533  0.00  0.00           C
ATOM   1513  B   BEA A1513     115.372 111.045 178.086  0.00  0.00           C
ATOM   1514  B   BEA A1514     115.480 110.221 178.525  0.00  0.00           C
ATOM   1515  B   BEA A1515     115.469 109.320 178.892  0.00  0.00           C
ATOM   1516  B   BEA A1516     115.370 108.434 179.178  0.00  0.00           C
ATOM   1517  B   BEA A1517     115.189 107.488 179.423  0.00  0.00           C
ATOM   1518  B   BEA A1518     114.953 106.569 179.614  0.00  0.00           C
ATOM   1519  B   BEA A1519     114.685 105.705 179.761  0.00  0.00           C
ATOM   1520  B   BEA A1520     114.353 104.784 179.886  0.00  0.00           C
ATOM   1521  B   BEA A1521     113.988 103.886 179.982  0.00  0.00           C
ATOM   1522  B   BEA A1522     113.601 103.025 180.051  0.00  0.00           C
ATOM   1523  B   BEA A1523     112.723 101.317 180.129  0.00  0.00           C
ATOM   1524  B   BEA A1524     111.729  99.663 180.135  0.00  0.00           C
ATOM   1525  B   BEA A1525     111.228  98.916 180.116  0.00  0.00           C
ATOM   1526  B   BEA A1526     110.654  98.120 180.080  0.00  0.00           C
ATOM   1527  B   BEA A1527     110.055  97.351 180.029  0.00  0.00           C
ATOM   1528  B   BEA A1528     109.434  96.615 179.963  0.00  0.00           C
ATOM   1529  B   BEA A1529     108.144  95.268 179.795  0.00  0.00           C
ATOM   1530  B   BEA A1530     107.425  94.617 179.685  0.00  0.00           C
ATOM   1531  B   BEA A1531     106.699  94.028 179.565  0.00  0.00           C
ATOM   1532  B   BEA A1532     105.910  93.464 179.425  0.00  0.00           C
ATOM   1533  B   BEA A1533     105.119  92.978 179.276  0.00  0.00           C
ATOM   1534  B   BEA A1534     104.268  92.544 179.107  0.00  0.00           C
ATOM   1535  B   BEA A1535     103.420  92.201 178.930  0.00  0.00           C
ATOM   1536  B   BEA A1536     102.507  91.927 178.732  0.00  0.00           C
ATOM   1537  B   BEA A1537     101.588  91.740 178.524  0.00  0.00           C
ATOM   1538  B   BEA A1538     100.657  91.633 178.308  0.00  0.00           C
ATOM   1539  B   BEA A1539      99.713  91.601 178.083  0.00  0.00           C
ATOM   1540  B   BEA A1540      98.752  91.640 177.849  0.00  0.00           C
ATOM   1541  B   BEA A1541      97.841  91.737 177.623  0.00  0.00           C
ATOM   1542  B   BEA A1542      96.916  91.889 177.391  0.00  0.00           C
ATOM   1543  B   BEA A1543      96.044  92.079 177.169  0.00  0.00           C
ATOM   1544  B   BEA A1544      95.159  92.311 176.943  0.00  0.00           C
ATOM   1545  B   BEA A1545      94.265  92.584 176.713  0.00  0.00           C
ATOM   1546  B   BEA A1546      93.364  92.893 176.480  0.00  0.00           C
ATOM   1547  B   BEA A1547      92.458  93.236 176.247  0.00  0.00           C
ATOM   1548  B   BEA A1548      91.620  93.577 176.031  0.00  0.00           C
ATOM   1549  B   BEA A1549      90.784  93.938 175.816  0.00  0.00           C
ATOM   1550  B   BEA A1550      89.952  94.315 175.604  0.00  0.00           C
ATOM   1551  B   BEA A1551      89.063  94.734 175.379  0.00  0.00           C
ATOM   1552  B   BEA A1552      88.252  95.128 175.177  0.00  0.00           C
ATOM   1553  B   BEA A1553      87.391  95.555 174.965  0.00  0.00           C
ATOM   1554  B   BEA A1554      86.551  95.978 174.762  0.00  0.00           C
ATOM   1555  B   BEA A1555      85.735  96.391 174.569  0.00  0.00           C
ATOM   1556  B   BEA A1556      84.886  96.818 174.374  0.00  0.00           C
ATOM   1557  B   BEA A1557      84.011  97.253 174.179  0.00  0.00           C
ATOM   1558  B   BEA A1558      80.617  98.766 173.517  0.00  0.00           C
ATOM   1559  B   BEA A1559      79.716  99.080 173.376  0.00  0.00           C
ATOM   1560  B   BEA A1560      78.768  99.342 173.251  0.00  0.00           C
ATOM   1561  B   BEA A1561      77.853  99.505 173.158  0.00  0.00           C
ATOM   1562  B   BEA A1562      76.906  99.545 173.101  0.00  0.00           C
ATOM   1563  B   BEA A1563      75.062  98.996 173.169  0.00  0.00           C
ATOM   1564  B   BEA A1564      74.338  98.421 173.296  0.00  0.00           C
ATOM   1565  B   BEA A1565      73.726  97.710 173.465  0.00  0.00           C
ATOM   1566  B   BEA A1566      73.205  96.903 173.666  0.00  0.00           C
ATOM   1567  B   BEA A1567      72.787  96.096 173.871  0.00  0.00           C
ATOM   1568  B   BEA A1568      72.418  95.247 174.090  0.00  0.00           C
ATOM   1569  B   BEA A1569      72.075  94.330 174.329  0.00  0.00           C
ATOM   1570  B   BEA A1570      71.793  93.483 174.552  0.00  0.00           C
ATOM   1571  B   BEA A1571      71.514  92.554 174.797  0.00  0.00           C
ATOM   1572  B   BEA A1572      71.271  91.681 175.029  0.00  0.00           C
ATOM   1573  B   BEA A1573      71.045  90.817 175.259  0.00  0.00           C
ATOM   1574  B   BEA A1574      70.817  89.906 175.502  0.00  0.00           C
ATOM   1575  B   BEA A1575      70.588  88.954 175.757  0.00  0.00           C
ATOM   1576  B   BEA A1576      70.388  88.110 175.983  0.00  0.00           C
ATOM   1577  B   BEA A1577      70.166  87.170 176.234  0.00  0.00           C
ATOM   1578  B   BEA A1578      69.956  86.282 176.472  0.00  0.00           C
ATOM   1579  B   BEA A1579      69.740  85.382 176.713  0.00  0.00           C
ATOM   1580  B   BEA A1580      69.516  84.473 176.956  0.00  0.00           C
ATOM   1581  B   BEA A1581      69.283  83.561 177.199  0.00  0.00           C
ATOM   1582  B   BEA A1582      69.040  82.652 177.442  0.00  0.00           C
ATOM   1583  B   BEA A1583      68.786  81.750 177.682  0.00  0.00           C
ATOM   1584  B   BEA A1584      68.520  80.860 177.918  0.00  0.00           C
ATOM   1585  B   BEA A1585      67.950  79.136 178.373  0.00  0.00           C
ATOM   1586  B   BEA A1586      67.269  77.383 178.832  0.00  0.00           C
ATOM   1587  B   BEA A1587      66.904  76.560 179.046  0.00  0.00           C
ATOM   1588  B   BEA A1588      66.489  75.717 179.263  0.00  0.00           C
ATOM   1589  B   BEA A1589      66.020  74.863 179.481  0.00  0.00           C
ATOM   1590  B   BEA A1590      65.527  74.066 179.682  0.00  0.00           C
ATOM   1591  B   BEA A1591      65.008  73.328 179.866  0.00  0.00           C
ATOM   1592  B   BEA A1592      64.422  72.600 180.044  0.00  0.00           C
ATOM   1593  B   BEA A1593      63.761  71.890 180.215  0.00  0.00           C
ATOM   1594  B   BEA A1594      63.065  71.242 180.366  0.00  0.00           C
ATOM   1595  B   BEA A1595      62.332  70.652 180.500  0.00  0.00           C
ATOM   1596  B   BEA A1596      61.560  70.113 180.617  0.00  0.00           C
ATOM   1597  B   BEA A1597      60.749  69.623 180.719  0.00  0.00           C
ATOM   1598  B   BEA A1598      59.896  69.179 180.806  0.00  0.00           C
ATOM   1599  B   BEA A1599      58.998  68.778 180.878  0.00  0.00           C
ATOM   1600  B   BEA A1600      58.118  68.444 180.932  0.00  0.00           C
ATOM   1601  B   BEA A1601      57.194  68.146 180.973  0.00  0.00           C
ATOM   1602  B   BEA A1602      56.294  67.902 181.000  0.00  0.00           C
ATOM   1603  B   BEA A1603      55.353  67.691 181.016  0.00  0.00           C
ATOM   1604  B   BEA A1604      54.441  67.524 181.019  0.00  0.00           C
ATOM   1605  B   BEA A1605      53.493  67.386 181.012  0.00  0.00           C
ATOM   1606  B   BEA A1606      52.509  67.278 180.995  0.00  0.00           C
ATOM   1607  B   BEA A1607      51.563  67.205 180.968  0.00  0.00           C
ATOM   1608  B   BEA A1608      50.585  67.158 180.933  0.00  0.00           C
ATOM   1609  B   BEA A1609      49.653  67.137 180.890  0.00  0.00           C
ATOM   1610  B   BEA A1610      48.693  67.140 180.840  0.00  0.00           C
ATOM   1611  B   BEA A1611      46.777  67.210 180.718  0.00  0.00           C
ATOM   1612  B   BEA A1612      45.824  67.274 180.648  0.00  0.00           C
ATOM   1613  B   BEA A1613      44.851  67.358 180.570  0.00  0.00           C
ATOM   1614  B   BEA A1614      42.932  67.573 180.400  0.00  0.00           C
ATOM   1615  B   BEA A1615      41.989  67.700 180.309  0.00  0.00           C
ATOM   1616  B   BEA A1616      41.116  67.831 180.220  0.00  0.00           C
ATOM   1617  B   BEA A1617      40.148  67.988 180.117  0.00  0.00           C
ATOM   1618  B   BEA A1618      39.169  68.161 180.008  0.00  0.00           C
ATOM   1619  B   BEA A1619      38.264  68.331 179.903  0.00  0.00           C
ATOM   1620  B   BEA A1620      37.351  68.513 179.793  0.00  0.00           C
ATOM   1621  B   BEA A1621      36.431  68.707 179.678  0.00  0.00           C
ATOM   1622  B   BEA A1622      35.506  68.911 179.558  0.00  0.00           C
ATOM   1623  B   BEA A1623      34.577  69.126 179.434  0.00  0.00           C
ATOM   1624  B   BEA A1624      33.645  69.349 179.306  0.00  0.00           C
ATOM   1625  B   BEA A1625      32.712  69.582 179.174  0.00  0.00           C
ATOM   1626  B   BEA A1626      31.778  69.823 179.039  0.00  0.00           C
ATOM   1627  B   BEA A1627      30.844  70.072 178.899  0.00  0.00           C
ATOM   1628  B   BEA A1628      29.069  70.565 178.624  0.00  0.00           C
ATOM   1629  B   BEA A1629      28.145  70.832 178.475  0.00  0.00           C
ATOM   1630  B   BEA A1630      27.227  71.103 178.324  0.00  0.00           C
ATOM   1631  B   BEA A1631      26.316  71.378 178.171  0.00  0.00           C
ATOM   1632  B   BEA A1632      25.414  71.656 178.016  0.00  0.00           C
ATOM   1633  B   BEA A1633      24.521  71.936 177.859  0.00  0.00           C
ATOM   1634  B   BEA A1634      23.639  72.217 177.700  0.00  0.00           C
ATOM   1635  B   BEA A1635      22.689  72.525 177.525  0.00  0.00           C
ATOM   1636  B   BEA A1636      21.833  72.807 177.365  0.00  0.00           C
ATOM   1637  B   BEA A1637      20.012  73.420 177.012  0.00  0.00           C
ATOM   1638  B   BEA A1638      19.129  73.723 176.835  0.00  0.00           C
ATOM   1639  B   BEA A1639      18.266  74.021 176.659  0.00  0.00           C
ATOM   1640  B   BEA A1640      17.351  74.341 176.468  0.00  0.00           C
ATOM   1641  B   BEA A1641      16.462  74.655 176.278  0.00  0.00           C
ATOM   1642  B   BEA A1642      15.599  74.962 176.090  0.00  0.00           C
ATOM   1643  B   BEA A1643      13.824  75.599 175.689  0.00  0.00           C
ATOM   1644  B   BEA A1644      12.921  75.925 175.478  0.00  0.00           C
ATOM   1645  B   BEA A1645      11.172  76.560 175.052  0.00  0.00           C
ATOM   1646  B   BEA A1646      10.334  76.864 174.839  0.00  0.00           C
ATOM   1647  B   BEA A1647       9.426  77.192 174.602  0.00  0.00           C
ATOM   1648  B   BEA A1648       8.578  77.497 174.373  0.00  0.00           C
ATOM   1649  B   BEA A1649       7.683  77.817 174.122  0.00  0.00           C
ATOM   1650  B   BEA A1650       6.810  78.124 173.869  0.00  0.00           C
ATOM   1651  B   BEA A1651       5.923  78.430 173.599  0.00  0.00           C
ATOM   1652  B   BEA A1652       5.088  78.710 173.332  0.00  0.00           C
ATOM   1653  B   BEA A1653       4.192  78.999 173.029  0.00  0.00           C
ATOM   1654  B   BEA A1654       3.322  79.262 172.712  0.00  0.00           C
ATOM   1655  B   BEA A1655       2.454  79.498 172.367  0.00  0.00           C
ATOM   1656  B   BEA A1656       1.614  79.684 171.987  0.00  0.00           C
ATOM   1657  B   BEA A1657       0.782  79.783 171.528  0.00  0.00           C
ATOM   1658  B   BEA A1658       0.077  79.625 170.917  0.00  0.00           C
ATOM   1659  B   BEA A1659       0.043  78.948 170.297  0.00  0.00           C
ATOM   1660  B   BEA A1660       1.045  77.484 169.652  0.00  0.00           C
ATOM   1661  B   BEA A1661       1.667  76.789 169.431  0.00  0.00           C
ATOM   1662  B   BEA A1662       2.316  76.117 169.240  0.00  0.00           C
ATOM   1663  B   BEA A1663       4.365  74.163 168.754  0.00  0.00           C
ATOM   1664  B   BEA A1664       5.067  73.529 168.607  0.00  0.00           C
ATOM   1665  B   BEA A1665       5.798  72.882 168.460  0.00  0.00           C
ATOM   1666  B   BEA A1666       7.205  71.665 168.185  0.00  0.00           C
ATOM   1667  B   BEA A1667       7.961  71.024 168.039  0.00  0.00           C
ATOM   1668  B   BEA A1668       8.656  70.440 167.905  0.00  0.00           C
ATOM   1669  B   BEA A1669       9.389  69.831 167.764  0.00  0.00           C
ATOM   1670  B   BEA A1670      10.158  69.198 167.613  0.00  0.00           C
ATOM   1671  B   BEA A1671      10.903  68.590 167.466  0.00  0.00           C
ATOM   1672  B   BEA A1672      11.618  68.011 167.323  0.00  0.00           C
ATOM   1673  B   BEA A1673      12.358  67.415 167.171  0.00  0.00           C
ATOM   1674  B   BEA A1674      13.060  66.854 167.024  0.00  0.00           C
ATOM   1675  B   BEA A1675      13.843  66.232 166.857  0.00  0.00           C
ATOM   1676  B   BEA A1676      14.584  65.647 166.695  0.00  0.00           C
ATOM   1677  B   BEA A1677      15.340  65.053 166.524  0.00  0.00           C
ATOM   1678  B   BEA A1678      16.048  64.500 166.361  0.00  0.00           C
ATOM   1679  B   BEA A1679      16.768  63.940 166.189  0.00  0.00           C
ATOM   1680  B   BEA A1680      17.562  63.325 165.994  0.00  0.00           C
ATOM   1681  B   BEA A1681      18.302  62.756 165.807  0.00  0.00           C
ATOM   1682  B   BEA A1682      19.802  61.608 165.407  0.00  0.00           C
ATOM   1683  B   BEA A1683      20.495  61.081 165.213  0.00  0.00           C
ATOM   1684  B   BEA A1684      21.256  60.505 164.992  0.00  0.00           C
ATOM   1685  B   BEA A1685      22.019  59.929 164.763  0.00  0.00           C
ATOM   1686  B   BEA A1686      22.783  59.355 164.525  0.00  0.00           C
ATOM   1687  B   BEA A1687      23.480  58.833 164.299  0.00  0.00           C
ATOM   1688  B   BEA A1688      24.241  58.266 164.042  0.00  0.00           C
ATOM   1689  B   BEA A1689      24.999  57.704 163.777  0.00  0.00           C
ATOM   1690  B   BEA A1690      25.687  57.195 163.527  0.00  0.00           C
ATOM   1691  B   BEA A1691      26.434  56.645 163.244  0.00  0.00           C
ATOM   1692  B   BEA A1692      27.173  56.102 162.951  0.00  0.00           C
ATOM   1693  B   BEA A1693      27.904  55.567 162.650  0.00  0.00           C
ATOM   1694  B   BEA A1694      29.397  54.482 161.990  0.00  0.00           C
ATOM   1695  B   BEA A1695      30.839  53.443 161.292  0.00  0.00           C
ATOM   1696  B   BEA A1696      31.567  52.921 160.913  0.00  0.00           C
ATOM   1697  B   BEA A1697      32.278  52.415 160.523  0.00  0.00           C
ATOM   1698  B   BEA A1698      32.970  51.923 160.124  0.00  0.00           C
ATOM   1699  B   BEA A1699      33.699  51.408 159.680  0.00  0.00           C
ATOM   1700  B   BEA A1700      34.351  50.950 159.261  0.00  0.00           C
ATOM   1701  B   BEA A1701      35.036  50.471 158.796  0.00  0.00           C
ATOM   1702  B   BEA A1702      35.753  49.974 158.284  0.00  0.00           C
ATOM   1703  B   BEA A1703      36.395  49.531 157.802  0.00  0.00           C
ATOM   1704  B   BEA A1704      37.070  49.070 157.274  0.00  0.00           C
ATOM   1705  B   BEA A1705      37.727  48.627 156.741  0.00  0.00           C
ATOM   1706  B   BEA A1706      38.365  48.200 156.205  0.00  0.00           C
ATOM   1707  B   BEA A1707      39.036  47.758 155.624  0.00  0.00           C
ATOM   1708  B   BEA A1708      40.331  46.924 154.462  0.00  0.00           C
ATOM   1709  B   BEA A1709      40.956  46.531 153.886  0.00  0.00           C
ATOM   1710  B   BEA A1710      41.616  46.126 153.272  0.00  0.00           C
ATOM   1711  B   BEA A1711      42.217  45.763 152.708  0.00  0.00           C
ATOM   1712  B   BEA A1712      42.898  45.362 152.069  0.00  0.00           C
ATOM   1713  B   BEA A1713      43.524  45.004 151.485  0.00  0.00           C
ATOM   1714  B   BEA A1714      44.185  44.635 150.874  0.00  0.00           C
ATOM   1715  B   BEA A1715      44.839  44.281 150.281  0.00  0.00           C
ATOM   1716  B   BEA A1716      45.485  43.941 149.707  0.00  0.00           C
ATOM   1717  B   BEA A1717      46.171  43.593 149.117  0.00  0.00           C
ATOM   1718  B   BEA A1718      47.576  42.916 147.980  0.00  0.00           C
ATOM   1719  B   BEA A1719      48.299  42.588 147.440  0.00  0.00           C
ATOM   1720  B   BEA A1720      49.023  42.272 146.935  0.00  0.00           C
ATOM   1721  B   BEA A1721      49.799  41.948 146.435  0.00  0.00           C
ATOM   1722  B   BEA A1722      50.581  41.635 145.976  0.00  0.00           C
ATOM   1723  B   BEA A1723      51.373  41.332 145.559  0.00  0.00           C
ATOM   1724  B   BEA A1724      52.230  41.018 145.164  0.00  0.00           C
ATOM   1725  B   BEA A1725      53.055  40.729 144.838  0.00  0.00           C
ATOM   1726  B   BEA A1726      53.904  40.445 144.558  0.00  0.00           C
ATOM   1727  B   BEA A1727      54.839  40.146 144.315  0.00  0.00           C
ATOM   1728  B   BEA A1728      55.697  39.882 144.149  0.00  0.00           C
ATOM   1729  B   BEA A1729      56.597  39.617 144.033  0.00  0.00           C
ATOM   1730  B   BEA A1730      59.415  38.845 144.027  0.00  0.00           C
ATOM   1731  B   BEA A1731      60.340  38.609 144.134  0.00  0.00           C
ATOM   1732  B   BEA A1732      61.252  38.382 144.286  0.00  0.00           C
ATOM   1733  B   BEA A1733      62.141  38.168 144.475  0.00  0.00           C
ATOM   1734  B   BEA A1734      63.067  37.951 144.709  0.00  0.00           C
ATOM   1735  B   BEA A1735      64.860  37.549 145.262  0.00  0.00           C
ATOM   1736  B   BEA A1736      65.712  37.367 145.567  0.00  0.00           C
ATOM   1737  B   BEA A1737      66.576  37.188 145.902  0.00  0.00           C
ATOM   1738  B   BEA A1738      67.444  37.015 146.264  0.00  0.00           C
ATOM   1739  B   BEA A1739      68.313  36.847 146.651  0.00  0.00           C
ATOM   1740  B   BEA A1740      69.176  36.688 147.061  0.00  0.00           C
ATOM   1741  B   BEA A1741      70.029  36.538 147.490  0.00  0.00           C
ATOM   1742  B   BEA A1742      70.866  36.398 147.935  0.00  0.00           C
ATOM   1743  B   BEA A1743      72.540  36.145 148.899  0.00  0.00           C
ATOM   1744  B   BEA A1744      73.363  36.035 149.412  0.00  0.00           C
ATOM   1745  B   BEA A1745      74.147  35.941 149.927  0.00  0.00           C
ATOM   1746  B   BEA A1746      76.432  35.745 151.607  0.00  0.00           C
ATOM   1747  B   BEA A1747      77.152  35.717 152.208  0.00  0.00           C
ATOM   1748  B   BEA A1748      77.884  35.714 152.868  0.00  0.00           C
ATOM   1749  B   BEA A1749      78.557  35.740 153.531  0.00  0.00           C
ATOM   1750  B   BEA A1750      79.226  35.809 154.271  0.00  0.00           C
ATOM   1751  B   BEA A1751      79.812  35.926 155.022  0.00  0.00           C
ATOM   1752  B   BEA A1752      80.306  36.108 155.801  0.00  0.00           C
ATOM   1753  B   BEA A1753      80.676  36.377 156.617  0.00  0.00           C
ATOM   1754  B   BEA A1754      80.856  36.779 157.483  0.00  0.00           C
ATOM   1755  B   BEA A1755      80.763  37.291 158.276  0.00  0.00           C
ATOM   1756  B   BEA A1756      80.420  37.888 158.974  0.00  0.00           C
ATOM   1757  B   BEA A1757      79.932  38.486 159.537  0.00  0.00           C
ATOM   1758  B   BEA A1758      79.358  39.078 160.011  0.00  0.00           C
ATOM   1759  B   BEA A1759      78.725  39.665 160.423  0.00  0.00           C
ATOM   1760  B   BEA A1760      78.041  40.257 160.797  0.00  0.00           C
ATOM   1761  B   BEA A1761      77.382  40.799 161.113  0.00  0.00           C
ATOM   1762  B   BEA A1762      76.639  41.388 161.436  0.00  0.00           C
ATOM   1763  B   BEA A1763      75.924  41.940 161.722  0.00  0.00           C
ATOM   1764  B   BEA A1764      75.205  42.483 161.995  0.00  0.00           C
ATOM   1765  B   BEA A1765      74.439  43.052 162.273  0.00  0.00           C
ATOM   1766  B   BEA A1766      73.692  43.601 162.538  0.00  0.00           C
ATOM   1767  B   BEA A1767      72.973  44.123 162.789  0.00  0.00           C
ATOM   1768  B   BEA A1768      72.233  44.659 163.047  0.00  0.00           C
ATOM   1769  B   BEA A1769      71.478  45.203 163.313  0.00  0.00           C
ATOM   1770  B   BEA A1770      70.714  45.754 163.587  0.00  0.00           C
ATOM   1771  B   BEA A1771      70.007  46.263 163.848  0.00  0.00           C
ATOM   1772  B   BEA A1772      69.243  46.816 164.141  0.00  0.00           C
ATOM   1773  B   BEA A1773      68.488  47.366 164.445  0.00  0.00           C
ATOM   1774  B   BEA A1774      67.806  47.867 164.734  0.00  0.00           C
ATOM   1775  B   BEA A1775      66.334  48.967 165.423  0.00  0.00           C
ATOM   1776  B   BEA A1776      65.618  49.516 165.801  0.00  0.00           C
ATOM   1777  B   BEA A1777      64.260  50.595 166.631  0.00  0.00           C
ATOM   1778  B   BEA A1778      63.632  51.118 167.085  0.00  0.00           C
ATOM   1779  B   BEA A1779      63.020  51.650 167.589  0.00  0.00           C
ATOM   1780  B   BEA A1780      62.435  52.187 168.150  0.00  0.00           C
ATOM   1781  B   BEA A1781      61.925  52.688 168.732  0.00  0.00           C
ATOM   1782  B   BEA A1782      61.055  53.681 170.104  0.00  0.00           C
ATOM   1783  B   BEA A1783      60.712  54.168 170.915  0.00  0.00           C
ATOM   1784  B   BEA A1784      60.281  54.986 172.560  0.00  0.00           C
ATOM   1785  B   BEA A1785      60.158  55.352 173.447  0.00  0.00           C
ATOM   1786  B   BEA A1786      60.093  55.667 174.319  0.00  0.00           C
ATOM   1787  B   BEA A1787      60.073  55.956 175.232  0.00  0.00           C
ATOM   1788  B   BEA A1788      60.096  56.216 176.185  0.00  0.00           C
ATOM   1789  B   BEA A1789      60.154  56.431 177.111  0.00  0.00           C
ATOM   1790  B   BEA A1790      60.243  56.617 178.070  0.00  0.00           C
ATOM   1791  B   BEA A1791      60.351  56.762 178.990  0.00  0.00           C
ATOM   1792  B   BEA A1792      60.480  56.879 179.935  0.00  0.00           C
ATOM   1793  B   BEA A1793      60.627  56.965 180.900  0.00  0.00           C
ATOM   1794  B   BEA A1794      60.775  57.017 181.812  0.00  0.00           C
ATOM   1795  B   BEA A1795      60.931  57.040 182.737  0.00  0.00           C
ATOM   1796  B   BEA A1796      61.104  57.032 183.741  0.00  0.00           C
ATOM   1797  B   BEA A1797      61.265  56.993 184.680  0.00  0.00           C
ATOM   1798  B   BEA A1798      61.423  56.922 185.621  0.00  0.00           C
ATOM   1799  B   BEA A1799      61.712  56.686 187.495  0.00  0.00           C
ATOM   1800  B   BEA A1800      61.836  56.521 188.422  0.00  0.00           C
ATOM   1801  B   BEA A1801      61.941  56.323 189.339  0.00  0.00           C
ATOM   1802  B   BEA A1802      62.024  56.093 190.243  0.00  0.00           C
ATOM   1803  B   BEA A1803      62.086  55.810 191.199  0.00  0.00           C
ATOM   1804  B   BEA A1804      62.114  55.514 192.071  0.00  0.00           C
ATOM   1805  B   BEA A1805      62.108  55.158 192.990  0.00  0.00           C
ATOM   1806  B   BEA A1806      62.063  54.766 193.889  0.00  0.00           C
ATOM   1807  B   BEA A1807      61.986  54.368 194.705  0.00  0.00           C
ATOM   1808  B   BEA A1808      61.866  53.908 195.562  0.00  0.00           C
ATOM   1809  B   BEA A1809      61.709  53.416 196.396  0.00  0.00           C
ATOM   1810  B   BEA A1810      61.531  52.931 197.149  0.00  0.00           C
ATOM   1811  B   BEA A1811      60.772  51.259 199.367  0.00  0.00           C
ATOM   1812  B   BEA A1812      60.448  50.646 200.065  0.00  0.00           C
ATOM   1813  B   BEA A1813      60.092  50.015 200.729  0.00  0.00           C
ATOM   1814  B   BEA A1814      59.735  49.415 201.315  0.00  0.00           C
ATOM   1815  B   BEA A1815      59.323  48.758 201.910  0.00  0.00           C
ATOM   1816  B   BEA A1816      58.884  48.092 202.465  0.00  0.00           C
ATOM   1817  B   BEA A1817      58.419  47.419 202.981  0.00  0.00           C
ATOM   1818  B   BEA A1818      57.929  46.743 203.455  0.00  0.00           C
ATOM   1819  B   BEA A1819      57.417  46.065 203.886  0.00  0.00           C
ATOM   1820  B   BEA A1820      56.883  45.389 204.272  0.00  0.00           C
ATOM   1821  B   BEA A1821      56.329  44.718 204.613  0.00  0.00           C
ATOM   1822  B   BEA A1822      55.714  44.004 204.928  0.00  0.00           C
ATOM   1823  B   BEA A1823      55.123  43.348 205.173  0.00  0.00           C
ATOM   1824  B   BEA A1824      54.470  42.655 205.382  0.00  0.00           C
ATOM   1825  B   BEA A1825      53.799  41.975 205.536  0.00  0.00           C
ATOM   1826  B   BEA A1826      52.405  40.664 205.672  0.00  0.00           C
ATOM   1827  B   BEA A1827      51.682  40.036 205.651  0.00  0.00           C
ATOM   1828  B   BEA A1828      50.940  39.425 205.573  0.00  0.00           C
ATOM   1829  B   BEA A1829      50.179  38.832 205.440  0.00  0.00           C
ATOM   1830  B   BEA A1830      49.452  38.294 205.269  0.00  0.00           C
ATOM   1831  B   BEA A1831      48.706  37.770 205.054  0.00  0.00           C
ATOM   1832  B   BEA A1832      47.888  37.226 204.779  0.00  0.00           C
ATOM   1833  B   BEA A1833      47.163  36.769 204.506  0.00  0.00           C
ATOM   1834  B   BEA A1834      46.366  36.294 204.177  0.00  0.00           C
ATOM   1835  B   BEA A1835      45.612  35.868 203.842  0.00  0.00           C
ATOM   1836  B   BEA A1836      44.789  35.429 203.454  0.00  0.00           C
ATOM   1837  B   BEA A1837      44.013  35.039 203.070  0.00  0.00           C
ATOM   1838  B   BEA A1838      42.438  34.317 202.251  0.00  0.00           C
ATOM   1839  B   BEA A1839      41.643  33.987 201.823  0.00  0.00           C
ATOM   1840  B   BEA A1840      40.846  33.679 201.388  0.00  0.00           C
ATOM   1841  B   BEA A1841      40.049  33.393 200.950  0.00  0.00           C
ATOM   1842  B   BEA A1842      39.255  33.131 200.513  0.00  0.00           C
ATOM   1843  B   BEA A1843      38.407  32.875 200.048  0.00  0.00           C
ATOM   1844  B   BEA A1844      37.626  32.662 199.625  0.00  0.00           C
ATOM   1845  B   BEA A1845      36.795  32.459 199.184  0.00  0.00           C
ATOM   1846  B   BEA A1846      35.979  32.284 198.760  0.00  0.00           C
ATOM   1847  B   BEA A1847      35.119  32.125 198.330  0.00  0.00           C
ATOM   1848  B   BEA A1848      34.221  31.990 197.902  0.00  0.00           C
ATOM   1849  B   BEA A1849      33.405  31.893 197.534  0.00  0.00           C
ATOM   1850  B   BEA A1850      32.499  31.817 197.156  0.00  0.00           C
ATOM   1851  B   BEA A1851      31.625  31.775 196.824  0.00  0.00           C
ATOM   1852  B   BEA A1852      30.672  31.767 196.507  0.00  0.00           C
ATOM   1853  B   BEA A1853      29.759  31.799 196.254  0.00  0.00           C
ATOM   1854  B   BEA A1854      28.831  31.872 196.054  0.00  0.00           C
ATOM   1855  B   BEA A1855      27.891  31.991 195.922  0.00  0.00           C
ATOM   1856  B   BEA A1856      26.938  32.163 195.870  0.00  0.00           C
ATOM   1857  B   BEA A1857      26.020  32.379 195.905  0.00  0.00           C
ATOM   1858  B   BEA A1858      25.129  32.638 196.023  0.00  0.00           C
ATOM   1859  B   BEA A1859      24.209  32.958 196.234  0.00  0.00           C
ATOM   1860  B   BEA A1860      23.354  33.307 196.518  0.00  0.00           C
ATOM   1861  B   BEA A1861      22.556  33.678 196.863  0.00  0.00           C
ATOM   1862  B   BEA A1862      21.810  34.068 197.261  0.00  0.00           C
ATOM   1863  B   BEA A1863      20.383  34.939 198.244  0.00  0.00           C
ATOM   1864  B   BEA A1864      19.743  35.390 198.791  0.00  0.00           C
ATOM   1865  B   BEA A1865      18.565  36.328 199.997  0.00  0.00           C
ATOM   1866  B   BEA A1866      18.027  36.809 200.646  0.00  0.00           C
ATOM   1867  B   BEA A1867      17.086  37.748 201.959  0.00  0.00           C
ATOM   1868  B   BEA A1868      16.224  38.736 203.405  0.00  0.00           C
ATOM   1869  B   BEA A1869      15.844  39.221 204.137  0.00  0.00           C
ATOM   1870  B   BEA A1870      15.504  39.685 204.850  0.00  0.00           C
ATOM   1871  B   BEA A1871      15.153  40.200 205.655  0.00  0.00           C
ATOM   1872  B   BEA A1872      14.866  40.652 206.374  0.00  0.00           C
ATOM   1873  B   BEA A1873      14.572  41.152 207.183  0.00  0.00           C
ATOM   1874  B   BEA A1874      14.315  41.624 207.959  0.00  0.00           C
ATOM   1875  B   BEA A1875      14.074  42.103 208.760  0.00  0.00           C
ATOM   1876  B   BEA A1876      13.851  42.589 209.585  0.00  0.00           C
ATOM   1877  B   BEA A1877      13.662  43.042 210.367  0.00  0.00           C
ATOM   1878  B   BEA A1878      13.489  43.500 211.168  0.00  0.00           C
ATOM   1879  B   BEA A1879      13.333  43.961 211.988  0.00  0.00           C
ATOM   1880  B   BEA A1880      13.195  44.423 212.825  0.00  0.00           C
ATOM   1881  B   BEA A1881      13.076  44.888 213.678  0.00  0.00           C
ATOM   1882  B   BEA A1882      12.976  45.352 214.546  0.00  0.00           C
ATOM   1883  B   BEA A1883      12.902  45.778 215.356  0.00  0.00           C
ATOM   1884  B   BEA A1884      12.842  46.240 216.249  0.00  0.00           C
ATOM   1885  B   BEA A1885      12.805  46.662 217.079  0.00  0.00           C
ATOM   1886  B   BEA A1886      12.786  47.081 217.919  0.00  0.00           C
ATOM   1887  B   BEA A1887      12.786  47.497 218.765  0.00  0.00           C
ATOM   1888  B   BEA A1888      12.808  47.943 219.694  0.00  0.00           C
ATOM   1889  B   BEA A1889      12.848  48.348 220.553  0.00  0.00           C
ATOM   1890  B   BEA A1890      12.908  48.746 221.416  0.00  0.00           C
ATOM   1891  B   BEA A1891      12.988  49.138 222.282  0.00  0.00           C
ATOM   1892  B   BEA A1892      13.089  49.521 223.151  0.00  0.00           C
ATOM   1893  B   BEA A1893      13.210  49.896 224.020  0.00  0.00           C
ATOM   1894  B   BEA A1894      13.352  50.262 224.890  0.00  0.00           C
ATOM   1895  B   BEA A1895      13.515  50.618 225.758  0.00  0.00           C
ATOM   1896  B   BEA A1896      13.698  50.964 226.625  0.00  0.00           C
ATOM   1897  B   BEA A1897      14.129  51.621 228.349  0.00  0.00           C
ATOM   1898  B   BEA A1898      14.962  52.537 230.973  0.00  0.00           C
ATOM   1899  B   BEA A1899      15.277  52.806 231.810  0.00  0.00           C
ATOM   1900  B   BEA A1900      15.643  53.082 232.713  0.00  0.00           C
ATOM   1901  B   BEA A1901      16.003  53.321 233.534  0.00  0.00           C
ATOM   1902  B   BEA A1902      16.386  53.544 234.347  0.00  0.00           C
ATOM   1903  B   BEA A1903      16.827  53.769 235.222  0.00  0.00           C
ATOM   1904  B   BEA A1904      17.256  53.960 236.017  0.00  0.00           C
ATOM   1905  B   BEA A1905      17.748  54.151 236.873  0.00  0.00           C
ATOM   1906  B   BEA A1906      18.221  54.312 237.652  0.00  0.00           C
ATOM   1907  B   BEA A1907      18.715  54.459 238.424  0.00  0.00           C
ATOM   1908  B   BEA A1908      19.276  54.605 239.256  0.00  0.00           C
ATOM   1909  B   BEA A1909      19.811  54.726 240.014  0.00  0.00           C
ATOM   1910  B   BEA A1910      20.939  54.933 241.512  0.00  0.00           C
ATOM   1911  B   BEA A1911      21.582  55.027 242.315  0.00  0.00           C
ATOM   1912  B   BEA A1912      22.190  55.103 243.048  0.00  0.00           C
ATOM   1913  B   BEA A1913      22.816  55.168 243.774  0.00  0.00           C
ATOM   1914  B   BEA A1914      24.054  55.268 245.145  0.00  0.00           C
ATOM   1915  B   BEA A1915      24.721  55.307 245.851  0.00  0.00           C
ATOM   1916  B   BEA A1916      25.401  55.339 246.551  0.00  0.00           C
ATOM   1917  B   BEA A1917      26.093  55.363 247.243  0.00  0.00           C
ATOM   1918  B   BEA A1918      26.795  55.380 247.928  0.00  0.00           C
ATOM   1919  B   BEA A1919      27.445  55.390 248.548  0.00  0.00           C
ATOM   1920  B   BEA A1920      28.164  55.395 249.217  0.00  0.00           C
ATOM   1921  B   BEA A1921      29.560  55.391 250.476  0.00  0.00           C
ATOM   1922  B   BEA A1922      30.296  55.383 251.121  0.00  0.00           C
ATOM   1923  B   BEA A1923      31.037  55.371 251.757  0.00  0.00           C
ATOM   1924  B   BEA A1924      31.779  55.356 252.384  0.00  0.00           C
ATOM   1925  B   BEA A1925      32.523  55.339 253.001  0.00  0.00           C
ATOM   1926  B   BEA A1926      33.266  55.320 253.608  0.00  0.00           C
ATOM   1927  B   BEA A1927      34.745  55.279 254.792  0.00  0.00           C
ATOM   1928  B   BEA A1928      35.479  55.259 255.367  0.00  0.00           C
ATOM   1929  B   BEA A1929      36.992  55.218 256.535  0.00  0.00           C
ATOM   1930  B   BEA A1930      37.768  55.199 257.124  0.00  0.00           C
ATOM   1931  B   BEA A1931      38.532  55.183 257.700  0.00  0.00           C
ATOM   1932  B   BEA A1932      39.285  55.170 258.263  0.00  0.00           C
ATOM   1933  B   BEA A1933      40.086  55.160 258.858  0.00  0.00           C
ATOM   1934  B   BEA A1934      40.870  55.154 259.437  0.00  0.00           C
ATOM   1935  B   BEA A1935      41.636  55.154 260.000  0.00  0.00           C
ATOM   1936  B   BEA A1936      42.381  55.161 260.547  0.00  0.00           C
ATOM   1937  B   BEA A1937      43.163  55.174 261.120  0.00  0.00           C
ATOM   1938  B   BEA A1938      43.919  55.196 261.674  0.00  0.00           C
ATOM   1939  B   BEA A1939      44.705  55.229 262.251  0.00  0.00           C
ATOM   1940  B   BEA A1940      45.459  55.271 262.807  0.00  0.00           C
ATOM   1941  B   BEA A1941      46.233  55.328 263.381  0.00  0.00           C
ATOM   1942  B   BEA A1942      47.021  55.402 263.971  0.00  0.00           C
ATOM   1943  B   BEA A1943      47.765  55.489 264.535  0.00  0.00           C
ATOM   1944  B   BEA A1944      48.513  55.597 265.110  0.00  0.00           C
ATOM   1945  B   BEA A1945      49.257  55.729 265.693  0.00  0.00           C
ATOM   1946  B   BEA A1946      50.033  55.898 266.317  0.00  0.00           C
ATOM   1947  B   BEA A1947      50.741  56.088 266.905  0.00  0.00           C
ATOM   1948  B   BEA A1948      51.460  56.324 267.525  0.00  0.00           C
ATOM   1949  B   BEA A1949      52.137  56.599 268.138  0.00  0.00           C
ATOM   1950  B   BEA A1950      52.763  56.914 268.741  0.00  0.00           C
ATOM   1951  B   BEA A1951      53.390  57.316 269.396  0.00  0.00           C
ATOM   1952  B   BEA A1952      53.939  57.776 270.035  0.00  0.00           C
ATOM   1953  B   BEA A1953      54.405  58.301 270.662  0.00  0.00           C
ATOM   1954  B   BEA A1954      54.783  58.905 271.281  0.00  0.00           C
ATOM   1955  B   BEA A1955      55.064  59.609 271.903  0.00  0.00           C
ATOM   1956  B   BEA A1956      55.215  60.333 272.457  0.00  0.00           C
ATOM   1957  B   BEA A1957      55.256  61.160 273.010  0.00  0.00           C
ATOM   1958  B   BEA A1958      55.186  61.982 273.494  0.00  0.00           C
ATOM   1959  B   BEA A1959      55.031  62.789 273.917  0.00  0.00           C
ATOM   1960  B   BEA A1960      54.782  63.665 274.329  0.00  0.00           C
ATOM   1961  B   BEA A1961      54.132  65.328 275.003  0.00  0.00           C
ATOM   1962  B   BEA A1962      53.765  66.156 275.288  0.00  0.00           C
ATOM   1963  B   BEA A1963      53.393  67.014 275.541  0.00  0.00           C
ATOM   1964  B   BEA A1964      53.049  67.873 275.747  0.00  0.00           C
ATOM   1965  B   BEA A1965      52.525  69.721 275.989  0.00  0.00           C
ATOM   1966  B   BEA A1966      52.433  70.664 275.981  0.00  0.00           C
ATOM   1967  B   BEA A1967      52.477  71.615 275.872  0.00  0.00           C
ATOM   1968  B   BEA A1968      52.635  72.493 275.683  0.00  0.00           C
ATOM   1969  B   BEA A1969      52.901  73.373 275.407  0.00  0.00           C
ATOM   1970  B   BEA A1970      53.661  75.015 274.669  0.00  0.00           C
ATOM   1971  B   BEA A1971      54.086  75.731 274.260  0.00  0.00           C
ATOM   1972  B   BEA A1972      54.568  76.460 273.792  0.00  0.00           C
ATOM   1973  B   BEA A1973      55.025  77.100 273.342  0.00  0.00           C
ATOM   1974  B   BEA A1974      55.549  77.795 272.813  0.00  0.00           C
ATOM   1975  B   BEA A1975      56.021  78.398 272.324  0.00  0.00           C
ATOM   1976  B   BEA A1976      56.542  79.051 271.767  0.00  0.00           C
ATOM   1977  B   BEA A1977      57.026  79.657 271.228  0.00  0.00           C
ATOM   1978  B   BEA A1978      57.503  80.260 270.673  0.00  0.00           C
ATOM   1979  B   BEA A1979      57.964  80.859 270.108  0.00  0.00           C
ATOM   1980  B   BEA A1980      58.434  81.499 269.493  0.00  0.00           C
ATOM   1981  B   BEA A1981      58.836  82.084 268.925  0.00  0.00           C
ATOM   1982  B   BEA A1982      59.226  82.705 268.319  0.00  0.00           C
ATOM   1983  B   BEA A1983      59.588  83.362 267.682  0.00  0.00           C
ATOM   1984  B   BEA A1984      59.886  84.005 267.065  0.00  0.00           C
ATOM   1985  B   BEA A1985      60.426  86.099 265.133  0.00  0.00           C
ATOM   1986  B   BEA A1986      60.468  86.798 264.513  0.00  0.00           C
ATOM   1987  B   BEA A1987      60.442  87.541 263.865  0.00  0.00           C
ATOM   1988  B   BEA A1988      60.354  88.238 263.269  0.00  0.00           C
ATOM   1989  B   BEA A1989      60.192  88.986 262.641  0.00  0.00           C
ATOM   1990  B   BEA A1990      59.977  89.693 262.058  0.00  0.00           C
ATOM   1991  B   BEA A1991      59.702  90.408 261.478  0.00  0.00           C
ATOM   1992  B   BEA A1992      59.364  91.133 260.900  0.00  0.00           C
ATOM   1993  B   BEA A1993      58.591  92.472 259.856  0.00  0.00           C
ATOM   1994  B   BEA A1994      58.106  93.182 259.315  0.00  0.00           C
ATOM   1995  B   BEA A1995      57.636  93.808 258.844  0.00  0.00           C
ATOM   1996  B   BEA A1996      57.120  94.445 258.371  0.00  0.00           C
ATOM   1997  B   BEA A1997      55.988  95.700 257.455  0.00  0.00           C
ATOM   1998  B   BEA A1998      54.776  96.897 256.602  0.00  0.00           C
ATOM   1999  B   BEA A1999      54.136  97.483 256.190  0.00  0.00           C
ATOM   2000  B   BEA A2000      53.459  98.076 255.778  0.00  0.00           C
ATOM   2001  B   BEA A2001      52.801  98.628 255.397  0.00  0.00           C
ATOM   2002  B   BEA A2002      52.111  99.186 255.016  0.00  0.00           C
ATOM   2003  B   BEA A2003      51.390  99.749 254.635  0.00  0.00           C
ATOM   2004  B   BEA A2004      50.699 100.270 254.285  0.00  0.00           C
ATOM   2005  B   BEA A2005      49.982 100.794 253.935  0.00  0.00           C
ATOM   2006  B   BEA A2006      49.240 101.322 253.585  0.00  0.00           C
ATOM   2007  B   BEA A2007      47.748 102.338 252.918  0.00  0.00           C
ATOM   2008  B   BEA A2008      47.004 102.827 252.600  0.00  0.00           C
ATOM   2009  B   BEA A2009      46.241 103.316 252.283  0.00  0.00           C
ATOM   2010  B   BEA A2010      45.459 103.806 251.967  0.00  0.00           C
ATOM   2011  B   BEA A2011      44.731 104.252 251.681  0.00  0.00           C
ATOM   2012  B   BEA A2012      43.916 104.742 251.368  0.00  0.00           C
ATOM   2013  B   BEA A2013      43.160 105.188 251.084  0.00  0.00           C
ATOM   2014  B   BEA A2014      42.316 105.676 250.774  0.00  0.00           C
ATOM   2015  B   BEA A2015      41.535 106.119 250.493  0.00  0.00           C
ATOM   2016  B   BEA A2016      40.743 106.561 250.214  0.00  0.00           C
ATOM   2017  B   BEA A2017      39.941 107.001 249.937  0.00  0.00           C
ATOM   2018  B   BEA A2018      39.130 107.438 249.662  0.00  0.00           C
ATOM   2019  B   BEA A2019      38.312 107.873 249.389  0.00  0.00           C
ATOM   2020  B   BEA A2020      36.657 108.732 248.850  0.00  0.00           C
ATOM   2021  B   BEA A2021      35.902 109.116 248.609  0.00  0.00           C
ATOM   2022  B   BEA A2022      35.064 109.536 248.345  0.00  0.00           C
ATOM   2023  B   BEA A2023      34.224 109.951 248.084  0.00  0.00           C
ATOM   2024  B   BEA A2024      33.383 110.361 247.826  0.00  0.00           C
ATOM   2025  B   BEA A2025      32.542 110.766 247.571  0.00  0.00           C
ATOM   2026  B   BEA A2026      31.702 111.166 247.318  0.00  0.00           C
ATOM   2027  B   BEA A2027      30.864 111.560 247.068  0.00  0.00           C
ATOM   2028  B   BEA A2028      30.029 111.947 246.822  0.00  0.00           C
ATOM   2029  B   BEA A2029      29.199 112.328 246.578  0.00  0.00           C
ATOM   2030  B   BEA A2030      28.375 112.702 246.338  0.00  0.00           C
ATOM   2031  B   BEA A2031      27.478 113.104 246.078  0.00  0.00           C
ATOM   2032  B   BEA A2032      25.791 113.848 245.593  0.00  0.00           C
ATOM   2033  B   BEA A2033      24.923 114.225 245.345  0.00  0.00           C
ATOM   2034  B   BEA A2034      23.228 114.949 244.861  0.00  0.00           C
ATOM   2035  B   BEA A2035      22.403 115.296 244.625  0.00  0.00           C
ATOM   2036  B   BEA A2036      21.519 115.664 244.373  0.00  0.00           C
ATOM   2037  B   BEA A2037      20.655 116.021 244.125  0.00  0.00           C
ATOM   2038  B   BEA A2038      19.812 116.365 243.882  0.00  0.00           C
ATOM   2039  B   BEA A2039      18.124 117.044 243.393  0.00  0.00           C
ATOM   2040  B   BEA A2040      17.285 117.377 243.146  0.00  0.00           C
ATOM   2041  B   BEA A2041      16.407 117.722 242.886  0.00  0.00           C
ATOM   2042  B   BEA A2042      15.563 118.050 242.633  0.00  0.00           C
ATOM   2043  B   BEA A2043      14.690 118.387 242.366  0.00  0.00           C
ATOM   2044  B   BEA A2044      13.794 118.729 242.089  0.00  0.00           C
ATOM   2045  B   BEA A2045      12.945 119.049 241.820  0.00  0.00           C
ATOM   2046  B   BEA A2046      12.085 119.371 241.541  0.00  0.00           C
ATOM   2047  B   BEA A2047      11.222 119.690 241.254  0.00  0.00           C
ATOM   2048  B   BEA A2048      10.367 120.004 240.960  0.00  0.00           C
ATOM   2049  B   BEA A2049       9.528 120.308 240.660  0.00  0.00           C
ATOM   2050  B   BEA A2050       8.667 120.617 240.339  0.00  0.00           C
ATOM   2051  B   BEA A2051       7.805 120.923 239.998  0.00  0.00           C
ATOM   2052  B   BEA A2052       6.964 121.217 239.644  0.00  0.00           C
ATOM   2053  B   BEA A2053       6.170 121.492 239.281  0.00  0.00           C
ATOM   2054  B   BEA A2054       4.533 122.045 238.384  0.00  0.00           C
ATOM   2055  B   BEA A2055       3.787 122.290 237.839  0.00  0.00           C
ATOM   2056  B   BEA A2056       3.159 122.488 237.169  0.00  0.00           C
ATOM   2057  B   BEA A2057       2.861 122.568 236.273  0.00  0.00           C
ATOM   2058  B   BEA A2058       3.212 122.436 235.399  0.00  0.00           C
ATOM   2059  B   BEA A2059       3.888 122.209 234.750  0.00  0.00           C
ATOM   2060  B   BEA A2060       4.654 121.964 234.235  0.00  0.00           C
ATOM   2061  B   BEA A2061       5.453 121.716 233.797  0.00  0.00           C
ATOM   2062  B   BEA A2062       6.271 121.470 233.407  0.00  0.00           C
ATOM   2063  B   BEA A2063       7.127 121.221 233.041  0.00  0.00           C
ATOM   2064  B   BEA A2064       8.026 120.967 232.688  0.00  0.00           C
ATOM   2065  B   BEA A2065       8.886 120.731 232.373  0.00  0.00           C
ATOM   2066  B   BEA A2066       9.730 120.506 232.081  0.00  0.00           C
ATOM   2067  B   BEA A2067      10.655 120.266 231.777  0.00  0.00           C
ATOM   2068  B   BEA A2068      11.533 120.046 231.501  0.00  0.00           C
ATOM   2069  B   BEA A2069      12.410 119.833 231.236  0.00  0.00           C
ATOM   2070  B   BEA A2070      13.341 119.614 230.964  0.00  0.00           C
ATOM   2071  B   BEA A2071      14.187 119.422 230.723  0.00  0.00           C
ATOM   2072  B   BEA A2072      15.144 119.212 230.459  0.00  0.00           C
ATOM   2073  B   BEA A2073      15.999 119.032 230.229  0.00  0.00           C
ATOM   2074  B   BEA A2074      17.877 118.660 229.739  0.00  0.00           C
ATOM   2075  B   BEA A2075      18.747 118.499 229.519  0.00  0.00           C
ATOM   2076  B   BEA A2076      19.715 118.329 229.278  0.00  0.00           C
ATOM   2077  B   BEA A2077      20.628 118.178 229.055  0.00  0.00           C
ATOM   2078  B   BEA A2078      21.558 118.033 228.830  0.00  0.00           C
ATOM   2079  B   BEA A2079      22.425 117.906 228.623  0.00  0.00           C
ATOM   2080  B   BEA A2080      23.382 117.775 228.397  0.00  0.00           C
ATOM   2081  B   BEA A2081      24.270 117.664 228.190  0.00  0.00           C
ATOM   2082  B   BEA A2082      25.244 117.553 227.964  0.00  0.00           C
ATOM   2083  B   BEA A2083      27.048 117.380 227.552  0.00  0.00           C
ATOM   2084  B   BEA A2084      28.936 117.246 227.125  0.00  0.00           C
ATOM   2085  B   BEA A2085      29.916 117.198 226.905  0.00  0.00           C
ATOM   2086  B   BEA A2086      30.810 117.168 226.705  0.00  0.00           C
ATOM   2087  B   BEA A2087      31.776 117.151 226.489  0.00  0.00           C
ATOM   2088  B   BEA A2088      32.654 117.150 226.293  0.00  0.00           C
ATOM   2089  B   BEA A2089      33.598 117.165 226.083  0.00  0.00           C
ATOM   2090  B   BEA A2090      34.529 117.198 225.875  0.00  0.00           C
ATOM   2091  B   BEA A2091      35.521 117.252 225.652  0.00  0.00           C
ATOM   2092  B   BEA A2092      37.379 117.402 225.230  0.00  0.00           C
ATOM   2093  B   BEA A2093      39.241 117.608 224.794  0.00  0.00           C
ATOM   2094  B   BEA A2094      40.144 117.726 224.576  0.00  0.00           C
ATOM   2095  B   BEA A2095      41.098 117.862 224.339  0.00  0.00           C
ATOM   2096  B   BEA A2096      42.868 118.139 223.880  0.00  0.00           C
ATOM   2097  B   BEA A2097      44.747 118.459 223.355  0.00  0.00           C
ATOM   2098  B   BEA A2098      45.645 118.617 223.087  0.00  0.00           C
ATOM   2099  B   BEA A2099      46.513 118.772 222.814  0.00  0.00           C
ATOM   2100  B   BEA A2100      47.414 118.932 222.517  0.00  0.00           C
ATOM   2101  B   BEA A2101      48.344 119.094 222.191  0.00  0.00           C
ATOM   2102  B   BEA A2102      49.176 119.234 221.882  0.00  0.00           C
ATOM   2103  B   BEA A2103      50.092 119.380 221.519  0.00  0.00           C
ATOM   2104  B   BEA A2104      50.966 119.508 221.147  0.00  0.00           C
ATOM   2105  B   BEA A2105      51.799 119.616 220.767  0.00  0.00           C
ATOM   2106  B   BEA A2106      52.698 119.713 220.322  0.00  0.00           C
ATOM   2107  B   BEA A2107      54.355 119.817 219.392  0.00  0.00           C
ATOM   2108  B   BEA A2108      55.163 119.821 218.873  0.00  0.00           C
ATOM   2109  B   BEA A2109      55.925 119.786 218.335  0.00  0.00           C
ATOM   2110  B   BEA A2110      56.687 119.704 217.740  0.00  0.00           C
ATOM   2111  B   BEA A2111      57.406 119.572 217.114  0.00  0.00           C
ATOM   2112  B   BEA A2112      58.085 119.386 216.454  0.00  0.00           C
ATOM   2113  B   BEA A2113      58.691 119.156 215.794  0.00  0.00           C
ATOM   2114  B   BEA A2114      59.814 118.501 214.325  0.00  0.00           C
ATOM   2115  B   BEA A2115      60.272 118.111 213.598  0.00  0.00           C
ATOM   2116  B   BEA A2116      60.682 117.682 212.863  0.00  0.00           C
ATOM   2117  B   BEA A2117      61.046 117.224 212.130  0.00  0.00           C
ATOM   2118  B   BEA A2118      61.963 115.652 209.838  0.00  0.00           C
ATOM   2119  B   BEA A2119      62.416 114.571 208.375  0.00  0.00           C
ATOM   2120  B   BEA A2120      62.799 113.431 206.886  0.00  0.00           C
ATOM   2121  B   BEA A2121      62.966 112.856 206.148  0.00  0.00           C
ATOM   2122  B   BEA A2122      63.120 112.269 205.401  0.00  0.00           C
ATOM   2123  B   BEA A2123      63.264 111.672 204.646  0.00  0.00           C
ATOM   2124  B   BEA A2124      63.398 111.071 203.888  0.00  0.00           C
ATOM   2125  B   BEA A2125      63.522 110.470 203.130  0.00  0.00           C
ATOM   2126  B   BEA A2126      63.637 109.871 202.376  0.00  0.00           C
ATOM   2127  B   BEA A2127      63.744 109.281 201.628  0.00  0.00           C
ATOM   2128  B   BEA A2128      63.845 108.702 200.890  0.00  0.00           C
ATOM   2129  B   BEA A2129      63.939 108.138 200.167  0.00  0.00           C
ATOM   2130  B   BEA A2130      64.035 107.550 199.402  0.00  0.00           C
ATOM   2131  B   BEA A2131      64.127 106.988 198.661  0.00  0.00           C
ATOM   2132  B   BEA A2132      64.221 106.414 197.890  0.00  0.00           C
ATOM   2133  B   BEA A2133      64.421 105.271 196.292  0.00  0.00           C
ATOM   2134  B   BEA A2134      64.522 104.759 195.537  0.00  0.00           C
ATOM   2135  B   BEA A2135      64.636 104.241 194.735  0.00  0.00           C
ATOM   2136  B   BEA A2136      64.766 103.740 193.907  0.00  0.00           C
ATOM   2137  B   BEA A2137      64.914 103.280 193.074  0.00  0.00           C
ATOM   2138  B   BEA A2138      65.081 102.886 192.262  0.00  0.00           C
ATOM   2139  B   BEA A2139      65.299 102.539 191.380  0.00  0.00           C
ATOM   2140  B   BEA A2140      65.578 102.311 190.490  0.00  0.00           C
ATOM   2141  B   BEA A2141      65.955 102.276 189.593  0.00  0.00           C
ATOM   2142  B   BEA A2142      66.431 102.531 188.808  0.00  0.00           C
ATOM   2143  B   BEA A2143      66.961 103.047 188.205  0.00  0.00           C
ATOM   2144  B   BEA A2144      67.485 103.711 187.786  0.00  0.00           C
ATOM   2145  B   BEA A2145      68.003 104.471 187.488  0.00  0.00           C
ATOM   2146  B   BEA A2146      68.487 105.248 187.288  0.00  0.00           C
ATOM   2147  B   BEA A2147      68.961 106.061 187.146  0.00  0.00           C
ATOM   2148  B   BEA A2148      69.438 106.916 187.046  0.00  0.00           C
ATOM   2149  B   BEA A2149      69.877 107.731 186.985  0.00  0.00           C
ATOM   2150  B   BEA A2150      70.773 109.462 186.928  0.00  0.00           C
ATOM   2151  B   BEA A2151      71.189 110.289 186.925  0.00  0.00           C
ATOM   2152  B   BEA A2152      71.628 111.174 186.934  0.00  0.00           C
ATOM   2153  B   BEA A2153      72.056 112.048 186.952  0.00  0.00           C
ATOM   2154  B   BEA A2154      72.470 112.899 186.976  0.00  0.00           C
ATOM   2155  B   BEA A2155      72.898 113.789 187.006  0.00  0.00           C
ATOM   2156  B   BEA A2156      73.307 114.642 187.038  0.00  0.00           C
ATOM   2157  B   BEA A2157      73.694 115.453 187.070  0.00  0.00           C
ATOM   2158  B   BEA A2158      74.123 116.357 187.106  0.00  0.00           C
ATOM   2159  B   BEA A2159      74.528 117.210 187.139  0.00  0.00           C
ATOM   2160  B   BEA A2160      74.939 118.078 187.170  0.00  0.00           C
ATOM   2161  B   BEA A2161      75.777 119.847 187.223  0.00  0.00           C
ATOM   2162  B   BEA A2162      76.168 120.669 187.241  0.00  0.00           C
ATOM   2163  B   BEA A2163      76.989 122.391 187.259  0.00  0.00           C
ATOM   2164  B   BEA A2164      77.419 123.286 187.256  0.00  0.00           C
ATOM   2165  B   BEA A2165      77.812 124.101 187.244  0.00  0.00           C
ATOM   2166  B   BEA A2166      78.240 124.980 187.219  0.00  0.00           C
ATOM   2167  B   BEA A2167      78.664 125.847 187.183  0.00  0.00           C
ATOM   2168  B   BEA A2168      79.536 127.601 187.063  0.00  0.00           C
ATOM   2169  B   BEA A2169      79.946 128.413 186.983  0.00  0.00           C
ATOM   2170  B   BEA A2170      80.813 130.095 186.756  0.00  0.00           C
ATOM   2171  B   BEA A2171      81.267 130.955 186.602  0.00  0.00           C
ATOM   2172  B   BEA A2172      81.710 131.777 186.426  0.00  0.00           C
ATOM   2173  B   BEA A2173      82.174 132.621 186.212  0.00  0.00           C
ATOM   2174  B   BEA A2174      82.625 133.420 185.971  0.00  0.00           C
ATOM   2175  B   BEA A2175      83.094 134.231 185.686  0.00  0.00           C
ATOM   2176  B   BEA A2176      83.549 134.998 185.378  0.00  0.00           C
ATOM   2177  B   BEA A2177      83.991 135.729 185.051  0.00  0.00           C
ATOM   2178  B   BEA A2178      84.930 137.249 184.280  0.00  0.00           C
ATOM   2179  B   BEA A2179      85.395 137.992 183.866  0.00  0.00           C
ATOM   2180  B   BEA A2180      85.846 138.712 183.448  0.00  0.00           C
ATOM   2181  B   BEA A2181      86.736 140.152 182.591  0.00  0.00           C
ATOM   2182  B   BEA A2182      87.175 140.878 182.163  0.00  0.00           C
ATOM   2183  B   BEA A2183      87.626 141.647 181.724  0.00  0.00           C
ATOM   2184  B   BEA A2184      88.063 142.416 181.308  0.00  0.00           C
ATOM   2185  B   BEA A2185      88.458 143.143 180.943  0.00  0.00           C
ATOM   2186  B   BEA A2186      88.891 143.979 180.563  0.00  0.00           C
ATOM   2187  B   BEA A2187      89.285 144.779 180.237  0.00  0.00           C
ATOM   2188  B   BEA A2188      89.666 145.592 179.939  0.00  0.00           C
ATOM   2189  B   BEA A2189      90.037 146.419 179.670  0.00  0.00           C
ATOM   2190  B   BEA A2190      90.398 147.261 179.426  0.00  0.00           C
ATOM   2191  B   BEA A2191      90.749 148.117 179.208  0.00  0.00           C
ATOM   2192  B   BEA A2192      91.091 148.990 179.015  0.00  0.00           C
ATOM   2193  B   BEA A2193      91.424 149.878 178.846  0.00  0.00           C
ATOM   2194  B   BEA A2194      91.750 150.783 178.699  0.00  0.00           C
ATOM   2195  B   BEA A2195      92.069 151.705 178.576  0.00  0.00           C
ATOM   2196  B   BEA A2196      92.649 153.483 178.403  0.00  0.00           C
ATOM   2197  B   BEA A2197      92.931 154.395 178.344  0.00  0.00           C
ATOM   2198  B   BEA A2198      93.208 155.324 178.304  0.00  0.00           C
ATOM   2199  B   BEA A2199      93.480 156.268 178.281  0.00  0.00           C
ATOM   2200  B   BEA A2200      93.731 157.166 178.276  0.00  0.00           C
ATOM   2201  B   BEA A2201      93.978 158.079 178.285  0.00  0.00           C
ATOM   2202  B   BEA A2202      94.222 159.005 178.309  0.00  0.00           C
ATOM   2203  B   BEA A2203      94.462 159.945 178.347  0.00  0.00           C
ATOM   2204  B   BEA A2204      94.700 160.899 178.398  0.00  0.00           C
ATOM   2205  B   BEA A2205      94.919 161.801 178.458  0.00  0.00           C
ATOM   2206  B   BEA A2206      95.137 162.715 178.529  0.00  0.00           C
ATOM   2207  B   BEA A2207      95.367 163.705 178.616  0.00  0.00           C
ATOM   2208  B   BEA A2208      95.565 164.576 178.702  0.00  0.00           C
ATOM   2209  B   BEA A2209      95.777 165.522 178.803  0.00  0.00           C
ATOM   2210  B   BEA A2210      95.988 166.478 178.914  0.00  0.00           C
ATOM   2211  B   BEA A2211      96.183 167.377 179.025  0.00  0.00           C
ATOM   2212  B   BEA A2212      96.391 168.350 179.151  0.00  0.00           C
ATOM   2213  B   BEA A2213      96.585 169.264 179.276  0.00  0.00           C
ATOM   2214  B   BEA A2214      96.778 170.186 179.407  0.00  0.00           C
ATOM   2215  B   BEA A2215      96.971 171.114 179.543  0.00  0.00           C
ATOM   2216  B   BEA A2216      97.164 172.048 179.685  0.00  0.00           C
ATOM   2217  B   BEA A2217      97.357 172.988 179.830  0.00  0.00           C
ATOM   2218  B   BEA A2218      97.551 173.932 179.980  0.00  0.00           C
ATOM   2219  B   BEA A2219      97.731 174.813 180.121  0.00  0.00           C
ATOM   2220  B   BEA A2220      97.926 175.765 180.276  0.00  0.00           C
ATOM   2221  B   BEA A2221      98.108 176.652 180.422  0.00  0.00           C
ATOM   2222  B   BEA A2222      98.305 177.609 180.581  0.00  0.00           C
ATOM   2223  B   BEA A2223      98.503 178.569 180.740  0.00  0.00           C
ATOM   2224  B   BEA A2224      98.689 179.462 180.888  0.00  0.00           C
ATOM   2225  B   BEA A2225      98.876 180.356 181.035  0.00  0.00           C
ATOM   2226  B   BEA A2226      99.079 181.318 181.193  0.00  0.00           C
ATOM   2227  B   BEA A2227      99.271 182.212 181.338  0.00  0.00           C
ATOM   2228  B   BEA A2228      99.478 183.173 181.492  0.00  0.00           C
ATOM   2229  B   BEA A2229      99.674 184.066 181.633  0.00  0.00           C
ATOM   2230  B   BEA A2230      99.887 185.024 181.781  0.00  0.00           C
ATOM   2231  B   BEA A2231     100.088 185.912 181.915  0.00  0.00           C
ATOM   2232  B   BEA A2232     100.307 186.865 182.054  0.00  0.00           C
ATOM   2233  B   BEA A2233     100.530 187.814 182.188  0.00  0.00           C
ATOM   2234  B   BEA A2234     100.740 188.693 182.307  0.00  0.00           C
ATOM   2235  B   BEA A2235     100.970 189.635 182.430  0.00  0.00           C
ATOM   2236  B   BEA A2236     101.203 190.571 182.545  0.00  0.00           C
ATOM   2237  B   BEA A2237     101.441 191.503 182.653  0.00  0.00           C
ATOM   2238  B   BEA A2238     101.683 192.428 182.753  0.00  0.00           C
ATOM   2239  B   BEA A2239     101.930 193.348 182.844  0.00  0.00           C
ATOM   2240  B   BEA A2240     102.181 194.261 182.926  0.00  0.00           C
ATOM   2241  B   BEA A2241     102.438 195.167 182.999  0.00  0.00           C
ATOM   2242  B   BEA A2242     102.699 196.065 183.061  0.00  0.00           C
ATOM   2243  B   BEA A2243     102.985 197.021 183.117  0.00  0.00           C
ATOM   2244  B   BEA A2244     103.257 197.904 183.158  0.00  0.00           C
ATOM   2245  B   BEA A2245     103.555 198.842 183.189  0.00  0.00           C
ATOM   2246  B   BEA A2246     103.860 199.772 183.206  0.00  0.00           C
ATOM   2247  B   BEA A2247     104.151 200.629 183.210  0.00  0.00           C
ATOM   2248  B   BEA A2248     104.469 201.540 183.200  0.00  0.00           C
ATOM   2249  B   BEA A2249     104.795 202.441 183.175  0.00  0.00           C
ATOM   2250  B   BEA A2250     105.129 203.332 183.135  0.00  0.00           C
ATOM   2251  B   BEA A2251     105.494 204.275 183.075  0.00  0.00           C
ATOM   2252  B   BEA A2252     105.845 205.146 183.001  0.00  0.00           C
ATOM   2253  B   BEA A2253     106.204 206.008 182.910  0.00  0.00           C
ATOM   2254  B   BEA A2254     106.571 206.860 182.802  0.00  0.00           C
ATOM   2255  B   BEA A2255     107.363 208.593 182.521  0.00  0.00           C
ATOM   2256  B   BEA A2256     107.790 209.474 182.343  0.00  0.00           C
ATOM   2257  B   BEA A2257     108.200 210.288 182.157  0.00  0.00           C
ATOM   2258  B   BEA A2258     108.651 211.150 181.934  0.00  0.00           C
ATOM   2259  B   BEA A2259     109.533 212.736 181.450  0.00  0.00           C
ATOM   2260  B   BEA A2260     109.994 213.517 181.172  0.00  0.00           C
ATOM   2261  B   BEA A2261     110.469 214.291 180.870  0.00  0.00           C
ATOM   2262  B   BEA A2262     110.961 215.059 180.542  0.00  0.00           C
ATOM   2263  B   BEA A2263     111.469 215.819 180.186  0.00  0.00           C
ATOM   2264  B   BEA A2264     111.958 216.522 179.828  0.00  0.00           C
ATOM   2265  B   BEA A2265     112.988 217.913 179.028  0.00  0.00           C
ATOM   2266  B   BEA A2266     113.531 218.601 178.584  0.00  0.00           C
ATOM   2267  B   BEA A2267     114.055 219.237 178.142  0.00  0.00           C
ATOM   2268  B   BEA A2268     114.597 219.869 177.670  0.00  0.00           C
ATOM   2269  B   BEA A2269     115.160 220.497 177.166  0.00  0.00           C
ATOM   2270  B   BEA A2270     115.701 221.077 176.668  0.00  0.00           C
ATOM   2271  B   BEA A2271     116.263 221.653 176.139  0.00  0.00           C
ATOM   2272  B   BEA A2272     116.845 222.226 175.576  0.00  0.00           C
ATOM   2273  B   BEA A2273     117.405 222.752 175.024  0.00  0.00           C
ATOM   2274  B   BEA A2274     117.986 223.276 174.440  0.00  0.00           C
ATOM   2275  B   BEA A2275     118.541 223.756 173.870  0.00  0.00           C
ATOM   2276  B   BEA A2276     119.116 224.233 173.270  0.00  0.00           C
ATOM   2277  B   BEA A2277     119.707 224.700 172.647  0.00  0.00           C
ATOM   2278  B   BEA A2278     120.307 225.149 172.015  0.00  0.00           C
ATOM   2279  B   BEA A2279     120.911 225.572 171.387  0.00  0.00           C
ATOM   2280  B   BEA A2280     121.512 225.963 170.776  0.00  0.00           C
ATOM   2281  B   BEA A2281     122.774 226.677 169.559  0.00  0.00           C
ATOM   2282  B   BEA A2282     123.469 226.999 168.944  0.00  0.00           C
ATOM   2283  B   BEA A2283     124.174 227.267 168.374  0.00  0.00           C
ATOM   2284  B   BEA A2284     125.739 227.618 167.357  0.00  0.00           C
ATOM   2285  B   BEA A2285     126.605 227.638 166.989  0.00  0.00           C
ATOM   2286  B   BEA A2286     127.562 227.480 166.794  0.00  0.00           C
ATOM   2287  B   BEA A2287     128.438 227.131 166.868  0.00  0.00           C
ATOM   2288  B   BEA A2288     129.862 226.085 167.563  0.00  0.00           C
ATOM   2289  B   BEA A2289     130.446 225.474 168.045  0.00  0.00           C
ATOM   2290  B   BEA A2290     130.954 224.849 168.554  0.00  0.00           C
ATOM   2291  B   BEA A2291     131.415 224.200 169.084  0.00  0.00           C
ATOM   2292  B   BEA A2292     131.821 223.555 169.604  0.00  0.00           C
ATOM   2293  B   BEA A2293     132.227 222.834 170.170  0.00  0.00           C
ATOM   2294  B   BEA A2294     132.591 222.108 170.713  0.00  0.00           C
ATOM   2295  B   BEA A2295     132.908 221.401 171.207  0.00  0.00           C
ATOM   2296  B   BEA A2296     133.212 220.634 171.694  0.00  0.00           C
ATOM   2297  B   BEA A2297     133.488 219.823 172.146  0.00  0.00           C
ATOM   2298  B   BEA A2298     133.726 218.974 172.547  0.00  0.00           C
ATOM   2299  B   BEA A2299     133.916 218.093 172.885  0.00  0.00           C
ATOM   2300  B   BEA A2300     134.050 217.182 173.147  0.00  0.00           C
ATOM   2301  B   BEA A2301     134.119 216.238 173.322  0.00  0.00           C
ATOM   2302  B   BEA A2302     134.116 215.302 173.396  0.00  0.00           C
ATOM   2303  B   BEA A2303     134.040 214.358 173.366  0.00  0.00           C
ATOM   2304  B   BEA A2304     133.882 213.391 173.225  0.00  0.00           C
ATOM   2305  B   BEA A2305     133.388 211.639 172.674  0.00  0.00           C
ATOM   2306  B   BEA A2306     133.066 210.831 172.287  0.00  0.00           C
ATOM   2307  B   BEA A2307     132.697 210.047 171.831  0.00  0.00           C
ATOM   2308  B   BEA A2308     132.309 209.328 171.341  0.00  0.00           C
ATOM   2309  B   BEA A2309     131.913 208.673 170.834  0.00  0.00           C
ATOM   2310  B   BEA A2310     131.464 208.001 170.255  0.00  0.00           C
ATOM   2311  B   BEA A2311     131.023 207.394 169.678  0.00  0.00           C
ATOM   2312  B   BEA A2312     130.568 206.812 169.080  0.00  0.00           C
ATOM   2313  B   BEA A2313     130.105 206.258 168.466  0.00  0.00           C
ATOM   2314  B   BEA A2314     129.604 205.693 167.799  0.00  0.00           C
ATOM   2315  B   BEA A2315     129.138 205.195 167.174  0.00  0.00           C
ATOM   2316  B   BEA A2316     128.641 204.689 166.506  0.00  0.00           C
ATOM   2317  B   BEA A2317     128.153 204.213 165.847  0.00  0.00           C
ATOM   2318  B   BEA A2318     127.677 203.767 165.202  0.00  0.00           C
ATOM   2319  B   BEA A2319     127.138 203.279 164.468  0.00  0.00           C
ATOM   2320  B   BEA A2320     126.657 202.858 163.811  0.00  0.00           C
ATOM   2321  B   BEA A2321     126.155 202.433 163.125  0.00  0.00           C
ATOM   2322  B   BEA A2322     125.140 201.607 161.729  0.00  0.00           C
ATOM   2323  B   BEA A2323     124.629 201.206 161.024  0.00  0.00           C
ATOM   2324  B   BEA A2324     124.103 200.803 160.296  0.00  0.00           C
ATOM   2325  B   BEA A2325     123.609 200.432 159.610  0.00  0.00           C
ATOM   2326  B   BEA A2326     123.102 200.059 158.906  0.00  0.00           C
ATOM   2327  B   BEA A2327     122.055 199.306 157.444  0.00  0.00           C
ATOM   2328  B   BEA A2328     121.516 198.928 156.689  0.00  0.00           C
ATOM   2329  B   BEA A2329     121.016 198.581 155.987  0.00  0.00           C
ATOM   2330  B   BEA A2330     120.508 198.234 155.273  0.00  0.00           C
ATOM   2331  B   BEA A2331     119.993 197.885 154.547  0.00  0.00           C
ATOM   2332  B   BEA A2332     119.472 197.535 153.810  0.00  0.00           C
ATOM   2333  B   BEA A2333     117.927 196.516 151.616  0.00  0.00           C
ATOM   2334  B   BEA A2334     116.894 195.844 150.142  0.00  0.00           C
ATOM   2335  B   BEA A2335     116.399 195.525 149.433  0.00  0.00           C
ATOM   2336  B   BEA A2336     115.852 195.172 148.648  0.00  0.00           C
ATOM   2337  B   BEA A2337     115.355 194.852 147.932  0.00  0.00           C
ATOM   2338  B   BEA A2338     114.857 194.533 147.214  0.00  0.00           C
ATOM   2339  B   BEA A2339     113.813 193.861 145.701  0.00  0.00           C
ATOM   2340  B   BEA A2340     113.318 193.542 144.982  0.00  0.00           C
ATOM   2341  B   BEA A2341     112.285 192.873 143.474  0.00  0.00           C
ATOM   2342  B   BEA A2342     111.266 192.206 141.977  0.00  0.00           C
ATOM   2343  B   BEA A2343     110.787 191.890 141.272  0.00  0.00           C
ATOM   2344  B   BEA A2344     110.265 191.542 140.500  0.00  0.00           C
ATOM   2345  B   BEA A2345     109.750 191.195 139.735  0.00  0.00           C
ATOM   2346  B   BEA A2346     109.241 190.850 138.978  0.00  0.00           C
ATOM   2347  B   BEA A2347     108.788 190.538 138.300  0.00  0.00           C
ATOM   2348  B   BEA A2348     108.248 190.163 137.490  0.00  0.00           C
ATOM   2349  B   BEA A2349     107.764 189.821 136.762  0.00  0.00           C
ATOM   2350  B   BEA A2350     107.290 189.482 136.045  0.00  0.00           C
ATOM   2351  B   BEA A2351     106.781 189.111 135.272  0.00  0.00           C
ATOM   2352  B   BEA A2352     106.329 188.776 134.582  0.00  0.00           C
ATOM   2353  B   BEA A2353     105.844 188.410 133.839  0.00  0.00           C
ATOM   2354  B   BEA A2354     105.330 188.012 133.046  0.00  0.00           C
ATOM   2355  B   BEA A2355     104.873 187.651 132.339  0.00  0.00           C
ATOM   2356  B   BEA A2356     104.390 187.260 131.586  0.00  0.00           C
ATOM   2357  B   BEA A2357     103.924 186.871 130.855  0.00  0.00           C
ATOM   2358  B   BEA A2358     103.437 186.453 130.085  0.00  0.00           C
ATOM   2359  B   BEA A2359     103.008 186.072 129.402  0.00  0.00           C
ATOM   2360  B   BEA A2360     102.523 185.628 128.625  0.00  0.00           C
ATOM   2361  B   BEA A2361     102.099 185.223 127.937  0.00  0.00           C
ATOM   2362  B   BEA A2362     101.627 184.753 127.166  0.00  0.00           C
ATOM   2363  B   BEA A2363     101.216 184.325 126.487  0.00  0.00           C
ATOM   2364  B   BEA A2364     100.767 183.834 125.735  0.00  0.00           C
ATOM   2365  B   BEA A2365     100.350 183.350 125.026  0.00  0.00           C
ATOM   2366  B   BEA A2366      99.936 182.839 124.311  0.00  0.00           C
ATOM   2367  B   BEA A2367      99.557 182.338 123.644  0.00  0.00           C
ATOM   2368  B   BEA A2368      99.164 181.775 122.936  0.00  0.00           C
ATOM   2369  B   BEA A2369      98.813 181.225 122.287  0.00  0.00           C
ATOM   2370  B   BEA A2370      98.462 180.614 121.615  0.00  0.00           C
ATOM   2371  B   BEA A2371      98.141 179.982 120.975  0.00  0.00           C
ATOM   2372  B   BEA A2372      97.840 179.291 120.338  0.00  0.00           C
ATOM   2373  B   BEA A2373      97.584 178.580 119.754  0.00  0.00           C
ATOM   2374  B   BEA A2374      97.378 177.851 119.228  0.00  0.00           C
ATOM   2375  B   BEA A2375      97.212 177.021 118.718  0.00  0.00           C
ATOM   2376  B   BEA A2376      97.116 176.166 118.291  0.00  0.00           C
ATOM   2377  B   BEA A2377      97.095 175.276 117.951  0.00  0.00           C
ATOM   2378  B   BEA A2378      97.155 174.380 117.714  0.00  0.00           C
ATOM   2379  B   BEA A2379      97.308 173.412 117.574  0.00  0.00           C
ATOM   2380  B   BEA A2380      97.536 172.488 117.551  0.00  0.00           C
ATOM   2381  B   BEA A2381      97.824 171.598 117.618  0.00  0.00           C
ATOM   2382  B   BEA A2382      98.175 170.696 117.766  0.00  0.00           C
ATOM   2383  B   BEA A2383      98.557 169.831 117.972  0.00  0.00           C
ATOM   2384  B   BEA A2384      98.955 169.012 118.217  0.00  0.00           C
ATOM   2385  B   BEA A2385      99.380 168.197 118.501  0.00  0.00           C
ATOM   2386  B   BEA A2386      99.823 167.391 118.817  0.00  0.00           C
ATOM   2387  B   BEA A2387     100.246 166.651 119.133  0.00  0.00           C
ATOM   2388  B   BEA A2388     100.701 165.880 119.483  0.00  0.00           C
ATOM   2389  B   BEA A2389     101.183 165.082 119.864  0.00  0.00           C
ATOM   2390  B   BEA A2390     101.623 164.363 120.220  0.00  0.00           C
ATOM   2391  B   BEA A2391     102.114 163.571 120.624  0.00  0.00           C
ATOM   2392  B   BEA A2392     102.551 162.866 120.989  0.00  0.00           C
ATOM   2393  B   BEA A2393     103.032 162.091 121.395  0.00  0.00           C
ATOM   2394  B   BEA A2394     103.485 161.355 121.782  0.00  0.00           C
ATOM   2395  B   BEA A2395     103.941 160.608 122.174  0.00  0.00           C
ATOM   2396  B   BEA A2396     104.397 159.849 122.568  0.00  0.00           C
ATOM   2397  B   BEA A2397     104.816 159.138 122.932  0.00  0.00           C
ATOM   2398  B   BEA A2398     105.263 158.362 123.321  0.00  0.00           C
ATOM   2399  B   BEA A2399     105.700 157.581 123.702  0.00  0.00           C
ATOM   2400  B   BEA A2400     106.125 156.795 124.073  0.00  0.00           C
ATOM   2401  B   BEA A2401     106.536 156.005 124.429  0.00  0.00           C
ATOM   2402  B   BEA A2402     106.928 155.213 124.770  0.00  0.00           C
ATOM   2403  B   BEA A2403     107.301 154.421 125.091  0.00  0.00           C
ATOM   2404  B   BEA A2404     107.678 153.570 125.412  0.00  0.00           C
ATOM   2405  B   BEA A2405     108.028 152.719 125.707  0.00  0.00           C
ATOM   2406  B   BEA A2406     108.349 151.871 125.972  0.00  0.00           C
ATOM   2407  B   BEA A2407     108.659 150.963 126.222  0.00  0.00           C
ATOM   2408  B   BEA A2408     108.933 150.058 126.435  0.00  0.00           C
ATOM   2409  B   BEA A2409     109.533 147.284 126.835  0.00  0.00           C
ATOM   2410  B   BEA A2410     109.653 146.378 126.882  0.00  0.00           C
ATOM   2411  B   BEA A2411     109.743 145.403 126.889  0.00  0.00           C
ATOM   2412  B   BEA A2412     109.797 144.423 126.852  0.00  0.00           C
ATOM   2413  B   BEA A2413     109.817 143.502 126.778  0.00  0.00           C
ATOM   2414  B   BEA A2414     109.808 142.575 126.666  0.00  0.00           C
ATOM   2415  B   BEA A2415     109.770 141.579 126.505  0.00  0.00           C
ATOM   2416  B   BEA A2416     109.709 140.642 126.315  0.00  0.00           C
ATOM   2417  B   BEA A2417     109.624 139.702 126.086  0.00  0.00           C
ATOM   2418  B   BEA A2418     109.526 138.823 125.840  0.00  0.00           C
ATOM   2419  B   BEA A2419     109.400 137.878 125.538  0.00  0.00           C
ATOM   2420  B   BEA A2420     109.267 136.997 125.223  0.00  0.00           C
ATOM   2421  B   BEA A2421     109.119 136.117 124.874  0.00  0.00           C
ATOM   2422  B   BEA A2422     108.959 135.240 124.493  0.00  0.00           C
ATOM   2423  B   BEA A2423     108.800 134.429 124.110  0.00  0.00           C
ATOM   2424  B   BEA A2424     108.620 133.561 123.668  0.00  0.00           C
ATOM   2425  B   BEA A2425     108.446 132.762 123.228  0.00  0.00           C
ATOM   2426  B   BEA A2426     108.253 131.913 122.726  0.00  0.00           C
ATOM   2427  B   BEA A2427     108.072 131.132 122.233  0.00  0.00           C
ATOM   2428  B   BEA A2428     107.889 130.364 121.714  0.00  0.00           C
ATOM   2429  B   BEA A2429     107.706 129.608 121.171  0.00  0.00           C
ATOM   2430  B   BEA A2430     107.526 128.868 120.605  0.00  0.00           C
ATOM   2431  B   BEA A2431     107.350 128.143 120.017  0.00  0.00           C
ATOM   2432  B   BEA A2432     107.006 126.697 118.731  0.00  0.00           C
ATOM   2433  B   BEA A2433     106.854 126.031 118.082  0.00  0.00           C
ATOM   2434  B   BEA A2434     106.712 125.386 117.414  0.00  0.00           C
ATOM   2435  B   BEA A2435     106.575 124.718 116.678  0.00  0.00           C
ATOM   2436  B   BEA A2436     106.461 124.120 115.976  0.00  0.00           C
ATOM   2437  B   BEA A2437     106.357 123.505 115.204  0.00  0.00           C
ATOM   2438  B   BEA A2438     106.278 122.959 114.473  0.00  0.00           C
ATOM   2439  B   BEA A2439     106.213 122.400 113.670  0.00  0.00           C
ATOM   2440  B   BEA A2440     106.172 121.872 112.853  0.00  0.00           C
ATOM   2441  B   BEA A2441     106.165 120.941 111.235  0.00  0.00           C
ATOM   2442  B   BEA A2442     106.202 120.506 110.375  0.00  0.00           C
ATOM   2443  B   BEA A2443     106.269 120.103 109.501  0.00  0.00           C
ATOM   2444  B   BEA A2444     106.368 119.733 108.612  0.00  0.00           C
ATOM   2445  B   BEA A2445     106.499 119.395 107.706  0.00  0.00           C
ATOM   2446  B   BEA A2446     106.649 119.109 106.849  0.00  0.00           C
ATOM   2447  B   BEA A2447     106.840 118.831 105.911  0.00  0.00           C
ATOM   2448  B   BEA A2448     107.046 118.599 105.021  0.00  0.00           C
ATOM   2449  B   BEA A2449     107.278 118.394 104.116  0.00  0.00           C
ATOM   2450  B   BEA A2450     107.537 118.214 103.194  0.00  0.00           C
ATOM   2451  B   BEA A2451     107.800 118.071 102.324  0.00  0.00           C
ATOM   2452  B   BEA A2452     108.422 117.844 100.473  0.00  0.00           C
ATOM   2453  B   BEA A2453     108.729 117.774  99.630  0.00  0.00           C
ATOM   2454  B   BEA A2454     109.083 117.719  98.706  0.00  0.00           C
ATOM   2455  B   BEA A2455     109.431 117.689  97.839  0.00  0.00           C
ATOM   2456  B   BEA A2456     109.797 117.677  96.962  0.00  0.00           C
ATOM   2457  B   BEA A2457     110.181 117.685  96.076  0.00  0.00           C
ATOM   2458  B   BEA A2458     110.583 117.712  95.180  0.00  0.00           C
ATOM   2459  B   BEA A2459     111.002 117.758  94.277  0.00  0.00           C
ATOM   2460  B   BEA A2460     111.403 117.817  93.438  0.00  0.00           C
ATOM   2461  B   BEA A2461     111.819 117.892  92.594  0.00  0.00           C
ATOM   2462  B   BEA A2462     112.247 117.982  91.744  0.00  0.00           C
ATOM   2463  B   BEA A2463     112.688 118.088  90.891  0.00  0.00           C
ATOM   2464  B   BEA A2464     113.141 118.209  90.035  0.00  0.00           C
ATOM   2465  B   BEA A2465     113.605 118.345  89.177  0.00  0.00           C
ATOM   2466  B   BEA A2466     114.040 118.482  88.389  0.00  0.00           C
ATOM   2467  B   BEA A2467     114.523 118.645  87.531  0.00  0.00           C
ATOM   2468  B   BEA A2468     114.975 118.806  86.744  0.00  0.00           C
ATOM   2469  B   BEA A2469     115.433 118.979  85.958  0.00  0.00           C
ATOM   2470  B   BEA A2470     115.938 119.179  85.107  0.00  0.00           C
ATOM   2471  B   BEA A2471     116.408 119.373  84.328  0.00  0.00           C
ATOM   2472  B   BEA A2472     116.924 119.596  83.486  0.00  0.00           C
ATOM   2473  B   BEA A2473     117.403 119.810  82.718  0.00  0.00           C
ATOM   2474  B   BEA A2474     117.883 120.032  81.956  0.00  0.00           C
ATOM   2475  B   BEA A2475     118.409 120.283  81.136  0.00  0.00           C
ATOM   2476  B   BEA A2476     118.892 120.522  80.390  0.00  0.00           C
ATOM   2477  B   BEA A2477     119.419 120.789  79.589  0.00  0.00           C
ATOM   2478  B   BEA A2478     119.901 121.041  78.864  0.00  0.00           C
ATOM   2479  B   BEA A2479     120.425 121.321  78.087  0.00  0.00           C
ATOM   2480  B   BEA A2480     120.947 121.608  77.323  0.00  0.00           C
ATOM   2481  B   BEA A2481     121.464 121.899  76.573  0.00  0.00           C
ATOM   2482  B   BEA A2482     121.976 122.194  75.839  0.00  0.00           C
ATOM   2483  B   BEA A2483     122.525 122.518  75.062  0.00  0.00           C
ATOM   2484  B   BEA A2484     123.024 122.819  74.363  0.00  0.00           C
ATOM   2485  B   BEA A2485     123.556 123.148  73.625  0.00  0.00           C
ATOM   2486  B   BEA A2486     124.079 123.478  72.908  0.00  0.00           C
ATOM   2487  B   BEA A2487     124.632 123.834  72.158  0.00  0.00           C
ATOM   2488  B   BEA A2488     125.171 124.190  71.434  0.00  0.00           C
ATOM   2489  B   BEA A2489     125.696 124.544  70.737  0.00  0.00           C
ATOM   2490  B   BEA A2490     126.244 124.922  70.017  0.00  0.00           C
ATOM   2491  B   BEA A2491     126.773 125.296  69.329  0.00  0.00           C
ATOM   2492  B   BEA A2492     127.281 125.663  68.675  0.00  0.00           C
ATOM   2493  B   BEA A2493     127.842 126.079  67.960  0.00  0.00           C
ATOM   2494  B   BEA A2494     128.376 126.484  67.288  0.00  0.00           C
ATOM   2495  B   BEA A2495     128.915 126.906  66.616  0.00  0.00           C
ATOM   2496  B   BEA A2496     129.456 127.340  65.950  0.00  0.00           C
ATOM   2497  B   BEA A2497     129.992 127.784  65.298  0.00  0.00           C
ATOM   2498  B   BEA A2498     130.516 128.234  64.669  0.00  0.00           C
ATOM   2499  B   BEA A2499     131.081 128.738  63.999  0.00  0.00           C
ATOM   2500  B   BEA A2500     131.613 129.234  63.378  0.00  0.00           C
ATOM   2501  B   BEA A2501     132.130 129.741  62.786  0.00  0.00           C
ATOM   2502  B   BEA A2502     132.661 130.296  62.189  0.00  0.00           C
ATOM   2503  B   BEA A2503     133.174 130.877  61.629  0.00  0.00           C
ATOM   2504  B   BEA A2504     133.666 131.499  61.111  0.00  0.00           C
ATOM   2505  B   BEA A2505     134.125 132.189  60.656  0.00  0.00           C
ATOM   2506  B   BEA A2506     134.512 133.018  60.333  0.00  0.00           C
ATOM   2507  B   BEA A2507     134.605 133.932  60.415  0.00  0.00           C
ATOM   2508  B   BEA A2508     134.280 134.620  60.979  0.00  0.00           C
ATOM   2509  B   BEA A2509     133.793 135.040  61.679  0.00  0.00           C
ATOM   2510  B   BEA A2510     133.241 135.334  62.425  0.00  0.00           C
ATOM   2511  B   BEA A2511     132.666 135.551  63.175  0.00  0.00           C
ATOM   2512  B   BEA A2512     131.508 135.849  64.632  0.00  0.00           C
ATOM   2513  B   BEA A2513     130.897 135.963  65.381  0.00  0.00           C
ATOM   2514  B   BEA A2514     130.296 136.057  66.108  0.00  0.00           C
ATOM   2515  B   BEA A2515     129.691 136.136  66.831  0.00  0.00           C
ATOM   2516  B   BEA A2516     129.057 136.208  67.579  0.00  0.00           C
ATOM   2517  B   BEA A2517     128.441 136.268  68.299  0.00  0.00           C
ATOM   2518  B   BEA A2518     127.813 136.322  69.025  0.00  0.00           C
ATOM   2519  B   BEA A2519     127.180 136.371  69.750  0.00  0.00           C
ATOM   2520  B   BEA A2520     125.919 136.453  71.173  0.00  0.00           C
ATOM   2521  B   BEA A2521     125.256 136.491  71.911  0.00  0.00           C
ATOM   2522  B   BEA A2522     124.605 136.526  72.628  0.00  0.00           C
ATOM   2523  B   BEA A2523     123.972 136.558  73.321  0.00  0.00           C
ATOM   2524  B   BEA A2524     123.310 136.590  74.038  0.00  0.00           C
ATOM   2525  B   BEA A2525     122.672 136.620  74.724  0.00  0.00           C
ATOM   2526  B   BEA A2526     122.010 136.650  75.430  0.00  0.00           C
ATOM   2527  B   BEA A2527     121.377 136.679  76.099  0.00  0.00           C
ATOM   2528  B   BEA A2528     120.723 136.709  76.785  0.00  0.00           C
ATOM   2529  B   BEA A2529     119.355 136.773  78.201  0.00  0.00           C
ATOM   2530  B   BEA A2530     118.698 136.805  78.872  0.00  0.00           C
ATOM   2531  B   BEA A2531     118.024 136.839  79.554  0.00  0.00           C
ATOM   2532  B   BEA A2532     117.335 136.875  80.246  0.00  0.00           C
ATOM   2533  B   BEA A2533     116.688 136.910  80.890  0.00  0.00           C
ATOM   2534  B   BEA A2534     115.969 136.952  81.599  0.00  0.00           C
ATOM   2535  B   BEA A2535     115.295 136.992  82.257  0.00  0.00           C
ATOM   2536  B   BEA A2536     114.609 137.036  82.921  0.00  0.00           C
ATOM   2537  B   BEA A2537     113.911 137.082  83.591  0.00  0.00           C
ATOM   2538  B   BEA A2538     113.202 137.132  84.264  0.00  0.00           C
ATOM   2539  B   BEA A2539     111.815 137.239  85.563  0.00  0.00           C
ATOM   2540  B   BEA A2540     111.139 137.295  86.187  0.00  0.00           C
ATOM   2541  B   BEA A2541     110.455 137.355  86.812  0.00  0.00           C
ATOM   2542  B   BEA A2542     109.699 137.424  87.495  0.00  0.00           C
ATOM   2543  B   BEA A2543     109.000 137.493  88.120  0.00  0.00           C
ATOM   2544  B   BEA A2544     108.293 137.565  88.744  0.00  0.00           C
ATOM   2545  B   BEA A2545     107.581 137.642  89.367  0.00  0.00           C
ATOM   2546  B   BEA A2546     106.863 137.724  89.988  0.00  0.00           C
ATOM   2547  B   BEA A2547     106.140 137.810  90.606  0.00  0.00           C
ATOM   2548  B   BEA A2548     105.412 137.902  91.220  0.00  0.00           C
ATOM   2549  B   BEA A2549     104.679 137.999  91.830  0.00  0.00           C
ATOM   2550  B   BEA A2550     103.943 138.101  92.435  0.00  0.00           C
ATOM   2551  B   BEA A2551     103.204 138.209  93.036  0.00  0.00           C
ATOM   2552  B   BEA A2552     102.462 138.322  93.630  0.00  0.00           C
ATOM   2553  B   BEA A2553     101.717 138.442  94.217  0.00  0.00           C
ATOM   2554  B   BEA A2554     100.970 138.567  94.798  0.00  0.00           C
ATOM   2555  B   BEA A2555     100.154 138.711  95.422  0.00  0.00           C
ATOM   2556  B   BEA A2556      99.405 138.849  95.986  0.00  0.00           C
ATOM   2557  B   BEA A2557      98.655 138.994  96.541  0.00  0.00           C
ATOM   2558  B   BEA A2558      97.906 139.145  97.087  0.00  0.00           C
ATOM   2559  B   BEA A2559      96.339 139.483  98.197  0.00  0.00           C
ATOM   2560  B   BEA A2560      95.592 139.655  98.711  0.00  0.00           C
ATOM   2561  B   BEA A2561      94.777 139.850  99.260  0.00  0.00           C
ATOM   2562  B   BEA A2562      94.034 140.036  99.750  0.00  0.00           C
ATOM   2563  B   BEA A2563      93.224 140.248 100.273  0.00  0.00           C
ATOM   2564  B   BEA A2564      92.417 140.468 100.781  0.00  0.00           C
ATOM   2565  B   BEA A2565      91.682 140.676 101.232  0.00  0.00           C
ATOM   2566  B   BEA A2566      90.882 140.912 101.712  0.00  0.00           C
ATOM   2567  B   BEA A2567      89.227 141.434 102.662  0.00  0.00           C
ATOM   2568  B   BEA A2568      88.441 141.697 103.092  0.00  0.00           C
ATOM   2569  B   BEA A2569      87.660 141.968 103.505  0.00  0.00           C
ATOM   2570  B   BEA A2570      86.816 142.274 103.937  0.00  0.00           C
ATOM   2571  B   BEA A2571      85.979 142.591 104.349  0.00  0.00           C
ATOM   2572  B   BEA A2572      85.216 142.891 104.708  0.00  0.00           C
ATOM   2573  B   BEA A2573      84.391 143.228 105.081  0.00  0.00           C
ATOM   2574  B   BEA A2574      83.574 143.576 105.433  0.00  0.00           C
ATOM   2575  B   BEA A2575      81.892 144.337 106.100  0.00  0.00           C
ATOM   2576  B   BEA A2576      81.096 144.720 106.388  0.00  0.00           C
ATOM   2577  B   BEA A2577      80.241 145.148 106.676  0.00  0.00           C
ATOM   2578  B   BEA A2578      79.459 145.555 106.919  0.00  0.00           C
ATOM   2579  B   BEA A2579      78.619 146.011 107.158  0.00  0.00           C
ATOM   2580  B   BEA A2580      77.786 146.481 107.373  0.00  0.00           C
ATOM   2581  B   BEA A2581      77.026 146.928 107.547  0.00  0.00           C
ATOM   2582  B   BEA A2582      76.207 147.428 107.711  0.00  0.00           C
ATOM   2583  B   BEA A2583      75.397 147.943 107.849  0.00  0.00           C
ATOM   2584  B   BEA A2584      74.598 148.470 107.960  0.00  0.00           C
ATOM   2585  B   BEA A2585      73.813 149.010 108.046  0.00  0.00           C
ATOM   2586  B   BEA A2586      73.043 149.558 108.105  0.00  0.00           C
ATOM   2587  B   BEA A2587      72.292 150.114 108.139  0.00  0.00           C
ATOM   2588  B   BEA A2588      71.502 150.722 108.147  0.00  0.00           C
ATOM   2589  B   BEA A2589      70.738 151.335 108.126  0.00  0.00           C
ATOM   2590  B   BEA A2590      69.295 152.566 108.002  0.00  0.00           C
ATOM   2591  B   BEA A2591      68.621 153.179 107.900  0.00  0.00           C
ATOM   2592  B   BEA A2592      67.931 153.837 107.762  0.00  0.00           C
ATOM   2593  B   BEA A2593      67.232 154.537 107.583  0.00  0.00           C
ATOM   2594  B   BEA A2594      66.625 155.181 107.389  0.00  0.00           C
ATOM   2595  B   BEA A2595      65.976 155.911 107.134  0.00  0.00           C
ATOM   2596  B   BEA A2596      65.420 156.580 106.868  0.00  0.00           C
ATOM   2597  B   BEA A2597      64.841 157.331 106.530  0.00  0.00           C
ATOM   2598  B   BEA A2598      64.356 158.015 106.186  0.00  0.00           C
ATOM   2599  B   BEA A2599      63.869 158.777 105.760  0.00  0.00           C
ATOM   2600  B   BEA A2600      63.450 159.517 105.300  0.00  0.00           C
ATOM   2601  B   BEA A2601      63.101 160.235 104.807  0.00  0.00           C
ATOM   2602  B   BEA A2602      62.803 160.978 104.244  0.00  0.00           C
ATOM   2603  B   BEA A2603      62.448 162.358 103.037  0.00  0.00           C
ATOM   2604  B   BEA A2604      62.383 163.044 102.347  0.00  0.00           C
ATOM   2605  B   BEA A2605      62.400 163.674 101.649  0.00  0.00           C
ATOM   2606  B   BEA A2606      62.491 164.286 100.899  0.00  0.00           C
ATOM   2607  B   BEA A2607      62.647 164.868 100.097  0.00  0.00           C
ATOM   2608  B   BEA A2608      62.831 165.345  99.351  0.00  0.00           C
ATOM   2609  B   BEA A2609      63.070 165.812  98.507  0.00  0.00           C
ATOM   2610  B   BEA A2610      63.324 166.199  97.675  0.00  0.00           C
ATOM   2611  B   BEA A2611      63.600 166.528  96.803  0.00  0.00           C
ATOM   2612  B   BEA A2612      64.147 166.957  95.064  0.00  0.00           C
ATOM   2613  B   BEA A2613      64.422 167.064  94.136  0.00  0.00           C
ATOM   2614  B   BEA A2614      64.672 167.093  93.236  0.00  0.00           C
ATOM   2615  B   BEA A2615      64.912 167.054  92.301  0.00  0.00           C
ATOM   2616  B   BEA A2616      65.141 166.950  91.339  0.00  0.00           C
ATOM   2617  B   BEA A2617      65.340 166.798  90.426  0.00  0.00           C
ATOM   2618  B   BEA A2618      65.524 166.598  89.502  0.00  0.00           C
ATOM   2619  B   BEA A2619      65.823 166.094  87.719  0.00  0.00           C
ATOM   2620  B   BEA A2620      65.945 165.782  86.806  0.00  0.00           C
ATOM   2621  B   BEA A2621      66.043 165.446  85.914  0.00  0.00           C
ATOM   2622  B   BEA A2622      66.117 165.063  84.985  0.00  0.00           C
ATOM   2623  B   BEA A2623      66.158 164.698  84.163  0.00  0.00           C
ATOM   2624  B   BEA A2624      66.170 164.273  83.263  0.00  0.00           C
ATOM   2625  B   BEA A2625      66.146 163.854  82.430  0.00  0.00           C
ATOM   2626  B   BEA A2626      66.075 163.392  81.562  0.00  0.00           C
ATOM   2627  B   BEA A2627      65.954 162.931  80.741  0.00  0.00           C
ATOM   2628  B   BEA A2628      65.768 162.461  79.946  0.00  0.00           C
ATOM   2629  B   BEA A2629      65.491 161.978  79.172  0.00  0.00           C
ATOM   2630  B   BEA A2630      65.086 161.497  78.445  0.00  0.00           C
ATOM   2631  B   BEA A2631      64.499 161.046  77.812  0.00  0.00           C
ATOM   2632  B   BEA A2632      63.732 160.680  77.368  0.00  0.00           C
ATOM   2633  B   BEA A2633      62.824 160.419  77.142  0.00  0.00           C
ATOM   2634  B   BEA A2634      61.904 160.266  77.119  0.00  0.00           C
ATOM   2635  B   BEA A2635      60.948 160.184  77.247  0.00  0.00           C
ATOM   2636  B   BEA A2636      60.038 160.157  77.475  0.00  0.00           C
ATOM   2637  B   BEA A2637      58.243 160.202  78.158  0.00  0.00           C
ATOM   2638  B   BEA A2638      57.352 160.258  78.589  0.00  0.00           C
ATOM   2639  B   BEA A2639      55.732 160.397  79.500  0.00  0.00           C
ATOM   2640  B   BEA A2640      54.910 160.481  80.018  0.00  0.00           C
ATOM   2641  B   BEA A2641      54.112 160.569  80.555  0.00  0.00           C
ATOM   2642  B   BEA A2642      53.345 160.656  81.100  0.00  0.00           C
ATOM   2643  B   BEA A2643      52.554 160.749  81.692  0.00  0.00           C
ATOM   2644  B   BEA A2644      51.804 160.837  82.278  0.00  0.00           C
ATOM   2645  B   BEA A2645      51.102 160.919  82.850  0.00  0.00           C
ATOM   2646  B   BEA A2646      50.325 161.009  83.509  0.00  0.00           C
ATOM   2647  B   BEA A2647      49.602 161.089  84.146  0.00  0.00           C
ATOM   2648  B   BEA A2648      48.205 161.233  85.444  0.00  0.00           C
ATOM   2649  B   BEA A2649      47.536 161.294  86.098  0.00  0.00           C
ATOM   2650  B   BEA A2650      46.869 161.348  86.771  0.00  0.00           C
ATOM   2651  B   BEA A2651      46.207 161.395  87.461  0.00  0.00           C
ATOM   2652  B   BEA A2652      44.908 161.459  88.885  0.00  0.00           C
ATOM   2653  B   BEA A2653      44.275 161.475  89.614  0.00  0.00           C
ATOM   2654  B   BEA A2654      43.656 161.478  90.352  0.00  0.00           C
ATOM   2655  B   BEA A2655      43.053 161.468  91.097  0.00  0.00           C
ATOM   2656  B   BEA A2656      42.468 161.443  91.846  0.00  0.00           C
ATOM   2657  B   BEA A2657      41.903 161.402  92.598  0.00  0.00           C
ATOM   2658  B   BEA A2658      41.359 161.346  93.349  0.00  0.00           C
ATOM   2659  B   BEA A2659      40.791 161.265  94.168  0.00  0.00           C
ATOM   2660  B   BEA A2660      40.251 161.163  94.984  0.00  0.00           C
ATOM   2661  B   BEA A2661      39.783 161.052  95.724  0.00  0.00           C
ATOM   2662  B   BEA A2662      39.256 160.898  96.599  0.00  0.00           C
ATOM   2663  B   BEA A2663      38.799 160.737  97.397  0.00  0.00           C
ATOM   2664  B   BEA A2664      38.367 160.558  98.188  0.00  0.00           C
ATOM   2665  B   BEA A2665      37.923 160.342  99.041  0.00  0.00           C
ATOM   2666  B   BEA A2666      37.505 160.108  99.885  0.00  0.00           C
ATOM   2667  B   BEA A2667      37.113 159.854 100.720  0.00  0.00           C
ATOM   2668  B   BEA A2668      36.746 159.582 101.545  0.00  0.00           C
ATOM   2669  B   BEA A2669      36.401 159.294 102.359  0.00  0.00           C
ATOM   2670  B   BEA A2670      36.052 158.963 103.230  0.00  0.00           C
ATOM   2671  B   BEA A2671      35.728 158.614 104.086  0.00  0.00           C
ATOM   2672  B   BEA A2672      35.426 158.247 104.928  0.00  0.00           C
ATOM   2673  B   BEA A2673      35.147 157.865 105.754  0.00  0.00           C
ATOM   2674  B   BEA A2674      34.889 157.467 106.564  0.00  0.00           C
ATOM   2675  B   BEA A2675      34.651 157.056 107.355  0.00  0.00           C
ATOM   2676  B   BEA A2676      34.200 156.123 109.004  0.00  0.00           C
ATOM   2677  B   BEA A2677      34.005 155.637 109.795  0.00  0.00           C
ATOM   2678  B   BEA A2678      33.815 155.100 110.620  0.00  0.00           C
ATOM   2679  B   BEA A2679      33.656 154.592 111.358  0.00  0.00           C
ATOM   2680  B   BEA A2680      33.503 154.033 112.127  0.00  0.00           C
ATOM   2681  B   BEA A2681      33.368 153.465 112.864  0.00  0.00           C
ATOM   2682  B   BEA A2682      33.240 152.846 113.623  0.00  0.00           C
ATOM   2683  B   BEA A2683      33.032 151.588 115.028  0.00  0.00           C
ATOM   2684  B   BEA A2684      32.945 150.905 115.719  0.00  0.00           C
ATOM   2685  B   BEA A2685      32.871 150.219 116.367  0.00  0.00           C
ATOM   2686  B   BEA A2686      32.806 149.484 117.011  0.00  0.00           C
ATOM   2687  B   BEA A2687      32.754 148.748 117.606  0.00  0.00           C
ATOM   2688  B   BEA A2688      32.710 147.964 118.185  0.00  0.00           C
ATOM   2689  B   BEA A2689      32.676 147.183 118.709  0.00  0.00           C
ATOM   2690  B   BEA A2690      32.649 146.356 119.206  0.00  0.00           C
ATOM   2691  B   BEA A2691      32.630 145.535 119.643  0.00  0.00           C
ATOM   2692  B   BEA A2692      32.615 144.617 120.063  0.00  0.00           C
ATOM   2693  B   BEA A2693      32.606 143.759 120.391  0.00  0.00           C
ATOM   2694  B   BEA A2694      32.599 142.803 120.683  0.00  0.00           C
ATOM   2695  B   BEA A2695      32.594 141.909 120.885  0.00  0.00           C
ATOM   2696  B   BEA A2696      32.579 139.975 121.081  0.00  0.00           C
ATOM   2697  B   BEA A2697      32.567 139.036 121.055  0.00  0.00           C
ATOM   2698  B   BEA A2698      32.550 138.090 120.952  0.00  0.00           C
ATOM   2699  B   BEA A2699      32.529 137.131 120.773  0.00  0.00           C
ATOM   2700  B   BEA A2700      32.505 136.210 120.537  0.00  0.00           C
ATOM   2701  B   BEA A2701      32.477 135.271 120.234  0.00  0.00           C
ATOM   2702  B   BEA A2702      32.380 132.665 119.112  0.00  0.00           C
ATOM   2703  B   BEA A2703      32.303 130.946 118.180  0.00  0.00           C
ATOM   2704  B   BEA A2704      32.265 130.173 117.720  0.00  0.00           C
ATOM   2705  B   BEA A2705      32.221 129.330 117.196  0.00  0.00           C
ATOM   2706  B   BEA A2706      32.178 128.530 116.676  0.00  0.00           C
ATOM   2707  B   BEA A2707      32.131 127.718 116.132  0.00  0.00           C
ATOM   2708  B   BEA A2708      32.086 126.951 115.605  0.00  0.00           C
ATOM   2709  B   BEA A2709      32.039 126.174 115.060  0.00  0.00           C
ATOM   2710  B   BEA A2710      31.989 125.389 114.501  0.00  0.00           C
ATOM   2711  B   BEA A2711      31.938 124.598 113.930  0.00  0.00           C
ATOM   2712  B   BEA A2712      31.888 123.856 113.392  0.00  0.00           C
ATOM   2713  B   BEA A2713      31.833 123.052 112.809  0.00  0.00           C
ATOM   2714  B   BEA A2714      31.780 122.301 112.264  0.00  0.00           C
ATOM   2715  B   BEA A2715      31.722 121.490 111.679  0.00  0.00           C
ATOM   2716  B   BEA A2716      31.667 120.733 111.139  0.00  0.00           C
ATOM   2717  B   BEA A2717      31.610 119.975 110.605  0.00  0.00           C
ATOM   2718  B   BEA A2718      31.549 119.159 110.041  0.00  0.00           C
ATOM   2719  B   BEA A2719      31.486 118.343 109.490  0.00  0.00           C
ATOM   2720  B   BEA A2720      31.427 117.586 108.993  0.00  0.00           C
ATOM   2721  B   BEA A2721      31.362 116.773 108.476  0.00  0.00           C
ATOM   2722  B   BEA A2722      31.298 115.962 107.981  0.00  0.00           C
ATOM   2723  B   BEA A2723      31.228 115.097 107.476  0.00  0.00           C
ATOM   2724  B   BEA A2724      31.162 114.294 107.033  0.00  0.00           C
ATOM   2725  B   BEA A2725      31.092 113.436 106.588  0.00  0.00           C
ATOM   2726  B   BEA A2726      31.021 112.584 106.177  0.00  0.00           C
ATOM   2727  B   BEA A2727      30.945 111.678 105.776  0.00  0.00           C
ATOM   2728  B   BEA A2728      30.875 110.836 105.441  0.00  0.00           C
ATOM   2729  B   BEA A2729      30.794 109.880 105.103  0.00  0.00           C
ATOM   2730  B   BEA A2730      30.719 108.987 104.830  0.00  0.00           C
ATOM   2731  B   BEA A2731      30.643 108.096 104.596  0.00  0.00           C
ATOM   2732  B   BEA A2732      30.561 107.146 104.385  0.00  0.00           C
ATOM   2733  B   BEA A2733      30.479 106.194 104.213  0.00  0.00           C
ATOM   2734  B   BEA A2734      30.395 105.240 104.078  0.00  0.00           C
ATOM   2735  B   BEA A2735      30.310 104.283 103.977  0.00  0.00           C
ATOM   2736  B   BEA A2736      30.141 102.417 103.874  0.00  0.00           C
ATOM   2737  B   BEA A2737      30.051 101.444 103.865  0.00  0.00           C
ATOM   2738  B   BEA A2738      29.959 100.465 103.885  0.00  0.00           C
ATOM   2739  B   BEA A2739      29.870  99.541 103.928  0.00  0.00           C
ATOM   2740  B   BEA A2740      29.779  98.610 103.995  0.00  0.00           C
ATOM   2741  B   BEA A2741      29.680  97.610 104.089  0.00  0.00           C
ATOM   2742  B   BEA A2742      29.584  96.665 104.199  0.00  0.00           C
ATOM   2743  B   BEA A2743      29.485  95.713 104.329  0.00  0.00           C
ATOM   2744  B   BEA A2744      29.391  94.818 104.466  0.00  0.00           C
ATOM   2745  B   BEA A2745      29.286  93.854 104.630  0.00  0.00           C
ATOM   2746  B   BEA A2746      29.186  92.946 104.797  0.00  0.00           C
ATOM   2747  B   BEA A2747      29.076  91.970 104.990  0.00  0.00           C
ATOM   2748  B   BEA A2748      28.861  90.128 105.384  0.00  0.00           C
ATOM   2749  B   BEA A2749      28.633  88.269 105.814  0.00  0.00           C
ATOM   2750  B   BEA A2750      28.514  87.335 106.040  0.00  0.00           C
ATOM   2751  B   BEA A2751      28.393  86.397 106.270  0.00  0.00           C
ATOM   2752  B   BEA A2752      28.276  85.521 106.487  0.00  0.00           C
ATOM   2753  B   BEA A2753      28.147  84.580 106.723  0.00  0.00           C
ATOM   2754  B   BEA A2754      27.889  82.757 107.179  0.00  0.00           C
ATOM   2755  B   BEA A2755      27.750  81.813 107.413  0.00  0.00           C
ATOM   2756  B   BEA A2756      27.608  80.868 107.643  0.00  0.00           C
ATOM   2757  B   BEA A2757      27.472  79.989 107.854  0.00  0.00           C
ATOM   2758  B   BEA A2758      27.322  79.047 108.073  0.00  0.00           C
ATOM   2759  B   BEA A2759      27.169  78.106 108.285  0.00  0.00           C
ATOM   2760  B   BEA A2760      27.023  77.232 108.474  0.00  0.00           C
ATOM   2761  B   BEA A2761      26.862  76.296 108.667  0.00  0.00           C
ATOM   2762  B   BEA A2762      26.698  75.362 108.848  0.00  0.00           C
ATOM   2763  B   BEA A2763      26.530  74.431 109.017  0.00  0.00           C
ATOM   2764  B   BEA A2764      26.358  73.504 109.171  0.00  0.00           C
ATOM   2765  B   BEA A2765      26.183  72.581 109.310  0.00  0.00           C
ATOM   2766  B   BEA A2766      25.990  71.597 109.440  0.00  0.00           C
ATOM   2767  B   BEA A2767      25.806  70.681 109.544  0.00  0.00           C
ATOM   2768  B   BEA A2768      25.618  69.769 109.628  0.00  0.00           C
ATOM   2769  B   BEA A2769      25.412  68.798 109.697  0.00  0.00           C
ATOM   2770  B   BEA A2770      25.215  67.893 109.739  0.00  0.00           C
ATOM   2771  B   BEA A2771      25.000  66.929 109.760  0.00  0.00           C
ATOM   2772  B   BEA A2772      24.794  66.031 109.754  0.00  0.00           C
ATOM   2773  B   BEA A2773      24.567  65.072 109.722  0.00  0.00           C
ATOM   2774  B   BEA A2774      24.113  63.223 109.572  0.00  0.00           C
ATOM   2775  B   BEA A2775      23.885  62.331 109.457  0.00  0.00           C
ATOM   2776  B   BEA A2776      23.634  61.376 109.299  0.00  0.00           C
ATOM   2777  B   BEA A2777      23.393  60.482 109.119  0.00  0.00           C
ATOM   2778  B   BEA A2778      23.145  59.585 108.903  0.00  0.00           C
ATOM   2779  B   BEA A2779      22.888  58.684 108.651  0.00  0.00           C
ATOM   2780  B   BEA A2780      22.642  57.841 108.381  0.00  0.00           C
ATOM   2781  B   BEA A2781      22.369  56.930 108.050  0.00  0.00           C
ATOM   2782  B   BEA A2782      22.106  56.073 107.700  0.00  0.00           C
ATOM   2783  B   BEA A2783      21.853  55.270 107.337  0.00  0.00           C
ATOM   2784  B   BEA A2784      21.571  54.398 106.904  0.00  0.00           C
ATOM   2785  B   BEA A2785      21.321  53.641 106.495  0.00  0.00           C
ATOM   2786  B   BEA A2786      21.043  52.818 106.017  0.00  0.00           C
ATOM   2787  B   BEA A2787      20.778  52.051 105.540  0.00  0.00           C
ATOM   2788  B   BEA A2788      20.506  51.279 105.028  0.00  0.00           C
ATOM   2789  B   BEA A2789      20.228  50.505 104.484  0.00  0.00           C
ATOM   2790  B   BEA A2790      19.965  49.788 103.951  0.00  0.00           C
ATOM   2791  B   BEA A2791      19.696  49.069 103.390  0.00  0.00           C
ATOM   2792  B   BEA A2792      19.423  48.350 102.801  0.00  0.00           C
ATOM   2793  B   BEA A2793      19.144  47.633 102.185  0.00  0.00           C
ATOM   2794  B   BEA A2794      18.884  46.973 101.594  0.00  0.00           C
ATOM   2795  B   BEA A2795      18.619  46.315 100.979  0.00  0.00           C
ATOM   2796  B   BEA A2796      18.329  45.605 100.289  0.00  0.00           C
ATOM   2797  B   BEA A2797      18.081  45.008  99.686  0.00  0.00           C
ATOM   2798  B   BEA A2798      17.807  44.362  99.008  0.00  0.00           C
ATOM   2799  B   BEA A2799      17.531  43.721  98.311  0.00  0.00           C
ATOM   2800  B   BEA A2800      17.275  43.139  97.655  0.00  0.00           C
ATOM   2801  B   BEA A2801      16.996  42.511  96.922  0.00  0.00           C
ATOM   2802  B   BEA A2802      16.737  41.942  96.235  0.00  0.00           C
ATOM   2803  B   BEA A2803      16.478  41.380  95.533  0.00  0.00           C
ATOM   2804  B   BEA A2804      15.934  40.235  94.030  0.00  0.00           C
ATOM   2805  B   BEA A2805      15.674  39.701  93.293  0.00  0.00           C
ATOM   2806  B   BEA A2806      15.414  39.177  92.546  0.00  0.00           C
ATOM   2807  B   BEA A2807      15.154  38.665  91.790  0.00  0.00           C
ATOM   2808  B   BEA A2808      14.895  38.163  91.027  0.00  0.00           C
ATOM   2809  B   BEA A2809      14.615  37.632  90.189  0.00  0.00           C
ATOM   2810  B   BEA A2810      14.359  37.157  89.413  0.00  0.00           C
ATOM   2811  B   BEA A2811      14.105  36.695  88.633  0.00  0.00           C
ATOM   2812  B   BEA A2812      13.853  36.247  87.849  0.00  0.00           C
ATOM   2813  B   BEA A2813      13.604  35.814  87.063  0.00  0.00           C
ATOM   2814  B   BEA A2814      13.335  35.359  86.207  0.00  0.00           C
ATOM   2815  B   BEA A2815      13.092  34.956  85.420  0.00  0.00           C
ATOM   2816  B   BEA A2816      12.830  34.536  84.564  0.00  0.00           C
ATOM   2817  B   BEA A2817      12.072  33.388  82.015  0.00  0.00           C
ATOM   2818  B   BEA A2818      11.829  33.044  81.177  0.00  0.00           C
ATOM   2819  B   BEA A2819      11.591  32.720  80.345  0.00  0.00           C
ATOM   2820  B   BEA A2820      11.340  32.391  79.453  0.00  0.00           C
ATOM   2821  B   BEA A2821      10.856  31.804  77.702  0.00  0.00           C
ATOM   2822  B   BEA A2822      10.607  31.525  76.777  0.00  0.00           C
ATOM   2823  B   BEA A2823      10.365  31.272  75.868  0.00  0.00           C
ATOM   2824  B   BEA A2824      10.133  31.047  74.977  0.00  0.00           C
ATOM   2825  B   BEA A2825       9.909  30.848  74.106  0.00  0.00           C
ATOM   2826  B   BEA A2826       9.677  30.662  73.188  0.00  0.00           C
ATOM   2827  B   BEA A2827       9.456  30.506  72.295  0.00  0.00           C
ATOM   2828  B   BEA A2828       9.230  30.370  71.361  0.00  0.00           C
ATOM   2829  B   BEA A2829       9.000  30.260  70.392  0.00  0.00           C
ATOM   2830  B   BEA A2830       8.784  30.186  69.456  0.00  0.00           C
ATOM   2831  B   BEA A2831       8.580  30.145  68.554  0.00  0.00           C
ATOM   2832  B   BEA A2832       8.377  30.139  67.628  0.00  0.00           C
ATOM   2833  B   BEA A2833       8.176  30.172  66.681  0.00  0.00           C
ATOM   2834  B   BEA A2834       7.979  30.250  65.720  0.00  0.00           C
ATOM   2835  B   BEA A2835       7.799  30.371  64.807  0.00  0.00           C
ATOM   2836  B   BEA A2836       7.627  30.544  63.887  0.00  0.00           C
ATOM   2837  B   BEA A2837       7.310  31.070  62.048  0.00  0.00           C
ATOM   2838  B   BEA A2838       7.178  31.416  61.189  0.00  0.00           C
ATOM   2839  B   BEA A2839       7.060  31.838  60.337  0.00  0.00           C
ATOM   2840  B   BEA A2840       6.958  32.346  59.499  0.00  0.00           C
ATOM   2841  B   BEA A2841       6.882  32.888  58.759  0.00  0.00           C
ATOM   2842  B   BEA A2842       6.824  33.530  58.031  0.00  0.00           C
ATOM   2843  B   BEA A2843       6.791  34.211  57.389  0.00  0.00           C
ATOM   2844  B   BEA A2844       6.780  34.972  56.793  0.00  0.00           C
ATOM   2845  B   BEA A2845       6.792  35.774  56.270  0.00  0.00           C
ATOM   2846  B   BEA A2846       6.826  36.607  55.810  0.00  0.00           C
ATOM   2847  B   BEA A2847       6.967  38.380  55.023  0.00  0.00           C
ATOM   2848  B   BEA A2848       7.067  39.243  54.705  0.00  0.00           C
ATOM   2849  B   BEA A2849       7.351  41.105  54.114  0.00  0.00           C
ATOM   2850  B   BEA A2850       7.515  41.968  53.870  0.00  0.00           C
ATOM   2851  B   BEA A2851       7.721  42.920  53.617  0.00  0.00           C
ATOM   2852  B   BEA A2852       7.927  43.767  53.400  0.00  0.00           C
ATOM   2853  B   BEA A2853       8.177  44.691  53.169  0.00  0.00           C
ATOM   2854  B   BEA A2854       8.440  45.562  52.954  0.00  0.00           C
ATOM   2855  B   BEA A2855       8.754  46.499  52.719  0.00  0.00           C
ATOM   2856  B   BEA A2856       9.079  47.373  52.495  0.00  0.00           C
ATOM   2857  B   BEA A2857       9.409  48.181  52.279  0.00  0.00           C
ATOM   2858  B   BEA A2858       9.796  49.042  52.036  0.00  0.00           C
ATOM   2859  B   BEA A2859      10.217  49.890  51.780  0.00  0.00           C
ATOM   2860  B   BEA A2860      10.639  50.664  51.528  0.00  0.00           C
ATOM   2861  B   BEA A2861      11.129  51.478  51.238  0.00  0.00           C
ATOM   2862  B   BEA A2862      11.619  52.214  50.948  0.00  0.00           C
ATOM   2863  B   BEA A2863      12.185  52.981  50.612  0.00  0.00           C
ATOM   2864  B   BEA A2864      12.751  53.669  50.272  0.00  0.00           C
ATOM   2865  B   BEA A2865      13.357  54.331  49.903  0.00  0.00           C
ATOM   2866  B   BEA A2866      13.959  54.920  49.531  0.00  0.00           C
ATOM   2867  B   BEA A2867      14.604  55.482  49.124  0.00  0.00           C
ATOM   2868  B   BEA A2868      15.295  56.016  48.679  0.00  0.00           C
ATOM   2869  B   BEA A2869      15.981  56.482  48.228  0.00  0.00           C
ATOM   2870  B   BEA A2870      16.718  56.918  47.734  0.00  0.00           C
ATOM   2871  B   BEA A2871      17.444  57.292  47.236  0.00  0.00           C
ATOM   2872  B   BEA A2872      18.147  57.613  46.746  0.00  0.00           C
ATOM   2873  B   BEA A2873      18.878  57.913  46.228  0.00  0.00           C
ATOM   2874  B   BEA A2874      19.629  58.193  45.686  0.00  0.00           C
ATOM   2875  B   BEA A2875      20.394  58.455  45.126  0.00  0.00           C
ATOM   2876  B   BEA A2876      21.162  58.701  44.553  0.00  0.00           C
ATOM   2877  B   BEA A2877      21.859  58.914  44.025  0.00  0.00           C
ATOM   2878  B   BEA A2878      22.608  59.136  43.447  0.00  0.00           C
ATOM   2879  B   BEA A2879      23.333  59.349  42.877  0.00  0.00           C
ATOM   2880  B   BEA A2880      25.507  60.032  41.087  0.00  0.00           C
ATOM   2881  B   BEA A2881      26.199  60.289  40.482  0.00  0.00           C
ATOM   2882  B   BEA A2882      26.898  60.589  39.844  0.00  0.00           C
ATOM   2883  B   BEA A2883      27.526  60.918  39.238  0.00  0.00           C
ATOM   2884  B   BEA A2884      28.130  61.325  38.607  0.00  0.00           C
ATOM   2885  B   BEA A2885      28.648  61.824  37.993  0.00  0.00           C
ATOM   2886  B   BEA A2886      29.040  62.470  37.404  0.00  0.00           C
ATOM   2887  B   BEA A2887      29.209  63.258  36.920  0.00  0.00           C
ATOM   2888  B   BEA A2888      29.103  64.183  36.588  0.00  0.00           C
ATOM   2889  B   BEA A2889      28.785  65.072  36.440  0.00  0.00           C
ATOM   2890  B   BEA A2890      28.346  65.915  36.412  0.00  0.00           C
ATOM   2891  B   BEA A2891      27.832  66.736  36.457  0.00  0.00           C
ATOM   2892  B   BEA A2892      27.318  67.471  36.543  0.00  0.00           C
ATOM   2893  B   BEA A2893      26.707  68.281  36.678  0.00  0.00           C
ATOM   2894  B   BEA A2894      26.127  69.006  36.828  0.00  0.00           C
ATOM   2895  B   BEA A2895      25.554  69.693  36.993  0.00  0.00           C
ATOM   2896  B   BEA A2896      24.945  70.401  37.184  0.00  0.00           C
ATOM   2897  B   BEA A2897      24.313  71.116  37.396  0.00  0.00           C
ATOM   2898  B   BEA A2898      23.669  71.826  37.626  0.00  0.00           C
ATOM   2899  B   BEA A2899      23.028  72.522  37.866  0.00  0.00           C
ATOM   2900  B   BEA A2900      22.403  73.191  38.113  0.00  0.00           C
ATOM   2901  B   BEA A2901      21.746  73.885  38.386  0.00  0.00           C
ATOM   2902  B   BEA A2902      21.138  74.525  38.652  0.00  0.00           C
ATOM   2903  B   BEA A2903      20.538  75.155  38.929  0.00  0.00           C
ATOM   2904  B   BEA A2904      19.878  75.851  39.255  0.00  0.00           C
ATOM   2905  B   BEA A2905      19.270  76.500  39.584  0.00  0.00           C
ATOM   2906  B   BEA A2906      18.687  77.148  39.946  0.00  0.00           C
ATOM   2907  B   BEA A2907      18.157  77.819  40.396  0.00  0.00           C
ATOM   2908  B   BEA A2908      18.507  77.995  40.883  0.00  0.00           C
ATOM   2909  B   BEA A2909      19.338  77.542  40.894  0.00  0.00           C
ATOM   2910  B   BEA A2910      20.171  77.064  40.851  0.00  0.00           C
ATOM   2911  B   BEA A2911      21.053  76.580  40.804  0.00  0.00           C
ATOM   2912  B   BEA A2912      21.892  76.168  40.783  0.00  0.00           C
ATOM   2913  B   BEA A2913      22.749  75.832  40.813  0.00  0.00           C
ATOM   2914  B   BEA A2914      23.688  75.666  40.977  0.00  0.00           C
ATOM   2915  B   BEA A2915      24.504  75.933  41.395  0.00  0.00           C
ATOM   2916  B   BEA A2916      25.275  77.250  42.516  0.00  0.00           C
ATOM   2917  B   BEA A2917      25.447  77.973  43.064  0.00  0.00           C
ATOM   2918  B   BEA A2918      25.581  78.792  43.673  0.00  0.00           C
ATOM   2919  B   BEA A2919      25.677  79.523  44.214  0.00  0.00           C
ATOM   2920  B   BEA A2920      25.774  80.313  44.803  0.00  0.00           C
ATOM   2921  B   BEA A2921      25.876  81.065  45.373  0.00  0.00           C
ATOM   2922  B   BEA A2922      25.999  81.824  45.963  0.00  0.00           C
ATOM   2923  B   BEA A2923      26.154  82.566  46.559  0.00  0.00           C
ATOM   2924  B   BEA A2924      26.343  83.281  47.156  0.00  0.00           C
ATOM   2925  B   BEA A2925      26.566  83.970  47.754  0.00  0.00           C
ATOM   2926  B   BEA A2926      26.819  84.633  48.353  0.00  0.00           C
ATOM   2927  B   BEA A2927      27.129  85.329  49.008  0.00  0.00           C
ATOM   2928  B   BEA A2928      27.439  85.942  49.609  0.00  0.00           C
ATOM   2929  B   BEA A2929      27.807  86.585  50.267  0.00  0.00           C
ATOM   2930  B   BEA A2930      28.202  87.200  50.926  0.00  0.00           C
ATOM   2931  B   BEA A2931      28.584  87.739  51.529  0.00  0.00           C
ATOM   2932  B   BEA A2932      29.024  88.302  52.189  0.00  0.00           C
ATOM   2933  B   BEA A2933      29.483  88.838  52.848  0.00  0.00           C
ATOM   2934  B   BEA A2934      29.960  89.347  53.507  0.00  0.00           C
ATOM   2935  B   BEA A2935      30.451  89.828  54.163  0.00  0.00           C
ATOM   2936  B   BEA A2936      30.954  90.282  54.816  0.00  0.00           C
ATOM   2937  B   BEA A2937      31.512  90.746  55.523  0.00  0.00           C
ATOM   2938  B   BEA A2938      32.032  91.143  56.168  0.00  0.00           C
ATOM   2939  B   BEA A2939      32.602  91.545  56.865  0.00  0.00           C
ATOM   2940  B   BEA A2940      33.174  91.914  57.553  0.00  0.00           C
ATOM   2941  B   BEA A2941      33.745  92.252  58.234  0.00  0.00           C
ATOM   2942  B   BEA A2942      34.310  92.559  58.903  0.00  0.00           C
ATOM   2943  B   BEA A2943      34.914  92.857  59.618  0.00  0.00           C
ATOM   2944  B   BEA A2944      35.505  93.119  60.318  0.00  0.00           C
ATOM   2945  B   BEA A2945      36.127  93.365  61.059  0.00  0.00           C
ATOM   2946  B   BEA A2946      36.681  93.557  61.725  0.00  0.00           C
ATOM   2947  B   BEA A2947      37.301  93.740  62.481  0.00  0.00           C
ATOM   2948  B   BEA A2948      37.889  93.883  63.213  0.00  0.00           C
ATOM   2949  B   BEA A2949      38.483  93.994  63.971  0.00  0.00           C
ATOM   2950  B   BEA A2950      39.073  94.066  64.751  0.00  0.00           C
ATOM   2951  B   BEA A2951      39.611  94.094  65.497  0.00  0.00           C
ATOM   2952  B   BEA A2952      41.147  93.878  67.937  0.00  0.00           C
ATOM   2953  B   BEA A2953      41.555  93.690  68.748  0.00  0.00           C
ATOM   2954  B   BEA A2954      42.184  93.057  70.487  0.00  0.00           C
ATOM   2955  B   BEA A2955      42.336  92.621  71.326  0.00  0.00           C
ATOM   2956  B   BEA A2956      42.362  92.109  72.132  0.00  0.00           C
ATOM   2957  B   BEA A2957      42.258  91.539  72.880  0.00  0.00           C
ATOM   2958  B   BEA A2958      42.038  90.940  73.550  0.00  0.00           C
ATOM   2959  B   BEA A2959      41.704  90.280  74.188  0.00  0.00           C
ATOM   2960  B   BEA A2960      41.304  89.613  74.757  0.00  0.00           C
ATOM   2961  B   BEA A2961      40.872  88.959  75.258  0.00  0.00           C
ATOM   2962  B   BEA A2962      40.370  88.244  75.756  0.00  0.00           C
ATOM   2963  B   BEA A2963      39.882  87.573  76.183  0.00  0.00           C
ATOM   2964  B   BEA A2964      39.356  86.861  76.601  0.00  0.00           C
ATOM   2965  B   BEA A2965      38.841  86.168  76.978  0.00  0.00           C
ATOM   2966  B   BEA A2966      38.314  85.450  77.342  0.00  0.00           C
ATOM   2967  B   BEA A2967      37.784  84.715  77.688  0.00  0.00           C
ATOM   2968  B   BEA A2968      37.263  83.969  78.017  0.00  0.00           C
ATOM   2969  B   BEA A2969      36.762  83.220  78.325  0.00  0.00           C
ATOM   2970  B   BEA A2970      36.292  82.475  78.611  0.00  0.00           C
ATOM   2971  B   BEA A2971      35.831  81.686  78.895  0.00  0.00           C
ATOM   2972  B   BEA A2972      35.396  80.862  79.172  0.00  0.00           C
ATOM   2973  B   BEA A2973      35.006  80.012  79.436  0.00  0.00           C
ATOM   2974  B   BEA A2974      34.682  79.147  79.685  0.00  0.00           C
ATOM   2975  B   BEA A2975      34.444  78.278  79.916  0.00  0.00           C
ATOM   2976  B   BEA A2976      34.306  77.359  80.138  0.00  0.00           C
ATOM   2977  B   BEA A2977      34.305  76.395  80.347  0.00  0.00           C
ATOM   2978  B   BEA A2978      34.447  75.475  80.519  0.00  0.00           C
ATOM   2979  B   BEA A2979      34.722  74.578  80.659  0.00  0.00           C
ATOM   2980  B   BEA A2980      35.127  73.687  80.765  0.00  0.00           C
ATOM   2981  B   BEA A2981      35.603  72.888  80.829  0.00  0.00           C
ATOM   2982  B   BEA A2982      36.191  72.081  80.860  0.00  0.00           C
ATOM   2983  B   BEA A2983      37.475  70.664  80.818  0.00  0.00           C
ATOM   2984  B   BEA A2984      38.176  70.008  80.752  0.00  0.00           C
ATOM   2985  B   BEA A2985      38.896  69.387  80.658  0.00  0.00           C
ATOM   2986  B   BEA A2986      39.624  68.802  80.540  0.00  0.00           C
ATOM   2987  B   BEA A2987      40.402  68.213  80.389  0.00  0.00           C
ATOM   2988  B   BEA A2988      41.169  67.663  80.218  0.00  0.00           C
ATOM   2989  B   BEA A2989      41.914  67.150  80.029  0.00  0.00           C
ATOM   2990  B   BEA A2990      42.687  66.636  79.811  0.00  0.00           C
ATOM   2991  B   BEA A2991      44.237  65.648  79.302  0.00  0.00           C
ATOM   2992  B   BEA A2992      45.004  65.174  79.014  0.00  0.00           C
ATOM   2993  B   BEA A2993      45.778  64.702  78.696  0.00  0.00           C
ATOM   2994  B   BEA A2994      46.556  64.232  78.347  0.00  0.00           C
ATOM   2995  B   BEA A2995      47.332  63.765  77.968  0.00  0.00           C
ATOM   2996  B   BEA A2996      48.042  63.338  77.591  0.00  0.00           C
ATOM   2997  B   BEA A2997      48.803  62.877  77.150  0.00  0.00           C
ATOM   2998  B   BEA A2998      49.550  62.420  76.678  0.00  0.00           C
ATOM   2999  B   BEA A2999      50.222  62.002  76.215  0.00  0.00           C
ATOM   3000  B   BEA A3000      50.930  61.551  75.680  0.00  0.00           C
ATOM   3001  B   BEA A3001      51.560  61.139  75.158  0.00  0.00           C
ATOM   3002  B   BEA A3002      52.216  60.695  74.560  0.00  0.00           C
ATOM   3003  B   BEA A3003      52.791  60.288  73.978  0.00  0.00           C
ATOM   3004  B   BEA A3004      53.383  59.848  73.312  0.00  0.00           C
ATOM   3005  B   BEA A3005      53.894  59.443  72.666  0.00  0.00           C
ATOM   3006  B   BEA A3006      54.410  59.004  71.928  0.00  0.00           C
ATOM   3007  B   BEA A3007      54.847  58.598  71.211  0.00  0.00           C
ATOM   3008  B   BEA A3008      55.245  58.191  70.456  0.00  0.00           C
ATOM   3009  B   BEA A3009      55.602  57.780  69.661  0.00  0.00           C
ATOM   3010  B   BEA A3010      55.916  57.365  68.829  0.00  0.00           C
ATOM   3011  B   BEA A3011      56.405  56.557  67.141  0.00  0.00           C
ATOM   3012  B   BEA A3012      56.585  56.165  66.297  0.00  0.00           C
ATOM   3013  B   BEA A3013      56.845  55.369  64.561  0.00  0.00           C
ATOM   3014  B   BEA A3014      56.925  54.967  63.678  0.00  0.00           C
ATOM   3015  B   BEA A3015      56.970  54.597  62.869  0.00  0.00           C
ATOM   3016  B   BEA A3016      56.991  54.191  61.985  0.00  0.00           C
ATOM   3017  B   BEA A3017      56.981  53.783  61.109  0.00  0.00           C
ATOM   3018  B   BEA A3018      56.945  53.375  60.246  0.00  0.00           C
ATOM   3019  B   BEA A3019      56.882  52.966  59.402  0.00  0.00           C
ATOM   3020  B   BEA A3020      56.788  52.522  58.509  0.00  0.00           C
ATOM   3021  B   BEA A3021      56.668  52.080  57.648  0.00  0.00           C
ATOM   3022  B   BEA A3022      56.526  51.640  56.826  0.00  0.00           C
ATOM   3023  B   BEA A3023      56.364  51.205  56.047  0.00  0.00           C
ATOM   3024  B   BEA A3024      56.154  50.699  55.193  0.00  0.00           C
ATOM   3025  B   BEA A3025      55.926  50.200  54.404  0.00  0.00           C
ATOM   3026  B   BEA A3026      55.684  49.710  53.686  0.00  0.00           C
ATOM   3027  B   BEA A3027      55.392  49.153  52.941  0.00  0.00           C
ATOM   3028  B   BEA A3028      55.069  48.569  52.246  0.00  0.00           C
ATOM   3029  B   BEA A3029      54.718  47.961  51.618  0.00  0.00           C
ATOM   3030  B   BEA A3030      54.318  47.289  51.041  0.00  0.00           C
ATOM   3031  B   BEA A3031      53.868  46.550  50.550  0.00  0.00           C
ATOM   3032  B   BEA A3032      53.422  45.824  50.217  0.00  0.00           C
ATOM   3033  B   BEA A3033      52.922  45.010  50.019  0.00  0.00           C
ATOM   3034  B   BEA A3034      52.413  44.171  50.010  0.00  0.00           C
ATOM   3035  B   BEA A3035      51.939  43.373  50.181  0.00  0.00           C
ATOM   3036  B   BEA A3036      51.492  42.599  50.513  0.00  0.00           C
ATOM   3037  B   BEA A3037      51.074  41.850  50.980  0.00  0.00           C
ATOM   3038  B   BEA A3038      50.704  41.171  51.500  0.00  0.00           C
ATOM   3039  B   BEA A3039      50.352  40.513  52.070  0.00  0.00           C
ATOM   3040  B   BEA A3040      49.995  39.837  52.703  0.00  0.00           C
ATOM   3041  B   BEA A3041      49.655  39.187  53.336  0.00  0.00           C
ATOM   3042  B   BEA A3042      49.323  38.552  53.946  0.00  0.00           C
ATOM   3043  B   BEA A3043      48.973  37.891  54.532  0.00  0.00           C
ATOM   3044  B   BEA A3044      49.061  38.096  54.067  0.00  0.00           C
ATOM   3045  B   BEA A3045      49.361  38.688  53.375  0.00  0.00           C
ATOM   3046  B   BEA A3046      49.669  39.288  52.704  0.00  0.00           C
ATOM   3047  B   BEA A3047      49.990  39.912  52.027  0.00  0.00           C
ATOM   3048  B   BEA A3048      50.315  40.541  51.357  0.00  0.00           C
ATOM   3049  B   BEA A3049      50.636  41.162  50.707  0.00  0.00           C
ATOM   3050  B   BEA A3050      51.619  43.052  48.779  0.00  0.00           C
ATOM   3051  B   BEA A3051      51.940  43.668  48.165  0.00  0.00           C
ATOM   3052  B   BEA A3052      52.287  44.333  47.509  0.00  0.00           C
ATOM   3053  B   BEA A3053      52.627  44.983  46.875  0.00  0.00           C
ATOM   3054  B   BEA A3054      52.956  45.611  46.269  0.00  0.00           C
ATOM   3055  B   BEA A3055      53.303  46.273  45.638  0.00  0.00           C
ATOM   3056  B   BEA A3056      53.633  46.901  45.045  0.00  0.00           C
ATOM   3057  B   BEA A3057      53.977  47.555  44.434  0.00  0.00           C
ATOM   3058  B   BEA A3058      54.335  48.233  43.807  0.00  0.00           C
ATOM   3059  B   BEA A3059      54.668  48.864  43.230  0.00  0.00           C
ATOM   3060  B   BEA A3060      55.012  49.514  42.642  0.00  0.00           C
ATOM   3061  B   BEA A3061      55.364  50.181  42.047  0.00  0.00           C
ATOM   3062  B   BEA A3062      55.725  50.862  41.445  0.00  0.00           C
ATOM   3063  B   BEA A3063      56.094  51.556  40.840  0.00  0.00           C
ATOM   3064  B   BEA A3064      56.430  52.189  40.296  0.00  0.00           C
ATOM   3065  B   BEA A3065      56.811  52.904  39.689  0.00  0.00           C
ATOM   3066  B   BEA A3066      57.157  53.552  39.147  0.00  0.00           C
ATOM   3067  B   BEA A3067      57.547  54.281  38.546  0.00  0.00           C
ATOM   3068  B   BEA A3068      57.899  54.939  38.011  0.00  0.00           C
ATOM   3069  B   BEA A3069      58.294  55.675  37.424  0.00  0.00           C
ATOM   3070  B   BEA A3070      58.650  56.337  36.905  0.00  0.00           C
ATOM   3071  B   BEA A3071      59.005  56.998  36.395  0.00  0.00           C
ATOM   3072  B   BEA A3072      59.402  57.732  35.840  0.00  0.00           C
ATOM   3073  B   BEA A3073      59.797  58.462  35.300  0.00  0.00           C
ATOM   3074  B   BEA A3074      60.189  59.187  34.776  0.00  0.00           C
ATOM   3075  B   BEA A3075      60.964  60.611  33.784  0.00  0.00           C
ATOM   3076  B   BEA A3076      61.344  61.307  33.320  0.00  0.00           C
ATOM   3077  B   BEA A3077      61.759  62.063  32.830  0.00  0.00           C
ATOM   3078  B   BEA A3078      62.166  62.804  32.368  0.00  0.00           C
ATOM   3079  B   BEA A3079      62.564  63.526  31.934  0.00  0.00           C
ATOM   3080  B   BEA A3080      62.992  64.299  31.490  0.00  0.00           C
ATOM   3081  B   BEA A3081      63.407  65.047  31.082  0.00  0.00           C
ATOM   3082  B   BEA A3082      63.809  65.768  30.710  0.00  0.00           C
ATOM   3083  B   BEA A3083      64.274  66.596  30.311  0.00  0.00           C
ATOM   3084  B   BEA A3084      64.681  67.319  29.990  0.00  0.00           C
ATOM   3085  B   BEA A3085      65.144  68.136  29.661  0.00  0.00           C
ATOM   3086  B   BEA A3086      65.582  68.906  29.388  0.00  0.00           C
ATOM   3087  B   BEA A3087      66.067  69.750  29.135  0.00  0.00           C
ATOM   3088  B   BEA A3088      66.520  70.532  28.951  0.00  0.00           C
ATOM   3089  B   BEA A3089      67.007  71.366  28.815  0.00  0.00           C
ATOM   3090  B   BEA A3090      67.488  72.179  28.756  0.00  0.00           C
ATOM   3091  B   BEA A3091      67.988  73.014  28.785  0.00  0.00           C
ATOM   3092  B   BEA A3092      68.472  73.807  28.919  0.00  0.00           C
ATOM   3093  B   BEA A3093      68.967  74.602  29.190  0.00  0.00           C
ATOM   3094  B   BEA A3094      69.419  75.309  29.581  0.00  0.00           C
ATOM   3095  B   BEA A3095      69.866  75.989  30.124  0.00  0.00           C
ATOM   3096  B   BEA A3096      70.267  76.578  30.759  0.00  0.00           C
ATOM   3097  B   BEA A3097      70.632  77.094  31.475  0.00  0.00           C
ATOM   3098  B   BEA A3098      70.966  77.548  32.258  0.00  0.00           C
ATOM   3099  B   BEA A3099      71.272  77.945  33.094  0.00  0.00           C
ATOM   3100  B   BEA A3100      71.534  78.269  33.908  0.00  0.00           C
ATOM   3101  B   BEA A3101      71.792  78.572  34.800  0.00  0.00           C
ATOM   3102  B   BEA A3102      72.027  78.832  35.700  0.00  0.00           C
ATOM   3103  B   BEA A3103      72.241  79.056  36.591  0.00  0.00           C
ATOM   3104  B   BEA A3104      72.450  79.261  37.532  0.00  0.00           C
ATOM   3105  B   BEA A3105      72.640  79.434  38.444  0.00  0.00           C
ATOM   3106  B   BEA A3106      72.825  79.591  39.387  0.00  0.00           C
ATOM   3107  B   BEA A3107      72.993  79.723  40.282  0.00  0.00           C
ATOM   3108  B   BEA A3108      73.171  79.852  41.268  0.00  0.00           C
ATOM   3109  B   BEA A3109      73.332  79.959  42.189  0.00  0.00           C
ATOM   3110  B   BEA A3110      73.490  80.055  43.113  0.00  0.00           C
ATOM   3111  B   BEA A3111      73.810  80.226  45.016  0.00  0.00           C
ATOM   3112  B   BEA A3112      73.972  80.302  45.978  0.00  0.00           C
ATOM   3113  B   BEA A3113      74.131  80.371  46.914  0.00  0.00           C
ATOM   3114  B   BEA A3114      74.288  80.435  47.813  0.00  0.00           C
ATOM   3115  B   BEA A3115      74.467  80.504  48.806  0.00  0.00           C
ATOM   3116  B   BEA A3116      74.643  80.571  49.739  0.00  0.00           C
ATOM   3117  B   BEA A3117      74.829  80.641  50.664  0.00  0.00           C
ATOM   3118  B   BEA A3118      75.023  80.716  51.564  0.00  0.00           C
ATOM   3119  B   BEA A3119      75.254  80.809  52.528  0.00  0.00           C
ATOM   3120  B   BEA A3120      75.506  80.919  53.455  0.00  0.00           C
ATOM   3121  B   BEA A3121      75.790  81.054  54.344  0.00  0.00           C
ATOM   3122  B   BEA A3122      76.134  81.234  55.217  0.00  0.00           C
ATOM   3123  B   BEA A3123      76.546  81.469  56.029  0.00  0.00           C
ATOM   3124  B   BEA A3124      77.725  82.231  57.304  0.00  0.00           C
ATOM   3125  B   BEA A3125      78.485  82.778  57.522  0.00  0.00           C
ATOM   3126  B   BEA A3126      79.241  83.356  57.383  0.00  0.00           C
ATOM   3127  B   BEA A3127      79.921  83.902  57.004  0.00  0.00           C
ATOM   3128  B   BEA A3128      80.548  84.425  56.470  0.00  0.00           C
ATOM   3129  B   BEA A3129      81.093  84.894  55.877  0.00  0.00           C
ATOM   3130  B   BEA A3130      81.604  85.345  55.219  0.00  0.00           C
ATOM   3131  B   BEA A3131      82.091  85.785  54.508  0.00  0.00           C
ATOM   3132  B   BEA A3132      82.542  86.202  53.779  0.00  0.00           C
ATOM   3133  B   BEA A3133      82.974  86.610  53.020  0.00  0.00           C
ATOM   3134  B   BEA A3134      83.382  87.001  52.251  0.00  0.00           C
ATOM   3135  B   BEA A3135      83.785  87.396  51.440  0.00  0.00           C
ATOM   3136  B   BEA A3136      84.157  87.765  50.652  0.00  0.00           C
ATOM   3137  B   BEA A3137      84.518  88.129  49.848  0.00  0.00           C
ATOM   3138  B   BEA A3138      84.868  88.487  49.036  0.00  0.00           C
ATOM   3139  B   BEA A3139      85.203  88.835  48.225  0.00  0.00           C
ATOM   3140  B   BEA A3140      85.850  89.521  46.569  0.00  0.00           C
ATOM   3141  B   BEA A3141      86.185  89.884  45.666  0.00  0.00           C
ATOM   3142  B   BEA A3142      86.476  90.204  44.855  0.00  0.00           C
ATOM   3143  B   BEA A3143      86.773  90.534  44.005  0.00  0.00           C
ATOM   3144  B   BEA A3144      87.075  90.874  43.116  0.00  0.00           C
ATOM   3145  B   BEA A3145      87.355  91.195  42.265  0.00  0.00           C
ATOM   3146  B   BEA A3146      87.615  91.496  41.456  0.00  0.00           C
ATOM   3147  B   BEA A3147      87.902  91.832  40.540  0.00  0.00           C
ATOM   3148  B   BEA A3148      88.168  92.147  39.671  0.00  0.00           C
ATOM   3149  B   BEA A3149      88.411  92.440  38.855  0.00  0.00           C
ATOM   3150  B   BEA A3150      88.926  93.072  37.066  0.00  0.00           C
ATOM   3151  B   BEA A3151      89.174  93.382  36.177  0.00  0.00           C
ATOM   3152  B   BEA A3152      89.398  93.667  35.351  0.00  0.00           C
ATOM   3153  B   BEA A3153      89.646  93.986  34.418  0.00  0.00           C
ATOM   3154  B   BEA A3154      89.872  94.280  33.551  0.00  0.00           C
ATOM   3155  B   BEA A3155      90.097  94.578  32.667  0.00  0.00           C
ATOM   3156  B   BEA A3156      90.524  95.154  30.935  0.00  0.00           C
ATOM   3157  B   BEA A3157      90.748  95.462  30.000  0.00  0.00           C
ATOM   3158  B   BEA A3158      90.948  95.743  29.141  0.00  0.00           C
ATOM   3159  B   BEA A3159      91.148  96.027  28.269  0.00  0.00           C
ATOM   3160  B   BEA A3160      91.346  96.313  27.383  0.00  0.00           C
ATOM   3161  B   BEA A3161      91.543  96.601  26.485  0.00  0.00           C
ATOM   3162  B   BEA A3162      91.738  96.892  25.575  0.00  0.00           C
ATOM   3163  B   BEA A3163      91.932  97.184  24.653  0.00  0.00           C
ATOM   3164  B   BEA A3164      92.103  97.448  23.817  0.00  0.00           C
ATOM   3165  B   BEA A3165      92.292  97.744  22.875  0.00  0.00           C
ATOM   3166  B   BEA A3166      92.460  98.011  22.021  0.00  0.00           C
ATOM   3167  B   BEA A3167      92.644  98.309  21.060  0.00  0.00           C
ATOM   3168  B   BEA A3168      92.807  98.578  20.190  0.00  0.00           C
ATOM   3169  B   BEA A3169      92.967  98.849  19.313  0.00  0.00           C
ATOM   3170  B   BEA A3170      93.297  99.421  17.438  0.00  0.00           C
ATOM   3171  B   BEA A3171      93.448  99.693  16.542  0.00  0.00           C
ATOM   3172  B   BEA A3172      93.597  99.966  15.641  0.00  0.00           C
ATOM   3173  B   BEA A3173      93.742 100.238  14.735  0.00  0.00           C
ATOM   3174  B   BEA A3174      93.884 100.511  13.825  0.00  0.00           C
ATOM   3175  B   BEA A3175      94.023 100.784  12.911  0.00  0.00           C
ATOM   3176  B   BEA A3176      94.158 101.056  11.995  0.00  0.00           C
ATOM   3177  B   BEA A3177      94.289 101.329  11.075  0.00  0.00           C
ATOM   3178  B   BEA A3178      94.416 101.600  10.154  0.00  0.00           C
ATOM   3179  B   BEA A3179      94.526 101.842   9.333  0.00  0.00           C
ATOM   3180  B   BEA A3180      94.645 102.112   8.409  0.00  0.00           C
ATOM   3181  B   BEA A3181      94.761 102.382   7.485  0.00  0.00           C
ATOM   3182  B   BEA A3182      94.978 102.919   5.636  0.00  0.00           C
ATOM   3183  B   BEA A3183      95.080 103.185   4.712  0.00  0.00           C
ATOM   3184  B   BEA A3184      95.177 103.451   3.790  0.00  0.00           C
ATOM   3185  B   BEA A3185      95.270 103.714   2.870  0.00  0.00           C
ATOM   3186  B   BEA A3186      95.358 103.977   1.952  0.00  0.00           C
ATOM   3187  B   BEA A3187      95.441 104.237   1.038  0.00  0.00           C
ATOM   3188  B   BEA A3188      95.518 104.496   0.126  0.00  0.00           C
ATOM   3189  B   BEA A3189      95.591 104.753  -0.781  0.00  0.00           C
ATOM   3190  B   BEA A3190      95.659 105.008  -1.684  0.00  0.00           C
ATOM   3191  B   BEA A3191      95.722 105.260  -2.582  0.00  0.00           C
ATOM   3192  B   BEA A3192      95.785 105.539  -3.575  0.00  0.00           C
ATOM   3193  B   BEA A3193      95.837 105.786  -4.462  0.00  0.00           C
ATOM   3194  B   BEA A3194      95.888 106.060  -5.442  0.00  0.00           C
ATOM   3195  B   BEA A3195      95.928 106.302  -6.314  0.00  0.00           C
ATOM   3196  B   BEA A3196      95.967 106.569  -7.279  0.00  0.00           C
ATOM   3197  B   BEA A3197      95.996 106.805  -8.136  0.00  0.00           C
ATOM   3198  B   BEA A3198      96.022 107.066  -9.082  0.00  0.00           C
ATOM   3199  B   BEA A3199      96.042 107.323 -10.019  0.00  0.00           C
ATOM   3200  B   BEA A3200      96.055 107.576 -10.945  0.00  0.00           C
ATOM   3201  B   BEA A3201      96.061 107.826 -11.860  0.00  0.00           C
ATOM   3202  B   BEA A3202      96.061 108.072 -12.763  0.00  0.00           C
ATOM   3203  B   BEA A3203      96.053 108.339 -13.749  0.00  0.00           C
ATOM   3204  B   BEA A3204      96.039 108.576 -14.626  0.00  0.00           C
ATOM   3205  B   BEA A3205      96.016 108.834 -15.584  0.00  0.00           C
ATOM   3206  B   BEA A3206      95.985 109.087 -16.526  0.00  0.00           C
ATOM   3207  B   BEA A3207      95.947 109.335 -17.453  0.00  0.00           C
ATOM   3208  B   BEA A3208      95.901 109.578 -18.362  0.00  0.00           C
ATOM   3209  B   BEA A3209      95.847 109.816 -19.254  0.00  0.00           C
ATOM   3210  B   BEA A3210      95.780 110.071 -20.217  0.00  0.00           C
ATOM   3211  B   BEA A3211      95.711 110.297 -21.072  0.00  0.00           C
ATOM   3212  B   BEA A3212      95.627 110.541 -21.994  0.00  0.00           C
ATOM   3213  B   BEA A3213      95.526 110.800 -22.981  0.00  0.00           C
ATOM   3214  B   BEA A3214      95.424 111.030 -23.858  0.00  0.00           C
ATOM   3215  B   BEA A3215      95.304 111.274 -24.796  0.00  0.00           C
ATOM   3216  B   BEA A3216      95.175 111.511 -25.707  0.00  0.00           C
ATOM   3217  B   BEA A3217      95.023 111.761 -26.672  0.00  0.00           C
ATOM   3218  B   BEA A3218      94.876 111.982 -27.527  0.00  0.00           C
ATOM   3219  B   BEA A3219      94.705 112.215 -28.432  0.00  0.00           C
ATOM   3220  B   BEA A3220      94.509 112.458 -29.382  0.00  0.00           C
ATOM   3221  B   BEA A3221      94.302 112.692 -30.297  0.00  0.00           C
ATOM   3222  B   BEA A3222      94.085 112.915 -31.175  0.00  0.00           C
ATOM   3223  B   BEA A3223      93.582 113.365 -32.959  0.00  0.00           C
ATOM   3224  B   BEA A3224      93.293 113.590 -33.858  0.00  0.00           C
ATOM   3225  B   BEA A3225      92.969 113.819 -34.776  0.00  0.00           C
ATOM   3226  B   BEA A3226      92.634 114.033 -35.643  0.00  0.00           C
ATOM   3227  B   BEA A3227      92.288 114.234 -36.461  0.00  0.00           C
ATOM   3228  B   BEA A3228      91.452 114.651 -38.170  0.00  0.00           C
ATOM   3229  B   BEA A3229      90.986 114.848 -38.990  0.00  0.00           C
ATOM   3230  B   BEA A3230      90.507 115.028 -39.747  0.00  0.00           C
ATOM   3231  B   BEA A3231      89.949 115.214 -40.537  0.00  0.00           C
ATOM   3232  B   BEA A3232      89.375 115.382 -41.257  0.00  0.00           C
ATOM   3233  B   BEA A3233      88.710 115.550 -41.991  0.00  0.00           C
ATOM   3234  B   BEA A3234      88.024 115.697 -42.648  0.00  0.00           C
ATOM   3235  B   BEA A3235      87.317 115.825 -43.231  0.00  0.00           C
ATOM   3236  B   BEA A3236      86.542 115.940 -43.774  0.00  0.00           C
ATOM   3237  B   BEA A3237      85.687 116.041 -44.269  0.00  0.00           C
ATOM   3238  B   BEA A3238      84.840 116.117 -44.664  0.00  0.00           C
ATOM   3239  B   BEA A3239      83.949 116.174 -44.989  0.00  0.00           C
ATOM   3240  B   BEA A3240      83.003 116.211 -45.242  0.00  0.00           C
ATOM   3241  B   BEA A3241      82.051 116.227 -45.411  0.00  0.00           C
ATOM   3242  B   BEA A3242      81.092 116.223 -45.502  0.00  0.00           C
ATOM   3243  B   BEA A3243      80.184 116.202 -45.522  0.00  0.00           C
ATOM   3244  B   BEA A3244      79.210 116.164 -45.478  0.00  0.00           C
ATOM   3245  B   BEA A3245      78.228 116.110 -45.369  0.00  0.00           C
ATOM   3246  B   BEA A3246      77.309 116.045 -45.214  0.00  0.00           C
ATOM   3247  B   BEA A3247      75.486 115.884 -44.768  0.00  0.00           C
ATOM   3248  B   BEA A3248      74.516 115.781 -44.461  0.00  0.00           C
ATOM   3249  B   BEA A3249      73.635 115.678 -44.144  0.00  0.00           C
ATOM   3250  B   BEA A3250      72.775 115.569 -43.801  0.00  0.00           C
ATOM   3251  B   BEA A3251      71.863 115.446 -43.404  0.00  0.00           C
ATOM   3252  B   BEA A3252      71.059 115.330 -43.026  0.00  0.00           C
ATOM   3253  B   BEA A3253      70.210 115.202 -42.601  0.00  0.00           C
ATOM   3254  B   BEA A3254      69.317 115.060 -42.125  0.00  0.00           C
ATOM   3255  B   BEA A3255      68.548 114.932 -41.693  0.00  0.00           C
ATOM   3256  B   BEA A3256      67.741 114.793 -41.219  0.00  0.00           C
ATOM   3257  B   BEA A3257      66.896 114.642 -40.700  0.00  0.00           C
ATOM   3258  B   BEA A3258      66.102 114.495 -40.192  0.00  0.00           C
ATOM   3259  B   BEA A3259      64.503 114.187 -39.114  0.00  0.00           C
ATOM   3260  B   BEA A3260      63.795 114.044 -38.613  0.00  0.00           C
ATOM   3261  B   BEA A3261      62.963 113.873 -38.008  0.00  0.00           C
ATOM   3262  B   BEA A3262      62.196 113.711 -37.435  0.00  0.00           C
ATOM   3263  B   BEA A3263      61.499 113.561 -36.900  0.00  0.00           C
ATOM   3264  B   BEA A3264      60.776 113.403 -36.334  0.00  0.00           C
ATOM   3265  B   BEA A3265      60.028 113.236 -35.735  0.00  0.00           C
ATOM   3266  B   BEA A3266      59.255 113.060 -35.103  0.00  0.00           C
ATOM   3267  B   BEA A3267      58.560 112.899 -34.523  0.00  0.00           C
ATOM   3268  B   BEA A3268      57.842 112.731 -33.913  0.00  0.00           C
ATOM   3269  B   BEA A3269      57.103 112.554 -33.273  0.00  0.00           C
ATOM   3270  B   BEA A3270      56.447 112.396 -32.696  0.00  0.00           C
ATOM   3271  B   BEA A3271      55.665 112.204 -31.997  0.00  0.00           C
ATOM   3272  B   BEA A3272      54.969 112.031 -31.365  0.00  0.00           C
ATOM   3273  B   BEA A3273      54.362 111.878 -30.807  0.00  0.00           C
ATOM   3274  B   BEA A3274      53.629 111.691 -30.122  0.00  0.00           C
ATOM   3275  B   BEA A3275      52.988 111.526 -29.516  0.00  0.00           C
ATOM   3276  B   BEA A3276      52.218 111.325 -28.778  0.00  0.00           C
ATOM   3277  B   BEA A3277      50.965 110.993 -27.554  0.00  0.00           C
ATOM   3278  B   BEA A3278      50.257 110.803 -26.852  0.00  0.00           C
ATOM   3279  B   BEA A3279      49.533 110.607 -26.125  0.00  0.00           C
ATOM   3280  B   BEA A3280      48.910 110.436 -25.492  0.00  0.00           C
ATOM   3281  B   BEA A3281      48.273 110.260 -24.838  0.00  0.00           C
ATOM   3282  B   BEA A3282      47.621 110.079 -24.164  0.00  0.00           C
ATOM   3283  B   BEA A3283      46.956 109.892 -23.468  0.00  0.00           C
ATOM   3284  B   BEA A3284      46.276 109.699 -22.751  0.00  0.00           C
ATOM   3285  B   BEA A3285      45.704 109.536 -22.142  0.00  0.00           C
ATOM   3286  B   BEA A3286      44.998 109.333 -21.383  0.00  0.00           C
ATOM   3287  B   BEA A3287      43.792 108.983 -20.073  0.00  0.00           C
ATOM   3288  B   BEA A3288      42.540 108.614 -18.690  0.00  0.00           C
ATOM   3289  B   BEA A3289      41.896 108.422 -17.970  0.00  0.00           C
ATOM   3290  B   BEA A3290      41.240 108.226 -17.232  0.00  0.00           C
ATOM   3291  B   BEA A3291      40.572 108.024 -16.475  0.00  0.00           C
ATOM   3292  B   BEA A3292      40.023 107.858 -15.848  0.00  0.00           C
ATOM   3293  B   BEA A3293      39.333 107.647 -15.055  0.00  0.00           C
ATOM   3294  B   BEA A3294      38.763 107.473 -14.396  0.00  0.00           C
ATOM   3295  B   BEA A3295      38.184 107.294 -13.721  0.00  0.00           C
ATOM   3296  B   BEA A3296      36.995 106.925 -12.325  0.00  0.00           C
ATOM   3297  B   BEA A3297      36.387 106.734 -11.604  0.00  0.00           C
ATOM   3298  B   BEA A3298      35.768 106.539 -10.867  0.00  0.00           C
ATOM   3299  B   BEA A3299      35.140 106.340 -10.113  0.00  0.00           C
ATOM   3300  B   BEA A3300      33.993 105.975  -8.727  0.00  0.00           C
ATOM   3301  B   BEA A3301      33.337 105.764  -7.927  0.00  0.00           C
ATOM   3302  B   BEA A3302      32.671 105.549  -7.110  0.00  0.00           C
ATOM   3303  B   BEA A3303      30.901 104.973  -4.918  0.00  0.00           C
ATOM   3304  B   BEA A3304      30.342 104.790  -4.219  0.00  0.00           C
ATOM   3305  B   BEA A3305      29.775 104.603  -3.507  0.00  0.00           C
ATOM   3306  B   BEA A3306      29.201 104.413  -2.782  0.00  0.00           C
ATOM   3307  B   BEA A3307      28.618 104.220  -2.044  0.00  0.00           C
ATOM   3308  B   BEA A3308      28.028 104.023  -1.292  0.00  0.00           C
ATOM   3309  B   BEA A3309      27.430 103.823  -0.527  0.00  0.00           C
ATOM   3310  B   BEA A3310      26.824 103.619   0.251  0.00  0.00           C
ATOM   3311  B   BEA A3311      26.359 103.462   0.851  0.00  0.00           C
ATOM   3312  B   BEA A3312      25.738 103.252   1.654  0.00  0.00           C
ATOM   3313  B   BEA A3313      25.110 103.039   2.472  0.00  0.00           C
ATOM   3314  B   BEA A3314      24.625 102.874   3.105  0.00  0.00           C
ATOM   3315  B   BEA A3315      23.981 102.654   3.948  0.00  0.00           C
ATOM   3316  B   BEA A3316      23.483 102.483   4.603  0.00  0.00           C
ATOM   3317  B   BEA A3317      22.825 102.256   5.472  0.00  0.00           C
ATOM   3318  B   BEA A3318      22.314 102.080   6.150  0.00  0.00           C
ATOM   3319  B   BEA A3319      21.796 101.901   6.839  0.00  0.00           C
ATOM   3320  B   BEA A3320      21.272 101.719   7.538  0.00  0.00           C
ATOM   3321  B   BEA A3321      20.586 101.480   8.457  0.00  0.00           C
ATOM   3322  B   BEA A3322      19.506 101.102   9.912  0.00  0.00           C
ATOM   3323  B   BEA A3323      18.957 100.908  10.655  0.00  0.00           C
ATOM   3324  B   BEA A3324      18.402 100.713  11.409  0.00  0.00           C
ATOM   3325  B   BEA A3325      17.840 100.514  12.174  0.00  0.00           C
ATOM   3326  B   BEA A3326      17.273 100.313  12.950  0.00  0.00           C
ATOM   3327  B   BEA A3327      16.699 100.109  13.737  0.00  0.00           C
ATOM   3328  B   BEA A3328      16.119  99.902  14.535  0.00  0.00           C
ATOM   3329  B   BEA A3329      15.696  99.751  15.119  0.00  0.00           C
ATOM   3330  B   BEA A3330      15.104  99.539  15.938  0.00  0.00           C
ATOM   3331  B   BEA A3331      14.068  99.166  17.378  0.00  0.00           C
CONECT    1    2
CONECT    2    1    3
CONECT    3    2    4
CONECT    4    3    5
CONECT    5    4    6
CONECT    6    5    7
CONECT    7    6    8
CONECT    8    7    9
CONECT    9    8   10
CONECT   10    9   11
CONECT   11   10   12
CONECT   12   11   13
CONECT   13   12   14
CONECT   14   13   15
CONECT   15   14   16
CONECT   16   15   17
CONECT   17   16   18
CONECT   18   17   19
CONECT   19   18   20
CONECT   20   19   21
CONECT   21   20   22
CONECT   22   21   23
CONECT   23   22   24
CONECT   24   23   25
CONECT   25   24   26
CONECT   26   25   27
CONECT   27   26   28
CONECT   28   27   29
CONECT   29   28   30
CONECT   30   29   31
CONECT   31   30   32
CONECT   32   31   33
CONECT   33   32   34
CONECT   34   33   35
CONECT   35   34   36
CONECT   36   35   37
CONECT   37   36   38
CONECT   38   37   39
CONECT   39   38   40
CONECT   40   39   41
CONECT   41   40   42
CONECT   42   41   43
CONECT   43   42   44
CONECT   44   43   45
CONECT   45   44   46
CONECT   46   45   47
CONECT   47   46   48
CONECT   48   47   49
CONECT   49   48   50
CONECT   50   49   51
CONECT   51   50   52
CONECT   52   51   53
CONECT   53   52   54
CONECT   54   53   55
CONECT   55   54   56
CONECT   56   55   57
CONECT   57   56   58
CONECT   58   57   59
CONECT   59   58   60
CONECT   60   59   61
CONECT   61   60   62
CONECT   62   61   63
CONECT   63   62   64
CONECT   64   63   65
CONECT   65   64   66
CONECT   66   65   67
CONECT   67   66   68
CONECT   68   67   69
CONECT   69   68   70
CONECT   70   69   71
CONECT   71   70   72
CONECT   72   71   73
CONECT   73   72   74
CONECT   74   73   75
CONECT   75   74   76
CONECT   76   75   77
CONECT   77   76   78
CONECT   78   77   79
CONECT   79   78   80
CONECT   80   79   81
CONECT   81   80   82
CONECT   82   81   83
CONECT   83   82   84
CONECT   84   83   85
CONECT   85   84   86
CONECT   86   85   87
CONECT   87   86   88
CONECT   88   87   89
CONECT   89   88   90
CONECT   90   89   91
CONECT   91   90   92
CONECT   92   91   93
CONECT   93   92   94
CONECT   94   93   95
CONECT   95   94   96
CONECT   96   95   97
CONECT   97   96   98
CONECT   98   97   99
CONECT   99   98  100
CONECT  100   99  101
CONECT  101  100  102
CONECT  102  101  103
CONECT  103  102  104
CONECT  104  103  105
CONECT  105  104  106
CONECT  106  105  107
CONECT  107  106  108
CONECT  108  107  109
CONECT  109  108  110
CONECT  110  109  111
CONECT  111  110  112
CONECT  112  111  113
CONECT  113  112  114
CONECT  114  113  115
CONECT  115  114  116
CONECT  116  115  117
CONECT  117  116  118
CONECT  118  117  119
CONECT  119  118  120
CONECT  120  119  121
CONECT  121  120  122
CONECT  122  121  123
CONECT  123  122  124
CONECT  124  123  125
CONECT  125  124  126
CONECT  126  125  127
CONECT  127  126  128
CONECT  128  127  129
CONECT  129  128  130
CONECT  130  129  131
CONECT  131  130  132
CONECT  132  131  133
CONECT  133  132  134
CONECT  134  133  135
CONECT  135  134  136
CONECT  136  135  137
CONECT  137  136  138
CONECT  138  137  139
CONECT  139  138  140
CONECT  140  139  141
CONECT  141  140  142
CONECT  142  141  143
CONECT  143  142  144
CONECT  144  143  145
CONECT  145  144  146
CONECT  146  145  147
CONECT  147  146  148
CONECT  148  147  149
CONECT  149  148  150
CONECT  150  149  151
CONECT  151  150  152
CONECT  152  151  153
CONECT  153  152  154
CONECT  154  153  155
CONECT  155  154  156
CONECT  156  155  157
CONECT  157  156  158
CONECT  158  157  159
CONECT  159  158  160
CONECT  160  159  161
CONECT  161  160  162
CONECT  162  161  163
CONECT  163  162  164
CONECT  164  163  165
CONECT  165  164  166
CONECT  166  165  167
CONECT  167  166  168
CONECT  168  167  169
CONECT  169  168  170
CONECT  170  169  171
CONECT  171  170  172
CONECT  172  171  173
CONECT  173  172  174
CONECT  174  173  175
CONECT  175  174  176
CONECT  176  175  177
CONECT  177  176  178
CONECT  178  177  179
CONECT  179  178  180
CONECT  180  179  181
CONECT  181  180  182
CONECT  182  181  183
CONECT  183  182  184
CONECT  184  183  185
CONECT  185  184  186
CONECT  186  185  187
CONECT  187  186  188
CONECT  188  187  189
CONECT  189  188  190
CONECT  190  189  191
CONECT  191  190  192
CONECT  192  191  193
CONECT  193  192  194
CONECT  194  193  195
CONECT  195  194  196
CONECT  196  195  197
CONECT  197  196  198
CONECT  198  197  199
CONECT  199  198  200
CONECT  200  199  201
CONECT  201  200  202
CONECT  202  201  203
CONECT  203  202  204
CONECT  204  203  205
CONECT  205  204  206
CONECT  206  205  207
CONECT  207  206  208
CONECT  208  207  209
CONECT  209  208  210
CONECT  210  209  211
CONECT  211  210  212
CONECT  212  211  213
CONECT  213  212  214
CONECT  214  213  215
CONECT  215  214  216
CONECT  216  215  217
CONECT  217  216  218
CONECT  218  217  219
CONECT  219  218  220
CONECT  220  219  221
CONECT  221  220  222
CONECT  222  221  223
CONECT  223  222  224
CONECT  224  223  225
CONECT  225  224  226
CONECT  226  225  227
CONECT  227  226  228
CONECT  228  227  229
CONECT  229  228  230
CONECT  230  229  231
CONECT  231  230  232
CONECT  232  231  233
CONECT  233  232  234
CONECT  234  233  235
CONECT  235  234  236
CONECT  236  235  237
CONECT  237  236  238
CONECT  238  237  239
CONECT  239  238  240
CONECT  240  239  241
CONECT  241  240  242
CONECT  242  241  243
CONECT  243  242  244
CONECT  244  243  245
CONECT  245  244  246
CONECT  246  245  247
CONECT  247  246  248
CONECT  248  247  249
CONECT  249  248  250
CONECT  250  249  251
CONECT  251  250  252
CONECT  252  251  253
CONECT  253  252  254
CONECT  254  253  255
CONECT  255  254  256
CONECT  256  255  257
CONECT  257  256  258
CONECT  258  257  259
CONECT  259  258  260
CONECT  260  259  261
CONECT  261  260  262
CONECT  262  261  263
CONECT  263  262  264
CONECT  264  263  265
CONECT  265  264  266
CONECT  266  265  267
CONECT  267  266  268
CONECT  268  267  269
CONECT  269  268  270
CONECT  270  269  271
CONECT  271  270  272
CONECT  272  271  273
CONECT  273  272  274
CONECT  274  273  275
CONECT  275  274  276
CONECT  276  275  277
CONECT  277  276  278
CONECT  278  277  279
CONECT  279  278  280
CONECT  280  279  281
CONECT  281  280  282
CONECT  282  281  283
CONECT  283  282  284
CONECT  284  283  285
CONECT  285  284  286
CONECT  286  285  287
CONECT  287  286  288
CONECT  288  287  289
CONECT  289  288  290
CONECT  290  289  291
CONECT  291  290  292
CONECT  292  291  293
CONECT  293  292  294
CONECT  294  293  295
CONECT  295  294  296
CONECT  296  295  297
CONECT  297  296  298
CONECT  298  297  299
CONECT  299  298  300
CONECT  300  299  301
CONECT  301  300  302
CONECT  302  301  303
CONECT  303  302  304
CONECT  304  303  305
CONECT  305  304  306
CONECT  306  305  307
CONECT  307  306  308
CONECT  308  307  309
CONECT  309  308  310
CONECT  310  309  311
CONECT  311  310  312
CONECT  312  311  313
CONECT  313  312  314
CONECT  314  313  315
CONECT  315  314  316
CONECT  316  315  317
CONECT  317  316  318
CONECT  318  317  319
CONECT  319  318  320
CONECT  320  319  321
CONECT  321  320  322
CONECT  322  321  323
CONECT  323  322  324
CONECT  324  323  325
CONECT  325  324  326
CONECT  326  325  327
CONECT  327  326  328
CONECT  328  327  329
CONECT  329  328  330
CONECT  330  329  331
CONECT  331  330  332
CONECT  332  331  333
CONECT  333  332  334
CONECT  334  333  335
CONECT  335  334  336
CONECT  336  335  337
CONECT  337  336  338
CONECT  338  337  339
CONECT  339  338  340
CONECT  340  339  341
CONECT  341  340  342
CONECT  342  341  343
CONECT  343  342  344
CONECT  344  343  345
CONECT  345  344  346
CONECT  346  345  347
CONECT  347  346  348
CONECT  348  347  349
CONECT  349  348  350
CONECT  350  349  351
CONECT  351  350  352
CONECT  352  351  353
CONECT  353  352  354
CONECT  354  353  355
CONECT  355  354  356
CONECT  356  355  357
CONECT  357  356  358
CONECT  358  357  359
CONECT  359  358  360
CONECT  360  359  361
CONECT  361  360  362
CONECT  362  361  363
CONECT  363  362  364
CONECT  364  363  365
CONECT  365  364  366
CONECT  366  365  367
CONECT  367  366  368
CONECT  368  367  369
CONECT  369  368  370
CONECT  370  369  371
CONECT  371  370  372
CONECT  372  371  373
CONECT  373  372  374
CONECT  374  373  375
CONECT  375  374  376
CONECT  376  375  377
CONECT  377  376  378
CONECT  378  377  379
CONECT  379  378  380
CONECT  380  379  381
CONECT  381  380  382
CONECT  382  381  383
CONECT  383  382  384
CONECT  384  383  385
CONECT  385  384  386
CONECT  386  385  387
CONECT  387  386  388
CONECT  388  387  389
CONECT  389  388  390
CONECT  390  389  391
CONECT  391  390  392
CONECT  392  391  393
CONECT  393  392  394
CONECT  394  393  395
CONECT  395  394  396
CONECT  396  395  397
CONECT  397  396  398
CONECT  398  397  399
CONECT  399  398  400
CONECT  400  399  401
CONECT  401  400  402
CONECT  402  401  403
CONECT  403  402  404
CONECT  404  403  405
CONECT  405  404  406
CONECT  406  405  407
CONECT  407  406  408
CONECT  408  407  409
CONECT  409  408  410
CONECT  410  409  411
CONECT  411  410  412
CONECT  412  411  413
CONECT  413  412  414
CONECT  414  413  415
CONECT  415  414  416
CONECT  416  415  417
CONECT  417  416  418
CONECT  418  417  419
CONECT  419  418  420
CONECT  420  419  421
CONECT  421  420  422
CONECT  422  421  423
CONECT  423  422  424
CONECT  424  423  425
CONECT  425  424  426
CONECT  426  425  427
CONECT  427  426  428
CONECT  428  427  429
CONECT  429  428  430
CONECT  430  429  431
CONECT  431  430  432
CONECT  432  431  433
CONECT  433  432  434
CONECT  434  433  435
CONECT  435  434  436
CONECT  436  435  437
CONECT  437  436  438
CONECT  438  437  439
CONECT  439  438  440
CONECT  440  439  441
CONECT  441  440  442
CONECT  442  441  443
CONECT  443  442  444
CONECT  444  443  445
CONECT  445  444  446
CONECT  446  445  447
CONECT  447  446  448
CONECT  448  447  449
CONECT  449  448  450
CONECT  450  449  451
CONECT  451  450  452
CONECT  452  451  453
CONECT  453  452  454
CONECT  454  453  455
CONECT  455  454  456
CONECT  456  455  457
CONECT  457  456  458
CONECT  458  457  459
CONECT  459  458  460
CONECT  460  459  461
CONECT  461  460  462
CONECT  462  461  463
CONECT  463  462  464
CONECT  464  463  465
CONECT  465  464  466
CONECT  466  465  467
CONECT  467  466  468
CONECT  468  467  469
CONECT  469  468  470
CONECT  470  469  471
CONECT  471  470  472
CONECT  472  471  473
CONECT  473  472  474
CONECT  474  473  475
CONECT  475  474  476
CONECT  476  475  477
CONECT  477  476  478
CONECT  478  477  479
CONECT  479  478  480
CONECT  480  479  481
CONECT  481  480  482
CONECT  482  481  483
CONECT  483  482  484
CONECT  484  483  485
CONECT  485  484  486
CONECT  486  485  487
CONECT  487  486  488
CONECT  488  487  489
CONECT  489  488  490
CONECT  490  489  491
CONECT  491  490  492
CONECT  492  491  493
CONECT  493  492  494
CONECT  494  493  495
CONECT  495  494  496
CONECT  496  495  497
CONECT  497  496  498
CONECT  498  497  499
CONECT  499  498  500
CONECT  500  499  501
CONECT  501  500  502
CONECT  502  501  503
CONECT  503  502  504
CONECT  504  503  505
CONECT  505  504  506
CONECT  506  505  507
CONECT  507  506  508
CONECT  508  507  509
CONECT  509  508  510
CONECT  510  509  511
CONECT  511  510  512
CONECT  512  511  513
CONECT  513  512  514
CONECT  514  513  515
CONECT  515  514  516
CONECT  516  515  517
CONECT  517  516  518
CONECT  518  517  519
CONECT  519  518  520
CONECT  520  519  521
CONECT  521  520  522
CONECT  522  521  523
CONECT  523  522  524
CONECT  524  523  525
CONECT  525  524  526
CONECT  526  525  527
CONECT  527  526  528
CONECT  528  527  529
CONECT  529  528  530
CONECT  530  529  531
CONECT  531  530  532
CONECT  532  531  533
CONECT  533  532  534
CONECT  534  533  535
CONECT  535  534  536
CONECT  536  535  537
CONECT  537  536  538
CONECT  538  537  539
CONECT  539  538  540
CONECT  540  539  541
CONECT  541  540  542
CONECT  542  541  543
CONECT  543  542  544
CONECT  544  543  545
CONECT  545  544  546
CONECT  546  545  547
CONECT  547  546  548
CONECT  548  547  549
CONECT  549  548  550
CONECT  550  549  551
CONECT  551  550  552
CONECT  552  551  553
CONECT  553  552  554
CONECT  554  553  555
CONECT  555  554  556
CONECT  556  555  557
CONECT  557  556  558
CONECT  558  557  559
CONECT  559  558  560
CONECT  560  559  561
CONECT  561  560  562
CONECT  562  561  563
CONECT  563  562  564
CONECT  564  563  565
CONECT  565  564  566
CONECT  566  565  567
CONECT  567  566  568
CONECT  568  567  569
CONECT  569  568  570
CONECT  570  569  571
CONECT  571  570  572
CONECT  572  571  573
CONECT  573  572  574
CONECT  574  573  575
CONECT  575  574  576
CONECT  576  575  577
CONECT  577  576  578
CONECT  578  577  579
CONECT  579  578  580
CONECT  580  579  581
CONECT  581  580  582
CONECT  582  581  583
CONECT  583  582  584
CONECT  584  583  585
CONECT  585  584  586
CONECT  586  585  587
CONECT  587  586  588
CONECT  588  587  589
CONECT  589  588  590
CONECT  590  589  591
CONECT  591  590  592
CONECT  592  591  593
CONECT  593  592  594
CONECT  594  593  595
CONECT  595  594  596
CONECT  596  595  597
CONECT  597  596  598
CONECT  598  597  599
CONECT  599  598  600
CONECT  600  599  601
CONECT  601  600  602
CONECT  602  601  603
CONECT  603  602  604
CONECT  604  603  605
CONECT  605  604  606
CONECT  606  605  607
CONECT  607  606  608
CONECT  608  607  609
CONECT  609  608  610
CONECT  610  609  611
CONECT  611  610  612
CONECT  612  611  613
CONECT  613  612  614
CONECT  614  613  615
CONECT  615  614  616
CONECT  616  615  617
CONECT  617  616  618
CONECT  618  617  619
CONECT  619  618  620
CONECT  620  619  621
CONECT  621  620  622
CONECT  622  621  623
CONECT  623  622  624
CONECT  624  623  625
CONECT  625  624  626
CONECT  626  625  627
CONECT  627  626  628
CONECT  628  627  629
CONECT  629  628  630
CONECT  630  629  631
CONECT  631  630  632
CONECT  632  631  633
CONECT  633  632  634
CONECT  634  633  635
CONECT  635  634  636
CONECT  636  635  637
CONECT  637  636  638
CONECT  638  637  639
CONECT  639  638  640
CONECT  640  639  641
CONECT  641  640  642
CONECT  642  641  643
CONECT  643  642  644
CONECT  644  643  645
CONECT  645  644  646
CONECT  646  645  647
CONECT  647  646  648
CONECT  648  647  649
CONECT  649  648  650
CONECT  650  649  651
CONECT  651  650  652
CONECT  652  651  653
CONECT  653  652  654
CONECT  654  653  655
CONECT  655  654  656
CONECT  656  655  657
CONECT  657  656  658
CONECT  658  657  659
CONECT  659  658  660
CONECT  660  659  661
CONECT  661  660  662
CONECT  662  661  663
CONECT  663  662  664
CONECT  664  663  665
CONECT  665  664  666
CONECT  666  665  667
CONECT  667  666  668
CONECT  668  667  669
CONECT  669  668  670
CONECT  670  669  671
CONECT  671  670  672
CONECT  672  671  673
CONECT  673  672  674
CONECT  674  673  675
CONECT  675  674  676
CONECT  676  675  677
CONECT  677  676  678
CONECT  678  677  679
CONECT  679  678  680
CONECT  680  679  681
CONECT  681  680  682
CONECT  682  681  683
CONECT  683  682  684
CONECT  684  683  685
CONECT  685  684  686
CONECT  686  685  687
CONECT  687  686  688
CONECT  688  687  689
CONECT  689  688  690
CONECT  690  689  691
CONECT  691  690  692
CONECT  692  691  693
CONECT  693  692  694
CONECT  694  693  695
CONECT  695  694  696
CONECT  696  695  697
CONECT  697  696  698
CONECT  698  697  699
CONECT  699  698  700
CONECT  700  699  701
CONECT  701  700  702
CONECT  702  701  703
CONECT  703  702  704
CONECT  704  703  705
CONECT  705  704  706
CONECT  706  705  707
CONECT  707  706  708
CONECT  708  707  709
CONECT  709  708  710
CONECT  710  709  711
CONECT  711  710  712
CONECT  712  711  713
CONECT  713  712  714
CONECT  714  713  715
CONECT  715  714  716
CONECT  716  715  717
CONECT  717  716  718
CONECT  718  717  719
CONECT  719  718  720
CONECT  720  719  721
CONECT  721  720  722
CONECT  722  721  723
CONECT  723  722  724
CONECT  724  723  725
CONECT  725  724  726
CONECT  726  725  727
CONECT  727  726  728
CONECT  728  727  729
CONECT  729  728  730
CONECT  730  729  731
CONECT  731  730  732
CONECT  732  731  733
CONECT  733  732  734
CONECT  734  733  735
CONECT  735  734  736
CONECT  736  735  737
CONECT  737  736  738
CONECT  738  737  739
CONECT  739  738  740
CONECT  740  739  741
CONECT  741  740  742
CONECT  742  741  743
CONECT  743  742  744
CONECT  744  743  745
CONECT  745  744  746
CONECT  746  745  747
CONECT  747  746  748
CONECT  748  747  749
CONECT  749  748  750
CONECT  750  749  751
CONECT  751  750  752
CONECT  752  751  753
CONECT  753  752  754
CONECT  754  753  755
CONECT  755  754  756
CONECT  756  755  757
CONECT  757  756  758
CONECT  758  757  759
CONECT  759  758  760
CONECT  760  759  761
CONECT  761  760  762
CONECT  762  761  763
CONECT  763  762  764
CONECT  764  763  765
CONECT  765  764  766
CONECT  766  765  767
CONECT  767  766  768
CONECT  768  767  769
CONECT  769  768  770
CONECT  770  769  771
CONECT  771  770  772
CONECT  772  771  773
CONECT  773  772  774
CONECT  774  773  775
CONECT  775  774  776
CONECT  776  775  777
CONECT  777  776  778
CONECT  778  777  779
CONECT  779  778  780
CONECT  780  779  781
CONECT  781  780  782
CONECT  782  781  783
CONECT  783  782  784
CONECT  784  783  785
CONECT  785  784  786
CONECT  786  785  787
CONECT  787  786  788
CONECT  788  787  789
CONECT  789  788  790
CONECT  790  789  791
CONECT  791  790  792
CONECT  792  791  793
CONECT  793  792  794
CONECT  794  793  795
CONECT  795  794  796
CONECT  796  795  797
CONECT  797  796  798
CONECT  798  797  799
CONECT  799  798  800
CONECT  800  799  801
CONECT  801  800  802
CONECT  802  801  803
CONECT  803  802  804
CONECT  804  803  805
CONECT  805  804  806
CONECT  806  805  807
CONECT  807  806  808
CONECT  808  807  809
CONECT  809  808  810
CONECT  810  809  811
CONECT  811  810  812
CONECT  812  811  813
CONECT  813  812  814
CONECT  814  813  815
CONECT  815  814  816
CONECT  816  815  817
CONECT  817  816  818
CONECT  818  817  819
CONECT  819  818  820
CONECT  820  819  821
CONECT  821  820  822
CONECT  822  821  823
CONECT  823  822  824
CONECT  824  823  825
CONECT  825  824  826
CONECT  826  825  827
CONECT  827  826  828
CONECT  828  827  829
CONECT  829  828  830
CONECT  830  829  831
CONECT  831  830  832
CONECT  832  831  833
CONECT  833  832  834
CONECT  834  833  835
CONECT  835  834  836
CONECT  836  835  837
CONECT  837  836  838
CONECT  838  837  839
CONECT  839  838  840
CONECT  840  839  841
CONECT  841  840  842
CONECT  842  841  843
CONECT  843  842  844
CONECT  844  843  845
CONECT  845  844  846
CONECT  846  845  847
CONECT  847  846  848
CONECT  848  847  849
CONECT  849  848  850
CONECT  850  849  851
CONECT  851  850  852
CONECT  852  851  853
CONECT  853  852  854
CONECT  854  853  855
CONECT  855  854  856
CONECT  856  855  857
CONECT  857  856  858
CONECT  858  857  859
CONECT  859  858  860
CONECT  860  859  861
CONECT  861  860  862
CONECT  862  861  863
CONECT  863  862  864
CONECT  864  863  865
CONECT  865  864  866
CONECT  866  865  867
CONECT  867  866  868
CONECT  868  867  869
CONECT  869  868  870
CONECT  870  869  871
CONECT  871  870  872
CONECT  872  871  873
CONECT  873  872  874
CONECT  874  873  875
CONECT  875  874  876
CONECT  876  875  877
CONECT  877  876  878
CONECT  878  877  879
CONECT  879  878  880
CONECT  880  879  881
CONECT  881  880  882
CONECT  882  881  883
CONECT  883  882  884
CONECT  884  883  885
CONECT  885  884  886
CONECT  886  885  887
CONECT  887  886  888
CONECT  888  887  889
CONECT  889  888  890
CONECT  890  889  891
CONECT  891  890  892
CONECT  892  891  893
CONECT  893  892  894
CONECT  894  893  895
CONECT  895  894  896
CONECT  896  895  897
CONECT  897  896  898
CONECT  898  897  899
CONECT  899  898  900
CONECT  900  899  901
CONECT  901  900  902
CONECT  902  901  903
CONECT  903  902  904
CONECT  904  903  905
CONECT  905  904  906
CONECT  906  905  907
CONECT  907  906  908
CONECT  908  907  909
CONECT  909  908  910
CONECT  910  909  911
CONECT  911  910  912
CONECT  912  911  913
CONECT  913  912  914
CONECT  914  913  915
CONECT  915  914  916
CONECT  916  915  917
CONECT  917  916  918
CONECT  918  917  919
CONECT  919  918  920
CONECT  920  919  921
CONECT  921  920  922
CONECT  922  921  923
CONECT  923  922  924
CONECT  924  923  925
CONECT  925  924  926
CONECT  926  925  927
CONECT  927  926  928
CONECT  928  927  929
CONECT  929  928  930
CONECT  930  929  931
CONECT  931  930  932
CONECT  932  931  933
CONECT  933  932  934
CONECT  934  933  935
CONECT  935  934  936
CONECT  936  935  937
CONECT  937  936  938
CONECT  938  937  939
CONECT  939  938  940
CONECT  940  939  941
CONECT  941  940  942
CONECT  942  941  943
CONECT  943  942  944
CONECT  944  943  945
CONECT  945  944  946
CONECT  946  945  947
CONECT  947  946  948
CONECT  948  947  949
CONECT  949  948  950
CONECT  950  949  951
CONECT  951  950  952
CONECT  952  951  953
CONECT  953  952  954
CONECT  954  953  955
CONECT  955  954  956
CONECT  956  955  957
CONECT  957  956  958
CONECT  958  957  959
CONECT  959  958  960
CONECT  960  959  961
CONECT  961  960  962
CONECT  962  961  963
CONECT  963  962  964
CONECT  964  963  965
CONECT  965  964  966
CONECT  966  965  967
CONECT  967  966  968
CONECT  968  967  969
CONECT  969  968  970
CONECT  970  969  971
CONECT  971  970  972
CONECT  972  971  973
CONECT  973  972  974
CONECT  974  973  975
CONECT  975  974  976
CONECT  976  975  977
CONECT  977  976  978
CONECT  978  977  979
CONECT  979  978  980
CONECT  980  979  981
CONECT  981  980  982
CONECT  982  981  983
CONECT  983  982  984
CONECT  984  983  985
CONECT  985  984  986
CONECT  986  985  987
CONECT  987  986  988
CONECT  988  987  989
CONECT  989  988  990
CONECT  990  989  991
CONECT  991  990  992
CONECT  992  991  993
CONECT  993  992  994
CONECT  994  993  995
CONECT  995  994  996
CONECT  996  995  997
CONECT  997  996  998
CONECT  998  997  999
CONECT  999  998 1000
CONECT 1000  999 1001
CONECT 1001 1000 1002
CONECT 1002 1001 1003
CONECT 1003 1002 1004
CONECT 1004 1003 1005
CONECT 1005 1004 1006
CONECT 1006 1005 1007
CONECT 1007 1006 1008
CONECT 1008 1007 1009
CONECT 1009 1008 1010
CONECT 1010 1009 1011
CONECT 1011 1010 1012
CONECT 1012 1011 1013
CONECT 1013 1012 1014
CONECT 1014 1013 1015
CONECT 1015 1014 1016
CONECT 1016 1015 1017
CONECT 1017 1016 1018
CONECT 1018 1017 1019
CONECT 1019 1018 1020
CONECT 1020 1019 1021
CONECT 1021 1020 1022
CONECT 1022 1021 1023
CONECT 1023 1022 1024
CONECT 1024 1023 1025
CONECT 1025 1024 1026
CONECT 1026 1025 1027
CONECT 1027 1026 1028
CONECT 1028 1027 1029
CONECT 1029 1028 1030
CONECT 1030 1029 1031
CONECT 1031 1030 1032
CONECT 1032 1031 1033
CONECT 1033 1032 1034
CONECT 1034 1033 1035
CONECT 1035 1034 1036
CONECT 1036 1035 1037
CONECT 1037 1036 1038
CONECT 1038 1037 1039
CONECT 1039 1038 1040
CONECT 1040 1039 1041
CONECT 1041 1040 1042
CONECT 1042 1041 1043
CONECT 1043 1042 1044
CONECT 1044 1043 1045
CONECT 1045 1044 1046
CONECT 1046 1045 1047
CONECT 1047 1046 1048
CONECT 1048 1047 1049
CONECT 1049 1048 1050
CONECT 1050 1049 1051
CONECT 1051 1050 1052
CONECT 1052 1051 1053
CONECT 1053 1052 1054
CONECT 1054 1053 1055
CONECT 1055 1054 1056
CONECT 1056 1055 1057
CONECT 1057 1056 1058
CONECT 1058 1057 1059
CONECT 1059 1058 1060
CONECT 1060 1059 1061
CONECT 1061 1060 1062
CONECT 1062 1061 1063
CONECT 1063 1062 1064
CONECT 1064 1063 1065
CONECT 1065 1064 1066
CONECT 1066 1065 1067
CONECT 1067 1066 1068
CONECT 1068 1067 1069
CONECT 1069 1068 1070
CONECT 1070 1069 1071
CONECT 1071 1070 1072
CONECT 1072 1071 1073
CONECT 1073 1072 1074
CONECT 1074 1073 1075
CONECT 1075 1074 1076
CONECT 1076 1075 1077
CONECT 1077 1076 1078
CONECT 1078 1077 1079
CONECT 1079 1078 1080
CONECT 1080 1079 1081
CONECT 1081 1080 1082
CONECT 1082 1081 1083
CONECT 1083 1082 1084
CONECT 1084 1083 1085
CONECT 1085 1084 1086
CONECT 1086 1085 1087
CONECT 1087 1086 1088
CONECT 1088 1087 1089
CONECT 1089 1088 1090
CONECT 1090 1089 1091
CONECT 1091 1090 1092
CONECT 1092 1091 1093
CONECT 1093 1092 1094
CONECT 1094 1093 1095
CONECT 1095 1094 1096
CONECT 1096 1095 1097
CONECT 1097 1096 1098
CONECT 1098 1097 1099
CONECT 1099 1098 1100
CONECT 1100 1099 1101
CONECT 1101 1100 1102
CONECT 1102 1101 1103
CONECT 1103 1102 1104
CONECT 1104 1103 1105
CONECT 1105 1104 1106
CONECT 1106 1105 1107
CONECT 1107 1106 1108
CONECT 1108 1107 1109
CONECT 1109 1108 1110
CONECT 1110 1109 1111
CONECT 1111 1110 1112
CONECT 1112 1111 1113
CONECT 1113 1112 1114
CONECT 1114 1113 1115
CONECT 1115 1114 1116
CONECT 1116 1115 1117
CONECT 1117 1116 1118
CONECT 1118 1117 1119
CONECT 1119 1118 1120
CONECT 1120 1119 1121
CONECT 1121 1120 1122
CONECT 1122 1121 1123
CONECT 1123 1122 1124
CONECT 1124 1123 1125
CONECT 1125 1124 1126
CONECT 1126 1125 1127
CONECT 1127 1126 1128
CONECT 1128 1127 1129
CONECT 1129 1128 1130
CONECT 1130 1129 1131
CONECT 1131 1130 1132
CONECT 1132 1131 1133
CONECT 1133 1132 1134
CONECT 1134 1133 1135
CONECT 1135 1134 1136
CONECT 1136 1135 1137
CONECT 1137 1136 1138
CONECT 1138 1137 1139
CONECT 1139 1138 1140
CONECT 1140 1139 1141
CONECT 1141 1140 1142
CONECT 1142 1141 1143
CONECT 1143 1142 1144
CONECT 1144 1143 1145
CONECT 1145 1144 1146
CONECT 1146 1145 1147
CONECT 1147 1146 1148
CONECT 1148 1147 1149
CONECT 1149 1148 1150
CONECT 1150 1149 1151
CONECT 1151 1150 1152
CONECT 1152 1151 1153
CONECT 1153 1152 1154
CONECT 1154 1153 1155
CONECT 1155 1154 1156
CONECT 1156 1155 1157
CONECT 1157 1156 1158
CONECT 1158 1157 1159
CONECT 1159 1158 1160
CONECT 1160 1159 1161
CONECT 1161 1160 1162
CONECT 1162 1161 1163
CONECT 1163 1162 1164
CONECT 1164 1163 1165
CONECT 1165 1164 1166
CONECT 1166 1165 1167
CONECT 1167 1166 1168
CONECT 1168 1167 1169
CONECT 1169 1168 1170
CONECT 1170 1169 1171
CONECT 1171 1170 1172
CONECT 1172 1171 1173
CONECT 1173 1172 1174
CONECT 1174 1173 1175
CONECT 1175 1174 1176
CONECT 1176 1175 1177
CONECT 1177 1176 1178
CONECT 1178 1177 1179
CONECT 1179 1178 1180
CONECT 1180 1179 1181
CONECT 1181 1180 1182
CONECT 1182 1181 1183
CONECT 1183 1182 1184
CONECT 1184 1183 1185
CONECT 1185 1184 1186
CONECT 1186 1185 1187
CONECT 1187 1186 1188
CONECT 1188 1187 1189
CONECT 1189 1188 1190
CONECT 1190 1189 1191
CONECT 1191 1190 1192
CONECT 1192 1191 1193
CONECT 1193 1192 1194
CONECT 1194 1193 1195
CONECT 1195 1194 1196
CONECT 1196 1195 1197
CONECT 1197 1196 1198
CONECT 1198 1197 1199
CONECT 1199 1198 1200
CONECT 1200 1199 1201
CONECT 1201 1200 1202
CONECT 1202 1201 1203
CONECT 1203 1202 1204
CONECT 1204 1203 1205
CONECT 1205 1204 1206
CONECT 1206 1205 1207
CONECT 1207 1206 1208
CONECT 1208 1207 1209
CONECT 1209 1208 1210
CONECT 1210 1209 1211
CONECT 1211 1210 1212
CONECT 1212 1211 1213
CONECT 1213 1212 1214
CONECT 1214 1213 1215
CONECT 1215 1214 1216
CONECT 1216 1215 1217
CONECT 1217 1216 1218
CONECT 1218 1217 1219
CONECT 1219 1218 1220
CONECT 1220 1219 1221
CONECT 1221 1220 1222
CONECT 1222 1221 1223
CONECT 1223 1222 1224
CONECT 1224 1223 1225
CONECT 1225 1224 1226
CONECT 1226 1225 1227
CONECT 1227 1226 1228
CONECT 1228 1227 1229
CONECT 1229 1228 1230
CONECT 1230 1229 1231
CONECT 1231 1230 1232
CONECT 1232 1231 1233
CONECT 1233 1232 1234
CONECT 1234 1233 1235
CONECT 1235 1234 1236
CONECT 1236 1235 1237
CONECT 1237 1236 1238
CONECT 1238 1237 1239
CONECT 1239 1238 1240
CONECT 1240 1239 1241
CONECT 1241 1240 1242
CONECT 1242 1241 1243
CONECT 1243 1242 1244
CONECT 1244 1243 1245
CONECT 1245 1244 1246
CONECT 1246 1245 1247
CONECT 1247 1246 1248
CONECT 1248 1247 1249
CONECT 1249 1248 1250
CONECT 1250 1249 1251
CONECT 1251 1250 1252
CONECT 1252 1251 1253
CONECT 1253 1252 1254
CONECT 1254 1253 1255
CONECT 1255 1254 1256
CONECT 1256 1255 1257
CONECT 1257 1256 1258
CONECT 1258 1257 1259
CONECT 1259 1258 1260
CONECT 1260 1259 1261
CONECT 1261 1260 1262
CONECT 1262 1261 1263
CONECT 1263 1262 1264
CONECT 1264 1263 1265
CONECT 1265 1264 1266
CONECT 1266 1265 1267
CONECT 1267 1266 1268
CONECT 1268 1267 1269
CONECT 1269 1268 1270
CONECT 1270 1269 1271
CONECT 1271 1270 1272
CONECT 1272 1271 1273
CONECT 1273 1272 1274
CONECT 1274 1273 1275
CONECT 1275 1274 1276
CONECT 1276 1275 1277
CONECT 1277 1276 1278
CONECT 1278 1277 1279
CONECT 1279 1278 1280
CONECT 1280 1279 1281
CONECT 1281 1280 1282
CONECT 1282 1281 1283
CONECT 1283 1282 1284
CONECT 1284 1283 1285
CONECT 1285 1284 1286
CONECT 1286 1285 1287
CONECT 1287 1286 1288
CONECT 1288 1287 1289
CONECT 1289 1288 1290
CONECT 1290 1289 1291
CONECT 1291 1290 1292
CONECT 1292 1291 1293
CONECT 1293 1292 1294
CONECT 1294 1293 1295
CONECT 1295 1294 1296
CONECT 1296 1295 1297
CONECT 1297 1296 1298
CONECT 1298 1297 1299
CONECT 1299 1298 1300
CONECT 1300 1299 1301
CONECT 1301 1300 1302
CONECT 1302 1301 1303
CONECT 1303 1302 1304
CONECT 1304 1303 1305
CONECT 1305 1304 1306
CONECT 1306 1305 1307
CONECT 1307 1306 1308
CONECT 1308 1307 1309
CONECT 1309 1308 1310
CONECT 1310 1309 1311
CONECT 1311 1310 1312
CONECT 1312 1311 1313
CONECT 1313 1312 1314
CONECT 1314 1313 1315
CONECT 1315 1314 1316
CONECT 1316 1315 1317
CONECT 1317 1316 1318
CONECT 1318 1317 1319
CONECT 1319 1318 1320
CONECT 1320 1319 1321
CONECT 1321 1320 1322
CONECT 1322 1321 1323
CONECT 1323 1322 1324
CONECT 1324 1323 1325
CONECT 1325 1324 1326
CONECT 1326 1325 1327
CONECT 1327 1326 1328
CONECT 1328 1327 1329
CONECT 1329 1328 1330
CONECT 1330 1329 1331
CONECT 1331 1330 1332
CONECT 1332 1331 1333
CONECT 1333 1332 1334
CONECT 1334 1333 1335
CONECT 1335 1334 1336
CONECT 1336 1335 1337
CONECT 1337 1336 1338
CONECT 1338 1337 1339
CONECT 1339 1338 1340
CONECT 1340 1339 1341
CONECT 1341 1340 1342
CONECT 1342 1341 1343
CONECT 1343 1342 1344
CONECT 1344 1343 1345
CONECT 1345 1344 1346
CONECT 1346 1345 1347
CONECT 1347 1346 1348
CONECT 1348 1347 1349
CONECT 1349 1348 1350
CONECT 1350 1349 1351
CONECT 1351 1350 1352
CONECT 1352 1351 1353
CONECT 1353 1352 1354
CONECT 1354 1353 1355
CONECT 1355 1354 1356
CONECT 1356 1355 1357
CONECT 1357 1356 1358
CONECT 1358 1357 1359
CONECT 1359 1358 1360
CONECT 1360 1359 1361
CONECT 1361 1360 1362
CONECT 1362 1361 1363
CONECT 1363 1362 1364
CONECT 1364 1363 1365
CONECT 1365 1364 1366
CONECT 1366 1365 1367
CONECT 1367 1366 1368
CONECT 1368 1367 1369
CONECT 1369 1368 1370
CONECT 1370 1369 1371
CONECT 1371 1370 1372
CONECT 1372 1371 1373
CONECT 1373 1372 1374
CONECT 1374 1373 1375
CONECT 1375 1374 1376
CONECT 1376 1375 1377
CONECT 1377 1376 1378
CONECT 1378 1377 1379
CONECT 1379 1378 1380
CONECT 1380 1379 1381
CONECT 1381 1380 1382
CONECT 1382 1381 1383
CONECT 1383 1382 1384
CONECT 1384 1383 1385
CONECT 1385 1384 1386
CONECT 1386 1385 1387
CONECT 1387 1386 1388
CONECT 1388 1387 1389
CONECT 1389 1388 1390
CONECT 1390 1389 1391
CONECT 1391 1390 1392
CONECT 1392 1391 1393
CONECT 1393 1392 1394
CONECT 1394 1393 1395
CONECT 1395 1394 1396
CONECT 1396 1395 1397
CONECT 1397 1396 1398
CONECT 1398 1397 1399
CONECT 1399 1398 1400
CONECT 1400 1399 1401
CONECT 1401 1400 1402
CONECT 1402 1401 1403
CONECT 1403 1402 1404
CONECT 1404 1403 1405
CONECT 1405 1404 1406
CONECT 1406 1405 1407
CONECT 1407 1406 1408
CONECT 1408 1407 1409
CONECT 1409 1408 1410
CONECT 1410 1409 1411
CONECT 1411 1410 1412
CONECT 1412 1411 1413
CONECT 1413 1412 1414
CONECT 1414 1413 1415
CONECT 1415 1414 1416
CONECT 1416 1415 1417
CONECT 1417 1416 1418
CONECT 1418 1417 1419
CONECT 1419 1418 1420
CONECT 1420 1419 1421
CONECT 1421 1420 1422
CONECT 1422 1421 1423
CONECT 1423 1422 1424
CONECT 1424 1423 1425
CONECT 1425 1424 1426
CONECT 1426 1425 1427
CONECT 1427 1426 1428
CONECT 1428 1427 1429
CONECT 1429 1428 1430
CONECT 1430 1429 1431
CONECT 1431 1430 1432
CONECT 1432 1431 1433
CONECT 1433 1432 1434
CONECT 1434 1433 1435
CONECT 1435 1434 1436
CONECT 1436 1435 1437
CONECT 1437 1436 1438
CONECT 1438 1437 1439
CONECT 1439 1438 1440
CONECT 1440 1439 1441
CONECT 1441 1440 1442
CONECT 1442 1441 1443
CONECT 1443 1442 1444
CONECT 1444 1443 1445
CONECT 1445 1444 1446
CONECT 1446 1445 1447
CONECT 1447 1446 1448
CONECT 1448 1447 1449
CONECT 1449 1448 1450
CONECT 1450 1449 1451
CONECT 1451 1450 1452
CONECT 1452 1451 1453
CONECT 1453 1452 1454
CONECT 1454 1453 1455
CONECT 1455 1454 1456
CONECT 1456 1455 1457
CONECT 1457 1456 1458
CONECT 1458 1457 1459
CONECT 1459 1458 1460
CONECT 1460 1459 1461
CONECT 1461 1460 1462
CONECT 1462 1461 1463
CONECT 1463 1462 1464
CONECT 1464 1463 1465
CONECT 1465 1464 1466
CONECT 1466 1465 1467
CONECT 1467 1466 1468
CONECT 1468 1467 1469
CONECT 1469 1468 1470
CONECT 1470 1469 1471
CONECT 1471 1470 1472
CONECT 1472 1471 1473
CONECT 1473 1472 1474
CONECT 1474 1473 1475
CONECT 1475 1474 1476
CONECT 1476 1475 1477
CONECT 1477 1476 1478
CONECT 1478 1477 1479
CONECT 1479 1478 1480
CONECT 1480 1479 1481
CONECT 1481 1480 1482
CONECT 1482 1481 1483
CONECT 1483 1482 1484
CONECT 1484 1483 1485
CONECT 1485 1484 1486
CONECT 1486 1485 1487
CONECT 1487 1486 1488
CONECT 1488 1487 1489
CONECT 1489 1488 1490
CONECT 1490 1489 1491
CONECT 1491 1490 1492
CONECT 1492 1491 1493
CONECT 1493 1492 1494
CONECT 1494 1493 1495
CONECT 1495 1494 1496
CONECT 1496 1495 1497
CONECT 1497 1496 1498
CONECT 1498 1497 1499
CONECT 1499 1498 1500
CONECT 1500 1499 1501
CONECT 1501 1500 1502
CONECT 1502 1501 1503
CONECT 1503 1502 1504
CONECT 1504 1503 1505
CONECT 1505 1504 1506
CONECT 1506 1505 1507
CONECT 1507 1506 1508
CONECT 1508 1507 1509
CONECT 1509 1508 1510
CONECT 1510 1509 1511
CONECT 1511 1510 1512
CONECT 1512 1511 1513
CONECT 1513 1512 1514
CONECT 1514 1513 1515
CONECT 1515 1514 1516
CONECT 1516 1515 1517
CONECT 1517 1516 1518
CONECT 1518 1517 1519
CONECT 1519 1518 1520
CONECT 1520 1519 1521
CONECT 1521 1520 1522
CONECT 1522 1521 1523
CONECT 1523 1522 1524
CONECT 1524 1523 1525
CONECT 1525 1524 1526
CONECT 1526 1525 1527
CONECT 1527 1526 1528
CONECT 1528 1527 1529
CONECT 1529 1528 1530
CONECT 1530 1529 1531
CONECT 1531 1530 1532
CONECT 1532 1531 1533
CONECT 1533 1532 1534
CONECT 1534 1533 1535
CONECT 1535 1534 1536
CONECT 1536 1535 1537
CONECT 1537 1536 1538
CONECT 1538 1537 1539
CONECT 1539 1538 1540
CONECT 1540 1539 1541
CONECT 1541 1540 1542
CONECT 1542 1541 1543
CONECT 1543 1542 1544
CONECT 1544 1543 1545
CONECT 1545 1544 1546
CONECT 1546 1545 1547
CONECT 1547 1546 1548
CONECT 1548 1547 1549
CONECT 1549 1548 1550
CONECT 1550 1549 1551
CONECT 1551 1550 1552
CONECT 1552 1551 1553
CONECT 1553 1552 1554
CONECT 1554 1553 1555
CONECT 1555 1554 1556
CONECT 1556 1555 1557
CONECT 1557 1556 1558
CONECT 1558 1557 1559
CONECT 1559 1558 1560
CONECT 1560 1559 1561
CONECT 1561 1560 1562
CONECT 1562 1561 1563
CONECT 1563 1562 1564
CONECT 1564 1563 1565
CONECT 1565 1564 1566
CONECT 1566 1565 1567
CONECT 1567 1566 1568
CONECT 1568 1567 1569
CONECT 1569 1568 1570
CONECT 1570 1569 1571
CONECT 1571 1570 1572
CONECT 1572 1571 1573
CONECT 1573 1572 1574
CONECT 1574 1573 1575
CONECT 1575 1574 1576
CONECT 1576 1575 1577
CONECT 1577 1576 1578
CONECT 1578 1577 1579
CONECT 1579 1578 1580
CONECT 1580 1579 1581
CONECT 1581 1580 1582
CONECT 1582 1581 1583
CONECT 1583 1582 1584
CONECT 1584 1583 1585
CONECT 1585 1584 1586
CONECT 1586 1585 1587
CONECT 1587 1586 1588
CONECT 1588 1587 1589
CONECT 1589 1588 1590
CONECT 1590 1589 1591
CONECT 1591 1590 1592
CONECT 1592 1591 1593
CONECT 1593 1592 1594
CONECT 1594 1593 1595
CONECT 1595 1594 1596
CONECT 1596 1595 1597
CONECT 1597 1596 1598
CONECT 1598 1597 1599
CONECT 1599 1598 1600
CONECT 1600 1599 1601
CONECT 1601 1600 1602
CONECT 1602 1601 1603
CONECT 1603 1602 1604
CONECT 1604 1603 1605
CONECT 1605 1604 1606
CONECT 1606 1605 1607
CONECT 1607 1606 1608
CONECT 1608 1607 1609
CONECT 1609 1608 1610
CONECT 1610 1609 1611
CONECT 1611 1610 1612
CONECT 1612 1611 1613
CONECT 1613 1612 1614
CONECT 1614 1613 1615
CONECT 1615 1614 1616
CONECT 1616 1615 1617
CONECT 1617 1616 1618
CONECT 1618 1617 1619
CONECT 1619 1618 1620
CONECT 1620 1619 1621
CONECT 1621 1620 1622
CONECT 1622 1621 1623
CONECT 1623 1622 1624
CONECT 1624 1623 1625
CONECT 1625 1624 1626
CONECT 1626 1625 1627
CONECT 1627 1626 1628
CONECT 1628 1627 1629
CONECT 1629 1628 1630
CONECT 1630 1629 1631
CONECT 1631 1630 1632
CONECT 1632 1631 1633
CONECT 1633 1632 1634
CONECT 1634 1633 1635
CONECT 1635 1634 1636
CONECT 1636 1635 1637
CONECT 1637 1636 1638
CONECT 1638 1637 1639
CONECT 1639 1638 1640
CONECT 1640 1639 1641
CONECT 1641 1640 1642
CONECT 1642 1641 1643
CONECT 1643 1642 1644
CONECT 1644 1643 1645
CONECT 1645 1644 1646
CONECT 1646 1645 1647
CONECT 1647 1646 1648
CONECT 1648 1647 1649
CONECT 1649 1648 1650
CONECT 1650 1649 1651
CONECT 1651 1650 1652
CONECT 1652 1651 1653
CONECT 1653 1652 1654
CONECT 1654 1653 1655
CONECT 1655 1654 1656
CONECT 1656 1655 1657
CONECT 1657 1656 1658
CONECT 1658 1657 1659
CONECT 1659 1658 1660
CONECT 1660 1659 1661
CONECT 1661 1660 1662
CONECT 1662 1661 1663
CONECT 1663 1662 1664
CONECT 1664 1663 1665
CONECT 1665 1664 1666
CONECT 1666 1665 1667
CONECT 1667 1666 1668
CONECT 1668 1667 1669
CONECT 1669 1668 1670
CONECT 1670 1669 1671
CONECT 1671 1670 1672
CONECT 1672 1671 1673
CONECT 1673 1672 1674
CONECT 1674 1673 1675
CONECT 1675 1674 1676
CONECT 1676 1675 1677
CONECT 1677 1676 1678
CONECT 1678 1677 1679
CONECT 1679 1678 1680
CONECT 1680 1679 1681
CONECT 1681 1680 1682
CONECT 1682 1681 1683
CONECT 1683 1682 1684
CONECT 1684 1683 1685
CONECT 1685 1684 1686
CONECT 1686 1685 1687
CONECT 1687 1686 1688
CONECT 1688 1687 1689
CONECT 1689 1688 1690
CONECT 1690 1689 1691
CONECT 1691 1690 1692
CONECT 1692 1691 1693
CONECT 1693 1692 1694
CONECT 1694 1693 1695
CONECT 1695 1694 1696
CONECT 1696 1695 1697
CONECT 1697 1696 1698
CONECT 1698 1697 1699
CONECT 1699 1698 1700
CONECT 1700 1699 1701
CONECT 1701 1700 1702
CONECT 1702 1701 1703
CONECT 1703 1702 1704
CONECT 1704 1703 1705
CONECT 1705 1704 1706
CONECT 1706 1705 1707
CONECT 1707 1706 1708
CONECT 1708 1707 1709
CONECT 1709 1708 1710
CONECT 1710 1709 1711
CONECT 1711 1710 1712
CONECT 1712 1711 1713
CONECT 1713 1712 1714
CONECT 1714 1713 1715
CONECT 1715 1714 1716
CONECT 1716 1715 1717
CONECT 1717 1716 1718
CONECT 1718 1717 1719
CONECT 1719 1718 1720
CONECT 1720 1719 1721
CONECT 1721 1720 1722
CONECT 1722 1721 1723
CONECT 1723 1722 1724
CONECT 1724 1723 1725
CONECT 1725 1724 1726
CONECT 1726 1725 1727
CONECT 1727 1726 1728
CONECT 1728 1727 1729
CONECT 1729 1728 1730
CONECT 1730 1729 1731
CONECT 1731 1730 1732
CONECT 1732 1731 1733
CONECT 1733 1732 1734
CONECT 1734 1733 1735
CONECT 1735 1734 1736
CONECT 1736 1735 1737
CONECT 1737 1736 1738
CONECT 1738 1737 1739
CONECT 1739 1738 1740
CONECT 1740 1739 1741
CONECT 1741 1740 1742
CONECT 1742 1741 1743
CONECT 1743 1742 1744
CONECT 1744 1743 1745
CONECT 1745 1744 1746
CONECT 1746 1745 1747
CONECT 1747 1746 1748
CONECT 1748 1747 1749
CONECT 1749 1748 1750
CONECT 1750 1749 1751
CONECT 1751 1750 1752
CONECT 1752 1751 1753
CONECT 1753 1752 1754
CONECT 1754 1753 1755
CONECT 1755 1754 1756
CONECT 1756 1755 1757
CONECT 1757 1756 1758
CONECT 1758 1757 1759
CONECT 1759 1758 1760
CONECT 1760 1759 1761
CONECT 1761 1760 1762
CONECT 1762 1761 1763
CONECT 1763 1762 1764
CONECT 1764 1763 1765
CONECT 1765 1764 1766
CONECT 1766 1765 1767
CONECT 1767 1766 1768
CONECT 1768 1767 1769
CONECT 1769 1768 1770
CONECT 1770 1769 1771
CONECT 1771 1770 1772
CONECT 1772 1771 1773
CONECT 1773 1772 1774
CONECT 1774 1773 1775
CONECT 1775 1774 1776
CONECT 1776 1775 1777
CONECT 1777 1776 1778
CONECT 1778 1777 1779
CONECT 1779 1778 1780
CONECT 1780 1779 1781
CONECT 1781 1780 1782
CONECT 1782 1781 1783
CONECT 1783 1782 1784
CONECT 1784 1783 1785
CONECT 1785 1784 1786
CONECT 1786 1785 1787
CONECT 1787 1786 1788
CONECT 1788 1787 1789
CONECT 1789 1788 1790
CONECT 1790 1789 1791
CONECT 1791 1790 1792
CONECT 1792 1791 1793
CONECT 1793 1792 1794
CONECT 1794 1793 1795
CONECT 1795 1794 1796
CONECT 1796 1795 1797
CONECT 1797 1796 1798
CONECT 1798 1797 1799
CONECT 1799 1798 1800
CONECT 1800 1799 1801
CONECT 1801 1800 1802
CONECT 1802 1801 1803
CONECT 1803 1802 1804
CONECT 1804 1803 1805
CONECT 1805 1804 1806
CONECT 1806 1805 1807
CONECT 1807 1806 1808
CONECT 1808 1807 1809
CONECT 1809 1808 1810
CONECT 1810 1809 1811
CONECT 1811 1810 1812
CONECT 1812 1811 1813
CONECT 1813 1812 1814
CONECT 1814 1813 1815
CONECT 1815 1814 1816
CONECT 1816 1815 1817
CONECT 1817 1816 1818
CONECT 1818 1817 1819
CONECT 1819 1818 1820
CONECT 1820 1819 1821
CONECT 1821 1820 1822
CONECT 1822 1821 1823
CONECT 1823 1822 1824
CONECT 1824 1823 1825
CONECT 1825 1824 1826
CONECT 1826 1825 1827
CONECT 1827 1826 1828
CONECT 1828 1827 1829
CONECT 1829 1828 1830
CONECT 1830 1829 1831
CONECT 1831 1830 1832
CONECT 1832 1831 1833
CONECT 1833 1832 1834
CONECT 1834 1833 1835
CONECT 1835 1834 1836
CONECT 1836 1835 1837
CONECT 1837 1836 1838
CONECT 1838 1837 1839
CONECT 1839 1838 1840
CONECT 1840 1839 1841
CONECT 1841 1840 1842
CONECT 1842 1841 1843
CONECT 1843 1842 1844
CONECT 1844 1843 1845
CONECT 1845 1844 1846
CONECT 1846 1845 1847
CONECT 1847 1846 1848
CONECT 1848 1847 1849
CONECT 1849 1848 1850
CONECT 1850 1849 1851
CONECT 1851 1850 1852
CONECT 1852 1851 1853
CONECT 1853 1852 1854
CONECT 1854 1853 1855
CONECT 1855 1854 1856
CONECT 1856 1855 1857
CONECT 1857 1856 1858
CONECT 1858 1857 1859
CONECT 1859 1858 1860
CONECT 1860 1859 1861
CONECT 1861 1860 1862
CONECT 1862 1861 1863
CONECT 1863 1862 1864
CONECT 1864 1863 1865
CONECT 1865 1864 1866
CONECT 1866 1865 1867
CONECT 1867 1866 1868
CONECT 1868 1867 1869
CONECT 1869 1868 1870
CONECT 1870 1869 1871
CONECT 1871 1870 1872
CONECT 1872 1871 1873
CONECT 1873 1872 1874
CONECT 1874 1873 1875
CONECT 1875 1874 1876
CONECT 1876 1875 1877
CONECT 1877 1876 1878
CONECT 1878 1877 1879
CONECT 1879 1878 1880
CONECT 1880 1879 1881
CONECT 1881 1880 1882
CONECT 1882 1881 1883
CONECT 1883 1882 1884
CONECT 1884 1883 1885
CONECT 1885 1884 1886
CONECT 1886 1885 1887
CONECT 1887 1886 1888
CONECT 1888 1887 1889
CONECT 1889 1888 1890
CONECT 1890 1889 1891
CONECT 1891 1890 1892
CONECT 1892 1891 1893
CONECT 1893 1892 1894
CONECT 1894 1893 1895
CONECT 1895 1894 1896
CONECT 1896 1895 1897
CONECT 1897 1896 1898
CONECT 1898 1897 1899
CONECT 1899 1898 1900
CONECT 1900 1899 1901
CONECT 1901 1900 1902
CONECT 1902 1901 1903
CONECT 1903 1902 1904
CONECT 1904 1903 1905
CONECT 1905 1904 1906
CONECT 1906 1905 1907
CONECT 1907 1906 1908
CONECT 1908 1907 1909
CONECT 1909 1908 1910
CONECT 1910 1909 1911
CONECT 1911 1910 1912
CONECT 1912 1911 1913
CONECT 1913 1912 1914
CONECT 1914 1913 1915
CONECT 1915 1914 1916
CONECT 1916 1915 1917
CONECT 1917 1916 1918
CONECT 1918 1917 1919
CONECT 1919 1918 1920
CONECT 1920 1919 1921
CONECT 1921 1920 1922
CONECT 1922 1921 1923
CONECT 1923 1922 1924
CONECT 1924 1923 1925
CONECT 1925 1924 1926
CONECT 1926 1925 1927
CONECT 1927 1926 1928
CONECT 1928 1927 1929
CONECT 1929 1928 1930
CONECT 1930 1929 1931
CONECT 1931 1930 1932
CONECT 1932 1931 1933
CONECT 1933 1932 1934
CONECT 1934 1933 1935
CONECT 1935 1934 1936
CONECT 1936 1935 1937
CONECT 1937 1936 1938
CONECT 1938 1937 1939
CONECT 1939 1938 1940
CONECT 1940 1939 1941
CONECT 1941 1940 1942
CONECT 1942 1941 1943
CONECT 1943 1942 1944
CONECT 1944 1943 1945
CONECT 1945 1944 1946
CONECT 1946 1945 1947
CONECT 1947 1946 1948
CONECT 1948 1947 1949
CONECT 1949 1948 1950
CONECT 1950 1949 1951
CONECT 1951 1950 1952
CONECT 1952 1951 1953
CONECT 1953 1952 1954
CONECT 1954 1953 1955
CONECT 1955 1954 1956
CONECT 1956 1955 1957
CONECT 1957 1956 1958
CONECT 1958 1957 1959
CONECT 1959 1958 1960
CONECT 1960 1959 1961
CONECT 1961 1960 1962
CONECT 1962 1961 1963
CONECT 1963 1962 1964
CONECT 1964 1963 1965
CONECT 1965 1964 1966
CONECT 1966 1965 1967
CONECT 1967 1966 1968
CONECT 1968 1967 1969
CONECT 1969 1968 1970
CONECT 1970 1969 1971
CONECT 1971 1970 1972
CONECT 1972 1971 1973
CONECT 1973 1972 1974
CONECT 1974 1973 1975
CONECT 1975 1974 1976
CONECT 1976 1975 1977
CONECT 1977 1976 1978
CONECT 1978 1977 1979
CONECT 1979 1978 1980
CONECT 1980 1979 1981
CONECT 1981 1980 1982
CONECT 1982 1981 1983
CONECT 1983 1982 1984
CONECT 1984 1983 1985
CONECT 1985 1984 1986
CONECT 1986 1985 1987
CONECT 1987 1986 1988
CONECT 1988 1987 1989
CONECT 1989 1988 1990
CONECT 1990 1989 1991
CONECT 1991 1990 1992
CONECT 1992 1991 1993
CONECT 1993 1992 1994
CONECT 1994 1993 1995
CONECT 1995 1994 1996
CONECT 1996 1995 1997
CONECT 1997 1996 1998
CONECT 1998 1997 1999
CONECT 1999 1998 2000
CONECT 2000 1999 2001
CONECT 2001 2000 2002
CONECT 2002 2001 2003
CONECT 2003 2002 2004
CONECT 2004 2003 2005
CONECT 2005 2004 2006
CONECT 2006 2005 2007
CONECT 2007 2006 2008
CONECT 2008 2007 2009
CONECT 2009 2008 2010
CONECT 2010 2009 2011
CONECT 2011 2010 2012
CONECT 2012 2011 2013
CONECT 2013 2012 2014
CONECT 2014 2013 2015
CONECT 2015 2014 2016
CONECT 2016 2015 2017
CONECT 2017 2016 2018
CONECT 2018 2017 2019
CONECT 2019 2018 2020
CONECT 2020 2019 2021
CONECT 2021 2020 2022
CONECT 2022 2021 2023
CONECT 2023 2022 2024
CONECT 2024 2023 2025
CONECT 2025 2024 2026
CONECT 2026 2025 2027
CONECT 2027 2026 2028
CONECT 2028 2027 2029
CONECT 2029 2028 2030
CONECT 2030 2029 2031
CONECT 2031 2030 2032
CONECT 2032 2031 2033
CONECT 2033 2032 2034
CONECT 2034 2033 2035
CONECT 2035 2034 2036
CONECT 2036 2035 2037
CONECT 2037 2036 2038
CONECT 2038 2037 2039
CONECT 2039 2038 2040
CONECT 2040 2039 2041
CONECT 2041 2040 2042
CONECT 2042 2041 2043
CONECT 2043 2042 2044
CONECT 2044 2043 2045
CONECT 2045 2044 2046
CONECT 2046 2045 2047
CONECT 2047 2046 2048
CONECT 2048 2047 2049
CONECT 2049 2048 2050
CONECT 2050 2049 2051
CONECT 2051 2050 2052
CONECT 2052 2051 2053
CONECT 2053 2052 2054
CONECT 2054 2053 2055
CONECT 2055 2054 2056
CONECT 2056 2055 2057
CONECT 2057 2056 2058
CONECT 2058 2057 2059
CONECT 2059 2058 2060
CONECT 2060 2059 2061
CONECT 2061 2060 2062
CONECT 2062 2061 2063
CONECT 2063 2062 2064
CONECT 2064 2063 2065
CONECT 2065 2064 2066
CONECT 2066 2065 2067
CONECT 2067 2066 2068
CONECT 2068 2067 2069
CONECT 2069 2068 2070
CONECT 2070 2069 2071
CONECT 2071 2070 2072
CONECT 2072 2071 2073
CONECT 2073 2072 2074
CONECT 2074 2073 2075
CONECT 2075 2074 2076
CONECT 2076 2075 2077
CONECT 2077 2076 2078
CONECT 2078 2077 2079
CONECT 2079 2078 2080
CONECT 2080 2079 2081
CONECT 2081 2080 2082
CONECT 2082 2081 2083
CONECT 2083 2082 2084
CONECT 2084 2083 2085
CONECT 2085 2084 2086
CONECT 2086 2085 2087
CONECT 2087 2086 2088
CONECT 2088 2087 2089
CONECT 2089 2088 2090
CONECT 2090 2089 2091
CONECT 2091 2090 2092
CONECT 2092 2091 2093
CONECT 2093 2092 2094
CONECT 2094 2093 2095
CONECT 2095 2094 2096
CONECT 2096 2095 2097
CONECT 2097 2096 2098
CONECT 2098 2097 2099
CONECT 2099 2098 2100
CONECT 2100 2099 2101
CONECT 2101 2100 2102
CONECT 2102 2101 2103
CONECT 2103 2102 2104
CONECT 2104 2103 2105
CONECT 2105 2104 2106
CONECT 2106 2105 2107
CONECT 2107 2106 2108
CONECT 2108 2107 2109
CONECT 2109 2108 2110
CONECT 2110 2109 2111
CONECT 2111 2110 2112
CONECT 2112 2111 2113
CONECT 2113 2112 2114
CONECT 2114 2113 2115
CONECT 2115 2114 2116
CONECT 2116 2115 2117
CONECT 2117 2116 2118
CONECT 2118 2117 2119
CONECT 2119 2118 2120
CONECT 2120 2119 2121
CONECT 2121 2120 2122
CONECT 2122 2121 2123
CONECT 2123 2122 2124
CONECT 2124 2123 2125
CONECT 2125 2124 2126
CONECT 2126 2125 2127
CONECT 2127 2126 2128
CONECT 2128 2127 2129
CONECT 2129 2128 2130
CONECT 2130 2129 2131
CONECT 2131 2130 2132
CONECT 2132 2131 2133
CONECT 2133 2132 2134
CONECT 2134 2133 2135
CONECT 2135 2134 2136
CONECT 2136 2135 2137
CONECT 2137 2136 2138
CONECT 2138 2137 2139
CONECT 2139 2138 2140
CONECT 2140 2139 2141
CONECT 2141 2140 2142
CONECT 2142 2141 2143
CONECT 2143 2142 2144
CONECT 2144 2143 2145
CONECT 2145 2144 2146
CONECT 2146 2145 2147
CONECT 2147 2146 2148
CONECT 2148 2147 2149
CONECT 2149 2148 2150
CONECT 2150 2149 2151
CONECT 2151 2150 2152
CONECT 2152 2151 2153
CONECT 2153 2152 2154
CONECT 2154 2153 2155
CONECT 2155 2154 2156
CONECT 2156 2155 2157
CONECT 2157 2156 2158
CONECT 2158 2157 2159
CONECT 2159 2158 2160
CONECT 2160 2159 2161
CONECT 2161 2160 2162
CONECT 2162 2161 2163
CONECT 2163 2162 2164
CONECT 2164 2163 2165
CONECT 2165 2164 2166
CONECT 2166 2165 2167
CONECT 2167 2166 2168
CONECT 2168 2167 2169
CONECT 2169 2168 2170
CONECT 2170 2169 2171
CONECT 2171 2170 2172
CONECT 2172 2171 2173
CONECT 2173 2172 2174
CONECT 2174 2173 2175
CONECT 2175 2174 2176
CONECT 2176 2175 2177
CONECT 2177 2176 2178
CONECT 2178 2177 2179
CONECT 2179 2178 2180
CONECT 2180 2179 2181
CONECT 2181 2180 2182
CONECT 2182 2181 2183
CONECT 2183 2182 2184
CONECT 2184 2183 2185
CONECT 2185 2184 2186
CONECT 2186 2185 2187
CONECT 2187 2186 2188
CONECT 2188 2187 2189
CONECT 2189 2188 2190
CONECT 2190 2189 2191
CONECT 2191 2190 2192
CONECT 2192 2191 2193
CONECT 2193 2192 2194
CONECT 2194 2193 2195
CONECT 2195 2194 2196
CONECT 2196 2195 2197
CONECT 2197 2196 2198
CONECT 2198 2197 2199
CONECT 2199 2198 2200
CONECT 2200 2199 2201
CONECT 2201 2200 2202
CONECT 2202 2201 2203
CONECT 2203 2202 2204
CONECT 2204 2203 2205
CONECT 2205 2204 2206
CONECT 2206 2205 2207
CONECT 2207 2206 2208
CONECT 2208 2207 2209
CONECT 2209 2208 2210
CONECT 2210 2209 2211
CONECT 2211 2210 2212
CONECT 2212 2211 2213
CONECT 2213 2212 2214
CONECT 2214 2213 2215
CONECT 2215 2214 2216
CONECT 2216 2215 2217
CONECT 2217 2216 2218
CONECT 2218 2217 2219
CONECT 2219 2218 2220
CONECT 2220 2219 2221
CONECT 2221 2220 2222
CONECT 2222 2221 2223
CONECT 2223 2222 2224
CONECT 2224 2223 2225
CONECT 2225 2224 2226
CONECT 2226 2225 2227
CONECT 2227 2226 2228
CONECT 2228 2227 2229
CONECT 2229 2228 2230
CONECT 2230 2229 2231
CONECT 2231 2230 2232
CONECT 2232 2231 2233
CONECT 2233 2232 2234
CONECT 2234 2233 2235
CONECT 2235 2234 2236
CONECT 2236 2235 2237
CONECT 2237 2236 2238
CONECT 2238 2237 2239
CONECT 2239 2238 2240
CONECT 2240 2239 2241
CONECT 2241 2240 2242
CONECT 2242 2241 2243
CONECT 2243 2242 2244
CONECT 2244 2243 2245
CONECT 2245 2244 2246
CONECT 2246 2245 2247
CONECT 2247 2246 2248
CONECT 2248 2247 2249
CONECT 2249 2248 2250
CONECT 2250 2249 2251
CONECT 2251 2250 2252
CONECT 2252 2251 2253
CONECT 2253 2252 2254
CONECT 2254 2253 2255
CONECT 2255 2254 2256
CONECT 2256 2255 2257
CONECT 2257 2256 2258
CONECT 2258 2257 2259
CONECT 2259 2258 2260
CONECT 2260 2259 2261
CONECT 2261 2260 2262
CONECT 2262 2261 2263
CONECT 2263 2262 2264
CONECT 2264 2263 2265
CONECT 2265 2264 2266
CONECT 2266 2265 2267
CONECT 2267 2266 2268
CONECT 2268 2267 2269
CONECT 2269 2268 2270
CONECT 2270 2269 2271
CONECT 2271 2270 2272
CONECT 2272 2271 2273
CONECT 2273 2272 2274
CONECT 2274 2273 2275
CONECT 2275 2274 2276
CONECT 2276 2275 2277
CONECT 2277 2276 2278
CONECT 2278 2277 2279
CONECT 2279 2278 2280
CONECT 2280 2279 2281
CONECT 2281 2280 2282
CONECT 2282 2281 2283
CONECT 2283 2282 2284
CONECT 2284 2283 2285
CONECT 2285 2284 2286
CONECT 2286 2285 2287
CONECT 2287 2286 2288
CONECT 2288 2287 2289
CONECT 2289 2288 2290
CONECT 2290 2289 2291
CONECT 2291 2290 2292
CONECT 2292 2291 2293
CONECT 2293 2292 2294
CONECT 2294 2293 2295
CONECT 2295 2294 2296
CONECT 2296 2295 2297
CONECT 2297 2296 2298
CONECT 2298 2297 2299
CONECT 2299 2298 2300
CONECT 2300 2299 2301
CONECT 2301 2300 2302
CONECT 2302 2301 2303
CONECT 2303 2302 2304
CONECT 2304 2303 2305
CONECT 2305 2304 2306
CONECT 2306 2305 2307
CONECT 2307 2306 2308
CONECT 2308 2307 2309
CONECT 2309 2308 2310
CONECT 2310 2309 2311
CONECT 2311 2310 2312
CONECT 2312 2311 2313
CONECT 2313 2312 2314
CONECT 2314 2313 2315
CONECT 2315 2314 2316
CONECT 2316 2315 2317
CONECT 2317 2316 2318
CONECT 2318 2317 2319
CONECT 2319 2318 2320
CONECT 2320 2319 2321
CONECT 2321 2320 2322
CONECT 2322 2321 2323
CONECT 2323 2322 2324
CONECT 2324 2323 2325
CONECT 2325 2324 2326
CONECT 2326 2325 2327
CONECT 2327 2326 2328
CONECT 2328 2327 2329
CONECT 2329 2328 2330
CONECT 2330 2329 2331
CONECT 2331 2330 2332
CONECT 2332 2331 2333
CONECT 2333 2332 2334
CONECT 2334 2333 2335
CONECT 2335 2334 2336
CONECT 2336 2335 2337
CONECT 2337 2336 2338
CONECT 2338 2337 2339
CONECT 2339 2338 2340
CONECT 2340 2339 2341
CONECT 2341 2340 2342
CONECT 2342 2341 2343
CONECT 2343 2342 2344
CONECT 2344 2343 2345
CONECT 2345 2344 2346
CONECT 2346 2345 2347
CONECT 2347 2346 2348
CONECT 2348 2347 2349
CONECT 2349 2348 2350
CONECT 2350 2349 2351
CONECT 2351 2350 2352
CONECT 2352 2351 2353
CONECT 2353 2352 2354
CONECT 2354 2353 2355
CONECT 2355 2354 2356
CONECT 2356 2355 2357
CONECT 2357 2356 2358
CONECT 2358 2357 2359
CONECT 2359 2358 2360
CONECT 2360 2359 2361
CONECT 2361 2360 2362
CONECT 2362 2361 2363
CONECT 2363 2362 2364
CONECT 2364 2363 2365
CONECT 2365 2364 2366
CONECT 2366 2365 2367
CONECT 2367 2366 2368
CONECT 2368 2367 2369
CONECT 2369 2368 2370
CONECT 2370 2369 2371
CONECT 2371 2370 2372
CONECT 2372 2371 2373
CONECT 2373 2372 2374
CONECT 2374 2373 2375
CONECT 2375 2374 2376
CONECT 2376 2375 2377
CONECT 2377 2376 2378
CONECT 2378 2377 2379
CONECT 2379 2378 2380
CONECT 2380 2379 2381
CONECT 2381 2380 2382
CONECT 2382 2381 2383
CONECT 2383 2382 2384
CONECT 2384 2383 2385
CONECT 2385 2384 2386
CONECT 2386 2385 2387
CONECT 2387 2386 2388
CONECT 2388 2387 2389
CONECT 2389 2388 2390
CONECT 2390 2389 2391
CONECT 2391 2390 2392
CONECT 2392 2391 2393
CONECT 2393 2392 2394
CONECT 2394 2393 2395
CONECT 2395 2394 2396
CONECT 2396 2395 2397
CONECT 2397 2396 2398
CONECT 2398 2397 2399
CONECT 2399 2398 2400
CONECT 2400 2399 2401
CONECT 2401 2400 2402
CONECT 2402 2401 2403
CONECT 2403 2402 2404
CONECT 2404 2403 2405
CONECT 2405 2404 2406
CONECT 2406 2405 2407
CONECT 2407 2406 2408
CONECT 2408 2407 2409
CONECT 2409 2408 2410
CONECT 2410 2409 2411
CONECT 2411 2410 2412
CONECT 2412 2411 2413
CONECT 2413 2412 2414
CONECT 2414 2413 2415
CONECT 2415 2414 2416
CONECT 2416 2415 2417
CONECT 2417 2416 2418
CONECT 2418 2417 2419
CONECT 2419 2418 2420
CONECT 2420 2419 2421
CONECT 2421 2420 2422
CONECT 2422 2421 2423
CONECT 2423 2422 2424
CONECT 2424 2423 2425
CONECT 2425 2424 2426
CONECT 2426 2425 2427
CONECT 2427 2426 2428
CONECT 2428 2427 2429
CONECT 2429 2428 2430
CONECT 2430 2429 2431
CONECT 2431 2430 2432
CONECT 2432 2431 2433
CONECT 2433 2432 2434
CONECT 2434 2433 2435
CONECT 2435 2434 2436
CONECT 2436 2435 2437
CONECT 2437 2436 2438
CONECT 2438 2437 2439
CONECT 2439 2438 2440
CONECT 2440 2439 2441
CONECT 2441 2440 2442
CONECT 2442 2441 2443
CONECT 2443 2442 2444
CONECT 2444 2443 2445
CONECT 2445 2444 2446
CONECT 2446 2445 2447
CONECT 2447 2446 2448
CONECT 2448 2447 2449
CONECT 2449 2448 2450
CONECT 2450 2449 2451
CONECT 2451 2450 2452
CONECT 2452 2451 2453
CONECT 2453 2452 2454
CONECT 2454 2453 2455
CONECT 2455 2454 2456
CONECT 2456 2455 2457
CONECT 2457 2456 2458
CONECT 2458 2457 2459
CONECT 2459 2458 2460
CONECT 2460 2459 2461
CONECT 2461 2460 2462
CONECT 2462 2461 2463
CONECT 2463 2462 2464
CONECT 2464 2463 2465
CONECT 2465 2464 2466
CONECT 2466 2465 2467
CONECT 2467 2466 2468
CONECT 2468 2467 2469
CONECT 2469 2468 2470
CONECT 2470 2469 2471
CONECT 2471 2470 2472
CONECT 2472 2471 2473
CONECT 2473 2472 2474
CONECT 2474 2473 2475
CONECT 2475 2474 2476
CONECT 2476 2475 2477
CONECT 2477 2476 2478
CONECT 2478 2477 2479
CONECT 2479 2478 2480
CONECT 2480 2479 2481
CONECT 2481 2480 2482
CONECT 2482 2481 2483
CONECT 2483 2482 2484
CONECT 2484 2483 2485
CONECT 2485 2484 2486
CONECT 2486 2485 2487
CONECT 2487 2486 2488
CONECT 2488 2487 2489
CONECT 2489 2488 2490
CONECT 2490 2489 2491
CONECT 2491 2490 2492
CONECT 2492 2491 2493
CONECT 2493 2492 2494
CONECT 2494 2493 2495
CONECT 2495 2494 2496
CONECT 2496 2495 2497
CONECT 2497 2496 2498
CONECT 2498 2497 2499
CONECT 2499 2498 2500
CONECT 2500 2499 2501
CONECT 2501 2500 2502
CONECT 2502 2501 2503
CONECT 2503 2502 2504
CONECT 2504 2503 2505
CONECT 2505 2504 2506
CONECT 2506 2505 2507
CONECT 2507 2506 2508
CONECT 2508 2507 2509
CONECT 2509 2508 2510
CONECT 2510 2509 2511
CONECT 2511 2510 2512
CONECT 2512 2511 2513
CONECT 2513 2512 2514
CONECT 2514 2513 2515
CONECT 2515 2514 2516
CONECT 2516 2515 2517
CONECT 2517 2516 2518
CONECT 2518 2517 2519
CONECT 2519 2518 2520
CONECT 2520 2519 2521
CONECT 2521 2520 2522
CONECT 2522 2521 2523
CONECT 2523 2522 2524
CONECT 2524 2523 2525
CONECT 2525 2524 2526
CONECT 2526 2525 2527
CONECT 2527 2526 2528
CONECT 2528 2527 2529
CONECT 2529 2528 2530
CONECT 2530 2529 2531
CONECT 2531 2530 2532
CONECT 2532 2531 2533
CONECT 2533 2532 2534
CONECT 2534 2533 2535
CONECT 2535 2534 2536
CONECT 2536 2535 2537
CONECT 2537 2536 2538
CONECT 2538 2537 2539
CONECT 2539 2538 2540
CONECT 2540 2539 2541
CONECT 2541 2540 2542
CONECT 2542 2541 2543
CONECT 2543 2542 2544
CONECT 2544 2543 2545
CONECT 2545 2544 2546
CONECT 2546 2545 2547
CONECT 2547 2546 2548
CONECT 2548 2547 2549
CONECT 2549 2548 2550
CONECT 2550 2549 2551
CONECT 2551 2550 2552
CONECT 2552 2551 2553
CONECT 2553 2552 2554
CONECT 2554 2553 2555
CONECT 2555 2554 2556
CONECT 2556 2555 2557
CONECT 2557 2556 2558
CONECT 2558 2557 2559
CONECT 2559 2558 2560
CONECT 2560 2559 2561
CONECT 2561 2560 2562
CONECT 2562 2561 2563
CONECT 2563 2562 2564
CONECT 2564 2563 2565
CONECT 2565 2564 2566
CONECT 2566 2565 2567
CONECT 2567 2566 2568
CONECT 2568 2567 2569
CONECT 2569 2568 2570
CONECT 2570 2569 2571
CONECT 2571 2570 2572
CONECT 2572 2571 2573
CONECT 2573 2572 2574
CONECT 2574 2573 2575
CONECT 2575 2574 2576
CONECT 2576 2575 2577
CONECT 2577 2576 2578
CONECT 2578 2577 2579
CONECT 2579 2578 2580
CONECT 2580 2579 2581
CONECT 2581 2580 2582
CONECT 2582 2581 2583
CONECT 2583 2582 2584
CONECT 2584 2583 2585
CONECT 2585 2584 2586
CONECT 2586 2585 2587
CONECT 2587 2586 2588
CONECT 2588 2587 2589
CONECT 2589 2588 2590
CONECT 2590 2589 2591
CONECT 2591 2590 2592
CONECT 2592 2591 2593
CONECT 2593 2592 2594
CONECT 2594 2593 2595
CONECT 2595 2594 2596
CONECT 2596 2595 2597
CONECT 2597 2596 2598
CONECT 2598 2597 2599
CONECT 2599 2598 2600
CONECT 2600 2599 2601
CONECT 2601 2600 2602
CONECT 2602 2601 2603
CONECT 2603 2602 2604
CONECT 2604 2603 2605
CONECT 2605 2604 2606
CONECT 2606 2605 2607
CONECT 2607 2606 2608
CONECT 2608 2607 2609
CONECT 2609 2608 2610
CONECT 2610 2609 2611
CONECT 2611 2610 2612
CONECT 2612 2611 2613
CONECT 2613 2612 2614
CONECT 2614 2613 2615
CONECT 2615 2614 2616
CONECT 2616 2615 2617
CONECT 2617 2616 2618
CONECT 2618 2617 2619
CONECT 2619 2618 2620
CONECT 2620 2619 2621
CONECT 2621 2620 2622
CONECT 2622 2621 2623
CONECT 2623 2622 2624
CONECT 2624 2623 2625
CONECT 2625 2624 2626
CONECT 2626 2625 2627
CONECT 2627 2626 2628
CONECT 2628 2627 2629
CONECT 2629 2628 2630
CONECT 2630 2629 2631
CONECT 2631 2630 2632
CONECT 2632 2631 2633
CONECT 2633 2632 2634
CONECT 2634 2633 2635
CONECT 2635 2634 2636
CONECT 2636 2635 2637
CONECT 2637 2636 2638
CONECT 2638 2637 2639
CONECT 2639 2638 2640
CONECT 2640 2639 2641
CONECT 2641 2640 2642
CONECT 2642 2641 2643
CONECT 2643 2642 2644
CONECT 2644 2643 2645
CONECT 2645 2644 2646
CONECT 2646 2645 2647
CONECT 2647 2646 2648
CONECT 2648 2647 2649
CONECT 2649 2648 2650
CONECT 2650 2649 2651
CONECT 2651 2650 2652
CONECT 2652 2651 2653
CONECT 2653 2652 2654
CONECT 2654 2653 2655
CONECT 2655 2654 2656
CONECT 2656 2655 2657
CONECT 2657 2656 2658
CONECT 2658 2657 2659
CONECT 2659 2658 2660
CONECT 2660 2659 2661
CONECT 2661 2660 2662
CONECT 2662 2661 2663
CONECT 2663 2662 2664
CONECT 2664 2663 2665
CONECT 2665 2664 2666
CONECT 2666 2665 2667
CONECT 2667 2666 2668
CONECT 2668 2667 2669
CONECT 2669 2668 2670
CONECT 2670 2669 2671
CONECT 2671 2670 2672
CONECT 2672 2671 2673
CONECT 2673 2672 2674
CONECT 2674 2673 2675
CONECT 2675 2674 2676
CONECT 2676 2675 2677
CONECT 2677 2676 2678
CONECT 2678 2677 2679
CONECT 2679 2678 2680
CONECT 2680 2679 2681
CONECT 2681 2680 2682
CONECT 2682 2681 2683
CONECT 2683 2682 2684
CONECT 2684 2683 2685
CONECT 2685 2684 2686
CONECT 2686 2685 2687
CONECT 2687 2686 2688
CONECT 2688 2687 2689
CONECT 2689 2688 2690
CONECT 2690 2689 2691
CONECT 2691 2690 2692
CONECT 2692 2691 2693
CONECT 2693 2692 2694
CONECT 2694 2693 2695
CONECT 2695 2694 2696
CONECT 2696 2695 2697
CONECT 2697 2696 2698
CONECT 2698 2697 2699
CONECT 2699 2698 2700
CONECT 2700 2699 2701
CONECT 2701 2700 2702
CONECT 2702 2701 2703
CONECT 2703 2702 2704
CONECT 2704 2703 2705
CONECT 2705 2704 2706
CONECT 2706 2705 2707
CONECT 2707 2706 2708
CONECT 2708 2707 2709
CONECT 2709 2708 2710
CONECT 2710 2709 2711
CONECT 2711 2710 2712
CONECT 2712 2711 2713
CONECT 2713 2712 2714
CONECT 2714 2713 2715
CONECT 2715 2714 2716
CONECT 2716 2715 2717
CONECT 2717 2716 2718
CONECT 2718 2717 2719
CONECT 2719 2718 2720
CONECT 2720 2719 2721
CONECT 2721 2720 2722
CONECT 2722 2721 2723
CONECT 2723 2722 2724
CONECT 2724 2723 2725
CONECT 2725 2724 2726
CONECT 2726 2725 2727
CONECT 2727 2726 2728
CONECT 2728 2727 2729
CONECT 2729 2728 2730
CONECT 2730 2729 2731
CONECT 2731 2730 2732
CONECT 2732 2731 2733
CONECT 2733 2732 2734
CONECT 2734 2733 2735
CONECT 2735 2734 2736
CONECT 2736 2735 2737
CONECT 2737 2736 2738
CONECT 2738 2737 2739
CONECT 2739 2738 2740
CONECT 2740 2739 2741
CONECT 2741 2740 2742
CONECT 2742 2741 2743
CONECT 2743 2742 2744
CONECT 2744 2743 2745
CONECT 2745 2744 2746
CONECT 2746 2745 2747
CONECT 2747 2746 2748
CONECT 2748 2747 2749
CONECT 2749 2748 2750
CONECT 2750 2749 2751
CONECT 2751 2750 2752
CONECT 2752 2751 2753
CONECT 2753 2752 2754
CONECT 2754 2753 2755
CONECT 2755 2754 2756
CONECT 2756 2755 2757
CONECT 2757 2756 2758
CONECT 2758 2757 2759
CONECT 2759 2758 2760
CONECT 2760 2759 2761
CONECT 2761 2760 2762
CONECT 2762 2761 2763
CONECT 2763 2762 2764
CONECT 2764 2763 2765
CONECT 2765 2764 2766
CONECT 2766 2765 2767
CONECT 2767 2766 2768
CONECT 2768 2767 2769
CONECT 2769 2768 2770
CONECT 2770 2769 2771
CONECT 2771 2770 2772
CONECT 2772 2771 2773
CONECT 2773 2772 2774
CONECT 2774 2773 2775
CONECT 2775 2774 2776
CONECT 2776 2775 2777
CONECT 2777 2776 2778
CONECT 2778 2777 2779
CONECT 2779 2778 2780
CONECT 2780 2779 2781
CONECT 2781 2780 2782
CONECT 2782 2781 2783
CONECT 2783 2782 2784
CONECT 2784 2783 2785
CONECT 2785 2784 2786
CONECT 2786 2785 2787
CONECT 2787 2786 2788
CONECT 2788 2787 2789
CONECT 2789 2788 2790
CONECT 2790 2789 2791
CONECT 2791 2790 2792
CONECT 2792 2791 2793
CONECT 2793 2792 2794
CONECT 2794 2793 2795
CONECT 2795 2794 2796
CONECT 2796 2795 2797
CONECT 2797 2796 2798
CONECT 2798 2797 2799
CONECT 2799 2798 2800
CONECT 2800 2799 2801
CONECT 2801 2800 2802
CONECT 2802 2801 2803
CONECT 2803 2802 2804
CONECT 2804 2803 2805
CONECT 2805 2804 2806
CONECT 2806 2805 2807
CONECT 2807 2806 2808
CONECT 2808 2807 2809
CONECT 2809 2808 2810
CONECT 2810 2809 2811
CONECT 2811 2810 2812
CONECT 2812 2811 2813
CONECT 2813 2812 2814
CONECT 2814 2813 2815
CONECT 2815 2814 2816
CONECT 2816 2815 2817
CONECT 2817 2816 2818
CONECT 2818 2817 2819
CONECT 2819 2818 2820
CONECT 2820 2819 2821
CONECT 2821 2820 2822
CONECT 2822 2821 2823
CONECT 2823 2822 2824
CONECT 2824 2823 2825
CONECT 2825 2824 2826
CONECT 2826 2825 2827
CONECT 2827 2826 2828
CONECT 2828 2827 2829
CONECT 2829 2828 2830
CONECT 2830 2829 2831
CONECT 2831 2830 2832
CONECT 2832 2831 2833
CONECT 2833 2832 2834
CONECT 2834 2833 2835
CONECT 2835 2834 2836
CONECT 2836 2835 2837
CONECT 2837 2836 2838
CONECT 2838 2837 2839
CONECT 2839 2838 2840
CONECT 2840 2839 2841
CONECT 2841 2840 2842
CONECT 2842 2841 2843
CONECT 2843 2842 2844
CONECT 2844 2843 2845
CONECT 2845 2844 2846
CONECT 2846 2845 2847
CONECT 2847 2846 2848
CONECT 2848 2847 2849
CONECT 2849 2848 2850
CONECT 2850 2849 2851
CONECT 2851 2850 2852
CONECT 2852 2851 2853
CONECT 2853 2852 2854
CONECT 2854 2853 2855
CONECT 2855 2854 2856
CONECT 2856 2855 2857
CONECT 2857 2856 2858
CONECT 2858 2857 2859
CONECT 2859 2858 2860
CONECT 2860 2859 2861
CONECT 2861 2860 2862
CONECT 2862 2861 2863
CONECT 2863 2862 2864
CONECT 2864 2863 2865
CONECT 2865 2864 2866
CONECT 2866 2865 2867
CONECT 2867 2866 2868
CONECT 2868 2867 2869
CONECT 2869 2868 2870
CONECT 2870 2869 2871
CONECT 2871 2870 2872
CONECT 2872 2871 2873
CONECT 2873 2872 2874
CONECT 2874 2873 2875
CONECT 2875 2874 2876
CONECT 2876 2875 2877
CONECT 2877 2876 2878
CONECT 2878 2877 2879
CONECT 2879 2878 2880
CONECT 2880 2879 2881
CONECT 2881 2880 2882
CONECT 2882 2881 2883
CONECT 2883 2882 2884
CONECT 2884 2883 2885
CONECT 2885 2884 2886
CONECT 2886 2885 2887
CONECT 2887 2886 2888
CONECT 2888 2887 2889
CONECT 2889 2888 2890
CONECT 2890 2889 2891
CONECT 2891 2890 2892
CONECT 2892 2891 2893
CONECT 2893 2892 2894
CONECT 2894 2893 2895
CONECT 2895 2894 2896
CONECT 2896 2895 2897
CONECT 2897 2896 2898
CONECT 2898 2897 2899
CONECT 2899 2898 2900
CONECT 2900 2899 2901
CONECT 2901 2900 2902
CONECT 2902 2901 2903
CONECT 2903 2902 2904
CONECT 2904 2903 2905
CONECT 2905 2904 2906
CONECT 2906 2905 2907
CONECT 2907 2906 2908
CONECT 2908 2907 2909
CONECT 2909 2908 2910
CONECT 2910 2909 2911
CONECT 2911 2910 2912
CONECT 2912 2911 2913
CONECT 2913 2912 2914
CONECT 2914 2913 2915
CONECT 2915 2914 2916
CONECT 2916 2915 2917
CONECT 2917 2916 2918
CONECT 2918 2917 2919
CONECT 2919 2918 2920
CONECT 2920 2919 2921
CONECT 2921 2920 2922
CONECT 2922 2921 2923
CONECT 2923 2922 2924
CONECT 2924 2923 2925
CONECT 2925 2924 2926
CONECT 2926 2925 2927
CONECT 2927 2926 2928
CONECT 2928 2927 2929
CONECT 2929 2928 2930
CONECT 2930 2929 2931
CONECT 2931 2930 2932
CONECT 2932 2931 2933
CONECT 2933 2932 2934
CONECT 2934 2933 2935
CONECT 2935 2934 2936
CONECT 2936 2935 2937
CONECT 2937 2936 2938
CONECT 2938 2937 2939
CONECT 2939 2938 2940
CONECT 2940 2939 2941
CONECT 2941 2940 2942
CONECT 2942 2941 2943
CONECT 2943 2942 2944
CONECT 2944 2943 2945
CONECT 2945 2944 2946
CONECT 2946 2945 2947
CONECT 2947 2946 2948
CONECT 2948 2947 2949
CONECT 2949 2948 2950
CONECT 2950 2949 2951
CONECT 2951 2950 2952
CONECT 2952 2951 2953
CONECT 2953 2952 2954
CONECT 2954 2953 2955
CONECT 2955 2954 2956
CONECT 2956 2955 2957
CONECT 2957 2956 2958
CONECT 2958 2957 2959
CONECT 2959 2958 2960
CONECT 2960 2959 2961
CONECT 2961 2960 2962
CONECT 2962 2961 2963
CONECT 2963 2962 2964
CONECT 2964 2963 2965
CONECT 2965 2964 2966
CONECT 2966 2965 2967
CONECT 2967 2966 2968
CONECT 2968 2967 2969
CONECT 2969 2968 2970
CONECT 2970 2969 2971
CONECT 2971 2970 2972
CONECT 2972 2971 2973
CONECT 2973 2972 2974
CONECT 2974 2973 2975
CONECT 2975 2974 2976
CONECT 2976 2975 2977
CONECT 2977 2976 2978
CONECT 2978 2977 2979
CONECT 2979 2978 2980
CONECT 2980 2979 2981
CONECT 2981 2980 2982
CONECT 2982 2981 2983
CONECT 2983 2982 2984
CONECT 2984 2983 2985
CONECT 2985 2984 2986
CONECT 2986 2985 2987
CONECT 2987 2986 2988
CONECT 2988 2987 2989
CONECT 2989 2988 2990
CONECT 2990 2989 2991
CONECT 2991 2990 2992
CONECT 2992 2991 2993
CONECT 2993 2992 2994
CONECT 2994 2993 2995
CONECT 2995 2994 2996
CONECT 2996 2995 2997
CONECT 2997 2996 2998
CONECT 2998 2997 2999
CONECT 2999 2998 3000
CONECT 3000 2999 3001
CONECT 3001 3000 3002
CONECT 3002 3001 3003
CONECT 3003 3002 3004
CONECT 3004 3003 3005
CONECT 3005 3004 3006
CONECT 3006 3005 3007
CONECT 3007 3006 3008
CONECT 3008 3007 3009
CONECT 3009 3008 3010
CONECT 3010 3009 3011
CONECT 3011 3010 3012
CONECT 3012 3011 3013
CONECT 3013 3012 3014
CONECT 3014 3013 3015
CONECT 3015 3014 3016
CONECT 3016 3015 3017
CONECT 3017 3016 3018
CONECT 3018 3017 3019
CONECT 3019 3018 3020
CONECT 3020 3019 3021
CONECT 3021 3020 3022
CONECT 3022 3021 3023
CONECT 3023 3022 3024
CONECT 3024 3023 3025
CONECT 3025 3024 3026
CONECT 3026 3025 3027
CONECT 3027 3026 3028
CONECT 3028 3027 3029
CONECT 3029 3028 3030
CONECT 3030 3029 3031
CONECT 3031 3030 3032
CONECT 3032 3031 3033
CONECT 3033 3032 3034
CONECT 3034 3033 3035
CONECT 3035 3034 3036
CONECT 3036 3035 3037
CONECT 3037 3036 3038
CONECT 3038 3037 3039
CONECT 3039 3038 3040
CONECT 3040 3039 3041
CONECT 3041 3040 3042
CONECT 3042 3041 3043
CONECT 3043 3042 3044
CONECT 3044 3043 3045
CONECT 3045 3044 3046
CONECT 3046 3045 3047
CONECT 3047 3046 3048
CONECT 3048 3047 3049
CONECT 3049 3048 3050
CONECT 3050 3049 3051
CONECT 3051 3050 3052
CONECT 3052 3051 3053
CONECT 3053 3052 3054
CONECT 3054 3053 3055
CONECT 3055 3054 3056
CONECT 3056 3055 3057
CONECT 3057 3056 3058
CONECT 3058 3057 3059
CONECT 3059 3058 3060
CONECT 3060 3059 3061
CONECT 3061 3060 3062
CONECT 3062 3061 3063
CONECT 3063 3062 3064
CONECT 3064 3063 3065
CONECT 3065 3064 3066
CONECT 3066 3065 3067
CONECT 3067 3066 3068
CONECT 3068 3067 3069
CONECT 3069 3068 3070
CONECT 3070 3069 3071
CONECT 3071 3070 3072
CONECT 3072 3071 3073
CONECT 3073 3072 3074
CONECT 3074 3073 3075
CONECT 3075 3074 3076
CONECT 3076 3075 3077
CONECT 3077 3076 3078
CONECT 3078 3077 3079
CONECT 3079 3078 3080
CONECT 3080 3079 3081
CONECT 3081 3080 3082
CONECT 3082 3081 3083
CONECT 3083 3082 3084
CONECT 3084 3083 3085
CONECT 3085 3084 3086
CONECT 3086 3085 3087
CONECT 3087 3086 3088
CONECT 3088 3087 3089
CONECT 3089 3088 3090
CONECT 3090 3089 3091
CONECT 3091 3090 3092
CONECT 3092 3091 3093
CONECT 3093 3092 3094
CONECT 3094 3093 3095
CONECT 3095 3094 3096
CONECT 3096 3095 3097
CONECT 3097 3096 3098
CONECT 3098 3097 3099
CONECT 3099 3098 3100
CONECT 3100 3099 3101
CONECT 3101 3100 3102
CONECT 3102 3101 3103
CONECT 3103 3102 3104
CONECT 3104 3103 3105
CONECT 3105 3104 3106
CONECT 3106 3105 3107
CONECT 3107 3106 3108
CONECT 3108 3107 3109
CONECT 3109 3108 3110
CONECT 3110 3109 3111
CONECT 3111 3110 3112
CONECT 3112 3111 3113
CONECT 3113 3112 3114
CONECT 3114 3113 3115
CONECT 3115 3114 3116
CONECT 3116 3115 3117
CONECT 3117 3116 3118
CONECT 3118 3117 3119
CONECT 3119 3118 3120
CONECT 3120 3119 3121
CONECT 3121 3120 3122
CONECT 3122 3121 3123
CONECT 3123 3122 3124
CONECT 3124 3123 3125
CONECT 3125 3124 3126
CONECT 3126 3125 3127
CONECT 3127 3126 3128
CONECT 3128 3127 3129
CONECT 3129 3128 3130
CONECT 3130 3129 3131
CONECT 3131 3130 3132
CONECT 3132 3131 3133
CONECT 3133 3132 3134
CONECT 3134 3133 3135
CONECT 3135 3134 3136
CONECT 3136 3135 3137
CONECT 3137 3136 3138
CONECT 3138 3137 3139
CONECT 3139 3138 3140
CONECT 3140 3139 3141
CONECT 3141 3140 3142
CONECT 3142 3141 3143
CONECT 3143 3142 3144
CONECT 3144 3143 3145
CONECT 3145 3144 3146
CONECT 3146 3145 3147
CONECT 3147 3146 3148
CONECT 3148 3147 3149
CONECT 3149 3148 3150
CONECT 3150 3149 3151
CONECT 3151 3150 3152
CONECT 3152 3151 3153
CONECT 3153 3152 3154
CONECT 3154 3153 3155
CONECT 3155 3154 3156
CONECT 3156 3155 3157
CONECT 3157 3156 3158
CONECT 3158 3157 3159
CONECT 3159 3158 3160
CONECT 3160 3159 3161
CONECT 3161 3160 3162
CONECT 3162 3161 3163
CONECT 3163 3162 3164
CONECT 3164 3163 3165
CONECT 3165 3164 3166
CONECT 3166 3165 3167
CONECT 3167 3166 3168
CONECT 3168 3167 3169
CONECT 3169 3168 3170
CONECT 3170 3169 3171
CONECT 3171 3170 3172
CONECT 3172 3171 3173
CONECT 3173 3172 3174
CONECT 3174 3173 3175
CONECT 3175 3174 3176
CONECT 3176 3175 3177
CONECT 3177 3176 3178
CONECT 3178 3177 3179
CONECT 3179 3178 3180
CONECT 3180 3179 3181
CONECT 3181 3180 3182
CONECT 3182 3181 3183
CONECT 3183 3182 3184
CONECT 3184 3183 3185
CONECT 3185 3184 3186
CONECT 3186 3185 3187
CONECT 3187 3186 3188
CONECT 3188 3187 3189
CONECT 3189 3188 3190
CONECT 3190 3189 3191
CONECT 3191 3190 3192
CONECT 3192 3191 3193
CONECT 3193 3192 3194
CONECT 3194 3193 3195
CONECT 3195 3194 3196
CONECT 3196 3195 3197
CONECT 3197 3196 3198
CONECT 3198 3197 3199
CONECT 3199 3198 3200
CONECT 3200 3199 3201
CONECT 3201 3200 3202
CONECT 3202 3201 3203
CONECT 3203 3202 3204
CONECT 3204 3203 3205
CONECT 3205 3204 3206
CONECT 3206 3205 3207
CONECT 3207 3206 3208
CONECT 3208 3207 3209
CONECT 3209 3208 3210
CONECT 3210 3209 3211
CONECT 3211 3210 3212
CONECT 3212 3211 3213
CONECT 3213 3212 3214
CONECT 3214 3213 3215
CONECT 3215 3214 3216
CONECT 3216 3215 3217
CONECT 3217 3216 3218
CONECT 3218 3217 3219
CONECT 3219 3218 3220
CONECT 3220 3219 3221
CONECT 3221 3220 3222
CONECT 3222 3221 3223
CONECT 3223 3222 3224
CONECT 3224 3223 3225
CONECT 3225 3224 3226
CONECT 3226 3225 3227
CONECT 3227 3226 3228
CONECT 3228 3227 3229
CONECT 3229 3228 3230
CONECT 3230 3229 3231
CONECT 3231 3230 3232
CONECT 3232 3231 3233
CONECT 3233 3232 3234
CONECT 3234 3233 3235
CONECT 3235 3234 3236
CONECT 3236 3235 3237
CONECT 3237 3236 3238
CONECT 3238 3237 3239
CONECT 3239 3238 3240
CONECT 3240 3239 3241
CONECT 3241 3240 3242
CONECT 3242 3241 3243
CONECT 3243 3242 3244
CONECT 3244 3243 3245
CONECT 3245 3244 3246
CONECT 3246 3245 3247
CONECT 3247 3246 3248
CONECT 3248 3247 3249
CONECT 3249 3248 3250
CONECT 3250 3249 3251
CONECT 3251 3250 3252
CONECT 3252 3251 3253
CONECT 3253 3252 3254
CONECT 3254 3253 3255
CONECT 3255 3254 3256
CONECT 3256 3255 3257
CONECT 3257 3256 3258
CONECT 3258 3257 3259
CONECT 3259 3258 3260
CONECT 3260 3259 3261
CONECT 3261 3260 3262
CONECT 3262 3261 3263
CONECT 3263 3262 3264
CONECT 3264 3263 3265
CONECT 3265 3264 3266
CONECT 3266 3265 3267
CONECT 3267 3266 3268
CONECT 3268 3267 3269
CONECT 3269 3268 3270
CONECT 3270 3269 3271
CONECT 3271 3270 3272
CONECT 3272 3271 3273
CONECT 3273 3272 3274
CONECT 3274 3273 3275
CONECT 3275 3274 3276
CONECT 3276 3275 3277
CONECT 3277 3276 3278
CONECT 3278 3277 3279
CONECT 3279 3278 3280
CONECT 3280 3279 3281
CONECT 3281 3280 3282
CONECT 3282 3281 3283
CONECT 3283 3282 3284
CONECT 3284 3283 3285
CONECT 3285 3284 3286
CONECT 3286 3285 3287
CONECT 3287 3286 3288
CONECT 3288 3287 3289
CONECT 3289 3288 3290
CONECT 3290 3289 3291
CONECT 3291 3290 3292
CONECT 3292 3291 3293
CONECT 3293 3292 3294
CONECT 3294 3293 3295
CONECT 3295 3294 3296
CONECT 3296 3295 3297
CONECT 3297 3296 3298
CONECT 3298 3297 3299
CONECT 3299 3298 3300
CONECT 3300 3299 3301
CONECT 3301 3300 3302
CONECT 3302 3301 3303
CONECT 3303 3302 3304
CONECT 3304 3303 3305
CONECT 3305 3304 3306
CONECT 3306 3305 3307
CONECT 3307 3306 3308
CONECT 3308 3307 3309
CONECT 3309 3308 3310
CONECT 3310 3309 3311
CONECT 3311 3310 3312
CONECT 3312 3311 3313
CONECT 3313 3312 3314
CONECT 3314 3313 3315
CONECT 3315 3314 3316
CONECT 3316 3315 3317
CONECT 3317 3316 3318
CONECT 3318 3317 3319
CONECT 3319 3318 3320
CONECT 3320 3319 3321
CONECT 3321 3320 3322
CONECT 3322 3321 3323
CONECT 3323 3322 3324
CONECT 3324 3323 3325
CONECT 3325 3324 3326
CONECT 3326 3325 3327
CONECT 3327 3326 3328
CONECT 3328 3327 3329
CONECT 3329 3328 3330
CONECT 3330 3329 3331
CONECT 3331 3330
