# Supplementary material for: Super-resolution visualization of chromatin loop folding in human lymphoblastoid cells using interferometric photoactivated localization microscopy
Source: Sci Rep. 2022 May 20;12:8582. doi: 10.1038/s41598-022-12568-9 (PMC9122977; doi:10.1038/s41598-022-12568-9)
Supplement: Supplementary file 2 — Supplementary Information 2. [file 41598_2022_12568_MOESM2_ESM.zip › ChromoLooping-main/data/3d_models/image23_smooth3331.pdb]

ATOM      1  B   BEA A   1     396.300  90.030  16.190  0.00  0.00           C
ATOM      2  B   BEA A   2     397.233  89.961  17.537  0.00  0.00           C
ATOM      3  B   BEA A   3     398.242  89.873  18.993  0.00  0.00           C
ATOM      4  B   BEA A   4     398.972  89.800  20.044  0.00  0.00           C
ATOM      5  B   BEA A   5     399.891  89.697  21.369  0.00  0.00           C
ATOM      6  B   BEA A   6     400.764  89.587  22.624  0.00  0.00           C
ATOM      7  B   BEA A   7     401.804  89.438  24.118  0.00  0.00           C
ATOM      8  B   BEA A   8     402.785  89.279  25.527  0.00  0.00           C
ATOM      9  B   BEA A   9     403.709  89.111  26.852  0.00  0.00           C
ATOM     10  B   BEA A  10     404.575  88.936  28.093  0.00  0.00           C
ATOM     11  B   BEA A  11     405.385  88.756  29.252  0.00  0.00           C
ATOM     12  B   BEA A  12     406.322  88.527  30.590  0.00  0.00           C
ATOM     13  B   BEA A  13     407.191  88.292  31.830  0.00  0.00           C
ATOM     14  B   BEA A  14     408.161  88.001  33.212  0.00  0.00           C
ATOM     15  B   BEA A  15     409.052  87.704  34.479  0.00  0.00           C
ATOM     16  B   BEA A  16     410.017  87.346  35.850  0.00  0.00           C
ATOM     17  B   BEA A  17     410.892  86.985  37.090  0.00  0.00           C
ATOM     18  B   BEA A  18     411.816  86.560  38.395  0.00  0.00           C
ATOM     19  B   BEA A  19     412.638  86.136  39.554  0.00  0.00           C
ATOM     20  B   BEA A  20     413.601  85.577  40.908  0.00  0.00           C
ATOM     21  B   BEA A  21     414.438  85.023  42.081  0.00  0.00           C
ATOM     22  B   BEA A  22     415.255  84.407  43.222  0.00  0.00           C
ATOM     23  B   BEA A  23     416.123  83.648  44.429  0.00  0.00           C
ATOM     24  B   BEA A  24     416.915  82.827  45.524  0.00  0.00           C
ATOM     25  B   BEA A  25     417.685  81.863  46.580  0.00  0.00           C
ATOM     26  B   BEA A  26     418.392  80.752  47.540  0.00  0.00           C
ATOM     27  B   BEA A  27     419.000  79.486  48.353  0.00  0.00           C
ATOM     28  B   BEA A  28     419.451  78.153  48.943  0.00  0.00           C
ATOM     29  B   BEA A  29     419.772  76.604  49.341  0.00  0.00           C
ATOM     30  B   BEA A  30     419.876  73.413  49.383  0.00  0.00           C
ATOM     31  B   BEA A  31     419.699  71.823  49.089  0.00  0.00           C
ATOM     32  B   BEA A  32     419.422  70.354  48.661  0.00  0.00           C
ATOM     33  B   BEA A  33     418.601  67.459  47.446  0.00  0.00           C
ATOM     34  B   BEA A  34     418.089  66.064  46.706  0.00  0.00           C
ATOM     35  B   BEA A  35     417.016  63.585  45.178  0.00  0.00           C
ATOM     36  B   BEA A  36     416.363  62.256  44.259  0.00  0.00           C
ATOM     37  B   BEA A  37     415.780  61.150  43.444  0.00  0.00           C
ATOM     38  B   BEA A  38     415.141  60.003  42.555  0.00  0.00           C
ATOM     39  B   BEA A  39     414.446  58.821  41.596  0.00  0.00           C
ATOM     40  B   BEA A  40     413.079  56.647  39.723  0.00  0.00           C
ATOM     41  B   BEA A  41     412.331  55.526  38.707  0.00  0.00           C
ATOM     42  B   BEA A  42     411.638  54.524  37.771  0.00  0.00           C
ATOM     43  B   BEA A  43     410.159  52.480  35.789  0.00  0.00           C
ATOM     44  B   BEA A  44     409.376  51.444  34.748  0.00  0.00           C
ATOM     45  B   BEA A  45     408.567  50.401  33.679  0.00  0.00           C
ATOM     46  B   BEA A  46     407.842  49.489  32.726  0.00  0.00           C
ATOM     47  B   BEA A  47     407.098  48.575  31.754  0.00  0.00           C
ATOM     48  B   BEA A  48     406.227  47.528  30.623  0.00  0.00           C
ATOM     49  B   BEA A  49     405.452  46.615  29.622  0.00  0.00           C
ATOM     50  B   BEA A  50     404.664  45.707  28.611  0.00  0.00           C
ATOM     51  B   BEA A  51     403.866  44.804  27.595  0.00  0.00           C
ATOM     52  B   BEA A  52     403.060  43.908  26.574  0.00  0.00           C
ATOM     53  B   BEA A  53     402.248  43.022  25.553  0.00  0.00           C
ATOM     54  B   BEA A  54     401.313  42.021  24.388  0.00  0.00           C
ATOM     55  B   BEA A  55     400.495  41.159  23.376  0.00  0.00           C
ATOM     56  B   BEA A  56     399.677  40.313  22.372  0.00  0.00           C
ATOM     57  B   BEA A  57     398.862  39.482  21.380  0.00  0.00           C
ATOM     58  B   BEA A  58     397.932  38.550  20.260  0.00  0.00           C
ATOM     59  B   BEA A  59     397.130  37.759  19.303  0.00  0.00           C
ATOM     60  B   BEA A  60     396.218  36.874  18.226  0.00  0.00           C
ATOM     61  B   BEA A  61     395.319  36.017  17.178  0.00  0.00           C
ATOM     62  B   BEA A  62     394.437  35.188  16.162  0.00  0.00           C
ATOM     63  B   BEA A  63     393.457  34.283  15.048  0.00  0.00           C
ATOM     64  B   BEA A  64     392.618  33.521  14.110  0.00  0.00           C
ATOM     65  B   BEA A  65     391.689  32.692  13.087  0.00  0.00           C
ATOM     66  B   BEA A  66     390.679  31.807  11.997  0.00  0.00           C
ATOM     67  B   BEA A  67     389.822  31.068  11.089  0.00  0.00           C
ATOM     68  B   BEA A  68     388.785  30.193  10.018  0.00  0.00           C
ATOM     69  B   BEA A  69     387.803  29.381   9.032  0.00  0.00           C
ATOM     70  B   BEA A  70     386.883  28.636   8.135  0.00  0.00           C
ATOM     71  B   BEA A  71     385.827  27.802   7.145  0.00  0.00           C
ATOM     72  B   BEA A  72     383.715  26.204   5.314  0.00  0.00           C
ATOM     73  B   BEA A  73     382.621  25.420   4.464  0.00  0.00           C
ATOM     74  B   BEA A  74     381.452  24.620   3.655  0.00  0.00           C
ATOM     75  B   BEA A  75     380.221  23.833   2.952  0.00  0.00           C
ATOM     76  B   BEA A  76     378.887  23.065   2.443  0.00  0.00           C
ATOM     77  B   BEA A  77     377.496  22.423   2.416  0.00  0.00           C
ATOM     78  B   BEA A  78     376.340  22.201   3.452  0.00  0.00           C
ATOM     79  B   BEA A  79     375.931  22.450   4.973  0.00  0.00           C
ATOM     80  B   BEA A  80     375.779  22.864   6.526  0.00  0.00           C
ATOM     81  B   BEA A  81     375.648  23.360   8.040  0.00  0.00           C
ATOM     82  B   BEA A  82     375.428  23.951   9.577  0.00  0.00           C
ATOM     83  B   BEA A  83     375.057  24.586  10.991  0.00  0.00           C
ATOM     84  B   BEA A  84     374.451  25.280  12.293  0.00  0.00           C
ATOM     85  B   BEA A  85     373.546  26.027  13.428  0.00  0.00           C
ATOM     86  B   BEA A  86     372.445  26.773  14.323  0.00  0.00           C
ATOM     87  B   BEA A  87     371.235  27.507  14.998  0.00  0.00           C
ATOM     88  B   BEA A  88     369.889  28.273  15.505  0.00  0.00           C
ATOM     89  B   BEA A  89     368.585  28.995  15.807  0.00  0.00           C
ATOM     90  B   BEA A  90     367.167  29.779  15.946  0.00  0.00           C
ATOM     91  B   BEA A  91     365.711  30.608  15.878  0.00  0.00           C
ATOM     92  B   BEA A  92     364.405  31.401  15.597  0.00  0.00           C
ATOM     93  B   BEA A  93     363.138  32.261  15.037  0.00  0.00           C
ATOM     94  B   BEA A  94     362.105  33.117  14.183  0.00  0.00           C
ATOM     95  B   BEA A  95     361.421  33.930  13.053  0.00  0.00           C
ATOM     96  B   BEA A  96     361.136  34.690  11.665  0.00  0.00           C
ATOM     97  B   BEA A  97     361.175  35.370  10.180  0.00  0.00           C
ATOM     98  B   BEA A  98     361.391  35.966   8.758  0.00  0.00           C
ATOM     99  B   BEA A  99     361.722  36.564   7.292  0.00  0.00           C
ATOM    100  B   BEA A 100     362.125  37.198   5.789  0.00  0.00           C
ATOM    101  B   BEA A 101     362.507  37.843   4.408  0.00  0.00           C
ATOM    102  B   BEA A 102     362.828  38.654   3.015  0.00  0.00           C
ATOM    103  B   BEA A 103     362.796  39.730   1.932  0.00  0.00           C
ATOM    104  B   BEA A 104     361.914  41.032   1.875  0.00  0.00           C
ATOM    105  B   BEA A 105     360.815  42.054   2.518  0.00  0.00           C
ATOM    106  B   BEA A 106     359.826  42.936   3.299  0.00  0.00           C
ATOM    107  B   BEA A 107     358.875  43.889   4.212  0.00  0.00           C
ATOM    108  B   BEA A 108     358.107  44.910   5.142  0.00  0.00           C
ATOM    109  B   BEA A 109     357.516  46.069   6.107  0.00  0.00           C
ATOM    110  B   BEA A 110     357.113  47.314   7.054  0.00  0.00           C
ATOM    111  B   BEA A 111     356.845  48.665   7.993  0.00  0.00           C
ATOM    112  B   BEA A 112     356.673  49.955   8.816  0.00  0.00           C
ATOM    113  B   BEA A 113     356.504  51.360   9.640  0.00  0.00           C
ATOM    114  B   BEA A 114     356.305  52.789  10.410  0.00  0.00           C
ATOM    115  B   BEA A 115     356.091  54.147  11.088  0.00  0.00           C
ATOM    116  B   BEA A 116     355.830  55.621  11.769  0.00  0.00           C
ATOM    117  B   BEA A 117     355.538  57.116  12.411  0.00  0.00           C
ATOM    118  B   BEA A 118     355.233  58.536  12.980  0.00  0.00           C
ATOM    119  B   BEA A 119     354.900  59.972  13.521  0.00  0.00           C
ATOM    120  B   BEA A 120     354.512  61.521  14.072  0.00  0.00           C
ATOM    121  B   BEA A 121     354.117  62.987  14.566  0.00  0.00           C
ATOM    122  B   BEA A 122     353.692  64.464  15.043  0.00  0.00           C
ATOM    123  B   BEA A 123     353.237  65.949  15.505  0.00  0.00           C
ATOM    124  B   BEA A 124     352.784  67.342  15.927  0.00  0.00           C
ATOM    125  B   BEA A 125     352.270  68.838  16.371  0.00  0.00           C
ATOM    126  B   BEA A 126     351.189  71.731  17.222  0.00  0.00           C
ATOM    127  B   BEA A 127     350.585  73.223  17.663  0.00  0.00           C
ATOM    128  B   BEA A 128     349.993  74.610  18.082  0.00  0.00           C
ATOM    129  B   BEA A 129     349.375  75.990  18.509  0.00  0.00           C
ATOM    130  B   BEA A 130     348.010  78.811  19.433  0.00  0.00           C
ATOM    131  B   BEA A 131     347.311  80.153  19.906  0.00  0.00           C
ATOM    132  B   BEA A 132     346.584  81.479  20.401  0.00  0.00           C
ATOM    133  B   BEA A 133     345.830  82.787  20.921  0.00  0.00           C
ATOM    134  B   BEA A 134     345.049  84.075  21.469  0.00  0.00           C
ATOM    135  B   BEA A 135     344.241  85.343  22.049  0.00  0.00           C
ATOM    136  B   BEA A 136     343.404  86.588  22.665  0.00  0.00           C
ATOM    137  B   BEA A 137     342.537  87.810  23.322  0.00  0.00           C
ATOM    138  B   BEA A 138     341.702  88.926  23.974  0.00  0.00           C
ATOM    139  B   BEA A 139     340.777  90.100  24.719  0.00  0.00           C
ATOM    140  B   BEA A 140     339.886  91.174  25.453  0.00  0.00           C
ATOM    141  B   BEA A 141     338.971  92.229  26.220  0.00  0.00           C
ATOM    142  B   BEA A 142     338.033  93.268  27.018  0.00  0.00           C
ATOM    143  B   BEA A 143     337.074  94.289  27.840  0.00  0.00           C
ATOM    144  B   BEA A 144     336.097  95.296  28.682  0.00  0.00           C
ATOM    145  B   BEA A 145     335.104  96.288  29.539  0.00  0.00           C
ATOM    146  B   BEA A 146     334.168  97.198  30.344  0.00  0.00           C
ATOM    147  B   BEA A 147     333.152  98.165  31.214  0.00  0.00           C
ATOM    148  B   BEA A 148     332.200  99.054  32.022  0.00  0.00           C
ATOM    149  B   BEA A 149     331.171  99.999  32.884  0.00  0.00           C
ATOM    150  B   BEA A 150     330.141 100.934  33.735  0.00  0.00           C
ATOM    151  B   BEA A 151     329.112 101.861  34.568  0.00  0.00           C
ATOM    152  B   BEA A 152     328.088 102.779  35.378  0.00  0.00           C
ATOM    153  B   BEA A 153     327.071 103.691  36.160  0.00  0.00           C
ATOM    154  B   BEA A 154     325.991 104.661  36.964  0.00  0.00           C
ATOM    155  B   BEA A 155     324.925 105.627  37.725  0.00  0.00           C
ATOM    156  B   BEA A 156     323.876 106.588  38.440  0.00  0.00           C
ATOM    157  B   BEA A 157     322.847 107.546  39.105  0.00  0.00           C
ATOM    158  B   BEA A 158     321.769 108.569  39.756  0.00  0.00           C
ATOM    159  B   BEA A 159     320.717 109.593  40.343  0.00  0.00           C
ATOM    160  B   BEA A 160     319.623 110.689  40.895  0.00  0.00           C
ATOM    161  B   BEA A 161     317.528 112.905  41.758  0.00  0.00           C
ATOM    162  B   BEA A 162     316.462 114.108  42.081  0.00  0.00           C
ATOM    163  B   BEA A 163     315.427 115.334  42.305  0.00  0.00           C
ATOM    164  B   BEA A 164     314.423 116.592  42.424  0.00  0.00           C
ATOM    165  B   BEA A 165     313.446 117.891  42.434  0.00  0.00           C
ATOM    166  B   BEA A 166     312.551 119.158  42.335  0.00  0.00           C
ATOM    167  B   BEA A 167     311.675 120.487  42.120  0.00  0.00           C
ATOM    168  B   BEA A 168     310.815 121.888  41.777  0.00  0.00           C
ATOM    169  B   BEA A 169     310.072 123.176  41.370  0.00  0.00           C
ATOM    170  B   BEA A 170     308.593 125.848  40.335  0.00  0.00           C
ATOM    171  B   BEA A 171     307.096 128.473  39.182  0.00  0.00           C
ATOM    172  B   BEA A 172     305.443 131.004  38.066  0.00  0.00           C
ATOM    173  B   BEA A 173     304.532 132.178  37.593  0.00  0.00           C
ATOM    174  B   BEA A 174     303.468 133.342  37.191  0.00  0.00           C
ATOM    175  B   BEA A 175     302.292 134.395  36.928  0.00  0.00           C
ATOM    176  B   BEA A 176     300.982 135.341  36.813  0.00  0.00           C
ATOM    177  B   BEA A 177     299.596 136.144  36.852  0.00  0.00           C
ATOM    178  B   BEA A 178     298.118 136.822  37.042  0.00  0.00           C
ATOM    179  B   BEA A 179     296.626 137.355  37.362  0.00  0.00           C
ATOM    180  B   BEA A 180     295.214 137.742  37.767  0.00  0.00           C
ATOM    181  B   BEA A 181     293.709 138.048  38.296  0.00  0.00           C
ATOM    182  B   BEA A 182     292.208 138.259  38.913  0.00  0.00           C
ATOM    183  B   BEA A 183     290.723 138.386  39.604  0.00  0.00           C
ATOM    184  B   BEA A 184     289.366 138.438  40.300  0.00  0.00           C
ATOM    185  B   BEA A 185     287.949 138.434  41.090  0.00  0.00           C
ATOM    186  B   BEA A 186     286.582 138.379  41.911  0.00  0.00           C
ATOM    187  B   BEA A 187     285.171 138.272  42.816  0.00  0.00           C
ATOM    188  B   BEA A 188     282.556 137.954  44.648  0.00  0.00           C
ATOM    189  B   BEA A 189     281.262 137.744  45.627  0.00  0.00           C
ATOM    190  B   BEA A 190     280.054 137.517  46.586  0.00  0.00           C
ATOM    191  B   BEA A 191     278.835 137.261  47.598  0.00  0.00           C
ATOM    192  B   BEA A 192     277.608 136.976  48.662  0.00  0.00           C
ATOM    193  B   BEA A 193     276.480 136.691  49.682  0.00  0.00           C
ATOM    194  B   BEA A 194     275.353 136.384  50.743  0.00  0.00           C
ATOM    195  B   BEA A 195     274.233 136.058  51.842  0.00  0.00           C
ATOM    196  B   BEA A 196     273.122 135.714  52.977  0.00  0.00           C
ATOM    197  B   BEA A 197     272.025 135.355  54.144  0.00  0.00           C
ATOM    198  B   BEA A 198     270.947 134.982  55.342  0.00  0.00           C
ATOM    199  B   BEA A 199     269.980 134.632  56.460  0.00  0.00           C
ATOM    200  B   BEA A 200     268.948 134.240  57.705  0.00  0.00           C
ATOM    201  B   BEA A 201     268.030 133.877  58.862  0.00  0.00           C
ATOM    202  B   BEA A 202     267.058 133.476  60.144  0.00  0.00           C
ATOM    203  B   BEA A 203     266.123 133.073  61.439  0.00  0.00           C
ATOM    204  B   BEA A 204     265.226 132.671  62.745  0.00  0.00           C
ATOM    205  B   BEA A 205     264.372 132.273  64.058  0.00  0.00           C
ATOM    206  B   BEA A 206     263.563 131.880  65.375  0.00  0.00           C
ATOM    207  B   BEA A 207     262.801 131.495  66.691  0.00  0.00           C
ATOM    208  B   BEA A 208     262.089 131.120  68.004  0.00  0.00           C
ATOM    209  B   BEA A 209     261.370 130.726  69.426  0.00  0.00           C
ATOM    210  B   BEA A 210     260.713 130.347  70.839  0.00  0.00           C
ATOM    211  B   BEA A 211     260.070 129.956  72.356  0.00  0.00           C
ATOM    212  B   BEA A 212     259.543 129.617  73.737  0.00  0.00           C
ATOM    213  B   BEA A 213     259.043 129.272  75.215  0.00  0.00           C
ATOM    214  B   BEA A 214     258.584 128.929  76.787  0.00  0.00           C
ATOM    215  B   BEA A 215     258.212 128.618  78.330  0.00  0.00           C
ATOM    216  B   BEA A 216     257.924 128.340  79.841  0.00  0.00           C
ATOM    217  B   BEA A 217     257.708 128.079  81.435  0.00  0.00           C
ATOM    218  B   BEA A 218     257.587 127.858  82.993  0.00  0.00           C
ATOM    219  B   BEA A 219     257.563 127.667  84.629  0.00  0.00           C
ATOM    220  B   BEA A 220     257.649 127.524  86.228  0.00  0.00           C
ATOM    221  B   BEA A 221     257.845 127.432  87.793  0.00  0.00           C
ATOM    222  B   BEA A 222     258.154 127.391  89.329  0.00  0.00           C
ATOM    223  B   BEA A 223     258.616 127.408  90.951  0.00  0.00           C
ATOM    224  B   BEA A 224     259.172 127.480  92.446  0.00  0.00           C
ATOM    225  B   BEA A 225     259.798 127.597  93.825  0.00  0.00           C
ATOM    226  B   BEA A 226     260.590 127.774  95.298  0.00  0.00           C
ATOM    227  B   BEA A 227     261.439 127.987  96.660  0.00  0.00           C
ATOM    228  B   BEA A 228     262.325 128.227  97.915  0.00  0.00           C
ATOM    229  B   BEA A 229     263.308 128.507  99.162  0.00  0.00           C
ATOM    230  B   BEA A 230     264.387 128.827 100.397  0.00  0.00           C
ATOM    231  B   BEA A 231     265.472 129.158 101.527  0.00  0.00           C
ATOM    232  B   BEA A 232     266.544 129.493 102.555  0.00  0.00           C
ATOM    233  B   BEA A 233     267.786 129.888 103.654  0.00  0.00           C
ATOM    234  B   BEA A 234     270.177 130.662 105.542  0.00  0.00           C
ATOM    235  B   BEA A 235     271.407 131.065 106.417  0.00  0.00           C
ATOM    236  B   BEA A 236     272.688 131.487 107.269  0.00  0.00           C
ATOM    237  B   BEA A 237     274.018 131.927 108.095  0.00  0.00           C
ATOM    238  B   BEA A 238     275.392 132.382 108.892  0.00  0.00           C
ATOM    239  B   BEA A 239     276.806 132.851 109.657  0.00  0.00           C
ATOM    240  B   BEA A 240     278.133 133.291 110.328  0.00  0.00           C
ATOM    241  B   BEA A 241     279.487 133.740 110.968  0.00  0.00           C
ATOM    242  B   BEA A 242     280.865 134.195 111.576  0.00  0.00           C
ATOM    243  B   BEA A 243     282.392 134.697 112.201  0.00  0.00           C
ATOM    244  B   BEA A 244     283.807 135.159 112.736  0.00  0.00           C
ATOM    245  B   BEA A 245     285.233 135.623 113.233  0.00  0.00           C
ATOM    246  B   BEA A 246     286.665 136.085 113.692  0.00  0.00           C
ATOM    247  B   BEA A 247     288.233 136.587 114.148  0.00  0.00           C
ATOM    248  B   BEA A 248     289.667 137.041 114.522  0.00  0.00           C
ATOM    249  B   BEA A 249     291.094 137.489 114.855  0.00  0.00           C
ATOM    250  B   BEA A 250     292.642 137.968 115.172  0.00  0.00           C
ATOM    251  B   BEA A 251     294.175 138.436 115.438  0.00  0.00           C
ATOM    252  B   BEA A 252     295.687 138.890 115.655  0.00  0.00           C
ATOM    253  B   BEA A 253     297.303 139.366 115.834  0.00  0.00           C
ATOM    254  B   BEA A 254     298.757 139.785 115.947  0.00  0.00           C
ATOM    255  B   BEA A 255     300.302 140.220 116.015  0.00  0.00           C
ATOM    256  B   BEA A 256     301.931 140.666 116.026  0.00  0.00           C
ATOM    257  B   BEA A 257     303.383 141.051 115.980  0.00  0.00           C
ATOM    258  B   BEA A 258     305.025 141.471 115.859  0.00  0.00           C
ATOM    259  B   BEA A 259     306.481 141.826 115.685  0.00  0.00           C
ATOM    260  B   BEA A 260     308.102 142.202 115.412  0.00  0.00           C
ATOM    261  B   BEA A 261     309.641 142.535 115.065  0.00  0.00           C
ATOM    262  B   BEA A 262     311.094 142.825 114.648  0.00  0.00           C
ATOM    263  B   BEA A 263     312.667 143.108 114.086  0.00  0.00           C
ATOM    264  B   BEA A 264     315.499 143.509 112.706  0.00  0.00           C
ATOM    265  B   BEA A 265     316.849 143.635 111.831  0.00  0.00           C
ATOM    266  B   BEA A 266     318.092 143.699 110.858  0.00  0.00           C
ATOM    267  B   BEA A 267     319.233 143.699 109.780  0.00  0.00           C
ATOM    268  B   BEA A 268     320.342 143.625 108.500  0.00  0.00           C
ATOM    269  B   BEA A 269     321.220 143.492 107.252  0.00  0.00           C
ATOM    270  B   BEA A 270     322.664 143.017 104.419  0.00  0.00           C
ATOM    271  B   BEA A 271     323.198 142.702 102.946  0.00  0.00           C
ATOM    272  B   BEA A 272     323.674 142.340 101.379  0.00  0.00           C
ATOM    273  B   BEA A 273     324.077 141.979  99.879  0.00  0.00           C
ATOM    274  B   BEA A 274     324.460 141.613  98.375  0.00  0.00           C
ATOM    275  B   BEA A 275     324.837 141.261  96.912  0.00  0.00           C
ATOM    276  B   BEA A 276     325.287 140.895  95.312  0.00  0.00           C
ATOM    277  B   BEA A 277     325.767 140.592  93.860  0.00  0.00           C
ATOM    278  B   BEA A 278     326.370 140.339  92.411  0.00  0.00           C
ATOM    279  B   BEA A 279     327.136 140.180  91.053  0.00  0.00           C
ATOM    280  B   BEA A 280     328.199 140.168  89.798  0.00  0.00           C
ATOM    281  B   BEA A 281     329.510 140.365  88.892  0.00  0.00           C
ATOM    282  B   BEA A 282     330.955 140.738  88.380  0.00  0.00           C
ATOM    283  B   BEA A 283     332.465 141.156  88.018  0.00  0.00           C
ATOM    284  B   BEA A 284     337.065 142.038  86.569  0.00  0.00           C
ATOM    285  B   BEA A 285     338.465 142.205  86.019  0.00  0.00           C
ATOM    286  B   BEA A 286     341.386 142.442  84.762  0.00  0.00           C
ATOM    287  B   BEA A 287     342.872 142.514  84.078  0.00  0.00           C
ATOM    288  B   BEA A 288     344.399 142.556  83.348  0.00  0.00           C
ATOM    289  B   BEA A 289     345.811 142.570  82.654  0.00  0.00           C
ATOM    290  B   BEA A 290     347.237 142.559  81.936  0.00  0.00           C
ATOM    291  B   BEA A 291     348.663 142.525  81.203  0.00  0.00           C
ATOM    292  B   BEA A 292     350.078 142.469  80.462  0.00  0.00           C
ATOM    293  B   BEA A 293     351.470 142.391  79.724  0.00  0.00           C
ATOM    294  B   BEA A 294     352.963 142.283  78.922  0.00  0.00           C
ATOM    295  B   BEA A 295     354.268 142.167  78.213  0.00  0.00           C
ATOM    296  B   BEA A 296     355.773 142.006  77.391  0.00  0.00           C
ATOM    297  B   BEA A 297     357.063 141.844  76.683  0.00  0.00           C
ATOM    298  B   BEA A 298     358.497 141.634  75.894  0.00  0.00           C
ATOM    299  B   BEA A 299     359.912 141.393  75.118  0.00  0.00           C
ATOM    300  B   BEA A 300     361.267 141.122  74.380  0.00  0.00           C
ATOM    301  B   BEA A 301     362.708 140.781  73.608  0.00  0.00           C
ATOM    302  B   BEA A 302     364.031 140.402  72.919  0.00  0.00           C
ATOM    303  B   BEA A 303     365.408 139.901  72.245  0.00  0.00           C
ATOM    304  B   BEA A 304     366.785 139.164  71.680  0.00  0.00           C
ATOM    305  B   BEA A 305     367.614 137.943  71.754  0.00  0.00           C
ATOM    306  B   BEA A 306     367.009 136.917  72.766  0.00  0.00           C
ATOM    307  B   BEA A 307     366.001 136.244  73.883  0.00  0.00           C
ATOM    308  B   BEA A 308     364.966 135.720  74.918  0.00  0.00           C
ATOM    309  B   BEA A 309     363.878 135.237  75.942  0.00  0.00           C
ATOM    310  B   BEA A 310     362.697 134.747  76.998  0.00  0.00           C
ATOM    311  B   BEA A 311     360.365 133.811  78.932  0.00  0.00           C
ATOM    312  B   BEA A 312     359.137 133.307  79.866  0.00  0.00           C
ATOM    313  B   BEA A 313     357.879 132.763  80.750  0.00  0.00           C
ATOM    314  B   BEA A 314     356.578 132.150  81.565  0.00  0.00           C
ATOM    315  B   BEA A 315     354.026 130.600  82.620  0.00  0.00           C
ATOM    316  B   BEA A 316     352.938 129.445  82.388  0.00  0.00           C
ATOM    317  B   BEA A 317     352.507 128.324  81.372  0.00  0.00           C
ATOM    318  B   BEA A 318     352.429 127.404  80.076  0.00  0.00           C
ATOM    319  B   BEA A 319     352.453 126.588  78.629  0.00  0.00           C
ATOM    320  B   BEA A 320     352.476 125.890  77.182  0.00  0.00           C
ATOM    321  B   BEA A 321     352.444 125.290  75.777  0.00  0.00           C
ATOM    322  B   BEA A 322     352.311 124.707  74.257  0.00  0.00           C
ATOM    323  B   BEA A 323     352.052 124.203  72.801  0.00  0.00           C
ATOM    324  B   BEA A 324     351.644 123.738  71.315  0.00  0.00           C
ATOM    325  B   BEA A 325     351.102 123.313  69.825  0.00  0.00           C
ATOM    326  B   BEA A 326     350.446 122.932  68.357  0.00  0.00           C
ATOM    327  B   BEA A 327     349.766 122.622  67.061  0.00  0.00           C
ATOM    328  B   BEA A 328     348.887 122.302  65.606  0.00  0.00           C
ATOM    329  B   BEA A 329     347.042 121.815  63.101  0.00  0.00           C
ATOM    330  B   BEA A 330     345.997 121.616  61.937  0.00  0.00           C
ATOM    331  B   BEA A 331     344.808 121.441  60.816  0.00  0.00           C
ATOM    332  B   BEA A 332     343.507 121.305  59.850  0.00  0.00           C
ATOM    333  B   BEA A 333     342.097 121.224  59.194  0.00  0.00           C
ATOM    334  B   BEA A 334     340.530 121.244  59.322  0.00  0.00           C
ATOM    335  B   BEA A 335     339.610 121.393  60.597  0.00  0.00           C
ATOM    336  B   BEA A 336     339.204 121.594  62.163  0.00  0.00           C
ATOM    337  B   BEA A 337     339.019 121.816  63.727  0.00  0.00           C
ATOM    338  B   BEA A 338     338.938 122.070  65.354  0.00  0.00           C
ATOM    339  B   BEA A 339     338.920 122.331  66.870  0.00  0.00           C
ATOM    340  B   BEA A 340     338.938 122.622  68.418  0.00  0.00           C
ATOM    341  B   BEA A 341     338.979 122.963  70.070  0.00  0.00           C
ATOM    342  B   BEA A 342     339.029 123.322  71.641  0.00  0.00           C
ATOM    343  B   BEA A 343     339.079 123.723  73.220  0.00  0.00           C
ATOM    344  B   BEA A 344     339.118 124.161  74.767  0.00  0.00           C
ATOM    345  B   BEA A 345     339.135 124.632  76.240  0.00  0.00           C
ATOM    346  B   BEA A 346     339.122 125.173  77.725  0.00  0.00           C
ATOM    347  B   BEA A 347     339.053 125.834  79.273  0.00  0.00           C
ATOM    348  B   BEA A 348     338.910 126.565  80.683  0.00  0.00           C
ATOM    349  B   BEA A 349     338.659 127.414  81.971  0.00  0.00           C
ATOM    350  B   BEA A 350     338.237 128.446  83.097  0.00  0.00           C
ATOM    351  B   BEA A 351     336.685 131.039  84.215  0.00  0.00           C
ATOM    352  B   BEA A 352     335.772 132.272  84.142  0.00  0.00           C
ATOM    353  B   BEA A 353     334.754 133.541  83.783  0.00  0.00           C
ATOM    354  B   BEA A 354     333.757 134.714  83.234  0.00  0.00           C
ATOM    355  B   BEA A 355     332.839 135.749  82.592  0.00  0.00           C
ATOM    356  B   BEA A 356     331.899 136.775  81.815  0.00  0.00           C
ATOM    357  B   BEA A 357     330.975 137.755  80.939  0.00  0.00           C
ATOM    358  B   BEA A 358     330.039 138.722  79.933  0.00  0.00           C
ATOM    359  B   BEA A 359     329.205 139.565  78.916  0.00  0.00           C
ATOM    360  B   BEA A 360     328.383 140.389  77.780  0.00  0.00           C
ATOM    361  B   BEA A 361     327.623 141.185  76.608  0.00  0.00           C
ATOM    362  B   BEA A 362     326.899 142.033  75.400  0.00  0.00           C
ATOM    363  B   BEA A 363     326.267 142.915  74.305  0.00  0.00           C
ATOM    364  B   BEA A 364     325.641 143.980  73.233  0.00  0.00           C
ATOM    365  B   BEA A 365     325.081 145.122  72.313  0.00  0.00           C
ATOM    366  B   BEA A 366     324.547 146.370  71.470  0.00  0.00           C
ATOM    367  B   BEA A 367     324.046 147.680  70.701  0.00  0.00           C
ATOM    368  B   BEA A 368     323.120 150.437  69.329  0.00  0.00           C
ATOM    369  B   BEA A 369     322.668 151.935  68.673  0.00  0.00           C
ATOM    370  B   BEA A 370     322.264 153.358  68.090  0.00  0.00           C
ATOM    371  B   BEA A 371     321.876 154.796  67.528  0.00  0.00           C
ATOM    372  B   BEA A 372     321.507 156.224  66.988  0.00  0.00           C
ATOM    373  B   BEA A 373     321.134 157.735  66.429  0.00  0.00           C
ATOM    374  B   BEA A 374     320.792 159.178  65.897  0.00  0.00           C
ATOM    375  B   BEA A 375     320.458 160.634  65.354  0.00  0.00           C
ATOM    376  B   BEA A 376     320.120 162.160  64.763  0.00  0.00           C
ATOM    377  B   BEA A 377     319.814 163.582  64.176  0.00  0.00           C
ATOM    378  B   BEA A 378     319.518 165.000  63.524  0.00  0.00           C
ATOM    379  B   BEA A 379     319.230 166.403  62.754  0.00  0.00           C
ATOM    380  B   BEA A 380     318.975 167.651  61.799  0.00  0.00           C
ATOM    381  B   BEA A 381     318.801 168.416  60.415  0.00  0.00           C
ATOM    382  B   BEA A 382     318.832 167.987  58.926  0.00  0.00           C
ATOM    383  B   BEA A 383     318.976 166.965  57.717  0.00  0.00           C
ATOM    384  B   BEA A 384     319.166 165.712  56.648  0.00  0.00           C
ATOM    385  B   BEA A 385     319.362 164.463  55.744  0.00  0.00           C
ATOM    386  B   BEA A 386     319.583 163.086  54.840  0.00  0.00           C
ATOM    387  B   BEA A 387     319.797 161.773  54.031  0.00  0.00           C
ATOM    388  B   BEA A 388     320.024 160.402  53.220  0.00  0.00           C
ATOM    389  B   BEA A 389     320.256 159.017  52.421  0.00  0.00           C
ATOM    390  B   BEA A 390     320.731 156.227  50.840  0.00  0.00           C
ATOM    391  B   BEA A 391     321.205 153.510  49.290  0.00  0.00           C
ATOM    392  B   BEA A 392     321.449 152.142  48.492  0.00  0.00           C
ATOM    393  B   BEA A 393     321.713 150.678  47.614  0.00  0.00           C
ATOM    394  B   BEA A 394     321.953 149.371  46.802  0.00  0.00           C
ATOM    395  B   BEA A 395     322.207 148.011  45.921  0.00  0.00           C
ATOM    396  B   BEA A 396     322.450 146.735  45.048  0.00  0.00           C
ATOM    397  B   BEA A 397     322.700 145.460  44.118  0.00  0.00           C
ATOM    398  B   BEA A 398     322.949 144.226  43.139  0.00  0.00           C
ATOM    399  B   BEA A 399     323.455 141.892  40.924  0.00  0.00           C
ATOM    400  B   BEA A 400     323.691 140.921  39.722  0.00  0.00           C
ATOM    401  B   BEA A 401     323.918 140.109  38.375  0.00  0.00           C
ATOM    402  B   BEA A 402     324.122 139.568  36.886  0.00  0.00           C
ATOM    403  B   BEA A 403     324.285 139.384  35.286  0.00  0.00           C
ATOM    404  B   BEA A 404     324.397 139.577  33.661  0.00  0.00           C
ATOM    405  B   BEA A 405     324.455 140.083  32.118  0.00  0.00           C
ATOM    406  B   BEA A 406     324.469 140.790  30.722  0.00  0.00           C
ATOM    407  B   BEA A 407     324.451 141.663  29.397  0.00  0.00           C
ATOM    408  B   BEA A 408     324.405 142.649  28.155  0.00  0.00           C
ATOM    409  B   BEA A 409     324.335 143.772  26.929  0.00  0.00           C
ATOM    410  B   BEA A 410     324.249 144.915  25.815  0.00  0.00           C
ATOM    411  B   BEA A 411     324.146 146.121  24.741  0.00  0.00           C
ATOM    412  B   BEA A 412     324.029 147.364  23.714  0.00  0.00           C
ATOM    413  B   BEA A 413     323.903 148.619  22.742  0.00  0.00           C
ATOM    414  B   BEA A 414     323.770 149.863  21.831  0.00  0.00           C
ATOM    415  B   BEA A 415     323.620 151.192  20.904  0.00  0.00           C
ATOM    416  B   BEA A 416     323.454 152.597  19.968  0.00  0.00           C
ATOM    417  B   BEA A 417     323.287 153.947  19.103  0.00  0.00           C
ATOM    418  B   BEA A 418     323.122 155.224  18.313  0.00  0.00           C
ATOM    419  B   BEA A 419     322.928 156.673  17.445  0.00  0.00           C
ATOM    420  B   BEA A 420     322.739 158.029  16.657  0.00  0.00           C
ATOM    421  B   BEA A 421     322.539 159.414  15.874  0.00  0.00           C
ATOM    422  B   BEA A 422     322.329 160.819  15.098  0.00  0.00           C
ATOM    423  B   BEA A 423     322.110 162.238  14.333  0.00  0.00           C
ATOM    424  B   BEA A 424     321.903 163.528  13.651  0.00  0.00           C
ATOM    425  B   BEA A 425     321.423 166.366  12.192  0.00  0.00           C
ATOM    426  B   BEA A 426     321.149 167.899  11.424  0.00  0.00           C
ATOM    427  B   BEA A 427     320.893 169.274  10.746  0.00  0.00           C
ATOM    428  B   BEA A 428     320.634 170.617  10.093  0.00  0.00           C
ATOM    429  B   BEA A 429     320.027 173.557   8.687  0.00  0.00           C
ATOM    430  B   BEA A 430     319.707 174.999   8.008  0.00  0.00           C
ATOM    431  B   BEA A 431     319.389 176.365   7.370  0.00  0.00           C
ATOM    432  B   BEA A 432     319.044 177.760   6.721  0.00  0.00           C
ATOM    433  B   BEA A 433     318.647 179.272   6.021  0.00  0.00           C
ATOM    434  B   BEA A 434     318.257 180.647   5.385  0.00  0.00           C
ATOM    435  B   BEA A 435     317.821 182.069   4.724  0.00  0.00           C
ATOM    436  B   BEA A 436     317.374 183.390   4.105  0.00  0.00           C
ATOM    437  B   BEA A 437     316.832 184.814   3.426  0.00  0.00           C
ATOM    438  B   BEA A 438     316.243 186.135   2.774  0.00  0.00           C
ATOM    439  B   BEA A 439     315.542 187.394   2.113  0.00  0.00           C
ATOM    440  B   BEA A 440     314.609 188.532   1.418  0.00  0.00           C
ATOM    441  B   BEA A 441     313.275 189.043   0.783  0.00  0.00           C
ATOM    442  B   BEA A 442     311.943 188.241   0.558  0.00  0.00           C
ATOM    443  B   BEA A 443     310.993 186.935   0.637  0.00  0.00           C
ATOM    444  B   BEA A 444     310.259 185.516   0.839  0.00  0.00           C
ATOM    445  B   BEA A 445     309.649 184.053   1.109  0.00  0.00           C
ATOM    446  B   BEA A 446     308.650 181.048   1.782  0.00  0.00           C
ATOM    447  B   BEA A 447     308.253 179.610   2.146  0.00  0.00           C
ATOM    448  B   BEA A 448     307.884 178.121   2.547  0.00  0.00           C
ATOM    449  B   BEA A 449     307.546 176.611   2.975  0.00  0.00           C
ATOM    450  B   BEA A 450     307.243 175.108   3.423  0.00  0.00           C
ATOM    451  B   BEA A 451     306.953 173.511   3.921  0.00  0.00           C
ATOM    452  B   BEA A 452     306.721 172.089   4.383  0.00  0.00           C
ATOM    453  B   BEA A 453     306.486 170.475   4.930  0.00  0.00           C
ATOM    454  B   BEA A 454     306.306 169.073   5.424  0.00  0.00           C
ATOM    455  B   BEA A 455     306.129 167.499   6.000  0.00  0.00           C
ATOM    456  B   BEA A 456     305.988 166.028   6.559  0.00  0.00           C
ATOM    457  B   BEA A 457     305.869 164.536   7.148  0.00  0.00           C
ATOM    458  B   BEA A 458     305.706 161.521   8.410  0.00  0.00           C
ATOM    459  B   BEA A 459     305.667 160.149   9.020  0.00  0.00           C
ATOM    460  B   BEA A 460     305.652 158.651   9.711  0.00  0.00           C
ATOM    461  B   BEA A 461     305.666 157.172  10.425  0.00  0.00           C
ATOM    462  B   BEA A 462     305.710 155.717  11.159  0.00  0.00           C
ATOM    463  B   BEA A 463     305.785 154.296  11.910  0.00  0.00           C
ATOM    464  B   BEA A 464     305.891 152.913  12.677  0.00  0.00           C
ATOM    465  B   BEA A 465     306.029 151.576  13.456  0.00  0.00           C
ATOM    466  B   BEA A 466     306.202 150.186  14.303  0.00  0.00           C
ATOM    467  B   BEA A 467     306.365 148.833  15.130  0.00  0.00           C
ATOM    468  B   BEA A 468     306.458 147.445  15.924  0.00  0.00           C
ATOM    469  B   BEA A 469     306.321 145.969  16.572  0.00  0.00           C
ATOM    470  B   BEA A 470     305.483 144.682  16.526  0.00  0.00           C
ATOM    471  B   BEA A 471     304.168 144.136  15.696  0.00  0.00           C
ATOM    472  B   BEA A 472     302.887 143.923  14.745  0.00  0.00           C
ATOM    473  B   BEA A 473     301.622 143.807  13.783  0.00  0.00           C
ATOM    474  B   BEA A 474     299.008 143.538  11.925  0.00  0.00           C
ATOM    475  B   BEA A 475     297.713 143.256  11.168  0.00  0.00           C
ATOM    476  B   BEA A 476     295.131 141.634  10.626  0.00  0.00           C
ATOM    477  B   BEA A 477     294.447 140.265  11.174  0.00  0.00           C
ATOM    478  B   BEA A 478     294.323 138.770  11.820  0.00  0.00           C
ATOM    479  B   BEA A 479     294.732 137.368  12.245  0.00  0.00           C
ATOM    480  B   BEA A 480     295.589 135.928  12.422  0.00  0.00           C
ATOM    481  B   BEA A 481     296.593 134.692  12.309  0.00  0.00           C
ATOM    482  B   BEA A 482     297.631 133.616  11.884  0.00  0.00           C
ATOM    483  B   BEA A 483     298.606 132.700  10.935  0.00  0.00           C
ATOM    484  B   BEA A 484     298.991 132.306   9.535  0.00  0.00           C
ATOM    485  B   BEA A 485     298.271 131.137   6.740  0.00  0.00           C
ATOM    486  B   BEA A 486     297.466 129.775   6.391  0.00  0.00           C
ATOM    487  B   BEA A 487     296.638 128.416   6.499  0.00  0.00           C
ATOM    488  B   BEA A 488     295.807 127.112   6.792  0.00  0.00           C
ATOM    489  B   BEA A 489     294.037 124.562   7.613  0.00  0.00           C
ATOM    490  B   BEA A 490     293.124 123.374   8.036  0.00  0.00           C
ATOM    491  B   BEA A 491     292.063 122.106   8.475  0.00  0.00           C
ATOM    492  B   BEA A 492     291.059 121.023   8.813  0.00  0.00           C
ATOM    493  B   BEA A 493     289.851 119.876   9.091  0.00  0.00           C
ATOM    494  B   BEA A 494     288.644 118.893   9.225  0.00  0.00           C
ATOM    495  B   BEA A 495     287.332 117.983   9.237  0.00  0.00           C
ATOM    496  B   BEA A 496     285.901 117.153   9.118  0.00  0.00           C
ATOM    497  B   BEA A 497     284.454 116.465   8.885  0.00  0.00           C
ATOM    498  B   BEA A 498     282.988 115.906   8.554  0.00  0.00           C
ATOM    499  B   BEA A 499     280.008 115.141   7.661  0.00  0.00           C
ATOM    500  B   BEA A 500     278.504 114.926   7.129  0.00  0.00           C
ATOM    501  B   BEA A 501     277.002 114.816   6.562  0.00  0.00           C
ATOM    502  B   BEA A 502     274.053 114.889   5.392  0.00  0.00           C
ATOM    503  B   BEA A 503     272.631 115.059   4.826  0.00  0.00           C
ATOM    504  B   BEA A 504     271.155 115.328   4.255  0.00  0.00           C
ATOM    505  B   BEA A 505     269.646 115.704   3.705  0.00  0.00           C
ATOM    506  B   BEA A 506     268.132 116.190   3.210  0.00  0.00           C
ATOM    507  B   BEA A 507     266.735 116.744   2.828  0.00  0.00           C
ATOM    508  B   BEA A 508     265.286 117.439   2.543  0.00  0.00           C
ATOM    509  B   BEA A 509     263.910 118.234   2.424  0.00  0.00           C
ATOM    510  B   BEA A 510     262.622 119.129   2.512  0.00  0.00           C
ATOM    511  B   BEA A 511     261.423 120.137   2.860  0.00  0.00           C
ATOM    512  B   BEA A 512     259.509 122.265   4.261  0.00  0.00           C
ATOM    513  B   BEA A 513     258.165 124.379   6.297  0.00  0.00           C
ATOM    514  B   BEA A 514     257.649 125.422   7.489  0.00  0.00           C
ATOM    515  B   BEA A 515     257.251 126.363   8.661  0.00  0.00           C
ATOM    516  B   BEA A 516     256.622 128.240  11.257  0.00  0.00           C
ATOM    517  B   BEA A 517     256.402 129.083  12.535  0.00  0.00           C
ATOM    518  B   BEA A 518     256.218 129.919  13.873  0.00  0.00           C
ATOM    519  B   BEA A 519     256.068 130.736  15.256  0.00  0.00           C
ATOM    520  B   BEA A 520     255.950 131.526  16.667  0.00  0.00           C
ATOM    521  B   BEA A 521     255.797 132.983  19.505  0.00  0.00           C
ATOM    522  B   BEA A 522     255.751 133.685  21.008  0.00  0.00           C
ATOM    523  B   BEA A 523     255.724 134.316  22.463  0.00  0.00           C
ATOM    524  B   BEA A 524     255.709 134.911  23.959  0.00  0.00           C
ATOM    525  B   BEA A 525     255.705 135.450  25.463  0.00  0.00           C
ATOM    526  B   BEA A 526     255.706 135.941  27.038  0.00  0.00           C
ATOM    527  B   BEA A 527     255.706 136.341  28.621  0.00  0.00           C
ATOM    528  B   BEA A 528     255.697 136.612  30.134  0.00  0.00           C
ATOM    529  B   BEA A 529     255.660 136.730  31.790  0.00  0.00           C
ATOM    530  B   BEA A 530     255.578 136.587  33.327  0.00  0.00           C
ATOM    531  B   BEA A 531     255.414 136.036  34.869  0.00  0.00           C
ATOM    532  B   BEA A 532     255.161 135.031  36.086  0.00  0.00           C
ATOM    533  B   BEA A 533     254.841 133.683  36.874  0.00  0.00           C
ATOM    534  B   BEA A 534     254.490 132.198  37.278  0.00  0.00           C
ATOM    535  B   BEA A 535     254.116 130.625  37.416  0.00  0.00           C
ATOM    536  B   BEA A 536     253.742 129.084  37.366  0.00  0.00           C
ATOM    537  B   BEA A 537     253.355 127.517  37.181  0.00  0.00           C
ATOM    538  B   BEA A 538     252.969 125.991  36.903  0.00  0.00           C
ATOM    539  B   BEA A 539     252.575 124.470  36.548  0.00  0.00           C
ATOM    540  B   BEA A 540     252.184 122.993  36.141  0.00  0.00           C
ATOM    541  B   BEA A 541     251.776 121.489  35.675  0.00  0.00           C
ATOM    542  B   BEA A 542     251.356 119.979  35.159  0.00  0.00           C
ATOM    543  B   BEA A 543     250.961 118.591  34.649  0.00  0.00           C
ATOM    544  B   BEA A 544     250.533 117.122  34.076  0.00  0.00           C
ATOM    545  B   BEA A 545     250.107 115.695  33.488  0.00  0.00           C
ATOM    546  B   BEA A 546     249.650 114.203  32.845  0.00  0.00           C
ATOM    547  B   BEA A 547     249.239 112.892  32.257  0.00  0.00           C
ATOM    548  B   BEA A 548     248.764 111.414  31.571  0.00  0.00           C
ATOM    549  B   BEA A 549     248.303 110.014  30.899  0.00  0.00           C
ATOM    550  B   BEA A 550     247.859 108.700  30.250  0.00  0.00           C
ATOM    551  B   BEA A 551     247.394 107.356  29.569  0.00  0.00           C
ATOM    552  B   BEA A 552     246.907 105.984  28.857  0.00  0.00           C
ATOM    553  B   BEA A 553     246.398 104.589  28.116  0.00  0.00           C
ATOM    554  B   BEA A 554     245.916 103.299  27.417  0.00  0.00           C
ATOM    555  B   BEA A 555     245.367 101.869  26.625  0.00  0.00           C
ATOM    556  B   BEA A 556     244.847 100.552  25.881  0.00  0.00           C
ATOM    557  B   BEA A 557     244.309  99.227  25.119  0.00  0.00           C
ATOM    558  B   BEA A 558     243.807  98.020  24.414  0.00  0.00           C
ATOM    559  B   BEA A 559     243.235  96.685  23.620  0.00  0.00           C
ATOM    560  B   BEA A 560     242.645  95.351  22.814  0.00  0.00           C
ATOM    561  B   BEA A 561     242.096  94.142  22.072  0.00  0.00           C
ATOM    562  B   BEA A 562     241.475  92.816  21.245  0.00  0.00           C
ATOM    563  B   BEA A 563     240.897  91.619  20.489  0.00  0.00           C
ATOM    564  B   BEA A 564     240.245  90.311  19.649  0.00  0.00           C
ATOM    565  B   BEA A 565     239.641  89.137  18.884  0.00  0.00           C
ATOM    566  B   BEA A 566     238.960  87.859  18.039  0.00  0.00           C
ATOM    567  B   BEA A 567     238.330  86.716  17.273  0.00  0.00           C
ATOM    568  B   BEA A 568     237.623  85.477  16.430  0.00  0.00           C
ATOM    569  B   BEA A 569     236.902  84.262  15.591  0.00  0.00           C
ATOM    570  B   BEA A 570     236.170  83.074  14.757  0.00  0.00           C
ATOM    571  B   BEA A 571     235.425  81.914  13.931  0.00  0.00           C
ATOM    572  B   BEA A 572     234.671  80.786  13.115  0.00  0.00           C
ATOM    573  B   BEA A 573     233.906  79.691  12.310  0.00  0.00           C
ATOM    574  B   BEA A 574     233.057  78.528  11.442  0.00  0.00           C
ATOM    575  B   BEA A 575     231.408  76.430   9.831  0.00  0.00           C
ATOM    576  B   BEA A 576     230.451  75.305   8.942  0.00  0.00           C
ATOM    577  B   BEA A 577     228.595  73.306   7.311  0.00  0.00           C
ATOM    578  B   BEA A 578     226.630  71.442   5.716  0.00  0.00           C
ATOM    579  B   BEA A 579     225.551  70.516   4.891  0.00  0.00           C
ATOM    580  B   BEA A 580     224.464  69.647   4.095  0.00  0.00           C
ATOM    581  B   BEA A 581     223.369  68.832   3.326  0.00  0.00           C
ATOM    582  B   BEA A 582     222.174  68.004   2.521  0.00  0.00           C
ATOM    583  B   BEA A 583     220.968  67.232   1.743  0.00  0.00           C
ATOM    584  B   BEA A 584     219.754  66.512   0.991  0.00  0.00           C
ATOM    585  B   BEA A 585     218.530  65.841   0.265  0.00  0.00           C
ATOM    586  B   BEA A 586     217.195  65.168  -0.493  0.00  0.00           C
ATOM    587  B   BEA A 587     215.951  64.591  -1.171  0.00  0.00           C
ATOM    588  B   BEA A 588     214.593  64.013  -1.880  0.00  0.00           C
ATOM    589  B   BEA A 589     213.222  63.481  -2.564  0.00  0.00           C
ATOM    590  B   BEA A 590     211.837  62.993  -3.226  0.00  0.00           C
ATOM    591  B   BEA A 591     210.439  62.546  -3.865  0.00  0.00           C
ATOM    592  B   BEA A 592     209.027  62.139  -4.482  0.00  0.00           C
ATOM    593  B   BEA A 593     207.601  61.770  -5.078  0.00  0.00           C
ATOM    594  B   BEA A 594     206.160  61.438  -5.654  0.00  0.00           C
ATOM    595  B   BEA A 595     204.705  61.140  -6.209  0.00  0.00           C
ATOM    596  B   BEA A 596     203.120  60.858  -6.786  0.00  0.00           C
ATOM    597  B   BEA A 597     201.635  60.628  -7.301  0.00  0.00           C
ATOM    598  B   BEA A 598     200.134  60.430  -7.796  0.00  0.00           C
ATOM    599  B   BEA A 599     198.618  60.262  -8.273  0.00  0.00           C
ATOM    600  B   BEA A 600     197.088  60.123  -8.730  0.00  0.00           C
ATOM    601  B   BEA A 601     195.543  60.011  -9.169  0.00  0.00           C
ATOM    602  B   BEA A 602     193.984  59.926  -9.589  0.00  0.00           C
ATOM    603  B   BEA A 603     192.411  59.866  -9.990  0.00  0.00           C
ATOM    604  B   BEA A 604     190.825  59.830 -10.372  0.00  0.00           C
ATOM    605  B   BEA A 605     189.348  59.818 -10.708  0.00  0.00           C
ATOM    606  B   BEA A 606     187.738  59.826 -11.053  0.00  0.00           C
ATOM    607  B   BEA A 607     184.608  59.901 -11.664  0.00  0.00           C
ATOM    608  B   BEA A 608     182.966  59.968 -11.953  0.00  0.00           C
ATOM    609  B   BEA A 609     181.439  60.045 -12.203  0.00  0.00           C
ATOM    610  B   BEA A 610     179.780  60.145 -12.455  0.00  0.00           C
ATOM    611  B   BEA A 611     178.239  60.251 -12.670  0.00  0.00           C
ATOM    612  B   BEA A 612     176.693  60.369 -12.869  0.00  0.00           C
ATOM    613  B   BEA A 613     175.015  60.509 -13.065  0.00  0.00           C
ATOM    614  B   BEA A 614     171.900  60.798 -13.375  0.00  0.00           C
ATOM    615  B   BEA A 615     170.339  60.954 -13.505  0.00  0.00           C
ATOM    616  B   BEA A 616     168.651  61.130 -13.627  0.00  0.00           C
ATOM    617  B   BEA A 617     167.089  61.299 -13.722  0.00  0.00           C
ATOM    618  B   BEA A 618     165.527  61.473 -13.800  0.00  0.00           C
ATOM    619  B   BEA A 619     163.968  61.649 -13.861  0.00  0.00           C
ATOM    620  B   BEA A 620     162.286  61.842 -13.909  0.00  0.00           C
ATOM    621  B   BEA A 621     160.734  62.022 -13.936  0.00  0.00           C
ATOM    622  B   BEA A 622     157.521  62.394 -13.940  0.00  0.00           C
ATOM    623  B   BEA A 623     155.988  62.569 -13.917  0.00  0.00           C
ATOM    624  B   BEA A 624     154.339  62.755 -13.874  0.00  0.00           C
ATOM    625  B   BEA A 625     152.700  62.935 -13.813  0.00  0.00           C
ATOM    626  B   BEA A 626     149.580  63.262 -13.646  0.00  0.00           C
ATOM    627  B   BEA A 627     147.978  63.419 -13.533  0.00  0.00           C
ATOM    628  B   BEA A 628     146.391  63.566 -13.403  0.00  0.00           C
ATOM    629  B   BEA A 629     144.698  63.711 -13.244  0.00  0.00           C
ATOM    630  B   BEA A 630     141.608  63.941 -12.899  0.00  0.00           C
ATOM    631  B   BEA A 631     139.972  64.041 -12.687  0.00  0.00           C
ATOM    632  B   BEA A 632     136.766  64.186 -12.211  0.00  0.00           C
ATOM    633  B   BEA A 633     135.197  64.229 -11.947  0.00  0.00           C
ATOM    634  B   BEA A 634     133.653  64.251 -11.667  0.00  0.00           C
ATOM    635  B   BEA A 635     132.020  64.249 -11.348  0.00  0.00           C
ATOM    636  B   BEA A 636     130.528  64.224 -11.036  0.00  0.00           C
ATOM    637  B   BEA A 637     128.951  64.171 -10.684  0.00  0.00           C
ATOM    638  B   BEA A 638     127.403  64.089 -10.315  0.00  0.00           C
ATOM    639  B   BEA A 639     125.776  63.968  -9.901  0.00  0.00           C
ATOM    640  B   BEA A 640     124.289  63.825  -9.498  0.00  0.00           C
ATOM    641  B   BEA A 641     122.726  63.636  -9.049  0.00  0.00           C
ATOM    642  B   BEA A 642     121.197  63.410  -8.582  0.00  0.00           C
ATOM    643  B   BEA A 643     119.700  63.147  -8.098  0.00  0.00           C
ATOM    644  B   BEA A 644     118.236  62.845  -7.596  0.00  0.00           C
ATOM    645  B   BEA A 645     116.705  62.476  -7.040  0.00  0.00           C
ATOM    646  B   BEA A 646     115.305  62.089  -6.503  0.00  0.00           C
ATOM    647  B   BEA A 647     112.410  61.112  -5.294  0.00  0.00           C
ATOM    648  B   BEA A 648     111.102  60.582  -4.700  0.00  0.00           C
ATOM    649  B   BEA A 649     109.732  59.960  -4.043  0.00  0.00           C
ATOM    650  B   BEA A 650     108.392  59.278  -3.363  0.00  0.00           C
ATOM    651  B   BEA A 651     105.964  57.827  -2.024  0.00  0.00           C
ATOM    652  B   BEA A 652     104.784  57.007  -1.319  0.00  0.00           C
ATOM    653  B   BEA A 653     103.628  56.118  -0.587  0.00  0.00           C
ATOM    654  B   BEA A 654     102.494  55.155   0.173  0.00  0.00           C
ATOM    655  B   BEA A 655     100.510  53.212   1.620  0.00  0.00           C
ATOM    656  B   BEA A 656      98.663  51.042   3.127  0.00  0.00           C
ATOM    657  B   BEA A 657      97.830  49.923   3.869  0.00  0.00           C
ATOM    658  B   BEA A 658      97.013  48.723   4.640  0.00  0.00           C
ATOM    659  B   BEA A 659      96.272  47.534   5.382  0.00  0.00           C
ATOM    660  B   BEA A 660      95.546  46.264   6.154  0.00  0.00           C
ATOM    661  B   BEA A 661      94.892  45.013   6.894  0.00  0.00           C
ATOM    662  B   BEA A 662      94.253  43.681   7.664  0.00  0.00           C
ATOM    663  B   BEA A 663      93.682  42.377   8.398  0.00  0.00           C
ATOM    664  B   BEA A 664      93.172  41.113   9.096  0.00  0.00           C
ATOM    665  B   BEA A 665      92.675  39.772   9.820  0.00  0.00           C
ATOM    666  B   BEA A 666      92.195  38.352  10.570  0.00  0.00           C
ATOM    667  B   BEA A 667      91.772  36.983  11.280  0.00  0.00           C
ATOM    668  B   BEA A 668      91.402  35.676  11.945  0.00  0.00           C
ATOM    669  B   BEA A 669      91.010  34.177  12.695  0.00  0.00           C
ATOM    670  B   BEA A 670      90.668  32.782  13.385  0.00  0.00           C
ATOM    671  B   BEA A 671      90.341  31.371  14.075  0.00  0.00           C
ATOM    672  B   BEA A 672      90.027  29.963  14.758  0.00  0.00           C
ATOM    673  B   BEA A 673      89.726  28.579  15.425  0.00  0.00           C
ATOM    674  B   BEA A 674      89.102  25.691  16.809  0.00  0.00           C
ATOM    675  B   BEA A 675      88.782  24.245  17.501  0.00  0.00           C
ATOM    676  B   BEA A 676      88.475  22.925  18.134  0.00  0.00           C
ATOM    677  B   BEA A 677      88.097  21.416  18.863  0.00  0.00           C
ATOM    678  B   BEA A 678      87.708  20.035  19.538  0.00  0.00           C
ATOM    679  B   BEA A 679      87.257  18.676  20.216  0.00  0.00           C
ATOM    680  B   BEA A 680      86.696  17.369  20.897  0.00  0.00           C
ATOM    681  B   BEA A 681      85.869  16.175  21.590  0.00  0.00           C
ATOM    682  B   BEA A 682      84.459  15.794  22.077  0.00  0.00           C
ATOM    683  B   BEA A 683      83.203  16.734  21.975  0.00  0.00           C
ATOM    684  B   BEA A 684      82.224  17.971  21.649  0.00  0.00           C
ATOM    685  B   BEA A 685      81.345  19.259  21.207  0.00  0.00           C
ATOM    686  B   BEA A 686      80.507  20.547  20.662  0.00  0.00           C
ATOM    687  B   BEA A 687      79.710  21.758  20.029  0.00  0.00           C
ATOM    688  B   BEA A 688      78.879  22.941  19.235  0.00  0.00           C
ATOM    689  B   BEA A 689      78.060  23.945  18.297  0.00  0.00           C
ATOM    690  B   BEA A 690      76.466  25.002  15.869  0.00  0.00           C
ATOM    691  B   BEA A 691      75.716  24.971  14.445  0.00  0.00           C
ATOM    692  B   BEA A 692      74.997  24.657  12.978  0.00  0.00           C
ATOM    693  B   BEA A 693      74.336  24.189  11.613  0.00  0.00           C
ATOM    694  B   BEA A 694      72.985  23.018   9.005  0.00  0.00           C
ATOM    695  B   BEA A 695      72.182  22.358   7.671  0.00  0.00           C
ATOM    696  B   BEA A 696      71.321  21.770   6.449  0.00  0.00           C
ATOM    697  B   BEA A 697      70.334  21.284   5.299  0.00  0.00           C
ATOM    698  B   BEA A 698      67.834  20.940   3.368  0.00  0.00           C
ATOM    699  B   BEA A 699      66.372  21.188   2.703  0.00  0.00           C
ATOM    700  B   BEA A 700      64.933  21.613   2.259  0.00  0.00           C
ATOM    701  B   BEA A 701      63.464  22.170   1.969  0.00  0.00           C
ATOM    702  B   BEA A 702      62.015  22.800   1.816  0.00  0.00           C
ATOM    703  B   BEA A 703      60.519  23.503   1.780  0.00  0.00           C
ATOM    704  B   BEA A 704      59.134  24.178   1.850  0.00  0.00           C
ATOM    705  B   BEA A 705      56.206  25.586   2.319  0.00  0.00           C
ATOM    706  B   BEA A 706      54.783  26.203   2.721  0.00  0.00           C
ATOM    707  B   BEA A 707      53.391  26.705   3.254  0.00  0.00           C
ATOM    708  B   BEA A 708      51.979  27.023   3.990  0.00  0.00           C
ATOM    709  B   BEA A 709      50.713  26.960   4.939  0.00  0.00           C
ATOM    710  B   BEA A 710      49.721  26.390   6.088  0.00  0.00           C
ATOM    711  B   BEA A 711      49.101  25.463   7.260  0.00  0.00           C
ATOM    712  B   BEA A 712      48.762  24.362   8.382  0.00  0.00           C
ATOM    713  B   BEA A 713      48.605  23.166   9.463  0.00  0.00           C
ATOM    714  B   BEA A 714      48.575  21.992  10.453  0.00  0.00           C
ATOM    715  B   BEA A 715      48.630  20.738  11.462  0.00  0.00           C
ATOM    716  B   BEA A 716      48.756  19.451  12.467  0.00  0.00           C
ATOM    717  B   BEA A 717      48.932  18.173  13.449  0.00  0.00           C
ATOM    718  B   BEA A 718      49.141  16.940  14.389  0.00  0.00           C
ATOM    719  B   BEA A 719      49.387  15.672  15.358  0.00  0.00           C
ATOM    720  B   BEA A 720      49.663  14.390  16.344  0.00  0.00           C
ATOM    721  B   BEA A 721      49.959  13.120  17.339  0.00  0.00           C
ATOM    722  B   BEA A 722      50.242  11.982  18.247  0.00  0.00           C
ATOM    723  B   BEA A 723      50.564  10.761  19.243  0.00  0.00           C
ATOM    724  B   BEA A 724      50.928   9.461  20.326  0.00  0.00           C
ATOM    725  B   BEA A 725      51.277   8.290  21.322  0.00  0.00           C
ATOM    726  B   BEA A 726      51.638   7.143  22.319  0.00  0.00           C
ATOM    727  B   BEA A 727      52.044   5.921  23.406  0.00  0.00           C
ATOM    728  B   BEA A 728      52.429   4.822  24.404  0.00  0.00           C
ATOM    729  B   BEA A 729      52.861   3.650  25.493  0.00  0.00           C
ATOM    730  B   BEA A 730      53.269   2.597  26.493  0.00  0.00           C
ATOM    731  B   BEA A 731      53.726   1.473  27.584  0.00  0.00           C
ATOM    732  B   BEA A 732      54.196   0.373  28.677  0.00  0.00           C
ATOM    733  B   BEA A 733      54.678  -0.704  29.771  0.00  0.00           C
ATOM    734  B   BEA A 734      55.171  -1.757  30.867  0.00  0.00           C
ATOM    735  B   BEA A 735      55.677  -2.788  31.964  0.00  0.00           C
ATOM    736  B   BEA A 736      56.237  -3.880  33.156  0.00  0.00           C
ATOM    737  B   BEA A 737      56.766  -4.865  34.257  0.00  0.00           C
ATOM    738  B   BEA A 738      57.305  -5.829  35.360  0.00  0.00           C
ATOM    739  B   BEA A 739      58.463  -7.771  37.665  0.00  0.00           C
ATOM    740  B   BEA A 740      59.083  -8.747  38.868  0.00  0.00           C
ATOM    741  B   BEA A 741      59.665  -9.625  39.979  0.00  0.00           C
ATOM    742  B   BEA A 742      60.308 -10.557  41.187  0.00  0.00           C
ATOM    743  B   BEA A 743      60.962 -11.467  42.398  0.00  0.00           C
ATOM    744  B   BEA A 744      61.573 -12.285  43.516  0.00  0.00           C
ATOM    745  B   BEA A 745      62.248 -13.152  44.733  0.00  0.00           C
ATOM    746  B   BEA A 746      62.933 -13.998  45.953  0.00  0.00           C
ATOM    747  B   BEA A 747      64.278 -15.564  48.303  0.00  0.00           C
ATOM    748  B   BEA A 748      64.993 -16.349  49.531  0.00  0.00           C
ATOM    749  B   BEA A 749      65.717 -17.114  50.763  0.00  0.00           C
ATOM    750  B   BEA A 750      66.451 -17.859  51.997  0.00  0.00           C
ATOM    751  B   BEA A 751      67.193 -18.584  53.235  0.00  0.00           C
ATOM    752  B   BEA A 752      69.475 -20.643  56.967  0.00  0.00           C
ATOM    753  B   BEA A 753      70.252 -21.291  58.218  0.00  0.00           C
ATOM    754  B   BEA A 754      71.038 -21.921  59.471  0.00  0.00           C
ATOM    755  B   BEA A 755      71.831 -22.531  60.728  0.00  0.00           C
ATOM    756  B   BEA A 756      72.632 -23.123  61.988  0.00  0.00           C
ATOM    757  B   BEA A 757      73.440 -23.697  63.251  0.00  0.00           C
ATOM    758  B   BEA A 758      74.256 -24.253  64.517  0.00  0.00           C
ATOM    759  B   BEA A 759      75.078 -24.791  65.787  0.00  0.00           C
ATOM    760  B   BEA A 760      75.907 -25.311  67.059  0.00  0.00           C
ATOM    761  B   BEA A 761      76.743 -25.813  68.335  0.00  0.00           C
ATOM    762  B   BEA A 762      77.585 -26.298  69.613  0.00  0.00           C
ATOM    763  B   BEA A 763      78.433 -26.765  70.895  0.00  0.00           C
ATOM    764  B   BEA A 764      79.286 -27.215  72.179  0.00  0.00           C
ATOM    765  B   BEA A 765      80.146 -27.648  73.466  0.00  0.00           C
ATOM    766  B   BEA A 766      81.010 -28.063  74.756  0.00  0.00           C
ATOM    767  B   BEA A 767      81.879 -28.462  76.049  0.00  0.00           C
ATOM    768  B   BEA A 768      82.753 -28.844  77.344  0.00  0.00           C
ATOM    769  B   BEA A 769      83.632 -29.209  78.642  0.00  0.00           C
ATOM    770  B   BEA A 770      84.515 -29.557  79.942  0.00  0.00           C
ATOM    771  B   BEA A 771      85.401 -29.889  81.244  0.00  0.00           C
ATOM    772  B   BEA A 772      86.292 -30.204  82.549  0.00  0.00           C
ATOM    773  B   BEA A 773      87.186 -30.503  83.856  0.00  0.00           C
ATOM    774  B   BEA A 774      88.082 -30.785  85.165  0.00  0.00           C
ATOM    775  B   BEA A 775      88.982 -31.052  86.476  0.00  0.00           C
ATOM    776  B   BEA A 776      89.884 -31.302  87.789  0.00  0.00           C
ATOM    777  B   BEA A 777      91.695 -31.755  90.419  0.00  0.00           C
ATOM    778  B   BEA A 778      92.603 -31.958  91.737  0.00  0.00           C
ATOM    779  B   BEA A 779      93.512 -32.145  93.055  0.00  0.00           C
ATOM    780  B   BEA A 780      94.422 -32.317  94.375  0.00  0.00           C
ATOM    781  B   BEA A 781      95.333 -32.473  95.696  0.00  0.00           C
ATOM    782  B   BEA A 782      96.245 -32.615  97.018  0.00  0.00           C
ATOM    783  B   BEA A 783      97.084 -32.731  98.235  0.00  0.00           C
ATOM    784  B   BEA A 784      97.995 -32.843  99.558  0.00  0.00           C
ATOM    785  B   BEA A 785      98.906 -32.940 100.882  0.00  0.00           C
ATOM    786  B   BEA A 786      99.816 -33.023 102.206  0.00  0.00           C
ATOM    787  B   BEA A 787     100.725 -33.090 103.530  0.00  0.00           C
ATOM    788  B   BEA A 788     101.633 -33.144 104.854  0.00  0.00           C
ATOM    789  B   BEA A 789     102.538 -33.182 106.178  0.00  0.00           C
ATOM    790  B   BEA A 790     103.442 -33.207 107.502  0.00  0.00           C
ATOM    791  B   BEA A 791     104.416 -33.217 108.931  0.00  0.00           C
ATOM    792  B   BEA A 792     105.314 -33.213 110.253  0.00  0.00           C
ATOM    793  B   BEA A 793     107.102 -33.162 112.896  0.00  0.00           C
ATOM    794  B   BEA A 794     107.990 -33.116 114.215  0.00  0.00           C
ATOM    795  B   BEA A 795     108.874 -33.056 115.533  0.00  0.00           C
ATOM    796  B   BEA A 796     109.754 -32.984 116.849  0.00  0.00           C
ATOM    797  B   BEA A 797     110.630 -32.898 118.164  0.00  0.00           C
ATOM    798  B   BEA A 798     111.571 -32.791 119.583  0.00  0.00           C
ATOM    799  B   BEA A 799     112.435 -32.679 120.894  0.00  0.00           C
ATOM    800  B   BEA A 800     113.295 -32.554 122.202  0.00  0.00           C
ATOM    801  B   BEA A 801     114.217 -32.405 123.614  0.00  0.00           C
ATOM    802  B   BEA A 802     115.064 -32.254 124.917  0.00  0.00           C
ATOM    803  B   BEA A 803     115.904 -32.092 126.218  0.00  0.00           C
ATOM    804  B   BEA A 804     116.805 -31.903 127.621  0.00  0.00           C
ATOM    805  B   BEA A 805     117.631 -31.716 128.915  0.00  0.00           C
ATOM    806  B   BEA A 806     120.194 -31.049 132.987  0.00  0.00           C
ATOM    807  B   BEA A 807     121.052 -30.796 134.371  0.00  0.00           C
ATOM    808  B   BEA A 808     121.836 -30.550 135.646  0.00  0.00           C
ATOM    809  B   BEA A 809     122.675 -30.273 137.021  0.00  0.00           C
ATOM    810  B   BEA A 810     123.504 -29.984 138.391  0.00  0.00           C
ATOM    811  B   BEA A 811     124.321 -29.682 139.757  0.00  0.00           C
ATOM    812  B   BEA A 812     125.128 -29.370 141.117  0.00  0.00           C
ATOM    813  B   BEA A 813     125.923 -29.045 142.472  0.00  0.00           C
ATOM    814  B   BEA A 814     126.707 -28.710 143.821  0.00  0.00           C
ATOM    815  B   BEA A 815     127.478 -28.364 145.164  0.00  0.00           C
ATOM    816  B   BEA A 816     128.237 -28.007 146.501  0.00  0.00           C
ATOM    817  B   BEA A 817     129.042 -27.611 147.935  0.00  0.00           C
ATOM    818  B   BEA A 818     129.775 -27.233 149.259  0.00  0.00           C
ATOM    819  B   BEA A 819     130.495 -26.845 150.576  0.00  0.00           C
ATOM    820  B   BEA A 820     131.256 -26.416 151.989  0.00  0.00           C
ATOM    821  B   BEA A 821     132.002 -25.976 153.395  0.00  0.00           C
ATOM    822  B   BEA A 822     132.679 -25.558 154.691  0.00  0.00           C
ATOM    823  B   BEA A 823     133.395 -25.098 156.081  0.00  0.00           C
ATOM    824  B   BEA A 824     134.093 -24.628 157.463  0.00  0.00           C
ATOM    825  B   BEA A 825     134.776 -24.148 158.836  0.00  0.00           C
ATOM    826  B   BEA A 826     135.441 -23.658 160.202  0.00  0.00           C
ATOM    827  B   BEA A 827     136.090 -23.159 161.558  0.00  0.00           C
ATOM    828  B   BEA A 828     136.768 -22.613 163.006  0.00  0.00           C
ATOM    829  B   BEA A 829     137.380 -22.096 164.344  0.00  0.00           C
ATOM    830  B   BEA A 830     138.019 -21.531 165.772  0.00  0.00           C
ATOM    831  B   BEA A 831     138.595 -20.998 167.091  0.00  0.00           C
ATOM    832  B   BEA A 832     139.195 -20.415 168.500  0.00  0.00           C
ATOM    833  B   BEA A 833     139.774 -19.823 169.898  0.00  0.00           C
ATOM    834  B   BEA A 834     140.331 -19.223 171.285  0.00  0.00           C
ATOM    835  B   BEA A 835     140.868 -18.614 172.662  0.00  0.00           C
ATOM    836  B   BEA A 836     141.384 -17.998 174.028  0.00  0.00           C
ATOM    837  B   BEA A 837     141.878 -17.375 175.383  0.00  0.00           C
ATOM    838  B   BEA A 838     142.833 -16.060 178.156  0.00  0.00           C
ATOM    839  B   BEA A 839     143.291 -15.367 179.573  0.00  0.00           C
ATOM    840  B   BEA A 840     143.724 -14.667 180.977  0.00  0.00           C
ATOM    841  B   BEA A 841     144.132 -13.960 182.370  0.00  0.00           C
ATOM    842  B   BEA A 842     144.515 -13.246 183.750  0.00  0.00           C
ATOM    843  B   BEA A 843     144.872 -12.525 185.118  0.00  0.00           C
ATOM    844  B   BEA A 844     145.204 -11.798 186.473  0.00  0.00           C
ATOM    845  B   BEA A 845     145.531 -11.013 187.910  0.00  0.00           C
ATOM    846  B   BEA A 846     145.810 -10.273 189.240  0.00  0.00           C
ATOM    847  B   BEA A 847     146.080  -9.475 190.650  0.00  0.00           C
ATOM    848  B   BEA A 848     146.321  -8.669 192.047  0.00  0.00           C
ATOM    849  B   BEA A 849     146.533  -7.858 193.431  0.00  0.00           C
ATOM    850  B   BEA A 850     146.715  -7.040 194.803  0.00  0.00           C
ATOM    851  B   BEA A 851     146.867  -6.216 196.161  0.00  0.00           C
ATOM    852  B   BEA A 852     146.989  -5.386 197.506  0.00  0.00           C
ATOM    853  B   BEA A 853     147.081  -4.550 198.840  0.00  0.00           C
ATOM    854  B   BEA A 854     147.176  -2.803 201.558  0.00  0.00           C
ATOM    855  B   BEA A 855     147.174  -1.891 202.942  0.00  0.00           C
ATOM    856  B   BEA A 856     147.140  -1.031 204.227  0.00  0.00           C
ATOM    857  B   BEA A 857     147.069  -0.106 205.587  0.00  0.00           C
ATOM    858  B   BEA A 858     146.970   0.767 206.850  0.00  0.00           C
ATOM    859  B   BEA A 859     146.651   2.651 209.513  0.00  0.00           C
ATOM    860  B   BEA A 860     146.436   3.604 210.829  0.00  0.00           C
ATOM    861  B   BEA A 861     146.199   4.503 212.051  0.00  0.00           C
ATOM    862  B   BEA A 862     145.580   6.447 214.634  0.00  0.00           C
ATOM    863  B   BEA A 863     145.234   7.369 215.831  0.00  0.00           C
ATOM    864  B   BEA A 864     144.825   8.362 217.100  0.00  0.00           C
ATOM    865  B   BEA A 865     144.403   9.300 218.282  0.00  0.00           C
ATOM    866  B   BEA A 866     143.942  10.247 219.457  0.00  0.00           C
ATOM    867  B   BEA A 867     143.442  11.202 220.627  0.00  0.00           C
ATOM    868  B   BEA A 868     142.901  12.167 221.790  0.00  0.00           C
ATOM    869  B   BEA A 869     142.318  13.142 222.948  0.00  0.00           C
ATOM    870  B   BEA A 870     141.067  15.053 225.170  0.00  0.00           C
ATOM    871  B   BEA A 871     140.357  16.051 226.306  0.00  0.00           C
ATOM    872  B   BEA A 872     139.654  16.990 227.358  0.00  0.00           C
ATOM    873  B   BEA A 873     138.914  17.931 228.399  0.00  0.00           C
ATOM    874  B   BEA A 874     138.136  18.875 229.429  0.00  0.00           C
ATOM    875  B   BEA A 875     137.321  19.820 230.444  0.00  0.00           C
ATOM    876  B   BEA A 876     136.469  20.764 231.445  0.00  0.00           C
ATOM    877  B   BEA A 877     135.581  21.706 232.429  0.00  0.00           C
ATOM    878  B   BEA A 878     134.656  22.644 233.396  0.00  0.00           C
ATOM    879  B   BEA A 879     133.695  23.579 234.343  0.00  0.00           C
ATOM    880  B   BEA A 880     132.768  24.444 235.207  0.00  0.00           C
ATOM    881  B   BEA A 881     131.739  25.365 236.113  0.00  0.00           C
ATOM    882  B   BEA A 882     130.749  26.217 236.936  0.00  0.00           C
ATOM    883  B   BEA A 883     129.653  27.121 237.796  0.00  0.00           C
ATOM    884  B   BEA A 884     128.601  27.954 238.575  0.00  0.00           C
ATOM    885  B   BEA A 885     127.440  28.836 239.385  0.00  0.00           C
ATOM    886  B   BEA A 886     126.327  29.647 240.115  0.00  0.00           C
ATOM    887  B   BEA A 887     125.102  30.502 240.870  0.00  0.00           C
ATOM    888  B   BEA A 888     123.930  31.286 241.547  0.00  0.00           C
ATOM    889  B   BEA A 889     122.730  32.056 242.197  0.00  0.00           C
ATOM    890  B   BEA A 890     121.412  32.864 242.863  0.00  0.00           C
ATOM    891  B   BEA A 891     120.154  33.602 243.454  0.00  0.00           C
ATOM    892  B   BEA A 892     118.867  34.322 244.016  0.00  0.00           C
ATOM    893  B   BEA A 893     117.457  35.074 244.584  0.00  0.00           C
ATOM    894  B   BEA A 894     116.112  35.757 245.081  0.00  0.00           C
ATOM    895  B   BEA A 895     114.739  36.420 245.546  0.00  0.00           C
ATOM    896  B   BEA A 896     113.337  37.063 245.978  0.00  0.00           C
ATOM    897  B   BEA A 897     111.906  37.684 246.375  0.00  0.00           C
ATOM    898  B   BEA A 898     110.445  38.284 246.737  0.00  0.00           C
ATOM    899  B   BEA A 899     108.955  38.860 247.062  0.00  0.00           C
ATOM    900  B   BEA A 900     107.541  39.374 247.331  0.00  0.00           C
ATOM    901  B   BEA A 901     105.990  39.903 247.583  0.00  0.00           C
ATOM    902  B   BEA A 902     104.518  40.372 247.782  0.00  0.00           C
ATOM    903  B   BEA A 903     103.017  40.818 247.945  0.00  0.00           C
ATOM    904  B   BEA A 904     101.369  41.270 248.078  0.00  0.00           C
ATOM    905  B   BEA A 905      99.803  41.665 248.162  0.00  0.00           C
ATOM    906  B   BEA A 906      98.323  42.006 248.204  0.00  0.00           C
ATOM    907  B   BEA A 907      95.146  42.640 248.174  0.00  0.00           C
ATOM    908  B   BEA A 908      93.568  42.905 248.100  0.00  0.00           C
ATOM    909  B   BEA A 909      91.955  43.143 247.985  0.00  0.00           C
ATOM    910  B   BEA A 910      90.433  43.337 247.840  0.00  0.00           C
ATOM    911  B   BEA A 911      88.750  43.517 247.640  0.00  0.00           C
ATOM    912  B   BEA A 912      87.158  43.655 247.412  0.00  0.00           C
ATOM    913  B   BEA A 913      85.659  43.756 247.163  0.00  0.00           C
ATOM    914  B   BEA A 914      83.996  43.836 246.850  0.00  0.00           C
ATOM    915  B   BEA A 915      82.428  43.881 246.519  0.00  0.00           C
ATOM    916  B   BEA A 916      80.965  43.899 246.183  0.00  0.00           C
ATOM    917  B   BEA A 917      79.362  43.897 245.796  0.00  0.00           C
ATOM    918  B   BEA A 918      77.766  43.878 245.398  0.00  0.00           C
ATOM    919  B   BEA A 919      76.195  43.846 245.005  0.00  0.00           C
ATOM    920  B   BEA A 920      74.668  43.807 244.630  0.00  0.00           C
ATOM    921  B   BEA A 921      73.076  43.763 244.257  0.00  0.00           C
ATOM    922  B   BEA A 922      71.570  43.723 243.933  0.00  0.00           C
ATOM    923  B   BEA A 923      66.816  43.678 243.262  0.00  0.00           C
ATOM    924  B   BEA A 924      65.126  43.733 243.261  0.00  0.00           C
ATOM    925  B   BEA A 925      63.561  43.856 243.470  0.00  0.00           C
ATOM    926  B   BEA A 926      62.095  44.079 243.975  0.00  0.00           C
ATOM    927  B   BEA A 927      60.819  44.443 244.881  0.00  0.00           C
ATOM    928  B   BEA A 928      59.909  44.931 246.146  0.00  0.00           C
ATOM    929  B   BEA A 929      59.365  45.470 247.587  0.00  0.00           C
ATOM    930  B   BEA A 930      59.099  45.981 249.009  0.00  0.00           C
ATOM    931  B   BEA A 931      59.016  46.519 250.571  0.00  0.00           C
ATOM    932  B   BEA A 932      59.099  47.012 252.084  0.00  0.00           C
ATOM    933  B   BEA A 933      59.321  47.471 253.589  0.00  0.00           C
ATOM    934  B   BEA A 934      59.692  47.911 255.152  0.00  0.00           C
ATOM    935  B   BEA A 935      60.778  48.597 258.057  0.00  0.00           C
ATOM    936  B   BEA A 936      61.509  48.845 259.447  0.00  0.00           C
ATOM    937  B   BEA A 937      63.404  49.082 262.056  0.00  0.00           C
ATOM    938  B   BEA A 938      64.489  49.040 263.132  0.00  0.00           C
ATOM    939  B   BEA A 939      65.800  48.860 264.146  0.00  0.00           C
ATOM    940  B   BEA A 940      67.159  48.550 264.929  0.00  0.00           C
ATOM    941  B   BEA A 941      68.552  48.126 265.512  0.00  0.00           C
ATOM    942  B   BEA A 942      70.061  47.577 265.969  0.00  0.00           C
ATOM    943  B   BEA A 943      71.522  46.974 266.287  0.00  0.00           C
ATOM    944  B   BEA A 944      72.884  46.358 266.500  0.00  0.00           C
ATOM    945  B   BEA A 945      74.358  45.637 266.662  0.00  0.00           C
ATOM    946  B   BEA A 946      75.767  44.896 266.769  0.00  0.00           C
ATOM    947  B   BEA A 947      78.606  43.234 266.917  0.00  0.00           C
ATOM    948  B   BEA A 948      79.926  42.357 267.004  0.00  0.00           C
ATOM    949  B   BEA A 949      81.173  41.416 267.169  0.00  0.00           C
ATOM    950  B   BEA A 950      82.259  40.315 267.638  0.00  0.00           C
ATOM    951  B   BEA A 951      80.994  39.483 270.061  0.00  0.00           C
ATOM    952  B   BEA A 952      79.792  39.505 271.091  0.00  0.00           C
ATOM    953  B   BEA A 953      78.487  39.527 272.071  0.00  0.00           C
ATOM    954  B   BEA A 954      75.797  39.375 273.814  0.00  0.00           C
ATOM    955  B   BEA A 955      74.410  39.116 274.590  0.00  0.00           C
ATOM    956  B   BEA A 956      72.996  38.649 275.284  0.00  0.00           C
ATOM    957  B   BEA A 957      71.728  37.961 275.801  0.00  0.00           C
ATOM    958  B   BEA A 958      70.517  36.955 276.163  0.00  0.00           C
ATOM    959  B   BEA A 959      68.479  34.416 276.402  0.00  0.00           C
ATOM    960  B   BEA A 960      67.609  33.066 276.345  0.00  0.00           C
ATOM    961  B   BEA A 961      66.805  31.768 276.213  0.00  0.00           C
ATOM    962  B   BEA A 962      65.891  30.363 275.998  0.00  0.00           C
ATOM    963  B   BEA A 963      63.714  28.158 275.455  0.00  0.00           C
ATOM    964  B   BEA A 964      62.162  27.955 275.246  0.00  0.00           C
ATOM    965  B   BEA A 965      60.737  28.552 275.183  0.00  0.00           C
ATOM    966  B   BEA A 966      59.439  29.580 275.196  0.00  0.00           C
ATOM    967  B   BEA A 967      58.334  30.776 275.245  0.00  0.00           C
ATOM    968  B   BEA A 968      57.423  31.990 275.306  0.00  0.00           C
ATOM    969  B   BEA A 969      56.530  33.406 275.380  0.00  0.00           C
ATOM    970  B   BEA A 970      55.770  34.837 275.453  0.00  0.00           C
ATOM    971  B   BEA A 971      55.108  36.330 275.520  0.00  0.00           C
ATOM    972  B   BEA A 972      54.576  37.819 275.573  0.00  0.00           C
ATOM    973  B   BEA A 973      54.168  39.360 275.608  0.00  0.00           C
ATOM    974  B   BEA A 974      53.922  40.888 275.615  0.00  0.00           C
ATOM    975  B   BEA A 975      53.837  42.516 275.584  0.00  0.00           C
ATOM    976  B   BEA A 976      53.927  44.141 275.507  0.00  0.00           C
ATOM    977  B   BEA A 977      54.160  45.678 275.385  0.00  0.00           C
ATOM    978  B   BEA A 978      54.532  47.254 275.203  0.00  0.00           C
ATOM    979  B   BEA A 979      55.520  50.272 274.664  0.00  0.00           C
ATOM    980  B   BEA A 980      56.070  51.736 274.302  0.00  0.00           C
ATOM    981  B   BEA A 981      56.613  53.182 273.872  0.00  0.00           C
ATOM    982  B   BEA A 982      57.116  54.618 273.374  0.00  0.00           C
ATOM    983  B   BEA A 983      57.871  57.509 272.148  0.00  0.00           C
ATOM    984  B   BEA A 984      58.050  58.903 271.454  0.00  0.00           C
ATOM    985  B   BEA A 985      58.069  60.358 270.662  0.00  0.00           C
ATOM    986  B   BEA A 986      57.917  61.699 269.875  0.00  0.00           C
ATOM    987  B   BEA A 987      57.597  63.035 269.045  0.00  0.00           C
ATOM    988  B   BEA A 988      57.146  64.326 268.228  0.00  0.00           C
ATOM    989  B   BEA A 989      56.575  65.623 267.428  0.00  0.00           C
ATOM    990  B   BEA A 990      55.927  66.878 266.710  0.00  0.00           C
ATOM    991  B   BEA A 991      55.131  68.233 266.044  0.00  0.00           C
ATOM    992  B   BEA A 992      53.372  70.816 265.402  0.00  0.00           C
ATOM    993  B   BEA A 993      52.435  72.039 265.690  0.00  0.00           C
ATOM    994  B   BEA A 994      51.633  73.023 266.592  0.00  0.00           C
ATOM    995  B   BEA A 995      51.057  73.698 267.895  0.00  0.00           C
ATOM    996  B   BEA A 996      50.600  74.236 269.458  0.00  0.00           C
ATOM    997  B   BEA A 997      50.276  74.639 270.873  0.00  0.00           C
ATOM    998  B   BEA A 998      49.971  75.069 272.387  0.00  0.00           C
ATOM    999  B   BEA A 999      49.332  76.304 275.280  0.00  0.00           C
ATOM   1000  B   BEA A1000      48.857  77.579 276.132  0.00  0.00           C
ATOM   1001  B   BEA A1001      48.361  79.028 275.905  0.00  0.00           C
ATOM   1002  B   BEA A1002      47.871  80.368 275.155  0.00  0.00           C
ATOM   1003  B   BEA A1003      46.880  82.618 273.147  0.00  0.00           C
ATOM   1004  B   BEA A1004      46.295  83.655 271.947  0.00  0.00           C
ATOM   1005  B   BEA A1005      45.676  84.549 270.758  0.00  0.00           C
ATOM   1006  B   BEA A1006      44.987  85.334 269.560  0.00  0.00           C
ATOM   1007  B   BEA A1007      43.220  86.533 267.132  0.00  0.00           C
ATOM   1008  B   BEA A1008      42.138  86.814 266.074  0.00  0.00           C
ATOM   1009  B   BEA A1009      40.788  86.792 265.155  0.00  0.00           C
ATOM   1010  B   BEA A1010      39.372  86.410 264.596  0.00  0.00           C
ATOM   1011  B   BEA A1011      37.962  85.753 264.343  0.00  0.00           C
ATOM   1012  B   BEA A1012      36.603  84.869 264.350  0.00  0.00           C
ATOM   1013  B   BEA A1013      35.378  83.781 264.617  0.00  0.00           C
ATOM   1014  B   BEA A1014      34.486  82.606 265.128  0.00  0.00           C
ATOM   1015  B   BEA A1015      34.062  81.287 265.962  0.00  0.00           C
ATOM   1016  B   BEA A1016      34.327  80.068 267.037  0.00  0.00           C
ATOM   1017  B   BEA A1017      34.885  79.133 268.139  0.00  0.00           C
ATOM   1018  B   BEA A1018      35.487  78.335 269.381  0.00  0.00           C
ATOM   1019  B   BEA A1019      35.870  77.669 270.849  0.00  0.00           C
ATOM   1020  B   BEA A1020      35.714  77.259 272.355  0.00  0.00           C
ATOM   1021  B   BEA A1021      35.475  77.106 273.973  0.00  0.00           C
ATOM   1022  B   BEA A1022      35.723  77.191 275.514  0.00  0.00           C
ATOM   1023  B   BEA A1023      36.289  77.404 276.966  0.00  0.00           C
ATOM   1024  B   BEA A1024      36.999  77.673 278.332  0.00  0.00           C
ATOM   1025  B   BEA A1025      37.841  77.986 279.802  0.00  0.00           C
ATOM   1026  B   BEA A1026      38.564  78.239 281.167  0.00  0.00           C
ATOM   1027  B   BEA A1027      38.965  78.326 282.671  0.00  0.00           C
ATOM   1028  B   BEA A1028      38.076  77.818 283.836  0.00  0.00           C
ATOM   1029  B   BEA A1029      36.704  77.095 284.210  0.00  0.00           C
ATOM   1030  B   BEA A1030      35.284  76.324 284.276  0.00  0.00           C
ATOM   1031  B   BEA A1031      33.925  75.546 284.169  0.00  0.00           C
ATOM   1032  B   BEA A1032      32.594  74.731 283.934  0.00  0.00           C
ATOM   1033  B   BEA A1033      31.200  73.791 283.542  0.00  0.00           C
ATOM   1034  B   BEA A1034      30.087  72.935 283.087  0.00  0.00           C
ATOM   1035  B   BEA A1035      29.006  71.919 282.432  0.00  0.00           C
ATOM   1036  B   BEA A1036      28.196  70.813 281.568  0.00  0.00           C
ATOM   1037  B   BEA A1037      27.764  69.687 280.504  0.00  0.00           C
ATOM   1038  B   BEA A1038      27.707  68.636 279.310  0.00  0.00           C
ATOM   1039  B   BEA A1039      27.939  67.698 278.029  0.00  0.00           C
ATOM   1040  B   BEA A1040      28.380  66.871 276.668  0.00  0.00           C
ATOM   1041  B   BEA A1041      28.909  66.213 275.353  0.00  0.00           C
ATOM   1042  B   BEA A1042      30.160  65.196 272.497  0.00  0.00           C
ATOM   1043  B   BEA A1043      30.733  64.886 271.117  0.00  0.00           C
ATOM   1044  B   BEA A1044      31.301  64.671 269.568  0.00  0.00           C
ATOM   1045  B   BEA A1045      32.078  64.647 266.461  0.00  0.00           C
ATOM   1046  B   BEA A1046      32.302  65.127 263.347  0.00  0.00           C
ATOM   1047  B   BEA A1047      32.226  65.536 261.771  0.00  0.00           C
ATOM   1048  B   BEA A1048      32.032  66.047 260.208  0.00  0.00           C
ATOM   1049  B   BEA A1049      31.755  66.598 258.799  0.00  0.00           C
ATOM   1050  B   BEA A1050      31.357  67.270 257.327  0.00  0.00           C
ATOM   1051  B   BEA A1051      30.869  68.003 255.939  0.00  0.00           C
ATOM   1052  B   BEA A1052      30.305  68.780 254.657  0.00  0.00           C
ATOM   1053  B   BEA A1053      29.681  69.582 253.502  0.00  0.00           C
ATOM   1054  B   BEA A1054      28.958  70.459 252.411  0.00  0.00           C
ATOM   1055  B   BEA A1055      28.078  71.465 251.363  0.00  0.00           C
ATOM   1056  B   BEA A1056      27.177  72.438 250.553  0.00  0.00           C
ATOM   1057  B   BEA A1057      26.141  73.495 249.908  0.00  0.00           C
ATOM   1058  B   BEA A1058      25.048  74.544 249.538  0.00  0.00           C
ATOM   1059  B   BEA A1059      23.821  75.641 249.496  0.00  0.00           C
ATOM   1060  B   BEA A1060      22.582  76.661 249.865  0.00  0.00           C
ATOM   1061  B   BEA A1061      21.453  77.538 250.535  0.00  0.00           C
ATOM   1062  B   BEA A1062      20.370  78.366 251.441  0.00  0.00           C
ATOM   1063  B   BEA A1063      19.429  79.103 252.423  0.00  0.00           C
ATOM   1064  B   BEA A1064      18.521  79.862 253.539  0.00  0.00           C
ATOM   1065  B   BEA A1065      17.679  80.647 254.725  0.00  0.00           C
ATOM   1066  B   BEA A1066      16.983  81.400 255.826  0.00  0.00           C
ATOM   1067  B   BEA A1067      16.307  82.299 257.025  0.00  0.00           C
ATOM   1068  B   BEA A1068      15.750  83.294 258.154  0.00  0.00           C
ATOM   1069  B   BEA A1069      15.322  84.471 259.191  0.00  0.00           C
ATOM   1070  B   BEA A1070      15.072  85.793 260.029  0.00  0.00           C
ATOM   1071  B   BEA A1071      14.986  87.307 260.694  0.00  0.00           C
ATOM   1072  B   BEA A1072      15.043  88.773 261.125  0.00  0.00           C
ATOM   1073  B   BEA A1073      15.217  90.377 261.422  0.00  0.00           C
ATOM   1074  B   BEA A1074      15.458  91.910 261.578  0.00  0.00           C
ATOM   1075  B   BEA A1075      15.773  93.557 261.642  0.00  0.00           C
ATOM   1076  B   BEA A1076      16.097  95.079 261.628  0.00  0.00           C
ATOM   1077  B   BEA A1077      16.456  96.673 261.559  0.00  0.00           C
ATOM   1078  B   BEA A1078      16.806  98.206 261.455  0.00  0.00           C
ATOM   1079  B   BEA A1079      17.158  99.775 261.324  0.00  0.00           C
ATOM   1080  B   BEA A1080      17.497 101.363 261.179  0.00  0.00           C
ATOM   1081  B   BEA A1081      18.075 104.531 260.899  0.00  0.00           C
ATOM   1082  B   BEA A1082      18.287 106.081 260.789  0.00  0.00           C
ATOM   1083  B   BEA A1083      18.442 107.703 260.712  0.00  0.00           C
ATOM   1084  B   BEA A1084      18.509 109.269 260.689  0.00  0.00           C
ATOM   1085  B   BEA A1085      18.475 110.880 260.734  0.00  0.00           C
ATOM   1086  B   BEA A1086      18.314 112.528 260.869  0.00  0.00           C
ATOM   1087  B   BEA A1087      18.034 114.109 261.092  0.00  0.00           C
ATOM   1088  B   BEA A1088      16.567 118.538 262.272  0.00  0.00           C
ATOM   1089  B   BEA A1089      15.933 119.836 262.798  0.00  0.00           C
ATOM   1090  B   BEA A1090      15.168 121.184 263.449  0.00  0.00           C
ATOM   1091  B   BEA A1091      13.571 123.508 264.865  0.00  0.00           C
ATOM   1092  B   BEA A1092      12.707 124.575 265.663  0.00  0.00           C
ATOM   1093  B   BEA A1093      11.789 125.603 266.539  0.00  0.00           C
ATOM   1094  B   BEA A1094      10.889 126.519 267.424  0.00  0.00           C
ATOM   1095  B   BEA A1095       9.951 127.394 268.380  0.00  0.00           C
ATOM   1096  B   BEA A1096       8.978 128.225 269.407  0.00  0.00           C
ATOM   1097  B   BEA A1097       7.978 129.008 270.504  0.00  0.00           C
ATOM   1098  B   BEA A1098       7.036 129.691 271.579  0.00  0.00           C
ATOM   1099  B   BEA A1099       6.098 130.339 272.689  0.00  0.00           C
ATOM   1100  B   BEA A1100       5.185 130.960 273.812  0.00  0.00           C
ATOM   1101  B   BEA A1101       4.250 131.607 275.012  0.00  0.00           C
ATOM   1102  B   BEA A1102       3.387 132.238 276.176  0.00  0.00           C
ATOM   1103  B   BEA A1103       2.558 132.909 277.361  0.00  0.00           C
ATOM   1104  B   BEA A1104       1.797 133.628 278.531  0.00  0.00           C
ATOM   1105  B   BEA A1105       1.099 134.458 279.724  0.00  0.00           C
ATOM   1106  B   BEA A1106       0.523 135.423 280.883  0.00  0.00           C
ATOM   1107  B   BEA A1107       0.132 136.565 281.955  0.00  0.00           C
ATOM   1108  B   BEA A1108       0.000 137.898 282.852  0.00  0.00           C
ATOM   1109  B   BEA A1109       0.155 139.358 283.499  0.00  0.00           C
ATOM   1110  B   BEA A1110       0.540 140.866 283.917  0.00  0.00           C
ATOM   1111  B   BEA A1111       1.095 142.377 284.151  0.00  0.00           C
ATOM   1112  B   BEA A1112       1.760 143.839 284.238  0.00  0.00           C
ATOM   1113  B   BEA A1113       2.480 145.203 284.216  0.00  0.00           C
ATOM   1114  B   BEA A1114       3.332 146.639 284.097  0.00  0.00           C
ATOM   1115  B   BEA A1115       4.232 148.015 283.898  0.00  0.00           C
ATOM   1116  B   BEA A1116       5.151 149.303 283.640  0.00  0.00           C
ATOM   1117  B   BEA A1117       6.059 150.486 283.341  0.00  0.00           C
ATOM   1118  B   BEA A1118       7.098 151.742 282.957  0.00  0.00           C
ATOM   1119  B   BEA A1119       8.088 152.856 282.555  0.00  0.00           C
ATOM   1120  B   BEA A1120       9.182 153.997 282.076  0.00  0.00           C
ATOM   1121  B   BEA A1121      10.277 155.049 281.562  0.00  0.00           C
ATOM   1122  B   BEA A1122      11.354 155.996 281.026  0.00  0.00           C
ATOM   1123  B   BEA A1123      12.566 156.955 280.386  0.00  0.00           C
ATOM   1124  B   BEA A1124      13.799 157.804 279.696  0.00  0.00           C
ATOM   1125  B   BEA A1125      15.018 158.504 278.973  0.00  0.00           C
ATOM   1126  B   BEA A1126      16.266 159.051 278.186  0.00  0.00           C
ATOM   1127  B   BEA A1127      17.566 159.389 277.307  0.00  0.00           C
ATOM   1128  B   BEA A1128      18.871 159.423 276.345  0.00  0.00           C
ATOM   1129  B   BEA A1129      20.070 159.122 275.369  0.00  0.00           C
ATOM   1130  B   BEA A1130      21.158 158.506 274.382  0.00  0.00           C
ATOM   1131  B   BEA A1131      22.119 157.618 273.399  0.00  0.00           C
ATOM   1132  B   BEA A1132      22.932 156.544 272.455  0.00  0.00           C
ATOM   1133  B   BEA A1133      23.578 155.420 271.606  0.00  0.00           C
ATOM   1134  B   BEA A1134      24.621 152.890 269.946  0.00  0.00           C
ATOM   1135  B   BEA A1135      25.028 151.560 269.149  0.00  0.00           C
ATOM   1136  B   BEA A1136      25.375 150.201 268.365  0.00  0.00           C
ATOM   1137  B   BEA A1137      25.668 148.840 267.600  0.00  0.00           C
ATOM   1138  B   BEA A1138      25.929 147.391 266.797  0.00  0.00           C
ATOM   1139  B   BEA A1139      26.142 145.981 266.021  0.00  0.00           C
ATOM   1140  B   BEA A1140      26.311 144.631 265.277  0.00  0.00           C
ATOM   1141  B   BEA A1141      26.455 143.240 264.505  0.00  0.00           C
ATOM   1142  B   BEA A1142      26.574 141.820 263.707  0.00  0.00           C
ATOM   1143  B   BEA A1143      26.667 140.383 262.884  0.00  0.00           C
ATOM   1144  B   BEA A1144      26.730 139.058 262.106  0.00  0.00           C
ATOM   1145  B   BEA A1145      26.776 137.621 261.238  0.00  0.00           C
ATOM   1146  B   BEA A1146      26.797 136.316 260.421  0.00  0.00           C
ATOM   1147  B   BEA A1147      26.801 134.921 259.512  0.00  0.00           C
ATOM   1148  B   BEA A1148      26.786 133.676 258.663  0.00  0.00           C
ATOM   1149  B   BEA A1149      26.753 132.364 257.721  0.00  0.00           C
ATOM   1150  B   BEA A1150      26.699 131.007 256.685  0.00  0.00           C
ATOM   1151  B   BEA A1151      26.634 129.824 255.716  0.00  0.00           C
ATOM   1152  B   BEA A1152      26.550 128.620 254.654  0.00  0.00           C
ATOM   1153  B   BEA A1153      26.445 127.419 253.492  0.00  0.00           C
ATOM   1154  B   BEA A1154      26.330 126.327 252.320  0.00  0.00           C
ATOM   1155  B   BEA A1155      26.205 125.350 251.138  0.00  0.00           C
ATOM   1156  B   BEA A1156      26.063 124.425 249.851  0.00  0.00           C
ATOM   1157  B   BEA A1157      25.904 123.579 248.451  0.00  0.00           C
ATOM   1158  B   BEA A1158      25.740 122.887 247.028  0.00  0.00           C
ATOM   1159  B   BEA A1159      25.559 122.318 245.464  0.00  0.00           C
ATOM   1160  B   BEA A1160      25.212 121.755 242.383  0.00  0.00           C
ATOM   1161  B   BEA A1161      25.036 121.734 240.728  0.00  0.00           C
ATOM   1162  B   BEA A1162      24.888 121.855 239.237  0.00  0.00           C
ATOM   1163  B   BEA A1163      24.738 122.126 237.568  0.00  0.00           C
ATOM   1164  B   BEA A1164      24.623 122.469 236.097  0.00  0.00           C
ATOM   1165  B   BEA A1165      24.520 122.949 234.476  0.00  0.00           C
ATOM   1166  B   BEA A1166      24.449 123.483 232.965  0.00  0.00           C
ATOM   1167  B   BEA A1167      24.409 124.091 231.459  0.00  0.00           C
ATOM   1168  B   BEA A1168      24.404 124.761 229.974  0.00  0.00           C
ATOM   1169  B   BEA A1169      24.434 125.418 228.641  0.00  0.00           C
ATOM   1170  B   BEA A1170      24.516 126.221 227.132  0.00  0.00           C
ATOM   1171  B   BEA A1171      24.639 126.978 225.808  0.00  0.00           C
ATOM   1172  B   BEA A1172      24.824 127.793 224.466  0.00  0.00           C
ATOM   1173  B   BEA A1173      25.104 128.712 223.042  0.00  0.00           C
ATOM   1174  B   BEA A1174      25.452 129.582 221.767  0.00  0.00           C
ATOM   1175  B   BEA A1175      25.894 130.441 220.573  0.00  0.00           C
ATOM   1176  B   BEA A1176      26.515 131.368 219.353  0.00  0.00           C
ATOM   1177  B   BEA A1177      27.312 132.252 218.259  0.00  0.00           C
ATOM   1178  B   BEA A1178      28.312 133.045 217.346  0.00  0.00           C
ATOM   1179  B   BEA A1179      29.576 133.706 216.659  0.00  0.00           C
ATOM   1180  B   BEA A1180      31.070 134.151 216.281  0.00  0.00           C
ATOM   1181  B   BEA A1181      32.677 134.368 216.198  0.00  0.00           C
ATOM   1182  B   BEA A1182      34.260 134.398 216.333  0.00  0.00           C
ATOM   1183  B   BEA A1183      35.850 134.284 216.626  0.00  0.00           C
ATOM   1184  B   BEA A1184      37.390 134.059 217.027  0.00  0.00           C
ATOM   1185  B   BEA A1185      38.940 133.732 217.526  0.00  0.00           C
ATOM   1186  B   BEA A1186      41.819 132.874 218.664  0.00  0.00           C
ATOM   1187  B   BEA A1187      43.204 132.347 219.297  0.00  0.00           C
ATOM   1188  B   BEA A1188      44.488 131.789 219.928  0.00  0.00           C
ATOM   1189  B   BEA A1189      45.765 131.165 220.598  0.00  0.00           C
ATOM   1190  B   BEA A1190      47.120 130.418 221.352  0.00  0.00           C
ATOM   1191  B   BEA A1191      48.326 129.670 222.063  0.00  0.00           C
ATOM   1192  B   BEA A1192      49.474 128.873 222.775  0.00  0.00           C
ATOM   1193  B   BEA A1193      50.639 127.962 223.538  0.00  0.00           C
ATOM   1194  B   BEA A1194      51.706 127.011 224.276  0.00  0.00           C
ATOM   1195  B   BEA A1195      52.665 126.031 224.979  0.00  0.00           C
ATOM   1196  B   BEA A1196      53.573 124.950 225.688  0.00  0.00           C
ATOM   1197  B   BEA A1197      54.397 123.769 226.384  0.00  0.00           C
ATOM   1198  B   BEA A1198      55.104 122.489 227.047  0.00  0.00           C
ATOM   1199  B   BEA A1199      55.660 121.113 227.656  0.00  0.00           C
ATOM   1200  B   BEA A1200      56.032 119.630 228.193  0.00  0.00           C
ATOM   1201  B   BEA A1201      56.168 118.112 228.686  0.00  0.00           C
ATOM   1202  B   BEA A1202      56.055 116.618 229.225  0.00  0.00           C
ATOM   1203  B   BEA A1203      55.708 115.127 229.863  0.00  0.00           C
ATOM   1204  B   BEA A1204      55.208 113.756 230.531  0.00  0.00           C
ATOM   1205  B   BEA A1205      54.571 112.418 231.251  0.00  0.00           C
ATOM   1206  B   BEA A1206      53.899 111.238 231.936  0.00  0.00           C
ATOM   1207  B   BEA A1207      53.107 110.021 232.691  0.00  0.00           C
ATOM   1208  B   BEA A1208      52.285 108.884 233.436  0.00  0.00           C
ATOM   1209  B   BEA A1209      51.380 107.737 234.226  0.00  0.00           C
ATOM   1210  B   BEA A1210      50.496 106.692 234.977  0.00  0.00           C
ATOM   1211  B   BEA A1211      49.567 105.656 235.751  0.00  0.00           C
ATOM   1212  B   BEA A1212      48.609 104.640 236.537  0.00  0.00           C
ATOM   1213  B   BEA A1213      47.637 103.653 237.327  0.00  0.00           C
ATOM   1214  B   BEA A1214      46.574 102.614 238.186  0.00  0.00           C
ATOM   1215  B   BEA A1215      45.625 101.716 238.951  0.00  0.00           C
ATOM   1216  B   BEA A1216      44.623 100.793 239.761  0.00  0.00           C
ATOM   1217  B   BEA A1217      43.593  99.864 240.600  0.00  0.00           C
ATOM   1218  B   BEA A1218      42.568  98.954 241.447  0.00  0.00           C
ATOM   1219  B   BEA A1219      41.509  98.023 242.343  0.00  0.00           C
ATOM   1220  B   BEA A1220      40.485  97.122 243.242  0.00  0.00           C
ATOM   1221  B   BEA A1221      39.525  96.259 244.140  0.00  0.00           C
ATOM   1222  B   BEA A1222      38.600  95.372 245.117  0.00  0.00           C
ATOM   1223  B   BEA A1223      37.894  94.482 246.214  0.00  0.00           C
ATOM   1224  B   BEA A1224      38.861  94.215 246.950  0.00  0.00           C
ATOM   1225  B   BEA A1225      40.411  94.649 246.763  0.00  0.00           C
ATOM   1226  B   BEA A1226      41.891  95.136 246.445  0.00  0.00           C
ATOM   1227  B   BEA A1227      43.424  95.661 246.056  0.00  0.00           C
ATOM   1228  B   BEA A1228      44.900  96.168 245.651  0.00  0.00           C
ATOM   1229  B   BEA A1229      46.309  96.647 245.247  0.00  0.00           C
ATOM   1230  B   BEA A1230      49.297  97.621 244.359  0.00  0.00           C
ATOM   1231  B   BEA A1231      50.788  98.074 243.910  0.00  0.00           C
ATOM   1232  B   BEA A1232      52.267  98.494 243.467  0.00  0.00           C
ATOM   1233  B   BEA A1233      55.289  99.223 242.582  0.00  0.00           C
ATOM   1234  B   BEA A1234      56.728  99.484 242.181  0.00  0.00           C
ATOM   1235  B   BEA A1235      58.294  99.672 241.772  0.00  0.00           C
ATOM   1236  B   BEA A1236      59.830  99.708 241.416  0.00  0.00           C
ATOM   1237  B   BEA A1237      61.444  99.455 241.135  0.00  0.00           C
ATOM   1238  B   BEA A1238      62.759  98.647 241.107  0.00  0.00           C
ATOM   1239  B   BEA A1239      63.320  97.144 241.486  0.00  0.00           C
ATOM   1240  B   BEA A1240      63.291  95.633 241.974  0.00  0.00           C
ATOM   1241  B   BEA A1241      63.074  94.099 242.469  0.00  0.00           C
ATOM   1242  B   BEA A1242      62.802  92.585 242.922  0.00  0.00           C
ATOM   1243  B   BEA A1243      62.540  91.116 243.310  0.00  0.00           C
ATOM   1244  B   BEA A1244      62.303  89.518 243.659  0.00  0.00           C
ATOM   1245  B   BEA A1245      62.151  88.013 243.922  0.00  0.00           C
ATOM   1246  B   BEA A1246      62.101  86.383 244.163  0.00  0.00           C
ATOM   1247  B   BEA A1247      62.245  84.787 244.389  0.00  0.00           C
ATOM   1248  B   BEA A1248      62.843  83.308 244.658  0.00  0.00           C
ATOM   1249  B   BEA A1249      64.238  82.787 245.010  0.00  0.00           C
ATOM   1250  B   BEA A1250      65.734  83.171 245.348  0.00  0.00           C
ATOM   1251  B   BEA A1251      67.204  83.853 245.711  0.00  0.00           C
ATOM   1252  B   BEA A1252      68.525  84.581 246.089  0.00  0.00           C
ATOM   1253  B   BEA A1253      69.856  85.353 246.545  0.00  0.00           C
ATOM   1254  B   BEA A1254      71.158  86.085 247.108  0.00  0.00           C
ATOM   1255  B   BEA A1255      72.434  86.685 247.861  0.00  0.00           C
ATOM   1256  B   BEA A1256      73.600  86.880 248.995  0.00  0.00           C
ATOM   1257  B   BEA A1257      74.183  86.309 250.306  0.00  0.00           C
ATOM   1258  B   BEA A1258      74.324  85.238 251.561  0.00  0.00           C
ATOM   1259  B   BEA A1259      74.246  84.043 252.565  0.00  0.00           C
ATOM   1260  B   BEA A1260      74.066  82.719 253.417  0.00  0.00           C
ATOM   1261  B   BEA A1261      73.834  81.212 254.118  0.00  0.00           C
ATOM   1262  B   BEA A1262      73.633  79.695 254.519  0.00  0.00           C
ATOM   1263  B   BEA A1263      73.540  78.143 254.508  0.00  0.00           C
ATOM   1264  B   BEA A1264      73.631  76.646 253.993  0.00  0.00           C
ATOM   1265  B   BEA A1265      73.904  75.323 253.108  0.00  0.00           C
ATOM   1266  B   BEA A1266      74.317  74.180 252.051  0.00  0.00           C
ATOM   1267  B   BEA A1267      74.862  73.119 250.899  0.00  0.00           C
ATOM   1268  B   BEA A1268      75.509  72.133 249.778  0.00  0.00           C
ATOM   1269  B   BEA A1269      76.218  71.218 248.790  0.00  0.00           C
ATOM   1270  B   BEA A1270      77.085  70.220 247.870  0.00  0.00           C
ATOM   1271  B   BEA A1271      78.121  69.113 247.135  0.00  0.00           C
ATOM   1272  B   BEA A1272      79.196  68.007 246.757  0.00  0.00           C
ATOM   1273  B   BEA A1273      80.320  66.856 246.740  0.00  0.00           C
ATOM   1274  B   BEA A1274      81.401  65.702 247.019  0.00  0.00           C
ATOM   1275  B   BEA A1275      82.390  64.541 247.527  0.00  0.00           C
ATOM   1276  B   BEA A1276      83.215  63.374 248.232  0.00  0.00           C
ATOM   1277  B   BEA A1277      83.750  62.234 249.101  0.00  0.00           C
ATOM   1278  B   BEA A1278      83.758  61.037 250.227  0.00  0.00           C
ATOM   1279  B   BEA A1279      82.936  60.189 251.237  0.00  0.00           C
ATOM   1280  B   BEA A1280      80.146  59.433 252.656  0.00  0.00           C
ATOM   1281  B   BEA A1281      77.076  59.318 253.657  0.00  0.00           C
ATOM   1282  B   BEA A1282      75.566  59.413 254.080  0.00  0.00           C
ATOM   1283  B   BEA A1283      74.078  59.604 254.481  0.00  0.00           C
ATOM   1284  B   BEA A1284      72.470  59.961 254.927  0.00  0.00           C
ATOM   1285  B   BEA A1285      71.116  60.526 255.379  0.00  0.00           C
ATOM   1286  B   BEA A1286      70.763  61.758 255.978  0.00  0.00           C
ATOM   1287  B   BEA A1287      72.016  62.723 256.298  0.00  0.00           C
ATOM   1288  B   BEA A1288      73.405  63.541 256.556  0.00  0.00           C
ATOM   1289  B   BEA A1289      74.673  64.323 256.830  0.00  0.00           C
ATOM   1290  B   BEA A1290      75.942  65.361 257.267  0.00  0.00           C
ATOM   1291  B   BEA A1291      76.489  66.641 257.964  0.00  0.00           C
ATOM   1292  B   BEA A1292      75.906  67.822 258.730  0.00  0.00           C
ATOM   1293  B   BEA A1293      74.732  68.831 259.338  0.00  0.00           C
ATOM   1294  B   BEA A1294      69.293  70.347 257.375  0.00  0.00           C
ATOM   1295  B   BEA A1295      68.134  70.571 256.356  0.00  0.00           C
ATOM   1296  B   BEA A1296      66.900  71.168 255.596  0.00  0.00           C
ATOM   1297  B   BEA A1297      65.661  72.231 255.283  0.00  0.00           C
ATOM   1298  B   BEA A1298      64.671  73.446 255.307  0.00  0.00           C
ATOM   1299  B   BEA A1299      63.858  74.798 255.510  0.00  0.00           C
ATOM   1300  B   BEA A1300      63.248  76.245 255.811  0.00  0.00           C
ATOM   1301  B   BEA A1301      62.882  77.860 256.160  0.00  0.00           C
ATOM   1302  B   BEA A1302      62.820  79.329 256.502  0.00  0.00           C
ATOM   1303  B   BEA A1303      62.698  82.174 258.018  0.00  0.00           C
ATOM   1304  B   BEA A1304      61.693  84.569 259.944  0.00  0.00           C
ATOM   1305  B   BEA A1305      60.657  85.576 260.531  0.00  0.00           C
ATOM   1306  B   BEA A1306      59.330  86.439 260.382  0.00  0.00           C
ATOM   1307  B   BEA A1307      58.737  86.774 259.012  0.00  0.00           C
ATOM   1308  B   BEA A1308      58.670  86.876 257.447  0.00  0.00           C
ATOM   1309  B   BEA A1309      58.796  87.012 255.820  0.00  0.00           C
ATOM   1310  B   BEA A1310      58.997  87.321 254.294  0.00  0.00           C
ATOM   1311  B   BEA A1311      59.209  88.117 252.818  0.00  0.00           C
ATOM   1312  B   BEA A1312      59.277  89.381 252.050  0.00  0.00           C
ATOM   1313  B   BEA A1313      59.263  91.000 251.911  0.00  0.00           C
ATOM   1314  B   BEA A1314      59.249  92.538 252.396  0.00  0.00           C
ATOM   1315  B   BEA A1315      59.313  93.820 253.453  0.00  0.00           C
ATOM   1316  B   BEA A1316      59.478  94.651 254.699  0.00  0.00           C
ATOM   1317  B   BEA A1317      59.809  95.215 256.172  0.00  0.00           C
ATOM   1318  B   BEA A1318      60.401  95.414 257.701  0.00  0.00           C
ATOM   1319  B   BEA A1319      61.340  95.126 258.936  0.00  0.00           C
ATOM   1320  B   BEA A1320      62.583  94.372 259.529  0.00  0.00           C
ATOM   1321  B   BEA A1321      63.895  93.456 259.588  0.00  0.00           C
ATOM   1322  B   BEA A1322      65.217  92.548 259.306  0.00  0.00           C
ATOM   1323  B   BEA A1323      66.518  91.779 258.753  0.00  0.00           C
ATOM   1324  B   BEA A1324      67.756  91.365 257.925  0.00  0.00           C
ATOM   1325  B   BEA A1325      68.698  91.876 256.807  0.00  0.00           C
ATOM   1326  B   BEA A1326      68.980  93.128 255.853  0.00  0.00           C
ATOM   1327  B   BEA A1327      68.923  94.578 255.048  0.00  0.00           C
ATOM   1328  B   BEA A1328      68.700  95.989 254.363  0.00  0.00           C
ATOM   1329  B   BEA A1329      68.370  97.375 253.725  0.00  0.00           C
ATOM   1330  B   BEA A1330      67.916  98.836 253.050  0.00  0.00           C
ATOM   1331  B   BEA A1331      67.385 100.176 252.387  0.00  0.00           C
ATOM   1332  B   BEA A1332      66.726 101.409 251.650  0.00  0.00           C
ATOM   1333  B   BEA A1333      65.781 102.213 250.637  0.00  0.00           C
ATOM   1334  B   BEA A1334      65.049 101.233 249.745  0.00  0.00           C
ATOM   1335  B   BEA A1335      64.781  99.754 249.267  0.00  0.00           C
ATOM   1336  B   BEA A1336      64.719  98.152 248.931  0.00  0.00           C
ATOM   1337  B   BEA A1337      64.855  96.570 248.704  0.00  0.00           C
ATOM   1338  B   BEA A1338      65.282  95.058 248.592  0.00  0.00           C
ATOM   1339  B   BEA A1339      66.403  93.939 248.723  0.00  0.00           C
ATOM   1340  B   BEA A1340      67.978  93.841 249.145  0.00  0.00           C
ATOM   1341  B   BEA A1341      69.405  94.221 249.627  0.00  0.00           C
ATOM   1342  B   BEA A1342      70.797  94.773 250.157  0.00  0.00           C
ATOM   1343  B   BEA A1343      72.202  95.409 250.736  0.00  0.00           C
ATOM   1344  B   BEA A1344      74.924  96.662 251.969  0.00  0.00           C
ATOM   1345  B   BEA A1345      76.257  97.216 252.623  0.00  0.00           C
ATOM   1346  B   BEA A1346      77.616  97.723 253.315  0.00  0.00           C
ATOM   1347  B   BEA A1347      80.311  98.583 254.710  0.00  0.00           C
ATOM   1348  B   BEA A1348      83.188  99.327 256.128  0.00  0.00           C
ATOM   1349  B   BEA A1349      84.641  99.644 256.768  0.00  0.00           C
ATOM   1350  B   BEA A1350      86.140  99.934 257.331  0.00  0.00           C
ATOM   1351  B   BEA A1351      87.582 100.180 257.728  0.00  0.00           C
ATOM   1352  B   BEA A1352      89.205 100.417 257.887  0.00  0.00           C
ATOM   1353  B   BEA A1353      90.727 100.601 257.467  0.00  0.00           C
ATOM   1354  B   BEA A1354      91.772 100.703 256.251  0.00  0.00           C
ATOM   1355  B   BEA A1355      92.190 100.735 254.697  0.00  0.00           C
ATOM   1356  B   BEA A1356      92.292 100.737 253.081  0.00  0.00           C
ATOM   1357  B   BEA A1357      92.271 100.722 251.571  0.00  0.00           C
ATOM   1358  B   BEA A1358      92.190 100.688 249.857  0.00  0.00           C
ATOM   1359  B   BEA A1359      92.115 100.639 248.330  0.00  0.00           C
ATOM   1360  B   BEA A1360      92.105 100.554 246.712  0.00  0.00           C
ATOM   1361  B   BEA A1361      92.658 100.336 245.372  0.00  0.00           C
ATOM   1362  B   BEA A1362      93.930 100.035 246.318  0.00  0.00           C
ATOM   1363  B   BEA A1363      94.971  99.515 247.311  0.00  0.00           C
ATOM   1364  B   BEA A1364      96.017  98.368 247.888  0.00  0.00           C
ATOM   1365  B   BEA A1365      96.968  97.139 248.162  0.00  0.00           C
ATOM   1366  B   BEA A1366      97.846  97.560 249.335  0.00  0.00           C
ATOM   1367  B   BEA A1367      98.436  98.496 250.488  0.00  0.00           C
ATOM   1368  B   BEA A1368      99.178  99.334 251.647  0.00  0.00           C
ATOM   1369  B   BEA A1369     100.375  98.719 252.113  0.00  0.00           C
ATOM   1370  B   BEA A1370     101.330  97.467 251.876  0.00  0.00           C
ATOM   1371  B   BEA A1371     102.353  96.197 251.533  0.00  0.00           C
ATOM   1372  B   BEA A1372     103.610  95.365 251.374  0.00  0.00           C
ATOM   1373  B   BEA A1373     105.124  95.603 251.764  0.00  0.00           C
ATOM   1374  B   BEA A1374     106.371  96.423 252.490  0.00  0.00           C
ATOM   1375  B   BEA A1375     108.313  98.077 254.333  0.00  0.00           C
ATOM   1376  B   BEA A1376     109.229  98.616 255.588  0.00  0.00           C
ATOM   1377  B   BEA A1377     110.004  98.700 256.952  0.00  0.00           C
ATOM   1378  B   BEA A1378     110.648  98.394 258.395  0.00  0.00           C
ATOM   1379  B   BEA A1379     111.153  97.806 259.823  0.00  0.00           C
ATOM   1380  B   BEA A1380     111.545  97.050 261.194  0.00  0.00           C
ATOM   1381  B   BEA A1381     111.842  96.236 262.457  0.00  0.00           C
ATOM   1382  B   BEA A1382     112.098  95.323 263.756  0.00  0.00           C
ATOM   1383  B   BEA A1383     112.324  94.351 265.098  0.00  0.00           C
ATOM   1384  B   BEA A1384     112.528  93.432 266.428  0.00  0.00           C
ATOM   1385  B   BEA A1385     112.743  92.704 267.759  0.00  0.00           C
ATOM   1386  B   BEA A1386     113.134  92.767 269.276  0.00  0.00           C
ATOM   1387  B   BEA A1387     113.533  94.144 269.855  0.00  0.00           C
ATOM   1388  B   BEA A1388     113.836  95.711 269.860  0.00  0.00           C
ATOM   1389  B   BEA A1389     114.111  97.357 269.634  0.00  0.00           C
ATOM   1390  B   BEA A1390     114.352  98.905 269.301  0.00  0.00           C
ATOM   1391  B   BEA A1391     114.572 100.380 268.909  0.00  0.00           C
ATOM   1392  B   BEA A1392     114.800 101.928 268.435  0.00  0.00           C
ATOM   1393  B   BEA A1393     115.030 103.494 267.901  0.00  0.00           C
ATOM   1394  B   BEA A1394     115.237 104.895 267.382  0.00  0.00           C
ATOM   1395  B   BEA A1395     115.692 107.895 266.149  0.00  0.00           C
ATOM   1396  B   BEA A1396     115.915 109.306 265.514  0.00  0.00           C
ATOM   1397  B   BEA A1397     116.147 110.725 264.839  0.00  0.00           C
ATOM   1398  B   BEA A1398     116.386 112.135 264.130  0.00  0.00           C
ATOM   1399  B   BEA A1399     116.633 113.517 263.396  0.00  0.00           C
ATOM   1400  B   BEA A1400     116.910 114.987 262.568  0.00  0.00           C
ATOM   1401  B   BEA A1401     117.165 116.257 261.808  0.00  0.00           C
ATOM   1402  B   BEA A1402     117.477 117.694 260.888  0.00  0.00           C
ATOM   1403  B   BEA A1403     117.761 118.895 260.061  0.00  0.00           C
ATOM   1404  B   BEA A1404     118.100 120.188 259.093  0.00  0.00           C
ATOM   1405  B   BEA A1405     118.463 121.404 258.082  0.00  0.00           C
ATOM   1406  B   BEA A1406     118.845 122.498 257.050  0.00  0.00           C
ATOM   1407  B   BEA A1407     119.802 124.398 254.639  0.00  0.00           C
ATOM   1408  B   BEA A1408     120.399 124.990 253.270  0.00  0.00           C
ATOM   1409  B   BEA A1409     121.114 125.151 251.769  0.00  0.00           C
ATOM   1410  B   BEA A1410     121.818 124.843 250.437  0.00  0.00           C
ATOM   1411  B   BEA A1411     122.555 124.142 249.181  0.00  0.00           C
ATOM   1412  B   BEA A1412     123.258 123.204 248.110  0.00  0.00           C
ATOM   1413  B   BEA A1413     123.958 122.075 247.157  0.00  0.00           C
ATOM   1414  B   BEA A1414     124.641 120.840 246.328  0.00  0.00           C
ATOM   1415  B   BEA A1415     125.291 119.577 245.625  0.00  0.00           C
ATOM   1416  B   BEA A1416     125.946 118.251 244.999  0.00  0.00           C
ATOM   1417  B   BEA A1417     126.595 116.904 244.452  0.00  0.00           C
ATOM   1418  B   BEA A1418     127.286 115.458 243.947  0.00  0.00           C
ATOM   1419  B   BEA A1419     127.957 114.054 243.526  0.00  0.00           C
ATOM   1420  B   BEA A1420     128.602 112.723 243.184  0.00  0.00           C
ATOM   1421  B   BEA A1421     129.333 111.247 242.864  0.00  0.00           C
ATOM   1422  B   BEA A1422     130.027 109.887 242.625  0.00  0.00           C
ATOM   1423  B   BEA A1423     130.804 108.423 242.425  0.00  0.00           C
ATOM   1424  B   BEA A1424     131.533 107.114 242.300  0.00  0.00           C
ATOM   1425  B   BEA A1425     132.409 105.631 242.224  0.00  0.00           C
ATOM   1426  B   BEA A1426     133.227 104.341 242.222  0.00  0.00           C
ATOM   1427  B   BEA A1427     134.121 103.043 242.292  0.00  0.00           C
ATOM   1428  B   BEA A1428     135.091 101.771 242.446  0.00  0.00           C
ATOM   1429  B   BEA A1429     136.138 100.555 242.696  0.00  0.00           C
ATOM   1430  B   BEA A1430     137.265  99.409 243.053  0.00  0.00           C
ATOM   1431  B   BEA A1431     138.396  98.416 243.491  0.00  0.00           C
ATOM   1432  B   BEA A1432     139.616  97.505 244.044  0.00  0.00           C
ATOM   1433  B   BEA A1433     140.847  96.741 244.681  0.00  0.00           C
ATOM   1434  B   BEA A1434     142.182  96.080 245.452  0.00  0.00           C
ATOM   1435  B   BEA A1435     143.452  95.603 246.258  0.00  0.00           C
ATOM   1436  B   BEA A1436     144.749  95.264 247.150  0.00  0.00           C
ATOM   1437  B   BEA A1437     145.989  95.078 248.064  0.00  0.00           C
ATOM   1438  B   BEA A1438     147.262  95.023 249.063  0.00  0.00           C
ATOM   1439  B   BEA A1439     148.571  95.111 250.152  0.00  0.00           C
ATOM   1440  B   BEA A1440     149.732  95.313 251.171  0.00  0.00           C
ATOM   1441  B   BEA A1441     150.926  95.644 252.269  0.00  0.00           C
ATOM   1442  B   BEA A1442     151.971  96.039 253.271  0.00  0.00           C
ATOM   1443  B   BEA A1443     153.126  96.587 254.428  0.00  0.00           C
ATOM   1444  B   BEA A1444     154.111  97.144 255.456  0.00  0.00           C
ATOM   1445  B   BEA A1445     155.093  97.777 256.524  0.00  0.00           C
ATOM   1446  B   BEA A1446     156.058  98.476 257.620  0.00  0.00           C
ATOM   1447  B   BEA A1447     156.995  99.228 258.734  0.00  0.00           C
ATOM   1448  B   BEA A1448     157.892 100.018 259.855  0.00  0.00           C
ATOM   1449  B   BEA A1449     158.738 100.832 260.971  0.00  0.00           C
ATOM   1450  B   BEA A1450     160.235 102.464 263.140  0.00  0.00           C
ATOM   1451  B   BEA A1451     160.980 103.393 264.356  0.00  0.00           C
ATOM   1452  B   BEA A1452     161.616 104.272 265.508  0.00  0.00           C
ATOM   1453  B   BEA A1453     162.178 105.147 266.668  0.00  0.00           C
ATOM   1454  B   BEA A1454     162.672 106.048 267.892  0.00  0.00           C
ATOM   1455  B   BEA A1455     163.068 106.978 269.214  0.00  0.00           C
ATOM   1456  B   BEA A1456     163.287 107.849 270.558  0.00  0.00           C
ATOM   1457  B   BEA A1457     163.243 108.632 271.969  0.00  0.00           C
ATOM   1458  B   BEA A1458     162.765 109.184 273.389  0.00  0.00           C
ATOM   1459  B   BEA A1459     161.785 109.290 274.559  0.00  0.00           C
ATOM   1460  B   BEA A1460     160.444 108.953 275.380  0.00  0.00           C
ATOM   1461  B   BEA A1461     159.025 108.366 275.891  0.00  0.00           C
ATOM   1462  B   BEA A1462     157.618 107.646 276.195  0.00  0.00           C
ATOM   1463  B   BEA A1463     156.188 106.808 276.355  0.00  0.00           C
ATOM   1464  B   BEA A1464     154.929 105.992 276.392  0.00  0.00           C
ATOM   1465  B   BEA A1465     153.602 105.053 276.332  0.00  0.00           C
ATOM   1466  B   BEA A1466     152.354 104.093 276.182  0.00  0.00           C
ATOM   1467  B   BEA A1467     151.123 103.062 275.938  0.00  0.00           C
ATOM   1468  B   BEA A1468     149.946 101.981 275.598  0.00  0.00           C
ATOM   1469  B   BEA A1469     148.856 100.871 275.166  0.00  0.00           C
ATOM   1470  B   BEA A1470     147.883  99.755 274.648  0.00  0.00           C
ATOM   1471  B   BEA A1471     146.211  97.309 273.202  0.00  0.00           C
ATOM   1472  B   BEA A1472     145.596  96.137 272.323  0.00  0.00           C
ATOM   1473  B   BEA A1473     145.047  95.029 271.311  0.00  0.00           C
ATOM   1474  B   BEA A1474     144.521  94.071 270.180  0.00  0.00           C
ATOM   1475  B   BEA A1475     143.917  93.310 268.849  0.00  0.00           C
ATOM   1476  B   BEA A1476     143.212  92.936 267.455  0.00  0.00           C
ATOM   1477  B   BEA A1477     141.492  93.358 264.833  0.00  0.00           C
ATOM   1478  B   BEA A1478     140.506  93.902 263.633  0.00  0.00           C
ATOM   1479  B   BEA A1479     139.528  94.485 262.601  0.00  0.00           C
ATOM   1480  B   BEA A1480     138.398  95.120 261.594  0.00  0.00           C
ATOM   1481  B   BEA A1481     135.725  95.919 260.130  0.00  0.00           C
ATOM   1482  B   BEA A1482     134.277  95.396 260.148  0.00  0.00           C
ATOM   1483  B   BEA A1483     133.234  94.258 260.697  0.00  0.00           C
ATOM   1484  B   BEA A1484     132.568  92.948 261.407  0.00  0.00           C
ATOM   1485  B   BEA A1485     132.171  91.668 262.108  0.00  0.00           C
ATOM   1486  B   BEA A1486     131.923  90.165 262.906  0.00  0.00           C
ATOM   1487  B   BEA A1487     131.870  88.776 263.601  0.00  0.00           C
ATOM   1488  B   BEA A1488     131.986  87.345 264.256  0.00  0.00           C
ATOM   1489  B   BEA A1489     132.317  85.811 264.865  0.00  0.00           C
ATOM   1490  B   BEA A1490     133.480  83.003 265.676  0.00  0.00           C
ATOM   1491  B   BEA A1491     134.304  81.598 265.930  0.00  0.00           C
ATOM   1492  B   BEA A1492     135.152  80.347 266.065  0.00  0.00           C
ATOM   1493  B   BEA A1493     136.140  79.038 266.110  0.00  0.00           C
ATOM   1494  B   BEA A1494     137.154  77.798 266.054  0.00  0.00           C
ATOM   1495  B   BEA A1495     138.232  76.545 265.891  0.00  0.00           C
ATOM   1496  B   BEA A1496     139.238  75.401 265.638  0.00  0.00           C
ATOM   1497  B   BEA A1497     140.270  74.217 265.253  0.00  0.00           C
ATOM   1498  B   BEA A1498     141.227  73.050 264.730  0.00  0.00           C
ATOM   1499  B   BEA A1499     142.077  71.828 263.982  0.00  0.00           C
ATOM   1500  B   BEA A1500     142.584  70.657 262.997  0.00  0.00           C
ATOM   1501  B   BEA A1501     141.767  68.939 260.582  0.00  0.00           C
ATOM   1502  B   BEA A1502     140.721  68.492 259.492  0.00  0.00           C
ATOM   1503  B   BEA A1503     138.242  68.007 257.538  0.00  0.00           C
ATOM   1504  B   BEA A1504     136.928  67.894 256.646  0.00  0.00           C
ATOM   1505  B   BEA A1505     135.494  67.840 255.731  0.00  0.00           C
ATOM   1506  B   BEA A1506     134.125  67.842 254.896  0.00  0.00           C
ATOM   1507  B   BEA A1507     132.758  67.890 254.088  0.00  0.00           C
ATOM   1508  B   BEA A1508     131.330  67.987 253.259  0.00  0.00           C
ATOM   1509  B   BEA A1509     130.032  68.120 252.513  0.00  0.00           C
ATOM   1510  B   BEA A1510     128.621  68.322 251.695  0.00  0.00           C
ATOM   1511  B   BEA A1511     127.295  68.591 250.902  0.00  0.00           C
ATOM   1512  B   BEA A1512     125.981  69.014 250.032  0.00  0.00           C
ATOM   1513  B   BEA A1513     125.478  69.967 249.113  0.00  0.00           C
ATOM   1514  B   BEA A1514     126.867  70.699 249.053  0.00  0.00           C
ATOM   1515  B   BEA A1515     129.928  71.736 249.227  0.00  0.00           C
ATOM   1516  B   BEA A1516     131.468  72.227 249.275  0.00  0.00           C
ATOM   1517  B   BEA A1517     132.936  72.708 249.267  0.00  0.00           C
ATOM   1518  B   BEA A1518     134.504  73.251 249.182  0.00  0.00           C
ATOM   1519  B   BEA A1519     135.972  73.803 249.008  0.00  0.00           C
ATOM   1520  B   BEA A1520     137.425  74.406 248.720  0.00  0.00           C
ATOM   1521  B   BEA A1521     138.821  75.057 248.301  0.00  0.00           C
ATOM   1522  B   BEA A1522     140.240  75.781 247.710  0.00  0.00           C
ATOM   1523  B   BEA A1523     141.518  76.456 247.026  0.00  0.00           C
ATOM   1524  B   BEA A1524     142.714  77.071 246.233  0.00  0.00           C
ATOM   1525  B   BEA A1525     143.843  77.581 245.312  0.00  0.00           C
ATOM   1526  B   BEA A1526     146.330  75.451 240.800  0.00  0.00           C
ATOM   1527  B   BEA A1527     146.252  73.991 240.109  0.00  0.00           C
ATOM   1528  B   BEA A1528     146.210  72.437 239.468  0.00  0.00           C
ATOM   1529  B   BEA A1529     147.411  70.129 238.184  0.00  0.00           C
ATOM   1530  B   BEA A1530     148.960  70.396 237.697  0.00  0.00           C
ATOM   1531  B   BEA A1531     150.400  71.041 237.347  0.00  0.00           C
ATOM   1532  B   BEA A1532     151.776  71.821 237.028  0.00  0.00           C
ATOM   1533  B   BEA A1533     153.117  72.674 236.699  0.00  0.00           C
ATOM   1534  B   BEA A1534     154.404  73.546 236.334  0.00  0.00           C
ATOM   1535  B   BEA A1535     155.610  74.391 235.907  0.00  0.00           C
ATOM   1536  B   BEA A1536     156.879  75.273 235.260  0.00  0.00           C
ATOM   1537  B   BEA A1537     157.857  75.843 234.222  0.00  0.00           C
ATOM   1538  B   BEA A1538     157.817  75.394 232.705  0.00  0.00           C
ATOM   1539  B   BEA A1539     157.268  74.518 231.606  0.00  0.00           C
ATOM   1540  B   BEA A1540     156.604  73.432 230.621  0.00  0.00           C
ATOM   1541  B   BEA A1541     155.944  72.156 229.729  0.00  0.00           C
ATOM   1542  B   BEA A1542     155.476  70.814 229.039  0.00  0.00           C
ATOM   1543  B   BEA A1543     155.427  69.290 228.610  0.00  0.00           C
ATOM   1544  B   BEA A1544     156.192  67.940 228.712  0.00  0.00           C
ATOM   1545  B   BEA A1545     157.439  66.984 229.123  0.00  0.00           C
ATOM   1546  B   BEA A1546     158.826  66.323 229.579  0.00  0.00           C
ATOM   1547  B   BEA A1547     160.356  65.830 229.986  0.00  0.00           C
ATOM   1548  B   BEA A1548     161.874  65.507 230.194  0.00  0.00           C
ATOM   1549  B   BEA A1549     163.460  65.346 229.976  0.00  0.00           C
ATOM   1550  B   BEA A1550     164.792  65.430 229.097  0.00  0.00           C
ATOM   1551  B   BEA A1551     165.673  65.717 227.796  0.00  0.00           C
ATOM   1552  B   BEA A1552     166.509  66.529 224.916  0.00  0.00           C
ATOM   1553  B   BEA A1553     166.683  67.016 223.361  0.00  0.00           C
ATOM   1554  B   BEA A1554     166.745  67.550 221.735  0.00  0.00           C
ATOM   1555  B   BEA A1555     166.721  68.053 220.262  0.00  0.00           C
ATOM   1556  B   BEA A1556     166.628  68.604 218.697  0.00  0.00           C
ATOM   1557  B   BEA A1557     166.489  69.136 217.235  0.00  0.00           C
ATOM   1558  B   BEA A1558     166.303  69.689 215.757  0.00  0.00           C
ATOM   1559  B   BEA A1559     165.823  70.818 212.879  0.00  0.00           C
ATOM   1560  B   BEA A1560     165.519  71.429 211.399  0.00  0.00           C
ATOM   1561  B   BEA A1561     165.171  72.072 209.910  0.00  0.00           C
ATOM   1562  B   BEA A1562     164.795  72.725 208.478  0.00  0.00           C
ATOM   1563  B   BEA A1563     164.375  73.412 207.072  0.00  0.00           C
ATOM   1564  B   BEA A1564     163.916  74.132 205.744  0.00  0.00           C
ATOM   1565  B   BEA A1565     163.372  74.955 204.486  0.00  0.00           C
ATOM   1566  B   BEA A1566     162.627  76.066 203.690  0.00  0.00           C
ATOM   1567  B   BEA A1567     162.304  76.629 205.024  0.00  0.00           C
ATOM   1568  B   BEA A1568     162.338  76.657 206.685  0.00  0.00           C
ATOM   1569  B   BEA A1569     162.471  76.508 208.217  0.00  0.00           C
ATOM   1570  B   BEA A1570     162.966  75.780 211.356  0.00  0.00           C
ATOM   1571  B   BEA A1571     163.298  75.225 212.756  0.00  0.00           C
ATOM   1572  B   BEA A1572     163.749  74.420 214.168  0.00  0.00           C
ATOM   1573  B   BEA A1573     164.286  73.393 215.317  0.00  0.00           C
ATOM   1574  B   BEA A1574     164.878  72.230 216.120  0.00  0.00           C
ATOM   1575  B   BEA A1575     165.593  70.858 216.712  0.00  0.00           C
ATOM   1576  B   BEA A1576     166.334  69.530 217.074  0.00  0.00           C
ATOM   1577  B   BEA A1577     167.201  68.136 217.330  0.00  0.00           C
ATOM   1578  B   BEA A1578     168.114  66.881 217.520  0.00  0.00           C
ATOM   1579  B   BEA A1579     169.184  65.713 217.743  0.00  0.00           C
ATOM   1580  B   BEA A1580     170.400  64.794 218.095  0.00  0.00           C
ATOM   1581  B   BEA A1581     171.828  64.277 218.735  0.00  0.00           C
ATOM   1582  B   BEA A1582     173.153  64.290 219.548  0.00  0.00           C
ATOM   1583  B   BEA A1583     174.417  64.679 220.458  0.00  0.00           C
ATOM   1584  B   BEA A1584     175.551  65.333 221.355  0.00  0.00           C
ATOM   1585  B   BEA A1585     176.581  66.209 222.213  0.00  0.00           C
ATOM   1586  B   BEA A1586     177.531  67.325 223.024  0.00  0.00           C
ATOM   1587  B   BEA A1587     178.293  68.544 223.671  0.00  0.00           C
ATOM   1588  B   BEA A1588     178.908  69.913 224.164  0.00  0.00           C
ATOM   1589  B   BEA A1589     179.348  71.417 224.457  0.00  0.00           C
ATOM   1590  B   BEA A1590     179.584  73.063 224.497  0.00  0.00           C
ATOM   1591  B   BEA A1591     179.610  74.581 224.309  0.00  0.00           C
ATOM   1592  B   BEA A1592     179.496  76.184 223.950  0.00  0.00           C
ATOM   1593  B   BEA A1593     179.022  79.217 223.014  0.00  0.00           C
ATOM   1594  B   BEA A1594     178.718  80.732 222.511  0.00  0.00           C
ATOM   1595  B   BEA A1595     178.406  82.287 222.051  0.00  0.00           C
ATOM   1596  B   BEA A1596     178.172  83.840 221.797  0.00  0.00           C
ATOM   1597  B   BEA A1597     178.329  85.245 222.332  0.00  0.00           C
ATOM   1598  B   BEA A1598     179.010  85.529 223.708  0.00  0.00           C
ATOM   1599  B   BEA A1599     180.463  85.158 226.546  0.00  0.00           C
ATOM   1600  B   BEA A1600     181.196  84.917 228.050  0.00  0.00           C
ATOM   1601  B   BEA A1601     181.813  84.790 229.434  0.00  0.00           C
ATOM   1602  B   BEA A1602     182.334  85.024 230.980  0.00  0.00           C
ATOM   1603  B   BEA A1603     182.098  86.264 231.661  0.00  0.00           C
ATOM   1604  B   BEA A1604     180.491  88.636 232.694  0.00  0.00           C
ATOM   1605  B   BEA A1605     179.745  88.901 234.044  0.00  0.00           C
ATOM   1606  B   BEA A1606     178.985  88.727 235.447  0.00  0.00           C
ATOM   1607  B   BEA A1607     178.097  88.102 236.659  0.00  0.00           C
ATOM   1608  B   BEA A1608     177.064  87.006 237.138  0.00  0.00           C
ATOM   1609  B   BEA A1609     176.139  85.790 236.925  0.00  0.00           C
ATOM   1610  B   BEA A1610     175.314  84.514 236.446  0.00  0.00           C
ATOM   1611  B   BEA A1611     174.577  83.113 235.932  0.00  0.00           C
ATOM   1612  B   BEA A1612     174.153  81.621 236.032  0.00  0.00           C
ATOM   1613  B   BEA A1613     174.472  80.932 237.339  0.00  0.00           C
ATOM   1614  B   BEA A1614     175.059  80.676 238.859  0.00  0.00           C
ATOM   1615  B   BEA A1615     175.734  80.543 240.336  0.00  0.00           C
ATOM   1616  B   BEA A1616     176.492  80.412 241.761  0.00  0.00           C
ATOM   1617  B   BEA A1617     177.373  80.164 243.101  0.00  0.00           C
ATOM   1618  B   BEA A1618     178.431  79.472 244.011  0.00  0.00           C
ATOM   1619  B   BEA A1619     179.189  78.230 243.525  0.00  0.00           C
ATOM   1620  B   BEA A1620     179.636  77.095 242.436  0.00  0.00           C
ATOM   1621  B   BEA A1621     180.001  76.210 241.256  0.00  0.00           C
ATOM   1622  B   BEA A1622     180.508  75.464 239.819  0.00  0.00           C
ATOM   1623  B   BEA A1623     181.259  75.088 238.488  0.00  0.00           C
ATOM   1624  B   BEA A1624     182.407  75.132 237.466  0.00  0.00           C
ATOM   1625  B   BEA A1625     183.815  75.485 236.785  0.00  0.00           C
ATOM   1626  B   BEA A1626     185.289  75.963 236.327  0.00  0.00           C
ATOM   1627  B   BEA A1627     186.766  76.455 235.965  0.00  0.00           C
ATOM   1628  B   BEA A1628     188.353  76.931 235.584  0.00  0.00           C
ATOM   1629  B   BEA A1629     189.849  77.277 235.159  0.00  0.00           C
ATOM   1630  B   BEA A1630     191.335  77.493 234.638  0.00  0.00           C
ATOM   1631  B   BEA A1631     192.813  77.589 234.022  0.00  0.00           C
ATOM   1632  B   BEA A1632     194.287  77.571 233.310  0.00  0.00           C
ATOM   1633  B   BEA A1633     195.647  77.457 232.569  0.00  0.00           C
ATOM   1634  B   BEA A1634     197.002  77.255 231.749  0.00  0.00           C
ATOM   1635  B   BEA A1635     198.348  76.969 230.852  0.00  0.00           C
ATOM   1636  B   BEA A1636     199.575  76.635 229.960  0.00  0.00           C
ATOM   1637  B   BEA A1637     200.784  76.239 229.010  0.00  0.00           C
ATOM   1638  B   BEA A1638     203.120  75.289 226.956  0.00  0.00           C
ATOM   1639  B   BEA A1639     204.232  74.750 225.867  0.00  0.00           C
ATOM   1640  B   BEA A1640     205.213  74.227 224.840  0.00  0.00           C
ATOM   1641  B   BEA A1641     206.230  73.637 223.700  0.00  0.00           C
ATOM   1642  B   BEA A1642     207.189  73.035 222.547  0.00  0.00           C
ATOM   1643  B   BEA A1643     208.083  72.430 221.390  0.00  0.00           C
ATOM   1644  B   BEA A1644     208.975  71.783 220.142  0.00  0.00           C
ATOM   1645  B   BEA A1645     209.782  71.154 218.912  0.00  0.00           C
ATOM   1646  B   BEA A1646     210.558  70.507 217.614  0.00  0.00           C
ATOM   1647  B   BEA A1647     211.231  69.905 216.362  0.00  0.00           C
ATOM   1648  B   BEA A1648     212.446  68.679 213.584  0.00  0.00           C
ATOM   1649  B   BEA A1649     212.894  68.150 212.209  0.00  0.00           C
ATOM   1650  B   BEA A1650     213.248  67.652 210.705  0.00  0.00           C
ATOM   1651  B   BEA A1651     213.443  67.250 209.131  0.00  0.00           C
ATOM   1652  B   BEA A1652     213.415  67.014 207.549  0.00  0.00           C
ATOM   1653  B   BEA A1653     213.098  67.019 205.995  0.00  0.00           C
ATOM   1654  B   BEA A1654     212.448  67.339 204.582  0.00  0.00           C
ATOM   1655  B   BEA A1655     210.510  68.737 202.452  0.00  0.00           C
ATOM   1656  B   BEA A1656     209.435  69.639 201.673  0.00  0.00           C
ATOM   1657  B   BEA A1657     208.316  70.647 200.995  0.00  0.00           C
ATOM   1658  B   BEA A1658     207.287  71.633 200.449  0.00  0.00           C
ATOM   1659  B   BEA A1659     205.155  73.861 199.449  0.00  0.00           C
ATOM   1660  B   BEA A1660     204.109  75.058 198.991  0.00  0.00           C
ATOM   1661  B   BEA A1661     203.133  76.250 198.565  0.00  0.00           C
ATOM   1662  B   BEA A1662     201.309  78.725 197.734  0.00  0.00           C
ATOM   1663  B   BEA A1663     200.490  79.979 197.322  0.00  0.00           C
ATOM   1664  B   BEA A1664     199.671  81.366 196.861  0.00  0.00           C
ATOM   1665  B   BEA A1665     198.934  82.773 196.381  0.00  0.00           C
ATOM   1666  B   BEA A1666     198.340  84.082 195.917  0.00  0.00           C
ATOM   1667  B   BEA A1667     197.802  85.500 195.387  0.00  0.00           C
ATOM   1668  B   BEA A1668     197.354  87.022 194.779  0.00  0.00           C
ATOM   1669  B   BEA A1669     197.071  88.425 194.173  0.00  0.00           C
ATOM   1670  B   BEA A1670     196.905  91.325 192.765  0.00  0.00           C
ATOM   1671  B   BEA A1671     197.019  92.727 192.010  0.00  0.00           C
ATOM   1672  B   BEA A1672     197.256  94.138 191.202  0.00  0.00           C
ATOM   1673  B   BEA A1673     197.584  95.453 190.407  0.00  0.00           C
ATOM   1674  B   BEA A1674     198.017  96.779 189.564  0.00  0.00           C
ATOM   1675  B   BEA A1675     198.507  98.011 188.746  0.00  0.00           C
ATOM   1676  B   BEA A1676     199.085  99.250 187.888  0.00  0.00           C
ATOM   1677  B   BEA A1677     200.431 101.635 186.136  0.00  0.00           C
ATOM   1678  B   BEA A1678     201.181 102.777 185.252  0.00  0.00           C
ATOM   1679  B   BEA A1679     201.923 103.817 184.421  0.00  0.00           C
ATOM   1680  B   BEA A1680     203.634 105.967 182.620  0.00  0.00           C
ATOM   1681  B   BEA A1681     204.518 106.975 181.736  0.00  0.00           C
ATOM   1682  B   BEA A1682     205.437 107.967 180.843  0.00  0.00           C
ATOM   1683  B   BEA A1683     206.387 108.939 179.943  0.00  0.00           C
ATOM   1684  B   BEA A1684     207.271 109.802 179.121  0.00  0.00           C
ATOM   1685  B   BEA A1685     208.260 110.726 178.219  0.00  0.00           C
ATOM   1686  B   BEA A1686     209.260 111.620 177.321  0.00  0.00           C
ATOM   1687  B   BEA A1687     210.264 112.482 176.432  0.00  0.00           C
ATOM   1688  B   BEA A1688     211.358 113.385 175.475  0.00  0.00           C
ATOM   1689  B   BEA A1689     212.350 114.172 174.616  0.00  0.00           C
ATOM   1690  B   BEA A1690     213.417 114.988 173.699  0.00  0.00           C
ATOM   1691  B   BEA A1691     214.457 115.757 172.809  0.00  0.00           C
ATOM   1692  B   BEA A1692     215.553 116.538 171.875  0.00  0.00           C
ATOM   1693  B   BEA A1693     216.603 117.260 170.982  0.00  0.00           C
ATOM   1694  B   BEA A1694     217.767 118.032 169.990  0.00  0.00           C
ATOM   1695  B   BEA A1695     218.855 118.725 169.059  0.00  0.00           C
ATOM   1696  B   BEA A1696     219.932 119.387 168.129  0.00  0.00           C
ATOM   1697  B   BEA A1697     221.048 120.044 167.152  0.00  0.00           C
ATOM   1698  B   BEA A1698     222.160 120.668 166.159  0.00  0.00           C
ATOM   1699  B   BEA A1699     223.215 121.227 165.187  0.00  0.00           C
ATOM   1700  B   BEA A1700     224.310 121.767 164.125  0.00  0.00           C
ATOM   1701  B   BEA A1701     225.369 122.231 163.002  0.00  0.00           C
ATOM   1702  B   BEA A1702     226.344 122.544 161.719  0.00  0.00           C
ATOM   1703  B   BEA A1703     226.498 122.164 160.336  0.00  0.00           C
ATOM   1704  B   BEA A1704     225.295 121.157 160.004  0.00  0.00           C
ATOM   1705  B   BEA A1705     223.999 120.240 160.053  0.00  0.00           C
ATOM   1706  B   BEA A1706     222.659 119.351 160.221  0.00  0.00           C
ATOM   1707  B   BEA A1707     221.303 118.486 160.451  0.00  0.00           C
ATOM   1708  B   BEA A1708     220.009 117.686 160.704  0.00  0.00           C
ATOM   1709  B   BEA A1709     218.593 116.834 161.003  0.00  0.00           C
ATOM   1710  B   BEA A1710     217.304 116.075 161.289  0.00  0.00           C
ATOM   1711  B   BEA A1711     215.878 115.253 161.615  0.00  0.00           C
ATOM   1712  B   BEA A1712     214.554 114.505 161.924  0.00  0.00           C
ATOM   1713  B   BEA A1713     213.135 113.718 162.258  0.00  0.00           C
ATOM   1714  B   BEA A1714     211.750 112.965 162.585  0.00  0.00           C
ATOM   1715  B   BEA A1715     210.421 112.256 162.898  0.00  0.00           C
ATOM   1716  B   BEA A1716     209.036 111.531 163.222  0.00  0.00           C
ATOM   1717  B   BEA A1717     207.603 110.795 163.553  0.00  0.00           C
ATOM   1718  B   BEA A1718     206.129 110.054 163.887  0.00  0.00           C
ATOM   1719  B   BEA A1719     204.756 109.379 164.191  0.00  0.00           C
ATOM   1720  B   BEA A1720     203.361 108.708 164.493  0.00  0.00           C
ATOM   1721  B   BEA A1721     201.951 108.045 164.789  0.00  0.00           C
ATOM   1722  B   BEA A1722     200.533 107.396 165.076  0.00  0.00           C
ATOM   1723  B   BEA A1723     198.976 106.703 165.377  0.00  0.00           C
ATOM   1724  B   BEA A1724     196.162 105.507 165.878  0.00  0.00           C
ATOM   1725  B   BEA A1725     194.647 104.896 166.121  0.00  0.00           C
ATOM   1726  B   BEA A1726     193.160 104.322 166.339  0.00  0.00           C
ATOM   1727  B   BEA A1727     191.712 103.787 166.529  0.00  0.00           C
ATOM   1728  B   BEA A1728     190.178 103.251 166.703  0.00  0.00           C
ATOM   1729  B   BEA A1729     188.573 102.726 166.852  0.00  0.00           C
ATOM   1730  B   BEA A1730     187.041 102.264 166.958  0.00  0.00           C
ATOM   1731  B   BEA A1731     185.591 101.866 167.020  0.00  0.00           C
ATOM   1732  B   BEA A1732     183.994 101.477 167.040  0.00  0.00           C
ATOM   1733  B   BEA A1733     182.400 101.150 166.998  0.00  0.00           C
ATOM   1734  B   BEA A1734     180.831 100.899 166.885  0.00  0.00           C
ATOM   1735  B   BEA A1735     177.674 100.677 166.366  0.00  0.00           C
ATOM   1736  B   BEA A1736     176.152 100.760 165.918  0.00  0.00           C
ATOM   1737  B   BEA A1737     173.340 101.487 164.483  0.00  0.00           C
ATOM   1738  B   BEA A1738     172.254 102.133 163.540  0.00  0.00           C
ATOM   1739  B   BEA A1739     171.375 102.978 162.431  0.00  0.00           C
ATOM   1740  B   BEA A1740     170.763 103.902 161.290  0.00  0.00           C
ATOM   1741  B   BEA A1741     169.797 106.789 157.630  0.00  0.00           C
ATOM   1742  B   BEA A1742     169.654 107.705 156.314  0.00  0.00           C
ATOM   1743  B   BEA A1743     169.572 108.542 154.964  0.00  0.00           C
ATOM   1744  B   BEA A1744     169.536 109.303 153.511  0.00  0.00           C
ATOM   1745  B   BEA A1745     169.564 110.305 150.415  0.00  0.00           C
ATOM   1746  B   BEA A1746     169.596 110.397 148.816  0.00  0.00           C
ATOM   1747  B   BEA A1747     169.615 110.125 147.265  0.00  0.00           C
ATOM   1748  B   BEA A1748     169.609 109.509 145.808  0.00  0.00           C
ATOM   1749  B   BEA A1749     169.578 108.619 144.424  0.00  0.00           C
ATOM   1750  B   BEA A1750     169.527 107.612 143.214  0.00  0.00           C
ATOM   1751  B   BEA A1751     169.454 106.509 142.101  0.00  0.00           C
ATOM   1752  B   BEA A1752     169.357 105.288 141.021  0.00  0.00           C
ATOM   1753  B   BEA A1753     169.233 104.006 139.999  0.00  0.00           C
ATOM   1754  B   BEA A1754     169.085 102.728 139.055  0.00  0.00           C
ATOM   1755  B   BEA A1755     168.901 101.426 138.148  0.00  0.00           C
ATOM   1756  B   BEA A1756     168.669 100.101 137.257  0.00  0.00           C
ATOM   1757  B   BEA A1757     168.372  98.816 136.400  0.00  0.00           C
ATOM   1758  B   BEA A1758     167.923  97.526 135.488  0.00  0.00           C
ATOM   1759  B   BEA A1759     165.792  97.034 133.999  0.00  0.00           C
ATOM   1760  B   BEA A1760     164.805  98.329 134.077  0.00  0.00           C
ATOM   1761  B   BEA A1761     164.055  99.703 134.343  0.00  0.00           C
ATOM   1762  B   BEA A1762     163.402 101.138 134.705  0.00  0.00           C
ATOM   1763  B   BEA A1763     162.829 102.569 135.118  0.00  0.00           C
ATOM   1764  B   BEA A1764     162.289 104.063 135.591  0.00  0.00           C
ATOM   1765  B   BEA A1765     161.835 105.429 136.054  0.00  0.00           C
ATOM   1766  B   BEA A1766     161.366 106.953 136.599  0.00  0.00           C
ATOM   1767  B   BEA A1767     160.556 109.878 137.720  0.00  0.00           C
ATOM   1768  B   BEA A1768     160.222 111.214 138.263  0.00  0.00           C
ATOM   1769  B   BEA A1769     159.861 112.751 138.910  0.00  0.00           C
ATOM   1770  B   BEA A1770     159.543 114.205 139.546  0.00  0.00           C
ATOM   1771  B   BEA A1771     159.267 115.561 140.158  0.00  0.00           C
ATOM   1772  B   BEA A1772     158.980 117.087 140.870  0.00  0.00           C
ATOM   1773  B   BEA A1773     158.737 118.491 141.549  0.00  0.00           C
ATOM   1774  B   BEA A1774     158.514 119.905 142.255  0.00  0.00           C
ATOM   1775  B   BEA A1775     158.313 121.319 142.987  0.00  0.00           C
ATOM   1776  B   BEA A1776     158.137 122.724 143.740  0.00  0.00           C
ATOM   1777  B   BEA A1777     157.988 124.111 144.512  0.00  0.00           C
ATOM   1778  B   BEA A1778     157.866 125.473 145.299  0.00  0.00           C
ATOM   1779  B   BEA A1779     157.766 126.933 146.179  0.00  0.00           C
ATOM   1780  B   BEA A1780     157.708 128.215 146.986  0.00  0.00           C
ATOM   1781  B   BEA A1781     157.678 129.572 147.881  0.00  0.00           C
ATOM   1782  B   BEA A1782     157.687 130.864 148.778  0.00  0.00           C
ATOM   1783  B   BEA A1783     157.738 132.200 149.759  0.00  0.00           C
ATOM   1784  B   BEA A1784     157.834 133.446 150.734  0.00  0.00           C
ATOM   1785  B   BEA A1785     157.988 134.699 151.786  0.00  0.00           C
ATOM   1786  B   BEA A1786     158.189 135.836 152.821  0.00  0.00           C
ATOM   1787  B   BEA A1787     158.461 136.942 153.925  0.00  0.00           C
ATOM   1788  B   BEA A1788     158.815 137.991 155.094  0.00  0.00           C
ATOM   1789  B   BEA A1789     159.262 138.956 156.327  0.00  0.00           C
ATOM   1790  B   BEA A1790     159.810 139.820 157.626  0.00  0.00           C
ATOM   1791  B   BEA A1791     160.418 140.525 158.900  0.00  0.00           C
ATOM   1792  B   BEA A1792     161.133 141.124 160.249  0.00  0.00           C
ATOM   1793  B   BEA A1793     161.905 141.573 161.583  0.00  0.00           C
ATOM   1794  B   BEA A1794     162.729 141.882 162.907  0.00  0.00           C
ATOM   1795  B   BEA A1795     163.603 142.059 164.224  0.00  0.00           C
ATOM   1796  B   BEA A1796     164.521 142.108 165.535  0.00  0.00           C
ATOM   1797  B   BEA A1797     165.480 142.031 166.842  0.00  0.00           C
ATOM   1798  B   BEA A1798     166.474 141.829 168.143  0.00  0.00           C
ATOM   1799  B   BEA A1799     167.425 141.532 169.344  0.00  0.00           C
ATOM   1800  B   BEA A1800     168.396 141.129 170.536  0.00  0.00           C
ATOM   1801  B   BEA A1801     171.286 139.359 173.931  0.00  0.00           C
ATOM   1802  B   BEA A1802     172.263 138.561 175.043  0.00  0.00           C
ATOM   1803  B   BEA A1803     174.021 136.837 177.019  0.00  0.00           C
ATOM   1804  B   BEA A1804     174.858 135.865 177.955  0.00  0.00           C
ATOM   1805  B   BEA A1805     175.658 134.826 178.852  0.00  0.00           C
ATOM   1806  B   BEA A1806     176.470 133.635 179.771  0.00  0.00           C
ATOM   1807  B   BEA A1807     177.170 132.470 180.575  0.00  0.00           C
ATOM   1808  B   BEA A1808     177.814 131.252 181.331  0.00  0.00           C
ATOM   1809  B   BEA A1809     178.438 129.887 182.090  0.00  0.00           C
ATOM   1810  B   BEA A1810     178.948 128.585 182.745  0.00  0.00           C
ATOM   1811  B   BEA A1811     179.419 127.158 183.399  0.00  0.00           C
ATOM   1812  B   BEA A1812     179.806 125.722 184.003  0.00  0.00           C
ATOM   1813  B   BEA A1813     180.105 124.293 184.559  0.00  0.00           C
ATOM   1814  B   BEA A1814     180.448 121.311 185.611  0.00  0.00           C
ATOM   1815  B   BEA A1815     180.462 119.693 186.136  0.00  0.00           C
ATOM   1816  B   BEA A1816     180.348 118.161 186.614  0.00  0.00           C
ATOM   1817  B   BEA A1817     180.111 116.732 187.050  0.00  0.00           C
ATOM   1818  B   BEA A1818     179.699 115.235 187.505  0.00  0.00           C
ATOM   1819  B   BEA A1819     179.100 113.798 187.951  0.00  0.00           C
ATOM   1820  B   BEA A1820     177.276 111.245 188.817  0.00  0.00           C
ATOM   1821  B   BEA A1821     176.146 110.239 189.190  0.00  0.00           C
ATOM   1822  B   BEA A1822     174.827 109.339 189.532  0.00  0.00           C
ATOM   1823  B   BEA A1823     173.399 108.586 189.817  0.00  0.00           C
ATOM   1824  B   BEA A1824     171.981 108.001 190.028  0.00  0.00           C
ATOM   1825  B   BEA A1825     170.398 107.490 190.188  0.00  0.00           C
ATOM   1826  B   BEA A1826     168.877 107.110 190.276  0.00  0.00           C
ATOM   1827  B   BEA A1827     167.335 106.815 190.303  0.00  0.00           C
ATOM   1828  B   BEA A1828     165.668 106.580 190.266  0.00  0.00           C
ATOM   1829  B   BEA A1829     162.505 106.331 190.012  0.00  0.00           C
ATOM   1830  B   BEA A1830     160.915 106.287 189.795  0.00  0.00           C
ATOM   1831  B   BEA A1831     159.380 106.287 189.528  0.00  0.00           C
ATOM   1832  B   BEA A1832     157.773 106.330 189.189  0.00  0.00           C
ATOM   1833  B   BEA A1833     156.249 106.407 188.814  0.00  0.00           C
ATOM   1834  B   BEA A1834     154.692 106.523 188.384  0.00  0.00           C
ATOM   1835  B   BEA A1835     153.127 106.679 187.911  0.00  0.00           C
ATOM   1836  B   BEA A1836     151.578 106.874 187.408  0.00  0.00           C
ATOM   1837  B   BEA A1837     148.619 107.375 186.364  0.00  0.00           C
ATOM   1838  B   BEA A1838     147.128 107.705 185.804  0.00  0.00           C
ATOM   1839  B   BEA A1839     145.755 108.065 185.271  0.00  0.00           C
ATOM   1840  B   BEA A1840     142.841 109.087 184.100  0.00  0.00           C
ATOM   1841  B   BEA A1841     141.557 109.710 183.575  0.00  0.00           C
ATOM   1842  B   BEA A1842     140.217 110.576 183.033  0.00  0.00           C
ATOM   1843  B   BEA A1843     139.125 111.636 182.619  0.00  0.00           C
ATOM   1844  B   BEA A1844     138.402 113.033 182.423  0.00  0.00           C
ATOM   1845  B   BEA A1845     138.360 114.610 182.601  0.00  0.00           C
ATOM   1846  B   BEA A1846     138.878 116.075 183.078  0.00  0.00           C
ATOM   1847  B   BEA A1847     139.552 117.335 183.650  0.00  0.00           C
ATOM   1848  B   BEA A1848     141.021 119.871 185.061  0.00  0.00           C
ATOM   1849  B   BEA A1849     141.629 121.172 185.858  0.00  0.00           C
ATOM   1850  B   BEA A1850     142.016 122.513 186.690  0.00  0.00           C
ATOM   1851  B   BEA A1851     142.043 123.863 187.516  0.00  0.00           C
ATOM   1852  B   BEA A1852     141.674 125.169 188.282  0.00  0.00           C
ATOM   1853  B   BEA A1853     140.934 126.469 189.001  0.00  0.00           C
ATOM   1854  B   BEA A1854     139.989 127.601 189.578  0.00  0.00           C
ATOM   1855  B   BEA A1855     137.646 129.577 190.420  0.00  0.00           C
ATOM   1856  B   BEA A1856     136.282 130.462 190.694  0.00  0.00           C
ATOM   1857  B   BEA A1857     133.448 131.944 190.895  0.00  0.00           C
ATOM   1858  B   BEA A1858     131.975 132.566 190.809  0.00  0.00           C
ATOM   1859  B   BEA A1859     130.463 133.111 190.568  0.00  0.00           C
ATOM   1860  B   BEA A1860     128.978 133.548 190.145  0.00  0.00           C
ATOM   1861  B   BEA A1861     127.582 133.855 189.517  0.00  0.00           C
ATOM   1862  B   BEA A1862     126.277 134.023 188.670  0.00  0.00           C
ATOM   1863  B   BEA A1863     123.945 133.913 186.420  0.00  0.00           C
ATOM   1864  B   BEA A1864     122.927 133.644 185.124  0.00  0.00           C
ATOM   1865  B   BEA A1865     122.076 133.292 183.912  0.00  0.00           C
ATOM   1866  B   BEA A1866     121.188 132.794 182.559  0.00  0.00           C
ATOM   1867  B   BEA A1867     120.429 132.264 181.373  0.00  0.00           C
ATOM   1868  B   BEA A1868     119.612 131.598 180.118  0.00  0.00           C
ATOM   1869  B   BEA A1869     118.782 130.842 178.922  0.00  0.00           C
ATOM   1870  B   BEA A1870     117.927 130.005 177.817  0.00  0.00           C
ATOM   1871  B   BEA A1871     117.040 129.092 176.809  0.00  0.00           C
ATOM   1872  B   BEA A1872     116.186 128.176 175.954  0.00  0.00           C
ATOM   1873  B   BEA A1873     114.309 126.067 174.416  0.00  0.00           C
ATOM   1874  B   BEA A1874     113.353 124.953 173.785  0.00  0.00           C
ATOM   1875  B   BEA A1875     112.362 123.775 173.227  0.00  0.00           C
ATOM   1876  B   BEA A1876     111.337 122.538 172.740  0.00  0.00           C
ATOM   1877  B   BEA A1877     110.355 121.337 172.354  0.00  0.00           C
ATOM   1878  B   BEA A1878     108.384 118.894 171.790  0.00  0.00           C
ATOM   1879  B   BEA A1879     107.399 117.662 171.604  0.00  0.00           C
ATOM   1880  B   BEA A1880     106.393 116.399 171.473  0.00  0.00           C
ATOM   1881  B   BEA A1881     105.447 115.210 171.403  0.00  0.00           C
ATOM   1882  B   BEA A1882     104.403 113.896 171.381  0.00  0.00           C
ATOM   1883  B   BEA A1883     103.426 112.668 171.409  0.00  0.00           C
ATOM   1884  B   BEA A1884     102.436 111.427 171.485  0.00  0.00           C
ATOM   1885  B   BEA A1885     101.436 110.179 171.608  0.00  0.00           C
ATOM   1886  B   BEA A1886     100.429 108.927 171.776  0.00  0.00           C
ATOM   1887  B   BEA A1887      99.416 107.678 171.988  0.00  0.00           C
ATOM   1888  B   BEA A1888      98.400 106.434 172.244  0.00  0.00           C
ATOM   1889  B   BEA A1889      97.383 105.203 172.540  0.00  0.00           C
ATOM   1890  B   BEA A1890      95.358 102.793 173.249  0.00  0.00           C
ATOM   1891  B   BEA A1891      94.355 101.624 173.657  0.00  0.00           C
ATOM   1892  B   BEA A1892      93.362 100.485 174.098  0.00  0.00           C
ATOM   1893  B   BEA A1893      92.297  99.289 174.609  0.00  0.00           C
ATOM   1894  B   BEA A1894      91.331  98.227 175.108  0.00  0.00           C
ATOM   1895  B   BEA A1895      90.300  97.121 175.678  0.00  0.00           C
ATOM   1896  B   BEA A1896      89.291  96.067 176.272  0.00  0.00           C
ATOM   1897  B   BEA A1897      88.226  94.991 176.939  0.00  0.00           C
ATOM   1898  B   BEA A1898      87.189  93.983 177.628  0.00  0.00           C
ATOM   1899  B   BEA A1899      86.107  92.975 178.389  0.00  0.00           C
ATOM   1900  B   BEA A1900      85.063  92.051 179.166  0.00  0.00           C
ATOM   1901  B   BEA A1901      84.060  91.214 179.952  0.00  0.00           C
ATOM   1902  B   BEA A1902      82.952  90.353 180.868  0.00  0.00           C
ATOM   1903  B   BEA A1903      81.897  89.604 181.789  0.00  0.00           C
ATOM   1904  B   BEA A1904      80.826  88.924 182.774  0.00  0.00           C
ATOM   1905  B   BEA A1905      79.748  88.332 183.821  0.00  0.00           C
ATOM   1906  B   BEA A1906      78.670  87.849 184.930  0.00  0.00           C
ATOM   1907  B   BEA A1907      77.597  87.495 186.100  0.00  0.00           C
ATOM   1908  B   BEA A1908      76.594  87.299 187.261  0.00  0.00           C
ATOM   1909  B   BEA A1909      75.541  87.265 188.560  0.00  0.00           C
ATOM   1910  B   BEA A1910      74.609  87.414 189.789  0.00  0.00           C
ATOM   1911  B   BEA A1911      72.849  88.296 192.370  0.00  0.00           C
ATOM   1912  B   BEA A1912      72.111  88.963 193.586  0.00  0.00           C
ATOM   1913  B   BEA A1913      70.846  90.686 195.945  0.00  0.00           C
ATOM   1914  B   BEA A1914      69.872  92.811 198.159  0.00  0.00           C
ATOM   1915  B   BEA A1915      69.475  94.035 199.244  0.00  0.00           C
ATOM   1916  B   BEA A1916      69.177  95.207 200.193  0.00  0.00           C
ATOM   1917  B   BEA A1917      68.928  96.478 201.141  0.00  0.00           C
ATOM   1918  B   BEA A1918      68.734  97.844 202.082  0.00  0.00           C
ATOM   1919  B   BEA A1919      68.608  99.198 202.947  0.00  0.00           C
ATOM   1920  B   BEA A1920      68.541 100.523 203.737  0.00  0.00           C
ATOM   1921  B   BEA A1921      68.527 101.912 204.510  0.00  0.00           C
ATOM   1922  B   BEA A1922      68.570 103.361 205.263  0.00  0.00           C
ATOM   1923  B   BEA A1923      68.672 104.864 205.990  0.00  0.00           C
ATOM   1924  B   BEA A1924      68.823 106.299 206.637  0.00  0.00           C
ATOM   1925  B   BEA A1925      69.032 107.773 207.255  0.00  0.00           C
ATOM   1926  B   BEA A1926      69.276 109.162 207.797  0.00  0.00           C
ATOM   1927  B   BEA A1927      69.602 110.699 208.351  0.00  0.00           C
ATOM   1928  B   BEA A1928      69.959 112.140 208.828  0.00  0.00           C
ATOM   1929  B   BEA A1929      70.411 113.722 209.305  0.00  0.00           C
ATOM   1930  B   BEA A1930      70.890 115.197 209.705  0.00  0.00           C
ATOM   1931  B   BEA A1931      71.430 116.683 210.064  0.00  0.00           C
ATOM   1932  B   BEA A1932      71.982 118.054 210.356  0.00  0.00           C
ATOM   1933  B   BEA A1933      72.647 119.553 210.630  0.00  0.00           C
ATOM   1934  B   BEA A1934      73.319 120.931 210.839  0.00  0.00           C
ATOM   1935  B   BEA A1935      74.118 122.429 211.017  0.00  0.00           C
ATOM   1936  B   BEA A1936      74.919 123.802 211.132  0.00  0.00           C
ATOM   1937  B   BEA A1937      75.786 125.171 211.200  0.00  0.00           C
ATOM   1938  B   BEA A1938      76.641 126.415 211.216  0.00  0.00           C
ATOM   1939  B   BEA A1939      78.635 128.996 211.101  0.00  0.00           C
ATOM   1940  B   BEA A1940      79.695 130.213 210.967  0.00  0.00           C
ATOM   1941  B   BEA A1941      80.727 131.311 210.797  0.00  0.00           C
ATOM   1942  B   BEA A1942      81.929 132.498 210.558  0.00  0.00           C
ATOM   1943  B   BEA A1943      83.071 133.550 210.304  0.00  0.00           C
ATOM   1944  B   BEA A1944      84.232 134.558 210.030  0.00  0.00           C
ATOM   1945  B   BEA A1945      85.500 135.597 209.722  0.00  0.00           C
ATOM   1946  B   BEA A1946      88.011 137.487 209.129  0.00  0.00           C
ATOM   1947  B   BEA A1947      89.286 138.367 208.861  0.00  0.00           C
ATOM   1948  B   BEA A1948      92.024 140.064 208.473  0.00  0.00           C
ATOM   1949  B   BEA A1949      93.425 140.799 208.486  0.00  0.00           C
ATOM   1950  B   BEA A1950      94.877 141.367 208.951  0.00  0.00           C
ATOM   1951  B   BEA A1951      95.530 140.695 211.798  0.00  0.00           C
ATOM   1952  B   BEA A1952      95.237 139.953 213.214  0.00  0.00           C
ATOM   1953  B   BEA A1953      94.908 139.121 214.539  0.00  0.00           C
ATOM   1954  B   BEA A1954      94.601 138.200 215.806  0.00  0.00           C
ATOM   1955  B   BEA A1955      94.353 137.180 217.031  0.00  0.00           C
ATOM   1956  B   BEA A1956      94.204 136.107 218.158  0.00  0.00           C
ATOM   1957  B   BEA A1957      94.164 134.950 219.243  0.00  0.00           C
ATOM   1958  B   BEA A1958      94.242 133.732 220.328  0.00  0.00           C
ATOM   1959  B   BEA A1959      94.469 132.527 221.425  0.00  0.00           C
ATOM   1960  B   BEA A1960      94.874 131.516 222.492  0.00  0.00           C
ATOM   1961  B   BEA A1961      95.689 130.889 223.732  0.00  0.00           C
ATOM   1962  B   BEA A1962      96.788 131.420 224.697  0.00  0.00           C
ATOM   1963  B   BEA A1963      97.817 132.597 225.252  0.00  0.00           C
ATOM   1964  B   BEA A1964      98.672 133.840 225.533  0.00  0.00           C
ATOM   1965  B   BEA A1965      99.547 135.284 225.654  0.00  0.00           C
ATOM   1966  B   BEA A1966     100.334 136.693 225.583  0.00  0.00           C
ATOM   1967  B   BEA A1967     101.034 138.015 225.292  0.00  0.00           C
ATOM   1968  B   BEA A1968     101.941 139.735 223.062  0.00  0.00           C
ATOM   1969  B   BEA A1969     101.827 139.383 221.453  0.00  0.00           C
ATOM   1970  B   BEA A1970     101.581 138.709 220.027  0.00  0.00           C
ATOM   1971  B   BEA A1971     101.276 137.853 218.653  0.00  0.00           C
ATOM   1972  B   BEA A1972     100.986 136.990 217.470  0.00  0.00           C
ATOM   1973  B   BEA A1973     100.668 135.972 216.221  0.00  0.00           C
ATOM   1974  B   BEA A1974     100.378 134.948 215.073  0.00  0.00           C
ATOM   1975  B   BEA A1975     100.089 133.771 213.855  0.00  0.00           C
ATOM   1976  B   BEA A1976      99.700 131.479 211.738  0.00  0.00           C
ATOM   1977  B   BEA A1977      99.625 130.194 210.692  0.00  0.00           C
ATOM   1978  B   BEA A1978      99.720 128.885 209.753  0.00  0.00           C
ATOM   1979  B   BEA A1979     100.113 127.615 209.022  0.00  0.00           C
ATOM   1980  B   BEA A1980     101.200 126.435 208.725  0.00  0.00           C
ATOM   1981  B   BEA A1981     102.607 125.862 209.042  0.00  0.00           C
ATOM   1982  B   BEA A1982     104.054 125.583 209.616  0.00  0.00           C
ATOM   1983  B   BEA A1983     105.530 125.417 210.315  0.00  0.00           C
ATOM   1984  B   BEA A1984     106.967 125.283 211.049  0.00  0.00           C
ATOM   1985  B   BEA A1985     108.363 125.124 211.779  0.00  0.00           C
ATOM   1986  B   BEA A1986     109.749 124.892 212.496  0.00  0.00           C
ATOM   1987  B   BEA A1987     111.162 124.519 213.192  0.00  0.00           C
ATOM   1988  B   BEA A1988     112.530 123.945 213.797  0.00  0.00           C
ATOM   1989  B   BEA A1989     115.117 122.158 214.719  0.00  0.00           C
ATOM   1990  B   BEA A1990     116.296 121.113 215.086  0.00  0.00           C
ATOM   1991  B   BEA A1991     117.391 120.103 215.441  0.00  0.00           C
ATOM   1992  B   BEA A1992     118.560 119.089 215.881  0.00  0.00           C
ATOM   1993  B   BEA A1993     119.817 118.208 216.484  0.00  0.00           C
ATOM   1994  B   BEA A1994     121.082 117.666 217.270  0.00  0.00           C
ATOM   1995  B   BEA A1995     122.347 117.480 218.226  0.00  0.00           C
ATOM   1996  B   BEA A1996     123.618 117.601 219.313  0.00  0.00           C
ATOM   1997  B   BEA A1997     124.710 117.927 220.323  0.00  0.00           C
ATOM   1998  B   BEA A1998     125.837 118.468 221.417  0.00  0.00           C
ATOM   1999  B   BEA A1999     126.816 119.105 222.396  0.00  0.00           C
ATOM   2000  B   BEA A2000     128.782 120.878 224.384  0.00  0.00           C
ATOM   2001  B   BEA A2001     129.652 121.904 225.241  0.00  0.00           C
ATOM   2002  B   BEA A2002     130.447 123.004 225.987  0.00  0.00           C
ATOM   2003  B   BEA A2003     131.208 124.242 226.641  0.00  0.00           C
ATOM   2004  B   BEA A2004     131.906 125.603 227.148  0.00  0.00           C
ATOM   2005  B   BEA A2005     132.521 127.074 227.460  0.00  0.00           C
ATOM   2006  B   BEA A2006     133.036 128.564 227.568  0.00  0.00           C
ATOM   2007  B   BEA A2007     133.511 130.181 227.487  0.00  0.00           C
ATOM   2008  B   BEA A2008     133.913 131.708 227.253  0.00  0.00           C
ATOM   2009  B   BEA A2009     134.300 133.234 226.883  0.00  0.00           C
ATOM   2010  B   BEA A2010     134.665 134.637 226.439  0.00  0.00           C
ATOM   2011  B   BEA A2011     135.085 136.098 225.878  0.00  0.00           C
ATOM   2012  B   BEA A2012     136.131 138.877 224.559  0.00  0.00           C
ATOM   2013  B   BEA A2013     136.810 140.143 223.854  0.00  0.00           C
ATOM   2014  B   BEA A2014     137.668 141.348 223.120  0.00  0.00           C
ATOM   2015  B   BEA A2015     138.606 142.346 222.436  0.00  0.00           C
ATOM   2016  B   BEA A2016     139.758 143.284 221.668  0.00  0.00           C
ATOM   2017  B   BEA A2017     140.903 143.997 220.925  0.00  0.00           C
ATOM   2018  B   BEA A2018     142.193 144.604 220.074  0.00  0.00           C
ATOM   2019  B   BEA A2019     144.721 145.344 218.278  0.00  0.00           C
ATOM   2020  B   BEA A2020     145.986 145.556 217.327  0.00  0.00           C
ATOM   2021  B   BEA A2021     147.307 145.702 216.318  0.00  0.00           C
ATOM   2022  B   BEA A2022     148.548 145.785 215.366  0.00  0.00           C
ATOM   2023  B   BEA A2023     149.783 145.831 214.426  0.00  0.00           C
ATOM   2024  B   BEA A2024     151.086 145.853 213.453  0.00  0.00           C
ATOM   2025  B   BEA A2025     152.417 145.861 212.495  0.00  0.00           C
ATOM   2026  B   BEA A2026     153.727 145.871 211.604  0.00  0.00           C
ATOM   2027  B   BEA A2027     155.133 145.907 210.734  0.00  0.00           C
ATOM   2028  B   BEA A2028     156.510 146.000 210.018  0.00  0.00           C
ATOM   2029  B   BEA A2029     158.029 146.251 209.500  0.00  0.00           C
ATOM   2030  B   BEA A2030     159.495 146.875 209.623  0.00  0.00           C
ATOM   2031  B   BEA A2031     160.316 147.795 210.577  0.00  0.00           C
ATOM   2032  B   BEA A2032     160.651 148.752 211.870  0.00  0.00           C
ATOM   2033  B   BEA A2033     160.669 150.471 214.538  0.00  0.00           C
ATOM   2034  B   BEA A2034     160.514 151.304 215.932  0.00  0.00           C
ATOM   2035  B   BEA A2035     160.297 152.095 217.299  0.00  0.00           C
ATOM   2036  B   BEA A2036     160.024 152.881 218.698  0.00  0.00           C
ATOM   2037  B   BEA A2037     159.711 153.644 220.086  0.00  0.00           C
ATOM   2038  B   BEA A2038     159.375 154.368 221.430  0.00  0.00           C
ATOM   2039  B   BEA A2039     158.991 155.113 222.843  0.00  0.00           C
ATOM   2040  B   BEA A2040     158.607 155.798 224.162  0.00  0.00           C
ATOM   2041  B   BEA A2041     158.191 156.486 225.513  0.00  0.00           C
ATOM   2042  B   BEA A2042     157.699 157.241 227.024  0.00  0.00           C
ATOM   2043  B   BEA A2043     157.232 157.911 228.391  0.00  0.00           C
ATOM   2044  B   BEA A2044     156.259 159.185 231.064  0.00  0.00           C
ATOM   2045  B   BEA A2045     155.711 159.838 232.479  0.00  0.00           C
ATOM   2046  B   BEA A2046     155.168 160.444 233.827  0.00  0.00           C
ATOM   2047  B   BEA A2047     154.582 161.051 235.218  0.00  0.00           C
ATOM   2048  B   BEA A2048     153.965 161.641 236.619  0.00  0.00           C
ATOM   2049  B   BEA A2049     153.332 162.192 237.988  0.00  0.00           C
ATOM   2050  B   BEA A2050     152.647 162.718 239.381  0.00  0.00           C
ATOM   2051  B   BEA A2051     151.946 163.175 240.709  0.00  0.00           C
ATOM   2052  B   BEA A2052     151.184 163.559 242.018  0.00  0.00           C
ATOM   2053  B   BEA A2053     150.262 163.812 243.356  0.00  0.00           C
ATOM   2054  B   BEA A2054     149.111 163.554 244.377  0.00  0.00           C
ATOM   2055  B   BEA A2055     148.373 162.367 243.893  0.00  0.00           C
ATOM   2056  B   BEA A2056     148.200 160.045 241.676  0.00  0.00           C
ATOM   2057  B   BEA A2057     148.353 158.895 240.457  0.00  0.00           C
ATOM   2058  B   BEA A2058     148.594 157.889 239.376  0.00  0.00           C
ATOM   2059  B   BEA A2059     148.986 156.769 238.183  0.00  0.00           C
ATOM   2060  B   BEA A2060     149.511 155.684 237.060  0.00  0.00           C
ATOM   2061  B   BEA A2061     150.152 154.692 236.084  0.00  0.00           C
ATOM   2062  B   BEA A2062     151.010 153.662 235.149  0.00  0.00           C
ATOM   2063  B   BEA A2063     151.956 152.722 234.367  0.00  0.00           C
ATOM   2064  B   BEA A2064     153.029 151.777 233.646  0.00  0.00           C
ATOM   2065  B   BEA A2065     154.199 150.810 232.968  0.00  0.00           C
ATOM   2066  B   BEA A2066     155.340 149.867 232.347  0.00  0.00           C
ATOM   2067  B   BEA A2067     156.469 148.867 231.708  0.00  0.00           C
ATOM   2068  B   BEA A2068     157.458 147.851 231.055  0.00  0.00           C
ATOM   2069  B   BEA A2069     158.320 146.717 230.297  0.00  0.00           C
ATOM   2070  B   BEA A2070     158.953 145.476 229.416  0.00  0.00           C
ATOM   2071  B   BEA A2071     159.309 144.268 228.525  0.00  0.00           C
ATOM   2072  B   BEA A2072     159.469 142.946 227.543  0.00  0.00           C
ATOM   2073  B   BEA A2073     159.440 141.705 226.637  0.00  0.00           C
ATOM   2074  B   BEA A2074     159.250 140.389 225.710  0.00  0.00           C
ATOM   2075  B   BEA A2075     158.896 139.014 224.795  0.00  0.00           C
ATOM   2076  B   BEA A2076     158.462 137.792 224.044  0.00  0.00           C
ATOM   2077  B   BEA A2077     157.865 136.449 223.300  0.00  0.00           C
ATOM   2078  B   BEA A2078     157.141 135.094 222.654  0.00  0.00           C
ATOM   2079  B   BEA A2079     156.363 133.839 222.168  0.00  0.00           C
ATOM   2080  B   BEA A2080     155.488 132.592 221.811  0.00  0.00           C
ATOM   2081  B   BEA A2081     154.442 131.262 221.596  0.00  0.00           C
ATOM   2082  B   BEA A2082     153.457 130.135 221.575  0.00  0.00           C
ATOM   2083  B   BEA A2083     152.292 128.924 221.750  0.00  0.00           C
ATOM   2084  B   BEA A2084     151.208 127.897 222.094  0.00  0.00           C
ATOM   2085  B   BEA A2085     150.036 126.876 222.645  0.00  0.00           C
ATOM   2086  B   BEA A2086     148.927 125.970 223.317  0.00  0.00           C
ATOM   2087  B   BEA A2087     147.841 125.125 224.112  0.00  0.00           C
ATOM   2088  B   BEA A2088     146.750 124.304 225.061  0.00  0.00           C
ATOM   2089  B   BEA A2089     145.738 123.555 226.120  0.00  0.00           C
ATOM   2090  B   BEA A2090     144.894 122.927 227.212  0.00  0.00           C
ATOM   2091  B   BEA A2091     144.147 122.333 228.566  0.00  0.00           C
ATOM   2092  B   BEA A2092     143.815 121.944 230.030  0.00  0.00           C
ATOM   2093  B   BEA A2093     144.369 121.959 231.498  0.00  0.00           C
ATOM   2094  B   BEA A2094     145.660 122.389 232.460  0.00  0.00           C
ATOM   2095  B   BEA A2095     148.334 123.516 233.667  0.00  0.00           C
ATOM   2096  B   BEA A2096     149.691 124.177 234.267  0.00  0.00           C
ATOM   2097  B   BEA A2097     150.973 124.871 234.949  0.00  0.00           C
ATOM   2098  B   BEA A2098     152.128 125.596 235.797  0.00  0.00           C
ATOM   2099  B   BEA A2099     153.017 126.306 236.868  0.00  0.00           C
ATOM   2100  B   BEA A2100     153.522 126.989 238.298  0.00  0.00           C
ATOM   2101  B   BEA A2101     153.614 127.536 239.802  0.00  0.00           C
ATOM   2102  B   BEA A2102     153.516 128.007 241.263  0.00  0.00           C
ATOM   2103  B   BEA A2103     153.351 128.525 242.858  0.00  0.00           C
ATOM   2104  B   BEA A2104     153.350 129.132 244.335  0.00  0.00           C
ATOM   2105  B   BEA A2105     154.195 130.040 245.202  0.00  0.00           C
ATOM   2106  B   BEA A2106     155.532 130.764 244.934  0.00  0.00           C
ATOM   2107  B   BEA A2107     156.886 131.299 244.255  0.00  0.00           C
ATOM   2108  B   BEA A2108     159.483 132.033 242.463  0.00  0.00           C
ATOM   2109  B   BEA A2109     160.730 132.279 241.459  0.00  0.00           C
ATOM   2110  B   BEA A2110     161.912 132.449 240.441  0.00  0.00           C
ATOM   2111  B   BEA A2111     163.091 132.552 239.366  0.00  0.00           C
ATOM   2112  B   BEA A2112     164.325 132.574 238.175  0.00  0.00           C
ATOM   2113  B   BEA A2113     165.352 132.507 237.127  0.00  0.00           C
ATOM   2114  B   BEA A2114     166.508 132.299 235.871  0.00  0.00           C
ATOM   2115  B   BEA A2115     167.498 131.938 234.699  0.00  0.00           C
ATOM   2116  B   BEA A2116     168.359 131.339 233.544  0.00  0.00           C
ATOM   2117  B   BEA A2117     168.982 130.306 232.436  0.00  0.00           C
ATOM   2118  B   BEA A2118     169.128 128.927 231.692  0.00  0.00           C
ATOM   2119  B   BEA A2119     168.897 127.361 231.316  0.00  0.00           C
ATOM   2120  B   BEA A2120     168.448 125.788 231.239  0.00  0.00           C
ATOM   2121  B   BEA A2121     167.340 122.898 231.647  0.00  0.00           C
ATOM   2122  B   BEA A2122     166.116 120.044 232.645  0.00  0.00           C
ATOM   2123  B   BEA A2123     165.089 117.463 234.126  0.00  0.00           C
ATOM   2124  B   BEA A2124     164.592 114.199 237.609  0.00  0.00           C
ATOM   2125  B   BEA A2125     164.955 113.496 238.965  0.00  0.00           C
ATOM   2126  B   BEA A2126     165.616 112.958 240.305  0.00  0.00           C
ATOM   2127  B   BEA A2127     166.606 112.539 241.579  0.00  0.00           C
ATOM   2128  B   BEA A2128     170.598 111.779 243.929  0.00  0.00           C
ATOM   2129  B   BEA A2129     172.159 111.557 244.343  0.00  0.00           C
ATOM   2130  B   BEA A2130     173.781 111.308 244.605  0.00  0.00           C
ATOM   2131  B   BEA A2131     175.371 111.017 244.714  0.00  0.00           C
ATOM   2132  B   BEA A2132     176.956 110.645 244.675  0.00  0.00           C
ATOM   2133  B   BEA A2133     178.419 110.173 244.478  0.00  0.00           C
ATOM   2134  B   BEA A2134     179.816 109.495 244.071  0.00  0.00           C
ATOM   2135  B   BEA A2135     180.920 108.524 243.397  0.00  0.00           C
ATOM   2136  B   BEA A2136     181.423 107.280 242.501  0.00  0.00           C
ATOM   2137  B   BEA A2137     181.311 106.035 241.608  0.00  0.00           C
ATOM   2138  B   BEA A2138     180.864 104.738 240.650  0.00  0.00           C
ATOM   2139  B   BEA A2139     180.325 103.579 239.715  0.00  0.00           C
ATOM   2140  B   BEA A2140     179.784 102.485 238.656  0.00  0.00           C
ATOM   2141  B   BEA A2141     179.588 101.700 237.339  0.00  0.00           C
ATOM   2142  B   BEA A2142     180.546 102.135 236.220  0.00  0.00           C
ATOM   2143  B   BEA A2143     181.631 103.069 235.608  0.00  0.00           C
ATOM   2144  B   BEA A2144     182.621 104.266 235.076  0.00  0.00           C
ATOM   2145  B   BEA A2145     183.182 105.672 234.515  0.00  0.00           C
ATOM   2146  B   BEA A2146     182.104 108.251 233.259  0.00  0.00           C
ATOM   2147  B   BEA A2147     180.945 109.172 232.583  0.00  0.00           C
ATOM   2148  B   BEA A2148     179.697 109.839 231.868  0.00  0.00           C
ATOM   2149  B   BEA A2149     178.347 110.319 231.014  0.00  0.00           C
ATOM   2150  B   BEA A2150     177.148 110.554 230.102  0.00  0.00           C
ATOM   2151  B   BEA A2151     174.961 110.350 227.717  0.00  0.00           C
ATOM   2152  B   BEA A2152     174.119 109.956 226.465  0.00  0.00           C
ATOM   2153  B   BEA A2153     173.374 109.390 225.153  0.00  0.00           C
ATOM   2154  B   BEA A2154     172.726 108.669 223.827  0.00  0.00           C
ATOM   2155  B   BEA A2155     172.174 107.821 222.537  0.00  0.00           C
ATOM   2156  B   BEA A2156     171.716 106.880 221.335  0.00  0.00           C
ATOM   2157  B   BEA A2157     170.984 104.619 219.161  0.00  0.00           C
ATOM   2158  B   BEA A2158     170.703 103.292 218.296  0.00  0.00           C
ATOM   2159  B   BEA A2159     170.482 101.881 217.720  0.00  0.00           C
ATOM   2160  B   BEA A2160     170.297 100.247 217.560  0.00  0.00           C
ATOM   2161  B   BEA A2161     170.172  98.715 218.052  0.00  0.00           C
ATOM   2162  B   BEA A2162     170.070  97.405 219.024  0.00  0.00           C
ATOM   2163  B   BEA A2163     169.940  96.297 220.052  0.00  0.00           C
ATOM   2164  B   BEA A2164     169.709  95.109 221.096  0.00  0.00           C
ATOM   2165  B   BEA A2165     169.295  93.774 221.902  0.00  0.00           C
ATOM   2166  B   BEA A2166     168.624  92.322 222.361  0.00  0.00           C
ATOM   2167  B   BEA A2167     167.764  91.001 222.584  0.00  0.00           C
ATOM   2168  B   BEA A2168     166.727  89.830 222.751  0.00  0.00           C
ATOM   2169  B   BEA A2169     165.533  88.827 222.975  0.00  0.00           C
ATOM   2170  B   BEA A2170     162.681  87.413 223.785  0.00  0.00           C
ATOM   2171  B   BEA A2171     161.272  87.664 224.307  0.00  0.00           C
ATOM   2172  B   BEA A2172     160.864  89.151 224.593  0.00  0.00           C
ATOM   2173  B   BEA A2173     161.032  90.762 224.752  0.00  0.00           C
ATOM   2174  B   BEA A2174     161.401  92.306 224.918  0.00  0.00           C
ATOM   2175  B   BEA A2175     162.479  95.204 225.568  0.00  0.00           C
ATOM   2176  B   BEA A2176     163.181  96.347 226.472  0.00  0.00           C
ATOM   2177  B   BEA A2177     163.553  96.199 227.890  0.00  0.00           C
ATOM   2178  B   BEA A2178     163.606  95.493 229.329  0.00  0.00           C
ATOM   2179  B   BEA A2179     163.509  95.478 230.933  0.00  0.00           C
ATOM   2180  B   BEA A2180     163.325  96.765 231.851  0.00  0.00           C
ATOM   2181  B   BEA A2181     163.121  98.222 232.366  0.00  0.00           C
ATOM   2182  B   BEA A2182     162.582 101.267 233.319  0.00  0.00           C
ATOM   2183  B   BEA A2183     162.225 102.673 233.960  0.00  0.00           C
ATOM   2184  B   BEA A2184     161.754 103.923 234.923  0.00  0.00           C
ATOM   2185  B   BEA A2185     161.210 104.702 236.168  0.00  0.00           C
ATOM   2186  B   BEA A2186     160.565 105.078 237.624  0.00  0.00           C
ATOM   2187  B   BEA A2187     159.880 105.107 238.997  0.00  0.00           C
ATOM   2188  B   BEA A2188     159.006 104.843 240.386  0.00  0.00           C
ATOM   2189  B   BEA A2189     157.962 104.308 241.463  0.00  0.00           C
ATOM   2190  B   BEA A2190     156.645 103.516 241.921  0.00  0.00           C
ATOM   2191  B   BEA A2191     155.400 102.728 241.567  0.00  0.00           C
ATOM   2192  B   BEA A2192     154.258 101.909 240.706  0.00  0.00           C
ATOM   2193  B   BEA A2193     152.821 100.322 238.383  0.00  0.00           C
ATOM   2194  B   BEA A2194     152.688  99.441 237.032  0.00  0.00           C
ATOM   2195  B   BEA A2195     153.226  98.568 235.862  0.00  0.00           C
ATOM   2196  B   BEA A2196     154.245  97.570 234.945  0.00  0.00           C
ATOM   2197  B   BEA A2197     154.989  96.366 234.412  0.00  0.00           C
ATOM   2198  B   BEA A2198     155.215  94.801 234.216  0.00  0.00           C
ATOM   2199  B   BEA A2199     155.102  93.213 234.305  0.00  0.00           C
ATOM   2200  B   BEA A2200     154.876  91.553 234.588  0.00  0.00           C
ATOM   2201  B   BEA A2201     154.716  89.986 234.985  0.00  0.00           C
ATOM   2202  B   BEA A2202     154.756  88.529 235.446  0.00  0.00           C
ATOM   2203  B   BEA A2203     155.191  87.059 235.995  0.00  0.00           C
ATOM   2204  B   BEA A2204     156.111  85.874 236.502  0.00  0.00           C
ATOM   2205  B   BEA A2205     157.396  84.964 236.933  0.00  0.00           C
ATOM   2206  B   BEA A2206     158.815  84.368 237.234  0.00  0.00           C
ATOM   2207  B   BEA A2207     160.362  84.051 237.392  0.00  0.00           C
ATOM   2208  B   BEA A2208     162.006  84.116 237.320  0.00  0.00           C
ATOM   2209  B   BEA A2209     164.406  85.670 236.169  0.00  0.00           C
ATOM   2210  B   BEA A2210     165.234  86.742 235.279  0.00  0.00           C
ATOM   2211  B   BEA A2211     166.030  87.741 234.311  0.00  0.00           C
ATOM   2212  B   BEA A2212     167.014  88.584 233.237  0.00  0.00           C
ATOM   2213  B   BEA A2213     168.184  89.012 232.256  0.00  0.00           C
ATOM   2214  B   BEA A2214     169.508  89.150 231.397  0.00  0.00           C
ATOM   2215  B   BEA A2215     170.951  89.252 230.639  0.00  0.00           C
ATOM   2216  B   BEA A2216     172.312  89.588 230.080  0.00  0.00           C
ATOM   2217  B   BEA A2217     173.992  92.124 229.881  0.00  0.00           C
ATOM   2218  B   BEA A2218     174.024  93.799 230.181  0.00  0.00           C
ATOM   2219  B   BEA A2219     173.610  95.274 230.599  0.00  0.00           C
ATOM   2220  B   BEA A2220     172.708  96.434 231.113  0.00  0.00           C
ATOM   2221  B   BEA A2221     171.375  97.090 231.689  0.00  0.00           C
ATOM   2222  B   BEA A2222     169.993  97.411 232.330  0.00  0.00           C
ATOM   2223  B   BEA A2223     168.652  97.691 233.239  0.00  0.00           C
ATOM   2224  B   BEA A2224     168.317  99.079 235.925  0.00  0.00           C
ATOM   2225  B   BEA A2225     168.834  99.454 237.281  0.00  0.00           C
ATOM   2226  B   BEA A2226     168.745  98.401 238.473  0.00  0.00           C
ATOM   2227  B   BEA A2227     168.573  97.079 239.424  0.00  0.00           C
ATOM   2228  B   BEA A2228     168.655  95.965 240.456  0.00  0.00           C
ATOM   2229  B   BEA A2229     169.600  94.187 243.051  0.00  0.00           C
ATOM   2230  B   BEA A2230     170.324  93.759 244.320  0.00  0.00           C
ATOM   2231  B   BEA A2231     171.265  93.622 245.698  0.00  0.00           C
ATOM   2232  B   BEA A2232     174.246  94.702 249.234  0.00  0.00           C
ATOM   2233  B   BEA A2233     175.229  95.253 250.314  0.00  0.00           C
ATOM   2234  B   BEA A2234     176.270  95.832 251.484  0.00  0.00           C
ATOM   2235  B   BEA A2235     177.261  96.297 252.682  0.00  0.00           C
ATOM   2236  B   BEA A2236     178.178  96.490 253.988  0.00  0.00           C
ATOM   2237  B   BEA A2237     178.835  96.122 255.321  0.00  0.00           C
ATOM   2238  B   BEA A2238     179.096  95.063 256.557  0.00  0.00           C
ATOM   2239  B   BEA A2239     179.047  93.796 257.463  0.00  0.00           C
ATOM   2240  B   BEA A2240     178.801  92.312 258.235  0.00  0.00           C
ATOM   2241  B   BEA A2241     178.455  90.922 258.786  0.00  0.00           C
ATOM   2242  B   BEA A2242     177.977  89.410 259.237  0.00  0.00           C
ATOM   2243  B   BEA A2243     177.437  87.996 259.529  0.00  0.00           C
ATOM   2244  B   BEA A2244     176.767  86.516 259.690  0.00  0.00           C
ATOM   2245  B   BEA A2245     175.094  83.772 259.419  0.00  0.00           C
ATOM   2246  B   BEA A2246     174.060  82.642 258.863  0.00  0.00           C
ATOM   2247  B   BEA A2247     173.005  81.914 258.006  0.00  0.00           C
ATOM   2248  B   BEA A2248     171.954  81.588 256.901  0.00  0.00           C
ATOM   2249  B   BEA A2249     170.921  81.564 255.677  0.00  0.00           C
ATOM   2250  B   BEA A2250     169.887  81.757 254.418  0.00  0.00           C
ATOM   2251  B   BEA A2251     168.853  82.101 253.230  0.00  0.00           C
ATOM   2252  B   BEA A2252     167.729  82.568 252.175  0.00  0.00           C
ATOM   2253  B   BEA A2253     166.323  83.118 251.628  0.00  0.00           C
ATOM   2254  B   BEA A2254     165.058  83.354 252.465  0.00  0.00           C
ATOM   2255  B   BEA A2255     164.223  83.278 253.873  0.00  0.00           C
ATOM   2256  B   BEA A2256     163.619  83.067 255.308  0.00  0.00           C
ATOM   2257  B   BEA A2257     162.595  82.374 258.280  0.00  0.00           C
ATOM   2258  B   BEA A2258     162.111  81.908 259.754  0.00  0.00           C
ATOM   2259  B   BEA A2259     161.608  81.351 261.216  0.00  0.00           C
ATOM   2260  B   BEA A2260     161.087  80.716 262.585  0.00  0.00           C
ATOM   2261  B   BEA A2261     160.501  79.957 263.892  0.00  0.00           C
ATOM   2262  B   BEA A2262     159.845  79.079 265.035  0.00  0.00           C
ATOM   2263  B   BEA A2263     159.109  78.085 265.922  0.00  0.00           C
ATOM   2264  B   BEA A2264     158.202  76.861 266.511  0.00  0.00           C
ATOM   2265  B   BEA A2265     157.354  75.561 266.715  0.00  0.00           C
ATOM   2266  B   BEA A2266     156.727  74.044 266.651  0.00  0.00           C
ATOM   2267  B   BEA A2267     156.684  72.504 266.437  0.00  0.00           C
ATOM   2268  B   BEA A2268     157.317  70.949 266.164  0.00  0.00           C
ATOM   2269  B   BEA A2269     158.244  69.747 265.914  0.00  0.00           C
ATOM   2270  B   BEA A2270     159.419  68.690 265.653  0.00  0.00           C
ATOM   2271  B   BEA A2271     160.807  67.792 265.378  0.00  0.00           C
ATOM   2272  B   BEA A2272     162.153  67.186 265.130  0.00  0.00           C
ATOM   2273  B   BEA A2273     163.686  66.794 264.857  0.00  0.00           C
ATOM   2274  B   BEA A2274     165.364  66.805 264.564  0.00  0.00           C
ATOM   2275  B   BEA A2275     167.861  68.604 264.101  0.00  0.00           C
ATOM   2276  B   BEA A2276     168.533  69.975 263.968  0.00  0.00           C
ATOM   2277  B   BEA A2277     169.092  71.524 263.879  0.00  0.00           C
ATOM   2278  B   BEA A2278     169.632  73.015 263.853  0.00  0.00           C
ATOM   2279  B   BEA A2279     170.783  73.795 264.036  0.00  0.00           C
ATOM   2280  B   BEA A2280     171.930  72.704 264.283  0.00  0.00           C
ATOM   2281  B   BEA A2281     172.897  71.483 264.441  0.00  0.00           C
ATOM   2282  B   BEA A2282     173.906  70.229 264.541  0.00  0.00           C
ATOM   2283  B   BEA A2283     175.012  69.014 264.572  0.00  0.00           C
ATOM   2284  B   BEA A2284     176.151  68.003 264.522  0.00  0.00           C
ATOM   2285  B   BEA A2285     177.515  67.143 264.361  0.00  0.00           C
ATOM   2286  B   BEA A2286     179.015  66.612 264.075  0.00  0.00           C
ATOM   2287  B   BEA A2287     180.655  66.386 263.683  0.00  0.00           C
ATOM   2288  B   BEA A2288     182.111  66.413 263.294  0.00  0.00           C
ATOM   2289  B   BEA A2289     183.606  66.616 262.877  0.00  0.00           C
ATOM   2290  B   BEA A2290     185.220  67.003 262.425  0.00  0.00           C
ATOM   2291  B   BEA A2291     186.600  67.458 262.055  0.00  0.00           C
ATOM   2292  B   BEA A2292     188.065  68.061 261.705  0.00  0.00           C
ATOM   2293  B   BEA A2293     189.561  68.813 261.439  0.00  0.00           C
ATOM   2294  B   BEA A2294     190.889  69.633 261.387  0.00  0.00           C
ATOM   2295  B   BEA A2295     192.006  70.603 261.918  0.00  0.00           C
ATOM   2296  B   BEA A2296     191.909  71.049 263.353  0.00  0.00           C
ATOM   2297  B   BEA A2297     191.151  71.130 264.840  0.00  0.00           C
ATOM   2298  B   BEA A2298     190.312  71.368 266.090  0.00  0.00           C
ATOM   2299  B   BEA A2299     189.375  72.089 267.244  0.00  0.00           C
ATOM   2300  B   BEA A2300     188.544  73.150 268.164  0.00  0.00           C
ATOM   2301  B   BEA A2301     187.880  74.275 268.960  0.00  0.00           C
ATOM   2302  B   BEA A2302     187.302  75.531 269.799  0.00  0.00           C
ATOM   2303  B   BEA A2303     186.851  76.841 270.626  0.00  0.00           C
ATOM   2304  B   BEA A2304     186.523  78.206 271.442  0.00  0.00           C
ATOM   2305  B   BEA A2305     186.313  79.626 272.247  0.00  0.00           C
ATOM   2306  B   BEA A2306     186.222  81.004 272.989  0.00  0.00           C
ATOM   2307  B   BEA A2307     186.231  82.429 273.720  0.00  0.00           C
ATOM   2308  B   BEA A2308     186.339  83.902 274.438  0.00  0.00           C
ATOM   2309  B   BEA A2309     186.530  85.314 275.092  0.00  0.00           C
ATOM   2310  B   BEA A2310     186.807  86.762 275.729  0.00  0.00           C
ATOM   2311  B   BEA A2311     187.169  88.242 276.346  0.00  0.00           C
ATOM   2312  B   BEA A2312     187.580  89.644 276.899  0.00  0.00           C
ATOM   2313  B   BEA A2313     188.064  91.066 277.429  0.00  0.00           C
ATOM   2314  B   BEA A2314     188.617  92.503 277.932  0.00  0.00           C
ATOM   2315  B   BEA A2315     189.237  93.951 278.405  0.00  0.00           C
ATOM   2316  B   BEA A2316     189.870  95.297 278.815  0.00  0.00           C
ATOM   2317  B   BEA A2317     190.611  96.749 279.221  0.00  0.00           C
ATOM   2318  B   BEA A2318     191.350  98.089 279.563  0.00  0.00           C
ATOM   2319  B   BEA A2319     192.136  99.420 279.869  0.00  0.00           C
ATOM   2320  B   BEA A2320     193.030 100.836 280.156  0.00  0.00           C
ATOM   2321  B   BEA A2321     193.899 102.130 280.381  0.00  0.00           C
ATOM   2322  B   BEA A2322     194.803 103.398 280.563  0.00  0.00           C
ATOM   2323  B   BEA A2323     195.810 104.732 280.710  0.00  0.00           C
ATOM   2324  B   BEA A2324     196.772 105.934 280.800  0.00  0.00           C
ATOM   2325  B   BEA A2325     197.832 107.188 280.845  0.00  0.00           C
ATOM   2326  B   BEA A2326     198.913 108.394 280.835  0.00  0.00           C
ATOM   2327  B   BEA A2327     200.008 109.549 280.771  0.00  0.00           C
ATOM   2328  B   BEA A2328     201.114 110.647 280.650  0.00  0.00           C
ATOM   2329  B   BEA A2329     202.309 111.765 280.459  0.00  0.00           C
ATOM   2330  B   BEA A2330     203.508 112.813 280.202  0.00  0.00           C
ATOM   2331  B   BEA A2331     204.707 113.793 279.884  0.00  0.00           C
ATOM   2332  B   BEA A2332     205.999 114.774 279.479  0.00  0.00           C
ATOM   2333  B   BEA A2333     207.209 115.627 279.047  0.00  0.00           C
ATOM   2334  B   BEA A2334     208.517 116.480 278.528  0.00  0.00           C
ATOM   2335  B   BEA A2335     209.747 117.220 277.997  0.00  0.00           C
ATOM   2336  B   BEA A2336     211.079 117.958 277.381  0.00  0.00           C
ATOM   2337  B   BEA A2337     213.696 119.221 276.066  0.00  0.00           C
ATOM   2338  B   BEA A2338     215.073 119.794 275.330  0.00  0.00           C
ATOM   2339  B   BEA A2339     216.373 120.280 274.614  0.00  0.00           C
ATOM   2340  B   BEA A2340     217.782 120.749 273.819  0.00  0.00           C
ATOM   2341  B   BEA A2341     219.111 121.138 273.056  0.00  0.00           C
ATOM   2342  B   BEA A2342     220.454 121.482 272.276  0.00  0.00           C
ATOM   2343  B   BEA A2343     221.810 121.781 271.485  0.00  0.00           C
ATOM   2344  B   BEA A2344     223.179 122.035 270.685  0.00  0.00           C
ATOM   2345  B   BEA A2345     224.559 122.245 269.882  0.00  0.00           C
ATOM   2346  B   BEA A2346     225.950 122.411 269.081  0.00  0.00           C
ATOM   2347  B   BEA A2347     227.350 122.534 268.285  0.00  0.00           C
ATOM   2348  B   BEA A2348     228.759 122.616 267.501  0.00  0.00           C
ATOM   2349  B   BEA A2349     230.175 122.656 266.731  0.00  0.00           C
ATOM   2350  B   BEA A2350     231.598 122.656 265.982  0.00  0.00           C
ATOM   2351  B   BEA A2351     233.025 122.618 265.257  0.00  0.00           C
ATOM   2352  B   BEA A2352     234.457 122.541 264.561  0.00  0.00           C
ATOM   2353  B   BEA A2353     237.329 122.281 263.272  0.00  0.00           C
ATOM   2354  B   BEA A2354     238.872 122.084 262.645  0.00  0.00           C
ATOM   2355  B   BEA A2355     240.313 121.867 262.108  0.00  0.00           C
ATOM   2356  B   BEA A2356     241.860 121.600 261.584  0.00  0.00           C
ATOM   2357  B   BEA A2357     243.305 121.319 261.150  0.00  0.00           C
ATOM   2358  B   BEA A2358     244.857 120.985 260.745  0.00  0.00           C
ATOM   2359  B   BEA A2359     246.415 120.618 260.406  0.00  0.00           C
ATOM   2360  B   BEA A2360     247.977 120.219 260.140  0.00  0.00           C
ATOM   2361  B   BEA A2361     249.441 119.819 259.959  0.00  0.00           C
ATOM   2362  B   BEA A2362     251.022 119.358 259.843  0.00  0.00           C
ATOM   2363  B   BEA A2363     252.509 118.899 259.813  0.00  0.00           C
ATOM   2364  B   BEA A2364     254.121 118.375 259.869  0.00  0.00           C
ATOM   2365  B   BEA A2365     257.081 117.346 260.225  0.00  0.00           C
ATOM   2366  B   BEA A2366     258.539 116.814 260.514  0.00  0.00           C
ATOM   2367  B   BEA A2367     260.015 116.261 260.877  0.00  0.00           C
ATOM   2368  B   BEA A2368     261.509 115.692 261.313  0.00  0.00           C
ATOM   2369  B   BEA A2369     262.908 115.152 261.780  0.00  0.00           C
ATOM   2370  B   BEA A2370     264.319 114.604 262.305  0.00  0.00           C
ATOM   2371  B   BEA A2371     265.739 114.052 262.885  0.00  0.00           C
ATOM   2372  B   BEA A2372     267.166 113.500 263.516  0.00  0.00           C
ATOM   2373  B   BEA A2373     268.487 112.992 264.141  0.00  0.00           C
ATOM   2374  B   BEA A2374     269.916 112.451 264.859  0.00  0.00           C
ATOM   2375  B   BEA A2375     271.236 111.961 265.557  0.00  0.00           C
ATOM   2376  B   BEA A2376     272.549 111.485 266.284  0.00  0.00           C
ATOM   2377  B   BEA A2377     273.855 111.026 267.035  0.00  0.00           C
ATOM   2378  B   BEA A2378     275.253 110.554 267.869  0.00  0.00           C
ATOM   2379  B   BEA A2379     276.531 110.143 268.656  0.00  0.00           C
ATOM   2380  B   BEA A2380     277.895 109.728 269.517  0.00  0.00           C
ATOM   2381  B   BEA A2381     280.450 109.034 271.185  0.00  0.00           C
ATOM   2382  B   BEA A2382     283.090 108.454 272.963  0.00  0.00           C
ATOM   2383  B   BEA A2383     284.405 108.229 273.862  0.00  0.00           C
ATOM   2384  B   BEA A2384     287.003 107.934 275.647  0.00  0.00           C
ATOM   2385  B   BEA A2385     288.368 107.872 276.583  0.00  0.00           C
ATOM   2386  B   BEA A2386     289.676 107.883 277.472  0.00  0.00           C
ATOM   2387  B   BEA A2387     291.014 107.975 278.369  0.00  0.00           C
ATOM   2388  B   BEA A2388     292.375 108.163 279.260  0.00  0.00           C
ATOM   2389  B   BEA A2389     293.667 108.442 280.082  0.00  0.00           C
ATOM   2390  B   BEA A2390     296.375 109.410 281.688  0.00  0.00           C
ATOM   2391  B   BEA A2391     297.631 110.073 282.360  0.00  0.00           C
ATOM   2392  B   BEA A2392     298.835 110.864 282.944  0.00  0.00           C
ATOM   2393  B   BEA A2393     300.068 111.863 283.468  0.00  0.00           C
ATOM   2394  B   BEA A2394     301.199 112.977 283.865  0.00  0.00           C
ATOM   2395  B   BEA A2395     302.182 114.129 284.128  0.00  0.00           C
ATOM   2396  B   BEA A2396     303.158 115.474 284.299  0.00  0.00           C
ATOM   2397  B   BEA A2397     304.008 116.828 284.366  0.00  0.00           C
ATOM   2398  B   BEA A2398     304.796 118.252 284.353  0.00  0.00           C
ATOM   2399  B   BEA A2399     305.472 119.614 284.280  0.00  0.00           C
ATOM   2400  B   BEA A2400     306.143 121.109 284.146  0.00  0.00           C
ATOM   2401  B   BEA A2401     306.756 122.611 283.965  0.00  0.00           C
ATOM   2402  B   BEA A2402     307.313 124.100 283.748  0.00  0.00           C
ATOM   2403  B   BEA A2403     307.816 125.556 283.505  0.00  0.00           C
ATOM   2404  B   BEA A2404     308.308 127.096 283.221  0.00  0.00           C
ATOM   2405  B   BEA A2405     308.749 128.578 282.924  0.00  0.00           C
ATOM   2406  B   BEA A2406     309.178 130.127 282.593  0.00  0.00           C
ATOM   2407  B   BEA A2407     309.928 133.111 281.905  0.00  0.00           C
ATOM   2408  B   BEA A2408     310.284 134.675 281.522  0.00  0.00           C
ATOM   2409  B   BEA A2409     310.595 136.129 281.154  0.00  0.00           C
ATOM   2410  B   BEA A2410     310.925 137.768 280.729  0.00  0.00           C
ATOM   2411  B   BEA A2411     311.211 139.284 280.325  0.00  0.00           C
ATOM   2412  B   BEA A2412     311.485 140.823 279.907  0.00  0.00           C
ATOM   2413  B   BEA A2413     311.746 142.381 279.477  0.00  0.00           C
ATOM   2414  B   BEA A2414     311.969 143.796 279.081  0.00  0.00           C
ATOM   2415  B   BEA A2415     312.203 145.376 278.633  0.00  0.00           C
ATOM   2416  B   BEA A2416     312.424 146.961 278.180  0.00  0.00           C
ATOM   2417  B   BEA A2417     312.611 148.389 277.769  0.00  0.00           C
ATOM   2418  B   BEA A2418     312.805 149.968 277.311  0.00  0.00           C
ATOM   2419  B   BEA A2419     312.985 151.538 276.855  0.00  0.00           C
ATOM   2420  B   BEA A2420     313.151 153.093 276.402  0.00  0.00           C
ATOM   2421  B   BEA A2421     313.304 154.628 275.954  0.00  0.00           C
ATOM   2422  B   BEA A2422     313.443 156.139 275.515  0.00  0.00           C
ATOM   2423  B   BEA A2423     313.570 157.621 275.087  0.00  0.00           C
ATOM   2424  B   BEA A2424     313.695 159.217 274.628  0.00  0.00           C
ATOM   2425  B   BEA A2425     313.806 160.770 274.186  0.00  0.00           C
ATOM   2426  B   BEA A2426     313.903 162.273 273.764  0.00  0.00           C
ATOM   2427  B   BEA A2427     313.994 163.863 273.324  0.00  0.00           C
ATOM   2428  B   BEA A2428     314.071 165.387 272.911  0.00  0.00           C
ATOM   2429  B   BEA A2429     314.139 166.972 272.493  0.00  0.00           C
ATOM   2430  B   BEA A2430     314.193 168.469 272.110  0.00  0.00           C
ATOM   2431  B   BEA A2431     314.270 171.658 271.346  0.00  0.00           C
ATOM   2432  B   BEA A2432     314.287 173.176 271.016  0.00  0.00           C
ATOM   2433  B   BEA A2433     314.290 174.760 270.703  0.00  0.00           C
ATOM   2434  B   BEA A2434     314.275 176.360 270.428  0.00  0.00           C
ATOM   2435  B   BEA A2435     314.240 177.913 270.214  0.00  0.00           C
ATOM   2436  B   BEA A2436     314.179 179.519 270.070  0.00  0.00           C
ATOM   2437  B   BEA A2437     314.083 181.103 270.049  0.00  0.00           C
ATOM   2438  B   BEA A2438     313.923 182.737 270.258  0.00  0.00           C
ATOM   2439  B   BEA A2439     313.666 184.139 270.948  0.00  0.00           C
ATOM   2440  B   BEA A2440     313.319 184.707 272.340  0.00  0.00           C
ATOM   2441  B   BEA A2441     312.784 183.648 275.332  0.00  0.00           C
ATOM   2442  B   BEA A2442     312.583 182.810 276.636  0.00  0.00           C
ATOM   2443  B   BEA A2443     312.351 181.880 277.922  0.00  0.00           C
ATOM   2444  B   BEA A2444     312.042 180.884 279.211  0.00  0.00           C
ATOM   2445  B   BEA A2445     311.647 179.922 280.406  0.00  0.00           C
ATOM   2446  B   BEA A2446     311.090 178.943 281.593  0.00  0.00           C
ATOM   2447  B   BEA A2447     309.343 177.245 283.636  0.00  0.00           C
ATOM   2448  B   BEA A2448     308.176 176.598 284.409  0.00  0.00           C
ATOM   2449  B   BEA A2449     306.729 176.032 285.067  0.00  0.00           C
ATOM   2450  B   BEA A2450     305.276 175.625 285.512  0.00  0.00           C
ATOM   2451  B   BEA A2451     303.761 175.315 285.811  0.00  0.00           C
ATOM   2452  B   BEA A2452     300.555 174.906 286.044  0.00  0.00           C
ATOM   2453  B   BEA A2453     298.926 174.782 285.998  0.00  0.00           C
ATOM   2454  B   BEA A2454     297.359 174.698 285.865  0.00  0.00           C
ATOM   2455  B   BEA A2455     295.760 174.639 285.645  0.00  0.00           C
ATOM   2456  B   BEA A2456     294.154 174.596 285.342  0.00  0.00           C
ATOM   2457  B   BEA A2457     292.685 174.565 284.991  0.00  0.00           C
ATOM   2458  B   BEA A2458     291.135 174.533 284.544  0.00  0.00           C
ATOM   2459  B   BEA A2459     289.536 174.492 283.991  0.00  0.00           C
ATOM   2460  B   BEA A2460     288.035 174.436 283.378  0.00  0.00           C
ATOM   2461  B   BEA A2461     286.649 174.359 282.716  0.00  0.00           C
ATOM   2462  B   BEA A2462     285.273 174.253 281.956  0.00  0.00           C
ATOM   2463  B   BEA A2463     283.912 174.114 281.089  0.00  0.00           C
ATOM   2464  B   BEA A2464     282.568 173.938 280.105  0.00  0.00           C
ATOM   2465  B   BEA A2465     281.405 173.749 279.136  0.00  0.00           C
ATOM   2466  B   BEA A2466     280.247 173.519 278.045  0.00  0.00           C
ATOM   2467  B   BEA A2467     279.098 173.244 276.820  0.00  0.00           C
ATOM   2468  B   BEA A2468     278.095 172.956 275.617  0.00  0.00           C
ATOM   2469  B   BEA A2469     277.157 172.639 274.360  0.00  0.00           C
ATOM   2470  B   BEA A2470     276.277 172.293 273.049  0.00  0.00           C
ATOM   2471  B   BEA A2471     275.504 171.941 271.777  0.00  0.00           C
ATOM   2472  B   BEA A2472     274.725 171.534 270.365  0.00  0.00           C
ATOM   2473  B   BEA A2473     274.039 171.124 269.001  0.00  0.00           C
ATOM   2474  B   BEA A2474     273.391 170.684 267.595  0.00  0.00           C
ATOM   2475  B   BEA A2475     272.779 170.215 266.150  0.00  0.00           C
ATOM   2476  B   BEA A2476     272.239 169.750 264.771  0.00  0.00           C
ATOM   2477  B   BEA A2477     271.688 169.223 263.261  0.00  0.00           C
ATOM   2478  B   BEA A2478     271.200 168.703 261.827  0.00  0.00           C
ATOM   2479  B   BEA A2479     270.766 168.196 260.477  0.00  0.00           C
ATOM   2480  B   BEA A2480     270.317 167.625 259.007  0.00  0.00           C
ATOM   2481  B   BEA A2481     269.496 166.450 256.142  0.00  0.00           C
ATOM   2482  B   BEA A2482     269.089 165.805 254.651  0.00  0.00           C
ATOM   2483  B   BEA A2483     268.718 165.182 253.267  0.00  0.00           C
ATOM   2484  B   BEA A2484     268.352 164.540 251.889  0.00  0.00           C
ATOM   2485  B   BEA A2485     267.961 163.827 250.419  0.00  0.00           C
ATOM   2486  B   BEA A2486     267.598 163.144 249.066  0.00  0.00           C
ATOM   2487  B   BEA A2487     267.204 162.391 247.633  0.00  0.00           C
ATOM   2488  B   BEA A2488     266.833 161.673 246.324  0.00  0.00           C
ATOM   2489  B   BEA A2489     266.425 160.882 244.945  0.00  0.00           C
ATOM   2490  B   BEA A2490     266.006 160.075 243.600  0.00  0.00           C
ATOM   2491  B   BEA A2491     265.572 159.251 242.292  0.00  0.00           C
ATOM   2492  B   BEA A2492     265.122 158.411 241.025  0.00  0.00           C
ATOM   2493  B   BEA A2493     264.652 157.558 239.803  0.00  0.00           C
ATOM   2494  B   BEA A2494     264.123 156.626 238.543  0.00  0.00           C
ATOM   2495  B   BEA A2495     263.565 155.679 237.338  0.00  0.00           C
ATOM   2496  B   BEA A2496     262.976 154.716 236.191  0.00  0.00           C
ATOM   2497  B   BEA A2497     262.351 153.738 235.102  0.00  0.00           C
ATOM   2498  B   BEA A2498     261.686 152.743 234.075  0.00  0.00           C
ATOM   2499  B   BEA A2499     260.927 151.659 233.044  0.00  0.00           C
ATOM   2500  B   BEA A2500     260.168 150.625 232.145  0.00  0.00           C
ATOM   2501  B   BEA A2501     259.355 149.569 231.309  0.00  0.00           C
ATOM   2502  B   BEA A2502     258.481 148.486 230.540  0.00  0.00           C
ATOM   2503  B   BEA A2503     257.538 147.374 229.838  0.00  0.00           C
ATOM   2504  B   BEA A2504     256.535 146.287 229.201  0.00  0.00           C
ATOM   2505  B   BEA A2505     255.381 145.305 228.526  0.00  0.00           C
ATOM   2506  B   BEA A2506     254.108 144.700 227.770  0.00  0.00           C
ATOM   2507  B   BEA A2507     252.755 144.574 226.929  0.00  0.00           C
ATOM   2508  B   BEA A2508     251.427 144.895 226.066  0.00  0.00           C
ATOM   2509  B   BEA A2509     250.200 145.561 225.232  0.00  0.00           C
ATOM   2510  B   BEA A2510     249.168 146.405 224.498  0.00  0.00           C
ATOM   2511  B   BEA A2511     248.201 147.457 223.777  0.00  0.00           C
ATOM   2512  B   BEA A2512     247.328 148.671 223.088  0.00  0.00           C
ATOM   2513  B   BEA A2513     246.568 149.997 222.447  0.00  0.00           C
ATOM   2514  B   BEA A2514     245.422 152.796 221.346  0.00  0.00           C
ATOM   2515  B   BEA A2515     245.035 154.184 220.896  0.00  0.00           C
ATOM   2516  B   BEA A2516     244.718 155.797 220.440  0.00  0.00           C
ATOM   2517  B   BEA A2517     244.539 157.346 220.064  0.00  0.00           C
ATOM   2518  B   BEA A2518     244.481 158.806 219.763  0.00  0.00           C
ATOM   2519  B   BEA A2519     244.547 160.453 219.484  0.00  0.00           C
ATOM   2520  B   BEA A2520     244.736 161.985 219.284  0.00  0.00           C
ATOM   2521  B   BEA A2521     245.061 163.540 219.141  0.00  0.00           C
ATOM   2522  B   BEA A2522     245.536 165.109 219.060  0.00  0.00           C
ATOM   2523  B   BEA A2523     246.087 166.572 218.963  0.00  0.00           C
ATOM   2524  B   BEA A2524     246.549 167.880 218.204  0.00  0.00           C
ATOM   2525  B   BEA A2525     246.112 167.504 216.811  0.00  0.00           C
ATOM   2526  B   BEA A2526     245.578 168.238 216.186  0.00  0.00           C
ATOM   2527  B   BEA A2527     245.748 169.729 216.854  0.00  0.00           C
ATOM   2528  B   BEA A2528     246.110 171.072 217.539  0.00  0.00           C
ATOM   2529  B   BEA A2529     246.720 172.437 218.185  0.00  0.00           C
ATOM   2530  B   BEA A2530     247.668 173.664 218.593  0.00  0.00           C
ATOM   2531  B   BEA A2531     248.914 174.600 218.658  0.00  0.00           C
ATOM   2532  B   BEA A2532     251.861 175.491 217.842  0.00  0.00           C
ATOM   2533  B   BEA A2533     253.349 175.526 217.090  0.00  0.00           C
ATOM   2534  B   BEA A2534     254.675 175.373 216.243  0.00  0.00           C
ATOM   2535  B   BEA A2535     255.853 175.085 215.321  0.00  0.00           C
ATOM   2536  B   BEA A2536     257.014 174.610 214.161  0.00  0.00           C
ATOM   2537  B   BEA A2537     257.832 174.031 212.972  0.00  0.00           C
ATOM   2538  B   BEA A2538     258.220 173.253 211.578  0.00  0.00           C
ATOM   2539  B   BEA A2539     257.964 172.446 210.298  0.00  0.00           C
ATOM   2540  B   BEA A2540     257.186 171.664 209.174  0.00  0.00           C
ATOM   2541  B   BEA A2541     256.048 170.942 208.216  0.00  0.00           C
ATOM   2542  B   BEA A2542     254.818 170.352 207.476  0.00  0.00           C
ATOM   2543  B   BEA A2543     251.995 169.339 206.273  0.00  0.00           C
ATOM   2544  B   BEA A2544     250.438 168.905 205.775  0.00  0.00           C
ATOM   2545  B   BEA A2545     249.006 168.564 205.386  0.00  0.00           C
ATOM   2546  B   BEA A2546     245.844 167.976 204.702  0.00  0.00           C
ATOM   2547  B   BEA A2547     244.322 167.768 204.444  0.00  0.00           C
ATOM   2548  B   BEA A2548     242.774 167.607 204.223  0.00  0.00           C
ATOM   2549  B   BEA A2549     241.068 167.488 204.024  0.00  0.00           C
ATOM   2550  B   BEA A2550     237.910 167.451 203.777  0.00  0.00           C
ATOM   2551  B   BEA A2551     236.355 167.533 203.715  0.00  0.00           C
ATOM   2552  B   BEA A2552     234.761 167.702 203.697  0.00  0.00           C
ATOM   2553  B   BEA A2553     233.172 167.976 203.731  0.00  0.00           C
ATOM   2554  B   BEA A2554     231.637 168.369 203.824  0.00  0.00           C
ATOM   2555  B   BEA A2555     230.098 168.944 203.996  0.00  0.00           C
ATOM   2556  B   BEA A2556     228.738 169.683 204.246  0.00  0.00           C
ATOM   2557  B   BEA A2557     227.517 170.685 204.605  0.00  0.00           C
ATOM   2558  B   BEA A2558     226.578 171.962 205.079  0.00  0.00           C
ATOM   2559  B   BEA A2559     226.014 173.349 205.615  0.00  0.00           C
ATOM   2560  B   BEA A2560     225.492 176.205 206.990  0.00  0.00           C
ATOM   2561  B   BEA A2561     225.721 178.392 209.191  0.00  0.00           C
ATOM   2562  B   BEA A2562     226.330 178.642 210.645  0.00  0.00           C
ATOM   2563  B   BEA A2563     227.137 178.215 211.999  0.00  0.00           C
ATOM   2564  B   BEA A2564     227.938 177.454 213.111  0.00  0.00           C
ATOM   2565  B   BEA A2565     228.755 176.479 214.118  0.00  0.00           C
ATOM   2566  B   BEA A2566     229.549 175.393 215.019  0.00  0.00           C
ATOM   2567  B   BEA A2567     230.313 174.247 215.834  0.00  0.00           C
ATOM   2568  B   BEA A2568     231.062 173.039 216.596  0.00  0.00           C
ATOM   2569  B   BEA A2569     231.770 171.828 217.290  0.00  0.00           C
ATOM   2570  B   BEA A2570     232.476 170.559 217.960  0.00  0.00           C
ATOM   2571  B   BEA A2571     233.166 169.258 218.598  0.00  0.00           C
ATOM   2572  B   BEA A2572     233.831 167.951 219.201  0.00  0.00           C
ATOM   2573  B   BEA A2573     234.521 166.538 219.814  0.00  0.00           C
ATOM   2574  B   BEA A2574     235.170 165.153 220.383  0.00  0.00           C
ATOM   2575  B   BEA A2575     235.774 163.816 220.905  0.00  0.00           C
ATOM   2576  B   BEA A2576     236.385 162.410 221.430  0.00  0.00           C
ATOM   2577  B   BEA A2577     236.943 161.078 221.905  0.00  0.00           C
ATOM   2578  B   BEA A2578     238.112 158.121 222.893  0.00  0.00           C
ATOM   2579  B   BEA A2579     238.659 156.647 223.354  0.00  0.00           C
ATOM   2580  B   BEA A2580     239.144 155.287 223.763  0.00  0.00           C
ATOM   2581  B   BEA A2581     239.667 153.749 224.207  0.00  0.00           C
ATOM   2582  B   BEA A2582     240.125 152.338 224.598  0.00  0.00           C
ATOM   2583  B   BEA A2583     240.612 150.756 225.017  0.00  0.00           C
ATOM   2584  B   BEA A2584     241.032 149.314 225.383  0.00  0.00           C
ATOM   2585  B   BEA A2585     241.430 147.865 225.736  0.00  0.00           C
ATOM   2586  B   BEA A2586     241.842 146.256 226.110  0.00  0.00           C
ATOM   2587  B   BEA A2587     242.537 143.206 226.767  0.00  0.00           C
ATOM   2588  B   BEA A2588     242.850 141.618 227.082  0.00  0.00           C
ATOM   2589  B   BEA A2589     243.099 140.203 227.348  0.00  0.00           C
ATOM   2590  B   BEA A2590     243.360 138.500 227.648  0.00  0.00           C
ATOM   2591  B   BEA A2591     243.553 136.980 227.896  0.00  0.00           C
ATOM   2592  B   BEA A2592     243.824 133.895 228.342  0.00  0.00           C
ATOM   2593  B   BEA A2593     243.895 132.195 228.552  0.00  0.00           C
ATOM   2594  B   BEA A2594     243.907 130.697 228.715  0.00  0.00           C
ATOM   2595  B   BEA A2595     243.853 128.970 228.875  0.00  0.00           C
ATOM   2596  B   BEA A2596     243.742 127.456 228.987  0.00  0.00           C
ATOM   2597  B   BEA A2597     243.552 125.875 229.075  0.00  0.00           C
ATOM   2598  B   BEA A2598     243.268 124.244 229.130  0.00  0.00           C
ATOM   2599  B   BEA A2599     242.904 122.704 229.144  0.00  0.00           C
ATOM   2600  B   BEA A2600     241.852 119.661 229.045  0.00  0.00           C
ATOM   2601  B   BEA A2601     241.149 118.177 228.932  0.00  0.00           C
ATOM   2602  B   BEA A2602     240.363 116.800 228.788  0.00  0.00           C
ATOM   2603  B   BEA A2603     239.503 115.527 228.620  0.00  0.00           C
ATOM   2604  B   BEA A2604     238.498 114.268 228.418  0.00  0.00           C
ATOM   2605  B   BEA A2605     237.420 113.124 228.203  0.00  0.00           C
ATOM   2606  B   BEA A2606     236.187 112.022 227.964  0.00  0.00           C
ATOM   2607  B   BEA A2607     234.977 111.116 227.741  0.00  0.00           C
ATOM   2608  B   BEA A2608     233.612 110.269 227.507  0.00  0.00           C
ATOM   2609  B   BEA A2609     232.185 109.555 227.286  0.00  0.00           C
ATOM   2610  B   BEA A2610     229.157 108.533 226.912  0.00  0.00           C
ATOM   2611  B   BEA A2611     227.557 108.235 226.773  0.00  0.00           C
ATOM   2612  B   BEA A2612     226.015 108.093 226.681  0.00  0.00           C
ATOM   2613  B   BEA A2613     224.297 108.095 226.632  0.00  0.00           C
ATOM   2614  B   BEA A2614     222.759 108.237 226.640  0.00  0.00           C
ATOM   2615  B   BEA A2615     221.162 108.524 226.703  0.00  0.00           C
ATOM   2616  B   BEA A2616     219.628 108.932 226.820  0.00  0.00           C
ATOM   2617  B   BEA A2617     218.161 109.442 226.987  0.00  0.00           C
ATOM   2618  B   BEA A2618     215.233 110.769 227.474  0.00  0.00           C
ATOM   2619  B   BEA A2619     213.798 111.550 227.786  0.00  0.00           C
ATOM   2620  B   BEA A2620     212.481 112.335 228.114  0.00  0.00           C
ATOM   2621  B   BEA A2621     211.170 113.175 228.483  0.00  0.00           C
ATOM   2622  B   BEA A2622     209.879 114.056 228.888  0.00  0.00           C
ATOM   2623  B   BEA A2623     208.620 114.963 229.327  0.00  0.00           C
ATOM   2624  B   BEA A2624     207.403 115.881 229.793  0.00  0.00           C
ATOM   2625  B   BEA A2625     206.241 116.792 230.282  0.00  0.00           C
ATOM   2626  B   BEA A2626     205.043 117.764 230.837  0.00  0.00           C
ATOM   2627  B   BEA A2627     203.835 118.774 231.455  0.00  0.00           C
ATOM   2628  B   BEA A2628     201.673 120.645 232.753  0.00  0.00           C
ATOM   2629  B   BEA A2629     200.604 121.589 233.520  0.00  0.00           C
ATOM   2630  B   BEA A2630     199.587 122.488 234.367  0.00  0.00           C
ATOM   2631  B   BEA A2631     198.632 123.317 235.324  0.00  0.00           C
ATOM   2632  B   BEA A2632     197.753 124.033 236.468  0.00  0.00           C
ATOM   2633  B   BEA A2633     197.066 124.467 237.862  0.00  0.00           C
ATOM   2634  B   BEA A2634     196.811 124.314 239.431  0.00  0.00           C
ATOM   2635  B   BEA A2635     197.068 123.544 240.799  0.00  0.00           C
ATOM   2636  B   BEA A2636     197.596 122.466 241.897  0.00  0.00           C
ATOM   2637  B   BEA A2637     198.209 121.286 242.784  0.00  0.00           C
ATOM   2638  B   BEA A2638     198.838 120.074 243.517  0.00  0.00           C
ATOM   2639  B   BEA A2639     199.499 118.764 244.171  0.00  0.00           C
ATOM   2640  B   BEA A2640     200.193 117.321 244.762  0.00  0.00           C
ATOM   2641  B   BEA A2641     200.774 116.028 245.191  0.00  0.00           C
ATOM   2642  B   BEA A2642     201.400 114.489 245.584  0.00  0.00           C
ATOM   2643  B   BEA A2643     201.927 112.985 245.843  0.00  0.00           C
ATOM   2644  B   BEA A2644     202.352 111.460 245.965  0.00  0.00           C
ATOM   2645  B   BEA A2645     202.636 109.873 245.915  0.00  0.00           C
ATOM   2646  B   BEA A2646     202.689 108.299 245.629  0.00  0.00           C
ATOM   2647  B   BEA A2647     202.429 106.866 245.072  0.00  0.00           C
ATOM   2648  B   BEA A2648     201.850 105.583 244.252  0.00  0.00           C
ATOM   2649  B   BEA A2649     201.074 104.529 243.317  0.00  0.00           C
ATOM   2650  B   BEA A2650     200.199 103.659 242.353  0.00  0.00           C
ATOM   2651  B   BEA A2651     199.238 102.893 241.363  0.00  0.00           C
ATOM   2652  B   BEA A2652     198.175 102.170 240.333  0.00  0.00           C
ATOM   2653  B   BEA A2653     197.063 101.493 239.320  0.00  0.00           C
ATOM   2654  B   BEA A2654     195.961 100.857 238.382  0.00  0.00           C
ATOM   2655  B   BEA A2655     194.850 100.218 237.514  0.00  0.00           C
ATOM   2656  B   BEA A2656     193.662  99.489 236.693  0.00  0.00           C
ATOM   2657  B   BEA A2657     192.471  98.634 236.042  0.00  0.00           C
ATOM   2658  B   BEA A2658     191.319  97.552 235.695  0.00  0.00           C
ATOM   2659  B   BEA A2659     189.711  94.922 236.370  0.00  0.00           C
ATOM   2660  B   BEA A2660     189.370  93.615 237.250  0.00  0.00           C
ATOM   2661  B   BEA A2661     189.315  91.251 239.440  0.00  0.00           C
ATOM   2662  B   BEA A2662     189.479  90.214 240.582  0.00  0.00           C
ATOM   2663  B   BEA A2663     189.748  89.152 241.837  0.00  0.00           C
ATOM   2664  B   BEA A2664     190.457  87.250 244.251  0.00  0.00           C
ATOM   2665  B   BEA A2665     190.913  86.292 245.529  0.00  0.00           C
ATOM   2666  B   BEA A2666     191.410  85.367 246.790  0.00  0.00           C
ATOM   2667  B   BEA A2667     191.934  84.484 248.014  0.00  0.00           C
ATOM   2668  B   BEA A2668     192.471  83.651 249.182  0.00  0.00           C
ATOM   2669  B   BEA A2669     193.063  82.795 250.390  0.00  0.00           C
ATOM   2670  B   BEA A2670     193.708  81.919 251.629  0.00  0.00           C
ATOM   2671  B   BEA A2671     194.405  81.028 252.889  0.00  0.00           C
ATOM   2672  B   BEA A2672     195.084  80.204 254.049  0.00  0.00           C
ATOM   2673  B   BEA A2673     195.802  79.372 255.212  0.00  0.00           C
ATOM   2674  B   BEA A2674     196.557  78.534 256.370  0.00  0.00           C
ATOM   2675  B   BEA A2675     197.345  77.694 257.514  0.00  0.00           C
ATOM   2676  B   BEA A2676     198.165  76.854 258.638  0.00  0.00           C
ATOM   2677  B   BEA A2677     199.797  75.264 260.693  0.00  0.00           C
ATOM   2678  B   BEA A2678     200.770  74.361 261.810  0.00  0.00           C
ATOM   2679  B   BEA A2679     201.675  73.548 262.779  0.00  0.00           C
ATOM   2680  B   BEA A2680     202.683  72.669 263.780  0.00  0.00           C
ATOM   2681  B   BEA A2681     203.681  71.814 264.703  0.00  0.00           C
ATOM   2682  B   BEA A2682     204.606  70.971 265.548  0.00  0.00           C
ATOM   2683  B   BEA A2683     205.472  69.936 266.454  0.00  0.00           C
ATOM   2684  B   BEA A2684     205.478  68.633 267.217  0.00  0.00           C
ATOM   2685  B   BEA A2685     204.112  67.792 267.284  0.00  0.00           C
ATOM   2686  B   BEA A2686     202.586  67.225 267.138  0.00  0.00           C
ATOM   2687  B   BEA A2687     201.134  66.727 266.967  0.00  0.00           C
ATOM   2688  B   BEA A2688     199.566  66.145 266.802  0.00  0.00           C
ATOM   2689  B   BEA A2689     198.162  65.554 266.694  0.00  0.00           C
ATOM   2690  B   BEA A2690     196.750  64.843 266.666  0.00  0.00           C
ATOM   2691  B   BEA A2691     195.371  63.873 266.843  0.00  0.00           C
ATOM   2692  B   BEA A2692     194.700  62.646 267.508  0.00  0.00           C
ATOM   2693  B   BEA A2693     195.166  61.552 268.541  0.00  0.00           C
ATOM   2694  B   BEA A2694     196.071  60.770 269.499  0.00  0.00           C
ATOM   2695  B   BEA A2695     197.260  60.100 270.464  0.00  0.00           C
ATOM   2696  B   BEA A2696     198.479  59.591 271.296  0.00  0.00           C
ATOM   2697  B   BEA A2697     199.883  59.144 272.120  0.00  0.00           C
ATOM   2698  B   BEA A2698     202.740  58.579 273.422  0.00  0.00           C
ATOM   2699  B   BEA A2699     204.232  58.464 273.884  0.00  0.00           C
ATOM   2700  B   BEA A2700     205.824  58.512 274.150  0.00  0.00           C
ATOM   2701  B   BEA A2701     207.358  58.800 274.077  0.00  0.00           C
ATOM   2702  B   BEA A2702     208.787  59.366 273.619  0.00  0.00           C
ATOM   2703  B   BEA A2703     209.978  60.140 272.867  0.00  0.00           C
ATOM   2704  B   BEA A2704     210.948  61.039 271.950  0.00  0.00           C
ATOM   2705  B   BEA A2705     211.740  62.002 270.965  0.00  0.00           C
ATOM   2706  B   BEA A2706     213.041  64.114 268.897  0.00  0.00           C
ATOM   2707  B   BEA A2707     213.617  65.262 267.858  0.00  0.00           C
ATOM   2708  B   BEA A2708     214.169  66.453 266.860  0.00  0.00           C
ATOM   2709  B   BEA A2709     214.705  67.654 265.957  0.00  0.00           C
ATOM   2710  B   BEA A2710     215.275  68.923 265.134  0.00  0.00           C
ATOM   2711  B   BEA A2711     215.890  70.222 264.462  0.00  0.00           C
ATOM   2712  B   BEA A2712     216.555  71.543 264.022  0.00  0.00           C
ATOM   2713  B   BEA A2713     217.270  72.993 263.960  0.00  0.00           C
ATOM   2714  B   BEA A2714     217.922  74.460 264.402  0.00  0.00           C
ATOM   2715  B   BEA A2715     218.471  75.754 265.119  0.00  0.00           C
ATOM   2716  B   BEA A2716     218.989  76.904 265.965  0.00  0.00           C
ATOM   2717  B   BEA A2717     219.584  78.015 266.976  0.00  0.00           C
ATOM   2718  B   BEA A2718     220.352  78.967 268.099  0.00  0.00           C
ATOM   2719  B   BEA A2719     221.535  79.256 269.023  0.00  0.00           C
ATOM   2720  B   BEA A2720     222.800  78.340 269.022  0.00  0.00           C
ATOM   2721  B   BEA A2721     223.769  77.151 268.669  0.00  0.00           C
ATOM   2722  B   BEA A2722     224.677  75.799 268.215  0.00  0.00           C
ATOM   2723  B   BEA A2723     225.477  74.480 267.799  0.00  0.00           C
ATOM   2724  B   BEA A2724     226.234  73.168 267.461  0.00  0.00           C
ATOM   2725  B   BEA A2725     227.058  71.721 267.253  0.00  0.00           C
ATOM   2726  B   BEA A2726     227.885  70.361 267.254  0.00  0.00           C
ATOM   2727  B   BEA A2727     229.916  67.989 267.592  0.00  0.00           C
ATOM   2728  B   BEA A2728     231.245  67.042 267.761  0.00  0.00           C
ATOM   2729  B   BEA A2729     232.705  66.293 267.892  0.00  0.00           C
ATOM   2730  B   BEA A2730     234.135  65.763 267.976  0.00  0.00           C
ATOM   2731  B   BEA A2731     235.690  65.359 268.026  0.00  0.00           C
ATOM   2732  B   BEA A2732     237.339  65.093 268.033  0.00  0.00           C
ATOM   2733  B   BEA A2733     238.924  64.978 267.995  0.00  0.00           C
ATOM   2734  B   BEA A2734     240.525  64.994 267.909  0.00  0.00           C
ATOM   2735  B   BEA A2735     242.106  65.141 267.772  0.00  0.00           C
ATOM   2736  B   BEA A2736     243.633  65.415 267.581  0.00  0.00           C
ATOM   2737  B   BEA A2737     245.184  65.847 267.315  0.00  0.00           C
ATOM   2738  B   BEA A2738     247.991  67.152 266.559  0.00  0.00           C
ATOM   2739  B   BEA A2739     249.319  68.060 266.037  0.00  0.00           C
ATOM   2740  B   BEA A2740     251.668  69.872 264.936  0.00  0.00           C
ATOM   2741  B   BEA A2741     254.233  71.413 263.811  0.00  0.00           C
ATOM   2742  B   BEA A2742     255.725  71.897 263.306  0.00  0.00           C
ATOM   2743  B   BEA A2743     257.240  72.149 262.892  0.00  0.00           C
ATOM   2744  B   BEA A2744     258.768  72.219 262.560  0.00  0.00           C
ATOM   2745  B   BEA A2745     260.402  72.137 262.287  0.00  0.00           C
ATOM   2746  B   BEA A2746     262.017  71.927 262.095  0.00  0.00           C
ATOM   2747  B   BEA A2747     263.591  71.624 261.978  0.00  0.00           C
ATOM   2748  B   BEA A2748     265.100  71.259 261.930  0.00  0.00           C
ATOM   2749  B   BEA A2749     266.637  70.825 261.945  0.00  0.00           C
ATOM   2750  B   BEA A2750     268.185  70.336 262.030  0.00  0.00           C
ATOM   2751  B   BEA A2751     271.236  69.260 262.414  0.00  0.00           C
ATOM   2752  B   BEA A2752     272.702  68.708 262.715  0.00  0.00           C
ATOM   2753  B   BEA A2753     274.104  68.169 263.087  0.00  0.00           C
ATOM   2754  B   BEA A2754     275.526  67.622 263.562  0.00  0.00           C
ATOM   2755  B   BEA A2755     276.939  67.089 264.151  0.00  0.00           C
ATOM   2756  B   BEA A2756     278.313  66.597 264.866  0.00  0.00           C
ATOM   2757  B   BEA A2757     279.623  66.172 265.716  0.00  0.00           C
ATOM   2758  B   BEA A2758     280.874  65.823 266.712  0.00  0.00           C
ATOM   2759  B   BEA A2759     282.015  65.564 267.797  0.00  0.00           C
ATOM   2760  B   BEA A2760     283.076  65.386 268.970  0.00  0.00           C
ATOM   2761  B   BEA A2761     284.082  65.284 270.227  0.00  0.00           C
ATOM   2762  B   BEA A2762     284.992  65.254 271.480  0.00  0.00           C
ATOM   2763  B   BEA A2763     285.886  65.286 272.800  0.00  0.00           C
ATOM   2764  B   BEA A2764     286.776  65.378 274.180  0.00  0.00           C
ATOM   2765  B   BEA A2765     287.620  65.517 275.517  0.00  0.00           C
ATOM   2766  B   BEA A2766     288.487  65.705 276.888  0.00  0.00           C
ATOM   2767  B   BEA A2767     290.216  66.180 279.504  0.00  0.00           C
ATOM   2768  B   BEA A2768     291.158  66.473 280.819  0.00  0.00           C
ATOM   2769  B   BEA A2769     292.099  66.777 282.038  0.00  0.00           C
ATOM   2770  B   BEA A2770     293.116  67.109 283.243  0.00  0.00           C
ATOM   2771  B   BEA A2771     294.223  67.467 284.426  0.00  0.00           C
ATOM   2772  B   BEA A2772     295.349  67.822 285.501  0.00  0.00           C
ATOM   2773  B   BEA A2773     296.588  68.198 286.546  0.00  0.00           C
ATOM   2774  B   BEA A2774     297.757  68.536 287.412  0.00  0.00           C
ATOM   2775  B   BEA A2775     299.155  68.919 288.315  0.00  0.00           C
ATOM   2776  B   BEA A2776     300.474  69.260 289.051  0.00  0.00           C
ATOM   2777  B   BEA A2777     301.915  69.615 289.751  0.00  0.00           C
ATOM   2778  B   BEA A2778     303.341  69.952 290.360  0.00  0.00           C
ATOM   2779  B   BEA A2779     304.861  70.299 290.931  0.00  0.00           C
ATOM   2780  B   BEA A2780     306.329  70.625 291.418  0.00  0.00           C
ATOM   2781  B   BEA A2781     307.864  70.959 291.868  0.00  0.00           C
ATOM   2782  B   BEA A2782     309.313  71.268 292.245  0.00  0.00           C
ATOM   2783  B   BEA A2783     310.805  71.581 292.587  0.00  0.00           C
ATOM   2784  B   BEA A2784     312.477  71.929 292.922  0.00  0.00           C
ATOM   2785  B   BEA A2785     314.027  72.248 293.189  0.00  0.00           C
ATOM   2786  B   BEA A2786     315.591  72.569 293.420  0.00  0.00           C
ATOM   2787  B   BEA A2787     317.159  72.890 293.613  0.00  0.00           C
ATOM   2788  B   BEA A2788     318.721  73.209 293.770  0.00  0.00           C
ATOM   2789  B   BEA A2789     320.266  73.527 293.890  0.00  0.00           C
ATOM   2790  B   BEA A2790     321.786  73.841 293.975  0.00  0.00           C
ATOM   2791  B   BEA A2791     323.414  74.180 294.030  0.00  0.00           C
ATOM   2792  B   BEA A2792     324.990  74.514 294.046  0.00  0.00           C
ATOM   2793  B   BEA A2793     326.504  74.839 294.027  0.00  0.00           C
ATOM   2794  B   BEA A2794     328.077  75.184 293.968  0.00  0.00           C
ATOM   2795  B   BEA A2795     329.685  75.546 293.865  0.00  0.00           C
ATOM   2796  B   BEA A2796     332.768  76.280 293.522  0.00  0.00           C
ATOM   2797  B   BEA A2797     334.298  76.670 293.267  0.00  0.00           C
ATOM   2798  B   BEA A2798     335.824  77.087 292.937  0.00  0.00           C
ATOM   2799  B   BEA A2799     337.271  77.518 292.533  0.00  0.00           C
ATOM   2800  B   BEA A2800     338.709  78.003 291.999  0.00  0.00           C
ATOM   2801  B   BEA A2801     340.081  78.565 291.269  0.00  0.00           C
ATOM   2802  B   BEA A2802     341.175  79.208 290.278  0.00  0.00           C
ATOM   2803  B   BEA A2803     341.635  79.910 288.987  0.00  0.00           C
ATOM   2804  B   BEA A2804     341.186  80.550 287.591  0.00  0.00           C
ATOM   2805  B   BEA A2805     340.198  81.008 286.420  0.00  0.00           C
ATOM   2806  B   BEA A2806     339.004  81.332 285.405  0.00  0.00           C
ATOM   2807  B   BEA A2807     337.723  81.544 284.497  0.00  0.00           C
ATOM   2808  B   BEA A2808     336.355  81.662 283.638  0.00  0.00           C
ATOM   2809  B   BEA A2809     334.897  81.680 282.807  0.00  0.00           C
ATOM   2810  B   BEA A2810     333.528  81.599 282.082  0.00  0.00           C
ATOM   2811  B   BEA A2811     332.088  81.408 281.367  0.00  0.00           C
ATOM   2812  B   BEA A2812     330.615  81.090 280.678  0.00  0.00           C
ATOM   2813  B   BEA A2813     329.256  80.669 280.077  0.00  0.00           C
ATOM   2814  B   BEA A2814     326.549  79.359 278.972  0.00  0.00           C
ATOM   2815  B   BEA A2815     325.253  78.418 278.490  0.00  0.00           C
ATOM   2816  B   BEA A2816     324.141  77.374 278.102  0.00  0.00           C
ATOM   2817  B   BEA A2817     323.122  76.215 277.750  0.00  0.00           C
ATOM   2818  B   BEA A2818     322.136  74.927 277.381  0.00  0.00           C
ATOM   2819  B   BEA A2819     321.284  73.706 276.998  0.00  0.00           C
ATOM   2820  B   BEA A2820     320.409  72.406 276.480  0.00  0.00           C
ATOM   2821  B   BEA A2821     319.588  71.246 275.769  0.00  0.00           C
ATOM   2822  B   BEA A2822     318.789  70.393 274.661  0.00  0.00           C
ATOM   2823  B   BEA A2823     318.168  70.251 273.246  0.00  0.00           C
ATOM   2824  B   BEA A2824     317.650  70.624 271.801  0.00  0.00           C
ATOM   2825  B   BEA A2825     317.081  71.246 270.418  0.00  0.00           C
ATOM   2826  B   BEA A2826     316.392  71.961 269.188  0.00  0.00           C
ATOM   2827  B   BEA A2827     315.439  72.764 268.027  0.00  0.00           C
ATOM   2828  B   BEA A2828     314.396  73.495 267.116  0.00  0.00           C
ATOM   2829  B   BEA A2829     313.259  74.196 266.346  0.00  0.00           C
ATOM   2830  B   BEA A2830     311.971  74.910 265.649  0.00  0.00           C
ATOM   2831  B   BEA A2831     310.565  75.618 265.035  0.00  0.00           C
ATOM   2832  B   BEA A2832     309.210  76.243 264.549  0.00  0.00           C
ATOM   2833  B   BEA A2833     307.829  76.829 264.141  0.00  0.00           C
ATOM   2834  B   BEA A2834     306.336  77.405 263.781  0.00  0.00           C
ATOM   2835  B   BEA A2835     304.786  77.941 263.486  0.00  0.00           C
ATOM   2836  B   BEA A2836     303.367  78.368 263.282  0.00  0.00           C
ATOM   2837  B   BEA A2837     301.810  78.751 263.131  0.00  0.00           C
ATOM   2838  B   BEA A2838     300.197  79.016 263.067  0.00  0.00           C
ATOM   2839  B   BEA A2839     298.545  79.034 263.140  0.00  0.00           C
ATOM   2840  B   BEA A2840     297.225  78.339 263.506  0.00  0.00           C
ATOM   2841  B   BEA A2841     297.885  75.451 264.485  0.00  0.00           C
ATOM   2842  B   BEA A2842     298.614  74.112 264.824  0.00  0.00           C
ATOM   2843  B   BEA A2843     299.440  72.694 265.116  0.00  0.00           C
ATOM   2844  B   BEA A2844     300.244  71.319 265.334  0.00  0.00           C
ATOM   2845  B   BEA A2845     301.005  69.962 265.480  0.00  0.00           C
ATOM   2846  B   BEA A2846     301.728  68.564 265.555  0.00  0.00           C
ATOM   2847  B   BEA A2847     302.407  67.053 265.536  0.00  0.00           C
ATOM   2848  B   BEA A2848     302.927  65.592 265.405  0.00  0.00           C
ATOM   2849  B   BEA A2849     303.336  63.967 265.124  0.00  0.00           C
ATOM   2850  B   BEA A2850     303.593  62.419 264.743  0.00  0.00           C
ATOM   2851  B   BEA A2851     303.749  60.955 264.302  0.00  0.00           C
ATOM   2852  B   BEA A2852     303.864  59.389 263.765  0.00  0.00           C
ATOM   2853  B   BEA A2853     303.974  57.879 263.209  0.00  0.00           C
ATOM   2854  B   BEA A2854     304.148  56.393 262.661  0.00  0.00           C
ATOM   2855  B   BEA A2855     304.487  54.936 262.171  0.00  0.00           C
ATOM   2856  B   BEA A2856     305.161  53.518 261.831  0.00  0.00           C
ATOM   2857  B   BEA A2857     306.203  52.312 261.745  0.00  0.00           C
ATOM   2858  B   BEA A2858     307.486  51.361 261.889  0.00  0.00           C
ATOM   2859  B   BEA A2859     308.887  50.628 262.200  0.00  0.00           C
ATOM   2860  B   BEA A2860     310.312  50.061 262.616  0.00  0.00           C
ATOM   2861  B   BEA A2861     311.767  49.596 263.114  0.00  0.00           C
ATOM   2862  B   BEA A2862     314.736  48.850 264.297  0.00  0.00           C
ATOM   2863  B   BEA A2863     316.160  48.544 264.928  0.00  0.00           C
ATOM   2864  B   BEA A2864     317.534  48.263 265.572  0.00  0.00           C
ATOM   2865  B   BEA A2865     318.946  47.975 266.266  0.00  0.00           C
ATOM   2866  B   BEA A2866     320.375  47.676 267.003  0.00  0.00           C
ATOM   2867  B   BEA A2867     321.800  47.357 267.772  0.00  0.00           C
ATOM   2868  B   BEA A2868     323.091  47.039 268.499  0.00  0.00           C
ATOM   2869  B   BEA A2869     324.452  46.663 269.300  0.00  0.00           C
ATOM   2870  B   BEA A2870     325.752  46.250 270.102  0.00  0.00           C
ATOM   2871  B   BEA A2871     327.075  45.754 270.960  0.00  0.00           C
ATOM   2872  B   BEA A2872     328.297  45.204 271.800  0.00  0.00           C
ATOM   2873  B   BEA A2873     329.499  44.550 272.673  0.00  0.00           C
ATOM   2874  B   BEA A2874     330.669  43.779 273.564  0.00  0.00           C
ATOM   2875  B   BEA A2875     331.721  42.942 274.396  0.00  0.00           C
ATOM   2876  B   BEA A2876     332.727  41.972 275.213  0.00  0.00           C
ATOM   2877  B   BEA A2877     333.619  40.928 275.946  0.00  0.00           C
ATOM   2878  B   BEA A2878     334.458  39.724 276.628  0.00  0.00           C
ATOM   2879  B   BEA A2879     335.189  38.423 277.197  0.00  0.00           C
ATOM   2880  B   BEA A2880     335.821  37.007 277.643  0.00  0.00           C
ATOM   2881  B   BEA A2881     336.358  35.452 277.950  0.00  0.00           C
ATOM   2882  B   BEA A2882     337.056  32.328 278.083  0.00  0.00           C
ATOM   2883  B   BEA A2883     337.238  30.755 277.969  0.00  0.00           C
ATOM   2884  B   BEA A2884     337.298  29.190 277.766  0.00  0.00           C
ATOM   2885  B   BEA A2885     337.212  27.587 277.477  0.00  0.00           C
ATOM   2886  B   BEA A2886     336.943  26.030 277.119  0.00  0.00           C
ATOM   2887  B   BEA A2887     336.462  24.602 276.720  0.00  0.00           C
ATOM   2888  B   BEA A2888     335.687  23.300 276.281  0.00  0.00           C
ATOM   2889  B   BEA A2889     334.510  22.211 275.821  0.00  0.00           C
ATOM   2890  B   BEA A2890     331.709  21.061 275.072  0.00  0.00           C
ATOM   2891  B   BEA A2891     325.325  20.533 273.840  0.00  0.00           C
ATOM   2892  B   BEA A2892     323.844  20.529 273.573  0.00  0.00           C
ATOM   2893  B   BEA A2893     322.160  20.518 273.262  0.00  0.00           C
ATOM   2894  B   BEA A2894     320.691  20.477 272.976  0.00  0.00           C
ATOM   2895  B   BEA A2895     319.040  20.357 272.626  0.00  0.00           C
ATOM   2896  B   BEA A2896     317.525  20.125 272.262  0.00  0.00           C
ATOM   2897  B   BEA A2897     316.055  19.692 271.838  0.00  0.00           C
ATOM   2898  B   BEA A2898     314.703  18.906 271.318  0.00  0.00           C
ATOM   2899  B   BEA A2899     313.783  17.803 270.776  0.00  0.00           C
ATOM   2900  B   BEA A2900     313.226  16.395 270.191  0.00  0.00           C
ATOM   2901  B   BEA A2901     313.008  13.392 269.068  0.00  0.00           C
ATOM   2902  B   BEA A2902     313.172  11.914 268.530  0.00  0.00           C
ATOM   2903  B   BEA A2903     313.463  10.413 267.977  0.00  0.00           C
ATOM   2904  B   BEA A2904     313.850   8.942 267.421  0.00  0.00           C
ATOM   2905  B   BEA A2905     314.298   7.544 266.872  0.00  0.00           C
ATOM   2906  B   BEA A2906     314.822   6.144 266.293  0.00  0.00           C
ATOM   2907  B   BEA A2907     315.403   4.776 265.690  0.00  0.00           C
ATOM   2908  B   BEA A2908     316.714   2.172 264.390  0.00  0.00           C
ATOM   2909  B   BEA A2909     317.456   0.925 263.652  0.00  0.00           C
ATOM   2910  B   BEA A2910     318.276  -0.289 262.811  0.00  0.00           C
ATOM   2911  B   BEA A2911     319.096  -1.328 261.929  0.00  0.00           C
ATOM   2912  B   BEA A2912     319.962  -2.243 260.949  0.00  0.00           C
ATOM   2913  B   BEA A2913     320.875  -3.002 259.862  0.00  0.00           C
ATOM   2914  B   BEA A2914     322.749  -3.907 257.438  0.00  0.00           C
ATOM   2915  B   BEA A2915     323.681  -4.023 256.126  0.00  0.00           C
ATOM   2916  B   BEA A2916     324.546  -3.923 254.838  0.00  0.00           C
ATOM   2917  B   BEA A2917     325.403  -3.617 253.487  0.00  0.00           C
ATOM   2918  B   BEA A2918     326.209  -3.127 252.139  0.00  0.00           C
ATOM   2919  B   BEA A2919     326.925  -2.517 250.871  0.00  0.00           C
ATOM   2920  B   BEA A2920     327.595  -1.779 249.612  0.00  0.00           C
ATOM   2921  B   BEA A2921     328.219  -0.931 248.368  0.00  0.00           C
ATOM   2922  B   BEA A2922     328.758  -0.056 247.226  0.00  0.00           C
ATOM   2923  B   BEA A2923     329.289   0.949 246.032  0.00  0.00           C
ATOM   2924  B   BEA A2924     329.770   2.010 244.874  0.00  0.00           C
ATOM   2925  B   BEA A2925     330.203   3.106 243.757  0.00  0.00           C
ATOM   2926  B   BEA A2926     330.589   4.220 242.687  0.00  0.00           C
ATOM   2927  B   BEA A2927     330.930   5.335 241.670  0.00  0.00           C
ATOM   2928  B   BEA A2928     331.253   6.533 240.627  0.00  0.00           C
ATOM   2929  B   BEA A2929     331.531   7.711 239.643  0.00  0.00           C
ATOM   2930  B   BEA A2930     332.216  11.539 236.670  0.00  0.00           C
ATOM   2931  B   BEA A2931     332.384  12.859 235.708  0.00  0.00           C
ATOM   2932  B   BEA A2932     332.516  14.112 234.819  0.00  0.00           C
ATOM   2933  B   BEA A2933     332.624  15.408 233.923  0.00  0.00           C
ATOM   2934  B   BEA A2934     332.707  16.744 233.021  0.00  0.00           C
ATOM   2935  B   BEA A2935     332.764  18.116 232.116  0.00  0.00           C
ATOM   2936  B   BEA A2936     332.793  19.522 231.210  0.00  0.00           C
ATOM   2937  B   BEA A2937     332.794  20.830 230.383  0.00  0.00           C
ATOM   2938  B   BEA A2938     332.769  22.162 229.557  0.00  0.00           C
ATOM   2939  B   BEA A2939     332.718  23.516 228.734  0.00  0.00           C
ATOM   2940  B   BEA A2940     332.533  26.274 227.100  0.00  0.00           C
ATOM   2941  B   BEA A2941     332.232  29.082 225.491  0.00  0.00           C
ATOM   2942  B   BEA A2942     332.037  30.497 224.700  0.00  0.00           C
ATOM   2943  B   BEA A2943     331.811  31.916 223.919  0.00  0.00           C
ATOM   2944  B   BEA A2944     331.553  33.335 223.150  0.00  0.00           C
ATOM   2945  B   BEA A2945     331.293  34.619 222.465  0.00  0.00           C
ATOM   2946  B   BEA A2946     330.975  36.032 221.721  0.00  0.00           C
ATOM   2947  B   BEA A2947     330.624  37.437 220.991  0.00  0.00           C
ATOM   2948  B   BEA A2948     330.242  38.832 220.277  0.00  0.00           C
ATOM   2949  B   BEA A2949     329.827  40.215 219.580  0.00  0.00           C
ATOM   2950  B   BEA A2950     329.381  41.581 218.901  0.00  0.00           C
ATOM   2951  B   BEA A2951     328.854  43.060 218.176  0.00  0.00           C
ATOM   2952  B   BEA A2952     328.339  44.387 217.535  0.00  0.00           C
ATOM   2953  B   BEA A2953     327.793  45.692 216.914  0.00  0.00           C
ATOM   2954  B   BEA A2954     327.157  47.097 216.254  0.00  0.00           C
ATOM   2955  B   BEA A2955     326.544  48.350 215.675  0.00  0.00           C
ATOM   2956  B   BEA A2956     325.835  49.694 215.063  0.00  0.00           C
ATOM   2957  B   BEA A2957     325.088  51.005 214.475  0.00  0.00           C
ATOM   2958  B   BEA A2958     324.303  52.279 213.913  0.00  0.00           C
ATOM   2959  B   BEA A2959     323.479  53.516 213.376  0.00  0.00           C
ATOM   2960  B   BEA A2960     322.537  54.824 212.820  0.00  0.00           C
ATOM   2961  B   BEA A2961     321.634  55.979 212.337  0.00  0.00           C
ATOM   2962  B   BEA A2962     320.602  57.197 211.839  0.00  0.00           C
ATOM   2963  B   BEA A2963     319.617  58.267 211.410  0.00  0.00           C
ATOM   2964  B   BEA A2964     318.493  59.390 210.970  0.00  0.00           C
ATOM   2965  B   BEA A2965     317.318  60.464 210.561  0.00  0.00           C
ATOM   2966  B   BEA A2966     316.098  61.490 210.182  0.00  0.00           C
ATOM   2967  B   BEA A2967     314.946  62.388 209.862  0.00  0.00           C
ATOM   2968  B   BEA A2968     313.651  63.330 209.540  0.00  0.00           C
ATOM   2969  B   BEA A2969     312.326  64.230 209.248  0.00  0.00           C
ATOM   2970  B   BEA A2970     310.977  65.091 208.985  0.00  0.00           C
ATOM   2971  B   BEA A2971     309.611  65.914 208.751  0.00  0.00           C
ATOM   2972  B   BEA A2972     308.235  66.700 208.546  0.00  0.00           C
ATOM   2973  B   BEA A2973     306.856  67.451 208.371  0.00  0.00           C
ATOM   2974  B   BEA A2974     304.000  68.913 208.094  0.00  0.00           C
ATOM   2975  B   BEA A2975     302.539  69.621 207.997  0.00  0.00           C
ATOM   2976  B   BEA A2976     301.109  70.295 207.931  0.00  0.00           C
ATOM   2977  B   BEA A2977     299.603  70.989 207.892  0.00  0.00           C
ATOM   2978  B   BEA A2978     298.151  71.648 207.886  0.00  0.00           C
ATOM   2979  B   BEA A2979     296.765  72.273 207.910  0.00  0.00           C
ATOM   2980  B   BEA A2980     295.236  72.963 207.974  0.00  0.00           C
ATOM   2981  B   BEA A2981     293.809  73.615 208.072  0.00  0.00           C
ATOM   2982  B   BEA A2982     290.931  74.990 208.406  0.00  0.00           C
ATOM   2983  B   BEA A2983     289.465  75.752 208.667  0.00  0.00           C
ATOM   2984  B   BEA A2984     288.133  76.509 208.978  0.00  0.00           C
ATOM   2985  B   BEA A2985     286.833  77.347 209.380  0.00  0.00           C
ATOM   2986  B   BEA A2986     285.602  78.309 209.907  0.00  0.00           C
ATOM   2987  B   BEA A2987     284.610  79.347 210.544  0.00  0.00           C
ATOM   2988  B   BEA A2988     283.909  80.542 211.343  0.00  0.00           C
ATOM   2989  B   BEA A2989     283.667  81.838 212.269  0.00  0.00           C
ATOM   2990  B   BEA A2990     283.895  83.086 213.194  0.00  0.00           C
ATOM   2991  B   BEA A2991     284.468  84.296 214.111  0.00  0.00           C
ATOM   2992  B   BEA A2992     285.251  85.417 214.968  0.00  0.00           C
ATOM   2993  B   BEA A2993     286.166  86.463 215.770  0.00  0.00           C
ATOM   2994  B   BEA A2994     287.188  87.461 216.535  0.00  0.00           C
ATOM   2995  B   BEA A2995     288.255  88.388 217.242  0.00  0.00           C
ATOM   2996  B   BEA A2996     289.394  89.290 217.923  0.00  0.00           C
ATOM   2997  B   BEA A2997     290.574  90.153 218.567  0.00  0.00           C
ATOM   2998  B   BEA A2998     291.859  91.029 219.210  0.00  0.00           C
ATOM   2999  B   BEA A2999     293.134  91.846 219.799  0.00  0.00           C
ATOM   3000  B   BEA A3000     295.658  93.339 220.834  0.00  0.00           C
ATOM   3001  B   BEA A3001     297.083  94.120 221.350  0.00  0.00           C
ATOM   3002  B   BEA A3002     298.418  94.816 221.790  0.00  0.00           C
ATOM   3003  B   BEA A3003     299.755  95.481 222.189  0.00  0.00           C
ATOM   3004  B   BEA A3004     301.187  96.159 222.569  0.00  0.00           C
ATOM   3005  B   BEA A3005     302.696  96.837 222.915  0.00  0.00           C
ATOM   3006  B   BEA A3006     304.153  97.454 223.191  0.00  0.00           C
ATOM   3007  B   BEA A3007     305.548  98.012 223.402  0.00  0.00           C
ATOM   3008  B   BEA A3008     307.094  98.594 223.583  0.00  0.00           C
ATOM   3009  B   BEA A3009     308.582  99.120 223.715  0.00  0.00           C
ATOM   3010  B   BEA A3010     310.118  99.632 223.819  0.00  0.00           C
ATOM   3011  B   BEA A3011     311.605 100.099 223.901  0.00  0.00           C
ATOM   3012  B   BEA A3012     313.145 100.559 223.980  0.00  0.00           C
ATOM   3013  B   BEA A3013     314.740 101.014 224.072  0.00  0.00           C
ATOM   3014  B   BEA A3014     316.297 101.441 224.189  0.00  0.00           C
ATOM   3015  B   BEA A3015     317.823 101.848 224.345  0.00  0.00           C
ATOM   3016  B   BEA A3016     319.323 102.242 224.545  0.00  0.00           C
ATOM   3017  B   BEA A3017     320.895 102.652 224.805  0.00  0.00           C
ATOM   3018  B   BEA A3018     322.450 103.056 225.110  0.00  0.00           C
ATOM   3019  B   BEA A3019     323.899 103.436 225.438  0.00  0.00           C
ATOM   3020  B   BEA A3020     325.432 103.845 225.829  0.00  0.00           C
ATOM   3021  B   BEA A3021     326.960 104.264 226.263  0.00  0.00           C
ATOM   3022  B   BEA A3022     328.396 104.671 226.710  0.00  0.00           C
ATOM   3023  B   BEA A3023     329.927 105.123 227.227  0.00  0.00           C
ATOM   3024  B   BEA A3024     331.373 105.570 227.751  0.00  0.00           C
ATOM   3025  B   BEA A3025     332.739 106.015 228.277  0.00  0.00           C
ATOM   3026  B   BEA A3026     334.209 106.520 228.874  0.00  0.00           C
ATOM   3027  B   BEA A3027     335.605 107.028 229.470  0.00  0.00           C
ATOM   3028  B   BEA A3028     337.020 107.575 230.100  0.00  0.00           C
ATOM   3029  B   BEA A3029     338.365 108.127 230.722  0.00  0.00           C
ATOM   3030  B   BEA A3030     339.733 108.723 231.375  0.00  0.00           C
ATOM   3031  B   BEA A3031     341.035 109.325 232.015  0.00  0.00           C
ATOM   3032  B   BEA A3032     342.364 109.976 232.684  0.00  0.00           C
ATOM   3033  B   BEA A3033     343.630 110.632 233.334  0.00  0.00           C
ATOM   3034  B   BEA A3034     347.422 112.821 235.346  0.00  0.00           C
ATOM   3035  B   BEA A3035     351.032 115.241 237.320  0.00  0.00           C
ATOM   3036  B   BEA A3036     352.239 116.126 237.986  0.00  0.00           C
ATOM   3037  B   BEA A3037     353.382 117.000 238.619  0.00  0.00           C
ATOM   3038  B   BEA A3038     354.559 117.937 239.271  0.00  0.00           C
ATOM   3039  B   BEA A3039     355.767 118.937 239.941  0.00  0.00           C
ATOM   3040  B   BEA A3040     356.801 119.823 240.516  0.00  0.00           C
ATOM   3041  B   BEA A3041     357.948 120.836 241.158  0.00  0.00           C
ATOM   3042  B   BEA A3042     359.005 121.798 241.754  0.00  0.00           C
ATOM   3043  B   BEA A3043     360.160 122.878 242.414  0.00  0.00           C
ATOM   3044  B   BEA A3044     361.212 123.890 243.024  0.00  0.00           C
ATOM   3045  B   BEA A3045     362.252 124.917 243.638  0.00  0.00           C
ATOM   3046  B   BEA A3046     363.275 125.951 244.254  0.00  0.00           C
ATOM   3047  B   BEA A3047     364.365 127.084 244.926  0.00  0.00           C
ATOM   3048  B   BEA A3048     365.333 128.115 245.540  0.00  0.00           C
ATOM   3049  B   BEA A3049     366.352 129.231 246.206  0.00  0.00           C
ATOM   3050  B   BEA A3050     367.325 130.326 246.866  0.00  0.00           C
ATOM   3051  B   BEA A3051     369.187 132.517 248.214  0.00  0.00           C
ATOM   3052  B   BEA A3052     370.058 133.593 248.896  0.00  0.00           C
ATOM   3053  B   BEA A3053     371.823 135.912 250.426  0.00  0.00           C
ATOM   3054  B   BEA A3054     372.611 137.028 251.206  0.00  0.00           C
ATOM   3055  B   BEA A3055     373.382 138.196 252.063  0.00  0.00           C
ATOM   3056  B   BEA A3056     374.052 139.303 252.928  0.00  0.00           C
ATOM   3057  B   BEA A3057     374.669 140.455 253.903  0.00  0.00           C
ATOM   3058  B   BEA A3058     375.163 141.585 254.967  0.00  0.00           C
ATOM   3059  B   BEA A3059     375.469 142.619 256.095  0.00  0.00           C
ATOM   3060  B   BEA A3060     375.520 143.571 257.384  0.00  0.00           C
ATOM   3061  B   BEA A3061     375.177 144.302 258.802  0.00  0.00           C
ATOM   3062  B   BEA A3062     374.409 144.656 260.180  0.00  0.00           C
ATOM   3063  B   BEA A3063     373.396 144.654 261.350  0.00  0.00           C
ATOM   3064  B   BEA A3064     372.187 144.406 262.428  0.00  0.00           C
ATOM   3065  B   BEA A3065     370.935 144.001 263.375  0.00  0.00           C
ATOM   3066  B   BEA A3066     369.690 143.497 264.216  0.00  0.00           C
ATOM   3067  B   BEA A3067     368.451 142.918 264.988  0.00  0.00           C
ATOM   3068  B   BEA A3068     367.179 142.253 265.733  0.00  0.00           C
ATOM   3069  B   BEA A3069     365.912 141.526 266.440  0.00  0.00           C
ATOM   3070  B   BEA A3070     364.682 140.759 267.102  0.00  0.00           C
ATOM   3071  B   BEA A3071     363.414 139.905 267.766  0.00  0.00           C
ATOM   3072  B   BEA A3072     362.229 139.046 268.375  0.00  0.00           C
ATOM   3073  B   BEA A3073     361.047 138.124 268.975  0.00  0.00           C
ATOM   3074  B   BEA A3074     359.886 137.148 269.563  0.00  0.00           C
ATOM   3075  B   BEA A3075     358.763 136.127 270.135  0.00  0.00           C
ATOM   3076  B   BEA A3076     357.696 135.070 270.686  0.00  0.00           C
ATOM   3077  B   BEA A3077     356.699 133.987 271.213  0.00  0.00           C
ATOM   3078  B   BEA A3078     355.710 132.796 271.756  0.00  0.00           C
ATOM   3079  B   BEA A3079     354.830 131.596 272.266  0.00  0.00           C
ATOM   3080  B   BEA A3080     354.010 130.302 272.781  0.00  0.00           C
ATOM   3081  B   BEA A3081     353.286 128.920 273.291  0.00  0.00           C
ATOM   3082  B   BEA A3082     352.730 127.560 273.758  0.00  0.00           C
ATOM   3083  B   BEA A3083     352.297 126.021 274.245  0.00  0.00           C
ATOM   3084  B   BEA A3084     352.088 124.509 274.683  0.00  0.00           C
ATOM   3085  B   BEA A3085     352.105 123.013 275.078  0.00  0.00           C
ATOM   3086  B   BEA A3086     352.911 119.969 275.763  0.00  0.00           C
ATOM   3087  B   BEA A3087     354.594 117.231 276.250  0.00  0.00           C
ATOM   3088  B   BEA A3088     356.749 114.962 276.568  0.00  0.00           C
ATOM   3089  B   BEA A3089     358.031 113.923 276.686  0.00  0.00           C
ATOM   3090  B   BEA A3090     359.303 113.055 276.770  0.00  0.00           C
ATOM   3091  B   BEA A3091     362.238 111.558 276.865  0.00  0.00           C
ATOM   3092  B   BEA A3092     365.322 110.677 276.850  0.00  0.00           C
ATOM   3093  B   BEA A3093     366.860 110.514 276.801  0.00  0.00           C
ATOM   3094  B   BEA A3094     368.444 110.568 276.722  0.00  0.00           C
ATOM   3095  B   BEA A3095     371.566 111.527 276.461  0.00  0.00           C
ATOM   3096  B   BEA A3096     372.897 112.435 276.293  0.00  0.00           C
ATOM   3097  B   BEA A3097     373.983 113.522 276.121  0.00  0.00           C
ATOM   3098  B   BEA A3098     374.988 114.834 275.959  0.00  0.00           C
ATOM   3099  B   BEA A3099     375.863 116.179 275.872  0.00  0.00           C
ATOM   3100  B   BEA A3100     376.684 117.527 275.924  0.00  0.00           C
ATOM   3101  B   BEA A3101     377.539 118.818 276.291  0.00  0.00           C
ATOM   3102  B   BEA A3102     378.379 119.437 277.376  0.00  0.00           C
ATOM   3103  B   BEA A3103     378.887 119.007 278.837  0.00  0.00           C
ATOM   3104  B   BEA A3104     379.114 118.173 280.272  0.00  0.00           C
ATOM   3105  B   BEA A3105     379.128 117.240 281.561  0.00  0.00           C
ATOM   3106  B   BEA A3106     378.938 116.224 282.796  0.00  0.00           C
ATOM   3107  B   BEA A3107     378.504 115.222 283.899  0.00  0.00           C
ATOM   3108  B   BEA A3108     377.777 114.208 284.890  0.00  0.00           C
ATOM   3109  B   BEA A3109     376.808 113.212 285.717  0.00  0.00           C
ATOM   3110  B   BEA A3110     375.708 112.263 286.357  0.00  0.00           C
ATOM   3111  B   BEA A3111     374.468 111.264 286.874  0.00  0.00           C
ATOM   3112  B   BEA A3112     373.262 110.263 287.251  0.00  0.00           C
ATOM   3113  B   BEA A3113     372.118 109.177 287.541  0.00  0.00           C
ATOM   3114  B   BEA A3114     371.138 107.986 287.766  0.00  0.00           C
ATOM   3115  B   BEA A3115     370.328 106.664 287.934  0.00  0.00           C
ATOM   3116  B   BEA A3116     369.674 105.168 288.044  0.00  0.00           C
ATOM   3117  B   BEA A3117     369.221 103.648 288.087  0.00  0.00           C
ATOM   3118  B   BEA A3118     368.907 101.997 288.071  0.00  0.00           C
ATOM   3119  B   BEA A3119     368.739 100.415 288.004  0.00  0.00           C
ATOM   3120  B   BEA A3120     368.666  98.815 287.894  0.00  0.00           C
ATOM   3121  B   BEA A3121     368.668  97.209 287.746  0.00  0.00           C
ATOM   3122  B   BEA A3122     368.722  95.613 287.567  0.00  0.00           C
ATOM   3123  B   BEA A3123     368.922  92.509 287.141  0.00  0.00           C
ATOM   3124  B   BEA A3124     369.048  90.905 286.886  0.00  0.00           C
ATOM   3125  B   BEA A3125     369.171  89.362 286.621  0.00  0.00           C
ATOM   3126  B   BEA A3126     369.292  87.763 286.328  0.00  0.00           C
ATOM   3127  B   BEA A3127     369.400  86.113 286.007  0.00  0.00           C
ATOM   3128  B   BEA A3128     369.480  84.549 285.687  0.00  0.00           C
ATOM   3129  B   BEA A3129     369.539  82.961 285.343  0.00  0.00           C
ATOM   3130  B   BEA A3130     369.577  81.500 285.007  0.00  0.00           C
ATOM   3131  B   BEA A3131     369.601  79.927 284.619  0.00  0.00           C
ATOM   3132  B   BEA A3132     369.610  78.392 284.207  0.00  0.00           C
ATOM   3133  B   BEA A3133     369.605  76.795 283.738  0.00  0.00           C
ATOM   3134  B   BEA A3134     369.590  75.287 283.246  0.00  0.00           C
ATOM   3135  B   BEA A3135     369.563  73.777 282.693  0.00  0.00           C
ATOM   3136  B   BEA A3136     369.529  72.306 282.077  0.00  0.00           C
ATOM   3137  B   BEA A3137     369.486  70.821 281.350  0.00  0.00           C
ATOM   3138  B   BEA A3138     369.441  69.484 280.561  0.00  0.00           C
ATOM   3139  B   BEA A3139     369.394  68.195 279.602  0.00  0.00           C
ATOM   3140  B   BEA A3140     369.351  67.021 278.393  0.00  0.00           C
ATOM   3141  B   BEA A3141     369.372  65.917 273.879  0.00  0.00           C
ATOM   3142  B   BEA A3142     369.418  66.294 272.362  0.00  0.00           C
ATOM   3143  B   BEA A3143     369.496  67.480 269.417  0.00  0.00           C
ATOM   3144  B   BEA A3144     369.508  68.888 266.505  0.00  0.00           C
ATOM   3145  B   BEA A3145     369.476  69.580 265.061  0.00  0.00           C
ATOM   3146  B   BEA A3146     369.412  70.242 263.585  0.00  0.00           C
ATOM   3147  B   BEA A3147     369.152  71.358 260.506  0.00  0.00           C
ATOM   3148  B   BEA A3148     368.956  71.707 259.041  0.00  0.00           C
ATOM   3149  B   BEA A3149     368.691  71.909 257.483  0.00  0.00           C
ATOM   3150  B   BEA A3150     368.341  71.930 255.824  0.00  0.00           C
ATOM   3151  B   BEA A3151     367.956  71.777 254.280  0.00  0.00           C
ATOM   3152  B   BEA A3152     367.057  71.025 251.299  0.00  0.00           C
ATOM   3153  B   BEA A3153     366.552  70.452 249.864  0.00  0.00           C
ATOM   3154  B   BEA A3154     366.043  69.800 248.539  0.00  0.00           C
ATOM   3155  B   BEA A3155     365.497  69.034 247.227  0.00  0.00           C
ATOM   3156  B   BEA A3156     364.919  68.160 245.936  0.00  0.00           C
ATOM   3157  B   BEA A3157     364.357  67.260 244.768  0.00  0.00           C
ATOM   3158  B   BEA A3158     363.775  66.277 243.634  0.00  0.00           C
ATOM   3159  B   BEA A3159     363.175  65.221 242.542  0.00  0.00           C
ATOM   3160  B   BEA A3160     362.612  64.190 241.580  0.00  0.00           C
ATOM   3161  B   BEA A3161     361.993  63.018 240.591  0.00  0.00           C
ATOM   3162  B   BEA A3162     361.373  61.802 239.667  0.00  0.00           C
ATOM   3163  B   BEA A3163     360.805  60.654 238.881  0.00  0.00           C
ATOM   3164  B   BEA A3164     360.196  59.387 238.102  0.00  0.00           C
ATOM   3165  B   BEA A3165     359.554  58.008 237.352  0.00  0.00           C
ATOM   3166  B   BEA A3166     358.980  56.737 236.748  0.00  0.00           C
ATOM   3167  B   BEA A3167     357.777  53.944 235.710  0.00  0.00           C
ATOM   3168  B   BEA A3168     357.168  52.454 235.322  0.00  0.00           C
ATOM   3169  B   BEA A3169     356.609  51.028 235.066  0.00  0.00           C
ATOM   3170  B   BEA A3170     356.030  49.481 234.927  0.00  0.00           C
ATOM   3171  B   BEA A3171     354.985  46.431 235.155  0.00  0.00           C
ATOM   3172  B   BEA A3172     354.542  44.965 235.566  0.00  0.00           C
ATOM   3173  B   BEA A3173     354.155  43.543 236.205  0.00  0.00           C
ATOM   3174  B   BEA A3174     353.835  42.230 237.042  0.00  0.00           C
ATOM   3175  B   BEA A3175     353.569  41.007 238.083  0.00  0.00           C
ATOM   3176  B   BEA A3176     353.361  39.930 239.259  0.00  0.00           C
ATOM   3177  B   BEA A3177     353.196  38.984 240.550  0.00  0.00           C
ATOM   3178  B   BEA A3178     353.064  38.161 241.937  0.00  0.00           C
ATOM   3179  B   BEA A3179     352.958  37.453 243.398  0.00  0.00           C
ATOM   3180  B   BEA A3180     352.875  36.894 244.804  0.00  0.00           C
ATOM   3181  B   BEA A3181     352.797  36.396 246.342  0.00  0.00           C
ATOM   3182  B   BEA A3182     352.653  35.664 249.546  0.00  0.00           C
ATOM   3183  B   BEA A3183     352.585  35.441 251.056  0.00  0.00           C
ATOM   3184  B   BEA A3184     352.508  35.279 252.649  0.00  0.00           C
ATOM   3185  B   BEA A3185     352.418  35.185 254.319  0.00  0.00           C
ATOM   3186  B   BEA A3186     352.321  35.163 255.924  0.00  0.00           C
ATOM   3187  B   BEA A3187     352.216  35.203 257.451  0.00  0.00           C
ATOM   3188  B   BEA A3188     352.093  35.302 259.027  0.00  0.00           C
ATOM   3189  B   BEA A3189     351.948  35.466 260.648  0.00  0.00           C
ATOM   3190  B   BEA A3190     351.778  35.697 262.307  0.00  0.00           C
ATOM   3191  B   BEA A3191     351.598  35.970 263.858  0.00  0.00           C
ATOM   3192  B   BEA A3192     351.391  36.307 265.436  0.00  0.00           C
ATOM   3193  B   BEA A3193     351.179  36.665 266.890  0.00  0.00           C
ATOM   3194  B   BEA A3194     350.928  37.105 268.494  0.00  0.00           C
ATOM   3195  B   BEA A3195     350.687  37.540 269.949  0.00  0.00           C
ATOM   3196  B   BEA A3196     350.417  38.041 271.524  0.00  0.00           C
ATOM   3197  B   BEA A3197     350.148  38.554 273.064  0.00  0.00           C
ATOM   3198  B   BEA A3198     349.887  39.065 274.554  0.00  0.00           C
ATOM   3199  B   BEA A3199     349.381  40.115 277.575  0.00  0.00           C
ATOM   3200  B   BEA A3200     349.155  40.618 279.056  0.00  0.00           C
ATOM   3201  B   BEA A3201     348.958  41.092 280.516  0.00  0.00           C
ATOM   3202  B   BEA A3202     348.794  41.542 282.024  0.00  0.00           C
ATOM   3203  B   BEA A3203     348.684  41.942 283.608  0.00  0.00           C
ATOM   3204  B   BEA A3204     348.676  42.228 285.240  0.00  0.00           C
ATOM   3205  B   BEA A3205     348.844  42.285 286.829  0.00  0.00           C
ATOM   3206  B   BEA A3206     349.302  41.938 288.266  0.00  0.00           C
ATOM   3207  B   BEA A3207     350.131  41.025 289.294  0.00  0.00           C
ATOM   3208  B   BEA A3208     351.076  39.846 289.735  0.00  0.00           C
ATOM   3209  B   BEA A3209     352.041  38.590 289.875  0.00  0.00           C
ATOM   3210  B   BEA A3210     353.061  37.250 289.864  0.00  0.00           C
ATOM   3211  B   BEA A3211     354.016  36.006 289.773  0.00  0.00           C
ATOM   3212  B   BEA A3212     355.034  34.709 289.629  0.00  0.00           C
ATOM   3213  B   BEA A3213     357.039  32.289 289.251  0.00  0.00           C
ATOM   3214  B   BEA A3214     358.113  31.084 289.002  0.00  0.00           C
ATOM   3215  B   BEA A3215     359.179  29.960 288.728  0.00  0.00           C
ATOM   3216  B   BEA A3216     360.322  28.842 288.411  0.00  0.00           C
ATOM   3217  B   BEA A3217     361.483  27.797 288.069  0.00  0.00           C
ATOM   3218  B   BEA A3218     362.678  26.819 287.703  0.00  0.00           C
ATOM   3219  B   BEA A3219     365.238  25.036 286.896  0.00  0.00           C
ATOM   3220  B   BEA A3220     366.550  24.272 286.482  0.00  0.00           C
ATOM   3221  B   BEA A3221     367.960  23.549 286.042  0.00  0.00           C
ATOM   3222  B   BEA A3222     369.388  22.910 285.605  0.00  0.00           C
ATOM   3223  B   BEA A3223     370.837  22.346 285.174  0.00  0.00           C
ATOM   3224  B   BEA A3224     372.307  21.850 284.749  0.00  0.00           C
ATOM   3225  B   BEA A3225     373.798  21.416 284.334  0.00  0.00           C
ATOM   3226  B   BEA A3226     375.304  21.040 283.929  0.00  0.00           C
ATOM   3227  B   BEA A3227     376.804  20.716 283.540  0.00  0.00           C
ATOM   3228  B   BEA A3228     378.276  20.443 283.169  0.00  0.00           C
ATOM   3229  B   BEA A3229     379.838  20.194 282.788  0.00  0.00           C
ATOM   3230  B   BEA A3230     381.480  19.973 282.398  0.00  0.00           C
ATOM   3231  B   BEA A3231     384.538  19.661 281.703  0.00  0.00           C
ATOM   3232  B   BEA A3232     386.072  19.548 281.367  0.00  0.00           C
ATOM   3233  B   BEA A3233     387.647  19.459 281.032  0.00  0.00           C
ATOM   3234  B   BEA A3234     389.257  19.396 280.698  0.00  0.00           C
ATOM   3235  B   BEA A3235     390.896  19.359 280.368  0.00  0.00           C
ATOM   3236  B   BEA A3236     392.402  19.348 280.072  0.00  0.00           C
ATOM   3237  B   BEA A3237     393.923  19.359 279.783  0.00  0.00           C
ATOM   3238  B   BEA A3238     395.608  19.397 279.471  0.00  0.00           C
ATOM   3239  B   BEA A3239     397.140  19.455 279.197  0.00  0.00           C
ATOM   3240  B   BEA A3240     398.669  19.534 278.931  0.00  0.00           C
ATOM   3241  B   BEA A3241     400.344  19.646 278.651  0.00  0.00           C
ATOM   3242  B   BEA A3242     401.850  19.769 278.410  0.00  0.00           C
ATOM   3243  B   BEA A3243     403.487  19.928 278.157  0.00  0.00           C
ATOM   3244  B   BEA A3244     405.096  20.110 277.921  0.00  0.00           C
ATOM   3245  B   BEA A3245     406.668  20.315 277.702  0.00  0.00           C
ATOM   3246  B   BEA A3246     408.199  20.539 277.502  0.00  0.00           C
ATOM   3247  B   BEA A3247     409.826  20.808 277.303  0.00  0.00           C
ATOM   3248  B   BEA A3248     411.393  21.097 277.126  0.00  0.00           C
ATOM   3249  B   BEA A3249     412.892  21.405 276.973  0.00  0.00           C
ATOM   3250  B   BEA A3250     414.450  21.761 276.832  0.00  0.00           C
ATOM   3251  B   BEA A3251     417.542  22.590 276.617  0.00  0.00           C
ATOM   3252  B   BEA A3252     419.158  23.102 276.548  0.00  0.00           C
ATOM   3253  B   BEA A3253     420.631  23.628 276.516  0.00  0.00           C
ATOM   3254  B   BEA A3254     423.603  24.918 276.581  0.00  0.00           C
ATOM   3255  B   BEA A3255     425.011  25.684 276.700  0.00  0.00           C
ATOM   3256  B   BEA A3256     426.331  26.544 276.892  0.00  0.00           C
ATOM   3257  B   BEA A3257     427.569  27.552 277.189  0.00  0.00           C
ATOM   3258  B   BEA A3258     428.589  28.659 277.595  0.00  0.00           C
ATOM   3259  B   BEA A3259     429.383  29.949 278.162  0.00  0.00           C
ATOM   3260  B   BEA A3260     429.804  31.294 278.852  0.00  0.00           C
ATOM   3261  B   BEA A3261     429.842  32.706 279.673  0.00  0.00           C
ATOM   3262  B   BEA A3262     429.538  34.018 280.522  0.00  0.00           C
ATOM   3263  B   BEA A3263     428.989  35.224 281.367  0.00  0.00           C
ATOM   3264  B   BEA A3264     428.251  36.363 282.224  0.00  0.00           C
ATOM   3265  B   BEA A3265     427.452  37.449 283.131  0.00  0.00           C
ATOM   3266  B   BEA A3266     426.834  39.382 285.571  0.00  0.00           C
ATOM   3267  B   BEA A3267     428.772  40.210 287.852  0.00  0.00           C
ATOM   3268  B   BEA A3268     430.068  40.514 288.678  0.00  0.00           C
ATOM   3269  B   BEA A3269     431.559  40.919 289.359  0.00  0.00           C
ATOM   3270  B   BEA A3270     432.983  41.451 289.781  0.00  0.00           C
ATOM   3271  B   BEA A3271     434.351  42.201 289.948  0.00  0.00           C
ATOM   3272  B   BEA A3272     435.620  43.259 289.815  0.00  0.00           C
ATOM   3273  B   BEA A3273     436.629  44.429 289.463  0.00  0.00           C
ATOM   3274  B   BEA A3274     437.499  45.700 288.968  0.00  0.00           C
ATOM   3275  B   BEA A3275     438.234  46.974 288.407  0.00  0.00           C
ATOM   3276  B   BEA A3276     438.902  48.288 287.791  0.00  0.00           C
ATOM   3277  B   BEA A3277     439.550  49.680 287.121  0.00  0.00           C
ATOM   3278  B   BEA A3278     440.155  51.036 286.475  0.00  0.00           C
ATOM   3279  B   BEA A3279     441.472  53.675 285.425  0.00  0.00           C
ATOM   3280  B   BEA A3280     442.602  54.559 285.750  0.00  0.00           C
ATOM   3281  B   BEA A3281     443.412  53.945 287.036  0.00  0.00           C
ATOM   3282  B   BEA A3282     444.013  53.308 288.345  0.00  0.00           C
ATOM   3283  B   BEA A3283     444.653  53.774 289.655  0.00  0.00           C
ATOM   3284  B   BEA A3284     444.957  55.213 290.186  0.00  0.00           C
ATOM   3285  B   BEA A3285     445.069  56.724 290.404  0.00  0.00           C
ATOM   3286  B   BEA A3286     445.057  58.335 290.512  0.00  0.00           C
ATOM   3287  B   BEA A3287     444.923  59.939 290.557  0.00  0.00           C
ATOM   3288  B   BEA A3288     444.646  61.651 290.541  0.00  0.00           C
ATOM   3289  B   BEA A3289     444.284  63.179 290.471  0.00  0.00           C
ATOM   3290  B   BEA A3290     443.826  64.664 290.350  0.00  0.00           C
ATOM   3291  B   BEA A3291     443.227  66.229 290.164  0.00  0.00           C
ATOM   3292  B   BEA A3292     442.600  67.602 289.947  0.00  0.00           C
ATOM   3293  B   BEA A3293     441.838  69.030 289.662  0.00  0.00           C
ATOM   3294  B   BEA A3294     441.010  70.374 289.333  0.00  0.00           C
ATOM   3295  B   BEA A3295     440.129  71.625 288.963  0.00  0.00           C
ATOM   3296  B   BEA A3296     438.090  73.997 288.042  0.00  0.00           C
ATOM   3297  B   BEA A3297     437.042  74.988 287.536  0.00  0.00           C
ATOM   3298  B   BEA A3298     435.812  75.982 286.914  0.00  0.00           C
ATOM   3299  B   BEA A3299     434.599  76.796 286.270  0.00  0.00           C
ATOM   3300  B   BEA A3300     432.023  77.978 284.787  0.00  0.00           C
ATOM   3301  B   BEA A3301     430.699  78.278 283.951  0.00  0.00           C
ATOM   3302  B   BEA A3302     429.372  78.333 283.051  0.00  0.00           C
ATOM   3303  B   BEA A3303     428.133  78.118 282.138  0.00  0.00           C
ATOM   3304  B   BEA A3304     426.970  77.613 281.193  0.00  0.00           C
ATOM   3305  B   BEA A3305     425.876  76.766 280.194  0.00  0.00           C
ATOM   3306  B   BEA A3306     424.315  74.603 278.502  0.00  0.00           C
ATOM   3307  B   BEA A3307     423.696  73.355 277.759  0.00  0.00           C
ATOM   3308  B   BEA A3308     423.135  72.010 277.079  0.00  0.00           C
ATOM   3309  B   BEA A3309     422.638  70.646 276.504  0.00  0.00           C
ATOM   3310  B   BEA A3310     422.137  69.127 276.001  0.00  0.00           C
ATOM   3311  B   BEA A3311     421.684  67.682 275.680  0.00  0.00           C
ATOM   3312  B   BEA A3312     421.176  66.091 275.584  0.00  0.00           C
ATOM   3313  B   BEA A3313     420.625  64.631 275.961  0.00  0.00           C
ATOM   3314  B   BEA A3314     420.037  63.689 277.057  0.00  0.00           C
ATOM   3315  B   BEA A3315     419.026  63.494 280.040  0.00  0.00           C
ATOM   3316  B   BEA A3316     418.563  63.787 281.537  0.00  0.00           C
ATOM   3317  B   BEA A3317     417.585  64.740 284.488  0.00  0.00           C
ATOM   3318  B   BEA A3318     417.059  65.322 285.881  0.00  0.00           C
ATOM   3319  B   BEA A3319     416.473  65.968 287.251  0.00  0.00           C
ATOM   3320  B   BEA A3320     415.833  66.647 288.544  0.00  0.00           C
ATOM   3321  B   BEA A3321     415.083  67.385 289.805  0.00  0.00           C
ATOM   3322  B   BEA A3322     414.288  68.089 290.877  0.00  0.00           C
ATOM   3323  B   BEA A3323     413.239  68.889 291.930  0.00  0.00           C
ATOM   3324  B   BEA A3324     412.054  69.627 292.700  0.00  0.00           C
ATOM   3325  B   BEA A3325     410.694  70.272 293.128  0.00  0.00           C
ATOM   3326  B   BEA A3326     409.137  70.776 293.124  0.00  0.00           C
ATOM   3327  B   BEA A3327     407.587  71.062 292.688  0.00  0.00           C
ATOM   3328  B   BEA A3328     406.166  71.156 291.969  0.00  0.00           C
ATOM   3329  B   BEA A3329     404.824  71.114 291.049  0.00  0.00           C
ATOM   3330  B   BEA A3330     403.645  70.982 290.072  0.00  0.00           C
ATOM   3331  B   BEA A3331     402.558  70.789 289.045  0.00  0.00           C
CONECT    1    2
CONECT    2    1    3
CONECT    3    2    4
CONECT    4    3    5
CONECT    5    4    6
CONECT    6    5    7
CONECT    7    6    8
CONECT    8    7    9
CONECT    9    8   10
CONECT   10    9   11
CONECT   11   10   12
CONECT   12   11   13
CONECT   13   12   14
CONECT   14   13   15
CONECT   15   14   16
CONECT   16   15   17
CONECT   17   16   18
CONECT   18   17   19
CONECT   19   18   20
CONECT   20   19   21
CONECT   21   20   22
CONECT   22   21   23
CONECT   23   22   24
CONECT   24   23   25
CONECT   25   24   26
CONECT   26   25   27
CONECT   27   26   28
CONECT   28   27   29
CONECT   29   28   30
CONECT   30   29   31
CONECT   31   30   32
CONECT   32   31   33
CONECT   33   32   34
CONECT   34   33   35
CONECT   35   34   36
CONECT   36   35   37
CONECT   37   36   38
CONECT   38   37   39
CONECT   39   38   40
CONECT   40   39   41
CONECT   41   40   42
CONECT   42   41   43
CONECT   43   42   44
CONECT   44   43   45
CONECT   45   44   46
CONECT   46   45   47
CONECT   47   46   48
CONECT   48   47   49
CONECT   49   48   50
CONECT   50   49   51
CONECT   51   50   52
CONECT   52   51   53
CONECT   53   52   54
CONECT   54   53   55
CONECT   55   54   56
CONECT   56   55   57
CONECT   57   56   58
CONECT   58   57   59
CONECT   59   58   60
CONECT   60   59   61
CONECT   61   60   62
CONECT   62   61   63
CONECT   63   62   64
CONECT   64   63   65
CONECT   65   64   66
CONECT   66   65   67
CONECT   67   66   68
CONECT   68   67   69
CONECT   69   68   70
CONECT   70   69   71
CONECT   71   70   72
CONECT   72   71   73
CONECT   73   72   74
CONECT   74   73   75
CONECT   75   74   76
CONECT   76   75   77
CONECT   77   76   78
CONECT   78   77   79
CONECT   79   78   80
CONECT   80   79   81
CONECT   81   80   82
CONECT   82   81   83
CONECT   83   82   84
CONECT   84   83   85
CONECT   85   84   86
CONECT   86   85   87
CONECT   87   86   88
CONECT   88   87   89
CONECT   89   88   90
CONECT   90   89   91
CONECT   91   90   92
CONECT   92   91   93
CONECT   93   92   94
CONECT   94   93   95
CONECT   95   94   96
CONECT   96   95   97
CONECT   97   96   98
CONECT   98   97   99
CONECT   99   98  100
CONECT  100   99  101
CONECT  101  100  102
CONECT  102  101  103
CONECT  103  102  104
CONECT  104  103  105
CONECT  105  104  106
CONECT  106  105  107
CONECT  107  106  108
CONECT  108  107  109
CONECT  109  108  110
CONECT  110  109  111
CONECT  111  110  112
CONECT  112  111  113
CONECT  113  112  114
CONECT  114  113  115
CONECT  115  114  116
CONECT  116  115  117
CONECT  117  116  118
CONECT  118  117  119
CONECT  119  118  120
CONECT  120  119  121
CONECT  121  120  122
CONECT  122  121  123
CONECT  123  122  124
CONECT  124  123  125
CONECT  125  124  126
CONECT  126  125  127
CONECT  127  126  128
CONECT  128  127  129
CONECT  129  128  130
CONECT  130  129  131
CONECT  131  130  132
CONECT  132  131  133
CONECT  133  132  134
CONECT  134  133  135
CONECT  135  134  136
CONECT  136  135  137
CONECT  137  136  138
CONECT  138  137  139
CONECT  139  138  140
CONECT  140  139  141
CONECT  141  140  142
CONECT  142  141  143
CONECT  143  142  144
CONECT  144  143  145
CONECT  145  144  146
CONECT  146  145  147
CONECT  147  146  148
CONECT  148  147  149
CONECT  149  148  150
CONECT  150  149  151
CONECT  151  150  152
CONECT  152  151  153
CONECT  153  152  154
CONECT  154  153  155
CONECT  155  154  156
CONECT  156  155  157
CONECT  157  156  158
CONECT  158  157  159
CONECT  159  158  160
CONECT  160  159  161
CONECT  161  160  162
CONECT  162  161  163
CONECT  163  162  164
CONECT  164  163  165
CONECT  165  164  166
CONECT  166  165  167
CONECT  167  166  168
CONECT  168  167  169
CONECT  169  168  170
CONECT  170  169  171
CONECT  171  170  172
CONECT  172  171  173
CONECT  173  172  174
CONECT  174  173  175
CONECT  175  174  176
CONECT  176  175  177
CONECT  177  176  178
CONECT  178  177  179
CONECT  179  178  180
CONECT  180  179  181
CONECT  181  180  182
CONECT  182  181  183
CONECT  183  182  184
CONECT  184  183  185
CONECT  185  184  186
CONECT  186  185  187
CONECT  187  186  188
CONECT  188  187  189
CONECT  189  188  190
CONECT  190  189  191
CONECT  191  190  192
CONECT  192  191  193
CONECT  193  192  194
CONECT  194  193  195
CONECT  195  194  196
CONECT  196  195  197
CONECT  197  196  198
CONECT  198  197  199
CONECT  199  198  200
CONECT  200  199  201
CONECT  201  200  202
CONECT  202  201  203
CONECT  203  202  204
CONECT  204  203  205
CONECT  205  204  206
CONECT  206  205  207
CONECT  207  206  208
CONECT  208  207  209
CONECT  209  208  210
CONECT  210  209  211
CONECT  211  210  212
CONECT  212  211  213
CONECT  213  212  214
CONECT  214  213  215
CONECT  215  214  216
CONECT  216  215  217
CONECT  217  216  218
CONECT  218  217  219
CONECT  219  218  220
CONECT  220  219  221
CONECT  221  220  222
CONECT  222  221  223
CONECT  223  222  224
CONECT  224  223  225
CONECT  225  224  226
CONECT  226  225  227
CONECT  227  226  228
CONECT  228  227  229
CONECT  229  228  230
CONECT  230  229  231
CONECT  231  230  232
CONECT  232  231  233
CONECT  233  232  234
CONECT  234  233  235
CONECT  235  234  236
CONECT  236  235  237
CONECT  237  236  238
CONECT  238  237  239
CONECT  239  238  240
CONECT  240  239  241
CONECT  241  240  242
CONECT  242  241  243
CONECT  243  242  244
CONECT  244  243  245
CONECT  245  244  246
CONECT  246  245  247
CONECT  247  246  248
CONECT  248  247  249
CONECT  249  248  250
CONECT  250  249  251
CONECT  251  250  252
CONECT  252  251  253
CONECT  253  252  254
CONECT  254  253  255
CONECT  255  254  256
CONECT  256  255  257
CONECT  257  256  258
CONECT  258  257  259
CONECT  259  258  260
CONECT  260  259  261
CONECT  261  260  262
CONECT  262  261  263
CONECT  263  262  264
CONECT  264  263  265
CONECT  265  264  266
CONECT  266  265  267
CONECT  267  266  268
CONECT  268  267  269
CONECT  269  268  270
CONECT  270  269  271
CONECT  271  270  272
CONECT  272  271  273
CONECT  273  272  274
CONECT  274  273  275
CONECT  275  274  276
CONECT  276  275  277
CONECT  277  276  278
CONECT  278  277  279
CONECT  279  278  280
CONECT  280  279  281
CONECT  281  280  282
CONECT  282  281  283
CONECT  283  282  284
CONECT  284  283  285
CONECT  285  284  286
CONECT  286  285  287
CONECT  287  286  288
CONECT  288  287  289
CONECT  289  288  290
CONECT  290  289  291
CONECT  291  290  292
CONECT  292  291  293
CONECT  293  292  294
CONECT  294  293  295
CONECT  295  294  296
CONECT  296  295  297
CONECT  297  296  298
CONECT  298  297  299
CONECT  299  298  300
CONECT  300  299  301
CONECT  301  300  302
CONECT  302  301  303
CONECT  303  302  304
CONECT  304  303  305
CONECT  305  304  306
CONECT  306  305  307
CONECT  307  306  308
CONECT  308  307  309
CONECT  309  308  310
CONECT  310  309  311
CONECT  311  310  312
CONECT  312  311  313
CONECT  313  312  314
CONECT  314  313  315
CONECT  315  314  316
CONECT  316  315  317
CONECT  317  316  318
CONECT  318  317  319
CONECT  319  318  320
CONECT  320  319  321
CONECT  321  320  322
CONECT  322  321  323
CONECT  323  322  324
CONECT  324  323  325
CONECT  325  324  326
CONECT  326  325  327
CONECT  327  326  328
CONECT  328  327  329
CONECT  329  328  330
CONECT  330  329  331
CONECT  331  330  332
CONECT  332  331  333
CONECT  333  332  334
CONECT  334  333  335
CONECT  335  334  336
CONECT  336  335  337
CONECT  337  336  338
CONECT  338  337  339
CONECT  339  338  340
CONECT  340  339  341
CONECT  341  340  342
CONECT  342  341  343
CONECT  343  342  344
CONECT  344  343  345
CONECT  345  344  346
CONECT  346  345  347
CONECT  347  346  348
CONECT  348  347  349
CONECT  349  348  350
CONECT  350  349  351
CONECT  351  350  352
CONECT  352  351  353
CONECT  353  352  354
CONECT  354  353  355
CONECT  355  354  356
CONECT  356  355  357
CONECT  357  356  358
CONECT  358  357  359
CONECT  359  358  360
CONECT  360  359  361
CONECT  361  360  362
CONECT  362  361  363
CONECT  363  362  364
CONECT  364  363  365
CONECT  365  364  366
CONECT  366  365  367
CONECT  367  366  368
CONECT  368  367  369
CONECT  369  368  370
CONECT  370  369  371
CONECT  371  370  372
CONECT  372  371  373
CONECT  373  372  374
CONECT  374  373  375
CONECT  375  374  376
CONECT  376  375  377
CONECT  377  376  378
CONECT  378  377  379
CONECT  379  378  380
CONECT  380  379  381
CONECT  381  380  382
CONECT  382  381  383
CONECT  383  382  384
CONECT  384  383  385
CONECT  385  384  386
CONECT  386  385  387
CONECT  387  386  388
CONECT  388  387  389
CONECT  389  388  390
CONECT  390  389  391
CONECT  391  390  392
CONECT  392  391  393
CONECT  393  392  394
CONECT  394  393  395
CONECT  395  394  396
CONECT  396  395  397
CONECT  397  396  398
CONECT  398  397  399
CONECT  399  398  400
CONECT  400  399  401
CONECT  401  400  402
CONECT  402  401  403
CONECT  403  402  404
CONECT  404  403  405
CONECT  405  404  406
CONECT  406  405  407
CONECT  407  406  408
CONECT  408  407  409
CONECT  409  408  410
CONECT  410  409  411
CONECT  411  410  412
CONECT  412  411  413
CONECT  413  412  414
CONECT  414  413  415
CONECT  415  414  416
CONECT  416  415  417
CONECT  417  416  418
CONECT  418  417  419
CONECT  419  418  420
CONECT  420  419  421
CONECT  421  420  422
CONECT  422  421  423
CONECT  423  422  424
CONECT  424  423  425
CONECT  425  424  426
CONECT  426  425  427
CONECT  427  426  428
CONECT  428  427  429
CONECT  429  428  430
CONECT  430  429  431
CONECT  431  430  432
CONECT  432  431  433
CONECT  433  432  434
CONECT  434  433  435
CONECT  435  434  436
CONECT  436  435  437
CONECT  437  436  438
CONECT  438  437  439
CONECT  439  438  440
CONECT  440  439  441
CONECT  441  440  442
CONECT  442  441  443
CONECT  443  442  444
CONECT  444  443  445
CONECT  445  444  446
CONECT  446  445  447
CONECT  447  446  448
CONECT  448  447  449
CONECT  449  448  450
CONECT  450  449  451
CONECT  451  450  452
CONECT  452  451  453
CONECT  453  452  454
CONECT  454  453  455
CONECT  455  454  456
CONECT  456  455  457
CONECT  457  456  458
CONECT  458  457  459
CONECT  459  458  460
CONECT  460  459  461
CONECT  461  460  462
CONECT  462  461  463
CONECT  463  462  464
CONECT  464  463  465
CONECT  465  464  466
CONECT  466  465  467
CONECT  467  466  468
CONECT  468  467  469
CONECT  469  468  470
CONECT  470  469  471
CONECT  471  470  472
CONECT  472  471  473
CONECT  473  472  474
CONECT  474  473  475
CONECT  475  474  476
CONECT  476  475  477
CONECT  477  476  478
CONECT  478  477  479
CONECT  479  478  480
CONECT  480  479  481
CONECT  481  480  482
CONECT  482  481  483
CONECT  483  482  484
CONECT  484  483  485
CONECT  485  484  486
CONECT  486  485  487
CONECT  487  486  488
CONECT  488  487  489
CONECT  489  488  490
CONECT  490  489  491
CONECT  491  490  492
CONECT  492  491  493
CONECT  493  492  494
CONECT  494  493  495
CONECT  495  494  496
CONECT  496  495  497
CONECT  497  496  498
CONECT  498  497  499
CONECT  499  498  500
CONECT  500  499  501
CONECT  501  500  502
CONECT  502  501  503
CONECT  503  502  504
CONECT  504  503  505
CONECT  505  504  506
CONECT  506  505  507
CONECT  507  506  508
CONECT  508  507  509
CONECT  509  508  510
CONECT  510  509  511
CONECT  511  510  512
CONECT  512  511  513
CONECT  513  512  514
CONECT  514  513  515
CONECT  515  514  516
CONECT  516  515  517
CONECT  517  516  518
CONECT  518  517  519
CONECT  519  518  520
CONECT  520  519  521
CONECT  521  520  522
CONECT  522  521  523
CONECT  523  522  524
CONECT  524  523  525
CONECT  525  524  526
CONECT  526  525  527
CONECT  527  526  528
CONECT  528  527  529
CONECT  529  528  530
CONECT  530  529  531
CONECT  531  530  532
CONECT  532  531  533
CONECT  533  532  534
CONECT  534  533  535
CONECT  535  534  536
CONECT  536  535  537
CONECT  537  536  538
CONECT  538  537  539
CONECT  539  538  540
CONECT  540  539  541
CONECT  541  540  542
CONECT  542  541  543
CONECT  543  542  544
CONECT  544  543  545
CONECT  545  544  546
CONECT  546  545  547
CONECT  547  546  548
CONECT  548  547  549
CONECT  549  548  550
CONECT  550  549  551
CONECT  551  550  552
CONECT  552  551  553
CONECT  553  552  554
CONECT  554  553  555
CONECT  555  554  556
CONECT  556  555  557
CONECT  557  556  558
CONECT  558  557  559
CONECT  559  558  560
CONECT  560  559  561
CONECT  561  560  562
CONECT  562  561  563
CONECT  563  562  564
CONECT  564  563  565
CONECT  565  564  566
CONECT  566  565  567
CONECT  567  566  568
CONECT  568  567  569
CONECT  569  568  570
CONECT  570  569  571
CONECT  571  570  572
CONECT  572  571  573
CONECT  573  572  574
CONECT  574  573  575
CONECT  575  574  576
CONECT  576  575  577
CONECT  577  576  578
CONECT  578  577  579
CONECT  579  578  580
CONECT  580  579  581
CONECT  581  580  582
CONECT  582  581  583
CONECT  583  582  584
CONECT  584  583  585
CONECT  585  584  586
CONECT  586  585  587
CONECT  587  586  588
CONECT  588  587  589
CONECT  589  588  590
CONECT  590  589  591
CONECT  591  590  592
CONECT  592  591  593
CONECT  593  592  594
CONECT  594  593  595
CONECT  595  594  596
CONECT  596  595  597
CONECT  597  596  598
CONECT  598  597  599
CONECT  599  598  600
CONECT  600  599  601
CONECT  601  600  602
CONECT  602  601  603
CONECT  603  602  604
CONECT  604  603  605
CONECT  605  604  606
CONECT  606  605  607
CONECT  607  606  608
CONECT  608  607  609
CONECT  609  608  610
CONECT  610  609  611
CONECT  611  610  612
CONECT  612  611  613
CONECT  613  612  614
CONECT  614  613  615
CONECT  615  614  616
CONECT  616  615  617
CONECT  617  616  618
CONECT  618  617  619
CONECT  619  618  620
CONECT  620  619  621
CONECT  621  620  622
CONECT  622  621  623
CONECT  623  622  624
CONECT  624  623  625
CONECT  625  624  626
CONECT  626  625  627
CONECT  627  626  628
CONECT  628  627  629
CONECT  629  628  630
CONECT  630  629  631
CONECT  631  630  632
CONECT  632  631  633
CONECT  633  632  634
CONECT  634  633  635
CONECT  635  634  636
CONECT  636  635  637
CONECT  637  636  638
CONECT  638  637  639
CONECT  639  638  640
CONECT  640  639  641
CONECT  641  640  642
CONECT  642  641  643
CONECT  643  642  644
CONECT  644  643  645
CONECT  645  644  646
CONECT  646  645  647
CONECT  647  646  648
CONECT  648  647  649
CONECT  649  648  650
CONECT  650  649  651
CONECT  651  650  652
CONECT  652  651  653
CONECT  653  652  654
CONECT  654  653  655
CONECT  655  654  656
CONECT  656  655  657
CONECT  657  656  658
CONECT  658  657  659
CONECT  659  658  660
CONECT  660  659  661
CONECT  661  660  662
CONECT  662  661  663
CONECT  663  662  664
CONECT  664  663  665
CONECT  665  664  666
CONECT  666  665  667
CONECT  667  666  668
CONECT  668  667  669
CONECT  669  668  670
CONECT  670  669  671
CONECT  671  670  672
CONECT  672  671  673
CONECT  673  672  674
CONECT  674  673  675
CONECT  675  674  676
CONECT  676  675  677
CONECT  677  676  678
CONECT  678  677  679
CONECT  679  678  680
CONECT  680  679  681
CONECT  681  680  682
CONECT  682  681  683
CONECT  683  682  684
CONECT  684  683  685
CONECT  685  684  686
CONECT  686  685  687
CONECT  687  686  688
CONECT  688  687  689
CONECT  689  688  690
CONECT  690  689  691
CONECT  691  690  692
CONECT  692  691  693
CONECT  693  692  694
CONECT  694  693  695
CONECT  695  694  696
CONECT  696  695  697
CONECT  697  696  698
CONECT  698  697  699
CONECT  699  698  700
CONECT  700  699  701
CONECT  701  700  702
CONECT  702  701  703
CONECT  703  702  704
CONECT  704  703  705
CONECT  705  704  706
CONECT  706  705  707
CONECT  707  706  708
CONECT  708  707  709
CONECT  709  708  710
CONECT  710  709  711
CONECT  711  710  712
CONECT  712  711  713
CONECT  713  712  714
CONECT  714  713  715
CONECT  715  714  716
CONECT  716  715  717
CONECT  717  716  718
CONECT  718  717  719
CONECT  719  718  720
CONECT  720  719  721
CONECT  721  720  722
CONECT  722  721  723
CONECT  723  722  724
CONECT  724  723  725
CONECT  725  724  726
CONECT  726  725  727
CONECT  727  726  728
CONECT  728  727  729
CONECT  729  728  730
CONECT  730  729  731
CONECT  731  730  732
CONECT  732  731  733
CONECT  733  732  734
CONECT  734  733  735
CONECT  735  734  736
CONECT  736  735  737
CONECT  737  736  738
CONECT  738  737  739
CONECT  739  738  740
CONECT  740  739  741
CONECT  741  740  742
CONECT  742  741  743
CONECT  743  742  744
CONECT  744  743  745
CONECT  745  744  746
CONECT  746  745  747
CONECT  747  746  748
CONECT  748  747  749
CONECT  749  748  750
CONECT  750  749  751
CONECT  751  750  752
CONECT  752  751  753
CONECT  753  752  754
CONECT  754  753  755
CONECT  755  754  756
CONECT  756  755  757
CONECT  757  756  758
CONECT  758  757  759
CONECT  759  758  760
CONECT  760  759  761
CONECT  761  760  762
CONECT  762  761  763
CONECT  763  762  764
CONECT  764  763  765
CONECT  765  764  766
CONECT  766  765  767
CONECT  767  766  768
CONECT  768  767  769
CONECT  769  768  770
CONECT  770  769  771
CONECT  771  770  772
CONECT  772  771  773
CONECT  773  772  774
CONECT  774  773  775
CONECT  775  774  776
CONECT  776  775  777
CONECT  777  776  778
CONECT  778  777  779
CONECT  779  778  780
CONECT  780  779  781
CONECT  781  780  782
CONECT  782  781  783
CONECT  783  782  784
CONECT  784  783  785
CONECT  785  784  786
CONECT  786  785  787
CONECT  787  786  788
CONECT  788  787  789
CONECT  789  788  790
CONECT  790  789  791
CONECT  791  790  792
CONECT  792  791  793
CONECT  793  792  794
CONECT  794  793  795
CONECT  795  794  796
CONECT  796  795  797
CONECT  797  796  798
CONECT  798  797  799
CONECT  799  798  800
CONECT  800  799  801
CONECT  801  800  802
CONECT  802  801  803
CONECT  803  802  804
CONECT  804  803  805
CONECT  805  804  806
CONECT  806  805  807
CONECT  807  806  808
CONECT  808  807  809
CONECT  809  808  810
CONECT  810  809  811
CONECT  811  810  812
CONECT  812  811  813
CONECT  813  812  814
CONECT  814  813  815
CONECT  815  814  816
CONECT  816  815  817
CONECT  817  816  818
CONECT  818  817  819
CONECT  819  818  820
CONECT  820  819  821
CONECT  821  820  822
CONECT  822  821  823
CONECT  823  822  824
CONECT  824  823  825
CONECT  825  824  826
CONECT  826  825  827
CONECT  827  826  828
CONECT  828  827  829
CONECT  829  828  830
CONECT  830  829  831
CONECT  831  830  832
CONECT  832  831  833
CONECT  833  832  834
CONECT  834  833  835
CONECT  835  834  836
CONECT  836  835  837
CONECT  837  836  838
CONECT  838  837  839
CONECT  839  838  840
CONECT  840  839  841
CONECT  841  840  842
CONECT  842  841  843
CONECT  843  842  844
CONECT  844  843  845
CONECT  845  844  846
CONECT  846  845  847
CONECT  847  846  848
CONECT  848  847  849
CONECT  849  848  850
CONECT  850  849  851
CONECT  851  850  852
CONECT  852  851  853
CONECT  853  852  854
CONECT  854  853  855
CONECT  855  854  856
CONECT  856  855  857
CONECT  857  856  858
CONECT  858  857  859
CONECT  859  858  860
CONECT  860  859  861
CONECT  861  860  862
CONECT  862  861  863
CONECT  863  862  864
CONECT  864  863  865
CONECT  865  864  866
CONECT  866  865  867
CONECT  867  866  868
CONECT  868  867  869
CONECT  869  868  870
CONECT  870  869  871
CONECT  871  870  872
CONECT  872  871  873
CONECT  873  872  874
CONECT  874  873  875
CONECT  875  874  876
CONECT  876  875  877
CONECT  877  876  878
CONECT  878  877  879
CONECT  879  878  880
CONECT  880  879  881
CONECT  881  880  882
CONECT  882  881  883
CONECT  883  882  884
CONECT  884  883  885
CONECT  885  884  886
CONECT  886  885  887
CONECT  887  886  888
CONECT  888  887  889
CONECT  889  888  890
CONECT  890  889  891
CONECT  891  890  892
CONECT  892  891  893
CONECT  893  892  894
CONECT  894  893  895
CONECT  895  894  896
CONECT  896  895  897
CONECT  897  896  898
CONECT  898  897  899
CONECT  899  898  900
CONECT  900  899  901
CONECT  901  900  902
CONECT  902  901  903
CONECT  903  902  904
CONECT  904  903  905
CONECT  905  904  906
CONECT  906  905  907
CONECT  907  906  908
CONECT  908  907  909
CONECT  909  908  910
CONECT  910  909  911
CONECT  911  910  912
CONECT  912  911  913
CONECT  913  912  914
CONECT  914  913  915
CONECT  915  914  916
CONECT  916  915  917
CONECT  917  916  918
CONECT  918  917  919
CONECT  919  918  920
CONECT  920  919  921
CONECT  921  920  922
CONECT  922  921  923
CONECT  923  922  924
CONECT  924  923  925
CONECT  925  924  926
CONECT  926  925  927
CONECT  927  926  928
CONECT  928  927  929
CONECT  929  928  930
CONECT  930  929  931
CONECT  931  930  932
CONECT  932  931  933
CONECT  933  932  934
CONECT  934  933  935
CONECT  935  934  936
CONECT  936  935  937
CONECT  937  936  938
CONECT  938  937  939
CONECT  939  938  940
CONECT  940  939  941
CONECT  941  940  942
CONECT  942  941  943
CONECT  943  942  944
CONECT  944  943  945
CONECT  945  944  946
CONECT  946  945  947
CONECT  947  946  948
CONECT  948  947  949
CONECT  949  948  950
CONECT  950  949  951
CONECT  951  950  952
CONECT  952  951  953
CONECT  953  952  954
CONECT  954  953  955
CONECT  955  954  956
CONECT  956  955  957
CONECT  957  956  958
CONECT  958  957  959
CONECT  959  958  960
CONECT  960  959  961
CONECT  961  960  962
CONECT  962  961  963
CONECT  963  962  964
CONECT  964  963  965
CONECT  965  964  966
CONECT  966  965  967
CONECT  967  966  968
CONECT  968  967  969
CONECT  969  968  970
CONECT  970  969  971
CONECT  971  970  972
CONECT  972  971  973
CONECT  973  972  974
CONECT  974  973  975
CONECT  975  974  976
CONECT  976  975  977
CONECT  977  976  978
CONECT  978  977  979
CONECT  979  978  980
CONECT  980  979  981
CONECT  981  980  982
CONECT  982  981  983
CONECT  983  982  984
CONECT  984  983  985
CONECT  985  984  986
CONECT  986  985  987
CONECT  987  986  988
CONECT  988  987  989
CONECT  989  988  990
CONECT  990  989  991
CONECT  991  990  992
CONECT  992  991  993
CONECT  993  992  994
CONECT  994  993  995
CONECT  995  994  996
CONECT  996  995  997
CONECT  997  996  998
CONECT  998  997  999
CONECT  999  998 1000
CONECT 1000  999 1001
CONECT 1001 1000 1002
CONECT 1002 1001 1003
CONECT 1003 1002 1004
CONECT 1004 1003 1005
CONECT 1005 1004 1006
CONECT 1006 1005 1007
CONECT 1007 1006 1008
CONECT 1008 1007 1009
CONECT 1009 1008 1010
CONECT 1010 1009 1011
CONECT 1011 1010 1012
CONECT 1012 1011 1013
CONECT 1013 1012 1014
CONECT 1014 1013 1015
CONECT 1015 1014 1016
CONECT 1016 1015 1017
CONECT 1017 1016 1018
CONECT 1018 1017 1019
CONECT 1019 1018 1020
CONECT 1020 1019 1021
CONECT 1021 1020 1022
CONECT 1022 1021 1023
CONECT 1023 1022 1024
CONECT 1024 1023 1025
CONECT 1025 1024 1026
CONECT 1026 1025 1027
CONECT 1027 1026 1028
CONECT 1028 1027 1029
CONECT 1029 1028 1030
CONECT 1030 1029 1031
CONECT 1031 1030 1032
CONECT 1032 1031 1033
CONECT 1033 1032 1034
CONECT 1034 1033 1035
CONECT 1035 1034 1036
CONECT 1036 1035 1037
CONECT 1037 1036 1038
CONECT 1038 1037 1039
CONECT 1039 1038 1040
CONECT 1040 1039 1041
CONECT 1041 1040 1042
CONECT 1042 1041 1043
CONECT 1043 1042 1044
CONECT 1044 1043 1045
CONECT 1045 1044 1046
CONECT 1046 1045 1047
CONECT 1047 1046 1048
CONECT 1048 1047 1049
CONECT 1049 1048 1050
CONECT 1050 1049 1051
CONECT 1051 1050 1052
CONECT 1052 1051 1053
CONECT 1053 1052 1054
CONECT 1054 1053 1055
CONECT 1055 1054 1056
CONECT 1056 1055 1057
CONECT 1057 1056 1058
CONECT 1058 1057 1059
CONECT 1059 1058 1060
CONECT 1060 1059 1061
CONECT 1061 1060 1062
CONECT 1062 1061 1063
CONECT 1063 1062 1064
CONECT 1064 1063 1065
CONECT 1065 1064 1066
CONECT 1066 1065 1067
CONECT 1067 1066 1068
CONECT 1068 1067 1069
CONECT 1069 1068 1070
CONECT 1070 1069 1071
CONECT 1071 1070 1072
CONECT 1072 1071 1073
CONECT 1073 1072 1074
CONECT 1074 1073 1075
CONECT 1075 1074 1076
CONECT 1076 1075 1077
CONECT 1077 1076 1078
CONECT 1078 1077 1079
CONECT 1079 1078 1080
CONECT 1080 1079 1081
CONECT 1081 1080 1082
CONECT 1082 1081 1083
CONECT 1083 1082 1084
CONECT 1084 1083 1085
CONECT 1085 1084 1086
CONECT 1086 1085 1087
CONECT 1087 1086 1088
CONECT 1088 1087 1089
CONECT 1089 1088 1090
CONECT 1090 1089 1091
CONECT 1091 1090 1092
CONECT 1092 1091 1093
CONECT 1093 1092 1094
CONECT 1094 1093 1095
CONECT 1095 1094 1096
CONECT 1096 1095 1097
CONECT 1097 1096 1098
CONECT 1098 1097 1099
CONECT 1099 1098 1100
CONECT 1100 1099 1101
CONECT 1101 1100 1102
CONECT 1102 1101 1103
CONECT 1103 1102 1104
CONECT 1104 1103 1105
CONECT 1105 1104 1106
CONECT 1106 1105 1107
CONECT 1107 1106 1108
CONECT 1108 1107 1109
CONECT 1109 1108 1110
CONECT 1110 1109 1111
CONECT 1111 1110 1112
CONECT 1112 1111 1113
CONECT 1113 1112 1114
CONECT 1114 1113 1115
CONECT 1115 1114 1116
CONECT 1116 1115 1117
CONECT 1117 1116 1118
CONECT 1118 1117 1119
CONECT 1119 1118 1120
CONECT 1120 1119 1121
CONECT 1121 1120 1122
CONECT 1122 1121 1123
CONECT 1123 1122 1124
CONECT 1124 1123 1125
CONECT 1125 1124 1126
CONECT 1126 1125 1127
CONECT 1127 1126 1128
CONECT 1128 1127 1129
CONECT 1129 1128 1130
CONECT 1130 1129 1131
CONECT 1131 1130 1132
CONECT 1132 1131 1133
CONECT 1133 1132 1134
CONECT 1134 1133 1135
CONECT 1135 1134 1136
CONECT 1136 1135 1137
CONECT 1137 1136 1138
CONECT 1138 1137 1139
CONECT 1139 1138 1140
CONECT 1140 1139 1141
CONECT 1141 1140 1142
CONECT 1142 1141 1143
CONECT 1143 1142 1144
CONECT 1144 1143 1145
CONECT 1145 1144 1146
CONECT 1146 1145 1147
CONECT 1147 1146 1148
CONECT 1148 1147 1149
CONECT 1149 1148 1150
CONECT 1150 1149 1151
CONECT 1151 1150 1152
CONECT 1152 1151 1153
CONECT 1153 1152 1154
CONECT 1154 1153 1155
CONECT 1155 1154 1156
CONECT 1156 1155 1157
CONECT 1157 1156 1158
CONECT 1158 1157 1159
CONECT 1159 1158 1160
CONECT 1160 1159 1161
CONECT 1161 1160 1162
CONECT 1162 1161 1163
CONECT 1163 1162 1164
CONECT 1164 1163 1165
CONECT 1165 1164 1166
CONECT 1166 1165 1167
CONECT 1167 1166 1168
CONECT 1168 1167 1169
CONECT 1169 1168 1170
CONECT 1170 1169 1171
CONECT 1171 1170 1172
CONECT 1172 1171 1173
CONECT 1173 1172 1174
CONECT 1174 1173 1175
CONECT 1175 1174 1176
CONECT 1176 1175 1177
CONECT 1177 1176 1178
CONECT 1178 1177 1179
CONECT 1179 1178 1180
CONECT 1180 1179 1181
CONECT 1181 1180 1182
CONECT 1182 1181 1183
CONECT 1183 1182 1184
CONECT 1184 1183 1185
CONECT 1185 1184 1186
CONECT 1186 1185 1187
CONECT 1187 1186 1188
CONECT 1188 1187 1189
CONECT 1189 1188 1190
CONECT 1190 1189 1191
CONECT 1191 1190 1192
CONECT 1192 1191 1193
CONECT 1193 1192 1194
CONECT 1194 1193 1195
CONECT 1195 1194 1196
CONECT 1196 1195 1197
CONECT 1197 1196 1198
CONECT 1198 1197 1199
CONECT 1199 1198 1200
CONECT 1200 1199 1201
CONECT 1201 1200 1202
CONECT 1202 1201 1203
CONECT 1203 1202 1204
CONECT 1204 1203 1205
CONECT 1205 1204 1206
CONECT 1206 1205 1207
CONECT 1207 1206 1208
CONECT 1208 1207 1209
CONECT 1209 1208 1210
CONECT 1210 1209 1211
CONECT 1211 1210 1212
CONECT 1212 1211 1213
CONECT 1213 1212 1214
CONECT 1214 1213 1215
CONECT 1215 1214 1216
CONECT 1216 1215 1217
CONECT 1217 1216 1218
CONECT 1218 1217 1219
CONECT 1219 1218 1220
CONECT 1220 1219 1221
CONECT 1221 1220 1222
CONECT 1222 1221 1223
CONECT 1223 1222 1224
CONECT 1224 1223 1225
CONECT 1225 1224 1226
CONECT 1226 1225 1227
CONECT 1227 1226 1228
CONECT 1228 1227 1229
CONECT 1229 1228 1230
CONECT 1230 1229 1231
CONECT 1231 1230 1232
CONECT 1232 1231 1233
CONECT 1233 1232 1234
CONECT 1234 1233 1235
CONECT 1235 1234 1236
CONECT 1236 1235 1237
CONECT 1237 1236 1238
CONECT 1238 1237 1239
CONECT 1239 1238 1240
CONECT 1240 1239 1241
CONECT 1241 1240 1242
CONECT 1242 1241 1243
CONECT 1243 1242 1244
CONECT 1244 1243 1245
CONECT 1245 1244 1246
CONECT 1246 1245 1247
CONECT 1247 1246 1248
CONECT 1248 1247 1249
CONECT 1249 1248 1250
CONECT 1250 1249 1251
CONECT 1251 1250 1252
CONECT 1252 1251 1253
CONECT 1253 1252 1254
CONECT 1254 1253 1255
CONECT 1255 1254 1256
CONECT 1256 1255 1257
CONECT 1257 1256 1258
CONECT 1258 1257 1259
CONECT 1259 1258 1260
CONECT 1260 1259 1261
CONECT 1261 1260 1262
CONECT 1262 1261 1263
CONECT 1263 1262 1264
CONECT 1264 1263 1265
CONECT 1265 1264 1266
CONECT 1266 1265 1267
CONECT 1267 1266 1268
CONECT 1268 1267 1269
CONECT 1269 1268 1270
CONECT 1270 1269 1271
CONECT 1271 1270 1272
CONECT 1272 1271 1273
CONECT 1273 1272 1274
CONECT 1274 1273 1275
CONECT 1275 1274 1276
CONECT 1276 1275 1277
CONECT 1277 1276 1278
CONECT 1278 1277 1279
CONECT 1279 1278 1280
CONECT 1280 1279 1281
CONECT 1281 1280 1282
CONECT 1282 1281 1283
CONECT 1283 1282 1284
CONECT 1284 1283 1285
CONECT 1285 1284 1286
CONECT 1286 1285 1287
CONECT 1287 1286 1288
CONECT 1288 1287 1289
CONECT 1289 1288 1290
CONECT 1290 1289 1291
CONECT 1291 1290 1292
CONECT 1292 1291 1293
CONECT 1293 1292 1294
CONECT 1294 1293 1295
CONECT 1295 1294 1296
CONECT 1296 1295 1297
CONECT 1297 1296 1298
CONECT 1298 1297 1299
CONECT 1299 1298 1300
CONECT 1300 1299 1301
CONECT 1301 1300 1302
CONECT 1302 1301 1303
CONECT 1303 1302 1304
CONECT 1304 1303 1305
CONECT 1305 1304 1306
CONECT 1306 1305 1307
CONECT 1307 1306 1308
CONECT 1308 1307 1309
CONECT 1309 1308 1310
CONECT 1310 1309 1311
CONECT 1311 1310 1312
CONECT 1312 1311 1313
CONECT 1313 1312 1314
CONECT 1314 1313 1315
CONECT 1315 1314 1316
CONECT 1316 1315 1317
CONECT 1317 1316 1318
CONECT 1318 1317 1319
CONECT 1319 1318 1320
CONECT 1320 1319 1321
CONECT 1321 1320 1322
CONECT 1322 1321 1323
CONECT 1323 1322 1324
CONECT 1324 1323 1325
CONECT 1325 1324 1326
CONECT 1326 1325 1327
CONECT 1327 1326 1328
CONECT 1328 1327 1329
CONECT 1329 1328 1330
CONECT 1330 1329 1331
CONECT 1331 1330 1332
CONECT 1332 1331 1333
CONECT 1333 1332 1334
CONECT 1334 1333 1335
CONECT 1335 1334 1336
CONECT 1336 1335 1337
CONECT 1337 1336 1338
CONECT 1338 1337 1339
CONECT 1339 1338 1340
CONECT 1340 1339 1341
CONECT 1341 1340 1342
CONECT 1342 1341 1343
CONECT 1343 1342 1344
CONECT 1344 1343 1345
CONECT 1345 1344 1346
CONECT 1346 1345 1347
CONECT 1347 1346 1348
CONECT 1348 1347 1349
CONECT 1349 1348 1350
CONECT 1350 1349 1351
CONECT 1351 1350 1352
CONECT 1352 1351 1353
CONECT 1353 1352 1354
CONECT 1354 1353 1355
CONECT 1355 1354 1356
CONECT 1356 1355 1357
CONECT 1357 1356 1358
CONECT 1358 1357 1359
CONECT 1359 1358 1360
CONECT 1360 1359 1361
CONECT 1361 1360 1362
CONECT 1362 1361 1363
CONECT 1363 1362 1364
CONECT 1364 1363 1365
CONECT 1365 1364 1366
CONECT 1366 1365 1367
CONECT 1367 1366 1368
CONECT 1368 1367 1369
CONECT 1369 1368 1370
CONECT 1370 1369 1371
CONECT 1371 1370 1372
CONECT 1372 1371 1373
CONECT 1373 1372 1374
CONECT 1374 1373 1375
CONECT 1375 1374 1376
CONECT 1376 1375 1377
CONECT 1377 1376 1378
CONECT 1378 1377 1379
CONECT 1379 1378 1380
CONECT 1380 1379 1381
CONECT 1381 1380 1382
CONECT 1382 1381 1383
CONECT 1383 1382 1384
CONECT 1384 1383 1385
CONECT 1385 1384 1386
CONECT 1386 1385 1387
CONECT 1387 1386 1388
CONECT 1388 1387 1389
CONECT 1389 1388 1390
CONECT 1390 1389 1391
CONECT 1391 1390 1392
CONECT 1392 1391 1393
CONECT 1393 1392 1394
CONECT 1394 1393 1395
CONECT 1395 1394 1396
CONECT 1396 1395 1397
CONECT 1397 1396 1398
CONECT 1398 1397 1399
CONECT 1399 1398 1400
CONECT 1400 1399 1401
CONECT 1401 1400 1402
CONECT 1402 1401 1403
CONECT 1403 1402 1404
CONECT 1404 1403 1405
CONECT 1405 1404 1406
CONECT 1406 1405 1407
CONECT 1407 1406 1408
CONECT 1408 1407 1409
CONECT 1409 1408 1410
CONECT 1410 1409 1411
CONECT 1411 1410 1412
CONECT 1412 1411 1413
CONECT 1413 1412 1414
CONECT 1414 1413 1415
CONECT 1415 1414 1416
CONECT 1416 1415 1417
CONECT 1417 1416 1418
CONECT 1418 1417 1419
CONECT 1419 1418 1420
CONECT 1420 1419 1421
CONECT 1421 1420 1422
CONECT 1422 1421 1423
CONECT 1423 1422 1424
CONECT 1424 1423 1425
CONECT 1425 1424 1426
CONECT 1426 1425 1427
CONECT 1427 1426 1428
CONECT 1428 1427 1429
CONECT 1429 1428 1430
CONECT 1430 1429 1431
CONECT 1431 1430 1432
CONECT 1432 1431 1433
CONECT 1433 1432 1434
CONECT 1434 1433 1435
CONECT 1435 1434 1436
CONECT 1436 1435 1437
CONECT 1437 1436 1438
CONECT 1438 1437 1439
CONECT 1439 1438 1440
CONECT 1440 1439 1441
CONECT 1441 1440 1442
CONECT 1442 1441 1443
CONECT 1443 1442 1444
CONECT 1444 1443 1445
CONECT 1445 1444 1446
CONECT 1446 1445 1447
CONECT 1447 1446 1448
CONECT 1448 1447 1449
CONECT 1449 1448 1450
CONECT 1450 1449 1451
CONECT 1451 1450 1452
CONECT 1452 1451 1453
CONECT 1453 1452 1454
CONECT 1454 1453 1455
CONECT 1455 1454 1456
CONECT 1456 1455 1457
CONECT 1457 1456 1458
CONECT 1458 1457 1459
CONECT 1459 1458 1460
CONECT 1460 1459 1461
CONECT 1461 1460 1462
CONECT 1462 1461 1463
CONECT 1463 1462 1464
CONECT 1464 1463 1465
CONECT 1465 1464 1466
CONECT 1466 1465 1467
CONECT 1467 1466 1468
CONECT 1468 1467 1469
CONECT 1469 1468 1470
CONECT 1470 1469 1471
CONECT 1471 1470 1472
CONECT 1472 1471 1473
CONECT 1473 1472 1474
CONECT 1474 1473 1475
CONECT 1475 1474 1476
CONECT 1476 1475 1477
CONECT 1477 1476 1478
CONECT 1478 1477 1479
CONECT 1479 1478 1480
CONECT 1480 1479 1481
CONECT 1481 1480 1482
CONECT 1482 1481 1483
CONECT 1483 1482 1484
CONECT 1484 1483 1485
CONECT 1485 1484 1486
CONECT 1486 1485 1487
CONECT 1487 1486 1488
CONECT 1488 1487 1489
CONECT 1489 1488 1490
CONECT 1490 1489 1491
CONECT 1491 1490 1492
CONECT 1492 1491 1493
CONECT 1493 1492 1494
CONECT 1494 1493 1495
CONECT 1495 1494 1496
CONECT 1496 1495 1497
CONECT 1497 1496 1498
CONECT 1498 1497 1499
CONECT 1499 1498 1500
CONECT 1500 1499 1501
CONECT 1501 1500 1502
CONECT 1502 1501 1503
CONECT 1503 1502 1504
CONECT 1504 1503 1505
CONECT 1505 1504 1506
CONECT 1506 1505 1507
CONECT 1507 1506 1508
CONECT 1508 1507 1509
CONECT 1509 1508 1510
CONECT 1510 1509 1511
CONECT 1511 1510 1512
CONECT 1512 1511 1513
CONECT 1513 1512 1514
CONECT 1514 1513 1515
CONECT 1515 1514 1516
CONECT 1516 1515 1517
CONECT 1517 1516 1518
CONECT 1518 1517 1519
CONECT 1519 1518 1520
CONECT 1520 1519 1521
CONECT 1521 1520 1522
CONECT 1522 1521 1523
CONECT 1523 1522 1524
CONECT 1524 1523 1525
CONECT 1525 1524 1526
CONECT 1526 1525 1527
CONECT 1527 1526 1528
CONECT 1528 1527 1529
CONECT 1529 1528 1530
CONECT 1530 1529 1531
CONECT 1531 1530 1532
CONECT 1532 1531 1533
CONECT 1533 1532 1534
CONECT 1534 1533 1535
CONECT 1535 1534 1536
CONECT 1536 1535 1537
CONECT 1537 1536 1538
CONECT 1538 1537 1539
CONECT 1539 1538 1540
CONECT 1540 1539 1541
CONECT 1541 1540 1542
CONECT 1542 1541 1543
CONECT 1543 1542 1544
CONECT 1544 1543 1545
CONECT 1545 1544 1546
CONECT 1546 1545 1547
CONECT 1547 1546 1548
CONECT 1548 1547 1549
CONECT 1549 1548 1550
CONECT 1550 1549 1551
CONECT 1551 1550 1552
CONECT 1552 1551 1553
CONECT 1553 1552 1554
CONECT 1554 1553 1555
CONECT 1555 1554 1556
CONECT 1556 1555 1557
CONECT 1557 1556 1558
CONECT 1558 1557 1559
CONECT 1559 1558 1560
CONECT 1560 1559 1561
CONECT 1561 1560 1562
CONECT 1562 1561 1563
CONECT 1563 1562 1564
CONECT 1564 1563 1565
CONECT 1565 1564 1566
CONECT 1566 1565 1567
CONECT 1567 1566 1568
CONECT 1568 1567 1569
CONECT 1569 1568 1570
CONECT 1570 1569 1571
CONECT 1571 1570 1572
CONECT 1572 1571 1573
CONECT 1573 1572 1574
CONECT 1574 1573 1575
CONECT 1575 1574 1576
CONECT 1576 1575 1577
CONECT 1577 1576 1578
CONECT 1578 1577 1579
CONECT 1579 1578 1580
CONECT 1580 1579 1581
CONECT 1581 1580 1582
CONECT 1582 1581 1583
CONECT 1583 1582 1584
CONECT 1584 1583 1585
CONECT 1585 1584 1586
CONECT 1586 1585 1587
CONECT 1587 1586 1588
CONECT 1588 1587 1589
CONECT 1589 1588 1590
CONECT 1590 1589 1591
CONECT 1591 1590 1592
CONECT 1592 1591 1593
CONECT 1593 1592 1594
CONECT 1594 1593 1595
CONECT 1595 1594 1596
CONECT 1596 1595 1597
CONECT 1597 1596 1598
CONECT 1598 1597 1599
CONECT 1599 1598 1600
CONECT 1600 1599 1601
CONECT 1601 1600 1602
CONECT 1602 1601 1603
CONECT 1603 1602 1604
CONECT 1604 1603 1605
CONECT 1605 1604 1606
CONECT 1606 1605 1607
CONECT 1607 1606 1608
CONECT 1608 1607 1609
CONECT 1609 1608 1610
CONECT 1610 1609 1611
CONECT 1611 1610 1612
CONECT 1612 1611 1613
CONECT 1613 1612 1614
CONECT 1614 1613 1615
CONECT 1615 1614 1616
CONECT 1616 1615 1617
CONECT 1617 1616 1618
CONECT 1618 1617 1619
CONECT 1619 1618 1620
CONECT 1620 1619 1621
CONECT 1621 1620 1622
CONECT 1622 1621 1623
CONECT 1623 1622 1624
CONECT 1624 1623 1625
CONECT 1625 1624 1626
CONECT 1626 1625 1627
CONECT 1627 1626 1628
CONECT 1628 1627 1629
CONECT 1629 1628 1630
CONECT 1630 1629 1631
CONECT 1631 1630 1632
CONECT 1632 1631 1633
CONECT 1633 1632 1634
CONECT 1634 1633 1635
CONECT 1635 1634 1636
CONECT 1636 1635 1637
CONECT 1637 1636 1638
CONECT 1638 1637 1639
CONECT 1639 1638 1640
CONECT 1640 1639 1641
CONECT 1641 1640 1642
CONECT 1642 1641 1643
CONECT 1643 1642 1644
CONECT 1644 1643 1645
CONECT 1645 1644 1646
CONECT 1646 1645 1647
CONECT 1647 1646 1648
CONECT 1648 1647 1649
CONECT 1649 1648 1650
CONECT 1650 1649 1651
CONECT 1651 1650 1652
CONECT 1652 1651 1653
CONECT 1653 1652 1654
CONECT 1654 1653 1655
CONECT 1655 1654 1656
CONECT 1656 1655 1657
CONECT 1657 1656 1658
CONECT 1658 1657 1659
CONECT 1659 1658 1660
CONECT 1660 1659 1661
CONECT 1661 1660 1662
CONECT 1662 1661 1663
CONECT 1663 1662 1664
CONECT 1664 1663 1665
CONECT 1665 1664 1666
CONECT 1666 1665 1667
CONECT 1667 1666 1668
CONECT 1668 1667 1669
CONECT 1669 1668 1670
CONECT 1670 1669 1671
CONECT 1671 1670 1672
CONECT 1672 1671 1673
CONECT 1673 1672 1674
CONECT 1674 1673 1675
CONECT 1675 1674 1676
CONECT 1676 1675 1677
CONECT 1677 1676 1678
CONECT 1678 1677 1679
CONECT 1679 1678 1680
CONECT 1680 1679 1681
CONECT 1681 1680 1682
CONECT 1682 1681 1683
CONECT 1683 1682 1684
CONECT 1684 1683 1685
CONECT 1685 1684 1686
CONECT 1686 1685 1687
CONECT 1687 1686 1688
CONECT 1688 1687 1689
CONECT 1689 1688 1690
CONECT 1690 1689 1691
CONECT 1691 1690 1692
CONECT 1692 1691 1693
CONECT 1693 1692 1694
CONECT 1694 1693 1695
CONECT 1695 1694 1696
CONECT 1696 1695 1697
CONECT 1697 1696 1698
CONECT 1698 1697 1699
CONECT 1699 1698 1700
CONECT 1700 1699 1701
CONECT 1701 1700 1702
CONECT 1702 1701 1703
CONECT 1703 1702 1704
CONECT 1704 1703 1705
CONECT 1705 1704 1706
CONECT 1706 1705 1707
CONECT 1707 1706 1708
CONECT 1708 1707 1709
CONECT 1709 1708 1710
CONECT 1710 1709 1711
CONECT 1711 1710 1712
CONECT 1712 1711 1713
CONECT 1713 1712 1714
CONECT 1714 1713 1715
CONECT 1715 1714 1716
CONECT 1716 1715 1717
CONECT 1717 1716 1718
CONECT 1718 1717 1719
CONECT 1719 1718 1720
CONECT 1720 1719 1721
CONECT 1721 1720 1722
CONECT 1722 1721 1723
CONECT 1723 1722 1724
CONECT 1724 1723 1725
CONECT 1725 1724 1726
CONECT 1726 1725 1727
CONECT 1727 1726 1728
CONECT 1728 1727 1729
CONECT 1729 1728 1730
CONECT 1730 1729 1731
CONECT 1731 1730 1732
CONECT 1732 1731 1733
CONECT 1733 1732 1734
CONECT 1734 1733 1735
CONECT 1735 1734 1736
CONECT 1736 1735 1737
CONECT 1737 1736 1738
CONECT 1738 1737 1739
CONECT 1739 1738 1740
CONECT 1740 1739 1741
CONECT 1741 1740 1742
CONECT 1742 1741 1743
CONECT 1743 1742 1744
CONECT 1744 1743 1745
CONECT 1745 1744 1746
CONECT 1746 1745 1747
CONECT 1747 1746 1748
CONECT 1748 1747 1749
CONECT 1749 1748 1750
CONECT 1750 1749 1751
CONECT 1751 1750 1752
CONECT 1752 1751 1753
CONECT 1753 1752 1754
CONECT 1754 1753 1755
CONECT 1755 1754 1756
CONECT 1756 1755 1757
CONECT 1757 1756 1758
CONECT 1758 1757 1759
CONECT 1759 1758 1760
CONECT 1760 1759 1761
CONECT 1761 1760 1762
CONECT 1762 1761 1763
CONECT 1763 1762 1764
CONECT 1764 1763 1765
CONECT 1765 1764 1766
CONECT 1766 1765 1767
CONECT 1767 1766 1768
CONECT 1768 1767 1769
CONECT 1769 1768 1770
CONECT 1770 1769 1771
CONECT 1771 1770 1772
CONECT 1772 1771 1773
CONECT 1773 1772 1774
CONECT 1774 1773 1775
CONECT 1775 1774 1776
CONECT 1776 1775 1777
CONECT 1777 1776 1778
CONECT 1778 1777 1779
CONECT 1779 1778 1780
CONECT 1780 1779 1781
CONECT 1781 1780 1782
CONECT 1782 1781 1783
CONECT 1783 1782 1784
CONECT 1784 1783 1785
CONECT 1785 1784 1786
CONECT 1786 1785 1787
CONECT 1787 1786 1788
CONECT 1788 1787 1789
CONECT 1789 1788 1790
CONECT 1790 1789 1791
CONECT 1791 1790 1792
CONECT 1792 1791 1793
CONECT 1793 1792 1794
CONECT 1794 1793 1795
CONECT 1795 1794 1796
CONECT 1796 1795 1797
CONECT 1797 1796 1798
CONECT 1798 1797 1799
CONECT 1799 1798 1800
CONECT 1800 1799 1801
CONECT 1801 1800 1802
CONECT 1802 1801 1803
CONECT 1803 1802 1804
CONECT 1804 1803 1805
CONECT 1805 1804 1806
CONECT 1806 1805 1807
CONECT 1807 1806 1808
CONECT 1808 1807 1809
CONECT 1809 1808 1810
CONECT 1810 1809 1811
CONECT 1811 1810 1812
CONECT 1812 1811 1813
CONECT 1813 1812 1814
CONECT 1814 1813 1815
CONECT 1815 1814 1816
CONECT 1816 1815 1817
CONECT 1817 1816 1818
CONECT 1818 1817 1819
CONECT 1819 1818 1820
CONECT 1820 1819 1821
CONECT 1821 1820 1822
CONECT 1822 1821 1823
CONECT 1823 1822 1824
CONECT 1824 1823 1825
CONECT 1825 1824 1826
CONECT 1826 1825 1827
CONECT 1827 1826 1828
CONECT 1828 1827 1829
CONECT 1829 1828 1830
CONECT 1830 1829 1831
CONECT 1831 1830 1832
CONECT 1832 1831 1833
CONECT 1833 1832 1834
CONECT 1834 1833 1835
CONECT 1835 1834 1836
CONECT 1836 1835 1837
CONECT 1837 1836 1838
CONECT 1838 1837 1839
CONECT 1839 1838 1840
CONECT 1840 1839 1841
CONECT 1841 1840 1842
CONECT 1842 1841 1843
CONECT 1843 1842 1844
CONECT 1844 1843 1845
CONECT 1845 1844 1846
CONECT 1846 1845 1847
CONECT 1847 1846 1848
CONECT 1848 1847 1849
CONECT 1849 1848 1850
CONECT 1850 1849 1851
CONECT 1851 1850 1852
CONECT 1852 1851 1853
CONECT 1853 1852 1854
CONECT 1854 1853 1855
CONECT 1855 1854 1856
CONECT 1856 1855 1857
CONECT 1857 1856 1858
CONECT 1858 1857 1859
CONECT 1859 1858 1860
CONECT 1860 1859 1861
CONECT 1861 1860 1862
CONECT 1862 1861 1863
CONECT 1863 1862 1864
CONECT 1864 1863 1865
CONECT 1865 1864 1866
CONECT 1866 1865 1867
CONECT 1867 1866 1868
CONECT 1868 1867 1869
CONECT 1869 1868 1870
CONECT 1870 1869 1871
CONECT 1871 1870 1872
CONECT 1872 1871 1873
CONECT 1873 1872 1874
CONECT 1874 1873 1875
CONECT 1875 1874 1876
CONECT 1876 1875 1877
CONECT 1877 1876 1878
CONECT 1878 1877 1879
CONECT 1879 1878 1880
CONECT 1880 1879 1881
CONECT 1881 1880 1882
CONECT 1882 1881 1883
CONECT 1883 1882 1884
CONECT 1884 1883 1885
CONECT 1885 1884 1886
CONECT 1886 1885 1887
CONECT 1887 1886 1888
CONECT 1888 1887 1889
CONECT 1889 1888 1890
CONECT 1890 1889 1891
CONECT 1891 1890 1892
CONECT 1892 1891 1893
CONECT 1893 1892 1894
CONECT 1894 1893 1895
CONECT 1895 1894 1896
CONECT 1896 1895 1897
CONECT 1897 1896 1898
CONECT 1898 1897 1899
CONECT 1899 1898 1900
CONECT 1900 1899 1901
CONECT 1901 1900 1902
CONECT 1902 1901 1903
CONECT 1903 1902 1904
CONECT 1904 1903 1905
CONECT 1905 1904 1906
CONECT 1906 1905 1907
CONECT 1907 1906 1908
CONECT 1908 1907 1909
CONECT 1909 1908 1910
CONECT 1910 1909 1911
CONECT 1911 1910 1912
CONECT 1912 1911 1913
CONECT 1913 1912 1914
CONECT 1914 1913 1915
CONECT 1915 1914 1916
CONECT 1916 1915 1917
CONECT 1917 1916 1918
CONECT 1918 1917 1919
CONECT 1919 1918 1920
CONECT 1920 1919 1921
CONECT 1921 1920 1922
CONECT 1922 1921 1923
CONECT 1923 1922 1924
CONECT 1924 1923 1925
CONECT 1925 1924 1926
CONECT 1926 1925 1927
CONECT 1927 1926 1928
CONECT 1928 1927 1929
CONECT 1929 1928 1930
CONECT 1930 1929 1931
CONECT 1931 1930 1932
CONECT 1932 1931 1933
CONECT 1933 1932 1934
CONECT 1934 1933 1935
CONECT 1935 1934 1936
CONECT 1936 1935 1937
CONECT 1937 1936 1938
CONECT 1938 1937 1939
CONECT 1939 1938 1940
CONECT 1940 1939 1941
CONECT 1941 1940 1942
CONECT 1942 1941 1943
CONECT 1943 1942 1944
CONECT 1944 1943 1945
CONECT 1945 1944 1946
CONECT 1946 1945 1947
CONECT 1947 1946 1948
CONECT 1948 1947 1949
CONECT 1949 1948 1950
CONECT 1950 1949 1951
CONECT 1951 1950 1952
CONECT 1952 1951 1953
CONECT 1953 1952 1954
CONECT 1954 1953 1955
CONECT 1955 1954 1956
CONECT 1956 1955 1957
CONECT 1957 1956 1958
CONECT 1958 1957 1959
CONECT 1959 1958 1960
CONECT 1960 1959 1961
CONECT 1961 1960 1962
CONECT 1962 1961 1963
CONECT 1963 1962 1964
CONECT 1964 1963 1965
CONECT 1965 1964 1966
CONECT 1966 1965 1967
CONECT 1967 1966 1968
CONECT 1968 1967 1969
CONECT 1969 1968 1970
CONECT 1970 1969 1971
CONECT 1971 1970 1972
CONECT 1972 1971 1973
CONECT 1973 1972 1974
CONECT 1974 1973 1975
CONECT 1975 1974 1976
CONECT 1976 1975 1977
CONECT 1977 1976 1978
CONECT 1978 1977 1979
CONECT 1979 1978 1980
CONECT 1980 1979 1981
CONECT 1981 1980 1982
CONECT 1982 1981 1983
CONECT 1983 1982 1984
CONECT 1984 1983 1985
CONECT 1985 1984 1986
CONECT 1986 1985 1987
CONECT 1987 1986 1988
CONECT 1988 1987 1989
CONECT 1989 1988 1990
CONECT 1990 1989 1991
CONECT 1991 1990 1992
CONECT 1992 1991 1993
CONECT 1993 1992 1994
CONECT 1994 1993 1995
CONECT 1995 1994 1996
CONECT 1996 1995 1997
CONECT 1997 1996 1998
CONECT 1998 1997 1999
CONECT 1999 1998 2000
CONECT 2000 1999 2001
CONECT 2001 2000 2002
CONECT 2002 2001 2003
CONECT 2003 2002 2004
CONECT 2004 2003 2005
CONECT 2005 2004 2006
CONECT 2006 2005 2007
CONECT 2007 2006 2008
CONECT 2008 2007 2009
CONECT 2009 2008 2010
CONECT 2010 2009 2011
CONECT 2011 2010 2012
CONECT 2012 2011 2013
CONECT 2013 2012 2014
CONECT 2014 2013 2015
CONECT 2015 2014 2016
CONECT 2016 2015 2017
CONECT 2017 2016 2018
CONECT 2018 2017 2019
CONECT 2019 2018 2020
CONECT 2020 2019 2021
CONECT 2021 2020 2022
CONECT 2022 2021 2023
CONECT 2023 2022 2024
CONECT 2024 2023 2025
CONECT 2025 2024 2026
CONECT 2026 2025 2027
CONECT 2027 2026 2028
CONECT 2028 2027 2029
CONECT 2029 2028 2030
CONECT 2030 2029 2031
CONECT 2031 2030 2032
CONECT 2032 2031 2033
CONECT 2033 2032 2034
CONECT 2034 2033 2035
CONECT 2035 2034 2036
CONECT 2036 2035 2037
CONECT 2037 2036 2038
CONECT 2038 2037 2039
CONECT 2039 2038 2040
CONECT 2040 2039 2041
CONECT 2041 2040 2042
CONECT 2042 2041 2043
CONECT 2043 2042 2044
CONECT 2044 2043 2045
CONECT 2045 2044 2046
CONECT 2046 2045 2047
CONECT 2047 2046 2048
CONECT 2048 2047 2049
CONECT 2049 2048 2050
CONECT 2050 2049 2051
CONECT 2051 2050 2052
CONECT 2052 2051 2053
CONECT 2053 2052 2054
CONECT 2054 2053 2055
CONECT 2055 2054 2056
CONECT 2056 2055 2057
CONECT 2057 2056 2058
CONECT 2058 2057 2059
CONECT 2059 2058 2060
CONECT 2060 2059 2061
CONECT 2061 2060 2062
CONECT 2062 2061 2063
CONECT 2063 2062 2064
CONECT 2064 2063 2065
CONECT 2065 2064 2066
CONECT 2066 2065 2067
CONECT 2067 2066 2068
CONECT 2068 2067 2069
CONECT 2069 2068 2070
CONECT 2070 2069 2071
CONECT 2071 2070 2072
CONECT 2072 2071 2073
CONECT 2073 2072 2074
CONECT 2074 2073 2075
CONECT 2075 2074 2076
CONECT 2076 2075 2077
CONECT 2077 2076 2078
CONECT 2078 2077 2079
CONECT 2079 2078 2080
CONECT 2080 2079 2081
CONECT 2081 2080 2082
CONECT 2082 2081 2083
CONECT 2083 2082 2084
CONECT 2084 2083 2085
CONECT 2085 2084 2086
CONECT 2086 2085 2087
CONECT 2087 2086 2088
CONECT 2088 2087 2089
CONECT 2089 2088 2090
CONECT 2090 2089 2091
CONECT 2091 2090 2092
CONECT 2092 2091 2093
CONECT 2093 2092 2094
CONECT 2094 2093 2095
CONECT 2095 2094 2096
CONECT 2096 2095 2097
CONECT 2097 2096 2098
CONECT 2098 2097 2099
CONECT 2099 2098 2100
CONECT 2100 2099 2101
CONECT 2101 2100 2102
CONECT 2102 2101 2103
CONECT 2103 2102 2104
CONECT 2104 2103 2105
CONECT 2105 2104 2106
CONECT 2106 2105 2107
CONECT 2107 2106 2108
CONECT 2108 2107 2109
CONECT 2109 2108 2110
CONECT 2110 2109 2111
CONECT 2111 2110 2112
CONECT 2112 2111 2113
CONECT 2113 2112 2114
CONECT 2114 2113 2115
CONECT 2115 2114 2116
CONECT 2116 2115 2117
CONECT 2117 2116 2118
CONECT 2118 2117 2119
CONECT 2119 2118 2120
CONECT 2120 2119 2121
CONECT 2121 2120 2122
CONECT 2122 2121 2123
CONECT 2123 2122 2124
CONECT 2124 2123 2125
CONECT 2125 2124 2126
CONECT 2126 2125 2127
CONECT 2127 2126 2128
CONECT 2128 2127 2129
CONECT 2129 2128 2130
CONECT 2130 2129 2131
CONECT 2131 2130 2132
CONECT 2132 2131 2133
CONECT 2133 2132 2134
CONECT 2134 2133 2135
CONECT 2135 2134 2136
CONECT 2136 2135 2137
CONECT 2137 2136 2138
CONECT 2138 2137 2139
CONECT 2139 2138 2140
CONECT 2140 2139 2141
CONECT 2141 2140 2142
CONECT 2142 2141 2143
CONECT 2143 2142 2144
CONECT 2144 2143 2145
CONECT 2145 2144 2146
CONECT 2146 2145 2147
CONECT 2147 2146 2148
CONECT 2148 2147 2149
CONECT 2149 2148 2150
CONECT 2150 2149 2151
CONECT 2151 2150 2152
CONECT 2152 2151 2153
CONECT 2153 2152 2154
CONECT 2154 2153 2155
CONECT 2155 2154 2156
CONECT 2156 2155 2157
CONECT 2157 2156 2158
CONECT 2158 2157 2159
CONECT 2159 2158 2160
CONECT 2160 2159 2161
CONECT 2161 2160 2162
CONECT 2162 2161 2163
CONECT 2163 2162 2164
CONECT 2164 2163 2165
CONECT 2165 2164 2166
CONECT 2166 2165 2167
CONECT 2167 2166 2168
CONECT 2168 2167 2169
CONECT 2169 2168 2170
CONECT 2170 2169 2171
CONECT 2171 2170 2172
CONECT 2172 2171 2173
CONECT 2173 2172 2174
CONECT 2174 2173 2175
CONECT 2175 2174 2176
CONECT 2176 2175 2177
CONECT 2177 2176 2178
CONECT 2178 2177 2179
CONECT 2179 2178 2180
CONECT 2180 2179 2181
CONECT 2181 2180 2182
CONECT 2182 2181 2183
CONECT 2183 2182 2184
CONECT 2184 2183 2185
CONECT 2185 2184 2186
CONECT 2186 2185 2187
CONECT 2187 2186 2188
CONECT 2188 2187 2189
CONECT 2189 2188 2190
CONECT 2190 2189 2191
CONECT 2191 2190 2192
CONECT 2192 2191 2193
CONECT 2193 2192 2194
CONECT 2194 2193 2195
CONECT 2195 2194 2196
CONECT 2196 2195 2197
CONECT 2197 2196 2198
CONECT 2198 2197 2199
CONECT 2199 2198 2200
CONECT 2200 2199 2201
CONECT 2201 2200 2202
CONECT 2202 2201 2203
CONECT 2203 2202 2204
CONECT 2204 2203 2205
CONECT 2205 2204 2206
CONECT 2206 2205 2207
CONECT 2207 2206 2208
CONECT 2208 2207 2209
CONECT 2209 2208 2210
CONECT 2210 2209 2211
CONECT 2211 2210 2212
CONECT 2212 2211 2213
CONECT 2213 2212 2214
CONECT 2214 2213 2215
CONECT 2215 2214 2216
CONECT 2216 2215 2217
CONECT 2217 2216 2218
CONECT 2218 2217 2219
CONECT 2219 2218 2220
CONECT 2220 2219 2221
CONECT 2221 2220 2222
CONECT 2222 2221 2223
CONECT 2223 2222 2224
CONECT 2224 2223 2225
CONECT 2225 2224 2226
CONECT 2226 2225 2227
CONECT 2227 2226 2228
CONECT 2228 2227 2229
CONECT 2229 2228 2230
CONECT 2230 2229 2231
CONECT 2231 2230 2232
CONECT 2232 2231 2233
CONECT 2233 2232 2234
CONECT 2234 2233 2235
CONECT 2235 2234 2236
CONECT 2236 2235 2237
CONECT 2237 2236 2238
CONECT 2238 2237 2239
CONECT 2239 2238 2240
CONECT 2240 2239 2241
CONECT 2241 2240 2242
CONECT 2242 2241 2243
CONECT 2243 2242 2244
CONECT 2244 2243 2245
CONECT 2245 2244 2246
CONECT 2246 2245 2247
CONECT 2247 2246 2248
CONECT 2248 2247 2249
CONECT 2249 2248 2250
CONECT 2250 2249 2251
CONECT 2251 2250 2252
CONECT 2252 2251 2253
CONECT 2253 2252 2254
CONECT 2254 2253 2255
CONECT 2255 2254 2256
CONECT 2256 2255 2257
CONECT 2257 2256 2258
CONECT 2258 2257 2259
CONECT 2259 2258 2260
CONECT 2260 2259 2261
CONECT 2261 2260 2262
CONECT 2262 2261 2263
CONECT 2263 2262 2264
CONECT 2264 2263 2265
CONECT 2265 2264 2266
CONECT 2266 2265 2267
CONECT 2267 2266 2268
CONECT 2268 2267 2269
CONECT 2269 2268 2270
CONECT 2270 2269 2271
CONECT 2271 2270 2272
CONECT 2272 2271 2273
CONECT 2273 2272 2274
CONECT 2274 2273 2275
CONECT 2275 2274 2276
CONECT 2276 2275 2277
CONECT 2277 2276 2278
CONECT 2278 2277 2279
CONECT 2279 2278 2280
CONECT 2280 2279 2281
CONECT 2281 2280 2282
CONECT 2282 2281 2283
CONECT 2283 2282 2284
CONECT 2284 2283 2285
CONECT 2285 2284 2286
CONECT 2286 2285 2287
CONECT 2287 2286 2288
CONECT 2288 2287 2289
CONECT 2289 2288 2290
CONECT 2290 2289 2291
CONECT 2291 2290 2292
CONECT 2292 2291 2293
CONECT 2293 2292 2294
CONECT 2294 2293 2295
CONECT 2295 2294 2296
CONECT 2296 2295 2297
CONECT 2297 2296 2298
CONECT 2298 2297 2299
CONECT 2299 2298 2300
CONECT 2300 2299 2301
CONECT 2301 2300 2302
CONECT 2302 2301 2303
CONECT 2303 2302 2304
CONECT 2304 2303 2305
CONECT 2305 2304 2306
CONECT 2306 2305 2307
CONECT 2307 2306 2308
CONECT 2308 2307 2309
CONECT 2309 2308 2310
CONECT 2310 2309 2311
CONECT 2311 2310 2312
CONECT 2312 2311 2313
CONECT 2313 2312 2314
CONECT 2314 2313 2315
CONECT 2315 2314 2316
CONECT 2316 2315 2317
CONECT 2317 2316 2318
CONECT 2318 2317 2319
CONECT 2319 2318 2320
CONECT 2320 2319 2321
CONECT 2321 2320 2322
CONECT 2322 2321 2323
CONECT 2323 2322 2324
CONECT 2324 2323 2325
CONECT 2325 2324 2326
CONECT 2326 2325 2327
CONECT 2327 2326 2328
CONECT 2328 2327 2329
CONECT 2329 2328 2330
CONECT 2330 2329 2331
CONECT 2331 2330 2332
CONECT 2332 2331 2333
CONECT 2333 2332 2334
CONECT 2334 2333 2335
CONECT 2335 2334 2336
CONECT 2336 2335 2337
CONECT 2337 2336 2338
CONECT 2338 2337 2339
CONECT 2339 2338 2340
CONECT 2340 2339 2341
CONECT 2341 2340 2342
CONECT 2342 2341 2343
CONECT 2343 2342 2344
CONECT 2344 2343 2345
CONECT 2345 2344 2346
CONECT 2346 2345 2347
CONECT 2347 2346 2348
CONECT 2348 2347 2349
CONECT 2349 2348 2350
CONECT 2350 2349 2351
CONECT 2351 2350 2352
CONECT 2352 2351 2353
CONECT 2353 2352 2354
CONECT 2354 2353 2355
CONECT 2355 2354 2356
CONECT 2356 2355 2357
CONECT 2357 2356 2358
CONECT 2358 2357 2359
CONECT 2359 2358 2360
CONECT 2360 2359 2361
CONECT 2361 2360 2362
CONECT 2362 2361 2363
CONECT 2363 2362 2364
CONECT 2364 2363 2365
CONECT 2365 2364 2366
CONECT 2366 2365 2367
CONECT 2367 2366 2368
CONECT 2368 2367 2369
CONECT 2369 2368 2370
CONECT 2370 2369 2371
CONECT 2371 2370 2372
CONECT 2372 2371 2373
CONECT 2373 2372 2374
CONECT 2374 2373 2375
CONECT 2375 2374 2376
CONECT 2376 2375 2377
CONECT 2377 2376 2378
CONECT 2378 2377 2379
CONECT 2379 2378 2380
CONECT 2380 2379 2381
CONECT 2381 2380 2382
CONECT 2382 2381 2383
CONECT 2383 2382 2384
CONECT 2384 2383 2385
CONECT 2385 2384 2386
CONECT 2386 2385 2387
CONECT 2387 2386 2388
CONECT 2388 2387 2389
CONECT 2389 2388 2390
CONECT 2390 2389 2391
CONECT 2391 2390 2392
CONECT 2392 2391 2393
CONECT 2393 2392 2394
CONECT 2394 2393 2395
CONECT 2395 2394 2396
CONECT 2396 2395 2397
CONECT 2397 2396 2398
CONECT 2398 2397 2399
CONECT 2399 2398 2400
CONECT 2400 2399 2401
CONECT 2401 2400 2402
CONECT 2402 2401 2403
CONECT 2403 2402 2404
CONECT 2404 2403 2405
CONECT 2405 2404 2406
CONECT 2406 2405 2407
CONECT 2407 2406 2408
CONECT 2408 2407 2409
CONECT 2409 2408 2410
CONECT 2410 2409 2411
CONECT 2411 2410 2412
CONECT 2412 2411 2413
CONECT 2413 2412 2414
CONECT 2414 2413 2415
CONECT 2415 2414 2416
CONECT 2416 2415 2417
CONECT 2417 2416 2418
CONECT 2418 2417 2419
CONECT 2419 2418 2420
CONECT 2420 2419 2421
CONECT 2421 2420 2422
CONECT 2422 2421 2423
CONECT 2423 2422 2424
CONECT 2424 2423 2425
CONECT 2425 2424 2426
CONECT 2426 2425 2427
CONECT 2427 2426 2428
CONECT 2428 2427 2429
CONECT 2429 2428 2430
CONECT 2430 2429 2431
CONECT 2431 2430 2432
CONECT 2432 2431 2433
CONECT 2433 2432 2434
CONECT 2434 2433 2435
CONECT 2435 2434 2436
CONECT 2436 2435 2437
CONECT 2437 2436 2438
CONECT 2438 2437 2439
CONECT 2439 2438 2440
CONECT 2440 2439 2441
CONECT 2441 2440 2442
CONECT 2442 2441 2443
CONECT 2443 2442 2444
CONECT 2444 2443 2445
CONECT 2445 2444 2446
CONECT 2446 2445 2447
CONECT 2447 2446 2448
CONECT 2448 2447 2449
CONECT 2449 2448 2450
CONECT 2450 2449 2451
CONECT 2451 2450 2452
CONECT 2452 2451 2453
CONECT 2453 2452 2454
CONECT 2454 2453 2455
CONECT 2455 2454 2456
CONECT 2456 2455 2457
CONECT 2457 2456 2458
CONECT 2458 2457 2459
CONECT 2459 2458 2460
CONECT 2460 2459 2461
CONECT 2461 2460 2462
CONECT 2462 2461 2463
CONECT 2463 2462 2464
CONECT 2464 2463 2465
CONECT 2465 2464 2466
CONECT 2466 2465 2467
CONECT 2467 2466 2468
CONECT 2468 2467 2469
CONECT 2469 2468 2470
CONECT 2470 2469 2471
CONECT 2471 2470 2472
CONECT 2472 2471 2473
CONECT 2473 2472 2474
CONECT 2474 2473 2475
CONECT 2475 2474 2476
CONECT 2476 2475 2477
CONECT 2477 2476 2478
CONECT 2478 2477 2479
CONECT 2479 2478 2480
CONECT 2480 2479 2481
CONECT 2481 2480 2482
CONECT 2482 2481 2483
CONECT 2483 2482 2484
CONECT 2484 2483 2485
CONECT 2485 2484 2486
CONECT 2486 2485 2487
CONECT 2487 2486 2488
CONECT 2488 2487 2489
CONECT 2489 2488 2490
CONECT 2490 2489 2491
CONECT 2491 2490 2492
CONECT 2492 2491 2493
CONECT 2493 2492 2494
CONECT 2494 2493 2495
CONECT 2495 2494 2496
CONECT 2496 2495 2497
CONECT 2497 2496 2498
CONECT 2498 2497 2499
CONECT 2499 2498 2500
CONECT 2500 2499 2501
CONECT 2501 2500 2502
CONECT 2502 2501 2503
CONECT 2503 2502 2504
CONECT 2504 2503 2505
CONECT 2505 2504 2506
CONECT 2506 2505 2507
CONECT 2507 2506 2508
CONECT 2508 2507 2509
CONECT 2509 2508 2510
CONECT 2510 2509 2511
CONECT 2511 2510 2512
CONECT 2512 2511 2513
CONECT 2513 2512 2514
CONECT 2514 2513 2515
CONECT 2515 2514 2516
CONECT 2516 2515 2517
CONECT 2517 2516 2518
CONECT 2518 2517 2519
CONECT 2519 2518 2520
CONECT 2520 2519 2521
CONECT 2521 2520 2522
CONECT 2522 2521 2523
CONECT 2523 2522 2524
CONECT 2524 2523 2525
CONECT 2525 2524 2526
CONECT 2526 2525 2527
CONECT 2527 2526 2528
CONECT 2528 2527 2529
CONECT 2529 2528 2530
CONECT 2530 2529 2531
CONECT 2531 2530 2532
CONECT 2532 2531 2533
CONECT 2533 2532 2534
CONECT 2534 2533 2535
CONECT 2535 2534 2536
CONECT 2536 2535 2537
CONECT 2537 2536 2538
CONECT 2538 2537 2539
CONECT 2539 2538 2540
CONECT 2540 2539 2541
CONECT 2541 2540 2542
CONECT 2542 2541 2543
CONECT 2543 2542 2544
CONECT 2544 2543 2545
CONECT 2545 2544 2546
CONECT 2546 2545 2547
CONECT 2547 2546 2548
CONECT 2548 2547 2549
CONECT 2549 2548 2550
CONECT 2550 2549 2551
CONECT 2551 2550 2552
CONECT 2552 2551 2553
CONECT 2553 2552 2554
CONECT 2554 2553 2555
CONECT 2555 2554 2556
CONECT 2556 2555 2557
CONECT 2557 2556 2558
CONECT 2558 2557 2559
CONECT 2559 2558 2560
CONECT 2560 2559 2561
CONECT 2561 2560 2562
CONECT 2562 2561 2563
CONECT 2563 2562 2564
CONECT 2564 2563 2565
CONECT 2565 2564 2566
CONECT 2566 2565 2567
CONECT 2567 2566 2568
CONECT 2568 2567 2569
CONECT 2569 2568 2570
CONECT 2570 2569 2571
CONECT 2571 2570 2572
CONECT 2572 2571 2573
CONECT 2573 2572 2574
CONECT 2574 2573 2575
CONECT 2575 2574 2576
CONECT 2576 2575 2577
CONECT 2577 2576 2578
CONECT 2578 2577 2579
CONECT 2579 2578 2580
CONECT 2580 2579 2581
CONECT 2581 2580 2582
CONECT 2582 2581 2583
CONECT 2583 2582 2584
CONECT 2584 2583 2585
CONECT 2585 2584 2586
CONECT 2586 2585 2587
CONECT 2587 2586 2588
CONECT 2588 2587 2589
CONECT 2589 2588 2590
CONECT 2590 2589 2591
CONECT 2591 2590 2592
CONECT 2592 2591 2593
CONECT 2593 2592 2594
CONECT 2594 2593 2595
CONECT 2595 2594 2596
CONECT 2596 2595 2597
CONECT 2597 2596 2598
CONECT 2598 2597 2599
CONECT 2599 2598 2600
CONECT 2600 2599 2601
CONECT 2601 2600 2602
CONECT 2602 2601 2603
CONECT 2603 2602 2604
CONECT 2604 2603 2605
CONECT 2605 2604 2606
CONECT 2606 2605 2607
CONECT 2607 2606 2608
CONECT 2608 2607 2609
CONECT 2609 2608 2610
CONECT 2610 2609 2611
CONECT 2611 2610 2612
CONECT 2612 2611 2613
CONECT 2613 2612 2614
CONECT 2614 2613 2615
CONECT 2615 2614 2616
CONECT 2616 2615 2617
CONECT 2617 2616 2618
CONECT 2618 2617 2619
CONECT 2619 2618 2620
CONECT 2620 2619 2621
CONECT 2621 2620 2622
CONECT 2622 2621 2623
CONECT 2623 2622 2624
CONECT 2624 2623 2625
CONECT 2625 2624 2626
CONECT 2626 2625 2627
CONECT 2627 2626 2628
CONECT 2628 2627 2629
CONECT 2629 2628 2630
CONECT 2630 2629 2631
CONECT 2631 2630 2632
CONECT 2632 2631 2633
CONECT 2633 2632 2634
CONECT 2634 2633 2635
CONECT 2635 2634 2636
CONECT 2636 2635 2637
CONECT 2637 2636 2638
CONECT 2638 2637 2639
CONECT 2639 2638 2640
CONECT 2640 2639 2641
CONECT 2641 2640 2642
CONECT 2642 2641 2643
CONECT 2643 2642 2644
CONECT 2644 2643 2645
CONECT 2645 2644 2646
CONECT 2646 2645 2647
CONECT 2647 2646 2648
CONECT 2648 2647 2649
CONECT 2649 2648 2650
CONECT 2650 2649 2651
CONECT 2651 2650 2652
CONECT 2652 2651 2653
CONECT 2653 2652 2654
CONECT 2654 2653 2655
CONECT 2655 2654 2656
CONECT 2656 2655 2657
CONECT 2657 2656 2658
CONECT 2658 2657 2659
CONECT 2659 2658 2660
CONECT 2660 2659 2661
CONECT 2661 2660 2662
CONECT 2662 2661 2663
CONECT 2663 2662 2664
CONECT 2664 2663 2665
CONECT 2665 2664 2666
CONECT 2666 2665 2667
CONECT 2667 2666 2668
CONECT 2668 2667 2669
CONECT 2669 2668 2670
CONECT 2670 2669 2671
CONECT 2671 2670 2672
CONECT 2672 2671 2673
CONECT 2673 2672 2674
CONECT 2674 2673 2675
CONECT 2675 2674 2676
CONECT 2676 2675 2677
CONECT 2677 2676 2678
CONECT 2678 2677 2679
CONECT 2679 2678 2680
CONECT 2680 2679 2681
CONECT 2681 2680 2682
CONECT 2682 2681 2683
CONECT 2683 2682 2684
CONECT 2684 2683 2685
CONECT 2685 2684 2686
CONECT 2686 2685 2687
CONECT 2687 2686 2688
CONECT 2688 2687 2689
CONECT 2689 2688 2690
CONECT 2690 2689 2691
CONECT 2691 2690 2692
CONECT 2692 2691 2693
CONECT 2693 2692 2694
CONECT 2694 2693 2695
CONECT 2695 2694 2696
CONECT 2696 2695 2697
CONECT 2697 2696 2698
CONECT 2698 2697 2699
CONECT 2699 2698 2700
CONECT 2700 2699 2701
CONECT 2701 2700 2702
CONECT 2702 2701 2703
CONECT 2703 2702 2704
CONECT 2704 2703 2705
CONECT 2705 2704 2706
CONECT 2706 2705 2707
CONECT 2707 2706 2708
CONECT 2708 2707 2709
CONECT 2709 2708 2710
CONECT 2710 2709 2711
CONECT 2711 2710 2712
CONECT 2712 2711 2713
CONECT 2713 2712 2714
CONECT 2714 2713 2715
CONECT 2715 2714 2716
CONECT 2716 2715 2717
CONECT 2717 2716 2718
CONECT 2718 2717 2719
CONECT 2719 2718 2720
CONECT 2720 2719 2721
CONECT 2721 2720 2722
CONECT 2722 2721 2723
CONECT 2723 2722 2724
CONECT 2724 2723 2725
CONECT 2725 2724 2726
CONECT 2726 2725 2727
CONECT 2727 2726 2728
CONECT 2728 2727 2729
CONECT 2729 2728 2730
CONECT 2730 2729 2731
CONECT 2731 2730 2732
CONECT 2732 2731 2733
CONECT 2733 2732 2734
CONECT 2734 2733 2735
CONECT 2735 2734 2736
CONECT 2736 2735 2737
CONECT 2737 2736 2738
CONECT 2738 2737 2739
CONECT 2739 2738 2740
CONECT 2740 2739 2741
CONECT 2741 2740 2742
CONECT 2742 2741 2743
CONECT 2743 2742 2744
CONECT 2744 2743 2745
CONECT 2745 2744 2746
CONECT 2746 2745 2747
CONECT 2747 2746 2748
CONECT 2748 2747 2749
CONECT 2749 2748 2750
CONECT 2750 2749 2751
CONECT 2751 2750 2752
CONECT 2752 2751 2753
CONECT 2753 2752 2754
CONECT 2754 2753 2755
CONECT 2755 2754 2756
CONECT 2756 2755 2757
CONECT 2757 2756 2758
CONECT 2758 2757 2759
CONECT 2759 2758 2760
CONECT 2760 2759 2761
CONECT 2761 2760 2762
CONECT 2762 2761 2763
CONECT 2763 2762 2764
CONECT 2764 2763 2765
CONECT 2765 2764 2766
CONECT 2766 2765 2767
CONECT 2767 2766 2768
CONECT 2768 2767 2769
CONECT 2769 2768 2770
CONECT 2770 2769 2771
CONECT 2771 2770 2772
CONECT 2772 2771 2773
CONECT 2773 2772 2774
CONECT 2774 2773 2775
CONECT 2775 2774 2776
CONECT 2776 2775 2777
CONECT 2777 2776 2778
CONECT 2778 2777 2779
CONECT 2779 2778 2780
CONECT 2780 2779 2781
CONECT 2781 2780 2782
CONECT 2782 2781 2783
CONECT 2783 2782 2784
CONECT 2784 2783 2785
CONECT 2785 2784 2786
CONECT 2786 2785 2787
CONECT 2787 2786 2788
CONECT 2788 2787 2789
CONECT 2789 2788 2790
CONECT 2790 2789 2791
CONECT 2791 2790 2792
CONECT 2792 2791 2793
CONECT 2793 2792 2794
CONECT 2794 2793 2795
CONECT 2795 2794 2796
CONECT 2796 2795 2797
CONECT 2797 2796 2798
CONECT 2798 2797 2799
CONECT 2799 2798 2800
CONECT 2800 2799 2801
CONECT 2801 2800 2802
CONECT 2802 2801 2803
CONECT 2803 2802 2804
CONECT 2804 2803 2805
CONECT 2805 2804 2806
CONECT 2806 2805 2807
CONECT 2807 2806 2808
CONECT 2808 2807 2809
CONECT 2809 2808 2810
CONECT 2810 2809 2811
CONECT 2811 2810 2812
CONECT 2812 2811 2813
CONECT 2813 2812 2814
CONECT 2814 2813 2815
CONECT 2815 2814 2816
CONECT 2816 2815 2817
CONECT 2817 2816 2818
CONECT 2818 2817 2819
CONECT 2819 2818 2820
CONECT 2820 2819 2821
CONECT 2821 2820 2822
CONECT 2822 2821 2823
CONECT 2823 2822 2824
CONECT 2824 2823 2825
CONECT 2825 2824 2826
CONECT 2826 2825 2827
CONECT 2827 2826 2828
CONECT 2828 2827 2829
CONECT 2829 2828 2830
CONECT 2830 2829 2831
CONECT 2831 2830 2832
CONECT 2832 2831 2833
CONECT 2833 2832 2834
CONECT 2834 2833 2835
CONECT 2835 2834 2836
CONECT 2836 2835 2837
CONECT 2837 2836 2838
CONECT 2838 2837 2839
CONECT 2839 2838 2840
CONECT 2840 2839 2841
CONECT 2841 2840 2842
CONECT 2842 2841 2843
CONECT 2843 2842 2844
CONECT 2844 2843 2845
CONECT 2845 2844 2846
CONECT 2846 2845 2847
CONECT 2847 2846 2848
CONECT 2848 2847 2849
CONECT 2849 2848 2850
CONECT 2850 2849 2851
CONECT 2851 2850 2852
CONECT 2852 2851 2853
CONECT 2853 2852 2854
CONECT 2854 2853 2855
CONECT 2855 2854 2856
CONECT 2856 2855 2857
CONECT 2857 2856 2858
CONECT 2858 2857 2859
CONECT 2859 2858 2860
CONECT 2860 2859 2861
CONECT 2861 2860 2862
CONECT 2862 2861 2863
CONECT 2863 2862 2864
CONECT 2864 2863 2865
CONECT 2865 2864 2866
CONECT 2866 2865 2867
CONECT 2867 2866 2868
CONECT 2868 2867 2869
CONECT 2869 2868 2870
CONECT 2870 2869 2871
CONECT 2871 2870 2872
CONECT 2872 2871 2873
CONECT 2873 2872 2874
CONECT 2874 2873 2875
CONECT 2875 2874 2876
CONECT 2876 2875 2877
CONECT 2877 2876 2878
CONECT 2878 2877 2879
CONECT 2879 2878 2880
CONECT 2880 2879 2881
CONECT 2881 2880 2882
CONECT 2882 2881 2883
CONECT 2883 2882 2884
CONECT 2884 2883 2885
CONECT 2885 2884 2886
CONECT 2886 2885 2887
CONECT 2887 2886 2888
CONECT 2888 2887 2889
CONECT 2889 2888 2890
CONECT 2890 2889 2891
CONECT 2891 2890 2892
CONECT 2892 2891 2893
CONECT 2893 2892 2894
CONECT 2894 2893 2895
CONECT 2895 2894 2896
CONECT 2896 2895 2897
CONECT 2897 2896 2898
CONECT 2898 2897 2899
CONECT 2899 2898 2900
CONECT 2900 2899 2901
CONECT 2901 2900 2902
CONECT 2902 2901 2903
CONECT 2903 2902 2904
CONECT 2904 2903 2905
CONECT 2905 2904 2906
CONECT 2906 2905 2907
CONECT 2907 2906 2908
CONECT 2908 2907 2909
CONECT 2909 2908 2910
CONECT 2910 2909 2911
CONECT 2911 2910 2912
CONECT 2912 2911 2913
CONECT 2913 2912 2914
CONECT 2914 2913 2915
CONECT 2915 2914 2916
CONECT 2916 2915 2917
CONECT 2917 2916 2918
CONECT 2918 2917 2919
CONECT 2919 2918 2920
CONECT 2920 2919 2921
CONECT 2921 2920 2922
CONECT 2922 2921 2923
CONECT 2923 2922 2924
CONECT 2924 2923 2925
CONECT 2925 2924 2926
CONECT 2926 2925 2927
CONECT 2927 2926 2928
CONECT 2928 2927 2929
CONECT 2929 2928 2930
CONECT 2930 2929 2931
CONECT 2931 2930 2932
CONECT 2932 2931 2933
CONECT 2933 2932 2934
CONECT 2934 2933 2935
CONECT 2935 2934 2936
CONECT 2936 2935 2937
CONECT 2937 2936 2938
CONECT 2938 2937 2939
CONECT 2939 2938 2940
CONECT 2940 2939 2941
CONECT 2941 2940 2942
CONECT 2942 2941 2943
CONECT 2943 2942 2944
CONECT 2944 2943 2945
CONECT 2945 2944 2946
CONECT 2946 2945 2947
CONECT 2947 2946 2948
CONECT 2948 2947 2949
CONECT 2949 2948 2950
CONECT 2950 2949 2951
CONECT 2951 2950 2952
CONECT 2952 2951 2953
CONECT 2953 2952 2954
CONECT 2954 2953 2955
CONECT 2955 2954 2956
CONECT 2956 2955 2957
CONECT 2957 2956 2958
CONECT 2958 2957 2959
CONECT 2959 2958 2960
CONECT 2960 2959 2961
CONECT 2961 2960 2962
CONECT 2962 2961 2963
CONECT 2963 2962 2964
CONECT 2964 2963 2965
CONECT 2965 2964 2966
CONECT 2966 2965 2967
CONECT 2967 2966 2968
CONECT 2968 2967 2969
CONECT 2969 2968 2970
CONECT 2970 2969 2971
CONECT 2971 2970 2972
CONECT 2972 2971 2973
CONECT 2973 2972 2974
CONECT 2974 2973 2975
CONECT 2975 2974 2976
CONECT 2976 2975 2977
CONECT 2977 2976 2978
CONECT 2978 2977 2979
CONECT 2979 2978 2980
CONECT 2980 2979 2981
CONECT 2981 2980 2982
CONECT 2982 2981 2983
CONECT 2983 2982 2984
CONECT 2984 2983 2985
CONECT 2985 2984 2986
CONECT 2986 2985 2987
CONECT 2987 2986 2988
CONECT 2988 2987 2989
CONECT 2989 2988 2990
CONECT 2990 2989 2991
CONECT 2991 2990 2992
CONECT 2992 2991 2993
CONECT 2993 2992 2994
CONECT 2994 2993 2995
CONECT 2995 2994 2996
CONECT 2996 2995 2997
CONECT 2997 2996 2998
CONECT 2998 2997 2999
CONECT 2999 2998 3000
CONECT 3000 2999 3001
CONECT 3001 3000 3002
CONECT 3002 3001 3003
CONECT 3003 3002 3004
CONECT 3004 3003 3005
CONECT 3005 3004 3006
CONECT 3006 3005 3007
CONECT 3007 3006 3008
CONECT 3008 3007 3009
CONECT 3009 3008 3010
CONECT 3010 3009 3011
CONECT 3011 3010 3012
CONECT 3012 3011 3013
CONECT 3013 3012 3014
CONECT 3014 3013 3015
CONECT 3015 3014 3016
CONECT 3016 3015 3017
CONECT 3017 3016 3018
CONECT 3018 3017 3019
CONECT 3019 3018 3020
CONECT 3020 3019 3021
CONECT 3021 3020 3022
CONECT 3022 3021 3023
CONECT 3023 3022 3024
CONECT 3024 3023 3025
CONECT 3025 3024 3026
CONECT 3026 3025 3027
CONECT 3027 3026 3028
CONECT 3028 3027 3029
CONECT 3029 3028 3030
CONECT 3030 3029 3031
CONECT 3031 3030 3032
CONECT 3032 3031 3033
CONECT 3033 3032 3034
CONECT 3034 3033 3035
CONECT 3035 3034 3036
CONECT 3036 3035 3037
CONECT 3037 3036 3038
CONECT 3038 3037 3039
CONECT 3039 3038 3040
CONECT 3040 3039 3041
CONECT 3041 3040 3042
CONECT 3042 3041 3043
CONECT 3043 3042 3044
CONECT 3044 3043 3045
CONECT 3045 3044 3046
CONECT 3046 3045 3047
CONECT 3047 3046 3048
CONECT 3048 3047 3049
CONECT 3049 3048 3050
CONECT 3050 3049 3051
CONECT 3051 3050 3052
CONECT 3052 3051 3053
CONECT 3053 3052 3054
CONECT 3054 3053 3055
CONECT 3055 3054 3056
CONECT 3056 3055 3057
CONECT 3057 3056 3058
CONECT 3058 3057 3059
CONECT 3059 3058 3060
CONECT 3060 3059 3061
CONECT 3061 3060 3062
CONECT 3062 3061 3063
CONECT 3063 3062 3064
CONECT 3064 3063 3065
CONECT 3065 3064 3066
CONECT 3066 3065 3067
CONECT 3067 3066 3068
CONECT 3068 3067 3069
CONECT 3069 3068 3070
CONECT 3070 3069 3071
CONECT 3071 3070 3072
CONECT 3072 3071 3073
CONECT 3073 3072 3074
CONECT 3074 3073 3075
CONECT 3075 3074 3076
CONECT 3076 3075 3077
CONECT 3077 3076 3078
CONECT 3078 3077 3079
CONECT 3079 3078 3080
CONECT 3080 3079 3081
CONECT 3081 3080 3082
CONECT 3082 3081 3083
CONECT 3083 3082 3084
CONECT 3084 3083 3085
CONECT 3085 3084 3086
CONECT 3086 3085 3087
CONECT 3087 3086 3088
CONECT 3088 3087 3089
CONECT 3089 3088 3090
CONECT 3090 3089 3091
CONECT 3091 3090 3092
CONECT 3092 3091 3093
CONECT 3093 3092 3094
CONECT 3094 3093 3095
CONECT 3095 3094 3096
CONECT 3096 3095 3097
CONECT 3097 3096 3098
CONECT 3098 3097 3099
CONECT 3099 3098 3100
CONECT 3100 3099 3101
CONECT 3101 3100 3102
CONECT 3102 3101 3103
CONECT 3103 3102 3104
CONECT 3104 3103 3105
CONECT 3105 3104 3106
CONECT 3106 3105 3107
CONECT 3107 3106 3108
CONECT 3108 3107 3109
CONECT 3109 3108 3110
CONECT 3110 3109 3111
CONECT 3111 3110 3112
CONECT 3112 3111 3113
CONECT 3113 3112 3114
CONECT 3114 3113 3115
CONECT 3115 3114 3116
CONECT 3116 3115 3117
CONECT 3117 3116 3118
CONECT 3118 3117 3119
CONECT 3119 3118 3120
CONECT 3120 3119 3121
CONECT 3121 3120 3122
CONECT 3122 3121 3123
CONECT 3123 3122 3124
CONECT 3124 3123 3125
CONECT 3125 3124 3126
CONECT 3126 3125 3127
CONECT 3127 3126 3128
CONECT 3128 3127 3129
CONECT 3129 3128 3130
CONECT 3130 3129 3131
CONECT 3131 3130 3132
CONECT 3132 3131 3133
CONECT 3133 3132 3134
CONECT 3134 3133 3135
CONECT 3135 3134 3136
CONECT 3136 3135 3137
CONECT 3137 3136 3138
CONECT 3138 3137 3139
CONECT 3139 3138 3140
CONECT 3140 3139 3141
CONECT 3141 3140 3142
CONECT 3142 3141 3143
CONECT 3143 3142 3144
CONECT 3144 3143 3145
CONECT 3145 3144 3146
CONECT 3146 3145 3147
CONECT 3147 3146 3148
CONECT 3148 3147 3149
CONECT 3149 3148 3150
CONECT 3150 3149 3151
CONECT 3151 3150 3152
CONECT 3152 3151 3153
CONECT 3153 3152 3154
CONECT 3154 3153 3155
CONECT 3155 3154 3156
CONECT 3156 3155 3157
CONECT 3157 3156 3158
CONECT 3158 3157 3159
CONECT 3159 3158 3160
CONECT 3160 3159 3161
CONECT 3161 3160 3162
CONECT 3162 3161 3163
CONECT 3163 3162 3164
CONECT 3164 3163 3165
CONECT 3165 3164 3166
CONECT 3166 3165 3167
CONECT 3167 3166 3168
CONECT 3168 3167 3169
CONECT 3169 3168 3170
CONECT 3170 3169 3171
CONECT 3171 3170 3172
CONECT 3172 3171 3173
CONECT 3173 3172 3174
CONECT 3174 3173 3175
CONECT 3175 3174 3176
CONECT 3176 3175 3177
CONECT 3177 3176 3178
CONECT 3178 3177 3179
CONECT 3179 3178 3180
CONECT 3180 3179 3181
CONECT 3181 3180 3182
CONECT 3182 3181 3183
CONECT 3183 3182 3184
CONECT 3184 3183 3185
CONECT 3185 3184 3186
CONECT 3186 3185 3187
CONECT 3187 3186 3188
CONECT 3188 3187 3189
CONECT 3189 3188 3190
CONECT 3190 3189 3191
CONECT 3191 3190 3192
CONECT 3192 3191 3193
CONECT 3193 3192 3194
CONECT 3194 3193 3195
CONECT 3195 3194 3196
CONECT 3196 3195 3197
CONECT 3197 3196 3198
CONECT 3198 3197 3199
CONECT 3199 3198 3200
CONECT 3200 3199 3201
CONECT 3201 3200 3202
CONECT 3202 3201 3203
CONECT 3203 3202 3204
CONECT 3204 3203 3205
CONECT 3205 3204 3206
CONECT 3206 3205 3207
CONECT 3207 3206 3208
CONECT 3208 3207 3209
CONECT 3209 3208 3210
CONECT 3210 3209 3211
CONECT 3211 3210 3212
CONECT 3212 3211 3213
CONECT 3213 3212 3214
CONECT 3214 3213 3215
CONECT 3215 3214 3216
CONECT 3216 3215 3217
CONECT 3217 3216 3218
CONECT 3218 3217 3219
CONECT 3219 3218 3220
CONECT 3220 3219 3221
CONECT 3221 3220 3222
CONECT 3222 3221 3223
CONECT 3223 3222 3224
CONECT 3224 3223 3225
CONECT 3225 3224 3226
CONECT 3226 3225 3227
CONECT 3227 3226 3228
CONECT 3228 3227 3229
CONECT 3229 3228 3230
CONECT 3230 3229 3231
CONECT 3231 3230 3232
CONECT 3232 3231 3233
CONECT 3233 3232 3234
CONECT 3234 3233 3235
CONECT 3235 3234 3236
CONECT 3236 3235 3237
CONECT 3237 3236 3238
CONECT 3238 3237 3239
CONECT 3239 3238 3240
CONECT 3240 3239 3241
CONECT 3241 3240 3242
CONECT 3242 3241 3243
CONECT 3243 3242 3244
CONECT 3244 3243 3245
CONECT 3245 3244 3246
CONECT 3246 3245 3247
CONECT 3247 3246 3248
CONECT 3248 3247 3249
CONECT 3249 3248 3250
CONECT 3250 3249 3251
CONECT 3251 3250 3252
CONECT 3252 3251 3253
CONECT 3253 3252 3254
CONECT 3254 3253 3255
CONECT 3255 3254 3256
CONECT 3256 3255 3257
CONECT 3257 3256 3258
CONECT 3258 3257 3259
CONECT 3259 3258 3260
CONECT 3260 3259 3261
CONECT 3261 3260 3262
CONECT 3262 3261 3263
CONECT 3263 3262 3264
CONECT 3264 3263 3265
CONECT 3265 3264 3266
CONECT 3266 3265 3267
CONECT 3267 3266 3268
CONECT 3268 3267 3269
CONECT 3269 3268 3270
CONECT 3270 3269 3271
CONECT 3271 3270 3272
CONECT 3272 3271 3273
CONECT 3273 3272 3274
CONECT 3274 3273 3275
CONECT 3275 3274 3276
CONECT 3276 3275 3277
CONECT 3277 3276 3278
CONECT 3278 3277 3279
CONECT 3279 3278 3280
CONECT 3280 3279 3281
CONECT 3281 3280 3282
CONECT 3282 3281 3283
CONECT 3283 3282 3284
CONECT 3284 3283 3285
CONECT 3285 3284 3286
CONECT 3286 3285 3287
CONECT 3287 3286 3288
CONECT 3288 3287 3289
CONECT 3289 3288 3290
CONECT 3290 3289 3291
CONECT 3291 3290 3292
CONECT 3292 3291 3293
CONECT 3293 3292 3294
CONECT 3294 3293 3295
CONECT 3295 3294 3296
CONECT 3296 3295 3297
CONECT 3297 3296 3298
CONECT 3298 3297 3299
CONECT 3299 3298 3300
CONECT 3300 3299 3301
CONECT 3301 3300 3302
CONECT 3302 3301 3303
CONECT 3303 3302 3304
CONECT 3304 3303 3305
CONECT 3305 3304 3306
CONECT 3306 3305 3307
CONECT 3307 3306 3308
CONECT 3308 3307 3309
CONECT 3309 3308 3310
CONECT 3310 3309 3311
CONECT 3311 3310 3312
CONECT 3312 3311 3313
CONECT 3313 3312 3314
CONECT 3314 3313 3315
CONECT 3315 3314 3316
CONECT 3316 3315 3317
CONECT 3317 3316 3318
CONECT 3318 3317 3319
CONECT 3319 3318 3320
CONECT 3320 3319 3321
CONECT 3321 3320 3322
CONECT 3322 3321 3323
CONECT 3323 3322 3324
CONECT 3324 3323 3325
CONECT 3325 3324 3326
CONECT 3326 3325 3327
CONECT 3327 3326 3328
CONECT 3328 3327 3329
CONECT 3329 3328 3330
CONECT 3330 3329 3331
CONECT 3331 3330
