# Supplementary material for: Super-resolution visualization of chromatin loop folding in human lymphoblastoid cells using interferometric photoactivated localization microscopy
Source: Sci Rep. 2022 May 20;12:8582. doi: 10.1038/s41598-022-12568-9 (PMC9122977; doi:10.1038/s41598-022-12568-9)
Supplement: Supplementary file 2 — Supplementary Information 2. [file 41598_2022_12568_MOESM2_ESM.zip › ChromoLooping-main/data/3d_models/image25_smooth3331.pdb]

ATOM      1  B   BEA A   1      66.630  10.370 267.299  0.00  0.00           C
ATOM      2  B   BEA A   2      66.755  10.253 268.472  0.00  0.00           C
ATOM      3  B   BEA A   3      66.843  10.137 269.632  0.00  0.00           C
ATOM      4  B   BEA A   4      66.896  10.016 270.837  0.00  0.00           C
ATOM      5  B   BEA A   5      66.779   9.657 274.388  0.00  0.00           C
ATOM      6  B   BEA A   6      66.635   9.537 275.567  0.00  0.00           C
ATOM      7  B   BEA A   7      66.426   9.417 276.747  0.00  0.00           C
ATOM      8  B   BEA A   8      66.148   9.299 277.921  0.00  0.00           C
ATOM      9  B   BEA A   9      65.794   9.182 279.081  0.00  0.00           C
ATOM     10  B   BEA A  10      65.357   9.068 280.220  0.00  0.00           C
ATOM     11  B   BEA A  11      64.870   8.967 281.254  0.00  0.00           C
ATOM     12  B   BEA A  12      64.296   8.869 282.268  0.00  0.00           C
ATOM     13  B   BEA A  13      63.624   8.776 283.259  0.00  0.00           C
ATOM     14  B   BEA A  14      62.842   8.689 284.220  0.00  0.00           C
ATOM     15  B   BEA A  15      61.997   8.615 285.092  0.00  0.00           C
ATOM     16  B   BEA A  16      61.090   8.553 285.882  0.00  0.00           C
ATOM     17  B   BEA A  17      60.185   8.505 286.551  0.00  0.00           C
ATOM     18  B   BEA A  18      59.148   8.466 287.203  0.00  0.00           C
ATOM     19  B   BEA A  19      58.116   8.440 287.752  0.00  0.00           C
ATOM     20  B   BEA A  20      55.852   8.423 288.681  0.00  0.00           C
ATOM     21  B   BEA A  21      54.704   8.432 289.036  0.00  0.00           C
ATOM     22  B   BEA A  22      53.582   8.450 289.322  0.00  0.00           C
ATOM     23  B   BEA A  23      52.404   8.480 289.565  0.00  0.00           C
ATOM     24  B   BEA A  24      51.263   8.519 289.749  0.00  0.00           C
ATOM     25  B   BEA A  25      50.073   8.568 289.895  0.00  0.00           C
ATOM     26  B   BEA A  26      47.650   8.695 290.061  0.00  0.00           C
ATOM     27  B   BEA A  27      46.425   8.773 290.086  0.00  0.00           C
ATOM     28  B   BEA A  28      45.265   8.854 290.077  0.00  0.00           C
ATOM     29  B   BEA A  29      44.072   8.947 290.037  0.00  0.00           C
ATOM     30  B   BEA A  30      42.849   9.049 289.967  0.00  0.00           C
ATOM     31  B   BEA A  31      40.535   9.267 289.757  0.00  0.00           C
ATOM     32  B   BEA A  32      38.136   9.525 289.443  0.00  0.00           C
ATOM     33  B   BEA A  33      35.780   9.812 289.048  0.00  0.00           C
ATOM     34  B   BEA A  34      34.638   9.962 288.829  0.00  0.00           C
ATOM     35  B   BEA A  35      33.487  10.122 288.589  0.00  0.00           C
ATOM     36  B   BEA A  36      32.329  10.292 288.331  0.00  0.00           C
ATOM     37  B   BEA A  37      31.166  10.470 288.054  0.00  0.00           C
ATOM     38  B   BEA A  38      30.000  10.659 287.760  0.00  0.00           C
ATOM     39  B   BEA A  39      28.834  10.857 287.449  0.00  0.00           C
ATOM     40  B   BEA A  40      27.778  11.044 287.154  0.00  0.00           C
ATOM     41  B   BEA A  41      26.617  11.261 286.815  0.00  0.00           C
ATOM     42  B   BEA A  42      25.461  11.486 286.461  0.00  0.00           C
ATOM     43  B   BEA A  43      24.421  11.698 286.130  0.00  0.00           C
ATOM     44  B   BEA A  44      23.283  11.941 285.754  0.00  0.00           C
ATOM     45  B   BEA A  45      22.157  12.193 285.368  0.00  0.00           C
ATOM     46  B   BEA A  46      21.044  12.454 284.973  0.00  0.00           C
ATOM     47  B   BEA A  47      19.948  12.724 284.570  0.00  0.00           C
ATOM     48  B   BEA A  48      18.870  13.001 284.160  0.00  0.00           C
ATOM     49  B   BEA A  49      17.813  13.287 283.745  0.00  0.00           C
ATOM     50  B   BEA A  50      16.677  13.608 283.285  0.00  0.00           C
ATOM     51  B   BEA A  51      15.667  13.909 282.863  0.00  0.00           C
ATOM     52  B   BEA A  52      14.587  14.247 282.398  0.00  0.00           C
ATOM     53  B   BEA A  53      13.537  14.593 281.932  0.00  0.00           C
ATOM     54  B   BEA A  54      12.522  14.946 281.468  0.00  0.00           C
ATOM     55  B   BEA A  55      11.451  15.339 280.963  0.00  0.00           C
ATOM     56  B   BEA A  56      10.510  15.704 280.505  0.00  0.00           C
ATOM     57  B   BEA A  57       9.436  16.146 279.966  0.00  0.00           C
ATOM     58  B   BEA A  58       8.496  16.557 279.479  0.00  0.00           C
ATOM     59  B   BEA A  59       7.524  17.011 278.958  0.00  0.00           C
ATOM     60  B   BEA A  60       6.528  17.509 278.406  0.00  0.00           C
ATOM     61  B   BEA A  61       5.595  18.012 277.869  0.00  0.00           C
ATOM     62  B   BEA A  62       4.656  18.559 277.306  0.00  0.00           C
ATOM     63  B   BEA A  63       3.788  19.109 276.763  0.00  0.00           C
ATOM     64  B   BEA A  64       2.931  19.704 276.202  0.00  0.00           C
ATOM     65  B   BEA A  65       2.096  20.344 275.626  0.00  0.00           C
ATOM     66  B   BEA A  66       1.296  21.030 275.041  0.00  0.00           C
ATOM     67  B   BEA A  67       0.545  21.763 274.452  0.00  0.00           C
ATOM     68  B   BEA A  68      -0.145  22.544 273.864  0.00  0.00           C
ATOM     69  B   BEA A  69      -0.762  23.372 273.283  0.00  0.00           C
ATOM     70  B   BEA A  70      -1.293  24.252 272.714  0.00  0.00           C
ATOM     71  B   BEA A  71      -1.750  25.243 272.127  0.00  0.00           C
ATOM     72  B   BEA A  72      -2.068  26.244 271.593  0.00  0.00           C
ATOM     73  B   BEA A  73      -2.259  27.324 271.080  0.00  0.00           C
ATOM     74  B   BEA A  74      -2.301  28.441 270.615  0.00  0.00           C
ATOM     75  B   BEA A  75      -2.196  29.550 270.218  0.00  0.00           C
ATOM     76  B   BEA A  76      -1.951  30.664 269.881  0.00  0.00           C
ATOM     77  B   BEA A  77      -1.594  31.727 269.615  0.00  0.00           C
ATOM     78  B   BEA A  78      -1.114  32.809 269.399  0.00  0.00           C
ATOM     79  B   BEA A  79      -0.552  33.838 269.242  0.00  0.00           C
ATOM     80  B   BEA A  80       0.117  34.882 269.130  0.00  0.00           C
ATOM     81  B   BEA A  81       1.552  36.792 269.051  0.00  0.00           C
ATOM     82  B   BEA A  82       2.273  37.677 269.075  0.00  0.00           C
ATOM     83  B   BEA A  83       3.071  38.634 269.152  0.00  0.00           C
ATOM     84  B   BEA A  84       3.848  39.568 269.284  0.00  0.00           C
ATOM     85  B   BEA A  85       5.311  41.416 269.756  0.00  0.00           C
ATOM     86  B   BEA A  86       5.956  42.343 270.132  0.00  0.00           C
ATOM     87  B   BEA A  87       6.489  43.267 270.637  0.00  0.00           C
ATOM     88  B   BEA A  88       6.834  44.157 271.299  0.00  0.00           C
ATOM     89  B   BEA A  89       6.899  45.009 272.182  0.00  0.00           C
ATOM     90  B   BEA A  90       6.636  45.639 273.111  0.00  0.00           C
ATOM     91  B   BEA A  91       6.116  46.113 274.082  0.00  0.00           C
ATOM     92  B   BEA A  92       5.475  46.477 275.026  0.00  0.00           C
ATOM     93  B   BEA A  93       4.771  46.791 275.951  0.00  0.00           C
ATOM     94  B   BEA A  94       4.050  47.092 276.846  0.00  0.00           C
ATOM     95  B   BEA A  95       3.342  48.317 278.191  0.00  0.00           C
ATOM     96  B   BEA A  96       4.224  48.917 277.656  0.00  0.00           C
ATOM     97  B   BEA A  97       6.010  49.717 276.339  0.00  0.00           C
ATOM     98  B   BEA A  98       6.951  50.070 275.604  0.00  0.00           C
ATOM     99  B   BEA A  99       7.860  50.390 274.879  0.00  0.00           C
ATOM    100  B   BEA A 100       8.767  50.694 274.143  0.00  0.00           C
ATOM    101  B   BEA A 101       9.637  50.977 273.427  0.00  0.00           C
ATOM    102  B   BEA A 102      10.536  51.262 272.679  0.00  0.00           C
ATOM    103  B   BEA A 103      11.442  51.545 271.917  0.00  0.00           C
ATOM    104  B   BEA A 104      12.332  51.820 271.159  0.00  0.00           C
ATOM    105  B   BEA A 105      13.185  52.083 270.426  0.00  0.00           C
ATOM    106  B   BEA A 106      14.064  52.356 269.660  0.00  0.00           C
ATOM    107  B   BEA A 107      14.932  52.630 268.893  0.00  0.00           C
ATOM    108  B   BEA A 108      15.816  52.918 268.098  0.00  0.00           C
ATOM    109  B   BEA A 109      16.631  53.200 267.347  0.00  0.00           C
ATOM    110  B   BEA A 110      17.501  53.540 266.508  0.00  0.00           C
ATOM    111  B   BEA A 111      18.213  53.959 265.704  0.00  0.00           C
ATOM    112  B   BEA A 112      17.415  54.349 265.961  0.00  0.00           C
ATOM    113  B   BEA A 113      16.426  54.473 266.612  0.00  0.00           C
ATOM    114  B   BEA A 114      14.449  54.759 268.053  0.00  0.00           C
ATOM    115  B   BEA A 115      13.579  54.941 268.730  0.00  0.00           C
ATOM    116  B   BEA A 116      12.612  55.210 269.513  0.00  0.00           C
ATOM    117  B   BEA A 117      11.762  55.529 270.236  0.00  0.00           C
ATOM    118  B   BEA A 118      10.930  55.960 270.989  0.00  0.00           C
ATOM    119  B   BEA A 119      10.179  56.523 271.728  0.00  0.00           C
ATOM    120  B   BEA A 120       9.150  58.158 273.026  0.00  0.00           C
ATOM    121  B   BEA A 121       8.954  60.404 273.971  0.00  0.00           C
ATOM    122  B   BEA A 122       9.110  61.465 274.293  0.00  0.00           C
ATOM    123  B   BEA A 123       9.419  62.600 274.600  0.00  0.00           C
ATOM    124  B   BEA A 124       9.880  63.727 274.896  0.00  0.00           C
ATOM    125  B   BEA A 125      10.423  64.677 275.170  0.00  0.00           C
ATOM    126  B   BEA A 126      11.183  65.600 275.519  0.00  0.00           C
ATOM    127  B   BEA A 127      12.082  66.222 275.949  0.00  0.00           C
ATOM    128  B   BEA A 128      13.137  66.389 276.523  0.00  0.00           C
ATOM    129  B   BEA A 129      14.142  66.122 277.107  0.00  0.00           C
ATOM    130  B   BEA A 130      15.051  65.633 277.632  0.00  0.00           C
ATOM    131  B   BEA A 131      15.946  64.999 278.124  0.00  0.00           C
ATOM    132  B   BEA A 132      17.692  63.544 278.944  0.00  0.00           C
ATOM    133  B   BEA A 133      18.561  62.796 279.259  0.00  0.00           C
ATOM    134  B   BEA A 134      19.449  62.061 279.504  0.00  0.00           C
ATOM    135  B   BEA A 135      20.417  61.322 279.676  0.00  0.00           C
ATOM    136  B   BEA A 136      21.393  60.645 279.757  0.00  0.00           C
ATOM    137  B   BEA A 137      22.378  60.026 279.761  0.00  0.00           C
ATOM    138  B   BEA A 138      23.452  59.418 279.687  0.00  0.00           C
ATOM    139  B   BEA A 139      24.461  58.907 279.556  0.00  0.00           C
ATOM    140  B   BEA A 140      25.562  58.411 279.355  0.00  0.00           C
ATOM    141  B   BEA A 141      26.677  57.971 279.101  0.00  0.00           C
ATOM    142  B   BEA A 142      27.718  57.614 278.826  0.00  0.00           C
ATOM    143  B   BEA A 143      28.850  57.284 278.494  0.00  0.00           C
ATOM    144  B   BEA A 144      29.985  57.012 278.135  0.00  0.00           C
ATOM    145  B   BEA A 145      32.248  56.639 277.373  0.00  0.00           C
ATOM    146  B   BEA A 146      33.367  56.538 276.990  0.00  0.00           C
ATOM    147  B   BEA A 147      34.470  56.494 276.617  0.00  0.00           C
ATOM    148  B   BEA A 148      36.774  56.582 275.889  0.00  0.00           C
ATOM    149  B   BEA A 149      37.881  56.716 275.580  0.00  0.00           C
ATOM    150  B   BEA A 150      39.032  56.921 275.302  0.00  0.00           C
ATOM    151  B   BEA A 151      40.143  57.188 275.086  0.00  0.00           C
ATOM    152  B   BEA A 152      41.290  57.539 274.932  0.00  0.00           C
ATOM    153  B   BEA A 153      42.396  57.958 274.864  0.00  0.00           C
ATOM    154  B   BEA A 154      43.536  58.481 274.898  0.00  0.00           C
ATOM    155  B   BEA A 155      44.574  59.048 275.043  0.00  0.00           C
ATOM    156  B   BEA A 156      45.524  59.654 275.293  0.00  0.00           C
ATOM    157  B   BEA A 157      46.459  60.333 275.672  0.00  0.00           C
ATOM    158  B   BEA A 158      47.356  61.011 276.187  0.00  0.00           C
ATOM    159  B   BEA A 159      48.138  61.551 276.781  0.00  0.00           C
ATOM    160  B   BEA A 160      48.967  61.979 277.591  0.00  0.00           C
ATOM    161  B   BEA A 161      49.693  62.124 278.495  0.00  0.00           C
ATOM    162  B   BEA A 162      50.361  61.951 279.529  0.00  0.00           C
ATOM    163  B   BEA A 163      50.888  61.580 280.482  0.00  0.00           C
ATOM    164  B   BEA A 164      51.385  61.052 281.470  0.00  0.00           C
ATOM    165  B   BEA A 165      51.823  60.460 282.384  0.00  0.00           C
ATOM    166  B   BEA A 166      52.718  59.062 284.117  0.00  0.00           C
ATOM    167  B   BEA A 167      53.322  58.831 283.983  0.00  0.00           C
ATOM    168  B   BEA A 168      53.421  59.485 282.936  0.00  0.00           C
ATOM    169  B   BEA A 169      53.423  60.143 281.985  0.00  0.00           C
ATOM    170  B   BEA A 170      53.390  60.835 281.033  0.00  0.00           C
ATOM    171  B   BEA A 171      53.333  61.563 280.071  0.00  0.00           C
ATOM    172  B   BEA A 172      53.257  62.336 279.087  0.00  0.00           C
ATOM    173  B   BEA A 173      53.179  63.036 278.225  0.00  0.00           C
ATOM    174  B   BEA A 174      53.077  63.866 277.239  0.00  0.00           C
ATOM    175  B   BEA A 175      52.973  64.647 276.350  0.00  0.00           C
ATOM    176  B   BEA A 176      52.863  65.438 275.488  0.00  0.00           C
ATOM    177  B   BEA A 177      52.750  66.217 274.680  0.00  0.00           C
ATOM    178  B   BEA A 178      52.613  67.132 273.791  0.00  0.00           C
ATOM    179  B   BEA A 179      52.336  68.892 272.313  0.00  0.00           C
ATOM    180  B   BEA A 180      52.166  69.934 271.636  0.00  0.00           C
ATOM    181  B   BEA A 181      51.985  71.023 271.184  0.00  0.00           C
ATOM    182  B   BEA A 182      51.797  72.149 271.226  0.00  0.00           C
ATOM    183  B   BEA A 183      51.669  72.935 272.086  0.00  0.00           C
ATOM    184  B   BEA A 184      51.634  73.290 273.271  0.00  0.00           C
ATOM    185  B   BEA A 185      51.664  73.417 274.464  0.00  0.00           C
ATOM    186  B   BEA A 186      51.750  73.410 275.640  0.00  0.00           C
ATOM    187  B   BEA A 187      51.901  73.288 276.832  0.00  0.00           C
ATOM    188  B   BEA A 188      52.118  73.071 277.909  0.00  0.00           C
ATOM    189  B   BEA A 189      52.488  72.680 279.032  0.00  0.00           C
ATOM    190  B   BEA A 190      53.052  72.100 279.897  0.00  0.00           C
ATOM    191  B   BEA A 191      53.854  71.315 280.356  0.00  0.00           C
ATOM    192  B   BEA A 192      54.716  70.516 280.390  0.00  0.00           C
ATOM    193  B   BEA A 193      55.611  69.730 280.161  0.00  0.00           C
ATOM    194  B   BEA A 194      56.474  69.017 279.788  0.00  0.00           C
ATOM    195  B   BEA A 195      57.310  68.368 279.338  0.00  0.00           C
ATOM    196  B   BEA A 196      58.220  67.709 278.788  0.00  0.00           C
ATOM    197  B   BEA A 197      59.106  67.121 278.221  0.00  0.00           C
ATOM    198  B   BEA A 198      59.939  66.618 277.678  0.00  0.00           C
ATOM    199  B   BEA A 199      60.922  66.094 277.048  0.00  0.00           C
ATOM    200  B   BEA A 200      61.881  65.663 276.465  0.00  0.00           C
ATOM    201  B   BEA A 201      62.805  65.321 275.940  0.00  0.00           C
ATOM    202  B   BEA A 202      63.845  65.018 275.389  0.00  0.00           C
ATOM    203  B   BEA A 203      64.924  64.789 274.863  0.00  0.00           C
ATOM    204  B   BEA A 204      66.039  64.636 274.366  0.00  0.00           C
ATOM    205  B   BEA A 205      67.114  64.564 273.932  0.00  0.00           C
ATOM    206  B   BEA A 206      68.223  64.561 273.530  0.00  0.00           C
ATOM    207  B   BEA A 207      69.362  64.629 273.167  0.00  0.00           C
ATOM    208  B   BEA A 208      70.527  64.767 272.849  0.00  0.00           C
ATOM    209  B   BEA A 209      71.640  64.958 272.597  0.00  0.00           C
ATOM    210  B   BEA A 210      72.835  65.222 272.384  0.00  0.00           C
ATOM    211  B   BEA A 211      73.968  65.525 272.243  0.00  0.00           C
ATOM    212  B   BEA A 212      75.112  65.885 272.160  0.00  0.00           C
ATOM    213  B   BEA A 213      76.210  66.286 272.138  0.00  0.00           C
ATOM    214  B   BEA A 214      77.332  66.755 272.174  0.00  0.00           C
ATOM    215  B   BEA A 215      78.423  67.270 272.267  0.00  0.00           C
ATOM    216  B   BEA A 216      79.434  67.802 272.402  0.00  0.00           C
ATOM    217  B   BEA A 217      80.490  68.416 272.592  0.00  0.00           C
ATOM    218  B   BEA A 218      81.480  69.046 272.813  0.00  0.00           C
ATOM    219  B   BEA A 219      82.467  69.727 273.074  0.00  0.00           C
ATOM    220  B   BEA A 220      83.399  70.420 273.353  0.00  0.00           C
ATOM    221  B   BEA A 221      84.282  71.121 273.643  0.00  0.00           C
ATOM    222  B   BEA A 222      85.173  71.869 273.959  0.00  0.00           C
ATOM    223  B   BEA A 223      86.020  72.620 274.277  0.00  0.00           C
ATOM    224  B   BEA A 224      86.878  73.417 274.612  0.00  0.00           C
ATOM    225  B   BEA A 225      87.695  74.209 274.942  0.00  0.00           C
ATOM    226  B   BEA A 226      88.527  75.045 275.282  0.00  0.00           C
ATOM    227  B   BEA A 227      89.320  75.871 275.609  0.00  0.00           C
ATOM    228  B   BEA A 228      90.077  76.680 275.919  0.00  0.00           C
ATOM    229  B   BEA A 229      90.850  77.528 276.231  0.00  0.00           C
ATOM    230  B   BEA A 230      91.641  78.415 276.544  0.00  0.00           C
ATOM    231  B   BEA A 231      93.171  80.177 277.116  0.00  0.00           C
ATOM    232  B   BEA A 232      93.910  81.047 277.372  0.00  0.00           C
ATOM    233  B   BEA A 233      94.670  81.950 277.620  0.00  0.00           C
ATOM    234  B   BEA A 234      95.451  82.887 277.857  0.00  0.00           C
ATOM    235  B   BEA A 235      96.197  83.788 278.064  0.00  0.00           C
ATOM    236  B   BEA A 236      96.907  84.649 278.242  0.00  0.00           C
ATOM    237  B   BEA A 237      97.699  85.612 278.419  0.00  0.00           C
ATOM    238  B   BEA A 238      98.455  86.533 278.565  0.00  0.00           C
ATOM    239  B   BEA A 239      99.174  87.409 278.683  0.00  0.00           C
ATOM    240  B   BEA A 240      99.917  88.312 278.783  0.00  0.00           C
ATOM    241  B   BEA A 241     100.684  89.243 278.863  0.00  0.00           C
ATOM    242  B   BEA A 242     101.478  90.203 278.920  0.00  0.00           C
ATOM    243  B   BEA A 243     102.233  91.111 278.950  0.00  0.00           C
ATOM    244  B   BEA A 244     103.014  92.046 278.956  0.00  0.00           C
ATOM    245  B   BEA A 245     103.754  92.926 278.939  0.00  0.00           C
ATOM    246  B   BEA A 246     104.520  93.831 278.899  0.00  0.00           C
ATOM    247  B   BEA A 247     105.314  94.762 278.832  0.00  0.00           C
ATOM    248  B   BEA A 248     106.061  95.632 278.748  0.00  0.00           C
ATOM    249  B   BEA A 249     106.906  96.608 278.630  0.00  0.00           C
ATOM    250  B   BEA A 250     108.434  98.360 278.358  0.00  0.00           C
ATOM    251  B   BEA A 251     109.185  99.214 278.200  0.00  0.00           C
ATOM    252  B   BEA A 252     110.809 101.048 277.807  0.00  0.00           C
ATOM    253  B   BEA A 253     112.322 102.743 277.384  0.00  0.00           C
ATOM    254  B   BEA A 254     113.131 103.645 277.136  0.00  0.00           C
ATOM    255  B   BEA A 255     114.688 105.372 276.619  0.00  0.00           C
ATOM    256  B   BEA A 256     115.513 106.283 276.325  0.00  0.00           C
ATOM    257  B   BEA A 257     117.007 107.926 275.759  0.00  0.00           C
ATOM    258  B   BEA A 258     117.833 108.832 275.426  0.00  0.00           C
ATOM    259  B   BEA A 259     118.577 109.647 275.116  0.00  0.00           C
ATOM    260  B   BEA A 260     119.397 110.542 274.762  0.00  0.00           C
ATOM    261  B   BEA A 261     120.132 111.344 274.434  0.00  0.00           C
ATOM    262  B   BEA A 262     120.939 112.224 274.062  0.00  0.00           C
ATOM    263  B   BEA A 263     121.660 113.007 273.720  0.00  0.00           C
ATOM    264  B   BEA A 264     122.448 113.864 273.333  0.00  0.00           C
ATOM    265  B   BEA A 265     124.736 116.347 272.144  0.00  0.00           C
ATOM    266  B   BEA A 266     125.541 117.220 271.700  0.00  0.00           C
ATOM    267  B   BEA A 267     126.253 117.992 271.295  0.00  0.00           C
ATOM    268  B   BEA A 268     127.017 118.820 270.849  0.00  0.00           C
ATOM    269  B   BEA A 269     127.757 119.623 270.403  0.00  0.00           C
ATOM    270  B   BEA A 270     128.540 120.474 269.917  0.00  0.00           C
ATOM    271  B   BEA A 271     129.293 121.292 269.435  0.00  0.00           C
ATOM    272  B   BEA A 272     130.013 122.076 268.958  0.00  0.00           C
ATOM    273  B   BEA A 273     130.763 122.894 268.444  0.00  0.00           C
ATOM    274  B   BEA A 274     131.473 123.670 267.941  0.00  0.00           C
ATOM    275  B   BEA A 275     132.880 125.215 266.886  0.00  0.00           C
ATOM    276  B   BEA A 276     133.618 126.031 266.296  0.00  0.00           C
ATOM    277  B   BEA A 277     134.293 126.782 265.730  0.00  0.00           C
ATOM    278  B   BEA A 278     135.000 127.574 265.105  0.00  0.00           C
ATOM    279  B   BEA A 279     135.673 128.335 264.472  0.00  0.00           C
ATOM    280  B   BEA A 280     136.340 129.099 263.797  0.00  0.00           C
ATOM    281  B   BEA A 281     136.976 129.839 263.095  0.00  0.00           C
ATOM    282  B   BEA A 282     137.553 130.528 262.384  0.00  0.00           C
ATOM    283  B   BEA A 283     138.123 131.235 261.570  0.00  0.00           C
ATOM    284  B   BEA A 284     138.607 131.877 260.703  0.00  0.00           C
ATOM    285  B   BEA A 285     138.970 132.443 259.715  0.00  0.00           C
ATOM    286  B   BEA A 286     139.058 132.811 258.569  0.00  0.00           C
ATOM    287  B   BEA A 287     138.641 132.729 257.484  0.00  0.00           C
ATOM    288  B   BEA A 288     137.858 132.254 256.734  0.00  0.00           C
ATOM    289  B   BEA A 289     136.956 131.611 256.255  0.00  0.00           C
ATOM    290  B   BEA A 290     136.033 130.914 255.941  0.00  0.00           C
ATOM    291  B   BEA A 291     135.105 130.203 255.729  0.00  0.00           C
ATOM    292  B   BEA A 292     133.176 128.755 255.501  0.00  0.00           C
ATOM    293  B   BEA A 293     132.218 128.066 255.472  0.00  0.00           C
ATOM    294  B   BEA A 294     131.265 127.406 255.491  0.00  0.00           C
ATOM    295  B   BEA A 295     130.266 126.749 255.560  0.00  0.00           C
ATOM    296  B   BEA A 296     129.239 126.113 255.683  0.00  0.00           C
ATOM    297  B   BEA A 297     128.198 125.520 255.862  0.00  0.00           C
ATOM    298  B   BEA A 298     127.161 124.984 256.097  0.00  0.00           C
ATOM    299  B   BEA A 299     126.142 124.522 256.388  0.00  0.00           C
ATOM    300  B   BEA A 300     125.076 124.118 256.761  0.00  0.00           C
ATOM    301  B   BEA A 301     123.977 123.803 257.231  0.00  0.00           C
ATOM    302  B   BEA A 302     122.928 123.619 257.771  0.00  0.00           C
ATOM    303  B   BEA A 303     121.915 123.547 258.355  0.00  0.00           C
ATOM    304  B   BEA A 304     120.848 123.543 258.957  0.00  0.00           C
ATOM    305  B   BEA A 305     119.784 123.564 259.463  0.00  0.00           C
ATOM    306  B   BEA A 306     118.618 123.559 259.828  0.00  0.00           C
ATOM    307  B   BEA A 307     117.451 123.491 259.958  0.00  0.00           C
ATOM    308  B   BEA A 308     116.274 123.373 259.889  0.00  0.00           C
ATOM    309  B   BEA A 309     115.103 123.229 259.656  0.00  0.00           C
ATOM    310  B   BEA A 310     113.962 123.077 259.293  0.00  0.00           C
ATOM    311  B   BEA A 311     112.878 122.934 258.835  0.00  0.00           C
ATOM    312  B   BEA A 312     111.789 122.806 258.272  0.00  0.00           C
ATOM    313  B   BEA A 313     110.800 122.714 257.670  0.00  0.00           C
ATOM    314  B   BEA A 314     109.847 122.661 257.008  0.00  0.00           C
ATOM    315  B   BEA A 315     108.879 122.659 256.246  0.00  0.00           C
ATOM    316  B   BEA A 316     107.994 122.727 255.458  0.00  0.00           C
ATOM    317  B   BEA A 317     107.148 122.887 254.605  0.00  0.00           C
ATOM    318  B   BEA A 318     106.373 123.166 253.706  0.00  0.00           C
ATOM    319  B   BEA A 319     105.184 124.173 251.901  0.00  0.00           C
ATOM    320  B   BEA A 320     104.662 125.808 250.340  0.00  0.00           C
ATOM    321  B   BEA A 321     104.747 126.836 249.756  0.00  0.00           C
ATOM    322  B   BEA A 322     105.251 127.898 249.512  0.00  0.00           C
ATOM    323  B   BEA A 323     106.030 128.813 249.617  0.00  0.00           C
ATOM    324  B   BEA A 324     106.853 129.605 249.874  0.00  0.00           C
ATOM    325  B   BEA A 325     107.719 130.443 250.197  0.00  0.00           C
ATOM    326  B   BEA A 326     108.480 131.327 250.476  0.00  0.00           C
ATOM    327  B   BEA A 327     109.056 132.339 250.622  0.00  0.00           C
ATOM    328  B   BEA A 328     109.335 133.501 250.528  0.00  0.00           C
ATOM    329  B   BEA A 329     109.448 134.656 250.203  0.00  0.00           C
ATOM    330  B   BEA A 330     109.696 135.673 249.691  0.00  0.00           C
ATOM    331  B   BEA A 331     110.421 136.348 249.031  0.00  0.00           C
ATOM    332  B   BEA A 332     111.501 136.404 248.900  0.00  0.00           C
ATOM    333  B   BEA A 333     112.380 136.122 249.597  0.00  0.00           C
ATOM    334  B   BEA A 334     112.805 136.275 250.680  0.00  0.00           C
ATOM    335  B   BEA A 335     112.391 137.227 251.092  0.00  0.00           C
ATOM    336  B   BEA A 336     111.865 138.349 251.198  0.00  0.00           C
ATOM    337  B   BEA A 337     111.497 139.443 251.185  0.00  0.00           C
ATOM    338  B   BEA A 338     111.570 140.674 251.130  0.00  0.00           C
ATOM    339  B   BEA A 339     112.491 141.370 251.148  0.00  0.00           C
ATOM    340  B   BEA A 340     113.649 141.627 251.220  0.00  0.00           C
ATOM    341  B   BEA A 341     112.636 139.810 251.382  0.00  0.00           C
ATOM    342  B   BEA A 342     111.593 139.201 251.306  0.00  0.00           C
ATOM    343  B   BEA A 343     109.521 138.103 251.053  0.00  0.00           C
ATOM    344  B   BEA A 344     108.466 137.584 250.869  0.00  0.00           C
ATOM    345  B   BEA A 345     107.400 137.083 250.638  0.00  0.00           C
ATOM    346  B   BEA A 346     106.266 136.576 250.328  0.00  0.00           C
ATOM    347  B   BEA A 347     105.231 136.139 249.969  0.00  0.00           C
ATOM    348  B   BEA A 348     104.253 135.758 249.531  0.00  0.00           C
ATOM    349  B   BEA A 349     103.257 135.416 248.916  0.00  0.00           C
ATOM    350  B   BEA A 350     102.363 135.184 248.096  0.00  0.00           C
ATOM    351  B   BEA A 351     101.693 135.105 247.167  0.00  0.00           C
ATOM    352  B   BEA A 352     101.172 135.180 246.026  0.00  0.00           C
ATOM    353  B   BEA A 353     100.881 135.373 244.959  0.00  0.00           C
ATOM    354  B   BEA A 354     100.705 135.706 243.747  0.00  0.00           C
ATOM    355  B   BEA A 355     100.646 136.091 242.663  0.00  0.00           C
ATOM    356  B   BEA A 356     100.649 136.551 241.583  0.00  0.00           C
ATOM    357  B   BEA A 357     100.690 137.107 240.472  0.00  0.00           C
ATOM    358  B   BEA A 358     100.745 137.704 239.443  0.00  0.00           C
ATOM    359  B   BEA A 359     100.817 138.383 238.424  0.00  0.00           C
ATOM    360  B   BEA A 360     100.996 139.855 236.608  0.00  0.00           C
ATOM    361  B   BEA A 361     101.111 140.703 235.740  0.00  0.00           C
ATOM    362  B   BEA A 362     101.241 141.590 234.933  0.00  0.00           C
ATOM    363  B   BEA A 363     101.544 143.486 233.484  0.00  0.00           C
ATOM    364  B   BEA A 364     101.707 144.425 232.875  0.00  0.00           C
ATOM    365  B   BEA A 365     101.897 145.467 232.265  0.00  0.00           C
ATOM    366  B   BEA A 366     102.104 146.546 231.696  0.00  0.00           C
ATOM    367  B   BEA A 367     102.313 147.587 231.200  0.00  0.00           C
ATOM    368  B   BEA A 368     102.538 148.657 230.737  0.00  0.00           C
ATOM    369  B   BEA A 369     102.779 149.755 230.304  0.00  0.00           C
ATOM    370  B   BEA A 370     103.037 150.878 229.900  0.00  0.00           C
ATOM    371  B   BEA A 371     103.293 151.945 229.548  0.00  0.00           C
ATOM    372  B   BEA A 372     103.563 153.029 229.219  0.00  0.00           C
ATOM    373  B   BEA A 373     103.870 154.206 228.888  0.00  0.00           C
ATOM    374  B   BEA A 374     104.172 155.315 228.600  0.00  0.00           C
ATOM    375  B   BEA A 375     104.489 156.432 228.330  0.00  0.00           C
ATOM    376  B   BEA A 376     105.530 159.789 227.605  0.00  0.00           C
ATOM    377  B   BEA A 377     105.905 160.898 227.386  0.00  0.00           C
ATOM    378  B   BEA A 378     106.291 161.996 227.172  0.00  0.00           C
ATOM    379  B   BEA A 379     106.685 163.078 226.958  0.00  0.00           C
ATOM    380  B   BEA A 380     107.110 164.217 226.720  0.00  0.00           C
ATOM    381  B   BEA A 381     107.956 166.411 226.194  0.00  0.00           C
ATOM    382  B   BEA A 382     108.368 167.458 225.894  0.00  0.00           C
ATOM    383  B   BEA A 383     108.797 168.540 225.537  0.00  0.00           C
ATOM    384  B   BEA A 384     109.208 169.578 225.137  0.00  0.00           C
ATOM    385  B   BEA A 385     109.600 170.573 224.687  0.00  0.00           C
ATOM    386  B   BEA A 386     109.996 171.589 224.143  0.00  0.00           C
ATOM    387  B   BEA A 387     110.365 172.559 223.523  0.00  0.00           C
ATOM    388  B   BEA A 388     110.706 173.486 222.816  0.00  0.00           C
ATOM    389  B   BEA A 389     110.999 174.319 222.058  0.00  0.00           C
ATOM    390  B   BEA A 390     111.264 175.119 221.191  0.00  0.00           C
ATOM    391  B   BEA A 391     111.713 176.475 219.317  0.00  0.00           C
ATOM    392  B   BEA A 392     111.951 177.088 218.228  0.00  0.00           C
ATOM    393  B   BEA A 393     112.187 177.571 217.188  0.00  0.00           C
ATOM    394  B   BEA A 394     112.781 178.268 215.001  0.00  0.00           C
ATOM    395  B   BEA A 395     113.168 178.443 213.898  0.00  0.00           C
ATOM    396  B   BEA A 396     113.641 178.485 212.772  0.00  0.00           C
ATOM    397  B   BEA A 397     114.140 178.399 211.740  0.00  0.00           C
ATOM    398  B   BEA A 398     114.732 178.176 210.650  0.00  0.00           C
ATOM    399  B   BEA A 399     115.305 177.865 209.688  0.00  0.00           C
ATOM    400  B   BEA A 400     115.928 177.443 208.714  0.00  0.00           C
ATOM    401  B   BEA A 401     116.511 176.980 207.852  0.00  0.00           C
ATOM    402  B   BEA A 402     117.131 176.423 206.970  0.00  0.00           C
ATOM    403  B   BEA A 403     117.737 175.818 206.132  0.00  0.00           C
ATOM    404  B   BEA A 404     118.323 175.179 205.336  0.00  0.00           C
ATOM    405  B   BEA A 405     118.928 174.465 204.522  0.00  0.00           C
ATOM    406  B   BEA A 406     119.501 173.739 203.752  0.00  0.00           C
ATOM    407  B   BEA A 407     120.038 173.015 203.033  0.00  0.00           C
ATOM    408  B   BEA A 408     121.128 171.433 201.592  0.00  0.00           C
ATOM    409  B   BEA A 409     122.178 169.786 200.247  0.00  0.00           C
ATOM    410  B   BEA A 410     122.720 168.894 199.576  0.00  0.00           C
ATOM    411  B   BEA A 411     123.257 167.991 198.933  0.00  0.00           C
ATOM    412  B   BEA A 412     123.740 167.159 198.374  0.00  0.00           C
ATOM    413  B   BEA A 413     124.300 166.180 197.755  0.00  0.00           C
ATOM    414  B   BEA A 414     124.802 165.289 197.229  0.00  0.00           C
ATOM    415  B   BEA A 415     125.329 164.344 196.711  0.00  0.00           C
ATOM    416  B   BEA A 416     125.876 163.356 196.216  0.00  0.00           C
ATOM    417  B   BEA A 417     126.399 162.412 195.790  0.00  0.00           C
ATOM    418  B   BEA A 418     126.932 161.450 195.408  0.00  0.00           C
ATOM    419  B   BEA A 419     127.507 160.420 195.066  0.00  0.00           C
ATOM    420  B   BEA A 420     128.077 159.415 194.808  0.00  0.00           C
ATOM    421  B   BEA A 421     128.669 158.396 194.641  0.00  0.00           C
ATOM    422  B   BEA A 422     129.306 157.340 194.597  0.00  0.00           C
ATOM    423  B   BEA A 423     129.938 156.352 194.721  0.00  0.00           C
ATOM    424  B   BEA A 424     130.592 155.413 195.066  0.00  0.00           C
ATOM    425  B   BEA A 425     131.215 154.632 195.654  0.00  0.00           C
ATOM    426  B   BEA A 426     131.810 154.025 196.520  0.00  0.00           C
ATOM    427  B   BEA A 427     132.323 153.644 197.557  0.00  0.00           C
ATOM    428  B   BEA A 428     132.740 153.451 198.626  0.00  0.00           C
ATOM    429  B   BEA A 429     133.113 153.382 199.776  0.00  0.00           C
ATOM    430  B   BEA A 430     133.440 153.420 200.955  0.00  0.00           C
ATOM    431  B   BEA A 431     133.721 153.540 202.113  0.00  0.00           C
ATOM    432  B   BEA A 432     133.957 153.717 203.207  0.00  0.00           C
ATOM    433  B   BEA A 433     134.184 153.967 204.385  0.00  0.00           C
ATOM    434  B   BEA A 434     134.384 154.267 205.539  0.00  0.00           C
ATOM    435  B   BEA A 435     134.558 154.604 206.649  0.00  0.00           C
ATOM    436  B   BEA A 436     134.721 155.001 207.793  0.00  0.00           C
ATOM    437  B   BEA A 437     134.858 155.417 208.865  0.00  0.00           C
ATOM    438  B   BEA A 438     134.983 155.881 209.947  0.00  0.00           C
ATOM    439  B   BEA A 439     135.095 156.392 211.029  0.00  0.00           C
ATOM    440  B   BEA A 440     135.193 156.947 212.101  0.00  0.00           C
ATOM    441  B   BEA A 441     135.277 157.543 213.152  0.00  0.00           C
ATOM    442  B   BEA A 442     135.346 158.176 214.173  0.00  0.00           C
ATOM    443  B   BEA A 443     135.441 159.536 216.088  0.00  0.00           C
ATOM    444  B   BEA A 444     135.469 160.321 217.042  0.00  0.00           C
ATOM    445  B   BEA A 445     135.481 161.130 217.926  0.00  0.00           C
ATOM    446  B   BEA A 446     135.477 161.959 218.732  0.00  0.00           C
ATOM    447  B   BEA A 447     135.457 162.875 219.515  0.00  0.00           C
ATOM    448  B   BEA A 448     135.359 164.904 220.872  0.00  0.00           C
ATOM    449  B   BEA A 449     135.284 165.939 221.375  0.00  0.00           C
ATOM    450  B   BEA A 450     135.066 168.229 222.057  0.00  0.00           C
ATOM    451  B   BEA A 451     134.776 170.572 222.155  0.00  0.00           C
ATOM    452  B   BEA A 452     134.601 171.782 221.972  0.00  0.00           C
ATOM    453  B   BEA A 453     134.416 172.960 221.655  0.00  0.00           C
ATOM    454  B   BEA A 454     134.237 174.004 221.273  0.00  0.00           C
ATOM    455  B   BEA A 455     134.038 175.089 220.786  0.00  0.00           C
ATOM    456  B   BEA A 456     133.835 176.110 220.251  0.00  0.00           C
ATOM    457  B   BEA A 457     133.613 177.153 219.636  0.00  0.00           C
ATOM    458  B   BEA A 458     133.394 178.113 219.013  0.00  0.00           C
ATOM    459  B   BEA A 459     133.157 179.076 218.337  0.00  0.00           C
ATOM    460  B   BEA A 460     132.905 180.031 217.619  0.00  0.00           C
ATOM    461  B   BEA A 461     132.639 180.972 216.869  0.00  0.00           C
ATOM    462  B   BEA A 462     132.385 181.803 216.173  0.00  0.00           C
ATOM    463  B   BEA A 463     132.093 182.690 215.398  0.00  0.00           C
ATOM    464  B   BEA A 464     131.791 183.537 214.629  0.00  0.00           C
ATOM    465  B   BEA A 465     131.450 184.413 213.804  0.00  0.00           C
ATOM    466  B   BEA A 466     131.102 185.226 213.014  0.00  0.00           C
ATOM    467  B   BEA A 467     130.717 186.037 212.205  0.00  0.00           C
ATOM    468  B   BEA A 468     130.298 186.825 211.399  0.00  0.00           C
ATOM    469  B   BEA A 469     129.849 187.565 210.628  0.00  0.00           C
ATOM    470  B   BEA A 470     129.301 188.334 209.814  0.00  0.00           C
ATOM    471  B   BEA A 471     128.704 189.021 209.084  0.00  0.00           C
ATOM    472  B   BEA A 472     127.954 189.676 208.399  0.00  0.00           C
ATOM    473  B   BEA A 473     127.034 190.194 207.900  0.00  0.00           C
ATOM    474  B   BEA A 474     125.853 190.445 207.789  0.00  0.00           C
ATOM    475  B   BEA A 475     124.778 190.312 208.182  0.00  0.00           C
ATOM    476  B   BEA A 476     123.880 189.959 208.855  0.00  0.00           C
ATOM    477  B   BEA A 477     123.058 189.525 209.614  0.00  0.00           C
ATOM    478  B   BEA A 478     122.077 189.123 210.232  0.00  0.00           C
ATOM    479  B   BEA A 479     120.896 188.994 210.194  0.00  0.00           C
ATOM    480  B   BEA A 480     119.940 189.124 209.574  0.00  0.00           C
ATOM    481  B   BEA A 481     119.152 189.348 208.702  0.00  0.00           C
ATOM    482  B   BEA A 482     118.493 189.590 207.739  0.00  0.00           C
ATOM    483  B   BEA A 483     117.899 189.829 206.700  0.00  0.00           C
ATOM    484  B   BEA A 484     117.389 190.036 205.684  0.00  0.00           C
ATOM    485  B   BEA A 485     116.880 190.223 204.565  0.00  0.00           C
ATOM    486  B   BEA A 486     116.428 190.359 203.487  0.00  0.00           C
ATOM    487  B   BEA A 487     115.996 190.441 202.389  0.00  0.00           C
ATOM    488  B   BEA A 488     115.552 190.455 201.200  0.00  0.00           C
ATOM    489  B   BEA A 489     115.179 190.395 200.152  0.00  0.00           C
ATOM    490  B   BEA A 490     114.418 190.074 197.883  0.00  0.00           C
ATOM    491  B   BEA A 491     114.069 189.848 196.785  0.00  0.00           C
ATOM    492  B   BEA A 492     113.726 189.586 195.664  0.00  0.00           C
ATOM    493  B   BEA A 493     113.392 189.310 194.545  0.00  0.00           C
ATOM    494  B   BEA A 494     113.050 189.026 193.371  0.00  0.00           C
ATOM    495  B   BEA A 495     112.732 188.794 192.267  0.00  0.00           C
ATOM    496  B   BEA A 496     112.404 188.635 191.129  0.00  0.00           C
ATOM    497  B   BEA A 497     112.062 188.633 189.975  0.00  0.00           C
ATOM    498  B   BEA A 498     111.715 188.924 188.887  0.00  0.00           C
ATOM    499  B   BEA A 499     111.385 189.630 187.991  0.00  0.00           C
ATOM    500  B   BEA A 500     111.126 190.601 187.434  0.00  0.00           C
ATOM    501  B   BEA A 501     110.946 191.753 187.111  0.00  0.00           C
ATOM    502  B   BEA A 502     110.937 192.959 187.020  0.00  0.00           C
ATOM    503  B   BEA A 503     111.118 194.112 187.123  0.00  0.00           C
ATOM    504  B   BEA A 504     111.356 195.328 187.226  0.00  0.00           C
ATOM    505  B   BEA A 505     111.449 196.465 187.090  0.00  0.00           C
ATOM    506  B   BEA A 506     111.072 198.499 185.884  0.00  0.00           C
ATOM    507  B   BEA A 507     110.690 199.197 185.008  0.00  0.00           C
ATOM    508  B   BEA A 508     110.248 199.737 184.053  0.00  0.00           C
ATOM    509  B   BEA A 509     109.757 200.173 183.024  0.00  0.00           C
ATOM    510  B   BEA A 510     109.251 200.513 181.977  0.00  0.00           C
ATOM    511  B   BEA A 511     108.259 200.985 179.930  0.00  0.00           C
ATOM    512  B   BEA A 512     107.207 201.303 177.734  0.00  0.00           C
ATOM    513  B   BEA A 513     106.720 201.406 176.700  0.00  0.00           C
ATOM    514  B   BEA A 514     106.226 201.487 175.635  0.00  0.00           C
ATOM    515  B   BEA A 515     105.251 201.591 173.461  0.00  0.00           C
ATOM    516  B   BEA A 516     104.742 201.619 172.279  0.00  0.00           C
ATOM    517  B   BEA A 517     104.302 201.632 171.216  0.00  0.00           C
ATOM    518  B   BEA A 518     103.852 201.633 170.087  0.00  0.00           C
ATOM    519  B   BEA A 519     103.437 201.626 168.997  0.00  0.00           C
ATOM    520  B   BEA A 520     103.022 201.611 167.856  0.00  0.00           C
ATOM    521  B   BEA A 521     102.646 201.593 166.767  0.00  0.00           C
ATOM    522  B   BEA A 522     102.250 201.570 165.558  0.00  0.00           C
ATOM    523  B   BEA A 523     101.900 201.551 164.424  0.00  0.00           C
ATOM    524  B   BEA A 524     101.574 201.537 163.287  0.00  0.00           C
ATOM    525  B   BEA A 525     100.996 201.551 161.007  0.00  0.00           C
ATOM    526  B   BEA A 526     100.734 201.599 159.773  0.00  0.00           C
ATOM    527  B   BEA A 527     100.534 201.685 158.653  0.00  0.00           C
ATOM    528  B   BEA A 528     100.371 201.849 157.444  0.00  0.00           C
ATOM    529  B   BEA A 529     100.286 202.113 156.311  0.00  0.00           C
ATOM    530  B   BEA A 530     100.312 202.578 155.190  0.00  0.00           C
ATOM    531  B   BEA A 531     100.504 203.302 154.257  0.00  0.00           C
ATOM    532  B   BEA A 532     100.874 204.255 153.653  0.00  0.00           C
ATOM    533  B   BEA A 533     101.348 205.287 153.404  0.00  0.00           C
ATOM    534  B   BEA A 534     101.902 206.386 153.415  0.00  0.00           C
ATOM    535  B   BEA A 535     102.441 207.394 153.598  0.00  0.00           C
ATOM    536  B   BEA A 536     103.578 209.414 154.306  0.00  0.00           C
ATOM    537  B   BEA A 537     104.119 210.341 154.747  0.00  0.00           C
ATOM    538  B   BEA A 538     104.694 211.309 155.268  0.00  0.00           C
ATOM    539  B   BEA A 539     105.255 212.240 155.822  0.00  0.00           C
ATOM    540  B   BEA A 540     105.789 213.116 156.385  0.00  0.00           C
ATOM    541  B   BEA A 541     106.326 213.989 156.981  0.00  0.00           C
ATOM    542  B   BEA A 542     106.859 214.849 157.600  0.00  0.00           C
ATOM    543  B   BEA A 543     107.383 215.687 158.232  0.00  0.00           C
ATOM    544  B   BEA A 544     107.936 216.567 158.923  0.00  0.00           C
ATOM    545  B   BEA A 545     108.472 217.415 159.614  0.00  0.00           C
ATOM    546  B   BEA A 546     108.987 218.224 160.296  0.00  0.00           C
ATOM    547  B   BEA A 547     109.476 218.991 160.960  0.00  0.00           C
ATOM    548  B   BEA A 548     110.030 219.855 161.730  0.00  0.00           C
ATOM    549  B   BEA A 549     111.047 221.433 163.190  0.00  0.00           C
ATOM    550  B   BEA A 550     111.552 222.214 163.937  0.00  0.00           C
ATOM    551  B   BEA A 551     112.069 223.011 164.717  0.00  0.00           C
ATOM    552  B   BEA A 552     112.548 223.748 165.451  0.00  0.00           C
ATOM    553  B   BEA A 553     113.037 224.498 166.212  0.00  0.00           C
ATOM    554  B   BEA A 554     113.534 225.260 166.999  0.00  0.00           C
ATOM    555  B   BEA A 555     114.039 226.031 167.811  0.00  0.00           C
ATOM    556  B   BEA A 556     114.500 226.735 168.564  0.00  0.00           C
ATOM    557  B   BEA A 557     115.016 227.523 169.420  0.00  0.00           C
ATOM    558  B   BEA A 558     115.488 228.241 170.213  0.00  0.00           C
ATOM    559  B   BEA A 559     115.963 228.965 171.024  0.00  0.00           C
ATOM    560  B   BEA A 560     116.441 229.692 171.852  0.00  0.00           C
ATOM    561  B   BEA A 561     116.922 230.423 172.695  0.00  0.00           C
ATOM    562  B   BEA A 562     117.404 231.155 173.554  0.00  0.00           C
ATOM    563  B   BEA A 563     117.837 231.813 174.336  0.00  0.00           C
ATOM    564  B   BEA A 564     118.320 232.547 175.221  0.00  0.00           C
ATOM    565  B   BEA A 565     118.754 233.205 176.025  0.00  0.00           C
ATOM    566  B   BEA A 566     119.235 233.937 176.932  0.00  0.00           C
ATOM    567  B   BEA A 567     119.666 234.592 177.755  0.00  0.00           C
ATOM    568  B   BEA A 568     120.144 235.317 178.680  0.00  0.00           C
ATOM    569  B   BEA A 569     120.570 235.965 179.517  0.00  0.00           C
ATOM    570  B   BEA A 570     121.040 236.681 180.456  0.00  0.00           C
ATOM    571  B   BEA A 571     121.459 237.319 181.304  0.00  0.00           C
ATOM    572  B   BEA A 572     121.920 238.022 182.253  0.00  0.00           C
ATOM    573  B   BEA A 573     122.329 238.646 183.107  0.00  0.00           C
ATOM    574  B   BEA A 574     123.609 240.607 185.872  0.00  0.00           C
ATOM    575  B   BEA A 575     124.036 241.262 186.825  0.00  0.00           C
ATOM    576  B   BEA A 576     124.410 241.839 187.677  0.00  0.00           C
ATOM    577  B   BEA A 577     124.818 242.470 188.624  0.00  0.00           C
ATOM    578  B   BEA A 578     125.217 243.087 189.567  0.00  0.00           C
ATOM    579  B   BEA A 579     125.605 243.690 190.503  0.00  0.00           C
ATOM    580  B   BEA A 580     126.386 244.910 192.452  0.00  0.00           C
ATOM    581  B   BEA A 581     126.776 245.523 193.461  0.00  0.00           C
ATOM    582  B   BEA A 582     127.151 246.116 194.459  0.00  0.00           C
ATOM    583  B   BEA A 583     127.511 246.689 195.443  0.00  0.00           C
ATOM    584  B   BEA A 584     127.856 247.240 196.412  0.00  0.00           C
ATOM    585  B   BEA A 585     128.184 247.769 197.365  0.00  0.00           C
ATOM    586  B   BEA A 586     128.529 248.327 198.397  0.00  0.00           C
ATOM    587  B   BEA A 587     128.854 248.859 199.408  0.00  0.00           C
ATOM    588  B   BEA A 588     129.188 249.412 200.491  0.00  0.00           C
ATOM    589  B   BEA A 589     129.472 249.888 201.454  0.00  0.00           C
ATOM    590  B   BEA A 590     129.787 250.424 202.578  0.00  0.00           C
ATOM    591  B   BEA A 591     130.053 250.881 203.577  0.00  0.00           C
ATOM    592  B   BEA A 592     130.317 251.346 204.634  0.00  0.00           C
ATOM    593  B   BEA A 593     130.575 251.811 205.745  0.00  0.00           C
ATOM    594  B   BEA A 594     130.803 252.234 206.814  0.00  0.00           C
ATOM    595  B   BEA A 595     131.018 252.648 207.925  0.00  0.00           C
ATOM    596  B   BEA A 596     131.214 253.044 209.072  0.00  0.00           C
ATOM    597  B   BEA A 597     131.373 253.390 210.162  0.00  0.00           C
ATOM    598  B   BEA A 598     131.515 253.730 211.356  0.00  0.00           C
ATOM    599  B   BEA A 599     131.614 254.010 212.478  0.00  0.00           C
ATOM    600  B   BEA A 600     131.695 254.446 214.801  0.00  0.00           C
ATOM    601  B   BEA A 601     131.657 254.587 216.049  0.00  0.00           C
ATOM    602  B   BEA A 602     131.561 254.646 217.193  0.00  0.00           C
ATOM    603  B   BEA A 603     131.390 254.623 218.369  0.00  0.00           C
ATOM    604  B   BEA A 604     131.125 254.497 219.561  0.00  0.00           C
ATOM    605  B   BEA A 605     130.785 254.268 220.645  0.00  0.00           C
ATOM    606  B   BEA A 606     130.315 253.895 221.744  0.00  0.00           C
ATOM    607  B   BEA A 607     129.799 253.443 222.654  0.00  0.00           C
ATOM    608  B   BEA A 608     129.176 252.861 223.502  0.00  0.00           C
ATOM    609  B   BEA A 609     128.465 252.164 224.250  0.00  0.00           C
ATOM    610  B   BEA A 610     127.750 251.441 224.835  0.00  0.00           C
ATOM    611  B   BEA A 611     127.007 250.673 225.314  0.00  0.00           C
ATOM    612  B   BEA A 612     126.206 249.830 225.725  0.00  0.00           C
ATOM    613  B   BEA A 613     125.421 248.995 226.049  0.00  0.00           C
ATOM    614  B   BEA A 614     124.616 248.133 226.316  0.00  0.00           C
ATOM    615  B   BEA A 615     123.003 246.397 226.706  0.00  0.00           C
ATOM    616  B   BEA A 616     122.221 245.553 226.840  0.00  0.00           C
ATOM    617  B   BEA A 617     121.401 244.670 226.949  0.00  0.00           C
ATOM    618  B   BEA A 618     120.620 243.828 227.027  0.00  0.00           C
ATOM    619  B   BEA A 619     119.743 242.888 227.089  0.00  0.00           C
ATOM    620  B   BEA A 620     118.990 242.082 227.122  0.00  0.00           C
ATOM    621  B   BEA A 621     118.151 241.190 227.140  0.00  0.00           C
ATOM    622  B   BEA A 622     117.305 240.294 227.140  0.00  0.00           C
ATOM    623  B   BEA A 623     116.528 239.478 227.126  0.00  0.00           C
ATOM    624  B   BEA A 624     115.682 238.595 227.097  0.00  0.00           C
ATOM    625  B   BEA A 625     114.843 237.728 227.056  0.00  0.00           C
ATOM    626  B   BEA A 626     114.018 236.885 227.004  0.00  0.00           C
ATOM    627  B   BEA A 627     113.142 236.000 226.938  0.00  0.00           C
ATOM    628  B   BEA A 628     112.293 235.156 226.865  0.00  0.00           C
ATOM    629  B   BEA A 629     111.478 234.360 226.787  0.00  0.00           C
ATOM    630  B   BEA A 630     110.571 233.491 226.694  0.00  0.00           C
ATOM    631  B   BEA A 631     109.720 232.697 226.601  0.00  0.00           C
ATOM    632  B   BEA A 632     108.810 231.873 226.498  0.00  0.00           C
ATOM    633  B   BEA A 633     107.926 231.106 226.395  0.00  0.00           C
ATOM    634  B   BEA A 634     107.038 230.374 226.293  0.00  0.00           C
ATOM    635  B   BEA A 635     106.079 229.642 226.187  0.00  0.00           C
ATOM    636  B   BEA A 636     105.089 228.973 226.090  0.00  0.00           C
ATOM    637  B   BEA A 637     104.048 228.425 226.018  0.00  0.00           C
ATOM    638  B   BEA A 638     102.879 228.213 226.034  0.00  0.00           C
ATOM    639  B   BEA A 639     102.153 229.046 226.310  0.00  0.00           C
ATOM    640  B   BEA A 640     102.089 230.207 226.657  0.00  0.00           C
ATOM    641  B   BEA A 641     102.235 231.337 227.000  0.00  0.00           C
ATOM    642  B   BEA A 642     102.472 232.416 227.336  0.00  0.00           C
ATOM    643  B   BEA A 643     102.785 233.534 227.696  0.00  0.00           C
ATOM    644  B   BEA A 644     103.136 234.612 228.055  0.00  0.00           C
ATOM    645  B   BEA A 645     103.519 235.667 228.417  0.00  0.00           C
ATOM    646  B   BEA A 646     104.394 237.804 229.194  0.00  0.00           C
ATOM    647  B   BEA A 647     105.341 239.840 229.993  0.00  0.00           C
ATOM    648  B   BEA A 648     105.857 240.866 230.420  0.00  0.00           C
ATOM    649  B   BEA A 649     106.364 241.824 230.837  0.00  0.00           C
ATOM    650  B   BEA A 650     106.901 242.792 231.278  0.00  0.00           C
ATOM    651  B   BEA A 651     107.464 243.760 231.740  0.00  0.00           C
ATOM    652  B   BEA A 652     108.050 244.719 232.222  0.00  0.00           C
ATOM    653  B   BEA A 653     108.603 245.581 232.679  0.00  0.00           C
ATOM    654  B   BEA A 654     109.224 246.502 233.195  0.00  0.00           C
ATOM    655  B   BEA A 655     109.857 247.390 233.726  0.00  0.00           C
ATOM    656  B   BEA A 656     111.145 249.045 234.826  0.00  0.00           C
ATOM    657  B   BEA A 657     111.850 249.865 235.441  0.00  0.00           C
ATOM    658  B   BEA A 658     112.553 250.620 236.064  0.00  0.00           C
ATOM    659  B   BEA A 659     113.249 251.306 236.693  0.00  0.00           C
ATOM    660  B   BEA A 660     113.996 251.971 237.381  0.00  0.00           C
ATOM    661  B   BEA A 661     114.735 252.561 238.074  0.00  0.00           C
ATOM    662  B   BEA A 662     115.528 253.121 238.828  0.00  0.00           C
ATOM    663  B   BEA A 663     116.316 253.608 239.587  0.00  0.00           C
ATOM    664  B   BEA A 664     117.102 254.027 240.351  0.00  0.00           C
ATOM    665  B   BEA A 665     117.887 254.383 241.119  0.00  0.00           C
ATOM    666  B   BEA A 666     118.734 254.701 241.952  0.00  0.00           C
ATOM    667  B   BEA A 667     119.584 254.954 242.790  0.00  0.00           C
ATOM    668  B   BEA A 668     121.234 255.273 244.414  0.00  0.00           C
ATOM    669  B   BEA A 669     122.100 255.356 245.261  0.00  0.00           C
ATOM    670  B   BEA A 670     122.974 255.386 246.107  0.00  0.00           C
ATOM    671  B   BEA A 671     123.855 255.366 246.953  0.00  0.00           C
ATOM    672  B   BEA A 672     124.680 255.303 247.735  0.00  0.00           C
ATOM    673  B   BEA A 673     125.578 255.189 248.574  0.00  0.00           C
ATOM    674  B   BEA A 674     126.418 255.045 249.345  0.00  0.00           C
ATOM    675  B   BEA A 675     127.333 254.847 250.169  0.00  0.00           C
ATOM    676  B   BEA A 676     128.190 254.628 250.922  0.00  0.00           C
ATOM    677  B   BEA A 677     129.121 254.355 251.721  0.00  0.00           C
ATOM    678  B   BEA A 678     129.992 254.069 252.447  0.00  0.00           C
ATOM    679  B   BEA A 679     130.869 253.755 253.156  0.00  0.00           C
ATOM    680  B   BEA A 680     131.753 253.415 253.847  0.00  0.00           C
ATOM    681  B   BEA A 681     132.711 253.021 254.568  0.00  0.00           C
ATOM    682  B   BEA A 682     133.604 252.633 255.212  0.00  0.00           C
ATOM    683  B   BEA A 683     134.502 252.226 255.831  0.00  0.00           C
ATOM    684  B   BEA A 684     135.474 251.768 256.467  0.00  0.00           C
ATOM    685  B   BEA A 685     136.379 251.329 257.026  0.00  0.00           C
ATOM    686  B   BEA A 686     137.357 250.842 257.594  0.00  0.00           C
ATOM    687  B   BEA A 687     138.337 250.344 258.123  0.00  0.00           C
ATOM    688  B   BEA A 688     139.318 249.838 258.612  0.00  0.00           C
ATOM    689  B   BEA A 689     140.301 249.327 259.058  0.00  0.00           C
ATOM    690  B   BEA A 690     141.284 248.814 259.461  0.00  0.00           C
ATOM    691  B   BEA A 691     142.267 248.301 259.819  0.00  0.00           C
ATOM    692  B   BEA A 692     143.324 247.752 260.152  0.00  0.00           C
ATOM    693  B   BEA A 693     144.307 247.246 260.413  0.00  0.00           C
ATOM    694  B   BEA A 694     145.366 246.709 260.639  0.00  0.00           C
ATOM    695  B   BEA A 695     146.426 246.182 260.808  0.00  0.00           C
ATOM    696  B   BEA A 696     147.489 245.666 260.919  0.00  0.00           C
ATOM    697  B   BEA A 697     148.633 245.129 260.970  0.00  0.00           C
ATOM    698  B   BEA A 698     149.706 244.643 260.954  0.00  0.00           C
ATOM    699  B   BEA A 699     150.789 244.174 260.874  0.00  0.00           C
ATOM    700  B   BEA A 700     152.992 243.292 260.505  0.00  0.00           C
ATOM    701  B   BEA A 701     154.040 242.911 260.232  0.00  0.00           C
ATOM    702  B   BEA A 702     156.204 242.211 259.464  0.00  0.00           C
ATOM    703  B   BEA A 703     157.247 241.920 258.994  0.00  0.00           C
ATOM    704  B   BEA A 704     158.317 241.653 258.445  0.00  0.00           C
ATOM    705  B   BEA A 705     159.328 241.427 257.865  0.00  0.00           C
ATOM    706  B   BEA A 706     160.352 241.218 257.221  0.00  0.00           C
ATOM    707  B   BEA A 707     161.301 241.041 256.573  0.00  0.00           C
ATOM    708  B   BEA A 708     162.249 240.876 255.877  0.00  0.00           C
ATOM    709  B   BEA A 709     163.188 240.721 255.140  0.00  0.00           C
ATOM    710  B   BEA A 710     164.110 240.574 254.368  0.00  0.00           C
ATOM    711  B   BEA A 711     165.008 240.433 253.567  0.00  0.00           C
ATOM    712  B   BEA A 712     165.875 240.296 252.746  0.00  0.00           C
ATOM    713  B   BEA A 713     166.705 240.160 251.911  0.00  0.00           C
ATOM    714  B   BEA A 714     168.286 239.869 250.163  0.00  0.00           C
ATOM    715  B   BEA A 715     169.740 239.529 248.319  0.00  0.00           C
ATOM    716  B   BEA A 716     170.426 239.321 247.333  0.00  0.00           C
ATOM    717  B   BEA A 717     171.061 239.081 246.321  0.00  0.00           C
ATOM    718  B   BEA A 718     171.625 238.805 245.300  0.00  0.00           C
ATOM    719  B   BEA A 719     172.100 238.486 244.289  0.00  0.00           C
ATOM    720  B   BEA A 720     172.490 238.095 243.240  0.00  0.00           C
ATOM    721  B   BEA A 721     172.759 237.616 242.179  0.00  0.00           C
ATOM    722  B   BEA A 722     172.865 237.025 241.127  0.00  0.00           C
ATOM    723  B   BEA A 723     172.764 236.323 240.146  0.00  0.00           C
ATOM    724  B   BEA A 724     172.455 235.548 239.315  0.00  0.00           C
ATOM    725  B   BEA A 725     171.962 234.717 238.643  0.00  0.00           C
ATOM    726  B   BEA A 726     171.339 233.839 238.087  0.00  0.00           C
ATOM    727  B   BEA A 727     170.688 232.960 237.610  0.00  0.00           C
ATOM    728  B   BEA A 728     170.048 232.067 237.153  0.00  0.00           C
ATOM    729  B   BEA A 729     169.443 231.129 236.665  0.00  0.00           C
ATOM    730  B   BEA A 730     168.932 230.168 236.119  0.00  0.00           C
ATOM    731  B   BEA A 731     168.568 229.195 235.484  0.00  0.00           C
ATOM    732  B   BEA A 732     168.384 228.283 234.789  0.00  0.00           C
ATOM    733  B   BEA A 733     168.332 227.394 233.998  0.00  0.00           C
ATOM    734  B   BEA A 734     168.387 226.567 233.126  0.00  0.00           C
ATOM    735  B   BEA A 735     168.520 225.841 232.195  0.00  0.00           C
ATOM    736  B   BEA A 736     168.711 225.215 231.160  0.00  0.00           C
ATOM    737  B   BEA A 737     168.918 224.775 230.111  0.00  0.00           C
ATOM    738  B   BEA A 738     169.133 224.520 228.914  0.00  0.00           C
ATOM    739  B   BEA A 739     169.289 224.527 227.787  0.00  0.00           C
ATOM    740  B   BEA A 740     169.412 224.671 226.618  0.00  0.00           C
ATOM    741  B   BEA A 741     169.532 224.777 225.400  0.00  0.00           C
ATOM    742  B   BEA A 742     169.669 224.676 224.197  0.00  0.00           C
ATOM    743  B   BEA A 743     169.920 223.200 220.986  0.00  0.00           C
ATOM    744  B   BEA A 744     169.811 222.392 220.109  0.00  0.00           C
ATOM    745  B   BEA A 745     169.516 221.478 219.442  0.00  0.00           C
ATOM    746  B   BEA A 746     168.953 220.460 219.046  0.00  0.00           C
ATOM    747  B   BEA A 747     168.225 219.510 218.956  0.00  0.00           C
ATOM    748  B   BEA A 748     167.407 218.645 219.081  0.00  0.00           C
ATOM    749  B   BEA A 749     166.574 217.892 219.348  0.00  0.00           C
ATOM    750  B   BEA A 750     165.718 217.218 219.724  0.00  0.00           C
ATOM    751  B   BEA A 751     164.809 216.593 220.212  0.00  0.00           C
ATOM    752  B   BEA A 752     163.884 216.047 220.790  0.00  0.00           C
ATOM    753  B   BEA A 753     162.985 215.607 221.430  0.00  0.00           C
ATOM    754  B   BEA A 754     162.079 215.267 222.157  0.00  0.00           C
ATOM    755  B   BEA A 755     161.219 215.068 222.942  0.00  0.00           C
ATOM    756  B   BEA A 756     160.402 215.048 223.810  0.00  0.00           C
ATOM    757  B   BEA A 757     159.663 215.303 224.783  0.00  0.00           C
ATOM    758  B   BEA A 758     159.187 215.856 225.671  0.00  0.00           C
ATOM    759  B   BEA A 759     158.935 216.728 226.522  0.00  0.00           C
ATOM    760  B   BEA A 760     158.894 217.697 227.196  0.00  0.00           C
ATOM    761  B   BEA A 761     158.985 218.723 227.747  0.00  0.00           C
ATOM    762  B   BEA A 762     159.176 219.812 228.210  0.00  0.00           C
ATOM    763  B   BEA A 763     159.437 220.902 228.576  0.00  0.00           C
ATOM    764  B   BEA A 764     159.766 222.035 228.865  0.00  0.00           C
ATOM    765  B   BEA A 765     160.144 223.163 229.063  0.00  0.00           C
ATOM    766  B   BEA A 766     160.549 224.240 229.164  0.00  0.00           C
ATOM    767  B   BEA A 767     161.027 225.388 229.158  0.00  0.00           C
ATOM    768  B   BEA A 768     161.517 226.443 229.016  0.00  0.00           C
ATOM    769  B   BEA A 769     162.050 227.458 228.682  0.00  0.00           C
ATOM    770  B   BEA A 770     162.606 228.336 228.055  0.00  0.00           C
ATOM    771  B   BEA A 771     163.073 228.876 227.165  0.00  0.00           C
ATOM    772  B   BEA A 772     163.451 229.144 226.047  0.00  0.00           C
ATOM    773  B   BEA A 773     163.721 229.219 224.864  0.00  0.00           C
ATOM    774  B   BEA A 774     163.901 229.201 223.716  0.00  0.00           C
ATOM    775  B   BEA A 775     164.027 229.149 222.514  0.00  0.00           C
ATOM    776  B   BEA A 776     164.101 229.105 221.310  0.00  0.00           C
ATOM    777  B   BEA A 777     164.129 229.100 220.148  0.00  0.00           C
ATOM    778  B   BEA A 778     164.116 229.173 218.870  0.00  0.00           C
ATOM    779  B   BEA A 779     164.064 229.328 217.692  0.00  0.00           C
ATOM    780  B   BEA A 780     163.971 229.531 216.552  0.00  0.00           C
ATOM    781  B   BEA A 781     163.831 229.751 215.398  0.00  0.00           C
ATOM    782  B   BEA A 782     163.622 229.944 214.203  0.00  0.00           C
ATOM    783  B   BEA A 783     163.338 230.026 213.047  0.00  0.00           C
ATOM    784  B   BEA A 784     162.948 229.884 211.941  0.00  0.00           C
ATOM    785  B   BEA A 785     162.463 229.391 211.026  0.00  0.00           C
ATOM    786  B   BEA A 786     161.400 227.533 210.001  0.00  0.00           C
ATOM    787  B   BEA A 787     160.869 226.448 209.777  0.00  0.00           C
ATOM    788  B   BEA A 788     160.351 225.378 209.685  0.00  0.00           C
ATOM    789  B   BEA A 789     159.800 224.280 209.705  0.00  0.00           C
ATOM    790  B   BEA A 790     158.590 222.303 210.160  0.00  0.00           C
ATOM    791  B   BEA A 791     157.815 221.782 210.820  0.00  0.00           C
ATOM    792  B   BEA A 792     157.197 222.180 211.704  0.00  0.00           C
ATOM    793  B   BEA A 793     156.835 222.986 212.517  0.00  0.00           C
ATOM    794  B   BEA A 794     156.615 223.909 213.262  0.00  0.00           C
ATOM    795  B   BEA A 795     156.481 224.890 213.983  0.00  0.00           C
ATOM    796  B   BEA A 796     156.413 225.878 214.677  0.00  0.00           C
ATOM    797  B   BEA A 797     156.400 226.878 215.370  0.00  0.00           C
ATOM    798  B   BEA A 798     156.435 227.836 216.036  0.00  0.00           C
ATOM    799  B   BEA A 799     156.518 228.796 216.721  0.00  0.00           C
ATOM    800  B   BEA A 800     156.648 229.721 217.408  0.00  0.00           C
ATOM    801  B   BEA A 801     156.841 230.652 218.145  0.00  0.00           C
ATOM    802  B   BEA A 802     157.102 231.535 218.915  0.00  0.00           C
ATOM    803  B   BEA A 803     157.462 232.370 219.760  0.00  0.00           C
ATOM    804  B   BEA A 804     157.875 233.043 220.616  0.00  0.00           C
ATOM    805  B   BEA A 805     158.331 233.569 221.575  0.00  0.00           C
ATOM    806  B   BEA A 806     158.754 233.874 222.623  0.00  0.00           C
ATOM    807  B   BEA A 807     159.077 233.922 223.776  0.00  0.00           C
ATOM    808  B   BEA A 808     159.231 233.715 224.972  0.00  0.00           C
ATOM    809  B   BEA A 809     159.185 233.408 226.094  0.00  0.00           C
ATOM    810  B   BEA A 810     158.682 233.345 227.143  0.00  0.00           C
ATOM    811  B   BEA A 811     157.713 234.000 227.325  0.00  0.00           C
ATOM    812  B   BEA A 812     156.876 234.781 227.082  0.00  0.00           C
ATOM    813  B   BEA A 813     155.400 236.526 226.233  0.00  0.00           C
ATOM    814  B   BEA A 814     154.834 237.398 225.776  0.00  0.00           C
ATOM    815  B   BEA A 815     154.322 238.424 225.240  0.00  0.00           C
ATOM    816  B   BEA A 816     153.975 239.448 224.709  0.00  0.00           C
ATOM    817  B   BEA A 817     153.790 240.477 224.184  0.00  0.00           C
ATOM    818  B   BEA A 818     153.768 241.525 223.663  0.00  0.00           C
ATOM    819  B   BEA A 819     153.919 242.607 223.142  0.00  0.00           C
ATOM    820  B   BEA A 820     154.238 243.671 222.653  0.00  0.00           C
ATOM    821  B   BEA A 821     154.681 244.662 222.225  0.00  0.00           C
ATOM    822  B   BEA A 822     155.267 245.659 221.825  0.00  0.00           C
ATOM    823  B   BEA A 823     155.942 246.598 221.482  0.00  0.00           C
ATOM    824  B   BEA A 824     156.682 247.483 221.194  0.00  0.00           C
ATOM    825  B   BEA A 825     157.467 248.313 220.958  0.00  0.00           C
ATOM    826  B   BEA A 826     158.342 249.152 220.760  0.00  0.00           C
ATOM    827  B   BEA A 827     159.228 249.934 220.615  0.00  0.00           C
ATOM    828  B   BEA A 828     160.107 250.659 220.518  0.00  0.00           C
ATOM    829  B   BEA A 829     161.039 251.387 220.462  0.00  0.00           C
ATOM    830  B   BEA A 830     162.019 252.116 220.451  0.00  0.00           C
ATOM    831  B   BEA A 831     163.037 252.844 220.488  0.00  0.00           C
ATOM    832  B   BEA A 832     164.001 253.509 220.570  0.00  0.00           C
ATOM    833  B   BEA A 833     164.983 254.171 220.698  0.00  0.00           C
ATOM    834  B   BEA A 834     165.977 254.828 220.877  0.00  0.00           C
ATOM    835  B   BEA A 835     166.974 255.477 221.106  0.00  0.00           C
ATOM    836  B   BEA A 836     167.960 256.107 221.369  0.00  0.00           C
ATOM    837  B   BEA A 837     168.920 256.707 221.650  0.00  0.00           C
ATOM    838  B   BEA A 838     169.918 257.314 221.955  0.00  0.00           C
ATOM    839  B   BEA A 839     170.930 257.907 222.263  0.00  0.00           C
ATOM    840  B   BEA A 840     171.923 258.460 222.546  0.00  0.00           C
ATOM    841  B   BEA A 841     172.930 258.983 222.790  0.00  0.00           C
ATOM    842  B   BEA A 842     174.016 259.488 222.965  0.00  0.00           C
ATOM    843  B   BEA A 843     175.170 259.921 222.963  0.00  0.00           C
ATOM    844  B   BEA A 844     176.230 260.143 222.605  0.00  0.00           C
ATOM    845  B   BEA A 845     177.044 260.042 221.736  0.00  0.00           C
ATOM    846  B   BEA A 846     177.507 259.730 220.672  0.00  0.00           C
ATOM    847  B   BEA A 847     177.990 258.902 218.444  0.00  0.00           C
ATOM    848  B   BEA A 848     178.134 258.471 217.368  0.00  0.00           C
ATOM    849  B   BEA A 849     178.258 258.031 216.288  0.00  0.00           C
ATOM    850  B   BEA A 850     178.384 257.571 215.162  0.00  0.00           C
ATOM    851  B   BEA A 851     178.524 257.113 214.031  0.00  0.00           C
ATOM    852  B   BEA A 852     178.688 256.681 212.933  0.00  0.00           C
ATOM    853  B   BEA A 853     178.904 256.262 211.826  0.00  0.00           C
ATOM    854  B   BEA A 854     179.187 255.886 210.760  0.00  0.00           C
ATOM    855  B   BEA A 855     179.577 255.562 209.721  0.00  0.00           C
ATOM    856  B   BEA A 856     180.181 255.309 208.669  0.00  0.00           C
ATOM    857  B   BEA A 857     181.006 255.228 207.824  0.00  0.00           C
ATOM    858  B   BEA A 858     182.051 255.345 207.250  0.00  0.00           C
ATOM    859  B   BEA A 859     183.149 255.591 206.939  0.00  0.00           C
ATOM    860  B   BEA A 860     184.310 255.922 206.796  0.00  0.00           C
ATOM    861  B   BEA A 861     185.468 256.290 206.774  0.00  0.00           C
ATOM    862  B   BEA A 862     187.715 257.045 206.938  0.00  0.00           C
ATOM    863  B   BEA A 863     188.805 257.407 207.078  0.00  0.00           C
ATOM    864  B   BEA A 864     191.100 258.103 207.422  0.00  0.00           C
ATOM    865  B   BEA A 865     192.225 258.384 207.586  0.00  0.00           C
ATOM    866  B   BEA A 866     193.452 258.615 207.735  0.00  0.00           C
ATOM    867  B   BEA A 867     196.881 258.235 207.515  0.00  0.00           C
ATOM    868  B   BEA A 868     197.732 257.510 207.043  0.00  0.00           C
ATOM    869  B   BEA A 869     198.268 256.619 206.468  0.00  0.00           C
ATOM    870  B   BEA A 870     198.576 255.644 205.847  0.00  0.00           C
ATOM    871  B   BEA A 871     198.716 254.680 205.243  0.00  0.00           C
ATOM    872  B   BEA A 872     198.742 253.598 204.578  0.00  0.00           C
ATOM    873  B   BEA A 873     198.673 252.587 203.968  0.00  0.00           C
ATOM    874  B   BEA A 874     198.541 251.619 203.397  0.00  0.00           C
ATOM    875  B   BEA A 875     198.334 250.562 202.785  0.00  0.00           C
ATOM    876  B   BEA A 876     198.072 249.513 202.194  0.00  0.00           C
ATOM    877  B   BEA A 877     197.770 248.492 201.633  0.00  0.00           C
ATOM    878  B   BEA A 878     197.441 247.516 201.112  0.00  0.00           C
ATOM    879  B   BEA A 879     197.062 246.506 200.588  0.00  0.00           C
ATOM    880  B   BEA A 880     196.633 245.470 200.069  0.00  0.00           C
ATOM    881  B   BEA A 881     196.201 244.511 199.607  0.00  0.00           C
ATOM    882  B   BEA A 882     195.731 243.543 199.160  0.00  0.00           C
ATOM    883  B   BEA A 883     195.177 242.481 198.693  0.00  0.00           C
ATOM    884  B   BEA A 884     194.072 240.571 197.927  0.00  0.00           C
ATOM    885  B   BEA A 885     193.482 239.642 197.594  0.00  0.00           C
ATOM    886  B   BEA A 886     192.810 238.652 197.273  0.00  0.00           C
ATOM    887  B   BEA A 887     192.117 237.698 197.001  0.00  0.00           C
ATOM    888  B   BEA A 888     191.409 236.787 196.783  0.00  0.00           C
ATOM    889  B   BEA A 889     190.622 235.844 196.607  0.00  0.00           C
ATOM    890  B   BEA A 890     189.021 234.140 196.458  0.00  0.00           C
ATOM    891  B   BEA A 891     188.142 233.319 196.493  0.00  0.00           C
ATOM    892  B   BEA A 892     187.260 232.574 196.611  0.00  0.00           C
ATOM    893  B   BEA A 893     186.297 231.850 196.834  0.00  0.00           C
ATOM    894  B   BEA A 894     185.326 231.213 197.162  0.00  0.00           C
ATOM    895  B   BEA A 895     184.339 230.662 197.603  0.00  0.00           C
ATOM    896  B   BEA A 896     183.413 230.225 198.110  0.00  0.00           C
ATOM    897  B   BEA A 897     182.388 229.824 198.770  0.00  0.00           C
ATOM    898  B   BEA A 898     181.506 229.537 199.415  0.00  0.00           C
ATOM    899  B   BEA A 899     180.613 229.298 200.139  0.00  0.00           C
ATOM    900  B   BEA A 900     179.717 229.104 200.935  0.00  0.00           C
ATOM    901  B   BEA A 901     178.826 228.951 201.796  0.00  0.00           C
ATOM    902  B   BEA A 902     178.020 228.843 202.634  0.00  0.00           C
ATOM    903  B   BEA A 903     177.233 228.764 203.512  0.00  0.00           C
ATOM    904  B   BEA A 904     176.470 228.709 204.419  0.00  0.00           C
ATOM    905  B   BEA A 905     175.740 228.672 205.345  0.00  0.00           C
ATOM    906  B   BEA A 906     174.988 228.648 206.365  0.00  0.00           C
ATOM    907  B   BEA A 907     174.348 228.636 207.294  0.00  0.00           C
ATOM    908  B   BEA A 908     173.653 228.626 208.378  0.00  0.00           C
ATOM    909  B   BEA A 909     173.083 228.616 209.342  0.00  0.00           C
ATOM    910  B   BEA A 910     172.497 228.595 210.426  0.00  0.00           C
ATOM    911  B   BEA A 911     171.970 228.557 211.519  0.00  0.00           C
ATOM    912  B   BEA A 912     171.523 228.493 212.590  0.00  0.00           C
ATOM    913  B   BEA A 913     171.128 228.375 213.753  0.00  0.00           C
ATOM    914  B   BEA A 914     170.862 228.190 214.868  0.00  0.00           C
ATOM    915  B   BEA A 915     170.752 227.887 215.996  0.00  0.00           C
ATOM    916  B   BEA A 916     170.898 227.381 217.095  0.00  0.00           C
ATOM    917  B   BEA A 917     171.379 226.660 217.941  0.00  0.00           C
ATOM    918  B   BEA A 918     172.887 225.031 218.626  0.00  0.00           C
ATOM    919  B   BEA A 919     173.778 224.244 218.834  0.00  0.00           C
ATOM    920  B   BEA A 920     175.627 223.030 219.679  0.00  0.00           C
ATOM    921  B   BEA A 921     176.546 222.587 220.283  0.00  0.00           C
ATOM    922  B   BEA A 922     177.512 222.203 221.014  0.00  0.00           C
ATOM    923  B   BEA A 923     178.362 221.920 221.720  0.00  0.00           C
ATOM    924  B   BEA A 924     179.222 221.676 222.484  0.00  0.00           C
ATOM    925  B   BEA A 925     180.143 221.452 223.347  0.00  0.00           C
ATOM    926  B   BEA A 926     180.964 221.277 224.146  0.00  0.00           C
ATOM    927  B   BEA A 927     181.803 221.113 224.983  0.00  0.00           C
ATOM    928  B   BEA A 928     182.629 220.958 225.818  0.00  0.00           C
ATOM    929  B   BEA A 929     183.462 220.796 226.659  0.00  0.00           C
ATOM    930  B   BEA A 930     184.292 220.610 227.476  0.00  0.00           C
ATOM    931  B   BEA A 931     185.177 220.343 228.281  0.00  0.00           C
ATOM    932  B   BEA A 932     186.077 219.843 228.873  0.00  0.00           C
ATOM    933  B   BEA A 933     186.537 218.926 228.505  0.00  0.00           C
ATOM    934  B   BEA A 934     186.484 218.096 227.584  0.00  0.00           C
ATOM    935  B   BEA A 935     186.303 217.424 226.658  0.00  0.00           C
ATOM    936  B   BEA A 936     185.794 216.143 224.656  0.00  0.00           C
ATOM    937  B   BEA A 937     185.522 215.547 223.664  0.00  0.00           C
ATOM    938  B   BEA A 938     185.245 214.953 222.655  0.00  0.00           C
ATOM    939  B   BEA A 939     184.976 214.375 221.664  0.00  0.00           C
ATOM    940  B   BEA A 940     184.706 213.775 220.632  0.00  0.00           C
ATOM    941  B   BEA A 941     184.467 213.215 219.670  0.00  0.00           C
ATOM    942  B   BEA A 942     184.015 211.985 217.596  0.00  0.00           C
ATOM    943  B   BEA A 943     183.844 211.386 216.617  0.00  0.00           C
ATOM    944  B   BEA A 944     183.711 210.759 215.623  0.00  0.00           C
ATOM    945  B   BEA A 945     183.632 210.116 214.648  0.00  0.00           C
ATOM    946  B   BEA A 946     183.627 209.424 213.659  0.00  0.00           C
ATOM    947  B   BEA A 947     183.731 208.706 212.718  0.00  0.00           C
ATOM    948  B   BEA A 948     184.018 207.894 211.792  0.00  0.00           C
ATOM    949  B   BEA A 949     185.306 206.329 210.608  0.00  0.00           C
ATOM    950  B   BEA A 950     186.225 205.667 210.416  0.00  0.00           C
ATOM    951  B   BEA A 951     187.252 205.089 210.437  0.00  0.00           C
ATOM    952  B   BEA A 952     188.343 204.590 210.628  0.00  0.00           C
ATOM    953  B   BEA A 953     189.444 204.170 210.946  0.00  0.00           C
ATOM    954  B   BEA A 954     190.507 203.828 211.345  0.00  0.00           C
ATOM    955  B   BEA A 955     191.572 203.537 211.822  0.00  0.00           C
ATOM    956  B   BEA A 956     192.612 203.296 212.355  0.00  0.00           C
ATOM    957  B   BEA A 957     193.603 203.104 212.921  0.00  0.00           C
ATOM    958  B   BEA A 958     194.611 202.945 213.552  0.00  0.00           C
ATOM    959  B   BEA A 959     195.617 202.822 214.241  0.00  0.00           C
ATOM    960  B   BEA A 960     196.604 202.739 214.976  0.00  0.00           C
ATOM    961  B   BEA A 961     197.479 202.699 215.682  0.00  0.00           C
ATOM    962  B   BEA A 962     198.384 202.694 216.474  0.00  0.00           C
ATOM    963  B   BEA A 963     200.113 202.823 218.217  0.00  0.00           C
ATOM    964  B   BEA A 964     200.838 202.951 219.071  0.00  0.00           C
ATOM    965  B   BEA A 965     201.589 203.134 220.025  0.00  0.00           C
ATOM    966  B   BEA A 966     202.316 203.344 220.967  0.00  0.00           C
ATOM    967  B   BEA A 967     203.034 203.562 221.852  0.00  0.00           C
ATOM    968  B   BEA A 968     203.866 203.786 222.729  0.00  0.00           C
ATOM    969  B   BEA A 969     204.802 203.962 223.454  0.00  0.00           C
ATOM    970  B   BEA A 970     205.878 204.045 223.934  0.00  0.00           C
ATOM    971  B   BEA A 971     207.062 204.023 224.139  0.00  0.00           C
ATOM    972  B   BEA A 972     208.280 203.931 224.128  0.00  0.00           C
ATOM    973  B   BEA A 973     209.407 203.811 223.983  0.00  0.00           C
ATOM    974  B   BEA A 974     210.632 203.663 223.722  0.00  0.00           C
ATOM    975  B   BEA A 975     211.754 203.525 223.415  0.00  0.00           C
ATOM    976  B   BEA A 976     212.904 203.393 223.055  0.00  0.00           C
ATOM    977  B   BEA A 977     213.966 203.290 222.695  0.00  0.00           C
ATOM    978  B   BEA A 978     215.162 203.209 222.276  0.00  0.00           C
ATOM    979  B   BEA A 979     216.288 203.181 221.885  0.00  0.00           C
ATOM    980  B   BEA A 980     217.385 203.220 221.526  0.00  0.00           C
ATOM    981  B   BEA A 981     218.549 203.365 221.200  0.00  0.00           C
ATOM    982  B   BEA A 982     219.645 203.646 220.979  0.00  0.00           C
ATOM    983  B   BEA A 983     220.781 204.135 220.867  0.00  0.00           C
ATOM    984  B   BEA A 984     221.790 204.801 220.897  0.00  0.00           C
ATOM    985  B   BEA A 985     222.623 205.583 221.045  0.00  0.00           C
ATOM    986  B   BEA A 986     223.362 206.538 221.307  0.00  0.00           C
ATOM    987  B   BEA A 987     223.923 207.508 221.621  0.00  0.00           C
ATOM    988  B   BEA A 988     224.393 208.579 222.000  0.00  0.00           C
ATOM    989  B   BEA A 989     224.736 209.600 222.377  0.00  0.00           C
ATOM    990  B   BEA A 990     225.030 210.748 222.812  0.00  0.00           C
ATOM    991  B   BEA A 991     225.230 211.785 223.206  0.00  0.00           C
ATOM    992  B   BEA A 992     225.501 214.054 224.056  0.00  0.00           C
ATOM    993  B   BEA A 993     225.570 215.181 224.466  0.00  0.00           C
ATOM    994  B   BEA A 994     225.604 216.284 224.855  0.00  0.00           C
ATOM    995  B   BEA A 995     225.608 217.443 225.250  0.00  0.00           C
ATOM    996  B   BEA A 996     225.585 218.559 225.613  0.00  0.00           C
ATOM    997  B   BEA A 997     225.537 219.718 225.972  0.00  0.00           C
ATOM    998  B   BEA A 998     225.473 220.816 226.293  0.00  0.00           C
ATOM    999  B   BEA A 999     225.275 223.201 226.919  0.00  0.00           C
ATOM   1000  B   BEA A1000     225.164 224.279 227.166  0.00  0.00           C
ATOM   1001  B   BEA A1001     225.027 225.476 227.412  0.00  0.00           C
ATOM   1002  B   BEA A1002     224.875 226.689 227.630  0.00  0.00           C
ATOM   1003  B   BEA A1003     224.725 227.809 227.800  0.00  0.00           C
ATOM   1004  B   BEA A1004     224.549 229.041 227.950  0.00  0.00           C
ATOM   1005  B   BEA A1005     224.380 230.173 228.052  0.00  0.00           C
ATOM   1006  B   BEA A1006     224.204 231.307 228.118  0.00  0.00           C
ATOM   1007  B   BEA A1007     224.005 232.545 228.144  0.00  0.00           C
ATOM   1008  B   BEA A1008     223.818 233.676 228.125  0.00  0.00           C
ATOM   1009  B   BEA A1009     223.610 234.906 228.052  0.00  0.00           C
ATOM   1010  B   BEA A1010     223.418 236.025 227.937  0.00  0.00           C
ATOM   1011  B   BEA A1011     223.208 237.239 227.758  0.00  0.00           C
ATOM   1012  B   BEA A1012     223.001 238.441 227.527  0.00  0.00           C
ATOM   1013  B   BEA A1013     222.816 239.526 227.272  0.00  0.00           C
ATOM   1014  B   BEA A1014     222.436 241.843 226.584  0.00  0.00           C
ATOM   1015  B   BEA A1015     222.108 244.059 225.739  0.00  0.00           C
ATOM   1016  B   BEA A1016     221.969 245.121 225.267  0.00  0.00           C
ATOM   1017  B   BEA A1017     221.850 246.148 224.767  0.00  0.00           C
ATOM   1018  B   BEA A1018     221.744 247.224 224.196  0.00  0.00           C
ATOM   1019  B   BEA A1019     221.666 248.253 223.600  0.00  0.00           C
ATOM   1020  B   BEA A1020     221.615 249.315 222.933  0.00  0.00           C
ATOM   1021  B   BEA A1021     221.599 250.239 222.303  0.00  0.00           C
ATOM   1022  B   BEA A1022     221.621 251.258 221.552  0.00  0.00           C
ATOM   1023  B   BEA A1023     221.799 253.081 220.026  0.00  0.00           C
ATOM   1024  B   BEA A1024     221.971 253.943 219.203  0.00  0.00           C
ATOM   1025  B   BEA A1025     222.196 254.723 218.386  0.00  0.00           C
ATOM   1026  B   BEA A1026     222.498 255.472 217.516  0.00  0.00           C
ATOM   1027  B   BEA A1027     222.893 256.177 216.595  0.00  0.00           C
ATOM   1028  B   BEA A1028     223.364 256.784 215.687  0.00  0.00           C
ATOM   1029  B   BEA A1029     223.916 257.295 214.789  0.00  0.00           C
ATOM   1030  B   BEA A1030     224.607 257.737 213.838  0.00  0.00           C
ATOM   1031  B   BEA A1031     226.177 258.251 212.124  0.00  0.00           C
ATOM   1032  B   BEA A1032     227.054 258.347 211.347  0.00  0.00           C
ATOM   1033  B   BEA A1033     227.993 258.349 210.617  0.00  0.00           C
ATOM   1034  B   BEA A1034     228.993 258.259 209.933  0.00  0.00           C
ATOM   1035  B   BEA A1035     229.962 258.102 209.346  0.00  0.00           C
ATOM   1036  B   BEA A1036     231.064 257.854 208.754  0.00  0.00           C
ATOM   1037  B   BEA A1037     232.089 257.574 208.258  0.00  0.00           C
ATOM   1038  B   BEA A1038     233.096 257.262 207.814  0.00  0.00           C
ATOM   1039  B   BEA A1039     234.165 256.902 207.379  0.00  0.00           C
ATOM   1040  B   BEA A1040     236.308 256.109 206.598  0.00  0.00           C
ATOM   1041  B   BEA A1041     237.347 255.700 206.257  0.00  0.00           C
ATOM   1042  B   BEA A1042     238.379 255.281 205.940  0.00  0.00           C
ATOM   1043  B   BEA A1043     239.497 254.817 205.619  0.00  0.00           C
ATOM   1044  B   BEA A1044     240.570 254.363 205.331  0.00  0.00           C
ATOM   1045  B   BEA A1045     241.682 253.889 205.055  0.00  0.00           C
ATOM   1046  B   BEA A1046     242.701 253.452 204.821  0.00  0.00           C
ATOM   1047  B   BEA A1047     243.789 252.989 204.593  0.00  0.00           C
ATOM   1048  B   BEA A1048     244.875 252.536 204.392  0.00  0.00           C
ATOM   1049  B   BEA A1049     246.012 252.083 204.216  0.00  0.00           C
ATOM   1050  B   BEA A1050     247.975 252.377 204.655  0.00  0.00           C
ATOM   1051  B   BEA A1051     247.180 253.219 205.022  0.00  0.00           C
ATOM   1052  B   BEA A1052     246.337 254.055 205.296  0.00  0.00           C
ATOM   1053  B   BEA A1053     245.512 254.879 205.457  0.00  0.00           C
ATOM   1054  B   BEA A1054     244.721 255.707 205.477  0.00  0.00           C
ATOM   1055  B   BEA A1055     243.925 256.637 205.253  0.00  0.00           C
ATOM   1056  B   BEA A1056     243.384 257.457 204.688  0.00  0.00           C
ATOM   1057  B   BEA A1057     243.201 258.144 203.651  0.00  0.00           C
ATOM   1058  B   BEA A1058     243.918 258.920 201.553  0.00  0.00           C
ATOM   1059  B   BEA A1059     244.899 259.167 201.112  0.00  0.00           C
ATOM   1060  B   BEA A1060     246.025 259.322 201.528  0.00  0.00           C
ATOM   1061  B   BEA A1061     246.938 259.462 202.289  0.00  0.00           C
ATOM   1062  B   BEA A1062     247.635 259.678 203.232  0.00  0.00           C
ATOM   1063  B   BEA A1063     247.980 260.060 204.306  0.00  0.00           C
ATOM   1064  B   BEA A1064     247.907 260.594 205.389  0.00  0.00           C
ATOM   1065  B   BEA A1065     247.573 261.156 206.312  0.00  0.00           C
ATOM   1066  B   BEA A1066     247.072 261.790 207.214  0.00  0.00           C
ATOM   1067  B   BEA A1067     246.502 262.457 208.071  0.00  0.00           C
ATOM   1068  B   BEA A1068     245.957 263.116 208.862  0.00  0.00           C
ATOM   1069  B   BEA A1069     245.438 263.836 209.686  0.00  0.00           C
ATOM   1070  B   BEA A1070     245.039 264.583 210.522  0.00  0.00           C
ATOM   1071  B   BEA A1071     244.817 265.391 211.419  0.00  0.00           C
ATOM   1072  B   BEA A1072     244.807 266.163 212.270  0.00  0.00           C
ATOM   1073  B   BEA A1073     245.003 266.965 213.151  0.00  0.00           C
ATOM   1074  B   BEA A1074     245.404 267.759 214.017  0.00  0.00           C
ATOM   1075  B   BEA A1075     245.929 268.451 214.769  0.00  0.00           C
ATOM   1076  B   BEA A1076     246.623 269.145 215.519  0.00  0.00           C
ATOM   1077  B   BEA A1077     247.369 269.744 216.165  0.00  0.00           C
ATOM   1078  B   BEA A1078     249.132 270.839 217.338  0.00  0.00           C
ATOM   1079  B   BEA A1079     250.114 271.328 217.859  0.00  0.00           C
ATOM   1080  B   BEA A1080     251.112 271.763 218.320  0.00  0.00           C
ATOM   1081  B   BEA A1081     252.195 272.177 218.759  0.00  0.00           C
ATOM   1082  B   BEA A1082     253.261 272.535 219.137  0.00  0.00           C
ATOM   1083  B   BEA A1083     254.389 272.867 219.486  0.00  0.00           C
ATOM   1084  B   BEA A1084     255.471 273.145 219.778  0.00  0.00           C
ATOM   1085  B   BEA A1085     257.752 273.614 220.266  0.00  0.00           C
ATOM   1086  B   BEA A1086     258.936 273.799 220.457  0.00  0.00           C
ATOM   1087  B   BEA A1087     260.140 273.947 220.609  0.00  0.00           C
ATOM   1088  B   BEA A1088     261.246 274.048 220.712  0.00  0.00           C
ATOM   1089  B   BEA A1089     262.466 274.121 220.784  0.00  0.00           C
ATOM   1090  B   BEA A1090     263.684 274.151 220.812  0.00  0.00           C
ATOM   1091  B   BEA A1091     264.892 274.138 220.794  0.00  0.00           C
ATOM   1092  B   BEA A1092     266.085 274.081 220.730  0.00  0.00           C
ATOM   1093  B   BEA A1093     267.255 273.979 220.619  0.00  0.00           C
ATOM   1094  B   BEA A1094     268.399 273.832 220.460  0.00  0.00           C
ATOM   1095  B   BEA A1095     269.612 273.618 220.232  0.00  0.00           C
ATOM   1096  B   BEA A1096     270.686 273.373 219.973  0.00  0.00           C
ATOM   1097  B   BEA A1097     272.902 272.670 219.233  0.00  0.00           C
ATOM   1098  B   BEA A1098     273.937 272.228 218.769  0.00  0.00           C
ATOM   1099  B   BEA A1099     274.839 271.766 218.285  0.00  0.00           C
ATOM   1100  B   BEA A1100     275.774 271.192 217.686  0.00  0.00           C
ATOM   1101  B   BEA A1101     277.336 269.942 216.391  0.00  0.00           C
ATOM   1102  B   BEA A1102     278.026 269.234 215.674  0.00  0.00           C
ATOM   1103  B   BEA A1103     278.644 268.487 214.938  0.00  0.00           C
ATOM   1104  B   BEA A1104     279.183 267.715 214.205  0.00  0.00           C
ATOM   1105  B   BEA A1105     279.637 266.935 213.497  0.00  0.00           C
ATOM   1106  B   BEA A1106     280.035 266.090 212.773  0.00  0.00           C
ATOM   1107  B   BEA A1107     280.356 265.198 212.067  0.00  0.00           C
ATOM   1108  B   BEA A1108     280.592 264.211 211.365  0.00  0.00           C
ATOM   1109  B   BEA A1109     280.701 263.162 210.735  0.00  0.00           C
ATOM   1110  B   BEA A1110     280.646 262.097 210.248  0.00  0.00           C
ATOM   1111  B   BEA A1111     280.375 260.981 209.962  0.00  0.00           C
ATOM   1112  B   BEA A1112     279.856 259.929 209.994  0.00  0.00           C
ATOM   1113  B   BEA A1113     279.116 259.032 210.389  0.00  0.00           C
ATOM   1114  B   BEA A1114     278.330 258.386 211.002  0.00  0.00           C
ATOM   1115  B   BEA A1115     277.516 257.839 211.727  0.00  0.00           C
ATOM   1116  B   BEA A1116     276.772 257.359 212.426  0.00  0.00           C
ATOM   1117  B   BEA A1117     276.011 256.802 213.148  0.00  0.00           C
ATOM   1118  B   BEA A1118     275.332 256.014 213.739  0.00  0.00           C
ATOM   1119  B   BEA A1119     275.265 254.862 213.543  0.00  0.00           C
ATOM   1120  B   BEA A1120     275.689 254.046 212.866  0.00  0.00           C
ATOM   1121  B   BEA A1121     276.317 253.366 212.007  0.00  0.00           C
ATOM   1122  B   BEA A1122     276.970 252.929 211.204  0.00  0.00           C
ATOM   1123  B   BEA A1123     277.761 252.698 210.346  0.00  0.00           C
ATOM   1124  B   BEA A1124     278.673 252.953 209.572  0.00  0.00           C
ATOM   1125  B   BEA A1125     279.429 253.743 209.114  0.00  0.00           C
ATOM   1126  B   BEA A1126     279.956 254.764 208.863  0.00  0.00           C
ATOM   1127  B   BEA A1127     280.309 255.858 208.688  0.00  0.00           C
ATOM   1128  B   BEA A1128     280.536 257.040 208.502  0.00  0.00           C
ATOM   1129  B   BEA A1129     280.633 258.203 208.263  0.00  0.00           C
ATOM   1130  B   BEA A1130     280.604 259.366 207.911  0.00  0.00           C
ATOM   1131  B   BEA A1131     280.447 260.494 207.422  0.00  0.00           C
ATOM   1132  B   BEA A1132     280.197 261.501 206.855  0.00  0.00           C
ATOM   1133  B   BEA A1133     279.885 262.399 206.242  0.00  0.00           C
ATOM   1134  B   BEA A1134     279.464 263.344 205.482  0.00  0.00           C
ATOM   1135  B   BEA A1135     279.058 264.096 204.786  0.00  0.00           C
ATOM   1136  B   BEA A1136     278.567 264.876 203.971  0.00  0.00           C
ATOM   1137  B   BEA A1137     277.511 266.246 202.271  0.00  0.00           C
ATOM   1138  B   BEA A1138     276.983 266.820 201.430  0.00  0.00           C
ATOM   1139  B   BEA A1139     276.387 267.400 200.475  0.00  0.00           C
ATOM   1140  B   BEA A1140     275.846 267.868 199.599  0.00  0.00           C
ATOM   1141  B   BEA A1141     275.264 268.309 198.630  0.00  0.00           C
ATOM   1142  B   BEA A1142     274.684 268.673 197.610  0.00  0.00           C
ATOM   1143  B   BEA A1143     274.169 268.892 196.583  0.00  0.00           C
ATOM   1144  B   BEA A1144     273.915 268.666 195.487  0.00  0.00           C
ATOM   1145  B   BEA A1145     274.607 267.733 195.451  0.00  0.00           C
ATOM   1146  B   BEA A1146     275.404 266.918 195.796  0.00  0.00           C
ATOM   1147  B   BEA A1147     277.026 265.446 196.598  0.00  0.00           C
ATOM   1148  B   BEA A1148     277.909 264.707 197.013  0.00  0.00           C
ATOM   1149  B   BEA A1149     278.801 263.995 197.391  0.00  0.00           C
ATOM   1150  B   BEA A1150     279.737 263.285 197.730  0.00  0.00           C
ATOM   1151  B   BEA A1151     281.682 261.936 198.172  0.00  0.00           C
ATOM   1152  B   BEA A1152     282.704 261.317 198.245  0.00  0.00           C
ATOM   1153  B   BEA A1153     283.711 260.805 198.239  0.00  0.00           C
ATOM   1154  B   BEA A1154     284.870 260.392 198.170  0.00  0.00           C
ATOM   1155  B   BEA A1155     286.024 260.263 198.084  0.00  0.00           C
ATOM   1156  B   BEA A1156     287.168 260.567 198.046  0.00  0.00           C
ATOM   1157  B   BEA A1157     288.136 261.252 198.085  0.00  0.00           C
ATOM   1158  B   BEA A1158     288.953 262.174 198.187  0.00  0.00           C
ATOM   1159  B   BEA A1159     289.590 263.118 198.322  0.00  0.00           C
ATOM   1160  B   BEA A1160     290.189 264.178 198.502  0.00  0.00           C
ATOM   1161  B   BEA A1161     291.217 266.304 198.947  0.00  0.00           C
ATOM   1162  B   BEA A1162     291.687 267.348 199.211  0.00  0.00           C
ATOM   1163  B   BEA A1163     292.153 268.385 199.509  0.00  0.00           C
ATOM   1164  B   BEA A1164     292.655 269.489 199.866  0.00  0.00           C
ATOM   1165  B   BEA A1165     293.114 270.485 200.224  0.00  0.00           C
ATOM   1166  B   BEA A1166     293.609 271.542 200.640  0.00  0.00           C
ATOM   1167  B   BEA A1167     294.063 272.491 201.045  0.00  0.00           C
ATOM   1168  B   BEA A1168     294.553 273.494 201.504  0.00  0.00           C
ATOM   1169  B   BEA A1169     295.041 274.466 201.981  0.00  0.00           C
ATOM   1170  B   BEA A1170     295.565 275.481 202.511  0.00  0.00           C
ATOM   1171  B   BEA A1171     296.048 276.385 203.011  0.00  0.00           C
ATOM   1172  B   BEA A1172     296.568 277.323 203.557  0.00  0.00           C
ATOM   1173  B   BEA A1173     297.126 278.287 204.149  0.00  0.00           C
ATOM   1174  B   BEA A1174     297.641 279.135 204.695  0.00  0.00           C
ATOM   1175  B   BEA A1175     298.193 280.001 205.276  0.00  0.00           C
ATOM   1176  B   BEA A1176     298.782 280.873 205.888  0.00  0.00           C
ATOM   1177  B   BEA A1177     300.034 282.543 207.133  0.00  0.00           C
ATOM   1178  B   BEA A1178     300.695 283.325 207.752  0.00  0.00           C
ATOM   1179  B   BEA A1179     301.393 284.076 208.371  0.00  0.00           C
ATOM   1180  B   BEA A1180     302.128 284.786 208.978  0.00  0.00           C
ATOM   1181  B   BEA A1181     302.899 285.443 209.562  0.00  0.00           C
ATOM   1182  B   BEA A1182     303.754 286.071 210.143  0.00  0.00           C
ATOM   1183  B   BEA A1183     304.648 286.617 210.671  0.00  0.00           C
ATOM   1184  B   BEA A1184     305.634 287.098 211.159  0.00  0.00           C
ATOM   1185  B   BEA A1185     306.727 287.488 211.582  0.00  0.00           C
ATOM   1186  B   BEA A1186     307.836 287.742 211.886  0.00  0.00           C
ATOM   1187  B   BEA A1187     310.198 287.881 212.159  0.00  0.00           C
ATOM   1188  B   BEA A1188     311.367 287.789 212.145  0.00  0.00           C
ATOM   1189  B   BEA A1189     312.554 287.610 212.053  0.00  0.00           C
ATOM   1190  B   BEA A1190     313.757 287.356 211.890  0.00  0.00           C
ATOM   1191  B   BEA A1191     314.902 287.056 211.681  0.00  0.00           C
ATOM   1192  B   BEA A1192     315.978 286.732 211.445  0.00  0.00           C
ATOM   1193  B   BEA A1193     317.114 286.351 211.159  0.00  0.00           C
ATOM   1194  B   BEA A1194     318.162 285.970 210.868  0.00  0.00           C
ATOM   1195  B   BEA A1195     319.258 285.548 210.541  0.00  0.00           C
ATOM   1196  B   BEA A1196     320.323 285.119 210.204  0.00  0.00           C
ATOM   1197  B   BEA A1197     321.352 284.690 209.865  0.00  0.00           C
ATOM   1198  B   BEA A1198     322.414 284.236 209.504  0.00  0.00           C
ATOM   1199  B   BEA A1199     323.506 283.761 209.124  0.00  0.00           C
ATOM   1200  B   BEA A1200     324.547 283.302 208.756  0.00  0.00           C
ATOM   1201  B   BEA A1201     325.534 282.867 208.406  0.00  0.00           C
ATOM   1202  B   BEA A1202     326.618 282.389 208.020  0.00  0.00           C
ATOM   1203  B   BEA A1203     327.641 281.941 207.658  0.00  0.00           C
ATOM   1204  B   BEA A1204     328.678 281.493 207.296  0.00  0.00           C
ATOM   1205  B   BEA A1205     330.787 280.606 206.579  0.00  0.00           C
ATOM   1206  B   BEA A1206     331.855 280.174 206.231  0.00  0.00           C
ATOM   1207  B   BEA A1207     332.929 279.755 205.893  0.00  0.00           C
ATOM   1208  B   BEA A1208     334.007 279.351 205.569  0.00  0.00           C
ATOM   1209  B   BEA A1209     335.087 278.966 205.260  0.00  0.00           C
ATOM   1210  B   BEA A1210     336.168 278.601 204.970  0.00  0.00           C
ATOM   1211  B   BEA A1211     337.331 278.235 204.680  0.00  0.00           C
ATOM   1212  B   BEA A1212     338.409 277.922 204.435  0.00  0.00           C
ATOM   1213  B   BEA A1213     339.567 277.616 204.198  0.00  0.00           C
ATOM   1214  B   BEA A1214     340.720 277.345 203.991  0.00  0.00           C
ATOM   1215  B   BEA A1215     341.869 277.110 203.817  0.00  0.00           C
ATOM   1216  B   BEA A1216     343.014 276.911 203.674  0.00  0.00           C
ATOM   1217  B   BEA A1217     344.241 276.735 203.554  0.00  0.00           C
ATOM   1218  B   BEA A1218     345.382 276.604 203.473  0.00  0.00           C
ATOM   1219  B   BEA A1219     346.608 276.497 203.417  0.00  0.00           C
ATOM   1220  B   BEA A1220     347.749 276.427 203.393  0.00  0.00           C
ATOM   1221  B   BEA A1221     348.979 276.384 203.397  0.00  0.00           C
ATOM   1222  B   BEA A1222     350.211 276.371 203.432  0.00  0.00           C
ATOM   1223  B   BEA A1223     351.361 276.387 203.490  0.00  0.00           C
ATOM   1224  B   BEA A1224     352.602 276.431 203.582  0.00  0.00           C
ATOM   1225  B   BEA A1225     353.760 276.497 203.693  0.00  0.00           C
ATOM   1226  B   BEA A1226     354.923 276.586 203.828  0.00  0.00           C
ATOM   1227  B   BEA A1227     356.092 276.699 203.989  0.00  0.00           C
ATOM   1228  B   BEA A1228     357.265 276.833 204.173  0.00  0.00           C
ATOM   1229  B   BEA A1229     358.444 276.988 204.382  0.00  0.00           C
ATOM   1230  B   BEA A1230     359.628 277.163 204.615  0.00  0.00           C
ATOM   1231  B   BEA A1231     360.816 277.358 204.871  0.00  0.00           C
ATOM   1232  B   BEA A1232     363.033 277.768 205.407  0.00  0.00           C
ATOM   1233  B   BEA A1233     364.233 278.014 205.729  0.00  0.00           C
ATOM   1234  B   BEA A1234     365.350 278.256 206.047  0.00  0.00           C
ATOM   1235  B   BEA A1235     366.470 278.511 206.385  0.00  0.00           C
ATOM   1236  B   BEA A1236     367.592 278.778 206.740  0.00  0.00           C
ATOM   1237  B   BEA A1237     368.629 279.035 207.085  0.00  0.00           C
ATOM   1238  B   BEA A1238     369.753 279.323 207.475  0.00  0.00           C
ATOM   1239  B   BEA A1239     370.878 279.619 207.882  0.00  0.00           C
ATOM   1240  B   BEA A1240     371.917 279.901 208.273  0.00  0.00           C
ATOM   1241  B   BEA A1241     373.040 280.212 208.711  0.00  0.00           C
ATOM   1242  B   BEA A1242     374.077 280.506 209.130  0.00  0.00           C
ATOM   1243  B   BEA A1243     375.196 280.828 209.597  0.00  0.00           C
ATOM   1244  B   BEA A1244     376.228 281.129 210.042  0.00  0.00           C
ATOM   1245  B   BEA A1245     377.257 281.432 210.498  0.00  0.00           C
ATOM   1246  B   BEA A1246     378.364 281.762 211.003  0.00  0.00           C
ATOM   1247  B   BEA A1247     379.384 282.067 211.481  0.00  0.00           C
ATOM   1248  B   BEA A1248     380.399 282.372 211.968  0.00  0.00           C
ATOM   1249  B   BEA A1249     381.489 282.699 212.504  0.00  0.00           C
ATOM   1250  B   BEA A1250     382.490 282.999 213.008  0.00  0.00           C
ATOM   1251  B   BEA A1251     383.484 283.296 213.520  0.00  0.00           C
ATOM   1252  B   BEA A1252     384.550 283.612 214.080  0.00  0.00           C
ATOM   1253  B   BEA A1253     385.527 283.898 214.604  0.00  0.00           C
ATOM   1254  B   BEA A1254     386.574 284.200 215.177  0.00  0.00           C
ATOM   1255  B   BEA A1255     387.609 284.494 215.755  0.00  0.00           C
ATOM   1256  B   BEA A1256     388.632 284.778 216.336  0.00  0.00           C
ATOM   1257  B   BEA A1257     389.643 285.052 216.921  0.00  0.00           C
ATOM   1258  B   BEA A1258     390.641 285.314 217.508  0.00  0.00           C
ATOM   1259  B   BEA A1259     391.625 285.563 218.097  0.00  0.00           C
ATOM   1260  B   BEA A1260     392.594 285.800 218.685  0.00  0.00           C
ATOM   1261  B   BEA A1261     393.623 286.039 219.320  0.00  0.00           C
ATOM   1262  B   BEA A1262     394.634 286.260 219.953  0.00  0.00           C
ATOM   1263  B   BEA A1263     395.628 286.464 220.584  0.00  0.00           C
ATOM   1264  B   BEA A1264     396.602 286.649 221.212  0.00  0.00           C
ATOM   1265  B   BEA A1265     397.630 286.826 221.882  0.00  0.00           C
ATOM   1266  B   BEA A1266     398.565 286.969 222.501  0.00  0.00           C
ATOM   1267  B   BEA A1267     399.549 287.100 223.160  0.00  0.00           C
ATOM   1268  B   BEA A1268     400.581 287.214 223.858  0.00  0.00           C
ATOM   1269  B   BEA A1269     401.587 287.299 224.549  0.00  0.00           C
ATOM   1270  B   BEA A1270     402.568 287.356 225.229  0.00  0.00           C
ATOM   1271  B   BEA A1271     403.524 287.383 225.899  0.00  0.00           C
ATOM   1272  B   BEA A1272     404.518 287.378 226.604  0.00  0.00           C
ATOM   1273  B   BEA A1273     405.485 287.340 227.295  0.00  0.00           C
ATOM   1274  B   BEA A1274     406.424 287.267 227.974  0.00  0.00           C
ATOM   1275  B   BEA A1275     407.397 287.151 228.683  0.00  0.00           C
ATOM   1276  B   BEA A1276     408.340 286.996 229.376  0.00  0.00           C
ATOM   1277  B   BEA A1277     409.314 286.786 230.098  0.00  0.00           C
ATOM   1278  B   BEA A1278     410.258 286.530 230.802  0.00  0.00           C
ATOM   1279  B   BEA A1279     411.172 286.226 231.490  0.00  0.00           C
ATOM   1280  B   BEA A1280     412.059 285.875 232.160  0.00  0.00           C
ATOM   1281  B   BEA A1281     412.974 285.448 232.856  0.00  0.00           C
ATOM   1282  B   BEA A1282     413.809 284.993 233.494  0.00  0.00           C
ATOM   1283  B   BEA A1283     414.673 284.449 234.158  0.00  0.00           C
ATOM   1284  B   BEA A1284     415.514 283.840 234.805  0.00  0.00           C
ATOM   1285  B   BEA A1285     416.287 283.204 235.401  0.00  0.00           C
ATOM   1286  B   BEA A1286     417.783 281.721 236.557  0.00  0.00           C
ATOM   1287  B   BEA A1287     418.466 280.916 237.084  0.00  0.00           C
ATOM   1288  B   BEA A1288     419.137 280.032 237.601  0.00  0.00           C
ATOM   1289  B   BEA A1289     420.326 278.195 238.511  0.00  0.00           C
ATOM   1290  B   BEA A1290     420.889 277.181 238.938  0.00  0.00           C
ATOM   1291  B   BEA A1291     421.406 276.157 239.326  0.00  0.00           C
ATOM   1292  B   BEA A1292     421.879 275.139 239.673  0.00  0.00           C
ATOM   1293  B   BEA A1293     422.342 274.064 240.001  0.00  0.00           C
ATOM   1294  B   BEA A1294     422.761 273.023 240.284  0.00  0.00           C
ATOM   1295  B   BEA A1295     423.170 271.946 240.543  0.00  0.00           C
ATOM   1296  B   BEA A1296     423.567 270.839 240.774  0.00  0.00           C
ATOM   1297  B   BEA A1297     423.953 269.713 240.973  0.00  0.00           C
ATOM   1298  B   BEA A1298     424.325 268.574 241.136  0.00  0.00           C
ATOM   1299  B   BEA A1299     424.683 267.431 241.261  0.00  0.00           C
ATOM   1300  B   BEA A1300     425.028 266.292 241.344  0.00  0.00           C
ATOM   1301  B   BEA A1301     425.360 265.166 241.385  0.00  0.00           C
ATOM   1302  B   BEA A1302     425.701 263.974 241.380  0.00  0.00           C
ATOM   1303  B   BEA A1303     426.028 262.812 241.321  0.00  0.00           C
ATOM   1304  B   BEA A1304     426.339 261.689 241.210  0.00  0.00           C
ATOM   1305  B   BEA A1305     426.658 260.530 241.031  0.00  0.00           C
ATOM   1306  B   BEA A1306     426.962 259.428 240.791  0.00  0.00           C
ATOM   1307  B   BEA A1307     427.271 258.312 240.467  0.00  0.00           C
ATOM   1308  B   BEA A1308     427.566 257.269 240.075  0.00  0.00           C
ATOM   1309  B   BEA A1309     427.888 256.167 239.545  0.00  0.00           C
ATOM   1310  B   BEA A1310     428.178 255.220 238.966  0.00  0.00           C
ATOM   1311  B   BEA A1311     428.478 254.299 238.255  0.00  0.00           C
ATOM   1312  B   BEA A1312     428.772 253.468 237.440  0.00  0.00           C
ATOM   1313  B   BEA A1313     429.065 252.730 236.505  0.00  0.00           C
ATOM   1314  B   BEA A1314     429.343 252.124 235.499  0.00  0.00           C
ATOM   1315  B   BEA A1315     429.590 251.669 234.502  0.00  0.00           C
ATOM   1316  B   BEA A1316     429.837 251.273 233.397  0.00  0.00           C
ATOM   1317  B   BEA A1317     430.077 250.933 232.205  0.00  0.00           C
ATOM   1318  B   BEA A1318     430.271 250.676 231.127  0.00  0.00           C
ATOM   1319  B   BEA A1319     430.460 250.427 229.937  0.00  0.00           C
ATOM   1320  B   BEA A1320     430.621 250.197 228.750  0.00  0.00           C
ATOM   1321  B   BEA A1321     430.747 249.973 227.595  0.00  0.00           C
ATOM   1322  B   BEA A1322     430.839 249.728 226.420  0.00  0.00           C
ATOM   1323  B   BEA A1323     430.886 249.448 225.266  0.00  0.00           C
ATOM   1324  B   BEA A1324     430.877 249.095 224.107  0.00  0.00           C
ATOM   1325  B   BEA A1325     430.789 248.642 223.008  0.00  0.00           C
ATOM   1326  B   BEA A1326     430.603 248.055 222.032  0.00  0.00           C
ATOM   1327  B   BEA A1327     430.268 247.224 221.185  0.00  0.00           C
ATOM   1328  B   BEA A1328     429.841 246.293 220.658  0.00  0.00           C
ATOM   1329  B   BEA A1329     429.303 245.216 220.350  0.00  0.00           C
ATOM   1330  B   BEA A1330     428.775 244.221 220.247  0.00  0.00           C
ATOM   1331  B   BEA A1331     428.185 243.164 220.277  0.00  0.00           C
ATOM   1332  B   BEA A1332     427.551 242.082 220.423  0.00  0.00           C
ATOM   1333  B   BEA A1333     426.939 241.083 220.644  0.00  0.00           C
ATOM   1334  B   BEA A1334     426.323 240.122 220.925  0.00  0.00           C
ATOM   1335  B   BEA A1335     425.670 239.148 221.276  0.00  0.00           C
ATOM   1336  B   BEA A1336     425.041 238.253 221.653  0.00  0.00           C
ATOM   1337  B   BEA A1337     424.396 237.383 222.071  0.00  0.00           C
ATOM   1338  B   BEA A1338     423.692 236.488 222.558  0.00  0.00           C
ATOM   1339  B   BEA A1339     422.993 235.660 223.067  0.00  0.00           C
ATOM   1340  B   BEA A1340     422.257 234.860 223.623  0.00  0.00           C
ATOM   1341  B   BEA A1341     420.782 233.501 224.784  0.00  0.00           C
ATOM   1342  B   BEA A1342     419.946 232.881 225.465  0.00  0.00           C
ATOM   1343  B   BEA A1343     419.147 232.389 226.130  0.00  0.00           C
ATOM   1344  B   BEA A1344     418.277 231.963 226.872  0.00  0.00           C
ATOM   1345  B   BEA A1345     417.382 231.642 227.652  0.00  0.00           C
ATOM   1346  B   BEA A1346     416.505 231.439 228.433  0.00  0.00           C
ATOM   1347  B   BEA A1347     415.638 231.344 229.221  0.00  0.00           C
ATOM   1348  B   BEA A1348     414.771 231.350 230.022  0.00  0.00           C
ATOM   1349  B   BEA A1349     413.898 231.452 230.844  0.00  0.00           C
ATOM   1350  B   BEA A1350     413.012 231.651 231.690  0.00  0.00           C
ATOM   1351  B   BEA A1351     412.211 231.908 232.465  0.00  0.00           C
ATOM   1352  B   BEA A1352     411.392 232.241 233.267  0.00  0.00           C
ATOM   1353  B   BEA A1353     410.552 232.653 234.099  0.00  0.00           C
ATOM   1354  B   BEA A1354     409.794 233.080 234.856  0.00  0.00           C
ATOM   1355  B   BEA A1355     409.016 233.569 235.640  0.00  0.00           C
ATOM   1356  B   BEA A1356     407.501 234.649 237.179  0.00  0.00           C
ATOM   1357  B   BEA A1357     406.767 235.226 237.931  0.00  0.00           C
ATOM   1358  B   BEA A1358     406.068 235.803 238.650  0.00  0.00           C
ATOM   1359  B   BEA A1359     405.351 236.418 239.388  0.00  0.00           C
ATOM   1360  B   BEA A1360     404.617 237.069 240.145  0.00  0.00           C
ATOM   1361  B   BEA A1361     403.921 237.704 240.865  0.00  0.00           C
ATOM   1362  B   BEA A1362     402.538 239.003 242.294  0.00  0.00           C
ATOM   1363  B   BEA A1363     401.853 239.660 243.001  0.00  0.00           C
ATOM   1364  B   BEA A1364     401.154 240.334 243.722  0.00  0.00           C
ATOM   1365  B   BEA A1365     400.443 241.024 244.454  0.00  0.00           C
ATOM   1366  B   BEA A1366     399.775 241.671 245.139  0.00  0.00           C
ATOM   1367  B   BEA A1367     399.095 242.328 245.835  0.00  0.00           C
ATOM   1368  B   BEA A1368     398.404 242.991 246.540  0.00  0.00           C
ATOM   1369  B   BEA A1369     397.702 243.660 247.253  0.00  0.00           C
ATOM   1370  B   BEA A1370     396.988 244.330 247.975  0.00  0.00           C
ATOM   1371  B   BEA A1371     396.263 245.000 248.705  0.00  0.00           C
ATOM   1372  B   BEA A1372     395.588 245.613 249.381  0.00  0.00           C
ATOM   1373  B   BEA A1373     394.841 246.276 250.124  0.00  0.00           C
ATOM   1374  B   BEA A1374     394.146 246.879 250.812  0.00  0.00           C
ATOM   1375  B   BEA A1375     392.664 248.109 252.266  0.00  0.00           C
ATOM   1376  B   BEA A1376     391.143 249.292 253.737  0.00  0.00           C
ATOM   1377  B   BEA A1377     390.403 249.841 254.444  0.00  0.00           C
ATOM   1378  B   BEA A1378     389.591 250.427 255.215  0.00  0.00           C
ATOM   1379  B   BEA A1379     388.084 251.472 256.628  0.00  0.00           C
ATOM   1380  B   BEA A1380     387.259 252.025 257.392  0.00  0.00           C
ATOM   1381  B   BEA A1381     386.501 252.524 258.088  0.00  0.00           C
ATOM   1382  B   BEA A1382     385.674 253.057 258.840  0.00  0.00           C
ATOM   1383  B   BEA A1383     384.848 253.581 259.583  0.00  0.00           C
ATOM   1384  B   BEA A1384     384.094 254.054 260.256  0.00  0.00           C
ATOM   1385  B   BEA A1385     383.275 254.561 260.978  0.00  0.00           C
ATOM   1386  B   BEA A1386     382.462 255.059 261.686  0.00  0.00           C
ATOM   1387  B   BEA A1387     381.588 255.591 262.438  0.00  0.00           C
ATOM   1388  B   BEA A1388     379.937 256.591 263.831  0.00  0.00           C
ATOM   1389  B   BEA A1389     379.096 257.100 264.525  0.00  0.00           C
ATOM   1390  B   BEA A1390     378.269 257.603 265.197  0.00  0.00           C
ATOM   1391  B   BEA A1391     377.458 258.099 265.844  0.00  0.00           C
ATOM   1392  B   BEA A1392     376.599 258.629 266.517  0.00  0.00           C
ATOM   1393  B   BEA A1393     375.762 259.154 267.160  0.00  0.00           C
ATOM   1394  B   BEA A1394     374.883 259.713 267.819  0.00  0.00           C
ATOM   1395  B   BEA A1395     374.030 260.267 268.442  0.00  0.00           C
ATOM   1396  B   BEA A1396     373.143 260.857 269.071  0.00  0.00           C
ATOM   1397  B   BEA A1397     372.289 261.442 269.658  0.00  0.00           C
ATOM   1398  B   BEA A1398     371.468 262.023 270.201  0.00  0.00           C
ATOM   1399  B   BEA A1399     370.567 262.684 270.773  0.00  0.00           C
ATOM   1400  B   BEA A1400     369.708 263.343 271.292  0.00  0.00           C
ATOM   1401  B   BEA A1401     368.894 263.998 271.755  0.00  0.00           C
ATOM   1402  B   BEA A1402     368.018 264.742 272.220  0.00  0.00           C
ATOM   1403  B   BEA A1403     367.195 265.485 272.620  0.00  0.00           C
ATOM   1404  B   BEA A1404     366.376 266.277 272.976  0.00  0.00           C
ATOM   1405  B   BEA A1405     365.565 267.122 273.279  0.00  0.00           C
ATOM   1406  B   BEA A1406     364.076 268.897 273.670  0.00  0.00           C
ATOM   1407  B   BEA A1407     363.357 269.895 273.756  0.00  0.00           C
ATOM   1408  B   BEA A1408     362.732 270.870 273.753  0.00  0.00           C
ATOM   1409  B   BEA A1409     362.126 271.948 273.657  0.00  0.00           C
ATOM   1410  B   BEA A1410     361.632 272.962 273.484  0.00  0.00           C
ATOM   1411  B   BEA A1411     361.182 274.041 273.220  0.00  0.00           C
ATOM   1412  B   BEA A1412     360.802 275.131 272.874  0.00  0.00           C
ATOM   1413  B   BEA A1413     360.487 276.238 272.450  0.00  0.00           C
ATOM   1414  B   BEA A1414     360.249 277.289 271.984  0.00  0.00           C
ATOM   1415  B   BEA A1415     360.063 278.389 271.523  0.00  0.00           C
ATOM   1416  B   BEA A1416     359.940 279.538 271.315  0.00  0.00           C
ATOM   1417  B   BEA A1417     359.871 280.717 271.404  0.00  0.00           C
ATOM   1418  B   BEA A1418     359.832 281.901 271.701  0.00  0.00           C
ATOM   1419  B   BEA A1419     359.802 283.009 272.087  0.00  0.00           C
ATOM   1420  B   BEA A1420     359.756 284.180 272.534  0.00  0.00           C
ATOM   1421  B   BEA A1421     359.690 285.232 272.924  0.00  0.00           C
ATOM   1422  B   BEA A1422     359.590 286.411 273.341  0.00  0.00           C
ATOM   1423  B   BEA A1423     359.468 287.544 273.723  0.00  0.00           C
ATOM   1424  B   BEA A1424     359.331 288.628 274.073  0.00  0.00           C
ATOM   1425  B   BEA A1425     359.169 289.746 274.419  0.00  0.00           C
ATOM   1426  B   BEA A1426     358.983 290.898 274.761  0.00  0.00           C
ATOM   1427  B   BEA A1427     358.772 292.084 275.098  0.00  0.00           C
ATOM   1428  B   BEA A1428     358.554 293.207 275.405  0.00  0.00           C
ATOM   1429  B   BEA A1429     358.315 294.358 275.708  0.00  0.00           C
ATOM   1430  B   BEA A1430     358.077 295.439 275.981  0.00  0.00           C
ATOM   1431  B   BEA A1431     357.819 296.545 276.252  0.00  0.00           C
ATOM   1432  B   BEA A1432     357.518 297.773 276.540  0.00  0.00           C
ATOM   1433  B   BEA A1433     357.248 298.825 276.779  0.00  0.00           C
ATOM   1434  B   BEA A1434     356.935 299.998 277.036  0.00  0.00           C
ATOM   1435  B   BEA A1435     356.632 301.089 277.268  0.00  0.00           C
ATOM   1436  B   BEA A1436     356.314 302.198 277.495  0.00  0.00           C
ATOM   1437  B   BEA A1437     355.981 303.324 277.718  0.00  0.00           C
ATOM   1438  B   BEA A1438     355.270 305.622 278.151  0.00  0.00           C
ATOM   1439  B   BEA A1439     354.894 306.792 278.360  0.00  0.00           C
ATOM   1440  B   BEA A1440     354.538 307.869 278.547  0.00  0.00           C
ATOM   1441  B   BEA A1441     354.171 308.958 278.731  0.00  0.00           C
ATOM   1442  B   BEA A1442     353.365 311.270 279.102  0.00  0.00           C
ATOM   1443  B   BEA A1443     352.965 312.387 279.272  0.00  0.00           C
ATOM   1444  B   BEA A1444     352.593 313.404 279.423  0.00  0.00           C
ATOM   1445  B   BEA A1445     352.174 314.534 279.586  0.00  0.00           C
ATOM   1446  B   BEA A1446     351.745 315.669 279.744  0.00  0.00           C
ATOM   1447  B   BEA A1447     351.308 316.810 279.899  0.00  0.00           C
ATOM   1448  B   BEA A1448     350.904 317.846 280.035  0.00  0.00           C
ATOM   1449  B   BEA A1449     350.451 318.993 280.181  0.00  0.00           C
ATOM   1450  B   BEA A1450     349.991 320.142 280.323  0.00  0.00           C
ATOM   1451  B   BEA A1451     349.568 321.185 280.448  0.00  0.00           C
ATOM   1452  B   BEA A1452     349.095 322.335 280.582  0.00  0.00           C
ATOM   1453  B   BEA A1453     348.661 323.378 280.699  0.00  0.00           C
ATOM   1454  B   BEA A1454     348.178 324.527 280.825  0.00  0.00           C
ATOM   1455  B   BEA A1455     347.735 325.566 280.935  0.00  0.00           C
ATOM   1456  B   BEA A1456     347.243 326.709 281.053  0.00  0.00           C
ATOM   1457  B   BEA A1457     346.793 327.742 281.156  0.00  0.00           C
ATOM   1458  B   BEA A1458     346.295 328.877 281.266  0.00  0.00           C
ATOM   1459  B   BEA A1459     345.793 330.005 281.371  0.00  0.00           C
ATOM   1460  B   BEA A1460     345.337 331.022 281.464  0.00  0.00           C
ATOM   1461  B   BEA A1461     344.833 332.136 281.562  0.00  0.00           C
ATOM   1462  B   BEA A1462     344.327 333.242 281.657  0.00  0.00           C
ATOM   1463  B   BEA A1463     343.821 334.338 281.747  0.00  0.00           C
ATOM   1464  B   BEA A1464     343.316 335.424 281.834  0.00  0.00           C
ATOM   1465  B   BEA A1465     342.308 337.562 281.997  0.00  0.00           C
ATOM   1466  B   BEA A1466     341.807 338.612 282.074  0.00  0.00           C
ATOM   1467  B   BEA A1467     341.309 339.648 282.147  0.00  0.00           C
ATOM   1468  B   BEA A1468     340.766 340.768 282.223  0.00  0.00           C
ATOM   1469  B   BEA A1469     340.227 341.871 282.296  0.00  0.00           C
ATOM   1470  B   BEA A1470     339.693 342.955 282.365  0.00  0.00           C
ATOM   1471  B   BEA A1471     339.164 344.020 282.430  0.00  0.00           C
ATOM   1472  B   BEA A1472     338.642 345.065 282.492  0.00  0.00           C
ATOM   1473  B   BEA A1473     338.127 346.088 282.551  0.00  0.00           C
ATOM   1474  B   BEA A1474     337.572 347.182 282.611  0.00  0.00           C
ATOM   1475  B   BEA A1475     336.490 349.291 282.722  0.00  0.00           C
ATOM   1476  B   BEA A1476     335.919 350.393 282.776  0.00  0.00           C
ATOM   1477  B   BEA A1477     334.815 352.499 282.875  0.00  0.00           C
ATOM   1478  B   BEA A1478     334.239 353.585 282.923  0.00  0.00           C
ATOM   1479  B   BEA A1479     333.680 354.632 282.968  0.00  0.00           C
ATOM   1480  B   BEA A1480     333.139 355.638 283.009  0.00  0.00           C
ATOM   1481  B   BEA A1481     332.574 356.682 283.051  0.00  0.00           C
ATOM   1482  B   BEA A1482     331.988 357.756 283.092  0.00  0.00           C
ATOM   1483  B   BEA A1483     331.427 358.776 283.129  0.00  0.00           C
ATOM   1484  B   BEA A1484     330.810 359.888 283.168  0.00  0.00           C
ATOM   1485  B   BEA A1485     330.265 360.863 283.202  0.00  0.00           C
ATOM   1486  B   BEA A1486     329.674 361.912 283.237  0.00  0.00           C
ATOM   1487  B   BEA A1487     329.084 362.950 283.270  0.00  0.00           C
ATOM   1488  B   BEA A1488     328.463 364.031 283.304  0.00  0.00           C
ATOM   1489  B   BEA A1489     327.859 365.073 283.336  0.00  0.00           C
ATOM   1490  B   BEA A1490     327.278 366.062 283.366  0.00  0.00           C
ATOM   1491  B   BEA A1491     326.667 367.091 283.398  0.00  0.00           C
ATOM   1492  B   BEA A1492     326.047 368.119 283.430  0.00  0.00           C
ATOM   1493  B   BEA A1493     325.418 369.145 283.465  0.00  0.00           C
ATOM   1494  B   BEA A1494     324.770 370.177 283.503  0.00  0.00           C
ATOM   1495  B   BEA A1495     324.131 371.162 283.546  0.00  0.00           C
ATOM   1496  B   BEA A1496     323.451 372.151 283.607  0.00  0.00           C
ATOM   1497  B   BEA A1497     322.726 372.819 283.807  0.00  0.00           C
ATOM   1498  B   BEA A1498     323.138 371.714 283.985  0.00  0.00           C
ATOM   1499  B   BEA A1499     323.646 370.634 284.100  0.00  0.00           C
ATOM   1500  B   BEA A1500     324.169 369.576 284.199  0.00  0.00           C
ATOM   1501  B   BEA A1501     324.713 368.501 284.291  0.00  0.00           C
ATOM   1502  B   BEA A1502     325.815 366.362 284.459  0.00  0.00           C
ATOM   1503  B   BEA A1503     326.360 365.315 284.535  0.00  0.00           C
ATOM   1504  B   BEA A1504     326.905 364.273 284.608  0.00  0.00           C
ATOM   1505  B   BEA A1505     327.473 363.190 284.681  0.00  0.00           C
ATOM   1506  B   BEA A1506     328.017 362.157 284.748  0.00  0.00           C
ATOM   1507  B   BEA A1507     328.564 361.117 284.814  0.00  0.00           C
ATOM   1508  B   BEA A1508     329.153 360.000 284.882  0.00  0.00           C
ATOM   1509  B   BEA A1509     329.692 358.978 284.943  0.00  0.00           C
ATOM   1510  B   BEA A1510     330.263 357.895 285.005  0.00  0.00           C
ATOM   1511  B   BEA A1511     330.818 356.843 285.064  0.00  0.00           C
ATOM   1512  B   BEA A1512     331.352 355.829 285.118  0.00  0.00           C
ATOM   1513  B   BEA A1513     331.910 354.770 285.174  0.00  0.00           C
ATOM   1514  B   BEA A1514     332.490 353.667 285.230  0.00  0.00           C
ATOM   1515  B   BEA A1515     334.147 350.514 285.382  0.00  0.00           C
ATOM   1516  B   BEA A1516     334.698 349.462 285.429  0.00  0.00           C
ATOM   1517  B   BEA A1517     335.263 348.382 285.476  0.00  0.00           C
ATOM   1518  B   BEA A1518     335.788 347.378 285.518  0.00  0.00           C
ATOM   1519  B   BEA A1519     336.379 346.245 285.564  0.00  0.00           C
ATOM   1520  B   BEA A1520     336.926 345.193 285.606  0.00  0.00           C
ATOM   1521  B   BEA A1521     337.484 344.119 285.646  0.00  0.00           C
ATOM   1522  B   BEA A1522     337.995 343.134 285.682  0.00  0.00           C
ATOM   1523  B   BEA A1523     338.570 342.022 285.721  0.00  0.00           C
ATOM   1524  B   BEA A1524     339.096 341.002 285.755  0.00  0.00           C
ATOM   1525  B   BEA A1525     339.686 339.857 285.791  0.00  0.00           C
ATOM   1526  B   BEA A1526     340.225 338.807 285.823  0.00  0.00           C
ATOM   1527  B   BEA A1527     341.318 336.671 285.883  0.00  0.00           C
ATOM   1528  B   BEA A1528     341.870 335.586 285.911  0.00  0.00           C
ATOM   1529  B   BEA A1529     342.368 334.606 285.935  0.00  0.00           C
ATOM   1530  B   BEA A1530     342.927 333.503 285.960  0.00  0.00           C
ATOM   1531  B   BEA A1531     343.487 332.393 285.983  0.00  0.00           C
ATOM   1532  B   BEA A1532     343.991 331.391 286.002  0.00  0.00           C
ATOM   1533  B   BEA A1533     344.554 330.269 286.022  0.00  0.00           C
ATOM   1534  B   BEA A1534     345.059 329.258 286.038  0.00  0.00           C
ATOM   1535  B   BEA A1535     345.622 328.128 286.054  0.00  0.00           C
ATOM   1536  B   BEA A1536     346.126 327.111 286.067  0.00  0.00           C
ATOM   1537  B   BEA A1537     346.686 325.977 286.078  0.00  0.00           C
ATOM   1538  B   BEA A1538     347.187 324.959 286.087  0.00  0.00           C
ATOM   1539  B   BEA A1539     347.743 323.825 286.095  0.00  0.00           C
ATOM   1540  B   BEA A1540     348.238 322.809 286.099  0.00  0.00           C
ATOM   1541  B   BEA A1541     348.786 321.679 286.102  0.00  0.00           C
ATOM   1542  B   BEA A1542     349.274 320.669 286.102  0.00  0.00           C
ATOM   1543  B   BEA A1543     349.813 319.547 286.100  0.00  0.00           C
ATOM   1544  B   BEA A1544     350.346 318.431 286.096  0.00  0.00           C
ATOM   1545  B   BEA A1545     350.818 317.437 286.089  0.00  0.00           C
ATOM   1546  B   BEA A1546     351.339 316.335 286.080  0.00  0.00           C
ATOM   1547  B   BEA A1547     351.852 315.243 286.067  0.00  0.00           C
ATOM   1548  B   BEA A1548     352.357 314.160 286.052  0.00  0.00           C
ATOM   1549  B   BEA A1549     352.853 313.088 286.034  0.00  0.00           C
ATOM   1550  B   BEA A1550     353.340 312.028 286.014  0.00  0.00           C
ATOM   1551  B   BEA A1551     353.869 310.869 285.988  0.00  0.00           C
ATOM   1552  B   BEA A1552     354.336 309.838 285.962  0.00  0.00           C
ATOM   1553  B   BEA A1553     354.842 308.711 285.929  0.00  0.00           C
ATOM   1554  B   BEA A1554     355.814 306.513 285.855  0.00  0.00           C
ATOM   1555  B   BEA A1555     356.279 305.444 285.813  0.00  0.00           C
ATOM   1556  B   BEA A1556     357.211 303.269 285.715  0.00  0.00           C
ATOM   1557  B   BEA A1557     357.675 302.167 285.658  0.00  0.00           C
ATOM   1558  B   BEA A1558     358.163 300.990 285.591  0.00  0.00           C
ATOM   1559  B   BEA A1559     359.035 298.836 285.453  0.00  0.00           C
ATOM   1560  B   BEA A1560     359.497 297.662 285.368  0.00  0.00           C
ATOM   1561  B   BEA A1561     359.898 296.626 285.286  0.00  0.00           C
ATOM   1562  B   BEA A1562     360.347 295.439 285.185  0.00  0.00           C
ATOM   1563  B   BEA A1563     360.732 294.394 285.088  0.00  0.00           C
ATOM   1564  B   BEA A1564     361.156 293.214 284.969  0.00  0.00           C
ATOM   1565  B   BEA A1565     361.546 292.091 284.846  0.00  0.00           C
ATOM   1566  B   BEA A1566     361.931 290.942 284.709  0.00  0.00           C
ATOM   1567  B   BEA A1567     362.278 289.859 284.568  0.00  0.00           C
ATOM   1568  B   BEA A1568     362.637 288.685 284.400  0.00  0.00           C
ATOM   1569  B   BEA A1569     362.951 287.594 284.229  0.00  0.00           C
ATOM   1570  B   BEA A1570     363.259 286.440 284.030  0.00  0.00           C
ATOM   1571  B   BEA A1571     363.531 285.318 283.816  0.00  0.00           C
ATOM   1572  B   BEA A1572     363.775 284.174 283.571  0.00  0.00           C
ATOM   1573  B   BEA A1573     364.131 281.876 282.975  0.00  0.00           C
ATOM   1574  B   BEA A1574     364.213 280.739 282.607  0.00  0.00           C
ATOM   1575  B   BEA A1575     364.200 279.627 282.175  0.00  0.00           C
ATOM   1576  B   BEA A1576     364.046 278.525 281.639  0.00  0.00           C
ATOM   1577  B   BEA A1577     363.719 277.592 281.033  0.00  0.00           C
ATOM   1578  B   BEA A1578     363.148 276.833 280.305  0.00  0.00           C
ATOM   1579  B   BEA A1579     362.366 276.387 279.533  0.00  0.00           C
ATOM   1580  B   BEA A1580     361.438 276.249 278.767  0.00  0.00           C
ATOM   1581  B   BEA A1581     360.467 276.353 278.060  0.00  0.00           C
ATOM   1582  B   BEA A1582     359.494 276.618 277.412  0.00  0.00           C
ATOM   1583  B   BEA A1583     358.548 276.985 276.823  0.00  0.00           C
ATOM   1584  B   BEA A1584     357.579 277.444 276.253  0.00  0.00           C
ATOM   1585  B   BEA A1585     356.628 277.960 275.717  0.00  0.00           C
ATOM   1586  B   BEA A1586     355.679 278.519 275.203  0.00  0.00           C
ATOM   1587  B   BEA A1587     354.800 279.051 274.740  0.00  0.00           C
ATOM   1588  B   BEA A1588     353.829 279.631 274.241  0.00  0.00           C
ATOM   1589  B   BEA A1589     352.880 280.166 273.765  0.00  0.00           C
ATOM   1590  B   BEA A1590     351.933 280.644 273.301  0.00  0.00           C
ATOM   1591  B   BEA A1591     350.862 281.072 272.790  0.00  0.00           C
ATOM   1592  B   BEA A1592     349.798 281.294 272.299  0.00  0.00           C
ATOM   1593  B   BEA A1593     348.748 281.121 271.840  0.00  0.00           C
ATOM   1594  B   BEA A1594     346.978 278.177 271.219  0.00  0.00           C
ATOM   1595  B   BEA A1595     346.782 277.050 271.196  0.00  0.00           C
ATOM   1596  B   BEA A1596     346.661 275.844 271.211  0.00  0.00           C
ATOM   1597  B   BEA A1597     346.600 274.630 271.253  0.00  0.00           C
ATOM   1598  B   BEA A1598     346.585 273.466 271.312  0.00  0.00           C
ATOM   1599  B   BEA A1599     346.603 272.293 271.385  0.00  0.00           C
ATOM   1600  B   BEA A1600     346.651 271.024 271.478  0.00  0.00           C
ATOM   1601  B   BEA A1601     346.714 269.908 271.568  0.00  0.00           C
ATOM   1602  B   BEA A1602     346.797 268.737 271.670  0.00  0.00           C
ATOM   1603  B   BEA A1603     346.899 267.520 271.782  0.00  0.00           C
ATOM   1604  B   BEA A1604     347.017 266.270 271.903  0.00  0.00           C
ATOM   1605  B   BEA A1605     347.135 265.121 272.018  0.00  0.00           C
ATOM   1606  B   BEA A1606     347.263 263.962 272.138  0.00  0.00           C
ATOM   1607  B   BEA A1607     347.398 262.801 272.260  0.00  0.00           C
ATOM   1608  B   BEA A1608     347.552 261.528 272.396  0.00  0.00           C
ATOM   1609  B   BEA A1609     347.692 260.397 272.518  0.00  0.00           C
ATOM   1610  B   BEA A1610     347.847 259.176 272.650  0.00  0.00           C
ATOM   1611  B   BEA A1611     347.998 257.999 272.777  0.00  0.00           C
ATOM   1612  B   BEA A1612     348.141 256.877 272.897  0.00  0.00           C
ATOM   1613  B   BEA A1613     348.288 255.712 273.020  0.00  0.00           C
ATOM   1614  B   BEA A1614     348.434 254.528 273.142  0.00  0.00           C
ATOM   1615  B   BEA A1615     348.571 253.355 273.258  0.00  0.00           C
ATOM   1616  B   BEA A1616     348.702 252.134 273.371  0.00  0.00           C
ATOM   1617  B   BEA A1617     348.812 250.929 273.471  0.00  0.00           C
ATOM   1618  B   BEA A1618     348.892 249.746 273.552  0.00  0.00           C
ATOM   1619  B   BEA A1619     348.919 248.536 273.603  0.00  0.00           C
ATOM   1620  B   BEA A1620     348.817 247.381 273.578  0.00  0.00           C
ATOM   1621  B   BEA A1621     348.116 246.743 273.198  0.00  0.00           C
ATOM   1622  B   BEA A1622     347.287 247.478 272.707  0.00  0.00           C
ATOM   1623  B   BEA A1623     346.621 248.331 272.300  0.00  0.00           C
ATOM   1624  B   BEA A1624     345.969 249.254 271.889  0.00  0.00           C
ATOM   1625  B   BEA A1625     344.702 251.131 271.059  0.00  0.00           C
ATOM   1626  B   BEA A1626     344.075 252.057 270.631  0.00  0.00           C
ATOM   1627  B   BEA A1627     343.438 252.974 270.182  0.00  0.00           C
ATOM   1628  B   BEA A1628     342.814 253.835 269.725  0.00  0.00           C
ATOM   1629  B   BEA A1629     342.121 254.731 269.197  0.00  0.00           C
ATOM   1630  B   BEA A1630     341.462 255.522 268.673  0.00  0.00           C
ATOM   1631  B   BEA A1631     340.740 256.324 268.071  0.00  0.00           C
ATOM   1632  B   BEA A1632     340.051 257.026 267.468  0.00  0.00           C
ATOM   1633  B   BEA A1633     339.297 257.725 266.774  0.00  0.00           C
ATOM   1634  B   BEA A1634     338.571 258.334 266.070  0.00  0.00           C
ATOM   1635  B   BEA A1635     337.821 258.899 265.302  0.00  0.00           C
ATOM   1636  B   BEA A1636     337.090 259.390 264.512  0.00  0.00           C
ATOM   1637  B   BEA A1637     336.371 259.818 263.692  0.00  0.00           C
ATOM   1638  B   BEA A1638     335.614 260.215 262.781  0.00  0.00           C
ATOM   1639  B   BEA A1639     334.906 260.542 261.880  0.00  0.00           C
ATOM   1640  B   BEA A1640     334.241 260.812 260.989  0.00  0.00           C
ATOM   1641  B   BEA A1641     333.571 261.054 260.046  0.00  0.00           C
ATOM   1642  B   BEA A1642     332.895 261.270 259.044  0.00  0.00           C
ATOM   1643  B   BEA A1643     332.254 261.454 258.047  0.00  0.00           C
ATOM   1644  B   BEA A1644     331.647 261.614 257.057  0.00  0.00           C
ATOM   1645  B   BEA A1645     331.029 261.766 256.004  0.00  0.00           C
ATOM   1646  B   BEA A1646     330.443 261.905 254.960  0.00  0.00           C
ATOM   1647  B   BEA A1647     329.887 262.035 253.929  0.00  0.00           C
ATOM   1648  B   BEA A1648     329.321 262.169 252.834  0.00  0.00           C
ATOM   1649  B   BEA A1649     328.826 262.292 251.841  0.00  0.00           C
ATOM   1650  B   BEA A1650     328.279 262.436 250.704  0.00  0.00           C
ATOM   1651  B   BEA A1651     327.804 262.571 249.678  0.00  0.00           C
ATOM   1652  B   BEA A1652     326.820 262.890 247.452  0.00  0.00           C
ATOM   1653  B   BEA A1653     326.395 263.048 246.444  0.00  0.00           C
ATOM   1654  B   BEA A1654     325.924 263.235 245.295  0.00  0.00           C
ATOM   1655  B   BEA A1655     325.488 263.418 244.205  0.00  0.00           C
ATOM   1656  B   BEA A1656     325.051 263.611 243.084  0.00  0.00           C
ATOM   1657  B   BEA A1657     324.653 263.793 242.039  0.00  0.00           C
ATOM   1658  B   BEA A1658     324.218 263.998 240.871  0.00  0.00           C
ATOM   1659  B   BEA A1659     323.825 264.187 239.793  0.00  0.00           C
ATOM   1660  B   BEA A1660     323.437 264.377 238.706  0.00  0.00           C
ATOM   1661  B   BEA A1661     323.019 264.583 237.510  0.00  0.00           C
ATOM   1662  B   BEA A1662     322.646 264.768 236.420  0.00  0.00           C
ATOM   1663  B   BEA A1663     322.283 264.947 235.336  0.00  0.00           C
ATOM   1664  B   BEA A1664     321.897 265.135 234.160  0.00  0.00           C
ATOM   1665  B   BEA A1665     321.557 265.297 233.105  0.00  0.00           C
ATOM   1666  B   BEA A1666     321.200 265.463 231.969  0.00  0.00           C
ATOM   1667  B   BEA A1667     320.828 265.628 230.762  0.00  0.00           C
ATOM   1668  B   BEA A1668     320.506 265.762 229.692  0.00  0.00           C
ATOM   1669  B   BEA A1669     320.176 265.889 228.565  0.00  0.00           C
ATOM   1670  B   BEA A1670     319.509 266.097 226.194  0.00  0.00           C
ATOM   1671  B   BEA A1671     319.209 266.160 225.070  0.00  0.00           C
ATOM   1672  B   BEA A1672     318.918 266.194 223.944  0.00  0.00           C
ATOM   1673  B   BEA A1673     318.625 266.191 222.753  0.00  0.00           C
ATOM   1674  B   BEA A1674     318.359 266.139 221.610  0.00  0.00           C
ATOM   1675  B   BEA A1675     318.097 266.017 220.398  0.00  0.00           C
ATOM   1676  B   BEA A1676     317.873 265.813 219.242  0.00  0.00           C
ATOM   1677  B   BEA A1677     317.689 265.497 218.134  0.00  0.00           C
ATOM   1678  B   BEA A1678     317.556 264.998 217.044  0.00  0.00           C
ATOM   1679  B   BEA A1679     317.514 264.283 216.117  0.00  0.00           C
ATOM   1680  B   BEA A1680     317.594 263.283 215.433  0.00  0.00           C
ATOM   1681  B   BEA A1681     317.786 262.162 215.129  0.00  0.00           C
ATOM   1682  B   BEA A1682     318.050 261.009 215.126  0.00  0.00           C
ATOM   1683  B   BEA A1683     318.348 259.860 215.320  0.00  0.00           C
ATOM   1684  B   BEA A1684     318.645 258.718 215.623  0.00  0.00           C
ATOM   1685  B   BEA A1685     318.913 257.603 215.976  0.00  0.00           C
ATOM   1686  B   BEA A1686     319.140 256.497 216.353  0.00  0.00           C
ATOM   1687  B   BEA A1687     319.419 254.252 217.110  0.00  0.00           C
ATOM   1688  B   BEA A1688     319.424 253.109 217.445  0.00  0.00           C
ATOM   1689  B   BEA A1689     319.297 251.975 217.709  0.00  0.00           C
ATOM   1690  B   BEA A1690     318.988 250.793 217.881  0.00  0.00           C
ATOM   1691  B   BEA A1691     318.517 249.687 217.942  0.00  0.00           C
ATOM   1692  B   BEA A1692     317.934 248.693 217.914  0.00  0.00           C
ATOM   1693  B   BEA A1693     317.211 247.726 217.812  0.00  0.00           C
ATOM   1694  B   BEA A1694     316.404 246.841 217.656  0.00  0.00           C
ATOM   1695  B   BEA A1695     315.537 246.032 217.465  0.00  0.00           C
ATOM   1696  B   BEA A1696     314.635 245.294 217.253  0.00  0.00           C
ATOM   1697  B   BEA A1697     313.721 244.625 217.036  0.00  0.00           C
ATOM   1698  B   BEA A1698     312.741 243.976 216.808  0.00  0.00           C
ATOM   1699  B   BEA A1699     311.710 243.350 216.579  0.00  0.00           C
ATOM   1700  B   BEA A1700     310.641 242.751 216.361  0.00  0.00           C
ATOM   1701  B   BEA A1701     309.627 242.221 216.176  0.00  0.00           C
ATOM   1702  B   BEA A1702     308.527 241.678 216.008  0.00  0.00           C
ATOM   1703  B   BEA A1703     307.514 241.204 215.887  0.00  0.00           C
ATOM   1704  B   BEA A1704     306.362 240.687 215.800  0.00  0.00           C
ATOM   1705  B   BEA A1705     305.326 240.239 215.776  0.00  0.00           C
ATOM   1706  B   BEA A1706     304.188 239.760 215.823  0.00  0.00           C
ATOM   1707  B   BEA A1707     301.993 238.850 216.210  0.00  0.00           C
ATOM   1708  B   BEA A1708     300.964 238.420 216.579  0.00  0.00           C
ATOM   1709  B   BEA A1709     299.961 237.994 217.090  0.00  0.00           C
ATOM   1710  B   BEA A1710     299.039 237.597 217.714  0.00  0.00           C
ATOM   1711  B   BEA A1711     298.190 237.224 218.450  0.00  0.00           C
ATOM   1712  B   BEA A1712     297.406 236.875 219.298  0.00  0.00           C
ATOM   1713  B   BEA A1713     296.108 236.280 221.209  0.00  0.00           C
ATOM   1714  B   BEA A1714     295.580 236.030 222.251  0.00  0.00           C
ATOM   1715  B   BEA A1715     295.137 235.815 223.314  0.00  0.00           C
ATOM   1716  B   BEA A1716     294.746 235.619 224.463  0.00  0.00           C
ATOM   1717  B   BEA A1717     294.433 235.457 225.612  0.00  0.00           C
ATOM   1718  B   BEA A1718     294.190 235.325 226.748  0.00  0.00           C
ATOM   1719  B   BEA A1719     293.996 235.213 227.948  0.00  0.00           C
ATOM   1720  B   BEA A1720     293.782 235.065 230.333  0.00  0.00           C
ATOM   1721  B   BEA A1721     293.752 235.026 231.502  0.00  0.00           C
ATOM   1722  B   BEA A1722     293.770 235.008 232.708  0.00  0.00           C
ATOM   1723  B   BEA A1723     293.944 235.034 235.120  0.00  0.00           C
ATOM   1724  B   BEA A1724     294.098 235.078 236.315  0.00  0.00           C
ATOM   1725  B   BEA A1725     294.280 235.138 237.429  0.00  0.00           C
ATOM   1726  B   BEA A1726     294.525 235.224 238.657  0.00  0.00           C
ATOM   1727  B   BEA A1727     294.794 235.324 239.797  0.00  0.00           C
ATOM   1728  B   BEA A1728     295.107 235.444 240.944  0.00  0.00           C
ATOM   1729  B   BEA A1729     295.464 235.586 242.095  0.00  0.00           C
ATOM   1730  B   BEA A1730     296.275 235.918 244.297  0.00  0.00           C
ATOM   1731  B   BEA A1731     296.722 236.107 245.344  0.00  0.00           C
ATOM   1732  B   BEA A1732     297.789 236.566 247.508  0.00  0.00           C
ATOM   1733  B   BEA A1733     298.362 236.818 248.524  0.00  0.00           C
ATOM   1734  B   BEA A1734     298.977 237.092 249.526  0.00  0.00           C
ATOM   1735  B   BEA A1735     299.636 237.387 250.510  0.00  0.00           C
ATOM   1736  B   BEA A1736     300.274 237.676 251.389  0.00  0.00           C
ATOM   1737  B   BEA A1737     301.017 238.016 252.333  0.00  0.00           C
ATOM   1738  B   BEA A1738     301.735 238.347 253.172  0.00  0.00           C
ATOM   1739  B   BEA A1739     302.494 238.700 253.989  0.00  0.00           C
ATOM   1740  B   BEA A1740     303.294 239.075 254.783  0.00  0.00           C
ATOM   1741  B   BEA A1741     305.025 239.894 256.291  0.00  0.00           C
ATOM   1742  B   BEA A1742     305.959 240.341 257.000  0.00  0.00           C
ATOM   1743  B   BEA A1743     306.841 240.764 257.615  0.00  0.00           C
ATOM   1744  B   BEA A1744     307.753 241.201 258.201  0.00  0.00           C
ATOM   1745  B   BEA A1745     308.687 241.647 258.758  0.00  0.00           C
ATOM   1746  B   BEA A1746     309.733 242.143 259.333  0.00  0.00           C
ATOM   1747  B   BEA A1747     310.692 242.593 259.821  0.00  0.00           C
ATOM   1748  B   BEA A1748     311.650 243.037 260.275  0.00  0.00           C
ATOM   1749  B   BEA A1749     312.699 243.515 260.735  0.00  0.00           C
ATOM   1750  B   BEA A1750     313.730 243.976 261.153  0.00  0.00           C
ATOM   1751  B   BEA A1751     314.734 244.412 261.530  0.00  0.00           C
ATOM   1752  B   BEA A1752     315.797 244.860 261.896  0.00  0.00           C
ATOM   1753  B   BEA A1753     316.901 245.306 262.242  0.00  0.00           C
ATOM   1754  B   BEA A1754     317.937 245.702 262.536  0.00  0.00           C
ATOM   1755  B   BEA A1755     319.064 246.105 262.820  0.00  0.00           C
ATOM   1756  B   BEA A1756     320.159 246.459 263.060  0.00  0.00           C
ATOM   1757  B   BEA A1757     321.265 246.770 263.261  0.00  0.00           C
ATOM   1758  B   BEA A1758     322.463 247.030 263.426  0.00  0.00           C
ATOM   1759  B   BEA A1759     323.627 247.168 263.517  0.00  0.00           C
ATOM   1760  B   BEA A1760     324.799 247.100 263.504  0.00  0.00           C
ATOM   1761  B   BEA A1761     325.835 246.573 263.287  0.00  0.00           C
ATOM   1762  B   BEA A1762     326.247 245.563 262.882  0.00  0.00           C
ATOM   1763  B   BEA A1763     326.166 244.425 262.447  0.00  0.00           C
ATOM   1764  B   BEA A1764     325.925 243.354 262.055  0.00  0.00           C
ATOM   1765  B   BEA A1765     325.624 242.266 261.675  0.00  0.00           C
ATOM   1766  B   BEA A1766     324.618 237.738 260.315  0.00  0.00           C
ATOM   1767  B   BEA A1767     324.582 236.614 260.053  0.00  0.00           C
ATOM   1768  B   BEA A1768     324.656 235.464 259.819  0.00  0.00           C
ATOM   1769  B   BEA A1769     324.841 234.275 259.607  0.00  0.00           C
ATOM   1770  B   BEA A1770     325.116 233.113 259.425  0.00  0.00           C
ATOM   1771  B   BEA A1771     325.463 231.970 259.264  0.00  0.00           C
ATOM   1772  B   BEA A1772     325.865 230.837 259.116  0.00  0.00           C
ATOM   1773  B   BEA A1773     326.274 229.787 258.983  0.00  0.00           C
ATOM   1774  B   BEA A1774     327.189 227.555 258.685  0.00  0.00           C
ATOM   1775  B   BEA A1775     327.628 226.445 258.516  0.00  0.00           C
ATOM   1776  B   BEA A1776     328.031 225.337 258.323  0.00  0.00           C
ATOM   1777  B   BEA A1777     328.380 224.226 258.099  0.00  0.00           C
ATOM   1778  B   BEA A1778     328.659 223.106 257.837  0.00  0.00           C
ATOM   1779  B   BEA A1779     328.852 221.965 257.527  0.00  0.00           C
ATOM   1780  B   BEA A1780     328.940 220.789 257.156  0.00  0.00           C
ATOM   1781  B   BEA A1781     328.910 219.718 256.769  0.00  0.00           C
ATOM   1782  B   BEA A1782     328.759 218.583 256.308  0.00  0.00           C
ATOM   1783  B   BEA A1783     328.524 217.552 255.846  0.00  0.00           C
ATOM   1784  B   BEA A1784     328.186 216.476 255.322  0.00  0.00           C
ATOM   1785  B   BEA A1785     327.781 215.445 254.784  0.00  0.00           C
ATOM   1786  B   BEA A1786     327.368 214.552 254.288  0.00  0.00           C
ATOM   1787  B   BEA A1787     326.846 213.561 253.708  0.00  0.00           C
ATOM   1788  B   BEA A1788     326.303 212.644 253.141  0.00  0.00           C
ATOM   1789  B   BEA A1789     325.755 211.805 252.597  0.00  0.00           C
ATOM   1790  B   BEA A1790     325.107 210.896 251.980  0.00  0.00           C
ATOM   1791  B   BEA A1791     324.473 210.077 251.397  0.00  0.00           C
ATOM   1792  B   BEA A1792     323.805 209.278 250.802  0.00  0.00           C
ATOM   1793  B   BEA A1793     323.110 208.505 250.200  0.00  0.00           C
ATOM   1794  B   BEA A1794     322.395 207.764 249.594  0.00  0.00           C
ATOM   1795  B   BEA A1795     321.667 207.061 248.991  0.00  0.00           C
ATOM   1796  B   BEA A1796     320.933 206.402 248.395  0.00  0.00           C
ATOM   1797  B   BEA A1797     320.132 205.734 247.756  0.00  0.00           C
ATOM   1798  B   BEA A1798     319.340 205.127 247.135  0.00  0.00           C
ATOM   1799  B   BEA A1799     318.499 204.538 246.486  0.00  0.00           C
ATOM   1800  B   BEA A1800     317.687 204.024 245.870  0.00  0.00           C
ATOM   1801  B   BEA A1801     316.780 203.519 245.192  0.00  0.00           C
ATOM   1802  B   BEA A1802     315.865 203.085 244.520  0.00  0.00           C
ATOM   1803  B   BEA A1803     313.979 202.478 243.168  0.00  0.00           C
ATOM   1804  B   BEA A1804     313.014 202.357 242.497  0.00  0.00           C
ATOM   1805  B   BEA A1805     312.061 202.415 241.847  0.00  0.00           C
ATOM   1806  B   BEA A1806     311.076 202.751 241.197  0.00  0.00           C
ATOM   1807  B   BEA A1807     310.236 203.430 240.667  0.00  0.00           C
ATOM   1808  B   BEA A1808     309.279 205.519 240.146  0.00  0.00           C
ATOM   1809  B   BEA A1809     309.048 206.657 240.096  0.00  0.00           C
ATOM   1810  B   BEA A1810     308.871 207.843 240.137  0.00  0.00           C
ATOM   1811  B   BEA A1811     308.711 209.077 240.259  0.00  0.00           C
ATOM   1812  B   BEA A1812     308.556 210.211 240.439  0.00  0.00           C
ATOM   1813  B   BEA A1813     308.366 211.369 240.689  0.00  0.00           C
ATOM   1814  B   BEA A1814     308.120 212.511 241.008  0.00  0.00           C
ATOM   1815  B   BEA A1815     307.801 213.604 241.392  0.00  0.00           C
ATOM   1816  B   BEA A1816     307.389 214.622 241.839  0.00  0.00           C
ATOM   1817  B   BEA A1817     306.863 215.545 242.349  0.00  0.00           C
ATOM   1818  B   BEA A1818     306.193 216.363 242.929  0.00  0.00           C
ATOM   1819  B   BEA A1819     305.407 217.014 243.544  0.00  0.00           C
ATOM   1820  B   BEA A1820     304.539 217.511 244.167  0.00  0.00           C
ATOM   1821  B   BEA A1821     303.567 217.889 244.815  0.00  0.00           C
ATOM   1822  B   BEA A1822     302.615 218.122 245.404  0.00  0.00           C
ATOM   1823  B   BEA A1823     301.570 218.245 246.001  0.00  0.00           C
ATOM   1824  B   BEA A1824     300.479 218.232 246.562  0.00  0.00           C
ATOM   1825  B   BEA A1825     299.405 218.068 247.039  0.00  0.00           C
ATOM   1826  B   BEA A1826     298.344 217.723 247.407  0.00  0.00           C
ATOM   1827  B   BEA A1827     297.321 217.126 247.602  0.00  0.00           C
ATOM   1828  B   BEA A1828     296.517 216.289 247.515  0.00  0.00           C
ATOM   1829  B   BEA A1829     295.974 215.252 247.120  0.00  0.00           C
ATOM   1830  B   BEA A1830     295.612 214.260 246.561  0.00  0.00           C
ATOM   1831  B   BEA A1831     295.274 213.340 245.894  0.00  0.00           C
ATOM   1832  B   BEA A1832     294.827 212.503 245.106  0.00  0.00           C
ATOM   1833  B   BEA A1833     294.206 211.920 244.313  0.00  0.00           C
ATOM   1834  B   BEA A1834     293.323 211.624 243.521  0.00  0.00           C
ATOM   1835  B   BEA A1835     292.409 211.599 242.872  0.00  0.00           C
ATOM   1836  B   BEA A1836     291.332 211.781 242.225  0.00  0.00           C
ATOM   1837  B   BEA A1837     290.328 212.102 241.694  0.00  0.00           C
ATOM   1838  B   BEA A1838     289.384 212.525 241.244  0.00  0.00           C
ATOM   1839  B   BEA A1839     288.393 213.101 240.815  0.00  0.00           C
ATOM   1840  B   BEA A1840     287.501 213.762 240.464  0.00  0.00           C
ATOM   1841  B   BEA A1841     286.638 214.596 240.162  0.00  0.00           C
ATOM   1842  B   BEA A1842     285.926 215.580 239.955  0.00  0.00           C
ATOM   1843  B   BEA A1843     285.492 216.682 239.885  0.00  0.00           C
ATOM   1844  B   BEA A1844     285.461 217.848 239.986  0.00  0.00           C
ATOM   1845  B   BEA A1845     285.822 218.922 240.242  0.00  0.00           C
ATOM   1846  B   BEA A1846     286.430 219.879 240.609  0.00  0.00           C
ATOM   1847  B   BEA A1847     287.206 220.721 241.071  0.00  0.00           C
ATOM   1848  B   BEA A1848     288.034 221.389 241.586  0.00  0.00           C
ATOM   1849  B   BEA A1849     288.953 221.930 242.205  0.00  0.00           C
ATOM   1850  B   BEA A1850     289.861 222.259 242.896  0.00  0.00           C
ATOM   1851  B   BEA A1851     290.707 222.316 243.678  0.00  0.00           C
ATOM   1852  B   BEA A1852     291.423 221.956 244.608  0.00  0.00           C
ATOM   1853  B   BEA A1853     291.811 221.269 245.468  0.00  0.00           C
ATOM   1854  B   BEA A1854     291.954 220.384 246.273  0.00  0.00           C
ATOM   1855  B   BEA A1855     291.900 219.428 246.991  0.00  0.00           C
ATOM   1856  B   BEA A1856     291.684 218.437 247.647  0.00  0.00           C
ATOM   1857  B   BEA A1857     291.340 217.496 248.215  0.00  0.00           C
ATOM   1858  B   BEA A1858     290.823 216.520 248.763  0.00  0.00           C
ATOM   1859  B   BEA A1859     290.181 215.660 249.220  0.00  0.00           C
ATOM   1860  B   BEA A1860     288.317 214.335 249.892  0.00  0.00           C
ATOM   1861  B   BEA A1861     287.154 214.027 250.044  0.00  0.00           C
ATOM   1862  B   BEA A1862     285.999 213.827 250.102  0.00  0.00           C
ATOM   1863  B   BEA A1863     284.889 213.474 250.115  0.00  0.00           C
ATOM   1864  B   BEA A1864     284.126 212.541 250.128  0.00  0.00           C
ATOM   1865  B   BEA A1865     284.019 211.389 250.152  0.00  0.00           C
ATOM   1866  B   BEA A1866     284.225 210.236 250.189  0.00  0.00           C
ATOM   1867  B   BEA A1867     284.580 209.098 250.238  0.00  0.00           C
ATOM   1868  B   BEA A1868     285.999 205.771 250.475  0.00  0.00           C
ATOM   1869  B   BEA A1869     286.514 204.667 250.590  0.00  0.00           C
ATOM   1870  B   BEA A1870     286.981 203.658 250.716  0.00  0.00           C
ATOM   1871  B   BEA A1871     287.499 202.495 250.889  0.00  0.00           C
ATOM   1872  B   BEA A1872     287.946 201.404 251.087  0.00  0.00           C
ATOM   1873  B   BEA A1873     288.325 200.336 251.322  0.00  0.00           C
ATOM   1874  B   BEA A1874     288.630 199.188 251.638  0.00  0.00           C
ATOM   1875  B   BEA A1875     288.756 198.130 252.017  0.00  0.00           C
ATOM   1876  B   BEA A1876     288.623 197.031 252.551  0.00  0.00           C
ATOM   1877  B   BEA A1877     288.198 196.130 253.153  0.00  0.00           C
ATOM   1878  B   BEA A1878     287.492 195.407 253.820  0.00  0.00           C
ATOM   1879  B   BEA A1879     286.649 194.917 254.452  0.00  0.00           C
ATOM   1880  B   BEA A1880     285.679 194.584 255.073  0.00  0.00           C
ATOM   1881  B   BEA A1881     284.635 194.383 255.664  0.00  0.00           C
ATOM   1882  B   BEA A1882     283.574 194.289 256.208  0.00  0.00           C
ATOM   1883  B   BEA A1883     282.457 194.279 256.731  0.00  0.00           C
ATOM   1884  B   BEA A1884     281.407 194.335 257.185  0.00  0.00           C
ATOM   1885  B   BEA A1885     280.273 194.453 257.639  0.00  0.00           C
ATOM   1886  B   BEA A1886     279.166 194.618 258.048  0.00  0.00           C
ATOM   1887  B   BEA A1887     278.007 194.837 258.442  0.00  0.00           C
ATOM   1888  B   BEA A1888     276.912 195.084 258.782  0.00  0.00           C
ATOM   1889  B   BEA A1889     275.793 195.375 259.097  0.00  0.00           C
ATOM   1890  B   BEA A1890     274.663 195.705 259.382  0.00  0.00           C
ATOM   1891  B   BEA A1891     273.635 196.037 259.610  0.00  0.00           C
ATOM   1892  B   BEA A1892     272.517 196.433 259.821  0.00  0.00           C
ATOM   1893  B   BEA A1893     271.322 196.897 260.002  0.00  0.00           C
ATOM   1894  B   BEA A1894     269.154 197.857 260.189  0.00  0.00           C
ATOM   1895  B   BEA A1895     268.105 198.384 260.200  0.00  0.00           C
ATOM   1896  B   BEA A1896     267.041 198.967 260.144  0.00  0.00           C
ATOM   1897  B   BEA A1897     266.063 199.556 260.018  0.00  0.00           C
ATOM   1898  B   BEA A1898     265.103 200.195 259.806  0.00  0.00           C
ATOM   1899  B   BEA A1899     264.170 200.887 259.494  0.00  0.00           C
ATOM   1900  B   BEA A1900     263.269 201.634 259.072  0.00  0.00           C
ATOM   1901  B   BEA A1901     262.462 202.383 258.565  0.00  0.00           C
ATOM   1902  B   BEA A1902     261.739 203.135 257.981  0.00  0.00           C
ATOM   1903  B   BEA A1903     261.093 203.889 257.320  0.00  0.00           C
ATOM   1904  B   BEA A1904     260.518 204.646 256.585  0.00  0.00           C
ATOM   1905  B   BEA A1905     260.045 205.346 255.840  0.00  0.00           C
ATOM   1906  B   BEA A1906     259.597 206.099 254.968  0.00  0.00           C
ATOM   1907  B   BEA A1907     259.239 206.792 254.099  0.00  0.00           C
ATOM   1908  B   BEA A1908     258.684 208.144 252.200  0.00  0.00           C
ATOM   1909  B   BEA A1909     258.486 208.793 251.178  0.00  0.00           C
ATOM   1910  B   BEA A1910     258.348 209.373 250.196  0.00  0.00           C
ATOM   1911  B   BEA A1911     258.246 209.970 249.100  0.00  0.00           C
ATOM   1912  B   BEA A1912     258.194 210.493 248.060  0.00  0.00           C
ATOM   1913  B   BEA A1913     258.182 210.980 247.001  0.00  0.00           C
ATOM   1914  B   BEA A1914     258.210 211.465 245.841  0.00  0.00           C
ATOM   1915  B   BEA A1915     258.272 211.868 244.762  0.00  0.00           C
ATOM   1916  B   BEA A1916     258.375 212.253 243.594  0.00  0.00           C
ATOM   1917  B   BEA A1917     258.512 212.581 242.433  0.00  0.00           C
ATOM   1918  B   BEA A1918     258.679 212.849 241.285  0.00  0.00           C
ATOM   1919  B   BEA A1919     258.872 213.054 240.158  0.00  0.00           C
ATOM   1920  B   BEA A1920     259.106 213.204 238.971  0.00  0.00           C
ATOM   1921  B   BEA A1921     259.362 213.278 237.819  0.00  0.00           C
ATOM   1922  B   BEA A1922     259.659 213.272 236.624  0.00  0.00           C
ATOM   1923  B   BEA A1923     259.972 213.178 235.478  0.00  0.00           C
ATOM   1924  B   BEA A1924     260.300 212.994 234.384  0.00  0.00           C
ATOM   1925  B   BEA A1925     260.664 212.696 233.269  0.00  0.00           C
ATOM   1926  B   BEA A1926     261.040 212.296 232.211  0.00  0.00           C
ATOM   1927  B   BEA A1927     261.427 211.804 231.208  0.00  0.00           C
ATOM   1928  B   BEA A1928     261.825 211.230 230.260  0.00  0.00           C
ATOM   1929  B   BEA A1929     262.260 210.538 229.307  0.00  0.00           C
ATOM   1930  B   BEA A1930     262.675 209.828 228.477  0.00  0.00           C
ATOM   1931  B   BEA A1931     263.124 209.018 227.657  0.00  0.00           C
ATOM   1932  B   BEA A1932     263.545 208.228 226.958  0.00  0.00           C
ATOM   1933  B   BEA A1933     263.994 207.361 226.284  0.00  0.00           C
ATOM   1934  B   BEA A1934     264.467 206.431 225.653  0.00  0.00           C
ATOM   1935  B   BEA A1935     264.932 205.507 225.109  0.00  0.00           C
ATOM   1936  B   BEA A1936     265.420 204.524 224.616  0.00  0.00           C
ATOM   1937  B   BEA A1937     265.932 203.479 224.181  0.00  0.00           C
ATOM   1938  B   BEA A1938     266.409 202.492 223.848  0.00  0.00           C
ATOM   1939  B   BEA A1939     266.914 201.434 223.570  0.00  0.00           C
ATOM   1940  B   BEA A1940     267.416 200.364 223.364  0.00  0.00           C
ATOM   1941  B   BEA A1941     267.919 199.280 223.229  0.00  0.00           C
ATOM   1942  B   BEA A1942     268.421 198.178 223.162  0.00  0.00           C
ATOM   1943  B   BEA A1943     268.926 197.055 223.160  0.00  0.00           C
ATOM   1944  B   BEA A1944     269.402 195.978 223.217  0.00  0.00           C
ATOM   1945  B   BEA A1945     269.880 194.878 223.330  0.00  0.00           C
ATOM   1946  B   BEA A1946     271.240 191.647 223.951  0.00  0.00           C
ATOM   1947  B   BEA A1947     271.668 190.595 224.235  0.00  0.00           C
ATOM   1948  B   BEA A1948     272.097 189.521 224.562  0.00  0.00           C
ATOM   1949  B   BEA A1949     272.929 187.382 225.312  0.00  0.00           C
ATOM   1950  B   BEA A1950     274.104 184.215 226.634  0.00  0.00           C
ATOM   1951  B   BEA A1951     274.448 183.250 227.079  0.00  0.00           C
ATOM   1952  B   BEA A1952     274.816 182.196 227.585  0.00  0.00           C
ATOM   1953  B   BEA A1953     275.181 181.128 228.117  0.00  0.00           C
ATOM   1954  B   BEA A1954     275.517 180.122 228.633  0.00  0.00           C
ATOM   1955  B   BEA A1955     275.849 179.106 229.170  0.00  0.00           C
ATOM   1956  B   BEA A1956     276.176 178.079 229.725  0.00  0.00           C
ATOM   1957  B   BEA A1957     276.475 177.118 230.255  0.00  0.00           C
ATOM   1958  B   BEA A1958     276.793 176.073 230.841  0.00  0.00           C
ATOM   1959  B   BEA A1959     277.081 175.098 231.397  0.00  0.00           C
ATOM   1960  B   BEA A1960     277.364 174.116 231.964  0.00  0.00           C
ATOM   1961  B   BEA A1961     277.662 173.052 232.584  0.00  0.00           C
ATOM   1962  B   BEA A1962     277.931 172.060 233.168  0.00  0.00           C
ATOM   1963  B   BEA A1963     278.193 171.065 233.756  0.00  0.00           C
ATOM   1964  B   BEA A1964     278.448 170.067 234.349  0.00  0.00           C
ATOM   1965  B   BEA A1965     278.694 169.067 234.944  0.00  0.00           C
ATOM   1966  B   BEA A1966     278.932 168.067 235.540  0.00  0.00           C
ATOM   1967  B   BEA A1967     279.160 167.066 236.134  0.00  0.00           C
ATOM   1968  B   BEA A1968     279.396 165.990 236.771  0.00  0.00           C
ATOM   1969  B   BEA A1969     279.606 164.992 237.358  0.00  0.00           C
ATOM   1970  B   BEA A1970     279.805 163.998 237.938  0.00  0.00           C
ATOM   1971  B   BEA A1971     279.994 163.007 238.511  0.00  0.00           C
ATOM   1972  B   BEA A1972     280.367 160.886 239.713  0.00  0.00           C
ATOM   1973  B   BEA A1973     280.523 159.913 240.252  0.00  0.00           C
ATOM   1974  B   BEA A1974     280.678 158.870 240.818  0.00  0.00           C
ATOM   1975  B   BEA A1975     280.832 157.759 241.407  0.00  0.00           C
ATOM   1976  B   BEA A1976     280.961 156.735 241.936  0.00  0.00           C
ATOM   1977  B   BEA A1977     281.196 154.567 243.004  0.00  0.00           C
ATOM   1978  B   BEA A1978     281.292 153.502 243.501  0.00  0.00           C
ATOM   1979  B   BEA A1979     281.372 152.451 243.970  0.00  0.00           C
ATOM   1980  B   BEA A1980     281.443 151.340 244.443  0.00  0.00           C
ATOM   1981  B   BEA A1981     281.497 150.245 244.883  0.00  0.00           C
ATOM   1982  B   BEA A1982     281.537 149.092 245.316  0.00  0.00           C
ATOM   1983  B   BEA A1983     281.558 147.958 245.711  0.00  0.00           C
ATOM   1984  B   BEA A1984     281.562 146.843 246.065  0.00  0.00           C
ATOM   1985  B   BEA A1985     281.547 145.673 246.402  0.00  0.00           C
ATOM   1986  B   BEA A1986     281.513 144.522 246.698  0.00  0.00           C
ATOM   1987  B   BEA A1987     281.458 143.314 246.970  0.00  0.00           C
ATOM   1988  B   BEA A1988     281.388 142.199 247.187  0.00  0.00           C
ATOM   1989  B   BEA A1989     281.296 141.026 247.378  0.00  0.00           C
ATOM   1990  B   BEA A1990     281.178 139.796 247.539  0.00  0.00           C
ATOM   1991  B   BEA A1991     280.893 137.453 247.731  0.00  0.00           C
ATOM   1992  B   BEA A1992     280.719 136.264 247.772  0.00  0.00           C
ATOM   1993  B   BEA A1993     280.526 135.088 247.773  0.00  0.00           C
ATOM   1994  B   BEA A1994     280.314 133.921 247.737  0.00  0.00           C
ATOM   1995  B   BEA A1995     280.084 132.764 247.664  0.00  0.00           C
ATOM   1996  B   BEA A1996     279.821 131.545 247.546  0.00  0.00           C
ATOM   1997  B   BEA A1997     279.554 130.403 247.398  0.00  0.00           C
ATOM   1998  B   BEA A1998     279.269 129.266 247.213  0.00  0.00           C
ATOM   1999  B   BEA A1999     278.965 128.135 246.992  0.00  0.00           C
ATOM   2000  B   BEA A2000     278.643 127.008 246.736  0.00  0.00           C
ATOM   2001  B   BEA A2001     278.303 125.885 246.443  0.00  0.00           C
ATOM   2002  B   BEA A2002     277.966 124.831 246.134  0.00  0.00           C
ATOM   2003  B   BEA A2003     277.588 123.713 245.770  0.00  0.00           C
ATOM   2004  B   BEA A2004     277.216 122.662 245.394  0.00  0.00           C
ATOM   2005  B   BEA A2005     276.826 121.613 244.984  0.00  0.00           C
ATOM   2006  B   BEA A2006     276.418 120.565 244.541  0.00  0.00           C
ATOM   2007  B   BEA A2007     275.992 119.518 244.063  0.00  0.00           C
ATOM   2008  B   BEA A2008     275.575 118.535 243.583  0.00  0.00           C
ATOM   2009  B   BEA A2009     275.142 117.553 243.073  0.00  0.00           C
ATOM   2010  B   BEA A2010     274.693 116.571 242.530  0.00  0.00           C
ATOM   2011  B   BEA A2011     274.226 115.589 241.956  0.00  0.00           C
ATOM   2012  B   BEA A2012     273.773 114.670 241.388  0.00  0.00           C
ATOM   2013  B   BEA A2013     272.821 112.832 240.166  0.00  0.00           C
ATOM   2014  B   BEA A2014     272.355 111.973 239.554  0.00  0.00           C
ATOM   2015  B   BEA A2015     271.841 111.056 238.870  0.00  0.00           C
ATOM   2016  B   BEA A2016     271.345 110.199 238.203  0.00  0.00           C
ATOM   2017  B   BEA A2017     270.871 109.400 237.557  0.00  0.00           C
ATOM   2018  B   BEA A2018     270.347 108.545 236.837  0.00  0.00           C
ATOM   2019  B   BEA A2019     269.846 107.748 236.141  0.00  0.00           C
ATOM   2020  B   BEA A2020     269.332 106.952 235.420  0.00  0.00           C
ATOM   2021  B   BEA A2021     268.805 106.158 234.675  0.00  0.00           C
ATOM   2022  B   BEA A2022     268.265 105.366 233.905  0.00  0.00           C
ATOM   2023  B   BEA A2023     267.751 104.630 233.167  0.00  0.00           C
ATOM   2024  B   BEA A2024     267.226 103.897 232.406  0.00  0.00           C
ATOM   2025  B   BEA A2025     266.689 103.165 231.623  0.00  0.00           C
ATOM   2026  B   BEA A2026     266.140 102.436 230.819  0.00  0.00           C
ATOM   2027  B   BEA A2027     265.052 101.039 229.206  0.00  0.00           C
ATOM   2028  B   BEA A2028     264.513 100.370 228.399  0.00  0.00           C
ATOM   2029  B   BEA A2029     263.963  99.704 227.574  0.00  0.00           C
ATOM   2030  B   BEA A2030     263.404  99.041 226.729  0.00  0.00           C
ATOM   2031  B   BEA A2031     262.836  98.382 225.865  0.00  0.00           C
ATOM   2032  B   BEA A2032     262.301  97.776 225.049  0.00  0.00           C
ATOM   2033  B   BEA A2033     261.714  97.124 224.148  0.00  0.00           C
ATOM   2034  B   BEA A2034     261.162  96.524 223.297  0.00  0.00           C
ATOM   2035  B   BEA A2035     260.602  95.929 222.430  0.00  0.00           C
ATOM   2036  B   BEA A2036     260.033  95.337 221.546  0.00  0.00           C
ATOM   2037  B   BEA A2037     259.456  94.749 220.646  0.00  0.00           C
ATOM   2038  B   BEA A2038     258.918  94.212 219.802  0.00  0.00           C
ATOM   2039  B   BEA A2039     258.326  93.633 218.871  0.00  0.00           C
ATOM   2040  B   BEA A2040     257.773  93.104 217.998  0.00  0.00           C
ATOM   2041  B   BEA A2041     257.214  92.579 217.111  0.00  0.00           C
ATOM   2042  B   BEA A2042     256.648  92.058 216.211  0.00  0.00           C
ATOM   2043  B   BEA A2043     256.075  91.542 215.297  0.00  0.00           C
ATOM   2044  B   BEA A2044     255.496  91.031 214.369  0.00  0.00           C
ATOM   2045  B   BEA A2045     254.910  90.525 213.429  0.00  0.00           C
ATOM   2046  B   BEA A2046     254.319  90.025 212.475  0.00  0.00           C
ATOM   2047  B   BEA A2047     253.167  89.080 210.610  0.00  0.00           C
ATOM   2048  B   BEA A2048     251.994  88.157 208.699  0.00  0.00           C
ATOM   2049  B   BEA A2049     251.424  87.723 207.767  0.00  0.00           C
ATOM   2050  B   BEA A2050     250.850  87.294 206.825  0.00  0.00           C
ATOM   2051  B   BEA A2051     250.272  86.871 205.873  0.00  0.00           C
ATOM   2052  B   BEA A2052     249.688  86.454 204.911  0.00  0.00           C
ATOM   2053  B   BEA A2053     249.101  86.042 203.940  0.00  0.00           C
ATOM   2054  B   BEA A2054     248.509  85.637 202.959  0.00  0.00           C
ATOM   2055  B   BEA A2055     247.965  85.272 202.054  0.00  0.00           C
ATOM   2056  B   BEA A2056     247.366  84.879 201.055  0.00  0.00           C
ATOM   2057  B   BEA A2057     246.762  84.492 200.047  0.00  0.00           C
ATOM   2058  B   BEA A2058     246.207  84.144 199.118  0.00  0.00           C
ATOM   2059  B   BEA A2059     245.597  83.770 198.093  0.00  0.00           C
ATOM   2060  B   BEA A2060     245.036  83.434 197.149  0.00  0.00           C
ATOM   2061  B   BEA A2061     243.283  82.433 194.185  0.00  0.00           C
ATOM   2062  B   BEA A2062     242.084  81.790 192.146  0.00  0.00           C
ATOM   2063  B   BEA A2063     240.928  81.201 190.172  0.00  0.00           C
ATOM   2064  B   BEA A2064     240.347  80.917 189.177  0.00  0.00           C
ATOM   2065  B   BEA A2065     239.180  80.369 187.171  0.00  0.00           C
ATOM   2066  B   BEA A2066     238.594  80.106 186.160  0.00  0.00           C
ATOM   2067  B   BEA A2067     238.007  79.849 185.145  0.00  0.00           C
ATOM   2068  B   BEA A2068     237.418  79.600 184.126  0.00  0.00           C
ATOM   2069  B   BEA A2069     236.828  79.358 183.102  0.00  0.00           C
ATOM   2070  B   BEA A2070     236.237  79.124 182.075  0.00  0.00           C
ATOM   2071  B   BEA A2071     235.645  78.897 181.044  0.00  0.00           C
ATOM   2072  B   BEA A2072     235.053  78.678 180.009  0.00  0.00           C
ATOM   2073  B   BEA A2073     234.513  78.485 179.065  0.00  0.00           C
ATOM   2074  B   BEA A2074     233.325  78.083 176.981  0.00  0.00           C
ATOM   2075  B   BEA A2075     232.731  77.894 175.935  0.00  0.00           C
ATOM   2076  B   BEA A2076     232.137  77.713 174.886  0.00  0.00           C
ATOM   2077  B   BEA A2077     231.596  77.555 173.931  0.00  0.00           C
ATOM   2078  B   BEA A2078     231.002  77.389 172.879  0.00  0.00           C
ATOM   2079  B   BEA A2079     230.408  77.232 171.825  0.00  0.00           C
ATOM   2080  B   BEA A2080     229.814  77.082 170.769  0.00  0.00           C
ATOM   2081  B   BEA A2081     229.221  76.941 169.713  0.00  0.00           C
ATOM   2082  B   BEA A2082     228.682  76.820 168.751  0.00  0.00           C
ATOM   2083  B   BEA A2083     228.090  76.695 167.693  0.00  0.00           C
ATOM   2084  B   BEA A2084     227.500  76.578 166.634  0.00  0.00           C
ATOM   2085  B   BEA A2085     226.910  76.469 165.576  0.00  0.00           C
ATOM   2086  B   BEA A2086     225.735  76.278 163.458  0.00  0.00           C
ATOM   2087  B   BEA A2087     225.202  76.202 162.495  0.00  0.00           C
ATOM   2088  B   BEA A2088     224.618  76.127 161.438  0.00  0.00           C
ATOM   2089  B   BEA A2089     224.035  76.061 160.381  0.00  0.00           C
ATOM   2090  B   BEA A2090     223.454  76.003 159.326  0.00  0.00           C
ATOM   2091  B   BEA A2091     222.876  75.954 158.271  0.00  0.00           C
ATOM   2092  B   BEA A2092     222.299  75.914 157.219  0.00  0.00           C
ATOM   2093  B   BEA A2093     221.724  75.882 156.168  0.00  0.00           C
ATOM   2094  B   BEA A2094     221.152  75.859 155.119  0.00  0.00           C
ATOM   2095  B   BEA A2095     220.582  75.845 154.072  0.00  0.00           C
ATOM   2096  B   BEA A2096     220.015  75.839 153.028  0.00  0.00           C
ATOM   2097  B   BEA A2097     219.451  75.842 151.986  0.00  0.00           C
ATOM   2098  B   BEA A2098     218.889  75.854 150.948  0.00  0.00           C
ATOM   2099  B   BEA A2099     218.279  75.877 149.817  0.00  0.00           C
ATOM   2100  B   BEA A2100     217.723  75.907 148.785  0.00  0.00           C
ATOM   2101  B   BEA A2101     217.171  75.946 147.757  0.00  0.00           C
ATOM   2102  B   BEA A2102     216.622  75.994 146.732  0.00  0.00           C
ATOM   2103  B   BEA A2103     216.025  76.056 145.617  0.00  0.00           C
ATOM   2104  B   BEA A2104     215.483  76.122 144.601  0.00  0.00           C
ATOM   2105  B   BEA A2105     214.895  76.204 143.495  0.00  0.00           C
ATOM   2106  B   BEA A2106     214.360  76.287 142.488  0.00  0.00           C
ATOM   2107  B   BEA A2107     213.780  76.389 141.393  0.00  0.00           C
ATOM   2108  B   BEA A2108     213.253  76.491 140.396  0.00  0.00           C
ATOM   2109  B   BEA A2109     212.681  76.612 139.311  0.00  0.00           C
ATOM   2110  B   BEA A2110     212.114  76.743 138.233  0.00  0.00           C
ATOM   2111  B   BEA A2111     211.600  76.872 137.253  0.00  0.00           C
ATOM   2112  B   BEA A2112     211.042  77.023 136.186  0.00  0.00           C
ATOM   2113  B   BEA A2113     210.490  77.184 135.127  0.00  0.00           C
ATOM   2114  B   BEA A2114     209.942  77.355 134.074  0.00  0.00           C
ATOM   2115  B   BEA A2115     209.399  77.536 133.028  0.00  0.00           C
ATOM   2116  B   BEA A2116     208.862  77.727 131.990  0.00  0.00           C
ATOM   2117  B   BEA A2117     208.330  77.927 130.959  0.00  0.00           C
ATOM   2118  B   BEA A2118     207.758  78.157 129.846  0.00  0.00           C
ATOM   2119  B   BEA A2119     207.237  78.378 128.831  0.00  0.00           C
ATOM   2120  B   BEA A2120     206.722  78.608 127.824  0.00  0.00           C
ATOM   2121  B   BEA A2121     206.168  78.870 126.737  0.00  0.00           C
ATOM   2122  B   BEA A2122     205.621  79.144 125.659  0.00  0.00           C
ATOM   2123  B   BEA A2123     205.124  79.405 124.678  0.00  0.00           C
ATOM   2124  B   BEA A2124     204.589  79.699 123.619  0.00  0.00           C
ATOM   2125  B   BEA A2125     204.062  80.005 122.570  0.00  0.00           C
ATOM   2126  B   BEA A2126     203.541  80.323 121.531  0.00  0.00           C
ATOM   2127  B   BEA A2127     203.027  80.651 120.502  0.00  0.00           C
ATOM   2128  B   BEA A2128     202.520  80.989 119.483  0.00  0.00           C
ATOM   2129  B   BEA A2129     202.021  81.339 118.475  0.00  0.00           C
ATOM   2130  B   BEA A2130     201.528  81.699 117.478  0.00  0.00           C
ATOM   2131  B   BEA A2131     201.002  82.102 116.409  0.00  0.00           C
ATOM   2132  B   BEA A2132     200.525  82.484 115.434  0.00  0.00           C
ATOM   2133  B   BEA A2133     200.015  82.911 114.388  0.00  0.00           C
ATOM   2134  B   BEA A2134     199.553  83.314 113.437  0.00  0.00           C
ATOM   2135  B   BEA A2135     199.059  83.764 112.416  0.00  0.00           C
ATOM   2136  B   BEA A2136     198.575  84.227 111.408  0.00  0.00           C
ATOM   2137  B   BEA A2137     198.098  84.701 110.412  0.00  0.00           C
ATOM   2138  B   BEA A2138     197.630  85.187 109.430  0.00  0.00           C
ATOM   2139  B   BEA A2139     196.720  86.194 107.505  0.00  0.00           C
ATOM   2140  B   BEA A2140     196.243  86.758 106.486  0.00  0.00           C
ATOM   2141  B   BEA A2141     195.810  87.292 105.557  0.00  0.00           C
ATOM   2142  B   BEA A2142     195.352  87.883 104.567  0.00  0.00           C
ATOM   2143  B   BEA A2143     194.937  88.441 103.666  0.00  0.00           C
ATOM   2144  B   BEA A2144     194.498  89.058 102.705  0.00  0.00           C
ATOM   2145  B   BEA A2145     194.069  89.689 101.759  0.00  0.00           C
ATOM   2146  B   BEA A2146     193.649  90.333 100.829  0.00  0.00           C
ATOM   2147  B   BEA A2147     193.240  90.991  99.913  0.00  0.00           C
ATOM   2148  B   BEA A2148     192.840  91.663  99.013  0.00  0.00           C
ATOM   2149  B   BEA A2149     192.450  92.349  98.127  0.00  0.00           C
ATOM   2150  B   BEA A2150     192.071  93.048  97.257  0.00  0.00           C
ATOM   2151  B   BEA A2151     191.701  93.761  96.401  0.00  0.00           C
ATOM   2152  B   BEA A2152     191.313  94.545  95.496  0.00  0.00           C
ATOM   2153  B   BEA A2153     190.963  95.288  94.671  0.00  0.00           C
ATOM   2154  B   BEA A2154     190.624  96.045  93.861  0.00  0.00           C
ATOM   2155  B   BEA A2155     190.268  96.876  93.004  0.00  0.00           C
ATOM   2156  B   BEA A2156     189.948  97.662  92.223  0.00  0.00           C
ATOM   2157  B   BEA A2157     189.614  98.526  91.397  0.00  0.00           C
ATOM   2158  B   BEA A2158     189.314  99.341  90.644  0.00  0.00           C
ATOM   2159  B   BEA A2159     189.000 100.235  89.847  0.00  0.00           C
ATOM   2160  B   BEA A2160     188.719 101.079  89.122  0.00  0.00           C
ATOM   2161  B   BEA A2161     188.426 102.004  88.354  0.00  0.00           C
ATOM   2162  B   BEA A2162     188.164 102.876  87.654  0.00  0.00           C
ATOM   2163  B   BEA A2163     187.892 103.831  86.913  0.00  0.00           C
ATOM   2164  B   BEA A2164     187.649 104.731  86.239  0.00  0.00           C
ATOM   2165  B   BEA A2165     187.397 105.716  85.525  0.00  0.00           C
ATOM   2166  B   BEA A2166     186.941 107.658  84.187  0.00  0.00           C
ATOM   2167  B   BEA A2167     186.735 108.613  83.560  0.00  0.00           C
ATOM   2168  B   BEA A2168     186.524 109.657  82.898  0.00  0.00           C
ATOM   2169  B   BEA A2169     186.338 110.639  82.295  0.00  0.00           C
ATOM   2170  B   BEA A2170     186.160 111.634  81.703  0.00  0.00           C
ATOM   2171  B   BEA A2171     185.992 112.641  81.122  0.00  0.00           C
ATOM   2172  B   BEA A2172     185.822 113.741  80.508  0.00  0.00           C
ATOM   2173  B   BEA A2173     185.673 114.774  79.950  0.00  0.00           C
ATOM   2174  B   BEA A2174     185.534 115.820  79.402  0.00  0.00           C
ATOM   2175  B   BEA A2175     185.283 117.949  78.340  0.00  0.00           C
ATOM   2176  B   BEA A2176     185.173 119.031  77.825  0.00  0.00           C
ATOM   2177  B   BEA A2177     185.071 120.126  77.320  0.00  0.00           C
ATOM   2178  B   BEA A2178     184.904 122.264  76.380  0.00  0.00           C
ATOM   2179  B   BEA A2179     184.832 123.391  75.906  0.00  0.00           C
ATOM   2180  B   BEA A2180     184.769 124.530  75.444  0.00  0.00           C
ATOM   2181  B   BEA A2181     184.721 125.593  75.025  0.00  0.00           C
ATOM   2182  B   BEA A2182     184.678 126.753  74.583  0.00  0.00           C
ATOM   2183  B   BEA A2183     184.647 127.835  74.184  0.00  0.00           C
ATOM   2184  B   BEA A2184     184.625 128.925  73.793  0.00  0.00           C
ATOM   2185  B   BEA A2185     184.611 130.115  73.381  0.00  0.00           C
ATOM   2186  B   BEA A2186     184.608 131.223  73.010  0.00  0.00           C
ATOM   2187  B   BEA A2187     184.614 132.340  72.647  0.00  0.00           C
ATOM   2188  B   BEA A2188     184.630 133.557  72.265  0.00  0.00           C
ATOM   2189  B   BEA A2189     184.655 134.690  71.921  0.00  0.00           C
ATOM   2190  B   BEA A2190     184.689 135.832  71.587  0.00  0.00           C
ATOM   2191  B   BEA A2191     184.784 138.136  70.944  0.00  0.00           C
ATOM   2192  B   BEA A2192     184.918 140.469  70.338  0.00  0.00           C
ATOM   2193  B   BEA A2193     184.992 141.551  70.071  0.00  0.00           C
ATOM   2194  B   BEA A2194     185.082 142.732  69.790  0.00  0.00           C
ATOM   2195  B   BEA A2195     185.182 143.920  69.518  0.00  0.00           C
ATOM   2196  B   BEA A2196     185.291 145.113  69.255  0.00  0.00           C
ATOM   2197  B   BEA A2197     185.401 146.216  69.020  0.00  0.00           C
ATOM   2198  B   BEA A2198     185.529 147.419  68.775  0.00  0.00           C
ATOM   2199  B   BEA A2199     185.656 148.531  68.556  0.00  0.00           C
ATOM   2200  B   BEA A2200     185.803 149.742  68.328  0.00  0.00           C
ATOM   2201  B   BEA A2201     185.948 150.862  68.125  0.00  0.00           C
ATOM   2202  B   BEA A2202     186.114 152.081  67.914  0.00  0.00           C
ATOM   2203  B   BEA A2203     186.277 153.207  67.727  0.00  0.00           C
ATOM   2204  B   BEA A2204     186.643 155.564  67.362  0.00  0.00           C
ATOM   2205  B   BEA A2205     186.832 156.699  67.198  0.00  0.00           C
ATOM   2206  B   BEA A2206     187.047 157.931  67.030  0.00  0.00           C
ATOM   2207  B   BEA A2207     187.254 159.069  66.882  0.00  0.00           C
ATOM   2208  B   BEA A2208     187.470 160.208  66.741  0.00  0.00           C
ATOM   2209  B   BEA A2209     187.948 162.586  66.472  0.00  0.00           C
ATOM   2210  B   BEA A2210     188.191 163.728  66.354  0.00  0.00           C
ATOM   2211  B   BEA A2211     188.442 164.870  66.243  0.00  0.00           C
ATOM   2212  B   BEA A2212     188.725 166.107  66.132  0.00  0.00           C
ATOM   2213  B   BEA A2213     188.995 167.249  66.036  0.00  0.00           C
ATOM   2214  B   BEA A2214     189.274 168.390  65.948  0.00  0.00           C
ATOM   2215  B   BEA A2215     189.561 169.530  65.866  0.00  0.00           C
ATOM   2216  B   BEA A2216     189.858 170.668  65.792  0.00  0.00           C
ATOM   2217  B   BEA A2217     190.189 171.901  65.720  0.00  0.00           C
ATOM   2218  B   BEA A2218     190.503 173.036  65.660  0.00  0.00           C
ATOM   2219  B   BEA A2219     190.827 174.169  65.607  0.00  0.00           C
ATOM   2220  B   BEA A2220     191.159 175.300  65.561  0.00  0.00           C
ATOM   2221  B   BEA A2221     191.500 176.428  65.522  0.00  0.00           C
ATOM   2222  B   BEA A2222     191.849 177.553  65.490  0.00  0.00           C
ATOM   2223  B   BEA A2223     192.238 178.769  65.462  0.00  0.00           C
ATOM   2224  B   BEA A2224     192.605 179.887  65.444  0.00  0.00           C
ATOM   2225  B   BEA A2225     192.982 181.001  65.432  0.00  0.00           C
ATOM   2226  B   BEA A2226     193.367 182.112  65.426  0.00  0.00           C
ATOM   2227  B   BEA A2227     193.760 183.217  65.427  0.00  0.00           C
ATOM   2228  B   BEA A2228     194.197 184.411  65.435  0.00  0.00           C
ATOM   2229  B   BEA A2229     194.608 185.507  65.448  0.00  0.00           C
ATOM   2230  B   BEA A2230     195.493 187.774  65.497  0.00  0.00           C
ATOM   2231  B   BEA A2231     195.930 188.853  65.530  0.00  0.00           C
ATOM   2232  B   BEA A2232     196.376 189.926  65.568  0.00  0.00           C
ATOM   2233  B   BEA A2233     196.869 191.083  65.617  0.00  0.00           C
ATOM   2234  B   BEA A2234     197.332 192.143  65.667  0.00  0.00           C
ATOM   2235  B   BEA A2235     197.803 193.197  65.724  0.00  0.00           C
ATOM   2236  B   BEA A2236     198.324 194.331  65.791  0.00  0.00           C
ATOM   2237  B   BEA A2237     198.812 195.370  65.859  0.00  0.00           C
ATOM   2238  B   BEA A2238     199.352 196.488  65.939  0.00  0.00           C
ATOM   2239  B   BEA A2239     199.857 197.511  66.018  0.00  0.00           C
ATOM   2240  B   BEA A2240     200.414 198.612  66.110  0.00  0.00           C
ATOM   2241  B   BEA A2241     200.981 199.704  66.208  0.00  0.00           C
ATOM   2242  B   BEA A2242     202.097 201.774  66.413  0.00  0.00           C
ATOM   2243  B   BEA A2243     202.691 202.837  66.528  0.00  0.00           C
ATOM   2244  B   BEA A2244     203.246 203.806  66.639  0.00  0.00           C
ATOM   2245  B   BEA A2245     203.858 204.849  66.765  0.00  0.00           C
ATOM   2246  B   BEA A2246     204.479 205.881  66.896  0.00  0.00           C
ATOM   2247  B   BEA A2247     205.109 206.901  67.033  0.00  0.00           C
ATOM   2248  B   BEA A2248     205.747 207.911  67.176  0.00  0.00           C
ATOM   2249  B   BEA A2249     207.052 209.895  67.476  0.00  0.00           C
ATOM   2250  B   BEA A2250     207.718 210.869  67.633  0.00  0.00           C
ATOM   2251  B   BEA A2251     208.392 211.832  67.795  0.00  0.00           C
ATOM   2252  B   BEA A2252     209.075 212.782  67.963  0.00  0.00           C
ATOM   2253  B   BEA A2253     209.767 213.719  68.135  0.00  0.00           C
ATOM   2254  B   BEA A2254     210.525 214.719  68.326  0.00  0.00           C
ATOM   2255  B   BEA A2255     211.954 216.529  68.693  0.00  0.00           C
ATOM   2256  B   BEA A2256     212.740 217.485  68.899  0.00  0.00           C
ATOM   2257  B   BEA A2257     213.477 218.357  69.093  0.00  0.00           C
ATOM   2258  B   BEA A2258     214.283 219.284  69.309  0.00  0.00           C
ATOM   2259  B   BEA A2259     215.038 220.127  69.512  0.00  0.00           C
ATOM   2260  B   BEA A2260     215.863 221.024  69.736  0.00  0.00           C
ATOM   2261  B   BEA A2261     216.636 221.839  69.948  0.00  0.00           C
ATOM   2262  B   BEA A2262     217.481 222.705  70.181  0.00  0.00           C
ATOM   2263  B   BEA A2263     219.136 224.326  70.643  0.00  0.00           C
ATOM   2264  B   BEA A2264     220.012 225.145  70.889  0.00  0.00           C
ATOM   2265  B   BEA A2265     220.897 225.947  71.139  0.00  0.00           C
ATOM   2266  B   BEA A2266     221.725 226.672  71.374  0.00  0.00           C
ATOM   2267  B   BEA A2267     222.631 227.442  71.633  0.00  0.00           C
ATOM   2268  B   BEA A2268     224.475 228.929  72.161  0.00  0.00           C
ATOM   2269  B   BEA A2269     225.413 229.647  72.432  0.00  0.00           C
ATOM   2270  B   BEA A2270     226.289 230.295  72.685  0.00  0.00           C
ATOM   2271  B   BEA A2271     227.249 230.979  72.963  0.00  0.00           C
ATOM   2272  B   BEA A2272     228.220 231.646  73.245  0.00  0.00           C
ATOM   2273  B   BEA A2273     229.203 232.295  73.530  0.00  0.00           C
ATOM   2274  B   BEA A2274     230.197 232.926  73.820  0.00  0.00           C
ATOM   2275  B   BEA A2275     231.203 233.538  74.113  0.00  0.00           C
ATOM   2276  B   BEA A2276     232.144 234.088  74.387  0.00  0.00           C
ATOM   2277  B   BEA A2277     233.174 234.665  74.687  0.00  0.00           C
ATOM   2278  B   BEA A2278     234.217 235.223  74.992  0.00  0.00           C
ATOM   2279  B   BEA A2279     235.274 235.762  75.300  0.00  0.00           C
ATOM   2280  B   BEA A2280     237.344 236.746  75.903  0.00  0.00           C
ATOM   2281  B   BEA A2281     238.357 237.192  76.198  0.00  0.00           C
ATOM   2282  B   BEA A2282     239.467 237.656  76.521  0.00  0.00           C
ATOM   2283  B   BEA A2283     240.507 238.067  76.822  0.00  0.00           C
ATOM   2284  B   BEA A2284     241.646 238.492  77.153  0.00  0.00           C
ATOM   2285  B   BEA A2285     242.714 238.866  77.462  0.00  0.00           C
ATOM   2286  B   BEA A2286     244.892 239.558  78.090  0.00  0.00           C
ATOM   2287  B   BEA A2287     246.004 239.877  78.410  0.00  0.00           C
ATOM   2288  B   BEA A2288     248.274 240.455  79.060  0.00  0.00           C
ATOM   2289  B   BEA A2289     249.342 240.694  79.365  0.00  0.00           C
ATOM   2290  B   BEA A2290     250.517 240.934  79.699  0.00  0.00           C
ATOM   2291  B   BEA A2291     251.616 241.136  80.010  0.00  0.00           C
ATOM   2292  B   BEA A2292     252.730 241.320  80.325  0.00  0.00           C
ATOM   2293  B   BEA A2293     253.861 241.485  80.644  0.00  0.00           C
ATOM   2294  B   BEA A2294     255.009 241.630  80.966  0.00  0.00           C
ATOM   2295  B   BEA A2295     256.173 241.756  81.292  0.00  0.00           C
ATOM   2296  B   BEA A2296     257.355 241.861  81.621  0.00  0.00           C
ATOM   2297  B   BEA A2297     258.457 241.938  81.926  0.00  0.00           C
ATOM   2298  B   BEA A2298     259.675 242.002  82.263  0.00  0.00           C
ATOM   2299  B   BEA A2299     260.811 242.041  82.575  0.00  0.00           C
ATOM   2300  B   BEA A2300     261.964 242.060  82.891  0.00  0.00           C
ATOM   2301  B   BEA A2301     264.221 242.041  83.505  0.00  0.00           C
ATOM   2302  B   BEA A2302     265.421 242.002  83.828  0.00  0.00           C
ATOM   2303  B   BEA A2303     266.524 241.951  84.120  0.00  0.00           C
ATOM   2304  B   BEA A2304     268.931 241.797  84.737  0.00  0.00           C
ATOM   2305  B   BEA A2305     270.019 241.711  85.003  0.00  0.00           C
ATOM   2306  B   BEA A2306     271.192 241.608  85.279  0.00  0.00           C
ATOM   2307  B   BEA A2307     272.342 241.498  85.537  0.00  0.00           C
ATOM   2308  B   BEA A2308     273.561 241.373  85.794  0.00  0.00           C
ATOM   2309  B   BEA A2309     274.741 241.246  86.023  0.00  0.00           C
ATOM   2310  B   BEA A2310     275.877 241.119  86.223  0.00  0.00           C
ATOM   2311  B   BEA A2311     277.052 240.985  86.405  0.00  0.00           C
ATOM   2312  B   BEA A2312     278.255 240.845  86.560  0.00  0.00           C
ATOM   2313  B   BEA A2313     279.380 240.715  86.671  0.00  0.00           C
ATOM   2314  B   BEA A2314     280.587 240.578  86.746  0.00  0.00           C
ATOM   2315  B   BEA A2315     282.974 240.330  86.718  0.00  0.00           C
ATOM   2316  B   BEA A2316     284.170 240.227  86.579  0.00  0.00           C
ATOM   2317  B   BEA A2317     285.316 240.153  86.330  0.00  0.00           C
ATOM   2318  B   BEA A2318     286.435 240.118  85.928  0.00  0.00           C
ATOM   2319  B   BEA A2319     287.479 240.145  85.323  0.00  0.00           C
ATOM   2320  B   BEA A2320     288.338 240.250  84.517  0.00  0.00           C
ATOM   2321  B   BEA A2321     288.968 240.440  83.528  0.00  0.00           C
ATOM   2322  B   BEA A2322     289.358 240.702  82.418  0.00  0.00           C
ATOM   2323  B   BEA A2323     289.553 240.999  81.306  0.00  0.00           C
ATOM   2324  B   BEA A2324     289.626 241.340  80.133  0.00  0.00           C
ATOM   2325  B   BEA A2325     289.602 241.708  78.951  0.00  0.00           C
ATOM   2326  B   BEA A2326     289.520 242.057  77.891  0.00  0.00           C
ATOM   2327  B   BEA A2327     289.204 242.860  75.615  0.00  0.00           C
ATOM   2328  B   BEA A2328     289.003 243.272  74.527  0.00  0.00           C
ATOM   2329  B   BEA A2329     288.772 243.713  73.408  0.00  0.00           C
ATOM   2330  B   BEA A2330     288.537 244.144  72.363  0.00  0.00           C
ATOM   2331  B   BEA A2331     288.267 244.633  71.229  0.00  0.00           C
ATOM   2332  B   BEA A2332     288.011 245.100  70.196  0.00  0.00           C
ATOM   2333  B   BEA A2333     287.756 245.578  69.187  0.00  0.00           C
ATOM   2334  B   BEA A2334     287.485 246.104  68.134  0.00  0.00           C
ATOM   2335  B   BEA A2335     287.210 246.677  67.055  0.00  0.00           C
ATOM   2336  B   BEA A2336     286.961 247.246  66.052  0.00  0.00           C
ATOM   2337  B   BEA A2337     286.728 247.849  65.067  0.00  0.00           C
ATOM   2338  B   BEA A2338     286.511 248.522  64.061  0.00  0.00           C
ATOM   2339  B   BEA A2339     286.345 249.208  63.142  0.00  0.00           C
ATOM   2340  B   BEA A2340     286.232 249.984  62.238  0.00  0.00           C
ATOM   2341  B   BEA A2341     286.344 251.811  60.729  0.00  0.00           C
ATOM   2342  B   BEA A2342     286.715 252.896  60.293  0.00  0.00           C
ATOM   2343  B   BEA A2343     287.298 253.928  60.214  0.00  0.00           C
ATOM   2344  B   BEA A2344     287.993 254.840  60.405  0.00  0.00           C
ATOM   2345  B   BEA A2345     288.788 255.686  60.799  0.00  0.00           C
ATOM   2346  B   BEA A2346     289.582 256.406  61.301  0.00  0.00           C
ATOM   2347  B   BEA A2347     290.417 257.075  61.908  0.00  0.00           C
ATOM   2348  B   BEA A2348     291.201 257.640  62.532  0.00  0.00           C
ATOM   2349  B   BEA A2349     292.016 258.176  63.226  0.00  0.00           C
ATOM   2350  B   BEA A2350     292.846 258.678  63.970  0.00  0.00           C
ATOM   2351  B   BEA A2351     294.488 259.559  65.534  0.00  0.00           C
ATOM   2352  B   BEA A2352     295.273 259.935  66.319  0.00  0.00           C
ATOM   2353  B   BEA A2353     296.020 260.269  67.086  0.00  0.00           C
ATOM   2354  B   BEA A2354     296.864 260.619  67.974  0.00  0.00           C
ATOM   2355  B   BEA A2355     297.657 260.923  68.827  0.00  0.00           C
ATOM   2356  B   BEA A2356     298.391 261.183  69.634  0.00  0.00           C
ATOM   2357  B   BEA A2357     299.206 261.448  70.548  0.00  0.00           C
ATOM   2358  B   BEA A2358     299.952 261.669  71.401  0.00  0.00           C
ATOM   2359  B   BEA A2359     301.507 262.060  73.230  0.00  0.00           C
ATOM   2360  B   BEA A2360     302.236 262.210  74.112  0.00  0.00           C
ATOM   2361  B   BEA A2361     303.020 262.344  75.078  0.00  0.00           C
ATOM   2362  B   BEA A2362     303.714 262.440  75.951  0.00  0.00           C
ATOM   2363  B   BEA A2363     304.451 262.514  76.897  0.00  0.00           C
ATOM   2364  B   BEA A2364     305.222 262.559  77.909  0.00  0.00           C
ATOM   2365  B   BEA A2365     305.891 262.568  78.808  0.00  0.00           C
ATOM   2366  B   BEA A2366     306.640 262.538  79.841  0.00  0.00           C
ATOM   2367  B   BEA A2367     307.336 262.467  80.828  0.00  0.00           C
ATOM   2368  B   BEA A2368     307.973 262.357  81.762  0.00  0.00           C
ATOM   2369  B   BEA A2369     308.646 262.182  82.788  0.00  0.00           C
ATOM   2370  B   BEA A2370     309.241 261.963  83.736  0.00  0.00           C
ATOM   2371  B   BEA A2371     309.834 261.660  84.736  0.00  0.00           C
ATOM   2372  B   BEA A2372     310.868 260.766  86.713  0.00  0.00           C
ATOM   2373  B   BEA A2373     311.258 260.151  87.637  0.00  0.00           C
ATOM   2374  B   BEA A2374     311.537 259.385  88.503  0.00  0.00           C
ATOM   2375  B   BEA A2375     311.633 257.430  89.878  0.00  0.00           C
ATOM   2376  B   BEA A2376     311.481 256.350  90.367  0.00  0.00           C
ATOM   2377  B   BEA A2377     311.248 255.255  90.766  0.00  0.00           C
ATOM   2378  B   BEA A2378     310.946 254.100  91.128  0.00  0.00           C
ATOM   2379  B   BEA A2379     310.620 252.982  91.449  0.00  0.00           C
ATOM   2380  B   BEA A2380     310.297 251.933  91.745  0.00  0.00           C
ATOM   2381  B   BEA A2381     309.943 250.809  92.070  0.00  0.00           C
ATOM   2382  B   BEA A2382     309.267 248.634  92.775  0.00  0.00           C
ATOM   2383  B   BEA A2383     308.939 247.518  93.198  0.00  0.00           C
ATOM   2384  B   BEA A2384     308.367 245.382  94.135  0.00  0.00           C
ATOM   2385  B   BEA A2385     308.133 244.398  94.616  0.00  0.00           C
ATOM   2386  B   BEA A2386     307.910 243.342  95.163  0.00  0.00           C
ATOM   2387  B   BEA A2387     307.724 242.322  95.720  0.00  0.00           C
ATOM   2388  B   BEA A2388     307.570 241.271  96.324  0.00  0.00           C
ATOM   2389  B   BEA A2389     307.464 240.215  96.959  0.00  0.00           C
ATOM   2390  B   BEA A2390     307.421 239.259  97.561  0.00  0.00           C
ATOM   2391  B   BEA A2391     307.452 238.216  98.248  0.00  0.00           C
ATOM   2392  B   BEA A2392     307.579 237.281  98.896  0.00  0.00           C
ATOM   2393  B   BEA A2393     307.859 236.334  99.592  0.00  0.00           C
ATOM   2394  B   BEA A2394     308.355 235.489 100.267  0.00  0.00           C
ATOM   2395  B   BEA A2395     309.200 234.821 100.882  0.00  0.00           C
ATOM   2396  B   BEA A2396     310.252 234.533 101.259  0.00  0.00           C
ATOM   2397  B   BEA A2397     311.425 234.515 101.444  0.00  0.00           C
ATOM   2398  B   BEA A2398     312.620 234.661 101.490  0.00  0.00           C
ATOM   2399  B   BEA A2399     313.803 234.896 101.440  0.00  0.00           C
ATOM   2400  B   BEA A2400     314.975 235.181 101.319  0.00  0.00           C
ATOM   2401  B   BEA A2401     316.081 235.478 101.152  0.00  0.00           C
ATOM   2402  B   BEA A2402     317.256 235.806 100.925  0.00  0.00           C
ATOM   2403  B   BEA A2403     318.385 236.121 100.663  0.00  0.00           C
ATOM   2404  B   BEA A2404     319.442 236.405 100.381  0.00  0.00           C
ATOM   2405  B   BEA A2405     320.586 236.690 100.036  0.00  0.00           C
ATOM   2406  B   BEA A2406     321.708 236.936  99.658  0.00  0.00           C
ATOM   2407  B   BEA A2407     322.804 237.140  99.249  0.00  0.00           C
ATOM   2408  B   BEA A2408     323.876 237.306  98.812  0.00  0.00           C
ATOM   2409  B   BEA A2409     325.010 237.446  98.309  0.00  0.00           C
ATOM   2410  B   BEA A2410     326.038 237.541  97.816  0.00  0.00           C
ATOM   2411  B   BEA A2411     327.129 237.611  97.256  0.00  0.00           C
ATOM   2412  B   BEA A2412     328.200 237.648  96.668  0.00  0.00           C
ATOM   2413  B   BEA A2413     330.206 237.636  95.464  0.00  0.00           C
ATOM   2414  B   BEA A2414     331.222 237.591  94.804  0.00  0.00           C
ATOM   2415  B   BEA A2415     332.219 237.523  94.123  0.00  0.00           C
ATOM   2416  B   BEA A2416     333.199 237.434  93.421  0.00  0.00           C
ATOM   2417  B   BEA A2417     334.161 237.326  92.702  0.00  0.00           C
ATOM   2418  B   BEA A2418     335.104 237.202  91.967  0.00  0.00           C
ATOM   2419  B   BEA A2419     336.029 237.064  91.218  0.00  0.00           C
ATOM   2420  B   BEA A2420     336.934 236.915  90.457  0.00  0.00           C
ATOM   2421  B   BEA A2421     337.821 236.756  89.687  0.00  0.00           C
ATOM   2422  B   BEA A2422     338.687 236.590  88.910  0.00  0.00           C
ATOM   2423  B   BEA A2423     339.532 236.419  88.129  0.00  0.00           C
ATOM   2424  B   BEA A2424     340.420 236.233  87.284  0.00  0.00           C
ATOM   2425  B   BEA A2425     341.284 236.047  86.440  0.00  0.00           C
ATOM   2426  B   BEA A2426     342.123 235.864  85.599  0.00  0.00           C
ATOM   2427  B   BEA A2427     342.935 235.687  84.765  0.00  0.00           C
ATOM   2428  B   BEA A2428     343.721 235.518  83.940  0.00  0.00           C
ATOM   2429  B   BEA A2429     344.537 235.348  83.067  0.00  0.00           C
ATOM   2430  B   BEA A2430     345.322 235.192  82.210  0.00  0.00           C
ATOM   2431  B   BEA A2431     346.130 235.043  81.313  0.00  0.00           C
ATOM   2432  B   BEA A2432     346.957 234.908  80.382  0.00  0.00           C
ATOM   2433  B   BEA A2433     347.744 234.800  79.481  0.00  0.00           C
ATOM   2434  B   BEA A2434     348.492 234.720  78.616  0.00  0.00           C
ATOM   2435  B   BEA A2435     349.298 234.666  77.677  0.00  0.00           C
ATOM   2436  B   BEA A2436     350.056 234.653  76.787  0.00  0.00           C
ATOM   2437  B   BEA A2437     350.814 234.682  75.895  0.00  0.00           C
ATOM   2438  B   BEA A2438     351.609 234.770  74.960  0.00  0.00           C
ATOM   2439  B   BEA A2439     352.390 234.926  74.047  0.00  0.00           C
ATOM   2440  B   BEA A2440     353.154 235.159  73.164  0.00  0.00           C
ATOM   2441  B   BEA A2441     353.899 235.479  72.319  0.00  0.00           C
ATOM   2442  B   BEA A2442     354.663 235.925  71.478  0.00  0.00           C
ATOM   2443  B   BEA A2443     355.373 236.471  70.728  0.00  0.00           C
ATOM   2444  B   BEA A2444     356.076 237.164  70.029  0.00  0.00           C
ATOM   2445  B   BEA A2445     356.714 237.955  69.442  0.00  0.00           C
ATOM   2446  B   BEA A2446     357.330 238.891  68.922  0.00  0.00           C
ATOM   2447  B   BEA A2447     357.871 239.871  68.504  0.00  0.00           C
ATOM   2448  B   BEA A2448     358.343 240.872  68.168  0.00  0.00           C
ATOM   2449  B   BEA A2449     359.177 243.036  67.642  0.00  0.00           C
ATOM   2450  B   BEA A2450     359.537 244.175  67.439  0.00  0.00           C
ATOM   2451  B   BEA A2451     360.149 246.498  67.124  0.00  0.00           C
ATOM   2452  B   BEA A2452     360.403 247.657  67.001  0.00  0.00           C
ATOM   2453  B   BEA A2453     360.625 248.798  66.895  0.00  0.00           C
ATOM   2454  B   BEA A2454     360.830 249.992  66.795  0.00  0.00           C
ATOM   2455  B   BEA A2455     361.004 251.152  66.706  0.00  0.00           C
ATOM   2456  B   BEA A2456     361.160 252.352  66.618  0.00  0.00           C
ATOM   2457  B   BEA A2457     361.289 253.503  66.535  0.00  0.00           C
ATOM   2458  B   BEA A2458     361.407 254.771  66.443  0.00  0.00           C
ATOM   2459  B   BEA A2459     361.492 255.889  66.358  0.00  0.00           C
ATOM   2460  B   BEA A2460     361.616 258.273  66.158  0.00  0.00           C
ATOM   2461  B   BEA A2461     361.651 259.531  66.036  0.00  0.00           C
ATOM   2462  B   BEA A2462     361.665 260.708  65.910  0.00  0.00           C
ATOM   2463  B   BEA A2463     361.660 261.891  65.769  0.00  0.00           C
ATOM   2464  B   BEA A2464     361.636 263.075  65.610  0.00  0.00           C
ATOM   2465  B   BEA A2465     361.594 264.258  65.432  0.00  0.00           C
ATOM   2466  B   BEA A2466     361.453 266.607  65.012  0.00  0.00           C
ATOM   2467  B   BEA A2467     361.355 267.767  64.765  0.00  0.00           C
ATOM   2468  B   BEA A2468     361.237 268.913  64.491  0.00  0.00           C
ATOM   2469  B   BEA A2469     361.101 270.044  64.190  0.00  0.00           C
ATOM   2470  B   BEA A2470     360.947 271.157  63.858  0.00  0.00           C
ATOM   2471  B   BEA A2471     360.759 272.334  63.465  0.00  0.00           C
ATOM   2472  B   BEA A2472     360.565 273.404  63.065  0.00  0.00           C
ATOM   2473  B   BEA A2473     360.336 274.532  62.594  0.00  0.00           C
ATOM   2474  B   BEA A2474     360.104 275.553  62.117  0.00  0.00           C
ATOM   2475  B   BEA A2475     359.831 276.627  61.558  0.00  0.00           C
ATOM   2476  B   BEA A2476     359.559 277.596  60.994  0.00  0.00           C
ATOM   2477  B   BEA A2477     359.242 278.611  60.334  0.00  0.00           C
ATOM   2478  B   BEA A2478     358.925 279.526  59.669  0.00  0.00           C
ATOM   2479  B   BEA A2479     358.586 280.414  58.949  0.00  0.00           C
ATOM   2480  B   BEA A2480     358.222 281.274  58.167  0.00  0.00           C
ATOM   2481  B   BEA A2481     357.863 282.043  57.385  0.00  0.00           C
ATOM   2482  B   BEA A2482     357.479 282.789  56.539  0.00  0.00           C
ATOM   2483  B   BEA A2483     357.070 283.508  55.628  0.00  0.00           C
ATOM   2484  B   BEA A2484     356.671 284.150  54.729  0.00  0.00           C
ATOM   2485  B   BEA A2485     356.252 284.770  53.776  0.00  0.00           C
ATOM   2486  B   BEA A2486     355.394 285.899  51.802  0.00  0.00           C
ATOM   2487  B   BEA A2487     354.998 286.368  50.879  0.00  0.00           C
ATOM   2488  B   BEA A2488     354.552 286.863  49.833  0.00  0.00           C
ATOM   2489  B   BEA A2489     354.134 287.299  48.843  0.00  0.00           C
ATOM   2490  B   BEA A2490     353.706 287.719  47.826  0.00  0.00           C
ATOM   2491  B   BEA A2491     353.272 288.122  46.785  0.00  0.00           C
ATOM   2492  B   BEA A2492     352.831 288.510  45.723  0.00  0.00           C
ATOM   2493  B   BEA A2493     352.387 288.881  44.644  0.00  0.00           C
ATOM   2494  B   BEA A2494     351.534 289.546  42.551  0.00  0.00           C
ATOM   2495  B   BEA A2495     351.089 289.872  41.446  0.00  0.00           C
ATOM   2496  B   BEA A2496     350.646 290.183  40.341  0.00  0.00           C
ATOM   2497  B   BEA A2497     350.248 290.453  39.338  0.00  0.00           C
ATOM   2498  B   BEA A2498     349.817 290.738  38.244  0.00  0.00           C
ATOM   2499  B   BEA A2499     349.395 291.009  37.162  0.00  0.00           C
ATOM   2500  B   BEA A2500     348.945 291.291  35.999  0.00  0.00           C
ATOM   2501  B   BEA A2501     348.545 291.538  34.957  0.00  0.00           C
ATOM   2502  B   BEA A2502     348.123 291.795  33.844  0.00  0.00           C
ATOM   2503  B   BEA A2503     347.719 292.041  32.765  0.00  0.00           C
ATOM   2504  B   BEA A2504     347.300 292.296  31.633  0.00  0.00           C
ATOM   2505  B   BEA A2505     346.905 292.539  30.548  0.00  0.00           C
ATOM   2506  B   BEA A2506     346.503 292.791  29.430  0.00  0.00           C
ATOM   2507  B   BEA A2507     346.132 293.032  28.376  0.00  0.00           C
ATOM   2508  B   BEA A2508     345.738 293.301  27.230  0.00  0.00           C
ATOM   2509  B   BEA A2509     345.384 293.558  26.175  0.00  0.00           C
ATOM   2510  B   BEA A2510     345.025 293.841  25.072  0.00  0.00           C
ATOM   2511  B   BEA A2511     344.678 294.149  23.954  0.00  0.00           C
ATOM   2512  B   BEA A2512     344.339 294.500  22.800  0.00  0.00           C
ATOM   2513  B   BEA A2513     344.051 294.872  21.730  0.00  0.00           C
ATOM   2514  B   BEA A2514     343.799 295.320  20.652  0.00  0.00           C
ATOM   2515  B   BEA A2515     343.621 295.879  19.620  0.00  0.00           C
ATOM   2516  B   BEA A2516     343.590 296.651  18.704  0.00  0.00           C
ATOM   2517  B   BEA A2517     343.857 297.679  18.234  0.00  0.00           C
ATOM   2518  B   BEA A2518     344.406 298.748  18.432  0.00  0.00           C
ATOM   2519  B   BEA A2519     345.007 299.628  18.984  0.00  0.00           C
ATOM   2520  B   BEA A2520     345.581 300.368  19.655  0.00  0.00           C
ATOM   2521  B   BEA A2521     346.745 301.728  21.305  0.00  0.00           C
ATOM   2522  B   BEA A2522     347.275 302.310  22.174  0.00  0.00           C
ATOM   2523  B   BEA A2523     347.795 302.866  23.105  0.00  0.00           C
ATOM   2524  B   BEA A2524     348.288 303.384  24.070  0.00  0.00           C
ATOM   2525  B   BEA A2525     348.743 303.854  25.045  0.00  0.00           C
ATOM   2526  B   BEA A2526     349.184 304.305  26.089  0.00  0.00           C
ATOM   2527  B   BEA A2527     349.569 304.695  27.106  0.00  0.00           C
ATOM   2528  B   BEA A2528     349.949 305.081  28.252  0.00  0.00           C
ATOM   2529  B   BEA A2529     350.258 305.397  29.345  0.00  0.00           C
ATOM   2530  B   BEA A2530     350.519 305.667  30.461  0.00  0.00           C
ATOM   2531  B   BEA A2531     350.724 305.886  31.590  0.00  0.00           C
ATOM   2532  B   BEA A2532     350.875 306.061  32.820  0.00  0.00           C
ATOM   2533  B   BEA A2533     350.948 306.162  33.959  0.00  0.00           C
ATOM   2534  B   BEA A2534     350.957 306.209  35.187  0.00  0.00           C
ATOM   2535  B   BEA A2535     350.899 306.191  36.407  0.00  0.00           C
ATOM   2536  B   BEA A2536     350.789 306.120  37.520  0.00  0.00           C
ATOM   2537  B   BEA A2537     350.615 305.986  38.703  0.00  0.00           C
ATOM   2538  B   BEA A2538     350.387 305.793  39.856  0.00  0.00           C
ATOM   2539  B   BEA A2539     349.764 305.221  42.126  0.00  0.00           C
ATOM   2540  B   BEA A2540     349.374 304.838  43.220  0.00  0.00           C
ATOM   2541  B   BEA A2541     348.946 304.402  44.247  0.00  0.00           C
ATOM   2542  B   BEA A2542     348.488 303.918  45.200  0.00  0.00           C
ATOM   2543  B   BEA A2543     347.967 303.346  46.138  0.00  0.00           C
ATOM   2544  B   BEA A2544     347.425 302.727  46.979  0.00  0.00           C
ATOM   2545  B   BEA A2545     346.825 302.014  47.770  0.00  0.00           C
ATOM   2546  B   BEA A2546     346.211 301.254  48.445  0.00  0.00           C
ATOM   2547  B   BEA A2547     345.589 300.448  49.000  0.00  0.00           C
ATOM   2548  B   BEA A2548     344.915 299.534  49.458  0.00  0.00           C
ATOM   2549  B   BEA A2549     344.234 298.562  49.772  0.00  0.00           C
ATOM   2550  B   BEA A2550     343.635 297.605  49.955  0.00  0.00           C
ATOM   2551  B   BEA A2551     343.393 296.512  50.339  0.00  0.00           C
ATOM   2552  B   BEA A2552     343.633 295.484  50.975  0.00  0.00           C
ATOM   2553  B   BEA A2553     344.082 294.692  51.652  0.00  0.00           C
ATOM   2554  B   BEA A2554     344.717 293.958  52.477  0.00  0.00           C
ATOM   2555  B   BEA A2555     345.377 293.410  53.305  0.00  0.00           C
ATOM   2556  B   BEA A2556     346.056 293.022  54.188  0.00  0.00           C
ATOM   2557  B   BEA A2557     346.716 292.854  55.165  0.00  0.00           C
ATOM   2558  B   BEA A2558     347.187 293.074  56.169  0.00  0.00           C
ATOM   2559  B   BEA A2559     347.053 294.828  57.798  0.00  0.00           C
ATOM   2560  B   BEA A2560     346.694 295.812  58.300  0.00  0.00           C
ATOM   2561  B   BEA A2561     346.223 296.867  58.745  0.00  0.00           C
ATOM   2562  B   BEA A2562     345.749 297.797  59.095  0.00  0.00           C
ATOM   2563  B   BEA A2563     345.142 298.863  59.476  0.00  0.00           C
ATOM   2564  B   BEA A2564     344.551 299.788  59.816  0.00  0.00           C
ATOM   2565  B   BEA A2565     343.094 301.484  60.715  0.00  0.00           C
ATOM   2566  B   BEA A2566     342.389 301.396  61.537  0.00  0.00           C
ATOM   2567  B   BEA A2567     342.176 300.484  62.206  0.00  0.00           C
ATOM   2568  B   BEA A2568     342.084 299.411  62.794  0.00  0.00           C
ATOM   2569  B   BEA A2569     342.008 298.320  63.350  0.00  0.00           C
ATOM   2570  B   BEA A2570     341.904 297.249  63.900  0.00  0.00           C
ATOM   2571  B   BEA A2571     341.744 296.216  64.462  0.00  0.00           C
ATOM   2572  B   BEA A2572     341.495 295.204  65.071  0.00  0.00           C
ATOM   2573  B   BEA A2573     341.135 294.274  65.719  0.00  0.00           C
ATOM   2574  B   BEA A2574     340.657 293.454  66.401  0.00  0.00           C
ATOM   2575  B   BEA A2575     340.083 292.744  67.107  0.00  0.00           C
ATOM   2576  B   BEA A2576     338.605 291.586  68.662  0.00  0.00           C
ATOM   2577  B   BEA A2577     337.814 291.212  69.410  0.00  0.00           C
ATOM   2578  B   BEA A2578     336.896 290.941  70.229  0.00  0.00           C
ATOM   2579  B   BEA A2579     336.032 290.839  70.964  0.00  0.00           C
ATOM   2580  B   BEA A2580     335.076 290.917  71.740  0.00  0.00           C
ATOM   2581  B   BEA A2581     334.177 291.231  72.439  0.00  0.00           C
ATOM   2582  B   BEA A2582     333.366 291.863  73.037  0.00  0.00           C
ATOM   2583  B   BEA A2583     332.793 292.838  73.427  0.00  0.00           C
ATOM   2584  B   BEA A2584     332.530 293.979  73.579  0.00  0.00           C
ATOM   2585  B   BEA A2585     332.489 295.190  73.577  0.00  0.00           C
ATOM   2586  B   BEA A2586     332.600 296.348  73.483  0.00  0.00           C
ATOM   2587  B   BEA A2587     332.835 297.545  73.325  0.00  0.00           C
ATOM   2588  B   BEA A2588     333.138 298.623  73.142  0.00  0.00           C
ATOM   2589  B   BEA A2589     333.536 299.727  72.927  0.00  0.00           C
ATOM   2590  B   BEA A2590     334.020 300.815  72.693  0.00  0.00           C
ATOM   2591  B   BEA A2591     334.576 301.850  72.456  0.00  0.00           C
ATOM   2592  B   BEA A2592     335.242 302.874  72.213  0.00  0.00           C
ATOM   2593  B   BEA A2593     335.948 303.761  72.001  0.00  0.00           C
ATOM   2594  B   BEA A2594     336.798 304.603  71.807  0.00  0.00           C
ATOM   2595  B   BEA A2595     337.784 305.308  71.667  0.00  0.00           C
ATOM   2596  B   BEA A2596     338.827 305.759  71.621  0.00  0.00           C
ATOM   2597  B   BEA A2597     340.035 305.911  71.709  0.00  0.00           C
ATOM   2598  B   BEA A2598     341.175 305.694  71.941  0.00  0.00           C
ATOM   2599  B   BEA A2599     342.208 305.227  72.290  0.00  0.00           C
ATOM   2600  B   BEA A2600     343.125 304.593  72.748  0.00  0.00           C
ATOM   2601  B   BEA A2601     344.820 302.250  74.772  0.00  0.00           C
ATOM   2602  B   BEA A2602     344.852 301.494  75.688  0.00  0.00           C
ATOM   2603  B   BEA A2603     344.515 300.889  76.676  0.00  0.00           C
ATOM   2604  B   BEA A2604     343.940 300.491  77.627  0.00  0.00           C
ATOM   2605  B   BEA A2605     343.312 300.228  78.628  0.00  0.00           C
ATOM   2606  B   BEA A2606     343.404 300.254  79.639  0.00  0.00           C
ATOM   2607  B   BEA A2607     344.505 300.580  79.861  0.00  0.00           C
ATOM   2608  B   BEA A2608     345.654 300.987  79.975  0.00  0.00           C
ATOM   2609  B   BEA A2609     346.711 301.498  80.233  0.00  0.00           C
ATOM   2610  B   BEA A2610     347.431 302.155  80.872  0.00  0.00           C
ATOM   2611  B   BEA A2611     347.737 302.918  81.771  0.00  0.00           C
ATOM   2612  B   BEA A2612     347.837 303.732  82.634  0.00  0.00           C
ATOM   2613  B   BEA A2613     347.948 304.680  83.355  0.00  0.00           C
ATOM   2614  B   BEA A2614     348.192 305.762  83.821  0.00  0.00           C
ATOM   2615  B   BEA A2615     348.495 306.836  84.083  0.00  0.00           C
ATOM   2616  B   BEA A2616     348.830 308.013  84.275  0.00  0.00           C
ATOM   2617  B   BEA A2617     349.078 309.152  84.489  0.00  0.00           C
ATOM   2618  B   BEA A2618     349.053 310.203  84.961  0.00  0.00           C
ATOM   2619  B   BEA A2619     347.898 311.103  86.787  0.00  0.00           C
ATOM   2620  B   BEA A2620     347.165 311.137  87.783  0.00  0.00           C
ATOM   2621  B   BEA A2621     346.482 311.074  88.721  0.00  0.00           C
ATOM   2622  B   BEA A2622     345.775 310.956  89.728  0.00  0.00           C
ATOM   2623  B   BEA A2623     345.147 310.827  90.676  0.00  0.00           C
ATOM   2624  B   BEA A2624     344.527 310.691  91.687  0.00  0.00           C
ATOM   2625  B   BEA A2625     343.948 310.572  92.737  0.00  0.00           C
ATOM   2626  B   BEA A2626     342.995 310.465  94.954  0.00  0.00           C
ATOM   2627  B   BEA A2627     342.679 310.524  96.086  0.00  0.00           C
ATOM   2628  B   BEA A2628     342.501 310.702  97.284  0.00  0.00           C
ATOM   2629  B   BEA A2629     342.500 310.993  98.379  0.00  0.00           C
ATOM   2630  B   BEA A2630     342.649 311.435  99.551  0.00  0.00           C
ATOM   2631  B   BEA A2631     342.851 311.909 100.588  0.00  0.00           C
ATOM   2632  B   BEA A2632     343.058 312.456 101.681  0.00  0.00           C
ATOM   2633  B   BEA A2633     343.147 312.982 102.728  0.00  0.00           C
ATOM   2634  B   BEA A2634     342.930 313.443 103.808  0.00  0.00           C
ATOM   2635  B   BEA A2635     342.206 313.613 104.657  0.00  0.00           C
ATOM   2636  B   BEA A2636     341.121 313.513 105.232  0.00  0.00           C
ATOM   2637  B   BEA A2637     340.008 313.357 105.624  0.00  0.00           C
ATOM   2638  B   BEA A2638     338.854 313.195 105.787  0.00  0.00           C
ATOM   2639  B   BEA A2639     337.965 313.187 102.887  0.00  0.00           C
ATOM   2640  B   BEA A2640     338.326 313.305 101.762  0.00  0.00           C
ATOM   2641  B   BEA A2641     338.768 313.446 100.623  0.00  0.00           C
ATOM   2642  B   BEA A2642     339.214 313.589  99.586  0.00  0.00           C
ATOM   2643  B   BEA A2643     339.721 313.756  98.479  0.00  0.00           C
ATOM   2644  B   BEA A2644     340.226 313.927  97.423  0.00  0.00           C
ATOM   2645  B   BEA A2645     340.749 314.111  96.361  0.00  0.00           C
ATOM   2646  B   BEA A2646     341.274 314.303  95.315  0.00  0.00           C
ATOM   2647  B   BEA A2647     341.841 314.518  94.202  0.00  0.00           C
ATOM   2648  B   BEA A2648     342.337 314.715  93.236  0.00  0.00           C
ATOM   2649  B   BEA A2649     342.909 314.953  92.124  0.00  0.00           C
ATOM   2650  B   BEA A2650     343.446 315.187  91.080  0.00  0.00           C
ATOM   2651  B   BEA A2651     343.996 315.440  90.007  0.00  0.00           C
ATOM   2652  B   BEA A2652     344.499 315.682  89.020  0.00  0.00           C
ATOM   2653  B   BEA A2653     345.561 316.239  86.899  0.00  0.00           C
ATOM   2654  B   BEA A2654     346.057 316.525  85.885  0.00  0.00           C
ATOM   2655  B   BEA A2655     346.542 316.822  84.872  0.00  0.00           C
ATOM   2656  B   BEA A2656     347.062 317.165  83.759  0.00  0.00           C
ATOM   2657  B   BEA A2657     347.512 317.486  82.767  0.00  0.00           C
ATOM   2658  B   BEA A2658     347.986 317.853  81.686  0.00  0.00           C
ATOM   2659  B   BEA A2659     348.429 318.231  80.630  0.00  0.00           C
ATOM   2660  B   BEA A2660     348.837 318.617  79.605  0.00  0.00           C
ATOM   2661  B   BEA A2661     349.245 319.052  78.516  0.00  0.00           C
ATOM   2662  B   BEA A2662     349.605 319.495  77.472  0.00  0.00           C
ATOM   2663  B   BEA A2663     349.916 319.943  76.480  0.00  0.00           C
ATOM   2664  B   BEA A2664     350.441 320.983  74.402  0.00  0.00           C
ATOM   2665  B   BEA A2665     350.623 321.578  73.346  0.00  0.00           C
ATOM   2666  B   BEA A2666     350.747 322.873  71.351  0.00  0.00           C
ATOM   2667  B   BEA A2667     350.677 323.574  70.419  0.00  0.00           C
ATOM   2668  B   BEA A2668     350.510 324.334  69.505  0.00  0.00           C
ATOM   2669  B   BEA A2669     350.236 325.156  68.611  0.00  0.00           C
ATOM   2670  B   BEA A2670     349.900 325.929  67.851  0.00  0.00           C
ATOM   2671  B   BEA A2671     349.454 326.770  67.101  0.00  0.00           C
ATOM   2672  B   BEA A2672     348.924 327.622  66.413  0.00  0.00           C
ATOM   2673  B   BEA A2673     348.313 328.485  65.784  0.00  0.00           C
ATOM   2674  B   BEA A2674     347.674 329.297  65.248  0.00  0.00           C
ATOM   2675  B   BEA A2675     346.966 330.116  64.757  0.00  0.00           C
ATOM   2676  B   BEA A2676     346.194 330.940  64.310  0.00  0.00           C
ATOM   2677  B   BEA A2677     345.422 331.705  63.934  0.00  0.00           C
ATOM   2678  B   BEA A2678     344.534 332.526  63.571  0.00  0.00           C
ATOM   2679  B   BEA A2679     343.661 333.282  63.270  0.00  0.00           C
ATOM   2680  B   BEA A2680     342.747 334.026  63.005  0.00  0.00           C
ATOM   2681  B   BEA A2681     341.869 334.701  62.790  0.00  0.00           C
ATOM   2682  B   BEA A2682     340.889 335.412  62.589  0.00  0.00           C
ATOM   2683  B   BEA A2683     339.884 336.098  62.419  0.00  0.00           C
ATOM   2684  B   BEA A2684     338.940 336.706  62.288  0.00  0.00           C
ATOM   2685  B   BEA A2685     337.907 337.332  62.173  0.00  0.00           C
ATOM   2686  B   BEA A2686     336.871 337.920  62.083  0.00  0.00           C
ATOM   2687  B   BEA A2687     335.758 338.508  62.011  0.00  0.00           C
ATOM   2688  B   BEA A2688     334.737 339.007  61.965  0.00  0.00           C
ATOM   2689  B   BEA A2689     333.656 339.493  61.935  0.00  0.00           C
ATOM   2690  B   BEA A2690     332.525 339.953  61.922  0.00  0.00           C
ATOM   2691  B   BEA A2691     330.240 340.718  61.941  0.00  0.00           C
ATOM   2692  B   BEA A2692     329.114 341.004  61.968  0.00  0.00           C
ATOM   2693  B   BEA A2693     327.922 341.231  62.007  0.00  0.00           C
ATOM   2694  B   BEA A2694     326.760 341.366  62.053  0.00  0.00           C
ATOM   2695  B   BEA A2695     325.569 341.404  62.107  0.00  0.00           C
ATOM   2696  B   BEA A2696     324.355 341.327  62.172  0.00  0.00           C
ATOM   2697  B   BEA A2697     323.179 341.129  62.247  0.00  0.00           C
ATOM   2698  B   BEA A2698     322.032 340.804  62.335  0.00  0.00           C
ATOM   2699  B   BEA A2699     320.906 340.344  62.438  0.00  0.00           C
ATOM   2700  B   BEA A2700     319.893 339.794  62.550  0.00  0.00           C
ATOM   2701  B   BEA A2701     317.988 338.357  62.823  0.00  0.00           C
ATOM   2702  B   BEA A2702     317.127 337.505  62.982  0.00  0.00           C
ATOM   2703  B   BEA A2703     316.374 336.638  63.145  0.00  0.00           C
ATOM   2704  B   BEA A2704     315.636 335.669  63.330  0.00  0.00           C
ATOM   2705  B   BEA A2705     314.992 334.712  63.516  0.00  0.00           C
ATOM   2706  B   BEA A2706     314.359 333.666  63.725  0.00  0.00           C
ATOM   2707  B   BEA A2707     313.270 331.576  64.162  0.00  0.00           C
ATOM   2708  B   BEA A2708     312.805 330.560  64.384  0.00  0.00           C
ATOM   2709  B   BEA A2709     312.347 329.481  64.627  0.00  0.00           C
ATOM   2710  B   BEA A2710     311.516 327.299  65.143  0.00  0.00           C
ATOM   2711  B   BEA A2711     311.139 326.209  65.414  0.00  0.00           C
ATOM   2712  B   BEA A2712     310.769 325.073  65.706  0.00  0.00           C
ATOM   2713  B   BEA A2713     310.432 323.977  65.998  0.00  0.00           C
ATOM   2714  B   BEA A2714     310.101 322.844  66.309  0.00  0.00           C
ATOM   2715  B   BEA A2715     309.799 321.761  66.618  0.00  0.00           C
ATOM   2716  B   BEA A2716     309.502 320.648  66.945  0.00  0.00           C
ATOM   2717  B   BEA A2717     309.210 319.507  67.292  0.00  0.00           C
ATOM   2718  B   BEA A2718     308.944 318.429  67.632  0.00  0.00           C
ATOM   2719  B   BEA A2719     308.682 317.330  67.990  0.00  0.00           C
ATOM   2720  B   BEA A2720     308.423 316.211  68.367  0.00  0.00           C
ATOM   2721  B   BEA A2721     308.168 315.075  68.763  0.00  0.00           C
ATOM   2722  B   BEA A2722     307.935 314.014  69.146  0.00  0.00           C
ATOM   2723  B   BEA A2723     307.685 312.850  69.581  0.00  0.00           C
ATOM   2724  B   BEA A2724     307.456 311.766  70.001  0.00  0.00           C
ATOM   2725  B   BEA A2725     307.228 310.674  70.439  0.00  0.00           C
ATOM   2726  B   BEA A2726     307.001 309.575  70.895  0.00  0.00           C
ATOM   2727  B   BEA A2727     306.568 307.455  71.823  0.00  0.00           C
ATOM   2728  B   BEA A2728     306.342 306.347  72.336  0.00  0.00           C
ATOM   2729  B   BEA A2729     306.134 305.329  72.823  0.00  0.00           C
ATOM   2730  B   BEA A2730     305.925 304.313  73.328  0.00  0.00           C
ATOM   2731  B   BEA A2731     305.696 303.211  73.897  0.00  0.00           C
ATOM   2732  B   BEA A2732     305.484 302.202  74.437  0.00  0.00           C
ATOM   2733  B   BEA A2733     305.269 301.200  74.995  0.00  0.00           C
ATOM   2734  B   BEA A2734     304.813 299.131  76.216  0.00  0.00           C
ATOM   2735  B   BEA A2735     304.589 298.154  76.829  0.00  0.00           C
ATOM   2736  B   BEA A2736     304.110 296.152  78.165  0.00  0.00           C
ATOM   2737  B   BEA A2737     303.873 295.213  78.834  0.00  0.00           C
ATOM   2738  B   BEA A2738     303.632 294.288  79.522  0.00  0.00           C
ATOM   2739  B   BEA A2739     303.384 293.379  80.228  0.00  0.00           C
ATOM   2740  B   BEA A2740     302.871 291.611  81.699  0.00  0.00           C
ATOM   2741  B   BEA A2741     302.580 290.680  82.532  0.00  0.00           C
ATOM   2742  B   BEA A2742     302.305 289.844  83.319  0.00  0.00           C
ATOM   2743  B   BEA A2743     302.021 289.027  84.127  0.00  0.00           C
ATOM   2744  B   BEA A2744     301.729 288.232  84.957  0.00  0.00           C
ATOM   2745  B   BEA A2745     301.427 287.458  85.809  0.00  0.00           C
ATOM   2746  B   BEA A2746     301.115 286.706  86.684  0.00  0.00           C
ATOM   2747  B   BEA A2747     300.793 285.978  87.583  0.00  0.00           C
ATOM   2748  B   BEA A2748     300.459 285.274  88.507  0.00  0.00           C
ATOM   2749  B   BEA A2749     300.112 284.594  89.457  0.00  0.00           C
ATOM   2750  B   BEA A2750     299.784 283.996  90.349  0.00  0.00           C
ATOM   2751  B   BEA A2751     299.413 283.366  91.351  0.00  0.00           C
ATOM   2752  B   BEA A2752     298.667 282.231  93.342  0.00  0.00           C
ATOM   2753  B   BEA A2753     298.296 281.720  94.325  0.00  0.00           C
ATOM   2754  B   BEA A2754     297.531 280.758  96.344  0.00  0.00           C
ATOM   2755  B   BEA A2755     296.741 279.874  98.424  0.00  0.00           C
ATOM   2756  B   BEA A2756     296.340 279.460  99.481  0.00  0.00           C
ATOM   2757  B   BEA A2757     295.936 279.064 100.547  0.00  0.00           C
ATOM   2758  B   BEA A2758     295.531 278.685 101.621  0.00  0.00           C
ATOM   2759  B   BEA A2759     295.125 278.324 102.699  0.00  0.00           C
ATOM   2760  B   BEA A2760     294.720 277.979 103.779  0.00  0.00           C
ATOM   2761  B   BEA A2761     294.317 277.650 104.859  0.00  0.00           C
ATOM   2762  B   BEA A2762     293.917 277.336 105.938  0.00  0.00           C
ATOM   2763  B   BEA A2763     293.522 277.037 107.011  0.00  0.00           C
ATOM   2764  B   BEA A2764     293.133 276.751 108.077  0.00  0.00           C
ATOM   2765  B   BEA A2765     292.343 276.195 110.275  0.00  0.00           C
ATOM   2766  B   BEA A2766     291.946 275.925 111.400  0.00  0.00           C
ATOM   2767  B   BEA A2767     291.560 275.668 112.506  0.00  0.00           C
ATOM   2768  B   BEA A2768     291.189 275.423 113.590  0.00  0.00           C
ATOM   2769  B   BEA A2769     290.800 275.168 114.742  0.00  0.00           C
ATOM   2770  B   BEA A2770     290.430 274.925 115.864  0.00  0.00           C
ATOM   2771  B   BEA A2771     290.079 274.692 116.951  0.00  0.00           C
ATOM   2772  B   BEA A2772     289.721 274.450 118.091  0.00  0.00           C
ATOM   2773  B   BEA A2773     289.388 274.218 119.186  0.00  0.00           C
ATOM   2774  B   BEA A2774     289.055 273.977 120.319  0.00  0.00           C
ATOM   2775  B   BEA A2775     288.729 273.727 121.478  0.00  0.00           C
ATOM   2776  B   BEA A2776     288.437 273.485 122.572  0.00  0.00           C
ATOM   2777  B   BEA A2777     288.160 273.233 123.673  0.00  0.00           C
ATOM   2778  B   BEA A2778     287.889 272.953 124.845  0.00  0.00           C
ATOM   2779  B   BEA A2779     287.651 272.661 125.990  0.00  0.00           C
ATOM   2780  B   BEA A2780     287.453 272.359 127.091  0.00  0.00           C
ATOM   2781  B   BEA A2781     287.174 271.621 129.387  0.00  0.00           C
ATOM   2782  B   BEA A2782     287.136 271.181 130.495  0.00  0.00           C
ATOM   2783  B   BEA A2783     287.391 270.048 132.567  0.00  0.00           C
ATOM   2784  B   BEA A2784     287.763 269.319 133.412  0.00  0.00           C
ATOM   2785  B   BEA A2785     288.348 268.466 134.028  0.00  0.00           C
ATOM   2786  B   BEA A2786     289.095 267.565 134.335  0.00  0.00           C
ATOM   2787  B   BEA A2787     289.914 266.693 134.372  0.00  0.00           C
ATOM   2788  B   BEA A2788     290.740 265.883 134.225  0.00  0.00           C
ATOM   2789  B   BEA A2789     291.624 265.059 133.946  0.00  0.00           C
ATOM   2790  B   BEA A2790     292.458 264.311 133.604  0.00  0.00           C
ATOM   2791  B   BEA A2791     293.303 263.574 133.204  0.00  0.00           C
ATOM   2792  B   BEA A2792     294.127 262.870 132.773  0.00  0.00           C
ATOM   2793  B   BEA A2793     294.969 262.161 132.301  0.00  0.00           C
ATOM   2794  B   BEA A2794     295.815 261.460 131.801  0.00  0.00           C
ATOM   2795  B   BEA A2795     296.651 260.774 131.287  0.00  0.00           C
ATOM   2796  B   BEA A2796     297.466 260.112 130.771  0.00  0.00           C
ATOM   2797  B   BEA A2797     298.320 259.423 130.218  0.00  0.00           C
ATOM   2798  B   BEA A2798     299.136 258.768 129.679  0.00  0.00           C
ATOM   2799  B   BEA A2799     299.979 258.094 129.115  0.00  0.00           C
ATOM   2800  B   BEA A2800     300.844 257.406 128.530  0.00  0.00           C
ATOM   2801  B   BEA A2801     301.653 256.764 127.980  0.00  0.00           C
ATOM   2802  B   BEA A2802     303.303 255.456 126.853  0.00  0.00           C
ATOM   2803  B   BEA A2803     304.138 254.795 126.284  0.00  0.00           C
ATOM   2804  B   BEA A2804     304.972 254.134 125.717  0.00  0.00           C
ATOM   2805  B   BEA A2805     305.804 253.474 125.157  0.00  0.00           C
ATOM   2806  B   BEA A2806     306.628 252.818 124.608  0.00  0.00           C
ATOM   2807  B   BEA A2807     307.441 252.169 124.073  0.00  0.00           C
ATOM   2808  B   BEA A2808     308.238 251.529 123.556  0.00  0.00           C
ATOM   2809  B   BEA A2809     309.089 250.844 123.016  0.00  0.00           C
ATOM   2810  B   BEA A2810     309.915 250.174 122.506  0.00  0.00           C
ATOM   2811  B   BEA A2811     310.782 249.466 121.987  0.00  0.00           C
ATOM   2812  B   BEA A2812     311.611 248.782 121.509  0.00  0.00           C
ATOM   2813  B   BEA A2813     312.465 248.071 121.040  0.00  0.00           C
ATOM   2814  B   BEA A2814     313.333 247.338 120.593  0.00  0.00           C
ATOM   2815  B   BEA A2815     314.202 246.593 120.181  0.00  0.00           C
ATOM   2816  B   BEA A2816     315.059 245.845 119.818  0.00  0.00           C
ATOM   2817  B   BEA A2817     315.888 245.104 119.517  0.00  0.00           C
ATOM   2818  B   BEA A2818     317.643 243.458 119.115  0.00  0.00           C
ATOM   2819  B   BEA A2819     318.450 242.646 119.095  0.00  0.00           C
ATOM   2820  B   BEA A2820     320.000 240.884 119.672  0.00  0.00           C
ATOM   2821  B   BEA A2821     320.558 240.090 120.360  0.00  0.00           C
ATOM   2822  B   BEA A2822     320.906 239.442 121.249  0.00  0.00           C
ATOM   2823  B   BEA A2823     321.083 238.896 122.354  0.00  0.00           C
ATOM   2824  B   BEA A2824     321.112 238.494 123.484  0.00  0.00           C
ATOM   2825  B   BEA A2825     321.061 238.179 124.631  0.00  0.00           C
ATOM   2826  B   BEA A2826     320.965 237.927 125.774  0.00  0.00           C
ATOM   2827  B   BEA A2827     320.840 237.719 126.935  0.00  0.00           C
ATOM   2828  B   BEA A2828     320.554 237.409 129.306  0.00  0.00           C
ATOM   2829  B   BEA A2829     320.422 237.307 130.440  0.00  0.00           C
ATOM   2830  B   BEA A2830     320.297 237.226 131.693  0.00  0.00           C
ATOM   2831  B   BEA A2831     320.213 237.182 132.842  0.00  0.00           C
ATOM   2832  B   BEA A2832     320.181 237.171 134.066  0.00  0.00           C
ATOM   2833  B   BEA A2833     320.243 237.204 135.252  0.00  0.00           C
ATOM   2834  B   BEA A2834     320.480 237.301 136.411  0.00  0.00           C
ATOM   2835  B   BEA A2835     321.046 237.500 137.442  0.00  0.00           C
ATOM   2836  B   BEA A2836     321.999 237.810 138.099  0.00  0.00           C
ATOM   2837  B   BEA A2837     323.124 238.158 138.288  0.00  0.00           C
ATOM   2838  B   BEA A2838     325.348 238.813 137.880  0.00  0.00           C
ATOM   2839  B   BEA A2839     326.447 239.123 137.464  0.00  0.00           C
ATOM   2840  B   BEA A2840     327.503 239.415 136.976  0.00  0.00           C
ATOM   2841  B   BEA A2841     328.541 239.694 136.429  0.00  0.00           C
ATOM   2842  B   BEA A2842     329.528 239.954 135.857  0.00  0.00           C
ATOM   2843  B   BEA A2843     332.437 240.684 133.934  0.00  0.00           C
ATOM   2844  B   BEA A2844     334.374 241.139 132.496  0.00  0.00           C
ATOM   2845  B   BEA A2845     335.262 241.339 131.801  0.00  0.00           C
ATOM   2846  B   BEA A2846     336.174 241.538 131.066  0.00  0.00           C
ATOM   2847  B   BEA A2847     337.104 241.735 130.295  0.00  0.00           C
ATOM   2848  B   BEA A2848     338.049 241.928 129.491  0.00  0.00           C
ATOM   2849  B   BEA A2849     338.915 242.097 128.736  0.00  0.00           C
ATOM   2850  B   BEA A2850     339.786 242.261 127.959  0.00  0.00           C
ATOM   2851  B   BEA A2851     340.658 242.417 127.164  0.00  0.00           C
ATOM   2852  B   BEA A2852     342.391 242.703 125.535  0.00  0.00           C
ATOM   2853  B   BEA A2853     343.245 242.830 124.708  0.00  0.00           C
ATOM   2854  B   BEA A2854     344.084 242.946 123.878  0.00  0.00           C
ATOM   2855  B   BEA A2855     344.906 243.049 123.049  0.00  0.00           C
ATOM   2856  B   BEA A2856     346.564 243.223 121.328  0.00  0.00           C
ATOM   2857  B   BEA A2857     347.392 243.294 120.447  0.00  0.00           C
ATOM   2858  B   BEA A2858     348.187 243.355 119.587  0.00  0.00           C
ATOM   2859  B   BEA A2859     349.022 243.414 118.675  0.00  0.00           C
ATOM   2860  B   BEA A2860     349.815 243.467 117.801  0.00  0.00           C
ATOM   2861  B   BEA A2861     350.634 243.523 116.896  0.00  0.00           C
ATOM   2862  B   BEA A2862     351.402 243.580 116.048  0.00  0.00           C
ATOM   2863  B   BEA A2863     352.242 243.651 115.125  0.00  0.00           C
ATOM   2864  B   BEA A2864     353.074 243.737 114.222  0.00  0.00           C
ATOM   2865  B   BEA A2865     353.883 243.844 113.364  0.00  0.00           C
ATOM   2866  B   BEA A2866     354.709 243.986 112.519  0.00  0.00           C
ATOM   2867  B   BEA A2867     355.523 244.172 111.730  0.00  0.00           C
ATOM   2868  B   BEA A2868     356.434 244.461 110.926  0.00  0.00           C
ATOM   2869  B   BEA A2869     357.323 244.867 110.265  0.00  0.00           C
ATOM   2870  B   BEA A2870     358.213 245.473 109.808  0.00  0.00           C
ATOM   2871  B   BEA A2871     359.027 246.347 109.719  0.00  0.00           C
ATOM   2872  B   BEA A2872     359.602 247.335 110.041  0.00  0.00           C
ATOM   2873  B   BEA A2873     359.978 248.306 110.579  0.00  0.00           C
ATOM   2874  B   BEA A2874     360.245 249.299 111.259  0.00  0.00           C
ATOM   2875  B   BEA A2875     360.421 250.228 111.971  0.00  0.00           C
ATOM   2876  B   BEA A2876     360.543 251.160 112.733  0.00  0.00           C
ATOM   2877  B   BEA A2877     360.621 252.056 113.498  0.00  0.00           C
ATOM   2878  B   BEA A2878     360.667 252.961 114.291  0.00  0.00           C
ATOM   2879  B   BEA A2879     360.687 253.856 115.088  0.00  0.00           C
ATOM   2880  B   BEA A2880     360.685 254.725 115.869  0.00  0.00           C
ATOM   2881  B   BEA A2881     360.664 255.633 116.686  0.00  0.00           C
ATOM   2882  B   BEA A2882     360.629 256.493 117.456  0.00  0.00           C
ATOM   2883  B   BEA A2883     360.575 257.456 118.311  0.00  0.00           C
ATOM   2884  B   BEA A2884     360.513 258.352 119.096  0.00  0.00           C
ATOM   2885  B   BEA A2885     360.439 259.257 119.873  0.00  0.00           C
ATOM   2886  B   BEA A2886     360.356 260.161 120.630  0.00  0.00           C
ATOM   2887  B   BEA A2887     360.267 261.059 121.360  0.00  0.00           C
ATOM   2888  B   BEA A2888     360.163 262.025 122.115  0.00  0.00           C
ATOM   2889  B   BEA A2889     360.057 262.967 122.817  0.00  0.00           C
ATOM   2890  B   BEA A2890     359.941 263.959 123.512  0.00  0.00           C
ATOM   2891  B   BEA A2891     359.698 265.960 124.748  0.00  0.00           C
ATOM   2892  B   BEA A2892     359.568 267.016 125.290  0.00  0.00           C
ATOM   2893  B   BEA A2893     359.435 268.132 125.758  0.00  0.00           C
ATOM   2894  B   BEA A2894     359.304 269.279 126.103  0.00  0.00           C
ATOM   2895  B   BEA A2895     359.183 270.427 126.276  0.00  0.00           C
ATOM   2896  B   BEA A2896     359.075 271.627 126.217  0.00  0.00           C
ATOM   2897  B   BEA A2897     359.000 272.763 125.855  0.00  0.00           C
ATOM   2898  B   BEA A2898     358.969 273.725 125.219  0.00  0.00           C
ATOM   2899  B   BEA A2899     358.977 274.527 124.354  0.00  0.00           C
ATOM   2900  B   BEA A2900     358.985 275.223 123.308  0.00  0.00           C
ATOM   2901  B   BEA A2901     358.924 275.798 122.300  0.00  0.00           C
ATOM   2902  B   BEA A2902     358.222 276.984 120.323  0.00  0.00           C
ATOM   2903  B   BEA A2903     357.462 277.548 119.707  0.00  0.00           C
ATOM   2904  B   BEA A2904     354.282 279.041 119.187  0.00  0.00           C
ATOM   2905  B   BEA A2905     353.109 279.475 119.308  0.00  0.00           C
ATOM   2906  B   BEA A2906     352.049 279.839 119.504  0.00  0.00           C
ATOM   2907  B   BEA A2907     350.937 280.195 119.787  0.00  0.00           C
ATOM   2908  B   BEA A2908     348.695 280.852 120.563  0.00  0.00           C
ATOM   2909  B   BEA A2909     346.571 281.412 121.515  0.00  0.00           C
ATOM   2910  B   BEA A2910     345.557 281.662 122.037  0.00  0.00           C
ATOM   2911  B   BEA A2911     344.556 281.899 122.593  0.00  0.00           C
ATOM   2912  B   BEA A2912     342.549 282.351 123.826  0.00  0.00           C
ATOM   2913  B   BEA A2913     341.570 282.562 124.487  0.00  0.00           C
ATOM   2914  B   BEA A2914     340.651 282.755 125.145  0.00  0.00           C
ATOM   2915  B   BEA A2915     339.653 282.960 125.906  0.00  0.00           C
ATOM   2916  B   BEA A2916     338.756 283.142 126.635  0.00  0.00           C
ATOM   2917  B   BEA A2917     337.844 283.326 127.429  0.00  0.00           C
ATOM   2918  B   BEA A2918     336.188 283.668 129.073  0.00  0.00           C
ATOM   2919  B   BEA A2919     334.815 284.014 130.979  0.00  0.00           C
ATOM   2920  B   BEA A2920     334.722 284.211 132.123  0.00  0.00           C
ATOM   2921  B   BEA A2921     335.806 284.294 132.494  0.00  0.00           C
ATOM   2922  B   BEA A2922     337.005 284.295 132.426  0.00  0.00           C
ATOM   2923  B   BEA A2923     339.379 284.219 132.021  0.00  0.00           C
ATOM   2924  B   BEA A2924     340.519 284.159 131.782  0.00  0.00           C
ATOM   2925  B   BEA A2925     341.724 284.084 131.519  0.00  0.00           C
ATOM   2926  B   BEA A2926     342.858 284.002 131.271  0.00  0.00           C
ATOM   2927  B   BEA A2927     344.072 283.902 131.011  0.00  0.00           C
ATOM   2928  B   BEA A2928     345.244 283.794 130.770  0.00  0.00           C
ATOM   2929  B   BEA A2929     347.572 283.545 130.345  0.00  0.00           C
ATOM   2930  B   BEA A2930     348.690 283.406 130.175  0.00  0.00           C
ATOM   2931  B   BEA A2931     349.889 283.243 130.025  0.00  0.00           C
ATOM   2932  B   BEA A2932     351.050 283.068 129.918  0.00  0.00           C
ATOM   2933  B   BEA A2933     352.249 282.867 129.858  0.00  0.00           C
ATOM   2934  B   BEA A2934     353.463 282.638 129.863  0.00  0.00           C
ATOM   2935  B   BEA A2935     354.575 282.401 129.942  0.00  0.00           C
ATOM   2936  B   BEA A2936     355.733 282.118 130.125  0.00  0.00           C
ATOM   2937  B   BEA A2937     356.820 281.808 130.428  0.00  0.00           C
ATOM   2938  B   BEA A2938     357.903 281.444 130.893  0.00  0.00           C
ATOM   2939  B   BEA A2939     358.872 281.069 131.471  0.00  0.00           C
ATOM   2940  B   BEA A2940     359.764 280.684 132.151  0.00  0.00           C
ATOM   2941  B   BEA A2941     360.607 280.290 132.925  0.00  0.00           C
ATOM   2942  B   BEA A2942     361.373 279.916 133.729  0.00  0.00           C
ATOM   2943  B   BEA A2943     362.132 279.542 134.598  0.00  0.00           C
ATOM   2944  B   BEA A2944     362.850 279.199 135.457  0.00  0.00           C
ATOM   2945  B   BEA A2945     363.591 278.868 136.348  0.00  0.00           C
ATOM   2946  B   BEA A2946     365.144 278.287 138.109  0.00  0.00           C
ATOM   2947  B   BEA A2947     365.983 278.044 138.953  0.00  0.00           C
ATOM   2948  B   BEA A2948     366.837 277.847 139.722  0.00  0.00           C
ATOM   2949  B   BEA A2949     368.710 277.549 141.150  0.00  0.00           C
ATOM   2950  B   BEA A2950     369.719 277.444 141.811  0.00  0.00           C
ATOM   2951  B   BEA A2951     370.715 277.369 142.405  0.00  0.00           C
ATOM   2952  B   BEA A2952     371.771 277.316 142.981  0.00  0.00           C
ATOM   2953  B   BEA A2953     372.884 277.284 143.538  0.00  0.00           C
ATOM   2954  B   BEA A2954     373.959 277.273 144.033  0.00  0.00           C
ATOM   2955  B   BEA A2955     375.080 277.279 144.509  0.00  0.00           C
ATOM   2956  B   BEA A2956     376.147 277.301 144.927  0.00  0.00           C
ATOM   2957  B   BEA A2957     377.345 277.339 145.361  0.00  0.00           C
ATOM   2958  B   BEA A2958     378.479 277.389 145.740  0.00  0.00           C
ATOM   2959  B   BEA A2959     379.538 277.446 146.067  0.00  0.00           C
ATOM   2960  B   BEA A2960     381.922 277.603 146.720  0.00  0.00           C
ATOM   2961  B   BEA A2961     383.035 277.688 146.987  0.00  0.00           C
ATOM   2962  B   BEA A2962     384.157 277.781 147.234  0.00  0.00           C
ATOM   2963  B   BEA A2963     385.390 277.890 147.481  0.00  0.00           C
ATOM   2964  B   BEA A2964     386.521 277.996 147.684  0.00  0.00           C
ATOM   2965  B   BEA A2965     387.755 278.116 147.882  0.00  0.00           C
ATOM   2966  B   BEA A2966     388.877 278.230 148.042  0.00  0.00           C
ATOM   2967  B   BEA A2967     390.094 278.357 148.191  0.00  0.00           C
ATOM   2968  B   BEA A2968     391.296 278.485 148.316  0.00  0.00           C
ATOM   2969  B   BEA A2969     392.477 278.614 148.416  0.00  0.00           C
ATOM   2970  B   BEA A2970     393.635 278.742 148.492  0.00  0.00           C
ATOM   2971  B   BEA A2971     394.863 278.879 148.548  0.00  0.00           C
ATOM   2972  B   BEA A2972     396.055 279.012 148.578  0.00  0.00           C
ATOM   2973  B   BEA A2973     398.402 279.272 148.559  0.00  0.00           C
ATOM   2974  B   BEA A2974     399.543 279.395 148.509  0.00  0.00           C
ATOM   2975  B   BEA A2975     400.800 279.527 148.422  0.00  0.00           C
ATOM   2976  B   BEA A2976     401.977 279.646 148.304  0.00  0.00           C
ATOM   2977  B   BEA A2977     403.150 279.756 148.148  0.00  0.00           C
ATOM   2978  B   BEA A2978     404.302 279.856 147.952  0.00  0.00           C
ATOM   2979  B   BEA A2979     405.486 279.946 147.698  0.00  0.00           C
ATOM   2980  B   BEA A2980     406.599 280.015 147.399  0.00  0.00           C
ATOM   2981  B   BEA A2981     407.744 280.062 147.013  0.00  0.00           C
ATOM   2982  B   BEA A2982     408.860 280.074 146.531  0.00  0.00           C
ATOM   2983  B   BEA A2983     411.564 279.716 144.281  0.00  0.00           C
ATOM   2984  B   BEA A2984     411.989 279.383 143.208  0.00  0.00           C
ATOM   2985  B   BEA A2985     412.048 278.958 142.095  0.00  0.00           C
ATOM   2986  B   BEA A2986     411.833 278.483 141.009  0.00  0.00           C
ATOM   2987  B   BEA A2987     411.452 277.997 139.996  0.00  0.00           C
ATOM   2988  B   BEA A2988     410.977 277.517 139.056  0.00  0.00           C
ATOM   2989  B   BEA A2989     410.408 277.012 138.117  0.00  0.00           C
ATOM   2990  B   BEA A2990     409.781 276.500 137.203  0.00  0.00           C
ATOM   2991  B   BEA A2991     409.130 275.996 136.337  0.00  0.00           C
ATOM   2992  B   BEA A2992     408.434 275.480 135.474  0.00  0.00           C
ATOM   2993  B   BEA A2993     407.765 274.996 134.687  0.00  0.00           C
ATOM   2994  B   BEA A2994     407.034 274.476 133.862  0.00  0.00           C
ATOM   2995  B   BEA A2995     406.305 273.966 133.068  0.00  0.00           C
ATOM   2996  B   BEA A2996     405.592 273.469 132.312  0.00  0.00           C
ATOM   2997  B   BEA A2997     404.842 272.949 131.535  0.00  0.00           C
ATOM   2998  B   BEA A2998     404.061 272.408 130.741  0.00  0.00           C
ATOM   2999  B   BEA A2999     403.321 271.893 129.998  0.00  0.00           C
ATOM   3000  B   BEA A3000     402.562 271.363 129.246  0.00  0.00           C
ATOM   3001  B   BEA A3001     401.791 270.820 128.487  0.00  0.00           C
ATOM   3002  B   BEA A3002     400.233 269.701 126.963  0.00  0.00           C
ATOM   3003  B   BEA A3003     399.523 269.179 126.268  0.00  0.00           C
ATOM   3004  B   BEA A3004     398.754 268.603 125.513  0.00  0.00           C
ATOM   3005  B   BEA A3005     397.998 268.025 124.766  0.00  0.00           C
ATOM   3006  B   BEA A3006     397.261 267.446 124.030  0.00  0.00           C
ATOM   3007  B   BEA A3007     396.547 266.869 123.309  0.00  0.00           C
ATOM   3008  B   BEA A3008     395.801 266.246 122.542  0.00  0.00           C
ATOM   3009  B   BEA A3009     395.092 265.629 121.796  0.00  0.00           C
ATOM   3010  B   BEA A3010     394.424 265.023 121.075  0.00  0.00           C
ATOM   3011  B   BEA A3011     392.482 263.043 118.811  0.00  0.00           C
ATOM   3012  B   BEA A3012     391.870 262.310 118.009  0.00  0.00           C
ATOM   3013  B   BEA A3013     391.347 261.610 117.263  0.00  0.00           C
ATOM   3014  B   BEA A3014     390.853 260.849 116.473  0.00  0.00           C
ATOM   3015  B   BEA A3015     390.423 260.037 115.656  0.00  0.00           C
ATOM   3016  B   BEA A3016     390.107 259.233 114.877  0.00  0.00           C
ATOM   3017  B   BEA A3017     389.902 258.350 114.058  0.00  0.00           C
ATOM   3018  B   BEA A3018     389.868 257.444 113.261  0.00  0.00           C
ATOM   3019  B   BEA A3019     390.039 256.556 112.527  0.00  0.00           C
ATOM   3020  B   BEA A3020     390.450 255.663 111.845  0.00  0.00           C
ATOM   3021  B   BEA A3021     391.103 254.819 111.258  0.00  0.00           C
ATOM   3022  B   BEA A3022     392.849 253.400 110.421  0.00  0.00           C
ATOM   3023  B   BEA A3023     395.926 251.739 109.708  0.00  0.00           C
ATOM   3024  B   BEA A3024     398.102 250.810 109.448  0.00  0.00           C
ATOM   3025  B   BEA A3025     399.269 250.357 109.359  0.00  0.00           C
ATOM   3026  B   BEA A3026     400.315 249.969 109.302  0.00  0.00           C
ATOM   3027  B   BEA A3027     401.497 249.547 109.262  0.00  0.00           C
ATOM   3028  B   BEA A3028     402.618 249.160 109.244  0.00  0.00           C
ATOM   3029  B   BEA A3029     403.759 248.774 109.244  0.00  0.00           C
ATOM   3030  B   BEA A3030     405.964 248.044 109.292  0.00  0.00           C
ATOM   3031  B   BEA A3031     407.101 247.670 109.339  0.00  0.00           C
ATOM   3032  B   BEA A3032     408.307 247.272 109.406  0.00  0.00           C
ATOM   3033  B   BEA A3033     409.383 246.913 109.479  0.00  0.00           C
ATOM   3034  B   BEA A3034     410.502 246.532 109.569  0.00  0.00           C
ATOM   3035  B   BEA A3035     411.644 246.132 109.676  0.00  0.00           C
ATOM   3036  B   BEA A3036     412.786 245.716 109.801  0.00  0.00           C
ATOM   3037  B   BEA A3037     413.902 245.286 109.940  0.00  0.00           C
ATOM   3038  B   BEA A3038     414.962 244.848 110.092  0.00  0.00           C
ATOM   3039  B   BEA A3039     416.064 244.347 110.274  0.00  0.00           C
ATOM   3040  B   BEA A3040     417.127 243.794 110.483  0.00  0.00           C
ATOM   3041  B   BEA A3041     418.105 243.177 110.719  0.00  0.00           C
ATOM   3042  B   BEA A3042     418.966 242.438 111.001  0.00  0.00           C
ATOM   3043  B   BEA A3043     419.555 241.461 111.359  0.00  0.00           C
ATOM   3044  B   BEA A3044     419.529 240.338 111.739  0.00  0.00           C
ATOM   3045  B   BEA A3045     418.972 239.313 112.058  0.00  0.00           C
ATOM   3046  B   BEA A3046     418.189 238.456 112.304  0.00  0.00           C
ATOM   3047  B   BEA A3047     417.282 237.688 112.509  0.00  0.00           C
ATOM   3048  B   BEA A3048     416.355 237.017 112.676  0.00  0.00           C
ATOM   3049  B   BEA A3049     415.333 236.354 112.829  0.00  0.00           C
ATOM   3050  B   BEA A3050     414.336 235.758 112.958  0.00  0.00           C
ATOM   3051  B   BEA A3051     413.271 235.160 113.079  0.00  0.00           C
ATOM   3052  B   BEA A3052     412.242 234.609 113.182  0.00  0.00           C
ATOM   3053  B   BEA A3053     411.199 234.071 113.275  0.00  0.00           C
ATOM   3054  B   BEA A3054     410.074 233.510 113.365  0.00  0.00           C
ATOM   3055  B   BEA A3055     409.054 233.013 113.437  0.00  0.00           C
ATOM   3056  B   BEA A3056     407.979 232.499 113.506  0.00  0.00           C
ATOM   3057  B   BEA A3057     406.855 231.971 113.569  0.00  0.00           C
ATOM   3058  B   BEA A3058     405.784 231.473 113.622  0.00  0.00           C
ATOM   3059  B   BEA A3059     404.682 230.964 113.670  0.00  0.00           C
ATOM   3060  B   BEA A3060     403.651 230.490 113.708  0.00  0.00           C
ATOM   3061  B   BEA A3061     402.505 229.965 113.744  0.00  0.00           C
ATOM   3062  B   BEA A3062     401.443 229.478 113.771  0.00  0.00           C
ATOM   3063  B   BEA A3063     400.375 228.986 113.792  0.00  0.00           C
ATOM   3064  B   BEA A3064     399.305 228.491 113.806  0.00  0.00           C
ATOM   3065  B   BEA A3065     398.142 227.948 113.814  0.00  0.00           C
ATOM   3066  B   BEA A3066     397.087 227.449 113.815  0.00  0.00           C
ATOM   3067  B   BEA A3067     396.047 226.951 113.809  0.00  0.00           C
ATOM   3068  B   BEA A3068     394.933 226.408 113.794  0.00  0.00           C
ATOM   3069  B   BEA A3069     393.848 225.868 113.772  0.00  0.00           C
ATOM   3070  B   BEA A3070     392.798 225.333 113.741  0.00  0.00           C
ATOM   3071  B   BEA A3071     391.787 224.805 113.704  0.00  0.00           C
ATOM   3072  B   BEA A3072     390.651 224.191 113.650  0.00  0.00           C
ATOM   3073  B   BEA A3073     389.660 223.635 113.591  0.00  0.00           C
ATOM   3074  B   BEA A3074     388.651 223.045 113.520  0.00  0.00           C
ATOM   3075  B   BEA A3075     387.566 222.376 113.427  0.00  0.00           C
ATOM   3076  B   BEA A3076     386.577 221.729 113.323  0.00  0.00           C
ATOM   3077  B   BEA A3077     385.625 221.059 113.203  0.00  0.00           C
ATOM   3078  B   BEA A3078     384.668 220.325 113.056  0.00  0.00           C
ATOM   3079  B   BEA A3079     383.801 219.584 112.890  0.00  0.00           C
ATOM   3080  B   BEA A3080     382.949 218.748 112.682  0.00  0.00           C
ATOM   3081  B   BEA A3081     381.111 215.849 111.789  0.00  0.00           C
ATOM   3082  B   BEA A3082     380.845 214.760 111.392  0.00  0.00           C
ATOM   3083  B   BEA A3083     380.792 213.630 110.950  0.00  0.00           C
ATOM   3084  B   BEA A3084     380.949 212.523 110.491  0.00  0.00           C
ATOM   3085  B   BEA A3085     381.278 211.469 110.032  0.00  0.00           C
ATOM   3086  B   BEA A3086     381.750 210.457 109.574  0.00  0.00           C
ATOM   3087  B   BEA A3087     382.301 209.538 109.145  0.00  0.00           C
ATOM   3088  B   BEA A3088     382.965 208.617 108.705  0.00  0.00           C
ATOM   3089  B   BEA A3089     383.687 207.749 108.283  0.00  0.00           C
ATOM   3090  B   BEA A3090     384.437 206.941 107.884  0.00  0.00           C
ATOM   3091  B   BEA A3091     385.244 206.147 107.487  0.00  0.00           C
ATOM   3092  B   BEA A3092     386.095 205.373 107.097  0.00  0.00           C
ATOM   3093  B   BEA A3093     386.976 204.621 106.716  0.00  0.00           C
ATOM   3094  B   BEA A3094     387.810 203.947 106.374  0.00  0.00           C
ATOM   3095  B   BEA A3095     388.781 203.199 105.994  0.00  0.00           C
ATOM   3096  B   BEA A3096     389.680 202.535 105.657  0.00  0.00           C
ATOM   3097  B   BEA A3097     391.575 201.209 104.986  0.00  0.00           C
ATOM   3098  B   BEA A3098     392.482 200.602 104.681  0.00  0.00           C
ATOM   3099  B   BEA A3099     393.512 199.930 104.346  0.00  0.00           C
ATOM   3100  B   BEA A3100     394.419 199.351 104.059  0.00  0.00           C
ATOM   3101  B   BEA A3101     395.445 198.710 103.745  0.00  0.00           C
ATOM   3102  B   BEA A3102     396.420 198.112 103.456  0.00  0.00           C
ATOM   3103  B   BEA A3103     397.424 197.506 103.165  0.00  0.00           C
ATOM   3104  B   BEA A3104     398.455 196.892 102.876  0.00  0.00           C
ATOM   3105  B   BEA A3105     399.421 196.324 102.612  0.00  0.00           C
ATOM   3106  B   BEA A3106     400.407 195.751 102.350  0.00  0.00           C
ATOM   3107  B   BEA A3107     401.411 195.172 102.089  0.00  0.00           C
ATOM   3108  B   BEA A3108     402.431 194.589 101.832  0.00  0.00           C
ATOM   3109  B   BEA A3109     403.465 194.002 101.579  0.00  0.00           C
ATOM   3110  B   BEA A3110     404.511 193.411 101.330  0.00  0.00           C
ATOM   3111  B   BEA A3111     405.472 192.871 101.107  0.00  0.00           C
ATOM   3112  B   BEA A3112     406.534 192.275 100.868  0.00  0.00           C
ATOM   3113  B   BEA A3113     407.602 191.677 100.636  0.00  0.00           C
ATOM   3114  B   BEA A3114     409.649 190.531 100.210  0.00  0.00           C
ATOM   3115  B   BEA A3115     410.624 189.985 100.018  0.00  0.00           C
ATOM   3116  B   BEA A3116     411.691 189.385  99.814  0.00  0.00           C
ATOM   3117  B   BEA A3117     412.753 188.785  99.619  0.00  0.00           C
ATOM   3118  B   BEA A3118     413.712 188.241  99.450  0.00  0.00           C
ATOM   3119  B   BEA A3119     414.756 187.645  99.274  0.00  0.00           C
ATOM   3120  B   BEA A3120     415.788 187.051  99.108  0.00  0.00           C
ATOM   3121  B   BEA A3121     416.806 186.460  98.952  0.00  0.00           C
ATOM   3122  B   BEA A3122     417.807 185.872  98.808  0.00  0.00           C
ATOM   3123  B   BEA A3123     418.881 185.235  98.662  0.00  0.00           C
ATOM   3124  B   BEA A3124     419.845 184.656  98.540  0.00  0.00           C
ATOM   3125  B   BEA A3125     420.878 184.028  98.419  0.00  0.00           C
ATOM   3126  B   BEA A3126     423.944 182.115  98.119  0.00  0.00           C
ATOM   3127  B   BEA A3127     425.916 180.844  97.977  0.00  0.00           C
ATOM   3128  B   BEA A3128     426.914 180.189  97.920  0.00  0.00           C
ATOM   3129  B   BEA A3129     427.973 179.483  97.873  0.00  0.00           C
ATOM   3130  B   BEA A3130     428.930 178.836  97.841  0.00  0.00           C
ATOM   3131  B   BEA A3131     429.947 178.140  97.819  0.00  0.00           C
ATOM   3132  B   BEA A3132     430.864 177.503  97.809  0.00  0.00           C
ATOM   3133  B   BEA A3133     432.874 176.078  97.826  0.00  0.00           C
ATOM   3134  B   BEA A3134     433.810 175.400  97.852  0.00  0.00           C
ATOM   3135  B   BEA A3135     434.802 174.671  97.892  0.00  0.00           C
ATOM   3136  B   BEA A3136     435.772 173.947  97.945  0.00  0.00           C
ATOM   3137  B   BEA A3137     436.723 173.227  98.010  0.00  0.00           C
ATOM   3138  B   BEA A3138     437.653 172.511  98.086  0.00  0.00           C
ATOM   3139  B   BEA A3139     438.565 171.801  98.175  0.00  0.00           C
ATOM   3140  B   BEA A3140     439.527 171.039  98.282  0.00  0.00           C
ATOM   3141  B   BEA A3141     440.469 170.281  98.402  0.00  0.00           C
ATOM   3142  B   BEA A3142     441.391 169.527  98.534  0.00  0.00           C
ATOM   3143  B   BEA A3143     442.294 168.777  98.678  0.00  0.00           C
ATOM   3144  B   BEA A3144     443.178 168.032  98.833  0.00  0.00           C
ATOM   3145  B   BEA A3145     444.109 167.234  99.012  0.00  0.00           C
ATOM   3146  B   BEA A3146     444.956 166.496  99.189  0.00  0.00           C
ATOM   3147  B   BEA A3147     445.849 165.706  99.392  0.00  0.00           C
ATOM   3148  B   BEA A3148     446.724 164.919  99.607  0.00  0.00           C
ATOM   3149  B   BEA A3149     447.580 164.136  99.833  0.00  0.00           C
ATOM   3150  B   BEA A3150     448.479 163.300 100.088  0.00  0.00           C
ATOM   3151  B   BEA A3151     449.301 162.523 100.338  0.00  0.00           C
ATOM   3152  B   BEA A3152     450.163 161.692 100.617  0.00  0.00           C
ATOM   3153  B   BEA A3153     450.951 160.921 100.888  0.00  0.00           C
ATOM   3154  B   BEA A3154     451.780 160.097 101.190  0.00  0.00           C
ATOM   3155  B   BEA A3155     452.592 159.274 101.504  0.00  0.00           C
ATOM   3156  B   BEA A3156     454.221 157.579 102.190  0.00  0.00           C
ATOM   3157  B   BEA A3157     455.734 155.949 102.897  0.00  0.00           C
ATOM   3158  B   BEA A3158     456.520 155.079 103.292  0.00  0.00           C
ATOM   3159  B   BEA A3159     457.240 154.268 103.673  0.00  0.00           C
ATOM   3160  B   BEA A3160     457.996 153.401 104.091  0.00  0.00           C
ATOM   3161  B   BEA A3161     458.737 152.535 104.521  0.00  0.00           C
ATOM   3162  B   BEA A3162     459.464 151.670 104.963  0.00  0.00           C
ATOM   3163  B   BEA A3163     460.130 150.863 105.385  0.00  0.00           C
ATOM   3164  B   BEA A3164     460.831 149.999 105.848  0.00  0.00           C
ATOM   3165  B   BEA A3165     461.518 149.135 106.322  0.00  0.00           C
ATOM   3166  B   BEA A3166     462.193 148.272 106.807  0.00  0.00           C
ATOM   3167  B   BEA A3167     462.855 147.409 107.303  0.00  0.00           C
ATOM   3168  B   BEA A3168     463.506 146.545 107.809  0.00  0.00           C
ATOM   3169  B   BEA A3169     464.145 145.681 108.326  0.00  0.00           C
ATOM   3170  B   BEA A3170     464.772 144.817 108.853  0.00  0.00           C
ATOM   3171  B   BEA A3171     465.429 143.895 109.427  0.00  0.00           C
ATOM   3172  B   BEA A3172     466.034 143.030 109.976  0.00  0.00           C
ATOM   3173  B   BEA A3173     466.629 142.164 110.534  0.00  0.00           C
ATOM   3174  B   BEA A3174     467.213 141.297 111.103  0.00  0.00           C
ATOM   3175  B   BEA A3175     467.787 140.429 111.681  0.00  0.00           C
ATOM   3176  B   BEA A3176     468.352 139.560 112.269  0.00  0.00           C
ATOM   3177  B   BEA A3177     468.907 138.689 112.867  0.00  0.00           C
ATOM   3178  B   BEA A3178     469.453 137.818 113.475  0.00  0.00           C
ATOM   3179  B   BEA A3179     469.990 136.945 114.092  0.00  0.00           C
ATOM   3180  B   BEA A3180     470.519 136.071 114.719  0.00  0.00           C
ATOM   3181  B   BEA A3181     471.039 135.195 115.355  0.00  0.00           C
ATOM   3182  B   BEA A3182     471.550 134.318 116.000  0.00  0.00           C
ATOM   3183  B   BEA A3183     472.053 133.439 116.654  0.00  0.00           C
ATOM   3184  B   BEA A3184     472.549 132.558 117.318  0.00  0.00           C
ATOM   3185  B   BEA A3185     473.004 131.734 117.945  0.00  0.00           C
ATOM   3186  B   BEA A3186     473.484 130.850 118.626  0.00  0.00           C
ATOM   3187  B   BEA A3187     473.958 129.964 119.315  0.00  0.00           C
ATOM   3188  B   BEA A3188     474.423 129.077 120.013  0.00  0.00           C
ATOM   3189  B   BEA A3189     474.852 128.246 120.673  0.00  0.00           C
ATOM   3190  B   BEA A3190     475.304 127.355 121.387  0.00  0.00           C
ATOM   3191  B   BEA A3191     475.721 126.520 122.062  0.00  0.00           C
ATOM   3192  B   BEA A3192     476.160 125.625 122.792  0.00  0.00           C
ATOM   3193  B   BEA A3193     476.565 124.787 123.481  0.00  0.00           C
ATOM   3194  B   BEA A3194     476.992 123.889 124.227  0.00  0.00           C
ATOM   3195  B   BEA A3195     477.386 123.047 124.930  0.00  0.00           C
ATOM   3196  B   BEA A3196     477.802 122.145 125.690  0.00  0.00           C
ATOM   3197  B   BEA A3197     478.185 121.300 126.407  0.00  0.00           C
ATOM   3198  B   BEA A3198     478.564 120.453 127.130  0.00  0.00           C
ATOM   3199  B   BEA A3199     479.306 118.755 128.596  0.00  0.00           C
ATOM   3200  B   BEA A3200     479.696 117.844 129.389  0.00  0.00           C
ATOM   3201  B   BEA A3201     480.056 116.991 130.136  0.00  0.00           C
ATOM   3202  B   BEA A3202     480.412 116.136 130.890  0.00  0.00           C
ATOM   3203  B   BEA A3203     480.764 115.279 131.648  0.00  0.00           C
ATOM   3204  B   BEA A3204     481.112 114.422 132.412  0.00  0.00           C
ATOM   3205  B   BEA A3205     481.457 113.562 133.182  0.00  0.00           C
ATOM   3206  B   BEA A3206     481.774 112.760 133.902  0.00  0.00           C
ATOM   3207  B   BEA A3207     482.111 111.898 134.681  0.00  0.00           C
ATOM   3208  B   BEA A3208     482.445 111.035 135.464  0.00  0.00           C
ATOM   3209  B   BEA A3209     482.776 110.170 136.251  0.00  0.00           C
ATOM   3210  B   BEA A3210     483.104 109.304 137.043  0.00  0.00           C
ATOM   3211  B   BEA A3211     483.729 107.628 138.583  0.00  0.00           C
ATOM   3212  B   BEA A3212     484.049 106.759 139.386  0.00  0.00           C
ATOM   3213  B   BEA A3213     484.345 105.948 140.137  0.00  0.00           C
ATOM   3214  B   BEA A3214     484.660 105.076 140.947  0.00  0.00           C
ATOM   3215  B   BEA A3215     484.952 104.264 141.704  0.00  0.00           C
ATOM   3216  B   BEA A3216     485.263 103.391 142.519  0.00  0.00           C
ATOM   3217  B   BEA A3217     485.572 102.517 143.336  0.00  0.00           C
ATOM   3218  B   BEA A3218     485.859 101.702 144.101  0.00  0.00           C
ATOM   3219  B   BEA A3219     486.165 100.827 144.923  0.00  0.00           C
ATOM   3220  B   BEA A3220     486.448 100.010 145.691  0.00  0.00           C
ATOM   3221  B   BEA A3221     486.731  99.193 146.461  0.00  0.00           C
ATOM   3222  B   BEA A3222     487.034  98.317 147.288  0.00  0.00           C
ATOM   3223  B   BEA A3223     487.314  97.499 148.061  0.00  0.00           C
ATOM   3224  B   BEA A3224     487.615  96.622 148.891  0.00  0.00           C
ATOM   3225  B   BEA A3225     487.894  95.803 149.666  0.00  0.00           C
ATOM   3226  B   BEA A3226     488.194  94.925 150.497  0.00  0.00           C
ATOM   3227  B   BEA A3227     488.472  94.107 151.273  0.00  0.00           C
ATOM   3228  B   BEA A3228     489.050  92.410 152.881  0.00  0.00           C
ATOM   3229  B   BEA A3229     489.328  91.591 153.657  0.00  0.00           C
ATOM   3230  B   BEA A3230     489.906  89.894 155.265  0.00  0.00           C
ATOM   3231  B   BEA A3231     490.206  89.016 156.095  0.00  0.00           C
ATOM   3232  B   BEA A3232     490.486  88.198 156.869  0.00  0.00           C
ATOM   3233  B   BEA A3233     490.767  87.381 157.642  0.00  0.00           C
ATOM   3234  B   BEA A3234     491.069  86.504 158.469  0.00  0.00           C
ATOM   3235  B   BEA A3235     491.352  85.687 159.239  0.00  0.00           C
ATOM   3236  B   BEA A3236     491.657  84.811 160.063  0.00  0.00           C
ATOM   3237  B   BEA A3237     491.942  83.996 160.829  0.00  0.00           C
ATOM   3238  B   BEA A3238     492.249  83.121 161.649  0.00  0.00           C
ATOM   3239  B   BEA A3239     492.537  82.307 162.412  0.00  0.00           C
ATOM   3240  B   BEA A3240     492.848  81.434 163.227  0.00  0.00           C
ATOM   3241  B   BEA A3241     493.140  80.621 163.984  0.00  0.00           C
ATOM   3242  B   BEA A3242     493.455  79.750 164.793  0.00  0.00           C
ATOM   3243  B   BEA A3243     493.773  78.879 165.599  0.00  0.00           C
ATOM   3244  B   BEA A3244     494.071  78.069 166.348  0.00  0.00           C
ATOM   3245  B   BEA A3245     494.393  77.201 167.147  0.00  0.00           C
ATOM   3246  B   BEA A3246     495.023  75.527 168.680  0.00  0.00           C
ATOM   3247  B   BEA A3247     495.354  74.662 169.467  0.00  0.00           C
ATOM   3248  B   BEA A3248     495.688  73.799 170.251  0.00  0.00           C
ATOM   3249  B   BEA A3249     496.025  72.937 171.029  0.00  0.00           C
ATOM   3250  B   BEA A3250     496.366  72.076 171.803  0.00  0.00           C
ATOM   3251  B   BEA A3251     496.711  71.216 172.572  0.00  0.00           C
ATOM   3252  B   BEA A3252     497.059  70.358 173.336  0.00  0.00           C
ATOM   3253  B   BEA A3253     497.411  69.502 174.095  0.00  0.00           C
ATOM   3254  B   BEA A3254     497.767  68.647 174.848  0.00  0.00           C
ATOM   3255  B   BEA A3255     498.127  67.794 175.595  0.00  0.00           C
ATOM   3256  B   BEA A3256     498.492  66.942 176.337  0.00  0.00           C
ATOM   3257  B   BEA A3257     499.235  65.243 177.803  0.00  0.00           C
ATOM   3258  B   BEA A3258     499.613  64.397 178.526  0.00  0.00           C
ATOM   3259  B   BEA A3259     500.023  63.493 179.293  0.00  0.00           C
ATOM   3260  B   BEA A3260     500.411  62.649 180.004  0.00  0.00           C
ATOM   3261  B   BEA A3261     500.805  61.808 180.707  0.00  0.00           C
ATOM   3262  B   BEA A3262     501.232  60.909 181.453  0.00  0.00           C
ATOM   3263  B   BEA A3263     501.637  60.071 182.142  0.00  0.00           C
ATOM   3264  B   BEA A3264     502.076  59.177 182.872  0.00  0.00           C
ATOM   3265  B   BEA A3265     502.492  58.342 183.547  0.00  0.00           C
ATOM   3266  B   BEA A3266     503.403  56.561 184.968  0.00  0.00           C
ATOM   3267  B   BEA A3267     503.838  55.732 185.620  0.00  0.00           C
ATOM   3268  B   BEA A3268     504.311  54.846 186.309  0.00  0.00           C
ATOM   3269  B   BEA A3269     504.791  53.962 186.990  0.00  0.00           C
ATOM   3270  B   BEA A3270     505.279  53.080 187.662  0.00  0.00           C
ATOM   3271  B   BEA A3271     505.775  52.199 188.326  0.00  0.00           C
ATOM   3272  B   BEA A3272     506.245  51.379 188.937  0.00  0.00           C
ATOM   3273  B   BEA A3273     506.756  50.501 189.582  0.00  0.00           C
ATOM   3274  B   BEA A3274     507.276  49.626 190.218  0.00  0.00           C
ATOM   3275  B   BEA A3275     508.340  47.878 191.463  0.00  0.00           C
ATOM   3276  B   BEA A3276     508.886  47.007 192.071  0.00  0.00           C
ATOM   3277  B   BEA A3277     509.441  46.136 192.669  0.00  0.00           C
ATOM   3278  B   BEA A3278     510.006  45.267 193.257  0.00  0.00           C
ATOM   3279  B   BEA A3279     510.580  44.399 193.836  0.00  0.00           C
ATOM   3280  B   BEA A3280     511.203  43.475 194.443  0.00  0.00           C
ATOM   3281  B   BEA A3281     511.798  42.609 195.001  0.00  0.00           C
ATOM   3282  B   BEA A3282     513.019  40.879 196.087  0.00  0.00           C
ATOM   3283  B   BEA A3283     513.646  40.015 196.614  0.00  0.00           C
ATOM   3284  B   BEA A3284     514.285  39.151 197.131  0.00  0.00           C
ATOM   3285  B   BEA A3285     514.935  38.287 197.638  0.00  0.00           C
ATOM   3286  B   BEA A3286     515.597  37.424 198.134  0.00  0.00           C
ATOM   3287  B   BEA A3287     516.271  36.561 198.619  0.00  0.00           C
ATOM   3288  B   BEA A3288     516.958  35.697 199.094  0.00  0.00           C
ATOM   3289  B   BEA A3289     517.658  34.833 199.557  0.00  0.00           C
ATOM   3290  B   BEA A3290     518.372  33.969 200.009  0.00  0.00           C
ATOM   3291  B   BEA A3291     519.051  33.161 200.422  0.00  0.00           C
ATOM   3292  B   BEA A3292     519.792  32.295 200.852  0.00  0.00           C
ATOM   3293  B   BEA A3293     521.267  30.617 201.652  0.00  0.00           C
ATOM   3294  B   BEA A3294     522.052  29.747 202.048  0.00  0.00           C
ATOM   3295  B   BEA A3295     522.801  28.933 202.407  0.00  0.00           C
ATOM   3296  B   BEA A3296     523.618  28.060 202.779  0.00  0.00           C
ATOM   3297  B   BEA A3297     524.397  27.242 203.116  0.00  0.00           C
ATOM   3298  B   BEA A3298     525.193  26.422 203.442  0.00  0.00           C
ATOM   3299  B   BEA A3299     526.004  25.599 203.756  0.00  0.00           C
ATOM   3300  B   BEA A3300     526.833  24.775 204.059  0.00  0.00           C
ATOM   3301  B   BEA A3301     528.482  23.173 204.610  0.00  0.00           C
ATOM   3302  B   BEA A3302     529.363  22.340 204.877  0.00  0.00           C
ATOM   3303  B   BEA A3303     530.201  21.560 205.115  0.00  0.00           C
ATOM   3304  B   BEA A3304     531.057  20.777 205.342  0.00  0.00           C
ATOM   3305  B   BEA A3305     531.931  19.990 205.557  0.00  0.00           C
ATOM   3306  B   BEA A3306     532.824  19.200 205.760  0.00  0.00           C
ATOM   3307  B   BEA A3307     533.736  18.406 205.951  0.00  0.00           C
ATOM   3308  B   BEA A3308     534.601  17.664 206.118  0.00  0.00           C
ATOM   3309  B   BEA A3309     535.551  16.863 206.284  0.00  0.00           C
ATOM   3310  B   BEA A3310     536.455  16.113 206.428  0.00  0.00           C
ATOM   3311  B   BEA A3311     537.377  15.360 206.559  0.00  0.00           C
ATOM   3312  B   BEA A3312     538.250  14.658 206.670  0.00  0.00           C
ATOM   3313  B   BEA A3313     539.212  13.896 206.778  0.00  0.00           C
ATOM   3314  B   BEA A3314     540.194  13.129 206.873  0.00  0.00           C
ATOM   3315  B   BEA A3315     541.125  12.414 206.949  0.00  0.00           C
ATOM   3316  B   BEA A3316     542.076  11.694 207.014  0.00  0.00           C
ATOM   3317  B   BEA A3317     543.047  10.970 207.066  0.00  0.00           C
ATOM   3318  B   BEA A3318     543.963  10.297 207.103  0.00  0.00           C
ATOM   3319  B   BEA A3319     544.975   9.564 207.131  0.00  0.00           C
ATOM   3320  B   BEA A3320     545.931   8.881 207.145  0.00  0.00           C
ATOM   3321  B   BEA A3321     546.907   8.194 207.147  0.00  0.00           C
ATOM   3322  B   BEA A3322     548.841   6.860 207.116  0.00  0.00           C
ATOM   3323  B   BEA A3323     549.879   6.159 207.082  0.00  0.00           C
ATOM   3324  B   BEA A3324     550.856   5.508 207.038  0.00  0.00           C
ATOM   3325  B   BEA A3325     552.871   4.192 206.914  0.00  0.00           C
ATOM   3326  B   BEA A3326     553.824   3.582 206.840  0.00  0.00           C
ATOM   3327  B   BEA A3327     554.882   2.913 206.748  0.00  0.00           C
ATOM   3328  B   BEA A3328     555.875   2.293 206.651  0.00  0.00           C
ATOM   3329  B   BEA A3329     556.888   1.669 206.542  0.00  0.00           C
ATOM   3330  B   BEA A3330     557.921   1.041 206.421  0.00  0.00           C
ATOM   3331  B   BEA A3331     558.974   0.408 206.288  0.00  0.00           C
CONECT    1    2
CONECT    2    1    3
CONECT    3    2    4
CONECT    4    3    5
CONECT    5    4    6
CONECT    6    5    7
CONECT    7    6    8
CONECT    8    7    9
CONECT    9    8   10
CONECT   10    9   11
CONECT   11   10   12
CONECT   12   11   13
CONECT   13   12   14
CONECT   14   13   15
CONECT   15   14   16
CONECT   16   15   17
CONECT   17   16   18
CONECT   18   17   19
CONECT   19   18   20
CONECT   20   19   21
CONECT   21   20   22
CONECT   22   21   23
CONECT   23   22   24
CONECT   24   23   25
CONECT   25   24   26
CONECT   26   25   27
CONECT   27   26   28
CONECT   28   27   29
CONECT   29   28   30
CONECT   30   29   31
CONECT   31   30   32
CONECT   32   31   33
CONECT   33   32   34
CONECT   34   33   35
CONECT   35   34   36
CONECT   36   35   37
CONECT   37   36   38
CONECT   38   37   39
CONECT   39   38   40
CONECT   40   39   41
CONECT   41   40   42
CONECT   42   41   43
CONECT   43   42   44
CONECT   44   43   45
CONECT   45   44   46
CONECT   46   45   47
CONECT   47   46   48
CONECT   48   47   49
CONECT   49   48   50
CONECT   50   49   51
CONECT   51   50   52
CONECT   52   51   53
CONECT   53   52   54
CONECT   54   53   55
CONECT   55   54   56
CONECT   56   55   57
CONECT   57   56   58
CONECT   58   57   59
CONECT   59   58   60
CONECT   60   59   61
CONECT   61   60   62
CONECT   62   61   63
CONECT   63   62   64
CONECT   64   63   65
CONECT   65   64   66
CONECT   66   65   67
CONECT   67   66   68
CONECT   68   67   69
CONECT   69   68   70
CONECT   70   69   71
CONECT   71   70   72
CONECT   72   71   73
CONECT   73   72   74
CONECT   74   73   75
CONECT   75   74   76
CONECT   76   75   77
CONECT   77   76   78
CONECT   78   77   79
CONECT   79   78   80
CONECT   80   79   81
CONECT   81   80   82
CONECT   82   81   83
CONECT   83   82   84
CONECT   84   83   85
CONECT   85   84   86
CONECT   86   85   87
CONECT   87   86   88
CONECT   88   87   89
CONECT   89   88   90
CONECT   90   89   91
CONECT   91   90   92
CONECT   92   91   93
CONECT   93   92   94
CONECT   94   93   95
CONECT   95   94   96
CONECT   96   95   97
CONECT   97   96   98
CONECT   98   97   99
CONECT   99   98  100
CONECT  100   99  101
CONECT  101  100  102
CONECT  102  101  103
CONECT  103  102  104
CONECT  104  103  105
CONECT  105  104  106
CONECT  106  105  107
CONECT  107  106  108
CONECT  108  107  109
CONECT  109  108  110
CONECT  110  109  111
CONECT  111  110  112
CONECT  112  111  113
CONECT  113  112  114
CONECT  114  113  115
CONECT  115  114  116
CONECT  116  115  117
CONECT  117  116  118
CONECT  118  117  119
CONECT  119  118  120
CONECT  120  119  121
CONECT  121  120  122
CONECT  122  121  123
CONECT  123  122  124
CONECT  124  123  125
CONECT  125  124  126
CONECT  126  125  127
CONECT  127  126  128
CONECT  128  127  129
CONECT  129  128  130
CONECT  130  129  131
CONECT  131  130  132
CONECT  132  131  133
CONECT  133  132  134
CONECT  134  133  135
CONECT  135  134  136
CONECT  136  135  137
CONECT  137  136  138
CONECT  138  137  139
CONECT  139  138  140
CONECT  140  139  141
CONECT  141  140  142
CONECT  142  141  143
CONECT  143  142  144
CONECT  144  143  145
CONECT  145  144  146
CONECT  146  145  147
CONECT  147  146  148
CONECT  148  147  149
CONECT  149  148  150
CONECT  150  149  151
CONECT  151  150  152
CONECT  152  151  153
CONECT  153  152  154
CONECT  154  153  155
CONECT  155  154  156
CONECT  156  155  157
CONECT  157  156  158
CONECT  158  157  159
CONECT  159  158  160
CONECT  160  159  161
CONECT  161  160  162
CONECT  162  161  163
CONECT  163  162  164
CONECT  164  163  165
CONECT  165  164  166
CONECT  166  165  167
CONECT  167  166  168
CONECT  168  167  169
CONECT  169  168  170
CONECT  170  169  171
CONECT  171  170  172
CONECT  172  171  173
CONECT  173  172  174
CONECT  174  173  175
CONECT  175  174  176
CONECT  176  175  177
CONECT  177  176  178
CONECT  178  177  179
CONECT  179  178  180
CONECT  180  179  181
CONECT  181  180  182
CONECT  182  181  183
CONECT  183  182  184
CONECT  184  183  185
CONECT  185  184  186
CONECT  186  185  187
CONECT  187  186  188
CONECT  188  187  189
CONECT  189  188  190
CONECT  190  189  191
CONECT  191  190  192
CONECT  192  191  193
CONECT  193  192  194
CONECT  194  193  195
CONECT  195  194  196
CONECT  196  195  197
CONECT  197  196  198
CONECT  198  197  199
CONECT  199  198  200
CONECT  200  199  201
CONECT  201  200  202
CONECT  202  201  203
CONECT  203  202  204
CONECT  204  203  205
CONECT  205  204  206
CONECT  206  205  207
CONECT  207  206  208
CONECT  208  207  209
CONECT  209  208  210
CONECT  210  209  211
CONECT  211  210  212
CONECT  212  211  213
CONECT  213  212  214
CONECT  214  213  215
CONECT  215  214  216
CONECT  216  215  217
CONECT  217  216  218
CONECT  218  217  219
CONECT  219  218  220
CONECT  220  219  221
CONECT  221  220  222
CONECT  222  221  223
CONECT  223  222  224
CONECT  224  223  225
CONECT  225  224  226
CONECT  226  225  227
CONECT  227  226  228
CONECT  228  227  229
CONECT  229  228  230
CONECT  230  229  231
CONECT  231  230  232
CONECT  232  231  233
CONECT  233  232  234
CONECT  234  233  235
CONECT  235  234  236
CONECT  236  235  237
CONECT  237  236  238
CONECT  238  237  239
CONECT  239  238  240
CONECT  240  239  241
CONECT  241  240  242
CONECT  242  241  243
CONECT  243  242  244
CONECT  244  243  245
CONECT  245  244  246
CONECT  246  245  247
CONECT  247  246  248
CONECT  248  247  249
CONECT  249  248  250
CONECT  250  249  251
CONECT  251  250  252
CONECT  252  251  253
CONECT  253  252  254
CONECT  254  253  255
CONECT  255  254  256
CONECT  256  255  257
CONECT  257  256  258
CONECT  258  257  259
CONECT  259  258  260
CONECT  260  259  261
CONECT  261  260  262
CONECT  262  261  263
CONECT  263  262  264
CONECT  264  263  265
CONECT  265  264  266
CONECT  266  265  267
CONECT  267  266  268
CONECT  268  267  269
CONECT  269  268  270
CONECT  270  269  271
CONECT  271  270  272
CONECT  272  271  273
CONECT  273  272  274
CONECT  274  273  275
CONECT  275  274  276
CONECT  276  275  277
CONECT  277  276  278
CONECT  278  277  279
CONECT  279  278  280
CONECT  280  279  281
CONECT  281  280  282
CONECT  282  281  283
CONECT  283  282  284
CONECT  284  283  285
CONECT  285  284  286
CONECT  286  285  287
CONECT  287  286  288
CONECT  288  287  289
CONECT  289  288  290
CONECT  290  289  291
CONECT  291  290  292
CONECT  292  291  293
CONECT  293  292  294
CONECT  294  293  295
CONECT  295  294  296
CONECT  296  295  297
CONECT  297  296  298
CONECT  298  297  299
CONECT  299  298  300
CONECT  300  299  301
CONECT  301  300  302
CONECT  302  301  303
CONECT  303  302  304
CONECT  304  303  305
CONECT  305  304  306
CONECT  306  305  307
CONECT  307  306  308
CONECT  308  307  309
CONECT  309  308  310
CONECT  310  309  311
CONECT  311  310  312
CONECT  312  311  313
CONECT  313  312  314
CONECT  314  313  315
CONECT  315  314  316
CONECT  316  315  317
CONECT  317  316  318
CONECT  318  317  319
CONECT  319  318  320
CONECT  320  319  321
CONECT  321  320  322
CONECT  322  321  323
CONECT  323  322  324
CONECT  324  323  325
CONECT  325  324  326
CONECT  326  325  327
CONECT  327  326  328
CONECT  328  327  329
CONECT  329  328  330
CONECT  330  329  331
CONECT  331  330  332
CONECT  332  331  333
CONECT  333  332  334
CONECT  334  333  335
CONECT  335  334  336
CONECT  336  335  337
CONECT  337  336  338
CONECT  338  337  339
CONECT  339  338  340
CONECT  340  339  341
CONECT  341  340  342
CONECT  342  341  343
CONECT  343  342  344
CONECT  344  343  345
CONECT  345  344  346
CONECT  346  345  347
CONECT  347  346  348
CONECT  348  347  349
CONECT  349  348  350
CONECT  350  349  351
CONECT  351  350  352
CONECT  352  351  353
CONECT  353  352  354
CONECT  354  353  355
CONECT  355  354  356
CONECT  356  355  357
CONECT  357  356  358
CONECT  358  357  359
CONECT  359  358  360
CONECT  360  359  361
CONECT  361  360  362
CONECT  362  361  363
CONECT  363  362  364
CONECT  364  363  365
CONECT  365  364  366
CONECT  366  365  367
CONECT  367  366  368
CONECT  368  367  369
CONECT  369  368  370
CONECT  370  369  371
CONECT  371  370  372
CONECT  372  371  373
CONECT  373  372  374
CONECT  374  373  375
CONECT  375  374  376
CONECT  376  375  377
CONECT  377  376  378
CONECT  378  377  379
CONECT  379  378  380
CONECT  380  379  381
CONECT  381  380  382
CONECT  382  381  383
CONECT  383  382  384
CONECT  384  383  385
CONECT  385  384  386
CONECT  386  385  387
CONECT  387  386  388
CONECT  388  387  389
CONECT  389  388  390
CONECT  390  389  391
CONECT  391  390  392
CONECT  392  391  393
CONECT  393  392  394
CONECT  394  393  395
CONECT  395  394  396
CONECT  396  395  397
CONECT  397  396  398
CONECT  398  397  399
CONECT  399  398  400
CONECT  400  399  401
CONECT  401  400  402
CONECT  402  401  403
CONECT  403  402  404
CONECT  404  403  405
CONECT  405  404  406
CONECT  406  405  407
CONECT  407  406  408
CONECT  408  407  409
CONECT  409  408  410
CONECT  410  409  411
CONECT  411  410  412
CONECT  412  411  413
CONECT  413  412  414
CONECT  414  413  415
CONECT  415  414  416
CONECT  416  415  417
CONECT  417  416  418
CONECT  418  417  419
CONECT  419  418  420
CONECT  420  419  421
CONECT  421  420  422
CONECT  422  421  423
CONECT  423  422  424
CONECT  424  423  425
CONECT  425  424  426
CONECT  426  425  427
CONECT  427  426  428
CONECT  428  427  429
CONECT  429  428  430
CONECT  430  429  431
CONECT  431  430  432
CONECT  432  431  433
CONECT  433  432  434
CONECT  434  433  435
CONECT  435  434  436
CONECT  436  435  437
CONECT  437  436  438
CONECT  438  437  439
CONECT  439  438  440
CONECT  440  439  441
CONECT  441  440  442
CONECT  442  441  443
CONECT  443  442  444
CONECT  444  443  445
CONECT  445  444  446
CONECT  446  445  447
CONECT  447  446  448
CONECT  448  447  449
CONECT  449  448  450
CONECT  450  449  451
CONECT  451  450  452
CONECT  452  451  453
CONECT  453  452  454
CONECT  454  453  455
CONECT  455  454  456
CONECT  456  455  457
CONECT  457  456  458
CONECT  458  457  459
CONECT  459  458  460
CONECT  460  459  461
CONECT  461  460  462
CONECT  462  461  463
CONECT  463  462  464
CONECT  464  463  465
CONECT  465  464  466
CONECT  466  465  467
CONECT  467  466  468
CONECT  468  467  469
CONECT  469  468  470
CONECT  470  469  471
CONECT  471  470  472
CONECT  472  471  473
CONECT  473  472  474
CONECT  474  473  475
CONECT  475  474  476
CONECT  476  475  477
CONECT  477  476  478
CONECT  478  477  479
CONECT  479  478  480
CONECT  480  479  481
CONECT  481  480  482
CONECT  482  481  483
CONECT  483  482  484
CONECT  484  483  485
CONECT  485  484  486
CONECT  486  485  487
CONECT  487  486  488
CONECT  488  487  489
CONECT  489  488  490
CONECT  490  489  491
CONECT  491  490  492
CONECT  492  491  493
CONECT  493  492  494
CONECT  494  493  495
CONECT  495  494  496
CONECT  496  495  497
CONECT  497  496  498
CONECT  498  497  499
CONECT  499  498  500
CONECT  500  499  501
CONECT  501  500  502
CONECT  502  501  503
CONECT  503  502  504
CONECT  504  503  505
CONECT  505  504  506
CONECT  506  505  507
CONECT  507  506  508
CONECT  508  507  509
CONECT  509  508  510
CONECT  510  509  511
CONECT  511  510  512
CONECT  512  511  513
CONECT  513  512  514
CONECT  514  513  515
CONECT  515  514  516
CONECT  516  515  517
CONECT  517  516  518
CONECT  518  517  519
CONECT  519  518  520
CONECT  520  519  521
CONECT  521  520  522
CONECT  522  521  523
CONECT  523  522  524
CONECT  524  523  525
CONECT  525  524  526
CONECT  526  525  527
CONECT  527  526  528
CONECT  528  527  529
CONECT  529  528  530
CONECT  530  529  531
CONECT  531  530  532
CONECT  532  531  533
CONECT  533  532  534
CONECT  534  533  535
CONECT  535  534  536
CONECT  536  535  537
CONECT  537  536  538
CONECT  538  537  539
CONECT  539  538  540
CONECT  540  539  541
CONECT  541  540  542
CONECT  542  541  543
CONECT  543  542  544
CONECT  544  543  545
CONECT  545  544  546
CONECT  546  545  547
CONECT  547  546  548
CONECT  548  547  549
CONECT  549  548  550
CONECT  550  549  551
CONECT  551  550  552
CONECT  552  551  553
CONECT  553  552  554
CONECT  554  553  555
CONECT  555  554  556
CONECT  556  555  557
CONECT  557  556  558
CONECT  558  557  559
CONECT  559  558  560
CONECT  560  559  561
CONECT  561  560  562
CONECT  562  561  563
CONECT  563  562  564
CONECT  564  563  565
CONECT  565  564  566
CONECT  566  565  567
CONECT  567  566  568
CONECT  568  567  569
CONECT  569  568  570
CONECT  570  569  571
CONECT  571  570  572
CONECT  572  571  573
CONECT  573  572  574
CONECT  574  573  575
CONECT  575  574  576
CONECT  576  575  577
CONECT  577  576  578
CONECT  578  577  579
CONECT  579  578  580
CONECT  580  579  581
CONECT  581  580  582
CONECT  582  581  583
CONECT  583  582  584
CONECT  584  583  585
CONECT  585  584  586
CONECT  586  585  587
CONECT  587  586  588
CONECT  588  587  589
CONECT  589  588  590
CONECT  590  589  591
CONECT  591  590  592
CONECT  592  591  593
CONECT  593  592  594
CONECT  594  593  595
CONECT  595  594  596
CONECT  596  595  597
CONECT  597  596  598
CONECT  598  597  599
CONECT  599  598  600
CONECT  600  599  601
CONECT  601  600  602
CONECT  602  601  603
CONECT  603  602  604
CONECT  604  603  605
CONECT  605  604  606
CONECT  606  605  607
CONECT  607  606  608
CONECT  608  607  609
CONECT  609  608  610
CONECT  610  609  611
CONECT  611  610  612
CONECT  612  611  613
CONECT  613  612  614
CONECT  614  613  615
CONECT  615  614  616
CONECT  616  615  617
CONECT  617  616  618
CONECT  618  617  619
CONECT  619  618  620
CONECT  620  619  621
CONECT  621  620  622
CONECT  622  621  623
CONECT  623  622  624
CONECT  624  623  625
CONECT  625  624  626
CONECT  626  625  627
CONECT  627  626  628
CONECT  628  627  629
CONECT  629  628  630
CONECT  630  629  631
CONECT  631  630  632
CONECT  632  631  633
CONECT  633  632  634
CONECT  634  633  635
CONECT  635  634  636
CONECT  636  635  637
CONECT  637  636  638
CONECT  638  637  639
CONECT  639  638  640
CONECT  640  639  641
CONECT  641  640  642
CONECT  642  641  643
CONECT  643  642  644
CONECT  644  643  645
CONECT  645  644  646
CONECT  646  645  647
CONECT  647  646  648
CONECT  648  647  649
CONECT  649  648  650
CONECT  650  649  651
CONECT  651  650  652
CONECT  652  651  653
CONECT  653  652  654
CONECT  654  653  655
CONECT  655  654  656
CONECT  656  655  657
CONECT  657  656  658
CONECT  658  657  659
CONECT  659  658  660
CONECT  660  659  661
CONECT  661  660  662
CONECT  662  661  663
CONECT  663  662  664
CONECT  664  663  665
CONECT  665  664  666
CONECT  666  665  667
CONECT  667  666  668
CONECT  668  667  669
CONECT  669  668  670
CONECT  670  669  671
CONECT  671  670  672
CONECT  672  671  673
CONECT  673  672  674
CONECT  674  673  675
CONECT  675  674  676
CONECT  676  675  677
CONECT  677  676  678
CONECT  678  677  679
CONECT  679  678  680
CONECT  680  679  681
CONECT  681  680  682
CONECT  682  681  683
CONECT  683  682  684
CONECT  684  683  685
CONECT  685  684  686
CONECT  686  685  687
CONECT  687  686  688
CONECT  688  687  689
CONECT  689  688  690
CONECT  690  689  691
CONECT  691  690  692
CONECT  692  691  693
CONECT  693  692  694
CONECT  694  693  695
CONECT  695  694  696
CONECT  696  695  697
CONECT  697  696  698
CONECT  698  697  699
CONECT  699  698  700
CONECT  700  699  701
CONECT  701  700  702
CONECT  702  701  703
CONECT  703  702  704
CONECT  704  703  705
CONECT  705  704  706
CONECT  706  705  707
CONECT  707  706  708
CONECT  708  707  709
CONECT  709  708  710
CONECT  710  709  711
CONECT  711  710  712
CONECT  712  711  713
CONECT  713  712  714
CONECT  714  713  715
CONECT  715  714  716
CONECT  716  715  717
CONECT  717  716  718
CONECT  718  717  719
CONECT  719  718  720
CONECT  720  719  721
CONECT  721  720  722
CONECT  722  721  723
CONECT  723  722  724
CONECT  724  723  725
CONECT  725  724  726
CONECT  726  725  727
CONECT  727  726  728
CONECT  728  727  729
CONECT  729  728  730
CONECT  730  729  731
CONECT  731  730  732
CONECT  732  731  733
CONECT  733  732  734
CONECT  734  733  735
CONECT  735  734  736
CONECT  736  735  737
CONECT  737  736  738
CONECT  738  737  739
CONECT  739  738  740
CONECT  740  739  741
CONECT  741  740  742
CONECT  742  741  743
CONECT  743  742  744
CONECT  744  743  745
CONECT  745  744  746
CONECT  746  745  747
CONECT  747  746  748
CONECT  748  747  749
CONECT  749  748  750
CONECT  750  749  751
CONECT  751  750  752
CONECT  752  751  753
CONECT  753  752  754
CONECT  754  753  755
CONECT  755  754  756
CONECT  756  755  757
CONECT  757  756  758
CONECT  758  757  759
CONECT  759  758  760
CONECT  760  759  761
CONECT  761  760  762
CONECT  762  761  763
CONECT  763  762  764
CONECT  764  763  765
CONECT  765  764  766
CONECT  766  765  767
CONECT  767  766  768
CONECT  768  767  769
CONECT  769  768  770
CONECT  770  769  771
CONECT  771  770  772
CONECT  772  771  773
CONECT  773  772  774
CONECT  774  773  775
CONECT  775  774  776
CONECT  776  775  777
CONECT  777  776  778
CONECT  778  777  779
CONECT  779  778  780
CONECT  780  779  781
CONECT  781  780  782
CONECT  782  781  783
CONECT  783  782  784
CONECT  784  783  785
CONECT  785  784  786
CONECT  786  785  787
CONECT  787  786  788
CONECT  788  787  789
CONECT  789  788  790
CONECT  790  789  791
CONECT  791  790  792
CONECT  792  791  793
CONECT  793  792  794
CONECT  794  793  795
CONECT  795  794  796
CONECT  796  795  797
CONECT  797  796  798
CONECT  798  797  799
CONECT  799  798  800
CONECT  800  799  801
CONECT  801  800  802
CONECT  802  801  803
CONECT  803  802  804
CONECT  804  803  805
CONECT  805  804  806
CONECT  806  805  807
CONECT  807  806  808
CONECT  808  807  809
CONECT  809  808  810
CONECT  810  809  811
CONECT  811  810  812
CONECT  812  811  813
CONECT  813  812  814
CONECT  814  813  815
CONECT  815  814  816
CONECT  816  815  817
CONECT  817  816  818
CONECT  818  817  819
CONECT  819  818  820
CONECT  820  819  821
CONECT  821  820  822
CONECT  822  821  823
CONECT  823  822  824
CONECT  824  823  825
CONECT  825  824  826
CONECT  826  825  827
CONECT  827  826  828
CONECT  828  827  829
CONECT  829  828  830
CONECT  830  829  831
CONECT  831  830  832
CONECT  832  831  833
CONECT  833  832  834
CONECT  834  833  835
CONECT  835  834  836
CONECT  836  835  837
CONECT  837  836  838
CONECT  838  837  839
CONECT  839  838  840
CONECT  840  839  841
CONECT  841  840  842
CONECT  842  841  843
CONECT  843  842  844
CONECT  844  843  845
CONECT  845  844  846
CONECT  846  845  847
CONECT  847  846  848
CONECT  848  847  849
CONECT  849  848  850
CONECT  850  849  851
CONECT  851  850  852
CONECT  852  851  853
CONECT  853  852  854
CONECT  854  853  855
CONECT  855  854  856
CONECT  856  855  857
CONECT  857  856  858
CONECT  858  857  859
CONECT  859  858  860
CONECT  860  859  861
CONECT  861  860  862
CONECT  862  861  863
CONECT  863  862  864
CONECT  864  863  865
CONECT  865  864  866
CONECT  866  865  867
CONECT  867  866  868
CONECT  868  867  869
CONECT  869  868  870
CONECT  870  869  871
CONECT  871  870  872
CONECT  872  871  873
CONECT  873  872  874
CONECT  874  873  875
CONECT  875  874  876
CONECT  876  875  877
CONECT  877  876  878
CONECT  878  877  879
CONECT  879  878  880
CONECT  880  879  881
CONECT  881  880  882
CONECT  882  881  883
CONECT  883  882  884
CONECT  884  883  885
CONECT  885  884  886
CONECT  886  885  887
CONECT  887  886  888
CONECT  888  887  889
CONECT  889  888  890
CONECT  890  889  891
CONECT  891  890  892
CONECT  892  891  893
CONECT  893  892  894
CONECT  894  893  895
CONECT  895  894  896
CONECT  896  895  897
CONECT  897  896  898
CONECT  898  897  899
CONECT  899  898  900
CONECT  900  899  901
CONECT  901  900  902
CONECT  902  901  903
CONECT  903  902  904
CONECT  904  903  905
CONECT  905  904  906
CONECT  906  905  907
CONECT  907  906  908
CONECT  908  907  909
CONECT  909  908  910
CONECT  910  909  911
CONECT  911  910  912
CONECT  912  911  913
CONECT  913  912  914
CONECT  914  913  915
CONECT  915  914  916
CONECT  916  915  917
CONECT  917  916  918
CONECT  918  917  919
CONECT  919  918  920
CONECT  920  919  921
CONECT  921  920  922
CONECT  922  921  923
CONECT  923  922  924
CONECT  924  923  925
CONECT  925  924  926
CONECT  926  925  927
CONECT  927  926  928
CONECT  928  927  929
CONECT  929  928  930
CONECT  930  929  931
CONECT  931  930  932
CONECT  932  931  933
CONECT  933  932  934
CONECT  934  933  935
CONECT  935  934  936
CONECT  936  935  937
CONECT  937  936  938
CONECT  938  937  939
CONECT  939  938  940
CONECT  940  939  941
CONECT  941  940  942
CONECT  942  941  943
CONECT  943  942  944
CONECT  944  943  945
CONECT  945  944  946
CONECT  946  945  947
CONECT  947  946  948
CONECT  948  947  949
CONECT  949  948  950
CONECT  950  949  951
CONECT  951  950  952
CONECT  952  951  953
CONECT  953  952  954
CONECT  954  953  955
CONECT  955  954  956
CONECT  956  955  957
CONECT  957  956  958
CONECT  958  957  959
CONECT  959  958  960
CONECT  960  959  961
CONECT  961  960  962
CONECT  962  961  963
CONECT  963  962  964
CONECT  964  963  965
CONECT  965  964  966
CONECT  966  965  967
CONECT  967  966  968
CONECT  968  967  969
CONECT  969  968  970
CONECT  970  969  971
CONECT  971  970  972
CONECT  972  971  973
CONECT  973  972  974
CONECT  974  973  975
CONECT  975  974  976
CONECT  976  975  977
CONECT  977  976  978
CONECT  978  977  979
CONECT  979  978  980
CONECT  980  979  981
CONECT  981  980  982
CONECT  982  981  983
CONECT  983  982  984
CONECT  984  983  985
CONECT  985  984  986
CONECT  986  985  987
CONECT  987  986  988
CONECT  988  987  989
CONECT  989  988  990
CONECT  990  989  991
CONECT  991  990  992
CONECT  992  991  993
CONECT  993  992  994
CONECT  994  993  995
CONECT  995  994  996
CONECT  996  995  997
CONECT  997  996  998
CONECT  998  997  999
CONECT  999  998 1000
CONECT 1000  999 1001
CONECT 1001 1000 1002
CONECT 1002 1001 1003
CONECT 1003 1002 1004
CONECT 1004 1003 1005
CONECT 1005 1004 1006
CONECT 1006 1005 1007
CONECT 1007 1006 1008
CONECT 1008 1007 1009
CONECT 1009 1008 1010
CONECT 1010 1009 1011
CONECT 1011 1010 1012
CONECT 1012 1011 1013
CONECT 1013 1012 1014
CONECT 1014 1013 1015
CONECT 1015 1014 1016
CONECT 1016 1015 1017
CONECT 1017 1016 1018
CONECT 1018 1017 1019
CONECT 1019 1018 1020
CONECT 1020 1019 1021
CONECT 1021 1020 1022
CONECT 1022 1021 1023
CONECT 1023 1022 1024
CONECT 1024 1023 1025
CONECT 1025 1024 1026
CONECT 1026 1025 1027
CONECT 1027 1026 1028
CONECT 1028 1027 1029
CONECT 1029 1028 1030
CONECT 1030 1029 1031
CONECT 1031 1030 1032
CONECT 1032 1031 1033
CONECT 1033 1032 1034
CONECT 1034 1033 1035
CONECT 1035 1034 1036
CONECT 1036 1035 1037
CONECT 1037 1036 1038
CONECT 1038 1037 1039
CONECT 1039 1038 1040
CONECT 1040 1039 1041
CONECT 1041 1040 1042
CONECT 1042 1041 1043
CONECT 1043 1042 1044
CONECT 1044 1043 1045
CONECT 1045 1044 1046
CONECT 1046 1045 1047
CONECT 1047 1046 1048
CONECT 1048 1047 1049
CONECT 1049 1048 1050
CONECT 1050 1049 1051
CONECT 1051 1050 1052
CONECT 1052 1051 1053
CONECT 1053 1052 1054
CONECT 1054 1053 1055
CONECT 1055 1054 1056
CONECT 1056 1055 1057
CONECT 1057 1056 1058
CONECT 1058 1057 1059
CONECT 1059 1058 1060
CONECT 1060 1059 1061
CONECT 1061 1060 1062
CONECT 1062 1061 1063
CONECT 1063 1062 1064
CONECT 1064 1063 1065
CONECT 1065 1064 1066
CONECT 1066 1065 1067
CONECT 1067 1066 1068
CONECT 1068 1067 1069
CONECT 1069 1068 1070
CONECT 1070 1069 1071
CONECT 1071 1070 1072
CONECT 1072 1071 1073
CONECT 1073 1072 1074
CONECT 1074 1073 1075
CONECT 1075 1074 1076
CONECT 1076 1075 1077
CONECT 1077 1076 1078
CONECT 1078 1077 1079
CONECT 1079 1078 1080
CONECT 1080 1079 1081
CONECT 1081 1080 1082
CONECT 1082 1081 1083
CONECT 1083 1082 1084
CONECT 1084 1083 1085
CONECT 1085 1084 1086
CONECT 1086 1085 1087
CONECT 1087 1086 1088
CONECT 1088 1087 1089
CONECT 1089 1088 1090
CONECT 1090 1089 1091
CONECT 1091 1090 1092
CONECT 1092 1091 1093
CONECT 1093 1092 1094
CONECT 1094 1093 1095
CONECT 1095 1094 1096
CONECT 1096 1095 1097
CONECT 1097 1096 1098
CONECT 1098 1097 1099
CONECT 1099 1098 1100
CONECT 1100 1099 1101
CONECT 1101 1100 1102
CONECT 1102 1101 1103
CONECT 1103 1102 1104
CONECT 1104 1103 1105
CONECT 1105 1104 1106
CONECT 1106 1105 1107
CONECT 1107 1106 1108
CONECT 1108 1107 1109
CONECT 1109 1108 1110
CONECT 1110 1109 1111
CONECT 1111 1110 1112
CONECT 1112 1111 1113
CONECT 1113 1112 1114
CONECT 1114 1113 1115
CONECT 1115 1114 1116
CONECT 1116 1115 1117
CONECT 1117 1116 1118
CONECT 1118 1117 1119
CONECT 1119 1118 1120
CONECT 1120 1119 1121
CONECT 1121 1120 1122
CONECT 1122 1121 1123
CONECT 1123 1122 1124
CONECT 1124 1123 1125
CONECT 1125 1124 1126
CONECT 1126 1125 1127
CONECT 1127 1126 1128
CONECT 1128 1127 1129
CONECT 1129 1128 1130
CONECT 1130 1129 1131
CONECT 1131 1130 1132
CONECT 1132 1131 1133
CONECT 1133 1132 1134
CONECT 1134 1133 1135
CONECT 1135 1134 1136
CONECT 1136 1135 1137
CONECT 1137 1136 1138
CONECT 1138 1137 1139
CONECT 1139 1138 1140
CONECT 1140 1139 1141
CONECT 1141 1140 1142
CONECT 1142 1141 1143
CONECT 1143 1142 1144
CONECT 1144 1143 1145
CONECT 1145 1144 1146
CONECT 1146 1145 1147
CONECT 1147 1146 1148
CONECT 1148 1147 1149
CONECT 1149 1148 1150
CONECT 1150 1149 1151
CONECT 1151 1150 1152
CONECT 1152 1151 1153
CONECT 1153 1152 1154
CONECT 1154 1153 1155
CONECT 1155 1154 1156
CONECT 1156 1155 1157
CONECT 1157 1156 1158
CONECT 1158 1157 1159
CONECT 1159 1158 1160
CONECT 1160 1159 1161
CONECT 1161 1160 1162
CONECT 1162 1161 1163
CONECT 1163 1162 1164
CONECT 1164 1163 1165
CONECT 1165 1164 1166
CONECT 1166 1165 1167
CONECT 1167 1166 1168
CONECT 1168 1167 1169
CONECT 1169 1168 1170
CONECT 1170 1169 1171
CONECT 1171 1170 1172
CONECT 1172 1171 1173
CONECT 1173 1172 1174
CONECT 1174 1173 1175
CONECT 1175 1174 1176
CONECT 1176 1175 1177
CONECT 1177 1176 1178
CONECT 1178 1177 1179
CONECT 1179 1178 1180
CONECT 1180 1179 1181
CONECT 1181 1180 1182
CONECT 1182 1181 1183
CONECT 1183 1182 1184
CONECT 1184 1183 1185
CONECT 1185 1184 1186
CONECT 1186 1185 1187
CONECT 1187 1186 1188
CONECT 1188 1187 1189
CONECT 1189 1188 1190
CONECT 1190 1189 1191
CONECT 1191 1190 1192
CONECT 1192 1191 1193
CONECT 1193 1192 1194
CONECT 1194 1193 1195
CONECT 1195 1194 1196
CONECT 1196 1195 1197
CONECT 1197 1196 1198
CONECT 1198 1197 1199
CONECT 1199 1198 1200
CONECT 1200 1199 1201
CONECT 1201 1200 1202
CONECT 1202 1201 1203
CONECT 1203 1202 1204
CONECT 1204 1203 1205
CONECT 1205 1204 1206
CONECT 1206 1205 1207
CONECT 1207 1206 1208
CONECT 1208 1207 1209
CONECT 1209 1208 1210
CONECT 1210 1209 1211
CONECT 1211 1210 1212
CONECT 1212 1211 1213
CONECT 1213 1212 1214
CONECT 1214 1213 1215
CONECT 1215 1214 1216
CONECT 1216 1215 1217
CONECT 1217 1216 1218
CONECT 1218 1217 1219
CONECT 1219 1218 1220
CONECT 1220 1219 1221
CONECT 1221 1220 1222
CONECT 1222 1221 1223
CONECT 1223 1222 1224
CONECT 1224 1223 1225
CONECT 1225 1224 1226
CONECT 1226 1225 1227
CONECT 1227 1226 1228
CONECT 1228 1227 1229
CONECT 1229 1228 1230
CONECT 1230 1229 1231
CONECT 1231 1230 1232
CONECT 1232 1231 1233
CONECT 1233 1232 1234
CONECT 1234 1233 1235
CONECT 1235 1234 1236
CONECT 1236 1235 1237
CONECT 1237 1236 1238
CONECT 1238 1237 1239
CONECT 1239 1238 1240
CONECT 1240 1239 1241
CONECT 1241 1240 1242
CONECT 1242 1241 1243
CONECT 1243 1242 1244
CONECT 1244 1243 1245
CONECT 1245 1244 1246
CONECT 1246 1245 1247
CONECT 1247 1246 1248
CONECT 1248 1247 1249
CONECT 1249 1248 1250
CONECT 1250 1249 1251
CONECT 1251 1250 1252
CONECT 1252 1251 1253
CONECT 1253 1252 1254
CONECT 1254 1253 1255
CONECT 1255 1254 1256
CONECT 1256 1255 1257
CONECT 1257 1256 1258
CONECT 1258 1257 1259
CONECT 1259 1258 1260
CONECT 1260 1259 1261
CONECT 1261 1260 1262
CONECT 1262 1261 1263
CONECT 1263 1262 1264
CONECT 1264 1263 1265
CONECT 1265 1264 1266
CONECT 1266 1265 1267
CONECT 1267 1266 1268
CONECT 1268 1267 1269
CONECT 1269 1268 1270
CONECT 1270 1269 1271
CONECT 1271 1270 1272
CONECT 1272 1271 1273
CONECT 1273 1272 1274
CONECT 1274 1273 1275
CONECT 1275 1274 1276
CONECT 1276 1275 1277
CONECT 1277 1276 1278
CONECT 1278 1277 1279
CONECT 1279 1278 1280
CONECT 1280 1279 1281
CONECT 1281 1280 1282
CONECT 1282 1281 1283
CONECT 1283 1282 1284
CONECT 1284 1283 1285
CONECT 1285 1284 1286
CONECT 1286 1285 1287
CONECT 1287 1286 1288
CONECT 1288 1287 1289
CONECT 1289 1288 1290
CONECT 1290 1289 1291
CONECT 1291 1290 1292
CONECT 1292 1291 1293
CONECT 1293 1292 1294
CONECT 1294 1293 1295
CONECT 1295 1294 1296
CONECT 1296 1295 1297
CONECT 1297 1296 1298
CONECT 1298 1297 1299
CONECT 1299 1298 1300
CONECT 1300 1299 1301
CONECT 1301 1300 1302
CONECT 1302 1301 1303
CONECT 1303 1302 1304
CONECT 1304 1303 1305
CONECT 1305 1304 1306
CONECT 1306 1305 1307
CONECT 1307 1306 1308
CONECT 1308 1307 1309
CONECT 1309 1308 1310
CONECT 1310 1309 1311
CONECT 1311 1310 1312
CONECT 1312 1311 1313
CONECT 1313 1312 1314
CONECT 1314 1313 1315
CONECT 1315 1314 1316
CONECT 1316 1315 1317
CONECT 1317 1316 1318
CONECT 1318 1317 1319
CONECT 1319 1318 1320
CONECT 1320 1319 1321
CONECT 1321 1320 1322
CONECT 1322 1321 1323
CONECT 1323 1322 1324
CONECT 1324 1323 1325
CONECT 1325 1324 1326
CONECT 1326 1325 1327
CONECT 1327 1326 1328
CONECT 1328 1327 1329
CONECT 1329 1328 1330
CONECT 1330 1329 1331
CONECT 1331 1330 1332
CONECT 1332 1331 1333
CONECT 1333 1332 1334
CONECT 1334 1333 1335
CONECT 1335 1334 1336
CONECT 1336 1335 1337
CONECT 1337 1336 1338
CONECT 1338 1337 1339
CONECT 1339 1338 1340
CONECT 1340 1339 1341
CONECT 1341 1340 1342
CONECT 1342 1341 1343
CONECT 1343 1342 1344
CONECT 1344 1343 1345
CONECT 1345 1344 1346
CONECT 1346 1345 1347
CONECT 1347 1346 1348
CONECT 1348 1347 1349
CONECT 1349 1348 1350
CONECT 1350 1349 1351
CONECT 1351 1350 1352
CONECT 1352 1351 1353
CONECT 1353 1352 1354
CONECT 1354 1353 1355
CONECT 1355 1354 1356
CONECT 1356 1355 1357
CONECT 1357 1356 1358
CONECT 1358 1357 1359
CONECT 1359 1358 1360
CONECT 1360 1359 1361
CONECT 1361 1360 1362
CONECT 1362 1361 1363
CONECT 1363 1362 1364
CONECT 1364 1363 1365
CONECT 1365 1364 1366
CONECT 1366 1365 1367
CONECT 1367 1366 1368
CONECT 1368 1367 1369
CONECT 1369 1368 1370
CONECT 1370 1369 1371
CONECT 1371 1370 1372
CONECT 1372 1371 1373
CONECT 1373 1372 1374
CONECT 1374 1373 1375
CONECT 1375 1374 1376
CONECT 1376 1375 1377
CONECT 1377 1376 1378
CONECT 1378 1377 1379
CONECT 1379 1378 1380
CONECT 1380 1379 1381
CONECT 1381 1380 1382
CONECT 1382 1381 1383
CONECT 1383 1382 1384
CONECT 1384 1383 1385
CONECT 1385 1384 1386
CONECT 1386 1385 1387
CONECT 1387 1386 1388
CONECT 1388 1387 1389
CONECT 1389 1388 1390
CONECT 1390 1389 1391
CONECT 1391 1390 1392
CONECT 1392 1391 1393
CONECT 1393 1392 1394
CONECT 1394 1393 1395
CONECT 1395 1394 1396
CONECT 1396 1395 1397
CONECT 1397 1396 1398
CONECT 1398 1397 1399
CONECT 1399 1398 1400
CONECT 1400 1399 1401
CONECT 1401 1400 1402
CONECT 1402 1401 1403
CONECT 1403 1402 1404
CONECT 1404 1403 1405
CONECT 1405 1404 1406
CONECT 1406 1405 1407
CONECT 1407 1406 1408
CONECT 1408 1407 1409
CONECT 1409 1408 1410
CONECT 1410 1409 1411
CONECT 1411 1410 1412
CONECT 1412 1411 1413
CONECT 1413 1412 1414
CONECT 1414 1413 1415
CONECT 1415 1414 1416
CONECT 1416 1415 1417
CONECT 1417 1416 1418
CONECT 1418 1417 1419
CONECT 1419 1418 1420
CONECT 1420 1419 1421
CONECT 1421 1420 1422
CONECT 1422 1421 1423
CONECT 1423 1422 1424
CONECT 1424 1423 1425
CONECT 1425 1424 1426
CONECT 1426 1425 1427
CONECT 1427 1426 1428
CONECT 1428 1427 1429
CONECT 1429 1428 1430
CONECT 1430 1429 1431
CONECT 1431 1430 1432
CONECT 1432 1431 1433
CONECT 1433 1432 1434
CONECT 1434 1433 1435
CONECT 1435 1434 1436
CONECT 1436 1435 1437
CONECT 1437 1436 1438
CONECT 1438 1437 1439
CONECT 1439 1438 1440
CONECT 1440 1439 1441
CONECT 1441 1440 1442
CONECT 1442 1441 1443
CONECT 1443 1442 1444
CONECT 1444 1443 1445
CONECT 1445 1444 1446
CONECT 1446 1445 1447
CONECT 1447 1446 1448
CONECT 1448 1447 1449
CONECT 1449 1448 1450
CONECT 1450 1449 1451
CONECT 1451 1450 1452
CONECT 1452 1451 1453
CONECT 1453 1452 1454
CONECT 1454 1453 1455
CONECT 1455 1454 1456
CONECT 1456 1455 1457
CONECT 1457 1456 1458
CONECT 1458 1457 1459
CONECT 1459 1458 1460
CONECT 1460 1459 1461
CONECT 1461 1460 1462
CONECT 1462 1461 1463
CONECT 1463 1462 1464
CONECT 1464 1463 1465
CONECT 1465 1464 1466
CONECT 1466 1465 1467
CONECT 1467 1466 1468
CONECT 1468 1467 1469
CONECT 1469 1468 1470
CONECT 1470 1469 1471
CONECT 1471 1470 1472
CONECT 1472 1471 1473
CONECT 1473 1472 1474
CONECT 1474 1473 1475
CONECT 1475 1474 1476
CONECT 1476 1475 1477
CONECT 1477 1476 1478
CONECT 1478 1477 1479
CONECT 1479 1478 1480
CONECT 1480 1479 1481
CONECT 1481 1480 1482
CONECT 1482 1481 1483
CONECT 1483 1482 1484
CONECT 1484 1483 1485
CONECT 1485 1484 1486
CONECT 1486 1485 1487
CONECT 1487 1486 1488
CONECT 1488 1487 1489
CONECT 1489 1488 1490
CONECT 1490 1489 1491
CONECT 1491 1490 1492
CONECT 1492 1491 1493
CONECT 1493 1492 1494
CONECT 1494 1493 1495
CONECT 1495 1494 1496
CONECT 1496 1495 1497
CONECT 1497 1496 1498
CONECT 1498 1497 1499
CONECT 1499 1498 1500
CONECT 1500 1499 1501
CONECT 1501 1500 1502
CONECT 1502 1501 1503
CONECT 1503 1502 1504
CONECT 1504 1503 1505
CONECT 1505 1504 1506
CONECT 1506 1505 1507
CONECT 1507 1506 1508
CONECT 1508 1507 1509
CONECT 1509 1508 1510
CONECT 1510 1509 1511
CONECT 1511 1510 1512
CONECT 1512 1511 1513
CONECT 1513 1512 1514
CONECT 1514 1513 1515
CONECT 1515 1514 1516
CONECT 1516 1515 1517
CONECT 1517 1516 1518
CONECT 1518 1517 1519
CONECT 1519 1518 1520
CONECT 1520 1519 1521
CONECT 1521 1520 1522
CONECT 1522 1521 1523
CONECT 1523 1522 1524
CONECT 1524 1523 1525
CONECT 1525 1524 1526
CONECT 1526 1525 1527
CONECT 1527 1526 1528
CONECT 1528 1527 1529
CONECT 1529 1528 1530
CONECT 1530 1529 1531
CONECT 1531 1530 1532
CONECT 1532 1531 1533
CONECT 1533 1532 1534
CONECT 1534 1533 1535
CONECT 1535 1534 1536
CONECT 1536 1535 1537
CONECT 1537 1536 1538
CONECT 1538 1537 1539
CONECT 1539 1538 1540
CONECT 1540 1539 1541
CONECT 1541 1540 1542
CONECT 1542 1541 1543
CONECT 1543 1542 1544
CONECT 1544 1543 1545
CONECT 1545 1544 1546
CONECT 1546 1545 1547
CONECT 1547 1546 1548
CONECT 1548 1547 1549
CONECT 1549 1548 1550
CONECT 1550 1549 1551
CONECT 1551 1550 1552
CONECT 1552 1551 1553
CONECT 1553 1552 1554
CONECT 1554 1553 1555
CONECT 1555 1554 1556
CONECT 1556 1555 1557
CONECT 1557 1556 1558
CONECT 1558 1557 1559
CONECT 1559 1558 1560
CONECT 1560 1559 1561
CONECT 1561 1560 1562
CONECT 1562 1561 1563
CONECT 1563 1562 1564
CONECT 1564 1563 1565
CONECT 1565 1564 1566
CONECT 1566 1565 1567
CONECT 1567 1566 1568
CONECT 1568 1567 1569
CONECT 1569 1568 1570
CONECT 1570 1569 1571
CONECT 1571 1570 1572
CONECT 1572 1571 1573
CONECT 1573 1572 1574
CONECT 1574 1573 1575
CONECT 1575 1574 1576
CONECT 1576 1575 1577
CONECT 1577 1576 1578
CONECT 1578 1577 1579
CONECT 1579 1578 1580
CONECT 1580 1579 1581
CONECT 1581 1580 1582
CONECT 1582 1581 1583
CONECT 1583 1582 1584
CONECT 1584 1583 1585
CONECT 1585 1584 1586
CONECT 1586 1585 1587
CONECT 1587 1586 1588
CONECT 1588 1587 1589
CONECT 1589 1588 1590
CONECT 1590 1589 1591
CONECT 1591 1590 1592
CONECT 1592 1591 1593
CONECT 1593 1592 1594
CONECT 1594 1593 1595
CONECT 1595 1594 1596
CONECT 1596 1595 1597
CONECT 1597 1596 1598
CONECT 1598 1597 1599
CONECT 1599 1598 1600
CONECT 1600 1599 1601
CONECT 1601 1600 1602
CONECT 1602 1601 1603
CONECT 1603 1602 1604
CONECT 1604 1603 1605
CONECT 1605 1604 1606
CONECT 1606 1605 1607
CONECT 1607 1606 1608
CONECT 1608 1607 1609
CONECT 1609 1608 1610
CONECT 1610 1609 1611
CONECT 1611 1610 1612
CONECT 1612 1611 1613
CONECT 1613 1612 1614
CONECT 1614 1613 1615
CONECT 1615 1614 1616
CONECT 1616 1615 1617
CONECT 1617 1616 1618
CONECT 1618 1617 1619
CONECT 1619 1618 1620
CONECT 1620 1619 1621
CONECT 1621 1620 1622
CONECT 1622 1621 1623
CONECT 1623 1622 1624
CONECT 1624 1623 1625
CONECT 1625 1624 1626
CONECT 1626 1625 1627
CONECT 1627 1626 1628
CONECT 1628 1627 1629
CONECT 1629 1628 1630
CONECT 1630 1629 1631
CONECT 1631 1630 1632
CONECT 1632 1631 1633
CONECT 1633 1632 1634
CONECT 1634 1633 1635
CONECT 1635 1634 1636
CONECT 1636 1635 1637
CONECT 1637 1636 1638
CONECT 1638 1637 1639
CONECT 1639 1638 1640
CONECT 1640 1639 1641
CONECT 1641 1640 1642
CONECT 1642 1641 1643
CONECT 1643 1642 1644
CONECT 1644 1643 1645
CONECT 1645 1644 1646
CONECT 1646 1645 1647
CONECT 1647 1646 1648
CONECT 1648 1647 1649
CONECT 1649 1648 1650
CONECT 1650 1649 1651
CONECT 1651 1650 1652
CONECT 1652 1651 1653
CONECT 1653 1652 1654
CONECT 1654 1653 1655
CONECT 1655 1654 1656
CONECT 1656 1655 1657
CONECT 1657 1656 1658
CONECT 1658 1657 1659
CONECT 1659 1658 1660
CONECT 1660 1659 1661
CONECT 1661 1660 1662
CONECT 1662 1661 1663
CONECT 1663 1662 1664
CONECT 1664 1663 1665
CONECT 1665 1664 1666
CONECT 1666 1665 1667
CONECT 1667 1666 1668
CONECT 1668 1667 1669
CONECT 1669 1668 1670
CONECT 1670 1669 1671
CONECT 1671 1670 1672
CONECT 1672 1671 1673
CONECT 1673 1672 1674
CONECT 1674 1673 1675
CONECT 1675 1674 1676
CONECT 1676 1675 1677
CONECT 1677 1676 1678
CONECT 1678 1677 1679
CONECT 1679 1678 1680
CONECT 1680 1679 1681
CONECT 1681 1680 1682
CONECT 1682 1681 1683
CONECT 1683 1682 1684
CONECT 1684 1683 1685
CONECT 1685 1684 1686
CONECT 1686 1685 1687
CONECT 1687 1686 1688
CONECT 1688 1687 1689
CONECT 1689 1688 1690
CONECT 1690 1689 1691
CONECT 1691 1690 1692
CONECT 1692 1691 1693
CONECT 1693 1692 1694
CONECT 1694 1693 1695
CONECT 1695 1694 1696
CONECT 1696 1695 1697
CONECT 1697 1696 1698
CONECT 1698 1697 1699
CONECT 1699 1698 1700
CONECT 1700 1699 1701
CONECT 1701 1700 1702
CONECT 1702 1701 1703
CONECT 1703 1702 1704
CONECT 1704 1703 1705
CONECT 1705 1704 1706
CONECT 1706 1705 1707
CONECT 1707 1706 1708
CONECT 1708 1707 1709
CONECT 1709 1708 1710
CONECT 1710 1709 1711
CONECT 1711 1710 1712
CONECT 1712 1711 1713
CONECT 1713 1712 1714
CONECT 1714 1713 1715
CONECT 1715 1714 1716
CONECT 1716 1715 1717
CONECT 1717 1716 1718
CONECT 1718 1717 1719
CONECT 1719 1718 1720
CONECT 1720 1719 1721
CONECT 1721 1720 1722
CONECT 1722 1721 1723
CONECT 1723 1722 1724
CONECT 1724 1723 1725
CONECT 1725 1724 1726
CONECT 1726 1725 1727
CONECT 1727 1726 1728
CONECT 1728 1727 1729
CONECT 1729 1728 1730
CONECT 1730 1729 1731
CONECT 1731 1730 1732
CONECT 1732 1731 1733
CONECT 1733 1732 1734
CONECT 1734 1733 1735
CONECT 1735 1734 1736
CONECT 1736 1735 1737
CONECT 1737 1736 1738
CONECT 1738 1737 1739
CONECT 1739 1738 1740
CONECT 1740 1739 1741
CONECT 1741 1740 1742
CONECT 1742 1741 1743
CONECT 1743 1742 1744
CONECT 1744 1743 1745
CONECT 1745 1744 1746
CONECT 1746 1745 1747
CONECT 1747 1746 1748
CONECT 1748 1747 1749
CONECT 1749 1748 1750
CONECT 1750 1749 1751
CONECT 1751 1750 1752
CONECT 1752 1751 1753
CONECT 1753 1752 1754
CONECT 1754 1753 1755
CONECT 1755 1754 1756
CONECT 1756 1755 1757
CONECT 1757 1756 1758
CONECT 1758 1757 1759
CONECT 1759 1758 1760
CONECT 1760 1759 1761
CONECT 1761 1760 1762
CONECT 1762 1761 1763
CONECT 1763 1762 1764
CONECT 1764 1763 1765
CONECT 1765 1764 1766
CONECT 1766 1765 1767
CONECT 1767 1766 1768
CONECT 1768 1767 1769
CONECT 1769 1768 1770
CONECT 1770 1769 1771
CONECT 1771 1770 1772
CONECT 1772 1771 1773
CONECT 1773 1772 1774
CONECT 1774 1773 1775
CONECT 1775 1774 1776
CONECT 1776 1775 1777
CONECT 1777 1776 1778
CONECT 1778 1777 1779
CONECT 1779 1778 1780
CONECT 1780 1779 1781
CONECT 1781 1780 1782
CONECT 1782 1781 1783
CONECT 1783 1782 1784
CONECT 1784 1783 1785
CONECT 1785 1784 1786
CONECT 1786 1785 1787
CONECT 1787 1786 1788
CONECT 1788 1787 1789
CONECT 1789 1788 1790
CONECT 1790 1789 1791
CONECT 1791 1790 1792
CONECT 1792 1791 1793
CONECT 1793 1792 1794
CONECT 1794 1793 1795
CONECT 1795 1794 1796
CONECT 1796 1795 1797
CONECT 1797 1796 1798
CONECT 1798 1797 1799
CONECT 1799 1798 1800
CONECT 1800 1799 1801
CONECT 1801 1800 1802
CONECT 1802 1801 1803
CONECT 1803 1802 1804
CONECT 1804 1803 1805
CONECT 1805 1804 1806
CONECT 1806 1805 1807
CONECT 1807 1806 1808
CONECT 1808 1807 1809
CONECT 1809 1808 1810
CONECT 1810 1809 1811
CONECT 1811 1810 1812
CONECT 1812 1811 1813
CONECT 1813 1812 1814
CONECT 1814 1813 1815
CONECT 1815 1814 1816
CONECT 1816 1815 1817
CONECT 1817 1816 1818
CONECT 1818 1817 1819
CONECT 1819 1818 1820
CONECT 1820 1819 1821
CONECT 1821 1820 1822
CONECT 1822 1821 1823
CONECT 1823 1822 1824
CONECT 1824 1823 1825
CONECT 1825 1824 1826
CONECT 1826 1825 1827
CONECT 1827 1826 1828
CONECT 1828 1827 1829
CONECT 1829 1828 1830
CONECT 1830 1829 1831
CONECT 1831 1830 1832
CONECT 1832 1831 1833
CONECT 1833 1832 1834
CONECT 1834 1833 1835
CONECT 1835 1834 1836
CONECT 1836 1835 1837
CONECT 1837 1836 1838
CONECT 1838 1837 1839
CONECT 1839 1838 1840
CONECT 1840 1839 1841
CONECT 1841 1840 1842
CONECT 1842 1841 1843
CONECT 1843 1842 1844
CONECT 1844 1843 1845
CONECT 1845 1844 1846
CONECT 1846 1845 1847
CONECT 1847 1846 1848
CONECT 1848 1847 1849
CONECT 1849 1848 1850
CONECT 1850 1849 1851
CONECT 1851 1850 1852
CONECT 1852 1851 1853
CONECT 1853 1852 1854
CONECT 1854 1853 1855
CONECT 1855 1854 1856
CONECT 1856 1855 1857
CONECT 1857 1856 1858
CONECT 1858 1857 1859
CONECT 1859 1858 1860
CONECT 1860 1859 1861
CONECT 1861 1860 1862
CONECT 1862 1861 1863
CONECT 1863 1862 1864
CONECT 1864 1863 1865
CONECT 1865 1864 1866
CONECT 1866 1865 1867
CONECT 1867 1866 1868
CONECT 1868 1867 1869
CONECT 1869 1868 1870
CONECT 1870 1869 1871
CONECT 1871 1870 1872
CONECT 1872 1871 1873
CONECT 1873 1872 1874
CONECT 1874 1873 1875
CONECT 1875 1874 1876
CONECT 1876 1875 1877
CONECT 1877 1876 1878
CONECT 1878 1877 1879
CONECT 1879 1878 1880
CONECT 1880 1879 1881
CONECT 1881 1880 1882
CONECT 1882 1881 1883
CONECT 1883 1882 1884
CONECT 1884 1883 1885
CONECT 1885 1884 1886
CONECT 1886 1885 1887
CONECT 1887 1886 1888
CONECT 1888 1887 1889
CONECT 1889 1888 1890
CONECT 1890 1889 1891
CONECT 1891 1890 1892
CONECT 1892 1891 1893
CONECT 1893 1892 1894
CONECT 1894 1893 1895
CONECT 1895 1894 1896
CONECT 1896 1895 1897
CONECT 1897 1896 1898
CONECT 1898 1897 1899
CONECT 1899 1898 1900
CONECT 1900 1899 1901
CONECT 1901 1900 1902
CONECT 1902 1901 1903
CONECT 1903 1902 1904
CONECT 1904 1903 1905
CONECT 1905 1904 1906
CONECT 1906 1905 1907
CONECT 1907 1906 1908
CONECT 1908 1907 1909
CONECT 1909 1908 1910
CONECT 1910 1909 1911
CONECT 1911 1910 1912
CONECT 1912 1911 1913
CONECT 1913 1912 1914
CONECT 1914 1913 1915
CONECT 1915 1914 1916
CONECT 1916 1915 1917
CONECT 1917 1916 1918
CONECT 1918 1917 1919
CONECT 1919 1918 1920
CONECT 1920 1919 1921
CONECT 1921 1920 1922
CONECT 1922 1921 1923
CONECT 1923 1922 1924
CONECT 1924 1923 1925
CONECT 1925 1924 1926
CONECT 1926 1925 1927
CONECT 1927 1926 1928
CONECT 1928 1927 1929
CONECT 1929 1928 1930
CONECT 1930 1929 1931
CONECT 1931 1930 1932
CONECT 1932 1931 1933
CONECT 1933 1932 1934
CONECT 1934 1933 1935
CONECT 1935 1934 1936
CONECT 1936 1935 1937
CONECT 1937 1936 1938
CONECT 1938 1937 1939
CONECT 1939 1938 1940
CONECT 1940 1939 1941
CONECT 1941 1940 1942
CONECT 1942 1941 1943
CONECT 1943 1942 1944
CONECT 1944 1943 1945
CONECT 1945 1944 1946
CONECT 1946 1945 1947
CONECT 1947 1946 1948
CONECT 1948 1947 1949
CONECT 1949 1948 1950
CONECT 1950 1949 1951
CONECT 1951 1950 1952
CONECT 1952 1951 1953
CONECT 1953 1952 1954
CONECT 1954 1953 1955
CONECT 1955 1954 1956
CONECT 1956 1955 1957
CONECT 1957 1956 1958
CONECT 1958 1957 1959
CONECT 1959 1958 1960
CONECT 1960 1959 1961
CONECT 1961 1960 1962
CONECT 1962 1961 1963
CONECT 1963 1962 1964
CONECT 1964 1963 1965
CONECT 1965 1964 1966
CONECT 1966 1965 1967
CONECT 1967 1966 1968
CONECT 1968 1967 1969
CONECT 1969 1968 1970
CONECT 1970 1969 1971
CONECT 1971 1970 1972
CONECT 1972 1971 1973
CONECT 1973 1972 1974
CONECT 1974 1973 1975
CONECT 1975 1974 1976
CONECT 1976 1975 1977
CONECT 1977 1976 1978
CONECT 1978 1977 1979
CONECT 1979 1978 1980
CONECT 1980 1979 1981
CONECT 1981 1980 1982
CONECT 1982 1981 1983
CONECT 1983 1982 1984
CONECT 1984 1983 1985
CONECT 1985 1984 1986
CONECT 1986 1985 1987
CONECT 1987 1986 1988
CONECT 1988 1987 1989
CONECT 1989 1988 1990
CONECT 1990 1989 1991
CONECT 1991 1990 1992
CONECT 1992 1991 1993
CONECT 1993 1992 1994
CONECT 1994 1993 1995
CONECT 1995 1994 1996
CONECT 1996 1995 1997
CONECT 1997 1996 1998
CONECT 1998 1997 1999
CONECT 1999 1998 2000
CONECT 2000 1999 2001
CONECT 2001 2000 2002
CONECT 2002 2001 2003
CONECT 2003 2002 2004
CONECT 2004 2003 2005
CONECT 2005 2004 2006
CONECT 2006 2005 2007
CONECT 2007 2006 2008
CONECT 2008 2007 2009
CONECT 2009 2008 2010
CONECT 2010 2009 2011
CONECT 2011 2010 2012
CONECT 2012 2011 2013
CONECT 2013 2012 2014
CONECT 2014 2013 2015
CONECT 2015 2014 2016
CONECT 2016 2015 2017
CONECT 2017 2016 2018
CONECT 2018 2017 2019
CONECT 2019 2018 2020
CONECT 2020 2019 2021
CONECT 2021 2020 2022
CONECT 2022 2021 2023
CONECT 2023 2022 2024
CONECT 2024 2023 2025
CONECT 2025 2024 2026
CONECT 2026 2025 2027
CONECT 2027 2026 2028
CONECT 2028 2027 2029
CONECT 2029 2028 2030
CONECT 2030 2029 2031
CONECT 2031 2030 2032
CONECT 2032 2031 2033
CONECT 2033 2032 2034
CONECT 2034 2033 2035
CONECT 2035 2034 2036
CONECT 2036 2035 2037
CONECT 2037 2036 2038
CONECT 2038 2037 2039
CONECT 2039 2038 2040
CONECT 2040 2039 2041
CONECT 2041 2040 2042
CONECT 2042 2041 2043
CONECT 2043 2042 2044
CONECT 2044 2043 2045
CONECT 2045 2044 2046
CONECT 2046 2045 2047
CONECT 2047 2046 2048
CONECT 2048 2047 2049
CONECT 2049 2048 2050
CONECT 2050 2049 2051
CONECT 2051 2050 2052
CONECT 2052 2051 2053
CONECT 2053 2052 2054
CONECT 2054 2053 2055
CONECT 2055 2054 2056
CONECT 2056 2055 2057
CONECT 2057 2056 2058
CONECT 2058 2057 2059
CONECT 2059 2058 2060
CONECT 2060 2059 2061
CONECT 2061 2060 2062
CONECT 2062 2061 2063
CONECT 2063 2062 2064
CONECT 2064 2063 2065
CONECT 2065 2064 2066
CONECT 2066 2065 2067
CONECT 2067 2066 2068
CONECT 2068 2067 2069
CONECT 2069 2068 2070
CONECT 2070 2069 2071
CONECT 2071 2070 2072
CONECT 2072 2071 2073
CONECT 2073 2072 2074
CONECT 2074 2073 2075
CONECT 2075 2074 2076
CONECT 2076 2075 2077
CONECT 2077 2076 2078
CONECT 2078 2077 2079
CONECT 2079 2078 2080
CONECT 2080 2079 2081
CONECT 2081 2080 2082
CONECT 2082 2081 2083
CONECT 2083 2082 2084
CONECT 2084 2083 2085
CONECT 2085 2084 2086
CONECT 2086 2085 2087
CONECT 2087 2086 2088
CONECT 2088 2087 2089
CONECT 2089 2088 2090
CONECT 2090 2089 2091
CONECT 2091 2090 2092
CONECT 2092 2091 2093
CONECT 2093 2092 2094
CONECT 2094 2093 2095
CONECT 2095 2094 2096
CONECT 2096 2095 2097
CONECT 2097 2096 2098
CONECT 2098 2097 2099
CONECT 2099 2098 2100
CONECT 2100 2099 2101
CONECT 2101 2100 2102
CONECT 2102 2101 2103
CONECT 2103 2102 2104
CONECT 2104 2103 2105
CONECT 2105 2104 2106
CONECT 2106 2105 2107
CONECT 2107 2106 2108
CONECT 2108 2107 2109
CONECT 2109 2108 2110
CONECT 2110 2109 2111
CONECT 2111 2110 2112
CONECT 2112 2111 2113
CONECT 2113 2112 2114
CONECT 2114 2113 2115
CONECT 2115 2114 2116
CONECT 2116 2115 2117
CONECT 2117 2116 2118
CONECT 2118 2117 2119
CONECT 2119 2118 2120
CONECT 2120 2119 2121
CONECT 2121 2120 2122
CONECT 2122 2121 2123
CONECT 2123 2122 2124
CONECT 2124 2123 2125
CONECT 2125 2124 2126
CONECT 2126 2125 2127
CONECT 2127 2126 2128
CONECT 2128 2127 2129
CONECT 2129 2128 2130
CONECT 2130 2129 2131
CONECT 2131 2130 2132
CONECT 2132 2131 2133
CONECT 2133 2132 2134
CONECT 2134 2133 2135
CONECT 2135 2134 2136
CONECT 2136 2135 2137
CONECT 2137 2136 2138
CONECT 2138 2137 2139
CONECT 2139 2138 2140
CONECT 2140 2139 2141
CONECT 2141 2140 2142
CONECT 2142 2141 2143
CONECT 2143 2142 2144
CONECT 2144 2143 2145
CONECT 2145 2144 2146
CONECT 2146 2145 2147
CONECT 2147 2146 2148
CONECT 2148 2147 2149
CONECT 2149 2148 2150
CONECT 2150 2149 2151
CONECT 2151 2150 2152
CONECT 2152 2151 2153
CONECT 2153 2152 2154
CONECT 2154 2153 2155
CONECT 2155 2154 2156
CONECT 2156 2155 2157
CONECT 2157 2156 2158
CONECT 2158 2157 2159
CONECT 2159 2158 2160
CONECT 2160 2159 2161
CONECT 2161 2160 2162
CONECT 2162 2161 2163
CONECT 2163 2162 2164
CONECT 2164 2163 2165
CONECT 2165 2164 2166
CONECT 2166 2165 2167
CONECT 2167 2166 2168
CONECT 2168 2167 2169
CONECT 2169 2168 2170
CONECT 2170 2169 2171
CONECT 2171 2170 2172
CONECT 2172 2171 2173
CONECT 2173 2172 2174
CONECT 2174 2173 2175
CONECT 2175 2174 2176
CONECT 2176 2175 2177
CONECT 2177 2176 2178
CONECT 2178 2177 2179
CONECT 2179 2178 2180
CONECT 2180 2179 2181
CONECT 2181 2180 2182
CONECT 2182 2181 2183
CONECT 2183 2182 2184
CONECT 2184 2183 2185
CONECT 2185 2184 2186
CONECT 2186 2185 2187
CONECT 2187 2186 2188
CONECT 2188 2187 2189
CONECT 2189 2188 2190
CONECT 2190 2189 2191
CONECT 2191 2190 2192
CONECT 2192 2191 2193
CONECT 2193 2192 2194
CONECT 2194 2193 2195
CONECT 2195 2194 2196
CONECT 2196 2195 2197
CONECT 2197 2196 2198
CONECT 2198 2197 2199
CONECT 2199 2198 2200
CONECT 2200 2199 2201
CONECT 2201 2200 2202
CONECT 2202 2201 2203
CONECT 2203 2202 2204
CONECT 2204 2203 2205
CONECT 2205 2204 2206
CONECT 2206 2205 2207
CONECT 2207 2206 2208
CONECT 2208 2207 2209
CONECT 2209 2208 2210
CONECT 2210 2209 2211
CONECT 2211 2210 2212
CONECT 2212 2211 2213
CONECT 2213 2212 2214
CONECT 2214 2213 2215
CONECT 2215 2214 2216
CONECT 2216 2215 2217
CONECT 2217 2216 2218
CONECT 2218 2217 2219
CONECT 2219 2218 2220
CONECT 2220 2219 2221
CONECT 2221 2220 2222
CONECT 2222 2221 2223
CONECT 2223 2222 2224
CONECT 2224 2223 2225
CONECT 2225 2224 2226
CONECT 2226 2225 2227
CONECT 2227 2226 2228
CONECT 2228 2227 2229
CONECT 2229 2228 2230
CONECT 2230 2229 2231
CONECT 2231 2230 2232
CONECT 2232 2231 2233
CONECT 2233 2232 2234
CONECT 2234 2233 2235
CONECT 2235 2234 2236
CONECT 2236 2235 2237
CONECT 2237 2236 2238
CONECT 2238 2237 2239
CONECT 2239 2238 2240
CONECT 2240 2239 2241
CONECT 2241 2240 2242
CONECT 2242 2241 2243
CONECT 2243 2242 2244
CONECT 2244 2243 2245
CONECT 2245 2244 2246
CONECT 2246 2245 2247
CONECT 2247 2246 2248
CONECT 2248 2247 2249
CONECT 2249 2248 2250
CONECT 2250 2249 2251
CONECT 2251 2250 2252
CONECT 2252 2251 2253
CONECT 2253 2252 2254
CONECT 2254 2253 2255
CONECT 2255 2254 2256
CONECT 2256 2255 2257
CONECT 2257 2256 2258
CONECT 2258 2257 2259
CONECT 2259 2258 2260
CONECT 2260 2259 2261
CONECT 2261 2260 2262
CONECT 2262 2261 2263
CONECT 2263 2262 2264
CONECT 2264 2263 2265
CONECT 2265 2264 2266
CONECT 2266 2265 2267
CONECT 2267 2266 2268
CONECT 2268 2267 2269
CONECT 2269 2268 2270
CONECT 2270 2269 2271
CONECT 2271 2270 2272
CONECT 2272 2271 2273
CONECT 2273 2272 2274
CONECT 2274 2273 2275
CONECT 2275 2274 2276
CONECT 2276 2275 2277
CONECT 2277 2276 2278
CONECT 2278 2277 2279
CONECT 2279 2278 2280
CONECT 2280 2279 2281
CONECT 2281 2280 2282
CONECT 2282 2281 2283
CONECT 2283 2282 2284
CONECT 2284 2283 2285
CONECT 2285 2284 2286
CONECT 2286 2285 2287
CONECT 2287 2286 2288
CONECT 2288 2287 2289
CONECT 2289 2288 2290
CONECT 2290 2289 2291
CONECT 2291 2290 2292
CONECT 2292 2291 2293
CONECT 2293 2292 2294
CONECT 2294 2293 2295
CONECT 2295 2294 2296
CONECT 2296 2295 2297
CONECT 2297 2296 2298
CONECT 2298 2297 2299
CONECT 2299 2298 2300
CONECT 2300 2299 2301
CONECT 2301 2300 2302
CONECT 2302 2301 2303
CONECT 2303 2302 2304
CONECT 2304 2303 2305
CONECT 2305 2304 2306
CONECT 2306 2305 2307
CONECT 2307 2306 2308
CONECT 2308 2307 2309
CONECT 2309 2308 2310
CONECT 2310 2309 2311
CONECT 2311 2310 2312
CONECT 2312 2311 2313
CONECT 2313 2312 2314
CONECT 2314 2313 2315
CONECT 2315 2314 2316
CONECT 2316 2315 2317
CONECT 2317 2316 2318
CONECT 2318 2317 2319
CONECT 2319 2318 2320
CONECT 2320 2319 2321
CONECT 2321 2320 2322
CONECT 2322 2321 2323
CONECT 2323 2322 2324
CONECT 2324 2323 2325
CONECT 2325 2324 2326
CONECT 2326 2325 2327
CONECT 2327 2326 2328
CONECT 2328 2327 2329
CONECT 2329 2328 2330
CONECT 2330 2329 2331
CONECT 2331 2330 2332
CONECT 2332 2331 2333
CONECT 2333 2332 2334
CONECT 2334 2333 2335
CONECT 2335 2334 2336
CONECT 2336 2335 2337
CONECT 2337 2336 2338
CONECT 2338 2337 2339
CONECT 2339 2338 2340
CONECT 2340 2339 2341
CONECT 2341 2340 2342
CONECT 2342 2341 2343
CONECT 2343 2342 2344
CONECT 2344 2343 2345
CONECT 2345 2344 2346
CONECT 2346 2345 2347
CONECT 2347 2346 2348
CONECT 2348 2347 2349
CONECT 2349 2348 2350
CONECT 2350 2349 2351
CONECT 2351 2350 2352
CONECT 2352 2351 2353
CONECT 2353 2352 2354
CONECT 2354 2353 2355
CONECT 2355 2354 2356
CONECT 2356 2355 2357
CONECT 2357 2356 2358
CONECT 2358 2357 2359
CONECT 2359 2358 2360
CONECT 2360 2359 2361
CONECT 2361 2360 2362
CONECT 2362 2361 2363
CONECT 2363 2362 2364
CONECT 2364 2363 2365
CONECT 2365 2364 2366
CONECT 2366 2365 2367
CONECT 2367 2366 2368
CONECT 2368 2367 2369
CONECT 2369 2368 2370
CONECT 2370 2369 2371
CONECT 2371 2370 2372
CONECT 2372 2371 2373
CONECT 2373 2372 2374
CONECT 2374 2373 2375
CONECT 2375 2374 2376
CONECT 2376 2375 2377
CONECT 2377 2376 2378
CONECT 2378 2377 2379
CONECT 2379 2378 2380
CONECT 2380 2379 2381
CONECT 2381 2380 2382
CONECT 2382 2381 2383
CONECT 2383 2382 2384
CONECT 2384 2383 2385
CONECT 2385 2384 2386
CONECT 2386 2385 2387
CONECT 2387 2386 2388
CONECT 2388 2387 2389
CONECT 2389 2388 2390
CONECT 2390 2389 2391
CONECT 2391 2390 2392
CONECT 2392 2391 2393
CONECT 2393 2392 2394
CONECT 2394 2393 2395
CONECT 2395 2394 2396
CONECT 2396 2395 2397
CONECT 2397 2396 2398
CONECT 2398 2397 2399
CONECT 2399 2398 2400
CONECT 2400 2399 2401
CONECT 2401 2400 2402
CONECT 2402 2401 2403
CONECT 2403 2402 2404
CONECT 2404 2403 2405
CONECT 2405 2404 2406
CONECT 2406 2405 2407
CONECT 2407 2406 2408
CONECT 2408 2407 2409
CONECT 2409 2408 2410
CONECT 2410 2409 2411
CONECT 2411 2410 2412
CONECT 2412 2411 2413
CONECT 2413 2412 2414
CONECT 2414 2413 2415
CONECT 2415 2414 2416
CONECT 2416 2415 2417
CONECT 2417 2416 2418
CONECT 2418 2417 2419
CONECT 2419 2418 2420
CONECT 2420 2419 2421
CONECT 2421 2420 2422
CONECT 2422 2421 2423
CONECT 2423 2422 2424
CONECT 2424 2423 2425
CONECT 2425 2424 2426
CONECT 2426 2425 2427
CONECT 2427 2426 2428
CONECT 2428 2427 2429
CONECT 2429 2428 2430
CONECT 2430 2429 2431
CONECT 2431 2430 2432
CONECT 2432 2431 2433
CONECT 2433 2432 2434
CONECT 2434 2433 2435
CONECT 2435 2434 2436
CONECT 2436 2435 2437
CONECT 2437 2436 2438
CONECT 2438 2437 2439
CONECT 2439 2438 2440
CONECT 2440 2439 2441
CONECT 2441 2440 2442
CONECT 2442 2441 2443
CONECT 2443 2442 2444
CONECT 2444 2443 2445
CONECT 2445 2444 2446
CONECT 2446 2445 2447
CONECT 2447 2446 2448
CONECT 2448 2447 2449
CONECT 2449 2448 2450
CONECT 2450 2449 2451
CONECT 2451 2450 2452
CONECT 2452 2451 2453
CONECT 2453 2452 2454
CONECT 2454 2453 2455
CONECT 2455 2454 2456
CONECT 2456 2455 2457
CONECT 2457 2456 2458
CONECT 2458 2457 2459
CONECT 2459 2458 2460
CONECT 2460 2459 2461
CONECT 2461 2460 2462
CONECT 2462 2461 2463
CONECT 2463 2462 2464
CONECT 2464 2463 2465
CONECT 2465 2464 2466
CONECT 2466 2465 2467
CONECT 2467 2466 2468
CONECT 2468 2467 2469
CONECT 2469 2468 2470
CONECT 2470 2469 2471
CONECT 2471 2470 2472
CONECT 2472 2471 2473
CONECT 2473 2472 2474
CONECT 2474 2473 2475
CONECT 2475 2474 2476
CONECT 2476 2475 2477
CONECT 2477 2476 2478
CONECT 2478 2477 2479
CONECT 2479 2478 2480
CONECT 2480 2479 2481
CONECT 2481 2480 2482
CONECT 2482 2481 2483
CONECT 2483 2482 2484
CONECT 2484 2483 2485
CONECT 2485 2484 2486
CONECT 2486 2485 2487
CONECT 2487 2486 2488
CONECT 2488 2487 2489
CONECT 2489 2488 2490
CONECT 2490 2489 2491
CONECT 2491 2490 2492
CONECT 2492 2491 2493
CONECT 2493 2492 2494
CONECT 2494 2493 2495
CONECT 2495 2494 2496
CONECT 2496 2495 2497
CONECT 2497 2496 2498
CONECT 2498 2497 2499
CONECT 2499 2498 2500
CONECT 2500 2499 2501
CONECT 2501 2500 2502
CONECT 2502 2501 2503
CONECT 2503 2502 2504
CONECT 2504 2503 2505
CONECT 2505 2504 2506
CONECT 2506 2505 2507
CONECT 2507 2506 2508
CONECT 2508 2507 2509
CONECT 2509 2508 2510
CONECT 2510 2509 2511
CONECT 2511 2510 2512
CONECT 2512 2511 2513
CONECT 2513 2512 2514
CONECT 2514 2513 2515
CONECT 2515 2514 2516
CONECT 2516 2515 2517
CONECT 2517 2516 2518
CONECT 2518 2517 2519
CONECT 2519 2518 2520
CONECT 2520 2519 2521
CONECT 2521 2520 2522
CONECT 2522 2521 2523
CONECT 2523 2522 2524
CONECT 2524 2523 2525
CONECT 2525 2524 2526
CONECT 2526 2525 2527
CONECT 2527 2526 2528
CONECT 2528 2527 2529
CONECT 2529 2528 2530
CONECT 2530 2529 2531
CONECT 2531 2530 2532
CONECT 2532 2531 2533
CONECT 2533 2532 2534
CONECT 2534 2533 2535
CONECT 2535 2534 2536
CONECT 2536 2535 2537
CONECT 2537 2536 2538
CONECT 2538 2537 2539
CONECT 2539 2538 2540
CONECT 2540 2539 2541
CONECT 2541 2540 2542
CONECT 2542 2541 2543
CONECT 2543 2542 2544
CONECT 2544 2543 2545
CONECT 2545 2544 2546
CONECT 2546 2545 2547
CONECT 2547 2546 2548
CONECT 2548 2547 2549
CONECT 2549 2548 2550
CONECT 2550 2549 2551
CONECT 2551 2550 2552
CONECT 2552 2551 2553
CONECT 2553 2552 2554
CONECT 2554 2553 2555
CONECT 2555 2554 2556
CONECT 2556 2555 2557
CONECT 2557 2556 2558
CONECT 2558 2557 2559
CONECT 2559 2558 2560
CONECT 2560 2559 2561
CONECT 2561 2560 2562
CONECT 2562 2561 2563
CONECT 2563 2562 2564
CONECT 2564 2563 2565
CONECT 2565 2564 2566
CONECT 2566 2565 2567
CONECT 2567 2566 2568
CONECT 2568 2567 2569
CONECT 2569 2568 2570
CONECT 2570 2569 2571
CONECT 2571 2570 2572
CONECT 2572 2571 2573
CONECT 2573 2572 2574
CONECT 2574 2573 2575
CONECT 2575 2574 2576
CONECT 2576 2575 2577
CONECT 2577 2576 2578
CONECT 2578 2577 2579
CONECT 2579 2578 2580
CONECT 2580 2579 2581
CONECT 2581 2580 2582
CONECT 2582 2581 2583
CONECT 2583 2582 2584
CONECT 2584 2583 2585
CONECT 2585 2584 2586
CONECT 2586 2585 2587
CONECT 2587 2586 2588
CONECT 2588 2587 2589
CONECT 2589 2588 2590
CONECT 2590 2589 2591
CONECT 2591 2590 2592
CONECT 2592 2591 2593
CONECT 2593 2592 2594
CONECT 2594 2593 2595
CONECT 2595 2594 2596
CONECT 2596 2595 2597
CONECT 2597 2596 2598
CONECT 2598 2597 2599
CONECT 2599 2598 2600
CONECT 2600 2599 2601
CONECT 2601 2600 2602
CONECT 2602 2601 2603
CONECT 2603 2602 2604
CONECT 2604 2603 2605
CONECT 2605 2604 2606
CONECT 2606 2605 2607
CONECT 2607 2606 2608
CONECT 2608 2607 2609
CONECT 2609 2608 2610
CONECT 2610 2609 2611
CONECT 2611 2610 2612
CONECT 2612 2611 2613
CONECT 2613 2612 2614
CONECT 2614 2613 2615
CONECT 2615 2614 2616
CONECT 2616 2615 2617
CONECT 2617 2616 2618
CONECT 2618 2617 2619
CONECT 2619 2618 2620
CONECT 2620 2619 2621
CONECT 2621 2620 2622
CONECT 2622 2621 2623
CONECT 2623 2622 2624
CONECT 2624 2623 2625
CONECT 2625 2624 2626
CONECT 2626 2625 2627
CONECT 2627 2626 2628
CONECT 2628 2627 2629
CONECT 2629 2628 2630
CONECT 2630 2629 2631
CONECT 2631 2630 2632
CONECT 2632 2631 2633
CONECT 2633 2632 2634
CONECT 2634 2633 2635
CONECT 2635 2634 2636
CONECT 2636 2635 2637
CONECT 2637 2636 2638
CONECT 2638 2637 2639
CONECT 2639 2638 2640
CONECT 2640 2639 2641
CONECT 2641 2640 2642
CONECT 2642 2641 2643
CONECT 2643 2642 2644
CONECT 2644 2643 2645
CONECT 2645 2644 2646
CONECT 2646 2645 2647
CONECT 2647 2646 2648
CONECT 2648 2647 2649
CONECT 2649 2648 2650
CONECT 2650 2649 2651
CONECT 2651 2650 2652
CONECT 2652 2651 2653
CONECT 2653 2652 2654
CONECT 2654 2653 2655
CONECT 2655 2654 2656
CONECT 2656 2655 2657
CONECT 2657 2656 2658
CONECT 2658 2657 2659
CONECT 2659 2658 2660
CONECT 2660 2659 2661
CONECT 2661 2660 2662
CONECT 2662 2661 2663
CONECT 2663 2662 2664
CONECT 2664 2663 2665
CONECT 2665 2664 2666
CONECT 2666 2665 2667
CONECT 2667 2666 2668
CONECT 2668 2667 2669
CONECT 2669 2668 2670
CONECT 2670 2669 2671
CONECT 2671 2670 2672
CONECT 2672 2671 2673
CONECT 2673 2672 2674
CONECT 2674 2673 2675
CONECT 2675 2674 2676
CONECT 2676 2675 2677
CONECT 2677 2676 2678
CONECT 2678 2677 2679
CONECT 2679 2678 2680
CONECT 2680 2679 2681
CONECT 2681 2680 2682
CONECT 2682 2681 2683
CONECT 2683 2682 2684
CONECT 2684 2683 2685
CONECT 2685 2684 2686
CONECT 2686 2685 2687
CONECT 2687 2686 2688
CONECT 2688 2687 2689
CONECT 2689 2688 2690
CONECT 2690 2689 2691
CONECT 2691 2690 2692
CONECT 2692 2691 2693
CONECT 2693 2692 2694
CONECT 2694 2693 2695
CONECT 2695 2694 2696
CONECT 2696 2695 2697
CONECT 2697 2696 2698
CONECT 2698 2697 2699
CONECT 2699 2698 2700
CONECT 2700 2699 2701
CONECT 2701 2700 2702
CONECT 2702 2701 2703
CONECT 2703 2702 2704
CONECT 2704 2703 2705
CONECT 2705 2704 2706
CONECT 2706 2705 2707
CONECT 2707 2706 2708
CONECT 2708 2707 2709
CONECT 2709 2708 2710
CONECT 2710 2709 2711
CONECT 2711 2710 2712
CONECT 2712 2711 2713
CONECT 2713 2712 2714
CONECT 2714 2713 2715
CONECT 2715 2714 2716
CONECT 2716 2715 2717
CONECT 2717 2716 2718
CONECT 2718 2717 2719
CONECT 2719 2718 2720
CONECT 2720 2719 2721
CONECT 2721 2720 2722
CONECT 2722 2721 2723
CONECT 2723 2722 2724
CONECT 2724 2723 2725
CONECT 2725 2724 2726
CONECT 2726 2725 2727
CONECT 2727 2726 2728
CONECT 2728 2727 2729
CONECT 2729 2728 2730
CONECT 2730 2729 2731
CONECT 2731 2730 2732
CONECT 2732 2731 2733
CONECT 2733 2732 2734
CONECT 2734 2733 2735
CONECT 2735 2734 2736
CONECT 2736 2735 2737
CONECT 2737 2736 2738
CONECT 2738 2737 2739
CONECT 2739 2738 2740
CONECT 2740 2739 2741
CONECT 2741 2740 2742
CONECT 2742 2741 2743
CONECT 2743 2742 2744
CONECT 2744 2743 2745
CONECT 2745 2744 2746
CONECT 2746 2745 2747
CONECT 2747 2746 2748
CONECT 2748 2747 2749
CONECT 2749 2748 2750
CONECT 2750 2749 2751
CONECT 2751 2750 2752
CONECT 2752 2751 2753
CONECT 2753 2752 2754
CONECT 2754 2753 2755
CONECT 2755 2754 2756
CONECT 2756 2755 2757
CONECT 2757 2756 2758
CONECT 2758 2757 2759
CONECT 2759 2758 2760
CONECT 2760 2759 2761
CONECT 2761 2760 2762
CONECT 2762 2761 2763
CONECT 2763 2762 2764
CONECT 2764 2763 2765
CONECT 2765 2764 2766
CONECT 2766 2765 2767
CONECT 2767 2766 2768
CONECT 2768 2767 2769
CONECT 2769 2768 2770
CONECT 2770 2769 2771
CONECT 2771 2770 2772
CONECT 2772 2771 2773
CONECT 2773 2772 2774
CONECT 2774 2773 2775
CONECT 2775 2774 2776
CONECT 2776 2775 2777
CONECT 2777 2776 2778
CONECT 2778 2777 2779
CONECT 2779 2778 2780
CONECT 2780 2779 2781
CONECT 2781 2780 2782
CONECT 2782 2781 2783
CONECT 2783 2782 2784
CONECT 2784 2783 2785
CONECT 2785 2784 2786
CONECT 2786 2785 2787
CONECT 2787 2786 2788
CONECT 2788 2787 2789
CONECT 2789 2788 2790
CONECT 2790 2789 2791
CONECT 2791 2790 2792
CONECT 2792 2791 2793
CONECT 2793 2792 2794
CONECT 2794 2793 2795
CONECT 2795 2794 2796
CONECT 2796 2795 2797
CONECT 2797 2796 2798
CONECT 2798 2797 2799
CONECT 2799 2798 2800
CONECT 2800 2799 2801
CONECT 2801 2800 2802
CONECT 2802 2801 2803
CONECT 2803 2802 2804
CONECT 2804 2803 2805
CONECT 2805 2804 2806
CONECT 2806 2805 2807
CONECT 2807 2806 2808
CONECT 2808 2807 2809
CONECT 2809 2808 2810
CONECT 2810 2809 2811
CONECT 2811 2810 2812
CONECT 2812 2811 2813
CONECT 2813 2812 2814
CONECT 2814 2813 2815
CONECT 2815 2814 2816
CONECT 2816 2815 2817
CONECT 2817 2816 2818
CONECT 2818 2817 2819
CONECT 2819 2818 2820
CONECT 2820 2819 2821
CONECT 2821 2820 2822
CONECT 2822 2821 2823
CONECT 2823 2822 2824
CONECT 2824 2823 2825
CONECT 2825 2824 2826
CONECT 2826 2825 2827
CONECT 2827 2826 2828
CONECT 2828 2827 2829
CONECT 2829 2828 2830
CONECT 2830 2829 2831
CONECT 2831 2830 2832
CONECT 2832 2831 2833
CONECT 2833 2832 2834
CONECT 2834 2833 2835
CONECT 2835 2834 2836
CONECT 2836 2835 2837
CONECT 2837 2836 2838
CONECT 2838 2837 2839
CONECT 2839 2838 2840
CONECT 2840 2839 2841
CONECT 2841 2840 2842
CONECT 2842 2841 2843
CONECT 2843 2842 2844
CONECT 2844 2843 2845
CONECT 2845 2844 2846
CONECT 2846 2845 2847
CONECT 2847 2846 2848
CONECT 2848 2847 2849
CONECT 2849 2848 2850
CONECT 2850 2849 2851
CONECT 2851 2850 2852
CONECT 2852 2851 2853
CONECT 2853 2852 2854
CONECT 2854 2853 2855
CONECT 2855 2854 2856
CONECT 2856 2855 2857
CONECT 2857 2856 2858
CONECT 2858 2857 2859
CONECT 2859 2858 2860
CONECT 2860 2859 2861
CONECT 2861 2860 2862
CONECT 2862 2861 2863
CONECT 2863 2862 2864
CONECT 2864 2863 2865
CONECT 2865 2864 2866
CONECT 2866 2865 2867
CONECT 2867 2866 2868
CONECT 2868 2867 2869
CONECT 2869 2868 2870
CONECT 2870 2869 2871
CONECT 2871 2870 2872
CONECT 2872 2871 2873
CONECT 2873 2872 2874
CONECT 2874 2873 2875
CONECT 2875 2874 2876
CONECT 2876 2875 2877
CONECT 2877 2876 2878
CONECT 2878 2877 2879
CONECT 2879 2878 2880
CONECT 2880 2879 2881
CONECT 2881 2880 2882
CONECT 2882 2881 2883
CONECT 2883 2882 2884
CONECT 2884 2883 2885
CONECT 2885 2884 2886
CONECT 2886 2885 2887
CONECT 2887 2886 2888
CONECT 2888 2887 2889
CONECT 2889 2888 2890
CONECT 2890 2889 2891
CONECT 2891 2890 2892
CONECT 2892 2891 2893
CONECT 2893 2892 2894
CONECT 2894 2893 2895
CONECT 2895 2894 2896
CONECT 2896 2895 2897
CONECT 2897 2896 2898
CONECT 2898 2897 2899
CONECT 2899 2898 2900
CONECT 2900 2899 2901
CONECT 2901 2900 2902
CONECT 2902 2901 2903
CONECT 2903 2902 2904
CONECT 2904 2903 2905
CONECT 2905 2904 2906
CONECT 2906 2905 2907
CONECT 2907 2906 2908
CONECT 2908 2907 2909
CONECT 2909 2908 2910
CONECT 2910 2909 2911
CONECT 2911 2910 2912
CONECT 2912 2911 2913
CONECT 2913 2912 2914
CONECT 2914 2913 2915
CONECT 2915 2914 2916
CONECT 2916 2915 2917
CONECT 2917 2916 2918
CONECT 2918 2917 2919
CONECT 2919 2918 2920
CONECT 2920 2919 2921
CONECT 2921 2920 2922
CONECT 2922 2921 2923
CONECT 2923 2922 2924
CONECT 2924 2923 2925
CONECT 2925 2924 2926
CONECT 2926 2925 2927
CONECT 2927 2926 2928
CONECT 2928 2927 2929
CONECT 2929 2928 2930
CONECT 2930 2929 2931
CONECT 2931 2930 2932
CONECT 2932 2931 2933
CONECT 2933 2932 2934
CONECT 2934 2933 2935
CONECT 2935 2934 2936
CONECT 2936 2935 2937
CONECT 2937 2936 2938
CONECT 2938 2937 2939
CONECT 2939 2938 2940
CONECT 2940 2939 2941
CONECT 2941 2940 2942
CONECT 2942 2941 2943
CONECT 2943 2942 2944
CONECT 2944 2943 2945
CONECT 2945 2944 2946
CONECT 2946 2945 2947
CONECT 2947 2946 2948
CONECT 2948 2947 2949
CONECT 2949 2948 2950
CONECT 2950 2949 2951
CONECT 2951 2950 2952
CONECT 2952 2951 2953
CONECT 2953 2952 2954
CONECT 2954 2953 2955
CONECT 2955 2954 2956
CONECT 2956 2955 2957
CONECT 2957 2956 2958
CONECT 2958 2957 2959
CONECT 2959 2958 2960
CONECT 2960 2959 2961
CONECT 2961 2960 2962
CONECT 2962 2961 2963
CONECT 2963 2962 2964
CONECT 2964 2963 2965
CONECT 2965 2964 2966
CONECT 2966 2965 2967
CONECT 2967 2966 2968
CONECT 2968 2967 2969
CONECT 2969 2968 2970
CONECT 2970 2969 2971
CONECT 2971 2970 2972
CONECT 2972 2971 2973
CONECT 2973 2972 2974
CONECT 2974 2973 2975
CONECT 2975 2974 2976
CONECT 2976 2975 2977
CONECT 2977 2976 2978
CONECT 2978 2977 2979
CONECT 2979 2978 2980
CONECT 2980 2979 2981
CONECT 2981 2980 2982
CONECT 2982 2981 2983
CONECT 2983 2982 2984
CONECT 2984 2983 2985
CONECT 2985 2984 2986
CONECT 2986 2985 2987
CONECT 2987 2986 2988
CONECT 2988 2987 2989
CONECT 2989 2988 2990
CONECT 2990 2989 2991
CONECT 2991 2990 2992
CONECT 2992 2991 2993
CONECT 2993 2992 2994
CONECT 2994 2993 2995
CONECT 2995 2994 2996
CONECT 2996 2995 2997
CONECT 2997 2996 2998
CONECT 2998 2997 2999
CONECT 2999 2998 3000
CONECT 3000 2999 3001
CONECT 3001 3000 3002
CONECT 3002 3001 3003
CONECT 3003 3002 3004
CONECT 3004 3003 3005
CONECT 3005 3004 3006
CONECT 3006 3005 3007
CONECT 3007 3006 3008
CONECT 3008 3007 3009
CONECT 3009 3008 3010
CONECT 3010 3009 3011
CONECT 3011 3010 3012
CONECT 3012 3011 3013
CONECT 3013 3012 3014
CONECT 3014 3013 3015
CONECT 3015 3014 3016
CONECT 3016 3015 3017
CONECT 3017 3016 3018
CONECT 3018 3017 3019
CONECT 3019 3018 3020
CONECT 3020 3019 3021
CONECT 3021 3020 3022
CONECT 3022 3021 3023
CONECT 3023 3022 3024
CONECT 3024 3023 3025
CONECT 3025 3024 3026
CONECT 3026 3025 3027
CONECT 3027 3026 3028
CONECT 3028 3027 3029
CONECT 3029 3028 3030
CONECT 3030 3029 3031
CONECT 3031 3030 3032
CONECT 3032 3031 3033
CONECT 3033 3032 3034
CONECT 3034 3033 3035
CONECT 3035 3034 3036
CONECT 3036 3035 3037
CONECT 3037 3036 3038
CONECT 3038 3037 3039
CONECT 3039 3038 3040
CONECT 3040 3039 3041
CONECT 3041 3040 3042
CONECT 3042 3041 3043
CONECT 3043 3042 3044
CONECT 3044 3043 3045
CONECT 3045 3044 3046
CONECT 3046 3045 3047
CONECT 3047 3046 3048
CONECT 3048 3047 3049
CONECT 3049 3048 3050
CONECT 3050 3049 3051
CONECT 3051 3050 3052
CONECT 3052 3051 3053
CONECT 3053 3052 3054
CONECT 3054 3053 3055
CONECT 3055 3054 3056
CONECT 3056 3055 3057
CONECT 3057 3056 3058
CONECT 3058 3057 3059
CONECT 3059 3058 3060
CONECT 3060 3059 3061
CONECT 3061 3060 3062
CONECT 3062 3061 3063
CONECT 3063 3062 3064
CONECT 3064 3063 3065
CONECT 3065 3064 3066
CONECT 3066 3065 3067
CONECT 3067 3066 3068
CONECT 3068 3067 3069
CONECT 3069 3068 3070
CONECT 3070 3069 3071
CONECT 3071 3070 3072
CONECT 3072 3071 3073
CONECT 3073 3072 3074
CONECT 3074 3073 3075
CONECT 3075 3074 3076
CONECT 3076 3075 3077
CONECT 3077 3076 3078
CONECT 3078 3077 3079
CONECT 3079 3078 3080
CONECT 3080 3079 3081
CONECT 3081 3080 3082
CONECT 3082 3081 3083
CONECT 3083 3082 3084
CONECT 3084 3083 3085
CONECT 3085 3084 3086
CONECT 3086 3085 3087
CONECT 3087 3086 3088
CONECT 3088 3087 3089
CONECT 3089 3088 3090
CONECT 3090 3089 3091
CONECT 3091 3090 3092
CONECT 3092 3091 3093
CONECT 3093 3092 3094
CONECT 3094 3093 3095
CONECT 3095 3094 3096
CONECT 3096 3095 3097
CONECT 3097 3096 3098
CONECT 3098 3097 3099
CONECT 3099 3098 3100
CONECT 3100 3099 3101
CONECT 3101 3100 3102
CONECT 3102 3101 3103
CONECT 3103 3102 3104
CONECT 3104 3103 3105
CONECT 3105 3104 3106
CONECT 3106 3105 3107
CONECT 3107 3106 3108
CONECT 3108 3107 3109
CONECT 3109 3108 3110
CONECT 3110 3109 3111
CONECT 3111 3110 3112
CONECT 3112 3111 3113
CONECT 3113 3112 3114
CONECT 3114 3113 3115
CONECT 3115 3114 3116
CONECT 3116 3115 3117
CONECT 3117 3116 3118
CONECT 3118 3117 3119
CONECT 3119 3118 3120
CONECT 3120 3119 3121
CONECT 3121 3120 3122
CONECT 3122 3121 3123
CONECT 3123 3122 3124
CONECT 3124 3123 3125
CONECT 3125 3124 3126
CONECT 3126 3125 3127
CONECT 3127 3126 3128
CONECT 3128 3127 3129
CONECT 3129 3128 3130
CONECT 3130 3129 3131
CONECT 3131 3130 3132
CONECT 3132 3131 3133
CONECT 3133 3132 3134
CONECT 3134 3133 3135
CONECT 3135 3134 3136
CONECT 3136 3135 3137
CONECT 3137 3136 3138
CONECT 3138 3137 3139
CONECT 3139 3138 3140
CONECT 3140 3139 3141
CONECT 3141 3140 3142
CONECT 3142 3141 3143
CONECT 3143 3142 3144
CONECT 3144 3143 3145
CONECT 3145 3144 3146
CONECT 3146 3145 3147
CONECT 3147 3146 3148
CONECT 3148 3147 3149
CONECT 3149 3148 3150
CONECT 3150 3149 3151
CONECT 3151 3150 3152
CONECT 3152 3151 3153
CONECT 3153 3152 3154
CONECT 3154 3153 3155
CONECT 3155 3154 3156
CONECT 3156 3155 3157
CONECT 3157 3156 3158
CONECT 3158 3157 3159
CONECT 3159 3158 3160
CONECT 3160 3159 3161
CONECT 3161 3160 3162
CONECT 3162 3161 3163
CONECT 3163 3162 3164
CONECT 3164 3163 3165
CONECT 3165 3164 3166
CONECT 3166 3165 3167
CONECT 3167 3166 3168
CONECT 3168 3167 3169
CONECT 3169 3168 3170
CONECT 3170 3169 3171
CONECT 3171 3170 3172
CONECT 3172 3171 3173
CONECT 3173 3172 3174
CONECT 3174 3173 3175
CONECT 3175 3174 3176
CONECT 3176 3175 3177
CONECT 3177 3176 3178
CONECT 3178 3177 3179
CONECT 3179 3178 3180
CONECT 3180 3179 3181
CONECT 3181 3180 3182
CONECT 3182 3181 3183
CONECT 3183 3182 3184
CONECT 3184 3183 3185
CONECT 3185 3184 3186
CONECT 3186 3185 3187
CONECT 3187 3186 3188
CONECT 3188 3187 3189
CONECT 3189 3188 3190
CONECT 3190 3189 3191
CONECT 3191 3190 3192
CONECT 3192 3191 3193
CONECT 3193 3192 3194
CONECT 3194 3193 3195
CONECT 3195 3194 3196
CONECT 3196 3195 3197
CONECT 3197 3196 3198
CONECT 3198 3197 3199
CONECT 3199 3198 3200
CONECT 3200 3199 3201
CONECT 3201 3200 3202
CONECT 3202 3201 3203
CONECT 3203 3202 3204
CONECT 3204 3203 3205
CONECT 3205 3204 3206
CONECT 3206 3205 3207
CONECT 3207 3206 3208
CONECT 3208 3207 3209
CONECT 3209 3208 3210
CONECT 3210 3209 3211
CONECT 3211 3210 3212
CONECT 3212 3211 3213
CONECT 3213 3212 3214
CONECT 3214 3213 3215
CONECT 3215 3214 3216
CONECT 3216 3215 3217
CONECT 3217 3216 3218
CONECT 3218 3217 3219
CONECT 3219 3218 3220
CONECT 3220 3219 3221
CONECT 3221 3220 3222
CONECT 3222 3221 3223
CONECT 3223 3222 3224
CONECT 3224 3223 3225
CONECT 3225 3224 3226
CONECT 3226 3225 3227
CONECT 3227 3226 3228
CONECT 3228 3227 3229
CONECT 3229 3228 3230
CONECT 3230 3229 3231
CONECT 3231 3230 3232
CONECT 3232 3231 3233
CONECT 3233 3232 3234
CONECT 3234 3233 3235
CONECT 3235 3234 3236
CONECT 3236 3235 3237
CONECT 3237 3236 3238
CONECT 3238 3237 3239
CONECT 3239 3238 3240
CONECT 3240 3239 3241
CONECT 3241 3240 3242
CONECT 3242 3241 3243
CONECT 3243 3242 3244
CONECT 3244 3243 3245
CONECT 3245 3244 3246
CONECT 3246 3245 3247
CONECT 3247 3246 3248
CONECT 3248 3247 3249
CONECT 3249 3248 3250
CONECT 3250 3249 3251
CONECT 3251 3250 3252
CONECT 3252 3251 3253
CONECT 3253 3252 3254
CONECT 3254 3253 3255
CONECT 3255 3254 3256
CONECT 3256 3255 3257
CONECT 3257 3256 3258
CONECT 3258 3257 3259
CONECT 3259 3258 3260
CONECT 3260 3259 3261
CONECT 3261 3260 3262
CONECT 3262 3261 3263
CONECT 3263 3262 3264
CONECT 3264 3263 3265
CONECT 3265 3264 3266
CONECT 3266 3265 3267
CONECT 3267 3266 3268
CONECT 3268 3267 3269
CONECT 3269 3268 3270
CONECT 3270 3269 3271
CONECT 3271 3270 3272
CONECT 3272 3271 3273
CONECT 3273 3272 3274
CONECT 3274 3273 3275
CONECT 3275 3274 3276
CONECT 3276 3275 3277
CONECT 3277 3276 3278
CONECT 3278 3277 3279
CONECT 3279 3278 3280
CONECT 3280 3279 3281
CONECT 3281 3280 3282
CONECT 3282 3281 3283
CONECT 3283 3282 3284
CONECT 3284 3283 3285
CONECT 3285 3284 3286
CONECT 3286 3285 3287
CONECT 3287 3286 3288
CONECT 3288 3287 3289
CONECT 3289 3288 3290
CONECT 3290 3289 3291
CONECT 3291 3290 3292
CONECT 3292 3291 3293
CONECT 3293 3292 3294
CONECT 3294 3293 3295
CONECT 3295 3294 3296
CONECT 3296 3295 3297
CONECT 3297 3296 3298
CONECT 3298 3297 3299
CONECT 3299 3298 3300
CONECT 3300 3299 3301
CONECT 3301 3300 3302
CONECT 3302 3301 3303
CONECT 3303 3302 3304
CONECT 3304 3303 3305
CONECT 3305 3304 3306
CONECT 3306 3305 3307
CONECT 3307 3306 3308
CONECT 3308 3307 3309
CONECT 3309 3308 3310
CONECT 3310 3309 3311
CONECT 3311 3310 3312
CONECT 3312 3311 3313
CONECT 3313 3312 3314
CONECT 3314 3313 3315
CONECT 3315 3314 3316
CONECT 3316 3315 3317
CONECT 3317 3316 3318
CONECT 3318 3317 3319
CONECT 3319 3318 3320
CONECT 3320 3319 3321
CONECT 3321 3320 3322
CONECT 3322 3321 3323
CONECT 3323 3322 3324
CONECT 3324 3323 3325
CONECT 3325 3324 3326
CONECT 3326 3325 3327
CONECT 3327 3326 3328
CONECT 3328 3327 3329
CONECT 3329 3328 3330
CONECT 3330 3329 3331
CONECT 3331 3330
