# Supplementary material for: Super-resolution visualization of chromatin loop folding in human lymphoblastoid cells using interferometric photoactivated localization microscopy
Source: Sci Rep. 2022 May 20;12:8582. doi: 10.1038/s41598-022-12568-9 (PMC9122977; doi:10.1038/s41598-022-12568-9)
Supplement: Supplementary file 2 — Supplementary Information 2. [file 41598_2022_12568_MOESM2_ESM.zip › ChromoLooping-main/data/3d_models/image4_smooth3331.pdb]

ATOM      1  B   BEA A   1     216.070  -0.000   9.271  0.00  0.00           C
ATOM      2  B   BEA A   2     215.695   0.350   9.609  0.00  0.00           C
ATOM      3  B   BEA A   3     215.213   0.801  10.044  0.00  0.00           C
ATOM      4  B   BEA A   4     214.744   1.242  10.468  0.00  0.00           C
ATOM      5  B   BEA A   5     214.288   1.672  10.880  0.00  0.00           C
ATOM      6  B   BEA A   6     213.846   2.093  11.282  0.00  0.00           C
ATOM      7  B   BEA A   7     213.416   2.504  11.672  0.00  0.00           C
ATOM      8  B   BEA A   8     212.383   3.500  12.614  0.00  0.00           C
ATOM      9  B   BEA A   9     211.995   3.879  12.969  0.00  0.00           C
ATOM     10  B   BEA A  10     211.618   4.247  13.314  0.00  0.00           C
ATOM     11  B   BEA A  11     211.055   4.803  13.832  0.00  0.00           C
ATOM     12  B   BEA A  12     210.706   5.149  14.152  0.00  0.00           C
ATOM     13  B   BEA A  13     210.177   5.678  14.641  0.00  0.00           C
ATOM     14  B   BEA A  14     209.856   6.002  14.938  0.00  0.00           C
ATOM     15  B   BEA A  15     209.361   6.504  15.397  0.00  0.00           C
ATOM     16  B   BEA A  16     208.886   6.991  15.840  0.00  0.00           C
ATOM     17  B   BEA A  17     207.990   7.920  16.677  0.00  0.00           C
ATOM     18  B   BEA A  18     207.570   8.362  17.072  0.00  0.00           C
ATOM     19  B   BEA A  19     207.168   8.789  17.452  0.00  0.00           C
ATOM     20  B   BEA A  20     206.783   9.201  17.815  0.00  0.00           C
ATOM     21  B   BEA A  21     205.915  10.148  18.643  0.00  0.00           C
ATOM     22  B   BEA A  22     205.438  10.677  19.100  0.00  0.00           C
ATOM     23  B   BEA A  23     205.130  11.024  19.397  0.00  0.00           C
ATOM     24  B   BEA A  24     204.699  11.514  19.815  0.00  0.00           C
ATOM     25  B   BEA A  25     203.909  12.433  20.586  0.00  0.00           C
ATOM     26  B   BEA A  26     203.425  13.011  21.064  0.00  0.00           C
ATOM     27  B   BEA A  27     203.092  13.415  21.395  0.00  0.00           C
ATOM     28  B   BEA A  28     202.667  13.942  21.821  0.00  0.00           C
ATOM     29  B   BEA A  29     201.908  14.913  22.592  0.00  0.00           C
ATOM     30  B   BEA A  30     201.473  15.491  23.041  0.00  0.00           C
ATOM     31  B   BEA A  31     201.171  15.903  23.357  0.00  0.00           C
ATOM     32  B   BEA A  32     200.719  16.541  23.837  0.00  0.00           C
ATOM     33  B   BEA A  33     200.397  17.013  24.184  0.00  0.00           C
ATOM     34  B   BEA A  34     200.032  17.569  24.585  0.00  0.00           C
ATOM     35  B   BEA A  35     199.711  18.081  24.946  0.00  0.00           C
ATOM     36  B   BEA A  36     199.368  18.659  25.343  0.00  0.00           C
ATOM     37  B   BEA A  37     198.778  19.757  26.060  0.00  0.00           C
ATOM     38  B   BEA A  38     198.493  20.364  26.433  0.00  0.00           C
ATOM     39  B   BEA A  39     198.235  20.988  26.796  0.00  0.00           C
ATOM     40  B   BEA A  40     198.018  21.613  27.137  0.00  0.00           C
ATOM     41  B   BEA A  41     197.854  22.220  27.442  0.00  0.00           C
ATOM     42  B   BEA A  42     197.740  22.868  27.733  0.00  0.00           C
ATOM     43  B   BEA A  43     197.704  23.587  28.005  0.00  0.00           C
ATOM     44  B   BEA A  44     197.797  24.327  28.212  0.00  0.00           C
ATOM     45  B   BEA A  45     198.047  25.007  28.312  0.00  0.00           C
ATOM     46  B   BEA A  46     198.462  25.605  28.292  0.00  0.00           C
ATOM     47  B   BEA A  47     199.626  26.444  27.946  0.00  0.00           C
ATOM     48  B   BEA A  48     200.294  26.710  27.673  0.00  0.00           C
ATOM     49  B   BEA A  49     200.969  26.895  27.370  0.00  0.00           C
ATOM     50  B   BEA A  50     201.608  27.017  27.065  0.00  0.00           C
ATOM     51  B   BEA A  51     202.261  27.100  26.741  0.00  0.00           C
ATOM     52  B   BEA A  52     202.907  27.150  26.409  0.00  0.00           C
ATOM     53  B   BEA A  53     203.624  27.174  26.031  0.00  0.00           C
ATOM     54  B   BEA A  54     204.213  27.174  25.715  0.00  0.00           C
ATOM     55  B   BEA A  55     204.851  27.156  25.367  0.00  0.00           C
ATOM     56  B   BEA A  56     205.536  27.119  24.988  0.00  0.00           C
ATOM     57  B   BEA A  57     206.158  27.072  24.640  0.00  0.00           C
ATOM     58  B   BEA A  58     206.816  27.009  24.268  0.00  0.00           C
ATOM     59  B   BEA A  59     207.508  26.929  23.874  0.00  0.00           C
ATOM     60  B   BEA A  60     208.117  26.849  23.525  0.00  0.00           C
ATOM     61  B   BEA A  61     208.752  26.757  23.158  0.00  0.00           C
ATOM     62  B   BEA A  62     209.412  26.653  22.776  0.00  0.00           C
ATOM     63  B   BEA A  63     209.973  26.558  22.449  0.00  0.00           C
ATOM     64  B   BEA A  64     210.674  26.431  22.038  0.00  0.00           C
ATOM     65  B   BEA A  65     211.272  26.316  21.688  0.00  0.00           C
ATOM     66  B   BEA A  66     211.885  26.193  21.327  0.00  0.00           C
ATOM     67  B   BEA A  67     212.512  26.061  20.957  0.00  0.00           C
ATOM     68  B   BEA A  68     213.152  25.921  20.579  0.00  0.00           C
ATOM     69  B   BEA A  69     213.804  25.773  20.192  0.00  0.00           C
ATOM     70  B   BEA A  70     214.467  25.617  19.799  0.00  0.00           C
ATOM     71  B   BEA A  71     215.140  25.454  19.400  0.00  0.00           C
ATOM     72  B   BEA A  72     215.690  25.317  19.073  0.00  0.00           C
ATOM     73  B   BEA A  73     216.378  25.142  18.664  0.00  0.00           C
ATOM     74  B   BEA A  74     216.941  24.994  18.330  0.00  0.00           C
ATOM     75  B   BEA A  75     217.640  24.808  17.914  0.00  0.00           C
ATOM     76  B   BEA A  76     218.211  24.652  17.575  0.00  0.00           C
ATOM     77  B   BEA A  77     218.784  24.492  17.234  0.00  0.00           C
ATOM     78  B   BEA A  78     219.493  24.292  16.814  0.00  0.00           C
ATOM     79  B   BEA A  79     220.070  24.126  16.473  0.00  0.00           C
ATOM     80  B   BEA A  80     220.647  23.957  16.132  0.00  0.00           C
ATOM     81  B   BEA A  81     221.356  23.746  15.713  0.00  0.00           C
ATOM     82  B   BEA A  82     221.930  23.573  15.374  0.00  0.00           C
ATOM     83  B   BEA A  83     222.502  23.398  15.038  0.00  0.00           C
ATOM     84  B   BEA A  84     223.202  23.181  14.627  0.00  0.00           C
ATOM     85  B   BEA A  85     223.767  23.003  14.298  0.00  0.00           C
ATOM     86  B   BEA A  86     224.456  22.784  13.895  0.00  0.00           C
ATOM     87  B   BEA A  87     225.684  22.387  13.184  0.00  0.00           C
ATOM     88  B   BEA A  88     226.222  22.210  12.875  0.00  0.00           C
ATOM     89  B   BEA A  89     226.878  21.992  12.499  0.00  0.00           C
ATOM     90  B   BEA A  90     227.522  21.776  12.131  0.00  0.00           C
ATOM     91  B   BEA A  91     228.154  21.562  11.773  0.00  0.00           C
ATOM     92  B   BEA A  92     228.772  21.350  11.425  0.00  0.00           C
ATOM     93  B   BEA A  93     229.375  21.142  11.088  0.00  0.00           C
ATOM     94  B   BEA A  94     229.962  20.938  10.763  0.00  0.00           C
ATOM     95  B   BEA A  95     230.649  20.696  10.385  0.00  0.00           C
ATOM     96  B   BEA A  96     231.198  20.501  10.086  0.00  0.00           C
ATOM     97  B   BEA A  97     231.842  20.272   9.739  0.00  0.00           C
ATOM     98  B   BEA A  98     232.460  20.049   9.409  0.00  0.00           C
ATOM     99  B   BEA A  99     233.161  19.795   9.042  0.00  0.00           C
ATOM    100  B   BEA A 100     233.721  19.590   8.752  0.00  0.00           C
ATOM    101  B   BEA A 101     234.355  19.356   8.431  0.00  0.00           C
ATOM    102  B   BEA A 102     235.052  19.097   8.085  0.00  0.00           C
ATOM    103  B   BEA A 103     235.702  18.854   7.770  0.00  0.00           C
ATOM    104  B   BEA A 104     236.302  18.627   7.488  0.00  0.00           C
ATOM    105  B   BEA A 105     236.939  18.385   7.200  0.00  0.00           C
ATOM    106  B   BEA A 106     237.598  18.133   6.915  0.00  0.00           C
ATOM    107  B   BEA A 107     238.258  17.878   6.646  0.00  0.00           C
ATOM    108  B   BEA A 108     238.900  17.629   6.407  0.00  0.00           C
ATOM    109  B   BEA A 109     239.564  17.369   6.188  0.00  0.00           C
ATOM    110  B   BEA A 110     240.200  17.119   6.017  0.00  0.00           C
ATOM    111  B   BEA A 111     241.594  16.564   5.944  0.00  0.00           C
ATOM    112  B   BEA A 112     242.082  16.370   6.404  0.00  0.00           C
ATOM    113  B   BEA A 113     242.034  16.389   7.166  0.00  0.00           C
ATOM    114  B   BEA A 114     241.794  16.447   7.835  0.00  0.00           C
ATOM    115  B   BEA A 115     241.451  16.475   8.505  0.00  0.00           C
ATOM    116  B   BEA A 116     240.589  16.238   9.694  0.00  0.00           C
ATOM    117  B   BEA A 117     240.122  15.907  10.141  0.00  0.00           C
ATOM    118  B   BEA A 118     239.629  15.451  10.525  0.00  0.00           C
ATOM    119  B   BEA A 119     239.187  14.983  10.833  0.00  0.00           C
ATOM    120  B   BEA A 120     238.729  14.476  11.161  0.00  0.00           C
ATOM    121  B   BEA A 121     238.286  14.005  11.538  0.00  0.00           C
ATOM    122  B   BEA A 122     237.869  13.589  11.972  0.00  0.00           C
ATOM    123  B   BEA A 123     237.104  12.932  13.080  0.00  0.00           C
ATOM    124  B   BEA A 124     236.335  12.564  15.122  0.00  0.00           C
ATOM    125  B   BEA A 125     236.182  12.585  15.844  0.00  0.00           C
ATOM    126  B   BEA A 126     236.068  12.662  16.596  0.00  0.00           C
ATOM    127  B   BEA A 127     235.996  12.772  17.287  0.00  0.00           C
ATOM    128  B   BEA A 128     235.947  12.925  18.040  0.00  0.00           C
ATOM    129  B   BEA A 129     235.925  13.099  18.760  0.00  0.00           C
ATOM    130  B   BEA A 130     235.923  13.295  19.484  0.00  0.00           C
ATOM    131  B   BEA A 131     235.938  13.507  20.208  0.00  0.00           C
ATOM    132  B   BEA A 132     235.968  13.731  20.924  0.00  0.00           C
ATOM    133  B   BEA A 133     236.009  13.961  21.629  0.00  0.00           C
ATOM    134  B   BEA A 134     236.059  14.193  22.316  0.00  0.00           C
ATOM    135  B   BEA A 135     236.121  14.442  23.036  0.00  0.00           C
ATOM    136  B   BEA A 136     236.187  14.686  23.732  0.00  0.00           C
ATOM    137  B   BEA A 137     236.257  14.921  24.398  0.00  0.00           C
ATOM    138  B   BEA A 138     236.334  15.167  25.090  0.00  0.00           C
ATOM    139  B   BEA A 139     236.418  15.420  25.806  0.00  0.00           C
ATOM    140  B   BEA A 140     236.502  15.659  26.485  0.00  0.00           C
ATOM    141  B   BEA A 141     236.591  15.903  27.185  0.00  0.00           C
ATOM    142  B   BEA A 142     236.684  16.150  27.905  0.00  0.00           C
ATOM    143  B   BEA A 143     236.773  16.378  28.580  0.00  0.00           C
ATOM    144  B   BEA A 144     236.874  16.627  29.336  0.00  0.00           C
ATOM    145  B   BEA A 145     236.961  16.834  29.980  0.00  0.00           C
ATOM    146  B   BEA A 146     237.157  17.282  31.442  0.00  0.00           C
ATOM    147  B   BEA A 147     237.247  17.480  32.127  0.00  0.00           C
ATOM    148  B   BEA A 148     237.338  17.674  32.824  0.00  0.00           C
ATOM    149  B   BEA A 149     237.429  17.862  33.533  0.00  0.00           C
ATOM    150  B   BEA A 150     237.519  18.043  34.254  0.00  0.00           C
ATOM    151  B   BEA A 151     237.608  18.216  34.985  0.00  0.00           C
ATOM    152  B   BEA A 152     237.696  18.379  35.726  0.00  0.00           C
ATOM    153  B   BEA A 153     237.773  18.519  36.406  0.00  0.00           C
ATOM    154  B   BEA A 154     237.857  18.663  37.164  0.00  0.00           C
ATOM    155  B   BEA A 155     237.939  18.797  37.927  0.00  0.00           C
ATOM    156  B   BEA A 156     238.012  18.909  38.620  0.00  0.00           C
ATOM    157  B   BEA A 157     238.091  19.023  39.385  0.00  0.00           C
ATOM    158  B   BEA A 158     238.162  19.117  40.077  0.00  0.00           C
ATOM    159  B   BEA A 159     238.239  19.212  40.834  0.00  0.00           C
ATOM    160  B   BEA A 160     238.316  19.296  41.584  0.00  0.00           C
ATOM    161  B   BEA A 161     238.392  19.371  42.324  0.00  0.00           C
ATOM    162  B   BEA A 162     238.468  19.436  43.052  0.00  0.00           C
ATOM    163  B   BEA A 163     238.543  19.493  43.764  0.00  0.00           C
ATOM    164  B   BEA A 164     238.626  19.544  44.526  0.00  0.00           C
ATOM    165  B   BEA A 165     238.709  19.586  45.266  0.00  0.00           C
ATOM    166  B   BEA A 166     238.792  19.619  45.980  0.00  0.00           C
ATOM    167  B   BEA A 167     238.976  19.660  47.444  0.00  0.00           C
ATOM    168  B   BEA A 168     239.077  19.668  48.182  0.00  0.00           C
ATOM    169  B   BEA A 169     239.187  19.666  48.933  0.00  0.00           C
ATOM    170  B   BEA A 170     239.307  19.653  49.688  0.00  0.00           C
ATOM    171  B   BEA A 171     239.438  19.628  50.433  0.00  0.00           C
ATOM    172  B   BEA A 172     239.579  19.592  51.158  0.00  0.00           C
ATOM    173  B   BEA A 173     239.729  19.543  51.846  0.00  0.00           C
ATOM    174  B   BEA A 174     240.126  19.386  53.289  0.00  0.00           C
ATOM    175  B   BEA A 175     240.384  19.269  53.987  0.00  0.00           C
ATOM    176  B   BEA A 176     240.712  19.112  54.649  0.00  0.00           C
ATOM    177  B   BEA A 177     241.725  18.609  55.541  0.00  0.00           C
ATOM    178  B   BEA A 178     242.373  18.296  55.469  0.00  0.00           C
ATOM    179  B   BEA A 179     242.965  18.023  55.112  0.00  0.00           C
ATOM    180  B   BEA A 180     243.495  17.790  54.641  0.00  0.00           C
ATOM    181  B   BEA A 181     243.997  17.582  54.107  0.00  0.00           C
ATOM    182  B   BEA A 182     244.462  17.400  53.562  0.00  0.00           C
ATOM    183  B   BEA A 183     244.924  17.229  52.988  0.00  0.00           C
ATOM    184  B   BEA A 184     245.370  17.076  52.415  0.00  0.00           C
ATOM    185  B   BEA A 185     245.820  16.931  51.826  0.00  0.00           C
ATOM    186  B   BEA A 186     246.234  16.807  51.281  0.00  0.00           C
ATOM    187  B   BEA A 187     246.706  16.676  50.661  0.00  0.00           C
ATOM    188  B   BEA A 188     247.131  16.568  50.111  0.00  0.00           C
ATOM    189  B   BEA A 189     247.610  16.459  49.502  0.00  0.00           C
ATOM    190  B   BEA A 190     248.069  16.365  48.936  0.00  0.00           C
ATOM    191  B   BEA A 191     248.540  16.280  48.372  0.00  0.00           C
ATOM    192  B   BEA A 192     249.022  16.205  47.820  0.00  0.00           C
ATOM    193  B   BEA A 193     249.512  16.141  47.284  0.00  0.00           C
ATOM    194  B   BEA A 194     250.048  16.085  46.731  0.00  0.00           C
ATOM    195  B   BEA A 195     250.590  16.045  46.212  0.00  0.00           C
ATOM    196  B   BEA A 196     251.133  16.019  45.733  0.00  0.00           C
ATOM    197  B   BEA A 197     251.719  16.008  45.264  0.00  0.00           C
ATOM    198  B   BEA A 198     252.303  16.015  44.851  0.00  0.00           C
ATOM    199  B   BEA A 199     253.644  16.098  44.113  0.00  0.00           C
ATOM    200  B   BEA A 200     254.314  16.173  43.857  0.00  0.00           C
ATOM    201  B   BEA A 201     255.034  16.276  43.659  0.00  0.00           C
ATOM    202  B   BEA A 202     255.763  16.399  43.533  0.00  0.00           C
ATOM    203  B   BEA A 203     256.501  16.542  43.473  0.00  0.00           C
ATOM    204  B   BEA A 204     257.202  16.692  43.477  0.00  0.00           C
ATOM    205  B   BEA A 205     257.914  16.857  43.536  0.00  0.00           C
ATOM    206  B   BEA A 206     258.637  17.034  43.650  0.00  0.00           C
ATOM    207  B   BEA A 207     259.369  17.223  43.817  0.00  0.00           C
ATOM    208  B   BEA A 208     260.059  17.408  44.021  0.00  0.00           C
ATOM    209  B   BEA A 209     260.705  17.585  44.252  0.00  0.00           C
ATOM    210  B   BEA A 210     261.401  17.780  44.542  0.00  0.00           C
ATOM    211  B   BEA A 211     262.048  17.964  44.849  0.00  0.00           C
ATOM    212  B   BEA A 212     262.691  18.147  45.191  0.00  0.00           C
ATOM    213  B   BEA A 213     263.280  18.315  45.536  0.00  0.00           C
ATOM    214  B   BEA A 214     263.907  18.491  45.936  0.00  0.00           C
ATOM    215  B   BEA A 215     264.520  18.661  46.362  0.00  0.00           C
ATOM    216  B   BEA A 216     265.074  18.810  46.776  0.00  0.00           C
ATOM    217  B   BEA A 217     265.653  18.960  47.241  0.00  0.00           C
ATOM    218  B   BEA A 218     266.210  19.097  47.720  0.00  0.00           C
ATOM    219  B   BEA A 219     266.742  19.218  48.210  0.00  0.00           C
ATOM    220  B   BEA A 220     267.284  19.330  48.744  0.00  0.00           C
ATOM    221  B   BEA A 221     267.792  19.422  49.281  0.00  0.00           C
ATOM    222  B   BEA A 222     268.265  19.491  49.816  0.00  0.00           C
ATOM    223  B   BEA A 223     268.732  19.541  50.383  0.00  0.00           C
ATOM    224  B   BEA A 224     269.184  19.564  50.978  0.00  0.00           C
ATOM    225  B   BEA A 225     269.619  19.558  51.600  0.00  0.00           C
ATOM    226  B   BEA A 226     270.031  19.521  52.250  0.00  0.00           C
ATOM    227  B   BEA A 227     270.398  19.453  52.891  0.00  0.00           C
ATOM    228  B   BEA A 228     271.025  19.232  54.192  0.00  0.00           C
ATOM    229  B   BEA A 229     271.302  19.068  54.898  0.00  0.00           C
ATOM    230  B   BEA A 230     271.525  18.887  55.563  0.00  0.00           C
ATOM    231  B   BEA A 231     271.713  18.681  56.230  0.00  0.00           C
ATOM    232  B   BEA A 232     271.875  18.437  56.943  0.00  0.00           C
ATOM    233  B   BEA A 233     271.993  18.182  57.622  0.00  0.00           C
ATOM    234  B   BEA A 234     272.078  17.905  58.309  0.00  0.00           C
ATOM    235  B   BEA A 235     272.131  17.604  59.006  0.00  0.00           C
ATOM    236  B   BEA A 236     272.150  17.299  59.672  0.00  0.00           C
ATOM    237  B   BEA A 237     272.141  16.975  60.349  0.00  0.00           C
ATOM    238  B   BEA A 238     272.105  16.652  60.995  0.00  0.00           C
ATOM    239  B   BEA A 239     272.042  16.311  61.653  0.00  0.00           C
ATOM    240  B   BEA A 240     271.845  15.603  62.961  0.00  0.00           C
ATOM    241  B   BEA A 241     271.712  15.239  63.611  0.00  0.00           C
ATOM    242  B   BEA A 242     271.566  14.886  64.228  0.00  0.00           C
ATOM    243  B   BEA A 243     271.397  14.521  64.856  0.00  0.00           C
ATOM    244  B   BEA A 244     271.207  14.146  65.494  0.00  0.00           C
ATOM    245  B   BEA A 245     271.010  13.786  66.098  0.00  0.00           C
ATOM    246  B   BEA A 246     270.794  13.419  66.711  0.00  0.00           C
ATOM    247  B   BEA A 247     270.558  13.044  67.333  0.00  0.00           C
ATOM    248  B   BEA A 248     270.322  12.690  67.919  0.00  0.00           C
ATOM    249  B   BEA A 249     270.069  12.331  68.513  0.00  0.00           C
ATOM    250  B   BEA A 250     269.800  11.968  69.114  0.00  0.00           C
ATOM    251  B   BEA A 251     269.514  11.601  69.722  0.00  0.00           C
ATOM    252  B   BEA A 252     269.235  11.259  70.292  0.00  0.00           C
ATOM    253  B   BEA A 253     268.942  10.915  70.869  0.00  0.00           C
ATOM    254  B   BEA A 254     268.636  10.571  71.451  0.00  0.00           C
ATOM    255  B   BEA A 255     268.317  10.227  72.038  0.00  0.00           C
ATOM    256  B   BEA A 256     267.985   9.885  72.631  0.00  0.00           C
ATOM    257  B   BEA A 257     267.668   9.570  73.183  0.00  0.00           C
ATOM    258  B   BEA A 258     267.313   9.232  73.785  0.00  0.00           C
ATOM    259  B   BEA A 259     266.975   8.923  74.346  0.00  0.00           C
ATOM    260  B   BEA A 260     266.599   8.593  74.956  0.00  0.00           C
ATOM    261  B   BEA A 261     266.241   8.293  75.525  0.00  0.00           C
ATOM    262  B   BEA A 262     265.876   7.998  76.096  0.00  0.00           C
ATOM    263  B   BEA A 263     265.120   7.427  77.249  0.00  0.00           C
ATOM    264  B   BEA A 264     264.731   7.153  77.829  0.00  0.00           C
ATOM    265  B   BEA A 265     264.367   6.908  78.366  0.00  0.00           C
ATOM    266  B   BEA A 266     263.965   6.650  78.951  0.00  0.00           C
ATOM    267  B   BEA A 267     263.558   6.402  79.538  0.00  0.00           C
ATOM    268  B   BEA A 268     263.145   6.164  80.128  0.00  0.00           C
ATOM    269  B   BEA A 269     262.727   5.937  80.719  0.00  0.00           C
ATOM    270  B   BEA A 270     262.338   5.739  81.265  0.00  0.00           C
ATOM    271  B   BEA A 271     261.913   5.535  81.859  0.00  0.00           C
ATOM    272  B   BEA A 272     261.483   5.344  82.455  0.00  0.00           C
ATOM    273  B   BEA A 273     261.050   5.167  83.052  0.00  0.00           C
ATOM    274  B   BEA A 274     259.773   4.731  84.803  0.00  0.00           C
ATOM    275  B   BEA A 275     259.332   4.612  85.405  0.00  0.00           C
ATOM    276  B   BEA A 276     258.890   4.510  86.008  0.00  0.00           C
ATOM    277  B   BEA A 277     258.446   4.424  86.613  0.00  0.00           C
ATOM    278  B   BEA A 278     258.038   4.360  87.170  0.00  0.00           C
ATOM    279  B   BEA A 279     257.150   4.275  88.386  0.00  0.00           C
ATOM    280  B   BEA A 280     256.706   4.261  88.996  0.00  0.00           C
ATOM    281  B   BEA A 281     256.263   4.266  89.609  0.00  0.00           C
ATOM    282  B   BEA A 282     255.856   4.288  90.173  0.00  0.00           C
ATOM    283  B   BEA A 283     255.414   4.330  90.788  0.00  0.00           C
ATOM    284  B   BEA A 284     254.538   4.469  92.014  0.00  0.00           C
ATOM    285  B   BEA A 285     254.105   4.565  92.624  0.00  0.00           C
ATOM    286  B   BEA A 286     253.675   4.677  93.231  0.00  0.00           C
ATOM    287  B   BEA A 287     253.283   4.794  93.786  0.00  0.00           C
ATOM    288  B   BEA A 288     252.861   4.936  94.384  0.00  0.00           C
ATOM    289  B   BEA A 289     252.412   5.106  95.024  0.00  0.00           C
ATOM    290  B   BEA A 290     252.003   5.277  95.608  0.00  0.00           C
ATOM    291  B   BEA A 291     251.205   5.658  96.751  0.00  0.00           C
ATOM    292  B   BEA A 292     250.787   5.882  97.354  0.00  0.00           C
ATOM    293  B   BEA A 293     250.377   6.118  97.943  0.00  0.00           C
ATOM    294  B   BEA A 294     249.978   6.366  98.520  0.00  0.00           C
ATOM    295  B   BEA A 295     249.185   6.909  99.669  0.00  0.00           C
ATOM    296  B   BEA A 296     248.792   7.204 100.239  0.00  0.00           C
ATOM    297  B   BEA A 297     248.414   7.507 100.789  0.00  0.00           C
ATOM    298  B   BEA A 298     248.051   7.815 101.317  0.00  0.00           C
ATOM    299  B   BEA A 299     247.677   8.152 101.863  0.00  0.00           C
ATOM    300  B   BEA A 300     247.295   8.517 102.420  0.00  0.00           C
ATOM    301  B   BEA A 301     246.934   8.885 102.949  0.00  0.00           C
ATOM    302  B   BEA A 302     246.569   9.280 103.481  0.00  0.00           C
ATOM    303  B   BEA A 303     245.868  10.119 104.508  0.00  0.00           C
ATOM    304  B   BEA A 304     245.536  10.559 104.992  0.00  0.00           C
ATOM    305  B   BEA A 305     245.215  11.018 105.462  0.00  0.00           C
ATOM    306  B   BEA A 306     244.890  11.524 105.936  0.00  0.00           C
ATOM    307  B   BEA A 307     244.586  12.042 106.378  0.00  0.00           C
ATOM    308  B   BEA A 308     244.307  12.570 106.781  0.00  0.00           C
ATOM    309  B   BEA A 309     243.786  13.773 107.529  0.00  0.00           C
ATOM    310  B   BEA A 310     243.577  14.405 107.823  0.00  0.00           C
ATOM    311  B   BEA A 311     243.398  15.107 108.065  0.00  0.00           C
ATOM    312  B   BEA A 312     243.275  15.823 108.223  0.00  0.00           C
ATOM    313  B   BEA A 313     243.211  16.536 108.290  0.00  0.00           C
ATOM    314  B   BEA A 314     243.206  17.290 108.266  0.00  0.00           C
ATOM    315  B   BEA A 315     243.262  18.018 108.151  0.00  0.00           C
ATOM    316  B   BEA A 316     243.375  18.734 107.952  0.00  0.00           C
ATOM    317  B   BEA A 317     243.536  19.420 107.686  0.00  0.00           C
ATOM    318  B   BEA A 318     243.728  20.051 107.375  0.00  0.00           C
ATOM    319  B   BEA A 319     243.951  20.656 107.022  0.00  0.00           C
ATOM    320  B   BEA A 320     244.211  21.261 106.615  0.00  0.00           C
ATOM    321  B   BEA A 321     244.478  21.809 106.203  0.00  0.00           C
ATOM    322  B   BEA A 322     244.756  22.325 105.779  0.00  0.00           C
ATOM    323  B   BEA A 323     245.054  22.834 105.327  0.00  0.00           C
ATOM    324  B   BEA A 324     245.370  23.334 104.851  0.00  0.00           C
ATOM    325  B   BEA A 325     245.681  23.797 104.386  0.00  0.00           C
ATOM    326  B   BEA A 326     246.021  24.275 103.880  0.00  0.00           C
ATOM    327  B   BEA A 327     246.348  24.711 103.397  0.00  0.00           C
ATOM    328  B   BEA A 328     246.700  25.161 102.880  0.00  0.00           C
ATOM    329  B   BEA A 329     247.030  25.567 102.397  0.00  0.00           C
ATOM    330  B   BEA A 330     247.382  25.983 101.885  0.00  0.00           C
ATOM    331  B   BEA A 331     247.730  26.382 101.382  0.00  0.00           C
ATOM    332  B   BEA A 332     248.097  26.790 100.854  0.00  0.00           C
ATOM    333  B   BEA A 333     248.456  27.179 100.340  0.00  0.00           C
ATOM    334  B   BEA A 334     248.832  27.576  99.804  0.00  0.00           C
ATOM    335  B   BEA A 335     249.197  27.953  99.286  0.00  0.00           C
ATOM    336  B   BEA A 336     249.942  28.698  98.237  0.00  0.00           C
ATOM    337  B   BEA A 337     250.711  29.441  97.164  0.00  0.00           C
ATOM    338  B   BEA A 338     251.083  29.793  96.649  0.00  0.00           C
ATOM    339  B   BEA A 339     251.467  30.150  96.120  0.00  0.00           C
ATOM    340  B   BEA A 340     252.233  30.851  95.072  0.00  0.00           C
ATOM    341  B   BEA A 341     252.614  31.194  94.554  0.00  0.00           C
ATOM    342  B   BEA A 342     253.003  31.541  94.028  0.00  0.00           C
ATOM    343  B   BEA A 343     253.401  31.893  93.492  0.00  0.00           C
ATOM    344  B   BEA A 344     253.807  32.249  92.949  0.00  0.00           C
ATOM    345  B   BEA A 345     254.608  32.944  91.886  0.00  0.00           C
ATOM    346  B   BEA A 346     255.001  33.282  91.368  0.00  0.00           C
ATOM    347  B   BEA A 347     255.400  33.623  90.845  0.00  0.00           C
ATOM    348  B   BEA A 348     255.805  33.969  90.317  0.00  0.00           C
ATOM    349  B   BEA A 349     256.215  34.317  89.785  0.00  0.00           C
ATOM    350  B   BEA A 350     256.595  34.639  89.295  0.00  0.00           C
ATOM    351  B   BEA A 351     257.016  34.994  88.756  0.00  0.00           C
ATOM    352  B   BEA A 352     257.441  35.352  88.214  0.00  0.00           C
ATOM    353  B   BEA A 353     257.833  35.682  87.717  0.00  0.00           C
ATOM    354  B   BEA A 354     258.230  36.015  87.218  0.00  0.00           C
ATOM    355  B   BEA A 355     258.666  36.382  86.672  0.00  0.00           C
ATOM    356  B   BEA A 356     259.069  36.721  86.171  0.00  0.00           C
ATOM    357  B   BEA A 357     259.883  37.405  85.170  0.00  0.00           C
ATOM    358  B   BEA A 358     260.331  37.782  84.624  0.00  0.00           C
ATOM    359  B   BEA A 359     261.158  38.481  83.628  0.00  0.00           C
ATOM    360  B   BEA A 360     261.573  38.834  83.133  0.00  0.00           C
ATOM    361  B   BEA A 361     262.407  39.545  82.150  0.00  0.00           C
ATOM    362  B   BEA A 362     262.826  39.904  81.663  0.00  0.00           C
ATOM    363  B   BEA A 363     263.701  40.660  80.658  0.00  0.00           C
ATOM    364  B   BEA A 364     264.119  41.024  80.183  0.00  0.00           C
ATOM    365  B   BEA A 365     264.537  41.390  79.714  0.00  0.00           C
ATOM    366  B   BEA A 366     265.824  42.532  78.298  0.00  0.00           C
ATOM    367  B   BEA A 367     266.276  42.938  77.812  0.00  0.00           C
ATOM    368  B   BEA A 368     266.687  43.311  77.373  0.00  0.00           C
ATOM    369  B   BEA A 369     267.135  43.721  76.902  0.00  0.00           C
ATOM    370  B   BEA A 370     267.580  44.132  76.440  0.00  0.00           C
ATOM    371  B   BEA A 371     267.984  44.509  76.025  0.00  0.00           C
ATOM    372  B   BEA A 372     268.424  44.922  75.580  0.00  0.00           C
ATOM    373  B   BEA A 373     268.860  45.336  75.144  0.00  0.00           C
ATOM    374  B   BEA A 374     269.330  45.788  74.682  0.00  0.00           C
ATOM    375  B   BEA A 375     269.758  46.205  74.268  0.00  0.00           C
ATOM    376  B   BEA A 376     270.180  46.621  73.865  0.00  0.00           C
ATOM    377  B   BEA A 377     270.634  47.075  73.438  0.00  0.00           C
ATOM    378  B   BEA A 378     271.079  47.528  73.025  0.00  0.00           C
ATOM    379  B   BEA A 379     271.514  47.981  72.627  0.00  0.00           C
ATOM    380  B   BEA A 380     271.940  48.432  72.242  0.00  0.00           C
ATOM    381  B   BEA A 381     272.354  48.881  71.873  0.00  0.00           C
ATOM    382  B   BEA A 382     272.791  49.366  71.489  0.00  0.00           C
ATOM    383  B   BEA A 383     273.212  49.848  71.122  0.00  0.00           C
ATOM    384  B   BEA A 384     274.071  50.878  70.390  0.00  0.00           C
ATOM    385  B   BEA A 385     274.472  51.386  70.055  0.00  0.00           C
ATOM    386  B   BEA A 386     274.883  51.929  69.716  0.00  0.00           C
ATOM    387  B   BEA A 387     275.269  52.464  69.401  0.00  0.00           C
ATOM    388  B   BEA A 388     275.659  53.033  69.088  0.00  0.00           C
ATOM    389  B   BEA A 389     276.021  53.593  68.801  0.00  0.00           C
ATOM    390  B   BEA A 390     276.728  54.807  68.252  0.00  0.00           C
ATOM    391  B   BEA A 391     277.042  55.419  68.013  0.00  0.00           C
ATOM    392  B   BEA A 392     277.340  56.061  67.792  0.00  0.00           C
ATOM    393  B   BEA A 393     277.616  56.733  67.591  0.00  0.00           C
ATOM    394  B   BEA A 394     277.850  57.394  67.424  0.00  0.00           C
ATOM    395  B   BEA A 395     278.066  58.129  67.275  0.00  0.00           C
ATOM    396  B   BEA A 396     278.223  58.812  67.172  0.00  0.00           C
ATOM    397  B   BEA A 397     278.348  59.576  67.097  0.00  0.00           C
ATOM    398  B   BEA A 398     278.416  60.295  67.065  0.00  0.00           C
ATOM    399  B   BEA A 399     278.432  61.061  67.074  0.00  0.00           C
ATOM    400  B   BEA A 400     278.392  61.793  67.123  0.00  0.00           C
ATOM    401  B   BEA A 401     278.156  63.221  67.336  0.00  0.00           C
ATOM    402  B   BEA A 402     277.966  63.923  67.494  0.00  0.00           C
ATOM    403  B   BEA A 403     277.741  64.602  67.674  0.00  0.00           C
ATOM    404  B   BEA A 404     277.472  65.299  67.885  0.00  0.00           C
ATOM    405  B   BEA A 405     277.201  65.925  68.092  0.00  0.00           C
ATOM    406  B   BEA A 406     276.898  66.564  68.320  0.00  0.00           C
ATOM    407  B   BEA A 407     276.565  67.215  68.564  0.00  0.00           C
ATOM    408  B   BEA A 408     276.231  67.831  68.805  0.00  0.00           C
ATOM    409  B   BEA A 409     275.876  68.453  69.055  0.00  0.00           C
ATOM    410  B   BEA A 410     275.530  69.036  69.293  0.00  0.00           C
ATOM    411  B   BEA A 411     275.145  69.664  69.553  0.00  0.00           C
ATOM    412  B   BEA A 412     274.778  70.249  69.793  0.00  0.00           C
ATOM    413  B   BEA A 413     274.406  70.832  70.030  0.00  0.00           C
ATOM    414  B   BEA A 414     274.032  71.411  70.261  0.00  0.00           C
ATOM    415  B   BEA A 415     273.633  72.026  70.499  0.00  0.00           C
ATOM    416  B   BEA A 416     272.485  73.811  71.118  0.00  0.00           C
ATOM    417  B   BEA A 417     272.107  74.419  71.295  0.00  0.00           C
ATOM    418  B   BEA A 418     271.726  75.051  71.456  0.00  0.00           C
ATOM    419  B   BEA A 419     271.350  75.701  71.593  0.00  0.00           C
ATOM    420  B   BEA A 420     271.008  76.325  71.693  0.00  0.00           C
ATOM    421  B   BEA A 421     270.664  77.002  71.761  0.00  0.00           C
ATOM    422  B   BEA A 422     270.349  77.687  71.781  0.00  0.00           C
ATOM    423  B   BEA A 423     269.658  79.750  71.477  0.00  0.00           C
ATOM    424  B   BEA A 424     269.526  80.445  71.238  0.00  0.00           C
ATOM    425  B   BEA A 425     269.447  81.132  70.930  0.00  0.00           C
ATOM    426  B   BEA A 426     269.419  81.780  70.574  0.00  0.00           C
ATOM    427  B   BEA A 427     269.438  82.396  70.174  0.00  0.00           C
ATOM    428  B   BEA A 428     269.501  83.018  69.709  0.00  0.00           C
ATOM    429  B   BEA A 429     269.596  83.578  69.235  0.00  0.00           C
ATOM    430  B   BEA A 430     269.723  84.112  68.733  0.00  0.00           C
ATOM    431  B   BEA A 431     269.877  84.621  68.209  0.00  0.00           C
ATOM    432  B   BEA A 432     270.053  85.103  67.668  0.00  0.00           C
ATOM    433  B   BEA A 433     270.248  85.559  67.116  0.00  0.00           C
ATOM    434  B   BEA A 434     270.676  86.392  66.005  0.00  0.00           C
ATOM    435  B   BEA A 435     270.920  86.799  65.413  0.00  0.00           C
ATOM    436  B   BEA A 436     271.169  87.177  64.828  0.00  0.00           C
ATOM    437  B   BEA A 437     271.441  87.557  64.211  0.00  0.00           C
ATOM    438  B   BEA A 438     271.713  87.909  63.610  0.00  0.00           C
ATOM    439  B   BEA A 439     271.981  88.234  63.029  0.00  0.00           C
ATOM    440  B   BEA A 440     272.266  88.558  62.423  0.00  0.00           C
ATOM    441  B   BEA A 441     272.569  88.881  61.793  0.00  0.00           C
ATOM    442  B   BEA A 442     272.862  89.177  61.191  0.00  0.00           C
ATOM    443  B   BEA A 443     273.169  89.472  60.569  0.00  0.00           C
ATOM    444  B   BEA A 444     273.463  89.739  59.982  0.00  0.00           C
ATOM    445  B   BEA A 445     273.797  90.029  59.322  0.00  0.00           C
ATOM    446  B   BEA A 446     274.415  90.529  58.121  0.00  0.00           C
ATOM    447  B   BEA A 447     274.754  90.786  57.470  0.00  0.00           C
ATOM    448  B   BEA A 448     275.072  91.017  56.863  0.00  0.00           C
ATOM    449  B   BEA A 449     275.399  91.245  56.245  0.00  0.00           C
ATOM    450  B   BEA A 450     275.735  91.470  55.616  0.00  0.00           C
ATOM    451  B   BEA A 451     276.077  91.691  54.976  0.00  0.00           C
ATOM    452  B   BEA A 452     276.427  91.908  54.327  0.00  0.00           C
ATOM    453  B   BEA A 453     276.750  92.102  53.731  0.00  0.00           C
ATOM    454  B   BEA A 454     277.447  92.495  52.455  0.00  0.00           C
ATOM    455  B   BEA A 455     277.785  92.676  51.840  0.00  0.00           C
ATOM    456  B   BEA A 456     278.127  92.853  51.219  0.00  0.00           C
ATOM    457  B   BEA A 457     278.508  93.043  50.531  0.00  0.00           C
ATOM    458  B   BEA A 458     278.857  93.210  49.902  0.00  0.00           C
ATOM    459  B   BEA A 459     279.209  93.372  49.271  0.00  0.00           C
ATOM    460  B   BEA A 460     279.562  93.530  48.637  0.00  0.00           C
ATOM    461  B   BEA A 461     279.918  93.682  48.003  0.00  0.00           C
ATOM    462  B   BEA A 462     280.274  93.830  47.367  0.00  0.00           C
ATOM    463  B   BEA A 463     280.631  93.972  46.732  0.00  0.00           C
ATOM    464  B   BEA A 464     280.988  94.108  46.098  0.00  0.00           C
ATOM    465  B   BEA A 465     281.345  94.239  45.466  0.00  0.00           C
ATOM    466  B   BEA A 466     281.701  94.365  44.836  0.00  0.00           C
ATOM    467  B   BEA A 467     282.444  94.611  43.523  0.00  0.00           C
ATOM    468  B   BEA A 468     282.794  94.719  42.905  0.00  0.00           C
ATOM    469  B   BEA A 469     283.141  94.822  42.293  0.00  0.00           C
ATOM    470  B   BEA A 470     283.519  94.928  41.624  0.00  0.00           C
ATOM    471  B   BEA A 471     283.894  95.027  40.964  0.00  0.00           C
ATOM    472  B   BEA A 472     284.229  95.112  40.373  0.00  0.00           C
ATOM    473  B   BEA A 473     285.336  95.357  38.415  0.00  0.00           C
ATOM    474  B   BEA A 474     285.714  95.429  37.747  0.00  0.00           C
ATOM    475  B   BEA A 475     286.083  95.493  37.092  0.00  0.00           C
ATOM    476  B   BEA A 476     286.442  95.549  36.454  0.00  0.00           C
ATOM    477  B   BEA A 477     287.162  95.644  35.169  0.00  0.00           C
ATOM    478  B   BEA A 478     287.520  95.681  34.527  0.00  0.00           C
ATOM    479  B   BEA A 479     287.895  95.712  33.852  0.00  0.00           C
ATOM    480  B   BEA A 480     288.255  95.734  33.200  0.00  0.00           C
ATOM    481  B   BEA A 481     288.599  95.747  32.575  0.00  0.00           C
ATOM    482  B   BEA A 482     288.955  95.752  31.925  0.00  0.00           C
ATOM    483  B   BEA A 483     290.005  95.708  29.975  0.00  0.00           C
ATOM    484  B   BEA A 484     290.373  95.667  29.278  0.00  0.00           C
ATOM    485  B   BEA A 485     290.710  95.614  28.631  0.00  0.00           C
ATOM    486  B   BEA A 486     291.036  95.547  27.994  0.00  0.00           C
ATOM    487  B   BEA A 487     291.368  95.459  27.333  0.00  0.00           C
ATOM    488  B   BEA A 488     291.696  95.347  26.665  0.00  0.00           C
ATOM    489  B   BEA A 489     292.009  95.210  26.006  0.00  0.00           C
ATOM    490  B   BEA A 490     292.310  95.037  25.341  0.00  0.00           C
ATOM    491  B   BEA A 491     292.595  94.816  24.672  0.00  0.00           C
ATOM    492  B   BEA A 492     292.838  94.547  24.039  0.00  0.00           C
ATOM    493  B   BEA A 493     293.034  94.191  23.423  0.00  0.00           C
ATOM    494  B   BEA A 494     293.142  93.698  22.853  0.00  0.00           C
ATOM    495  B   BEA A 495     293.090  93.080  22.460  0.00  0.00           C
ATOM    496  B   BEA A 496     292.857  92.398  22.324  0.00  0.00           C
ATOM    497  B   BEA A 497     292.512  91.751  22.402  0.00  0.00           C
ATOM    498  B   BEA A 498     292.106  91.135  22.603  0.00  0.00           C
ATOM    499  B   BEA A 499     291.694  90.581  22.862  0.00  0.00           C
ATOM    500  B   BEA A 500     291.266  90.047  23.162  0.00  0.00           C
ATOM    501  B   BEA A 501     290.829  89.531  23.489  0.00  0.00           C
ATOM    502  B   BEA A 502     290.404  89.047  23.821  0.00  0.00           C
ATOM    503  B   BEA A 503     289.955  88.550  24.181  0.00  0.00           C
ATOM    504  B   BEA A 504     289.517  88.077  24.538  0.00  0.00           C
ATOM    505  B   BEA A 505     289.073  87.603  24.906  0.00  0.00           C
ATOM    506  B   BEA A 506     288.627  87.134  25.277  0.00  0.00           C
ATOM    507  B   BEA A 507     288.187  86.673  25.645  0.00  0.00           C
ATOM    508  B   BEA A 508     287.723  86.190  26.034  0.00  0.00           C
ATOM    509  B   BEA A 509     287.305  85.757  26.382  0.00  0.00           C
ATOM    510  B   BEA A 510     286.838  85.273  26.772  0.00  0.00           C
ATOM    511  B   BEA A 511     286.390  84.807  27.143  0.00  0.00           C
ATOM    512  B   BEA A 512     285.965  84.365  27.492  0.00  0.00           C
ATOM    513  B   BEA A 513     285.495  83.873  27.874  0.00  0.00           C
ATOM    514  B   BEA A 514     285.053  83.406  28.230  0.00  0.00           C
ATOM    515  B   BEA A 515     284.605  82.930  28.586  0.00  0.00           C
ATOM    516  B   BEA A 516     284.152  82.445  28.940  0.00  0.00           C
ATOM    517  B   BEA A 517     283.696  81.951  29.290  0.00  0.00           C
ATOM    518  B   BEA A 518     283.276  81.489  29.606  0.00  0.00           C
ATOM    519  B   BEA A 519     282.820  80.982  29.942  0.00  0.00           C
ATOM    520  B   BEA A 520     282.366  80.469  30.267  0.00  0.00           C
ATOM    521  B   BEA A 521     281.915  79.951  30.580  0.00  0.00           C
ATOM    522  B   BEA A 522     281.470  79.430  30.880  0.00  0.00           C
ATOM    523  B   BEA A 523     281.031  78.905  31.164  0.00  0.00           C
ATOM    524  B   BEA A 524     280.600  78.379  31.431  0.00  0.00           C
ATOM    525  B   BEA A 525     280.178  77.852  31.679  0.00  0.00           C
ATOM    526  B   BEA A 526     279.732  77.281  31.925  0.00  0.00           C
ATOM    527  B   BEA A 527     279.300  76.709  32.148  0.00  0.00           C
ATOM    528  B   BEA A 528     278.881  76.139  32.345  0.00  0.00           C
ATOM    529  B   BEA A 529     278.446  75.525  32.528  0.00  0.00           C
ATOM    530  B   BEA A 530     278.059  74.958  32.669  0.00  0.00           C
ATOM    531  B   BEA A 531     277.630  74.303  32.799  0.00  0.00           C
ATOM    532  B   BEA A 532     277.249  73.695  32.886  0.00  0.00           C
ATOM    533  B   BEA A 533     276.858  73.043  32.946  0.00  0.00           C
ATOM    534  B   BEA A 534     276.510  72.439  32.971  0.00  0.00           C
ATOM    535  B   BEA A 535     276.150  71.790  32.967  0.00  0.00           C
ATOM    536  B   BEA A 536     275.780  71.095  32.929  0.00  0.00           C
ATOM    537  B   BEA A 537     275.448  70.449  32.863  0.00  0.00           C
ATOM    538  B   BEA A 538     275.126  69.805  32.768  0.00  0.00           C
ATOM    539  B   BEA A 539     274.793  69.116  32.636  0.00  0.00           C
ATOM    540  B   BEA A 540     274.490  68.476  32.485  0.00  0.00           C
ATOM    541  B   BEA A 541     274.196  67.838  32.308  0.00  0.00           C
ATOM    542  B   BEA A 542     273.888  67.158  32.090  0.00  0.00           C
ATOM    543  B   BEA A 543     273.606  66.528  31.862  0.00  0.00           C
ATOM    544  B   BEA A 544     273.330  65.902  31.610  0.00  0.00           C
ATOM    545  B   BEA A 545     273.038  65.238  31.315  0.00  0.00           C
ATOM    546  B   BEA A 546     272.769  64.625  31.016  0.00  0.00           C
ATOM    547  B   BEA A 547     272.239  63.423  30.356  0.00  0.00           C
ATOM    548  B   BEA A 548     271.975  62.836  29.996  0.00  0.00           C
ATOM    549  B   BEA A 549     271.693  62.219  29.589  0.00  0.00           C
ATOM    550  B   BEA A 550     271.429  61.655  29.192  0.00  0.00           C
ATOM    551  B   BEA A 551     271.164  61.104  28.778  0.00  0.00           C
ATOM    552  B   BEA A 552     270.897  60.568  28.348  0.00  0.00           C
ATOM    553  B   BEA A 553     270.354  59.540  27.445  0.00  0.00           C
ATOM    554  B   BEA A 554     270.076  59.052  26.975  0.00  0.00           C
ATOM    555  B   BEA A 555     269.773  58.548  26.458  0.00  0.00           C
ATOM    556  B   BEA A 556     269.484  58.098  25.965  0.00  0.00           C
ATOM    557  B   BEA A 557     269.189  57.668  25.463  0.00  0.00           C
ATOM    558  B   BEA A 558     268.865  57.229  24.915  0.00  0.00           C
ATOM    559  B   BEA A 559     268.554  56.842  24.397  0.00  0.00           C
ATOM    560  B   BEA A 560     268.211  56.451  23.833  0.00  0.00           C
ATOM    561  B   BEA A 561     267.856  56.087  23.263  0.00  0.00           C
ATOM    562  B   BEA A 562     267.515  55.771  22.726  0.00  0.00           C
ATOM    563  B   BEA A 563     267.136  55.459  22.145  0.00  0.00           C
ATOM    564  B   BEA A 564     266.743  55.175  21.559  0.00  0.00           C
ATOM    565  B   BEA A 565     266.362  54.937  21.010  0.00  0.00           C
ATOM    566  B   BEA A 566     265.937  54.711  20.416  0.00  0.00           C
ATOM    567  B   BEA A 567     265.524  54.527  19.859  0.00  0.00           C
ATOM    568  B   BEA A 568     265.062  54.361  19.258  0.00  0.00           C
ATOM    569  B   BEA A 569     264.615  54.233  18.695  0.00  0.00           C
ATOM    570  B   BEA A 570     264.154  54.132  18.129  0.00  0.00           C
ATOM    571  B   BEA A 571     263.678  54.058  17.561  0.00  0.00           C
ATOM    572  B   BEA A 572     263.189  54.011  16.991  0.00  0.00           C
ATOM    573  B   BEA A 573     262.688  53.991  16.421  0.00  0.00           C
ATOM    574  B   BEA A 574     261.692  54.028  15.321  0.00  0.00           C
ATOM    575  B   BEA A 575     261.200  54.081  14.793  0.00  0.00           C
ATOM    576  B   BEA A 576     260.664  54.164  14.227  0.00  0.00           C
ATOM    577  B   BEA A 577     260.159  54.266  13.703  0.00  0.00           C
ATOM    578  B   BEA A 578     259.651  54.389  13.182  0.00  0.00           C
ATOM    579  B   BEA A 579     259.140  54.536  12.666  0.00  0.00           C
ATOM    580  B   BEA A 580     258.628  54.704  12.155  0.00  0.00           C
ATOM    581  B   BEA A 581     258.115  54.895  11.650  0.00  0.00           C
ATOM    582  B   BEA A 582     257.603  55.106  11.152  0.00  0.00           C
ATOM    583  B   BEA A 583     257.094  55.339  10.662  0.00  0.00           C
ATOM    584  B   BEA A 584     256.589  55.592  10.179  0.00  0.00           C
ATOM    585  B   BEA A 585     255.595  56.157   9.243  0.00  0.00           C
ATOM    586  B   BEA A 586     255.109  56.468   8.791  0.00  0.00           C
ATOM    587  B   BEA A 587     254.597  56.822   8.317  0.00  0.00           C
ATOM    588  B   BEA A 588     254.130  57.169   7.889  0.00  0.00           C
ATOM    589  B   BEA A 589     253.641  57.560   7.442  0.00  0.00           C
ATOM    590  B   BEA A 590     253.199  57.940   7.041  0.00  0.00           C
ATOM    591  B   BEA A 591     252.293  58.807   6.223  0.00  0.00           C
ATOM    592  B   BEA A 592     251.865  59.264   5.838  0.00  0.00           C
ATOM    593  B   BEA A 593     251.427  59.771   5.445  0.00  0.00           C
ATOM    594  B   BEA A 594     251.038  60.257   5.096  0.00  0.00           C
ATOM    595  B   BEA A 595     250.642  60.794   4.741  0.00  0.00           C
ATOM    596  B   BEA A 596     249.922  61.909   4.093  0.00  0.00           C
ATOM    597  B   BEA A 597     249.577  62.528   3.779  0.00  0.00           C
ATOM    598  B   BEA A 598     249.281  63.119   3.507  0.00  0.00           C
ATOM    599  B   BEA A 599     248.735  64.429   2.995  0.00  0.00           C
ATOM    600  B   BEA A 600     248.507  65.106   2.774  0.00  0.00           C
ATOM    601  B   BEA A 601     248.309  65.799   2.577  0.00  0.00           C
ATOM    602  B   BEA A 602     247.991  67.230   2.252  0.00  0.00           C
ATOM    603  B   BEA A 603     247.875  67.919   2.131  0.00  0.00           C
ATOM    604  B   BEA A 604     247.771  68.672   2.025  0.00  0.00           C
ATOM    605  B   BEA A 605     247.691  69.387   1.946  0.00  0.00           C
ATOM    606  B   BEA A 606     247.621  70.165   1.886  0.00  0.00           C
ATOM    607  B   BEA A 607     247.570  70.903   1.851  0.00  0.00           C
ATOM    608  B   BEA A 608     247.533  71.599   1.838  0.00  0.00           C
ATOM    609  B   BEA A 609     247.503  72.355   1.845  0.00  0.00           C
ATOM    610  B   BEA A 610     247.482  73.117   1.874  0.00  0.00           C
ATOM    611  B   BEA A 611     247.468  73.831   1.922  0.00  0.00           C
ATOM    612  B   BEA A 612     247.457  74.602   1.995  0.00  0.00           C
ATOM    613  B   BEA A 613     247.450  75.322   2.083  0.00  0.00           C
ATOM    614  B   BEA A 614     247.435  76.813   2.330  0.00  0.00           C
ATOM    615  B   BEA A 615     247.426  77.530   2.479  0.00  0.00           C
ATOM    616  B   BEA A 616     247.412  78.243   2.649  0.00  0.00           C
ATOM    617  B   BEA A 617     247.390  79.001   2.853  0.00  0.00           C
ATOM    618  B   BEA A 618     247.362  79.702   3.063  0.00  0.00           C
ATOM    619  B   BEA A 619     247.325  80.394   3.294  0.00  0.00           C
ATOM    620  B   BEA A 620     247.278  81.078   3.543  0.00  0.00           C
ATOM    621  B   BEA A 621     247.213  81.801   3.833  0.00  0.00           C
ATOM    622  B   BEA A 622     247.047  83.114   4.433  0.00  0.00           C
ATOM    623  B   BEA A 623     246.802  84.425   5.138  0.00  0.00           C
ATOM    624  B   BEA A 624     246.479  85.637   5.902  0.00  0.00           C
ATOM    625  B   BEA A 625     246.281  86.223   6.317  0.00  0.00           C
ATOM    626  B   BEA A 626     246.055  86.795   6.755  0.00  0.00           C
ATOM    627  B   BEA A 627     245.798  87.354   7.217  0.00  0.00           C
ATOM    628  B   BEA A 628     245.529  87.860   7.671  0.00  0.00           C
ATOM    629  B   BEA A 629     245.227  88.354   8.150  0.00  0.00           C
ATOM    630  B   BEA A 630     244.588  89.237   9.098  0.00  0.00           C
ATOM    631  B   BEA A 631     244.234  89.661   9.599  0.00  0.00           C
ATOM    632  B   BEA A 632     243.861  90.074  10.114  0.00  0.00           C
ATOM    633  B   BEA A 633     243.473  90.473  10.640  0.00  0.00           C
ATOM    634  B   BEA A 634     243.104  90.831  11.133  0.00  0.00           C
ATOM    635  B   BEA A 635     242.697  91.206  11.672  0.00  0.00           C
ATOM    636  B   BEA A 636     242.287  91.566  12.213  0.00  0.00           C
ATOM    637  B   BEA A 637     241.909  91.887  12.711  0.00  0.00           C
ATOM    638  B   BEA A 638     241.504  92.220  13.244  0.00  0.00           C
ATOM    639  B   BEA A 639     241.108  92.539  13.769  0.00  0.00           C
ATOM    640  B   BEA A 640     240.695  92.867  14.321  0.00  0.00           C
ATOM    641  B   BEA A 641     240.301  93.179  14.855  0.00  0.00           C
ATOM    642  B   BEA A 642     239.509  93.817  15.965  0.00  0.00           C
ATOM    643  B   BEA A 643     239.128  94.138  16.525  0.00  0.00           C
ATOM    644  B   BEA A 644     238.772  94.458  17.076  0.00  0.00           C
ATOM    645  B   BEA A 645     238.430  94.791  17.640  0.00  0.00           C
ATOM    646  B   BEA A 646     237.834  95.535  18.817  0.00  0.00           C
ATOM    647  B   BEA A 647     237.635  95.945  19.394  0.00  0.00           C
ATOM    648  B   BEA A 648     237.550  96.410  19.961  0.00  0.00           C
ATOM    649  B   BEA A 649     237.652  96.930  20.472  0.00  0.00           C
ATOM    650  B   BEA A 650     237.976  97.472  20.875  0.00  0.00           C
ATOM    651  B   BEA A 651     238.460  97.971  21.147  0.00  0.00           C
ATOM    652  B   BEA A 652     239.021  98.403  21.315  0.00  0.00           C
ATOM    653  B   BEA A 653     240.296  99.153  21.485  0.00  0.00           C
ATOM    654  B   BEA A 654     240.956  99.472  21.520  0.00  0.00           C
ATOM    655  B   BEA A 655     242.369 100.065  21.543  0.00  0.00           C
ATOM    656  B   BEA A 656     243.038 100.315  21.542  0.00  0.00           C
ATOM    657  B   BEA A 657     243.770 100.570  21.538  0.00  0.00           C
ATOM    658  B   BEA A 658     244.460 100.797  21.533  0.00  0.00           C
ATOM    659  B   BEA A 659     245.145 101.010  21.530  0.00  0.00           C
ATOM    660  B   BEA A 660     245.872 101.224  21.530  0.00  0.00           C
ATOM    661  B   BEA A 661     246.584 101.423  21.536  0.00  0.00           C
ATOM    662  B   BEA A 662     248.048 101.805  21.568  0.00  0.00           C
ATOM    663  B   BEA A 663     248.734 101.973  21.596  0.00  0.00           C
ATOM    664  B   BEA A 664     249.504 102.152  21.637  0.00  0.00           C
ATOM    665  B   BEA A 665     250.923 102.462  21.746  0.00  0.00           C
ATOM    666  B   BEA A 666     251.690 102.619  21.824  0.00  0.00           C
ATOM    667  B   BEA A 667     252.409 102.760  21.912  0.00  0.00           C
ATOM    668  B   BEA A 668     253.141 102.898  22.017  0.00  0.00           C
ATOM    669  B   BEA A 669     253.820 103.020  22.128  0.00  0.00           C
ATOM    670  B   BEA A 670     254.573 103.150  22.268  0.00  0.00           C
ATOM    671  B   BEA A 671     255.271 103.265  22.415  0.00  0.00           C
ATOM    672  B   BEA A 672     257.402 103.584  22.978  0.00  0.00           C
ATOM    673  B   BEA A 673     258.122 103.681  23.210  0.00  0.00           C
ATOM    674  B   BEA A 674     258.782 103.765  23.444  0.00  0.00           C
ATOM    675  B   BEA A 675     259.508 103.853  23.727  0.00  0.00           C
ATOM    676  B   BEA A 676     260.173 103.928  24.009  0.00  0.00           C
ATOM    677  B   BEA A 677     260.840 103.998  24.317  0.00  0.00           C
ATOM    678  B   BEA A 678     261.509 104.063  24.653  0.00  0.00           C
ATOM    679  B   BEA A 679     263.456 104.224  25.798  0.00  0.00           C
ATOM    680  B   BEA A 680     264.064 104.265  26.209  0.00  0.00           C
ATOM    681  B   BEA A 681     264.671 104.302  26.644  0.00  0.00           C
ATOM    682  B   BEA A 682     265.275 104.334  27.104  0.00  0.00           C
ATOM    683  B   BEA A 683     265.818 104.360  27.538  0.00  0.00           C
ATOM    684  B   BEA A 684     266.416 104.385  28.041  0.00  0.00           C
ATOM    685  B   BEA A 685     266.951 104.404  28.513  0.00  0.00           C
ATOM    686  B   BEA A 686     267.482 104.420  29.001  0.00  0.00           C
ATOM    687  B   BEA A 687     268.581 104.443  30.076  0.00  0.00           C
ATOM    688  B   BEA A 688     269.092 104.450  30.607  0.00  0.00           C
ATOM    689  B   BEA A 689     269.594 104.455  31.149  0.00  0.00           C
ATOM    690  B   BEA A 690     270.570 104.456  32.262  0.00  0.00           C
ATOM    691  B   BEA A 691     271.503 104.449  33.402  0.00  0.00           C
ATOM    692  B   BEA A 692     271.999 104.442  34.040  0.00  0.00           C
ATOM    693  B   BEA A 693     272.433 104.435  34.619  0.00  0.00           C
ATOM    694  B   BEA A 694     272.853 104.425  35.198  0.00  0.00           C
ATOM    695  B   BEA A 695     273.302 104.414  35.839  0.00  0.00           C
ATOM    696  B   BEA A 696     273.692 104.402  36.415  0.00  0.00           C
ATOM    697  B   BEA A 697     274.106 104.389  37.049  0.00  0.00           C
ATOM    698  B   BEA A 698     274.501 104.375  37.675  0.00  0.00           C
ATOM    699  B   BEA A 699     274.876 104.360  38.294  0.00  0.00           C
ATOM    700  B   BEA A 700     275.267 104.344  38.963  0.00  0.00           C
ATOM    701  B   BEA A 701     275.634 104.327  39.619  0.00  0.00           C
ATOM    702  B   BEA A 702     275.976 104.311  40.258  0.00  0.00           C
ATOM    703  B   BEA A 703     276.325 104.294  40.938  0.00  0.00           C
ATOM    704  B   BEA A 704     276.961 104.261  42.286  0.00  0.00           C
ATOM    705  B   BEA A 705     277.245 104.246  42.944  0.00  0.00           C
ATOM    706  B   BEA A 706     277.541 104.231  43.680  0.00  0.00           C
ATOM    707  B   BEA A 707     277.795 104.218  44.370  0.00  0.00           C
ATOM    708  B   BEA A 708     278.229 104.200  45.752  0.00  0.00           C
ATOM    709  B   BEA A 709     278.417 104.195  46.517  0.00  0.00           C
ATOM    710  B   BEA A 710     278.554 104.196  47.239  0.00  0.00           C
ATOM    711  B   BEA A 711     278.644 104.205  47.985  0.00  0.00           C
ATOM    712  B   BEA A 712     278.666 104.225  48.717  0.00  0.00           C
ATOM    713  B   BEA A 713     278.591 104.261  49.457  0.00  0.00           C
ATOM    714  B   BEA A 714     278.372 104.324  50.162  0.00  0.00           C
ATOM    715  B   BEA A 715     277.947 104.423  50.760  0.00  0.00           C
ATOM    716  B   BEA A 716     277.330 104.557  51.127  0.00  0.00           C
ATOM    717  B   BEA A 717     276.600 104.711  51.248  0.00  0.00           C
ATOM    718  B   BEA A 718     275.904 104.856  51.191  0.00  0.00           C
ATOM    719  B   BEA A 719     275.189 105.005  51.020  0.00  0.00           C
ATOM    720  B   BEA A 720     274.500 105.154  50.786  0.00  0.00           C
ATOM    721  B   BEA A 721     273.821 105.312  50.517  0.00  0.00           C
ATOM    722  B   BEA A 722     273.153 105.488  50.229  0.00  0.00           C
ATOM    723  B   BEA A 723     272.480 105.691  49.928  0.00  0.00           C
ATOM    724  B   BEA A 724     271.836 105.920  49.639  0.00  0.00           C
ATOM    725  B   BEA A 725     271.204 106.191  49.366  0.00  0.00           C
ATOM    726  B   BEA A 726     270.586 106.526  49.124  0.00  0.00           C
ATOM    727  B   BEA A 727     270.003 106.953  48.947  0.00  0.00           C
ATOM    728  B   BEA A 728     269.523 107.488  48.895  0.00  0.00           C
ATOM    729  B   BEA A 729     269.187 108.151  49.022  0.00  0.00           C
ATOM    730  B   BEA A 730     269.023 108.814  49.290  0.00  0.00           C
ATOM    731  B   BEA A 731     268.968 109.458  49.651  0.00  0.00           C
ATOM    732  B   BEA A 732     268.982 110.094  50.088  0.00  0.00           C
ATOM    733  B   BEA A 733     269.033 110.650  50.531  0.00  0.00           C
ATOM    734  B   BEA A 734     269.111 111.231  51.055  0.00  0.00           C
ATOM    735  B   BEA A 735     269.192 111.739  51.563  0.00  0.00           C
ATOM    736  B   BEA A 736     269.277 112.244  52.121  0.00  0.00           C
ATOM    737  B   BEA A 737     269.409 113.159  53.296  0.00  0.00           C
ATOM    738  B   BEA A 738     269.439 113.554  53.889  0.00  0.00           C
ATOM    739  B   BEA A 739     269.438 113.941  54.544  0.00  0.00           C
ATOM    740  B   BEA A 740     269.401 114.286  55.208  0.00  0.00           C
ATOM    741  B   BEA A 741     269.330 114.591  55.881  0.00  0.00           C
ATOM    742  B   BEA A 742     269.227 114.859  56.563  0.00  0.00           C
ATOM    743  B   BEA A 743     269.093 115.092  57.253  0.00  0.00           C
ATOM    744  B   BEA A 744     268.930 115.290  57.951  0.00  0.00           C
ATOM    745  B   BEA A 745     268.737 115.455  58.655  0.00  0.00           C
ATOM    746  B   BEA A 746     268.518 115.588  59.363  0.00  0.00           C
ATOM    747  B   BEA A 747     268.271 115.688  60.074  0.00  0.00           C
ATOM    748  B   BEA A 748     268.022 115.754  60.729  0.00  0.00           C
ATOM    749  B   BEA A 749     267.729 115.795  61.439  0.00  0.00           C
ATOM    750  B   BEA A 750     267.438 115.807  62.089  0.00  0.00           C
ATOM    751  B   BEA A 751     267.103 115.793  62.788  0.00  0.00           C
ATOM    752  B   BEA A 752     266.778 115.755  63.423  0.00  0.00           C
ATOM    753  B   BEA A 753     266.408 115.689  64.099  0.00  0.00           C
ATOM    754  B   BEA A 754     266.054 115.605  64.708  0.00  0.00           C
ATOM    755  B   BEA A 755     265.658 115.491  65.351  0.00  0.00           C
ATOM    756  B   BEA A 756     265.252 115.354  65.972  0.00  0.00           C
ATOM    757  B   BEA A 757     264.837 115.197  66.569  0.00  0.00           C
ATOM    758  B   BEA A 758     264.417 115.022  67.138  0.00  0.00           C
ATOM    759  B   BEA A 759     263.959 114.813  67.721  0.00  0.00           C
ATOM    760  B   BEA A 760     263.501 114.587  68.267  0.00  0.00           C
ATOM    761  B   BEA A 761     263.044 114.346  68.775  0.00  0.00           C
ATOM    762  B   BEA A 762     262.557 114.072  69.278  0.00  0.00           C
ATOM    763  B   BEA A 763     262.078 113.787  69.733  0.00  0.00           C
ATOM    764  B   BEA A 764     261.539 113.448  70.198  0.00  0.00           C
ATOM    765  B   BEA A 765     261.015 113.100  70.601  0.00  0.00           C
ATOM    766  B   BEA A 766     260.511 112.747  70.941  0.00  0.00           C
ATOM    767  B   BEA A 767     259.960 112.342  71.257  0.00  0.00           C
ATOM    768  B   BEA A 768     259.402 111.908  71.510  0.00  0.00           C
ATOM    769  B   BEA A 769     258.842 111.449  71.691  0.00  0.00           C
ATOM    770  B   BEA A 770     258.284 110.965  71.787  0.00  0.00           C
ATOM    771  B   BEA A 771     257.203 109.935  71.683  0.00  0.00           C
ATOM    772  B   BEA A 772     256.725 109.434  71.496  0.00  0.00           C
ATOM    773  B   BEA A 773     256.258 108.914  71.224  0.00  0.00           C
ATOM    774  B   BEA A 774     255.825 108.402  70.888  0.00  0.00           C
ATOM    775  B   BEA A 775     255.423 107.898  70.500  0.00  0.00           C
ATOM    776  B   BEA A 776     254.705 106.919  69.612  0.00  0.00           C
ATOM    777  B   BEA A 777     254.095 105.995  68.652  0.00  0.00           C
ATOM    778  B   BEA A 778     253.807 105.526  68.132  0.00  0.00           C
ATOM    779  B   BEA A 779     253.545 105.078  67.620  0.00  0.00           C
ATOM    780  B   BEA A 780     253.289 104.619  67.084  0.00  0.00           C
ATOM    781  B   BEA A 781     253.038 104.150  66.529  0.00  0.00           C
ATOM    782  B   BEA A 782     252.812 103.707  66.000  0.00  0.00           C
ATOM    783  B   BEA A 783     252.592 103.258  65.464  0.00  0.00           C
ATOM    784  B   BEA A 784     252.378 102.803  64.924  0.00  0.00           C
ATOM    785  B   BEA A 785     252.171 102.345  64.384  0.00  0.00           C
ATOM    786  B   BEA A 786     251.955 101.849  63.809  0.00  0.00           C
ATOM    787  B   BEA A 787     251.762 101.387  63.286  0.00  0.00           C
ATOM    788  B   BEA A 788     251.576 100.926  62.778  0.00  0.00           C
ATOM    789  B   BEA A 789     251.384 100.430  62.250  0.00  0.00           C
ATOM    790  B   BEA A 790     251.185  99.901  61.711  0.00  0.00           C
ATOM    791  B   BEA A 791     250.995  99.377  61.205  0.00  0.00           C
ATOM    792  B   BEA A 792     250.813  98.861  60.737  0.00  0.00           C
ATOM    793  B   BEA A 793     250.627  98.316  60.280  0.00  0.00           C
ATOM    794  B   BEA A 794     250.438  97.745  59.844  0.00  0.00           C
ATOM    795  B   BEA A 795     250.245  97.150  59.440  0.00  0.00           C
ATOM    796  B   BEA A 796     250.049  96.531  59.080  0.00  0.00           C
ATOM    797  B   BEA A 797     249.838  95.851  58.760  0.00  0.00           C
ATOM    798  B   BEA A 798     249.427  94.488  58.361  0.00  0.00           C
ATOM    799  B   BEA A 799     249.224  93.791  58.272  0.00  0.00           C
ATOM    800  B   BEA A 800     249.026  93.085  58.251  0.00  0.00           C
ATOM    801  B   BEA A 801     248.831  92.363  58.295  0.00  0.00           C
ATOM    802  B   BEA A 802     248.650  91.662  58.394  0.00  0.00           C
ATOM    803  B   BEA A 803     248.472  90.936  58.547  0.00  0.00           C
ATOM    804  B   BEA A 804     248.309  90.227  58.740  0.00  0.00           C
ATOM    805  B   BEA A 805     248.160  89.534  58.965  0.00  0.00           C
ATOM    806  B   BEA A 806     248.024  88.860  59.213  0.00  0.00           C
ATOM    807  B   BEA A 807     247.895  88.160  59.495  0.00  0.00           C
ATOM    808  B   BEA A 808     247.781  87.481  59.789  0.00  0.00           C
ATOM    809  B   BEA A 809     247.682  86.824  60.089  0.00  0.00           C
ATOM    810  B   BEA A 810     247.513  85.492  60.727  0.00  0.00           C
ATOM    811  B   BEA A 811     247.444  84.818  61.059  0.00  0.00           C
ATOM    812  B   BEA A 812     247.390  84.174  61.378  0.00  0.00           C
ATOM    813  B   BEA A 813     247.345  83.512  61.706  0.00  0.00           C
ATOM    814  B   BEA A 814     247.310  82.833  62.040  0.00  0.00           C
ATOM    815  B   BEA A 815     247.287  82.135  62.378  0.00  0.00           C
ATOM    816  B   BEA A 816     247.277  81.472  62.691  0.00  0.00           C
ATOM    817  B   BEA A 817     247.278  80.793  63.003  0.00  0.00           C
ATOM    818  B   BEA A 818     247.290  80.150  63.288  0.00  0.00           C
ATOM    819  B   BEA A 819     247.315  79.439  63.591  0.00  0.00           C
ATOM    820  B   BEA A 820     247.350  78.766  63.863  0.00  0.00           C
ATOM    821  B   BEA A 821     247.397  78.078  64.126  0.00  0.00           C
ATOM    822  B   BEA A 822     247.458  77.374  64.377  0.00  0.00           C
ATOM    823  B   BEA A 823     247.532  76.654  64.615  0.00  0.00           C
ATOM    824  B   BEA A 824     247.613  75.975  64.820  0.00  0.00           C
ATOM    825  B   BEA A 825     247.715  75.220  65.026  0.00  0.00           C
ATOM    826  B   BEA A 826     247.823  74.508  65.199  0.00  0.00           C
ATOM    827  B   BEA A 827     247.944  73.780  65.356  0.00  0.00           C
ATOM    828  B   BEA A 828     248.066  73.098  65.485  0.00  0.00           C
ATOM    829  B   BEA A 829     248.211  72.342  65.609  0.00  0.00           C
ATOM    830  B   BEA A 830     248.353  71.635  65.708  0.00  0.00           C
ATOM    831  B   BEA A 831     248.506  70.916  65.793  0.00  0.00           C
ATOM    832  B   BEA A 832     248.667  70.188  65.864  0.00  0.00           C
ATOM    833  B   BEA A 833     248.997  68.769  65.958  0.00  0.00           C
ATOM    834  B   BEA A 834     249.181  68.016  65.986  0.00  0.00           C
ATOM    835  B   BEA A 835     249.354  67.322  66.000  0.00  0.00           C
ATOM    836  B   BEA A 836     249.549  66.558  66.000  0.00  0.00           C
ATOM    837  B   BEA A 837     249.732  65.856  65.988  0.00  0.00           C
ATOM    838  B   BEA A 838     249.918  65.150  65.965  0.00  0.00           C
ATOM    839  B   BEA A 839     250.108  64.444  65.929  0.00  0.00           C
ATOM    840  B   BEA A 840     250.317  63.671  65.878  0.00  0.00           C
ATOM    841  B   BEA A 841     250.511  62.965  65.819  0.00  0.00           C
ATOM    842  B   BEA A 842     250.706  62.260  65.750  0.00  0.00           C
ATOM    843  B   BEA A 843     250.901  61.557  65.669  0.00  0.00           C
ATOM    844  B   BEA A 844     251.096  60.858  65.579  0.00  0.00           C
ATOM    845  B   BEA A 845     251.290  60.165  65.479  0.00  0.00           C
ATOM    846  B   BEA A 846     251.500  59.413  65.359  0.00  0.00           C
ATOM    847  B   BEA A 847     251.689  58.733  65.239  0.00  0.00           C
ATOM    848  B   BEA A 848     251.893  57.998  65.099  0.00  0.00           C
ATOM    849  B   BEA A 849     252.076  57.335  64.962  0.00  0.00           C
ATOM    850  B   BEA A 850     252.271  56.622  64.804  0.00  0.00           C
ATOM    851  B   BEA A 851     252.460  55.920  64.637  0.00  0.00           C
ATOM    852  B   BEA A 852     252.644  55.233  64.463  0.00  0.00           C
ATOM    853  B   BEA A 853     252.835  54.501  64.265  0.00  0.00           C
ATOM    854  B   BEA A 854     253.003  53.846  64.076  0.00  0.00           C
ATOM    855  B   BEA A 855     253.177  53.150  63.864  0.00  0.00           C
ATOM    856  B   BEA A 856     253.354  52.419  63.627  0.00  0.00           C
ATOM    857  B   BEA A 857     253.507  51.766  63.404  0.00  0.00           C
ATOM    858  B   BEA A 858     253.660  51.082  63.156  0.00  0.00           C
ATOM    859  B   BEA A 859     253.811  50.371  62.884  0.00  0.00           C
ATOM    860  B   BEA A 860     253.946  49.691  62.607  0.00  0.00           C
ATOM    861  B   BEA A 861     254.065  49.042  62.328  0.00  0.00           C
ATOM    862  B   BEA A 862     254.176  48.377  62.025  0.00  0.00           C
ATOM    863  B   BEA A 863     254.275  47.702  61.698  0.00  0.00           C
ATOM    864  B   BEA A 864     254.357  47.023  61.348  0.00  0.00           C
ATOM    865  B   BEA A 865     254.416  46.390  60.999  0.00  0.00           C
ATOM    866  B   BEA A 866     254.454  45.762  60.630  0.00  0.00           C
ATOM    867  B   BEA A 867     254.466  45.108  60.214  0.00  0.00           C
ATOM    868  B   BEA A 868     254.448  44.513  59.805  0.00  0.00           C
ATOM    869  B   BEA A 869     254.392  43.910  59.351  0.00  0.00           C
ATOM    870  B   BEA A 870     254.295  43.343  58.880  0.00  0.00           C
ATOM    871  B   BEA A 871     254.152  42.818  58.393  0.00  0.00           C
ATOM    872  B   BEA A 872     253.944  42.315  57.861  0.00  0.00           C
ATOM    873  B   BEA A 873     253.672  41.869  57.309  0.00  0.00           C
ATOM    874  B   BEA A 874     253.342  41.503  56.761  0.00  0.00           C
ATOM    875  B   BEA A 875     252.947  41.212  56.208  0.00  0.00           C
ATOM    876  B   BEA A 876     252.501  41.005  55.672  0.00  0.00           C
ATOM    877  B   BEA A 877     251.999  40.876  55.145  0.00  0.00           C
ATOM    878  B   BEA A 878     251.435  40.823  54.621  0.00  0.00           C
ATOM    879  B   BEA A 879     250.877  40.841  54.157  0.00  0.00           C
ATOM    880  B   BEA A 880     250.270  40.921  53.698  0.00  0.00           C
ATOM    881  B   BEA A 881     249.671  41.046  53.278  0.00  0.00           C
ATOM    882  B   BEA A 882     249.060  41.213  52.876  0.00  0.00           C
ATOM    883  B   BEA A 883     248.449  41.415  52.497  0.00  0.00           C
ATOM    884  B   BEA A 884     247.233  41.907  51.794  0.00  0.00           C
ATOM    885  B   BEA A 885     246.646  42.187  51.476  0.00  0.00           C
ATOM    886  B   BEA A 886     246.053  42.496  51.166  0.00  0.00           C
ATOM    887  B   BEA A 887     244.877  43.195  50.587  0.00  0.00           C
ATOM    888  B   BEA A 888     243.719  44.011  50.058  0.00  0.00           C
ATOM    889  B   BEA A 889     243.161  44.460  49.819  0.00  0.00           C
ATOM    890  B   BEA A 890     242.640  44.921  49.606  0.00  0.00           C
ATOM    891  B   BEA A 891     241.636  45.969  49.228  0.00  0.00           C
ATOM    892  B   BEA A 892     241.207  46.512  49.086  0.00  0.00           C
ATOM    893  B   BEA A 893     240.795  47.128  48.965  0.00  0.00           C
ATOM    894  B   BEA A 894     240.445  47.773  48.882  0.00  0.00           C
ATOM    895  B   BEA A 895     240.158  48.491  48.843  0.00  0.00           C
ATOM    896  B   BEA A 896     239.979  49.200  48.858  0.00  0.00           C
ATOM    897  B   BEA A 897     239.898  49.956  48.926  0.00  0.00           C
ATOM    898  B   BEA A 898     239.916  50.685  49.035  0.00  0.00           C
ATOM    899  B   BEA A 899     240.017  51.395  49.173  0.00  0.00           C
ATOM    900  B   BEA A 900     240.189  52.088  49.332  0.00  0.00           C
ATOM    901  B   BEA A 901     240.420  52.763  49.506  0.00  0.00           C
ATOM    902  B   BEA A 902     240.721  53.461  49.699  0.00  0.00           C
ATOM    903  B   BEA A 903     241.044  54.091  49.880  0.00  0.00           C
ATOM    904  B   BEA A 904     241.393  54.694  50.057  0.00  0.00           C
ATOM    905  B   BEA A 905     241.791  55.308  50.236  0.00  0.00           C
ATOM    906  B   BEA A 906     242.232  55.932  50.414  0.00  0.00           C
ATOM    907  B   BEA A 907     242.647  56.475  50.561  0.00  0.00           C
ATOM    908  B   BEA A 908     243.128  57.065  50.711  0.00  0.00           C
ATOM    909  B   BEA A 909     243.602  57.612  50.837  0.00  0.00           C
ATOM    910  B   BEA A 910     244.099  58.158  50.947  0.00  0.00           C
ATOM    911  B   BEA A 911     244.616  58.701  51.037  0.00  0.00           C
ATOM    912  B   BEA A 912     245.109  59.197  51.099  0.00  0.00           C
ATOM    913  B   BEA A 913     245.654  59.726  51.140  0.00  0.00           C
ATOM    914  B   BEA A 914     246.208  60.246  51.151  0.00  0.00           C
ATOM    915  B   BEA A 915     246.769  60.756  51.129  0.00  0.00           C
ATOM    916  B   BEA A 916     247.332  61.254  51.070  0.00  0.00           C
ATOM    917  B   BEA A 917     247.851  61.702  50.982  0.00  0.00           C
ATOM    918  B   BEA A 918     248.412  62.175  50.846  0.00  0.00           C
ATOM    919  B   BEA A 919     248.968  62.635  50.665  0.00  0.00           C
ATOM    920  B   BEA A 920     249.518  63.081  50.436  0.00  0.00           C
ATOM    921  B   BEA A 921     250.061  63.515  50.155  0.00  0.00           C
ATOM    922  B   BEA A 922     250.596  63.937  49.818  0.00  0.00           C
ATOM    923  B   BEA A 923     251.124  64.350  49.427  0.00  0.00           C
ATOM    924  B   BEA A 924     251.604  64.723  49.022  0.00  0.00           C
ATOM    925  B   BEA A 925     252.075  65.091  48.579  0.00  0.00           C
ATOM    926  B   BEA A 926     252.535  65.452  48.106  0.00  0.00           C
ATOM    927  B   BEA A 927     252.948  65.781  47.649  0.00  0.00           C
ATOM    928  B   BEA A 928     253.382  66.132  47.135  0.00  0.00           C
ATOM    929  B   BEA A 929     253.799  66.479  46.611  0.00  0.00           C
ATOM    930  B   BEA A 930     254.197  66.821  46.086  0.00  0.00           C
ATOM    931  B   BEA A 931     255.333  67.896  44.462  0.00  0.00           C
ATOM    932  B   BEA A 932     255.680  68.269  43.939  0.00  0.00           C
ATOM    933  B   BEA A 933     256.014  68.662  43.426  0.00  0.00           C
ATOM    934  B   BEA A 934     256.353  69.101  42.907  0.00  0.00           C
ATOM    935  B   BEA A 935     256.662  69.558  42.438  0.00  0.00           C
ATOM    936  B   BEA A 936     256.972  70.091  41.989  0.00  0.00           C
ATOM    937  B   BEA A 937     257.249  70.674  41.624  0.00  0.00           C
ATOM    938  B   BEA A 938     257.487  71.317  41.374  0.00  0.00           C
ATOM    939  B   BEA A 939     257.682  72.056  41.278  0.00  0.00           C
ATOM    940  B   BEA A 940     257.858  73.488  41.615  0.00  0.00           C
ATOM    941  B   BEA A 941     257.868  74.139  41.941  0.00  0.00           C
ATOM    942  B   BEA A 942     257.844  74.765  42.328  0.00  0.00           C
ATOM    943  B   BEA A 943     257.789  75.389  42.771  0.00  0.00           C
ATOM    944  B   BEA A 944     257.714  75.950  43.209  0.00  0.00           C
ATOM    945  B   BEA A 945     257.613  76.523  43.689  0.00  0.00           C
ATOM    946  B   BEA A 946     257.486  77.097  44.197  0.00  0.00           C
ATOM    947  B   BEA A 947     257.347  77.618  44.677  0.00  0.00           C
ATOM    948  B   BEA A 948     257.190  78.122  45.154  0.00  0.00           C
ATOM    949  B   BEA A 949     256.987  78.675  45.687  0.00  0.00           C
ATOM    950  B   BEA A 950     256.768  79.184  46.181  0.00  0.00           C
ATOM    951  B   BEA A 951     256.522  79.672  46.652  0.00  0.00           C
ATOM    952  B   BEA A 952     256.215  80.182  47.132  0.00  0.00           C
ATOM    953  B   BEA A 953     255.873  80.646  47.541  0.00  0.00           C
ATOM    954  B   BEA A 954     255.400  81.139  47.914  0.00  0.00           C
ATOM    955  B   BEA A 955     254.822  81.548  48.102  0.00  0.00           C
ATOM    956  B   BEA A 956     253.467  81.951  47.778  0.00  0.00           C
ATOM    957  B   BEA A 957     252.830  81.963  47.388  0.00  0.00           C
ATOM    958  B   BEA A 958     252.246  81.907  46.942  0.00  0.00           C
ATOM    959  B   BEA A 959     251.679  81.803  46.449  0.00  0.00           C
ATOM    960  B   BEA A 960     251.152  81.673  45.949  0.00  0.00           C
ATOM    961  B   BEA A 961     250.646  81.523  45.440  0.00  0.00           C
ATOM    962  B   BEA A 962     250.132  81.350  44.902  0.00  0.00           C
ATOM    963  B   BEA A 963     249.659  81.177  44.392  0.00  0.00           C
ATOM    964  B   BEA A 964     249.153  80.980  43.835  0.00  0.00           C
ATOM    965  B   BEA A 965     248.702  80.795  43.332  0.00  0.00           C
ATOM    966  B   BEA A 966     248.226  80.593  42.797  0.00  0.00           C
ATOM    967  B   BEA A 967     247.251  80.166  41.698  0.00  0.00           C
ATOM    968  B   BEA A 968     246.803  79.965  41.196  0.00  0.00           C
ATOM    969  B   BEA A 969     246.291  79.736  40.626  0.00  0.00           C
ATOM    970  B   BEA A 970     245.811  79.520  40.098  0.00  0.00           C
ATOM    971  B   BEA A 971     245.366  79.321  39.615  0.00  0.00           C
ATOM    972  B   BEA A 972     244.859  79.096  39.073  0.00  0.00           C
ATOM    973  B   BEA A 973     244.390  78.891  38.581  0.00  0.00           C
ATOM    974  B   BEA A 974     243.860  78.662  38.036  0.00  0.00           C
ATOM    975  B   BEA A 975     243.372  78.455  37.543  0.00  0.00           C
ATOM    976  B   BEA A 976     242.875  78.246  37.050  0.00  0.00           C
ATOM    977  B   BEA A 977     242.370  78.036  36.559  0.00  0.00           C
ATOM    978  B   BEA A 978     241.859  77.826  36.069  0.00  0.00           C
ATOM    979  B   BEA A 979     241.341  77.615  35.582  0.00  0.00           C
ATOM    980  B   BEA A 980     240.764  77.382  35.047  0.00  0.00           C
ATOM    981  B   BEA A 981     240.237  77.172  34.567  0.00  0.00           C
ATOM    982  B   BEA A 982     239.707  76.962  34.091  0.00  0.00           C
ATOM    983  B   BEA A 983     239.174  76.753  33.621  0.00  0.00           C
ATOM    984  B   BEA A 984     238.640  76.545  33.157  0.00  0.00           C
ATOM    985  B   BEA A 985     238.106  76.338  32.699  0.00  0.00           C
ATOM    986  B   BEA A 986     237.572  76.133  32.248  0.00  0.00           C
ATOM    987  B   BEA A 987     236.453  75.705  31.324  0.00  0.00           C
ATOM    988  B   BEA A 988     235.926  75.506  30.899  0.00  0.00           C
ATOM    989  B   BEA A 989     235.347  75.288  30.438  0.00  0.00           C
ATOM    990  B   BEA A 990     234.774  75.072  29.990  0.00  0.00           C
ATOM    991  B   BEA A 991     234.208  74.860  29.553  0.00  0.00           C
ATOM    992  B   BEA A 992     233.649  74.652  29.130  0.00  0.00           C
ATOM    993  B   BEA A 993     233.100  74.448  28.720  0.00  0.00           C
ATOM    994  B   BEA A 994     232.506  74.227  28.284  0.00  0.00           C
ATOM    995  B   BEA A 995     231.925  74.011  27.865  0.00  0.00           C
ATOM    996  B   BEA A 996     231.357  73.801  27.463  0.00  0.00           C
ATOM    997  B   BEA A 997     230.751  73.576  27.042  0.00  0.00           C
ATOM    998  B   BEA A 998     230.164  73.359  26.642  0.00  0.00           C
ATOM    999  B   BEA A 999     229.596  73.148  26.264  0.00  0.00           C
ATOM   1000  B   BEA A1000     228.377  72.694  25.479  0.00  0.00           C
ATOM   1001  B   BEA A1001     227.784  72.472  25.113  0.00  0.00           C
ATOM   1002  B   BEA A1002     227.174  72.243  24.747  0.00  0.00           C
ATOM   1003  B   BEA A1003     226.555  72.008  24.388  0.00  0.00           C
ATOM   1004  B   BEA A1004     225.932  71.770  24.041  0.00  0.00           C
ATOM   1005  B   BEA A1005     225.314  71.532  23.712  0.00  0.00           C
ATOM   1006  B   BEA A1006     224.711  71.296  23.407  0.00  0.00           C
ATOM   1007  B   BEA A1007     223.437  70.784  22.831  0.00  0.00           C
ATOM   1008  B   BEA A1008     222.119  70.221  22.375  0.00  0.00           C
ATOM   1009  B   BEA A1009     221.459  69.915  22.235  0.00  0.00           C
ATOM   1010  B   BEA A1010     220.801  69.578  22.207  0.00  0.00           C
ATOM   1011  B   BEA A1011     220.197  69.197  22.420  0.00  0.00           C
ATOM   1012  B   BEA A1012     219.904  68.866  22.988  0.00  0.00           C
ATOM   1013  B   BEA A1013     219.965  68.668  23.712  0.00  0.00           C
ATOM   1014  B   BEA A1014     220.192  68.561  24.411  0.00  0.00           C
ATOM   1015  B   BEA A1015     220.491  68.499  25.097  0.00  0.00           C
ATOM   1016  B   BEA A1016     220.818  68.466  25.757  0.00  0.00           C
ATOM   1017  B   BEA A1017     221.161  68.455  26.406  0.00  0.00           C
ATOM   1018  B   BEA A1018     221.516  68.460  27.052  0.00  0.00           C
ATOM   1019  B   BEA A1019     221.887  68.480  27.716  0.00  0.00           C
ATOM   1020  B   BEA A1020     222.236  68.513  28.335  0.00  0.00           C
ATOM   1021  B   BEA A1021     222.605  68.560  28.991  0.00  0.00           C
ATOM   1022  B   BEA A1022     222.986  68.622  29.676  0.00  0.00           C
ATOM   1023  B   BEA A1023     223.317  68.689  30.282  0.00  0.00           C
ATOM   1024  B   BEA A1024     223.673  68.775  30.951  0.00  0.00           C
ATOM   1025  B   BEA A1025     224.021  68.876  31.628  0.00  0.00           C
ATOM   1026  B   BEA A1026     224.329  68.982  32.254  0.00  0.00           C
ATOM   1027  B   BEA A1027     224.642  69.110  32.926  0.00  0.00           C
ATOM   1028  B   BEA A1028     224.930  69.252  33.588  0.00  0.00           C
ATOM   1029  B   BEA A1029     225.206  69.417  34.282  0.00  0.00           C
ATOM   1030  B   BEA A1030     225.442  69.596  34.952  0.00  0.00           C
ATOM   1031  B   BEA A1031     225.649  69.801  35.640  0.00  0.00           C
ATOM   1032  B   BEA A1032     225.813  70.034  36.337  0.00  0.00           C
ATOM   1033  B   BEA A1033     225.923  70.296  37.035  0.00  0.00           C
ATOM   1034  B   BEA A1034     225.964  70.591  37.725  0.00  0.00           C
ATOM   1035  B   BEA A1035     225.922  70.921  38.400  0.00  0.00           C
ATOM   1036  B   BEA A1036     225.580  71.637  39.605  0.00  0.00           C
ATOM   1037  B   BEA A1037     225.266  72.052  40.194  0.00  0.00           C
ATOM   1038  B   BEA A1038     224.489  72.840  41.178  0.00  0.00           C
ATOM   1039  B   BEA A1039     223.543  73.604  42.026  0.00  0.00           C
ATOM   1040  B   BEA A1040     223.045  73.956  42.397  0.00  0.00           C
ATOM   1041  B   BEA A1041     222.505  74.308  42.763  0.00  0.00           C
ATOM   1042  B   BEA A1042     221.930  74.656  43.123  0.00  0.00           C
ATOM   1043  B   BEA A1043     221.367  74.972  43.454  0.00  0.00           C
ATOM   1044  B   BEA A1044     220.738  75.299  43.806  0.00  0.00           C
ATOM   1045  B   BEA A1045     220.136  75.586  44.131  0.00  0.00           C
ATOM   1046  B   BEA A1046     219.525  75.854  44.454  0.00  0.00           C
ATOM   1047  B   BEA A1047     218.910  76.099  44.777  0.00  0.00           C
ATOM   1048  B   BEA A1048     218.298  76.318  45.100  0.00  0.00           C
ATOM   1049  B   BEA A1049     217.648  76.521  45.448  0.00  0.00           C
ATOM   1050  B   BEA A1050     217.014  76.689  45.799  0.00  0.00           C
ATOM   1051  B   BEA A1051     216.401  76.819  46.152  0.00  0.00           C
ATOM   1052  B   BEA A1052     215.771  76.916  46.537  0.00  0.00           C
ATOM   1053  B   BEA A1053     215.128  76.972  46.955  0.00  0.00           C
ATOM   1054  B   BEA A1054     214.512  76.985  47.381  0.00  0.00           C
ATOM   1055  B   BEA A1055     213.920  76.958  47.817  0.00  0.00           C
ATOM   1056  B   BEA A1056     212.753  76.785  48.749  0.00  0.00           C
ATOM   1057  B   BEA A1057     212.212  76.650  49.217  0.00  0.00           C
ATOM   1058  B   BEA A1058     211.683  76.483  49.697  0.00  0.00           C
ATOM   1059  B   BEA A1059     211.164  76.286  50.189  0.00  0.00           C
ATOM   1060  B   BEA A1060     210.655  76.060  50.694  0.00  0.00           C
ATOM   1061  B   BEA A1061     210.154  75.806  51.212  0.00  0.00           C
ATOM   1062  B   BEA A1062     209.692  75.546  51.707  0.00  0.00           C
ATOM   1063  B   BEA A1063     208.784  74.963  52.730  0.00  0.00           C
ATOM   1064  B   BEA A1064     208.338  74.643  53.256  0.00  0.00           C
ATOM   1065  B   BEA A1065     207.926  74.331  53.755  0.00  0.00           C
ATOM   1066  B   BEA A1066     207.488  73.982  54.298  0.00  0.00           C
ATOM   1067  B   BEA A1067     207.083  73.645  54.812  0.00  0.00           C
ATOM   1068  B   BEA A1068     206.680  73.300  55.331  0.00  0.00           C
ATOM   1069  B   BEA A1069     206.280  72.948  55.855  0.00  0.00           C
ATOM   1070  B   BEA A1070     205.883  72.592  56.382  0.00  0.00           C
ATOM   1071  B   BEA A1071     205.487  72.233  56.913  0.00  0.00           C
ATOM   1072  B   BEA A1072     205.122  71.900  57.407  0.00  0.00           C
ATOM   1073  B   BEA A1073     204.730  71.543  57.939  0.00  0.00           C
ATOM   1074  B   BEA A1074     204.339  71.189  58.471  0.00  0.00           C
ATOM   1075  B   BEA A1075     203.561  70.504  59.529  0.00  0.00           C
ATOM   1076  B   BEA A1076     203.145  70.152  60.092  0.00  0.00           C
ATOM   1077  B   BEA A1077     201.923  69.208  61.707  0.00  0.00           C
ATOM   1078  B   BEA A1078     201.505  68.922  62.244  0.00  0.00           C
ATOM   1079  B   BEA A1079     201.086  68.658  62.772  0.00  0.00           C
ATOM   1080  B   BEA A1080     200.635  68.400  63.327  0.00  0.00           C
ATOM   1081  B   BEA A1081     200.181  68.169  63.872  0.00  0.00           C
ATOM   1082  B   BEA A1082     199.723  67.968  64.406  0.00  0.00           C
ATOM   1083  B   BEA A1083     199.260  67.796  64.930  0.00  0.00           C
ATOM   1084  B   BEA A1084     198.759  67.646  65.478  0.00  0.00           C
ATOM   1085  B   BEA A1085     198.249  67.534  66.014  0.00  0.00           C
ATOM   1086  B   BEA A1086     197.728  67.460  66.541  0.00  0.00           C
ATOM   1087  B   BEA A1087     197.194  67.426  67.058  0.00  0.00           C
ATOM   1088  B   BEA A1088     196.643  67.436  67.567  0.00  0.00           C
ATOM   1089  B   BEA A1089     196.072  67.491  68.069  0.00  0.00           C
ATOM   1090  B   BEA A1090     195.516  67.589  68.535  0.00  0.00           C
ATOM   1091  B   BEA A1091     194.392  67.914  69.417  0.00  0.00           C
ATOM   1092  B   BEA A1092     193.813  68.150  69.856  0.00  0.00           C
ATOM   1093  B   BEA A1093     192.722  68.750  70.680  0.00  0.00           C
ATOM   1094  B   BEA A1094     192.204  69.132  71.084  0.00  0.00           C
ATOM   1095  B   BEA A1095     191.733  69.551  71.464  0.00  0.00           C
ATOM   1096  B   BEA A1096     190.893  70.540  72.187  0.00  0.00           C
ATOM   1097  B   BEA A1097     190.542  71.080  72.512  0.00  0.00           C
ATOM   1098  B   BEA A1098     190.225  71.663  72.823  0.00  0.00           C
ATOM   1099  B   BEA A1099     189.940  72.292  73.122  0.00  0.00           C
ATOM   1100  B   BEA A1100     189.686  72.969  73.410  0.00  0.00           C
ATOM   1101  B   BEA A1101     189.491  73.604  73.652  0.00  0.00           C
ATOM   1102  B   BEA A1102     189.309  74.330  73.902  0.00  0.00           C
ATOM   1103  B   BEA A1103     189.175  75.004  74.112  0.00  0.00           C
ATOM   1104  B   BEA A1104     189.063  75.719  74.314  0.00  0.00           C
ATOM   1105  B   BEA A1105     188.981  76.423  74.495  0.00  0.00           C
ATOM   1106  B   BEA A1106     188.885  77.886  74.824  0.00  0.00           C
ATOM   1107  B   BEA A1107     188.870  78.586  74.961  0.00  0.00           C
ATOM   1108  B   BEA A1108     188.895  80.077  75.216  0.00  0.00           C
ATOM   1109  B   BEA A1109     188.931  80.806  75.324  0.00  0.00           C
ATOM   1110  B   BEA A1110     188.985  81.561  75.426  0.00  0.00           C
ATOM   1111  B   BEA A1111     189.049  82.279  75.514  0.00  0.00           C
ATOM   1112  B   BEA A1112     189.128  83.019  75.596  0.00  0.00           C
ATOM   1113  B   BEA A1113     189.223  83.782  75.673  0.00  0.00           C
ATOM   1114  B   BEA A1114     189.322  84.499  75.737  0.00  0.00           C
ATOM   1115  B   BEA A1115     189.435  85.235  75.797  0.00  0.00           C
ATOM   1116  B   BEA A1116     189.560  85.989  75.850  0.00  0.00           C
ATOM   1117  B   BEA A1117     189.687  86.692  75.894  0.00  0.00           C
ATOM   1118  B   BEA A1118     189.972  88.140  75.968  0.00  0.00           C
ATOM   1119  B   BEA A1119     190.131  88.885  75.998  0.00  0.00           C
ATOM   1120  B   BEA A1120     190.285  89.571  76.020  0.00  0.00           C
ATOM   1121  B   BEA A1121     190.465  90.340  76.040  0.00  0.00           C
ATOM   1122  B   BEA A1122     190.819  91.765  76.063  0.00  0.00           C
ATOM   1123  B   BEA A1123     191.009  92.490  76.068  0.00  0.00           C
ATOM   1124  B   BEA A1124     191.207  93.224  76.068  0.00  0.00           C
ATOM   1125  B   BEA A1125     191.393  93.892  76.065  0.00  0.00           C
ATOM   1126  B   BEA A1126     191.607  94.640  76.058  0.00  0.00           C
ATOM   1127  B   BEA A1127     191.829  95.393  76.046  0.00  0.00           C
ATOM   1128  B   BEA A1128     192.036  96.078  76.031  0.00  0.00           C
ATOM   1129  B   BEA A1129     192.467  97.460  75.991  0.00  0.00           C
ATOM   1130  B   BEA A1130     192.715  98.229  75.964  0.00  0.00           C
ATOM   1131  B   BEA A1131     192.946  98.927  75.935  0.00  0.00           C
ATOM   1132  B   BEA A1132     193.181  99.627  75.903  0.00  0.00           C
ATOM   1133  B   BEA A1133     194.167 102.430  75.742  0.00  0.00           C
ATOM   1134  B   BEA A1134     194.946 104.520  75.590  0.00  0.00           C
ATOM   1135  B   BEA A1135     195.211 105.211  75.533  0.00  0.00           C
ATOM   1136  B   BEA A1136     195.479 105.899  75.474  0.00  0.00           C
ATOM   1137  B   BEA A1137     195.749 106.582  75.413  0.00  0.00           C
ATOM   1138  B   BEA A1138     196.021 107.259  75.349  0.00  0.00           C
ATOM   1139  B   BEA A1139     196.872 109.327  75.135  0.00  0.00           C
ATOM   1140  B   BEA A1140     197.452 110.691  74.980  0.00  0.00           C
ATOM   1141  B   BEA A1141     197.756 111.394  74.895  0.00  0.00           C
ATOM   1142  B   BEA A1142     198.333 112.699  74.728  0.00  0.00           C
ATOM   1143  B   BEA A1143     198.634 113.369  74.638  0.00  0.00           C
ATOM   1144  B   BEA A1144     198.964 114.093  74.536  0.00  0.00           C
ATOM   1145  B   BEA A1145     199.585 115.430  74.339  0.00  0.00           C
ATOM   1146  B   BEA A1146     199.875 116.044  74.244  0.00  0.00           C
ATOM   1147  B   BEA A1147     200.192 116.706  74.138  0.00  0.00           C
ATOM   1148  B   BEA A1148     200.534 117.411  74.021  0.00  0.00           C
ATOM   1149  B   BEA A1149     200.841 118.036  73.914  0.00  0.00           C
ATOM   1150  B   BEA A1150     201.172 118.700  73.796  0.00  0.00           C
ATOM   1151  B   BEA A1151     201.496 119.343  73.678  0.00  0.00           C
ATOM   1152  B   BEA A1152     201.842 120.020  73.549  0.00  0.00           C
ATOM   1153  B   BEA A1153     202.180 120.670  73.420  0.00  0.00           C
ATOM   1154  B   BEA A1154     202.537 121.347  73.280  0.00  0.00           C
ATOM   1155  B   BEA A1155     202.884 121.994  73.142  0.00  0.00           C
ATOM   1156  B   BEA A1156     203.218 122.609  73.005  0.00  0.00           C
ATOM   1157  B   BEA A1157     203.568 123.240  72.858  0.00  0.00           C
ATOM   1158  B   BEA A1158     203.931 123.883  72.702  0.00  0.00           C
ATOM   1159  B   BEA A1159     204.304 124.531  72.536  0.00  0.00           C
ATOM   1160  B   BEA A1160     204.657 125.132  72.375  0.00  0.00           C
ATOM   1161  B   BEA A1161     205.041 125.771  72.195  0.00  0.00           C
ATOM   1162  B   BEA A1162     205.401 126.352  72.020  0.00  0.00           C
ATOM   1163  B   BEA A1163     205.806 126.989  71.816  0.00  0.00           C
ATOM   1164  B   BEA A1164     206.200 127.587  71.609  0.00  0.00           C
ATOM   1165  B   BEA A1165     206.599 128.168  71.390  0.00  0.00           C
ATOM   1166  B   BEA A1166     207.015 128.744  71.149  0.00  0.00           C
ATOM   1167  B   BEA A1167     207.432 129.283  70.893  0.00  0.00           C
ATOM   1168  B   BEA A1168     207.884 129.817  70.594  0.00  0.00           C
ATOM   1169  B   BEA A1169     208.347 130.289  70.256  0.00  0.00           C
ATOM   1170  B   BEA A1170     208.828 130.659  69.851  0.00  0.00           C
ATOM   1171  B   BEA A1171     209.319 130.787  69.327  0.00  0.00           C
ATOM   1172  B   BEA A1172     209.645 130.428  68.778  0.00  0.00           C
ATOM   1173  B   BEA A1173     209.732 129.805  68.390  0.00  0.00           C
ATOM   1174  B   BEA A1174     209.704 129.122  68.110  0.00  0.00           C
ATOM   1175  B   BEA A1175     209.619 128.422  67.884  0.00  0.00           C
ATOM   1176  B   BEA A1176     209.500 127.704  67.685  0.00  0.00           C
ATOM   1177  B   BEA A1177     209.360 127.004  67.509  0.00  0.00           C
ATOM   1178  B   BEA A1178     209.199 126.282  67.341  0.00  0.00           C
ATOM   1179  B   BEA A1179     209.025 125.566  67.182  0.00  0.00           C
ATOM   1180  B   BEA A1180     208.846 124.877  67.033  0.00  0.00           C
ATOM   1181  B   BEA A1181     208.656 124.185  66.887  0.00  0.00           C
ATOM   1182  B   BEA A1182     208.443 123.447  66.732  0.00  0.00           C
ATOM   1183  B   BEA A1183     208.242 122.778  66.591  0.00  0.00           C
ATOM   1184  B   BEA A1184     207.788 121.357  66.288  0.00  0.00           C
ATOM   1185  B   BEA A1185     207.558 120.671  66.137  0.00  0.00           C
ATOM   1186  B   BEA A1186     207.314 119.972  65.979  0.00  0.00           C
ATOM   1187  B   BEA A1187     207.080 119.319  65.827  0.00  0.00           C
ATOM   1188  B   BEA A1188     206.816 118.606  65.655  0.00  0.00           C
ATOM   1189  B   BEA A1189     206.564 117.948  65.490  0.00  0.00           C
ATOM   1190  B   BEA A1190     206.305 117.293  65.318  0.00  0.00           C
ATOM   1191  B   BEA A1191     206.017 116.589  65.124  0.00  0.00           C
ATOM   1192  B   BEA A1192     205.747 115.950  64.938  0.00  0.00           C
ATOM   1193  B   BEA A1193     205.451 115.272  64.729  0.00  0.00           C
ATOM   1194  B   BEA A1194     204.874 114.026  64.307  0.00  0.00           C
ATOM   1195  B   BEA A1195     204.225 112.734  63.802  0.00  0.00           C
ATOM   1196  B   BEA A1196     203.904 112.139  63.539  0.00  0.00           C
ATOM   1197  B   BEA A1197     203.563 111.539  63.248  0.00  0.00           C
ATOM   1198  B   BEA A1198     203.202 110.944  62.928  0.00  0.00           C
ATOM   1199  B   BEA A1199     202.483 109.877  62.243  0.00  0.00           C
ATOM   1200  B   BEA A1200     202.102 109.383  61.852  0.00  0.00           C
ATOM   1201  B   BEA A1201     201.284 108.499  60.937  0.00  0.00           C
ATOM   1202  B   BEA A1202     200.873 108.158  60.433  0.00  0.00           C
ATOM   1203  B   BEA A1203     200.452 107.888  59.880  0.00  0.00           C
ATOM   1204  B   BEA A1204     200.042 107.710  59.301  0.00  0.00           C
ATOM   1205  B   BEA A1205     199.638 107.625  58.688  0.00  0.00           C
ATOM   1206  B   BEA A1206     199.234 107.627  58.033  0.00  0.00           C
ATOM   1207  B   BEA A1207     198.873 107.702  57.411  0.00  0.00           C
ATOM   1208  B   BEA A1208     198.508 107.846  56.748  0.00  0.00           C
ATOM   1209  B   BEA A1209     198.185 108.031  56.129  0.00  0.00           C
ATOM   1210  B   BEA A1210     197.858 108.269  55.475  0.00  0.00           C
ATOM   1211  B   BEA A1211     197.572 108.521  54.878  0.00  0.00           C
ATOM   1212  B   BEA A1212     196.998 109.139  53.612  0.00  0.00           C
ATOM   1213  B   BEA A1213     196.733 109.473  52.996  0.00  0.00           C
ATOM   1214  B   BEA A1214     196.250 110.158  51.817  0.00  0.00           C
ATOM   1215  B   BEA A1215     196.013 110.525  51.216  0.00  0.00           C
ATOM   1216  B   BEA A1216     195.783 110.902  50.611  0.00  0.00           C
ATOM   1217  B   BEA A1217     195.558 111.287  50.006  0.00  0.00           C
ATOM   1218  B   BEA A1218     195.340 111.673  49.403  0.00  0.00           C
ATOM   1219  B   BEA A1219     195.130 112.056  48.806  0.00  0.00           C
ATOM   1220  B   BEA A1220     194.913 112.462  48.173  0.00  0.00           C
ATOM   1221  B   BEA A1221     194.721 112.827  47.599  0.00  0.00           C
ATOM   1222  B   BEA A1222     194.524 113.203  46.997  0.00  0.00           C
ATOM   1223  B   BEA A1223     194.326 113.583  46.372  0.00  0.00           C
ATOM   1224  B   BEA A1224     194.127 113.959  45.731  0.00  0.00           C
ATOM   1225  B   BEA A1225     193.944 114.298  45.123  0.00  0.00           C
ATOM   1226  B   BEA A1226     193.570 114.939  43.832  0.00  0.00           C
ATOM   1227  B   BEA A1227     193.388 115.210  43.174  0.00  0.00           C
ATOM   1228  B   BEA A1228     193.202 115.438  42.479  0.00  0.00           C
ATOM   1229  B   BEA A1229     193.020 115.593  41.774  0.00  0.00           C
ATOM   1230  B   BEA A1230     192.840 115.643  41.046  0.00  0.00           C
ATOM   1231  B   BEA A1231     192.518 115.333  39.638  0.00  0.00           C
ATOM   1232  B   BEA A1232     192.387 114.959  39.008  0.00  0.00           C
ATOM   1233  B   BEA A1233     192.282 114.477  38.466  0.00  0.00           C
ATOM   1234  B   BEA A1234     192.196 113.896  37.992  0.00  0.00           C
ATOM   1235  B   BEA A1235     192.130 113.259  37.594  0.00  0.00           C
ATOM   1236  B   BEA A1236     192.078 112.594  37.263  0.00  0.00           C
ATOM   1237  B   BEA A1237     192.039 111.928  36.993  0.00  0.00           C
ATOM   1238  B   BEA A1238     192.007 111.205  36.750  0.00  0.00           C
ATOM   1239  B   BEA A1239     191.981 110.478  36.547  0.00  0.00           C
ATOM   1240  B   BEA A1240     191.961 109.765  36.379  0.00  0.00           C
ATOM   1241  B   BEA A1241     191.945 109.033  36.233  0.00  0.00           C
ATOM   1242  B   BEA A1242     191.931 108.290  36.109  0.00  0.00           C
ATOM   1243  B   BEA A1243     191.920 107.545  36.004  0.00  0.00           C
ATOM   1244  B   BEA A1244     191.911 106.804  35.918  0.00  0.00           C
ATOM   1245  B   BEA A1245     191.902 106.076  35.848  0.00  0.00           C
ATOM   1246  B   BEA A1246     191.895 105.365  35.792  0.00  0.00           C
ATOM   1247  B   BEA A1247     191.880 103.844  35.709  0.00  0.00           C
ATOM   1248  B   BEA A1248     191.873 103.097  35.684  0.00  0.00           C
ATOM   1249  B   BEA A1249     191.865 102.386  35.669  0.00  0.00           C
ATOM   1250  B   BEA A1250     191.856 101.652  35.662  0.00  0.00           C
ATOM   1251  B   BEA A1251     191.847 100.896  35.663  0.00  0.00           C
ATOM   1252  B   BEA A1252     191.835 100.121  35.671  0.00  0.00           C
ATOM   1253  B   BEA A1253     191.824  99.393  35.686  0.00  0.00           C
ATOM   1254  B   BEA A1254     191.810  98.649  35.707  0.00  0.00           C
ATOM   1255  B   BEA A1255     191.795  97.892  35.735  0.00  0.00           C
ATOM   1256  B   BEA A1256     191.778  97.188  35.767  0.00  0.00           C
ATOM   1257  B   BEA A1257     191.759  96.407  35.807  0.00  0.00           C
ATOM   1258  B   BEA A1258     191.738  95.684  35.849  0.00  0.00           C
ATOM   1259  B   BEA A1259     191.715  94.953  35.897  0.00  0.00           C
ATOM   1260  B   BEA A1260     191.689  94.215  35.949  0.00  0.00           C
ATOM   1261  B   BEA A1261     191.629  92.726  36.068  0.00  0.00           C
ATOM   1262  B   BEA A1262     191.595  91.976  36.135  0.00  0.00           C
ATOM   1263  B   BEA A1263     191.556  91.225  36.205  0.00  0.00           C
ATOM   1264  B   BEA A1264     191.515  90.473  36.279  0.00  0.00           C
ATOM   1265  B   BEA A1265     191.470  89.722  36.357  0.00  0.00           C
ATOM   1266  B   BEA A1266     191.420  88.974  36.438  0.00  0.00           C
ATOM   1267  B   BEA A1267     191.372  88.295  36.514  0.00  0.00           C
ATOM   1268  B   BEA A1268     191.316  87.554  36.601  0.00  0.00           C
ATOM   1269  B   BEA A1269     191.255  86.818  36.690  0.00  0.00           C
ATOM   1270  B   BEA A1270     191.190  86.089  36.782  0.00  0.00           C
ATOM   1271  B   BEA A1271     191.114  85.302  36.884  0.00  0.00           C
ATOM   1272  B   BEA A1272     191.039  84.591  36.979  0.00  0.00           C
ATOM   1273  B   BEA A1273     190.953  83.825  37.084  0.00  0.00           C
ATOM   1274  B   BEA A1274     190.870  83.136  37.182  0.00  0.00           C
ATOM   1275  B   BEA A1275     190.774  82.396  37.289  0.00  0.00           C
ATOM   1276  B   BEA A1276     190.673  81.672  37.397  0.00  0.00           C
ATOM   1277  B   BEA A1277     190.566  80.964  37.505  0.00  0.00           C
ATOM   1278  B   BEA A1278     190.445  80.213  37.622  0.00  0.00           C
ATOM   1279  B   BEA A1279     190.317  79.483  37.739  0.00  0.00           C
ATOM   1280  B   BEA A1280     190.184  78.775  37.855  0.00  0.00           C
ATOM   1281  B   BEA A1281     190.033  78.033  37.979  0.00  0.00           C
ATOM   1282  B   BEA A1282     189.876  77.318  38.101  0.00  0.00           C
ATOM   1283  B   BEA A1283     189.714  76.632  38.221  0.00  0.00           C
ATOM   1284  B   BEA A1284     189.531  75.921  38.348  0.00  0.00           C
ATOM   1285  B   BEA A1285     189.328  75.188  38.480  0.00  0.00           C
ATOM   1286  B   BEA A1286     189.119  74.486  38.609  0.00  0.00           C
ATOM   1287  B   BEA A1287     188.905  73.813  38.734  0.00  0.00           C
ATOM   1288  B   BEA A1288     188.669  73.118  38.862  0.00  0.00           C
ATOM   1289  B   BEA A1289     188.411  72.401  38.994  0.00  0.00           C
ATOM   1290  B   BEA A1290     188.148  71.712  39.120  0.00  0.00           C
ATOM   1291  B   BEA A1291     187.882  71.047  39.239  0.00  0.00           C
ATOM   1292  B   BEA A1292     187.592  70.359  39.358  0.00  0.00           C
ATOM   1293  B   BEA A1293     187.299  69.693  39.469  0.00  0.00           C
ATOM   1294  B   BEA A1294     186.983  69.003  39.578  0.00  0.00           C
ATOM   1295  B   BEA A1295     186.664  68.331  39.676  0.00  0.00           C
ATOM   1296  B   BEA A1296     186.343  67.674  39.764  0.00  0.00           C
ATOM   1297  B   BEA A1297     186.019  67.031  39.842  0.00  0.00           C
ATOM   1298  B   BEA A1298     185.673  66.358  39.911  0.00  0.00           C
ATOM   1299  B   BEA A1299     184.975  65.034  40.010  0.00  0.00           C
ATOM   1300  B   BEA A1300     184.625  64.379  40.037  0.00  0.00           C
ATOM   1301  B   BEA A1301     184.274  63.724  40.049  0.00  0.00           C
ATOM   1302  B   BEA A1302     183.923  63.067  40.044  0.00  0.00           C
ATOM   1303  B   BEA A1303     183.572  62.406  40.022  0.00  0.00           C
ATOM   1304  B   BEA A1304     182.202  59.781  39.778  0.00  0.00           C
ATOM   1305  B   BEA A1305     181.868  59.130  39.684  0.00  0.00           C
ATOM   1306  B   BEA A1306     181.532  58.474  39.578  0.00  0.00           C
ATOM   1307  B   BEA A1307     181.194  57.812  39.460  0.00  0.00           C
ATOM   1308  B   BEA A1308     180.877  57.187  39.340  0.00  0.00           C
ATOM   1309  B   BEA A1309     180.536  56.514  39.202  0.00  0.00           C
ATOM   1310  B   BEA A1310     180.214  55.880  39.064  0.00  0.00           C
ATOM   1311  B   BEA A1311     179.869  55.197  38.909  0.00  0.00           C
ATOM   1312  B   BEA A1312     179.543  54.554  38.756  0.00  0.00           C
ATOM   1313  B   BEA A1313     179.216  53.906  38.598  0.00  0.00           C
ATOM   1314  B   BEA A1314     178.886  53.255  38.433  0.00  0.00           C
ATOM   1315  B   BEA A1315     178.575  52.644  38.276  0.00  0.00           C
ATOM   1316  B   BEA A1316     178.241  51.986  38.104  0.00  0.00           C
ATOM   1317  B   BEA A1317     177.904  51.326  37.929  0.00  0.00           C
ATOM   1318  B   BEA A1318     177.587  50.707  37.764  0.00  0.00           C
ATOM   1319  B   BEA A1319     177.245  50.042  37.585  0.00  0.00           C
ATOM   1320  B   BEA A1320     176.923  49.419  37.418  0.00  0.00           C
ATOM   1321  B   BEA A1321     176.575  48.751  37.240  0.00  0.00           C
ATOM   1322  B   BEA A1322     175.896  47.455  36.899  0.00  0.00           C
ATOM   1323  B   BEA A1323     175.563  46.827  36.737  0.00  0.00           C
ATOM   1324  B   BEA A1324     175.228  46.200  36.580  0.00  0.00           C
ATOM   1325  B   BEA A1325     174.867  45.529  36.415  0.00  0.00           C
ATOM   1326  B   BEA A1326     174.526  44.901  36.266  0.00  0.00           C
ATOM   1327  B   BEA A1327     174.182  44.274  36.123  0.00  0.00           C
ATOM   1328  B   BEA A1328     173.836  43.648  35.986  0.00  0.00           C
ATOM   1329  B   BEA A1329     173.462  42.978  35.847  0.00  0.00           C
ATOM   1330  B   BEA A1330     173.109  42.354  35.724  0.00  0.00           C
ATOM   1331  B   BEA A1331     172.752  41.730  35.610  0.00  0.00           C
ATOM   1332  B   BEA A1332     172.368  41.064  35.498  0.00  0.00           C
ATOM   1333  B   BEA A1333     172.004  40.443  35.404  0.00  0.00           C
ATOM   1334  B   BEA A1334     171.611  39.781  35.314  0.00  0.00           C
ATOM   1335  B   BEA A1335     171.240  39.163  35.241  0.00  0.00           C
ATOM   1336  B   BEA A1336     170.865  38.546  35.180  0.00  0.00           C
ATOM   1337  B   BEA A1337     170.459  37.888  35.129  0.00  0.00           C
ATOM   1338  B   BEA A1338     170.075  37.275  35.093  0.00  0.00           C
ATOM   1339  B   BEA A1339     169.659  36.620  35.068  0.00  0.00           C
ATOM   1340  B   BEA A1340     167.615  33.553  35.125  0.00  0.00           C
ATOM   1341  B   BEA A1341     167.168  32.914  35.173  0.00  0.00           C
ATOM   1342  B   BEA A1342     166.744  32.321  35.227  0.00  0.00           C
ATOM   1343  B   BEA A1343     166.316  31.731  35.292  0.00  0.00           C
ATOM   1344  B   BEA A1344     165.882  31.144  35.366  0.00  0.00           C
ATOM   1345  B   BEA A1345     165.442  30.562  35.449  0.00  0.00           C
ATOM   1346  B   BEA A1346     164.516  29.369  35.650  0.00  0.00           C
ATOM   1347  B   BEA A1347     164.060  28.800  35.761  0.00  0.00           C
ATOM   1348  B   BEA A1348     163.599  28.236  35.879  0.00  0.00           C
ATOM   1349  B   BEA A1349     163.132  27.677  36.006  0.00  0.00           C
ATOM   1350  B   BEA A1350     162.659  27.124  36.140  0.00  0.00           C
ATOM   1351  B   BEA A1351     162.180  26.576  36.282  0.00  0.00           C
ATOM   1352  B   BEA A1352     161.696  26.035  36.431  0.00  0.00           C
ATOM   1353  B   BEA A1353     161.206  25.499  36.587  0.00  0.00           C
ATOM   1354  B   BEA A1354     160.710  24.970  36.749  0.00  0.00           C
ATOM   1355  B   BEA A1355     159.701  23.933  37.093  0.00  0.00           C
ATOM   1356  B   BEA A1356     159.187  23.426  37.274  0.00  0.00           C
ATOM   1357  B   BEA A1357     158.667  22.926  37.460  0.00  0.00           C
ATOM   1358  B   BEA A1358     158.141  22.434  37.652  0.00  0.00           C
ATOM   1359  B   BEA A1359     157.609  21.950  37.848  0.00  0.00           C
ATOM   1360  B   BEA A1360     156.527  21.007  38.254  0.00  0.00           C
ATOM   1361  B   BEA A1361     155.976  20.549  38.464  0.00  0.00           C
ATOM   1362  B   BEA A1362     155.419  20.100  38.677  0.00  0.00           C
ATOM   1363  B   BEA A1363     154.855  19.661  38.893  0.00  0.00           C
ATOM   1364  B   BEA A1364     153.708  18.811  39.336  0.00  0.00           C
ATOM   1365  B   BEA A1365     153.125  18.401  39.562  0.00  0.00           C
ATOM   1366  B   BEA A1366     152.535  18.001  39.790  0.00  0.00           C
ATOM   1367  B   BEA A1367     151.938  17.612  40.020  0.00  0.00           C
ATOM   1368  B   BEA A1368     151.334  17.234  40.252  0.00  0.00           C
ATOM   1369  B   BEA A1369     150.723  16.867  40.486  0.00  0.00           C
ATOM   1370  B   BEA A1370     150.105  16.510  40.721  0.00  0.00           C
ATOM   1371  B   BEA A1371     149.523  16.189  40.940  0.00  0.00           C
ATOM   1372  B   BEA A1372     148.890  15.855  41.177  0.00  0.00           C
ATOM   1373  B   BEA A1373     148.250  15.533  41.415  0.00  0.00           C
ATOM   1374  B   BEA A1374     147.602  15.223  41.653  0.00  0.00           C
ATOM   1375  B   BEA A1375     146.945  14.926  41.891  0.00  0.00           C
ATOM   1376  B   BEA A1376     146.327  14.660  42.112  0.00  0.00           C
ATOM   1377  B   BEA A1377     145.654  14.387  42.350  0.00  0.00           C
ATOM   1378  B   BEA A1378     145.019  14.144  42.570  0.00  0.00           C
ATOM   1379  B   BEA A1379     144.330  13.897  42.806  0.00  0.00           C
ATOM   1380  B   BEA A1380     143.678  13.679  43.026  0.00  0.00           C
ATOM   1381  B   BEA A1381     142.970  13.458  43.259  0.00  0.00           C
ATOM   1382  B   BEA A1382     142.301  13.265  43.476  0.00  0.00           C
ATOM   1383  B   BEA A1383     141.623  13.084  43.691  0.00  0.00           C
ATOM   1384  B   BEA A1384     140.935  12.917  43.905  0.00  0.00           C
ATOM   1385  B   BEA A1385     140.237  12.762  44.116  0.00  0.00           C
ATOM   1386  B   BEA A1386     139.529  12.621  44.325  0.00  0.00           C
ATOM   1387  B   BEA A1387     138.811  12.494  44.532  0.00  0.00           C
ATOM   1388  B   BEA A1388     138.081  12.382  44.737  0.00  0.00           C
ATOM   1389  B   BEA A1389     137.393  12.290  44.924  0.00  0.00           C
ATOM   1390  B   BEA A1390     136.694  12.211  45.109  0.00  0.00           C
ATOM   1391  B   BEA A1391     135.932  12.140  45.305  0.00  0.00           C
ATOM   1392  B   BEA A1392     135.212  12.087  45.485  0.00  0.00           C
ATOM   1393  B   BEA A1393     134.536  12.048  45.650  0.00  0.00           C
ATOM   1394  B   BEA A1394     133.796  12.019  45.825  0.00  0.00           C
ATOM   1395  B   BEA A1395     133.045  12.001  45.997  0.00  0.00           C
ATOM   1396  B   BEA A1396     132.340  11.996  46.155  0.00  0.00           C
ATOM   1397  B   BEA A1397     130.903  12.016  46.464  0.00  0.00           C
ATOM   1398  B   BEA A1398     130.171  12.041  46.615  0.00  0.00           C
ATOM   1399  B   BEA A1399     129.431  12.076  46.763  0.00  0.00           C
ATOM   1400  B   BEA A1400     128.682  12.121  46.909  0.00  0.00           C
ATOM   1401  B   BEA A1401     127.217  12.235  47.183  0.00  0.00           C
ATOM   1402  B   BEA A1402     126.503  12.302  47.312  0.00  0.00           C
ATOM   1403  B   BEA A1403     125.781  12.377  47.438  0.00  0.00           C
ATOM   1404  B   BEA A1404     125.052  12.460  47.562  0.00  0.00           C
ATOM   1405  B   BEA A1405     124.317  12.551  47.683  0.00  0.00           C
ATOM   1406  B   BEA A1406     123.576  12.649  47.803  0.00  0.00           C
ATOM   1407  B   BEA A1407     122.888  12.746  47.910  0.00  0.00           C
ATOM   1408  B   BEA A1408     122.135  12.858  48.025  0.00  0.00           C
ATOM   1409  B   BEA A1409     121.376  12.977  48.137  0.00  0.00           C
ATOM   1410  B   BEA A1410     120.672  13.093  48.238  0.00  0.00           C
ATOM   1411  B   BEA A1411     119.964  13.215  48.337  0.00  0.00           C
ATOM   1412  B   BEA A1412     119.251  13.342  48.434  0.00  0.00           C
ATOM   1413  B   BEA A1413     118.473  13.485  48.536  0.00  0.00           C
ATOM   1414  B   BEA A1414     117.027  13.766  48.718  0.00  0.00           C
ATOM   1415  B   BEA A1415     115.568  14.065  48.890  0.00  0.00           C
ATOM   1416  B   BEA A1416     114.895  14.208  48.966  0.00  0.00           C
ATOM   1417  B   BEA A1417     114.158  14.367  49.046  0.00  0.00           C
ATOM   1418  B   BEA A1418     112.678  14.698  49.200  0.00  0.00           C
ATOM   1419  B   BEA A1419     111.997  14.854  49.267  0.00  0.00           C
ATOM   1420  B   BEA A1420     111.253  15.028  49.338  0.00  0.00           C
ATOM   1421  B   BEA A1421     110.569  15.189  49.401  0.00  0.00           C
ATOM   1422  B   BEA A1422     107.643  15.902  49.645  0.00  0.00           C
ATOM   1423  B   BEA A1423     106.957  16.073  49.696  0.00  0.00           C
ATOM   1424  B   BEA A1424     106.210  16.260  49.750  0.00  0.00           C
ATOM   1425  B   BEA A1425     105.464  16.449  49.801  0.00  0.00           C
ATOM   1426  B   BEA A1426     104.781  16.623  49.846  0.00  0.00           C
ATOM   1427  B   BEA A1427     104.037  16.813  49.892  0.00  0.00           C
ATOM   1428  B   BEA A1428     103.356  16.988  49.933  0.00  0.00           C
ATOM   1429  B   BEA A1429     101.878  17.369  50.013  0.00  0.00           C
ATOM   1430  B   BEA A1430     101.143  17.559  50.049  0.00  0.00           C
ATOM   1431  B   BEA A1431     100.471  17.732  50.081  0.00  0.00           C
ATOM   1432  B   BEA A1432      99.741  17.920  50.112  0.00  0.00           C
ATOM   1433  B   BEA A1433      98.292  18.293  50.168  0.00  0.00           C
ATOM   1434  B   BEA A1434      97.573  18.477  50.192  0.00  0.00           C
ATOM   1435  B   BEA A1435      96.859  18.658  50.214  0.00  0.00           C
ATOM   1436  B   BEA A1436      96.149  18.838  50.234  0.00  0.00           C
ATOM   1437  B   BEA A1437      95.384  19.030  50.252  0.00  0.00           C
ATOM   1438  B   BEA A1438      94.684  19.204  50.267  0.00  0.00           C
ATOM   1439  B   BEA A1439      93.931  19.390  50.280  0.00  0.00           C
ATOM   1440  B   BEA A1440      93.242  19.558  50.290  0.00  0.00           C
ATOM   1441  B   BEA A1441      91.767  19.911  50.304  0.00  0.00           C
ATOM   1442  B   BEA A1442      91.040  20.081  50.307  0.00  0.00           C
ATOM   1443  B   BEA A1443      90.321  20.247  50.308  0.00  0.00           C
ATOM   1444  B   BEA A1444      89.609  20.408  50.306  0.00  0.00           C
ATOM   1445  B   BEA A1445      88.906  20.563  50.302  0.00  0.00           C
ATOM   1446  B   BEA A1446      88.154  20.726  50.295  0.00  0.00           C
ATOM   1447  B   BEA A1447      87.412  20.882  50.286  0.00  0.00           C
ATOM   1448  B   BEA A1448      86.680  21.032  50.274  0.00  0.00           C
ATOM   1449  B   BEA A1449      85.958  21.175  50.259  0.00  0.00           C
ATOM   1450  B   BEA A1450      85.246  21.312  50.242  0.00  0.00           C
ATOM   1451  B   BEA A1451      84.490  21.451  50.221  0.00  0.00           C
ATOM   1452  B   BEA A1452      83.747  21.582  50.197  0.00  0.00           C
ATOM   1453  B   BEA A1453      83.016  21.705  50.171  0.00  0.00           C
ATOM   1454  B   BEA A1454      82.297  21.819  50.142  0.00  0.00           C
ATOM   1455  B   BEA A1455      81.592  21.925  50.111  0.00  0.00           C
ATOM   1456  B   BEA A1456      80.848  22.029  50.075  0.00  0.00           C
ATOM   1457  B   BEA A1457      79.353  22.212  49.993  0.00  0.00           C
ATOM   1458  B   BEA A1458      78.604  22.290  49.946  0.00  0.00           C
ATOM   1459  B   BEA A1459      77.872  22.356  49.897  0.00  0.00           C
ATOM   1460  B   BEA A1460      76.411  22.456  49.788  0.00  0.00           C
ATOM   1461  B   BEA A1461      75.636  22.490  49.724  0.00  0.00           C
ATOM   1462  B   BEA A1462      74.929  22.508  49.661  0.00  0.00           C
ATOM   1463  B   BEA A1463      74.195  22.513  49.592  0.00  0.00           C
ATOM   1464  B   BEA A1464      73.436  22.502  49.515  0.00  0.00           C
ATOM   1465  B   BEA A1465      72.700  22.475  49.436  0.00  0.00           C
ATOM   1466  B   BEA A1466      71.942  22.428  49.350  0.00  0.00           C
ATOM   1467  B   BEA A1467      71.209  22.364  49.261  0.00  0.00           C
ATOM   1468  B   BEA A1468      69.773  22.175  49.070  0.00  0.00           C
ATOM   1469  B   BEA A1469      69.031  22.041  48.962  0.00  0.00           C
ATOM   1470  B   BEA A1470      68.316  21.885  48.851  0.00  0.00           C
ATOM   1471  B   BEA A1471      67.589  21.697  48.731  0.00  0.00           C
ATOM   1472  B   BEA A1472      66.889  21.485  48.608  0.00  0.00           C
ATOM   1473  B   BEA A1473      66.215  21.249  48.483  0.00  0.00           C
ATOM   1474  B   BEA A1474      65.531  20.973  48.347  0.00  0.00           C
ATOM   1475  B   BEA A1475      64.874  20.670  48.207  0.00  0.00           C
ATOM   1476  B   BEA A1476      64.207  20.319  48.056  0.00  0.00           C
ATOM   1477  B   BEA A1477      63.599  19.956  47.909  0.00  0.00           C
ATOM   1478  B   BEA A1478      62.982  19.539  47.749  0.00  0.00           C
ATOM   1479  B   BEA A1479      62.418  19.109  47.593  0.00  0.00           C
ATOM   1480  B   BEA A1480      61.844  18.617  47.423  0.00  0.00           C
ATOM   1481  B   BEA A1481      61.347  18.138  47.264  0.00  0.00           C
ATOM   1482  B   BEA A1482      60.839  17.590  47.090  0.00  0.00           C
ATOM   1483  B   BEA A1483      60.375  17.029  46.919  0.00  0.00           C
ATOM   1484  B   BEA A1484      59.951  16.455  46.750  0.00  0.00           C
ATOM   1485  B   BEA A1485      59.542  15.835  46.574  0.00  0.00           C
ATOM   1486  B   BEA A1486      58.851  14.600  46.239  0.00  0.00           C
ATOM   1487  B   BEA A1487      58.526  13.911  46.061  0.00  0.00           C
ATOM   1488  B   BEA A1488      58.250  13.258  45.896  0.00  0.00           C
ATOM   1489  B   BEA A1489      58.003  12.602  45.735  0.00  0.00           C
ATOM   1490  B   BEA A1490      57.768  11.901  45.567  0.00  0.00           C
ATOM   1491  B   BEA A1491      57.561  11.203  45.403  0.00  0.00           C
ATOM   1492  B   BEA A1492      57.368  10.470  45.233  0.00  0.00           C
ATOM   1493  B   BEA A1493      57.065   9.089  44.917  0.00  0.00           C
ATOM   1494  B   BEA A1494      56.933   8.356  44.749  0.00  0.00           C
ATOM   1495  B   BEA A1495      56.822   7.624  44.581  0.00  0.00           C
ATOM   1496  B   BEA A1496      56.730   6.901  44.412  0.00  0.00           C
ATOM   1497  B   BEA A1497      56.659   6.194  44.244  0.00  0.00           C
ATOM   1498  B   BEA A1498      56.605   5.463  44.066  0.00  0.00           C
ATOM   1499  B   BEA A1499      56.575   4.768  43.892  0.00  0.00           C
ATOM   1500  B   BEA A1500      56.567   4.025  43.699  0.00  0.00           C
ATOM   1501  B   BEA A1501      56.587   3.301  43.501  0.00  0.00           C
ATOM   1502  B   BEA A1502      56.637   2.614  43.301  0.00  0.00           C
ATOM   1503  B   BEA A1503      56.729   1.909  43.079  0.00  0.00           C
ATOM   1504  B   BEA A1504      56.870   1.229  42.841  0.00  0.00           C
ATOM   1505  B   BEA A1505      57.385  -0.064  42.276  0.00  0.00           C
ATOM   1506  B   BEA A1506      57.786  -0.601  41.957  0.00  0.00           C
ATOM   1507  B   BEA A1507      58.302  -1.022  41.618  0.00  0.00           C
ATOM   1508  B   BEA A1508      58.909  -1.287  41.282  0.00  0.00           C
ATOM   1509  B   BEA A1509      59.569  -1.394  40.966  0.00  0.00           C
ATOM   1510  B   BEA A1510      60.265  -1.367  40.674  0.00  0.00           C
ATOM   1511  B   BEA A1511      60.934  -1.239  40.423  0.00  0.00           C
ATOM   1512  B   BEA A1512      61.612  -1.033  40.193  0.00  0.00           C
ATOM   1513  B   BEA A1513      62.281  -0.766  39.985  0.00  0.00           C
ATOM   1514  B   BEA A1514      62.926  -0.461  39.801  0.00  0.00           C
ATOM   1515  B   BEA A1515      63.566  -0.117  39.632  0.00  0.00           C
ATOM   1516  B   BEA A1516      64.190   0.251  39.480  0.00  0.00           C
ATOM   1517  B   BEA A1517      64.826   0.657  39.336  0.00  0.00           C
ATOM   1518  B   BEA A1518      65.430   1.067  39.209  0.00  0.00           C
ATOM   1519  B   BEA A1519      66.033   1.498  39.091  0.00  0.00           C
ATOM   1520  B   BEA A1520      66.630   1.945  38.983  0.00  0.00           C
ATOM   1521  B   BEA A1521      67.176   2.370  38.890  0.00  0.00           C
ATOM   1522  B   BEA A1522      68.345   3.326  38.714  0.00  0.00           C
ATOM   1523  B   BEA A1523      68.922   3.819  38.637  0.00  0.00           C
ATOM   1524  B   BEA A1524      69.477   4.305  38.569  0.00  0.00           C
ATOM   1525  B   BEA A1525      70.007   4.779  38.510  0.00  0.00           C
ATOM   1526  B   BEA A1526      70.553   5.278  38.454  0.00  0.00           C
ATOM   1527  B   BEA A1527      71.115   5.801  38.402  0.00  0.00           C
ATOM   1528  B   BEA A1528      71.646   6.305  38.359  0.00  0.00           C
ATOM   1529  B   BEA A1529      73.222   7.846  38.260  0.00  0.00           C
ATOM   1530  B   BEA A1530      73.753   8.380  38.236  0.00  0.00           C
ATOM   1531  B   BEA A1531      74.293   8.931  38.218  0.00  0.00           C
ATOM   1532  B   BEA A1532      75.304   9.981  38.197  0.00  0.00           C
ATOM   1533  B   BEA A1533      75.821  10.526  38.193  0.00  0.00           C
ATOM   1534  B   BEA A1534      76.344  11.084  38.195  0.00  0.00           C
ATOM   1535  B   BEA A1535      76.825  11.603  38.200  0.00  0.00           C
ATOM   1536  B   BEA A1536      77.359  12.184  38.212  0.00  0.00           C
ATOM   1537  B   BEA A1537      77.850  12.723  38.227  0.00  0.00           C
ATOM   1538  B   BEA A1538      78.344  13.271  38.246  0.00  0.00           C
ATOM   1539  B   BEA A1539      78.843  13.829  38.271  0.00  0.00           C
ATOM   1540  B   BEA A1540      79.344  14.394  38.301  0.00  0.00           C
ATOM   1541  B   BEA A1541      80.307  15.492  38.372  0.00  0.00           C
ATOM   1542  B   BEA A1542      80.815  16.079  38.417  0.00  0.00           C
ATOM   1543  B   BEA A1543      81.276  16.615  38.463  0.00  0.00           C
ATOM   1544  B   BEA A1544      81.786  17.213  38.519  0.00  0.00           C
ATOM   1545  B   BEA A1545      82.249  17.759  38.574  0.00  0.00           C
ATOM   1546  B   BEA A1546      82.713  18.309  38.635  0.00  0.00           C
ATOM   1547  B   BEA A1547      83.222  18.919  38.707  0.00  0.00           C
ATOM   1548  B   BEA A1548      84.146  20.035  38.854  0.00  0.00           C
ATOM   1549  B   BEA A1549      84.606  20.596  38.935  0.00  0.00           C
ATOM   1550  B   BEA A1550      85.065  21.159  39.021  0.00  0.00           C
ATOM   1551  B   BEA A1551      85.567  21.779  39.121  0.00  0.00           C
ATOM   1552  B   BEA A1552      86.021  22.343  39.218  0.00  0.00           C
ATOM   1553  B   BEA A1553      86.472  22.907  39.321  0.00  0.00           C
ATOM   1554  B   BEA A1554      86.920  23.471  39.428  0.00  0.00           C
ATOM   1555  B   BEA A1555      87.409  24.091  39.552  0.00  0.00           C
ATOM   1556  B   BEA A1556      87.850  24.652  39.670  0.00  0.00           C
ATOM   1557  B   BEA A1557      88.286  25.211  39.794  0.00  0.00           C
ATOM   1558  B   BEA A1558      89.189  26.378  40.070  0.00  0.00           C
ATOM   1559  B   BEA A1559      89.655  26.985  40.224  0.00  0.00           C
ATOM   1560  B   BEA A1560      90.071  27.531  40.369  0.00  0.00           C
ATOM   1561  B   BEA A1561      90.524  28.129  40.535  0.00  0.00           C
ATOM   1562  B   BEA A1562      90.970  28.721  40.707  0.00  0.00           C
ATOM   1563  B   BEA A1563      91.368  29.253  40.868  0.00  0.00           C
ATOM   1564  B   BEA A1564      91.800  29.834  41.051  0.00  0.00           C
ATOM   1565  B   BEA A1565      92.681  31.029  41.454  0.00  0.00           C
ATOM   1566  B   BEA A1566      93.526  32.191  41.882  0.00  0.00           C
ATOM   1567  B   BEA A1567      93.916  32.732  42.094  0.00  0.00           C
ATOM   1568  B   BEA A1568      94.334  33.316  42.334  0.00  0.00           C
ATOM   1569  B   BEA A1569      94.741  33.889  42.579  0.00  0.00           C
ATOM   1570  B   BEA A1570      95.137  34.451  42.830  0.00  0.00           C
ATOM   1571  B   BEA A1571      95.558  35.052  43.111  0.00  0.00           C
ATOM   1572  B   BEA A1572      96.326  36.164  43.668  0.00  0.00           C
ATOM   1573  B   BEA A1573      96.708  36.724  43.968  0.00  0.00           C
ATOM   1574  B   BEA A1574      97.077  37.268  44.274  0.00  0.00           C
ATOM   1575  B   BEA A1575      97.463  37.844  44.614  0.00  0.00           C
ATOM   1576  B   BEA A1576      97.834  38.403  44.960  0.00  0.00           C
ATOM   1577  B   BEA A1577      98.189  38.944  45.313  0.00  0.00           C
ATOM   1578  B   BEA A1578      98.528  39.467  45.672  0.00  0.00           C
ATOM   1579  B   BEA A1579      98.880  40.014  46.068  0.00  0.00           C
ATOM   1580  B   BEA A1580      99.531  41.054  46.873  0.00  0.00           C
ATOM   1581  B   BEA A1581      99.856  41.590  47.310  0.00  0.00           C
ATOM   1582  B   BEA A1582     100.163  42.110  47.746  0.00  0.00           C
ATOM   1583  B   BEA A1583     100.453  42.616  48.178  0.00  0.00           C
ATOM   1584  B   BEA A1584     100.748  43.147  48.637  0.00  0.00           C
ATOM   1585  B   BEA A1585     101.023  43.666  49.086  0.00  0.00           C
ATOM   1586  B   BEA A1586     101.300  44.213  49.555  0.00  0.00           C
ATOM   1587  B   BEA A1587     101.557  44.748  50.009  0.00  0.00           C
ATOM   1588  B   BEA A1588     101.795  45.275  50.443  0.00  0.00           C
ATOM   1589  B   BEA A1589     102.030  45.833  50.886  0.00  0.00           C
ATOM   1590  B   BEA A1590     102.245  46.384  51.303  0.00  0.00           C
ATOM   1591  B   BEA A1591     102.455  46.970  51.718  0.00  0.00           C
ATOM   1592  B   BEA A1592     102.657  47.594  52.125  0.00  0.00           C
ATOM   1593  B   BEA A1593     102.839  48.220  52.493  0.00  0.00           C
ATOM   1594  B   BEA A1594     103.000  48.852  52.821  0.00  0.00           C
ATOM   1595  B   BEA A1595     103.144  49.494  53.107  0.00  0.00           C
ATOM   1596  B   BEA A1596     103.278  50.195  53.364  0.00  0.00           C
ATOM   1597  B   BEA A1597     103.394  50.921  53.570  0.00  0.00           C
ATOM   1598  B   BEA A1598     103.487  51.634  53.713  0.00  0.00           C
ATOM   1599  B   BEA A1599     103.665  53.845  53.807  0.00  0.00           C
ATOM   1600  B   BEA A1600     103.693  54.605  53.726  0.00  0.00           C
ATOM   1601  B   BEA A1601     103.707  55.316  53.602  0.00  0.00           C
ATOM   1602  B   BEA A1602     103.704  56.740  53.228  0.00  0.00           C
ATOM   1603  B   BEA A1603     103.687  57.491  52.969  0.00  0.00           C
ATOM   1604  B   BEA A1604     103.665  58.142  52.714  0.00  0.00           C
ATOM   1605  B   BEA A1605     103.633  58.858  52.400  0.00  0.00           C
ATOM   1606  B   BEA A1606     103.595  59.503  52.086  0.00  0.00           C
ATOM   1607  B   BEA A1607     103.546  60.182  51.720  0.00  0.00           C
ATOM   1608  B   BEA A1608     103.490  60.820  51.341  0.00  0.00           C
ATOM   1609  B   BEA A1609     103.428  61.401  50.955  0.00  0.00           C
ATOM   1610  B   BEA A1610     103.349  62.007  50.504  0.00  0.00           C
ATOM   1611  B   BEA A1611     103.259  62.555  50.031  0.00  0.00           C
ATOM   1612  B   BEA A1612     103.012  63.494  48.908  0.00  0.00           C
ATOM   1613  B   BEA A1613     102.625  63.805  47.511  0.00  0.00           C
ATOM   1614  B   BEA A1614     102.403  63.497  46.870  0.00  0.00           C
ATOM   1615  B   BEA A1615     102.198  63.000  46.385  0.00  0.00           C
ATOM   1616  B   BEA A1616     101.970  62.410  45.993  0.00  0.00           C
ATOM   1617  B   BEA A1617     101.360  61.157  45.446  0.00  0.00           C
ATOM   1618  B   BEA A1618     100.920  60.561  45.294  0.00  0.00           C
ATOM   1619  B   BEA A1619      99.715  59.722  45.308  0.00  0.00           C
ATOM   1620  B   BEA A1620      99.034  59.501  45.434  0.00  0.00           C
ATOM   1621  B   BEA A1621      98.340  59.356  45.597  0.00  0.00           C
ATOM   1622  B   BEA A1622      97.626  59.252  45.781  0.00  0.00           C
ATOM   1623  B   BEA A1623      96.889  59.163  45.968  0.00  0.00           C
ATOM   1624  B   BEA A1624      96.149  59.061  46.135  0.00  0.00           C
ATOM   1625  B   BEA A1625      95.469  58.908  46.235  0.00  0.00           C
ATOM   1626  B   BEA A1626      94.526  57.967  45.820  0.00  0.00           C
ATOM   1627  B   BEA A1627      94.528  57.382  45.359  0.00  0.00           C
ATOM   1628  B   BEA A1628      94.616  56.845  44.869  0.00  0.00           C
ATOM   1629  B   BEA A1629      94.726  56.344  44.348  0.00  0.00           C
ATOM   1630  B   BEA A1630      94.817  55.887  43.783  0.00  0.00           C
ATOM   1631  B   BEA A1631      94.852  55.481  43.141  0.00  0.00           C
ATOM   1632  B   BEA A1632      94.810  55.179  42.464  0.00  0.00           C
ATOM   1633  B   BEA A1633      94.683  54.988  41.734  0.00  0.00           C
ATOM   1634  B   BEA A1634      94.496  54.928  41.053  0.00  0.00           C
ATOM   1635  B   BEA A1635      93.941  55.114  39.674  0.00  0.00           C
ATOM   1636  B   BEA A1636      93.624  55.320  39.047  0.00  0.00           C
ATOM   1637  B   BEA A1637      93.282  55.586  38.435  0.00  0.00           C
ATOM   1638  B   BEA A1638      92.565  56.244  37.270  0.00  0.00           C
ATOM   1639  B   BEA A1639      92.206  56.611  36.726  0.00  0.00           C
ATOM   1640  B   BEA A1640      91.859  56.986  36.212  0.00  0.00           C
ATOM   1641  B   BEA A1641      91.501  57.393  35.689  0.00  0.00           C
ATOM   1642  B   BEA A1642      91.166  57.790  35.202  0.00  0.00           C
ATOM   1643  B   BEA A1643      90.801  58.241  34.670  0.00  0.00           C
ATOM   1644  B   BEA A1644      90.144  59.104  33.691  0.00  0.00           C
ATOM   1645  B   BEA A1645      89.833  59.538  33.206  0.00  0.00           C
ATOM   1646  B   BEA A1646      89.218  60.459  32.180  0.00  0.00           C
ATOM   1647  B   BEA A1647      88.929  60.930  31.644  0.00  0.00           C
ATOM   1648  B   BEA A1648      88.676  61.374  31.124  0.00  0.00           C
ATOM   1649  B   BEA A1649      88.445  61.816  30.585  0.00  0.00           C
ATOM   1650  B   BEA A1650      88.246  62.246  30.032  0.00  0.00           C
ATOM   1651  B   BEA A1651      88.080  62.678  29.430  0.00  0.00           C
ATOM   1652  B   BEA A1652      87.969  63.073  28.822  0.00  0.00           C
ATOM   1653  B   BEA A1653      87.922  63.790  27.506  0.00  0.00           C
ATOM   1654  B   BEA A1654      87.999  64.088  26.829  0.00  0.00           C
ATOM   1655  B   BEA A1655      88.150  64.347  26.131  0.00  0.00           C
ATOM   1656  B   BEA A1656      88.367  64.556  25.442  0.00  0.00           C
ATOM   1657  B   BEA A1657      88.635  64.714  24.792  0.00  0.00           C
ATOM   1658  B   BEA A1658      88.966  64.835  24.137  0.00  0.00           C
ATOM   1659  B   BEA A1659      89.338  64.917  23.511  0.00  0.00           C
ATOM   1660  B   BEA A1660      89.772  64.968  22.875  0.00  0.00           C
ATOM   1661  B   BEA A1661      90.211  64.988  22.300  0.00  0.00           C
ATOM   1662  B   BEA A1662      90.704  64.983  21.713  0.00  0.00           C
ATOM   1663  B   BEA A1663      91.186  64.959  21.187  0.00  0.00           C
ATOM   1664  B   BEA A1664      92.249  64.861  20.142  0.00  0.00           C
ATOM   1665  B   BEA A1665      93.362  64.715  19.170  0.00  0.00           C
ATOM   1666  B   BEA A1666      93.930  64.631  18.709  0.00  0.00           C
ATOM   1667  B   BEA A1667      94.530  64.537  18.244  0.00  0.00           C
ATOM   1668  B   BEA A1668      95.116  64.441  17.808  0.00  0.00           C
ATOM   1669  B   BEA A1669      95.728  64.339  17.369  0.00  0.00           C
ATOM   1670  B   BEA A1670      96.928  64.135  16.551  0.00  0.00           C
ATOM   1671  B   BEA A1671      97.560  64.028  16.140  0.00  0.00           C
ATOM   1672  B   BEA A1672      98.211  63.920  15.728  0.00  0.00           C
ATOM   1673  B   BEA A1673      98.828  63.818  15.349  0.00  0.00           C
ATOM   1674  B   BEA A1674      99.459  63.717  14.969  0.00  0.00           C
ATOM   1675  B   BEA A1675     100.104  63.618  14.591  0.00  0.00           C
ATOM   1676  B   BEA A1676     100.707  63.528  14.244  0.00  0.00           C
ATOM   1677  B   BEA A1677     101.374  63.433  13.869  0.00  0.00           C
ATOM   1678  B   BEA A1678     101.995  63.350  13.526  0.00  0.00           C
ATOM   1679  B   BEA A1679     102.679  63.265  13.155  0.00  0.00           C
ATOM   1680  B   BEA A1680     103.314  63.192  12.816  0.00  0.00           C
ATOM   1681  B   BEA A1681     103.953  63.125  12.481  0.00  0.00           C
ATOM   1682  B   BEA A1682     104.652  63.060  12.120  0.00  0.00           C
ATOM   1683  B   BEA A1683     105.297  63.009  11.791  0.00  0.00           C
ATOM   1684  B   BEA A1684     105.943  62.966  11.467  0.00  0.00           C
ATOM   1685  B   BEA A1685     106.646  62.930  11.118  0.00  0.00           C
ATOM   1686  B   BEA A1686     107.290  62.907  10.802  0.00  0.00           C
ATOM   1687  B   BEA A1687     107.989  62.895  10.463  0.00  0.00           C
ATOM   1688  B   BEA A1688     108.627  62.895  10.157  0.00  0.00           C
ATOM   1689  B   BEA A1689     109.316  62.909   9.829  0.00  0.00           C
ATOM   1690  B   BEA A1690     110.000  62.938   9.507  0.00  0.00           C
ATOM   1691  B   BEA A1691     110.676  62.980   9.190  0.00  0.00           C
ATOM   1692  B   BEA A1692     111.346  63.037   8.880  0.00  0.00           C
ATOM   1693  B   BEA A1693     112.010  63.106   8.577  0.00  0.00           C
ATOM   1694  B   BEA A1694     112.667  63.188   8.280  0.00  0.00           C
ATOM   1695  B   BEA A1695     113.372  63.290   7.965  0.00  0.00           C
ATOM   1696  B   BEA A1696     114.016  63.395   7.683  0.00  0.00           C
ATOM   1697  B   BEA A1697     114.707  63.522   7.384  0.00  0.00           C
ATOM   1698  B   BEA A1698     115.391  63.660   7.093  0.00  0.00           C
ATOM   1699  B   BEA A1699     116.736  63.969   6.539  0.00  0.00           C
ATOM   1700  B   BEA A1700     117.397  64.139   6.275  0.00  0.00           C
ATOM   1701  B   BEA A1701     118.050  64.317   6.020  0.00  0.00           C
ATOM   1702  B   BEA A1702     118.748  64.520   5.756  0.00  0.00           C
ATOM   1703  B   BEA A1703     119.385  64.715   5.521  0.00  0.00           C
ATOM   1704  B   BEA A1704     120.065  64.935   5.278  0.00  0.00           C
ATOM   1705  B   BEA A1705     121.398  65.396   4.827  0.00  0.00           C
ATOM   1706  B   BEA A1706     122.101  65.655   4.604  0.00  0.00           C
ATOM   1707  B   BEA A1707     122.743  65.901   4.409  0.00  0.00           C
ATOM   1708  B   BEA A1708     124.096  66.447   4.031  0.00  0.00           C
ATOM   1709  B   BEA A1709     124.756  66.727   3.863  0.00  0.00           C
ATOM   1710  B   BEA A1710     125.405  67.009   3.710  0.00  0.00           C
ATOM   1711  B   BEA A1711     126.090  67.316   3.561  0.00  0.00           C
ATOM   1712  B   BEA A1712     126.763  67.624   3.429  0.00  0.00           C
ATOM   1713  B   BEA A1713     127.423  67.934   3.314  0.00  0.00           C
ATOM   1714  B   BEA A1714     128.070  68.244   3.216  0.00  0.00           C
ATOM   1715  B   BEA A1715     128.750  68.576   3.130  0.00  0.00           C
ATOM   1716  B   BEA A1716     129.415  68.906   3.062  0.00  0.00           C
ATOM   1717  B   BEA A1717     130.066  69.235   3.014  0.00  0.00           C
ATOM   1718  B   BEA A1718     130.747  69.583   2.983  0.00  0.00           C
ATOM   1719  B   BEA A1719     131.412  69.928   2.974  0.00  0.00           C
ATOM   1720  B   BEA A1720     132.062  70.267   2.986  0.00  0.00           C
ATOM   1721  B   BEA A1721     132.738  70.624   3.023  0.00  0.00           C
ATOM   1722  B   BEA A1722     133.398  70.974   3.084  0.00  0.00           C
ATOM   1723  B   BEA A1723     134.042  71.316   3.168  0.00  0.00           C
ATOM   1724  B   BEA A1724     134.669  71.651   3.277  0.00  0.00           C
ATOM   1725  B   BEA A1725     135.321  71.998   3.418  0.00  0.00           C
ATOM   1726  B   BEA A1726     135.957  72.334   3.586  0.00  0.00           C
ATOM   1727  B   BEA A1727     136.615  72.681   3.795  0.00  0.00           C
ATOM   1728  B   BEA A1728     137.219  72.996   4.019  0.00  0.00           C
ATOM   1729  B   BEA A1729     137.847  73.318   4.288  0.00  0.00           C
ATOM   1730  B   BEA A1730     138.460  73.627   4.589  0.00  0.00           C
ATOM   1731  B   BEA A1731     139.060  73.923   4.923  0.00  0.00           C
ATOM   1732  B   BEA A1732     139.648  74.205   5.292  0.00  0.00           C
ATOM   1733  B   BEA A1733     140.225  74.473   5.698  0.00  0.00           C
ATOM   1734  B   BEA A1734     140.759  74.711   6.114  0.00  0.00           C
ATOM   1735  B   BEA A1735     141.286  74.935   6.568  0.00  0.00           C
ATOM   1736  B   BEA A1736     141.806  75.144   7.061  0.00  0.00           C
ATOM   1737  B   BEA A1737     142.320  75.338   7.596  0.00  0.00           C
ATOM   1738  B   BEA A1738     142.797  75.507   8.136  0.00  0.00           C
ATOM   1739  B   BEA A1739     143.268  75.664   8.714  0.00  0.00           C
ATOM   1740  B   BEA A1740     143.704  75.798   9.290  0.00  0.00           C
ATOM   1741  B   BEA A1741     144.134  75.922   9.901  0.00  0.00           C
ATOM   1742  B   BEA A1742     144.530  76.027  10.503  0.00  0.00           C
ATOM   1743  B   BEA A1743     144.920  76.122  11.135  0.00  0.00           C
ATOM   1744  B   BEA A1744     145.277  76.202  11.753  0.00  0.00           C
ATOM   1745  B   BEA A1745     145.652  76.279  12.443  0.00  0.00           C
ATOM   1746  B   BEA A1746     145.971  76.337  13.067  0.00  0.00           C
ATOM   1747  B   BEA A1747     146.306  76.392  13.762  0.00  0.00           C
ATOM   1748  B   BEA A1748     146.610  76.435  14.432  0.00  0.00           C
ATOM   1749  B   BEA A1749     146.905  76.472  15.123  0.00  0.00           C
ATOM   1750  B   BEA A1750     147.171  76.499  15.783  0.00  0.00           C
ATOM   1751  B   BEA A1751     147.449  76.522  16.513  0.00  0.00           C
ATOM   1752  B   BEA A1752     147.698  76.537  17.209  0.00  0.00           C
ATOM   1753  B   BEA A1753     147.937  76.547  17.920  0.00  0.00           C
ATOM   1754  B   BEA A1754     148.149  76.551  18.591  0.00  0.00           C
ATOM   1755  B   BEA A1755     148.369  76.551  19.330  0.00  0.00           C
ATOM   1756  B   BEA A1756     148.761  76.537  20.791  0.00  0.00           C
ATOM   1757  B   BEA A1757     148.934  76.524  21.508  0.00  0.00           C
ATOM   1758  B   BEA A1758     149.247  76.489  22.969  0.00  0.00           C
ATOM   1759  B   BEA A1759     149.377  76.468  23.651  0.00  0.00           C
ATOM   1760  B   BEA A1760     149.506  76.443  24.398  0.00  0.00           C
ATOM   1761  B   BEA A1761     149.624  76.416  25.150  0.00  0.00           C
ATOM   1762  B   BEA A1762     149.729  76.387  25.906  0.00  0.00           C
ATOM   1763  B   BEA A1763     149.815  76.358  26.605  0.00  0.00           C
ATOM   1764  B   BEA A1764     149.896  76.325  27.366  0.00  0.00           C
ATOM   1765  B   BEA A1765     150.059  76.225  29.588  0.00  0.00           C
ATOM   1766  B   BEA A1766     150.089  76.190  30.346  0.00  0.00           C
ATOM   1767  B   BEA A1767     150.105  76.157  31.041  0.00  0.00           C
ATOM   1768  B   BEA A1768     150.109  76.123  31.791  0.00  0.00           C
ATOM   1769  B   BEA A1769     150.100  76.089  32.537  0.00  0.00           C
ATOM   1770  B   BEA A1770     150.077  76.055  33.276  0.00  0.00           C
ATOM   1771  B   BEA A1771     150.038  76.021  34.066  0.00  0.00           C
ATOM   1772  B   BEA A1772     149.987  75.991  34.790  0.00  0.00           C
ATOM   1773  B   BEA A1773     149.924  75.963  35.504  0.00  0.00           C
ATOM   1774  B   BEA A1774     149.840  75.935  36.266  0.00  0.00           C
ATOM   1775  B   BEA A1775     149.742  75.909  37.016  0.00  0.00           C
ATOM   1776  B   BEA A1776     149.628  75.887  37.753  0.00  0.00           C
ATOM   1777  B   BEA A1777     149.500  75.868  38.476  0.00  0.00           C
ATOM   1778  B   BEA A1778     149.357  75.852  39.185  0.00  0.00           C
ATOM   1779  B   BEA A1779     149.000  75.832  40.662  0.00  0.00           C
ATOM   1780  B   BEA A1780     148.798  75.830  41.373  0.00  0.00           C
ATOM   1781  B   BEA A1781     148.580  75.832  42.065  0.00  0.00           C
ATOM   1782  B   BEA A1782     148.329  75.840  42.787  0.00  0.00           C
ATOM   1783  B   BEA A1783     148.060  75.855  43.486  0.00  0.00           C
ATOM   1784  B   BEA A1784     147.774  75.877  44.163  0.00  0.00           C
ATOM   1785  B   BEA A1785     147.472  75.906  44.816  0.00  0.00           C
ATOM   1786  B   BEA A1786     147.129  75.944  45.491  0.00  0.00           C
ATOM   1787  B   BEA A1787     146.767  75.991  46.140  0.00  0.00           C
ATOM   1788  B   BEA A1788     146.387  76.046  46.762  0.00  0.00           C
ATOM   1789  B   BEA A1789     145.959  76.115  47.398  0.00  0.00           C
ATOM   1790  B   BEA A1790     145.509  76.194  48.006  0.00  0.00           C
ATOM   1791  B   BEA A1791     145.068  76.279  48.546  0.00  0.00           C
ATOM   1792  B   BEA A1792     144.574  76.380  49.097  0.00  0.00           C
ATOM   1793  B   BEA A1793     144.055  76.493  49.619  0.00  0.00           C
ATOM   1794  B   BEA A1794     143.511  76.620  50.113  0.00  0.00           C
ATOM   1795  B   BEA A1795     142.940  76.759  50.578  0.00  0.00           C
ATOM   1796  B   BEA A1796     142.339  76.914  51.014  0.00  0.00           C
ATOM   1797  B   BEA A1797     141.749  77.073  51.395  0.00  0.00           C
ATOM   1798  B   BEA A1798     141.086  77.258  51.773  0.00  0.00           C
ATOM   1799  B   BEA A1799     140.436  77.444  52.101  0.00  0.00           C
ATOM   1800  B   BEA A1800     139.806  77.626  52.383  0.00  0.00           C
ATOM   1801  B   BEA A1801     139.152  77.815  52.643  0.00  0.00           C
ATOM   1802  B   BEA A1802     138.477  78.009  52.881  0.00  0.00           C
ATOM   1803  B   BEA A1803     137.782  78.205  53.096  0.00  0.00           C
ATOM   1804  B   BEA A1804     137.069  78.401  53.288  0.00  0.00           C
ATOM   1805  B   BEA A1805     136.392  78.581  53.447  0.00  0.00           C
ATOM   1806  B   BEA A1806     135.652  78.770  53.597  0.00  0.00           C
ATOM   1807  B   BEA A1807     134.954  78.939  53.717  0.00  0.00           C
ATOM   1808  B   BEA A1808     134.248  79.100  53.818  0.00  0.00           C
ATOM   1809  B   BEA A1809     133.485  79.261  53.907  0.00  0.00           C
ATOM   1810  B   BEA A1810     132.773  79.397  53.971  0.00  0.00           C
ATOM   1811  B   BEA A1811     132.061  79.518  54.020  0.00  0.00           C
ATOM   1812  B   BEA A1812     131.298  79.630  54.054  0.00  0.00           C
ATOM   1813  B   BEA A1813     130.593  79.715  54.070  0.00  0.00           C
ATOM   1814  B   BEA A1814     129.842  79.784  54.072  0.00  0.00           C
ATOM   1815  B   BEA A1815     129.101  79.828  54.058  0.00  0.00           C
ATOM   1816  B   BEA A1816     128.320  79.846  54.029  0.00  0.00           C
ATOM   1817  B   BEA A1817     127.605  79.834  53.988  0.00  0.00           C
ATOM   1818  B   BEA A1818     126.854  79.789  53.930  0.00  0.00           C
ATOM   1819  B   BEA A1819     126.121  79.708  53.861  0.00  0.00           C
ATOM   1820  B   BEA A1820     125.408  79.591  53.781  0.00  0.00           C
ATOM   1821  B   BEA A1821     124.665  79.424  53.683  0.00  0.00           C
ATOM   1822  B   BEA A1822     123.944  79.211  53.575  0.00  0.00           C
ATOM   1823  B   BEA A1823     123.290  78.968  53.466  0.00  0.00           C
ATOM   1824  B   BEA A1824     122.609  78.657  53.339  0.00  0.00           C
ATOM   1825  B   BEA A1825     121.948  78.290  53.203  0.00  0.00           C
ATOM   1826  B   BEA A1826     120.226  76.942  52.786  0.00  0.00           C
ATOM   1827  B   BEA A1827     119.737  76.450  52.654  0.00  0.00           C
ATOM   1828  B   BEA A1828     119.220  75.882  52.512  0.00  0.00           C
ATOM   1829  B   BEA A1829     118.747  75.326  52.382  0.00  0.00           C
ATOM   1830  B   BEA A1830     118.281  74.752  52.257  0.00  0.00           C
ATOM   1831  B   BEA A1831     117.822  74.168  52.141  0.00  0.00           C
ATOM   1832  B   BEA A1832     117.404  73.629  52.042  0.00  0.00           C
ATOM   1833  B   BEA A1833     116.924  73.013  51.943  0.00  0.00           C
ATOM   1834  B   BEA A1834     116.485  72.459  51.866  0.00  0.00           C
ATOM   1835  B   BEA A1835     115.986  71.855  51.799  0.00  0.00           C
ATOM   1836  B   BEA A1836     115.527  71.332  51.759  0.00  0.00           C
ATOM   1837  B   BEA A1837     115.006  70.788  51.739  0.00  0.00           C
ATOM   1838  B   BEA A1838     114.455  70.277  51.751  0.00  0.00           C
ATOM   1839  B   BEA A1839     113.869  69.817  51.799  0.00  0.00           C
ATOM   1840  B   BEA A1840     113.240  69.423  51.893  0.00  0.00           C
ATOM   1841  B   BEA A1841     112.592  69.127  52.032  0.00  0.00           C
ATOM   1842  B   BEA A1842     111.862  68.925  52.236  0.00  0.00           C
ATOM   1843  B   BEA A1843     111.198  68.856  52.462  0.00  0.00           C
ATOM   1844  B   BEA A1844     110.470  68.887  52.741  0.00  0.00           C
ATOM   1845  B   BEA A1845     109.786  68.999  53.019  0.00  0.00           C
ATOM   1846  B   BEA A1846     109.118  69.177  53.294  0.00  0.00           C
ATOM   1847  B   BEA A1847     108.481  69.401  53.553  0.00  0.00           C
ATOM   1848  B   BEA A1848     107.841  69.678  53.801  0.00  0.00           C
ATOM   1849  B   BEA A1849     107.212  69.997  54.025  0.00  0.00           C
ATOM   1850  B   BEA A1850     106.605  70.349  54.213  0.00  0.00           C
ATOM   1851  B   BEA A1851     105.989  70.752  54.364  0.00  0.00           C
ATOM   1852  B   BEA A1852     105.382  71.200  54.457  0.00  0.00           C
ATOM   1853  B   BEA A1853     104.799  71.682  54.470  0.00  0.00           C
ATOM   1854  B   BEA A1854     103.358  73.222  53.849  0.00  0.00           C
ATOM   1855  B   BEA A1855     102.998  73.737  53.437  0.00  0.00           C
ATOM   1856  B   BEA A1856     102.691  74.237  52.971  0.00  0.00           C
ATOM   1857  B   BEA A1857     102.428  74.721  52.477  0.00  0.00           C
ATOM   1858  B   BEA A1858     102.198  75.186  51.979  0.00  0.00           C
ATOM   1859  B   BEA A1859     101.965  75.696  51.426  0.00  0.00           C
ATOM   1860  B   BEA A1860     101.755  76.179  50.910  0.00  0.00           C
ATOM   1861  B   BEA A1861     101.547  76.665  50.416  0.00  0.00           C
ATOM   1862  B   BEA A1862     101.321  77.186  49.927  0.00  0.00           C
ATOM   1863  B   BEA A1863     101.069  77.739  49.470  0.00  0.00           C
ATOM   1864  B   BEA A1864     100.802  78.288  49.096  0.00  0.00           C
ATOM   1865  B   BEA A1865     100.470  78.911  48.779  0.00  0.00           C
ATOM   1866  B   BEA A1866     100.126  79.506  48.584  0.00  0.00           C
ATOM   1867  B   BEA A1867      99.726  80.164  48.475  0.00  0.00           C
ATOM   1868  B   BEA A1868      99.347  80.771  48.461  0.00  0.00           C
ATOM   1869  B   BEA A1869      98.945  81.415  48.522  0.00  0.00           C
ATOM   1870  B   BEA A1870      98.580  82.009  48.638  0.00  0.00           C
ATOM   1871  B   BEA A1871      98.205  82.640  48.814  0.00  0.00           C
ATOM   1872  B   BEA A1872      97.852  83.260  49.031  0.00  0.00           C
ATOM   1873  B   BEA A1873      97.211  84.503  49.569  0.00  0.00           C
ATOM   1874  B   BEA A1874      96.931  85.114  49.874  0.00  0.00           C
ATOM   1875  B   BEA A1875      96.669  85.739  50.209  0.00  0.00           C
ATOM   1876  B   BEA A1876      96.429  86.371  50.571  0.00  0.00           C
ATOM   1877  B   BEA A1877      96.232  86.952  50.922  0.00  0.00           C
ATOM   1878  B   BEA A1878      96.047  87.575  51.318  0.00  0.00           C
ATOM   1879  B   BEA A1879      95.896  88.181  51.724  0.00  0.00           C
ATOM   1880  B   BEA A1880      95.699  89.364  52.575  0.00  0.00           C
ATOM   1881  B   BEA A1881      95.661  89.967  53.041  0.00  0.00           C
ATOM   1882  B   BEA A1882      95.675  90.560  53.525  0.00  0.00           C
ATOM   1883  B   BEA A1883      95.746  91.093  53.986  0.00  0.00           C
ATOM   1884  B   BEA A1884      95.892  91.629  54.482  0.00  0.00           C
ATOM   1885  B   BEA A1885      96.138  92.147  55.003  0.00  0.00           C
ATOM   1886  B   BEA A1886      96.465  92.572  55.479  0.00  0.00           C
ATOM   1887  B   BEA A1887      96.908  92.930  55.941  0.00  0.00           C
ATOM   1888  B   BEA A1888      97.468  93.194  56.367  0.00  0.00           C
ATOM   1889  B   BEA A1889      98.089  93.344  56.717  0.00  0.00           C
ATOM   1890  B   BEA A1890      98.786  93.408  57.022  0.00  0.00           C
ATOM   1891  B   BEA A1891     100.207  93.339  57.491  0.00  0.00           C
ATOM   1892  B   BEA A1892     100.910  93.235  57.676  0.00  0.00           C
ATOM   1893  B   BEA A1893     101.603  93.096  57.837  0.00  0.00           C
ATOM   1894  B   BEA A1894     102.351  92.906  57.996  0.00  0.00           C
ATOM   1895  B   BEA A1895     103.013  92.701  58.127  0.00  0.00           C
ATOM   1896  B   BEA A1896     103.707  92.439  58.260  0.00  0.00           C
ATOM   1897  B   BEA A1897     104.961  91.698  58.541  0.00  0.00           C
ATOM   1898  B   BEA A1898     105.024  90.413  58.821  0.00  0.00           C
ATOM   1899  B   BEA A1899     104.449  89.945  58.880  0.00  0.00           C
ATOM   1900  B   BEA A1900     103.783  89.581  58.916  0.00  0.00           C
ATOM   1901  B   BEA A1901     103.126  89.298  58.941  0.00  0.00           C
ATOM   1902  B   BEA A1902     102.406  89.037  58.962  0.00  0.00           C
ATOM   1903  B   BEA A1903     101.718  88.819  58.980  0.00  0.00           C
ATOM   1904  B   BEA A1904     100.965  88.608  58.999  0.00  0.00           C
ATOM   1905  B   BEA A1905     100.272  88.433  59.016  0.00  0.00           C
ATOM   1906  B   BEA A1906      99.558  88.269  59.035  0.00  0.00           C
ATOM   1907  B   BEA A1907      98.836  88.117  59.055  0.00  0.00           C
ATOM   1908  B   BEA A1908      98.054  87.966  59.078  0.00  0.00           C
ATOM   1909  B   BEA A1909      97.345  87.841  59.102  0.00  0.00           C
ATOM   1910  B   BEA A1910      96.593  87.718  59.129  0.00  0.00           C
ATOM   1911  B   BEA A1911      95.867  87.609  59.157  0.00  0.00           C
ATOM   1912  B   BEA A1912      95.108  87.504  59.190  0.00  0.00           C
ATOM   1913  B   BEA A1913      94.387  87.413  59.225  0.00  0.00           C
ATOM   1914  B   BEA A1914      93.640  87.326  59.263  0.00  0.00           C
ATOM   1915  B   BEA A1915      92.942  87.252  59.303  0.00  0.00           C
ATOM   1916  B   BEA A1916      92.152  87.176  59.351  0.00  0.00           C
ATOM   1917  B   BEA A1917      91.416  87.113  59.400  0.00  0.00           C
ATOM   1918  B   BEA A1918      90.741  87.061  59.449  0.00  0.00           C
ATOM   1919  B   BEA A1919      89.978  87.010  59.508  0.00  0.00           C
ATOM   1920  B   BEA A1920      89.204  86.965  59.573  0.00  0.00           C
ATOM   1921  B   BEA A1921      88.497  86.931  59.636  0.00  0.00           C
ATOM   1922  B   BEA A1922      87.708  86.900  59.713  0.00  0.00           C
ATOM   1923  B   BEA A1923      86.990  86.879  59.788  0.00  0.00           C
ATOM   1924  B   BEA A1924      86.270  86.865  59.868  0.00  0.00           C
ATOM   1925  B   BEA A1925      85.548  86.858  59.954  0.00  0.00           C
ATOM   1926  B   BEA A1926      84.751  86.858  60.056  0.00  0.00           C
ATOM   1927  B   BEA A1927      84.033  86.866  60.155  0.00  0.00           C
ATOM   1928  B   BEA A1928      83.319  86.881  60.260  0.00  0.00           C
ATOM   1929  B   BEA A1929      82.611  86.904  60.370  0.00  0.00           C
ATOM   1930  B   BEA A1930      81.835  86.938  60.500  0.00  0.00           C
ATOM   1931  B   BEA A1931      81.144  86.977  60.624  0.00  0.00           C
ATOM   1932  B   BEA A1932      80.390  87.028  60.768  0.00  0.00           C
ATOM   1933  B   BEA A1933      79.650  87.089  60.920  0.00  0.00           C
ATOM   1934  B   BEA A1934      78.925  87.159  61.080  0.00  0.00           C
ATOM   1935  B   BEA A1935      78.218  87.238  61.247  0.00  0.00           C
ATOM   1936  B   BEA A1936      77.460  87.335  61.439  0.00  0.00           C
ATOM   1937  B   BEA A1937      76.793  87.432  61.621  0.00  0.00           C
ATOM   1938  B   BEA A1938      76.082  87.549  61.829  0.00  0.00           C
ATOM   1939  B   BEA A1939      75.396  87.676  62.046  0.00  0.00           C
ATOM   1940  B   BEA A1940      74.675  87.826  62.292  0.00  0.00           C
ATOM   1941  B   BEA A1941      73.331  88.160  62.813  0.00  0.00           C
ATOM   1942  B   BEA A1942      72.013  88.572  63.420  0.00  0.00           C
ATOM   1943  B   BEA A1943      71.407  88.794  63.738  0.00  0.00           C
ATOM   1944  B   BEA A1944      70.784  89.048  64.094  0.00  0.00           C
ATOM   1945  B   BEA A1945      70.195  89.313  64.460  0.00  0.00           C
ATOM   1946  B   BEA A1946      69.639  89.589  64.835  0.00  0.00           C
ATOM   1947  B   BEA A1947      69.070  89.900  65.254  0.00  0.00           C
ATOM   1948  B   BEA A1948      68.576  90.197  65.649  0.00  0.00           C
ATOM   1949  B   BEA A1949      68.068  90.531  66.089  0.00  0.00           C
ATOM   1950  B   BEA A1950      67.590  90.876  66.540  0.00  0.00           C
ATOM   1951  B   BEA A1951      67.104  91.262  67.040  0.00  0.00           C
ATOM   1952  B   BEA A1952      66.682  91.631  67.514  0.00  0.00           C
ATOM   1953  B   BEA A1953      66.286  92.010  68.000  0.00  0.00           C
ATOM   1954  B   BEA A1954      65.913  92.400  68.496  0.00  0.00           C
ATOM   1955  B   BEA A1955      65.238  93.212  69.524  0.00  0.00           C
ATOM   1956  B   BEA A1956      64.934  93.633  70.055  0.00  0.00           C
ATOM   1957  B   BEA A1957      64.652  94.064  70.596  0.00  0.00           C
ATOM   1958  B   BEA A1958      64.391  94.504  71.149  0.00  0.00           C
ATOM   1959  B   BEA A1959      64.152  94.954  71.713  0.00  0.00           C
ATOM   1960  B   BEA A1960      63.933  95.413  72.287  0.00  0.00           C
ATOM   1961  B   BEA A1961      63.750  95.843  72.824  0.00  0.00           C
ATOM   1962  B   BEA A1962      63.584  96.280  73.371  0.00  0.00           C
ATOM   1963  B   BEA A1963      63.423  96.762  73.972  0.00  0.00           C
ATOM   1964  B   BEA A1964      63.179  97.667  75.105  0.00  0.00           C
ATOM   1965  B   BEA A1965      63.081  98.128  75.682  0.00  0.00           C
ATOM   1966  B   BEA A1966      63.000  98.593  76.264  0.00  0.00           C
ATOM   1967  B   BEA A1967      62.935  99.061  76.853  0.00  0.00           C
ATOM   1968  B   BEA A1968      62.886  99.532  77.446  0.00  0.00           C
ATOM   1969  B   BEA A1969      62.854  99.966  77.993  0.00  0.00           C
ATOM   1970  B   BEA A1970      62.835 100.441  78.594  0.00  0.00           C
ATOM   1971  B   BEA A1971      62.829 100.917  79.197  0.00  0.00           C
ATOM   1972  B   BEA A1972      62.838 101.353  79.752  0.00  0.00           C
ATOM   1973  B   BEA A1973      62.860 101.828  80.359  0.00  0.00           C
ATOM   1974  B   BEA A1974      62.892 102.263  80.916  0.00  0.00           C
ATOM   1975  B   BEA A1975      62.940 102.734  81.522  0.00  0.00           C
ATOM   1976  B   BEA A1976      63.000 103.202  82.127  0.00  0.00           C
ATOM   1977  B   BEA A1977      63.066 103.628  82.680  0.00  0.00           C
ATOM   1978  B   BEA A1978      63.149 104.088  83.281  0.00  0.00           C
ATOM   1979  B   BEA A1979      63.243 104.542  83.877  0.00  0.00           C
ATOM   1980  B   BEA A1980      63.347 104.989  84.469  0.00  0.00           C
ATOM   1981  B   BEA A1981      63.461 105.430  85.056  0.00  0.00           C
ATOM   1982  B   BEA A1982      63.583 105.863  85.636  0.00  0.00           C
ATOM   1983  B   BEA A1983      63.714 106.287  86.209  0.00  0.00           C
ATOM   1984  B   BEA A1984      63.864 106.736  86.821  0.00  0.00           C
ATOM   1985  B   BEA A1985      64.023 107.174  87.424  0.00  0.00           C
ATOM   1986  B   BEA A1986      64.189 107.600  88.016  0.00  0.00           C
ATOM   1987  B   BEA A1987      64.360 108.012  88.595  0.00  0.00           C
ATOM   1988  B   BEA A1988      64.537 108.410  89.162  0.00  0.00           C
ATOM   1989  B   BEA A1989      64.734 108.825  89.760  0.00  0.00           C
ATOM   1990  B   BEA A1990      64.935 109.223  90.341  0.00  0.00           C
ATOM   1991  B   BEA A1991      65.155 109.632  90.949  0.00  0.00           C
ATOM   1992  B   BEA A1992      65.378 110.020  91.537  0.00  0.00           C
ATOM   1993  B   BEA A1993      65.619 110.414  92.145  0.00  0.00           C
ATOM   1994  B   BEA A1994      65.861 110.783  92.728  0.00  0.00           C
ATOM   1995  B   BEA A1995      66.119 111.151  93.326  0.00  0.00           C
ATOM   1996  B   BEA A1996      66.393 111.515  93.934  0.00  0.00           C
ATOM   1997  B   BEA A1997      66.663 111.846  94.507  0.00  0.00           C
ATOM   1998  B   BEA A1998      66.963 112.186  95.120  0.00  0.00           C
ATOM   1999  B   BEA A1999      67.274 112.505  95.726  0.00  0.00           C
ATOM   2000  B   BEA A2000      67.591 112.799  96.318  0.00  0.00           C
ATOM   2001  B   BEA A2001      67.930 113.076  96.923  0.00  0.00           C
ATOM   2002  B   BEA A2002      68.287 113.326  97.528  0.00  0.00           C
ATOM   2003  B   BEA A2003      68.654 113.537  98.119  0.00  0.00           C
ATOM   2004  B   BEA A2004      69.061 113.713  98.734  0.00  0.00           C
ATOM   2005  B   BEA A2005      69.476 113.823  99.319  0.00  0.00           C
ATOM   2006  B   BEA A2006      69.936 113.853  99.914  0.00  0.00           C
ATOM   2007  B   BEA A2007      70.421 113.760 100.473  0.00  0.00           C
ATOM   2008  B   BEA A2008      70.913 113.516 100.958  0.00  0.00           C
ATOM   2009  B   BEA A2009      71.405 113.102 101.342  0.00  0.00           C
ATOM   2010  B   BEA A2010      71.855 112.556 101.593  0.00  0.00           C
ATOM   2011  B   BEA A2011      72.247 111.936 101.721  0.00  0.00           C
ATOM   2012  B   BEA A2012      72.591 111.271 101.754  0.00  0.00           C
ATOM   2013  B   BEA A2013      72.890 110.599 101.717  0.00  0.00           C
ATOM   2014  B   BEA A2014      73.155 109.925 101.629  0.00  0.00           C
ATOM   2015  B   BEA A2015      73.408 109.212 101.493  0.00  0.00           C
ATOM   2016  B   BEA A2016      73.625 108.545 101.334  0.00  0.00           C
ATOM   2017  B   BEA A2017      73.838 107.840 101.138  0.00  0.00           C
ATOM   2018  B   BEA A2018      74.220 106.462 100.689  0.00  0.00           C
ATOM   2019  B   BEA A2019      74.387 105.813 100.452  0.00  0.00           C
ATOM   2020  B   BEA A2020      74.559 105.120 100.182  0.00  0.00           C
ATOM   2021  B   BEA A2021      74.724 104.427  99.898  0.00  0.00           C
ATOM   2022  B   BEA A2022      74.874 103.784  99.623  0.00  0.00           C
ATOM   2023  B   BEA A2023      75.027 103.108  99.322  0.00  0.00           C
ATOM   2024  B   BEA A2024      75.173 102.448  99.016  0.00  0.00           C
ATOM   2025  B   BEA A2025      75.313 101.807  98.710  0.00  0.00           C
ATOM   2026  B   BEA A2026      75.456 101.141  98.383  0.00  0.00           C
ATOM   2027  B   BEA A2027      75.592 100.500  98.059  0.00  0.00           C
ATOM   2028  B   BEA A2028      75.731  99.838  97.715  0.00  0.00           C
ATOM   2029  B   BEA A2029      75.863  99.206  97.379  0.00  0.00           C
ATOM   2030  B   BEA A2030      75.998  98.556  97.026  0.00  0.00           C
ATOM   2031  B   BEA A2031      76.137  97.890  96.656  0.00  0.00           C
ATOM   2032  B   BEA A2032      76.268  97.260  96.299  0.00  0.00           C
ATOM   2033  B   BEA A2033      76.528  96.011  95.571  0.00  0.00           C
ATOM   2034  B   BEA A2034      76.668  95.343  95.170  0.00  0.00           C
ATOM   2035  B   BEA A2035      76.789  94.769  94.820  0.00  0.00           C
ATOM   2036  B   BEA A2036      76.924  94.133  94.426  0.00  0.00           C
ATOM   2037  B   BEA A2037      77.062  93.489  94.019  0.00  0.00           C
ATOM   2038  B   BEA A2038      77.193  92.890  93.635  0.00  0.00           C
ATOM   2039  B   BEA A2039      77.326  92.284  93.241  0.00  0.00           C
ATOM   2040  B   BEA A2040      77.462  91.672  92.837  0.00  0.00           C
ATOM   2041  B   BEA A2041      77.601  91.054  92.422  0.00  0.00           C
ATOM   2042  B   BEA A2042      77.744  90.432  91.998  0.00  0.00           C
ATOM   2043  B   BEA A2043      77.877  89.859  91.602  0.00  0.00           C
ATOM   2044  B   BEA A2044      78.026  89.229  91.161  0.00  0.00           C
ATOM   2045  B   BEA A2045      78.166  88.650  90.748  0.00  0.00           C
ATOM   2046  B   BEA A2046      78.454  87.484  89.902  0.00  0.00           C
ATOM   2047  B   BEA A2047      78.604  86.900  89.468  0.00  0.00           C
ATOM   2048  B   BEA A2048      78.912  85.729  88.580  0.00  0.00           C
ATOM   2049  B   BEA A2049      79.072  85.144  88.127  0.00  0.00           C
ATOM   2050  B   BEA A2050      79.235  84.561  87.668  0.00  0.00           C
ATOM   2051  B   BEA A2051      79.387  84.030  87.246  0.00  0.00           C
ATOM   2052  B   BEA A2052      79.557  83.450  86.776  0.00  0.00           C
ATOM   2053  B   BEA A2053      79.731  82.871  86.301  0.00  0.00           C
ATOM   2054  B   BEA A2054      79.893  82.348  85.865  0.00  0.00           C
ATOM   2055  B   BEA A2055      80.260  81.208  84.894  0.00  0.00           C
ATOM   2056  B   BEA A2056      80.432  80.694  84.446  0.00  0.00           C
ATOM   2057  B   BEA A2057      80.625  80.135  83.952  0.00  0.00           C
ATOM   2058  B   BEA A2058      80.804  79.631  83.498  0.00  0.00           C
ATOM   2059  B   BEA A2059      81.005  79.082  82.997  0.00  0.00           C
ATOM   2060  B   BEA A2060      81.210  78.540  82.493  0.00  0.00           C
ATOM   2061  B   BEA A2061      81.401  78.053  82.033  0.00  0.00           C
ATOM   2062  B   BEA A2062      81.614  77.524  81.524  0.00  0.00           C
ATOM   2063  B   BEA A2063      81.831  77.003  81.014  0.00  0.00           C
ATOM   2064  B   BEA A2064      82.053  76.489  80.503  0.00  0.00           C
ATOM   2065  B   BEA A2065      82.510  75.488  79.476  0.00  0.00           C
ATOM   2066  B   BEA A2066      82.723  75.044  79.008  0.00  0.00           C
ATOM   2067  B   BEA A2067      82.984  74.523  78.446  0.00  0.00           C
ATOM   2068  B   BEA A2068      83.227  74.054  77.931  0.00  0.00           C
ATOM   2069  B   BEA A2069      83.475  73.596  77.415  0.00  0.00           C
ATOM   2070  B   BEA A2070      83.727  73.149  76.900  0.00  0.00           C
ATOM   2071  B   BEA A2071      83.984  72.712  76.386  0.00  0.00           C
ATOM   2072  B   BEA A2072      84.269  72.246  75.825  0.00  0.00           C
ATOM   2073  B   BEA A2073      84.535  71.832  75.313  0.00  0.00           C
ATOM   2074  B   BEA A2074      84.831  71.392  74.754  0.00  0.00           C
ATOM   2075  B   BEA A2075      85.132  70.966  74.197  0.00  0.00           C
ATOM   2076  B   BEA A2076      85.411  70.589  73.689  0.00  0.00           C
ATOM   2077  B   BEA A2077      85.722  70.189  73.135  0.00  0.00           C
ATOM   2078  B   BEA A2078      86.039  69.804  72.584  0.00  0.00           C
ATOM   2079  B   BEA A2079      86.389  69.402  71.987  0.00  0.00           C
ATOM   2080  B   BEA A2080      86.717  69.047  71.440  0.00  0.00           C
ATOM   2081  B   BEA A2081      87.049  68.706  70.897  0.00  0.00           C
ATOM   2082  B   BEA A2082      87.411  68.352  70.313  0.00  0.00           C
ATOM   2083  B   BEA A2083      87.741  68.040  69.787  0.00  0.00           C
ATOM   2084  B   BEA A2084      88.122  67.689  69.179  0.00  0.00           C
ATOM   2085  B   BEA A2085      88.463  67.379  68.636  0.00  0.00           C
ATOM   2086  B   BEA A2086      88.815  67.059  68.068  0.00  0.00           C
ATOM   2087  B   BEA A2087      89.173  66.729  67.483  0.00  0.00           C
ATOM   2088  B   BEA A2088      89.502  66.416  66.931  0.00  0.00           C
ATOM   2089  B   BEA A2089      89.846  66.072  66.334  0.00  0.00           C
ATOM   2090  B   BEA A2090      90.165  65.722  65.747  0.00  0.00           C
ATOM   2091  B   BEA A2091      90.450  65.369  65.180  0.00  0.00           C
ATOM   2092  B   BEA A2092      90.704  64.991  64.610  0.00  0.00           C
ATOM   2093  B   BEA A2093      91.053  64.098  63.454  0.00  0.00           C
ATOM   2094  B   BEA A2094      91.076  63.577  62.922  0.00  0.00           C
ATOM   2095  B   BEA A2095      90.948  63.007  62.466  0.00  0.00           C
ATOM   2096  B   BEA A2096      90.664  62.427  62.128  0.00  0.00           C
ATOM   2097  B   BEA A2097      90.247  61.848  61.895  0.00  0.00           C
ATOM   2098  B   BEA A2098      89.748  61.304  61.756  0.00  0.00           C
ATOM   2099  B   BEA A2099      89.206  60.808  61.689  0.00  0.00           C
ATOM   2100  B   BEA A2100      88.624  60.342  61.675  0.00  0.00           C
ATOM   2101  B   BEA A2101      88.026  59.917  61.701  0.00  0.00           C
ATOM   2102  B   BEA A2102      87.392  59.510  61.763  0.00  0.00           C
ATOM   2103  B   BEA A2103      86.736  59.129  61.854  0.00  0.00           C
ATOM   2104  B   BEA A2104      86.120  58.803  61.959  0.00  0.00           C
ATOM   2105  B   BEA A2105      85.459  58.483  62.089  0.00  0.00           C
ATOM   2106  B   BEA A2106      84.077  57.905  62.409  0.00  0.00           C
ATOM   2107  B   BEA A2107      83.424  57.672  62.578  0.00  0.00           C
ATOM   2108  B   BEA A2108      82.751  57.457  62.762  0.00  0.00           C
ATOM   2109  B   BEA A2109      82.061  57.263  62.961  0.00  0.00           C
ATOM   2110  B   BEA A2110      81.359  57.094  63.172  0.00  0.00           C
ATOM   2111  B   BEA A2111      80.649  56.952  63.393  0.00  0.00           C
ATOM   2112  B   BEA A2112      79.935  56.840  63.624  0.00  0.00           C
ATOM   2113  B   BEA A2113      79.222  56.759  63.862  0.00  0.00           C
ATOM   2114  B   BEA A2114      77.811  56.701  64.352  0.00  0.00           C
ATOM   2115  B   BEA A2115      77.121  56.726  64.601  0.00  0.00           C
ATOM   2116  B   BEA A2116      76.445  56.788  64.851  0.00  0.00           C
ATOM   2117  B   BEA A2117      75.090  57.043  65.367  0.00  0.00           C
ATOM   2118  B   BEA A2118      74.418  57.244  65.630  0.00  0.00           C
ATOM   2119  B   BEA A2119      73.771  57.495  65.889  0.00  0.00           C
ATOM   2120  B   BEA A2120      73.099  57.823  66.164  0.00  0.00           C
ATOM   2121  B   BEA A2121      72.502  58.178  66.414  0.00  0.00           C
ATOM   2122  B   BEA A2122      71.924  58.579  66.662  0.00  0.00           C
ATOM   2123  B   BEA A2123      71.410  58.987  66.889  0.00  0.00           C
ATOM   2124  B   BEA A2124      70.869  59.467  67.137  0.00  0.00           C
ATOM   2125  B   BEA A2125      70.346  59.983  67.386  0.00  0.00           C
ATOM   2126  B   BEA A2126      69.881  60.484  67.618  0.00  0.00           C
ATOM   2127  B   BEA A2127      69.431  61.006  67.851  0.00  0.00           C
ATOM   2128  B   BEA A2128      68.998  61.544  68.088  0.00  0.00           C
ATOM   2129  B   BEA A2129      68.548  62.138  68.348  0.00  0.00           C
ATOM   2130  B   BEA A2130      68.150  62.691  68.592  0.00  0.00           C
ATOM   2131  B   BEA A2131      67.739  63.288  68.860  0.00  0.00           C
ATOM   2132  B   BEA A2132      67.380  63.830  69.110  0.00  0.00           C
ATOM   2133  B   BEA A2133      66.980  64.450  69.407  0.00  0.00           C
ATOM   2134  B   BEA A2134      66.632  65.000  69.686  0.00  0.00           C
ATOM   2135  B   BEA A2135      66.279  65.563  69.990  0.00  0.00           C
ATOM   2136  B   BEA A2136      65.924  66.129  70.322  0.00  0.00           C
ATOM   2137  B   BEA A2137      65.570  66.683  70.681  0.00  0.00           C
ATOM   2138  B   BEA A2138      65.222  67.211  71.068  0.00  0.00           C
ATOM   2139  B   BEA A2139      64.858  67.728  71.512  0.00  0.00           C
ATOM   2140  B   BEA A2140      64.505  68.181  71.988  0.00  0.00           C
ATOM   2141  B   BEA A2141      64.163  68.554  72.497  0.00  0.00           C
ATOM   2142  B   BEA A2142      63.810  68.849  73.080  0.00  0.00           C
ATOM   2143  B   BEA A2143      63.459  69.024  73.725  0.00  0.00           C
ATOM   2144  B   BEA A2144      63.133  69.052  74.386  0.00  0.00           C
ATOM   2145  B   BEA A2145      62.836  68.941  75.048  0.00  0.00           C
ATOM   2146  B   BEA A2146      62.558  68.699  75.722  0.00  0.00           C
ATOM   2147  B   BEA A2147      62.312  68.369  76.355  0.00  0.00           C
ATOM   2148  B   BEA A2148      62.072  68.006  76.966  0.00  0.00           C
ATOM   2149  B   BEA A2149      61.812  67.673  77.555  0.00  0.00           C
ATOM   2150  B   BEA A2150      61.469  67.444  78.159  0.00  0.00           C
ATOM   2151  B   BEA A2151      60.973  67.575  78.686  0.00  0.00           C
ATOM   2152  B   BEA A2152      60.467  68.030  78.943  0.00  0.00           C
ATOM   2153  B   BEA A2153      59.958  68.606  79.037  0.00  0.00           C
ATOM   2154  B   BEA A2154      59.480  69.165  79.029  0.00  0.00           C
ATOM   2155  B   BEA A2155      59.005  69.694  78.963  0.00  0.00           C
ATOM   2156  B   BEA A2156      58.472  70.225  78.841  0.00  0.00           C
ATOM   2157  B   BEA A2157      57.889  70.710  78.672  0.00  0.00           C
ATOM   2158  B   BEA A2158      57.317  71.080  78.482  0.00  0.00           C
ATOM   2159  B   BEA A2159      56.660  71.399  78.244  0.00  0.00           C
ATOM   2160  B   BEA A2160      56.037  71.618  77.999  0.00  0.00           C
ATOM   2161  B   BEA A2161      55.347  71.781  77.710  0.00  0.00           C
ATOM   2162  B   BEA A2162      54.662  71.870  77.403  0.00  0.00           C
ATOM   2163  B   BEA A2163      53.999  71.890  77.087  0.00  0.00           C
ATOM   2164  B   BEA A2164      53.321  71.842  76.741  0.00  0.00           C
ATOM   2165  B   BEA A2165      52.705  71.734  76.401  0.00  0.00           C
ATOM   2166  B   BEA A2166      52.081  71.548  76.025  0.00  0.00           C
ATOM   2167  B   BEA A2167      51.499  71.277  75.628  0.00  0.00           C
ATOM   2168  B   BEA A2168      51.013  70.925  75.231  0.00  0.00           C
ATOM   2169  B   BEA A2169      50.625  70.415  74.789  0.00  0.00           C
ATOM   2170  B   BEA A2170      50.497  69.814  74.396  0.00  0.00           C
ATOM   2171  B   BEA A2171      50.649  69.163  74.078  0.00  0.00           C
ATOM   2172  B   BEA A2172      50.976  68.541  73.845  0.00  0.00           C
ATOM   2173  B   BEA A2173      51.399  67.943  73.665  0.00  0.00           C
ATOM   2174  B   BEA A2174      51.840  67.405  73.531  0.00  0.00           C
ATOM   2175  B   BEA A2175      52.350  66.828  73.408  0.00  0.00           C
ATOM   2176  B   BEA A2176      52.820  66.314  73.312  0.00  0.00           C
ATOM   2177  B   BEA A2177      53.336  65.753  73.217  0.00  0.00           C
ATOM   2178  B   BEA A2178      53.829  65.202  73.129  0.00  0.00           C
ATOM   2179  B   BEA A2179      54.303  64.634  73.040  0.00  0.00           C
ATOM   2180  B   BEA A2180      54.748  64.032  72.941  0.00  0.00           C
ATOM   2181  B   BEA A2181      55.126  63.386  72.823  0.00  0.00           C
ATOM   2182  B   BEA A2182      55.361  62.701  72.674  0.00  0.00           C
ATOM   2183  B   BEA A2183      55.382  62.014  72.491  0.00  0.00           C
ATOM   2184  B   BEA A2184      55.176  61.324  72.273  0.00  0.00           C
ATOM   2185  B   BEA A2185      54.800  60.707  72.051  0.00  0.00           C
ATOM   2186  B   BEA A2186      54.345  60.177  71.842  0.00  0.00           C
ATOM   2187  B   BEA A2187      53.811  59.669  71.631  0.00  0.00           C
ATOM   2188  B   BEA A2188      53.275  59.222  71.438  0.00  0.00           C
ATOM   2189  B   BEA A2189      52.139  58.365  71.062  0.00  0.00           C
ATOM   2190  B   BEA A2190      51.532  57.929  70.872  0.00  0.00           C
ATOM   2191  B   BEA A2191      50.934  57.501  70.688  0.00  0.00           C
ATOM   2192  B   BEA A2192      50.360  57.086  70.514  0.00  0.00           C
ATOM   2193  B   BEA A2193      49.768  56.647  70.336  0.00  0.00           C
ATOM   2194  B   BEA A2194      49.218  56.224  70.171  0.00  0.00           C
ATOM   2195  B   BEA A2195      48.666  55.778  70.004  0.00  0.00           C
ATOM   2196  B   BEA A2196      48.118  55.310  69.836  0.00  0.00           C
ATOM   2197  B   BEA A2197      47.580  54.819  69.669  0.00  0.00           C
ATOM   2198  B   BEA A2198      47.051  54.308  69.502  0.00  0.00           C
ATOM   2199  B   BEA A2199      46.534  53.779  69.334  0.00  0.00           C
ATOM   2200  B   BEA A2200      46.029  53.236  69.166  0.00  0.00           C
ATOM   2201  B   BEA A2201      45.537  52.681  68.998  0.00  0.00           C
ATOM   2202  B   BEA A2202      44.640  51.601  68.675  0.00  0.00           C
ATOM   2203  B   BEA A2203      43.725  50.411  68.319  0.00  0.00           C
ATOM   2204  B   BEA A2204      43.315  49.848  68.148  0.00  0.00           C
ATOM   2205  B   BEA A2205      42.887  49.242  67.961  0.00  0.00           C
ATOM   2206  B   BEA A2206      42.482  48.649  67.773  0.00  0.00           C
ATOM   2207  B   BEA A2207      42.101  48.074  67.584  0.00  0.00           C
ATOM   2208  B   BEA A2208      41.711  47.471  67.379  0.00  0.00           C
ATOM   2209  B   BEA A2209      41.319  46.847  67.157  0.00  0.00           C
ATOM   2210  B   BEA A2210      40.959  46.259  66.935  0.00  0.00           C
ATOM   2211  B   BEA A2211      40.604  45.667  66.696  0.00  0.00           C
ATOM   2212  B   BEA A2212      40.235  45.038  66.422  0.00  0.00           C
ATOM   2213  B   BEA A2213      39.910  44.472  66.152  0.00  0.00           C
ATOM   2214  B   BEA A2214      39.240  43.285  65.468  0.00  0.00           C
ATOM   2215  B   BEA A2215      38.655  42.245  64.595  0.00  0.00           C
ATOM   2216  B   BEA A2216      38.410  41.836  64.040  0.00  0.00           C
ATOM   2217  B   BEA A2217      38.223  41.577  63.373  0.00  0.00           C
ATOM   2218  B   BEA A2218      38.129  41.554  62.638  0.00  0.00           C
ATOM   2219  B   BEA A2219      38.131  41.760  61.930  0.00  0.00           C
ATOM   2220  B   BEA A2220      38.189  42.111  61.282  0.00  0.00           C
ATOM   2221  B   BEA A2221      38.273  42.550  60.677  0.00  0.00           C
ATOM   2222  B   BEA A2222      38.364  43.039  60.114  0.00  0.00           C
ATOM   2223  B   BEA A2223      38.453  43.564  59.582  0.00  0.00           C
ATOM   2224  B   BEA A2224      38.646  45.236  58.159  0.00  0.00           C
ATOM   2225  B   BEA A2225      38.679  46.474  57.263  0.00  0.00           C
ATOM   2226  B   BEA A2226      38.652  47.096  56.849  0.00  0.00           C
ATOM   2227  B   BEA A2227      38.589  47.721  56.454  0.00  0.00           C
ATOM   2228  B   BEA A2228      38.487  48.343  56.081  0.00  0.00           C
ATOM   2229  B   BEA A2229      38.343  48.952  55.733  0.00  0.00           C
ATOM   2230  B   BEA A2230      38.136  49.588  55.390  0.00  0.00           C
ATOM   2231  B   BEA A2231      37.871  50.199  55.081  0.00  0.00           C
ATOM   2232  B   BEA A2232      37.519  50.823  54.788  0.00  0.00           C
ATOM   2233  B   BEA A2233      37.131  51.374  54.552  0.00  0.00           C
ATOM   2234  B   BEA A2234      36.664  51.939  54.335  0.00  0.00           C
ATOM   2235  B   BEA A2235      36.166  52.477  54.158  0.00  0.00           C
ATOM   2236  B   BEA A2236      35.124  53.506  53.915  0.00  0.00           C
ATOM   2237  B   BEA A2237      34.593  54.023  53.850  0.00  0.00           C
ATOM   2238  B   BEA A2238      34.065  54.567  53.828  0.00  0.00           C
ATOM   2239  B   BEA A2239      33.589  55.127  53.858  0.00  0.00           C
ATOM   2240  B   BEA A2240      33.193  55.726  53.951  0.00  0.00           C
ATOM   2241  B   BEA A2241      32.901  56.404  54.131  0.00  0.00           C
ATOM   2242  B   BEA A2242      32.762  57.067  54.378  0.00  0.00           C
ATOM   2243  B   BEA A2243      32.755  57.755  54.700  0.00  0.00           C
ATOM   2244  B   BEA A2244      32.854  58.389  55.049  0.00  0.00           C
ATOM   2245  B   BEA A2245      33.269  59.617  55.837  0.00  0.00           C
ATOM   2246  B   BEA A2246      33.526  60.164  56.225  0.00  0.00           C
ATOM   2247  B   BEA A2247      33.816  60.720  56.634  0.00  0.00           C
ATOM   2248  B   BEA A2248      34.130  61.278  57.058  0.00  0.00           C
ATOM   2249  B   BEA A2249      34.434  61.797  57.460  0.00  0.00           C
ATOM   2250  B   BEA A2250      34.741  62.308  57.861  0.00  0.00           C
ATOM   2251  B   BEA A2251      35.069  62.851  58.289  0.00  0.00           C
ATOM   2252  B   BEA A2252      35.387  63.383  58.709  0.00  0.00           C
ATOM   2253  B   BEA A2253      35.691  63.900  59.116  0.00  0.00           C
ATOM   2254  B   BEA A2254      36.290  64.968  59.947  0.00  0.00           C
ATOM   2255  B   BEA A2255      36.579  65.518  60.368  0.00  0.00           C
ATOM   2256  B   BEA A2256      36.863  66.093  60.801  0.00  0.00           C
ATOM   2257  B   BEA A2257      37.118  66.644  61.209  0.00  0.00           C
ATOM   2258  B   BEA A2258      37.364  67.219  61.627  0.00  0.00           C
ATOM   2259  B   BEA A2259      37.599  67.819  62.055  0.00  0.00           C
ATOM   2260  B   BEA A2260      37.800  68.390  62.452  0.00  0.00           C
ATOM   2261  B   BEA A2261      37.987  68.984  62.855  0.00  0.00           C
ATOM   2262  B   BEA A2262      38.159  69.597  63.261  0.00  0.00           C
ATOM   2263  B   BEA A2263      38.313  70.222  63.663  0.00  0.00           C
ATOM   2264  B   BEA A2264      38.436  70.794  64.020  0.00  0.00           C
ATOM   2265  B   BEA A2265      38.555  71.427  64.402  0.00  0.00           C
ATOM   2266  B   BEA A2266      38.664  72.115  64.801  0.00  0.00           C
ATOM   2267  B   BEA A2267      38.743  72.730  65.141  0.00  0.00           C
ATOM   2268  B   BEA A2268      38.809  73.387  65.485  0.00  0.00           C
ATOM   2269  B   BEA A2269      38.857  74.076  65.823  0.00  0.00           C
ATOM   2270  B   BEA A2270      38.881  74.728  66.117  0.00  0.00           C
ATOM   2271  B   BEA A2271      38.883  75.445  66.408  0.00  0.00           C
ATOM   2272  B   BEA A2272      38.858  76.100  66.637  0.00  0.00           C
ATOM   2273  B   BEA A2273      38.535  78.295  67.015  0.00  0.00           C
ATOM   2274  B   BEA A2274      38.305  78.995  66.911  0.00  0.00           C
ATOM   2275  B   BEA A2275      37.997  79.610  66.619  0.00  0.00           C
ATOM   2276  B   BEA A2276      37.651  80.050  66.163  0.00  0.00           C
ATOM   2277  B   BEA A2277      37.292  80.324  65.594  0.00  0.00           C
ATOM   2278  B   BEA A2278      36.916  80.476  64.919  0.00  0.00           C
ATOM   2279  B   BEA A2279      36.586  80.551  64.264  0.00  0.00           C
ATOM   2280  B   BEA A2280      36.275  80.604  63.583  0.00  0.00           C
ATOM   2281  B   BEA A2281      36.009  80.663  62.913  0.00  0.00           C
ATOM   2282  B   BEA A2282      35.793  80.785  62.199  0.00  0.00           C
ATOM   2283  B   BEA A2283      35.763  81.103  61.568  0.00  0.00           C
ATOM   2284  B   BEA A2284      36.513  82.337  61.431  0.00  0.00           C
ATOM   2285  B   BEA A2285      36.942  82.916  61.657  0.00  0.00           C
ATOM   2286  B   BEA A2286      37.359  83.471  61.948  0.00  0.00           C
ATOM   2287  B   BEA A2287      37.745  83.993  62.271  0.00  0.00           C
ATOM   2288  B   BEA A2288      38.105  84.497  62.618  0.00  0.00           C
ATOM   2289  B   BEA A2289      38.479  85.054  63.034  0.00  0.00           C
ATOM   2290  B   BEA A2290      38.782  85.549  63.429  0.00  0.00           C
ATOM   2291  B   BEA A2291      39.076  86.099  63.894  0.00  0.00           C
ATOM   2292  B   BEA A2292      39.301  86.606  64.349  0.00  0.00           C
ATOM   2293  B   BEA A2293      39.493  87.155  64.871  0.00  0.00           C
ATOM   2294  B   BEA A2294      39.618  87.660  65.386  0.00  0.00           C
ATOM   2295  B   BEA A2295      39.689  88.163  65.935  0.00  0.00           C
ATOM   2296  B   BEA A2296      39.705  88.628  66.481  0.00  0.00           C
ATOM   2297  B   BEA A2297      39.579  89.516  67.658  0.00  0.00           C
ATOM   2298  B   BEA A2298      39.437  89.936  68.296  0.00  0.00           C
ATOM   2299  B   BEA A2299      39.263  90.295  68.897  0.00  0.00           C
ATOM   2300  B   BEA A2300      39.039  90.645  69.549  0.00  0.00           C
ATOM   2301  B   BEA A2301      38.535  91.200  70.791  0.00  0.00           C
ATOM   2302  B   BEA A2302      38.229  91.444  71.469  0.00  0.00           C
ATOM   2303  B   BEA A2303      37.928  91.638  72.110  0.00  0.00           C
ATOM   2304  B   BEA A2304      37.617  91.798  72.756  0.00  0.00           C
ATOM   2305  B   BEA A2305      37.301  91.923  73.407  0.00  0.00           C
ATOM   2306  B   BEA A2306      36.985  92.014  74.062  0.00  0.00           C
ATOM   2307  B   BEA A2307      36.654  92.071  74.767  0.00  0.00           C
ATOM   2308  B   BEA A2308      36.356  92.089  75.427  0.00  0.00           C
ATOM   2309  B   BEA A2309      36.055  92.068  76.136  0.00  0.00           C
ATOM   2310  B   BEA A2310      35.795  92.012  76.797  0.00  0.00           C
ATOM   2311  B   BEA A2311      35.545  91.913  77.507  0.00  0.00           C
ATOM   2312  B   BEA A2312      35.328  91.773  78.219  0.00  0.00           C
ATOM   2313  B   BEA A2313      35.155  91.606  78.884  0.00  0.00           C
ATOM   2314  B   BEA A2314      35.001  91.389  79.597  0.00  0.00           C
ATOM   2315  B   BEA A2315      34.877  91.134  80.308  0.00  0.00           C
ATOM   2316  B   BEA A2316      34.789  90.862  80.970  0.00  0.00           C
ATOM   2317  B   BEA A2317      34.722  90.534  81.674  0.00  0.00           C
ATOM   2318  B   BEA A2318      34.685  90.196  82.325  0.00  0.00           C
ATOM   2319  B   BEA A2319      34.672  89.826  82.968  0.00  0.00           C
ATOM   2320  B   BEA A2320      34.682  89.427  83.601  0.00  0.00           C
ATOM   2321  B   BEA A2321      34.715  88.998  84.221  0.00  0.00           C
ATOM   2322  B   BEA A2322      34.764  88.574  84.784  0.00  0.00           C
ATOM   2323  B   BEA A2323      34.837  88.092  85.372  0.00  0.00           C
ATOM   2324  B   BEA A2324      34.923  87.621  85.902  0.00  0.00           C
ATOM   2325  B   BEA A2325      35.033  87.091  86.449  0.00  0.00           C
ATOM   2326  B   BEA A2326      35.151  86.578  86.936  0.00  0.00           C
ATOM   2327  B   BEA A2327      35.441  85.456  87.869  0.00  0.00           C
ATOM   2328  B   BEA A2328      35.613  84.847  88.307  0.00  0.00           C
ATOM   2329  B   BEA A2329      35.798  84.222  88.711  0.00  0.00           C
ATOM   2330  B   BEA A2330      35.981  83.627  89.054  0.00  0.00           C
ATOM   2331  B   BEA A2331      36.188  82.974  89.388  0.00  0.00           C
ATOM   2332  B   BEA A2332      36.404  82.308  89.682  0.00  0.00           C
ATOM   2333  B   BEA A2333      36.613  81.679  89.918  0.00  0.00           C
ATOM   2334  B   BEA A2334      36.845  80.991  90.132  0.00  0.00           C
ATOM   2335  B   BEA A2335      37.330  79.585  90.424  0.00  0.00           C
ATOM   2336  B   BEA A2336      37.574  78.878  90.490  0.00  0.00           C
ATOM   2337  B   BEA A2337      37.803  78.194  90.486  0.00  0.00           C
ATOM   2338  B   BEA A2338      38.213  76.816  90.179  0.00  0.00           C
ATOM   2339  B   BEA A2339      38.357  76.183  89.830  0.00  0.00           C
ATOM   2340  B   BEA A2340      38.440  75.632  89.344  0.00  0.00           C
ATOM   2341  B   BEA A2341      38.465  75.153  88.731  0.00  0.00           C
ATOM   2342  B   BEA A2342      38.442  74.779  88.085  0.00  0.00           C
ATOM   2343  B   BEA A2343      38.384  74.478  87.409  0.00  0.00           C
ATOM   2344  B   BEA A2344      38.301  74.249  86.743  0.00  0.00           C
ATOM   2345  B   BEA A2345      38.182  74.062  86.005  0.00  0.00           C
ATOM   2346  B   BEA A2346      38.039  73.942  85.286  0.00  0.00           C
ATOM   2347  B   BEA A2347      37.869  73.889  84.569  0.00  0.00           C
ATOM   2348  B   BEA A2348      37.662  73.916  83.852  0.00  0.00           C
ATOM   2349  B   BEA A2349      37.414  74.051  83.166  0.00  0.00           C
ATOM   2350  B   BEA A2350      37.106  74.355  82.558  0.00  0.00           C
ATOM   2351  B   BEA A2351      36.754  74.880  82.191  0.00  0.00           C
ATOM   2352  B   BEA A2352      36.422  75.515  82.117  0.00  0.00           C
ATOM   2353  B   BEA A2353      36.105  76.197  82.225  0.00  0.00           C
ATOM   2354  B   BEA A2354      35.539  77.485  82.668  0.00  0.00           C
ATOM   2355  B   BEA A2355      35.253  78.129  82.946  0.00  0.00           C
ATOM   2356  B   BEA A2356      34.968  78.746  83.225  0.00  0.00           C
ATOM   2357  B   BEA A2357      34.666  79.363  83.506  0.00  0.00           C
ATOM   2358  B   BEA A2358      34.326  80.007  83.785  0.00  0.00           C
ATOM   2359  B   BEA A2359      33.977  80.605  84.019  0.00  0.00           C
ATOM   2360  B   BEA A2360      33.596  81.186  84.205  0.00  0.00           C
ATOM   2361  B   BEA A2361      33.150  81.787  84.349  0.00  0.00           C
ATOM   2362  B   BEA A2362      32.663  82.370  84.434  0.00  0.00           C
ATOM   2363  B   BEA A2363      32.163  82.905  84.461  0.00  0.00           C
ATOM   2364  B   BEA A2364      31.649  83.403  84.439  0.00  0.00           C
ATOM   2365  B   BEA A2365      31.081  83.906  84.369  0.00  0.00           C
ATOM   2366  B   BEA A2366      30.492  84.387  84.258  0.00  0.00           C
ATOM   2367  B   BEA A2367      29.922  84.823  84.122  0.00  0.00           C
ATOM   2368  B   BEA A2368      29.333  85.250  83.960  0.00  0.00           C
ATOM   2369  B   BEA A2369      28.767  85.645  83.789  0.00  0.00           C
ATOM   2370  B   BEA A2370      27.556  86.469  83.403  0.00  0.00           C
ATOM   2371  B   BEA A2371      26.956  86.876  83.211  0.00  0.00           C
ATOM   2372  B   BEA A2372      26.349  87.296  83.024  0.00  0.00           C
ATOM   2373  B   BEA A2373      25.779  87.700  82.859  0.00  0.00           C
ATOM   2374  B   BEA A2374      25.205  88.123  82.709  0.00  0.00           C
ATOM   2375  B   BEA A2375      24.631  88.567  82.578  0.00  0.00           C
ATOM   2376  B   BEA A2376      24.055  89.036  82.469  0.00  0.00           C
ATOM   2377  B   BEA A2377      23.477  89.528  82.382  0.00  0.00           C
ATOM   2378  B   BEA A2378      22.938  90.007  82.321  0.00  0.00           C
ATOM   2379  B   BEA A2379      22.397  90.508  82.280  0.00  0.00           C
ATOM   2380  B   BEA A2380      21.854  91.030  82.258  0.00  0.00           C
ATOM   2381  B   BEA A2381      21.309  91.573  82.257  0.00  0.00           C
ATOM   2382  B   BEA A2382      20.294  92.637  82.307  0.00  0.00           C
ATOM   2383  B   BEA A2383      19.784  93.196  82.359  0.00  0.00           C
ATOM   2384  B   BEA A2384      19.312  93.729  82.423  0.00  0.00           C
ATOM   2385  B   BEA A2385      18.800  94.322  82.510  0.00  0.00           C
ATOM   2386  B   BEA A2386      18.326  94.886  82.607  0.00  0.00           C
ATOM   2387  B   BEA A2387      17.852  95.464  82.720  0.00  0.00           C
ATOM   2388  B   BEA A2388      17.414  96.009  82.838  0.00  0.00           C
ATOM   2389  B   BEA A2389      16.940  96.614  82.981  0.00  0.00           C
ATOM   2390  B   BEA A2390      16.503  97.184  83.128  0.00  0.00           C
ATOM   2391  B   BEA A2391      16.067  97.764  83.288  0.00  0.00           C
ATOM   2392  B   BEA A2392      15.631  98.355  83.462  0.00  0.00           C
ATOM   2393  B   BEA A2393      15.232  98.905  83.634  0.00  0.00           C
ATOM   2394  B   BEA A2394      14.799  99.514  83.834  0.00  0.00           C
ATOM   2395  B   BEA A2395      14.403 100.081  84.030  0.00  0.00           C
ATOM   2396  B   BEA A2396      13.581 101.287  84.476  0.00  0.00           C
ATOM   2397  B   BEA A2397      13.190 101.873  84.706  0.00  0.00           C
ATOM   2398  B   BEA A2398      12.802 102.465  84.948  0.00  0.00           C
ATOM   2399  B   BEA A2399      12.417 103.061  85.200  0.00  0.00           C
ATOM   2400  B   BEA A2400      12.068 103.610  85.440  0.00  0.00           C
ATOM   2401  B   BEA A2401      11.689 104.213  85.712  0.00  0.00           C
ATOM   2402  B   BEA A2402      11.313 104.819  85.994  0.00  0.00           C
ATOM   2403  B   BEA A2403      10.973 105.375  86.261  0.00  0.00           C
ATOM   2404  B   BEA A2404      10.605 105.984  86.562  0.00  0.00           C
ATOM   2405  B   BEA A2405      10.272 106.541  86.845  0.00  0.00           C
ATOM   2406  B   BEA A2406       9.912 107.151  87.163  0.00  0.00           C
ATOM   2407  B   BEA A2407       9.587 107.708  87.462  0.00  0.00           C
ATOM   2408  B   BEA A2408       9.237 108.315  87.796  0.00  0.00           C
ATOM   2409  B   BEA A2409       8.921 108.869  88.108  0.00  0.00           C
ATOM   2410  B   BEA A2410       7.945 110.616  89.145  0.00  0.00           C
ATOM   2411  B   BEA A2411       7.622 111.207  89.514  0.00  0.00           C
ATOM   2412  B   BEA A2412       7.021 112.322  90.235  0.00  0.00           C
ATOM   2413  B   BEA A2413       6.716 112.895  90.619  0.00  0.00           C
ATOM   2414  B   BEA A2414       6.418 113.461  91.008  0.00  0.00           C
ATOM   2415  B   BEA A2415       6.127 114.019  91.401  0.00  0.00           C
ATOM   2416  B   BEA A2416       5.843 114.568  91.797  0.00  0.00           C
ATOM   2417  B   BEA A2417       5.541 115.155  92.232  0.00  0.00           C
ATOM   2418  B   BEA A2418       5.272 115.684  92.635  0.00  0.00           C
ATOM   2419  B   BEA A2419       4.987 116.249  93.076  0.00  0.00           C
ATOM   2420  B   BEA A2420       4.733 116.757  93.482  0.00  0.00           C
ATOM   2421  B   BEA A2421       4.464 117.297  93.926  0.00  0.00           C
ATOM   2422  B   BEA A2422       4.205 117.824  94.371  0.00  0.00           C
ATOM   2423  B   BEA A2423       3.933 118.379  94.854  0.00  0.00           C
ATOM   2424  B   BEA A2424       3.691 118.876  95.299  0.00  0.00           C
ATOM   2425  B   BEA A2425       3.439 119.398  95.782  0.00  0.00           C
ATOM   2426  B   BEA A2426       3.197 119.903  96.263  0.00  0.00           C
ATOM   2427  B   BEA A2427       2.946 120.428  96.782  0.00  0.00           C
ATOM   2428  B   BEA A2428       2.726 120.895  97.258  0.00  0.00           C
ATOM   2429  B   BEA A2429       2.498 121.379  97.770  0.00  0.00           C
ATOM   2430  B   BEA A2430       2.265 121.876  98.318  0.00  0.00           C
ATOM   2431  B   BEA A2431       2.045 122.349  98.861  0.00  0.00           C
ATOM   2432  B   BEA A2432       1.837 122.796  99.397  0.00  0.00           C
ATOM   2433  B   BEA A2433       1.628 123.249  99.967  0.00  0.00           C
ATOM   2434  B   BEA A2434       1.433 123.673 100.529  0.00  0.00           C
ATOM   2435  B   BEA A2435       1.239 124.097 101.121  0.00  0.00           C
ATOM   2436  B   BEA A2436       1.060 124.488 101.704  0.00  0.00           C
ATOM   2437  B   BEA A2437       0.884 124.872 102.315  0.00  0.00           C
ATOM   2438  B   BEA A2438       0.714 125.244 102.954  0.00  0.00           C
ATOM   2439  B   BEA A2439       0.551 125.599 103.619  0.00  0.00           C
ATOM   2440  B   BEA A2440       0.407 125.911 104.268  0.00  0.00           C
ATOM   2441  B   BEA A2441       0.273 126.199 104.941  0.00  0.00           C
ATOM   2442  B   BEA A2442       0.151 126.457 105.635  0.00  0.00           C
ATOM   2443  B   BEA A2443       0.049 126.668 106.309  0.00  0.00           C
ATOM   2444  B   BEA A2444      -0.044 126.852 107.044  0.00  0.00           C
ATOM   2445  B   BEA A2445      -0.115 126.983 107.758  0.00  0.00           C
ATOM   2446  B   BEA A2446      -0.169 127.064 108.493  0.00  0.00           C
ATOM   2447  B   BEA A2447      -0.201 127.090 109.249  0.00  0.00           C
ATOM   2448  B   BEA A2448      -0.211 127.055 109.989  0.00  0.00           C
ATOM   2449  B   BEA A2449      -0.197 126.957 110.718  0.00  0.00           C
ATOM   2450  B   BEA A2450      -0.160 126.795 111.441  0.00  0.00           C
ATOM   2451  B   BEA A2451      -0.098 126.563 112.161  0.00  0.00           C
ATOM   2452  B   BEA A2452      -0.015 126.272 112.847  0.00  0.00           C
ATOM   2453  B   BEA A2453       0.088 125.925 113.503  0.00  0.00           C
ATOM   2454  B   BEA A2454       0.210 125.528 114.131  0.00  0.00           C
ATOM   2455  B   BEA A2455       0.339 125.117 114.696  0.00  0.00           C
ATOM   2456  B   BEA A2456       0.491 124.646 115.270  0.00  0.00           C
ATOM   2457  B   BEA A2457       1.009 123.097 116.824  0.00  0.00           C
ATOM   2458  B   BEA A2458       1.195 122.560 117.284  0.00  0.00           C
ATOM   2459  B   BEA A2459       1.384 122.024 117.715  0.00  0.00           C
ATOM   2460  B   BEA A2460       1.589 121.454 118.148  0.00  0.00           C
ATOM   2461  B   BEA A2461       1.809 120.850 118.580  0.00  0.00           C
ATOM   2462  B   BEA A2462       2.028 120.260 118.982  0.00  0.00           C
ATOM   2463  B   BEA A2463       2.244 119.688 119.353  0.00  0.00           C
ATOM   2464  B   BEA A2464       2.473 119.093 119.722  0.00  0.00           C
ATOM   2465  B   BEA A2465       2.714 118.477 120.088  0.00  0.00           C
ATOM   2466  B   BEA A2466       2.966 117.842 120.451  0.00  0.00           C
ATOM   2467  B   BEA A2467       3.211 117.238 120.783  0.00  0.00           C
ATOM   2468  B   BEA A2468       3.466 116.619 121.110  0.00  0.00           C
ATOM   2469  B   BEA A2469       3.984 115.397 121.724  0.00  0.00           C
ATOM   2470  B   BEA A2470       4.268 114.745 122.036  0.00  0.00           C
ATOM   2471  B   BEA A2471       4.538 114.138 122.317  0.00  0.00           C
ATOM   2472  B   BEA A2472       4.839 113.475 122.615  0.00  0.00           C
ATOM   2473  B   BEA A2473       5.125 112.859 122.883  0.00  0.00           C
ATOM   2474  B   BEA A2474       5.417 112.241 123.144  0.00  0.00           C
ATOM   2475  B   BEA A2475       5.715 111.622 123.398  0.00  0.00           C
ATOM   2476  B   BEA A2476       6.020 111.005 123.644  0.00  0.00           C
ATOM   2477  B   BEA A2477       6.673 109.730 124.131  0.00  0.00           C
ATOM   2478  B   BEA A2478       7.021 109.076 124.370  0.00  0.00           C
ATOM   2479  B   BEA A2479       7.346 108.481 124.582  0.00  0.00           C
ATOM   2480  B   BEA A2480       7.702 107.846 124.802  0.00  0.00           C
ATOM   2481  B   BEA A2481       8.063 107.222 125.011  0.00  0.00           C
ATOM   2482  B   BEA A2482       8.426 106.613 125.209  0.00  0.00           C
ATOM   2483  B   BEA A2483       8.792 106.018 125.397  0.00  0.00           C
ATOM   2484  B   BEA A2484       9.189 105.394 125.588  0.00  0.00           C
ATOM   2485  B   BEA A2485       9.587 104.791 125.767  0.00  0.00           C
ATOM   2486  B   BEA A2486       9.985 104.210 125.933  0.00  0.00           C
ATOM   2487  B   BEA A2487      10.415 103.609 126.099  0.00  0.00           C
ATOM   2488  B   BEA A2488      10.843 103.036 126.251  0.00  0.00           C
ATOM   2489  B   BEA A2489      11.301 102.452 126.400  0.00  0.00           C
ATOM   2490  B   BEA A2490      11.756 101.902 126.534  0.00  0.00           C
ATOM   2491  B   BEA A2491      12.239 101.350 126.661  0.00  0.00           C
ATOM   2492  B   BEA A2492      12.751 100.802 126.780  0.00  0.00           C
ATOM   2493  B   BEA A2493      13.289 100.267 126.888  0.00  0.00           C
ATOM   2494  B   BEA A2494      13.820  99.781 126.977  0.00  0.00           C
ATOM   2495  B   BEA A2495      14.374  99.318 127.053  0.00  0.00           C
ATOM   2496  B   BEA A2496      14.988  98.857 127.118  0.00  0.00           C
ATOM   2497  B   BEA A2497      15.589  98.462 127.161  0.00  0.00           C
ATOM   2498  B   BEA A2498      16.250  98.090 127.186  0.00  0.00           C
ATOM   2499  B   BEA A2499      16.934  97.776 127.189  0.00  0.00           C
ATOM   2500  B   BEA A2500      17.645  97.526 127.166  0.00  0.00           C
ATOM   2501  B   BEA A2501      18.350  97.358 127.118  0.00  0.00           C
ATOM   2502  B   BEA A2502      19.809  97.256 126.945  0.00  0.00           C
ATOM   2503  B   BEA A2503      20.540  97.321 126.826  0.00  0.00           C
ATOM   2504  B   BEA A2504      21.290  97.462 126.684  0.00  0.00           C
ATOM   2505  B   BEA A2505      21.986  97.656 126.537  0.00  0.00           C
ATOM   2506  B   BEA A2506      23.325  98.194 126.218  0.00  0.00           C
ATOM   2507  B   BEA A2507      24.587  98.886 125.882  0.00  0.00           C
ATOM   2508  B   BEA A2508      25.223  99.299 125.703  0.00  0.00           C
ATOM   2509  B   BEA A2509      25.796  99.707 125.538  0.00  0.00           C
ATOM   2510  B   BEA A2510      26.381 100.157 125.366  0.00  0.00           C
ATOM   2511  B   BEA A2511      26.938 100.616 125.199  0.00  0.00           C
ATOM   2512  B   BEA A2512      27.465 101.079 125.040  0.00  0.00           C
ATOM   2513  B   BEA A2513      28.000 101.575 124.879  0.00  0.00           C
ATOM   2514  B   BEA A2514      28.540 102.103 124.715  0.00  0.00           C
ATOM   2515  B   BEA A2515      29.048 102.624 124.563  0.00  0.00           C
ATOM   2516  B   BEA A2516      29.521 103.132 124.421  0.00  0.00           C
ATOM   2517  B   BEA A2517      30.034 103.706 124.270  0.00  0.00           C
ATOM   2518  B   BEA A2518      31.432 105.390 123.876  0.00  0.00           C
ATOM   2519  B   BEA A2519      31.873 105.958 123.759  0.00  0.00           C
ATOM   2520  B   BEA A2520      32.312 106.543 123.647  0.00  0.00           C
ATOM   2521  B   BEA A2521      32.749 107.142 123.541  0.00  0.00           C
ATOM   2522  B   BEA A2522      33.183 107.754 123.441  0.00  0.00           C
ATOM   2523  B   BEA A2523      33.612 108.379 123.349  0.00  0.00           C
ATOM   2524  B   BEA A2524      34.004 108.963 123.272  0.00  0.00           C
ATOM   2525  B   BEA A2525      34.424 109.607 123.196  0.00  0.00           C
ATOM   2526  B   BEA A2526      34.805 110.208 123.135  0.00  0.00           C
ATOM   2527  B   BEA A2527      35.212 110.866 123.079  0.00  0.00           C
ATOM   2528  B   BEA A2528      35.581 111.478 123.037  0.00  0.00           C
ATOM   2529  B   BEA A2529      35.973 112.145 123.003  0.00  0.00           C
ATOM   2530  B   BEA A2530      36.327 112.763 122.982  0.00  0.00           C
ATOM   2531  B   BEA A2531      36.703 113.434 122.972  0.00  0.00           C
ATOM   2532  B   BEA A2532      37.068 114.105 122.975  0.00  0.00           C
ATOM   2533  B   BEA A2533      37.396 114.722 122.991  0.00  0.00           C
ATOM   2534  B   BEA A2534      37.742 115.389 123.022  0.00  0.00           C
ATOM   2535  B   BEA A2535      38.077 116.053 123.067  0.00  0.00           C
ATOM   2536  B   BEA A2536      38.401 116.711 123.127  0.00  0.00           C
ATOM   2537  B   BEA A2537      38.739 117.416 123.210  0.00  0.00           C
ATOM   2538  B   BEA A2538      39.039 118.060 123.302  0.00  0.00           C
ATOM   2539  B   BEA A2539      39.350 118.748 123.420  0.00  0.00           C
ATOM   2540  B   BEA A2540      39.648 119.425 123.556  0.00  0.00           C
ATOM   2541  B   BEA A2541      39.931 120.091 123.712  0.00  0.00           C
ATOM   2542  B   BEA A2542      40.200 120.745 123.886  0.00  0.00           C
ATOM   2543  B   BEA A2543      40.455 121.385 124.080  0.00  0.00           C
ATOM   2544  B   BEA A2544      40.715 122.061 124.310  0.00  0.00           C
ATOM   2545  B   BEA A2545      40.958 122.720 124.564  0.00  0.00           C
ATOM   2546  B   BEA A2546      41.186 123.364 124.840  0.00  0.00           C
ATOM   2547  B   BEA A2547      41.413 124.036 125.164  0.00  0.00           C
ATOM   2548  B   BEA A2548      41.800 125.281 125.868  0.00  0.00           C
ATOM   2549  B   BEA A2549      41.975 125.898 126.275  0.00  0.00           C
ATOM   2550  B   BEA A2550      42.123 126.455 126.676  0.00  0.00           C
ATOM   2551  B   BEA A2551      42.267 127.038 127.134  0.00  0.00           C
ATOM   2552  B   BEA A2552      42.395 127.603 127.618  0.00  0.00           C
ATOM   2553  B   BEA A2553      42.507 128.151 128.127  0.00  0.00           C
ATOM   2554  B   BEA A2554      42.598 128.645 128.623  0.00  0.00           C
ATOM   2555  B   BEA A2555      42.682 129.160 129.179  0.00  0.00           C
ATOM   2556  B   BEA A2556      42.750 129.657 129.759  0.00  0.00           C
ATOM   2557  B   BEA A2557      42.842 130.565 130.942  0.00  0.00           C
ATOM   2558  B   BEA A2558      42.867 130.977 131.541  0.00  0.00           C
ATOM   2559  B   BEA A2559      42.880 131.374 132.158  0.00  0.00           C
ATOM   2560  B   BEA A2560      42.880 131.753 132.793  0.00  0.00           C
ATOM   2561  B   BEA A2561      42.868 132.114 133.444  0.00  0.00           C
ATOM   2562  B   BEA A2562      42.808 132.782 134.793  0.00  0.00           C
ATOM   2563  B   BEA A2563      42.759 133.087 135.489  0.00  0.00           C
ATOM   2564  B   BEA A2564      42.704 133.352 136.146  0.00  0.00           C
ATOM   2565  B   BEA A2565      42.633 133.618 136.867  0.00  0.00           C
ATOM   2566  B   BEA A2566      42.557 133.846 137.545  0.00  0.00           C
ATOM   2567  B   BEA A2567      42.471 134.055 138.232  0.00  0.00           C
ATOM   2568  B   BEA A2568      42.367 134.260 138.982  0.00  0.00           C
ATOM   2569  B   BEA A2569      42.261 134.429 139.684  0.00  0.00           C
ATOM   2570  B   BEA A2570      42.145 134.579 140.392  0.00  0.00           C
ATOM   2571  B   BEA A2571      42.020 134.708 141.106  0.00  0.00           C
ATOM   2572  B   BEA A2572      41.885 134.817 141.824  0.00  0.00           C
ATOM   2573  B   BEA A2573      41.578 134.974 143.323  0.00  0.00           C
ATOM   2574  B   BEA A2574      41.417 135.016 144.047  0.00  0.00           C
ATOM   2575  B   BEA A2575      41.247 135.036 144.772  0.00  0.00           C
ATOM   2576  B   BEA A2576      41.069 135.034 145.495  0.00  0.00           C
ATOM   2577  B   BEA A2577      40.883 135.009 146.217  0.00  0.00           C
ATOM   2578  B   BEA A2578      40.689 134.960 146.937  0.00  0.00           C
ATOM   2579  B   BEA A2579      40.488 134.888 147.653  0.00  0.00           C
ATOM   2580  B   BEA A2580      40.295 134.800 148.310  0.00  0.00           C
ATOM   2581  B   BEA A2581      40.080 134.682 149.018  0.00  0.00           C
ATOM   2582  B   BEA A2582      39.391 134.180 151.103  0.00  0.00           C
ATOM   2583  B   BEA A2583      39.147 133.962 151.783  0.00  0.00           C
ATOM   2584  B   BEA A2584      38.897 133.718 152.455  0.00  0.00           C
ATOM   2585  B   BEA A2585      38.660 133.469 153.068  0.00  0.00           C
ATOM   2586  B   BEA A2586      38.397 133.173 153.721  0.00  0.00           C
ATOM   2587  B   BEA A2587      38.128 132.849 154.365  0.00  0.00           C
ATOM   2588  B   BEA A2588      37.872 132.524 154.951  0.00  0.00           C
ATOM   2589  B   BEA A2589      37.611 132.173 155.527  0.00  0.00           C
ATOM   2590  B   BEA A2590      37.322 131.765 156.138  0.00  0.00           C
ATOM   2591  B   BEA A2591      37.049 131.360 156.693  0.00  0.00           C
ATOM   2592  B   BEA A2592      36.769 130.926 157.237  0.00  0.00           C
ATOM   2593  B   BEA A2593      36.505 130.501 157.728  0.00  0.00           C
ATOM   2594  B   BEA A2594      36.213 130.012 158.251  0.00  0.00           C
ATOM   2595  B   BEA A2595      35.937 129.536 158.724  0.00  0.00           C
ATOM   2596  B   BEA A2596      35.655 129.036 159.189  0.00  0.00           C
ATOM   2597  B   BEA A2597      35.366 128.512 159.645  0.00  0.00           C
ATOM   2598  B   BEA A2598      35.071 127.965 160.093  0.00  0.00           C
ATOM   2599  B   BEA A2599      34.795 127.441 160.496  0.00  0.00           C
ATOM   2600  B   BEA A2600      34.512 126.897 160.893  0.00  0.00           C
ATOM   2601  B   BEA A2601      34.199 126.284 161.315  0.00  0.00           C
ATOM   2602  B   BEA A2602      33.931 125.752 161.664  0.00  0.00           C
ATOM   2603  B   BEA A2603      33.632 125.152 162.038  0.00  0.00           C
ATOM   2604  B   BEA A2604      33.353 124.587 162.373  0.00  0.00           C
ATOM   2605  B   BEA A2605      33.043 123.953 162.732  0.00  0.00           C
ATOM   2606  B   BEA A2606      32.755 123.359 163.053  0.00  0.00           C
ATOM   2607  B   BEA A2607      32.462 122.752 163.368  0.00  0.00           C
ATOM   2608  B   BEA A2608      32.165 122.132 163.675  0.00  0.00           C
ATOM   2609  B   BEA A2609      31.863 121.500 163.976  0.00  0.00           C
ATOM   2610  B   BEA A2610      31.585 120.915 164.244  0.00  0.00           C
ATOM   2611  B   BEA A2611      31.276 120.264 164.530  0.00  0.00           C
ATOM   2612  B   BEA A2612      30.990 119.662 164.785  0.00  0.00           C
ATOM   2613  B   BEA A2613      30.674 118.994 165.058  0.00  0.00           C
ATOM   2614  B   BEA A2614      30.088 117.759 165.537  0.00  0.00           C
ATOM   2615  B   BEA A2615      29.791 117.134 165.767  0.00  0.00           C
ATOM   2616  B   BEA A2616      29.462 116.444 166.011  0.00  0.00           C
ATOM   2617  B   BEA A2617      29.160 115.813 166.228  0.00  0.00           C
ATOM   2618  B   BEA A2618      28.856 115.180 166.439  0.00  0.00           C
ATOM   2619  B   BEA A2619      28.550 114.546 166.644  0.00  0.00           C
ATOM   2620  B   BEA A2620      28.243 113.913 166.842  0.00  0.00           C
ATOM   2621  B   BEA A2621      27.934 113.280 167.035  0.00  0.00           C
ATOM   2622  B   BEA A2622      27.594 112.589 167.239  0.00  0.00           C
ATOM   2623  B   BEA A2623      27.283 111.961 167.418  0.00  0.00           C
ATOM   2624  B   BEA A2624      26.972 111.338 167.592  0.00  0.00           C
ATOM   2625  B   BEA A2625      26.629 110.659 167.777  0.00  0.00           C
ATOM   2626  B   BEA A2626      26.317 110.047 167.939  0.00  0.00           C
ATOM   2627  B   BEA A2627      25.974 109.382 168.110  0.00  0.00           C
ATOM   2628  B   BEA A2628      25.631 108.725 168.275  0.00  0.00           C
ATOM   2629  B   BEA A2629      25.289 108.079 168.434  0.00  0.00           C
ATOM   2630  B   BEA A2630      24.947 107.443 168.586  0.00  0.00           C
ATOM   2631  B   BEA A2631      24.607 106.819 168.733  0.00  0.00           C
ATOM   2632  B   BEA A2632      24.237 106.151 168.886  0.00  0.00           C
ATOM   2633  B   BEA A2633      23.901 105.555 169.020  0.00  0.00           C
ATOM   2634  B   BEA A2634      23.535 104.919 169.161  0.00  0.00           C
ATOM   2635  B   BEA A2635      23.140 104.246 169.308  0.00  0.00           C
ATOM   2636  B   BEA A2636      22.781 103.647 169.436  0.00  0.00           C
ATOM   2637  B   BEA A2637      22.393 103.017 169.570  0.00  0.00           C
ATOM   2638  B   BEA A2638      22.010 102.409 169.697  0.00  0.00           C
ATOM   2639  B   BEA A2639      21.599 101.777 169.828  0.00  0.00           C
ATOM   2640  B   BEA A2640      21.195 101.173 169.952  0.00  0.00           C
ATOM   2641  B   BEA A2641      20.764 100.551 170.080  0.00  0.00           C
ATOM   2642  B   BEA A2642      20.341  99.963 170.201  0.00  0.00           C
ATOM   2643  B   BEA A2643      19.456  98.808 170.442  0.00  0.00           C
ATOM   2644  B   BEA A2644      18.997  98.250 170.560  0.00  0.00           C
ATOM   2645  B   BEA A2645      18.517  97.700 170.680  0.00  0.00           C
ATOM   2646  B   BEA A2646      18.019  97.163 170.801  0.00  0.00           C
ATOM   2647  B   BEA A2647      17.470  96.616 170.931  0.00  0.00           C
ATOM   2648  B   BEA A2648      16.940  96.132 171.053  0.00  0.00           C
ATOM   2649  B   BEA A2649      16.364  95.658 171.182  0.00  0.00           C
ATOM   2650  B   BEA A2650      15.779  95.232 171.311  0.00  0.00           C
ATOM   2651  B   BEA A2651      15.152  94.843 171.447  0.00  0.00           C
ATOM   2652  B   BEA A2652      14.520  94.521 171.583  0.00  0.00           C
ATOM   2653  B   BEA A2653      13.847  94.261 171.728  0.00  0.00           C
ATOM   2654  B   BEA A2654      13.130  94.081 171.883  0.00  0.00           C
ATOM   2655  B   BEA A2655      11.660  94.043 172.208  0.00  0.00           C
ATOM   2656  B   BEA A2656      10.979  94.184 172.364  0.00  0.00           C
ATOM   2657  B   BEA A2657      10.269  94.445 172.533  0.00  0.00           C
ATOM   2658  B   BEA A2658       9.624  94.786 172.692  0.00  0.00           C
ATOM   2659  B   BEA A2659       9.040  95.183 172.841  0.00  0.00           C
ATOM   2660  B   BEA A2660       8.485  95.642 172.989  0.00  0.00           C
ATOM   2661  B   BEA A2661       7.960  96.151 173.134  0.00  0.00           C
ATOM   2662  B   BEA A2662       7.471  96.693 173.276  0.00  0.00           C
ATOM   2663  B   BEA A2663       7.020  97.252 173.411  0.00  0.00           C
ATOM   2664  B   BEA A2664       6.580  97.849 173.547  0.00  0.00           C
ATOM   2665  B   BEA A2665       6.160  98.462 173.684  0.00  0.00           C
ATOM   2666  B   BEA A2666       5.366  99.709 173.959  0.00  0.00           C
ATOM   2667  B   BEA A2667       5.001 100.313 174.095  0.00  0.00           C
ATOM   2668  B   BEA A2668       4.610 100.978 174.249  0.00  0.00           C
ATOM   2669  B   BEA A2669       4.258 101.583 174.395  0.00  0.00           C
ATOM   2670  B   BEA A2670       3.890 102.224 174.557  0.00  0.00           C
ATOM   2671  B   BEA A2671       3.538 102.835 174.722  0.00  0.00           C
ATOM   2672  B   BEA A2672       2.796 104.098 175.110  0.00  0.00           C
ATOM   2673  B   BEA A2673       2.425 104.700 175.330  0.00  0.00           C
ATOM   2674  B   BEA A2674       2.055 105.264 175.573  0.00  0.00           C
ATOM   2675  B   BEA A2675       1.200 106.302 176.261  0.00  0.00           C
ATOM   2676  B   BEA A2676       0.734 106.559 176.765  0.00  0.00           C
ATOM   2677  B   BEA A2677       0.343 106.372 177.340  0.00  0.00           C
ATOM   2678  B   BEA A2678       0.106 105.870 177.845  0.00  0.00           C
ATOM   2679  B   BEA A2679      -0.024 105.266 178.272  0.00  0.00           C
ATOM   2680  B   BEA A2680      -0.086 104.642 178.640  0.00  0.00           C
ATOM   2681  B   BEA A2681      -0.102 103.963 178.997  0.00  0.00           C
ATOM   2682  B   BEA A2682      -0.080 103.333 179.303  0.00  0.00           C
ATOM   2683  B   BEA A2683       0.198 101.284 180.208  0.00  0.00           C
ATOM   2684  B   BEA A2684       0.357 100.612 180.488  0.00  0.00           C
ATOM   2685  B   BEA A2685       0.553  99.945 180.762  0.00  0.00           C
ATOM   2686  B   BEA A2686       0.785  99.297 181.026  0.00  0.00           C
ATOM   2687  B   BEA A2687       1.076  98.630 181.300  0.00  0.00           C
ATOM   2688  B   BEA A2688       1.377  98.060 181.536  0.00  0.00           C
ATOM   2689  B   BEA A2689       1.768  97.455 181.794  0.00  0.00           C
ATOM   2690  B   BEA A2690       2.226  96.891 182.041  0.00  0.00           C
ATOM   2691  B   BEA A2691       2.713  96.423 182.246  0.00  0.00           C
ATOM   2692  B   BEA A2692       3.299  96.005 182.424  0.00  0.00           C
ATOM   2693  B   BEA A2693       3.999  95.678 182.547  0.00  0.00           C
ATOM   2694  B   BEA A2694       4.696  95.515 182.576  0.00  0.00           C
ATOM   2695  B   BEA A2695       5.465  95.505 182.507  0.00  0.00           C
ATOM   2696  B   BEA A2696       8.131  96.433 181.753  0.00  0.00           C
ATOM   2697  B   BEA A2697       8.771  96.822 181.518  0.00  0.00           C
ATOM   2698  B   BEA A2698       9.357  97.233 181.304  0.00  0.00           C
ATOM   2699  B   BEA A2699       9.908  97.671 181.115  0.00  0.00           C
ATOM   2700  B   BEA A2700      10.454  98.166 180.961  0.00  0.00           C
ATOM   2701  B   BEA A2701      10.940  98.687 180.894  0.00  0.00           C
ATOM   2702  B   BEA A2702      11.356  99.297 181.037  0.00  0.00           C
ATOM   2703  B   BEA A2703      11.431  99.755 181.571  0.00  0.00           C
ATOM   2704  B   BEA A2704      11.238  99.983 182.261  0.00  0.00           C
ATOM   2705  B   BEA A2705      10.964 100.092 182.925  0.00  0.00           C
ATOM   2706  B   BEA A2706      10.637 100.153 183.618  0.00  0.00           C
ATOM   2707  B   BEA A2707      10.310 100.185 184.261  0.00  0.00           C
ATOM   2708  B   BEA A2708       9.264 100.230 186.230  0.00  0.00           C
ATOM   2709  B   BEA A2709       8.907 100.254 186.906  0.00  0.00           C
ATOM   2710  B   BEA A2710       8.580 100.291 187.544  0.00  0.00           C
ATOM   2711  B   BEA A2711       8.246 100.356 188.227  0.00  0.00           C
ATOM   2712  B   BEA A2712       7.379 100.729 190.248  0.00  0.00           C
ATOM   2713  B   BEA A2713       7.144 100.929 190.916  0.00  0.00           C
ATOM   2714  B   BEA A2714       6.932 101.190 191.618  0.00  0.00           C
ATOM   2715  B   BEA A2715       6.775 101.491 192.268  0.00  0.00           C
ATOM   2716  B   BEA A2716       6.668 101.848 192.901  0.00  0.00           C
ATOM   2717  B   BEA A2717       6.618 102.271 193.514  0.00  0.00           C
ATOM   2718  B   BEA A2718       6.717 103.287 194.602  0.00  0.00           C
ATOM   2719  B   BEA A2719       7.066 104.453 195.442  0.00  0.00           C
ATOM   2720  B   BEA A2720       7.313 105.055 195.764  0.00  0.00           C
ATOM   2721  B   BEA A2721       7.606 105.679 196.036  0.00  0.00           C
ATOM   2722  B   BEA A2722       7.941 106.324 196.264  0.00  0.00           C
ATOM   2723  B   BEA A2723       8.293 106.949 196.441  0.00  0.00           C
ATOM   2724  B   BEA A2724       8.676 107.585 196.583  0.00  0.00           C
ATOM   2725  B   BEA A2725       9.059 108.188 196.687  0.00  0.00           C
ATOM   2726  B   BEA A2726       9.486 108.831 196.768  0.00  0.00           C
ATOM   2727  B   BEA A2727       9.901 109.430 196.820  0.00  0.00           C
ATOM   2728  B   BEA A2728      10.781 110.640 196.862  0.00  0.00           C
ATOM   2729  B   BEA A2729      11.241 111.245 196.857  0.00  0.00           C
ATOM   2730  B   BEA A2730      11.698 111.831 196.836  0.00  0.00           C
ATOM   2731  B   BEA A2731      12.148 112.396 196.803  0.00  0.00           C
ATOM   2732  B   BEA A2732      12.625 112.981 196.756  0.00  0.00           C
ATOM   2733  B   BEA A2733      13.088 113.540 196.701  0.00  0.00           C
ATOM   2734  B   BEA A2734      13.574 114.116 196.634  0.00  0.00           C
ATOM   2735  B   BEA A2735      14.043 114.661 196.561  0.00  0.00           C
ATOM   2736  B   BEA A2736      15.038 115.793 196.384  0.00  0.00           C
ATOM   2737  B   BEA A2737      15.521 116.330 196.290  0.00  0.00           C
ATOM   2738  B   BEA A2738      16.020 116.878 196.186  0.00  0.00           C
ATOM   2739  B   BEA A2739      16.535 117.436 196.075  0.00  0.00           C
ATOM   2740  B   BEA A2740      17.020 117.955 195.965  0.00  0.00           C
ATOM   2741  B   BEA A2741      17.518 118.482 195.849  0.00  0.00           C
ATOM   2742  B   BEA A2742      18.552 119.556 195.598  0.00  0.00           C
ATOM   2743  B   BEA A2743      19.039 120.054 195.475  0.00  0.00           C
ATOM   2744  B   BEA A2744      19.584 120.605 195.336  0.00  0.00           C
ATOM   2745  B   BEA A2745      20.606 121.623 195.067  0.00  0.00           C
ATOM   2746  B   BEA A2746      21.130 122.138 194.926  0.00  0.00           C
ATOM   2747  B   BEA A2747      21.663 122.655 194.782  0.00  0.00           C
ATOM   2748  B   BEA A2748      22.202 123.174 194.635  0.00  0.00           C
ATOM   2749  B   BEA A2749      23.250 124.167 194.345  0.00  0.00           C
ATOM   2750  B   BEA A2750      23.757 124.641 194.205  0.00  0.00           C
ATOM   2751  B   BEA A2751      24.320 125.163 194.048  0.00  0.00           C
ATOM   2752  B   BEA A2752      24.836 125.636 193.904  0.00  0.00           C
ATOM   2753  B   BEA A2753      25.409 126.157 193.744  0.00  0.00           C
ATOM   2754  B   BEA A2754      25.932 126.628 193.598  0.00  0.00           C
ATOM   2755  B   BEA A2755      26.458 127.098 193.452  0.00  0.00           C
ATOM   2756  B   BEA A2756      27.040 127.612 193.291  0.00  0.00           C
ATOM   2757  B   BEA A2757      28.690 129.043 192.840  0.00  0.00           C
ATOM   2758  B   BEA A2758      29.223 129.497 192.696  0.00  0.00           C
ATOM   2759  B   BEA A2759      29.810 129.992 192.539  0.00  0.00           C
ATOM   2760  B   BEA A2760      30.343 130.436 192.399  0.00  0.00           C
ATOM   2761  B   BEA A2761      30.929 130.920 192.246  0.00  0.00           C
ATOM   2762  B   BEA A2762      31.459 131.354 192.110  0.00  0.00           C
ATOM   2763  B   BEA A2763      32.041 131.825 191.963  0.00  0.00           C
ATOM   2764  B   BEA A2764      32.621 132.289 191.819  0.00  0.00           C
ATOM   2765  B   BEA A2765      33.197 132.745 191.679  0.00  0.00           C
ATOM   2766  B   BEA A2766      34.336 133.632 191.411  0.00  0.00           C
ATOM   2767  B   BEA A2767      34.899 134.062 191.284  0.00  0.00           C
ATOM   2768  B   BEA A2768      35.509 134.523 191.150  0.00  0.00           C
ATOM   2769  B   BEA A2769      36.113 134.973 191.022  0.00  0.00           C
ATOM   2770  B   BEA A2770      37.298 135.838 190.785  0.00  0.00           C
ATOM   2771  B   BEA A2771      37.877 136.252 190.676  0.00  0.00           C
ATOM   2772  B   BEA A2772      38.500 136.690 190.566  0.00  0.00           C
ATOM   2773  B   BEA A2773      39.111 137.113 190.464  0.00  0.00           C
ATOM   2774  B   BEA A2774      39.711 137.521 190.370  0.00  0.00           C
ATOM   2775  B   BEA A2775      40.922 138.323 190.202  0.00  0.00           C
ATOM   2776  B   BEA A2776      41.583 138.747 190.124  0.00  0.00           C
ATOM   2777  B   BEA A2777      42.175 139.118 190.063  0.00  0.00           C
ATOM   2778  B   BEA A2778      42.800 139.502 190.009  0.00  0.00           C
ATOM   2779  B   BEA A2779      43.454 139.893 189.963  0.00  0.00           C
ATOM   2780  B   BEA A2780      44.087 140.260 189.931  0.00  0.00           C
ATOM   2781  B   BEA A2781      44.745 140.630 189.911  0.00  0.00           C
ATOM   2782  B   BEA A2782      45.424 140.999 189.907  0.00  0.00           C
ATOM   2783  B   BEA A2783      46.076 141.339 189.919  0.00  0.00           C
ATOM   2784  B   BEA A2784      46.747 141.675 189.949  0.00  0.00           C
ATOM   2785  B   BEA A2785      47.389 141.982 189.994  0.00  0.00           C
ATOM   2786  B   BEA A2786      48.767 142.592 190.149  0.00  0.00           C
ATOM   2787  B   BEA A2787      49.455 142.869 190.258  0.00  0.00           C
ATOM   2788  B   BEA A2788      50.114 143.117 190.384  0.00  0.00           C
ATOM   2789  B   BEA A2789      50.826 143.364 190.544  0.00  0.00           C
ATOM   2790  B   BEA A2790      51.509 143.580 190.722  0.00  0.00           C
ATOM   2791  B   BEA A2791      52.203 143.777 190.928  0.00  0.00           C
ATOM   2792  B   BEA A2792      52.870 143.944 191.152  0.00  0.00           C
ATOM   2793  B   BEA A2793      53.548 144.091 191.407  0.00  0.00           C
ATOM   2794  B   BEA A2794      54.239 144.215 191.697  0.00  0.00           C
ATOM   2795  B   BEA A2795      55.552 144.373 192.334  0.00  0.00           C
ATOM   2796  B   BEA A2796      56.214 144.412 192.701  0.00  0.00           C
ATOM   2797  B   BEA A2797      56.857 144.422 193.091  0.00  0.00           C
ATOM   2798  B   BEA A2798      57.485 144.403 193.503  0.00  0.00           C
ATOM   2799  B   BEA A2799      58.067 144.359 193.914  0.00  0.00           C
ATOM   2800  B   BEA A2800      58.670 144.285 194.371  0.00  0.00           C
ATOM   2801  B   BEA A2801      59.232 144.189 194.828  0.00  0.00           C
ATOM   2802  B   BEA A2802      59.786 144.067 195.308  0.00  0.00           C
ATOM   2803  B   BEA A2803      60.332 143.920 195.812  0.00  0.00           C
ATOM   2804  B   BEA A2804      60.844 143.755 196.312  0.00  0.00           C
ATOM   2805  B   BEA A2805      61.350 143.566 196.836  0.00  0.00           C
ATOM   2806  B   BEA A2806      61.852 143.352 197.385  0.00  0.00           C
ATOM   2807  B   BEA A2807      62.296 143.139 197.895  0.00  0.00           C
ATOM   2808  B   BEA A2808      62.763 142.890 198.459  0.00  0.00           C
ATOM   2809  B   BEA A2809      63.175 142.648 198.981  0.00  0.00           C
ATOM   2810  B   BEA A2810      63.611 142.369 199.557  0.00  0.00           C
ATOM   2811  B   BEA A2811      64.019 142.085 200.121  0.00  0.00           C
ATOM   2812  B   BEA A2812      64.781 141.493 201.240  0.00  0.00           C
ATOM   2813  B   BEA A2813      65.136 141.187 201.791  0.00  0.00           C
ATOM   2814  B   BEA A2814      65.490 140.864 202.361  0.00  0.00           C
ATOM   2815  B   BEA A2815      65.842 140.523 202.948  0.00  0.00           C
ATOM   2816  B   BEA A2816      66.170 140.186 203.514  0.00  0.00           C
ATOM   2817  B   BEA A2817      66.497 139.833 204.096  0.00  0.00           C
ATOM   2818  B   BEA A2818      66.801 139.488 204.655  0.00  0.00           C
ATOM   2819  B   BEA A2819      67.406 138.752 205.817  0.00  0.00           C
ATOM   2820  B   BEA A2820      67.686 138.389 206.378  0.00  0.00           C
ATOM   2821  B   BEA A2821      67.965 138.011 206.951  0.00  0.00           C
ATOM   2822  B   BEA A2822      68.244 137.620 207.538  0.00  0.00           C
ATOM   2823  B   BEA A2823      68.521 137.216 208.137  0.00  0.00           C
ATOM   2824  B   BEA A2824      68.777 136.828 208.705  0.00  0.00           C
ATOM   2825  B   BEA A2825      69.269 136.046 209.831  0.00  0.00           C
ATOM   2826  B   BEA A2826      69.523 135.622 210.430  0.00  0.00           C
ATOM   2827  B   BEA A2827      69.758 135.219 210.996  0.00  0.00           C
ATOM   2828  B   BEA A2828      69.992 134.805 211.571  0.00  0.00           C
ATOM   2829  B   BEA A2829      70.225 134.382 212.155  0.00  0.00           C
ATOM   2830  B   BEA A2830      70.440 133.981 212.703  0.00  0.00           C
ATOM   2831  B   BEA A2831      70.672 133.538 213.304  0.00  0.00           C
ATOM   2832  B   BEA A2832      70.886 133.119 213.867  0.00  0.00           C
ATOM   2833  B   BEA A2833      71.099 132.691 214.437  0.00  0.00           C
ATOM   2834  B   BEA A2834      71.507 131.847 215.553  0.00  0.00           C
ATOM   2835  B   BEA A2835      71.719 131.395 216.143  0.00  0.00           C
ATOM   2836  B   BEA A2836      71.914 130.971 216.693  0.00  0.00           C
ATOM   2837  B   BEA A2837      72.124 130.504 217.296  0.00  0.00           C
ATOM   2838  B   BEA A2838      72.319 130.066 217.857  0.00  0.00           C
ATOM   2839  B   BEA A2839      72.512 129.622 218.423  0.00  0.00           C
ATOM   2840  B   BEA A2840      72.883 128.752 219.523  0.00  0.00           C
ATOM   2841  B   BEA A2841      73.077 128.289 220.103  0.00  0.00           C
ATOM   2842  B   BEA A2842      73.270 127.820 220.687  0.00  0.00           C
ATOM   2843  B   BEA A2843      73.624 126.944 221.772  0.00  0.00           C
ATOM   2844  B   BEA A2844      73.817 126.459 222.367  0.00  0.00           C
ATOM   2845  B   BEA A2845      73.994 126.008 222.917  0.00  0.00           C
ATOM   2846  B   BEA A2846      74.172 125.553 223.470  0.00  0.00           C
ATOM   2847  B   BEA A2847      74.349 125.094 224.026  0.00  0.00           C
ATOM   2848  B   BEA A2848      74.527 124.631 224.584  0.00  0.00           C
ATOM   2849  B   BEA A2849      74.705 124.164 225.145  0.00  0.00           C
ATOM   2850  B   BEA A2850      74.883 123.693 225.708  0.00  0.00           C
ATOM   2851  B   BEA A2851      75.046 123.259 226.223  0.00  0.00           C
ATOM   2852  B   BEA A2852      75.225 122.781 226.789  0.00  0.00           C
ATOM   2853  B   BEA A2853      75.404 122.300 227.357  0.00  0.00           C
ATOM   2854  B   BEA A2854      75.568 121.858 227.877  0.00  0.00           C
ATOM   2855  B   BEA A2855      75.748 121.371 228.446  0.00  0.00           C
ATOM   2856  B   BEA A2856      75.929 120.882 229.017  0.00  0.00           C
ATOM   2857  B   BEA A2857      76.276 119.938 230.111  0.00  0.00           C
ATOM   2858  B   BEA A2858      76.443 119.484 230.634  0.00  0.00           C
ATOM   2859  B   BEA A2859      76.626 118.986 231.206  0.00  0.00           C
ATOM   2860  B   BEA A2860      76.794 118.528 231.729  0.00  0.00           C
ATOM   2861  B   BEA A2861      76.978 118.027 232.300  0.00  0.00           C
ATOM   2862  B   BEA A2862      77.148 117.567 232.823  0.00  0.00           C
ATOM   2863  B   BEA A2863      77.318 117.106 233.344  0.00  0.00           C
ATOM   2864  B   BEA A2864      77.505 116.601 233.914  0.00  0.00           C
ATOM   2865  B   BEA A2865      77.677 116.139 234.433  0.00  0.00           C
ATOM   2866  B   BEA A2866      77.866 115.632 235.000  0.00  0.00           C
ATOM   2867  B   BEA A2867      78.215 114.705 236.033  0.00  0.00           C
ATOM   2868  B   BEA A2868      78.407 114.198 236.595  0.00  0.00           C
ATOM   2869  B   BEA A2869      78.584 113.734 237.107  0.00  0.00           C
ATOM   2870  B   BEA A2870      78.778 113.228 237.665  0.00  0.00           C
ATOM   2871  B   BEA A2871      78.957 112.765 238.173  0.00  0.00           C
ATOM   2872  B   BEA A2872      79.154 112.260 238.725  0.00  0.00           C
ATOM   2873  B   BEA A2873      79.353 111.755 239.275  0.00  0.00           C
ATOM   2874  B   BEA A2874      79.535 111.295 239.775  0.00  0.00           C
ATOM   2875  B   BEA A2875      79.736 110.792 240.318  0.00  0.00           C
ATOM   2876  B   BEA A2876      79.939 110.292 240.858  0.00  0.00           C
ATOM   2877  B   BEA A2877      80.125 109.835 241.349  0.00  0.00           C
ATOM   2878  B   BEA A2878      80.331 109.338 241.882  0.00  0.00           C
ATOM   2879  B   BEA A2879      80.538 108.842 242.411  0.00  0.00           C
ATOM   2880  B   BEA A2880      80.746 108.349 242.936  0.00  0.00           C
ATOM   2881  B   BEA A2881      80.956 107.858 243.457  0.00  0.00           C
ATOM   2882  B   BEA A2882      81.382 106.884 244.484  0.00  0.00           C
ATOM   2883  B   BEA A2883      81.597 106.401 244.991  0.00  0.00           C
ATOM   2884  B   BEA A2884      81.814 105.921 245.493  0.00  0.00           C
ATOM   2885  B   BEA A2885      82.052 105.403 246.033  0.00  0.00           C
ATOM   2886  B   BEA A2886      82.272 104.930 246.524  0.00  0.00           C
ATOM   2887  B   BEA A2887      82.514 104.419 247.053  0.00  0.00           C
ATOM   2888  B   BEA A2888      82.738 103.954 247.533  0.00  0.00           C
ATOM   2889  B   BEA A2889      82.984 103.451 248.049  0.00  0.00           C
ATOM   2890  B   BEA A2890      83.233 102.953 248.559  0.00  0.00           C
ATOM   2891  B   BEA A2891      83.483 102.460 249.062  0.00  0.00           C
ATOM   2892  B   BEA A2892      83.735 101.971 249.558  0.00  0.00           C
ATOM   2893  B   BEA A2893      83.990 101.488 250.047  0.00  0.00           C
ATOM   2894  B   BEA A2894      84.528 100.497 251.043  0.00  0.00           C
ATOM   2895  B   BEA A2895      84.811  99.991 251.549  0.00  0.00           C
ATOM   2896  B   BEA A2896      85.075  99.530 252.007  0.00  0.00           C
ATOM   2897  B   BEA A2897      85.363  99.036 252.496  0.00  0.00           C
ATOM   2898  B   BEA A2898      85.654  98.549 252.976  0.00  0.00           C
ATOM   2899  B   BEA A2899      85.948  98.069 253.448  0.00  0.00           C
ATOM   2900  B   BEA A2900      86.268  97.557 253.948  0.00  0.00           C
ATOM   2901  B   BEA A2901      86.567  97.092 254.400  0.00  0.00           C
ATOM   2902  B   BEA A2902      86.893  96.596 254.880  0.00  0.00           C
ATOM   2903  B   BEA A2903      87.222  96.108 255.349  0.00  0.00           C
ATOM   2904  B   BEA A2904      87.554  95.629 255.808  0.00  0.00           C
ATOM   2905  B   BEA A2905      87.888  95.159 256.255  0.00  0.00           C
ATOM   2906  B   BEA A2906      88.226  94.697 256.693  0.00  0.00           C
ATOM   2907  B   BEA A2907      88.593  94.209 257.152  0.00  0.00           C
ATOM   2908  B   BEA A2908      88.963  93.730 257.600  0.00  0.00           C
ATOM   2909  B   BEA A2909      89.715  92.803 258.458  0.00  0.00           C
ATOM   2910  B   BEA A2910      90.124  92.321 258.900  0.00  0.00           C
ATOM   2911  B   BEA A2911      90.537  91.850 259.328  0.00  0.00           C
ATOM   2912  B   BEA A2912      90.924  91.423 259.714  0.00  0.00           C
ATOM   2913  B   BEA A2913      91.375  90.943 260.144  0.00  0.00           C
ATOM   2914  B   BEA A2914      91.800  90.506 260.531  0.00  0.00           C
ATOM   2915  B   BEA A2915      92.261  90.050 260.932  0.00  0.00           C
ATOM   2916  B   BEA A2916      92.725  89.607 261.318  0.00  0.00           C
ATOM   2917  B   BEA A2917      93.195  89.176 261.689  0.00  0.00           C
ATOM   2918  B   BEA A2918      93.670  88.757 262.046  0.00  0.00           C
ATOM   2919  B   BEA A2919      94.183  88.323 262.411  0.00  0.00           C
ATOM   2920  B   BEA A2920      94.702  87.903 262.760  0.00  0.00           C
ATOM   2921  B   BEA A2921      95.227  87.496 263.093  0.00  0.00           C
ATOM   2922  B   BEA A2922      95.759  87.103 263.411  0.00  0.00           C
ATOM   2923  B   BEA A2923      96.297  86.723 263.712  0.00  0.00           C
ATOM   2924  B   BEA A2924      96.880  86.331 264.017  0.00  0.00           C
ATOM   2925  B   BEA A2925      97.471  85.954 264.305  0.00  0.00           C
ATOM   2926  B   BEA A2926      98.032  85.615 264.559  0.00  0.00           C
ATOM   2927  B   BEA A2927      98.641  85.266 264.814  0.00  0.00           C
ATOM   2928  B   BEA A2928      99.259  84.931 265.052  0.00  0.00           C
ATOM   2929  B   BEA A2929      99.889  84.609 265.273  0.00  0.00           C
ATOM   2930  B   BEA A2930     101.227  83.990 265.676  0.00  0.00           C
ATOM   2931  B   BEA A2931     101.896  83.711 265.845  0.00  0.00           C
ATOM   2932  B   BEA A2932     102.578  83.445 265.998  0.00  0.00           C
ATOM   2933  B   BEA A2933     103.229  83.208 266.125  0.00  0.00           C
ATOM   2934  B   BEA A2934     103.939  82.967 266.246  0.00  0.00           C
ATOM   2935  B   BEA A2935     104.663  82.738 266.349  0.00  0.00           C
ATOM   2936  B   BEA A2936     105.355  82.534 266.431  0.00  0.00           C
ATOM   2937  B   BEA A2937     106.059  82.341 266.498  0.00  0.00           C
ATOM   2938  B   BEA A2938     106.777  82.157 266.550  0.00  0.00           C
ATOM   2939  B   BEA A2939     107.507  81.983 266.588  0.00  0.00           C
ATOM   2940  B   BEA A2940     108.250  81.819 266.610  0.00  0.00           C
ATOM   2941  B   BEA A2941     108.956  81.675 266.617  0.00  0.00           C
ATOM   2942  B   BEA A2942     109.724  81.529 266.610  0.00  0.00           C
ATOM   2943  B   BEA A2943     110.453  81.401 266.589  0.00  0.00           C
ATOM   2944  B   BEA A2944     111.891  81.176 266.510  0.00  0.00           C
ATOM   2945  B   BEA A2945     112.651  81.070 266.449  0.00  0.00           C
ATOM   2946  B   BEA A2946     113.368  80.979 266.380  0.00  0.00           C
ATOM   2947  B   BEA A2947     114.094  80.893 266.297  0.00  0.00           C
ATOM   2948  B   BEA A2948     114.828  80.814 266.203  0.00  0.00           C
ATOM   2949  B   BEA A2949     115.571  80.741 266.096  0.00  0.00           C
ATOM   2950  B   BEA A2950     116.320  80.674 265.976  0.00  0.00           C
ATOM   2951  B   BEA A2951     117.023  80.617 265.854  0.00  0.00           C
ATOM   2952  B   BEA A2952     117.786  80.561 265.710  0.00  0.00           C
ATOM   2953  B   BEA A2953     119.947  80.433 265.240  0.00  0.00           C
ATOM   2954  B   BEA A2954     120.677  80.398 265.062  0.00  0.00           C
ATOM   2955  B   BEA A2955     121.410  80.368 264.872  0.00  0.00           C
ATOM   2956  B   BEA A2956     122.832  80.321 264.475  0.00  0.00           C
ATOM   2957  B   BEA A2957     123.520  80.303 264.270  0.00  0.00           C
ATOM   2958  B   BEA A2958     124.264  80.286 264.038  0.00  0.00           C
ATOM   2959  B   BEA A2959     124.955  80.273 263.813  0.00  0.00           C
ATOM   2960  B   BEA A2960     125.648  80.263 263.579  0.00  0.00           C
ATOM   2961  B   BEA A2961     126.341  80.255 263.336  0.00  0.00           C
ATOM   2962  B   BEA A2962     127.087  80.249 263.064  0.00  0.00           C
ATOM   2963  B   BEA A2963     127.780  80.245 262.801  0.00  0.00           C
ATOM   2964  B   BEA A2964     128.471  80.243 262.531  0.00  0.00           C
ATOM   2965  B   BEA A2965     129.162  80.242 262.251  0.00  0.00           C
ATOM   2966  B   BEA A2966     129.851  80.243 261.963  0.00  0.00           C
ATOM   2967  B   BEA A2967     130.537  80.244 261.666  0.00  0.00           C
ATOM   2968  B   BEA A2968     131.169  80.246 261.385  0.00  0.00           C
ATOM   2969  B   BEA A2969     131.850  80.249 261.072  0.00  0.00           C
ATOM   2970  B   BEA A2970     132.528  80.252 260.751  0.00  0.00           C
ATOM   2971  B   BEA A2971     133.871  80.259 260.087  0.00  0.00           C
ATOM   2972  B   BEA A2972     134.536  80.262 259.743  0.00  0.00           C
ATOM   2973  B   BEA A2973     135.196  80.265 259.392  0.00  0.00           C
ATOM   2974  B   BEA A2974     135.850  80.267 259.034  0.00  0.00           C
ATOM   2975  B   BEA A2975     136.498  80.268 258.670  0.00  0.00           C
ATOM   2976  B   BEA A2976     137.140  80.268 258.298  0.00  0.00           C
ATOM   2977  B   BEA A2977     137.775  80.267 257.920  0.00  0.00           C
ATOM   2978  B   BEA A2978     138.402  80.265 257.536  0.00  0.00           C
ATOM   2979  B   BEA A2979     139.070  80.260 257.116  0.00  0.00           C
ATOM   2980  B   BEA A2980     139.682  80.253 256.719  0.00  0.00           C
ATOM   2981  B   BEA A2981     140.286  80.245 256.317  0.00  0.00           C
ATOM   2982  B   BEA A2982     140.927  80.233 255.878  0.00  0.00           C
ATOM   2983  B   BEA A2983     141.512  80.220 255.465  0.00  0.00           C
ATOM   2984  B   BEA A2984     142.134  80.202 255.015  0.00  0.00           C
ATOM   2985  B   BEA A2985     142.700  80.183 254.592  0.00  0.00           C
ATOM   2986  B   BEA A2986     143.300  80.160 254.131  0.00  0.00           C
ATOM   2987  B   BEA A2987     143.888  80.132 253.665  0.00  0.00           C
ATOM   2988  B   BEA A2988     145.029  80.065 252.720  0.00  0.00           C
ATOM   2989  B   BEA A2989     145.582  80.026 252.241  0.00  0.00           C
ATOM   2990  B   BEA A2990     146.162  79.978 251.721  0.00  0.00           C
ATOM   2991  B   BEA A2991     146.688  79.929 251.234  0.00  0.00           C
ATOM   2992  B   BEA A2992     147.239  79.872 250.706  0.00  0.00           C
ATOM   2993  B   BEA A2993     147.776  79.808 250.174  0.00  0.00           C
ATOM   2994  B   BEA A2994     148.261  79.744 249.677  0.00  0.00           C
ATOM   2995  B   BEA A2995     148.768  79.669 249.138  0.00  0.00           C
ATOM   2996  B   BEA A2996     149.294  79.582 248.557  0.00  0.00           C
ATOM   2997  B   BEA A2997     149.770  79.495 248.012  0.00  0.00           C
ATOM   2998  B   BEA A2998     150.229  79.400 247.464  0.00  0.00           C
ATOM   2999  B   BEA A2999     150.704  79.292 246.873  0.00  0.00           C
ATOM   3000  B   BEA A3000     151.572  79.060 245.722  0.00  0.00           C
ATOM   3001  B   BEA A3001     151.994  78.928 245.121  0.00  0.00           C
ATOM   3002  B   BEA A3002     152.425  78.777 244.476  0.00  0.00           C
ATOM   3003  B   BEA A3003     153.177  78.469 243.258  0.00  0.00           C
ATOM   3004  B   BEA A3004     153.525  78.300 242.645  0.00  0.00           C
ATOM   3005  B   BEA A3005     153.877  78.110 241.985  0.00  0.00           C
ATOM   3006  B   BEA A3006     154.187  77.922 241.364  0.00  0.00           C
ATOM   3007  B   BEA A3007     154.499  77.709 240.696  0.00  0.00           C
ATOM   3008  B   BEA A3008     154.770  77.499 240.067  0.00  0.00           C
ATOM   3009  B   BEA A3009     155.041  77.262 239.389  0.00  0.00           C
ATOM   3010  B   BEA A3010     155.289  77.011 238.705  0.00  0.00           C
ATOM   3011  B   BEA A3011     155.501  76.765 238.060  0.00  0.00           C
ATOM   3012  B   BEA A3012     155.888  76.220 236.715  0.00  0.00           C
ATOM   3013  B   BEA A3013     156.077  75.955 236.082  0.00  0.00           C
ATOM   3014  B   BEA A3014     156.325  75.668 235.395  0.00  0.00           C
ATOM   3015  B   BEA A3015     156.609  75.425 234.797  0.00  0.00           C
ATOM   3016  B   BEA A3016     157.480  74.988 233.638  0.00  0.00           C
ATOM   3017  B   BEA A3017     158.026  74.820 233.144  0.00  0.00           C
ATOM   3018  B   BEA A3018     158.613  74.685 232.717  0.00  0.00           C
ATOM   3019  B   BEA A3019     159.228  74.579 232.350  0.00  0.00           C
ATOM   3020  B   BEA A3020     159.909  74.493 232.017  0.00  0.00           C
ATOM   3021  B   BEA A3021     160.601  74.429 231.739  0.00  0.00           C
ATOM   3022  B   BEA A3022     161.293  74.386 231.512  0.00  0.00           C
ATOM   3023  B   BEA A3023     162.028  74.357 231.318  0.00  0.00           C
ATOM   3024  B   BEA A3024     162.745  74.344 231.170  0.00  0.00           C
ATOM   3025  B   BEA A3025     163.492  74.343 231.054  0.00  0.00           C
ATOM   3026  B   BEA A3026     164.205  74.354 230.977  0.00  0.00           C
ATOM   3027  B   BEA A3027     164.935  74.374 230.932  0.00  0.00           C
ATOM   3028  B   BEA A3028     165.676  74.404 230.918  0.00  0.00           C
ATOM   3029  B   BEA A3029     166.424  74.442 230.936  0.00  0.00           C
ATOM   3030  B   BEA A3030     167.173  74.488 230.988  0.00  0.00           C
ATOM   3031  B   BEA A3031     168.650  74.601 231.188  0.00  0.00           C
ATOM   3032  B   BEA A3032     169.368  74.664 231.336  0.00  0.00           C
ATOM   3033  B   BEA A3033     170.793  74.808 231.742  0.00  0.00           C
ATOM   3034  B   BEA A3034     171.487  74.887 232.001  0.00  0.00           C
ATOM   3035  B   BEA A3035     172.193  74.972 232.316  0.00  0.00           C
ATOM   3036  B   BEA A3036     172.805  75.051 232.637  0.00  0.00           C
ATOM   3037  B   BEA A3037     173.463  75.141 233.044  0.00  0.00           C
ATOM   3038  B   BEA A3038     174.061  75.229 233.486  0.00  0.00           C
ATOM   3039  B   BEA A3039     174.600  75.313 233.960  0.00  0.00           C
ATOM   3040  B   BEA A3040     175.114  75.399 234.505  0.00  0.00           C
ATOM   3041  B   BEA A3041     175.573  75.478 235.085  0.00  0.00           C
ATOM   3042  B   BEA A3042     175.982  75.549 235.700  0.00  0.00           C
ATOM   3043  B   BEA A3043     176.348  75.609 236.347  0.00  0.00           C
ATOM   3044  B   BEA A3044     176.674  75.657 237.024  0.00  0.00           C
ATOM   3045  B   BEA A3045     176.946  75.689 237.680  0.00  0.00           C
ATOM   3046  B   BEA A3046     177.421  75.704 239.102  0.00  0.00           C
ATOM   3047  B   BEA A3047     177.613  75.683 239.810  0.00  0.00           C
ATOM   3048  B   BEA A3048     177.797  75.636 240.577  0.00  0.00           C
ATOM   3049  B   BEA A3049     177.950  75.567 241.295  0.00  0.00           C
ATOM   3050  B   BEA A3050     178.216  75.351 242.719  0.00  0.00           C
ATOM   3051  B   BEA A3051     178.345  75.190 243.464  0.00  0.00           C
ATOM   3052  B   BEA A3052     178.460  75.008 244.141  0.00  0.00           C
ATOM   3053  B   BEA A3053     178.582  74.779 244.844  0.00  0.00           C
ATOM   3054  B   BEA A3054     178.706  74.514 245.519  0.00  0.00           C
ATOM   3055  B   BEA A3055     178.845  74.189 246.208  0.00  0.00           C
ATOM   3056  B   BEA A3056     178.986  73.843 246.817  0.00  0.00           C
ATOM   3057  B   BEA A3057     179.151  73.426 247.431  0.00  0.00           C
ATOM   3058  B   BEA A3058     179.337  72.955 248.005  0.00  0.00           C
ATOM   3059  B   BEA A3059     179.534  72.463 248.506  0.00  0.00           C
ATOM   3060  B   BEA A3060     179.753  71.921 248.975  0.00  0.00           C
ATOM   3061  B   BEA A3061     179.980  71.371 249.385  0.00  0.00           C
ATOM   3062  B   BEA A3062     180.228  70.779 249.769  0.00  0.00           C
ATOM   3063  B   BEA A3063     180.498  70.146 250.126  0.00  0.00           C
ATOM   3064  B   BEA A3064     180.770  69.523 250.435  0.00  0.00           C
ATOM   3065  B   BEA A3065     181.039  68.919 250.701  0.00  0.00           C
ATOM   3066  B   BEA A3066     181.326  68.292 250.946  0.00  0.00           C
ATOM   3067  B   BEA A3067     181.629  67.644 251.172  0.00  0.00           C
ATOM   3068  B   BEA A3068     181.949  66.981 251.378  0.00  0.00           C
ATOM   3069  B   BEA A3069     182.257  66.358 251.550  0.00  0.00           C
ATOM   3070  B   BEA A3070     183.280  64.419 251.976  0.00  0.00           C
ATOM   3071  B   BEA A3071     183.661  63.747 252.091  0.00  0.00           C
ATOM   3072  B   BEA A3072     184.416  62.493 252.266  0.00  0.00           C
ATOM   3073  B   BEA A3073     184.817  61.872 252.336  0.00  0.00           C
ATOM   3074  B   BEA A3074     185.252  61.231 252.397  0.00  0.00           C
ATOM   3075  B   BEA A3075     185.658  60.668 252.442  0.00  0.00           C
ATOM   3076  B   BEA A3076     186.127  60.055 252.483  0.00  0.00           C
ATOM   3077  B   BEA A3077     186.595  59.489 252.512  0.00  0.00           C
ATOM   3078  B   BEA A3078     187.090  58.936 252.534  0.00  0.00           C
ATOM   3079  B   BEA A3079     187.611  58.409 252.549  0.00  0.00           C
ATOM   3080  B   BEA A3080     188.155  57.919 252.558  0.00  0.00           C
ATOM   3081  B   BEA A3081     188.755  57.453 252.562  0.00  0.00           C
ATOM   3082  B   BEA A3082     189.371  57.055 252.563  0.00  0.00           C
ATOM   3083  B   BEA A3083     190.038  56.721 252.563  0.00  0.00           C
ATOM   3084  B   BEA A3084     190.760  56.476 252.565  0.00  0.00           C
ATOM   3085  B   BEA A3085     191.506  56.356 252.574  0.00  0.00           C
ATOM   3086  B   BEA A3086     192.219  56.363 252.589  0.00  0.00           C
ATOM   3087  B   BEA A3087     192.956  56.485 252.615  0.00  0.00           C
ATOM   3088  B   BEA A3088     193.687  56.710 252.649  0.00  0.00           C
ATOM   3089  B   BEA A3089     194.377  57.005 252.690  0.00  0.00           C
ATOM   3090  B   BEA A3090     195.659  57.741 252.790  0.00  0.00           C
ATOM   3091  B   BEA A3091     196.243  58.146 252.847  0.00  0.00           C
ATOM   3092  B   BEA A3092     197.437  59.083 252.986  0.00  0.00           C
ATOM   3093  B   BEA A3093     197.999  59.569 253.063  0.00  0.00           C
ATOM   3094  B   BEA A3094     198.534  60.051 253.144  0.00  0.00           C
ATOM   3095  B   BEA A3095     199.080  60.562 253.233  0.00  0.00           C
ATOM   3096  B   BEA A3096     199.595  61.056 253.324  0.00  0.00           C
ATOM   3097  B   BEA A3097     200.115  61.568 253.424  0.00  0.00           C
ATOM   3098  B   BEA A3098     200.641  62.092 253.532  0.00  0.00           C
ATOM   3099  B   BEA A3099     201.169  62.625 253.648  0.00  0.00           C
ATOM   3100  B   BEA A3100     201.698  63.161 253.773  0.00  0.00           C
ATOM   3101  B   BEA A3101     202.187  63.656 253.897  0.00  0.00           C
ATOM   3102  B   BEA A3102     202.715  64.186 254.038  0.00  0.00           C
ATOM   3103  B   BEA A3103     203.238  64.708 254.188  0.00  0.00           C
ATOM   3104  B   BEA A3104     203.756  65.215 254.345  0.00  0.00           C
ATOM   3105  B   BEA A3105     204.268  65.705 254.510  0.00  0.00           C
ATOM   3106  B   BEA A3106     204.811  66.209 254.695  0.00  0.00           C
ATOM   3107  B   BEA A3107     205.343  66.685 254.888  0.00  0.00           C
ATOM   3108  B   BEA A3108     205.902  67.162 255.103  0.00  0.00           C
ATOM   3109  B   BEA A3109     206.446  67.600 255.325  0.00  0.00           C
ATOM   3110  B   BEA A3110     207.013  68.023 255.570  0.00  0.00           C
ATOM   3111  B   BEA A3111     207.600  68.421 255.840  0.00  0.00           C
ATOM   3112  B   BEA A3112     208.167  68.763 256.116  0.00  0.00           C
ATOM   3113  B   BEA A3113     208.788  69.083 256.437  0.00  0.00           C
ATOM   3114  B   BEA A3114     209.389  69.336 256.767  0.00  0.00           C
ATOM   3115  B   BEA A3115     210.011  69.540 257.126  0.00  0.00           C
ATOM   3116  B   BEA A3116     210.620  69.683 257.495  0.00  0.00           C
ATOM   3117  B   BEA A3117     211.258  69.774 257.899  0.00  0.00           C
ATOM   3118  B   BEA A3118     211.892  69.805 258.316  0.00  0.00           C
ATOM   3119  B   BEA A3119     212.488  69.783 258.723  0.00  0.00           C
ATOM   3120  B   BEA A3120     213.087  69.711 259.143  0.00  0.00           C
ATOM   3121  B   BEA A3121     213.691  69.589 259.578  0.00  0.00           C
ATOM   3122  B   BEA A3122     214.265  69.429 260.001  0.00  0.00           C
ATOM   3123  B   BEA A3123     214.848  69.225 260.437  0.00  0.00           C
ATOM   3124  B   BEA A3124     215.403  68.993 260.859  0.00  0.00           C
ATOM   3125  B   BEA A3125     215.967  68.720 261.293  0.00  0.00           C
ATOM   3126  B   BEA A3126     216.503  68.429 261.709  0.00  0.00           C
ATOM   3127  B   BEA A3127     217.049  68.102 262.135  0.00  0.00           C
ATOM   3128  B   BEA A3128     217.568  67.764 262.541  0.00  0.00           C
ATOM   3129  B   BEA A3129     218.058  67.421 262.925  0.00  0.00           C
ATOM   3130  B   BEA A3130     218.593  67.024 263.343  0.00  0.00           C
ATOM   3131  B   BEA A3131     219.063  66.656 263.709  0.00  0.00           C
ATOM   3132  B   BEA A3132     219.576  66.236 264.106  0.00  0.00           C
ATOM   3133  B   BEA A3133     220.060  65.823 264.478  0.00  0.00           C
ATOM   3134  B   BEA A3134     220.550  65.390 264.850  0.00  0.00           C
ATOM   3135  B   BEA A3135     221.512  64.503 265.567  0.00  0.00           C
ATOM   3136  B   BEA A3136     221.982  64.053 265.909  0.00  0.00           C
ATOM   3137  B   BEA A3137     222.458  63.590 266.249  0.00  0.00           C
ATOM   3138  B   BEA A3138     222.938  63.115 266.585  0.00  0.00           C
ATOM   3139  B   BEA A3139     223.385  62.666 266.891  0.00  0.00           C
ATOM   3140  B   BEA A3140     224.365  61.669 267.536  0.00  0.00           C
ATOM   3141  B   BEA A3141     224.823  61.199 267.825  0.00  0.00           C
ATOM   3142  B   BEA A3142     225.285  60.724 268.106  0.00  0.00           C
ATOM   3143  B   BEA A3143     225.787  60.207 268.401  0.00  0.00           C
ATOM   3144  B   BEA A3144     226.253  59.728 268.665  0.00  0.00           C
ATOM   3145  B   BEA A3145     226.761  59.208 268.940  0.00  0.00           C
ATOM   3146  B   BEA A3146     227.232  58.729 269.183  0.00  0.00           C
ATOM   3147  B   BEA A3147     227.744  58.213 269.435  0.00  0.00           C
ATOM   3148  B   BEA A3148     228.258  57.701 269.674  0.00  0.00           C
ATOM   3149  B   BEA A3149     228.734  57.232 269.882  0.00  0.00           C
ATOM   3150  B   BEA A3150     229.251  56.731 270.093  0.00  0.00           C
ATOM   3151  B   BEA A3151     229.769  56.238 270.290  0.00  0.00           C
ATOM   3152  B   BEA A3152     230.288  55.754 270.472  0.00  0.00           C
ATOM   3153  B   BEA A3153     230.849  55.243 270.651  0.00  0.00           C
ATOM   3154  B   BEA A3154     231.369  54.781 270.800  0.00  0.00           C
ATOM   3155  B   BEA A3155     231.932  54.297 270.942  0.00  0.00           C
ATOM   3156  B   BEA A3156     232.495  53.827 271.066  0.00  0.00           C
ATOM   3157  B   BEA A3157     233.102  53.340 271.178  0.00  0.00           C
ATOM   3158  B   BEA A3158     233.667  52.904 271.262  0.00  0.00           C
ATOM   3159  B   BEA A3159     234.277  52.455 271.330  0.00  0.00           C
ATOM   3160  B   BEA A3160     234.888  52.027 271.376  0.00  0.00           C
ATOM   3161  B   BEA A3161     235.501  51.620 271.399  0.00  0.00           C
ATOM   3162  B   BEA A3162     236.118  51.235 271.399  0.00  0.00           C
ATOM   3163  B   BEA A3163     236.782  50.847 271.373  0.00  0.00           C
ATOM   3164  B   BEA A3164     237.407  50.509 271.325  0.00  0.00           C
ATOM   3165  B   BEA A3165     238.083  50.172 271.246  0.00  0.00           C
ATOM   3166  B   BEA A3166     238.768  49.862 271.140  0.00  0.00           C
ATOM   3167  B   BEA A3167     239.414  49.594 271.016  0.00  0.00           C
ATOM   3168  B   BEA A3168     240.117  49.331 270.858  0.00  0.00           C
ATOM   3169  B   BEA A3169     240.782  49.107 270.686  0.00  0.00           C
ATOM   3170  B   BEA A3170     242.193  48.708 270.257  0.00  0.00           C
ATOM   3171  B   BEA A3171     242.842  48.557 270.033  0.00  0.00           C
ATOM   3172  B   BEA A3172     243.551  48.414 269.768  0.00  0.00           C
ATOM   3173  B   BEA A3173     244.222  48.300 269.502  0.00  0.00           C
ATOM   3174  B   BEA A3174     244.904  48.203 269.214  0.00  0.00           C
ATOM   3175  B   BEA A3175     246.912  48.029 268.281  0.00  0.00           C
ATOM   3176  B   BEA A3176     247.584  48.005 267.942  0.00  0.00           C
ATOM   3177  B   BEA A3177     248.904  48.006 267.239  0.00  0.00           C
ATOM   3178  B   BEA A3178     249.551  48.029 266.878  0.00  0.00           C
ATOM   3179  B   BEA A3179     250.206  48.067 266.502  0.00  0.00           C
ATOM   3180  B   BEA A3180     250.816  48.115 266.143  0.00  0.00           C
ATOM   3181  B   BEA A3181     251.484  48.182 265.740  0.00  0.00           C
ATOM   3182  B   BEA A3182     252.107  48.257 265.355  0.00  0.00           C
ATOM   3183  B   BEA A3183     252.735  48.345 264.959  0.00  0.00           C
ATOM   3184  B   BEA A3184     253.368  48.446 264.551  0.00  0.00           C
ATOM   3185  B   BEA A3185     253.954  48.550 264.167  0.00  0.00           C
ATOM   3186  B   BEA A3186     254.596  48.676 263.738  0.00  0.00           C
ATOM   3187  B   BEA A3187     255.189  48.804 263.335  0.00  0.00           C
ATOM   3188  B   BEA A3188     255.786  48.943 262.924  0.00  0.00           C
ATOM   3189  B   BEA A3189     256.385  49.093 262.504  0.00  0.00           C
ATOM   3190  B   BEA A3190     256.987  49.254 262.077  0.00  0.00           C
ATOM   3191  B   BEA A3191     257.590  49.426 261.643  0.00  0.00           C
ATOM   3192  B   BEA A3192     258.143  49.592 261.240  0.00  0.00           C
ATOM   3193  B   BEA A3193     258.749  49.785 260.794  0.00  0.00           C
ATOM   3194  B   BEA A3194     259.304  49.970 260.380  0.00  0.00           C
ATOM   3195  B   BEA A3195     259.859  50.164 259.962  0.00  0.00           C
ATOM   3196  B   BEA A3196     260.465  50.386 259.501  0.00  0.00           C
ATOM   3197  B   BEA A3197     261.019  50.598 259.075  0.00  0.00           C
ATOM   3198  B   BEA A3198     261.572  50.818 258.646  0.00  0.00           C
ATOM   3199  B   BEA A3199     262.124  51.046 258.215  0.00  0.00           C
ATOM   3200  B   BEA A3200     262.675  51.282 257.781  0.00  0.00           C
ATOM   3201  B   BEA A3201     263.223  51.526 257.346  0.00  0.00           C
ATOM   3202  B   BEA A3202     264.311  52.036 256.473  0.00  0.00           C
ATOM   3203  B   BEA A3203     264.850  52.301 256.036  0.00  0.00           C
ATOM   3204  B   BEA A3204     265.385  52.573 255.599  0.00  0.00           C
ATOM   3205  B   BEA A3205     265.917  52.851 255.163  0.00  0.00           C
ATOM   3206  B   BEA A3206     266.491  53.161 254.689  0.00  0.00           C
ATOM   3207  B   BEA A3207     267.529  53.747 253.827  0.00  0.00           C
ATOM   3208  B   BEA A3208     268.545  54.354 252.977  0.00  0.00           C
ATOM   3209  B   BEA A3209     269.089  54.692 252.519  0.00  0.00           C
ATOM   3210  B   BEA A3210     270.110  55.355 251.656  0.00  0.00           C
ATOM   3211  B   BEA A3211     270.587  55.676 251.251  0.00  0.00           C
ATOM   3212  B   BEA A3212     271.099  56.031 250.816  0.00  0.00           C
ATOM   3213  B   BEA A3213     271.603  56.390 250.387  0.00  0.00           C
ATOM   3214  B   BEA A3214     272.097  56.751 249.966  0.00  0.00           C
ATOM   3215  B   BEA A3215     272.581  57.115 249.554  0.00  0.00           C
ATOM   3216  B   BEA A3216     273.056  57.480 249.150  0.00  0.00           C
ATOM   3217  B   BEA A3217     273.560  57.879 248.720  0.00  0.00           C
ATOM   3218  B   BEA A3218     274.053  58.280 248.302  0.00  0.00           C
ATOM   3219  B   BEA A3219     275.000  59.083 247.499  0.00  0.00           C
ATOM   3220  B   BEA A3220     275.454  59.484 247.116  0.00  0.00           C
ATOM   3221  B   BEA A3221     275.932  59.918 246.714  0.00  0.00           C
ATOM   3222  B   BEA A3222     276.394  60.351 246.328  0.00  0.00           C
ATOM   3223  B   BEA A3223     276.877  60.817 245.927  0.00  0.00           C
ATOM   3224  B   BEA A3224     277.307  61.245 245.572  0.00  0.00           C
ATOM   3225  B   BEA A3225     277.755  61.705 245.205  0.00  0.00           C
ATOM   3226  B   BEA A3226     278.218  62.197 244.831  0.00  0.00           C
ATOM   3227  B   BEA A3227     278.660  62.683 244.477  0.00  0.00           C
ATOM   3228  B   BEA A3228     279.082  63.164 244.144  0.00  0.00           C
ATOM   3229  B   BEA A3229     279.951  64.212 243.477  0.00  0.00           C
ATOM   3230  B   BEA A3230     280.364  64.741 243.171  0.00  0.00           C
ATOM   3231  B   BEA A3231     280.777  65.296 242.873  0.00  0.00           C
ATOM   3232  B   BEA A3232     281.164  65.839 242.604  0.00  0.00           C
ATOM   3233  B   BEA A3233     281.946  67.032 242.097  0.00  0.00           C
ATOM   3234  B   BEA A3234     282.662  68.268 241.694  0.00  0.00           C
ATOM   3235  B   BEA A3235     282.996  68.913 241.537  0.00  0.00           C
ATOM   3236  B   BEA A3236     283.309  69.573 241.416  0.00  0.00           C
ATOM   3237  B   BEA A3237     283.598  70.248 241.336  0.00  0.00           C
ATOM   3238  B   BEA A3238     283.861  70.937 241.300  0.00  0.00           C
ATOM   3239  B   BEA A3239     284.093  71.640 241.316  0.00  0.00           C
ATOM   3240  B   BEA A3240     284.447  73.066 241.521  0.00  0.00           C
ATOM   3241  B   BEA A3241     284.564  73.797 241.724  0.00  0.00           C
ATOM   3242  B   BEA A3242     284.631  74.488 241.983  0.00  0.00           C
ATOM   3243  B   BEA A3243     284.653  75.147 242.296  0.00  0.00           C
ATOM   3244  B   BEA A3244     284.570  76.425 243.101  0.00  0.00           C
ATOM   3245  B   BEA A3245     284.479  76.982 243.535  0.00  0.00           C
ATOM   3246  B   BEA A3246     284.352  77.552 244.028  0.00  0.00           C
ATOM   3247  B   BEA A3247     284.207  78.068 244.517  0.00  0.00           C
ATOM   3248  B   BEA A3248     284.028  78.594 245.055  0.00  0.00           C
ATOM   3249  B   BEA A3249     283.841  79.066 245.572  0.00  0.00           C
ATOM   3250  B   BEA A3250     283.626  79.546 246.128  0.00  0.00           C
ATOM   3251  B   BEA A3251     283.414  79.971 246.645  0.00  0.00           C
ATOM   3252  B   BEA A3252     283.161  80.431 247.230  0.00  0.00           C
ATOM   3253  B   BEA A3253     282.919  80.836 247.764  0.00  0.00           C
ATOM   3254  B   BEA A3254     282.655  81.244 248.321  0.00  0.00           C
ATOM   3255  B   BEA A3255     282.372  81.655 248.899  0.00  0.00           C
ATOM   3256  B   BEA A3256     282.089  82.039 249.452  0.00  0.00           C
ATOM   3257  B   BEA A3257     281.789  82.425 250.020  0.00  0.00           C
ATOM   3258  B   BEA A3258     281.472  82.811 250.600  0.00  0.00           C
ATOM   3259  B   BEA A3259     281.163  83.170 251.146  0.00  0.00           C
ATOM   3260  B   BEA A3260     280.502  83.887 252.258  0.00  0.00           C
ATOM   3261  B   BEA A3261     280.153  84.244 252.819  0.00  0.00           C
ATOM   3262  B   BEA A3262     279.791  84.600 253.381  0.00  0.00           C
ATOM   3263  B   BEA A3263     279.418  84.954 253.941  0.00  0.00           C
ATOM   3264  B   BEA A3264     279.064  85.280 254.455  0.00  0.00           C
ATOM   3265  B   BEA A3265     278.672  85.630 255.006  0.00  0.00           C
ATOM   3266  B   BEA A3266     278.271  85.977 255.550  0.00  0.00           C
ATOM   3267  B   BEA A3267     277.863  86.322 256.083  0.00  0.00           C
ATOM   3268  B   BEA A3268     277.448  86.663 256.605  0.00  0.00           C
ATOM   3269  B   BEA A3269     277.027  87.000 257.114  0.00  0.00           C
ATOM   3270  B   BEA A3270     276.602  87.334 257.607  0.00  0.00           C
ATOM   3271  B   BEA A3271     276.173  87.663 258.084  0.00  0.00           C
ATOM   3272  B   BEA A3272     275.707  88.013 258.577  0.00  0.00           C
ATOM   3273  B   BEA A3273     275.240  88.358 259.048  0.00  0.00           C
ATOM   3274  B   BEA A3274     274.771  88.698 259.495  0.00  0.00           C
ATOM   3275  B   BEA A3275     274.268  89.057 259.947  0.00  0.00           C
ATOM   3276  B   BEA A3276     273.765  89.411 260.369  0.00  0.00           C
ATOM   3277  B   BEA A3277     273.266  89.757 260.760  0.00  0.00           C
ATOM   3278  B   BEA A3278     272.733  90.122 261.145  0.00  0.00           C
ATOM   3279  B   BEA A3279     272.205  90.480 261.492  0.00  0.00           C
ATOM   3280  B   BEA A3280     271.645  90.855 261.823  0.00  0.00           C
ATOM   3281  B   BEA A3281     271.054  91.248 262.130  0.00  0.00           C
ATOM   3282  B   BEA A3282     270.471  91.633 262.390  0.00  0.00           C
ATOM   3283  B   BEA A3283     269.895  92.011 262.601  0.00  0.00           C
ATOM   3284  B   BEA A3284     269.288  92.408 262.775  0.00  0.00           C
ATOM   3285  B   BEA A3285     268.651  92.824 262.902  0.00  0.00           C
ATOM   3286  B   BEA A3286     268.056  93.212 262.966  0.00  0.00           C
ATOM   3287  B   BEA A3287     267.426  93.623 262.974  0.00  0.00           C
ATOM   3288  B   BEA A3288     266.202  94.427 262.803  0.00  0.00           C
ATOM   3289  B   BEA A3289     265.600  94.826 262.622  0.00  0.00           C
ATOM   3290  B   BEA A3290     264.989  95.234 262.367  0.00  0.00           C
ATOM   3291  B   BEA A3291     264.439  95.605 262.074  0.00  0.00           C
ATOM   3292  B   BEA A3292     263.370  96.338 261.315  0.00  0.00           C
ATOM   3293  B   BEA A3293     262.885  96.677 260.882  0.00  0.00           C
ATOM   3294  B   BEA A3294     262.420  97.007 260.411  0.00  0.00           C
ATOM   3295  B   BEA A3295     261.977  97.325 259.906  0.00  0.00           C
ATOM   3296  B   BEA A3296     261.556  97.633 259.373  0.00  0.00           C
ATOM   3297  B   BEA A3297     261.156  97.929 258.819  0.00  0.00           C
ATOM   3298  B   BEA A3298     260.780  98.212 258.248  0.00  0.00           C
ATOM   3299  B   BEA A3299     260.066  98.763 257.027  0.00  0.00           C
ATOM   3300  B   BEA A3300     259.763  99.003 256.450  0.00  0.00           C
ATOM   3301  B   BEA A3301     259.452  99.253 255.817  0.00  0.00           C
ATOM   3302  B   BEA A3302     259.134  99.513 255.129  0.00  0.00           C
ATOM   3303  B   BEA A3303     258.875  99.729 254.531  0.00  0.00           C
ATOM   3304  B   BEA A3304     258.610  99.954 253.886  0.00  0.00           C
ATOM   3305  B   BEA A3305     258.341 100.186 253.193  0.00  0.00           C
ATOM   3306  B   BEA A3306     258.098 100.399 252.534  0.00  0.00           C
ATOM   3307  B   BEA A3307     257.852 100.619 251.829  0.00  0.00           C
ATOM   3308  B   BEA A3308     257.633 100.819 251.170  0.00  0.00           C
ATOM   3309  B   BEA A3309     257.410 101.025 250.469  0.00  0.00           C
ATOM   3310  B   BEA A3310     257.214 101.210 249.823  0.00  0.00           C
ATOM   3311  B   BEA A3311     257.016 101.401 249.140  0.00  0.00           C
ATOM   3312  B   BEA A3312     256.816 101.597 248.419  0.00  0.00           C
ATOM   3313  B   BEA A3313     256.440 101.977 246.970  0.00  0.00           C
ATOM   3314  B   BEA A3314     256.290 102.132 246.358  0.00  0.00           C
ATOM   3315  B   BEA A3315     256.112 102.320 245.603  0.00  0.00           C
ATOM   3316  B   BEA A3316     255.960 102.484 244.930  0.00  0.00           C
ATOM   3317  B   BEA A3317     255.807 102.652 244.226  0.00  0.00           C
ATOM   3318  B   BEA A3318     255.654 102.824 243.493  0.00  0.00           C
ATOM   3319  B   BEA A3319     255.500 103.000 242.729  0.00  0.00           C
ATOM   3320  B   BEA A3320     255.371 103.152 242.061  0.00  0.00           C
ATOM   3321  B   BEA A3321     255.241 103.306 241.366  0.00  0.00           C
ATOM   3322  B   BEA A3322     255.111 103.464 240.646  0.00  0.00           C
ATOM   3323  B   BEA A3323     254.981 103.626 239.898  0.00  0.00           C
ATOM   3324  B   BEA A3324     254.851 103.790 239.124  0.00  0.00           C
ATOM   3325  B   BEA A3325     254.744 103.929 238.462  0.00  0.00           C
ATOM   3326  B   BEA A3326     254.637 104.071 237.777  0.00  0.00           C
ATOM   3327  B   BEA A3327     254.530 104.215 237.069  0.00  0.00           C
ATOM   3328  B   BEA A3328     254.424 104.362 236.339  0.00  0.00           C
ATOM   3329  B   BEA A3329     254.317 104.512 235.585  0.00  0.00           C
ATOM   3330  B   BEA A3330     254.212 104.664 234.808  0.00  0.00           C
ATOM   3331  B   BEA A3331     254.127 104.790 234.161  0.00  0.00           C
CONECT    1    2
CONECT    2    1    3
CONECT    3    2    4
CONECT    4    3    5
CONECT    5    4    6
CONECT    6    5    7
CONECT    7    6    8
CONECT    8    7    9
CONECT    9    8   10
CONECT   10    9   11
CONECT   11   10   12
CONECT   12   11   13
CONECT   13   12   14
CONECT   14   13   15
CONECT   15   14   16
CONECT   16   15   17
CONECT   17   16   18
CONECT   18   17   19
CONECT   19   18   20
CONECT   20   19   21
CONECT   21   20   22
CONECT   22   21   23
CONECT   23   22   24
CONECT   24   23   25
CONECT   25   24   26
CONECT   26   25   27
CONECT   27   26   28
CONECT   28   27   29
CONECT   29   28   30
CONECT   30   29   31
CONECT   31   30   32
CONECT   32   31   33
CONECT   33   32   34
CONECT   34   33   35
CONECT   35   34   36
CONECT   36   35   37
CONECT   37   36   38
CONECT   38   37   39
CONECT   39   38   40
CONECT   40   39   41
CONECT   41   40   42
CONECT   42   41   43
CONECT   43   42   44
CONECT   44   43   45
CONECT   45   44   46
CONECT   46   45   47
CONECT   47   46   48
CONECT   48   47   49
CONECT   49   48   50
CONECT   50   49   51
CONECT   51   50   52
CONECT   52   51   53
CONECT   53   52   54
CONECT   54   53   55
CONECT   55   54   56
CONECT   56   55   57
CONECT   57   56   58
CONECT   58   57   59
CONECT   59   58   60
CONECT   60   59   61
CONECT   61   60   62
CONECT   62   61   63
CONECT   63   62   64
CONECT   64   63   65
CONECT   65   64   66
CONECT   66   65   67
CONECT   67   66   68
CONECT   68   67   69
CONECT   69   68   70
CONECT   70   69   71
CONECT   71   70   72
CONECT   72   71   73
CONECT   73   72   74
CONECT   74   73   75
CONECT   75   74   76
CONECT   76   75   77
CONECT   77   76   78
CONECT   78   77   79
CONECT   79   78   80
CONECT   80   79   81
CONECT   81   80   82
CONECT   82   81   83
CONECT   83   82   84
CONECT   84   83   85
CONECT   85   84   86
CONECT   86   85   87
CONECT   87   86   88
CONECT   88   87   89
CONECT   89   88   90
CONECT   90   89   91
CONECT   91   90   92
CONECT   92   91   93
CONECT   93   92   94
CONECT   94   93   95
CONECT   95   94   96
CONECT   96   95   97
CONECT   97   96   98
CONECT   98   97   99
CONECT   99   98  100
CONECT  100   99  101
CONECT  101  100  102
CONECT  102  101  103
CONECT  103  102  104
CONECT  104  103  105
CONECT  105  104  106
CONECT  106  105  107
CONECT  107  106  108
CONECT  108  107  109
CONECT  109  108  110
CONECT  110  109  111
CONECT  111  110  112
CONECT  112  111  113
CONECT  113  112  114
CONECT  114  113  115
CONECT  115  114  116
CONECT  116  115  117
CONECT  117  116  118
CONECT  118  117  119
CONECT  119  118  120
CONECT  120  119  121
CONECT  121  120  122
CONECT  122  121  123
CONECT  123  122  124
CONECT  124  123  125
CONECT  125  124  126
CONECT  126  125  127
CONECT  127  126  128
CONECT  128  127  129
CONECT  129  128  130
CONECT  130  129  131
CONECT  131  130  132
CONECT  132  131  133
CONECT  133  132  134
CONECT  134  133  135
CONECT  135  134  136
CONECT  136  135  137
CONECT  137  136  138
CONECT  138  137  139
CONECT  139  138  140
CONECT  140  139  141
CONECT  141  140  142
CONECT  142  141  143
CONECT  143  142  144
CONECT  144  143  145
CONECT  145  144  146
CONECT  146  145  147
CONECT  147  146  148
CONECT  148  147  149
CONECT  149  148  150
CONECT  150  149  151
CONECT  151  150  152
CONECT  152  151  153
CONECT  153  152  154
CONECT  154  153  155
CONECT  155  154  156
CONECT  156  155  157
CONECT  157  156  158
CONECT  158  157  159
CONECT  159  158  160
CONECT  160  159  161
CONECT  161  160  162
CONECT  162  161  163
CONECT  163  162  164
CONECT  164  163  165
CONECT  165  164  166
CONECT  166  165  167
CONECT  167  166  168
CONECT  168  167  169
CONECT  169  168  170
CONECT  170  169  171
CONECT  171  170  172
CONECT  172  171  173
CONECT  173  172  174
CONECT  174  173  175
CONECT  175  174  176
CONECT  176  175  177
CONECT  177  176  178
CONECT  178  177  179
CONECT  179  178  180
CONECT  180  179  181
CONECT  181  180  182
CONECT  182  181  183
CONECT  183  182  184
CONECT  184  183  185
CONECT  185  184  186
CONECT  186  185  187
CONECT  187  186  188
CONECT  188  187  189
CONECT  189  188  190
CONECT  190  189  191
CONECT  191  190  192
CONECT  192  191  193
CONECT  193  192  194
CONECT  194  193  195
CONECT  195  194  196
CONECT  196  195  197
CONECT  197  196  198
CONECT  198  197  199
CONECT  199  198  200
CONECT  200  199  201
CONECT  201  200  202
CONECT  202  201  203
CONECT  203  202  204
CONECT  204  203  205
CONECT  205  204  206
CONECT  206  205  207
CONECT  207  206  208
CONECT  208  207  209
CONECT  209  208  210
CONECT  210  209  211
CONECT  211  210  212
CONECT  212  211  213
CONECT  213  212  214
CONECT  214  213  215
CONECT  215  214  216
CONECT  216  215  217
CONECT  217  216  218
CONECT  218  217  219
CONECT  219  218  220
CONECT  220  219  221
CONECT  221  220  222
CONECT  222  221  223
CONECT  223  222  224
CONECT  224  223  225
CONECT  225  224  226
CONECT  226  225  227
CONECT  227  226  228
CONECT  228  227  229
CONECT  229  228  230
CONECT  230  229  231
CONECT  231  230  232
CONECT  232  231  233
CONECT  233  232  234
CONECT  234  233  235
CONECT  235  234  236
CONECT  236  235  237
CONECT  237  236  238
CONECT  238  237  239
CONECT  239  238  240
CONECT  240  239  241
CONECT  241  240  242
CONECT  242  241  243
CONECT  243  242  244
CONECT  244  243  245
CONECT  245  244  246
CONECT  246  245  247
CONECT  247  246  248
CONECT  248  247  249
CONECT  249  248  250
CONECT  250  249  251
CONECT  251  250  252
CONECT  252  251  253
CONECT  253  252  254
CONECT  254  253  255
CONECT  255  254  256
CONECT  256  255  257
CONECT  257  256  258
CONECT  258  257  259
CONECT  259  258  260
CONECT  260  259  261
CONECT  261  260  262
CONECT  262  261  263
CONECT  263  262  264
CONECT  264  263  265
CONECT  265  264  266
CONECT  266  265  267
CONECT  267  266  268
CONECT  268  267  269
CONECT  269  268  270
CONECT  270  269  271
CONECT  271  270  272
CONECT  272  271  273
CONECT  273  272  274
CONECT  274  273  275
CONECT  275  274  276
CONECT  276  275  277
CONECT  277  276  278
CONECT  278  277  279
CONECT  279  278  280
CONECT  280  279  281
CONECT  281  280  282
CONECT  282  281  283
CONECT  283  282  284
CONECT  284  283  285
CONECT  285  284  286
CONECT  286  285  287
CONECT  287  286  288
CONECT  288  287  289
CONECT  289  288  290
CONECT  290  289  291
CONECT  291  290  292
CONECT  292  291  293
CONECT  293  292  294
CONECT  294  293  295
CONECT  295  294  296
CONECT  296  295  297
CONECT  297  296  298
CONECT  298  297  299
CONECT  299  298  300
CONECT  300  299  301
CONECT  301  300  302
CONECT  302  301  303
CONECT  303  302  304
CONECT  304  303  305
CONECT  305  304  306
CONECT  306  305  307
CONECT  307  306  308
CONECT  308  307  309
CONECT  309  308  310
CONECT  310  309  311
CONECT  311  310  312
CONECT  312  311  313
CONECT  313  312  314
CONECT  314  313  315
CONECT  315  314  316
CONECT  316  315  317
CONECT  317  316  318
CONECT  318  317  319
CONECT  319  318  320
CONECT  320  319  321
CONECT  321  320  322
CONECT  322  321  323
CONECT  323  322  324
CONECT  324  323  325
CONECT  325  324  326
CONECT  326  325  327
CONECT  327  326  328
CONECT  328  327  329
CONECT  329  328  330
CONECT  330  329  331
CONECT  331  330  332
CONECT  332  331  333
CONECT  333  332  334
CONECT  334  333  335
CONECT  335  334  336
CONECT  336  335  337
CONECT  337  336  338
CONECT  338  337  339
CONECT  339  338  340
CONECT  340  339  341
CONECT  341  340  342
CONECT  342  341  343
CONECT  343  342  344
CONECT  344  343  345
CONECT  345  344  346
CONECT  346  345  347
CONECT  347  346  348
CONECT  348  347  349
CONECT  349  348  350
CONECT  350  349  351
CONECT  351  350  352
CONECT  352  351  353
CONECT  353  352  354
CONECT  354  353  355
CONECT  355  354  356
CONECT  356  355  357
CONECT  357  356  358
CONECT  358  357  359
CONECT  359  358  360
CONECT  360  359  361
CONECT  361  360  362
CONECT  362  361  363
CONECT  363  362  364
CONECT  364  363  365
CONECT  365  364  366
CONECT  366  365  367
CONECT  367  366  368
CONECT  368  367  369
CONECT  369  368  370
CONECT  370  369  371
CONECT  371  370  372
CONECT  372  371  373
CONECT  373  372  374
CONECT  374  373  375
CONECT  375  374  376
CONECT  376  375  377
CONECT  377  376  378
CONECT  378  377  379
CONECT  379  378  380
CONECT  380  379  381
CONECT  381  380  382
CONECT  382  381  383
CONECT  383  382  384
CONECT  384  383  385
CONECT  385  384  386
CONECT  386  385  387
CONECT  387  386  388
CONECT  388  387  389
CONECT  389  388  390
CONECT  390  389  391
CONECT  391  390  392
CONECT  392  391  393
CONECT  393  392  394
CONECT  394  393  395
CONECT  395  394  396
CONECT  396  395  397
CONECT  397  396  398
CONECT  398  397  399
CONECT  399  398  400
CONECT  400  399  401
CONECT  401  400  402
CONECT  402  401  403
CONECT  403  402  404
CONECT  404  403  405
CONECT  405  404  406
CONECT  406  405  407
CONECT  407  406  408
CONECT  408  407  409
CONECT  409  408  410
CONECT  410  409  411
CONECT  411  410  412
CONECT  412  411  413
CONECT  413  412  414
CONECT  414  413  415
CONECT  415  414  416
CONECT  416  415  417
CONECT  417  416  418
CONECT  418  417  419
CONECT  419  418  420
CONECT  420  419  421
CONECT  421  420  422
CONECT  422  421  423
CONECT  423  422  424
CONECT  424  423  425
CONECT  425  424  426
CONECT  426  425  427
CONECT  427  426  428
CONECT  428  427  429
CONECT  429  428  430
CONECT  430  429  431
CONECT  431  430  432
CONECT  432  431  433
CONECT  433  432  434
CONECT  434  433  435
CONECT  435  434  436
CONECT  436  435  437
CONECT  437  436  438
CONECT  438  437  439
CONECT  439  438  440
CONECT  440  439  441
CONECT  441  440  442
CONECT  442  441  443
CONECT  443  442  444
CONECT  444  443  445
CONECT  445  444  446
CONECT  446  445  447
CONECT  447  446  448
CONECT  448  447  449
CONECT  449  448  450
CONECT  450  449  451
CONECT  451  450  452
CONECT  452  451  453
CONECT  453  452  454
CONECT  454  453  455
CONECT  455  454  456
CONECT  456  455  457
CONECT  457  456  458
CONECT  458  457  459
CONECT  459  458  460
CONECT  460  459  461
CONECT  461  460  462
CONECT  462  461  463
CONECT  463  462  464
CONECT  464  463  465
CONECT  465  464  466
CONECT  466  465  467
CONECT  467  466  468
CONECT  468  467  469
CONECT  469  468  470
CONECT  470  469  471
CONECT  471  470  472
CONECT  472  471  473
CONECT  473  472  474
CONECT  474  473  475
CONECT  475  474  476
CONECT  476  475  477
CONECT  477  476  478
CONECT  478  477  479
CONECT  479  478  480
CONECT  480  479  481
CONECT  481  480  482
CONECT  482  481  483
CONECT  483  482  484
CONECT  484  483  485
CONECT  485  484  486
CONECT  486  485  487
CONECT  487  486  488
CONECT  488  487  489
CONECT  489  488  490
CONECT  490  489  491
CONECT  491  490  492
CONECT  492  491  493
CONECT  493  492  494
CONECT  494  493  495
CONECT  495  494  496
CONECT  496  495  497
CONECT  497  496  498
CONECT  498  497  499
CONECT  499  498  500
CONECT  500  499  501
CONECT  501  500  502
CONECT  502  501  503
CONECT  503  502  504
CONECT  504  503  505
CONECT  505  504  506
CONECT  506  505  507
CONECT  507  506  508
CONECT  508  507  509
CONECT  509  508  510
CONECT  510  509  511
CONECT  511  510  512
CONECT  512  511  513
CONECT  513  512  514
CONECT  514  513  515
CONECT  515  514  516
CONECT  516  515  517
CONECT  517  516  518
CONECT  518  517  519
CONECT  519  518  520
CONECT  520  519  521
CONECT  521  520  522
CONECT  522  521  523
CONECT  523  522  524
CONECT  524  523  525
CONECT  525  524  526
CONECT  526  525  527
CONECT  527  526  528
CONECT  528  527  529
CONECT  529  528  530
CONECT  530  529  531
CONECT  531  530  532
CONECT  532  531  533
CONECT  533  532  534
CONECT  534  533  535
CONECT  535  534  536
CONECT  536  535  537
CONECT  537  536  538
CONECT  538  537  539
CONECT  539  538  540
CONECT  540  539  541
CONECT  541  540  542
CONECT  542  541  543
CONECT  543  542  544
CONECT  544  543  545
CONECT  545  544  546
CONECT  546  545  547
CONECT  547  546  548
CONECT  548  547  549
CONECT  549  548  550
CONECT  550  549  551
CONECT  551  550  552
CONECT  552  551  553
CONECT  553  552  554
CONECT  554  553  555
CONECT  555  554  556
CONECT  556  555  557
CONECT  557  556  558
CONECT  558  557  559
CONECT  559  558  560
CONECT  560  559  561
CONECT  561  560  562
CONECT  562  561  563
CONECT  563  562  564
CONECT  564  563  565
CONECT  565  564  566
CONECT  566  565  567
CONECT  567  566  568
CONECT  568  567  569
CONECT  569  568  570
CONECT  570  569  571
CONECT  571  570  572
CONECT  572  571  573
CONECT  573  572  574
CONECT  574  573  575
CONECT  575  574  576
CONECT  576  575  577
CONECT  577  576  578
CONECT  578  577  579
CONECT  579  578  580
CONECT  580  579  581
CONECT  581  580  582
CONECT  582  581  583
CONECT  583  582  584
CONECT  584  583  585
CONECT  585  584  586
CONECT  586  585  587
CONECT  587  586  588
CONECT  588  587  589
CONECT  589  588  590
CONECT  590  589  591
CONECT  591  590  592
CONECT  592  591  593
CONECT  593  592  594
CONECT  594  593  595
CONECT  595  594  596
CONECT  596  595  597
CONECT  597  596  598
CONECT  598  597  599
CONECT  599  598  600
CONECT  600  599  601
CONECT  601  600  602
CONECT  602  601  603
CONECT  603  602  604
CONECT  604  603  605
CONECT  605  604  606
CONECT  606  605  607
CONECT  607  606  608
CONECT  608  607  609
CONECT  609  608  610
CONECT  610  609  611
CONECT  611  610  612
CONECT  612  611  613
CONECT  613  612  614
CONECT  614  613  615
CONECT  615  614  616
CONECT  616  615  617
CONECT  617  616  618
CONECT  618  617  619
CONECT  619  618  620
CONECT  620  619  621
CONECT  621  620  622
CONECT  622  621  623
CONECT  623  622  624
CONECT  624  623  625
CONECT  625  624  626
CONECT  626  625  627
CONECT  627  626  628
CONECT  628  627  629
CONECT  629  628  630
CONECT  630  629  631
CONECT  631  630  632
CONECT  632  631  633
CONECT  633  632  634
CONECT  634  633  635
CONECT  635  634  636
CONECT  636  635  637
CONECT  637  636  638
CONECT  638  637  639
CONECT  639  638  640
CONECT  640  639  641
CONECT  641  640  642
CONECT  642  641  643
CONECT  643  642  644
CONECT  644  643  645
CONECT  645  644  646
CONECT  646  645  647
CONECT  647  646  648
CONECT  648  647  649
CONECT  649  648  650
CONECT  650  649  651
CONECT  651  650  652
CONECT  652  651  653
CONECT  653  652  654
CONECT  654  653  655
CONECT  655  654  656
CONECT  656  655  657
CONECT  657  656  658
CONECT  658  657  659
CONECT  659  658  660
CONECT  660  659  661
CONECT  661  660  662
CONECT  662  661  663
CONECT  663  662  664
CONECT  664  663  665
CONECT  665  664  666
CONECT  666  665  667
CONECT  667  666  668
CONECT  668  667  669
CONECT  669  668  670
CONECT  670  669  671
CONECT  671  670  672
CONECT  672  671  673
CONECT  673  672  674
CONECT  674  673  675
CONECT  675  674  676
CONECT  676  675  677
CONECT  677  676  678
CONECT  678  677  679
CONECT  679  678  680
CONECT  680  679  681
CONECT  681  680  682
CONECT  682  681  683
CONECT  683  682  684
CONECT  684  683  685
CONECT  685  684  686
CONECT  686  685  687
CONECT  687  686  688
CONECT  688  687  689
CONECT  689  688  690
CONECT  690  689  691
CONECT  691  690  692
CONECT  692  691  693
CONECT  693  692  694
CONECT  694  693  695
CONECT  695  694  696
CONECT  696  695  697
CONECT  697  696  698
CONECT  698  697  699
CONECT  699  698  700
CONECT  700  699  701
CONECT  701  700  702
CONECT  702  701  703
CONECT  703  702  704
CONECT  704  703  705
CONECT  705  704  706
CONECT  706  705  707
CONECT  707  706  708
CONECT  708  707  709
CONECT  709  708  710
CONECT  710  709  711
CONECT  711  710  712
CONECT  712  711  713
CONECT  713  712  714
CONECT  714  713  715
CONECT  715  714  716
CONECT  716  715  717
CONECT  717  716  718
CONECT  718  717  719
CONECT  719  718  720
CONECT  720  719  721
CONECT  721  720  722
CONECT  722  721  723
CONECT  723  722  724
CONECT  724  723  725
CONECT  725  724  726
CONECT  726  725  727
CONECT  727  726  728
CONECT  728  727  729
CONECT  729  728  730
CONECT  730  729  731
CONECT  731  730  732
CONECT  732  731  733
CONECT  733  732  734
CONECT  734  733  735
CONECT  735  734  736
CONECT  736  735  737
CONECT  737  736  738
CONECT  738  737  739
CONECT  739  738  740
CONECT  740  739  741
CONECT  741  740  742
CONECT  742  741  743
CONECT  743  742  744
CONECT  744  743  745
CONECT  745  744  746
CONECT  746  745  747
CONECT  747  746  748
CONECT  748  747  749
CONECT  749  748  750
CONECT  750  749  751
CONECT  751  750  752
CONECT  752  751  753
CONECT  753  752  754
CONECT  754  753  755
CONECT  755  754  756
CONECT  756  755  757
CONECT  757  756  758
CONECT  758  757  759
CONECT  759  758  760
CONECT  760  759  761
CONECT  761  760  762
CONECT  762  761  763
CONECT  763  762  764
CONECT  764  763  765
CONECT  765  764  766
CONECT  766  765  767
CONECT  767  766  768
CONECT  768  767  769
CONECT  769  768  770
CONECT  770  769  771
CONECT  771  770  772
CONECT  772  771  773
CONECT  773  772  774
CONECT  774  773  775
CONECT  775  774  776
CONECT  776  775  777
CONECT  777  776  778
CONECT  778  777  779
CONECT  779  778  780
CONECT  780  779  781
CONECT  781  780  782
CONECT  782  781  783
CONECT  783  782  784
CONECT  784  783  785
CONECT  785  784  786
CONECT  786  785  787
CONECT  787  786  788
CONECT  788  787  789
CONECT  789  788  790
CONECT  790  789  791
CONECT  791  790  792
CONECT  792  791  793
CONECT  793  792  794
CONECT  794  793  795
CONECT  795  794  796
CONECT  796  795  797
CONECT  797  796  798
CONECT  798  797  799
CONECT  799  798  800
CONECT  800  799  801
CONECT  801  800  802
CONECT  802  801  803
CONECT  803  802  804
CONECT  804  803  805
CONECT  805  804  806
CONECT  806  805  807
CONECT  807  806  808
CONECT  808  807  809
CONECT  809  808  810
CONECT  810  809  811
CONECT  811  810  812
CONECT  812  811  813
CONECT  813  812  814
CONECT  814  813  815
CONECT  815  814  816
CONECT  816  815  817
CONECT  817  816  818
CONECT  818  817  819
CONECT  819  818  820
CONECT  820  819  821
CONECT  821  820  822
CONECT  822  821  823
CONECT  823  822  824
CONECT  824  823  825
CONECT  825  824  826
CONECT  826  825  827
CONECT  827  826  828
CONECT  828  827  829
CONECT  829  828  830
CONECT  830  829  831
CONECT  831  830  832
CONECT  832  831  833
CONECT  833  832  834
CONECT  834  833  835
CONECT  835  834  836
CONECT  836  835  837
CONECT  837  836  838
CONECT  838  837  839
CONECT  839  838  840
CONECT  840  839  841
CONECT  841  840  842
CONECT  842  841  843
CONECT  843  842  844
CONECT  844  843  845
CONECT  845  844  846
CONECT  846  845  847
CONECT  847  846  848
CONECT  848  847  849
CONECT  849  848  850
CONECT  850  849  851
CONECT  851  850  852
CONECT  852  851  853
CONECT  853  852  854
CONECT  854  853  855
CONECT  855  854  856
CONECT  856  855  857
CONECT  857  856  858
CONECT  858  857  859
CONECT  859  858  860
CONECT  860  859  861
CONECT  861  860  862
CONECT  862  861  863
CONECT  863  862  864
CONECT  864  863  865
CONECT  865  864  866
CONECT  866  865  867
CONECT  867  866  868
CONECT  868  867  869
CONECT  869  868  870
CONECT  870  869  871
CONECT  871  870  872
CONECT  872  871  873
CONECT  873  872  874
CONECT  874  873  875
CONECT  875  874  876
CONECT  876  875  877
CONECT  877  876  878
CONECT  878  877  879
CONECT  879  878  880
CONECT  880  879  881
CONECT  881  880  882
CONECT  882  881  883
CONECT  883  882  884
CONECT  884  883  885
CONECT  885  884  886
CONECT  886  885  887
CONECT  887  886  888
CONECT  888  887  889
CONECT  889  888  890
CONECT  890  889  891
CONECT  891  890  892
CONECT  892  891  893
CONECT  893  892  894
CONECT  894  893  895
CONECT  895  894  896
CONECT  896  895  897
CONECT  897  896  898
CONECT  898  897  899
CONECT  899  898  900
CONECT  900  899  901
CONECT  901  900  902
CONECT  902  901  903
CONECT  903  902  904
CONECT  904  903  905
CONECT  905  904  906
CONECT  906  905  907
CONECT  907  906  908
CONECT  908  907  909
CONECT  909  908  910
CONECT  910  909  911
CONECT  911  910  912
CONECT  912  911  913
CONECT  913  912  914
CONECT  914  913  915
CONECT  915  914  916
CONECT  916  915  917
CONECT  917  916  918
CONECT  918  917  919
CONECT  919  918  920
CONECT  920  919  921
CONECT  921  920  922
CONECT  922  921  923
CONECT  923  922  924
CONECT  924  923  925
CONECT  925  924  926
CONECT  926  925  927
CONECT  927  926  928
CONECT  928  927  929
CONECT  929  928  930
CONECT  930  929  931
CONECT  931  930  932
CONECT  932  931  933
CONECT  933  932  934
CONECT  934  933  935
CONECT  935  934  936
CONECT  936  935  937
CONECT  937  936  938
CONECT  938  937  939
CONECT  939  938  940
CONECT  940  939  941
CONECT  941  940  942
CONECT  942  941  943
CONECT  943  942  944
CONECT  944  943  945
CONECT  945  944  946
CONECT  946  945  947
CONECT  947  946  948
CONECT  948  947  949
CONECT  949  948  950
CONECT  950  949  951
CONECT  951  950  952
CONECT  952  951  953
CONECT  953  952  954
CONECT  954  953  955
CONECT  955  954  956
CONECT  956  955  957
CONECT  957  956  958
CONECT  958  957  959
CONECT  959  958  960
CONECT  960  959  961
CONECT  961  960  962
CONECT  962  961  963
CONECT  963  962  964
CONECT  964  963  965
CONECT  965  964  966
CONECT  966  965  967
CONECT  967  966  968
CONECT  968  967  969
CONECT  969  968  970
CONECT  970  969  971
CONECT  971  970  972
CONECT  972  971  973
CONECT  973  972  974
CONECT  974  973  975
CONECT  975  974  976
CONECT  976  975  977
CONECT  977  976  978
CONECT  978  977  979
CONECT  979  978  980
CONECT  980  979  981
CONECT  981  980  982
CONECT  982  981  983
CONECT  983  982  984
CONECT  984  983  985
CONECT  985  984  986
CONECT  986  985  987
CONECT  987  986  988
CONECT  988  987  989
CONECT  989  988  990
CONECT  990  989  991
CONECT  991  990  992
CONECT  992  991  993
CONECT  993  992  994
CONECT  994  993  995
CONECT  995  994  996
CONECT  996  995  997
CONECT  997  996  998
CONECT  998  997  999
CONECT  999  998 1000
CONECT 1000  999 1001
CONECT 1001 1000 1002
CONECT 1002 1001 1003
CONECT 1003 1002 1004
CONECT 1004 1003 1005
CONECT 1005 1004 1006
CONECT 1006 1005 1007
CONECT 1007 1006 1008
CONECT 1008 1007 1009
CONECT 1009 1008 1010
CONECT 1010 1009 1011
CONECT 1011 1010 1012
CONECT 1012 1011 1013
CONECT 1013 1012 1014
CONECT 1014 1013 1015
CONECT 1015 1014 1016
CONECT 1016 1015 1017
CONECT 1017 1016 1018
CONECT 1018 1017 1019
CONECT 1019 1018 1020
CONECT 1020 1019 1021
CONECT 1021 1020 1022
CONECT 1022 1021 1023
CONECT 1023 1022 1024
CONECT 1024 1023 1025
CONECT 1025 1024 1026
CONECT 1026 1025 1027
CONECT 1027 1026 1028
CONECT 1028 1027 1029
CONECT 1029 1028 1030
CONECT 1030 1029 1031
CONECT 1031 1030 1032
CONECT 1032 1031 1033
CONECT 1033 1032 1034
CONECT 1034 1033 1035
CONECT 1035 1034 1036
CONECT 1036 1035 1037
CONECT 1037 1036 1038
CONECT 1038 1037 1039
CONECT 1039 1038 1040
CONECT 1040 1039 1041
CONECT 1041 1040 1042
CONECT 1042 1041 1043
CONECT 1043 1042 1044
CONECT 1044 1043 1045
CONECT 1045 1044 1046
CONECT 1046 1045 1047
CONECT 1047 1046 1048
CONECT 1048 1047 1049
CONECT 1049 1048 1050
CONECT 1050 1049 1051
CONECT 1051 1050 1052
CONECT 1052 1051 1053
CONECT 1053 1052 1054
CONECT 1054 1053 1055
CONECT 1055 1054 1056
CONECT 1056 1055 1057
CONECT 1057 1056 1058
CONECT 1058 1057 1059
CONECT 1059 1058 1060
CONECT 1060 1059 1061
CONECT 1061 1060 1062
CONECT 1062 1061 1063
CONECT 1063 1062 1064
CONECT 1064 1063 1065
CONECT 1065 1064 1066
CONECT 1066 1065 1067
CONECT 1067 1066 1068
CONECT 1068 1067 1069
CONECT 1069 1068 1070
CONECT 1070 1069 1071
CONECT 1071 1070 1072
CONECT 1072 1071 1073
CONECT 1073 1072 1074
CONECT 1074 1073 1075
CONECT 1075 1074 1076
CONECT 1076 1075 1077
CONECT 1077 1076 1078
CONECT 1078 1077 1079
CONECT 1079 1078 1080
CONECT 1080 1079 1081
CONECT 1081 1080 1082
CONECT 1082 1081 1083
CONECT 1083 1082 1084
CONECT 1084 1083 1085
CONECT 1085 1084 1086
CONECT 1086 1085 1087
CONECT 1087 1086 1088
CONECT 1088 1087 1089
CONECT 1089 1088 1090
CONECT 1090 1089 1091
CONECT 1091 1090 1092
CONECT 1092 1091 1093
CONECT 1093 1092 1094
CONECT 1094 1093 1095
CONECT 1095 1094 1096
CONECT 1096 1095 1097
CONECT 1097 1096 1098
CONECT 1098 1097 1099
CONECT 1099 1098 1100
CONECT 1100 1099 1101
CONECT 1101 1100 1102
CONECT 1102 1101 1103
CONECT 1103 1102 1104
CONECT 1104 1103 1105
CONECT 1105 1104 1106
CONECT 1106 1105 1107
CONECT 1107 1106 1108
CONECT 1108 1107 1109
CONECT 1109 1108 1110
CONECT 1110 1109 1111
CONECT 1111 1110 1112
CONECT 1112 1111 1113
CONECT 1113 1112 1114
CONECT 1114 1113 1115
CONECT 1115 1114 1116
CONECT 1116 1115 1117
CONECT 1117 1116 1118
CONECT 1118 1117 1119
CONECT 1119 1118 1120
CONECT 1120 1119 1121
CONECT 1121 1120 1122
CONECT 1122 1121 1123
CONECT 1123 1122 1124
CONECT 1124 1123 1125
CONECT 1125 1124 1126
CONECT 1126 1125 1127
CONECT 1127 1126 1128
CONECT 1128 1127 1129
CONECT 1129 1128 1130
CONECT 1130 1129 1131
CONECT 1131 1130 1132
CONECT 1132 1131 1133
CONECT 1133 1132 1134
CONECT 1134 1133 1135
CONECT 1135 1134 1136
CONECT 1136 1135 1137
CONECT 1137 1136 1138
CONECT 1138 1137 1139
CONECT 1139 1138 1140
CONECT 1140 1139 1141
CONECT 1141 1140 1142
CONECT 1142 1141 1143
CONECT 1143 1142 1144
CONECT 1144 1143 1145
CONECT 1145 1144 1146
CONECT 1146 1145 1147
CONECT 1147 1146 1148
CONECT 1148 1147 1149
CONECT 1149 1148 1150
CONECT 1150 1149 1151
CONECT 1151 1150 1152
CONECT 1152 1151 1153
CONECT 1153 1152 1154
CONECT 1154 1153 1155
CONECT 1155 1154 1156
CONECT 1156 1155 1157
CONECT 1157 1156 1158
CONECT 1158 1157 1159
CONECT 1159 1158 1160
CONECT 1160 1159 1161
CONECT 1161 1160 1162
CONECT 1162 1161 1163
CONECT 1163 1162 1164
CONECT 1164 1163 1165
CONECT 1165 1164 1166
CONECT 1166 1165 1167
CONECT 1167 1166 1168
CONECT 1168 1167 1169
CONECT 1169 1168 1170
CONECT 1170 1169 1171
CONECT 1171 1170 1172
CONECT 1172 1171 1173
CONECT 1173 1172 1174
CONECT 1174 1173 1175
CONECT 1175 1174 1176
CONECT 1176 1175 1177
CONECT 1177 1176 1178
CONECT 1178 1177 1179
CONECT 1179 1178 1180
CONECT 1180 1179 1181
CONECT 1181 1180 1182
CONECT 1182 1181 1183
CONECT 1183 1182 1184
CONECT 1184 1183 1185
CONECT 1185 1184 1186
CONECT 1186 1185 1187
CONECT 1187 1186 1188
CONECT 1188 1187 1189
CONECT 1189 1188 1190
CONECT 1190 1189 1191
CONECT 1191 1190 1192
CONECT 1192 1191 1193
CONECT 1193 1192 1194
CONECT 1194 1193 1195
CONECT 1195 1194 1196
CONECT 1196 1195 1197
CONECT 1197 1196 1198
CONECT 1198 1197 1199
CONECT 1199 1198 1200
CONECT 1200 1199 1201
CONECT 1201 1200 1202
CONECT 1202 1201 1203
CONECT 1203 1202 1204
CONECT 1204 1203 1205
CONECT 1205 1204 1206
CONECT 1206 1205 1207
CONECT 1207 1206 1208
CONECT 1208 1207 1209
CONECT 1209 1208 1210
CONECT 1210 1209 1211
CONECT 1211 1210 1212
CONECT 1212 1211 1213
CONECT 1213 1212 1214
CONECT 1214 1213 1215
CONECT 1215 1214 1216
CONECT 1216 1215 1217
CONECT 1217 1216 1218
CONECT 1218 1217 1219
CONECT 1219 1218 1220
CONECT 1220 1219 1221
CONECT 1221 1220 1222
CONECT 1222 1221 1223
CONECT 1223 1222 1224
CONECT 1224 1223 1225
CONECT 1225 1224 1226
CONECT 1226 1225 1227
CONECT 1227 1226 1228
CONECT 1228 1227 1229
CONECT 1229 1228 1230
CONECT 1230 1229 1231
CONECT 1231 1230 1232
CONECT 1232 1231 1233
CONECT 1233 1232 1234
CONECT 1234 1233 1235
CONECT 1235 1234 1236
CONECT 1236 1235 1237
CONECT 1237 1236 1238
CONECT 1238 1237 1239
CONECT 1239 1238 1240
CONECT 1240 1239 1241
CONECT 1241 1240 1242
CONECT 1242 1241 1243
CONECT 1243 1242 1244
CONECT 1244 1243 1245
CONECT 1245 1244 1246
CONECT 1246 1245 1247
CONECT 1247 1246 1248
CONECT 1248 1247 1249
CONECT 1249 1248 1250
CONECT 1250 1249 1251
CONECT 1251 1250 1252
CONECT 1252 1251 1253
CONECT 1253 1252 1254
CONECT 1254 1253 1255
CONECT 1255 1254 1256
CONECT 1256 1255 1257
CONECT 1257 1256 1258
CONECT 1258 1257 1259
CONECT 1259 1258 1260
CONECT 1260 1259 1261
CONECT 1261 1260 1262
CONECT 1262 1261 1263
CONECT 1263 1262 1264
CONECT 1264 1263 1265
CONECT 1265 1264 1266
CONECT 1266 1265 1267
CONECT 1267 1266 1268
CONECT 1268 1267 1269
CONECT 1269 1268 1270
CONECT 1270 1269 1271
CONECT 1271 1270 1272
CONECT 1272 1271 1273
CONECT 1273 1272 1274
CONECT 1274 1273 1275
CONECT 1275 1274 1276
CONECT 1276 1275 1277
CONECT 1277 1276 1278
CONECT 1278 1277 1279
CONECT 1279 1278 1280
CONECT 1280 1279 1281
CONECT 1281 1280 1282
CONECT 1282 1281 1283
CONECT 1283 1282 1284
CONECT 1284 1283 1285
CONECT 1285 1284 1286
CONECT 1286 1285 1287
CONECT 1287 1286 1288
CONECT 1288 1287 1289
CONECT 1289 1288 1290
CONECT 1290 1289 1291
CONECT 1291 1290 1292
CONECT 1292 1291 1293
CONECT 1293 1292 1294
CONECT 1294 1293 1295
CONECT 1295 1294 1296
CONECT 1296 1295 1297
CONECT 1297 1296 1298
CONECT 1298 1297 1299
CONECT 1299 1298 1300
CONECT 1300 1299 1301
CONECT 1301 1300 1302
CONECT 1302 1301 1303
CONECT 1303 1302 1304
CONECT 1304 1303 1305
CONECT 1305 1304 1306
CONECT 1306 1305 1307
CONECT 1307 1306 1308
CONECT 1308 1307 1309
CONECT 1309 1308 1310
CONECT 1310 1309 1311
CONECT 1311 1310 1312
CONECT 1312 1311 1313
CONECT 1313 1312 1314
CONECT 1314 1313 1315
CONECT 1315 1314 1316
CONECT 1316 1315 1317
CONECT 1317 1316 1318
CONECT 1318 1317 1319
CONECT 1319 1318 1320
CONECT 1320 1319 1321
CONECT 1321 1320 1322
CONECT 1322 1321 1323
CONECT 1323 1322 1324
CONECT 1324 1323 1325
CONECT 1325 1324 1326
CONECT 1326 1325 1327
CONECT 1327 1326 1328
CONECT 1328 1327 1329
CONECT 1329 1328 1330
CONECT 1330 1329 1331
CONECT 1331 1330 1332
CONECT 1332 1331 1333
CONECT 1333 1332 1334
CONECT 1334 1333 1335
CONECT 1335 1334 1336
CONECT 1336 1335 1337
CONECT 1337 1336 1338
CONECT 1338 1337 1339
CONECT 1339 1338 1340
CONECT 1340 1339 1341
CONECT 1341 1340 1342
CONECT 1342 1341 1343
CONECT 1343 1342 1344
CONECT 1344 1343 1345
CONECT 1345 1344 1346
CONECT 1346 1345 1347
CONECT 1347 1346 1348
CONECT 1348 1347 1349
CONECT 1349 1348 1350
CONECT 1350 1349 1351
CONECT 1351 1350 1352
CONECT 1352 1351 1353
CONECT 1353 1352 1354
CONECT 1354 1353 1355
CONECT 1355 1354 1356
CONECT 1356 1355 1357
CONECT 1357 1356 1358
CONECT 1358 1357 1359
CONECT 1359 1358 1360
CONECT 1360 1359 1361
CONECT 1361 1360 1362
CONECT 1362 1361 1363
CONECT 1363 1362 1364
CONECT 1364 1363 1365
CONECT 1365 1364 1366
CONECT 1366 1365 1367
CONECT 1367 1366 1368
CONECT 1368 1367 1369
CONECT 1369 1368 1370
CONECT 1370 1369 1371
CONECT 1371 1370 1372
CONECT 1372 1371 1373
CONECT 1373 1372 1374
CONECT 1374 1373 1375
CONECT 1375 1374 1376
CONECT 1376 1375 1377
CONECT 1377 1376 1378
CONECT 1378 1377 1379
CONECT 1379 1378 1380
CONECT 1380 1379 1381
CONECT 1381 1380 1382
CONECT 1382 1381 1383
CONECT 1383 1382 1384
CONECT 1384 1383 1385
CONECT 1385 1384 1386
CONECT 1386 1385 1387
CONECT 1387 1386 1388
CONECT 1388 1387 1389
CONECT 1389 1388 1390
CONECT 1390 1389 1391
CONECT 1391 1390 1392
CONECT 1392 1391 1393
CONECT 1393 1392 1394
CONECT 1394 1393 1395
CONECT 1395 1394 1396
CONECT 1396 1395 1397
CONECT 1397 1396 1398
CONECT 1398 1397 1399
CONECT 1399 1398 1400
CONECT 1400 1399 1401
CONECT 1401 1400 1402
CONECT 1402 1401 1403
CONECT 1403 1402 1404
CONECT 1404 1403 1405
CONECT 1405 1404 1406
CONECT 1406 1405 1407
CONECT 1407 1406 1408
CONECT 1408 1407 1409
CONECT 1409 1408 1410
CONECT 1410 1409 1411
CONECT 1411 1410 1412
CONECT 1412 1411 1413
CONECT 1413 1412 1414
CONECT 1414 1413 1415
CONECT 1415 1414 1416
CONECT 1416 1415 1417
CONECT 1417 1416 1418
CONECT 1418 1417 1419
CONECT 1419 1418 1420
CONECT 1420 1419 1421
CONECT 1421 1420 1422
CONECT 1422 1421 1423
CONECT 1423 1422 1424
CONECT 1424 1423 1425
CONECT 1425 1424 1426
CONECT 1426 1425 1427
CONECT 1427 1426 1428
CONECT 1428 1427 1429
CONECT 1429 1428 1430
CONECT 1430 1429 1431
CONECT 1431 1430 1432
CONECT 1432 1431 1433
CONECT 1433 1432 1434
CONECT 1434 1433 1435
CONECT 1435 1434 1436
CONECT 1436 1435 1437
CONECT 1437 1436 1438
CONECT 1438 1437 1439
CONECT 1439 1438 1440
CONECT 1440 1439 1441
CONECT 1441 1440 1442
CONECT 1442 1441 1443
CONECT 1443 1442 1444
CONECT 1444 1443 1445
CONECT 1445 1444 1446
CONECT 1446 1445 1447
CONECT 1447 1446 1448
CONECT 1448 1447 1449
CONECT 1449 1448 1450
CONECT 1450 1449 1451
CONECT 1451 1450 1452
CONECT 1452 1451 1453
CONECT 1453 1452 1454
CONECT 1454 1453 1455
CONECT 1455 1454 1456
CONECT 1456 1455 1457
CONECT 1457 1456 1458
CONECT 1458 1457 1459
CONECT 1459 1458 1460
CONECT 1460 1459 1461
CONECT 1461 1460 1462
CONECT 1462 1461 1463
CONECT 1463 1462 1464
CONECT 1464 1463 1465
CONECT 1465 1464 1466
CONECT 1466 1465 1467
CONECT 1467 1466 1468
CONECT 1468 1467 1469
CONECT 1469 1468 1470
CONECT 1470 1469 1471
CONECT 1471 1470 1472
CONECT 1472 1471 1473
CONECT 1473 1472 1474
CONECT 1474 1473 1475
CONECT 1475 1474 1476
CONECT 1476 1475 1477
CONECT 1477 1476 1478
CONECT 1478 1477 1479
CONECT 1479 1478 1480
CONECT 1480 1479 1481
CONECT 1481 1480 1482
CONECT 1482 1481 1483
CONECT 1483 1482 1484
CONECT 1484 1483 1485
CONECT 1485 1484 1486
CONECT 1486 1485 1487
CONECT 1487 1486 1488
CONECT 1488 1487 1489
CONECT 1489 1488 1490
CONECT 1490 1489 1491
CONECT 1491 1490 1492
CONECT 1492 1491 1493
CONECT 1493 1492 1494
CONECT 1494 1493 1495
CONECT 1495 1494 1496
CONECT 1496 1495 1497
CONECT 1497 1496 1498
CONECT 1498 1497 1499
CONECT 1499 1498 1500
CONECT 1500 1499 1501
CONECT 1501 1500 1502
CONECT 1502 1501 1503
CONECT 1503 1502 1504
CONECT 1504 1503 1505
CONECT 1505 1504 1506
CONECT 1506 1505 1507
CONECT 1507 1506 1508
CONECT 1508 1507 1509
CONECT 1509 1508 1510
CONECT 1510 1509 1511
CONECT 1511 1510 1512
CONECT 1512 1511 1513
CONECT 1513 1512 1514
CONECT 1514 1513 1515
CONECT 1515 1514 1516
CONECT 1516 1515 1517
CONECT 1517 1516 1518
CONECT 1518 1517 1519
CONECT 1519 1518 1520
CONECT 1520 1519 1521
CONECT 1521 1520 1522
CONECT 1522 1521 1523
CONECT 1523 1522 1524
CONECT 1524 1523 1525
CONECT 1525 1524 1526
CONECT 1526 1525 1527
CONECT 1527 1526 1528
CONECT 1528 1527 1529
CONECT 1529 1528 1530
CONECT 1530 1529 1531
CONECT 1531 1530 1532
CONECT 1532 1531 1533
CONECT 1533 1532 1534
CONECT 1534 1533 1535
CONECT 1535 1534 1536
CONECT 1536 1535 1537
CONECT 1537 1536 1538
CONECT 1538 1537 1539
CONECT 1539 1538 1540
CONECT 1540 1539 1541
CONECT 1541 1540 1542
CONECT 1542 1541 1543
CONECT 1543 1542 1544
CONECT 1544 1543 1545
CONECT 1545 1544 1546
CONECT 1546 1545 1547
CONECT 1547 1546 1548
CONECT 1548 1547 1549
CONECT 1549 1548 1550
CONECT 1550 1549 1551
CONECT 1551 1550 1552
CONECT 1552 1551 1553
CONECT 1553 1552 1554
CONECT 1554 1553 1555
CONECT 1555 1554 1556
CONECT 1556 1555 1557
CONECT 1557 1556 1558
CONECT 1558 1557 1559
CONECT 1559 1558 1560
CONECT 1560 1559 1561
CONECT 1561 1560 1562
CONECT 1562 1561 1563
CONECT 1563 1562 1564
CONECT 1564 1563 1565
CONECT 1565 1564 1566
CONECT 1566 1565 1567
CONECT 1567 1566 1568
CONECT 1568 1567 1569
CONECT 1569 1568 1570
CONECT 1570 1569 1571
CONECT 1571 1570 1572
CONECT 1572 1571 1573
CONECT 1573 1572 1574
CONECT 1574 1573 1575
CONECT 1575 1574 1576
CONECT 1576 1575 1577
CONECT 1577 1576 1578
CONECT 1578 1577 1579
CONECT 1579 1578 1580
CONECT 1580 1579 1581
CONECT 1581 1580 1582
CONECT 1582 1581 1583
CONECT 1583 1582 1584
CONECT 1584 1583 1585
CONECT 1585 1584 1586
CONECT 1586 1585 1587
CONECT 1587 1586 1588
CONECT 1588 1587 1589
CONECT 1589 1588 1590
CONECT 1590 1589 1591
CONECT 1591 1590 1592
CONECT 1592 1591 1593
CONECT 1593 1592 1594
CONECT 1594 1593 1595
CONECT 1595 1594 1596
CONECT 1596 1595 1597
CONECT 1597 1596 1598
CONECT 1598 1597 1599
CONECT 1599 1598 1600
CONECT 1600 1599 1601
CONECT 1601 1600 1602
CONECT 1602 1601 1603
CONECT 1603 1602 1604
CONECT 1604 1603 1605
CONECT 1605 1604 1606
CONECT 1606 1605 1607
CONECT 1607 1606 1608
CONECT 1608 1607 1609
CONECT 1609 1608 1610
CONECT 1610 1609 1611
CONECT 1611 1610 1612
CONECT 1612 1611 1613
CONECT 1613 1612 1614
CONECT 1614 1613 1615
CONECT 1615 1614 1616
CONECT 1616 1615 1617
CONECT 1617 1616 1618
CONECT 1618 1617 1619
CONECT 1619 1618 1620
CONECT 1620 1619 1621
CONECT 1621 1620 1622
CONECT 1622 1621 1623
CONECT 1623 1622 1624
CONECT 1624 1623 1625
CONECT 1625 1624 1626
CONECT 1626 1625 1627
CONECT 1627 1626 1628
CONECT 1628 1627 1629
CONECT 1629 1628 1630
CONECT 1630 1629 1631
CONECT 1631 1630 1632
CONECT 1632 1631 1633
CONECT 1633 1632 1634
CONECT 1634 1633 1635
CONECT 1635 1634 1636
CONECT 1636 1635 1637
CONECT 1637 1636 1638
CONECT 1638 1637 1639
CONECT 1639 1638 1640
CONECT 1640 1639 1641
CONECT 1641 1640 1642
CONECT 1642 1641 1643
CONECT 1643 1642 1644
CONECT 1644 1643 1645
CONECT 1645 1644 1646
CONECT 1646 1645 1647
CONECT 1647 1646 1648
CONECT 1648 1647 1649
CONECT 1649 1648 1650
CONECT 1650 1649 1651
CONECT 1651 1650 1652
CONECT 1652 1651 1653
CONECT 1653 1652 1654
CONECT 1654 1653 1655
CONECT 1655 1654 1656
CONECT 1656 1655 1657
CONECT 1657 1656 1658
CONECT 1658 1657 1659
CONECT 1659 1658 1660
CONECT 1660 1659 1661
CONECT 1661 1660 1662
CONECT 1662 1661 1663
CONECT 1663 1662 1664
CONECT 1664 1663 1665
CONECT 1665 1664 1666
CONECT 1666 1665 1667
CONECT 1667 1666 1668
CONECT 1668 1667 1669
CONECT 1669 1668 1670
CONECT 1670 1669 1671
CONECT 1671 1670 1672
CONECT 1672 1671 1673
CONECT 1673 1672 1674
CONECT 1674 1673 1675
CONECT 1675 1674 1676
CONECT 1676 1675 1677
CONECT 1677 1676 1678
CONECT 1678 1677 1679
CONECT 1679 1678 1680
CONECT 1680 1679 1681
CONECT 1681 1680 1682
CONECT 1682 1681 1683
CONECT 1683 1682 1684
CONECT 1684 1683 1685
CONECT 1685 1684 1686
CONECT 1686 1685 1687
CONECT 1687 1686 1688
CONECT 1688 1687 1689
CONECT 1689 1688 1690
CONECT 1690 1689 1691
CONECT 1691 1690 1692
CONECT 1692 1691 1693
CONECT 1693 1692 1694
CONECT 1694 1693 1695
CONECT 1695 1694 1696
CONECT 1696 1695 1697
CONECT 1697 1696 1698
CONECT 1698 1697 1699
CONECT 1699 1698 1700
CONECT 1700 1699 1701
CONECT 1701 1700 1702
CONECT 1702 1701 1703
CONECT 1703 1702 1704
CONECT 1704 1703 1705
CONECT 1705 1704 1706
CONECT 1706 1705 1707
CONECT 1707 1706 1708
CONECT 1708 1707 1709
CONECT 1709 1708 1710
CONECT 1710 1709 1711
CONECT 1711 1710 1712
CONECT 1712 1711 1713
CONECT 1713 1712 1714
CONECT 1714 1713 1715
CONECT 1715 1714 1716
CONECT 1716 1715 1717
CONECT 1717 1716 1718
CONECT 1718 1717 1719
CONECT 1719 1718 1720
CONECT 1720 1719 1721
CONECT 1721 1720 1722
CONECT 1722 1721 1723
CONECT 1723 1722 1724
CONECT 1724 1723 1725
CONECT 1725 1724 1726
CONECT 1726 1725 1727
CONECT 1727 1726 1728
CONECT 1728 1727 1729
CONECT 1729 1728 1730
CONECT 1730 1729 1731
CONECT 1731 1730 1732
CONECT 1732 1731 1733
CONECT 1733 1732 1734
CONECT 1734 1733 1735
CONECT 1735 1734 1736
CONECT 1736 1735 1737
CONECT 1737 1736 1738
CONECT 1738 1737 1739
CONECT 1739 1738 1740
CONECT 1740 1739 1741
CONECT 1741 1740 1742
CONECT 1742 1741 1743
CONECT 1743 1742 1744
CONECT 1744 1743 1745
CONECT 1745 1744 1746
CONECT 1746 1745 1747
CONECT 1747 1746 1748
CONECT 1748 1747 1749
CONECT 1749 1748 1750
CONECT 1750 1749 1751
CONECT 1751 1750 1752
CONECT 1752 1751 1753
CONECT 1753 1752 1754
CONECT 1754 1753 1755
CONECT 1755 1754 1756
CONECT 1756 1755 1757
CONECT 1757 1756 1758
CONECT 1758 1757 1759
CONECT 1759 1758 1760
CONECT 1760 1759 1761
CONECT 1761 1760 1762
CONECT 1762 1761 1763
CONECT 1763 1762 1764
CONECT 1764 1763 1765
CONECT 1765 1764 1766
CONECT 1766 1765 1767
CONECT 1767 1766 1768
CONECT 1768 1767 1769
CONECT 1769 1768 1770
CONECT 1770 1769 1771
CONECT 1771 1770 1772
CONECT 1772 1771 1773
CONECT 1773 1772 1774
CONECT 1774 1773 1775
CONECT 1775 1774 1776
CONECT 1776 1775 1777
CONECT 1777 1776 1778
CONECT 1778 1777 1779
CONECT 1779 1778 1780
CONECT 1780 1779 1781
CONECT 1781 1780 1782
CONECT 1782 1781 1783
CONECT 1783 1782 1784
CONECT 1784 1783 1785
CONECT 1785 1784 1786
CONECT 1786 1785 1787
CONECT 1787 1786 1788
CONECT 1788 1787 1789
CONECT 1789 1788 1790
CONECT 1790 1789 1791
CONECT 1791 1790 1792
CONECT 1792 1791 1793
CONECT 1793 1792 1794
CONECT 1794 1793 1795
CONECT 1795 1794 1796
CONECT 1796 1795 1797
CONECT 1797 1796 1798
CONECT 1798 1797 1799
CONECT 1799 1798 1800
CONECT 1800 1799 1801
CONECT 1801 1800 1802
CONECT 1802 1801 1803
CONECT 1803 1802 1804
CONECT 1804 1803 1805
CONECT 1805 1804 1806
CONECT 1806 1805 1807
CONECT 1807 1806 1808
CONECT 1808 1807 1809
CONECT 1809 1808 1810
CONECT 1810 1809 1811
CONECT 1811 1810 1812
CONECT 1812 1811 1813
CONECT 1813 1812 1814
CONECT 1814 1813 1815
CONECT 1815 1814 1816
CONECT 1816 1815 1817
CONECT 1817 1816 1818
CONECT 1818 1817 1819
CONECT 1819 1818 1820
CONECT 1820 1819 1821
CONECT 1821 1820 1822
CONECT 1822 1821 1823
CONECT 1823 1822 1824
CONECT 1824 1823 1825
CONECT 1825 1824 1826
CONECT 1826 1825 1827
CONECT 1827 1826 1828
CONECT 1828 1827 1829
CONECT 1829 1828 1830
CONECT 1830 1829 1831
CONECT 1831 1830 1832
CONECT 1832 1831 1833
CONECT 1833 1832 1834
CONECT 1834 1833 1835
CONECT 1835 1834 1836
CONECT 1836 1835 1837
CONECT 1837 1836 1838
CONECT 1838 1837 1839
CONECT 1839 1838 1840
CONECT 1840 1839 1841
CONECT 1841 1840 1842
CONECT 1842 1841 1843
CONECT 1843 1842 1844
CONECT 1844 1843 1845
CONECT 1845 1844 1846
CONECT 1846 1845 1847
CONECT 1847 1846 1848
CONECT 1848 1847 1849
CONECT 1849 1848 1850
CONECT 1850 1849 1851
CONECT 1851 1850 1852
CONECT 1852 1851 1853
CONECT 1853 1852 1854
CONECT 1854 1853 1855
CONECT 1855 1854 1856
CONECT 1856 1855 1857
CONECT 1857 1856 1858
CONECT 1858 1857 1859
CONECT 1859 1858 1860
CONECT 1860 1859 1861
CONECT 1861 1860 1862
CONECT 1862 1861 1863
CONECT 1863 1862 1864
CONECT 1864 1863 1865
CONECT 1865 1864 1866
CONECT 1866 1865 1867
CONECT 1867 1866 1868
CONECT 1868 1867 1869
CONECT 1869 1868 1870
CONECT 1870 1869 1871
CONECT 1871 1870 1872
CONECT 1872 1871 1873
CONECT 1873 1872 1874
CONECT 1874 1873 1875
CONECT 1875 1874 1876
CONECT 1876 1875 1877
CONECT 1877 1876 1878
CONECT 1878 1877 1879
CONECT 1879 1878 1880
CONECT 1880 1879 1881
CONECT 1881 1880 1882
CONECT 1882 1881 1883
CONECT 1883 1882 1884
CONECT 1884 1883 1885
CONECT 1885 1884 1886
CONECT 1886 1885 1887
CONECT 1887 1886 1888
CONECT 1888 1887 1889
CONECT 1889 1888 1890
CONECT 1890 1889 1891
CONECT 1891 1890 1892
CONECT 1892 1891 1893
CONECT 1893 1892 1894
CONECT 1894 1893 1895
CONECT 1895 1894 1896
CONECT 1896 1895 1897
CONECT 1897 1896 1898
CONECT 1898 1897 1899
CONECT 1899 1898 1900
CONECT 1900 1899 1901
CONECT 1901 1900 1902
CONECT 1902 1901 1903
CONECT 1903 1902 1904
CONECT 1904 1903 1905
CONECT 1905 1904 1906
CONECT 1906 1905 1907
CONECT 1907 1906 1908
CONECT 1908 1907 1909
CONECT 1909 1908 1910
CONECT 1910 1909 1911
CONECT 1911 1910 1912
CONECT 1912 1911 1913
CONECT 1913 1912 1914
CONECT 1914 1913 1915
CONECT 1915 1914 1916
CONECT 1916 1915 1917
CONECT 1917 1916 1918
CONECT 1918 1917 1919
CONECT 1919 1918 1920
CONECT 1920 1919 1921
CONECT 1921 1920 1922
CONECT 1922 1921 1923
CONECT 1923 1922 1924
CONECT 1924 1923 1925
CONECT 1925 1924 1926
CONECT 1926 1925 1927
CONECT 1927 1926 1928
CONECT 1928 1927 1929
CONECT 1929 1928 1930
CONECT 1930 1929 1931
CONECT 1931 1930 1932
CONECT 1932 1931 1933
CONECT 1933 1932 1934
CONECT 1934 1933 1935
CONECT 1935 1934 1936
CONECT 1936 1935 1937
CONECT 1937 1936 1938
CONECT 1938 1937 1939
CONECT 1939 1938 1940
CONECT 1940 1939 1941
CONECT 1941 1940 1942
CONECT 1942 1941 1943
CONECT 1943 1942 1944
CONECT 1944 1943 1945
CONECT 1945 1944 1946
CONECT 1946 1945 1947
CONECT 1947 1946 1948
CONECT 1948 1947 1949
CONECT 1949 1948 1950
CONECT 1950 1949 1951
CONECT 1951 1950 1952
CONECT 1952 1951 1953
CONECT 1953 1952 1954
CONECT 1954 1953 1955
CONECT 1955 1954 1956
CONECT 1956 1955 1957
CONECT 1957 1956 1958
CONECT 1958 1957 1959
CONECT 1959 1958 1960
CONECT 1960 1959 1961
CONECT 1961 1960 1962
CONECT 1962 1961 1963
CONECT 1963 1962 1964
CONECT 1964 1963 1965
CONECT 1965 1964 1966
CONECT 1966 1965 1967
CONECT 1967 1966 1968
CONECT 1968 1967 1969
CONECT 1969 1968 1970
CONECT 1970 1969 1971
CONECT 1971 1970 1972
CONECT 1972 1971 1973
CONECT 1973 1972 1974
CONECT 1974 1973 1975
CONECT 1975 1974 1976
CONECT 1976 1975 1977
CONECT 1977 1976 1978
CONECT 1978 1977 1979
CONECT 1979 1978 1980
CONECT 1980 1979 1981
CONECT 1981 1980 1982
CONECT 1982 1981 1983
CONECT 1983 1982 1984
CONECT 1984 1983 1985
CONECT 1985 1984 1986
CONECT 1986 1985 1987
CONECT 1987 1986 1988
CONECT 1988 1987 1989
CONECT 1989 1988 1990
CONECT 1990 1989 1991
CONECT 1991 1990 1992
CONECT 1992 1991 1993
CONECT 1993 1992 1994
CONECT 1994 1993 1995
CONECT 1995 1994 1996
CONECT 1996 1995 1997
CONECT 1997 1996 1998
CONECT 1998 1997 1999
CONECT 1999 1998 2000
CONECT 2000 1999 2001
CONECT 2001 2000 2002
CONECT 2002 2001 2003
CONECT 2003 2002 2004
CONECT 2004 2003 2005
CONECT 2005 2004 2006
CONECT 2006 2005 2007
CONECT 2007 2006 2008
CONECT 2008 2007 2009
CONECT 2009 2008 2010
CONECT 2010 2009 2011
CONECT 2011 2010 2012
CONECT 2012 2011 2013
CONECT 2013 2012 2014
CONECT 2014 2013 2015
CONECT 2015 2014 2016
CONECT 2016 2015 2017
CONECT 2017 2016 2018
CONECT 2018 2017 2019
CONECT 2019 2018 2020
CONECT 2020 2019 2021
CONECT 2021 2020 2022
CONECT 2022 2021 2023
CONECT 2023 2022 2024
CONECT 2024 2023 2025
CONECT 2025 2024 2026
CONECT 2026 2025 2027
CONECT 2027 2026 2028
CONECT 2028 2027 2029
CONECT 2029 2028 2030
CONECT 2030 2029 2031
CONECT 2031 2030 2032
CONECT 2032 2031 2033
CONECT 2033 2032 2034
CONECT 2034 2033 2035
CONECT 2035 2034 2036
CONECT 2036 2035 2037
CONECT 2037 2036 2038
CONECT 2038 2037 2039
CONECT 2039 2038 2040
CONECT 2040 2039 2041
CONECT 2041 2040 2042
CONECT 2042 2041 2043
CONECT 2043 2042 2044
CONECT 2044 2043 2045
CONECT 2045 2044 2046
CONECT 2046 2045 2047
CONECT 2047 2046 2048
CONECT 2048 2047 2049
CONECT 2049 2048 2050
CONECT 2050 2049 2051
CONECT 2051 2050 2052
CONECT 2052 2051 2053
CONECT 2053 2052 2054
CONECT 2054 2053 2055
CONECT 2055 2054 2056
CONECT 2056 2055 2057
CONECT 2057 2056 2058
CONECT 2058 2057 2059
CONECT 2059 2058 2060
CONECT 2060 2059 2061
CONECT 2061 2060 2062
CONECT 2062 2061 2063
CONECT 2063 2062 2064
CONECT 2064 2063 2065
CONECT 2065 2064 2066
CONECT 2066 2065 2067
CONECT 2067 2066 2068
CONECT 2068 2067 2069
CONECT 2069 2068 2070
CONECT 2070 2069 2071
CONECT 2071 2070 2072
CONECT 2072 2071 2073
CONECT 2073 2072 2074
CONECT 2074 2073 2075
CONECT 2075 2074 2076
CONECT 2076 2075 2077
CONECT 2077 2076 2078
CONECT 2078 2077 2079
CONECT 2079 2078 2080
CONECT 2080 2079 2081
CONECT 2081 2080 2082
CONECT 2082 2081 2083
CONECT 2083 2082 2084
CONECT 2084 2083 2085
CONECT 2085 2084 2086
CONECT 2086 2085 2087
CONECT 2087 2086 2088
CONECT 2088 2087 2089
CONECT 2089 2088 2090
CONECT 2090 2089 2091
CONECT 2091 2090 2092
CONECT 2092 2091 2093
CONECT 2093 2092 2094
CONECT 2094 2093 2095
CONECT 2095 2094 2096
CONECT 2096 2095 2097
CONECT 2097 2096 2098
CONECT 2098 2097 2099
CONECT 2099 2098 2100
CONECT 2100 2099 2101
CONECT 2101 2100 2102
CONECT 2102 2101 2103
CONECT 2103 2102 2104
CONECT 2104 2103 2105
CONECT 2105 2104 2106
CONECT 2106 2105 2107
CONECT 2107 2106 2108
CONECT 2108 2107 2109
CONECT 2109 2108 2110
CONECT 2110 2109 2111
CONECT 2111 2110 2112
CONECT 2112 2111 2113
CONECT 2113 2112 2114
CONECT 2114 2113 2115
CONECT 2115 2114 2116
CONECT 2116 2115 2117
CONECT 2117 2116 2118
CONECT 2118 2117 2119
CONECT 2119 2118 2120
CONECT 2120 2119 2121
CONECT 2121 2120 2122
CONECT 2122 2121 2123
CONECT 2123 2122 2124
CONECT 2124 2123 2125
CONECT 2125 2124 2126
CONECT 2126 2125 2127
CONECT 2127 2126 2128
CONECT 2128 2127 2129
CONECT 2129 2128 2130
CONECT 2130 2129 2131
CONECT 2131 2130 2132
CONECT 2132 2131 2133
CONECT 2133 2132 2134
CONECT 2134 2133 2135
CONECT 2135 2134 2136
CONECT 2136 2135 2137
CONECT 2137 2136 2138
CONECT 2138 2137 2139
CONECT 2139 2138 2140
CONECT 2140 2139 2141
CONECT 2141 2140 2142
CONECT 2142 2141 2143
CONECT 2143 2142 2144
CONECT 2144 2143 2145
CONECT 2145 2144 2146
CONECT 2146 2145 2147
CONECT 2147 2146 2148
CONECT 2148 2147 2149
CONECT 2149 2148 2150
CONECT 2150 2149 2151
CONECT 2151 2150 2152
CONECT 2152 2151 2153
CONECT 2153 2152 2154
CONECT 2154 2153 2155
CONECT 2155 2154 2156
CONECT 2156 2155 2157
CONECT 2157 2156 2158
CONECT 2158 2157 2159
CONECT 2159 2158 2160
CONECT 2160 2159 2161
CONECT 2161 2160 2162
CONECT 2162 2161 2163
CONECT 2163 2162 2164
CONECT 2164 2163 2165
CONECT 2165 2164 2166
CONECT 2166 2165 2167
CONECT 2167 2166 2168
CONECT 2168 2167 2169
CONECT 2169 2168 2170
CONECT 2170 2169 2171
CONECT 2171 2170 2172
CONECT 2172 2171 2173
CONECT 2173 2172 2174
CONECT 2174 2173 2175
CONECT 2175 2174 2176
CONECT 2176 2175 2177
CONECT 2177 2176 2178
CONECT 2178 2177 2179
CONECT 2179 2178 2180
CONECT 2180 2179 2181
CONECT 2181 2180 2182
CONECT 2182 2181 2183
CONECT 2183 2182 2184
CONECT 2184 2183 2185
CONECT 2185 2184 2186
CONECT 2186 2185 2187
CONECT 2187 2186 2188
CONECT 2188 2187 2189
CONECT 2189 2188 2190
CONECT 2190 2189 2191
CONECT 2191 2190 2192
CONECT 2192 2191 2193
CONECT 2193 2192 2194
CONECT 2194 2193 2195
CONECT 2195 2194 2196
CONECT 2196 2195 2197
CONECT 2197 2196 2198
CONECT 2198 2197 2199
CONECT 2199 2198 2200
CONECT 2200 2199 2201
CONECT 2201 2200 2202
CONECT 2202 2201 2203
CONECT 2203 2202 2204
CONECT 2204 2203 2205
CONECT 2205 2204 2206
CONECT 2206 2205 2207
CONECT 2207 2206 2208
CONECT 2208 2207 2209
CONECT 2209 2208 2210
CONECT 2210 2209 2211
CONECT 2211 2210 2212
CONECT 2212 2211 2213
CONECT 2213 2212 2214
CONECT 2214 2213 2215
CONECT 2215 2214 2216
CONECT 2216 2215 2217
CONECT 2217 2216 2218
CONECT 2218 2217 2219
CONECT 2219 2218 2220
CONECT 2220 2219 2221
CONECT 2221 2220 2222
CONECT 2222 2221 2223
CONECT 2223 2222 2224
CONECT 2224 2223 2225
CONECT 2225 2224 2226
CONECT 2226 2225 2227
CONECT 2227 2226 2228
CONECT 2228 2227 2229
CONECT 2229 2228 2230
CONECT 2230 2229 2231
CONECT 2231 2230 2232
CONECT 2232 2231 2233
CONECT 2233 2232 2234
CONECT 2234 2233 2235
CONECT 2235 2234 2236
CONECT 2236 2235 2237
CONECT 2237 2236 2238
CONECT 2238 2237 2239
CONECT 2239 2238 2240
CONECT 2240 2239 2241
CONECT 2241 2240 2242
CONECT 2242 2241 2243
CONECT 2243 2242 2244
CONECT 2244 2243 2245
CONECT 2245 2244 2246
CONECT 2246 2245 2247
CONECT 2247 2246 2248
CONECT 2248 2247 2249
CONECT 2249 2248 2250
CONECT 2250 2249 2251
CONECT 2251 2250 2252
CONECT 2252 2251 2253
CONECT 2253 2252 2254
CONECT 2254 2253 2255
CONECT 2255 2254 2256
CONECT 2256 2255 2257
CONECT 2257 2256 2258
CONECT 2258 2257 2259
CONECT 2259 2258 2260
CONECT 2260 2259 2261
CONECT 2261 2260 2262
CONECT 2262 2261 2263
CONECT 2263 2262 2264
CONECT 2264 2263 2265
CONECT 2265 2264 2266
CONECT 2266 2265 2267
CONECT 2267 2266 2268
CONECT 2268 2267 2269
CONECT 2269 2268 2270
CONECT 2270 2269 2271
CONECT 2271 2270 2272
CONECT 2272 2271 2273
CONECT 2273 2272 2274
CONECT 2274 2273 2275
CONECT 2275 2274 2276
CONECT 2276 2275 2277
CONECT 2277 2276 2278
CONECT 2278 2277 2279
CONECT 2279 2278 2280
CONECT 2280 2279 2281
CONECT 2281 2280 2282
CONECT 2282 2281 2283
CONECT 2283 2282 2284
CONECT 2284 2283 2285
CONECT 2285 2284 2286
CONECT 2286 2285 2287
CONECT 2287 2286 2288
CONECT 2288 2287 2289
CONECT 2289 2288 2290
CONECT 2290 2289 2291
CONECT 2291 2290 2292
CONECT 2292 2291 2293
CONECT 2293 2292 2294
CONECT 2294 2293 2295
CONECT 2295 2294 2296
CONECT 2296 2295 2297
CONECT 2297 2296 2298
CONECT 2298 2297 2299
CONECT 2299 2298 2300
CONECT 2300 2299 2301
CONECT 2301 2300 2302
CONECT 2302 2301 2303
CONECT 2303 2302 2304
CONECT 2304 2303 2305
CONECT 2305 2304 2306
CONECT 2306 2305 2307
CONECT 2307 2306 2308
CONECT 2308 2307 2309
CONECT 2309 2308 2310
CONECT 2310 2309 2311
CONECT 2311 2310 2312
CONECT 2312 2311 2313
CONECT 2313 2312 2314
CONECT 2314 2313 2315
CONECT 2315 2314 2316
CONECT 2316 2315 2317
CONECT 2317 2316 2318
CONECT 2318 2317 2319
CONECT 2319 2318 2320
CONECT 2320 2319 2321
CONECT 2321 2320 2322
CONECT 2322 2321 2323
CONECT 2323 2322 2324
CONECT 2324 2323 2325
CONECT 2325 2324 2326
CONECT 2326 2325 2327
CONECT 2327 2326 2328
CONECT 2328 2327 2329
CONECT 2329 2328 2330
CONECT 2330 2329 2331
CONECT 2331 2330 2332
CONECT 2332 2331 2333
CONECT 2333 2332 2334
CONECT 2334 2333 2335
CONECT 2335 2334 2336
CONECT 2336 2335 2337
CONECT 2337 2336 2338
CONECT 2338 2337 2339
CONECT 2339 2338 2340
CONECT 2340 2339 2341
CONECT 2341 2340 2342
CONECT 2342 2341 2343
CONECT 2343 2342 2344
CONECT 2344 2343 2345
CONECT 2345 2344 2346
CONECT 2346 2345 2347
CONECT 2347 2346 2348
CONECT 2348 2347 2349
CONECT 2349 2348 2350
CONECT 2350 2349 2351
CONECT 2351 2350 2352
CONECT 2352 2351 2353
CONECT 2353 2352 2354
CONECT 2354 2353 2355
CONECT 2355 2354 2356
CONECT 2356 2355 2357
CONECT 2357 2356 2358
CONECT 2358 2357 2359
CONECT 2359 2358 2360
CONECT 2360 2359 2361
CONECT 2361 2360 2362
CONECT 2362 2361 2363
CONECT 2363 2362 2364
CONECT 2364 2363 2365
CONECT 2365 2364 2366
CONECT 2366 2365 2367
CONECT 2367 2366 2368
CONECT 2368 2367 2369
CONECT 2369 2368 2370
CONECT 2370 2369 2371
CONECT 2371 2370 2372
CONECT 2372 2371 2373
CONECT 2373 2372 2374
CONECT 2374 2373 2375
CONECT 2375 2374 2376
CONECT 2376 2375 2377
CONECT 2377 2376 2378
CONECT 2378 2377 2379
CONECT 2379 2378 2380
CONECT 2380 2379 2381
CONECT 2381 2380 2382
CONECT 2382 2381 2383
CONECT 2383 2382 2384
CONECT 2384 2383 2385
CONECT 2385 2384 2386
CONECT 2386 2385 2387
CONECT 2387 2386 2388
CONECT 2388 2387 2389
CONECT 2389 2388 2390
CONECT 2390 2389 2391
CONECT 2391 2390 2392
CONECT 2392 2391 2393
CONECT 2393 2392 2394
CONECT 2394 2393 2395
CONECT 2395 2394 2396
CONECT 2396 2395 2397
CONECT 2397 2396 2398
CONECT 2398 2397 2399
CONECT 2399 2398 2400
CONECT 2400 2399 2401
CONECT 2401 2400 2402
CONECT 2402 2401 2403
CONECT 2403 2402 2404
CONECT 2404 2403 2405
CONECT 2405 2404 2406
CONECT 2406 2405 2407
CONECT 2407 2406 2408
CONECT 2408 2407 2409
CONECT 2409 2408 2410
CONECT 2410 2409 2411
CONECT 2411 2410 2412
CONECT 2412 2411 2413
CONECT 2413 2412 2414
CONECT 2414 2413 2415
CONECT 2415 2414 2416
CONECT 2416 2415 2417
CONECT 2417 2416 2418
CONECT 2418 2417 2419
CONECT 2419 2418 2420
CONECT 2420 2419 2421
CONECT 2421 2420 2422
CONECT 2422 2421 2423
CONECT 2423 2422 2424
CONECT 2424 2423 2425
CONECT 2425 2424 2426
CONECT 2426 2425 2427
CONECT 2427 2426 2428
CONECT 2428 2427 2429
CONECT 2429 2428 2430
CONECT 2430 2429 2431
CONECT 2431 2430 2432
CONECT 2432 2431 2433
CONECT 2433 2432 2434
CONECT 2434 2433 2435
CONECT 2435 2434 2436
CONECT 2436 2435 2437
CONECT 2437 2436 2438
CONECT 2438 2437 2439
CONECT 2439 2438 2440
CONECT 2440 2439 2441
CONECT 2441 2440 2442
CONECT 2442 2441 2443
CONECT 2443 2442 2444
CONECT 2444 2443 2445
CONECT 2445 2444 2446
CONECT 2446 2445 2447
CONECT 2447 2446 2448
CONECT 2448 2447 2449
CONECT 2449 2448 2450
CONECT 2450 2449 2451
CONECT 2451 2450 2452
CONECT 2452 2451 2453
CONECT 2453 2452 2454
CONECT 2454 2453 2455
CONECT 2455 2454 2456
CONECT 2456 2455 2457
CONECT 2457 2456 2458
CONECT 2458 2457 2459
CONECT 2459 2458 2460
CONECT 2460 2459 2461
CONECT 2461 2460 2462
CONECT 2462 2461 2463
CONECT 2463 2462 2464
CONECT 2464 2463 2465
CONECT 2465 2464 2466
CONECT 2466 2465 2467
CONECT 2467 2466 2468
CONECT 2468 2467 2469
CONECT 2469 2468 2470
CONECT 2470 2469 2471
CONECT 2471 2470 2472
CONECT 2472 2471 2473
CONECT 2473 2472 2474
CONECT 2474 2473 2475
CONECT 2475 2474 2476
CONECT 2476 2475 2477
CONECT 2477 2476 2478
CONECT 2478 2477 2479
CONECT 2479 2478 2480
CONECT 2480 2479 2481
CONECT 2481 2480 2482
CONECT 2482 2481 2483
CONECT 2483 2482 2484
CONECT 2484 2483 2485
CONECT 2485 2484 2486
CONECT 2486 2485 2487
CONECT 2487 2486 2488
CONECT 2488 2487 2489
CONECT 2489 2488 2490
CONECT 2490 2489 2491
CONECT 2491 2490 2492
CONECT 2492 2491 2493
CONECT 2493 2492 2494
CONECT 2494 2493 2495
CONECT 2495 2494 2496
CONECT 2496 2495 2497
CONECT 2497 2496 2498
CONECT 2498 2497 2499
CONECT 2499 2498 2500
CONECT 2500 2499 2501
CONECT 2501 2500 2502
CONECT 2502 2501 2503
CONECT 2503 2502 2504
CONECT 2504 2503 2505
CONECT 2505 2504 2506
CONECT 2506 2505 2507
CONECT 2507 2506 2508
CONECT 2508 2507 2509
CONECT 2509 2508 2510
CONECT 2510 2509 2511
CONECT 2511 2510 2512
CONECT 2512 2511 2513
CONECT 2513 2512 2514
CONECT 2514 2513 2515
CONECT 2515 2514 2516
CONECT 2516 2515 2517
CONECT 2517 2516 2518
CONECT 2518 2517 2519
CONECT 2519 2518 2520
CONECT 2520 2519 2521
CONECT 2521 2520 2522
CONECT 2522 2521 2523
CONECT 2523 2522 2524
CONECT 2524 2523 2525
CONECT 2525 2524 2526
CONECT 2526 2525 2527
CONECT 2527 2526 2528
CONECT 2528 2527 2529
CONECT 2529 2528 2530
CONECT 2530 2529 2531
CONECT 2531 2530 2532
CONECT 2532 2531 2533
CONECT 2533 2532 2534
CONECT 2534 2533 2535
CONECT 2535 2534 2536
CONECT 2536 2535 2537
CONECT 2537 2536 2538
CONECT 2538 2537 2539
CONECT 2539 2538 2540
CONECT 2540 2539 2541
CONECT 2541 2540 2542
CONECT 2542 2541 2543
CONECT 2543 2542 2544
CONECT 2544 2543 2545
CONECT 2545 2544 2546
CONECT 2546 2545 2547
CONECT 2547 2546 2548
CONECT 2548 2547 2549
CONECT 2549 2548 2550
CONECT 2550 2549 2551
CONECT 2551 2550 2552
CONECT 2552 2551 2553
CONECT 2553 2552 2554
CONECT 2554 2553 2555
CONECT 2555 2554 2556
CONECT 2556 2555 2557
CONECT 2557 2556 2558
CONECT 2558 2557 2559
CONECT 2559 2558 2560
CONECT 2560 2559 2561
CONECT 2561 2560 2562
CONECT 2562 2561 2563
CONECT 2563 2562 2564
CONECT 2564 2563 2565
CONECT 2565 2564 2566
CONECT 2566 2565 2567
CONECT 2567 2566 2568
CONECT 2568 2567 2569
CONECT 2569 2568 2570
CONECT 2570 2569 2571
CONECT 2571 2570 2572
CONECT 2572 2571 2573
CONECT 2573 2572 2574
CONECT 2574 2573 2575
CONECT 2575 2574 2576
CONECT 2576 2575 2577
CONECT 2577 2576 2578
CONECT 2578 2577 2579
CONECT 2579 2578 2580
CONECT 2580 2579 2581
CONECT 2581 2580 2582
CONECT 2582 2581 2583
CONECT 2583 2582 2584
CONECT 2584 2583 2585
CONECT 2585 2584 2586
CONECT 2586 2585 2587
CONECT 2587 2586 2588
CONECT 2588 2587 2589
CONECT 2589 2588 2590
CONECT 2590 2589 2591
CONECT 2591 2590 2592
CONECT 2592 2591 2593
CONECT 2593 2592 2594
CONECT 2594 2593 2595
CONECT 2595 2594 2596
CONECT 2596 2595 2597
CONECT 2597 2596 2598
CONECT 2598 2597 2599
CONECT 2599 2598 2600
CONECT 2600 2599 2601
CONECT 2601 2600 2602
CONECT 2602 2601 2603
CONECT 2603 2602 2604
CONECT 2604 2603 2605
CONECT 2605 2604 2606
CONECT 2606 2605 2607
CONECT 2607 2606 2608
CONECT 2608 2607 2609
CONECT 2609 2608 2610
CONECT 2610 2609 2611
CONECT 2611 2610 2612
CONECT 2612 2611 2613
CONECT 2613 2612 2614
CONECT 2614 2613 2615
CONECT 2615 2614 2616
CONECT 2616 2615 2617
CONECT 2617 2616 2618
CONECT 2618 2617 2619
CONECT 2619 2618 2620
CONECT 2620 2619 2621
CONECT 2621 2620 2622
CONECT 2622 2621 2623
CONECT 2623 2622 2624
CONECT 2624 2623 2625
CONECT 2625 2624 2626
CONECT 2626 2625 2627
CONECT 2627 2626 2628
CONECT 2628 2627 2629
CONECT 2629 2628 2630
CONECT 2630 2629 2631
CONECT 2631 2630 2632
CONECT 2632 2631 2633
CONECT 2633 2632 2634
CONECT 2634 2633 2635
CONECT 2635 2634 2636
CONECT 2636 2635 2637
CONECT 2637 2636 2638
CONECT 2638 2637 2639
CONECT 2639 2638 2640
CONECT 2640 2639 2641
CONECT 2641 2640 2642
CONECT 2642 2641 2643
CONECT 2643 2642 2644
CONECT 2644 2643 2645
CONECT 2645 2644 2646
CONECT 2646 2645 2647
CONECT 2647 2646 2648
CONECT 2648 2647 2649
CONECT 2649 2648 2650
CONECT 2650 2649 2651
CONECT 2651 2650 2652
CONECT 2652 2651 2653
CONECT 2653 2652 2654
CONECT 2654 2653 2655
CONECT 2655 2654 2656
CONECT 2656 2655 2657
CONECT 2657 2656 2658
CONECT 2658 2657 2659
CONECT 2659 2658 2660
CONECT 2660 2659 2661
CONECT 2661 2660 2662
CONECT 2662 2661 2663
CONECT 2663 2662 2664
CONECT 2664 2663 2665
CONECT 2665 2664 2666
CONECT 2666 2665 2667
CONECT 2667 2666 2668
CONECT 2668 2667 2669
CONECT 2669 2668 2670
CONECT 2670 2669 2671
CONECT 2671 2670 2672
CONECT 2672 2671 2673
CONECT 2673 2672 2674
CONECT 2674 2673 2675
CONECT 2675 2674 2676
CONECT 2676 2675 2677
CONECT 2677 2676 2678
CONECT 2678 2677 2679
CONECT 2679 2678 2680
CONECT 2680 2679 2681
CONECT 2681 2680 2682
CONECT 2682 2681 2683
CONECT 2683 2682 2684
CONECT 2684 2683 2685
CONECT 2685 2684 2686
CONECT 2686 2685 2687
CONECT 2687 2686 2688
CONECT 2688 2687 2689
CONECT 2689 2688 2690
CONECT 2690 2689 2691
CONECT 2691 2690 2692
CONECT 2692 2691 2693
CONECT 2693 2692 2694
CONECT 2694 2693 2695
CONECT 2695 2694 2696
CONECT 2696 2695 2697
CONECT 2697 2696 2698
CONECT 2698 2697 2699
CONECT 2699 2698 2700
CONECT 2700 2699 2701
CONECT 2701 2700 2702
CONECT 2702 2701 2703
CONECT 2703 2702 2704
CONECT 2704 2703 2705
CONECT 2705 2704 2706
CONECT 2706 2705 2707
CONECT 2707 2706 2708
CONECT 2708 2707 2709
CONECT 2709 2708 2710
CONECT 2710 2709 2711
CONECT 2711 2710 2712
CONECT 2712 2711 2713
CONECT 2713 2712 2714
CONECT 2714 2713 2715
CONECT 2715 2714 2716
CONECT 2716 2715 2717
CONECT 2717 2716 2718
CONECT 2718 2717 2719
CONECT 2719 2718 2720
CONECT 2720 2719 2721
CONECT 2721 2720 2722
CONECT 2722 2721 2723
CONECT 2723 2722 2724
CONECT 2724 2723 2725
CONECT 2725 2724 2726
CONECT 2726 2725 2727
CONECT 2727 2726 2728
CONECT 2728 2727 2729
CONECT 2729 2728 2730
CONECT 2730 2729 2731
CONECT 2731 2730 2732
CONECT 2732 2731 2733
CONECT 2733 2732 2734
CONECT 2734 2733 2735
CONECT 2735 2734 2736
CONECT 2736 2735 2737
CONECT 2737 2736 2738
CONECT 2738 2737 2739
CONECT 2739 2738 2740
CONECT 2740 2739 2741
CONECT 2741 2740 2742
CONECT 2742 2741 2743
CONECT 2743 2742 2744
CONECT 2744 2743 2745
CONECT 2745 2744 2746
CONECT 2746 2745 2747
CONECT 2747 2746 2748
CONECT 2748 2747 2749
CONECT 2749 2748 2750
CONECT 2750 2749 2751
CONECT 2751 2750 2752
CONECT 2752 2751 2753
CONECT 2753 2752 2754
CONECT 2754 2753 2755
CONECT 2755 2754 2756
CONECT 2756 2755 2757
CONECT 2757 2756 2758
CONECT 2758 2757 2759
CONECT 2759 2758 2760
CONECT 2760 2759 2761
CONECT 2761 2760 2762
CONECT 2762 2761 2763
CONECT 2763 2762 2764
CONECT 2764 2763 2765
CONECT 2765 2764 2766
CONECT 2766 2765 2767
CONECT 2767 2766 2768
CONECT 2768 2767 2769
CONECT 2769 2768 2770
CONECT 2770 2769 2771
CONECT 2771 2770 2772
CONECT 2772 2771 2773
CONECT 2773 2772 2774
CONECT 2774 2773 2775
CONECT 2775 2774 2776
CONECT 2776 2775 2777
CONECT 2777 2776 2778
CONECT 2778 2777 2779
CONECT 2779 2778 2780
CONECT 2780 2779 2781
CONECT 2781 2780 2782
CONECT 2782 2781 2783
CONECT 2783 2782 2784
CONECT 2784 2783 2785
CONECT 2785 2784 2786
CONECT 2786 2785 2787
CONECT 2787 2786 2788
CONECT 2788 2787 2789
CONECT 2789 2788 2790
CONECT 2790 2789 2791
CONECT 2791 2790 2792
CONECT 2792 2791 2793
CONECT 2793 2792 2794
CONECT 2794 2793 2795
CONECT 2795 2794 2796
CONECT 2796 2795 2797
CONECT 2797 2796 2798
CONECT 2798 2797 2799
CONECT 2799 2798 2800
CONECT 2800 2799 2801
CONECT 2801 2800 2802
CONECT 2802 2801 2803
CONECT 2803 2802 2804
CONECT 2804 2803 2805
CONECT 2805 2804 2806
CONECT 2806 2805 2807
CONECT 2807 2806 2808
CONECT 2808 2807 2809
CONECT 2809 2808 2810
CONECT 2810 2809 2811
CONECT 2811 2810 2812
CONECT 2812 2811 2813
CONECT 2813 2812 2814
CONECT 2814 2813 2815
CONECT 2815 2814 2816
CONECT 2816 2815 2817
CONECT 2817 2816 2818
CONECT 2818 2817 2819
CONECT 2819 2818 2820
CONECT 2820 2819 2821
CONECT 2821 2820 2822
CONECT 2822 2821 2823
CONECT 2823 2822 2824
CONECT 2824 2823 2825
CONECT 2825 2824 2826
CONECT 2826 2825 2827
CONECT 2827 2826 2828
CONECT 2828 2827 2829
CONECT 2829 2828 2830
CONECT 2830 2829 2831
CONECT 2831 2830 2832
CONECT 2832 2831 2833
CONECT 2833 2832 2834
CONECT 2834 2833 2835
CONECT 2835 2834 2836
CONECT 2836 2835 2837
CONECT 2837 2836 2838
CONECT 2838 2837 2839
CONECT 2839 2838 2840
CONECT 2840 2839 2841
CONECT 2841 2840 2842
CONECT 2842 2841 2843
CONECT 2843 2842 2844
CONECT 2844 2843 2845
CONECT 2845 2844 2846
CONECT 2846 2845 2847
CONECT 2847 2846 2848
CONECT 2848 2847 2849
CONECT 2849 2848 2850
CONECT 2850 2849 2851
CONECT 2851 2850 2852
CONECT 2852 2851 2853
CONECT 2853 2852 2854
CONECT 2854 2853 2855
CONECT 2855 2854 2856
CONECT 2856 2855 2857
CONECT 2857 2856 2858
CONECT 2858 2857 2859
CONECT 2859 2858 2860
CONECT 2860 2859 2861
CONECT 2861 2860 2862
CONECT 2862 2861 2863
CONECT 2863 2862 2864
CONECT 2864 2863 2865
CONECT 2865 2864 2866
CONECT 2866 2865 2867
CONECT 2867 2866 2868
CONECT 2868 2867 2869
CONECT 2869 2868 2870
CONECT 2870 2869 2871
CONECT 2871 2870 2872
CONECT 2872 2871 2873
CONECT 2873 2872 2874
CONECT 2874 2873 2875
CONECT 2875 2874 2876
CONECT 2876 2875 2877
CONECT 2877 2876 2878
CONECT 2878 2877 2879
CONECT 2879 2878 2880
CONECT 2880 2879 2881
CONECT 2881 2880 2882
CONECT 2882 2881 2883
CONECT 2883 2882 2884
CONECT 2884 2883 2885
CONECT 2885 2884 2886
CONECT 2886 2885 2887
CONECT 2887 2886 2888
CONECT 2888 2887 2889
CONECT 2889 2888 2890
CONECT 2890 2889 2891
CONECT 2891 2890 2892
CONECT 2892 2891 2893
CONECT 2893 2892 2894
CONECT 2894 2893 2895
CONECT 2895 2894 2896
CONECT 2896 2895 2897
CONECT 2897 2896 2898
CONECT 2898 2897 2899
CONECT 2899 2898 2900
CONECT 2900 2899 2901
CONECT 2901 2900 2902
CONECT 2902 2901 2903
CONECT 2903 2902 2904
CONECT 2904 2903 2905
CONECT 2905 2904 2906
CONECT 2906 2905 2907
CONECT 2907 2906 2908
CONECT 2908 2907 2909
CONECT 2909 2908 2910
CONECT 2910 2909 2911
CONECT 2911 2910 2912
CONECT 2912 2911 2913
CONECT 2913 2912 2914
CONECT 2914 2913 2915
CONECT 2915 2914 2916
CONECT 2916 2915 2917
CONECT 2917 2916 2918
CONECT 2918 2917 2919
CONECT 2919 2918 2920
CONECT 2920 2919 2921
CONECT 2921 2920 2922
CONECT 2922 2921 2923
CONECT 2923 2922 2924
CONECT 2924 2923 2925
CONECT 2925 2924 2926
CONECT 2926 2925 2927
CONECT 2927 2926 2928
CONECT 2928 2927 2929
CONECT 2929 2928 2930
CONECT 2930 2929 2931
CONECT 2931 2930 2932
CONECT 2932 2931 2933
CONECT 2933 2932 2934
CONECT 2934 2933 2935
CONECT 2935 2934 2936
CONECT 2936 2935 2937
CONECT 2937 2936 2938
CONECT 2938 2937 2939
CONECT 2939 2938 2940
CONECT 2940 2939 2941
CONECT 2941 2940 2942
CONECT 2942 2941 2943
CONECT 2943 2942 2944
CONECT 2944 2943 2945
CONECT 2945 2944 2946
CONECT 2946 2945 2947
CONECT 2947 2946 2948
CONECT 2948 2947 2949
CONECT 2949 2948 2950
CONECT 2950 2949 2951
CONECT 2951 2950 2952
CONECT 2952 2951 2953
CONECT 2953 2952 2954
CONECT 2954 2953 2955
CONECT 2955 2954 2956
CONECT 2956 2955 2957
CONECT 2957 2956 2958
CONECT 2958 2957 2959
CONECT 2959 2958 2960
CONECT 2960 2959 2961
CONECT 2961 2960 2962
CONECT 2962 2961 2963
CONECT 2963 2962 2964
CONECT 2964 2963 2965
CONECT 2965 2964 2966
CONECT 2966 2965 2967
CONECT 2967 2966 2968
CONECT 2968 2967 2969
CONECT 2969 2968 2970
CONECT 2970 2969 2971
CONECT 2971 2970 2972
CONECT 2972 2971 2973
CONECT 2973 2972 2974
CONECT 2974 2973 2975
CONECT 2975 2974 2976
CONECT 2976 2975 2977
CONECT 2977 2976 2978
CONECT 2978 2977 2979
CONECT 2979 2978 2980
CONECT 2980 2979 2981
CONECT 2981 2980 2982
CONECT 2982 2981 2983
CONECT 2983 2982 2984
CONECT 2984 2983 2985
CONECT 2985 2984 2986
CONECT 2986 2985 2987
CONECT 2987 2986 2988
CONECT 2988 2987 2989
CONECT 2989 2988 2990
CONECT 2990 2989 2991
CONECT 2991 2990 2992
CONECT 2992 2991 2993
CONECT 2993 2992 2994
CONECT 2994 2993 2995
CONECT 2995 2994 2996
CONECT 2996 2995 2997
CONECT 2997 2996 2998
CONECT 2998 2997 2999
CONECT 2999 2998 3000
CONECT 3000 2999 3001
CONECT 3001 3000 3002
CONECT 3002 3001 3003
CONECT 3003 3002 3004
CONECT 3004 3003 3005
CONECT 3005 3004 3006
CONECT 3006 3005 3007
CONECT 3007 3006 3008
CONECT 3008 3007 3009
CONECT 3009 3008 3010
CONECT 3010 3009 3011
CONECT 3011 3010 3012
CONECT 3012 3011 3013
CONECT 3013 3012 3014
CONECT 3014 3013 3015
CONECT 3015 3014 3016
CONECT 3016 3015 3017
CONECT 3017 3016 3018
CONECT 3018 3017 3019
CONECT 3019 3018 3020
CONECT 3020 3019 3021
CONECT 3021 3020 3022
CONECT 3022 3021 3023
CONECT 3023 3022 3024
CONECT 3024 3023 3025
CONECT 3025 3024 3026
CONECT 3026 3025 3027
CONECT 3027 3026 3028
CONECT 3028 3027 3029
CONECT 3029 3028 3030
CONECT 3030 3029 3031
CONECT 3031 3030 3032
CONECT 3032 3031 3033
CONECT 3033 3032 3034
CONECT 3034 3033 3035
CONECT 3035 3034 3036
CONECT 3036 3035 3037
CONECT 3037 3036 3038
CONECT 3038 3037 3039
CONECT 3039 3038 3040
CONECT 3040 3039 3041
CONECT 3041 3040 3042
CONECT 3042 3041 3043
CONECT 3043 3042 3044
CONECT 3044 3043 3045
CONECT 3045 3044 3046
CONECT 3046 3045 3047
CONECT 3047 3046 3048
CONECT 3048 3047 3049
CONECT 3049 3048 3050
CONECT 3050 3049 3051
CONECT 3051 3050 3052
CONECT 3052 3051 3053
CONECT 3053 3052 3054
CONECT 3054 3053 3055
CONECT 3055 3054 3056
CONECT 3056 3055 3057
CONECT 3057 3056 3058
CONECT 3058 3057 3059
CONECT 3059 3058 3060
CONECT 3060 3059 3061
CONECT 3061 3060 3062
CONECT 3062 3061 3063
CONECT 3063 3062 3064
CONECT 3064 3063 3065
CONECT 3065 3064 3066
CONECT 3066 3065 3067
CONECT 3067 3066 3068
CONECT 3068 3067 3069
CONECT 3069 3068 3070
CONECT 3070 3069 3071
CONECT 3071 3070 3072
CONECT 3072 3071 3073
CONECT 3073 3072 3074
CONECT 3074 3073 3075
CONECT 3075 3074 3076
CONECT 3076 3075 3077
CONECT 3077 3076 3078
CONECT 3078 3077 3079
CONECT 3079 3078 3080
CONECT 3080 3079 3081
CONECT 3081 3080 3082
CONECT 3082 3081 3083
CONECT 3083 3082 3084
CONECT 3084 3083 3085
CONECT 3085 3084 3086
CONECT 3086 3085 3087
CONECT 3087 3086 3088
CONECT 3088 3087 3089
CONECT 3089 3088 3090
CONECT 3090 3089 3091
CONECT 3091 3090 3092
CONECT 3092 3091 3093
CONECT 3093 3092 3094
CONECT 3094 3093 3095
CONECT 3095 3094 3096
CONECT 3096 3095 3097
CONECT 3097 3096 3098
CONECT 3098 3097 3099
CONECT 3099 3098 3100
CONECT 3100 3099 3101
CONECT 3101 3100 3102
CONECT 3102 3101 3103
CONECT 3103 3102 3104
CONECT 3104 3103 3105
CONECT 3105 3104 3106
CONECT 3106 3105 3107
CONECT 3107 3106 3108
CONECT 3108 3107 3109
CONECT 3109 3108 3110
CONECT 3110 3109 3111
CONECT 3111 3110 3112
CONECT 3112 3111 3113
CONECT 3113 3112 3114
CONECT 3114 3113 3115
CONECT 3115 3114 3116
CONECT 3116 3115 3117
CONECT 3117 3116 3118
CONECT 3118 3117 3119
CONECT 3119 3118 3120
CONECT 3120 3119 3121
CONECT 3121 3120 3122
CONECT 3122 3121 3123
CONECT 3123 3122 3124
CONECT 3124 3123 3125
CONECT 3125 3124 3126
CONECT 3126 3125 3127
CONECT 3127 3126 3128
CONECT 3128 3127 3129
CONECT 3129 3128 3130
CONECT 3130 3129 3131
CONECT 3131 3130 3132
CONECT 3132 3131 3133
CONECT 3133 3132 3134
CONECT 3134 3133 3135
CONECT 3135 3134 3136
CONECT 3136 3135 3137
CONECT 3137 3136 3138
CONECT 3138 3137 3139
CONECT 3139 3138 3140
CONECT 3140 3139 3141
CONECT 3141 3140 3142
CONECT 3142 3141 3143
CONECT 3143 3142 3144
CONECT 3144 3143 3145
CONECT 3145 3144 3146
CONECT 3146 3145 3147
CONECT 3147 3146 3148
CONECT 3148 3147 3149
CONECT 3149 3148 3150
CONECT 3150 3149 3151
CONECT 3151 3150 3152
CONECT 3152 3151 3153
CONECT 3153 3152 3154
CONECT 3154 3153 3155
CONECT 3155 3154 3156
CONECT 3156 3155 3157
CONECT 3157 3156 3158
CONECT 3158 3157 3159
CONECT 3159 3158 3160
CONECT 3160 3159 3161
CONECT 3161 3160 3162
CONECT 3162 3161 3163
CONECT 3163 3162 3164
CONECT 3164 3163 3165
CONECT 3165 3164 3166
CONECT 3166 3165 3167
CONECT 3167 3166 3168
CONECT 3168 3167 3169
CONECT 3169 3168 3170
CONECT 3170 3169 3171
CONECT 3171 3170 3172
CONECT 3172 3171 3173
CONECT 3173 3172 3174
CONECT 3174 3173 3175
CONECT 3175 3174 3176
CONECT 3176 3175 3177
CONECT 3177 3176 3178
CONECT 3178 3177 3179
CONECT 3179 3178 3180
CONECT 3180 3179 3181
CONECT 3181 3180 3182
CONECT 3182 3181 3183
CONECT 3183 3182 3184
CONECT 3184 3183 3185
CONECT 3185 3184 3186
CONECT 3186 3185 3187
CONECT 3187 3186 3188
CONECT 3188 3187 3189
CONECT 3189 3188 3190
CONECT 3190 3189 3191
CONECT 3191 3190 3192
CONECT 3192 3191 3193
CONECT 3193 3192 3194
CONECT 3194 3193 3195
CONECT 3195 3194 3196
CONECT 3196 3195 3197
CONECT 3197 3196 3198
CONECT 3198 3197 3199
CONECT 3199 3198 3200
CONECT 3200 3199 3201
CONECT 3201 3200 3202
CONECT 3202 3201 3203
CONECT 3203 3202 3204
CONECT 3204 3203 3205
CONECT 3205 3204 3206
CONECT 3206 3205 3207
CONECT 3207 3206 3208
CONECT 3208 3207 3209
CONECT 3209 3208 3210
CONECT 3210 3209 3211
CONECT 3211 3210 3212
CONECT 3212 3211 3213
CONECT 3213 3212 3214
CONECT 3214 3213 3215
CONECT 3215 3214 3216
CONECT 3216 3215 3217
CONECT 3217 3216 3218
CONECT 3218 3217 3219
CONECT 3219 3218 3220
CONECT 3220 3219 3221
CONECT 3221 3220 3222
CONECT 3222 3221 3223
CONECT 3223 3222 3224
CONECT 3224 3223 3225
CONECT 3225 3224 3226
CONECT 3226 3225 3227
CONECT 3227 3226 3228
CONECT 3228 3227 3229
CONECT 3229 3228 3230
CONECT 3230 3229 3231
CONECT 3231 3230 3232
CONECT 3232 3231 3233
CONECT 3233 3232 3234
CONECT 3234 3233 3235
CONECT 3235 3234 3236
CONECT 3236 3235 3237
CONECT 3237 3236 3238
CONECT 3238 3237 3239
CONECT 3239 3238 3240
CONECT 3240 3239 3241
CONECT 3241 3240 3242
CONECT 3242 3241 3243
CONECT 3243 3242 3244
CONECT 3244 3243 3245
CONECT 3245 3244 3246
CONECT 3246 3245 3247
CONECT 3247 3246 3248
CONECT 3248 3247 3249
CONECT 3249 3248 3250
CONECT 3250 3249 3251
CONECT 3251 3250 3252
CONECT 3252 3251 3253
CONECT 3253 3252 3254
CONECT 3254 3253 3255
CONECT 3255 3254 3256
CONECT 3256 3255 3257
CONECT 3257 3256 3258
CONECT 3258 3257 3259
CONECT 3259 3258 3260
CONECT 3260 3259 3261
CONECT 3261 3260 3262
CONECT 3262 3261 3263
CONECT 3263 3262 3264
CONECT 3264 3263 3265
CONECT 3265 3264 3266
CONECT 3266 3265 3267
CONECT 3267 3266 3268
CONECT 3268 3267 3269
CONECT 3269 3268 3270
CONECT 3270 3269 3271
CONECT 3271 3270 3272
CONECT 3272 3271 3273
CONECT 3273 3272 3274
CONECT 3274 3273 3275
CONECT 3275 3274 3276
CONECT 3276 3275 3277
CONECT 3277 3276 3278
CONECT 3278 3277 3279
CONECT 3279 3278 3280
CONECT 3280 3279 3281
CONECT 3281 3280 3282
CONECT 3282 3281 3283
CONECT 3283 3282 3284
CONECT 3284 3283 3285
CONECT 3285 3284 3286
CONECT 3286 3285 3287
CONECT 3287 3286 3288
CONECT 3288 3287 3289
CONECT 3289 3288 3290
CONECT 3290 3289 3291
CONECT 3291 3290 3292
CONECT 3292 3291 3293
CONECT 3293 3292 3294
CONECT 3294 3293 3295
CONECT 3295 3294 3296
CONECT 3296 3295 3297
CONECT 3297 3296 3298
CONECT 3298 3297 3299
CONECT 3299 3298 3300
CONECT 3300 3299 3301
CONECT 3301 3300 3302
CONECT 3302 3301 3303
CONECT 3303 3302 3304
CONECT 3304 3303 3305
CONECT 3305 3304 3306
CONECT 3306 3305 3307
CONECT 3307 3306 3308
CONECT 3308 3307 3309
CONECT 3309 3308 3310
CONECT 3310 3309 3311
CONECT 3311 3310 3312
CONECT 3312 3311 3313
CONECT 3313 3312 3314
CONECT 3314 3313 3315
CONECT 3315 3314 3316
CONECT 3316 3315 3317
CONECT 3317 3316 3318
CONECT 3318 3317 3319
CONECT 3319 3318 3320
CONECT 3320 3319 3321
CONECT 3321 3320 3322
CONECT 3322 3321 3323
CONECT 3323 3322 3324
CONECT 3324 3323 3325
CONECT 3325 3324 3326
CONECT 3326 3325 3327
CONECT 3327 3326 3328
CONECT 3328 3327 3329
CONECT 3329 3328 3330
CONECT 3330 3329 3331
CONECT 3331 3330
