# Supplementary material for: Super-resolution visualization of chromatin loop folding in human lymphoblastoid cells using interferometric photoactivated localization microscopy
Source: Sci Rep. 2022 May 20;12:8582. doi: 10.1038/s41598-022-12568-9 (PMC9122977; doi:10.1038/s41598-022-12568-9)
Supplement: Supplementary file 2 — Supplementary Information 2. [file 41598_2022_12568_MOESM2_ESM.zip › ChromoLooping-main/data/3d_models/image5_smooth3331.pdb]

ATOM      1  B   BEA A   1     129.480 242.730 275.643  0.00  0.00           C
ATOM      2  B   BEA A   2     128.470 242.706 275.259  0.00  0.00           C
ATOM      3  B   BEA A   3     127.481 242.641 274.865  0.00  0.00           C
ATOM      4  B   BEA A   4     126.538 242.520 274.462  0.00  0.00           C
ATOM      5  B   BEA A   5     125.664 242.324 274.049  0.00  0.00           C
ATOM      6  B   BEA A   6     124.800 241.946 273.553  0.00  0.00           C
ATOM      7  B   BEA A   7     124.284 241.259 273.024  0.00  0.00           C
ATOM      8  B   BEA A   8     125.121 239.575 272.408  0.00  0.00           C
ATOM      9  B   BEA A   9     125.917 238.872 272.263  0.00  0.00           C
ATOM     10  B   BEA A  10     126.721 238.285 272.156  0.00  0.00           C
ATOM     11  B   BEA A  11     127.598 237.723 272.049  0.00  0.00           C
ATOM     12  B   BEA A  12     128.519 237.197 271.923  0.00  0.00           C
ATOM     13  B   BEA A  13     129.421 236.738 271.753  0.00  0.00           C
ATOM     14  B   BEA A  14     130.342 236.341 271.455  0.00  0.00           C
ATOM     15  B   BEA A  15     130.979 236.246 270.698  0.00  0.00           C
ATOM     16  B   BEA A  16     130.695 236.638 269.804  0.00  0.00           C
ATOM     17  B   BEA A  17     130.162 237.091 269.067  0.00  0.00           C
ATOM     18  B   BEA A  18     129.536 237.560 268.374  0.00  0.00           C
ATOM     19  B   BEA A  19     128.885 238.013 267.726  0.00  0.00           C
ATOM     20  B   BEA A  20     127.475 238.919 266.417  0.00  0.00           C
ATOM     21  B   BEA A  21     126.804 239.318 265.808  0.00  0.00           C
ATOM     22  B   BEA A  22     126.071 239.729 265.135  0.00  0.00           C
ATOM     23  B   BEA A  23     125.372 240.091 264.477  0.00  0.00           C
ATOM     24  B   BEA A  24     124.665 240.426 263.783  0.00  0.00           C
ATOM     25  B   BEA A  25     123.954 240.726 263.056  0.00  0.00           C
ATOM     26  B   BEA A  26     123.245 240.986 262.295  0.00  0.00           C
ATOM     27  B   BEA A  27     122.593 241.186 261.560  0.00  0.00           C
ATOM     28  B   BEA A  28     121.896 241.355 260.730  0.00  0.00           C
ATOM     29  B   BEA A  29     121.257 241.462 259.923  0.00  0.00           C
ATOM     30  B   BEA A  30     120.672 241.517 259.138  0.00  0.00           C
ATOM     31  B   BEA A  31     120.054 241.522 258.252  0.00  0.00           C
ATOM     32  B   BEA A  32     119.489 241.472 257.380  0.00  0.00           C
ATOM     33  B   BEA A  33     118.973 241.374 256.519  0.00  0.00           C
ATOM     34  B   BEA A  34     118.008 241.020 254.694  0.00  0.00           C
ATOM     35  B   BEA A  35     117.590 240.778 253.782  0.00  0.00           C
ATOM     36  B   BEA A  36     117.187 240.478 252.803  0.00  0.00           C
ATOM     37  B   BEA A  37     116.846 240.160 251.878  0.00  0.00           C
ATOM     38  B   BEA A  38     116.541 239.809 250.942  0.00  0.00           C
ATOM     39  B   BEA A  39     116.287 239.454 250.056  0.00  0.00           C
ATOM     40  B   BEA A  40     115.853 238.646 248.178  0.00  0.00           C
ATOM     41  B   BEA A  41     115.687 238.226 247.247  0.00  0.00           C
ATOM     42  B   BEA A  42     115.548 237.791 246.298  0.00  0.00           C
ATOM     43  B   BEA A  43     115.437 237.343 245.332  0.00  0.00           C
ATOM     44  B   BEA A  44     115.358 236.918 244.414  0.00  0.00           C
ATOM     45  B   BEA A  45     115.302 236.488 243.478  0.00  0.00           C
ATOM     46  B   BEA A  46     115.269 236.056 242.524  0.00  0.00           C
ATOM     47  B   BEA A  47     115.259 235.625 241.552  0.00  0.00           C
ATOM     48  B   BEA A  48     115.270 235.200 240.561  0.00  0.00           C
ATOM     49  B   BEA A  49     115.301 234.812 239.621  0.00  0.00           C
ATOM     50  B   BEA A  50     115.349 234.434 238.662  0.00  0.00           C
ATOM     51  B   BEA A  51     115.499 233.722 236.688  0.00  0.00           C
ATOM     52  B   BEA A  52     115.591 233.417 235.745  0.00  0.00           C
ATOM     53  B   BEA A  53     115.707 233.109 234.708  0.00  0.00           C
ATOM     54  B   BEA A  54     115.828 232.843 233.726  0.00  0.00           C
ATOM     55  B   BEA A  55     115.965 232.597 232.727  0.00  0.00           C
ATOM     56  B   BEA A  56     116.115 232.371 231.710  0.00  0.00           C
ATOM     57  B   BEA A  57     116.446 231.989 229.707  0.00  0.00           C
ATOM     58  B   BEA A  58     116.639 231.819 228.644  0.00  0.00           C
ATOM     59  B   BEA A  59     117.036 231.556 226.640  0.00  0.00           C
ATOM     60  B   BEA A  60     117.253 231.449 225.621  0.00  0.00           C
ATOM     61  B   BEA A  61     117.482 231.358 224.593  0.00  0.00           C
ATOM     62  B   BEA A  62     117.705 231.288 223.638  0.00  0.00           C
ATOM     63  B   BEA A  63     117.958 231.229 222.594  0.00  0.00           C
ATOM     64  B   BEA A  64     118.480 231.158 220.570  0.00  0.00           C
ATOM     65  B   BEA A  65     118.746 231.145 219.593  0.00  0.00           C
ATOM     66  B   BEA A  66     119.046 231.144 218.529  0.00  0.00           C
ATOM     67  B   BEA A  67     119.333 231.158 217.547  0.00  0.00           C
ATOM     68  B   BEA A  68     119.630 231.183 216.563  0.00  0.00           C
ATOM     69  B   BEA A  69     119.936 231.221 215.579  0.00  0.00           C
ATOM     70  B   BEA A  70     120.252 231.271 214.597  0.00  0.00           C
ATOM     71  B   BEA A  71     120.577 231.332 213.616  0.00  0.00           C
ATOM     72  B   BEA A  72     120.911 231.404 212.639  0.00  0.00           C
ATOM     73  B   BEA A  73     121.603 231.581 210.699  0.00  0.00           C
ATOM     74  B   BEA A  74     121.992 231.694 209.657  0.00  0.00           C
ATOM     75  B   BEA A  75     122.733 231.931 207.759  0.00  0.00           C
ATOM     76  B   BEA A  76     123.114 232.063 206.824  0.00  0.00           C
ATOM     77  B   BEA A  77     123.535 232.215 205.822  0.00  0.00           C
ATOM     78  B   BEA A  78     123.929 232.363 204.910  0.00  0.00           C
ATOM     79  B   BEA A  79     124.363 232.533 203.934  0.00  0.00           C
ATOM     80  B   BEA A  80     124.769 232.696 203.049  0.00  0.00           C
ATOM     81  B   BEA A  81     125.215 232.879 202.105  0.00  0.00           C
ATOM     82  B   BEA A  82     125.666 233.070 201.178  0.00  0.00           C
ATOM     83  B   BEA A  83     126.583 233.470 199.380  0.00  0.00           C
ATOM     84  B   BEA A  84     127.085 233.694 198.442  0.00  0.00           C
ATOM     85  B   BEA A  85     127.552 233.906 197.597  0.00  0.00           C
ATOM     86  B   BEA A  86     128.061 234.139 196.706  0.00  0.00           C
ATOM     87  B   BEA A  87     128.573 234.376 195.842  0.00  0.00           C
ATOM     88  B   BEA A  88     129.126 234.635 194.941  0.00  0.00           C
ATOM     89  B   BEA A  89     129.682 234.896 194.070  0.00  0.00           C
ATOM     90  B   BEA A  90     130.239 235.160 193.232  0.00  0.00           C
ATOM     91  B   BEA A  91     130.796 235.424 192.427  0.00  0.00           C
ATOM     92  B   BEA A  92     131.394 235.709 191.598  0.00  0.00           C
ATOM     93  B   BEA A  93     131.991 235.993 190.807  0.00  0.00           C
ATOM     94  B   BEA A  94     132.586 236.275 190.055  0.00  0.00           C
ATOM     95  B   BEA A  95     133.265 236.598 189.239  0.00  0.00           C
ATOM     96  B   BEA A  96     133.897 236.896 188.522  0.00  0.00           C
ATOM     97  B   BEA A  97     134.568 237.211 187.801  0.00  0.00           C
ATOM     98  B   BEA A  98     135.279 237.542 187.086  0.00  0.00           C
ATOM     99  B   BEA A  99     135.982 237.867 186.424  0.00  0.00           C
ATOM    100  B   BEA A 100     136.724 238.205 185.777  0.00  0.00           C
ATOM    101  B   BEA A 101     137.503 238.556 185.153  0.00  0.00           C
ATOM    102  B   BEA A 102     138.319 238.917 184.559  0.00  0.00           C
ATOM    103  B   BEA A 103     139.124 239.267 184.034  0.00  0.00           C
ATOM    104  B   BEA A 104     139.964 239.625 183.550  0.00  0.00           C
ATOM    105  B   BEA A 105     140.840 239.989 183.114  0.00  0.00           C
ATOM    106  B   BEA A 106     141.753 240.358 182.735  0.00  0.00           C
ATOM    107  B   BEA A 107     142.655 240.711 182.437  0.00  0.00           C
ATOM    108  B   BEA A 108     143.647 241.086 182.196  0.00  0.00           C
ATOM    109  B   BEA A 109     144.583 241.426 182.054  0.00  0.00           C
ATOM    110  B   BEA A 110     145.569 241.768 181.993  0.00  0.00           C
ATOM    111  B   BEA A 111     146.560 242.095 182.026  0.00  0.00           C
ATOM    112  B   BEA A 112     147.563 242.407 182.156  0.00  0.00           C
ATOM    113  B   BEA A 113     148.534 242.691 182.370  0.00  0.00           C
ATOM    114  B   BEA A 114     149.477 242.950 182.656  0.00  0.00           C
ATOM    115  B   BEA A 115     150.449 243.200 183.026  0.00  0.00           C
ATOM    116  B   BEA A 116     151.345 243.415 183.429  0.00  0.00           C
ATOM    117  B   BEA A 117     152.270 243.621 183.902  0.00  0.00           C
ATOM    118  B   BEA A 118     154.046 243.974 184.960  0.00  0.00           C
ATOM    119  B   BEA A 119     154.894 244.122 185.525  0.00  0.00           C
ATOM    120  B   BEA A 120     155.766 244.262 186.142  0.00  0.00           C
ATOM    121  B   BEA A 121     156.553 244.376 186.728  0.00  0.00           C
ATOM    122  B   BEA A 122     157.414 244.489 187.397  0.00  0.00           C
ATOM    123  B   BEA A 123     158.187 244.579 188.019  0.00  0.00           C
ATOM    124  B   BEA A 124     159.032 244.667 188.720  0.00  0.00           C
ATOM    125  B   BEA A 125     159.784 244.734 189.360  0.00  0.00           C
ATOM    126  B   BEA A 126     160.607 244.798 190.076  0.00  0.00           C
ATOM    127  B   BEA A 127     161.389 244.848 190.768  0.00  0.00           C
ATOM    128  B   BEA A 128     162.129 244.886 191.431  0.00  0.00           C
ATOM    129  B   BEA A 129     162.937 244.917 192.164  0.00  0.00           C
ATOM    130  B   BEA A 130     164.474 244.949 193.573  0.00  0.00           C
ATOM    131  B   BEA A 131     165.201 244.951 194.243  0.00  0.00           C
ATOM    132  B   BEA A 132     165.994 244.944 194.974  0.00  0.00           C
ATOM    133  B   BEA A 133     166.738 244.929 195.659  0.00  0.00           C
ATOM    134  B   BEA A 134     167.489 244.906 196.347  0.00  0.00           C
ATOM    135  B   BEA A 135     168.307 244.871 197.092  0.00  0.00           C
ATOM    136  B   BEA A 136     169.844 244.780 198.471  0.00  0.00           C
ATOM    137  B   BEA A 137     170.621 244.721 199.156  0.00  0.00           C
ATOM    138  B   BEA A 138     171.403 244.654 199.834  0.00  0.00           C
ATOM    139  B   BEA A 139     172.189 244.577 200.505  0.00  0.00           C
ATOM    140  B   BEA A 140     172.980 244.492 201.165  0.00  0.00           C
ATOM    141  B   BEA A 141     173.774 244.399 201.814  0.00  0.00           C
ATOM    142  B   BEA A 142     174.633 244.288 202.497  0.00  0.00           C
ATOM    143  B   BEA A 143     175.433 244.177 203.116  0.00  0.00           C
ATOM    144  B   BEA A 144     176.235 244.058 203.718  0.00  0.00           C
ATOM    145  B   BEA A 145     177.102 243.919 204.345  0.00  0.00           C
ATOM    146  B   BEA A 146     177.908 243.783 204.907  0.00  0.00           C
ATOM    147  B   BEA A 147     178.778 243.627 205.489  0.00  0.00           C
ATOM    148  B   BEA A 148     179.651 243.462 206.045  0.00  0.00           C
ATOM    149  B   BEA A 149     180.524 243.287 206.573  0.00  0.00           C
ATOM    150  B   BEA A 150     181.465 243.090 207.109  0.00  0.00           C
ATOM    151  B   BEA A 151     182.341 242.898 207.576  0.00  0.00           C
ATOM    152  B   BEA A 152     183.219 242.697 208.013  0.00  0.00           C
ATOM    153  B   BEA A 153     184.165 242.471 208.447  0.00  0.00           C
ATOM    154  B   BEA A 154     185.114 242.235 208.843  0.00  0.00           C
ATOM    155  B   BEA A 155     186.067 241.989 209.200  0.00  0.00           C
ATOM    156  B   BEA A 156     187.024 241.733 209.517  0.00  0.00           C
ATOM    157  B   BEA A 157     187.987 241.466 209.792  0.00  0.00           C
ATOM    158  B   BEA A 158     188.957 241.189 210.025  0.00  0.00           C
ATOM    159  B   BEA A 159     189.936 240.900 210.214  0.00  0.00           C
ATOM    160  B   BEA A 160     190.926 240.599 210.357  0.00  0.00           C
ATOM    161  B   BEA A 161     191.929 240.285 210.453  0.00  0.00           C
ATOM    162  B   BEA A 162     192.947 239.957 210.497  0.00  0.00           C
ATOM    163  B   BEA A 163     193.910 239.639 210.490  0.00  0.00           C
ATOM    164  B   BEA A 164     194.893 239.306 210.434  0.00  0.00           C
ATOM    165  B   BEA A 165     195.897 238.958 210.324  0.00  0.00           C
ATOM    166  B   BEA A 166     196.851 238.620 210.171  0.00  0.00           C
ATOM    167  B   BEA A 167     197.829 238.266 209.963  0.00  0.00           C
ATOM    168  B   BEA A 168     198.758 237.923 209.719  0.00  0.00           C
ATOM    169  B   BEA A 169     199.705 237.566 209.424  0.00  0.00           C
ATOM    170  B   BEA A 170     200.588 237.225 209.110  0.00  0.00           C
ATOM    171  B   BEA A 171     201.547 236.845 208.724  0.00  0.00           C
ATOM    172  B   BEA A 172     202.426 236.487 208.332  0.00  0.00           C
ATOM    173  B   BEA A 173     203.291 236.122 207.907  0.00  0.00           C
ATOM    174  B   BEA A 174     204.135 235.754 207.454  0.00  0.00           C
ATOM    175  B   BEA A 175     205.018 235.354 206.937  0.00  0.00           C
ATOM    176  B   BEA A 176     206.595 234.587 205.888  0.00  0.00           C
ATOM    177  B   BEA A 177     207.340 234.194 205.325  0.00  0.00           C
ATOM    178  B   BEA A 178     208.079 233.778 204.712  0.00  0.00           C
ATOM    179  B   BEA A 179     208.795 233.341 204.052  0.00  0.00           C
ATOM    180  B   BEA A 180     209.468 232.887 203.354  0.00  0.00           C
ATOM    181  B   BEA A 181     210.577 231.980 201.922  0.00  0.00           C
ATOM    182  B   BEA A 182     211.385 230.942 200.251  0.00  0.00           C
ATOM    183  B   BEA A 183     211.569 230.418 199.405  0.00  0.00           C
ATOM    184  B   BEA A 184     211.569 229.870 198.523  0.00  0.00           C
ATOM    185  B   BEA A 185     211.337 229.316 197.643  0.00  0.00           C
ATOM    186  B   BEA A 186     210.903 228.823 196.870  0.00  0.00           C
ATOM    187  B   BEA A 187     210.275 228.356 196.133  0.00  0.00           C
ATOM    188  B   BEA A 188     209.578 227.972 195.503  0.00  0.00           C
ATOM    189  B   BEA A 189     208.775 227.627 194.895  0.00  0.00           C
ATOM    190  B   BEA A 190     207.958 227.347 194.349  0.00  0.00           C
ATOM    191  B   BEA A 191     207.109 227.116 193.829  0.00  0.00           C
ATOM    192  B   BEA A 192     206.189 226.923 193.297  0.00  0.00           C
ATOM    193  B   BEA A 193     205.284 226.787 192.793  0.00  0.00           C
ATOM    194  B   BEA A 194     204.417 226.705 192.317  0.00  0.00           C
ATOM    195  B   BEA A 195     203.467 226.669 191.794  0.00  0.00           C
ATOM    196  B   BEA A 196     202.589 226.691 191.301  0.00  0.00           C
ATOM    197  B   BEA A 197     201.661 226.776 190.758  0.00  0.00           C
ATOM    198  B   BEA A 198     200.767 226.930 190.204  0.00  0.00           C
ATOM    199  B   BEA A 199     199.920 227.154 189.636  0.00  0.00           C
ATOM    200  B   BEA A 200     199.130 227.452 189.053  0.00  0.00           C
ATOM    201  B   BEA A 201     198.405 227.827 188.448  0.00  0.00           C
ATOM    202  B   BEA A 202     197.703 228.318 187.770  0.00  0.00           C
ATOM    203  B   BEA A 203     197.119 228.842 187.109  0.00  0.00           C
ATOM    204  B   BEA A 204     196.598 229.412 186.422  0.00  0.00           C
ATOM    205  B   BEA A 205     196.141 230.006 185.712  0.00  0.00           C
ATOM    206  B   BEA A 206     195.744 230.601 184.985  0.00  0.00           C
ATOM    207  B   BEA A 207     195.383 231.215 184.193  0.00  0.00           C
ATOM    208  B   BEA A 208     195.086 231.778 183.399  0.00  0.00           C
ATOM    209  B   BEA A 209     194.815 232.334 182.495  0.00  0.00           C
ATOM    210  B   BEA A 210     194.608 232.774 181.605  0.00  0.00           C
ATOM    211  B   BEA A 211     194.438 233.116 180.613  0.00  0.00           C
ATOM    212  B   BEA A 212     194.322 233.278 179.634  0.00  0.00           C
ATOM    213  B   BEA A 213     194.245 233.234 178.577  0.00  0.00           C
ATOM    214  B   BEA A 214     194.214 233.000 177.599  0.00  0.00           C
ATOM    215  B   BEA A 215     194.223 232.603 176.568  0.00  0.00           C
ATOM    216  B   BEA A 216     194.269 232.149 175.629  0.00  0.00           C
ATOM    217  B   BEA A 217     194.346 231.672 174.738  0.00  0.00           C
ATOM    218  B   BEA A 218     194.458 231.181 173.849  0.00  0.00           C
ATOM    219  B   BEA A 219     194.615 230.672 172.912  0.00  0.00           C
ATOM    220  B   BEA A 220     194.808 230.186 171.995  0.00  0.00           C
ATOM    221  B   BEA A 221     195.037 229.721 171.095  0.00  0.00           C
ATOM    222  B   BEA A 222     195.300 229.278 170.214  0.00  0.00           C
ATOM    223  B   BEA A 223     195.598 228.857 169.350  0.00  0.00           C
ATOM    224  B   BEA A 224     195.952 228.430 168.444  0.00  0.00           C
ATOM    225  B   BEA A 225     196.344 228.028 167.556  0.00  0.00           C
ATOM    226  B   BEA A 226     196.772 227.650 166.686  0.00  0.00           C
ATOM    227  B   BEA A 227     197.236 227.298 165.833  0.00  0.00           C
ATOM    228  B   BEA A 228     197.737 226.970 164.997  0.00  0.00           C
ATOM    229  B   BEA A 229     198.311 226.648 164.121  0.00  0.00           C
ATOM    230  B   BEA A 230     198.888 226.374 163.317  0.00  0.00           C
ATOM    231  B   BEA A 231     200.153 225.903 161.752  0.00  0.00           C
ATOM    232  B   BEA A 232     200.843 225.707 160.990  0.00  0.00           C
ATOM    233  B   BEA A 233     201.571 225.535 160.241  0.00  0.00           C
ATOM    234  B   BEA A 234     202.287 225.398 159.552  0.00  0.00           C
ATOM    235  B   BEA A 235     203.091 225.275 158.827  0.00  0.00           C
ATOM    236  B   BEA A 236     203.879 225.182 158.161  0.00  0.00           C
ATOM    237  B   BEA A 237     205.501 225.064 156.906  0.00  0.00           C
ATOM    238  B   BEA A 238     206.332 225.036 156.315  0.00  0.00           C
ATOM    239  B   BEA A 239     207.256 225.027 155.694  0.00  0.00           C
ATOM    240  B   BEA A 240     208.087 225.037 155.166  0.00  0.00           C
ATOM    241  B   BEA A 241     209.011 225.066 154.609  0.00  0.00           C
ATOM    242  B   BEA A 242     209.899 225.109 154.102  0.00  0.00           C
ATOM    243  B   BEA A 243     210.813 225.170 153.605  0.00  0.00           C
ATOM    244  B   BEA A 244     212.651 225.332 152.682  0.00  0.00           C
ATOM    245  B   BEA A 245     213.642 225.441 152.222  0.00  0.00           C
ATOM    246  B   BEA A 246     214.584 225.556 151.807  0.00  0.00           C
ATOM    247  B   BEA A 247     215.548 225.685 151.404  0.00  0.00           C
ATOM    248  B   BEA A 248     216.457 225.817 151.043  0.00  0.00           C
ATOM    249  B   BEA A 249     217.460 225.972 150.665  0.00  0.00           C
ATOM    250  B   BEA A 250     218.406 226.128 150.328  0.00  0.00           C
ATOM    251  B   BEA A 251     219.368 226.296 150.003  0.00  0.00           C
ATOM    252  B   BEA A 252     220.346 226.475 149.691  0.00  0.00           C
ATOM    253  B   BEA A 253     222.345 226.866 149.108  0.00  0.00           C
ATOM    254  B   BEA A 254     223.285 227.060 148.858  0.00  0.00           C
ATOM    255  B   BEA A 255     224.317 227.281 148.601  0.00  0.00           C
ATOM    256  B   BEA A 256     225.279 227.493 148.377  0.00  0.00           C
ATOM    257  B   BEA A 257     226.333 227.733 148.149  0.00  0.00           C
ATOM    258  B   BEA A 258     227.313 227.962 147.953  0.00  0.00           C
ATOM    259  B   BEA A 259     228.302 228.199 147.771  0.00  0.00           C
ATOM    260  B   BEA A 260     229.297 228.444 147.603  0.00  0.00           C
ATOM    261  B   BEA A 261     230.299 228.695 147.450  0.00  0.00           C
ATOM    262  B   BEA A 262     231.306 228.953 147.311  0.00  0.00           C
ATOM    263  B   BEA A 263     232.318 229.218 147.187  0.00  0.00           C
ATOM    264  B   BEA A 264     234.267 229.741 146.992  0.00  0.00           C
ATOM    265  B   BEA A 265     235.287 230.022 146.914  0.00  0.00           C
ATOM    266  B   BEA A 266     236.308 230.308 146.850  0.00  0.00           C
ATOM    267  B   BEA A 267     237.329 230.598 146.803  0.00  0.00           C
ATOM    268  B   BEA A 268     238.265 230.868 146.774  0.00  0.00           C
ATOM    269  B   BEA A 269     239.284 231.166 146.757  0.00  0.00           C
ATOM    270  B   BEA A 270     240.300 231.467 146.757  0.00  0.00           C
ATOM    271  B   BEA A 271     241.313 231.770 146.774  0.00  0.00           C
ATOM    272  B   BEA A 272     242.322 232.077 146.806  0.00  0.00           C
ATOM    273  B   BEA A 273     243.326 232.385 146.855  0.00  0.00           C
ATOM    274  B   BEA A 274     244.324 232.695 146.921  0.00  0.00           C
ATOM    275  B   BEA A 275     245.316 233.006 147.003  0.00  0.00           C
ATOM    276  B   BEA A 276     246.300 233.317 147.101  0.00  0.00           C
ATOM    277  B   BEA A 277     247.275 233.629 147.216  0.00  0.00           C
ATOM    278  B   BEA A 278     248.242 233.941 147.346  0.00  0.00           C
ATOM    279  B   BEA A 279     249.199 234.253 147.493  0.00  0.00           C
ATOM    280  B   BEA A 280     250.225 234.590 147.671  0.00  0.00           C
ATOM    281  B   BEA A 281     251.160 234.900 147.851  0.00  0.00           C
ATOM    282  B   BEA A 282     252.161 235.234 148.065  0.00  0.00           C
ATOM    283  B   BEA A 283     254.043 235.870 148.527  0.00  0.00           C
ATOM    284  B   BEA A 284     255.000 236.196 148.793  0.00  0.00           C
ATOM    285  B   BEA A 285     255.941 236.520 149.078  0.00  0.00           C
ATOM    286  B   BEA A 286     256.939 236.865 149.405  0.00  0.00           C
ATOM    287  B   BEA A 287     258.733 237.491 150.064  0.00  0.00           C
ATOM    288  B   BEA A 288     259.673 237.823 150.449  0.00  0.00           C
ATOM    289  B   BEA A 289     260.591 238.148 150.853  0.00  0.00           C
ATOM    290  B   BEA A 290     261.488 238.468 151.277  0.00  0.00           C
ATOM    291  B   BEA A 291     262.362 238.781 151.719  0.00  0.00           C
ATOM    292  B   BEA A 292     263.214 239.087 152.181  0.00  0.00           C
ATOM    293  B   BEA A 293     264.107 239.410 152.699  0.00  0.00           C
ATOM    294  B   BEA A 294     264.974 239.725 153.239  0.00  0.00           C
ATOM    295  B   BEA A 295     265.754 240.009 153.759  0.00  0.00           C
ATOM    296  B   BEA A 296     266.569 240.308 154.340  0.00  0.00           C
ATOM    297  B   BEA A 297     267.416 240.619 154.988  0.00  0.00           C
ATOM    298  B   BEA A 298     268.176 240.899 155.614  0.00  0.00           C
ATOM    299  B   BEA A 299     268.910 241.170 156.261  0.00  0.00           C
ATOM    300  B   BEA A 300     269.669 241.451 156.982  0.00  0.00           C
ATOM    301  B   BEA A 301     270.347 241.703 157.676  0.00  0.00           C
ATOM    302  B   BEA A 302     271.047 241.963 158.447  0.00  0.00           C
ATOM    303  B   BEA A 303     271.670 242.194 159.189  0.00  0.00           C
ATOM    304  B   BEA A 304     272.310 242.433 160.015  0.00  0.00           C
ATOM    305  B   BEA A 305     272.919 242.659 160.870  0.00  0.00           C
ATOM    306  B   BEA A 306     273.457 242.859 161.693  0.00  0.00           C
ATOM    307  B   BEA A 307     273.968 243.049 162.544  0.00  0.00           C
ATOM    308  B   BEA A 308     274.486 243.241 163.493  0.00  0.00           C
ATOM    309  B   BEA A 309     274.939 243.408 164.409  0.00  0.00           C
ATOM    310  B   BEA A 310     275.727 243.696 166.271  0.00  0.00           C
ATOM    311  B   BEA A 311     276.097 243.883 167.254  0.00  0.00           C
ATOM    312  B   BEA A 312     276.472 244.364 168.118  0.00  0.00           C
ATOM    313  B   BEA A 313     276.765 245.257 168.448  0.00  0.00           C
ATOM    314  B   BEA A 314     276.982 246.263 168.423  0.00  0.00           C
ATOM    315  B   BEA A 315     277.176 247.304 168.251  0.00  0.00           C
ATOM    316  B   BEA A 316     277.565 249.282 167.786  0.00  0.00           C
ATOM    317  B   BEA A 317     278.224 252.183 166.826  0.00  0.00           C
ATOM    318  B   BEA A 318     278.465 253.133 166.431  0.00  0.00           C
ATOM    319  B   BEA A 319     278.710 254.052 166.007  0.00  0.00           C
ATOM    320  B   BEA A 320     278.960 254.941 165.556  0.00  0.00           C
ATOM    321  B   BEA A 321     279.215 255.803 165.076  0.00  0.00           C
ATOM    322  B   BEA A 322     279.757 257.511 163.996  0.00  0.00           C
ATOM    323  B   BEA A 323     280.045 258.356 163.390  0.00  0.00           C
ATOM    324  B   BEA A 324     280.317 259.118 162.800  0.00  0.00           C
ATOM    325  B   BEA A 325     280.614 259.914 162.135  0.00  0.00           C
ATOM    326  B   BEA A 326     280.894 260.633 161.489  0.00  0.00           C
ATOM    327  B   BEA A 327     281.201 261.384 160.765  0.00  0.00           C
ATOM    328  B   BEA A 328     281.489 262.063 160.063  0.00  0.00           C
ATOM    329  B   BEA A 329     281.782 262.722 159.335  0.00  0.00           C
ATOM    330  B   BEA A 330     282.078 263.363 158.579  0.00  0.00           C
ATOM    331  B   BEA A 331     282.378 263.986 157.795  0.00  0.00           C
ATOM    332  B   BEA A 332     282.988 265.178 156.147  0.00  0.00           C
ATOM    333  B   BEA A 333     283.275 265.706 155.345  0.00  0.00           C
ATOM    334  B   BEA A 334     283.587 266.258 154.453  0.00  0.00           C
ATOM    335  B   BEA A 335     283.879 266.754 153.602  0.00  0.00           C
ATOM    336  B   BEA A 336     284.172 267.235 152.726  0.00  0.00           C
ATOM    337  B   BEA A 337     284.468 267.700 151.826  0.00  0.00           C
ATOM    338  B   BEA A 338     285.317 268.939 149.132  0.00  0.00           C
ATOM    339  B   BEA A 339     285.594 269.313 148.216  0.00  0.00           C
ATOM    340  B   BEA A 340     285.871 269.674 147.280  0.00  0.00           C
ATOM    341  B   BEA A 341     286.149 270.020 146.324  0.00  0.00           C
ATOM    342  B   BEA A 342     286.426 270.352 145.348  0.00  0.00           C
ATOM    343  B   BEA A 343     286.702 270.670 144.354  0.00  0.00           C
ATOM    344  B   BEA A 344     286.956 270.950 143.421  0.00  0.00           C
ATOM    345  B   BEA A 345     287.208 271.217 142.472  0.00  0.00           C
ATOM    346  B   BEA A 346     287.459 271.472 141.508  0.00  0.00           C
ATOM    347  B   BEA A 347     287.709 271.715 140.528  0.00  0.00           C
ATOM    348  B   BEA A 348     287.957 271.944 139.533  0.00  0.00           C
ATOM    349  B   BEA A 349     288.202 272.161 138.525  0.00  0.00           C
ATOM    350  B   BEA A 350     288.444 272.365 137.503  0.00  0.00           C
ATOM    351  B   BEA A 351     288.664 272.541 136.553  0.00  0.00           C
ATOM    352  B   BEA A 352     288.900 272.720 135.506  0.00  0.00           C
ATOM    353  B   BEA A 353     289.114 272.872 134.533  0.00  0.00           C
ATOM    354  B   BEA A 354     289.343 273.026 133.463  0.00  0.00           C
ATOM    355  B   BEA A 355     289.549 273.155 132.471  0.00  0.00           C
ATOM    356  B   BEA A 356     289.751 273.274 131.469  0.00  0.00           C
ATOM    357  B   BEA A 357     289.949 273.381 130.458  0.00  0.00           C
ATOM    358  B   BEA A 358     290.143 273.477 129.440  0.00  0.00           C
ATOM    359  B   BEA A 359     290.332 273.561 128.415  0.00  0.00           C
ATOM    360  B   BEA A 360     290.516 273.635 127.382  0.00  0.00           C
ATOM    361  B   BEA A 361     290.694 273.698 126.344  0.00  0.00           C
ATOM    362  B   BEA A 362     290.866 273.749 125.300  0.00  0.00           C
ATOM    363  B   BEA A 363     291.019 273.787 124.341  0.00  0.00           C
ATOM    364  B   BEA A 364     291.180 273.817 123.288  0.00  0.00           C
ATOM    365  B   BEA A 365     291.334 273.837 122.231  0.00  0.00           C
ATOM    366  B   BEA A 366     291.482 273.846 121.171  0.00  0.00           C
ATOM    367  B   BEA A 367     291.610 273.845 120.200  0.00  0.00           C
ATOM    368  B   BEA A 368     291.744 273.834 119.135  0.00  0.00           C
ATOM    369  B   BEA A 369     291.871 273.812 118.070  0.00  0.00           C
ATOM    370  B   BEA A 370     291.980 273.783 117.095  0.00  0.00           C
ATOM    371  B   BEA A 371     292.091 273.742 116.028  0.00  0.00           C
ATOM    372  B   BEA A 372     292.194 273.690 114.962  0.00  0.00           C
ATOM    373  B   BEA A 373     292.281 273.635 113.989  0.00  0.00           C
ATOM    374  B   BEA A 374     292.367 273.565 112.925  0.00  0.00           C
ATOM    375  B   BEA A 375     292.445 273.485 111.864  0.00  0.00           C
ATOM    376  B   BEA A 376     292.508 273.404 110.898  0.00  0.00           C
ATOM    377  B   BEA A 377     292.569 273.307 109.843  0.00  0.00           C
ATOM    378  B   BEA A 378     292.620 273.200 108.793  0.00  0.00           C
ATOM    379  B   BEA A 379     292.661 273.085 107.747  0.00  0.00           C
ATOM    380  B   BEA A 380     292.693 272.961 106.707  0.00  0.00           C
ATOM    381  B   BEA A 381     292.714 272.829 105.672  0.00  0.00           C
ATOM    382  B   BEA A 382     292.726 272.689 104.644  0.00  0.00           C
ATOM    383  B   BEA A 383     292.728 272.541 103.624  0.00  0.00           C
ATOM    384  B   BEA A 384     292.719 272.385 102.611  0.00  0.00           C
ATOM    385  B   BEA A 385     292.698 272.207 101.518  0.00  0.00           C
ATOM    386  B   BEA A 386     292.667 272.036 100.522  0.00  0.00           C
ATOM    387  B   BEA A 387     292.627 271.858  99.536  0.00  0.00           C
ATOM    388  B   BEA A 388     292.570 271.656  98.473  0.00  0.00           C
ATOM    389  B   BEA A 389     292.507 271.464  97.507  0.00  0.00           C
ATOM    390  B   BEA A 390     292.333 271.024  95.439  0.00  0.00           C
ATOM    391  B   BEA A 391     292.227 270.794  94.425  0.00  0.00           C
ATOM    392  B   BEA A 392     292.107 270.557  93.424  0.00  0.00           C
ATOM    393  B   BEA A 393     291.976 270.314  92.438  0.00  0.00           C
ATOM    394  B   BEA A 394     291.818 270.044  91.384  0.00  0.00           C
ATOM    395  B   BEA A 395     291.660 269.788  90.428  0.00  0.00           C
ATOM    396  B   BEA A 396     291.473 269.505  89.408  0.00  0.00           C
ATOM    397  B   BEA A 397     291.271 269.216  88.405  0.00  0.00           C
ATOM    398  B   BEA A 398     291.073 268.944  87.498  0.00  0.00           C
ATOM    399  B   BEA A 399     290.842 268.644  86.531  0.00  0.00           C
ATOM    400  B   BEA A 400     290.576 268.313  85.507  0.00  0.00           C
ATOM    401  B   BEA A 401     290.315 268.002  84.579  0.00  0.00           C
ATOM    402  B   BEA A 402     290.015 267.660  83.597  0.00  0.00           C
ATOM    403  B   BEA A 403     289.722 267.340  82.710  0.00  0.00           C
ATOM    404  B   BEA A 404     289.389 266.988  81.771  0.00  0.00           C
ATOM    405  B   BEA A 405     289.038 266.632  80.854  0.00  0.00           C
ATOM    406  B   BEA A 406     288.284 265.905  79.090  0.00  0.00           C
ATOM    407  B   BEA A 407     287.848 265.506  78.176  0.00  0.00           C
ATOM    408  B   BEA A 408     287.425 265.133  77.351  0.00  0.00           C
ATOM    409  B   BEA A 409     286.949 264.725  76.487  0.00  0.00           C
ATOM    410  B   BEA A 410     285.933 263.895  74.836  0.00  0.00           C
ATOM    411  B   BEA A 411     285.392 263.474  74.049  0.00  0.00           C
ATOM    412  B   BEA A 412     284.242 262.617  72.551  0.00  0.00           C
ATOM    413  B   BEA A 413     283.632 262.181  71.839  0.00  0.00           C
ATOM    414  B   BEA A 414     282.997 261.741  71.153  0.00  0.00           C
ATOM    415  B   BEA A 415     282.337 261.295  70.492  0.00  0.00           C
ATOM    416  B   BEA A 416     281.650 260.844  69.857  0.00  0.00           C
ATOM    417  B   BEA A 417     280.935 260.388  69.246  0.00  0.00           C
ATOM    418  B   BEA A 418     280.191 259.925  68.661  0.00  0.00           C
ATOM    419  B   BEA A 419     279.416 259.455  68.102  0.00  0.00           C
ATOM    420  B   BEA A 420     278.668 259.014  67.607  0.00  0.00           C
ATOM    421  B   BEA A 421     277.829 258.531  67.099  0.00  0.00           C
ATOM    422  B   BEA A 422     276.178 257.614  66.230  0.00  0.00           C
ATOM    423  B   BEA A 423     275.330 257.143  65.831  0.00  0.00           C
ATOM    424  B   BEA A 424     274.497 256.664  65.453  0.00  0.00           C
ATOM    425  B   BEA A 425     273.700 256.176  65.097  0.00  0.00           C
ATOM    426  B   BEA A 426     272.844 255.602  64.705  0.00  0.00           C
ATOM    427  B   BEA A 427     272.081 255.016  64.334  0.00  0.00           C
ATOM    428  B   BEA A 428     271.382 254.378  63.952  0.00  0.00           C
ATOM    429  B   BEA A 429     270.743 253.631  63.529  0.00  0.00           C
ATOM    430  B   BEA A 430     270.276 252.856  63.110  0.00  0.00           C
ATOM    431  B   BEA A 431     269.971 251.971  62.646  0.00  0.00           C
ATOM    432  B   BEA A 432     269.887 251.040  62.168  0.00  0.00           C
ATOM    433  B   BEA A 433     270.004 250.104  61.695  0.00  0.00           C
ATOM    434  B   BEA A 434     270.089 249.196  61.276  0.00  0.00           C
ATOM    435  B   BEA A 435     269.678 248.310  61.000  0.00  0.00           C
ATOM    436  B   BEA A 436     267.819 247.410  61.111  0.00  0.00           C
ATOM    437  B   BEA A 437     266.833 247.199  61.296  0.00  0.00           C
ATOM    438  B   BEA A 438     265.822 247.043  61.523  0.00  0.00           C
ATOM    439  B   BEA A 439     264.806 246.917  61.778  0.00  0.00           C
ATOM    440  B   BEA A 440     263.804 246.797  62.051  0.00  0.00           C
ATOM    441  B   BEA A 441     262.818 246.649  62.341  0.00  0.00           C
ATOM    442  B   BEA A 442     261.380 244.815  63.073  0.00  0.00           C
ATOM    443  B   BEA A 443     262.091 244.033  63.014  0.00  0.00           C
ATOM    444  B   BEA A 444     262.883 243.363  62.909  0.00  0.00           C
ATOM    445  B   BEA A 445     263.699 242.748  62.784  0.00  0.00           C
ATOM    446  B   BEA A 446     264.529 242.165  62.648  0.00  0.00           C
ATOM    447  B   BEA A 447     266.244 241.022  62.345  0.00  0.00           C
ATOM    448  B   BEA A 448     267.131 240.447  62.181  0.00  0.00           C
ATOM    449  B   BEA A 449     268.006 239.885  62.016  0.00  0.00           C
ATOM    450  B   BEA A 450     268.848 239.344  61.854  0.00  0.00           C
ATOM    451  B   BEA A 451     270.553 238.240  61.517  0.00  0.00           C
ATOM    452  B   BEA A 452     271.484 237.626  61.329  0.00  0.00           C
ATOM    453  B   BEA A 453     272.336 237.055  61.155  0.00  0.00           C
ATOM    454  B   BEA A 454     273.190 236.470  60.978  0.00  0.00           C
ATOM    455  B   BEA A 455     273.949 235.938  60.818  0.00  0.00           C
ATOM    456  B   BEA A 456     274.783 235.337  60.640  0.00  0.00           C
ATOM    457  B   BEA A 457     276.463 234.058  60.274  0.00  0.00           C
ATOM    458  B   BEA A 458     278.063 232.719  59.913  0.00  0.00           C
ATOM    459  B   BEA A 459     278.782 232.062  59.747  0.00  0.00           C
ATOM    460  B   BEA A 460     279.512 231.353  59.575  0.00  0.00           C
ATOM    461  B   BEA A 461     280.245 230.599  59.402  0.00  0.00           C
ATOM    462  B   BEA A 462     280.972 229.811  59.234  0.00  0.00           C
ATOM    463  B   BEA A 463     281.629 229.067  59.087  0.00  0.00           C
ATOM    464  B   BEA A 464     282.274 228.314  58.954  0.00  0.00           C
ATOM    465  B   BEA A 465     283.635 226.691  58.731  0.00  0.00           C
ATOM    466  B   BEA A 466     284.318 225.895  58.670  0.00  0.00           C
ATOM    467  B   BEA A 467     285.023 225.128  58.662  0.00  0.00           C
ATOM    468  B   BEA A 468     285.762 224.431  58.732  0.00  0.00           C
ATOM    469  B   BEA A 469     286.623 223.835  58.946  0.00  0.00           C
ATOM    470  B   BEA A 470     287.522 223.562  59.348  0.00  0.00           C
ATOM    471  B   BEA A 471     288.397 223.686  59.919  0.00  0.00           C
ATOM    472  B   BEA A 472     289.133 224.043  60.511  0.00  0.00           C
ATOM    473  B   BEA A 473     289.820 224.537  61.134  0.00  0.00           C
ATOM    474  B   BEA A 474     290.467 225.107  61.764  0.00  0.00           C
ATOM    475  B   BEA A 475     291.052 225.685  62.357  0.00  0.00           C
ATOM    476  B   BEA A 476     291.642 226.304  62.967  0.00  0.00           C
ATOM    477  B   BEA A 477     292.228 226.936  63.576  0.00  0.00           C
ATOM    478  B   BEA A 478     293.405 228.195  64.779  0.00  0.00           C
ATOM    479  B   BEA A 479     293.984 228.785  65.350  0.00  0.00           C
ATOM    480  B   BEA A 480     295.245 229.952  66.523  0.00  0.00           C
ATOM    481  B   BEA A 481     295.925 230.495  67.106  0.00  0.00           C
ATOM    482  B   BEA A 482     296.616 230.978  67.662  0.00  0.00           C
ATOM    483  B   BEA A 483     297.373 231.421  68.224  0.00  0.00           C
ATOM    484  B   BEA A 484     298.201 231.799  68.782  0.00  0.00           C
ATOM    485  B   BEA A 485     299.044 232.081  69.295  0.00  0.00           C
ATOM    486  B   BEA A 486     299.970 232.288  69.801  0.00  0.00           C
ATOM    487  B   BEA A 487     300.923 232.405  70.268  0.00  0.00           C
ATOM    488  B   BEA A 488     302.781 232.399  71.040  0.00  0.00           C
ATOM    489  B   BEA A 489     304.767 232.117  71.691  0.00  0.00           C
ATOM    490  B   BEA A 490     305.735 231.894  71.951  0.00  0.00           C
ATOM    491  B   BEA A 491     307.686 231.303  72.371  0.00  0.00           C
ATOM    492  B   BEA A 492     308.661 230.944  72.531  0.00  0.00           C
ATOM    493  B   BEA A 493     309.659 230.539  72.663  0.00  0.00           C
ATOM    494  B   BEA A 494     310.599 230.125  72.757  0.00  0.00           C
ATOM    495  B   BEA A 495     311.554 229.675  72.825  0.00  0.00           C
ATOM    496  B   BEA A 496     312.445 229.231  72.862  0.00  0.00           C
ATOM    497  B   BEA A 497     313.346 228.759  72.874  0.00  0.00           C
ATOM    498  B   BEA A 498     314.328 228.221  72.858  0.00  0.00           C
ATOM    499  B   BEA A 499     315.237 227.702  72.816  0.00  0.00           C
ATOM    500  B   BEA A 500     316.072 227.210  72.754  0.00  0.00           C
ATOM    501  B   BEA A 501     316.980 226.659  72.660  0.00  0.00           C
ATOM    502  B   BEA A 502     317.882 226.097  72.539  0.00  0.00           C
ATOM    503  B   BEA A 503     318.703 225.573  72.405  0.00  0.00           C
ATOM    504  B   BEA A 504     319.587 224.998  72.232  0.00  0.00           C
ATOM    505  B   BEA A 505     320.457 224.422  72.033  0.00  0.00           C
ATOM    506  B   BEA A 506     321.311 223.847  71.808  0.00  0.00           C
ATOM    507  B   BEA A 507     322.145 223.279  71.558  0.00  0.00           C
ATOM    508  B   BEA A 508     322.958 222.719  71.283  0.00  0.00           C
ATOM    509  B   BEA A 509     323.748 222.172  70.986  0.00  0.00           C
ATOM    510  B   BEA A 510     324.575 221.595  70.638  0.00  0.00           C
ATOM    511  B   BEA A 511     325.371 221.039  70.265  0.00  0.00           C
ATOM    512  B   BEA A 512     326.193 220.465  69.837  0.00  0.00           C
ATOM    513  B   BEA A 513     326.917 219.962  69.418  0.00  0.00           C
ATOM    514  B   BEA A 514     327.717 219.411  68.906  0.00  0.00           C
ATOM    515  B   BEA A 515     328.469 218.901  68.368  0.00  0.00           C
ATOM    516  B   BEA A 516     329.171 218.434  67.808  0.00  0.00           C
ATOM    517  B   BEA A 517     329.872 217.981  67.182  0.00  0.00           C
ATOM    518  B   BEA A 518     330.564 217.553  66.486  0.00  0.00           C
ATOM    519  B   BEA A 519     331.195 217.184  65.765  0.00  0.00           C
ATOM    520  B   BEA A 520     331.805 216.857  64.966  0.00  0.00           C
ATOM    521  B   BEA A 521     332.351 216.598  64.137  0.00  0.00           C
ATOM    522  B   BEA A 522     332.836 216.409  63.274  0.00  0.00           C
ATOM    523  B   BEA A 523     333.289 216.287  62.308  0.00  0.00           C
ATOM    524  B   BEA A 524     333.653 216.251  61.353  0.00  0.00           C
ATOM    525  B   BEA A 525     333.967 216.293  60.349  0.00  0.00           C
ATOM    526  B   BEA A 526     334.226 216.399  59.380  0.00  0.00           C
ATOM    527  B   BEA A 527     334.483 216.577  58.330  0.00  0.00           C
ATOM    528  B   BEA A 528     334.716 216.797  57.357  0.00  0.00           C
ATOM    529  B   BEA A 529     334.956 217.060  56.412  0.00  0.00           C
ATOM    530  B   BEA A 530     335.570 217.746  54.510  0.00  0.00           C
ATOM    531  B   BEA A 531     335.956 218.132  53.663  0.00  0.00           C
ATOM    532  B   BEA A 532     336.457 218.590  52.808  0.00  0.00           C
ATOM    533  B   BEA A 533     336.987 219.043  52.089  0.00  0.00           C
ATOM    534  B   BEA A 534     337.612 219.552  51.399  0.00  0.00           C
ATOM    535  B   BEA A 535     338.258 220.061  50.813  0.00  0.00           C
ATOM    536  B   BEA A 536     339.006 220.638  50.250  0.00  0.00           C
ATOM    537  B   BEA A 537     339.720 221.181  49.799  0.00  0.00           C
ATOM    538  B   BEA A 538     340.485 221.760  49.390  0.00  0.00           C
ATOM    539  B   BEA A 539     341.299 222.375  49.020  0.00  0.00           C
ATOM    540  B   BEA A 540     342.050 222.945  48.728  0.00  0.00           C
ATOM    541  B   BEA A 541     343.655 224.181  48.226  0.00  0.00           C
ATOM    542  B   BEA A 542     344.501 224.847  48.014  0.00  0.00           C
ATOM    543  B   BEA A 543     345.254 225.450  47.849  0.00  0.00           C
ATOM    544  B   BEA A 544     346.080 226.127  47.689  0.00  0.00           C
ATOM    545  B   BEA A 545     346.861 226.780  47.556  0.00  0.00           C
ATOM    546  B   BEA A 546     347.648 227.458  47.435  0.00  0.00           C
ATOM    547  B   BEA A 547     348.439 228.157  47.325  0.00  0.00           C
ATOM    548  B   BEA A 548     349.170 228.825  47.231  0.00  0.00           C
ATOM    549  B   BEA A 549     349.954 229.566  47.135  0.00  0.00           C
ATOM    550  B   BEA A 550     350.671 230.270  47.049  0.00  0.00           C
ATOM    551  B   BEA A 551     351.432 231.048  46.958  0.00  0.00           C
ATOM    552  B   BEA A 552     352.121 231.784  46.872  0.00  0.00           C
ATOM    553  B   BEA A 553     352.842 232.594  46.777  0.00  0.00           C
ATOM    554  B   BEA A 554     353.488 233.358  46.682  0.00  0.00           C
ATOM    555  B   BEA A 555     354.157 234.196  46.572  0.00  0.00           C
ATOM    556  B   BEA A 556     354.752 234.977  46.459  0.00  0.00           C
ATOM    557  B   BEA A 557     355.369 235.815  46.321  0.00  0.00           C
ATOM    558  B   BEA A 558     355.963 236.634  46.162  0.00  0.00           C
ATOM    559  B   BEA A 559     356.581 237.482  45.964  0.00  0.00           C
ATOM    560  B   BEA A 560     357.810 239.084  45.448  0.00  0.00           C
ATOM    561  B   BEA A 561     358.430 239.812  45.119  0.00  0.00           C
ATOM    562  B   BEA A 562     359.091 240.506  44.714  0.00  0.00           C
ATOM    563  B   BEA A 563     359.807 241.145  44.212  0.00  0.00           C
ATOM    564  B   BEA A 564     360.502 241.646  43.666  0.00  0.00           C
ATOM    565  B   BEA A 565     361.996 242.311  42.315  0.00  0.00           C
ATOM    566  B   BEA A 566     362.725 242.440  41.581  0.00  0.00           C
ATOM    567  B   BEA A 567     363.430 242.452  40.832  0.00  0.00           C
ATOM    568  B   BEA A 568     364.094 242.376  40.102  0.00  0.00           C
ATOM    569  B   BEA A 569     364.805 242.218  39.307  0.00  0.00           C
ATOM    570  B   BEA A 570     365.479 242.010  38.555  0.00  0.00           C
ATOM    571  B   BEA A 571     366.154 241.751  37.813  0.00  0.00           C
ATOM    572  B   BEA A 572     366.870 241.429  37.053  0.00  0.00           C
ATOM    573  B   BEA A 573     367.540 241.087  36.381  0.00  0.00           C
ATOM    574  B   BEA A 574     368.247 240.688  35.732  0.00  0.00           C
ATOM    575  B   BEA A 575     368.989 240.227  35.155  0.00  0.00           C
ATOM    576  B   BEA A 576     369.758 239.703  34.741  0.00  0.00           C
ATOM    577  B   BEA A 577     370.607 239.058  34.737  0.00  0.00           C
ATOM    578  B   BEA A 578     371.118 238.610  35.443  0.00  0.00           C
ATOM    579  B   BEA A 579     371.319 238.369  36.463  0.00  0.00           C
ATOM    580  B   BEA A 580     371.354 238.221  37.515  0.00  0.00           C
ATOM    581  B   BEA A 581     371.282 238.112  38.546  0.00  0.00           C
ATOM    582  B   BEA A 582     371.114 238.014  39.563  0.00  0.00           C
ATOM    583  B   BEA A 583     370.825 237.902  40.569  0.00  0.00           C
ATOM    584  B   BEA A 584     370.374 237.748  41.451  0.00  0.00           C
ATOM    585  B   BEA A 585     369.559 237.450  42.024  0.00  0.00           C
ATOM    586  B   BEA A 586     368.619 237.067  41.916  0.00  0.00           C
ATOM    587  B   BEA A 587     367.791 236.702  41.487  0.00  0.00           C
ATOM    588  B   BEA A 588     367.012 236.336  40.914  0.00  0.00           C
ATOM    589  B   BEA A 589     366.250 235.957  40.252  0.00  0.00           C
ATOM    590  B   BEA A 590     365.557 235.590  39.591  0.00  0.00           C
ATOM    591  B   BEA A 591     364.843 235.190  38.876  0.00  0.00           C
ATOM    592  B   BEA A 592     364.196 234.802  38.214  0.00  0.00           C
ATOM    593  B   BEA A 593     363.518 234.367  37.526  0.00  0.00           C
ATOM    594  B   BEA A 594     362.882 233.928  36.892  0.00  0.00           C
ATOM    595  B   BEA A 595     362.179 233.402  36.208  0.00  0.00           C
ATOM    596  B   BEA A 596     361.519 232.871  35.584  0.00  0.00           C
ATOM    597  B   BEA A 597     360.902 232.335  35.017  0.00  0.00           C
ATOM    598  B   BEA A 598     359.003 230.424  33.404  0.00  0.00           C
ATOM    599  B   BEA A 599     358.404 229.726  32.944  0.00  0.00           C
ATOM    600  B   BEA A 600     357.799 228.969  32.510  0.00  0.00           C
ATOM    601  B   BEA A 601     357.228 228.203  32.130  0.00  0.00           C
ATOM    602  B   BEA A 602     356.651 227.370  31.780  0.00  0.00           C
ATOM    603  B   BEA A 603     356.139 226.581  31.502  0.00  0.00           C
ATOM    604  B   BEA A 604     355.581 225.663  31.238  0.00  0.00           C
ATOM    605  B   BEA A 605     355.081 224.785  31.040  0.00  0.00           C
ATOM    606  B   BEA A 606     354.601 223.889  30.887  0.00  0.00           C
ATOM    607  B   BEA A 607     354.138 222.973  30.778  0.00  0.00           C
ATOM    608  B   BEA A 608     353.688 222.036  30.711  0.00  0.00           C
ATOM    609  B   BEA A 609     353.251 221.077  30.687  0.00  0.00           C
ATOM    610  B   BEA A 610     352.823 220.095  30.704  0.00  0.00           C
ATOM    611  B   BEA A 611     352.432 219.154  30.758  0.00  0.00           C
ATOM    612  B   BEA A 612     352.046 218.191  30.848  0.00  0.00           C
ATOM    613  B   BEA A 613     351.664 217.206  30.975  0.00  0.00           C
ATOM    614  B   BEA A 614     350.958 215.306  31.308  0.00  0.00           C
ATOM    615  B   BEA A 615     350.606 214.326  31.523  0.00  0.00           C
ATOM    616  B   BEA A 616     349.947 212.448  32.008  0.00  0.00           C
ATOM    617  B   BEA A 617     349.613 211.483  32.292  0.00  0.00           C
ATOM    618  B   BEA A 618     349.300 210.574  32.581  0.00  0.00           C
ATOM    619  B   BEA A 619     348.957 209.578  32.918  0.00  0.00           C
ATOM    620  B   BEA A 620     348.633 208.639  33.256  0.00  0.00           C
ATOM    621  B   BEA A 621     348.328 207.761  33.589  0.00  0.00           C
ATOM    622  B   BEA A 622     347.990 206.798  33.971  0.00  0.00           C
ATOM    623  B   BEA A 623     347.670 205.898  34.345  0.00  0.00           C
ATOM    624  B   BEA A 624     347.341 204.987  34.739  0.00  0.00           C
ATOM    625  B   BEA A 625     347.005 204.069  35.150  0.00  0.00           C
ATOM    626  B   BEA A 626     346.687 203.216  35.546  0.00  0.00           C
ATOM    627  B   BEA A 627     346.335 202.284  35.993  0.00  0.00           C
ATOM    628  B   BEA A 628     346.003 201.419  36.420  0.00  0.00           C
ATOM    629  B   BEA A 629     345.664 200.550  36.862  0.00  0.00           C
ATOM    630  B   BEA A 630     345.318 199.678  37.317  0.00  0.00           C
ATOM    631  B   BEA A 631     344.966 198.803  37.786  0.00  0.00           C
ATOM    632  B   BEA A 632     344.606 197.926  38.267  0.00  0.00           C
ATOM    633  B   BEA A 633     344.271 197.121  38.719  0.00  0.00           C
ATOM    634  B   BEA A 634     343.899 196.244  39.222  0.00  0.00           C
ATOM    635  B   BEA A 635     343.551 195.439  39.694  0.00  0.00           C
ATOM    636  B   BEA A 636     343.167 194.565  40.217  0.00  0.00           C
ATOM    637  B   BEA A 637     342.809 193.764  40.706  0.00  0.00           C
ATOM    638  B   BEA A 638     342.414 192.896  41.246  0.00  0.00           C
ATOM    639  B   BEA A 639     342.045 192.102  41.748  0.00  0.00           C
ATOM    640  B   BEA A 640     341.672 191.313  42.257  0.00  0.00           C
ATOM    641  B   BEA A 641     341.260 190.461  42.816  0.00  0.00           C
ATOM    642  B   BEA A 642     340.878 189.684  43.334  0.00  0.00           C
ATOM    643  B   BEA A 643     340.456 188.846  43.903  0.00  0.00           C
ATOM    644  B   BEA A 644     340.065 188.084  44.428  0.00  0.00           C
ATOM    645  B   BEA A 645     339.670 187.330  44.955  0.00  0.00           C
ATOM    646  B   BEA A 646     339.235 186.519  45.531  0.00  0.00           C
ATOM    647  B   BEA A 647     338.796 185.720  46.108  0.00  0.00           C
ATOM    648  B   BEA A 648     338.390 184.997  46.638  0.00  0.00           C
ATOM    649  B   BEA A 649     337.944 184.221  47.215  0.00  0.00           C
ATOM    650  B   BEA A 650     337.495 183.458  47.790  0.00  0.00           C
ATOM    651  B   BEA A 651     337.042 182.710  48.363  0.00  0.00           C
ATOM    652  B   BEA A 652     336.587 181.976  48.932  0.00  0.00           C
ATOM    653  B   BEA A 653     336.129 181.258  49.498  0.00  0.00           C
ATOM    654  B   BEA A 654     335.630 180.497  50.106  0.00  0.00           C
ATOM    655  B   BEA A 655     335.169 179.813  50.661  0.00  0.00           C
ATOM    656  B   BEA A 656     334.665 179.089  51.257  0.00  0.00           C
ATOM    657  B   BEA A 657     334.161 178.385  51.844  0.00  0.00           C
ATOM    658  B   BEA A 658     333.654 177.702  52.423  0.00  0.00           C
ATOM    659  B   BEA A 659     333.148 177.041  52.992  0.00  0.00           C
ATOM    660  B   BEA A 660     332.599 176.349  53.596  0.00  0.00           C
ATOM    661  B   BEA A 661     332.050 175.683  54.187  0.00  0.00           C
ATOM    662  B   BEA A 662     330.909 174.380  55.373  0.00  0.00           C
ATOM    663  B   BEA A 663     330.319 173.747  55.965  0.00  0.00           C
ATOM    664  B   BEA A 664     329.729 173.144  56.538  0.00  0.00           C
ATOM    665  B   BEA A 665     329.098 172.528  57.136  0.00  0.00           C
ATOM    666  B   BEA A 666     328.469 171.947  57.712  0.00  0.00           C
ATOM    667  B   BEA A 667     327.843 171.399  58.267  0.00  0.00           C
ATOM    668  B   BEA A 668     327.175 170.848  58.838  0.00  0.00           C
ATOM    669  B   BEA A 669     326.465 170.299  59.421  0.00  0.00           C
ATOM    670  B   BEA A 670     325.760 169.792  59.977  0.00  0.00           C
ATOM    671  B   BEA A 671     325.012 169.294  60.539  0.00  0.00           C
ATOM    672  B   BEA A 672     324.271 168.842  61.069  0.00  0.00           C
ATOM    673  B   BEA A 673     323.487 168.408  61.599  0.00  0.00           C
ATOM    674  B   BEA A 674     322.661 167.997  62.125  0.00  0.00           C
ATOM    675  B   BEA A 675     321.842 167.638  62.612  0.00  0.00           C
ATOM    676  B   BEA A 676     320.927 167.293  63.116  0.00  0.00           C
ATOM    677  B   BEA A 677     320.070 167.022  63.551  0.00  0.00           C
ATOM    678  B   BEA A 678     318.159 166.597  64.384  0.00  0.00           C
ATOM    679  B   BEA A 679     317.203 166.476  64.732  0.00  0.00           C
ATOM    680  B   BEA A 680     316.243 166.414  65.034  0.00  0.00           C
ATOM    681  B   BEA A 681     315.219 166.414  65.304  0.00  0.00           C
ATOM    682  B   BEA A 682     314.178 166.483  65.525  0.00  0.00           C
ATOM    683  B   BEA A 683     313.172 166.614  65.685  0.00  0.00           C
ATOM    684  B   BEA A 684     312.137 166.814  65.797  0.00  0.00           C
ATOM    685  B   BEA A 685     311.127 167.073  65.854  0.00  0.00           C
ATOM    686  B   BEA A 686     310.137 167.386  65.860  0.00  0.00           C
ATOM    687  B   BEA A 687     309.166 167.750  65.819  0.00  0.00           C
ATOM    688  B   BEA A 688     308.216 168.157  65.736  0.00  0.00           C
ATOM    689  B   BEA A 689     307.292 168.594  65.626  0.00  0.00           C
ATOM    690  B   BEA A 690     306.341 169.082  65.488  0.00  0.00           C
ATOM    691  B   BEA A 691     305.490 169.547  65.352  0.00  0.00           C
ATOM    692  B   BEA A 692     304.563 170.079  65.194  0.00  0.00           C
ATOM    693  B   BEA A 693     302.804 171.144  64.897  0.00  0.00           C
ATOM    694  B   BEA A 694     301.921 171.700  64.761  0.00  0.00           C
ATOM    695  B   BEA A 695     301.042 172.261  64.641  0.00  0.00           C
ATOM    696  B   BEA A 696     300.172 172.822  64.545  0.00  0.00           C
ATOM    697  B   BEA A 697     299.313 173.379  64.476  0.00  0.00           C
ATOM    698  B   BEA A 698     298.463 173.931  64.432  0.00  0.00           C
ATOM    699  B   BEA A 699     297.564 174.516  64.413  0.00  0.00           C
ATOM    700  B   BEA A 700     296.673 175.095  64.421  0.00  0.00           C
ATOM    701  B   BEA A 701     295.789 175.667  64.455  0.00  0.00           C
ATOM    702  B   BEA A 702     294.912 176.234  64.514  0.00  0.00           C
ATOM    703  B   BEA A 703     294.040 176.793  64.597  0.00  0.00           C
ATOM    704  B   BEA A 704     293.173 177.346  64.703  0.00  0.00           C
ATOM    705  B   BEA A 705     292.310 177.890  64.831  0.00  0.00           C
ATOM    706  B   BEA A 706     291.449 178.427  64.981  0.00  0.00           C
ATOM    707  B   BEA A 707     290.591 178.956  65.152  0.00  0.00           C
ATOM    708  B   BEA A 708     289.676 179.511  65.356  0.00  0.00           C
ATOM    709  B   BEA A 709     288.819 180.021  65.568  0.00  0.00           C
ATOM    710  B   BEA A 710     287.962 180.522  65.798  0.00  0.00           C
ATOM    711  B   BEA A 711     287.045 181.045  66.063  0.00  0.00           C
ATOM    712  B   BEA A 712     286.185 181.524  66.330  0.00  0.00           C
ATOM    713  B   BEA A 713     285.322 181.992  66.614  0.00  0.00           C
ATOM    714  B   BEA A 714     284.397 182.479  66.934  0.00  0.00           C
ATOM    715  B   BEA A 715     283.527 182.923  67.251  0.00  0.00           C
ATOM    716  B   BEA A 716     282.651 183.353  67.582  0.00  0.00           C
ATOM    717  B   BEA A 717     281.771 183.771  67.928  0.00  0.00           C
ATOM    718  B   BEA A 718     280.884 184.174  68.288  0.00  0.00           C
ATOM    719  B   BEA A 719     279.990 184.562  68.661  0.00  0.00           C
ATOM    720  B   BEA A 720     279.088 184.935  69.048  0.00  0.00           C
ATOM    721  B   BEA A 721     278.178 185.292  69.446  0.00  0.00           C
ATOM    722  B   BEA A 722     277.259 185.631  69.856  0.00  0.00           C
ATOM    723  B   BEA A 723     276.391 185.933  70.250  0.00  0.00           C
ATOM    724  B   BEA A 724     275.451 186.238  70.682  0.00  0.00           C
ATOM    725  B   BEA A 725     274.562 186.505  71.095  0.00  0.00           C
ATOM    726  B   BEA A 726     273.662 186.756  71.516  0.00  0.00           C
ATOM    727  B   BEA A 727     272.749 186.988  71.946  0.00  0.00           C
ATOM    728  B   BEA A 728     271.823 187.200  72.384  0.00  0.00           C
ATOM    729  B   BEA A 729     270.884 187.393  72.830  0.00  0.00           C
ATOM    730  B   BEA A 730     269.929 187.566  73.282  0.00  0.00           C
ATOM    731  B   BEA A 731     268.105 187.828  74.143  0.00  0.00           C
ATOM    732  B   BEA A 732     267.169 187.929  74.582  0.00  0.00           C
ATOM    733  B   BEA A 733     266.215 188.008  75.026  0.00  0.00           C
ATOM    734  B   BEA A 734     265.244 188.064  75.475  0.00  0.00           C
ATOM    735  B   BEA A 735     264.323 188.095  75.896  0.00  0.00           C
ATOM    736  B   BEA A 736     263.383 188.105  76.321  0.00  0.00           C
ATOM    737  B   BEA A 737     262.424 188.092  76.749  0.00  0.00           C
ATOM    738  B   BEA A 738     261.445 188.056  77.180  0.00  0.00           C
ATOM    739  B   BEA A 739     260.516 187.999  77.582  0.00  0.00           C
ATOM    740  B   BEA A 740     259.568 187.921  77.986  0.00  0.00           C
ATOM    741  B   BEA A 741     258.597 187.818  78.393  0.00  0.00           C
ATOM    742  B   BEA A 742     257.604 187.690  78.800  0.00  0.00           C
ATOM    743  B   BEA A 743     256.664 187.549  79.178  0.00  0.00           C
ATOM    744  B   BEA A 744     255.702 187.384  79.557  0.00  0.00           C
ATOM    745  B   BEA A 745     254.716 187.193  79.936  0.00  0.00           C
ATOM    746  B   BEA A 746     253.787 186.995  80.286  0.00  0.00           C
ATOM    747  B   BEA A 747     251.880 186.541  80.977  0.00  0.00           C
ATOM    748  B   BEA A 748     250.910 186.289  81.315  0.00  0.00           C
ATOM    749  B   BEA A 749     249.932 186.022  81.646  0.00  0.00           C
ATOM    750  B   BEA A 750     249.032 185.768  81.942  0.00  0.00           C
ATOM    751  B   BEA A 751     248.052 185.482  82.254  0.00  0.00           C
ATOM    752  B   BEA A 752     247.076 185.190  82.554  0.00  0.00           C
ATOM    753  B   BEA A 753     246.108 184.894  82.841  0.00  0.00           C
ATOM    754  B   BEA A 754     245.151 184.598  83.112  0.00  0.00           C
ATOM    755  B   BEA A 755     244.209 184.302  83.367  0.00  0.00           C
ATOM    756  B   BEA A 756     243.208 183.986  83.625  0.00  0.00           C
ATOM    757  B   BEA A 757     242.310 183.702  83.842  0.00  0.00           C
ATOM    758  B   BEA A 758     241.285 183.379  84.074  0.00  0.00           C
ATOM    759  B   BEA A 759     240.297 183.070  84.280  0.00  0.00           C
ATOM    760  B   BEA A 760     239.349 182.779  84.459  0.00  0.00           C
ATOM    761  B   BEA A 761     238.376 182.487  84.622  0.00  0.00           C
ATOM    762  B   BEA A 762     237.386 182.200  84.763  0.00  0.00           C
ATOM    763  B   BEA A 763     236.394 181.925  84.878  0.00  0.00           C
ATOM    764  B   BEA A 764     235.346 181.653  84.963  0.00  0.00           C
ATOM    765  B   BEA A 765     234.328 181.414  85.006  0.00  0.00           C
ATOM    766  B   BEA A 766     233.356 181.214  85.001  0.00  0.00           C
ATOM    767  B   BEA A 767     232.283 181.039  84.933  0.00  0.00           C
ATOM    768  B   BEA A 768     231.263 180.931  84.786  0.00  0.00           C
ATOM    769  B   BEA A 769     230.278 180.908  84.542  0.00  0.00           C
ATOM    770  B   BEA A 770     229.322 181.005  84.159  0.00  0.00           C
ATOM    771  B   BEA A 771     227.802 181.687  82.926  0.00  0.00           C
ATOM    772  B   BEA A 772     227.331 182.227  82.164  0.00  0.00           C
ATOM    773  B   BEA A 773     227.017 182.827  81.382  0.00  0.00           C
ATOM    774  B   BEA A 774     226.809 183.475  80.579  0.00  0.00           C
ATOM    775  B   BEA A 775     226.686 184.136  79.791  0.00  0.00           C
ATOM    776  B   BEA A 776     226.599 185.496  78.229  0.00  0.00           C
ATOM    777  B   BEA A 777     226.612 186.199  77.445  0.00  0.00           C
ATOM    778  B   BEA A 778     226.651 186.914  76.660  0.00  0.00           C
ATOM    779  B   BEA A 779     226.710 187.631  75.883  0.00  0.00           C
ATOM    780  B   BEA A 780     226.784 188.338  75.126  0.00  0.00           C
ATOM    781  B   BEA A 781     226.865 189.028  74.395  0.00  0.00           C
ATOM    782  B   BEA A 782     226.958 189.747  73.641  0.00  0.00           C
ATOM    783  B   BEA A 783     227.058 190.492  72.866  0.00  0.00           C
ATOM    784  B   BEA A 784     227.156 191.200  72.136  0.00  0.00           C
ATOM    785  B   BEA A 785     227.256 191.924  71.396  0.00  0.00           C
ATOM    786  B   BEA A 786     227.355 192.660  70.650  0.00  0.00           C
ATOM    787  B   BEA A 787     227.443 193.345  69.960  0.00  0.00           C
ATOM    788  B   BEA A 788     227.533 194.093  69.213  0.00  0.00           C
ATOM    789  B   BEA A 789     227.614 194.841  68.470  0.00  0.00           C
ATOM    790  B   BEA A 790     227.684 195.586  67.737  0.00  0.00           C
ATOM    791  B   BEA A 791     227.740 196.324  67.016  0.00  0.00           C
ATOM    792  B   BEA A 792     227.780 197.051  66.311  0.00  0.00           C
ATOM    793  B   BEA A 793     227.802 197.821  65.570  0.00  0.00           C
ATOM    794  B   BEA A 794     227.802 198.571  64.854  0.00  0.00           C
ATOM    795  B   BEA A 795     227.775 199.354  64.114  0.00  0.00           C
ATOM    796  B   BEA A 796     227.717 200.107  63.408  0.00  0.00           C
ATOM    797  B   BEA A 797     227.621 200.880  62.691  0.00  0.00           C
ATOM    798  B   BEA A 798     227.489 201.613  62.019  0.00  0.00           C
ATOM    799  B   BEA A 799     227.293 202.403  61.303  0.00  0.00           C
ATOM    800  B   BEA A 800     226.740 203.867  60.007  0.00  0.00           C
ATOM    801  B   BEA A 801     226.326 204.621  59.359  0.00  0.00           C
ATOM    802  B   BEA A 802     224.580 206.635  57.729  0.00  0.00           C
ATOM    803  B   BEA A 803     223.858 207.217  57.302  0.00  0.00           C
ATOM    804  B   BEA A 804     223.064 207.769  56.924  0.00  0.00           C
ATOM    805  B   BEA A 805     222.195 208.297  56.593  0.00  0.00           C
ATOM    806  B   BEA A 806     221.305 208.777  56.325  0.00  0.00           C
ATOM    807  B   BEA A 807     220.404 209.216  56.110  0.00  0.00           C
ATOM    808  B   BEA A 808     219.499 209.621  55.943  0.00  0.00           C
ATOM    809  B   BEA A 809     218.537 210.021  55.810  0.00  0.00           C
ATOM    810  B   BEA A 810     217.584 210.393  55.719  0.00  0.00           C
ATOM    811  B   BEA A 811     216.583 210.764  55.660  0.00  0.00           C
ATOM    812  B   BEA A 812     215.605 211.112  55.635  0.00  0.00           C
ATOM    813  B   BEA A 813     214.589 211.463  55.640  0.00  0.00           C
ATOM    814  B   BEA A 814     213.608 211.795  55.673  0.00  0.00           C
ATOM    815  B   BEA A 815     212.671 212.110  55.728  0.00  0.00           C
ATOM    816  B   BEA A 816     211.638 212.457  55.813  0.00  0.00           C
ATOM    817  B   BEA A 817     209.658 213.131  56.045  0.00  0.00           C
ATOM    818  B   BEA A 818     208.720 213.460  56.184  0.00  0.00           C
ATOM    819  B   BEA A 819     207.772 213.802  56.343  0.00  0.00           C
ATOM    820  B   BEA A 820     205.862 214.528  56.719  0.00  0.00           C
ATOM    821  B   BEA A 821     204.904 214.915  56.935  0.00  0.00           C
ATOM    822  B   BEA A 822     203.950 215.322  57.169  0.00  0.00           C
ATOM    823  B   BEA A 823     203.000 215.748  57.420  0.00  0.00           C
ATOM    824  B   BEA A 824     202.130 216.162  57.667  0.00  0.00           C
ATOM    825  B   BEA A 825     201.199 216.632  57.949  0.00  0.00           C
ATOM    826  B   BEA A 826     200.349 217.089  58.224  0.00  0.00           C
ATOM    827  B   BEA A 827     199.445 217.610  58.535  0.00  0.00           C
ATOM    828  B   BEA A 828     198.624 218.117  58.835  0.00  0.00           C
ATOM    829  B   BEA A 829     197.820 218.650  59.147  0.00  0.00           C
ATOM    830  B   BEA A 830     196.972 219.258  59.497  0.00  0.00           C
ATOM    831  B   BEA A 831     196.207 219.852  59.831  0.00  0.00           C
ATOM    832  B   BEA A 832     195.463 220.479  60.177  0.00  0.00           C
ATOM    833  B   BEA A 833     194.740 221.137  60.533  0.00  0.00           C
ATOM    834  B   BEA A 834     194.038 221.827  60.899  0.00  0.00           C
ATOM    835  B   BEA A 835     193.357 222.549  61.276  0.00  0.00           C
ATOM    836  B   BEA A 836     192.747 223.241  61.632  0.00  0.00           C
ATOM    837  B   BEA A 837     192.106 224.022  62.029  0.00  0.00           C
ATOM    838  B   BEA A 838     191.534 224.769  62.403  0.00  0.00           C
ATOM    839  B   BEA A 839     190.980 225.541  62.786  0.00  0.00           C
ATOM    840  B   BEA A 840     190.445 226.338  63.176  0.00  0.00           C
ATOM    841  B   BEA A 841     189.928 227.160  63.574  0.00  0.00           C
ATOM    842  B   BEA A 842     189.431 228.005  63.980  0.00  0.00           C
ATOM    843  B   BEA A 843     188.954 228.873  64.393  0.00  0.00           C
ATOM    844  B   BEA A 844     188.534 229.689  64.778  0.00  0.00           C
ATOM    845  B   BEA A 845     188.096 230.598  65.203  0.00  0.00           C
ATOM    846  B   BEA A 846     187.712 231.451  65.598  0.00  0.00           C
ATOM    847  B   BEA A 847     187.346 232.320  65.999  0.00  0.00           C
ATOM    848  B   BEA A 848     186.999 233.204  66.404  0.00  0.00           C
ATOM    849  B   BEA A 849     186.670 234.103  66.812  0.00  0.00           C
ATOM    850  B   BEA A 850     186.361 235.016  67.224  0.00  0.00           C
ATOM    851  B   BEA A 851     186.070 235.940  67.639  0.00  0.00           C
ATOM    852  B   BEA A 852     185.800 236.876  68.056  0.00  0.00           C
ATOM    853  B   BEA A 853     185.549 237.821  68.476  0.00  0.00           C
ATOM    854  B   BEA A 854     185.125 239.655  69.282  0.00  0.00           C
ATOM    855  B   BEA A 855     184.933 240.622  69.704  0.00  0.00           C
ATOM    856  B   BEA A 856     184.623 242.487  70.511  0.00  0.00           C
ATOM    857  B   BEA A 857     184.491 243.465  70.931  0.00  0.00           C
ATOM    858  B   BEA A 858     184.379 244.444  71.350  0.00  0.00           C
ATOM    859  B   BEA A 859     184.295 245.339  71.731  0.00  0.00           C
ATOM    860  B   BEA A 860     184.223 246.317  72.145  0.00  0.00           C
ATOM    861  B   BEA A 861     184.171 247.291  72.555  0.00  0.00           C
ATOM    862  B   BEA A 862     184.139 248.262  72.962  0.00  0.00           C
ATOM    863  B   BEA A 863     184.128 249.227  73.365  0.00  0.00           C
ATOM    864  B   BEA A 864     184.136 250.185  73.763  0.00  0.00           C
ATOM    865  B   BEA A 865     184.163 251.136  74.156  0.00  0.00           C
ATOM    866  B   BEA A 866     184.210 252.076  74.543  0.00  0.00           C
ATOM    867  B   BEA A 867     184.369 254.006  75.331  0.00  0.00           C
ATOM    868  B   BEA A 868     184.483 254.990  75.730  0.00  0.00           C
ATOM    869  B   BEA A 869     184.618 255.959  76.120  0.00  0.00           C
ATOM    870  B   BEA A 870     184.773 256.910  76.502  0.00  0.00           C
ATOM    871  B   BEA A 871     184.948 257.843  76.874  0.00  0.00           C
ATOM    872  B   BEA A 872     185.159 258.832  77.266  0.00  0.00           C
ATOM    873  B   BEA A 873     185.373 259.722  77.617  0.00  0.00           C
ATOM    874  B   BEA A 874     185.625 260.665  77.986  0.00  0.00           C
ATOM    875  B   BEA A 875     186.213 262.541  78.715  0.00  0.00           C
ATOM    876  B   BEA A 876     186.551 263.471  79.072  0.00  0.00           C
ATOM    877  B   BEA A 877     187.745 266.189  80.099  0.00  0.00           C
ATOM    878  B   BEA A 878     188.193 267.042  80.415  0.00  0.00           C
ATOM    879  B   BEA A 879     188.697 267.916  80.736  0.00  0.00           C
ATOM    880  B   BEA A 880     189.222 268.745  81.036  0.00  0.00           C
ATOM    881  B   BEA A 881     189.807 269.586  81.337  0.00  0.00           C
ATOM    882  B   BEA A 882     190.414 270.377  81.616  0.00  0.00           C
ATOM    883  B   BEA A 883     191.041 271.119  81.873  0.00  0.00           C
ATOM    884  B   BEA A 884     191.736 271.860  82.124  0.00  0.00           C
ATOM    885  B   BEA A 885     192.504 272.591  82.366  0.00  0.00           C
ATOM    886  B   BEA A 886     193.247 273.222  82.568  0.00  0.00           C
ATOM    887  B   BEA A 887     194.067 273.838  82.759  0.00  0.00           C
ATOM    888  B   BEA A 888     195.858 274.930  83.073  0.00  0.00           C
ATOM    889  B   BEA A 889     196.777 275.372  83.185  0.00  0.00           C
ATOM    890  B   BEA A 890     197.734 275.755  83.271  0.00  0.00           C
ATOM    891  B   BEA A 891     198.736 276.079  83.330  0.00  0.00           C
ATOM    892  B   BEA A 892     199.719 276.327  83.359  0.00  0.00           C
ATOM    893  B   BEA A 893     200.752 276.516  83.360  0.00  0.00           C
ATOM    894  B   BEA A 894     201.840 276.643  83.332  0.00  0.00           C
ATOM    895  B   BEA A 895     202.840 276.699  83.282  0.00  0.00           C
ATOM    896  B   BEA A 896     203.892 276.702  83.208  0.00  0.00           C
ATOM    897  B   BEA A 897     204.917 276.656  83.116  0.00  0.00           C
ATOM    898  B   BEA A 898     205.987 276.563  83.003  0.00  0.00           C
ATOM    899  B   BEA A 899     207.019 276.434  82.881  0.00  0.00           C
ATOM    900  B   BEA A 900     208.006 276.279  82.752  0.00  0.00           C
ATOM    901  B   BEA A 901     209.025 276.089  82.610  0.00  0.00           C
ATOM    902  B   BEA A 902     209.990 275.884  82.467  0.00  0.00           C
ATOM    903  B   BEA A 903     211.062 275.630  82.301  0.00  0.00           C
ATOM    904  B   BEA A 904     211.988 275.390  82.152  0.00  0.00           C
ATOM    905  B   BEA A 905     213.015 275.104  81.982  0.00  0.00           C
ATOM    906  B   BEA A 906     213.972 274.821  81.820  0.00  0.00           C
ATOM    907  B   BEA A 907     215.026 274.491  81.639  0.00  0.00           C
ATOM    908  B   BEA A 908     216.002 274.171  81.469  0.00  0.00           C
ATOM    909  B   BEA A 909     216.900 273.865  81.311  0.00  0.00           C
ATOM    910  B   BEA A 910     217.885 273.518  81.139  0.00  0.00           C
ATOM    911  B   BEA A 911     218.870 273.161  80.967  0.00  0.00           C
ATOM    912  B   BEA A 912     219.852 272.795  80.797  0.00  0.00           C
ATOM    913  B   BEA A 913     220.828 272.423  80.630  0.00  0.00           C
ATOM    914  B   BEA A 914     221.796 272.048  80.468  0.00  0.00           C
ATOM    915  B   BEA A 915     222.753 271.671  80.311  0.00  0.00           C
ATOM    916  B   BEA A 916     223.695 271.295  80.162  0.00  0.00           C
ATOM    917  B   BEA A 917     224.621 270.923  80.022  0.00  0.00           C
ATOM    918  B   BEA A 918     225.607 270.524  79.879  0.00  0.00           C
ATOM    919  B   BEA A 919     226.568 270.134  79.748  0.00  0.00           C
ATOM    920  B   BEA A 920     227.501 269.755  79.630  0.00  0.00           C
ATOM    921  B   BEA A 921     228.480 269.360  79.518  0.00  0.00           C
ATOM    922  B   BEA A 922     229.421 268.983  79.423  0.00  0.00           C
ATOM    923  B   BEA A 923     230.395 268.599  79.340  0.00  0.00           C
ATOM    924  B   BEA A 924     231.391 268.213  79.273  0.00  0.00           C
ATOM    925  B   BEA A 925     232.332 267.858  79.230  0.00  0.00           C
ATOM    926  B   BEA A 926     233.346 267.489  79.209  0.00  0.00           C
ATOM    927  B   BEA A 927     234.286 267.164  79.218  0.00  0.00           C
ATOM    928  B   BEA A 928     235.332 266.826  79.266  0.00  0.00           C
ATOM    929  B   BEA A 929     236.276 266.548  79.352  0.00  0.00           C
ATOM    930  B   BEA A 930     237.280 266.292  79.500  0.00  0.00           C
ATOM    931  B   BEA A 931     238.307 266.084  79.727  0.00  0.00           C
ATOM    932  B   BEA A 932     239.275 265.961  80.037  0.00  0.00           C
ATOM    933  B   BEA A 933     241.088 266.059  81.046  0.00  0.00           C
ATOM    934  B   BEA A 934     241.814 266.340  81.756  0.00  0.00           C
ATOM    935  B   BEA A 935     242.342 266.755  82.533  0.00  0.00           C
ATOM    936  B   BEA A 936     242.695 267.268  83.343  0.00  0.00           C
ATOM    937  B   BEA A 937     242.919 267.872  84.204  0.00  0.00           C
ATOM    938  B   BEA A 938     243.030 268.465  85.008  0.00  0.00           C
ATOM    939  B   BEA A 939     243.070 269.105  85.864  0.00  0.00           C
ATOM    940  B   BEA A 940     243.048 269.717  86.687  0.00  0.00           C
ATOM    941  B   BEA A 941     242.979 270.316  87.508  0.00  0.00           C
ATOM    942  B   BEA A 942     242.862 270.923  88.370  0.00  0.00           C
ATOM    943  B   BEA A 943     242.700 271.518  89.259  0.00  0.00           C
ATOM    944  B   BEA A 944     242.512 272.044  90.098  0.00  0.00           C
ATOM    945  B   BEA A 945     242.276 272.563  91.000  0.00  0.00           C
ATOM    946  B   BEA A 946     242.010 273.018  91.892  0.00  0.00           C
ATOM    947  B   BEA A 947     241.718 273.410  92.769  0.00  0.00           C
ATOM    948  B   BEA A 948     241.377 273.766  93.697  0.00  0.00           C
ATOM    949  B   BEA A 949     241.006 274.061  94.614  0.00  0.00           C
ATOM    950  B   BEA A 950     240.579 274.312  95.585  0.00  0.00           C
ATOM    951  B   BEA A 951     240.151 274.489  96.484  0.00  0.00           C
ATOM    952  B   BEA A 952     239.662 274.621  97.439  0.00  0.00           C
ATOM    953  B   BEA A 953     239.176 274.691  98.326  0.00  0.00           C
ATOM    954  B   BEA A 954     238.662 274.712  99.207  0.00  0.00           C
ATOM    955  B   BEA A 955     238.081 274.681 100.144  0.00  0.00           C
ATOM    956  B   BEA A 956     237.509 274.603 101.015  0.00  0.00           C
ATOM    957  B   BEA A 957     236.950 274.487 101.821  0.00  0.00           C
ATOM    958  B   BEA A 958     236.322 274.318 102.680  0.00  0.00           C
ATOM    959  B   BEA A 959     235.710 274.118 103.475  0.00  0.00           C
ATOM    960  B   BEA A 960     235.074 273.878 104.262  0.00  0.00           C
ATOM    961  B   BEA A 961     234.413 273.598 105.040  0.00  0.00           C
ATOM    962  B   BEA A 962     233.776 273.303 105.755  0.00  0.00           C
ATOM    963  B   BEA A 963     233.068 272.948 106.512  0.00  0.00           C
ATOM    964  B   BEA A 964     232.389 272.583 107.205  0.00  0.00           C
ATOM    965  B   BEA A 965     231.690 272.186 107.885  0.00  0.00           C
ATOM    966  B   BEA A 966     231.025 271.790 108.502  0.00  0.00           C
ATOM    967  B   BEA A 967     230.290 271.333 109.152  0.00  0.00           C
ATOM    968  B   BEA A 968     229.593 270.883 109.739  0.00  0.00           C
ATOM    969  B   BEA A 969     228.881 270.408 110.310  0.00  0.00           C
ATOM    970  B   BEA A 970     228.157 269.909 110.862  0.00  0.00           C
ATOM    971  B   BEA A 971     227.419 269.387 111.395  0.00  0.00           C
ATOM    972  B   BEA A 972     226.671 268.844 111.907  0.00  0.00           C
ATOM    973  B   BEA A 973     225.912 268.280 112.397  0.00  0.00           C
ATOM    974  B   BEA A 974     225.202 267.743 112.828  0.00  0.00           C
ATOM    975  B   BEA A 975     224.427 267.145 113.270  0.00  0.00           C
ATOM    976  B   BEA A 976     223.644 266.531 113.686  0.00  0.00           C
ATOM    977  B   BEA A 977     222.916 265.950 114.046  0.00  0.00           C
ATOM    978  B   BEA A 978     222.123 265.309 114.408  0.00  0.00           C
ATOM    979  B   BEA A 979     221.387 264.706 114.716  0.00  0.00           C
ATOM    980  B   BEA A 980     220.588 264.044 115.019  0.00  0.00           C
ATOM    981  B   BEA A 981     219.849 263.424 115.272  0.00  0.00           C
ATOM    982  B   BEA A 982     219.049 262.747 115.514  0.00  0.00           C
ATOM    983  B   BEA A 983     218.310 262.116 115.707  0.00  0.00           C
ATOM    984  B   BEA A 984     217.512 261.429 115.884  0.00  0.00           C
ATOM    985  B   BEA A 985     216.717 260.739 116.026  0.00  0.00           C
ATOM    986  B   BEA A 986     215.925 260.047 116.133  0.00  0.00           C
ATOM    987  B   BEA A 987     215.139 259.355 116.206  0.00  0.00           C
ATOM    988  B   BEA A 988     214.359 258.664 116.249  0.00  0.00           C
ATOM    989  B   BEA A 989     213.588 257.975 116.266  0.00  0.00           C
ATOM    990  B   BEA A 990     212.828 257.289 116.261  0.00  0.00           C
ATOM    991  B   BEA A 991     212.081 256.608 116.239  0.00  0.00           C
ATOM    992  B   BEA A 992     211.294 255.880 116.198  0.00  0.00           C
ATOM    993  B   BEA A 993     210.527 255.161 116.145  0.00  0.00           C
ATOM    994  B   BEA A 994     209.012 253.707 116.015  0.00  0.00           C
ATOM    995  B   BEA A 995     208.273 252.977 115.947  0.00  0.00           C
ATOM    996  B   BEA A 996     207.569 252.267 115.884  0.00  0.00           C
ATOM    997  B   BEA A 997     206.854 251.528 115.827  0.00  0.00           C
ATOM    998  B   BEA A 998     206.137 250.765 115.782  0.00  0.00           C
ATOM    999  B   BEA A 999     205.426 249.984 115.758  0.00  0.00           C
ATOM   1000  B   BEA A1000     204.732 249.190 115.764  0.00  0.00           C
ATOM   1001  B   BEA A1001     204.063 248.390 115.808  0.00  0.00           C
ATOM   1002  B   BEA A1002     203.430 247.589 115.901  0.00  0.00           C
ATOM   1003  B   BEA A1003     202.807 246.748 116.064  0.00  0.00           C
ATOM   1004  B   BEA A1004     202.242 245.917 116.306  0.00  0.00           C
ATOM   1005  B   BEA A1005     201.740 245.096 116.643  0.00  0.00           C
ATOM   1006  B   BEA A1006     201.285 244.237 117.122  0.00  0.00           C
ATOM   1007  B   BEA A1007     200.935 243.450 117.683  0.00  0.00           C
ATOM   1008  B   BEA A1008     200.660 242.676 118.350  0.00  0.00           C
ATOM   1009  B   BEA A1009     200.472 241.981 119.048  0.00  0.00           C
ATOM   1010  B   BEA A1010     200.341 241.278 119.845  0.00  0.00           C
ATOM   1011  B   BEA A1011     200.273 240.640 120.648  0.00  0.00           C
ATOM   1012  B   BEA A1012     200.254 240.024 121.487  0.00  0.00           C
ATOM   1013  B   BEA A1013     200.278 239.430 122.353  0.00  0.00           C
ATOM   1014  B   BEA A1014     200.338 238.858 123.233  0.00  0.00           C
ATOM   1015  B   BEA A1015     200.543 237.777 124.997  0.00  0.00           C
ATOM   1016  B   BEA A1016     200.676 237.268 125.861  0.00  0.00           C
ATOM   1017  B   BEA A1017     200.834 236.746 126.764  0.00  0.00           C
ATOM   1018  B   BEA A1018     201.004 236.245 127.639  0.00  0.00           C
ATOM   1019  B   BEA A1019     201.194 235.731 128.541  0.00  0.00           C
ATOM   1020  B   BEA A1020     201.402 235.203 129.468  0.00  0.00           C
ATOM   1021  B   BEA A1021     201.612 234.698 130.350  0.00  0.00           C
ATOM   1022  B   BEA A1022     202.054 233.684 132.087  0.00  0.00           C
ATOM   1023  B   BEA A1023     202.282 233.176 132.936  0.00  0.00           C
ATOM   1024  B   BEA A1024     202.536 232.613 133.854  0.00  0.00           C
ATOM   1025  B   BEA A1025     202.779 232.076 134.707  0.00  0.00           C
ATOM   1026  B   BEA A1026     203.027 231.524 135.557  0.00  0.00           C
ATOM   1027  B   BEA A1027     203.278 230.956 136.401  0.00  0.00           C
ATOM   1028  B   BEA A1028     203.511 230.418 137.173  0.00  0.00           C
ATOM   1029  B   BEA A1029     204.015 229.205 138.807  0.00  0.00           C
ATOM   1030  B   BEA A1030     204.263 228.573 139.599  0.00  0.00           C
ATOM   1031  B   BEA A1031     204.507 227.923 140.372  0.00  0.00           C
ATOM   1032  B   BEA A1032     204.745 227.255 141.122  0.00  0.00           C
ATOM   1033  B   BEA A1033     204.994 226.514 141.904  0.00  0.00           C
ATOM   1034  B   BEA A1034     205.217 225.806 142.603  0.00  0.00           C
ATOM   1035  B   BEA A1035     205.430 225.077 143.274  0.00  0.00           C
ATOM   1036  B   BEA A1036     205.648 224.266 143.964  0.00  0.00           C
ATOM   1037  B   BEA A1037     205.838 223.491 144.573  0.00  0.00           C
ATOM   1038  B   BEA A1038     206.028 222.627 145.193  0.00  0.00           C
ATOM   1039  B   BEA A1039     206.192 221.798 145.736  0.00  0.00           C
ATOM   1040  B   BEA A1040     206.353 220.877 146.287  0.00  0.00           C
ATOM   1041  B   BEA A1041     206.488 219.996 146.769  0.00  0.00           C
ATOM   1042  B   BEA A1042     206.609 219.091 147.223  0.00  0.00           C
ATOM   1043  B   BEA A1043     206.725 218.089 147.682  0.00  0.00           C
ATOM   1044  B   BEA A1044     206.951 215.239 148.782  0.00  0.00           C
ATOM   1045  B   BEA A1045     206.997 214.224 149.111  0.00  0.00           C
ATOM   1046  B   BEA A1046     207.028 213.191 149.418  0.00  0.00           C
ATOM   1047  B   BEA A1047     207.041 212.221 149.682  0.00  0.00           C
ATOM   1048  B   BEA A1048     207.040 211.238 149.928  0.00  0.00           C
ATOM   1049  B   BEA A1049     207.021 210.162 150.174  0.00  0.00           C
ATOM   1050  B   BEA A1050     206.987 209.157 150.384  0.00  0.00           C
ATOM   1051  B   BEA A1051     206.938 208.144 150.579  0.00  0.00           C
ATOM   1052  B   BEA A1052     206.873 207.124 150.758  0.00  0.00           C
ATOM   1053  B   BEA A1053     206.791 206.101 150.922  0.00  0.00           C
ATOM   1054  B   BEA A1054     206.692 205.075 151.073  0.00  0.00           C
ATOM   1055  B   BEA A1055     206.577 204.048 151.211  0.00  0.00           C
ATOM   1056  B   BEA A1056     206.444 203.023 151.337  0.00  0.00           C
ATOM   1057  B   BEA A1057     206.295 202.002 151.452  0.00  0.00           C
ATOM   1058  B   BEA A1058     206.129 200.987 151.557  0.00  0.00           C
ATOM   1059  B   BEA A1059     205.945 199.979 151.653  0.00  0.00           C
ATOM   1060  B   BEA A1060     205.728 198.901 151.747  0.00  0.00           C
ATOM   1061  B   BEA A1061     205.509 197.915 151.826  0.00  0.00           C
ATOM   1062  B   BEA A1062     205.274 196.944 151.900  0.00  0.00           C
ATOM   1063  B   BEA A1063     205.001 195.909 151.973  0.00  0.00           C
ATOM   1064  B   BEA A1064     204.709 194.895 152.041  0.00  0.00           C
ATOM   1065  B   BEA A1065     204.071 192.932 152.168  0.00  0.00           C
ATOM   1066  B   BEA A1066     203.697 191.915 152.232  0.00  0.00           C
ATOM   1067  B   BEA A1067     202.922 190.042 152.356  0.00  0.00           C
ATOM   1068  B   BEA A1068     202.459 189.051 152.427  0.00  0.00           C
ATOM   1069  B   BEA A1069     202.009 188.164 152.496  0.00  0.00           C
ATOM   1070  B   BEA A1070     201.506 187.249 152.574  0.00  0.00           C
ATOM   1071  B   BEA A1071     200.984 186.376 152.658  0.00  0.00           C
ATOM   1072  B   BEA A1072     200.402 185.485 152.755  0.00  0.00           C
ATOM   1073  B   BEA A1073     199.798 184.642 152.861  0.00  0.00           C
ATOM   1074  B   BEA A1074     199.172 183.847 152.977  0.00  0.00           C
ATOM   1075  B   BEA A1075     198.479 183.049 153.114  0.00  0.00           C
ATOM   1076  B   BEA A1076     197.760 182.304 153.265  0.00  0.00           C
ATOM   1077  B   BEA A1077     197.014 181.613 153.432  0.00  0.00           C
ATOM   1078  B   BEA A1078     196.240 180.974 153.617  0.00  0.00           C
ATOM   1079  B   BEA A1079     195.380 180.351 153.837  0.00  0.00           C
ATOM   1080  B   BEA A1080     194.539 179.821 154.065  0.00  0.00           C
ATOM   1081  B   BEA A1081     193.660 179.345 154.318  0.00  0.00           C
ATOM   1082  B   BEA A1082     192.737 178.924 154.600  0.00  0.00           C
ATOM   1083  B   BEA A1083     191.766 178.561 154.913  0.00  0.00           C
ATOM   1084  B   BEA A1084     190.874 178.294 155.217  0.00  0.00           C
ATOM   1085  B   BEA A1085     189.861 178.063 155.579  0.00  0.00           C
ATOM   1086  B   BEA A1086     188.930 177.915 155.928  0.00  0.00           C
ATOM   1087  B   BEA A1087     187.943 177.819 156.315  0.00  0.00           C
ATOM   1088  B   BEA A1088     186.972 177.782 156.711  0.00  0.00           C
ATOM   1089  B   BEA A1089     186.030 177.794 157.111  0.00  0.00           C
ATOM   1090  B   BEA A1090     185.053 177.848 157.541  0.00  0.00           C
ATOM   1091  B   BEA A1091     184.128 177.934 157.963  0.00  0.00           C
ATOM   1092  B   BEA A1092     183.186 178.053 158.407  0.00  0.00           C
ATOM   1093  B   BEA A1093     182.238 178.200 158.872  0.00  0.00           C
ATOM   1094  B   BEA A1094     181.367 178.357 159.314  0.00  0.00           C
ATOM   1095  B   BEA A1095     180.429 178.549 159.808  0.00  0.00           C
ATOM   1096  B   BEA A1096     179.509 178.758 160.313  0.00  0.00           C
ATOM   1097  B   BEA A1097     178.689 178.959 160.783  0.00  0.00           C
ATOM   1098  B   BEA A1098     177.758 179.204 161.340  0.00  0.00           C
ATOM   1099  B   BEA A1099     176.943 179.432 161.853  0.00  0.00           C
ATOM   1100  B   BEA A1100     176.114 179.675 162.404  0.00  0.00           C
ATOM   1101  B   BEA A1101     175.287 179.929 162.988  0.00  0.00           C
ATOM   1102  B   BEA A1102     174.483 180.186 163.600  0.00  0.00           C
ATOM   1103  B   BEA A1103     173.670 180.454 164.275  0.00  0.00           C
ATOM   1104  B   BEA A1104     172.933 180.702 164.958  0.00  0.00           C
ATOM   1105  B   BEA A1105     172.256 180.933 165.678  0.00  0.00           C
ATOM   1106  B   BEA A1106     171.619 181.148 166.502  0.00  0.00           C
ATOM   1107  B   BEA A1107     171.111 181.308 167.398  0.00  0.00           C
ATOM   1108  B   BEA A1108     170.809 181.372 168.378  0.00  0.00           C
ATOM   1109  B   BEA A1109     170.839 181.272 169.424  0.00  0.00           C
ATOM   1110  B   BEA A1110     171.230 181.002 170.366  0.00  0.00           C
ATOM   1111  B   BEA A1111     171.790 180.671 171.118  0.00  0.00           C
ATOM   1112  B   BEA A1112     172.503 180.280 171.829  0.00  0.00           C
ATOM   1113  B   BEA A1113     173.241 179.896 172.443  0.00  0.00           C
ATOM   1114  B   BEA A1114     174.023 179.508 173.022  0.00  0.00           C
ATOM   1115  B   BEA A1115     174.804 179.138 173.557  0.00  0.00           C
ATOM   1116  B   BEA A1116     175.605 178.776 174.081  0.00  0.00           C
ATOM   1117  B   BEA A1117     176.465 178.405 174.628  0.00  0.00           C
ATOM   1118  B   BEA A1118     177.303 178.064 175.156  0.00  0.00           C
ATOM   1119  B   BEA A1119     178.100 177.760 175.660  0.00  0.00           C
ATOM   1120  B   BEA A1120     178.971 177.452 176.223  0.00  0.00           C
ATOM   1121  B   BEA A1121     179.838 177.174 176.801  0.00  0.00           C
ATOM   1122  B   BEA A1122     180.621 176.951 177.348  0.00  0.00           C
ATOM   1123  B   BEA A1123     181.438 176.752 177.952  0.00  0.00           C
ATOM   1124  B   BEA A1124     182.270 176.594 178.617  0.00  0.00           C
ATOM   1125  B   BEA A1125     183.043 176.498 179.296  0.00  0.00           C
ATOM   1126  B   BEA A1126     183.800 176.468 180.043  0.00  0.00           C
ATOM   1127  B   BEA A1127     184.475 176.517 180.809  0.00  0.00           C
ATOM   1128  B   BEA A1128     185.112 176.658 181.660  0.00  0.00           C
ATOM   1129  B   BEA A1129     185.637 176.867 182.486  0.00  0.00           C
ATOM   1130  B   BEA A1130     186.853 177.904 185.139  0.00  0.00           C
ATOM   1131  B   BEA A1131     187.147 178.367 186.064  0.00  0.00           C
ATOM   1132  B   BEA A1132     187.380 178.856 186.959  0.00  0.00           C
ATOM   1133  B   BEA A1133     187.564 179.358 187.818  0.00  0.00           C
ATOM   1134  B   BEA A1134     187.716 179.907 188.707  0.00  0.00           C
ATOM   1135  B   BEA A1135     187.839 180.501 189.621  0.00  0.00           C
ATOM   1136  B   BEA A1136     187.919 181.037 190.413  0.00  0.00           C
ATOM   1137  B   BEA A1137     187.984 181.654 191.294  0.00  0.00           C
ATOM   1138  B   BEA A1138     188.024 182.247 192.116  0.00  0.00           C
ATOM   1139  B   BEA A1139     188.047 182.863 192.947  0.00  0.00           C
ATOM   1140  B   BEA A1140     188.053 183.498 193.784  0.00  0.00           C
ATOM   1141  B   BEA A1141     188.046 184.148 194.623  0.00  0.00           C
ATOM   1142  B   BEA A1142     188.026 184.809 195.460  0.00  0.00           C
ATOM   1143  B   BEA A1143     187.997 185.476 196.291  0.00  0.00           C
ATOM   1144  B   BEA A1144     187.963 186.088 197.043  0.00  0.00           C
ATOM   1145  B   BEA A1145     187.922 186.754 197.853  0.00  0.00           C
ATOM   1146  B   BEA A1146     187.878 187.414 198.646  0.00  0.00           C
ATOM   1147  B   BEA A1147     187.829 188.119 199.487  0.00  0.00           C
ATOM   1148  B   BEA A1148     187.782 188.806 200.301  0.00  0.00           C
ATOM   1149  B   BEA A1149     187.704 190.105 201.832  0.00  0.00           C
ATOM   1150  B   BEA A1150     187.674 190.811 202.663  0.00  0.00           C
ATOM   1151  B   BEA A1151     187.658 191.472 203.443  0.00  0.00           C
ATOM   1152  B   BEA A1152     187.658 192.128 204.222  0.00  0.00           C
ATOM   1153  B   BEA A1153     187.682 192.812 205.042  0.00  0.00           C
ATOM   1154  B   BEA A1154     187.736 193.457 205.828  0.00  0.00           C
ATOM   1155  B   BEA A1155     187.838 194.121 206.659  0.00  0.00           C
ATOM   1156  B   BEA A1156     188.007 194.760 207.493  0.00  0.00           C
ATOM   1157  B   BEA A1157     188.259 195.326 208.282  0.00  0.00           C
ATOM   1158  B   BEA A1158     188.682 195.851 209.113  0.00  0.00           C
ATOM   1159  B   BEA A1159     189.329 196.198 209.857  0.00  0.00           C
ATOM   1160  B   BEA A1160     190.183 196.261 210.387  0.00  0.00           C
ATOM   1161  B   BEA A1161     191.185 196.038 210.670  0.00  0.00           C
ATOM   1162  B   BEA A1162     192.163 195.662 210.756  0.00  0.00           C
ATOM   1163  B   BEA A1163     193.061 195.253 210.739  0.00  0.00           C
ATOM   1164  B   BEA A1164     194.007 194.793 210.656  0.00  0.00           C
ATOM   1165  B   BEA A1165     194.953 194.326 210.529  0.00  0.00           C
ATOM   1166  B   BEA A1166     195.860 193.886 210.376  0.00  0.00           C
ATOM   1167  B   BEA A1167     196.834 193.433 210.188  0.00  0.00           C
ATOM   1168  B   BEA A1168     197.721 193.048 210.003  0.00  0.00           C
ATOM   1169  B   BEA A1169     198.713 192.656 209.786  0.00  0.00           C
ATOM   1170  B   BEA A1170     199.657 192.330 209.573  0.00  0.00           C
ATOM   1171  B   BEA A1171     200.613 192.054 209.357  0.00  0.00           C
ATOM   1172  B   BEA A1172     201.648 191.825 209.126  0.00  0.00           C
ATOM   1173  B   BEA A1173     202.680 191.682 208.903  0.00  0.00           C
ATOM   1174  B   BEA A1174     203.628 191.634 208.710  0.00  0.00           C
ATOM   1175  B   BEA A1175     205.723 191.873 208.338  0.00  0.00           C
ATOM   1176  B   BEA A1176     206.656 192.162 208.208  0.00  0.00           C
ATOM   1177  B   BEA A1177     207.640 192.592 208.105  0.00  0.00           C
ATOM   1178  B   BEA A1178     208.529 193.065 208.061  0.00  0.00           C
ATOM   1179  B   BEA A1179     209.460 193.618 208.105  0.00  0.00           C
ATOM   1180  B   BEA A1180     210.314 194.132 208.335  0.00  0.00           C
ATOM   1181  B   BEA A1181     210.967 194.407 209.062  0.00  0.00           C
ATOM   1182  B   BEA A1182     211.016 194.207 210.066  0.00  0.00           C
ATOM   1183  B   BEA A1183     210.419 193.373 211.845  0.00  0.00           C
ATOM   1184  B   BEA A1184     209.981 192.857 212.714  0.00  0.00           C
ATOM   1185  B   BEA A1185     209.565 192.385 213.450  0.00  0.00           C
ATOM   1186  B   BEA A1186     209.069 191.832 214.265  0.00  0.00           C
ATOM   1187  B   BEA A1187     208.594 191.308 215.005  0.00  0.00           C
ATOM   1188  B   BEA A1188     208.122 190.788 215.714  0.00  0.00           C
ATOM   1189  B   BEA A1189     207.618 190.233 216.450  0.00  0.00           C
ATOM   1190  B   BEA A1190     207.094 189.652 217.201  0.00  0.00           C
ATOM   1191  B   BEA A1191     206.609 189.110 217.886  0.00  0.00           C
ATOM   1192  B   BEA A1192     206.075 188.506 218.636  0.00  0.00           C
ATOM   1193  B   BEA A1193     205.599 187.959 219.303  0.00  0.00           C
ATOM   1194  B   BEA A1194     205.095 187.368 220.013  0.00  0.00           C
ATOM   1195  B   BEA A1195     204.577 186.743 220.752  0.00  0.00           C
ATOM   1196  B   BEA A1196     204.105 186.152 221.440  0.00  0.00           C
ATOM   1197  B   BEA A1197     203.650 185.556 222.125  0.00  0.00           C
ATOM   1198  B   BEA A1198     203.200 184.928 222.837  0.00  0.00           C
ATOM   1199  B   BEA A1199     202.795 184.303 223.534  0.00  0.00           C
ATOM   1200  B   BEA A1200     202.420 183.611 224.293  0.00  0.00           C
ATOM   1201  B   BEA A1201     202.187 182.947 225.005  0.00  0.00           C
ATOM   1202  B   BEA A1202     202.309 182.223 225.748  0.00  0.00           C
ATOM   1203  B   BEA A1203     203.197 181.859 226.067  0.00  0.00           C
ATOM   1204  B   BEA A1204     204.196 181.855 226.017  0.00  0.00           C
ATOM   1205  B   BEA A1205     206.244 182.137 225.641  0.00  0.00           C
ATOM   1206  B   BEA A1206     207.248 182.332 225.412  0.00  0.00           C
ATOM   1207  B   BEA A1207     208.258 182.544 225.172  0.00  0.00           C
ATOM   1208  B   BEA A1208     210.205 182.975 224.715  0.00  0.00           C
ATOM   1209  B   BEA A1209     211.253 183.208 224.482  0.00  0.00           C
ATOM   1210  B   BEA A1210     212.182 183.411 224.287  0.00  0.00           C
ATOM   1211  B   BEA A1211     213.242 183.637 224.083  0.00  0.00           C
ATOM   1212  B   BEA A1212     214.243 183.841 223.909  0.00  0.00           C
ATOM   1213  B   BEA A1213     215.265 184.038 223.756  0.00  0.00           C
ATOM   1214  B   BEA A1214     216.301 184.224 223.628  0.00  0.00           C
ATOM   1215  B   BEA A1215     217.248 184.378 223.538  0.00  0.00           C
ATOM   1216  B   BEA A1216     218.286 184.529 223.474  0.00  0.00           C
ATOM   1217  B   BEA A1217     219.315 184.656 223.451  0.00  0.00           C
ATOM   1218  B   BEA A1218     220.420 184.764 223.475  0.00  0.00           C
ATOM   1219  B   BEA A1219     221.409 184.831 223.547  0.00  0.00           C
ATOM   1220  B   BEA A1220     223.484 184.862 223.884  0.00  0.00           C
ATOM   1221  B   BEA A1221     224.469 184.815 224.145  0.00  0.00           C
ATOM   1222  B   BEA A1222     225.491 184.723 224.490  0.00  0.00           C
ATOM   1223  B   BEA A1223     226.453 184.593 224.888  0.00  0.00           C
ATOM   1224  B   BEA A1224     227.346 184.431 225.328  0.00  0.00           C
ATOM   1225  B   BEA A1225     228.229 184.225 225.840  0.00  0.00           C
ATOM   1226  B   BEA A1226     229.077 183.977 226.419  0.00  0.00           C
ATOM   1227  B   BEA A1227     229.862 183.688 227.056  0.00  0.00           C
ATOM   1228  B   BEA A1228     230.557 183.365 227.738  0.00  0.00           C
ATOM   1229  B   BEA A1229     231.169 182.989 228.496  0.00  0.00           C
ATOM   1230  B   BEA A1230     231.646 182.569 229.311  0.00  0.00           C
ATOM   1231  B   BEA A1231     231.946 182.086 230.208  0.00  0.00           C
ATOM   1232  B   BEA A1232     231.982 181.598 231.074  0.00  0.00           C
ATOM   1233  B   BEA A1233     231.700 181.063 231.977  0.00  0.00           C
ATOM   1234  B   BEA A1234     231.191 180.592 232.747  0.00  0.00           C
ATOM   1235  B   BEA A1235     230.559 180.177 233.419  0.00  0.00           C
ATOM   1236  B   BEA A1236     229.841 179.799 234.040  0.00  0.00           C
ATOM   1237  B   BEA A1237     229.041 179.441 234.649  0.00  0.00           C
ATOM   1238  B   BEA A1238     228.203 179.110 235.241  0.00  0.00           C
ATOM   1239  B   BEA A1239     227.427 178.833 235.772  0.00  0.00           C
ATOM   1240  B   BEA A1240     226.562 178.549 236.364  0.00  0.00           C
ATOM   1241  B   BEA A1241     225.758 178.304 236.932  0.00  0.00           C
ATOM   1242  B   BEA A1242     224.919 178.065 237.562  0.00  0.00           C
ATOM   1243  B   BEA A1243     224.134 177.854 238.210  0.00  0.00           C
ATOM   1244  B   BEA A1244     223.423 177.675 238.872  0.00  0.00           C
ATOM   1245  B   BEA A1245     222.690 177.504 239.655  0.00  0.00           C
ATOM   1246  B   BEA A1246     222.037 177.367 240.459  0.00  0.00           C
ATOM   1247  B   BEA A1247     221.456 177.261 241.284  0.00  0.00           C
ATOM   1248  B   BEA A1248     220.902 177.178 242.191  0.00  0.00           C
ATOM   1249  B   BEA A1249     220.413 177.127 243.125  0.00  0.00           C
ATOM   1250  B   BEA A1250     219.981 177.105 244.086  0.00  0.00           C
ATOM   1251  B   BEA A1251     219.626 177.111 245.008  0.00  0.00           C
ATOM   1252  B   BEA A1252     219.292 177.145 246.023  0.00  0.00           C
ATOM   1253  B   BEA A1253     218.774 177.289 248.063  0.00  0.00           C
ATOM   1254  B   BEA A1254     218.578 177.396 249.084  0.00  0.00           C
ATOM   1255  B   BEA A1255     218.425 177.517 250.052  0.00  0.00           C
ATOM   1256  B   BEA A1256     218.290 177.670 251.109  0.00  0.00           C
ATOM   1257  B   BEA A1257     218.188 177.834 252.107  0.00  0.00           C
ATOM   1258  B   BEA A1258     218.109 178.018 253.116  0.00  0.00           C
ATOM   1259  B   BEA A1259     218.048 178.222 254.132  0.00  0.00           C
ATOM   1260  B   BEA A1260     218.004 178.444 255.151  0.00  0.00           C
ATOM   1261  B   BEA A1261     217.974 178.684 256.170  0.00  0.00           C
ATOM   1262  B   BEA A1262     217.956 178.941 257.185  0.00  0.00           C
ATOM   1263  B   BEA A1263     217.945 179.213 258.193  0.00  0.00           C
ATOM   1264  B   BEA A1264     217.929 180.482 262.207  0.00  0.00           C
ATOM   1265  B   BEA A1265     217.884 181.198 264.124  0.00  0.00           C
ATOM   1266  B   BEA A1266     217.795 181.574 265.081  0.00  0.00           C
ATOM   1267  B   BEA A1267     217.267 182.329 267.001  0.00  0.00           C
ATOM   1268  B   BEA A1268     216.840 182.668 267.862  0.00  0.00           C
ATOM   1269  B   BEA A1269     216.310 183.004 268.694  0.00  0.00           C
ATOM   1270  B   BEA A1270     215.726 183.322 269.450  0.00  0.00           C
ATOM   1271  B   BEA A1271     214.324 183.998 270.901  0.00  0.00           C
ATOM   1272  B   BEA A1272     213.578 184.342 271.551  0.00  0.00           C
ATOM   1273  B   BEA A1273     212.842 184.686 272.138  0.00  0.00           C
ATOM   1274  B   BEA A1274     212.019 185.085 272.747  0.00  0.00           C
ATOM   1275  B   BEA A1275     211.232 185.489 273.294  0.00  0.00           C
ATOM   1276  B   BEA A1276     210.438 185.928 273.820  0.00  0.00           C
ATOM   1277  B   BEA A1277     209.703 186.371 274.289  0.00  0.00           C
ATOM   1278  B   BEA A1278     208.926 186.889 274.774  0.00  0.00           C
ATOM   1279  B   BEA A1279     208.172 187.454 275.238  0.00  0.00           C
ATOM   1280  B   BEA A1280     207.449 188.068 275.681  0.00  0.00           C
ATOM   1281  B   BEA A1281     206.755 188.731 276.106  0.00  0.00           C
ATOM   1282  B   BEA A1282     206.087 189.442 276.512  0.00  0.00           C
ATOM   1283  B   BEA A1283     205.487 190.143 276.873  0.00  0.00           C
ATOM   1284  B   BEA A1284     204.862 190.941 277.243  0.00  0.00           C
ATOM   1285  B   BEA A1285     204.299 191.722 277.570  0.00  0.00           C
ATOM   1286  B   BEA A1286     203.752 192.538 277.880  0.00  0.00           C
ATOM   1287  B   BEA A1287     203.220 193.387 278.172  0.00  0.00           C
ATOM   1288  B   BEA A1288     202.702 194.268 278.445  0.00  0.00           C
ATOM   1289  B   BEA A1289     202.197 195.176 278.699  0.00  0.00           C
ATOM   1290  B   BEA A1290     201.259 196.993 279.132  0.00  0.00           C
ATOM   1291  B   BEA A1291     200.822 197.893 279.311  0.00  0.00           C
ATOM   1292  B   BEA A1292     200.394 198.806 279.472  0.00  0.00           C
ATOM   1293  B   BEA A1293     199.940 199.800 279.623  0.00  0.00           C
ATOM   1294  B   BEA A1294     199.527 200.729 279.743  0.00  0.00           C
ATOM   1295  B   BEA A1295     199.120 201.659 279.841  0.00  0.00           C
ATOM   1296  B   BEA A1296     198.688 202.661 279.925  0.00  0.00           C
ATOM   1297  B   BEA A1297     198.292 203.584 279.980  0.00  0.00           C
ATOM   1298  B   BEA A1298     197.869 204.571 280.017  0.00  0.00           C
ATOM   1299  B   BEA A1299     197.480 205.472 280.029  0.00  0.00           C
ATOM   1300  B   BEA A1300     197.064 206.429 280.020  0.00  0.00           C
ATOM   1301  B   BEA A1301     196.618 207.432 279.983  0.00  0.00           C
ATOM   1302  B   BEA A1302     196.205 208.341 279.925  0.00  0.00           C
ATOM   1303  B   BEA A1303     195.761 209.287 279.837  0.00  0.00           C
ATOM   1304  B   BEA A1304     195.316 210.198 279.724  0.00  0.00           C
ATOM   1305  B   BEA A1305     194.838 211.134 279.576  0.00  0.00           C
ATOM   1306  B   BEA A1306     194.357 212.024 279.402  0.00  0.00           C
ATOM   1307  B   BEA A1307     193.837 212.924 279.186  0.00  0.00           C
ATOM   1308  B   BEA A1308     193.312 213.769 278.943  0.00  0.00           C
ATOM   1309  B   BEA A1309     192.743 214.608 278.653  0.00  0.00           C
ATOM   1310  B   BEA A1310     192.125 215.432 278.311  0.00  0.00           C
ATOM   1311  B   BEA A1311     190.840 216.864 277.527  0.00  0.00           C
ATOM   1312  B   BEA A1312     189.416 218.042 276.571  0.00  0.00           C
ATOM   1313  B   BEA A1313     188.673 218.503 276.045  0.00  0.00           C
ATOM   1314  B   BEA A1314     187.884 218.889 275.472  0.00  0.00           C
ATOM   1315  B   BEA A1315     187.091 219.179 274.884  0.00  0.00           C
ATOM   1316  B   BEA A1316     186.298 219.386 274.287  0.00  0.00           C
ATOM   1317  B   BEA A1317     185.452 219.530 273.644  0.00  0.00           C
ATOM   1318  B   BEA A1318     184.613 219.605 273.003  0.00  0.00           C
ATOM   1319  B   BEA A1319     183.788 219.625 272.372  0.00  0.00           C
ATOM   1320  B   BEA A1320     182.983 219.597 271.756  0.00  0.00           C
ATOM   1321  B   BEA A1321     182.143 219.526 271.117  0.00  0.00           C
ATOM   1322  B   BEA A1322     181.334 219.422 270.504  0.00  0.00           C
ATOM   1323  B   BEA A1323     180.497 219.282 269.876  0.00  0.00           C
ATOM   1324  B   BEA A1324     178.819 218.916 268.639  0.00  0.00           C
ATOM   1325  B   BEA A1325     177.986 218.699 268.037  0.00  0.00           C
ATOM   1326  B   BEA A1326     177.206 218.477 267.483  0.00  0.00           C
ATOM   1327  B   BEA A1327     176.349 218.216 266.885  0.00  0.00           C
ATOM   1328  B   BEA A1328     175.552 217.959 266.341  0.00  0.00           C
ATOM   1329  B   BEA A1329     174.683 217.664 265.761  0.00  0.00           C
ATOM   1330  B   BEA A1330     173.880 217.381 265.240  0.00  0.00           C
ATOM   1331  B   BEA A1331     173.011 217.065 264.692  0.00  0.00           C
ATOM   1332  B   BEA A1332     172.147 216.742 264.166  0.00  0.00           C
ATOM   1333  B   BEA A1333     171.291 216.416 263.665  0.00  0.00           C
ATOM   1334  B   BEA A1334     170.447 216.091 263.192  0.00  0.00           C
ATOM   1335  B   BEA A1335     169.550 215.742 262.714  0.00  0.00           C
ATOM   1336  B   BEA A1336     168.673 215.401 262.274  0.00  0.00           C
ATOM   1337  B   BEA A1337     167.819 215.070 261.873  0.00  0.00           C
ATOM   1338  B   BEA A1338     166.928 214.729 261.487  0.00  0.00           C
ATOM   1339  B   BEA A1339     166.005 214.382 261.125  0.00  0.00           C
ATOM   1340  B   BEA A1340     165.057 214.037 260.797  0.00  0.00           C
ATOM   1341  B   BEA A1341     164.095 213.700 260.516  0.00  0.00           C
ATOM   1342  B   BEA A1342     163.125 213.380 260.291  0.00  0.00           C
ATOM   1343  B   BEA A1343     162.158 213.085 260.134  0.00  0.00           C
ATOM   1344  B   BEA A1344     161.143 212.809 260.051  0.00  0.00           C
ATOM   1345  B   BEA A1345     160.150 212.579 260.064  0.00  0.00           C
ATOM   1346  B   BEA A1346     159.127 212.395 260.195  0.00  0.00           C
ATOM   1347  B   BEA A1347     158.129 212.282 260.459  0.00  0.00           C
ATOM   1348  B   BEA A1348     157.143 212.254 260.886  0.00  0.00           C
ATOM   1349  B   BEA A1349     155.504 212.459 262.078  0.00  0.00           C
ATOM   1350  B   BEA A1350     154.765 212.673 262.853  0.00  0.00           C
ATOM   1351  B   BEA A1351     153.573 213.191 264.460  0.00  0.00           C
ATOM   1352  B   BEA A1352     153.072 213.476 265.282  0.00  0.00           C
ATOM   1353  B   BEA A1353     152.575 213.798 266.187  0.00  0.00           C
ATOM   1354  B   BEA A1354     152.148 214.104 267.037  0.00  0.00           C
ATOM   1355  B   BEA A1355     151.726 214.433 267.945  0.00  0.00           C
ATOM   1356  B   BEA A1356     150.961 215.087 269.761  0.00  0.00           C
ATOM   1357  B   BEA A1357     150.588 215.426 270.720  0.00  0.00           C
ATOM   1358  B   BEA A1358     150.249 215.742 271.629  0.00  0.00           C
ATOM   1359  B   BEA A1359     149.917 216.056 272.553  0.00  0.00           C
ATOM   1360  B   BEA A1360     149.245 216.683 274.491  0.00  0.00           C
ATOM   1361  B   BEA A1361     148.931 216.964 275.415  0.00  0.00           C
ATOM   1362  B   BEA A1362     148.624 217.226 276.325  0.00  0.00           C
ATOM   1363  B   BEA A1363     148.298 217.485 277.285  0.00  0.00           C
ATOM   1364  B   BEA A1364     147.954 217.732 278.287  0.00  0.00           C
ATOM   1365  B   BEA A1365     147.617 217.943 279.246  0.00  0.00           C
ATOM   1366  B   BEA A1366     147.262 218.127 280.222  0.00  0.00           C
ATOM   1367  B   BEA A1367     146.915 218.265 281.134  0.00  0.00           C
ATOM   1368  B   BEA A1368     146.526 218.367 282.101  0.00  0.00           C
ATOM   1369  B   BEA A1369     146.093 218.413 283.094  0.00  0.00           C
ATOM   1370  B   BEA A1370     145.146 218.260 284.942  0.00  0.00           C
ATOM   1371  B   BEA A1371     144.596 218.016 285.801  0.00  0.00           C
ATOM   1372  B   BEA A1372     144.011 217.641 286.547  0.00  0.00           C
ATOM   1373  B   BEA A1373     143.369 217.110 287.183  0.00  0.00           C
ATOM   1374  B   BEA A1374     142.719 216.470 287.665  0.00  0.00           C
ATOM   1375  B   BEA A1375     142.051 215.728 288.017  0.00  0.00           C
ATOM   1376  B   BEA A1376     141.402 214.942 288.241  0.00  0.00           C
ATOM   1377  B   BEA A1377     140.778 214.138 288.361  0.00  0.00           C
ATOM   1378  B   BEA A1378     140.147 213.287 288.397  0.00  0.00           C
ATOM   1379  B   BEA A1379     139.556 212.461 288.361  0.00  0.00           C
ATOM   1380  B   BEA A1380     138.972 211.622 288.266  0.00  0.00           C
ATOM   1381  B   BEA A1381     138.359 210.724 288.106  0.00  0.00           C
ATOM   1382  B   BEA A1382     137.804 209.900 287.914  0.00  0.00           C
ATOM   1383  B   BEA A1383     137.228 209.037 287.669  0.00  0.00           C
ATOM   1384  B   BEA A1384     136.678 208.206 287.394  0.00  0.00           C
ATOM   1385  B   BEA A1385     136.156 207.417 287.099  0.00  0.00           C
ATOM   1386  B   BEA A1386     135.580 206.546 286.736  0.00  0.00           C
ATOM   1387  B   BEA A1387     135.037 205.730 286.360  0.00  0.00           C
ATOM   1388  B   BEA A1388     134.531 204.973 285.981  0.00  0.00           C
ATOM   1389  B   BEA A1389     133.977 204.152 285.535  0.00  0.00           C
ATOM   1390  B   BEA A1390     133.464 203.400 285.093  0.00  0.00           C
ATOM   1391  B   BEA A1391     132.949 202.659 284.626  0.00  0.00           C
ATOM   1392  B   BEA A1392     132.392 201.871 284.090  0.00  0.00           C
ATOM   1393  B   BEA A1393     131.881 201.165 283.574  0.00  0.00           C
ATOM   1394  B   BEA A1394     131.375 200.482 283.038  0.00  0.00           C
ATOM   1395  B   BEA A1395     130.831 199.772 282.437  0.00  0.00           C
ATOM   1396  B   BEA A1396     130.296 199.099 281.819  0.00  0.00           C
ATOM   1397  B   BEA A1397     129.771 198.466 281.188  0.00  0.00           C
ATOM   1398  B   BEA A1398     128.717 197.292 279.845  0.00  0.00           C
ATOM   1399  B   BEA A1399     128.191 196.764 279.138  0.00  0.00           C
ATOM   1400  B   BEA A1400     127.644 196.257 278.372  0.00  0.00           C
ATOM   1401  B   BEA A1401     127.116 195.811 277.602  0.00  0.00           C
ATOM   1402  B   BEA A1402     126.609 195.419 276.828  0.00  0.00           C
ATOM   1403  B   BEA A1403     126.088 195.051 275.990  0.00  0.00           C
ATOM   1404  B   BEA A1404     125.558 194.713 275.086  0.00  0.00           C
ATOM   1405  B   BEA A1405     125.091 194.445 274.235  0.00  0.00           C
ATOM   1406  B   BEA A1406     124.622 194.204 273.315  0.00  0.00           C
ATOM   1407  B   BEA A1407     123.788 193.845 271.449  0.00  0.00           C
ATOM   1408  B   BEA A1408     123.427 193.719 270.502  0.00  0.00           C
ATOM   1409  B   BEA A1409     123.084 193.617 269.479  0.00  0.00           C
ATOM   1410  B   BEA A1410     122.808 193.550 268.512  0.00  0.00           C
ATOM   1411  B   BEA A1411     122.378 193.483 266.474  0.00  0.00           C
ATOM   1412  B   BEA A1412     122.163 193.488 264.377  0.00  0.00           C
ATOM   1413  B   BEA A1413     122.144 193.508 263.339  0.00  0.00           C
ATOM   1414  B   BEA A1414     122.287 193.568 261.274  0.00  0.00           C
ATOM   1415  B   BEA A1415     122.451 193.601 260.244  0.00  0.00           C
ATOM   1416  B   BEA A1416     122.665 193.630 259.263  0.00  0.00           C
ATOM   1417  B   BEA A1417     122.947 193.656 258.254  0.00  0.00           C
ATOM   1418  B   BEA A1418     123.302 193.676 257.218  0.00  0.00           C
ATOM   1419  B   BEA A1419     123.664 193.688 256.306  0.00  0.00           C
ATOM   1420  B   BEA A1420     124.119 193.696 255.295  0.00  0.00           C
ATOM   1421  B   BEA A1421     124.557 193.699 254.415  0.00  0.00           C
ATOM   1422  B   BEA A1422     125.085 193.696 253.442  0.00  0.00           C
ATOM   1423  B   BEA A1423     125.575 193.690 252.604  0.00  0.00           C
ATOM   1424  B   BEA A1424     126.153 193.679 251.677  0.00  0.00           C
ATOM   1425  B   BEA A1425     126.722 193.664 250.815  0.00  0.00           C
ATOM   1426  B   BEA A1426     127.909 193.625 249.144  0.00  0.00           C
ATOM   1427  B   BEA A1427     128.577 193.598 248.263  0.00  0.00           C
ATOM   1428  B   BEA A1428     129.213 193.570 247.456  0.00  0.00           C
ATOM   1429  B   BEA A1429     129.872 193.539 246.648  0.00  0.00           C
ATOM   1430  B   BEA A1430     130.550 193.504 245.841  0.00  0.00           C
ATOM   1431  B   BEA A1431     131.182 193.469 245.111  0.00  0.00           C
ATOM   1432  B   BEA A1432     131.891 193.428 244.313  0.00  0.00           C
ATOM   1433  B   BEA A1433     132.611 193.384 243.523  0.00  0.00           C
ATOM   1434  B   BEA A1434     133.339 193.336 242.742  0.00  0.00           C
ATOM   1435  B   BEA A1435     134.007 193.291 242.042  0.00  0.00           C
ATOM   1436  B   BEA A1436     134.743 193.238 241.284  0.00  0.00           C
ATOM   1437  B   BEA A1437     135.479 193.183 240.542  0.00  0.00           C
ATOM   1438  B   BEA A1438     136.210 193.125 239.816  0.00  0.00           C
ATOM   1439  B   BEA A1439     137.002 193.060 239.044  0.00  0.00           C
ATOM   1440  B   BEA A1440     138.481 192.929 237.631  0.00  0.00           C
ATOM   1441  B   BEA A1441     139.229 192.858 236.931  0.00  0.00           C
ATOM   1442  B   BEA A1442     140.018 192.779 236.201  0.00  0.00           C
ATOM   1443  B   BEA A1443     140.779 192.699 235.504  0.00  0.00           C
ATOM   1444  B   BEA A1444     141.570 192.612 234.787  0.00  0.00           C
ATOM   1445  B   BEA A1445     142.319 192.524 234.112  0.00  0.00           C
ATOM   1446  B   BEA A1446     143.083 192.429 233.429  0.00  0.00           C
ATOM   1447  B   BEA A1447     143.847 192.327 232.748  0.00  0.00           C
ATOM   1448  B   BEA A1448     144.655 192.212 232.030  0.00  0.00           C
ATOM   1449  B   BEA A1449     145.430 192.091 231.340  0.00  0.00           C
ATOM   1450  B   BEA A1450     146.158 191.967 230.690  0.00  0.00           C
ATOM   1451  B   BEA A1451     146.945 191.816 229.978  0.00  0.00           C
ATOM   1452  B   BEA A1452     147.691 191.652 229.288  0.00  0.00           C
ATOM   1453  B   BEA A1453     148.429 191.454 228.578  0.00  0.00           C
ATOM   1454  B   BEA A1454     149.136 191.198 227.835  0.00  0.00           C
ATOM   1455  B   BEA A1455     149.669 190.796 227.052  0.00  0.00           C
ATOM   1456  B   BEA A1456     149.102 190.188 226.722  0.00  0.00           C
ATOM   1457  B   BEA A1457     148.139 189.865 226.928  0.00  0.00           C
ATOM   1458  B   BEA A1458     147.138 189.618 227.220  0.00  0.00           C
ATOM   1459  B   BEA A1459     146.163 189.414 227.527  0.00  0.00           C
ATOM   1460  B   BEA A1460     145.233 189.238 227.827  0.00  0.00           C
ATOM   1461  B   BEA A1461     144.256 189.068 228.141  0.00  0.00           C
ATOM   1462  B   BEA A1462     143.275 188.907 228.452  0.00  0.00           C
ATOM   1463  B   BEA A1463     142.257 188.748 228.768  0.00  0.00           C
ATOM   1464  B   BEA A1464     141.295 188.603 229.056  0.00  0.00           C
ATOM   1465  B   BEA A1465     140.263 188.453 229.352  0.00  0.00           C
ATOM   1466  B   BEA A1466     139.250 188.310 229.630  0.00  0.00           C
ATOM   1467  B   BEA A1467     138.268 188.174 229.883  0.00  0.00           C
ATOM   1468  B   BEA A1468     137.250 188.035 230.129  0.00  0.00           C
ATOM   1469  B   BEA A1469     136.284 187.905 230.345  0.00  0.00           C
ATOM   1470  B   BEA A1470     135.297 187.774 230.547  0.00  0.00           C
ATOM   1471  B   BEA A1471     134.209 187.630 230.744  0.00  0.00           C
ATOM   1472  B   BEA A1472     133.197 187.496 230.903  0.00  0.00           C
ATOM   1473  B   BEA A1473     131.166 187.228 231.140  0.00  0.00           C
ATOM   1474  B   BEA A1474     129.081 186.950 231.252  0.00  0.00           C
ATOM   1475  B   BEA A1475     128.105 186.817 231.250  0.00  0.00           C
ATOM   1476  B   BEA A1476     127.069 186.675 231.205  0.00  0.00           C
ATOM   1477  B   BEA A1477     125.981 186.523 231.103  0.00  0.00           C
ATOM   1478  B   BEA A1478     125.006 186.383 230.958  0.00  0.00           C
ATOM   1479  B   BEA A1479     123.990 186.234 230.746  0.00  0.00           C
ATOM   1480  B   BEA A1480     123.015 186.087 230.473  0.00  0.00           C
ATOM   1481  B   BEA A1481     122.009 185.929 230.109  0.00  0.00           C
ATOM   1482  B   BEA A1482     121.051 185.772 229.669  0.00  0.00           C
ATOM   1483  B   BEA A1483     120.204 185.626 229.191  0.00  0.00           C
ATOM   1484  B   BEA A1484     119.336 185.467 228.603  0.00  0.00           C
ATOM   1485  B   BEA A1485     118.517 185.304 227.948  0.00  0.00           C
ATOM   1486  B   BEA A1486     117.748 185.135 227.231  0.00  0.00           C
ATOM   1487  B   BEA A1487     116.422 184.788 225.703  0.00  0.00           C
ATOM   1488  B   BEA A1488     115.821 184.594 224.849  0.00  0.00           C
ATOM   1489  B   BEA A1489     115.321 184.404 224.030  0.00  0.00           C
ATOM   1490  B   BEA A1490     114.844 184.188 223.125  0.00  0.00           C
ATOM   1491  B   BEA A1491     113.796 183.414 220.223  0.00  0.00           C
ATOM   1492  B   BEA A1492     113.599 183.115 219.245  0.00  0.00           C
ATOM   1493  B   BEA A1493     113.485 182.797 218.288  0.00  0.00           C
ATOM   1494  B   BEA A1494     113.453 182.433 217.291  0.00  0.00           C
ATOM   1495  B   BEA A1495     113.516 182.045 216.330  0.00  0.00           C
ATOM   1496  B   BEA A1496     113.673 181.629 215.409  0.00  0.00           C
ATOM   1497  B   BEA A1497     113.927 181.182 214.532  0.00  0.00           C
ATOM   1498  B   BEA A1498     114.311 180.664 213.643  0.00  0.00           C
ATOM   1499  B   BEA A1499     114.745 180.173 212.909  0.00  0.00           C
ATOM   1500  B   BEA A1500     115.314 179.604 212.163  0.00  0.00           C
ATOM   1501  B   BEA A1501     115.894 179.073 211.549  0.00  0.00           C
ATOM   1502  B   BEA A1502     116.555 178.505 210.969  0.00  0.00           C
ATOM   1503  B   BEA A1503     117.240 177.946 210.463  0.00  0.00           C
ATOM   1504  B   BEA A1504     118.741 176.786 209.591  0.00  0.00           C
ATOM   1505  B   BEA A1505     119.541 176.193 209.225  0.00  0.00           C
ATOM   1506  B   BEA A1506     120.384 175.580 208.899  0.00  0.00           C
ATOM   1507  B   BEA A1507     121.196 175.000 208.635  0.00  0.00           C
ATOM   1508  B   BEA A1508     122.820 173.855 208.236  0.00  0.00           C
ATOM   1509  B   BEA A1509     123.689 173.248 208.086  0.00  0.00           C
ATOM   1510  B   BEA A1510     124.565 172.638 207.978  0.00  0.00           C
ATOM   1511  B   BEA A1511     125.368 172.079 207.915  0.00  0.00           C
ATOM   1512  B   BEA A1512     126.235 171.474 207.887  0.00  0.00           C
ATOM   1513  B   BEA A1513     127.086 170.876 207.900  0.00  0.00           C
ATOM   1514  B   BEA A1514     127.985 170.240 207.959  0.00  0.00           C
ATOM   1515  B   BEA A1515     128.784 169.668 208.054  0.00  0.00           C
ATOM   1516  B   BEA A1516     129.613 169.065 208.198  0.00  0.00           C
ATOM   1517  B   BEA A1517     130.459 168.437 208.400  0.00  0.00           C
ATOM   1518  B   BEA A1518     131.246 167.837 208.646  0.00  0.00           C
ATOM   1519  B   BEA A1519     132.026 167.224 208.955  0.00  0.00           C
ATOM   1520  B   BEA A1520     132.782 166.604 209.334  0.00  0.00           C
ATOM   1521  B   BEA A1521     133.496 165.985 209.787  0.00  0.00           C
ATOM   1522  B   BEA A1522     134.151 165.373 210.321  0.00  0.00           C
ATOM   1523  B   BEA A1523     134.730 164.776 210.941  0.00  0.00           C
ATOM   1524  B   BEA A1524     135.216 164.195 211.659  0.00  0.00           C
ATOM   1525  B   BEA A1525     135.589 163.634 212.491  0.00  0.00           C
ATOM   1526  B   BEA A1526     135.802 163.153 213.353  0.00  0.00           C
ATOM   1527  B   BEA A1527     135.880 162.706 214.310  0.00  0.00           C
ATOM   1528  B   BEA A1528     135.839 162.309 215.298  0.00  0.00           C
ATOM   1529  B   BEA A1529     135.724 161.971 216.228  0.00  0.00           C
ATOM   1530  B   BEA A1530     135.548 161.637 217.207  0.00  0.00           C
ATOM   1531  B   BEA A1531     135.330 161.301 218.213  0.00  0.00           C
ATOM   1532  B   BEA A1532     135.107 160.983 219.157  0.00  0.00           C
ATOM   1533  B   BEA A1533     134.871 160.656 220.097  0.00  0.00           C
ATOM   1534  B   BEA A1534     134.624 160.323 221.035  0.00  0.00           C
ATOM   1535  B   BEA A1535     134.345 159.957 222.036  0.00  0.00           C
ATOM   1536  B   BEA A1536     134.073 159.609 222.966  0.00  0.00           C
ATOM   1537  B   BEA A1537     133.790 159.253 223.894  0.00  0.00           C
ATOM   1538  B   BEA A1538     133.494 158.890 224.817  0.00  0.00           C
ATOM   1539  B   BEA A1539     133.188 158.521 225.738  0.00  0.00           C
ATOM   1540  B   BEA A1540     132.870 158.144 226.654  0.00  0.00           C
ATOM   1541  B   BEA A1541     132.540 157.760 227.567  0.00  0.00           C
ATOM   1542  B   BEA A1542     132.200 157.370 228.476  0.00  0.00           C
ATOM   1543  B   BEA A1543     131.848 156.972 229.381  0.00  0.00           C
ATOM   1544  B   BEA A1544     131.486 156.568 230.282  0.00  0.00           C
ATOM   1545  B   BEA A1545     131.112 156.158 231.178  0.00  0.00           C
ATOM   1546  B   BEA A1546     130.755 155.770 232.008  0.00  0.00           C
ATOM   1547  B   BEA A1547     130.361 155.347 232.896  0.00  0.00           C
ATOM   1548  B   BEA A1548     129.957 154.917 233.780  0.00  0.00           C
ATOM   1549  B   BEA A1549     129.541 154.481 234.659  0.00  0.00           C
ATOM   1550  B   BEA A1550     129.146 154.071 235.472  0.00  0.00           C
ATOM   1551  B   BEA A1551     128.711 153.623 236.342  0.00  0.00           C
ATOM   1552  B   BEA A1552     128.298 153.201 237.146  0.00  0.00           C
ATOM   1553  B   BEA A1553     127.844 152.741 238.006  0.00  0.00           C
ATOM   1554  B   BEA A1554     127.380 152.275 238.860  0.00  0.00           C
ATOM   1555  B   BEA A1555     126.940 151.837 239.649  0.00  0.00           C
ATOM   1556  B   BEA A1556     126.457 151.361 240.493  0.00  0.00           C
ATOM   1557  B   BEA A1557     126.000 150.912 241.272  0.00  0.00           C
ATOM   1558  B   BEA A1558     124.544 149.504 243.637  0.00  0.00           C
ATOM   1559  B   BEA A1559     124.055 149.036 244.394  0.00  0.00           C
ATOM   1560  B   BEA A1560     123.521 148.529 245.203  0.00  0.00           C
ATOM   1561  B   BEA A1561     123.016 148.053 245.949  0.00  0.00           C
ATOM   1562  B   BEA A1562     122.505 147.572 246.689  0.00  0.00           C
ATOM   1563  B   BEA A1563     121.947 147.051 247.477  0.00  0.00           C
ATOM   1564  B   BEA A1564     121.420 146.562 248.204  0.00  0.00           C
ATOM   1565  B   BEA A1565     120.887 146.069 248.925  0.00  0.00           C
ATOM   1566  B   BEA A1566     120.347 145.572 249.640  0.00  0.00           C
ATOM   1567  B   BEA A1567     119.760 145.034 250.400  0.00  0.00           C
ATOM   1568  B   BEA A1568     119.207 144.530 251.101  0.00  0.00           C
ATOM   1569  B   BEA A1569     118.648 144.022 251.795  0.00  0.00           C
ATOM   1570  B   BEA A1570     118.083 143.511 252.482  0.00  0.00           C
ATOM   1571  B   BEA A1571     117.469 142.958 253.212  0.00  0.00           C
ATOM   1572  B   BEA A1572     116.892 142.440 253.884  0.00  0.00           C
ATOM   1573  B   BEA A1573     116.310 141.919 254.548  0.00  0.00           C
ATOM   1574  B   BEA A1574     115.722 141.396 255.205  0.00  0.00           C
ATOM   1575  B   BEA A1575     115.129 140.870 255.854  0.00  0.00           C
ATOM   1576  B   BEA A1576     114.487 140.301 256.544  0.00  0.00           C
ATOM   1577  B   BEA A1577     113.884 139.769 257.177  0.00  0.00           C
ATOM   1578  B   BEA A1578     113.276 139.235 257.802  0.00  0.00           C
ATOM   1579  B   BEA A1579     112.664 138.699 258.419  0.00  0.00           C
ATOM   1580  B   BEA A1580     112.002 138.121 259.072  0.00  0.00           C
ATOM   1581  B   BEA A1581     111.382 137.580 259.672  0.00  0.00           C
ATOM   1582  B   BEA A1582     110.757 137.038 260.263  0.00  0.00           C
ATOM   1583  B   BEA A1583     110.082 136.453 260.889  0.00  0.00           C
ATOM   1584  B   BEA A1584     109.451 135.907 261.463  0.00  0.00           C
ATOM   1585  B   BEA A1585     108.768 135.319 262.069  0.00  0.00           C
ATOM   1586  B   BEA A1586     108.130 134.770 262.624  0.00  0.00           C
ATOM   1587  B   BEA A1587     106.796 133.628 263.747  0.00  0.00           C
ATOM   1588  B   BEA A1588     106.101 133.035 264.314  0.00  0.00           C
ATOM   1589  B   BEA A1589     105.452 132.482 264.831  0.00  0.00           C
ATOM   1590  B   BEA A1590     104.752 131.887 265.376  0.00  0.00           C
ATOM   1591  B   BEA A1591     104.049 131.292 265.911  0.00  0.00           C
ATOM   1592  B   BEA A1592     103.394 130.738 266.399  0.00  0.00           C
ATOM   1593  B   BEA A1593     102.688 130.141 266.913  0.00  0.00           C
ATOM   1594  B   BEA A1594     101.980 129.544 267.415  0.00  0.00           C
ATOM   1595  B   BEA A1595     101.271 128.948 267.907  0.00  0.00           C
ATOM   1596  B   BEA A1596     100.560 128.351 268.387  0.00  0.00           C
ATOM   1597  B   BEA A1597      99.137 127.159 269.314  0.00  0.00           C
ATOM   1598  B   BEA A1598      98.425 126.564 269.760  0.00  0.00           C
ATOM   1599  B   BEA A1599      97.712 125.969 270.194  0.00  0.00           C
ATOM   1600  B   BEA A1600      96.948 125.333 270.647  0.00  0.00           C
ATOM   1601  B   BEA A1601      96.236 124.740 271.058  0.00  0.00           C
ATOM   1602  B   BEA A1602      95.472 124.106 271.486  0.00  0.00           C
ATOM   1603  B   BEA A1603      94.761 123.516 271.872  0.00  0.00           C
ATOM   1604  B   BEA A1604      93.998 122.885 272.274  0.00  0.00           C
ATOM   1605  B   BEA A1605      93.237 122.255 272.662  0.00  0.00           C
ATOM   1606  B   BEA A1606      92.529 121.671 273.012  0.00  0.00           C
ATOM   1607  B   BEA A1607      91.771 121.045 273.374  0.00  0.00           C
ATOM   1608  B   BEA A1608      91.015 120.422 273.723  0.00  0.00           C
ATOM   1609  B   BEA A1609      90.260 119.801 274.059  0.00  0.00           C
ATOM   1610  B   BEA A1610      89.456 119.140 274.403  0.00  0.00           C
ATOM   1611  B   BEA A1611      88.707 118.524 274.710  0.00  0.00           C
ATOM   1612  B   BEA A1612      87.960 117.911 275.005  0.00  0.00           C
ATOM   1613  B   BEA A1613      87.164 117.259 275.305  0.00  0.00           C
ATOM   1614  B   BEA A1614      86.371 116.610 275.590  0.00  0.00           C
ATOM   1615  B   BEA A1615      85.582 115.964 275.860  0.00  0.00           C
ATOM   1616  B   BEA A1616      84.797 115.322 276.114  0.00  0.00           C
ATOM   1617  B   BEA A1617      84.016 114.685 276.354  0.00  0.00           C
ATOM   1618  B   BEA A1618      83.240 114.051 276.578  0.00  0.00           C
ATOM   1619  B   BEA A1619      82.468 113.421 276.788  0.00  0.00           C
ATOM   1620  B   BEA A1620      81.649 112.753 276.995  0.00  0.00           C
ATOM   1621  B   BEA A1621      80.887 112.133 277.173  0.00  0.00           C
ATOM   1622  B   BEA A1622      80.079 111.475 277.348  0.00  0.00           C
ATOM   1623  B   BEA A1623      79.276 110.822 277.506  0.00  0.00           C
ATOM   1624  B   BEA A1624      78.480 110.174 277.647  0.00  0.00           C
ATOM   1625  B   BEA A1625      77.690 109.532 277.772  0.00  0.00           C
ATOM   1626  B   BEA A1626      76.855 108.853 277.887  0.00  0.00           C
ATOM   1627  B   BEA A1627      76.079 108.223 277.978  0.00  0.00           C
ATOM   1628  B   BEA A1628      75.258 107.556 278.058  0.00  0.00           C
ATOM   1629  B   BEA A1629      74.446 106.896 278.119  0.00  0.00           C
ATOM   1630  B   BEA A1630      73.641 106.243 278.163  0.00  0.00           C
ATOM   1631  B   BEA A1631      72.844 105.596 278.188  0.00  0.00           C
ATOM   1632  B   BEA A1632      72.005 104.915 278.196  0.00  0.00           C
ATOM   1633  B   BEA A1633      71.224 104.281 278.185  0.00  0.00           C
ATOM   1634  B   BEA A1634      70.403 103.615 278.154  0.00  0.00           C
ATOM   1635  B   BEA A1635      69.591 102.955 278.105  0.00  0.00           C
ATOM   1636  B   BEA A1636      68.786 102.301 278.037  0.00  0.00           C
ATOM   1637  B   BEA A1637      67.988 101.652 277.953  0.00  0.00           C
ATOM   1638  B   BEA A1638      67.149 100.968 277.845  0.00  0.00           C
ATOM   1639  B   BEA A1639      66.363 100.326 277.728  0.00  0.00           C
ATOM   1640  B   BEA A1640      64.760  99.009 277.442  0.00  0.00           C
ATOM   1641  B   BEA A1641      63.987  98.372 277.282  0.00  0.00           C
ATOM   1642  B   BEA A1642      63.171  97.695 277.100  0.00  0.00           C
ATOM   1643  B   BEA A1643      62.405  97.057 276.916  0.00  0.00           C
ATOM   1644  B   BEA A1644      61.642  96.417 276.721  0.00  0.00           C
ATOM   1645  B   BEA A1645      60.833  95.735 276.503  0.00  0.00           C
ATOM   1646  B   BEA A1646      60.072  95.089 276.287  0.00  0.00           C
ATOM   1647  B   BEA A1647      58.505  93.747 275.816  0.00  0.00           C
ATOM   1648  B   BEA A1648      57.745  93.088 275.575  0.00  0.00           C
ATOM   1649  B   BEA A1649      56.985  92.423 275.326  0.00  0.00           C
ATOM   1650  B   BEA A1650      56.223  91.752 275.072  0.00  0.00           C
ATOM   1651  B   BEA A1651      55.461  91.074 274.812  0.00  0.00           C
ATOM   1652  B   BEA A1652      54.743  90.429 274.563  0.00  0.00           C
ATOM   1653  B   BEA A1653      53.254  89.073 274.037  0.00  0.00           C
ATOM   1654  B   BEA A1654      52.483  88.361 273.761  0.00  0.00           C
ATOM   1655  B   BEA A1655      51.755  87.680 273.499  0.00  0.00           C
ATOM   1656  B   BEA A1656      51.024  86.989 273.236  0.00  0.00           C
ATOM   1657  B   BEA A1657      50.290  86.288 272.973  0.00  0.00           C
ATOM   1658  B   BEA A1658      49.551  85.574 272.709  0.00  0.00           C
ATOM   1659  B   BEA A1659      48.854  84.894 272.462  0.00  0.00           C
ATOM   1660  B   BEA A1660      48.107  84.156 272.200  0.00  0.00           C
ATOM   1661  B   BEA A1661      47.401  83.450 271.956  0.00  0.00           C
ATOM   1662  B   BEA A1662      46.690  82.731 271.714  0.00  0.00           C
ATOM   1663  B   BEA A1663      45.974  81.999 271.475  0.00  0.00           C
ATOM   1664  B   BEA A1664      45.299  81.299 271.255  0.00  0.00           C
ATOM   1665  B   BEA A1665      44.571  80.538 271.024  0.00  0.00           C
ATOM   1666  B   BEA A1666      43.884  79.809 270.812  0.00  0.00           C
ATOM   1667  B   BEA A1667      43.191  79.065 270.605  0.00  0.00           C
ATOM   1668  B   BEA A1668      41.784  77.529 270.209  0.00  0.00           C
ATOM   1669  B   BEA A1669      41.117  76.787 270.033  0.00  0.00           C
ATOM   1670  B   BEA A1670      40.442  76.029 269.864  0.00  0.00           C
ATOM   1671  B   BEA A1671      39.760  75.253 269.702  0.00  0.00           C
ATOM   1672  B   BEA A1672      39.071  74.460 269.549  0.00  0.00           C
ATOM   1673  B   BEA A1673      38.420  73.702 269.414  0.00  0.00           C
ATOM   1674  B   BEA A1674      37.715  72.871 269.278  0.00  0.00           C
ATOM   1675  B   BEA A1675      37.048  72.077 269.161  0.00  0.00           C
ATOM   1676  B   BEA A1676      36.420  71.321 269.061  0.00  0.00           C
ATOM   1677  B   BEA A1677      35.736  70.488 268.963  0.00  0.00           C
ATOM   1678  B   BEA A1678      35.092  69.694 268.882  0.00  0.00           C
ATOM   1679  B   BEA A1679      34.438  68.880 268.812  0.00  0.00           C
ATOM   1680  B   BEA A1680      33.775  68.047 268.752  0.00  0.00           C
ATOM   1681  B   BEA A1681      33.152  67.254 268.708  0.00  0.00           C
ATOM   1682  B   BEA A1682      32.519  66.442 268.674  0.00  0.00           C
ATOM   1683  B   BEA A1683      31.877  65.609 268.652  0.00  0.00           C
ATOM   1684  B   BEA A1684      31.225  64.754 268.642  0.00  0.00           C
ATOM   1685  B   BEA A1685      30.613  63.945 268.645  0.00  0.00           C
ATOM   1686  B   BEA A1686      29.992  63.114 268.660  0.00  0.00           C
ATOM   1687  B   BEA A1687      29.361  62.263 268.688  0.00  0.00           C
ATOM   1688  B   BEA A1688      28.770  61.459 268.725  0.00  0.00           C
ATOM   1689  B   BEA A1689      28.119  60.564 268.779  0.00  0.00           C
ATOM   1690  B   BEA A1690      26.939  58.921 268.912  0.00  0.00           C
ATOM   1691  B   BEA A1691      26.309  58.033 269.003  0.00  0.00           C
ATOM   1692  B   BEA A1692      25.720  57.195 269.099  0.00  0.00           C
ATOM   1693  B   BEA A1693      25.122  56.336 269.209  0.00  0.00           C
ATOM   1694  B   BEA A1694      24.565  55.532 269.322  0.00  0.00           C
ATOM   1695  B   BEA A1695      23.947  54.631 269.460  0.00  0.00           C
ATOM   1696  B   BEA A1696      23.372  53.786 269.600  0.00  0.00           C
ATOM   1697  B   BEA A1697      22.789  52.923 269.752  0.00  0.00           C
ATOM   1698  B   BEA A1698      22.198  52.042 269.917  0.00  0.00           C
ATOM   1699  B   BEA A1699      21.654  51.225 270.077  0.00  0.00           C
ATOM   1700  B   BEA A1700      21.105  50.394 270.247  0.00  0.00           C
ATOM   1701  B   BEA A1701      19.938  48.612 270.633  0.00  0.00           C
ATOM   1702  B   BEA A1702      19.429  47.826 270.812  0.00  0.00           C
ATOM   1703  B   BEA A1703      18.864  46.948 271.017  0.00  0.00           C
ATOM   1704  B   BEA A1704      18.297  46.061 271.230  0.00  0.00           C
ATOM   1705  B   BEA A1705      17.213  44.346 271.655  0.00  0.00           C
ATOM   1706  B   BEA A1706      16.696  43.522 271.865  0.00  0.00           C
ATOM   1707  B   BEA A1707      16.127  42.607 272.103  0.00  0.00           C
ATOM   1708  B   BEA A1708      15.611  41.773 272.322  0.00  0.00           C
ATOM   1709  B   BEA A1709      15.045  40.850 272.568  0.00  0.00           C
ATOM   1710  B   BEA A1710      14.532  40.010 272.795  0.00  0.00           C
ATOM   1711  B   BEA A1711      14.023  39.169 273.025  0.00  0.00           C
ATOM   1712  B   BEA A1712      13.465  38.241 273.280  0.00  0.00           C
ATOM   1713  B   BEA A1713      12.962  37.399 273.514  0.00  0.00           C
ATOM   1714  B   BEA A1714      12.463  36.558 273.748  0.00  0.00           C
ATOM   1715  B   BEA A1715      11.919  35.634 274.008  0.00  0.00           C
ATOM   1716  B   BEA A1716      11.431  34.798 274.243  0.00  0.00           C
ATOM   1717  B   BEA A1717      10.899  33.880 274.503  0.00  0.00           C
ATOM   1718  B   BEA A1718      10.423  33.053 274.737  0.00  0.00           C
ATOM   1719  B   BEA A1719       9.905  32.146 274.994  0.00  0.00           C
ATOM   1720  B   BEA A1720       9.396  31.246 275.249  0.00  0.00           C
ATOM   1721  B   BEA A1721       8.896  30.354 275.501  0.00  0.00           C
ATOM   1722  B   BEA A1722       8.406  29.472 275.749  0.00  0.00           C
ATOM   1723  B   BEA A1723       7.925  28.599 275.994  0.00  0.00           C
ATOM   1724  B   BEA A1724       7.455  27.738 276.234  0.00  0.00           C
ATOM   1725  B   BEA A1725       6.951  26.806 276.491  0.00  0.00           C
ATOM   1726  B   BEA A1726       5.564  24.183 277.202  0.00  0.00           C
ATOM   1727  B   BEA A1727       5.075  23.236 277.452  0.00  0.00           C
ATOM   1728  B   BEA A1728       4.603  22.310 277.692  0.00  0.00           C
ATOM   1729  B   BEA A1729       3.712  20.525 278.140  0.00  0.00           C
ATOM   1730  B   BEA A1730       3.258  19.594 278.365  0.00  0.00           C
ATOM   1731  B   BEA A1731       2.826  18.691 278.576  0.00  0.00           C
ATOM   1732  B   BEA A1732       2.380  17.745 278.790  0.00  0.00           C
ATOM   1733  B   BEA A1733       1.960  16.834 278.987  0.00  0.00           C
ATOM   1734  B   BEA A1734       1.533  15.887 279.181  0.00  0.00           C
ATOM   1735  B   BEA A1735       1.135  14.982 279.357  0.00  0.00           C
ATOM   1736  B   BEA A1736       0.737  14.052 279.525  0.00  0.00           C
ATOM   1737  B   BEA A1737      -0.066  12.080 279.831  0.00  0.00           C
ATOM   1738  B   BEA A1738      -0.432  11.122 279.951  0.00  0.00           C
ATOM   1739  B   BEA A1739      -0.779  10.171 280.048  0.00  0.00           C
ATOM   1740  B   BEA A1740      -1.119   9.179 280.121  0.00  0.00           C
ATOM   1741  B   BEA A1741      -1.441   8.165 280.160  0.00  0.00           C
ATOM   1742  B   BEA A1742      -1.719   7.200 280.158  0.00  0.00           C
ATOM   1743  B   BEA A1743      -1.971   6.198 280.105  0.00  0.00           C
ATOM   1744  B   BEA A1744      -2.188   5.144 279.977  0.00  0.00           C
ATOM   1745  B   BEA A1745      -2.330   4.166 279.773  0.00  0.00           C
ATOM   1746  B   BEA A1746      -2.395   3.166 279.442  0.00  0.00           C
ATOM   1747  B   BEA A1747      -2.348   2.256 278.978  0.00  0.00           C
ATOM   1748  B   BEA A1748      -2.162   1.439 278.339  0.00  0.00           C
ATOM   1749  B   BEA A1749      -1.835   0.806 277.559  0.00  0.00           C
ATOM   1750  B   BEA A1750      -1.421   0.390 276.732  0.00  0.00           C
ATOM   1751  B   BEA A1751      -0.921   0.133 275.835  0.00  0.00           C
ATOM   1752  B   BEA A1752      -0.385   0.017 274.937  0.00  0.00           C
ATOM   1753  B   BEA A1753       0.144   0.005 274.091  0.00  0.00           C
ATOM   1754  B   BEA A1754       0.725   0.070 273.194  0.00  0.00           C
ATOM   1755  B   BEA A1755       1.866   0.355 271.492  0.00  0.00           C
ATOM   1756  B   BEA A1756       2.460   0.562 270.627  0.00  0.00           C
ATOM   1757  B   BEA A1757       3.022   0.786 269.818  0.00  0.00           C
ATOM   1758  B   BEA A1758       3.631   1.055 268.952  0.00  0.00           C
ATOM   1759  B   BEA A1759       4.185   1.320 268.169  0.00  0.00           C
ATOM   1760  B   BEA A1760       4.774   1.621 267.345  0.00  0.00           C
ATOM   1761  B   BEA A1761       5.342   1.928 266.555  0.00  0.00           C
ATOM   1762  B   BEA A1762       5.934   2.265 265.735  0.00  0.00           C
ATOM   1763  B   BEA A1763       6.497   2.599 264.961  0.00  0.00           C
ATOM   1764  B   BEA A1764       7.078   2.957 264.166  0.00  0.00           C
ATOM   1765  B   BEA A1765       7.675   3.339 263.353  0.00  0.00           C
ATOM   1766  B   BEA A1766       8.230   3.706 262.599  0.00  0.00           C
ATOM   1767  B   BEA A1767       8.796   4.091 261.834  0.00  0.00           C
ATOM   1768  B   BEA A1768       9.369   4.493 261.061  0.00  0.00           C
ATOM   1769  B   BEA A1769       9.948   4.910 260.282  0.00  0.00           C
ATOM   1770  B   BEA A1770      10.531   5.341 259.501  0.00  0.00           C
ATOM   1771  B   BEA A1771      11.115   5.785 258.720  0.00  0.00           C
ATOM   1772  B   BEA A1772      11.643   6.197 258.015  0.00  0.00           C
ATOM   1773  B   BEA A1773      12.224   6.660 257.242  0.00  0.00           C
ATOM   1774  B   BEA A1774      12.800   7.131 256.477  0.00  0.00           C
ATOM   1775  B   BEA A1775      13.370   7.608 255.722  0.00  0.00           C
ATOM   1776  B   BEA A1776      13.930   8.089 254.981  0.00  0.00           C
ATOM   1777  B   BEA A1777      14.480   8.573 254.255  0.00  0.00           C
ATOM   1778  B   BEA A1778      15.589   9.588 252.793  0.00  0.00           C
ATOM   1779  B   BEA A1779      16.093  10.067 252.130  0.00  0.00           C
ATOM   1780  B   BEA A1780      16.674  10.636 251.365  0.00  0.00           C
ATOM   1781  B   BEA A1781      17.713  11.701 250.001  0.00  0.00           C
ATOM   1782  B   BEA A1782      18.256  12.286 249.288  0.00  0.00           C
ATOM   1783  B   BEA A1783      18.806  12.901 248.568  0.00  0.00           C
ATOM   1784  B   BEA A1784      19.312  13.493 247.904  0.00  0.00           C
ATOM   1785  B   BEA A1785      19.812  14.106 247.248  0.00  0.00           C
ATOM   1786  B   BEA A1786      20.296  14.731 246.613  0.00  0.00           C
ATOM   1787  B   BEA A1787      20.786  15.406 245.969  0.00  0.00           C
ATOM   1788  B   BEA A1788      22.108  17.612 244.217  0.00  0.00           C
ATOM   1789  B   BEA A1789      22.473  18.457 243.724  0.00  0.00           C
ATOM   1790  B   BEA A1790      22.857  20.431 243.152  0.00  0.00           C
ATOM   1791  B   BEA A1791      22.659  21.394 243.347  0.00  0.00           C
ATOM   1792  B   BEA A1792      22.168  22.142 243.912  0.00  0.00           C
ATOM   1793  B   BEA A1793      21.565  22.621 244.626  0.00  0.00           C
ATOM   1794  B   BEA A1794      19.668  23.385 246.922  0.00  0.00           C
ATOM   1795  B   BEA A1795      19.024  23.543 247.714  0.00  0.00           C
ATOM   1796  B   BEA A1796      18.356  23.678 248.542  0.00  0.00           C
ATOM   1797  B   BEA A1797      17.682  23.793 249.382  0.00  0.00           C
ATOM   1798  B   BEA A1798      17.071  23.884 250.150  0.00  0.00           C
ATOM   1799  B   BEA A1799      15.768  24.049 251.805  0.00  0.00           C
ATOM   1800  B   BEA A1800      15.147  24.118 252.603  0.00  0.00           C
ATOM   1801  B   BEA A1801      14.520  24.185 253.415  0.00  0.00           C
ATOM   1802  B   BEA A1802      13.840  24.257 254.305  0.00  0.00           C
ATOM   1803  B   BEA A1803      13.223  24.324 255.122  0.00  0.00           C
ATOM   1804  B   BEA A1804      12.622  24.392 255.927  0.00  0.00           C
ATOM   1805  B   BEA A1805      11.991  24.469 256.784  0.00  0.00           C
ATOM   1806  B   BEA A1806      11.391  24.551 257.610  0.00  0.00           C
ATOM   1807  B   BEA A1807      10.782  24.645 258.465  0.00  0.00           C
ATOM   1808  B   BEA A1808      10.179  24.756 259.330  0.00  0.00           C
ATOM   1809  B   BEA A1809       9.597  24.885 260.188  0.00  0.00           C
ATOM   1810  B   BEA A1810       9.055  25.034 261.016  0.00  0.00           C
ATOM   1811  B   BEA A1811       8.504  25.230 261.899  0.00  0.00           C
ATOM   1812  B   BEA A1812       7.994  25.479 262.776  0.00  0.00           C
ATOM   1813  B   BEA A1813       7.540  25.820 263.660  0.00  0.00           C
ATOM   1814  B   BEA A1814       7.504  27.964 265.494  0.00  0.00           C
ATOM   1815  B   BEA A1815       8.075  28.837 265.464  0.00  0.00           C
ATOM   1816  B   BEA A1816       8.721  29.633 265.276  0.00  0.00           C
ATOM   1817  B   BEA A1817       9.399  30.375 265.007  0.00  0.00           C
ATOM   1818  B   BEA A1818      10.110  31.095 264.681  0.00  0.00           C
ATOM   1819  B   BEA A1819      10.801  31.757 264.340  0.00  0.00           C
ATOM   1820  B   BEA A1820      11.538  32.436 263.958  0.00  0.00           C
ATOM   1821  B   BEA A1821      12.244  33.066 263.581  0.00  0.00           C
ATOM   1822  B   BEA A1822      12.956  33.687 263.194  0.00  0.00           C
ATOM   1823  B   BEA A1823      13.722  34.341 262.773  0.00  0.00           C
ATOM   1824  B   BEA A1824      14.472  34.972 262.358  0.00  0.00           C
ATOM   1825  B   BEA A1825      15.194  35.571 261.959  0.00  0.00           C
ATOM   1826  B   BEA A1826      15.947  36.189 261.545  0.00  0.00           C
ATOM   1827  B   BEA A1827      16.654  36.766 261.158  0.00  0.00           C
ATOM   1828  B   BEA A1828      17.381  37.354 260.765  0.00  0.00           C
ATOM   1829  B   BEA A1829      18.192  38.009 260.332  0.00  0.00           C
ATOM   1830  B   BEA A1830      18.943  38.612 259.940  0.00  0.00           C
ATOM   1831  B   BEA A1831      19.698  39.219 259.553  0.00  0.00           C
ATOM   1832  B   BEA A1832      20.459  39.830 259.172  0.00  0.00           C
ATOM   1833  B   BEA A1833      21.151  40.385 258.832  0.00  0.00           C
ATOM   1834  B   BEA A1834      21.920  41.001 258.462  0.00  0.00           C
ATOM   1835  B   BEA A1835      22.693  41.619 258.098  0.00  0.00           C
ATOM   1836  B   BEA A1836      24.250  42.865 257.386  0.00  0.00           C
ATOM   1837  B   BEA A1837      25.034  43.491 257.039  0.00  0.00           C
ATOM   1838  B   BEA A1838      25.821  44.119 256.697  0.00  0.00           C
ATOM   1839  B   BEA A1839      26.535  44.690 256.393  0.00  0.00           C
ATOM   1840  B   BEA A1840      27.327  45.322 256.062  0.00  0.00           C
ATOM   1841  B   BEA A1841      28.121  45.956 255.736  0.00  0.00           C
ATOM   1842  B   BEA A1842      28.916  46.591 255.415  0.00  0.00           C
ATOM   1843  B   BEA A1843      29.639  47.168 255.129  0.00  0.00           C
ATOM   1844  B   BEA A1844      30.437  47.806 254.819  0.00  0.00           C
ATOM   1845  B   BEA A1845      31.237  48.444 254.513  0.00  0.00           C
ATOM   1846  B   BEA A1846      32.038  49.084 254.213  0.00  0.00           C
ATOM   1847  B   BEA A1847      32.763  49.664 253.945  0.00  0.00           C
ATOM   1848  B   BEA A1848      33.564  50.306 253.654  0.00  0.00           C
ATOM   1849  B   BEA A1849      34.365  50.947 253.368  0.00  0.00           C
ATOM   1850  B   BEA A1850      35.166  51.589 253.087  0.00  0.00           C
ATOM   1851  B   BEA A1851      35.891  52.170 252.836  0.00  0.00           C
ATOM   1852  B   BEA A1852      37.488  53.453 252.295  0.00  0.00           C
ATOM   1853  B   BEA A1853      38.285  54.094 252.031  0.00  0.00           C
ATOM   1854  B   BEA A1854      39.080  54.734 251.772  0.00  0.00           C
ATOM   1855  B   BEA A1855      39.872  55.373 251.517  0.00  0.00           C
ATOM   1856  B   BEA A1856      40.663  56.012 251.266  0.00  0.00           C
ATOM   1857  B   BEA A1857      41.450  56.649 251.019  0.00  0.00           C
ATOM   1858  B   BEA A1858      42.235  57.285 250.776  0.00  0.00           C
ATOM   1859  B   BEA A1859      43.794  58.552 250.302  0.00  0.00           C
ATOM   1860  B   BEA A1860      44.567  59.182 250.071  0.00  0.00           C
ATOM   1861  B   BEA A1861      45.337  59.811 249.843  0.00  0.00           C
ATOM   1862  B   BEA A1862      46.176  60.497 249.597  0.00  0.00           C
ATOM   1863  B   BEA A1863      46.936  61.121 249.376  0.00  0.00           C
ATOM   1864  B   BEA A1864      47.690  61.742 249.159  0.00  0.00           C
ATOM   1865  B   BEA A1865      48.513  62.420 248.925  0.00  0.00           C
ATOM   1866  B   BEA A1866      49.329  63.094 248.694  0.00  0.00           C
ATOM   1867  B   BEA A1867      50.868  64.373 248.263  0.00  0.00           C
ATOM   1868  B   BEA A1868      51.663  65.037 248.042  0.00  0.00           C
ATOM   1869  B   BEA A1869      52.451  65.696 247.825  0.00  0.00           C
ATOM   1870  B   BEA A1870      53.230  66.351 247.610  0.00  0.00           C
ATOM   1871  B   BEA A1871      54.001  67.001 247.399  0.00  0.00           C
ATOM   1872  B   BEA A1872      54.764  67.646 247.191  0.00  0.00           C
ATOM   1873  B   BEA A1873      55.517  68.286 246.986  0.00  0.00           C
ATOM   1874  B   BEA A1874      56.330  68.979 246.765  0.00  0.00           C
ATOM   1875  B   BEA A1875      57.063  69.607 246.565  0.00  0.00           C
ATOM   1876  B   BEA A1876      57.854  70.288 246.350  0.00  0.00           C
ATOM   1877  B   BEA A1877      58.634  70.963 246.137  0.00  0.00           C
ATOM   1878  B   BEA A1878      59.402  71.630 245.927  0.00  0.00           C
ATOM   1879  B   BEA A1879      60.158  72.291 245.720  0.00  0.00           C
ATOM   1880  B   BEA A1880      60.966  73.001 245.497  0.00  0.00           C
ATOM   1881  B   BEA A1881      61.695  73.646 245.295  0.00  0.00           C
ATOM   1882  B   BEA A1882      62.475  74.339 245.077  0.00  0.00           C
ATOM   1883  B   BEA A1883      63.240  75.024 244.862  0.00  0.00           C
ATOM   1884  B   BEA A1884      63.989  75.699 244.649  0.00  0.00           C
ATOM   1885  B   BEA A1885      64.723  76.365 244.438  0.00  0.00           C
ATOM   1886  B   BEA A1886      65.501  77.076 244.211  0.00  0.00           C
ATOM   1887  B   BEA A1887      66.261  77.776 243.987  0.00  0.00           C
ATOM   1888  B   BEA A1888      67.002  78.465 243.765  0.00  0.00           C
ATOM   1889  B   BEA A1889      67.724  79.142 243.545  0.00  0.00           C
ATOM   1890  B   BEA A1890      68.484  79.862 243.309  0.00  0.00           C
ATOM   1891  B   BEA A1891      69.222  80.567 243.075  0.00  0.00           C
ATOM   1892  B   BEA A1892      69.938  81.259 242.843  0.00  0.00           C
ATOM   1893  B   BEA A1893      70.686  81.989 242.595  0.00  0.00           C
ATOM   1894  B   BEA A1894      71.408  82.704 242.349  0.00  0.00           C
ATOM   1895  B   BEA A1895      72.828  84.136 241.842  0.00  0.00           C
ATOM   1896  B   BEA A1896      73.521  84.851 241.583  0.00  0.00           C
ATOM   1897  B   BEA A1897      74.186  85.547 241.325  0.00  0.00           C
ATOM   1898  B   BEA A1898      74.915  86.323 241.031  0.00  0.00           C
ATOM   1899  B   BEA A1899      75.565  87.028 240.757  0.00  0.00           C
ATOM   1900  B   BEA A1900      76.226  87.759 240.466  0.00  0.00           C
ATOM   1901  B   BEA A1901      76.894  88.515 240.157  0.00  0.00           C
ATOM   1902  B   BEA A1902      78.193  90.041 239.503  0.00  0.00           C
ATOM   1903  B   BEA A1903      78.818  90.808 239.158  0.00  0.00           C
ATOM   1904  B   BEA A1904      79.433  91.588 238.793  0.00  0.00           C
ATOM   1905  B   BEA A1905      80.001  92.336 238.431  0.00  0.00           C
ATOM   1906  B   BEA A1906      80.584  93.136 238.026  0.00  0.00           C
ATOM   1907  B   BEA A1907      81.112  93.897 237.623  0.00  0.00           C
ATOM   1908  B   BEA A1908      81.641  94.703 237.177  0.00  0.00           C
ATOM   1909  B   BEA A1909      82.135  95.506 236.708  0.00  0.00           C
ATOM   1910  B   BEA A1910      82.587  96.304 236.216  0.00  0.00           C
ATOM   1911  B   BEA A1911      82.994  97.092 235.700  0.00  0.00           C
ATOM   1912  B   BEA A1912      83.366  97.907 235.134  0.00  0.00           C
ATOM   1913  B   BEA A1913      83.925  99.486 233.913  0.00  0.00           C
ATOM   1914  B   BEA A1914      84.102 100.250 233.253  0.00  0.00           C
ATOM   1915  B   BEA A1915      84.206 101.029 232.521  0.00  0.00           C
ATOM   1916  B   BEA A1916      84.221 101.730 231.801  0.00  0.00           C
ATOM   1917  B   BEA A1917      84.149 102.422 231.023  0.00  0.00           C
ATOM   1918  B   BEA A1918      83.983 103.079 230.209  0.00  0.00           C
ATOM   1919  B   BEA A1919      83.729 103.679 229.383  0.00  0.00           C
ATOM   1920  B   BEA A1920      83.405 104.207 228.577  0.00  0.00           C
ATOM   1921  B   BEA A1921      83.002 104.693 227.750  0.00  0.00           C
ATOM   1922  B   BEA A1922      82.518 105.139 226.900  0.00  0.00           C
ATOM   1923  B   BEA A1923      82.008 105.509 226.107  0.00  0.00           C
ATOM   1924  B   BEA A1924      81.431 105.847 225.292  0.00  0.00           C
ATOM   1925  B   BEA A1925      80.823 106.137 224.502  0.00  0.00           C
ATOM   1926  B   BEA A1926      79.525 106.601 222.971  0.00  0.00           C
ATOM   1927  B   BEA A1927      78.079 106.959 221.427  0.00  0.00           C
ATOM   1928  B   BEA A1928      77.375 107.093 220.715  0.00  0.00           C
ATOM   1929  B   BEA A1929      75.911 107.313 219.292  0.00  0.00           C
ATOM   1930  B   BEA A1930      75.110 107.406 218.540  0.00  0.00           C
ATOM   1931  B   BEA A1931      74.379 107.477 217.866  0.00  0.00           C
ATOM   1932  B   BEA A1932      73.614 107.541 217.171  0.00  0.00           C
ATOM   1933  B   BEA A1933      72.817 107.595 216.458  0.00  0.00           C
ATOM   1934  B   BEA A1934      72.052 107.638 215.781  0.00  0.00           C
ATOM   1935  B   BEA A1935      71.262 107.674 215.090  0.00  0.00           C
ATOM   1936  B   BEA A1936      70.450 107.703 214.387  0.00  0.00           C
ATOM   1937  B   BEA A1937      68.897 107.740 213.057  0.00  0.00           C
ATOM   1938  B   BEA A1938      68.099 107.750 212.380  0.00  0.00           C
ATOM   1939  B   BEA A1939      67.290 107.756 211.696  0.00  0.00           C
ATOM   1940  B   BEA A1940      66.472 107.757 211.008  0.00  0.00           C
ATOM   1941  B   BEA A1941      65.712 107.755 210.371  0.00  0.00           C
ATOM   1942  B   BEA A1942      64.883 107.749 209.676  0.00  0.00           C
ATOM   1943  B   BEA A1943      64.116 107.741 209.036  0.00  0.00           C
ATOM   1944  B   BEA A1944      63.285 107.729 208.341  0.00  0.00           C
ATOM   1945  B   BEA A1945      62.521 107.717 207.702  0.00  0.00           C
ATOM   1946  B   BEA A1946      61.696 107.702 207.011  0.00  0.00           C
ATOM   1947  B   BEA A1947      60.877 107.687 206.325  0.00  0.00           C
ATOM   1948  B   BEA A1948      60.132 107.671 205.698  0.00  0.00           C
ATOM   1949  B   BEA A1949      59.334 107.655 205.023  0.00  0.00           C
ATOM   1950  B   BEA A1950      58.486 107.638 204.303  0.00  0.00           C
ATOM   1951  B   BEA A1951      57.718 107.622 203.647  0.00  0.00           C
ATOM   1952  B   BEA A1952      56.906 107.608 202.949  0.00  0.00           C
ATOM   1953  B   BEA A1953      56.117 107.595 202.264  0.00  0.00           C
ATOM   1954  B   BEA A1954      55.352 107.584 201.594  0.00  0.00           C
ATOM   1955  B   BEA A1955      54.556 107.576 200.889  0.00  0.00           C
ATOM   1956  B   BEA A1956      53.793 107.572 200.203  0.00  0.00           C
ATOM   1957  B   BEA A1957      53.009 107.573 199.489  0.00  0.00           C
ATOM   1958  B   BEA A1958      52.265 107.578 198.799  0.00  0.00           C
ATOM   1959  B   BEA A1959      50.761 107.610 197.360  0.00  0.00           C
ATOM   1960  B   BEA A1960      50.019 107.639 196.620  0.00  0.00           C
ATOM   1961  B   BEA A1961      49.296 107.679 195.876  0.00  0.00           C
ATOM   1962  B   BEA A1962      48.602 107.732 195.134  0.00  0.00           C
ATOM   1963  B   BEA A1963      47.910 107.804 194.358  0.00  0.00           C
ATOM   1964  B   BEA A1964      47.242 107.897 193.561  0.00  0.00           C
ATOM   1965  B   BEA A1965      46.589 108.021 192.719  0.00  0.00           C
ATOM   1966  B   BEA A1966      46.013 108.175 191.892  0.00  0.00           C
ATOM   1967  B   BEA A1967      45.474 108.387 190.990  0.00  0.00           C
ATOM   1968  B   BEA A1968      44.784 109.023 189.156  0.00  0.00           C
ATOM   1969  B   BEA A1969      44.745 109.494 188.242  0.00  0.00           C
ATOM   1970  B   BEA A1970      44.979 110.065 187.398  0.00  0.00           C
ATOM   1971  B   BEA A1971      45.449 110.679 186.691  0.00  0.00           C
ATOM   1972  B   BEA A1972      46.058 111.274 186.141  0.00  0.00           C
ATOM   1973  B   BEA A1973      46.791 111.878 185.685  0.00  0.00           C
ATOM   1974  B   BEA A1974      47.603 112.469 185.316  0.00  0.00           C
ATOM   1975  B   BEA A1975      48.401 113.001 185.038  0.00  0.00           C
ATOM   1976  B   BEA A1976      49.259 113.537 184.803  0.00  0.00           C
ATOM   1977  B   BEA A1977      50.154 114.064 184.609  0.00  0.00           C
ATOM   1978  B   BEA A1978      51.064 114.575 184.453  0.00  0.00           C
ATOM   1979  B   BEA A1979      51.969 115.061 184.332  0.00  0.00           C
ATOM   1980  B   BEA A1980      52.905 115.547 184.234  0.00  0.00           C
ATOM   1981  B   BEA A1981      53.803 115.997 184.162  0.00  0.00           C
ATOM   1982  B   BEA A1982      55.675 116.895 184.072  0.00  0.00           C
ATOM   1983  B   BEA A1983      56.637 117.337 184.051  0.00  0.00           C
ATOM   1984  B   BEA A1984      57.584 117.762 184.044  0.00  0.00           C
ATOM   1985  B   BEA A1985      58.581 118.198 184.051  0.00  0.00           C
ATOM   1986  B   BEA A1986      60.490 119.005 184.099  0.00  0.00           C
ATOM   1987  B   BEA A1987      62.400 119.777 184.186  0.00  0.00           C
ATOM   1988  B   BEA A1988      63.364 120.155 184.243  0.00  0.00           C
ATOM   1989  B   BEA A1989      64.359 120.536 184.310  0.00  0.00           C
ATOM   1990  B   BEA A1990      65.300 120.890 184.381  0.00  0.00           C
ATOM   1991  B   BEA A1991      66.266 121.246 184.460  0.00  0.00           C
ATOM   1992  B   BEA A1992      67.255 121.603 184.548  0.00  0.00           C
ATOM   1993  B   BEA A1993      69.211 122.287 184.740  0.00  0.00           C
ATOM   1994  B   BEA A1994      70.174 122.613 184.843  0.00  0.00           C
ATOM   1995  B   BEA A1995      71.239 122.966 184.963  0.00  0.00           C
ATOM   1996  B   BEA A1996      72.147 123.261 185.070  0.00  0.00           C
ATOM   1997  B   BEA A1997      73.154 123.580 185.194  0.00  0.00           C
ATOM   1998  B   BEA A1998      74.173 123.897 185.325  0.00  0.00           C
ATOM   1999  B   BEA A1999      75.115 124.182 185.450  0.00  0.00           C
ATOM   2000  B   BEA A2000      76.154 124.490 185.593  0.00  0.00           C
ATOM   2001  B   BEA A2001      79.138 125.330 186.028  0.00  0.00           C
ATOM   2002  B   BEA A2002      81.092 125.843 186.333  0.00  0.00           C
ATOM   2003  B   BEA A2003      82.073 126.090 186.492  0.00  0.00           C
ATOM   2004  B   BEA A2004      83.144 126.352 186.670  0.00  0.00           C
ATOM   2005  B   BEA A2005      84.125 126.583 186.836  0.00  0.00           C
ATOM   2006  B   BEA A2006      85.105 126.806 187.006  0.00  0.00           C
ATOM   2007  B   BEA A2007      86.083 127.021 187.178  0.00  0.00           C
ATOM   2008  B   BEA A2008      87.147 127.245 187.370  0.00  0.00           C
ATOM   2009  B   BEA A2009      88.116 127.441 187.548  0.00  0.00           C
ATOM   2010  B   BEA A2010      89.169 127.644 187.745  0.00  0.00           C
ATOM   2011  B   BEA A2011      90.126 127.820 187.928  0.00  0.00           C
ATOM   2012  B   BEA A2012      91.163 128.000 188.129  0.00  0.00           C
ATOM   2013  B   BEA A2013      92.191 128.169 188.332  0.00  0.00           C
ATOM   2014  B   BEA A2014      93.207 128.324 188.536  0.00  0.00           C
ATOM   2015  B   BEA A2015      94.211 128.467 188.741  0.00  0.00           C
ATOM   2016  B   BEA A2016      95.201 128.598 188.947  0.00  0.00           C
ATOM   2017  B   BEA A2017      96.177 128.715 189.153  0.00  0.00           C
ATOM   2018  B   BEA A2018      97.222 128.827 189.377  0.00  0.00           C
ATOM   2019  B   BEA A2019      99.255 129.005 189.825  0.00  0.00           C
ATOM   2020  B   BEA A2020     100.240 129.071 190.047  0.00  0.00           C
ATOM   2021  B   BEA A2021     101.285 129.125 190.286  0.00  0.00           C
ATOM   2022  B   BEA A2022     102.304 129.160 190.524  0.00  0.00           C
ATOM   2023  B   BEA A2023     103.295 129.178 190.759  0.00  0.00           C
ATOM   2024  B   BEA A2024     104.337 129.177 191.010  0.00  0.00           C
ATOM   2025  B   BEA A2025     105.345 129.156 191.258  0.00  0.00           C
ATOM   2026  B   BEA A2026     106.321 129.116 191.502  0.00  0.00           C
ATOM   2027  B   BEA A2027     108.390 128.956 192.035  0.00  0.00           C
ATOM   2028  B   BEA A2028     109.335 128.848 192.287  0.00  0.00           C
ATOM   2029  B   BEA A2029     110.388 128.697 192.576  0.00  0.00           C
ATOM   2030  B   BEA A2030     111.335 128.533 192.843  0.00  0.00           C
ATOM   2031  B   BEA A2031     112.319 128.332 193.130  0.00  0.00           C
ATOM   2032  B   BEA A2032     113.270 128.106 193.416  0.00  0.00           C
ATOM   2033  B   BEA A2033     114.255 127.837 193.724  0.00  0.00           C
ATOM   2034  B   BEA A2034     115.209 127.539 194.035  0.00  0.00           C
ATOM   2035  B   BEA A2035     116.135 127.213 194.349  0.00  0.00           C
ATOM   2036  B   BEA A2036     117.095 126.832 194.689  0.00  0.00           C
ATOM   2037  B   BEA A2037     117.970 126.445 195.014  0.00  0.00           C
ATOM   2038  B   BEA A2038     118.882 125.999 195.369  0.00  0.00           C
ATOM   2039  B   BEA A2039     119.716 125.547 195.710  0.00  0.00           C
ATOM   2040  B   BEA A2040     120.533 125.063 196.061  0.00  0.00           C
ATOM   2041  B   BEA A2041     121.389 124.507 196.449  0.00  0.00           C
ATOM   2042  B   BEA A2042     122.177 123.948 196.825  0.00  0.00           C
ATOM   2043  B   BEA A2043     122.953 123.350 197.217  0.00  0.00           C
ATOM   2044  B   BEA A2044     123.669 122.754 197.597  0.00  0.00           C
ATOM   2045  B   BEA A2045     124.378 122.117 197.995  0.00  0.00           C
ATOM   2046  B   BEA A2046     125.081 121.438 198.410  0.00  0.00           C
ATOM   2047  B   BEA A2047     125.731 120.765 198.816  0.00  0.00           C
ATOM   2048  B   BEA A2048     126.376 120.049 199.241  0.00  0.00           C
ATOM   2049  B   BEA A2049     127.018 119.288 199.687  0.00  0.00           C
ATOM   2050  B   BEA A2050     127.569 118.593 200.090  0.00  0.00           C
ATOM   2051  B   BEA A2051     128.161 117.800 200.546  0.00  0.00           C
ATOM   2052  B   BEA A2052     128.703 117.030 200.983  0.00  0.00           C
ATOM   2053  B   BEA A2053     129.233 116.234 201.427  0.00  0.00           C
ATOM   2054  B   BEA A2054     129.746 115.420 201.870  0.00  0.00           C
ATOM   2055  B   BEA A2055     130.201 114.659 202.273  0.00  0.00           C
ATOM   2056  B   BEA A2056     130.667 113.835 202.696  0.00  0.00           C
ATOM   2057  B   BEA A2057     131.137 112.955 203.130  0.00  0.00           C
ATOM   2058  B   BEA A2058     131.568 112.093 203.533  0.00  0.00           C
ATOM   2059  B   BEA A2059     131.987 111.195 203.926  0.00  0.00           C
ATOM   2060  B   BEA A2060     132.356 110.339 204.272  0.00  0.00           C
ATOM   2061  B   BEA A2061     132.719 109.415 204.609  0.00  0.00           C
ATOM   2062  B   BEA A2062     133.349 107.466 205.151  0.00  0.00           C
ATOM   2063  B   BEA A2063     133.575 106.508 205.304  0.00  0.00           C
ATOM   2064  B   BEA A2064     133.736 105.466 205.346  0.00  0.00           C
ATOM   2065  B   BEA A2065     133.777 104.413 205.195  0.00  0.00           C
ATOM   2066  B   BEA A2066     133.670 103.478 204.829  0.00  0.00           C
ATOM   2067  B   BEA A2067     133.412 102.640 204.228  0.00  0.00           C
ATOM   2068  B   BEA A2068     133.065 102.004 203.511  0.00  0.00           C
ATOM   2069  B   BEA A2069     132.646 101.497 202.685  0.00  0.00           C
ATOM   2070  B   BEA A2070     132.206 101.122 201.837  0.00  0.00           C
ATOM   2071  B   BEA A2071     131.726 100.825 200.920  0.00  0.00           C
ATOM   2072  B   BEA A2072     131.256 100.610 200.021  0.00  0.00           C
ATOM   2073  B   BEA A2073     130.787 100.454 199.121  0.00  0.00           C
ATOM   2074  B   BEA A2074     130.301 100.339 198.183  0.00  0.00           C
ATOM   2075  B   BEA A2075     129.841 100.268 197.286  0.00  0.00           C
ATOM   2076  B   BEA A2076     129.383 100.228 196.384  0.00  0.00           C
ATOM   2077  B   BEA A2077     128.899 100.215 195.417  0.00  0.00           C
ATOM   2078  B   BEA A2078     128.428 100.228 194.463  0.00  0.00           C
ATOM   2079  B   BEA A2079     127.976 100.263 193.533  0.00  0.00           C
ATOM   2080  B   BEA A2080     127.547 100.315 192.637  0.00  0.00           C
ATOM   2081  B   BEA A2081     127.109 100.387 191.703  0.00  0.00           C
ATOM   2082  B   BEA A2082     126.664 100.478 190.735  0.00  0.00           C
ATOM   2083  B   BEA A2083     126.251 100.578 189.819  0.00  0.00           C
ATOM   2084  B   BEA A2084     125.801 100.706 188.795  0.00  0.00           C
ATOM   2085  B   BEA A2085     125.424 100.827 187.916  0.00  0.00           C
ATOM   2086  B   BEA A2086     125.014 100.974 186.934  0.00  0.00           C
ATOM   2087  B   BEA A2087     124.610 101.136 185.938  0.00  0.00           C
ATOM   2088  B   BEA A2088     124.247 101.296 185.014  0.00  0.00           C
ATOM   2089  B   BEA A2089     123.894 101.466 184.083  0.00  0.00           C
ATOM   2090  B   BEA A2090     123.520 101.664 183.059  0.00  0.00           C
ATOM   2091  B   BEA A2091     123.191 101.855 182.118  0.00  0.00           C
ATOM   2092  B   BEA A2092     122.876 102.053 181.177  0.00  0.00           C
ATOM   2093  B   BEA A2093     122.551 102.279 180.151  0.00  0.00           C
ATOM   2094  B   BEA A2094     122.271 102.492 179.218  0.00  0.00           C
ATOM   2095  B   BEA A2095     121.988 102.731 178.206  0.00  0.00           C
ATOM   2096  B   BEA A2096     121.729 102.976 177.205  0.00  0.00           C
ATOM   2097  B   BEA A2097     121.515 103.203 176.304  0.00  0.00           C
ATOM   2098  B   BEA A2098     121.289 103.476 175.249  0.00  0.00           C
ATOM   2099  B   BEA A2099     121.111 103.729 174.300  0.00  0.00           C
ATOM   2100  B   BEA A2100     120.949 104.005 173.290  0.00  0.00           C
ATOM   2101  B   BEA A2101     120.821 104.281 172.308  0.00  0.00           C
ATOM   2102  B   BEA A2102     120.664 104.874 170.277  0.00  0.00           C
ATOM   2103  B   BEA A2103     120.644 105.166 169.314  0.00  0.00           C
ATOM   2104  B   BEA A2104     120.662 105.480 168.309  0.00  0.00           C
ATOM   2105  B   BEA A2105     120.817 106.130 166.329  0.00  0.00           C
ATOM   2106  B   BEA A2106     120.952 106.467 165.353  0.00  0.00           C
ATOM   2107  B   BEA A2107     121.121 106.807 164.410  0.00  0.00           C
ATOM   2108  B   BEA A2108     121.586 107.548 162.482  0.00  0.00           C
ATOM   2109  B   BEA A2109     121.865 107.925 161.566  0.00  0.00           C
ATOM   2110  B   BEA A2110     122.171 108.309 160.679  0.00  0.00           C
ATOM   2111  B   BEA A2111     122.528 108.728 159.760  0.00  0.00           C
ATOM   2112  B   BEA A2112     122.911 109.157 158.871  0.00  0.00           C
ATOM   2113  B   BEA A2113     123.318 109.596 158.012  0.00  0.00           C
ATOM   2114  B   BEA A2114     123.746 110.046 157.182  0.00  0.00           C
ATOM   2115  B   BEA A2115     124.193 110.508 156.381  0.00  0.00           C
ATOM   2116  B   BEA A2116     124.658 110.982 155.607  0.00  0.00           C
ATOM   2117  B   BEA A2117     125.170 111.505 154.809  0.00  0.00           C
ATOM   2118  B   BEA A2118     125.662 112.008 154.091  0.00  0.00           C
ATOM   2119  B   BEA A2119     126.200 112.564 153.351  0.00  0.00           C
ATOM   2120  B   BEA A2120     126.747 113.138 152.641  0.00  0.00           C
ATOM   2121  B   BEA A2121     127.263 113.691 152.004  0.00  0.00           C
ATOM   2122  B   BEA A2122     127.820 114.303 151.350  0.00  0.00           C
ATOM   2123  B   BEA A2123     128.378 114.937 150.725  0.00  0.00           C
ATOM   2124  B   BEA A2124     128.936 115.593 150.128  0.00  0.00           C
ATOM   2125  B   BEA A2125     129.491 116.271 149.559  0.00  0.00           C
ATOM   2126  B   BEA A2126     130.041 116.975 149.018  0.00  0.00           C
ATOM   2127  B   BEA A2127     130.582 117.704 148.504  0.00  0.00           C
ATOM   2128  B   BEA A2128     131.115 118.460 148.017  0.00  0.00           C
ATOM   2129  B   BEA A2129     131.635 119.245 147.558  0.00  0.00           C
ATOM   2130  B   BEA A2130     132.141 120.060 147.125  0.00  0.00           C
ATOM   2131  B   BEA A2131     132.600 120.852 146.745  0.00  0.00           C
ATOM   2132  B   BEA A2132     133.074 121.731 146.363  0.00  0.00           C
ATOM   2133  B   BEA A2133     133.501 122.582 146.032  0.00  0.00           C
ATOM   2134  B   BEA A2134     133.942 123.524 145.704  0.00  0.00           C
ATOM   2135  B   BEA A2135     134.338 124.431 145.424  0.00  0.00           C
ATOM   2136  B   BEA A2136     134.719 125.364 145.171  0.00  0.00           C
ATOM   2137  B   BEA A2137     135.085 126.322 144.944  0.00  0.00           C
ATOM   2138  B   BEA A2138     135.435 127.302 144.745  0.00  0.00           C
ATOM   2139  B   BEA A2139     135.747 128.235 144.585  0.00  0.00           C
ATOM   2140  B   BEA A2140     136.350 130.224 144.337  0.00  0.00           C
ATOM   2141  B   BEA A2141     136.619 131.207 144.258  0.00  0.00           C
ATOM   2142  B   BEA A2142     136.891 132.276 144.205  0.00  0.00           C
ATOM   2143  B   BEA A2143     137.131 133.287 144.185  0.00  0.00           C
ATOM   2144  B   BEA A2144     137.356 134.307 144.194  0.00  0.00           C
ATOM   2145  B   BEA A2145     137.749 136.301 144.296  0.00  0.00           C
ATOM   2146  B   BEA A2146     137.930 137.344 144.394  0.00  0.00           C
ATOM   2147  B   BEA A2147     138.098 138.392 144.524  0.00  0.00           C
ATOM   2148  B   BEA A2148     138.240 139.369 144.674  0.00  0.00           C
ATOM   2149  B   BEA A2149     138.378 140.422 144.866  0.00  0.00           C
ATOM   2150  B   BEA A2150     138.493 141.401 145.076  0.00  0.00           C
ATOM   2151  B   BEA A2151     138.691 143.427 145.604  0.00  0.00           C
ATOM   2152  B   BEA A2152     138.767 144.399 145.905  0.00  0.00           C
ATOM   2153  B   BEA A2153     138.834 145.438 146.264  0.00  0.00           C
ATOM   2154  B   BEA A2154     138.883 146.399 146.630  0.00  0.00           C
ATOM   2155  B   BEA A2155     138.942 148.299 147.460  0.00  0.00           C
ATOM   2156  B   BEA A2156     138.953 149.236 147.924  0.00  0.00           C
ATOM   2157  B   BEA A2157     138.950 150.164 148.424  0.00  0.00           C
ATOM   2158  B   BEA A2158     138.908 151.918 149.486  0.00  0.00           C
ATOM   2159  B   BEA A2159     138.867 152.810 150.091  0.00  0.00           C
ATOM   2160  B   BEA A2160     138.817 153.625 150.686  0.00  0.00           C
ATOM   2161  B   BEA A2161     138.756 154.427 151.317  0.00  0.00           C
ATOM   2162  B   BEA A2162     138.682 155.216 151.983  0.00  0.00           C
ATOM   2163  B   BEA A2163     138.597 155.991 152.686  0.00  0.00           C
ATOM   2164  B   BEA A2164     138.500 156.751 153.427  0.00  0.00           C
ATOM   2165  B   BEA A2165     138.399 157.439 154.149  0.00  0.00           C
ATOM   2166  B   BEA A2166     138.277 158.167 154.970  0.00  0.00           C
ATOM   2167  B   BEA A2167     138.153 158.824 155.770  0.00  0.00           C
ATOM   2168  B   BEA A2168     138.028 159.414 156.542  0.00  0.00           C
ATOM   2169  B   BEA A2169     137.880 160.039 157.421  0.00  0.00           C
ATOM   2170  B   BEA A2170     137.733 160.598 158.270  0.00  0.00           C
ATOM   2171  B   BEA A2171     137.576 161.139 159.155  0.00  0.00           C
ATOM   2172  B   BEA A2172     137.408 161.660 160.070  0.00  0.00           C
ATOM   2173  B   BEA A2173     137.245 162.118 160.935  0.00  0.00           C
ATOM   2174  B   BEA A2174     137.058 162.594 161.899  0.00  0.00           C
ATOM   2175  B   BEA A2175     136.878 163.009 162.801  0.00  0.00           C
ATOM   2176  B   BEA A2176     136.690 163.399 163.716  0.00  0.00           C
ATOM   2177  B   BEA A2177     136.477 163.796 164.720  0.00  0.00           C
ATOM   2178  B   BEA A2178     136.275 164.134 165.647  0.00  0.00           C
ATOM   2179  B   BEA A2179     136.049 164.472 166.656  0.00  0.00           C
ATOM   2180  B   BEA A2180     135.835 164.753 167.578  0.00  0.00           C
ATOM   2181  B   BEA A2181     135.596 165.027 168.573  0.00  0.00           C
ATOM   2182  B   BEA A2182     135.353 165.267 169.553  0.00  0.00           C
ATOM   2183  B   BEA A2183     135.106 165.474 170.514  0.00  0.00           C
ATOM   2184  B   BEA A2184     134.834 165.660 171.531  0.00  0.00           C
ATOM   2185  B   BEA A2185     134.560 165.807 172.516  0.00  0.00           C
ATOM   2186  B   BEA A2186     134.262 165.924 173.542  0.00  0.00           C
ATOM   2187  B   BEA A2187     133.962 165.998 174.522  0.00  0.00           C
ATOM   2188  B   BEA A2188     133.640 166.031 175.525  0.00  0.00           C
ATOM   2189  B   BEA A2189     133.296 166.018 176.537  0.00  0.00           C
ATOM   2190  B   BEA A2190     132.955 165.956 177.479  0.00  0.00           C
ATOM   2191  B   BEA A2191     132.568 165.829 178.473  0.00  0.00           C
ATOM   2192  B   BEA A2192     132.189 165.650 179.374  0.00  0.00           C
ATOM   2193  B   BEA A2193     131.765 165.387 180.291  0.00  0.00           C
ATOM   2194  B   BEA A2194     131.298 165.022 181.196  0.00  0.00           C
ATOM   2195  B   BEA A2195     130.840 164.591 181.973  0.00  0.00           C
ATOM   2196  B   BEA A2196     130.334 164.031 182.703  0.00  0.00           C
ATOM   2197  B   BEA A2197     129.799 163.349 183.327  0.00  0.00           C
ATOM   2198  B   BEA A2198     129.284 162.602 183.782  0.00  0.00           C
ATOM   2199  B   BEA A2199     128.747 161.733 184.103  0.00  0.00           C
ATOM   2200  B   BEA A2200     128.239 160.832 184.265  0.00  0.00           C
ATOM   2201  B   BEA A2201     127.759 159.928 184.306  0.00  0.00           C
ATOM   2202  B   BEA A2202     127.279 158.990 184.249  0.00  0.00           C
ATOM   2203  B   BEA A2203     126.835 158.103 184.122  0.00  0.00           C
ATOM   2204  B   BEA A2204     126.368 157.163 183.921  0.00  0.00           C
ATOM   2205  B   BEA A2205     125.912 156.251 183.668  0.00  0.00           C
ATOM   2206  B   BEA A2206     125.472 155.381 183.379  0.00  0.00           C
ATOM   2207  B   BEA A2207     125.018 154.504 183.043  0.00  0.00           C
ATOM   2208  B   BEA A2208     124.551 153.632 182.665  0.00  0.00           C
ATOM   2209  B   BEA A2209     124.073 152.779 182.252  0.00  0.00           C
ATOM   2210  B   BEA A2210     123.587 151.956 181.812  0.00  0.00           C
ATOM   2211  B   BEA A2211     123.095 151.176 181.354  0.00  0.00           C
ATOM   2212  B   BEA A2212     122.601 150.449 180.886  0.00  0.00           C
ATOM   2213  B   BEA A2213     122.031 149.687 180.345  0.00  0.00           C
ATOM   2214  B   BEA A2214     121.463 149.014 179.810  0.00  0.00           C
ATOM   2215  B   BEA A2215     120.862 148.399 179.257  0.00  0.00           C
ATOM   2216  B   BEA A2216     119.487 147.378 178.071  0.00  0.00           C
ATOM   2217  B   BEA A2217     118.709 147.023 177.454  0.00  0.00           C
ATOM   2218  B   BEA A2218     117.891 146.799 176.841  0.00  0.00           C
ATOM   2219  B   BEA A2219     117.070 146.712 176.259  0.00  0.00           C
ATOM   2220  B   BEA A2220     116.187 146.757 175.668  0.00  0.00           C
ATOM   2221  B   BEA A2221     115.327 146.928 175.124  0.00  0.00           C
ATOM   2222  B   BEA A2222     114.438 147.226 174.591  0.00  0.00           C
ATOM   2223  B   BEA A2223     113.614 147.605 174.123  0.00  0.00           C
ATOM   2224  B   BEA A2224     112.807 148.067 173.686  0.00  0.00           C
ATOM   2225  B   BEA A2225     112.020 148.601 173.281  0.00  0.00           C
ATOM   2226  B   BEA A2226     111.256 149.196 172.906  0.00  0.00           C
ATOM   2227  B   BEA A2227     110.517 149.841 172.562  0.00  0.00           C
ATOM   2228  B   BEA A2228     109.808 150.523 172.246  0.00  0.00           C
ATOM   2229  B   BEA A2229     109.082 151.285 171.940  0.00  0.00           C
ATOM   2230  B   BEA A2230     108.441 152.013 171.682  0.00  0.00           C
ATOM   2231  B   BEA A2231     107.788 152.805 171.433  0.00  0.00           C
ATOM   2232  B   BEA A2232     107.176 153.597 171.211  0.00  0.00           C
ATOM   2233  B   BEA A2233     106.558 154.446 171.000  0.00  0.00           C
ATOM   2234  B   BEA A2234     105.983 155.281 170.815  0.00  0.00           C
ATOM   2235  B   BEA A2235     105.407 156.164 170.641  0.00  0.00           C
ATOM   2236  B   BEA A2236     104.877 157.019 170.491  0.00  0.00           C
ATOM   2237  B   BEA A2237     104.348 157.913 170.352  0.00  0.00           C
ATOM   2238  B   BEA A2238     103.823 158.845 170.226  0.00  0.00           C
ATOM   2239  B   BEA A2239     103.346 159.733 170.121  0.00  0.00           C
ATOM   2240  B   BEA A2240     102.874 160.652 170.027  0.00  0.00           C
ATOM   2241  B   BEA A2241     102.409 161.599 169.946  0.00  0.00           C
ATOM   2242  B   BEA A2242     101.992 162.488 169.883  0.00  0.00           C
ATOM   2243  B   BEA A2243     101.546 163.484 169.826  0.00  0.00           C
ATOM   2244  B   BEA A2244     101.147 164.415 169.787  0.00  0.00           C
ATOM   2245  B   BEA A2245     100.760 165.365 169.760  0.00  0.00           C
ATOM   2246  B   BEA A2246     100.384 166.331 169.745  0.00  0.00           C
ATOM   2247  B   BEA A2247     100.022 167.311 169.742  0.00  0.00           C
ATOM   2248  B   BEA A2248      99.673 168.303 169.753  0.00  0.00           C
ATOM   2249  B   BEA A2249      99.340 169.306 169.777  0.00  0.00           C
ATOM   2250  B   BEA A2250      99.023 170.318 169.814  0.00  0.00           C
ATOM   2251  B   BEA A2251      98.723 171.336 169.865  0.00  0.00           C
ATOM   2252  B   BEA A2252      98.441 172.359 169.930  0.00  0.00           C
ATOM   2253  B   BEA A2253      98.201 173.292 170.000  0.00  0.00           C
ATOM   2254  B   BEA A2254      97.956 174.318 170.092  0.00  0.00           C
ATOM   2255  B   BEA A2255      97.731 175.344 170.197  0.00  0.00           C
ATOM   2256  B   BEA A2256      97.527 176.367 170.315  0.00  0.00           C
ATOM   2257  B   BEA A2257      97.345 177.386 170.448  0.00  0.00           C
ATOM   2258  B   BEA A2258      97.184 178.398 170.595  0.00  0.00           C
ATOM   2259  B   BEA A2259      97.046 179.402 170.755  0.00  0.00           C
ATOM   2260  B   BEA A2260      96.930 180.397 170.928  0.00  0.00           C
ATOM   2261  B   BEA A2261      96.831 181.471 171.133  0.00  0.00           C
ATOM   2262  B   BEA A2262      96.764 182.441 171.334  0.00  0.00           C
ATOM   2263  B   BEA A2263      96.718 183.486 171.569  0.00  0.00           C
ATOM   2264  B   BEA A2264      96.700 184.514 171.820  0.00  0.00           C
ATOM   2265  B   BEA A2265      96.710 185.523 172.085  0.00  0.00           C
ATOM   2266  B   BEA A2266      96.749 186.512 172.365  0.00  0.00           C
ATOM   2267  B   BEA A2267      96.817 187.480 172.660  0.00  0.00           C
ATOM   2268  B   BEA A2268      97.048 189.434 173.322  0.00  0.00           C
ATOM   2269  B   BEA A2269      97.215 190.417 173.688  0.00  0.00           C
ATOM   2270  B   BEA A2270      97.413 191.377 174.069  0.00  0.00           C
ATOM   2271  B   BEA A2271      97.639 192.314 174.461  0.00  0.00           C
ATOM   2272  B   BEA A2272      97.893 193.228 174.864  0.00  0.00           C
ATOM   2273  B   BEA A2273      98.199 194.194 175.313  0.00  0.00           C
ATOM   2274  B   BEA A2274      98.508 195.061 175.735  0.00  0.00           C
ATOM   2275  B   BEA A2275      98.841 195.906 176.165  0.00  0.00           C
ATOM   2276  B   BEA A2276      99.231 196.797 176.638  0.00  0.00           C
ATOM   2277  B   BEA A2277      99.613 197.596 177.079  0.00  0.00           C
ATOM   2278  B   BEA A2278     100.053 198.437 177.563  0.00  0.00           C
ATOM   2279  B   BEA A2279     100.517 199.251 178.049  0.00  0.00           C
ATOM   2280  B   BEA A2280     101.006 200.039 178.537  0.00  0.00           C
ATOM   2281  B   BEA A2281     101.516 200.800 179.025  0.00  0.00           C
ATOM   2282  B   BEA A2282     102.598 202.240 179.997  0.00  0.00           C
ATOM   2283  B   BEA A2283     103.214 202.972 180.516  0.00  0.00           C
ATOM   2284  B   BEA A2284     103.801 203.621 180.990  0.00  0.00           C
ATOM   2285  B   BEA A2285     104.454 204.291 181.495  0.00  0.00           C
ATOM   2286  B   BEA A2286     105.124 204.928 181.991  0.00  0.00           C
ATOM   2287  B   BEA A2287     105.810 205.533 182.476  0.00  0.00           C
ATOM   2288  B   BEA A2288     106.564 206.148 182.984  0.00  0.00           C
ATOM   2289  B   BEA A2289     107.276 206.685 183.441  0.00  0.00           C
ATOM   2290  B   BEA A2290     108.055 207.228 183.917  0.00  0.00           C
ATOM   2291  B   BEA A2291     108.846 207.732 184.374  0.00  0.00           C
ATOM   2292  B   BEA A2292     109.644 208.200 184.810  0.00  0.00           C
ATOM   2293  B   BEA A2293     110.512 208.662 185.256  0.00  0.00           C
ATOM   2294  B   BEA A2294     111.323 209.053 185.646  0.00  0.00           C
ATOM   2295  B   BEA A2295     112.202 209.434 186.039  0.00  0.00           C
ATOM   2296  B   BEA A2296     113.148 209.797 186.429  0.00  0.00           C
ATOM   2297  B   BEA A2297     114.097 210.115 186.786  0.00  0.00           C
ATOM   2298  B   BEA A2298     115.048 210.388 187.108  0.00  0.00           C
ATOM   2299  B   BEA A2299     116.000 210.616 187.394  0.00  0.00           C
ATOM   2300  B   BEA A2300     117.018 210.813 187.660  0.00  0.00           C
ATOM   2301  B   BEA A2301     117.969 210.953 187.871  0.00  0.00           C
ATOM   2302  B   BEA A2302     118.987 211.056 188.054  0.00  0.00           C
ATOM   2303  B   BEA A2303     120.073 211.114 188.200  0.00  0.00           C
ATOM   2304  B   BEA A2304     121.093 211.119 188.290  0.00  0.00           C
ATOM   2305  B   BEA A2305     122.116 211.075 188.332  0.00  0.00           C
ATOM   2306  B   BEA A2306     123.143 210.983 188.323  0.00  0.00           C
ATOM   2307  B   BEA A2307     124.177 210.839 188.262  0.00  0.00           C
ATOM   2308  B   BEA A2308     125.221 210.642 188.143  0.00  0.00           C
ATOM   2309  B   BEA A2309     126.206 210.408 187.976  0.00  0.00           C
ATOM   2310  B   BEA A2310     127.198 210.128 187.755  0.00  0.00           C
ATOM   2311  B   BEA A2311     128.128 209.827 187.498  0.00  0.00           C
ATOM   2312  B   BEA A2312     129.058 209.492 187.191  0.00  0.00           C
ATOM   2313  B   BEA A2313     129.985 209.126 186.835  0.00  0.00           C
ATOM   2314  B   BEA A2314     130.903 208.733 186.430  0.00  0.00           C
ATOM   2315  B   BEA A2315     131.746 208.347 186.009  0.00  0.00           C
ATOM   2316  B   BEA A2316     132.574 207.945 185.546  0.00  0.00           C
ATOM   2317  B   BEA A2317     133.384 207.532 185.043  0.00  0.00           C
ATOM   2318  B   BEA A2318     134.171 207.113 184.501  0.00  0.00           C
ATOM   2319  B   BEA A2319     134.931 206.690 183.922  0.00  0.00           C
ATOM   2320  B   BEA A2320     135.661 206.270 183.308  0.00  0.00           C
ATOM   2321  B   BEA A2321     136.358 205.857 182.660  0.00  0.00           C
ATOM   2322  B   BEA A2322     137.018 205.454 181.981  0.00  0.00           C
ATOM   2323  B   BEA A2323     137.684 205.038 181.219  0.00  0.00           C
ATOM   2324  B   BEA A2324     138.261 204.670 180.482  0.00  0.00           C
ATOM   2325  B   BEA A2325     138.833 204.300 179.661  0.00  0.00           C
ATOM   2326  B   BEA A2326     139.353 203.959 178.814  0.00  0.00           C
ATOM   2327  B   BEA A2327     139.821 203.651 177.940  0.00  0.00           C
ATOM   2328  B   BEA A2328     140.234 203.380 177.042  0.00  0.00           C
ATOM   2329  B   BEA A2329     140.913 202.947 175.099  0.00  0.00           C
ATOM   2330  B   BEA A2330     141.152 202.808 174.118  0.00  0.00           C
ATOM   2331  B   BEA A2331     141.331 202.720 173.105  0.00  0.00           C
ATOM   2332  B   BEA A2332     141.445 202.687 172.053  0.00  0.00           C
ATOM   2333  B   BEA A2333     141.491 202.712 171.036  0.00  0.00           C
ATOM   2334  B   BEA A2334     141.475 202.794 169.977  0.00  0.00           C
ATOM   2335  B   BEA A2335     141.406 202.920 168.954  0.00  0.00           C
ATOM   2336  B   BEA A2336     141.285 203.094 167.894  0.00  0.00           C
ATOM   2337  B   BEA A2337     141.128 203.296 166.882  0.00  0.00           C
ATOM   2338  B   BEA A2338     140.727 203.770 164.940  0.00  0.00           C
ATOM   2339  B   BEA A2339     140.476 204.052 163.938  0.00  0.00           C
ATOM   2340  B   BEA A2340     140.218 204.336 163.004  0.00  0.00           C
ATOM   2341  B   BEA A2341     139.937 204.640 162.061  0.00  0.00           C
ATOM   2342  B   BEA A2342     139.634 204.962 161.112  0.00  0.00           C
ATOM   2343  B   BEA A2343     139.314 205.299 160.162  0.00  0.00           C
ATOM   2344  B   BEA A2344     138.980 205.647 159.214  0.00  0.00           C
ATOM   2345  B   BEA A2345     138.284 206.362 157.346  0.00  0.00           C
ATOM   2346  B   BEA A2346     137.929 206.722 156.435  0.00  0.00           C
ATOM   2347  B   BEA A2347     137.576 207.079 155.544  0.00  0.00           C
ATOM   2348  B   BEA A2348     136.858 207.797 153.768  0.00  0.00           C
ATOM   2349  B   BEA A2349     136.472 208.180 152.822  0.00  0.00           C
ATOM   2350  B   BEA A2350     136.106 208.540 151.923  0.00  0.00           C
ATOM   2351  B   BEA A2351     135.738 208.900 151.008  0.00  0.00           C
ATOM   2352  B   BEA A2352     135.376 209.251 150.090  0.00  0.00           C
ATOM   2353  B   BEA A2353     135.032 209.584 149.186  0.00  0.00           C
ATOM   2354  B   BEA A2354     134.693 209.906 148.252  0.00  0.00           C
ATOM   2355  B   BEA A2355     134.382 210.200 147.321  0.00  0.00           C
ATOM   2356  B   BEA A2356     134.104 210.455 146.376  0.00  0.00           C
ATOM   2357  B   BEA A2357     133.868 210.664 145.337  0.00  0.00           C
ATOM   2358  B   BEA A2358     133.751 210.748 144.327  0.00  0.00           C
ATOM   2359  B   BEA A2359     133.853 210.605 143.307  0.00  0.00           C
ATOM   2360  B   BEA A2360     134.314 210.101 142.536  0.00  0.00           C
ATOM   2361  B   BEA A2361     134.971 209.414 142.177  0.00  0.00           C
ATOM   2362  B   BEA A2362     135.704 208.664 142.033  0.00  0.00           C
ATOM   2363  B   BEA A2363     136.440 207.926 142.005  0.00  0.00           C
ATOM   2364  B   BEA A2364     137.206 207.171 142.042  0.00  0.00           C
ATOM   2365  B   BEA A2365     137.945 206.455 142.118  0.00  0.00           C
ATOM   2366  B   BEA A2366     138.664 205.768 142.215  0.00  0.00           C
ATOM   2367  B   BEA A2367     139.452 205.030 142.338  0.00  0.00           C
ATOM   2368  B   BEA A2368     140.175 204.363 142.460  0.00  0.00           C
ATOM   2369  B   BEA A2369     140.936 203.675 142.593  0.00  0.00           C
ATOM   2370  B   BEA A2370     141.726 202.977 142.730  0.00  0.00           C
ATOM   2371  B   BEA A2371     142.533 202.280 142.866  0.00  0.00           C
ATOM   2372  B   BEA A2372     143.284 201.648 142.984  0.00  0.00           C
ATOM   2373  B   BEA A2373     144.098 200.983 143.100  0.00  0.00           C
ATOM   2374  B   BEA A2374     144.963 200.301 143.204  0.00  0.00           C
ATOM   2375  B   BEA A2375     145.740 199.712 143.276  0.00  0.00           C
ATOM   2376  B   BEA A2376     146.609 199.084 143.326  0.00  0.00           C
ATOM   2377  B   BEA A2377     147.488 198.487 143.336  0.00  0.00           C
ATOM   2378  B   BEA A2378     148.359 197.941 143.295  0.00  0.00           C
ATOM   2379  B   BEA A2379     149.258 197.436 143.186  0.00  0.00           C
ATOM   2380  B   BEA A2380     150.153 197.005 142.987  0.00  0.00           C
ATOM   2381  B   BEA A2381     151.116 196.653 142.634  0.00  0.00           C
ATOM   2382  B   BEA A2382     151.979 196.470 142.145  0.00  0.00           C
ATOM   2383  B   BEA A2383     152.812 196.447 141.468  0.00  0.00           C
ATOM   2384  B   BEA A2384     153.487 196.576 140.715  0.00  0.00           C
ATOM   2385  B   BEA A2385     154.515 197.173 138.993  0.00  0.00           C
ATOM   2386  B   BEA A2386     154.868 197.570 138.116  0.00  0.00           C
ATOM   2387  B   BEA A2387     155.139 198.002 137.246  0.00  0.00           C
ATOM   2388  B   BEA A2388     155.350 198.480 136.345  0.00  0.00           C
ATOM   2389  B   BEA A2389     155.505 198.991 135.429  0.00  0.00           C
ATOM   2390  B   BEA A2390     155.607 199.523 134.511  0.00  0.00           C
ATOM   2391  B   BEA A2391     155.660 200.063 133.604  0.00  0.00           C
ATOM   2392  B   BEA A2392     155.671 200.601 132.720  0.00  0.00           C
ATOM   2393  B   BEA A2393     155.645 201.126 131.870  0.00  0.00           C
ATOM   2394  B   BEA A2394     155.584 201.678 130.987  0.00  0.00           C
ATOM   2395  B   BEA A2395     155.484 202.252 130.078  0.00  0.00           C
ATOM   2396  B   BEA A2396     155.358 202.795 129.222  0.00  0.00           C
ATOM   2397  B   BEA A2397     155.197 203.350 128.350  0.00  0.00           C
ATOM   2398  B   BEA A2398     155.003 203.912 127.467  0.00  0.00           C
ATOM   2399  B   BEA A2399     154.794 204.430 126.653  0.00  0.00           C
ATOM   2400  B   BEA A2400     154.532 204.995 125.760  0.00  0.00           C
ATOM   2401  B   BEA A2401     154.262 205.508 124.944  0.00  0.00           C
ATOM   2402  B   BEA A2402     153.935 206.060 124.058  0.00  0.00           C
ATOM   2403  B   BEA A2403     153.607 206.555 123.255  0.00  0.00           C
ATOM   2404  B   BEA A2404     153.217 207.079 122.390  0.00  0.00           C
ATOM   2405  B   BEA A2405     152.834 207.541 121.614  0.00  0.00           C
ATOM   2406  B   BEA A2406     152.386 208.024 120.785  0.00  0.00           C
ATOM   2407  B   BEA A2407     151.912 208.482 119.979  0.00  0.00           C
ATOM   2408  B   BEA A2408     151.378 208.954 119.134  0.00  0.00           C
ATOM   2409  B   BEA A2409     150.883 209.367 118.392  0.00  0.00           C
ATOM   2410  B   BEA A2410     150.352 209.797 117.625  0.00  0.00           C
ATOM   2411  B   BEA A2411     149.799 210.244 116.846  0.00  0.00           C
ATOM   2412  B   BEA A2412     149.243 210.708 116.070  0.00  0.00           C
ATOM   2413  B   BEA A2413     148.706 211.190 115.313  0.00  0.00           C
ATOM   2414  B   BEA A2414     148.182 211.728 114.541  0.00  0.00           C
ATOM   2415  B   BEA A2415     147.739 212.286 113.832  0.00  0.00           C
ATOM   2416  B   BEA A2416     147.364 212.945 113.116  0.00  0.00           C
ATOM   2417  B   BEA A2417     147.130 213.728 112.431  0.00  0.00           C
ATOM   2418  B   BEA A2418     147.124 214.600 111.856  0.00  0.00           C
ATOM   2419  B   BEA A2419     147.362 215.497 111.441  0.00  0.00           C
ATOM   2420  B   BEA A2420     147.817 216.407 111.163  0.00  0.00           C
ATOM   2421  B   BEA A2421     148.396 217.259 110.990  0.00  0.00           C
ATOM   2422  B   BEA A2422     149.043 218.032 110.883  0.00  0.00           C
ATOM   2423  B   BEA A2423     149.794 218.784 110.810  0.00  0.00           C
ATOM   2424  B   BEA A2424     151.432 220.014 110.728  0.00  0.00           C
ATOM   2425  B   BEA A2425     152.405 220.495 110.688  0.00  0.00           C
ATOM   2426  B   BEA A2426     153.398 220.763 110.627  0.00  0.00           C
ATOM   2427  B   BEA A2427     155.354 220.389 110.357  0.00  0.00           C
ATOM   2428  B   BEA A2428     156.185 219.802 110.161  0.00  0.00           C
ATOM   2429  B   BEA A2429     156.932 219.026 109.933  0.00  0.00           C
ATOM   2430  B   BEA A2430     157.511 218.255 109.716  0.00  0.00           C
ATOM   2431  B   BEA A2431     158.056 217.388 109.476  0.00  0.00           C
ATOM   2432  B   BEA A2432     158.560 216.462 109.220  0.00  0.00           C
ATOM   2433  B   BEA A2433     158.983 215.592 108.976  0.00  0.00           C
ATOM   2434  B   BEA A2434     159.401 214.655 108.708  0.00  0.00           C
ATOM   2435  B   BEA A2435     159.776 213.752 108.442  0.00  0.00           C
ATOM   2436  B   BEA A2436     160.142 212.820 108.158  0.00  0.00           C
ATOM   2437  B   BEA A2437     160.496 211.879 107.859  0.00  0.00           C
ATOM   2438  B   BEA A2438     160.838 210.943 107.548  0.00  0.00           C
ATOM   2439  B   BEA A2439     161.165 210.032 107.227  0.00  0.00           C
ATOM   2440  B   BEA A2440     161.507 209.083 106.871  0.00  0.00           C
ATOM   2441  B   BEA A2441     161.859 208.121 106.480  0.00  0.00           C
ATOM   2442  B   BEA A2442     162.189 207.253 106.092  0.00  0.00           C
ATOM   2443  B   BEA A2443     162.551 206.365 105.646  0.00  0.00           C
ATOM   2444  B   BEA A2444     162.936 205.518 105.151  0.00  0.00           C
ATOM   2445  B   BEA A2445     163.335 204.778 104.619  0.00  0.00           C
ATOM   2446  B   BEA A2446     163.817 204.114 103.960  0.00  0.00           C
ATOM   2447  B   BEA A2447     164.378 203.704 103.185  0.00  0.00           C
ATOM   2448  B   BEA A2448     164.989 203.734 102.345  0.00  0.00           C
ATOM   2449  B   BEA A2449     166.024 204.811 100.973  0.00  0.00           C
ATOM   2450  B   BEA A2450     166.489 205.570 100.391  0.00  0.00           C
ATOM   2451  B   BEA A2451     166.919 206.358  99.879  0.00  0.00           C
ATOM   2452  B   BEA A2452     167.358 207.212  99.387  0.00  0.00           C
ATOM   2453  B   BEA A2453     167.790 208.064  98.939  0.00  0.00           C
ATOM   2454  B   BEA A2454     168.227 208.903  98.532  0.00  0.00           C
ATOM   2455  B   BEA A2455     168.700 209.740  98.150  0.00  0.00           C
ATOM   2456  B   BEA A2456     169.240 210.535  97.811  0.00  0.00           C
ATOM   2457  B   BEA A2457     169.936 211.260  97.542  0.00  0.00           C
ATOM   2458  B   BEA A2458     170.899 211.617  97.532  0.00  0.00           C
ATOM   2459  B   BEA A2459     171.730 211.182  97.941  0.00  0.00           C
ATOM   2460  B   BEA A2460     172.253 210.439  98.462  0.00  0.00           C
ATOM   2461  B   BEA A2461     172.622 209.621  98.995  0.00  0.00           C
ATOM   2462  B   BEA A2462     172.905 208.769  99.529  0.00  0.00           C
ATOM   2463  B   BEA A2463     173.131 207.908 100.058  0.00  0.00           C
ATOM   2464  B   BEA A2464     173.312 207.057 100.572  0.00  0.00           C
ATOM   2465  B   BEA A2465     173.473 206.136 101.122  0.00  0.00           C
ATOM   2466  B   BEA A2466     173.602 205.236 101.654  0.00  0.00           C
ATOM   2467  B   BEA A2467     173.702 204.389 102.150  0.00  0.00           C
ATOM   2468  B   BEA A2468     173.792 203.464 102.688  0.00  0.00           C
ATOM   2469  B   BEA A2469     173.916 201.654 103.732  0.00  0.00           C
ATOM   2470  B   BEA A2470     173.954 200.793 104.224  0.00  0.00           C
ATOM   2471  B   BEA A2471     173.981 199.889 104.739  0.00  0.00           C
ATOM   2472  B   BEA A2472     173.996 198.945 105.273  0.00  0.00           C
ATOM   2473  B   BEA A2473     173.998 198.056 105.775  0.00  0.00           C
ATOM   2474  B   BEA A2474     173.989 197.137 106.290  0.00  0.00           C
ATOM   2475  B   BEA A2475     173.968 196.192 106.818  0.00  0.00           C
ATOM   2476  B   BEA A2476     173.937 195.319 107.305  0.00  0.00           C
ATOM   2477  B   BEA A2477     173.896 194.428 107.799  0.00  0.00           C
ATOM   2478  B   BEA A2478     173.844 193.522 108.300  0.00  0.00           C
ATOM   2479  B   BEA A2479     173.706 191.676 109.314  0.00  0.00           C
ATOM   2480  B   BEA A2480     173.620 190.741 109.825  0.00  0.00           C
ATOM   2481  B   BEA A2481     173.521 189.802 110.335  0.00  0.00           C
ATOM   2482  B   BEA A2482     173.423 188.960 110.791  0.00  0.00           C
ATOM   2483  B   BEA A2483     173.302 188.021 111.298  0.00  0.00           C
ATOM   2484  B   BEA A2484     173.170 187.087 111.799  0.00  0.00           C
ATOM   2485  B   BEA A2485     173.026 186.160 112.295  0.00  0.00           C
ATOM   2486  B   BEA A2486     172.722 184.431 113.213  0.00  0.00           C
ATOM   2487  B   BEA A2487     172.527 183.446 113.732  0.00  0.00           C
ATOM   2488  B   BEA A2488     172.340 182.573 114.190  0.00  0.00           C
ATOM   2489  B   BEA A2489     172.121 181.628 114.681  0.00  0.00           C
ATOM   2490  B   BEA A2490     171.914 180.800 115.110  0.00  0.00           C
ATOM   2491  B   BEA A2491     171.650 179.819 115.614  0.00  0.00           C
ATOM   2492  B   BEA A2492     171.400 178.960 116.053  0.00  0.00           C
ATOM   2493  B   BEA A2493     171.114 178.050 116.513  0.00  0.00           C
ATOM   2494  B   BEA A2494     170.818 177.182 116.948  0.00  0.00           C
ATOM   2495  B   BEA A2495     170.483 176.277 117.397  0.00  0.00           C
ATOM   2496  B   BEA A2496     170.140 175.424 117.815  0.00  0.00           C
ATOM   2497  B   BEA A2497     169.756 174.550 118.237  0.00  0.00           C
ATOM   2498  B   BEA A2498     169.329 173.662 118.660  0.00  0.00           C
ATOM   2499  B   BEA A2499     168.894 172.834 119.048  0.00  0.00           C
ATOM   2500  B   BEA A2500     168.413 171.998 119.431  0.00  0.00           C
ATOM   2501  B   BEA A2501     166.714 169.555 120.497  0.00  0.00           C
ATOM   2502  B   BEA A2502     166.069 168.793 120.808  0.00  0.00           C
ATOM   2503  B   BEA A2503     165.413 168.092 121.081  0.00  0.00           C
ATOM   2504  B   BEA A2504     164.646 167.356 121.354  0.00  0.00           C
ATOM   2505  B   BEA A2505     163.915 166.726 121.572  0.00  0.00           C
ATOM   2506  B   BEA A2506     163.060 166.071 121.781  0.00  0.00           C
ATOM   2507  B   BEA A2507     162.239 165.512 121.940  0.00  0.00           C
ATOM   2508  B   BEA A2508     161.337 164.969 122.075  0.00  0.00           C
ATOM   2509  B   BEA A2509     160.406 164.479 122.172  0.00  0.00           C
ATOM   2510  B   BEA A2510     159.506 164.065 122.232  0.00  0.00           C
ATOM   2511  B   BEA A2511     158.509 163.669 122.262  0.00  0.00           C
ATOM   2512  B   BEA A2512     157.540 163.340 122.257  0.00  0.00           C
ATOM   2513  B   BEA A2513     156.531 163.051 122.221  0.00  0.00           C
ATOM   2514  B   BEA A2514     155.549 162.817 122.158  0.00  0.00           C
ATOM   2515  B   BEA A2515     154.526 162.619 122.065  0.00  0.00           C
ATOM   2516  B   BEA A2516     153.459 162.458 121.940  0.00  0.00           C
ATOM   2517  B   BEA A2517     152.422 162.342 121.795  0.00  0.00           C
ATOM   2518  B   BEA A2518     151.417 162.265 121.632  0.00  0.00           C
ATOM   2519  B   BEA A2519     150.370 162.218 121.442  0.00  0.00           C
ATOM   2520  B   BEA A2520     149.361 162.205 121.240  0.00  0.00           C
ATOM   2521  B   BEA A2521     148.391 162.218 121.030  0.00  0.00           C
ATOM   2522  B   BEA A2522     147.304 162.262 120.776  0.00  0.00           C
ATOM   2523  B   BEA A2523     146.342 162.324 120.536  0.00  0.00           C
ATOM   2524  B   BEA A2524     145.345 162.411 120.274  0.00  0.00           C
ATOM   2525  B   BEA A2525     144.314 162.523 119.988  0.00  0.00           C
ATOM   2526  B   BEA A2526     143.335 162.649 119.705  0.00  0.00           C
ATOM   2527  B   BEA A2527     142.324 162.798 119.399  0.00  0.00           C
ATOM   2528  B   BEA A2528     141.371 162.956 119.101  0.00  0.00           C
ATOM   2529  B   BEA A2529     140.388 163.134 118.783  0.00  0.00           C
ATOM   2530  B   BEA A2530     139.378 163.334 118.444  0.00  0.00           C
ATOM   2531  B   BEA A2531     138.431 163.536 118.118  0.00  0.00           C
ATOM   2532  B   BEA A2532     137.458 163.757 117.774  0.00  0.00           C
ATOM   2533  B   BEA A2533     136.553 163.974 117.446  0.00  0.00           C
ATOM   2534  B   BEA A2534     135.625 164.208 117.102  0.00  0.00           C
ATOM   2535  B   BEA A2535     134.675 164.458 116.742  0.00  0.00           C
ATOM   2536  B   BEA A2536     133.703 164.726 116.366  0.00  0.00           C
ATOM   2537  B   BEA A2537     132.714 165.009 115.975  0.00  0.00           C
ATOM   2538  B   BEA A2538     131.809 165.277 115.611  0.00  0.00           C
ATOM   2539  B   BEA A2539     130.894 165.555 115.238  0.00  0.00           C
ATOM   2540  B   BEA A2540     129.974 165.843 114.856  0.00  0.00           C
ATOM   2541  B   BEA A2541     129.051 166.138 114.467  0.00  0.00           C
ATOM   2542  B   BEA A2542     128.129 166.439 114.073  0.00  0.00           C
ATOM   2543  B   BEA A2543     127.211 166.745 113.675  0.00  0.00           C
ATOM   2544  B   BEA A2544     126.301 167.054 113.274  0.00  0.00           C
ATOM   2545  B   BEA A2545     125.401 167.365 112.873  0.00  0.00           C
ATOM   2546  B   BEA A2546     124.515 167.675 112.472  0.00  0.00           C
ATOM   2547  B   BEA A2547     123.554 168.017 112.032  0.00  0.00           C
ATOM   2548  B   BEA A2548     122.707 168.322 111.638  0.00  0.00           C
ATOM   2549  B   BEA A2549     121.794 168.654 111.207  0.00  0.00           C
ATOM   2550  B   BEA A2550     120.911 168.979 110.785  0.00  0.00           C
ATOM   2551  B   BEA A2551     119.976 169.327 110.331  0.00  0.00           C
ATOM   2552  B   BEA A2552     119.167 169.630 109.932  0.00  0.00           C
ATOM   2553  B   BEA A2553     118.236 169.982 109.466  0.00  0.00           C
ATOM   2554  B   BEA A2554     117.361 170.315 109.019  0.00  0.00           C
ATOM   2555  B   BEA A2555     116.471 170.655 108.556  0.00  0.00           C
ATOM   2556  B   BEA A2556     115.652 170.970 108.120  0.00  0.00           C
ATOM   2557  B   BEA A2557     114.774 171.307 107.642  0.00  0.00           C
ATOM   2558  B   BEA A2558     113.867 171.656 107.134  0.00  0.00           C
ATOM   2559  B   BEA A2559     112.167 172.303 106.124  0.00  0.00           C
ATOM   2560  B   BEA A2560     111.360 172.603 105.605  0.00  0.00           C
ATOM   2561  B   BEA A2561     110.536 172.896 105.026  0.00  0.00           C
ATOM   2562  B   BEA A2562     109.746 173.142 104.359  0.00  0.00           C
ATOM   2563  B   BEA A2563     109.415 173.039 103.522  0.00  0.00           C
ATOM   2564  B   BEA A2564     110.217 172.456 103.357  0.00  0.00           C
ATOM   2565  B   BEA A2565     111.109 171.899 103.425  0.00  0.00           C
ATOM   2566  B   BEA A2566     111.991 171.373 103.543  0.00  0.00           C
ATOM   2567  B   BEA A2567     112.879 170.855 103.677  0.00  0.00           C
ATOM   2568  B   BEA A2568     113.793 170.333 103.819  0.00  0.00           C
ATOM   2569  B   BEA A2569     114.673 169.838 103.951  0.00  0.00           C
ATOM   2570  B   BEA A2570     115.617 169.316 104.082  0.00  0.00           C
ATOM   2571  B   BEA A2571     116.527 168.820 104.192  0.00  0.00           C
ATOM   2572  B   BEA A2572     117.447 168.325 104.281  0.00  0.00           C
ATOM   2573  B   BEA A2573     118.356 167.845 104.343  0.00  0.00           C
ATOM   2574  B   BEA A2574     119.301 167.356 104.370  0.00  0.00           C
ATOM   2575  B   BEA A2575     120.183 166.910 104.352  0.00  0.00           C
ATOM   2576  B   BEA A2576     121.107 166.455 104.272  0.00  0.00           C
ATOM   2577  B   BEA A2577     122.080 165.997 104.091  0.00  0.00           C
ATOM   2578  B   BEA A2578     122.969 165.604 103.791  0.00  0.00           C
ATOM   2579  B   BEA A2579     123.801 165.276 103.296  0.00  0.00           C
ATOM   2580  B   BEA A2580     124.507 165.065 102.514  0.00  0.00           C
ATOM   2581  B   BEA A2581     124.946 165.009 101.607  0.00  0.00           C
ATOM   2582  B   BEA A2582     125.195 165.070 100.569  0.00  0.00           C
ATOM   2583  B   BEA A2583     125.282 165.205  99.555  0.00  0.00           C
ATOM   2584  B   BEA A2584     125.263 165.398  98.501  0.00  0.00           C
ATOM   2585  B   BEA A2585     125.172 165.610  97.521  0.00  0.00           C
ATOM   2586  B   BEA A2586     125.021 165.854  96.514  0.00  0.00           C
ATOM   2587  B   BEA A2587     124.822 166.119  95.501  0.00  0.00           C
ATOM   2588  B   BEA A2588     124.589 166.395  94.505  0.00  0.00           C
ATOM   2589  B   BEA A2589     124.335 166.672  93.543  0.00  0.00           C
ATOM   2590  B   BEA A2590     124.071 166.943  92.631  0.00  0.00           C
ATOM   2591  B   BEA A2591     123.755 167.250  91.616  0.00  0.00           C
ATOM   2592  B   BEA A2592     123.444 167.539  90.673  0.00  0.00           C
ATOM   2593  B   BEA A2593     123.118 167.830  89.731  0.00  0.00           C
ATOM   2594  B   BEA A2594     122.783 168.119  88.799  0.00  0.00           C
ATOM   2595  B   BEA A2595     122.446 168.400  87.887  0.00  0.00           C
ATOM   2596  B   BEA A2596     122.082 168.693  86.926  0.00  0.00           C
ATOM   2597  B   BEA A2597     121.726 168.973  85.998  0.00  0.00           C
ATOM   2598  B   BEA A2598     121.355 169.264  85.032  0.00  0.00           C
ATOM   2599  B   BEA A2599     121.003 169.541  84.108  0.00  0.00           C
ATOM   2600  B   BEA A2600     120.650 169.827  83.155  0.00  0.00           C
ATOM   2601  B   BEA A2601     120.329 170.099  82.252  0.00  0.00           C
ATOM   2602  B   BEA A2602     120.002 170.399  81.265  0.00  0.00           C
ATOM   2603  B   BEA A2603     119.724 170.684  80.341  0.00  0.00           C
ATOM   2604  B   BEA A2604     119.471 170.994  79.355  0.00  0.00           C
ATOM   2605  B   BEA A2605     119.276 171.309  78.383  0.00  0.00           C
ATOM   2606  B   BEA A2606     119.154 171.628  77.433  0.00  0.00           C
ATOM   2607  B   BEA A2607     119.121 171.973  76.452  0.00  0.00           C
ATOM   2608  B   BEA A2608     119.210 172.347  75.450  0.00  0.00           C
ATOM   2609  B   BEA A2609     119.437 172.717  74.525  0.00  0.00           C
ATOM   2610  B   BEA A2610     119.841 173.116  73.609  0.00  0.00           C
ATOM   2611  B   BEA A2611     120.368 173.493  72.819  0.00  0.00           C
ATOM   2612  B   BEA A2612     121.018 173.875  72.087  0.00  0.00           C
ATOM   2613  B   BEA A2613     122.494 174.607  70.851  0.00  0.00           C
ATOM   2614  B   BEA A2614     123.311 174.974  70.298  0.00  0.00           C
ATOM   2615  B   BEA A2615     124.150 175.340  69.788  0.00  0.00           C
ATOM   2616  B   BEA A2616     124.991 175.701  69.318  0.00  0.00           C
ATOM   2617  B   BEA A2617     125.877 176.079  68.855  0.00  0.00           C
ATOM   2618  B   BEA A2618     126.732 176.447  68.432  0.00  0.00           C
ATOM   2619  B   BEA A2619     127.603 176.830  68.015  0.00  0.00           C
ATOM   2620  B   BEA A2620     128.480 177.226  67.605  0.00  0.00           C
ATOM   2621  B   BEA A2621     129.349 177.634  67.202  0.00  0.00           C
ATOM   2622  B   BEA A2622     130.198 178.053  66.806  0.00  0.00           C
ATOM   2623  B   BEA A2623     131.076 178.511  66.388  0.00  0.00           C
ATOM   2624  B   BEA A2624     131.906 178.978  65.977  0.00  0.00           C
ATOM   2625  B   BEA A2625     132.731 179.484  65.545  0.00  0.00           C
ATOM   2626  B   BEA A2626     134.234 180.576  64.641  0.00  0.00           C
ATOM   2627  B   BEA A2627     134.918 181.197  64.138  0.00  0.00           C
ATOM   2628  B   BEA A2628     135.508 181.859  63.606  0.00  0.00           C
ATOM   2629  B   BEA A2629     135.997 182.566  63.040  0.00  0.00           C
ATOM   2630  B   BEA A2630     136.387 183.331  62.430  0.00  0.00           C
ATOM   2631  B   BEA A2631     136.666 184.121  61.801  0.00  0.00           C
ATOM   2632  B   BEA A2632     136.839 184.897  61.184  0.00  0.00           C
ATOM   2633  B   BEA A2633     136.930 185.710  60.539  0.00  0.00           C
ATOM   2634  B   BEA A2634     136.945 186.564  59.861  0.00  0.00           C
ATOM   2635  B   BEA A2635     136.898 187.358  59.230  0.00  0.00           C
ATOM   2636  B   BEA A2636     136.798 188.190  58.569  0.00  0.00           C
ATOM   2637  B   BEA A2637     136.659 189.004  57.921  0.00  0.00           C
ATOM   2638  B   BEA A2638     136.495 189.798  57.288  0.00  0.00           C
ATOM   2639  B   BEA A2639     136.112 191.358  56.041  0.00  0.00           C
ATOM   2640  B   BEA A2640     135.680 192.951  54.762  0.00  0.00           C
ATOM   2641  B   BEA A2641     135.463 193.747  54.120  0.00  0.00           C
ATOM   2642  B   BEA A2642     135.247 194.557  53.464  0.00  0.00           C
ATOM   2643  B   BEA A2643     135.039 195.380  52.796  0.00  0.00           C
ATOM   2644  B   BEA A2644     134.857 196.155  52.164  0.00  0.00           C
ATOM   2645  B   BEA A2645     134.691 196.939  51.523  0.00  0.00           C
ATOM   2646  B   BEA A2646     134.547 197.731  50.873  0.00  0.00           C
ATOM   2647  B   BEA A2647     134.428 198.528  50.215  0.00  0.00           C
ATOM   2648  B   BEA A2648     134.340 199.330  49.550  0.00  0.00           C
ATOM   2649  B   BEA A2649     134.287 200.137  48.878  0.00  0.00           C
ATOM   2650  B   BEA A2650     134.276 200.949  48.198  0.00  0.00           C
ATOM   2651  B   BEA A2651     134.386 202.525  46.868  0.00  0.00           C
ATOM   2652  B   BEA A2652     134.512 203.292  46.215  0.00  0.00           C
ATOM   2653  B   BEA A2653     134.709 204.125  45.501  0.00  0.00           C
ATOM   2654  B   BEA A2654     134.934 204.848  44.879  0.00  0.00           C
ATOM   2655  B   BEA A2655     135.238 205.637  44.193  0.00  0.00           C
ATOM   2656  B   BEA A2656     135.569 206.370  43.551  0.00  0.00           C
ATOM   2657  B   BEA A2657     135.940 207.100  42.903  0.00  0.00           C
ATOM   2658  B   BEA A2658     136.339 207.821  42.254  0.00  0.00           C
ATOM   2659  B   BEA A2659     136.758 208.525  41.608  0.00  0.00           C
ATOM   2660  B   BEA A2660     137.183 209.207  40.969  0.00  0.00           C
ATOM   2661  B   BEA A2661     137.640 209.913  40.291  0.00  0.00           C
ATOM   2662  B   BEA A2662     138.079 210.579  39.631  0.00  0.00           C
ATOM   2663  B   BEA A2663     138.490 211.199  38.995  0.00  0.00           C
ATOM   2664  B   BEA A2664     138.920 211.857  38.291  0.00  0.00           C
ATOM   2665  B   BEA A2665     139.313 212.487  37.580  0.00  0.00           C
ATOM   2666  B   BEA A2666     139.691 213.149  36.779  0.00  0.00           C
ATOM   2667  B   BEA A2667     139.969 213.735  36.005  0.00  0.00           C
ATOM   2668  B   BEA A2668     140.148 214.316  35.137  0.00  0.00           C
ATOM   2669  B   BEA A2669     140.141 214.817  34.241  0.00  0.00           C
ATOM   2670  B   BEA A2670     139.863 215.210  33.302  0.00  0.00           C
ATOM   2671  B   BEA A2671     139.318 215.429  32.459  0.00  0.00           C
ATOM   2672  B   BEA A2672     138.621 215.514  31.733  0.00  0.00           C
ATOM   2673  B   BEA A2673     137.815 215.513  31.080  0.00  0.00           C
ATOM   2674  B   BEA A2674     136.918 215.452  30.469  0.00  0.00           C
ATOM   2675  B   BEA A2675     136.048 215.359  29.945  0.00  0.00           C
ATOM   2676  B   BEA A2676     135.130 215.239  29.442  0.00  0.00           C
ATOM   2677  B   BEA A2677     134.195 215.103  28.963  0.00  0.00           C
ATOM   2678  B   BEA A2678     133.269 214.961  28.513  0.00  0.00           C
ATOM   2679  B   BEA A2679     132.375 214.822  28.094  0.00  0.00           C
ATOM   2680  B   BEA A2680     130.457 214.531  27.223  0.00  0.00           C
ATOM   2681  B   BEA A2681     129.539 214.403  26.809  0.00  0.00           C
ATOM   2682  B   BEA A2682     128.571 214.282  26.368  0.00  0.00           C
ATOM   2683  B   BEA A2683     127.645 214.185  25.936  0.00  0.00           C
ATOM   2684  B   BEA A2684     126.709 214.113  25.483  0.00  0.00           C
ATOM   2685  B   BEA A2685     125.788 214.075  25.013  0.00  0.00           C
ATOM   2686  B   BEA A2686     124.853 214.085  24.497  0.00  0.00           C
ATOM   2687  B   BEA A2687     124.003 214.158  23.974  0.00  0.00           C
ATOM   2688  B   BEA A2688     123.130 214.336  23.349  0.00  0.00           C
ATOM   2689  B   BEA A2689     122.400 214.636  22.691  0.00  0.00           C
ATOM   2690  B   BEA A2690     121.818 215.078  21.989  0.00  0.00           C
ATOM   2691  B   BEA A2691     121.399 215.664  21.248  0.00  0.00           C
ATOM   2692  B   BEA A2692     121.157 216.355  20.513  0.00  0.00           C
ATOM   2693  B   BEA A2693     121.067 217.111  19.807  0.00  0.00           C
ATOM   2694  B   BEA A2694     121.099 217.914  19.130  0.00  0.00           C
ATOM   2695  B   BEA A2695     121.224 218.742  18.486  0.00  0.00           C
ATOM   2696  B   BEA A2696     121.418 219.571  17.884  0.00  0.00           C
ATOM   2697  B   BEA A2697     121.674 220.435  17.291  0.00  0.00           C
ATOM   2698  B   BEA A2698     121.959 221.260  16.752  0.00  0.00           C
ATOM   2699  B   BEA A2699     122.275 222.089  16.232  0.00  0.00           C
ATOM   2700  B   BEA A2700     122.613 222.909  15.737  0.00  0.00           C
ATOM   2701  B   BEA A2701     122.991 223.777  15.229  0.00  0.00           C
ATOM   2702  B   BEA A2702     123.755 225.428  14.307  0.00  0.00           C
ATOM   2703  B   BEA A2703     124.192 226.335  13.820  0.00  0.00           C
ATOM   2704  B   BEA A2704     124.579 227.124  13.406  0.00  0.00           C
ATOM   2705  B   BEA A2705     125.016 228.004  12.956  0.00  0.00           C
ATOM   2706  B   BEA A2706     125.427 228.826  12.544  0.00  0.00           C
ATOM   2707  B   BEA A2707     125.881 229.731  12.099  0.00  0.00           C
ATOM   2708  B   BEA A2708     126.300 230.569  11.696  0.00  0.00           C
ATOM   2709  B   BEA A2709     126.718 231.409  11.299  0.00  0.00           C
ATOM   2710  B   BEA A2710     127.130 232.247  10.909  0.00  0.00           C
ATOM   2711  B   BEA A2711     127.569 233.153  10.496  0.00  0.00           C
ATOM   2712  B   BEA A2712     127.993 234.049  10.095  0.00  0.00           C
ATOM   2713  B   BEA A2713     128.399 234.929   9.707  0.00  0.00           C
ATOM   2714  B   BEA A2714     128.782 235.789   9.334  0.00  0.00           C
ATOM   2715  B   BEA A2715     129.524 237.571   8.581  0.00  0.00           C
ATOM   2716  B   BEA A2716     129.869 238.479   8.207  0.00  0.00           C
ATOM   2717  B   BEA A2717     130.192 239.410   7.830  0.00  0.00           C
ATOM   2718  B   BEA A2718     130.483 240.351   7.456  0.00  0.00           C
ATOM   2719  B   BEA A2719     131.060 243.230   6.357  0.00  0.00           C
ATOM   2720  B   BEA A2720     131.103 244.187   6.009  0.00  0.00           C
ATOM   2721  B   BEA A2721     131.031 245.176   5.660  0.00  0.00           C
ATOM   2722  B   BEA A2722     130.814 246.121   5.337  0.00  0.00           C
ATOM   2723  B   BEA A2723     130.410 247.065   5.029  0.00  0.00           C
ATOM   2724  B   BEA A2724     129.856 247.889   4.775  0.00  0.00           C
ATOM   2725  B   BEA A2725     129.149 248.620   4.563  0.00  0.00           C
ATOM   2726  B   BEA A2726     128.318 249.243   4.396  0.00  0.00           C
ATOM   2727  B   BEA A2727     127.413 249.747   4.275  0.00  0.00           C
ATOM   2728  B   BEA A2728     126.457 250.148   4.192  0.00  0.00           C
ATOM   2729  B   BEA A2729     125.472 250.459   4.140  0.00  0.00           C
ATOM   2730  B   BEA A2730     124.484 250.691   4.115  0.00  0.00           C
ATOM   2731  B   BEA A2731     123.450 250.864   4.111  0.00  0.00           C
ATOM   2732  B   BEA A2732     122.382 250.982   4.125  0.00  0.00           C
ATOM   2733  B   BEA A2733     121.367 251.043   4.155  0.00  0.00           C
ATOM   2734  B   BEA A2734     120.349 251.062   4.197  0.00  0.00           C
ATOM   2735  B   BEA A2735     119.262 251.041   4.254  0.00  0.00           C
ATOM   2736  B   BEA A2736     118.269 250.986   4.316  0.00  0.00           C
ATOM   2737  B   BEA A2737     117.223 250.896   4.390  0.00  0.00           C
ATOM   2738  B   BEA A2738     116.210 250.779   4.469  0.00  0.00           C
ATOM   2739  B   BEA A2739     115.155 250.627   4.560  0.00  0.00           C
ATOM   2740  B   BEA A2740     114.145 250.455   4.653  0.00  0.00           C
ATOM   2741  B   BEA A2741     113.102 250.250   4.756  0.00  0.00           C
ATOM   2742  B   BEA A2742     112.116 250.033   4.859  0.00  0.00           C
ATOM   2743  B   BEA A2743     111.103 249.786   4.969  0.00  0.00           C
ATOM   2744  B   BEA A2744     110.067 249.510   5.088  0.00  0.00           C
ATOM   2745  B   BEA A2745     109.099 249.230   5.203  0.00  0.00           C
ATOM   2746  B   BEA A2746     108.115 248.923   5.325  0.00  0.00           C
ATOM   2747  B   BEA A2747     107.115 248.590   5.453  0.00  0.00           C
ATOM   2748  B   BEA A2748     106.103 248.229   5.586  0.00  0.00           C
ATOM   2749  B   BEA A2749     105.171 247.877   5.713  0.00  0.00           C
ATOM   2750  B   BEA A2750     104.232 247.501   5.844  0.00  0.00           C
ATOM   2751  B   BEA A2751     103.286 247.103   5.980  0.00  0.00           C
ATOM   2752  B   BEA A2752     102.336 246.681   6.120  0.00  0.00           C
ATOM   2753  B   BEA A2753     100.431 245.769   6.410  0.00  0.00           C
ATOM   2754  B   BEA A2754      99.568 245.325   6.546  0.00  0.00           C
ATOM   2755  B   BEA A2755      98.620 244.814   6.699  0.00  0.00           C
ATOM   2756  B   BEA A2756      97.764 244.331   6.840  0.00  0.00           C
ATOM   2757  B   BEA A2757      96.827 243.778   6.997  0.00  0.00           C
ATOM   2758  B   BEA A2758      95.983 243.256   7.142  0.00  0.00           C
ATOM   2759  B   BEA A2759      95.064 242.661   7.303  0.00  0.00           C
ATOM   2760  B   BEA A2760      94.239 242.103   7.450  0.00  0.00           C
ATOM   2761  B   BEA A2761      93.425 241.527   7.599  0.00  0.00           C
ATOM   2762  B   BEA A2762      92.543 240.874   7.763  0.00  0.00           C
ATOM   2763  B   BEA A2763      91.755 240.263   7.912  0.00  0.00           C
ATOM   2764  B   BEA A2764      90.979 239.636   8.063  0.00  0.00           C
ATOM   2765  B   BEA A2765      90.138 238.927   8.229  0.00  0.00           C
ATOM   2766  B   BEA A2766      89.388 238.267   8.381  0.00  0.00           C
ATOM   2767  B   BEA A2767      88.650 237.592   8.533  0.00  0.00           C
ATOM   2768  B   BEA A2768      87.924 236.902   8.686  0.00  0.00           C
ATOM   2769  B   BEA A2769      87.138 236.125   8.855  0.00  0.00           C
ATOM   2770  B   BEA A2770      86.438 235.405   9.009  0.00  0.00           C
ATOM   2771  B   BEA A2771      85.749 234.671   9.164  0.00  0.00           C
ATOM   2772  B   BEA A2772      85.073 233.924   9.320  0.00  0.00           C
ATOM   2773  B   BEA A2773      84.343 233.086   9.492  0.00  0.00           C
ATOM   2774  B   BEA A2774      83.693 232.312   9.649  0.00  0.00           C
ATOM   2775  B   BEA A2775      83.055 231.526   9.806  0.00  0.00           C
ATOM   2776  B   BEA A2776      82.430 230.729   9.964  0.00  0.00           C
ATOM   2777  B   BEA A2777      81.818 229.920  10.123  0.00  0.00           C
ATOM   2778  B   BEA A2778      81.218 229.101  10.282  0.00  0.00           C
ATOM   2779  B   BEA A2779      80.572 228.187  10.458  0.00  0.00           C
ATOM   2780  B   BEA A2780      79.440 226.497  10.779  0.00  0.00           C
ATOM   2781  B   BEA A2781      78.894 225.640  10.940  0.00  0.00           C
ATOM   2782  B   BEA A2782      78.360 224.774  11.101  0.00  0.00           C
ATOM   2783  B   BEA A2783      77.840 223.900  11.263  0.00  0.00           C
ATOM   2784  B   BEA A2784      77.334 223.020  11.425  0.00  0.00           C
ATOM   2785  B   BEA A2785      76.792 222.044  11.604  0.00  0.00           C
ATOM   2786  B   BEA A2786      76.313 221.151  11.766  0.00  0.00           C
ATOM   2787  B   BEA A2787      75.849 220.253  11.929  0.00  0.00           C
ATOM   2788  B   BEA A2788      75.398 219.351  12.092  0.00  0.00           C
ATOM   2789  B   BEA A2789      74.961 218.444  12.255  0.00  0.00           C
ATOM   2790  B   BEA A2790      74.496 217.443  12.435  0.00  0.00           C
ATOM   2791  B   BEA A2791      74.088 216.530  12.598  0.00  0.00           C
ATOM   2792  B   BEA A2792      73.695 215.616  12.761  0.00  0.00           C
ATOM   2793  B   BEA A2793      73.277 214.607  12.941  0.00  0.00           C
ATOM   2794  B   BEA A2794      72.912 213.691  13.103  0.00  0.00           C
ATOM   2795  B   BEA A2795      72.562 212.775  13.266  0.00  0.00           C
ATOM   2796  B   BEA A2796      72.192 211.766  13.445  0.00  0.00           C
ATOM   2797  B   BEA A2797      71.838 210.758  13.624  0.00  0.00           C
ATOM   2798  B   BEA A2798      71.533 209.846  13.786  0.00  0.00           C
ATOM   2799  B   BEA A2799      71.211 208.843  13.964  0.00  0.00           C
ATOM   2800  B   BEA A2800      70.907 207.844  14.142  0.00  0.00           C
ATOM   2801  B   BEA A2801      70.619 206.850  14.319  0.00  0.00           C
ATOM   2802  B   BEA A2802      70.348 205.860  14.496  0.00  0.00           C
ATOM   2803  B   BEA A2803      70.093 204.877  14.671  0.00  0.00           C
ATOM   2804  B   BEA A2804      69.855 203.901  14.846  0.00  0.00           C
ATOM   2805  B   BEA A2805      69.632 202.933  15.021  0.00  0.00           C
ATOM   2806  B   BEA A2806      69.407 201.880  15.211  0.00  0.00           C
ATOM   2807  B   BEA A2807      69.201 200.838  15.400  0.00  0.00           C
ATOM   2808  B   BEA A2808      69.029 199.899  15.571  0.00  0.00           C
ATOM   2809  B   BEA A2809      68.858 198.879  15.758  0.00  0.00           C
ATOM   2810  B   BEA A2810      68.706 197.873  15.944  0.00  0.00           C
ATOM   2811  B   BEA A2811      68.559 196.789  16.145  0.00  0.00           C
ATOM   2812  B   BEA A2812      68.444 195.812  16.327  0.00  0.00           C
ATOM   2813  B   BEA A2813      68.337 194.762  16.525  0.00  0.00           C
ATOM   2814  B   BEA A2814      68.257 193.818  16.705  0.00  0.00           C
ATOM   2815  B   BEA A2815      68.183 192.716  16.916  0.00  0.00           C
ATOM   2816  B   BEA A2816      68.135 191.724  17.108  0.00  0.00           C
ATOM   2817  B   BEA A2817      68.104 190.666  17.315  0.00  0.00           C
ATOM   2818  B   BEA A2818      68.094 189.718  17.503  0.00  0.00           C
ATOM   2819  B   BEA A2819      68.104 188.626  17.722  0.00  0.00           C
ATOM   2820  B   BEA A2820      68.134 187.645  17.922  0.00  0.00           C
ATOM   2821  B   BEA A2821      68.189 186.610  18.135  0.00  0.00           C
ATOM   2822  B   BEA A2822      68.370 184.555  18.569  0.00  0.00           C
ATOM   2823  B   BEA A2823      68.488 183.618  18.773  0.00  0.00           C
ATOM   2824  B   BEA A2824      68.649 182.563  19.007  0.00  0.00           C
ATOM   2825  B   BEA A2825      68.834 181.549  19.236  0.00  0.00           C
ATOM   2826  B   BEA A2826      69.042 180.578  19.461  0.00  0.00           C
ATOM   2827  B   BEA A2827      69.290 179.580  19.699  0.00  0.00           C
ATOM   2828  B   BEA A2828      69.877 177.661  20.176  0.00  0.00           C
ATOM   2829  B   BEA A2829      70.241 176.681  20.431  0.00  0.00           C
ATOM   2830  B   BEA A2830      70.630 175.759  20.681  0.00  0.00           C
ATOM   2831  B   BEA A2831      71.073 174.836  20.942  0.00  0.00           C
ATOM   2832  B   BEA A2832      71.541 173.975  21.197  0.00  0.00           C
ATOM   2833  B   BEA A2833      72.067 173.121  21.463  0.00  0.00           C
ATOM   2834  B   BEA A2834      72.655 172.284  21.739  0.00  0.00           C
ATOM   2835  B   BEA A2835      73.273 171.515  22.009  0.00  0.00           C
ATOM   2836  B   BEA A2836      73.962 170.771  22.291  0.00  0.00           C
ATOM   2837  B   BEA A2837      74.685 170.098  22.568  0.00  0.00           C
ATOM   2838  B   BEA A2838      75.490 169.458  22.858  0.00  0.00           C
ATOM   2839  B   BEA A2839      76.290 168.924  23.130  0.00  0.00           C
ATOM   2840  B   BEA A2840      77.184 168.428  23.417  0.00  0.00           C
ATOM   2841  B   BEA A2841      78.132 168.006  23.704  0.00  0.00           C
ATOM   2842  B   BEA A2842      79.084 167.677  23.978  0.00  0.00           C
ATOM   2843  B   BEA A2843      80.038 167.433  24.239  0.00  0.00           C
ATOM   2844  B   BEA A2844      81.056 167.256  24.506  0.00  0.00           C
ATOM   2845  B   BEA A2845      82.015 167.162  24.746  0.00  0.00           C
ATOM   2846  B   BEA A2846      83.042 167.132  24.992  0.00  0.00           C
ATOM   2847  B   BEA A2847      84.072 167.170  25.230  0.00  0.00           C
ATOM   2848  B   BEA A2848      85.101 167.271  25.458  0.00  0.00           C
ATOM   2849  B   BEA A2849      86.052 167.416  25.663  0.00  0.00           C
ATOM   2850  B   BEA A2850      87.067 167.622  25.873  0.00  0.00           C
ATOM   2851  B   BEA A2851      88.065 167.871  26.074  0.00  0.00           C
ATOM   2852  B   BEA A2852      89.038 168.153  26.265  0.00  0.00           C
ATOM   2853  B   BEA A2853      90.056 168.487  26.460  0.00  0.00           C
ATOM   2854  B   BEA A2854      91.036 168.843  26.644  0.00  0.00           C
ATOM   2855  B   BEA A2855      91.970 169.210  26.816  0.00  0.00           C
ATOM   2856  B   BEA A2856      92.935 169.616  26.991  0.00  0.00           C
ATOM   2857  B   BEA A2857      93.843 170.022  27.153  0.00  0.00           C
ATOM   2858  B   BEA A2858      94.775 170.462  27.317  0.00  0.00           C
ATOM   2859  B   BEA A2859      95.728 170.933  27.484  0.00  0.00           C
ATOM   2860  B   BEA A2860      96.613 171.390  27.637  0.00  0.00           C
ATOM   2861  B   BEA A2861      97.512 171.872  27.791  0.00  0.00           C
ATOM   2862  B   BEA A2862      98.423 172.380  27.946  0.00  0.00           C
ATOM   2863  B   BEA A2863      99.344 172.910  28.102  0.00  0.00           C
ATOM   2864  B   BEA A2864     100.186 173.409  28.244  0.00  0.00           C
ATOM   2865  B   BEA A2865     101.968 174.514  28.543  0.00  0.00           C
ATOM   2866  B   BEA A2866     102.819 175.063  28.685  0.00  0.00           C
ATOM   2867  B   BEA A2867     103.669 175.624  28.828  0.00  0.00           C
ATOM   2868  B   BEA A2868     104.515 176.197  28.970  0.00  0.00           C
ATOM   2869  B   BEA A2869     105.356 176.780  29.111  0.00  0.00           C
ATOM   2870  B   BEA A2870     106.191 177.370  29.252  0.00  0.00           C
ATOM   2871  B   BEA A2871     107.099 178.028  29.406  0.00  0.00           C
ATOM   2872  B   BEA A2872     107.913 178.631  29.545  0.00  0.00           C
ATOM   2873  B   BEA A2873     109.580 179.904  29.833  0.00  0.00           C
ATOM   2874  B   BEA A2874     111.176 181.175  30.114  0.00  0.00           C
ATOM   2875  B   BEA A2875     111.981 181.836  30.258  0.00  0.00           C
ATOM   2876  B   BEA A2876     112.760 182.490  30.401  0.00  0.00           C
ATOM   2877  B   BEA A2877     113.513 183.135  30.540  0.00  0.00           C
ATOM   2878  B   BEA A2878     114.307 183.830  30.691  0.00  0.00           C
ATOM   2879  B   BEA A2879     115.067 184.511  30.838  0.00  0.00           C
ATOM   2880  B   BEA A2880     116.604 185.939  31.147  0.00  0.00           C
ATOM   2881  B   BEA A2881     117.305 186.617  31.295  0.00  0.00           C
ATOM   2882  B   BEA A2882     118.078 187.386  31.464  0.00  0.00           C
ATOM   2883  B   BEA A2883     118.789 188.117  31.626  0.00  0.00           C
ATOM   2884  B   BEA A2884     119.492 188.865  31.795  0.00  0.00           C
ATOM   2885  B   BEA A2885     120.172 189.619  31.968  0.00  0.00           C
ATOM   2886  B   BEA A2886     120.819 190.368  32.144  0.00  0.00           C
ATOM   2887  B   BEA A2887     121.500 191.204  32.346  0.00  0.00           C
ATOM   2888  B   BEA A2888     122.104 191.997  32.546  0.00  0.00           C
ATOM   2889  B   BEA A2889     123.221 193.719  33.015  0.00  0.00           C
ATOM   2890  B   BEA A2890     123.652 194.609  33.288  0.00  0.00           C
ATOM   2891  B   BEA A2891     123.929 195.547  33.619  0.00  0.00           C
ATOM   2892  B   BEA A2892     123.841 196.482  34.039  0.00  0.00           C
ATOM   2893  B   BEA A2893     123.143 197.090  34.482  0.00  0.00           C
ATOM   2894  B   BEA A2894     122.192 197.243  34.803  0.00  0.00           C
ATOM   2895  B   BEA A2895     121.176 197.173  35.051  0.00  0.00           C
ATOM   2896  B   BEA A2896     120.138 196.987  35.262  0.00  0.00           C
ATOM   2897  B   BEA A2897     119.150 196.746  35.443  0.00  0.00           C
ATOM   2898  B   BEA A2898     118.189 196.469  35.610  0.00  0.00           C
ATOM   2899  B   BEA A2899     117.168 196.141  35.781  0.00  0.00           C
ATOM   2900  B   BEA A2900     115.225 195.442  36.106  0.00  0.00           C
ATOM   2901  B   BEA A2901     113.364 194.698  36.426  0.00  0.00           C
ATOM   2902  B   BEA A2902     112.423 194.298  36.596  0.00  0.00           C
ATOM   2903  B   BEA A2903     111.460 193.874  36.776  0.00  0.00           C
ATOM   2904  B   BEA A2904     110.486 193.430  36.968  0.00  0.00           C
ATOM   2905  B   BEA A2905     109.592 193.009  37.153  0.00  0.00           C
ATOM   2906  B   BEA A2906     108.705 192.579  37.348  0.00  0.00           C
ATOM   2907  B   BEA A2907     107.750 192.101  37.571  0.00  0.00           C
ATOM   2908  B   BEA A2908     106.821 191.621  37.805  0.00  0.00           C
ATOM   2909  B   BEA A2909     106.002 191.185  38.027  0.00  0.00           C
ATOM   2910  B   BEA A2910     105.071 190.672  38.302  0.00  0.00           C
ATOM   2911  B   BEA A2911     104.195 190.172  38.586  0.00  0.00           C
ATOM   2912  B   BEA A2912     103.383 189.689  38.878  0.00  0.00           C
ATOM   2913  B   BEA A2913     102.515 189.150  39.229  0.00  0.00           C
ATOM   2914  B   BEA A2914     101.684 188.606  39.614  0.00  0.00           C
ATOM   2915  B   BEA A2915     100.913 188.067  40.033  0.00  0.00           C
ATOM   2916  B   BEA A2916     100.180 187.510  40.514  0.00  0.00           C
ATOM   2917  B   BEA A2917      98.938 186.358  41.738  0.00  0.00           C
ATOM   2918  B   BEA A2918      98.545 185.814  42.490  0.00  0.00           C
ATOM   2919  B   BEA A2919      98.379 185.300  43.389  0.00  0.00           C
ATOM   2920  B   BEA A2920      98.513 184.901  44.337  0.00  0.00           C
ATOM   2921  B   BEA A2921      98.890 184.633  45.246  0.00  0.00           C
ATOM   2922  B   BEA A2922      99.437 184.441  46.138  0.00  0.00           C
ATOM   2923  B   BEA A2923     100.059 184.301  46.961  0.00  0.00           C
ATOM   2924  B   BEA A2924     100.720 184.183  47.729  0.00  0.00           C
ATOM   2925  B   BEA A2925     101.471 184.060  48.524  0.00  0.00           C
ATOM   2926  B   BEA A2926     102.169 183.940  49.214  0.00  0.00           C
ATOM   2927  B   BEA A2927     102.946 183.786  49.943  0.00  0.00           C
ATOM   2928  B   BEA A2928     103.718 183.599  50.638  0.00  0.00           C
ATOM   2929  B   BEA A2929     105.228 183.054  51.947  0.00  0.00           C
ATOM   2930  B   BEA A2930     105.945 182.648  52.558  0.00  0.00           C
ATOM   2931  B   BEA A2931     106.607 182.105  53.127  0.00  0.00           C
ATOM   2932  B   BEA A2932     107.167 181.377  53.631  0.00  0.00           C
ATOM   2933  B   BEA A2933     107.569 180.515  54.029  0.00  0.00           C
ATOM   2934  B   BEA A2934     107.830 179.559  54.335  0.00  0.00           C
ATOM   2935  B   BEA A2935     107.977 178.521  54.574  0.00  0.00           C
ATOM   2936  B   BEA A2936     108.026 177.494  54.755  0.00  0.00           C
ATOM   2937  B   BEA A2937     107.943 175.471  55.028  0.00  0.00           C
ATOM   2938  B   BEA A2938     107.700 173.407  55.284  0.00  0.00           C
ATOM   2939  B   BEA A2939     107.539 172.353  55.433  0.00  0.00           C
ATOM   2940  B   BEA A2940     107.377 171.385  55.594  0.00  0.00           C
ATOM   2941  B   BEA A2941     107.012 169.323  56.061  0.00  0.00           C
ATOM   2942  B   BEA A2942     106.842 168.344  56.375  0.00  0.00           C
ATOM   2943  B   BEA A2943     106.699 167.442  56.743  0.00  0.00           C
ATOM   2944  B   BEA A2944     106.574 166.506  57.238  0.00  0.00           C
ATOM   2945  B   BEA A2945     106.498 165.675  57.819  0.00  0.00           C
ATOM   2946  B   BEA A2946     106.470 164.882  58.531  0.00  0.00           C
ATOM   2947  B   BEA A2947     106.499 164.169  59.333  0.00  0.00           C
ATOM   2948  B   BEA A2948     106.580 163.561  60.163  0.00  0.00           C
ATOM   2949  B   BEA A2949     106.707 163.040  61.003  0.00  0.00           C
ATOM   2950  B   BEA A2950     106.887 162.561  61.900  0.00  0.00           C
ATOM   2951  B   BEA A2951     107.124 162.119  62.845  0.00  0.00           C
ATOM   2952  B   BEA A2952     107.400 161.738  63.760  0.00  0.00           C
ATOM   2953  B   BEA A2953     107.731 161.384  64.697  0.00  0.00           C
ATOM   2954  B   BEA A2954     108.118 161.053  65.643  0.00  0.00           C
ATOM   2955  B   BEA A2955     108.531 160.763  66.521  0.00  0.00           C
ATOM   2956  B   BEA A2956     109.552 160.198  68.289  0.00  0.00           C
ATOM   2957  B   BEA A2957     110.123 159.935  69.094  0.00  0.00           C
ATOM   2958  B   BEA A2958     110.746 159.671  69.858  0.00  0.00           C
ATOM   2959  B   BEA A2959     111.422 159.403  70.572  0.00  0.00           C
ATOM   2960  B   BEA A2960     112.211 159.104  71.275  0.00  0.00           C
ATOM   2961  B   BEA A2961     113.006 158.808  71.863  0.00  0.00           C
ATOM   2962  B   BEA A2962     113.868 158.490  72.381  0.00  0.00           C
ATOM   2963  B   BEA A2963     114.727 158.171  72.797  0.00  0.00           C
ATOM   2964  B   BEA A2964     116.601 157.469  73.449  0.00  0.00           C
ATOM   2965  B   BEA A2965     117.524 157.118  73.674  0.00  0.00           C
ATOM   2966  B   BEA A2966     118.471 156.753  73.851  0.00  0.00           C
ATOM   2967  B   BEA A2967     119.432 156.378  73.984  0.00  0.00           C
ATOM   2968  B   BEA A2968     120.395 155.995  74.075  0.00  0.00           C
ATOM   2969  B   BEA A2969     121.425 155.577  74.132  0.00  0.00           C
ATOM   2970  B   BEA A2970     122.356 155.191  74.151  0.00  0.00           C
ATOM   2971  B   BEA A2971     123.325 154.777  74.140  0.00  0.00           C
ATOM   2972  B   BEA A2972     124.241 154.374  74.104  0.00  0.00           C
ATOM   2973  B   BEA A2973     125.226 153.924  74.038  0.00  0.00           C
ATOM   2974  B   BEA A2974     126.177 153.468  73.949  0.00  0.00           C
ATOM   2975  B   BEA A2975     127.064 153.017  73.844  0.00  0.00           C
ATOM   2976  B   BEA A2976     128.005 152.498  73.711  0.00  0.00           C
ATOM   2977  B   BEA A2977     128.849 151.975  73.570  0.00  0.00           C
ATOM   2978  B   BEA A2978     129.682 151.346  73.408  0.00  0.00           C
ATOM   2979  B   BEA A2979     130.105 149.602  73.263  0.00  0.00           C
ATOM   2980  B   BEA A2980     129.251 149.048  73.419  0.00  0.00           C
ATOM   2981  B   BEA A2981     128.265 148.684  73.621  0.00  0.00           C
ATOM   2982  B   BEA A2982     127.278 148.420  73.838  0.00  0.00           C
ATOM   2983  B   BEA A2983     126.287 148.208  74.067  0.00  0.00           C
ATOM   2984  B   BEA A2984     125.275 148.026  74.311  0.00  0.00           C
ATOM   2985  B   BEA A2985     124.305 147.873  74.553  0.00  0.00           C
ATOM   2986  B   BEA A2986     122.297 147.604  75.082  0.00  0.00           C
ATOM   2987  B   BEA A2987     121.307 147.486  75.356  0.00  0.00           C
ATOM   2988  B   BEA A2988     120.325 147.377  75.636  0.00  0.00           C
ATOM   2989  B   BEA A2989     119.278 147.267  75.943  0.00  0.00           C
ATOM   2990  B   BEA A2990     118.348 147.173  76.225  0.00  0.00           C
ATOM   2991  B   BEA A2991     117.374 147.078  76.528  0.00  0.00           C
ATOM   2992  B   BEA A2992     116.359 146.981  76.853  0.00  0.00           C
ATOM   2993  B   BEA A2993     115.400 146.890  77.170  0.00  0.00           C
ATOM   2994  B   BEA A2994     114.412 146.798  77.505  0.00  0.00           C
ATOM   2995  B   BEA A2995     113.399 146.703  77.860  0.00  0.00           C
ATOM   2996  B   BEA A2996     112.459 146.614  78.199  0.00  0.00           C
ATOM   2997  B   BEA A2997     111.406 146.513  78.590  0.00  0.00           C
ATOM   2998  B   BEA A2998     110.436 146.419  78.962  0.00  0.00           C
ATOM   2999  B   BEA A2999     109.554 146.330  79.311  0.00  0.00           C
ATOM   3000  B   BEA A3000     107.575 146.124  80.131  0.00  0.00           C
ATOM   3001  B   BEA A3001     106.680 146.025  80.520  0.00  0.00           C
ATOM   3002  B   BEA A3002     105.690 145.912  80.966  0.00  0.00           C
ATOM   3003  B   BEA A3003     102.856 145.553  82.336  0.00  0.00           C
ATOM   3004  B   BEA A3004     101.996 145.432  82.784  0.00  0.00           C
ATOM   3005  B   BEA A3005     101.057 145.293  83.292  0.00  0.00           C
ATOM   3006  B   BEA A3006     100.138 145.148  83.811  0.00  0.00           C
ATOM   3007  B   BEA A3007      98.367 144.846  84.872  0.00  0.00           C
ATOM   3008  B   BEA A3008      97.519 144.691  85.412  0.00  0.00           C
ATOM   3009  B   BEA A3009      96.701 144.534  85.953  0.00  0.00           C
ATOM   3010  B   BEA A3010      95.834 144.361  86.553  0.00  0.00           C
ATOM   3011  B   BEA A3011      95.005 144.188  87.151  0.00  0.00           C
ATOM   3012  B   BEA A3012      94.142 144.000  87.805  0.00  0.00           C
ATOM   3013  B   BEA A3013      93.400 143.832  88.395  0.00  0.00           C
ATOM   3014  B   BEA A3014      91.789 143.442  89.781  0.00  0.00           C
ATOM   3015  B   BEA A3015      91.076 143.258  90.453  0.00  0.00           C
ATOM   3016  B   BEA A3016      90.369 143.066  91.165  0.00  0.00           C
ATOM   3017  B   BEA A3017      89.682 142.871  91.911  0.00  0.00           C
ATOM   3018  B   BEA A3018      88.980 142.659  92.747  0.00  0.00           C
ATOM   3019  B   BEA A3019      88.380 142.465  93.543  0.00  0.00           C
ATOM   3020  B   BEA A3020      87.806 142.264  94.411  0.00  0.00           C
ATOM   3021  B   BEA A3021      87.319 142.076  95.281  0.00  0.00           C
ATOM   3022  B   BEA A3022      86.910 141.893  96.197  0.00  0.00           C
ATOM   3023  B   BEA A3023      86.596 141.714  97.203  0.00  0.00           C
ATOM   3024  B   BEA A3024      86.437 141.561  98.230  0.00  0.00           C
ATOM   3025  B   BEA A3025      86.471 141.440  99.279  0.00  0.00           C
ATOM   3026  B   BEA A3026      86.717 141.368 100.265  0.00  0.00           C
ATOM   3027  B   BEA A3027      87.170 141.347 101.179  0.00  0.00           C
ATOM   3028  B   BEA A3028      87.814 141.376 102.007  0.00  0.00           C
ATOM   3029  B   BEA A3029      88.587 141.447 102.718  0.00  0.00           C
ATOM   3030  B   BEA A3030      90.317 141.652 103.814  0.00  0.00           C
ATOM   3031  B   BEA A3031      91.278 141.772 104.245  0.00  0.00           C
ATOM   3032  B   BEA A3032      92.252 141.891 104.585  0.00  0.00           C
ATOM   3033  B   BEA A3033      93.281 142.011 104.850  0.00  0.00           C
ATOM   3034  B   BEA A3034      94.266 142.116 105.016  0.00  0.00           C
ATOM   3035  B   BEA A3035      95.338 142.218 105.097  0.00  0.00           C
ATOM   3036  B   BEA A3036      97.359 142.354 104.939  0.00  0.00           C
ATOM   3037  B   BEA A3037      98.356 142.384 104.681  0.00  0.00           C
ATOM   3038  B   BEA A3038      99.374 142.378 104.258  0.00  0.00           C
ATOM   3039  B   BEA A3039     100.268 142.330 103.712  0.00  0.00           C
ATOM   3040  B   BEA A3040     101.734 142.120 102.309  0.00  0.00           C
ATOM   3041  B   BEA A3041     102.379 141.963 101.454  0.00  0.00           C
ATOM   3042  B   BEA A3042     102.936 141.793 100.594  0.00  0.00           C
ATOM   3043  B   BEA A3043     103.454 141.605  99.696  0.00  0.00           C
ATOM   3044  B   BEA A3044     103.929 141.406  98.799  0.00  0.00           C
ATOM   3045  B   BEA A3045     104.359 141.208  97.942  0.00  0.00           C
ATOM   3046  B   BEA A3046     104.809 140.986  97.028  0.00  0.00           C
ATOM   3047  B   BEA A3047     105.293 140.740  96.077  0.00  0.00           C
ATOM   3048  B   BEA A3048     105.779 140.499  95.226  0.00  0.00           C
ATOM   3049  B   BEA A3049     106.408 140.231  94.431  0.00  0.00           C
ATOM   3050  B   BEA A3050     107.348 140.006  94.223  0.00  0.00           C
ATOM   3051  B   BEA A3051     108.100 139.981  94.916  0.00  0.00           C
ATOM   3052  B   BEA A3052     108.669 140.014  95.807  0.00  0.00           C
ATOM   3053  B   BEA A3053     109.136 140.057  96.716  0.00  0.00           C
ATOM   3054  B   BEA A3054     109.551 140.097  97.631  0.00  0.00           C
ATOM   3055  B   BEA A3055     109.958 140.128  98.602  0.00  0.00           C
ATOM   3056  B   BEA A3056     110.343 140.144  99.569  0.00  0.00           C
ATOM   3057  B   BEA A3057     110.728 140.140 100.568  0.00  0.00           C
ATOM   3058  B   BEA A3058     111.103 140.107 101.557  0.00  0.00           C
ATOM   3059  B   BEA A3059     111.460 140.041 102.494  0.00  0.00           C
ATOM   3060  B   BEA A3060     111.847 139.919 103.487  0.00  0.00           C
ATOM   3061  B   BEA A3061     112.247 139.722 104.456  0.00  0.00           C
ATOM   3062  B   BEA A3062     112.636 139.438 105.309  0.00  0.00           C
ATOM   3063  B   BEA A3063     113.096 138.957 106.174  0.00  0.00           C
ATOM   3064  B   BEA A3064     113.540 138.314 106.837  0.00  0.00           C
ATOM   3065  B   BEA A3065     113.958 137.504 107.280  0.00  0.00           C
ATOM   3066  B   BEA A3066     114.334 136.545 107.487  0.00  0.00           C
ATOM   3067  B   BEA A3067     114.634 135.554 107.479  0.00  0.00           C
ATOM   3068  B   BEA A3068     114.871 134.557 107.315  0.00  0.00           C
ATOM   3069  B   BEA A3069     115.062 133.527 107.029  0.00  0.00           C
ATOM   3070  B   BEA A3070     115.201 132.562 106.678  0.00  0.00           C
ATOM   3071  B   BEA A3071     115.303 131.629 106.280  0.00  0.00           C
ATOM   3072  B   BEA A3072     115.377 130.683 105.826  0.00  0.00           C
ATOM   3073  B   BEA A3073     115.424 129.739 105.333  0.00  0.00           C
ATOM   3074  B   BEA A3074     115.446 128.884 104.856  0.00  0.00           C
ATOM   3075  B   BEA A3075     115.448 127.983 104.329  0.00  0.00           C
ATOM   3076  B   BEA A3076     115.428 127.043 103.754  0.00  0.00           C
ATOM   3077  B   BEA A3077     115.393 126.224 103.237  0.00  0.00           C
ATOM   3078  B   BEA A3078     115.334 125.302 102.638  0.00  0.00           C
ATOM   3079  B   BEA A3079     115.260 124.437 102.064  0.00  0.00           C
ATOM   3080  B   BEA A3080     115.166 123.557 101.468  0.00  0.00           C
ATOM   3081  B   BEA A3081     115.062 122.745 100.911  0.00  0.00           C
ATOM   3082  B   BEA A3082     114.788 121.026  99.714  0.00  0.00           C
ATOM   3083  B   BEA A3083     114.631 120.205  99.137  0.00  0.00           C
ATOM   3084  B   BEA A3084     114.455 119.389  98.562  0.00  0.00           C
ATOM   3085  B   BEA A3085     114.243 118.503  97.938  0.00  0.00           C
ATOM   3086  B   BEA A3086     114.032 117.707  97.379  0.00  0.00           C
ATOM   3087  B   BEA A3087     113.782 116.850  96.781  0.00  0.00           C
ATOM   3088  B   BEA A3088     113.514 116.014  96.204  0.00  0.00           C
ATOM   3089  B   BEA A3089     113.228 115.203  95.650  0.00  0.00           C
ATOM   3090  B   BEA A3090     112.187 112.747  94.044  0.00  0.00           C
ATOM   3091  B   BEA A3091     111.776 111.941  93.550  0.00  0.00           C
ATOM   3092  B   BEA A3092     111.314 111.121  93.071  0.00  0.00           C
ATOM   3093  B   BEA A3093     110.799 110.298  92.621  0.00  0.00           C
ATOM   3094  B   BEA A3094     110.270 109.539  92.240  0.00  0.00           C
ATOM   3095  B   BEA A3095     109.640 108.729  91.874  0.00  0.00           C
ATOM   3096  B   BEA A3096     108.994 107.979  91.573  0.00  0.00           C
ATOM   3097  B   BEA A3097     108.284 107.232  91.312  0.00  0.00           C
ATOM   3098  B   BEA A3098     107.557 106.532  91.102  0.00  0.00           C
ATOM   3099  B   BEA A3099     106.813 105.872  90.935  0.00  0.00           C
ATOM   3100  B   BEA A3100     106.000 105.203  90.794  0.00  0.00           C
ATOM   3101  B   BEA A3101     105.171 104.565  90.685  0.00  0.00           C
ATOM   3102  B   BEA A3102     104.328 103.953  90.599  0.00  0.00           C
ATOM   3103  B   BEA A3103     103.474 103.363  90.530  0.00  0.00           C
ATOM   3104  B   BEA A3104     102.612 102.790  90.469  0.00  0.00           C
ATOM   3105  B   BEA A3105     101.747 102.232  90.409  0.00  0.00           C
ATOM   3106  B   BEA A3106     100.882 101.684  90.345  0.00  0.00           C
ATOM   3107  B   BEA A3107      99.962 101.106  90.262  0.00  0.00           C
ATOM   3108  B   BEA A3108      99.108 100.568  90.164  0.00  0.00           C
ATOM   3109  B   BEA A3109      98.265 100.029  90.041  0.00  0.00           C
ATOM   3110  B   BEA A3110      96.511  98.856  89.657  0.00  0.00           C
ATOM   3111  B   BEA A3111      95.714  98.286  89.405  0.00  0.00           C
ATOM   3112  B   BEA A3112      94.933  97.694  89.096  0.00  0.00           C
ATOM   3113  B   BEA A3113      94.168  97.072  88.719  0.00  0.00           C
ATOM   3114  B   BEA A3114      93.468  96.457  88.295  0.00  0.00           C
ATOM   3115  B   BEA A3115      92.779  95.809  87.801  0.00  0.00           C
ATOM   3116  B   BEA A3116      92.146  95.174  87.277  0.00  0.00           C
ATOM   3117  B   BEA A3117      90.952  93.874  86.102  0.00  0.00           C
ATOM   3118  B   BEA A3118      90.430  93.265  85.510  0.00  0.00           C
ATOM   3119  B   BEA A3119      89.915  92.640  84.881  0.00  0.00           C
ATOM   3120  B   BEA A3120      89.406  92.004  84.218  0.00  0.00           C
ATOM   3121  B   BEA A3121      88.906  91.359  83.526  0.00  0.00           C
ATOM   3122  B   BEA A3122      88.451  90.758  82.864  0.00  0.00           C
ATOM   3123  B   BEA A3123      87.525  89.505  81.439  0.00  0.00           C
ATOM   3124  B   BEA A3124      87.091  88.909  80.740  0.00  0.00           C
ATOM   3125  B   BEA A3125      86.630  88.273  79.983  0.00  0.00           C
ATOM   3126  B   BEA A3126      86.211  87.697  79.285  0.00  0.00           C
ATOM   3127  B   BEA A3127      85.766  87.090  78.540  0.00  0.00           C
ATOM   3128  B   BEA A3128      85.329  86.502  77.809  0.00  0.00           C
ATOM   3129  B   BEA A3129      84.867  85.894  77.043  0.00  0.00           C
ATOM   3130  B   BEA A3130      84.414  85.316  76.307  0.00  0.00           C
ATOM   3131  B   BEA A3131      83.471  84.183  74.844  0.00  0.00           C
ATOM   3132  B   BEA A3132      82.984  83.643  74.138  0.00  0.00           C
ATOM   3133  B   BEA A3133      82.441  83.084  73.403  0.00  0.00           C
ATOM   3134  B   BEA A3134      81.881  82.556  72.705  0.00  0.00           C
ATOM   3135  B   BEA A3135      81.268  82.041  72.022  0.00  0.00           C
ATOM   3136  B   BEA A3136      79.899  81.130  70.816  0.00  0.00           C
ATOM   3137  B   BEA A3137      79.067  80.737  70.306  0.00  0.00           C
ATOM   3138  B   BEA A3138      78.132  80.435  69.930  0.00  0.00           C
ATOM   3139  B   BEA A3139      77.137  80.264  69.750  0.00  0.00           C
ATOM   3140  B   BEA A3140      76.065  80.229  69.772  0.00  0.00           C
ATOM   3141  B   BEA A3141      75.068  80.305  69.952  0.00  0.00           C
ATOM   3142  B   BEA A3142      74.055  80.469  70.258  0.00  0.00           C
ATOM   3143  B   BEA A3143      73.142  80.676  70.621  0.00  0.00           C
ATOM   3144  B   BEA A3144      72.194  80.941  71.068  0.00  0.00           C
ATOM   3145  B   BEA A3145      71.334  81.217  71.523  0.00  0.00           C
ATOM   3146  B   BEA A3146      70.467  81.523  72.020  0.00  0.00           C
ATOM   3147  B   BEA A3147      69.604  81.851  72.547  0.00  0.00           C
ATOM   3148  B   BEA A3148      68.753  82.191  73.090  0.00  0.00           C
ATOM   3149  B   BEA A3149      67.981  82.513  73.598  0.00  0.00           C
ATOM   3150  B   BEA A3150      67.117  82.883  74.180  0.00  0.00           C
ATOM   3151  B   BEA A3151      66.345  83.220  74.707  0.00  0.00           C
ATOM   3152  B   BEA A3152      65.549  83.573  75.255  0.00  0.00           C
ATOM   3153  B   BEA A3153      64.732  83.936  75.818  0.00  0.00           C
ATOM   3154  B   BEA A3154      63.896  84.309  76.391  0.00  0.00           C
ATOM   3155  B   BEA A3155      63.110  84.658  76.925  0.00  0.00           C
ATOM   3156  B   BEA A3156      62.311  85.009  77.460  0.00  0.00           C
ATOM   3157  B   BEA A3157      61.503  85.359  77.991  0.00  0.00           C
ATOM   3158  B   BEA A3158      60.622  85.732  78.555  0.00  0.00           C
ATOM   3159  B   BEA A3159      59.801  86.071  79.063  0.00  0.00           C
ATOM   3160  B   BEA A3160      58.978  86.401  79.555  0.00  0.00           C
ATOM   3161  B   BEA A3161      58.088  86.744  80.063  0.00  0.00           C
ATOM   3162  B   BEA A3162      57.267  87.047  80.508  0.00  0.00           C
ATOM   3163  B   BEA A3163      56.313  87.380  80.993  0.00  0.00           C
ATOM   3164  B   BEA A3164      54.495  87.951  81.810  0.00  0.00           C
ATOM   3165  B   BEA A3165      53.565  88.206  82.168  0.00  0.00           C
ATOM   3166  B   BEA A3166      52.648  88.433  82.477  0.00  0.00           C
ATOM   3167  B   BEA A3167      51.603  88.656  82.773  0.00  0.00           C
ATOM   3168  B   BEA A3168      50.640  88.827  82.988  0.00  0.00           C
ATOM   3169  B   BEA A3169      49.619  88.969  83.153  0.00  0.00           C
ATOM   3170  B   BEA A3170      47.528  89.124  83.269  0.00  0.00           C
ATOM   3171  B   BEA A3171      46.517  89.129  83.211  0.00  0.00           C
ATOM   3172  B   BEA A3172      45.499  89.090  83.081  0.00  0.00           C
ATOM   3173  B   BEA A3173      43.423  88.877  82.597  0.00  0.00           C
ATOM   3174  B   BEA A3174      42.502  88.728  82.292  0.00  0.00           C
ATOM   3175  B   BEA A3175      40.612  88.320  81.498  0.00  0.00           C
ATOM   3176  B   BEA A3176      39.713  88.080  81.043  0.00  0.00           C
ATOM   3177  B   BEA A3177      37.944  87.521  80.003  0.00  0.00           C
ATOM   3178  B   BEA A3178      37.145  87.232  79.472  0.00  0.00           C
ATOM   3179  B   BEA A3179      35.521  86.575  78.273  0.00  0.00           C
ATOM   3180  B   BEA A3180      34.765  86.238  77.662  0.00  0.00           C
ATOM   3181  B   BEA A3181      34.006  85.879  77.012  0.00  0.00           C
ATOM   3182  B   BEA A3182      33.308  85.531  76.383  0.00  0.00           C
ATOM   3183  B   BEA A3183      32.608  85.165  75.723  0.00  0.00           C
ATOM   3184  B   BEA A3184      31.907  84.780  75.030  0.00  0.00           C
ATOM   3185  B   BEA A3185      31.207  84.379  74.307  0.00  0.00           C
ATOM   3186  B   BEA A3186      30.570  83.998  73.622  0.00  0.00           C
ATOM   3187  B   BEA A3187      29.936  83.604  72.913  0.00  0.00           C
ATOM   3188  B   BEA A3188      29.305  83.196  72.180  0.00  0.00           C
ATOM   3189  B   BEA A3189      28.679  82.777  71.426  0.00  0.00           C
ATOM   3190  B   BEA A3190      28.060  82.346  70.650  0.00  0.00           C
ATOM   3191  B   BEA A3191      27.503  81.946  69.929  0.00  0.00           C
ATOM   3192  B   BEA A3192      26.953  81.538  69.193  0.00  0.00           C
ATOM   3193  B   BEA A3193      25.822  80.657  67.602  0.00  0.00           C
ATOM   3194  B   BEA A3194      25.298  80.228  66.825  0.00  0.00           C
ATOM   3195  B   BEA A3195      24.783  79.794  66.039  0.00  0.00           C
ATOM   3196  B   BEA A3196      24.279  79.356  65.243  0.00  0.00           C
ATOM   3197  B   BEA A3197      23.787  78.915  64.440  0.00  0.00           C
ATOM   3198  B   BEA A3198      23.307  78.471  63.631  0.00  0.00           C
ATOM   3199  B   BEA A3199      22.840  78.025  62.818  0.00  0.00           C
ATOM   3200  B   BEA A3200      22.387  77.580  62.001  0.00  0.00           C
ATOM   3201  B   BEA A3201      21.482  76.645  60.282  0.00  0.00           C
ATOM   3202  B   BEA A3202      21.075  76.202  59.465  0.00  0.00           C
ATOM   3203  B   BEA A3203      20.684  75.763  58.651  0.00  0.00           C
ATOM   3204  B   BEA A3204      20.272  75.284  57.759  0.00  0.00           C
ATOM   3205  B   BEA A3205      19.915  74.854  56.956  0.00  0.00           C
ATOM   3206  B   BEA A3206      19.542  74.386  56.079  0.00  0.00           C
ATOM   3207  B   BEA A3207      19.190  73.925  55.212  0.00  0.00           C
ATOM   3208  B   BEA A3208      18.858  73.473  54.357  0.00  0.00           C
ATOM   3209  B   BEA A3209      18.519  72.988  53.434  0.00  0.00           C
ATOM   3210  B   BEA A3210      18.205  72.514  52.528  0.00  0.00           C
ATOM   3211  B   BEA A3211      17.916  72.054  51.642  0.00  0.00           C
ATOM   3212  B   BEA A3212      17.653  71.607  50.777  0.00  0.00           C
ATOM   3213  B   BEA A3213      17.393  71.136  49.857  0.00  0.00           C
ATOM   3214  B   BEA A3214      16.961  70.248  48.104  0.00  0.00           C
ATOM   3215  B   BEA A3215      16.758  69.760  47.126  0.00  0.00           C
ATOM   3216  B   BEA A3216      16.603  69.334  46.262  0.00  0.00           C
ATOM   3217  B   BEA A3217      16.459  68.863  45.296  0.00  0.00           C
ATOM   3218  B   BEA A3218      16.354  68.423  44.380  0.00  0.00           C
ATOM   3219  B   BEA A3219      16.282  67.984  43.450  0.00  0.00           C
ATOM   3220  B   BEA A3220      16.246  67.520  42.450  0.00  0.00           C
ATOM   3221  B   BEA A3221      16.258  67.102  41.524  0.00  0.00           C
ATOM   3222  B   BEA A3222      16.448  66.279  39.619  0.00  0.00           C
ATOM   3223  B   BEA A3223      16.931  65.543  37.748  0.00  0.00           C
ATOM   3224  B   BEA A3224      17.338  65.215  36.809  0.00  0.00           C
ATOM   3225  B   BEA A3225      17.841  64.959  35.972  0.00  0.00           C
ATOM   3226  B   BEA A3226      18.516  64.761  35.166  0.00  0.00           C
ATOM   3227  B   BEA A3227      19.305  64.660  34.504  0.00  0.00           C
ATOM   3228  B   BEA A3228      20.192  64.656  33.993  0.00  0.00           C
ATOM   3229  B   BEA A3229      21.154  64.742  33.633  0.00  0.00           C
ATOM   3230  B   BEA A3230      22.145  64.905  33.417  0.00  0.00           C
ATOM   3231  B   BEA A3231      23.200  65.139  33.318  0.00  0.00           C
ATOM   3232  B   BEA A3232      25.210  65.686  33.385  0.00  0.00           C
ATOM   3233  B   BEA A3233      26.148  65.968  33.502  0.00  0.00           C
ATOM   3234  B   BEA A3234      27.146  66.276  33.675  0.00  0.00           C
ATOM   3235  B   BEA A3235      28.116  66.579  33.884  0.00  0.00           C
ATOM   3236  B   BEA A3236      29.114  66.891  34.138  0.00  0.00           C
ATOM   3237  B   BEA A3237      30.054  67.181  34.412  0.00  0.00           C
ATOM   3238  B   BEA A3238      31.930  67.730  35.052  0.00  0.00           C
ATOM   3239  B   BEA A3239      32.912  67.993  35.435  0.00  0.00           C
ATOM   3240  B   BEA A3240      33.858  68.225  35.838  0.00  0.00           C
ATOM   3241  B   BEA A3241      34.756  68.418  36.251  0.00  0.00           C
ATOM   3242  B   BEA A3242      36.601  68.697  37.212  0.00  0.00           C
ATOM   3243  B   BEA A3243      37.498  68.748  37.745  0.00  0.00           C
ATOM   3244  B   BEA A3244      38.376  68.713  38.323  0.00  0.00           C
ATOM   3245  B   BEA A3245      39.195  68.566  38.933  0.00  0.00           C
ATOM   3246  B   BEA A3246      39.960  68.257  39.601  0.00  0.00           C
ATOM   3247  B   BEA A3247      40.586  67.791  40.262  0.00  0.00           C
ATOM   3248  B   BEA A3248      41.091  67.150  40.936  0.00  0.00           C
ATOM   3249  B   BEA A3249      41.432  66.424  41.540  0.00  0.00           C
ATOM   3250  B   BEA A3250      41.656  65.584  42.119  0.00  0.00           C
ATOM   3251  B   BEA A3251      41.771  64.689  42.643  0.00  0.00           C
ATOM   3252  B   BEA A3252      41.797  63.763  43.112  0.00  0.00           C
ATOM   3253  B   BEA A3253      41.750  62.771  43.553  0.00  0.00           C
ATOM   3254  B   BEA A3254      41.654  61.861  43.910  0.00  0.00           C
ATOM   3255  B   BEA A3255      41.502  60.858  44.260  0.00  0.00           C
ATOM   3256  B   BEA A3256      41.324  59.912  44.554  0.00  0.00           C
ATOM   3257  B   BEA A3257      41.100  58.894  44.834  0.00  0.00           C
ATOM   3258  B   BEA A3258      40.851  57.887  45.078  0.00  0.00           C
ATOM   3259  B   BEA A3259      40.585  56.902  45.288  0.00  0.00           C
ATOM   3260  B   BEA A3260      40.309  55.950  45.464  0.00  0.00           C
ATOM   3261  B   BEA A3261      40.005  54.956  45.621  0.00  0.00           C
ATOM   3262  B   BEA A3262      39.701  54.008  45.747  0.00  0.00           C
ATOM   3263  B   BEA A3263      39.346  52.943  45.861  0.00  0.00           C
ATOM   3264  B   BEA A3264      39.028  52.023  45.936  0.00  0.00           C
ATOM   3265  B   BEA A3265      38.661  50.992  45.995  0.00  0.00           C
ATOM   3266  B   BEA A3266      38.310  50.029  46.027  0.00  0.00           C
ATOM   3267  B   BEA A3267      37.946  49.049  46.034  0.00  0.00           C
ATOM   3268  B   BEA A3268      37.569  48.057  46.017  0.00  0.00           C
ATOM   3269  B   BEA A3269      37.218  47.144  45.978  0.00  0.00           C
ATOM   3270  B   BEA A3270      36.825  46.134  45.910  0.00  0.00           C
ATOM   3271  B   BEA A3271      36.460  45.210  45.823  0.00  0.00           C
ATOM   3272  B   BEA A3272      36.056  44.195  45.700  0.00  0.00           C
ATOM   3273  B   BEA A3273      35.686  43.270  45.561  0.00  0.00           C
ATOM   3274  B   BEA A3274      35.315  42.348  45.396  0.00  0.00           C
ATOM   3275  B   BEA A3275      34.907  41.343  45.187  0.00  0.00           C
ATOM   3276  B   BEA A3276      34.536  40.434  44.972  0.00  0.00           C
ATOM   3277  B   BEA A3277      34.130  39.448  44.711  0.00  0.00           C
ATOM   3278  B   BEA A3278      33.762  38.562  44.450  0.00  0.00           C
ATOM   3279  B   BEA A3279      33.360  37.604  44.142  0.00  0.00           C
ATOM   3280  B   BEA A3280      32.996  36.749  43.842  0.00  0.00           C
ATOM   3281  B   BEA A3281      32.209  34.936  43.127  0.00  0.00           C
ATOM   3282  B   BEA A3282      31.823  34.067  42.744  0.00  0.00           C
ATOM   3283  B   BEA A3283      31.033  32.340  41.901  0.00  0.00           C
ATOM   3284  B   BEA A3284      30.632  31.492  41.442  0.00  0.00           C
ATOM   3285  B   BEA A3285      29.788  29.781  40.413  0.00  0.00           C
ATOM   3286  B   BEA A3286      29.383  28.998  39.889  0.00  0.00           C
ATOM   3287  B   BEA A3287      28.990  28.267  39.363  0.00  0.00           C
ATOM   3288  B   BEA A3288      28.545  27.472  38.747  0.00  0.00           C
ATOM   3289  B   BEA A3289      28.116  26.745  38.134  0.00  0.00           C
ATOM   3290  B   BEA A3290      27.706  26.087  37.529  0.00  0.00           C
ATOM   3291  B   BEA A3291      27.251  25.407  36.839  0.00  0.00           C
ATOM   3292  B   BEA A3292      26.789  24.773  36.117  0.00  0.00           C
ATOM   3293  B   BEA A3293      26.323  24.197  35.368  0.00  0.00           C
ATOM   3294  B   BEA A3294      25.856  23.694  34.599  0.00  0.00           C
ATOM   3295  B   BEA A3295      25.393  23.276  33.816  0.00  0.00           C
ATOM   3296  B   BEA A3296      24.879  22.918  32.926  0.00  0.00           C
ATOM   3297  B   BEA A3297      24.376  22.694  32.036  0.00  0.00           C
ATOM   3298  B   BEA A3298      23.885  22.614  31.146  0.00  0.00           C
ATOM   3299  B   BEA A3299      23.400  22.694  30.250  0.00  0.00           C
ATOM   3300  B   BEA A3300      22.913  22.963  29.336  0.00  0.00           C
ATOM   3301  B   BEA A3301      22.487  23.389  28.522  0.00  0.00           C
ATOM   3302  B   BEA A3302      22.084  23.989  27.745  0.00  0.00           C
ATOM   3303  B   BEA A3303      21.418  25.468  26.436  0.00  0.00           C
ATOM   3304  B   BEA A3304      21.133  26.304  25.858  0.00  0.00           C
ATOM   3305  B   BEA A3305      20.887  27.134  25.345  0.00  0.00           C
ATOM   3306  B   BEA A3306      20.644  28.054  24.825  0.00  0.00           C
ATOM   3307  B   BEA A3307      20.439  28.914  24.370  0.00  0.00           C
ATOM   3308  B   BEA A3308      20.048  30.781  23.451  0.00  0.00           C
ATOM   3309  B   BEA A3309      19.878  31.690  23.023  0.00  0.00           C
ATOM   3310  B   BEA A3310      19.717  32.614  22.594  0.00  0.00           C
ATOM   3311  B   BEA A3311      19.566  33.540  22.166  0.00  0.00           C
ATOM   3312  B   BEA A3312      19.413  34.530  21.704  0.00  0.00           C
ATOM   3313  B   BEA A3313      19.283  35.425  21.279  0.00  0.00           C
ATOM   3314  B   BEA A3314      19.154  36.356  20.824  0.00  0.00           C
ATOM   3315  B   BEA A3315      19.028  37.307  20.337  0.00  0.00           C
ATOM   3316  B   BEA A3316      18.917  38.190  19.858  0.00  0.00           C
ATOM   3317  B   BEA A3317      18.806  39.115  19.316  0.00  0.00           C
ATOM   3318  B   BEA A3318      18.705  39.986  18.749  0.00  0.00           C
ATOM   3319  B   BEA A3319      18.616  40.778  18.163  0.00  0.00           C
ATOM   3320  B   BEA A3320      18.527  41.590  17.443  0.00  0.00           C
ATOM   3321  B   BEA A3321      18.454  42.262  16.671  0.00  0.00           C
ATOM   3322  B   BEA A3322      18.395  42.775  15.801  0.00  0.00           C
ATOM   3323  B   BEA A3323      18.353  43.058  14.792  0.00  0.00           C
ATOM   3324  B   BEA A3324      18.335  43.019  13.742  0.00  0.00           C
ATOM   3325  B   BEA A3325      18.338  42.708  12.779  0.00  0.00           C
ATOM   3326  B   BEA A3326      18.354  42.176  11.845  0.00  0.00           C
ATOM   3327  B   BEA A3327      18.379  41.542  11.031  0.00  0.00           C
ATOM   3328  B   BEA A3328      18.408  40.810  10.262  0.00  0.00           C
ATOM   3329  B   BEA A3329      18.440  40.047   9.571  0.00  0.00           C
ATOM   3330  B   BEA A3330      18.474  39.245   8.919  0.00  0.00           C
ATOM   3331  B   BEA A3331      18.507  38.449   8.326  0.00  0.00           C
CONECT    1    2
CONECT    2    1    3
CONECT    3    2    4
CONECT    4    3    5
CONECT    5    4    6
CONECT    6    5    7
CONECT    7    6    8
CONECT    8    7    9
CONECT    9    8   10
CONECT   10    9   11
CONECT   11   10   12
CONECT   12   11   13
CONECT   13   12   14
CONECT   14   13   15
CONECT   15   14   16
CONECT   16   15   17
CONECT   17   16   18
CONECT   18   17   19
CONECT   19   18   20
CONECT   20   19   21
CONECT   21   20   22
CONECT   22   21   23
CONECT   23   22   24
CONECT   24   23   25
CONECT   25   24   26
CONECT   26   25   27
CONECT   27   26   28
CONECT   28   27   29
CONECT   29   28   30
CONECT   30   29   31
CONECT   31   30   32
CONECT   32   31   33
CONECT   33   32   34
CONECT   34   33   35
CONECT   35   34   36
CONECT   36   35   37
CONECT   37   36   38
CONECT   38   37   39
CONECT   39   38   40
CONECT   40   39   41
CONECT   41   40   42
CONECT   42   41   43
CONECT   43   42   44
CONECT   44   43   45
CONECT   45   44   46
CONECT   46   45   47
CONECT   47   46   48
CONECT   48   47   49
CONECT   49   48   50
CONECT   50   49   51
CONECT   51   50   52
CONECT   52   51   53
CONECT   53   52   54
CONECT   54   53   55
CONECT   55   54   56
CONECT   56   55   57
CONECT   57   56   58
CONECT   58   57   59
CONECT   59   58   60
CONECT   60   59   61
CONECT   61   60   62
CONECT   62   61   63
CONECT   63   62   64
CONECT   64   63   65
CONECT   65   64   66
CONECT   66   65   67
CONECT   67   66   68
CONECT   68   67   69
CONECT   69   68   70
CONECT   70   69   71
CONECT   71   70   72
CONECT   72   71   73
CONECT   73   72   74
CONECT   74   73   75
CONECT   75   74   76
CONECT   76   75   77
CONECT   77   76   78
CONECT   78   77   79
CONECT   79   78   80
CONECT   80   79   81
CONECT   81   80   82
CONECT   82   81   83
CONECT   83   82   84
CONECT   84   83   85
CONECT   85   84   86
CONECT   86   85   87
CONECT   87   86   88
CONECT   88   87   89
CONECT   89   88   90
CONECT   90   89   91
CONECT   91   90   92
CONECT   92   91   93
CONECT   93   92   94
CONECT   94   93   95
CONECT   95   94   96
CONECT   96   95   97
CONECT   97   96   98
CONECT   98   97   99
CONECT   99   98  100
CONECT  100   99  101
CONECT  101  100  102
CONECT  102  101  103
CONECT  103  102  104
CONECT  104  103  105
CONECT  105  104  106
CONECT  106  105  107
CONECT  107  106  108
CONECT  108  107  109
CONECT  109  108  110
CONECT  110  109  111
CONECT  111  110  112
CONECT  112  111  113
CONECT  113  112  114
CONECT  114  113  115
CONECT  115  114  116
CONECT  116  115  117
CONECT  117  116  118
CONECT  118  117  119
CONECT  119  118  120
CONECT  120  119  121
CONECT  121  120  122
CONECT  122  121  123
CONECT  123  122  124
CONECT  124  123  125
CONECT  125  124  126
CONECT  126  125  127
CONECT  127  126  128
CONECT  128  127  129
CONECT  129  128  130
CONECT  130  129  131
CONECT  131  130  132
CONECT  132  131  133
CONECT  133  132  134
CONECT  134  133  135
CONECT  135  134  136
CONECT  136  135  137
CONECT  137  136  138
CONECT  138  137  139
CONECT  139  138  140
CONECT  140  139  141
CONECT  141  140  142
CONECT  142  141  143
CONECT  143  142  144
CONECT  144  143  145
CONECT  145  144  146
CONECT  146  145  147
CONECT  147  146  148
CONECT  148  147  149
CONECT  149  148  150
CONECT  150  149  151
CONECT  151  150  152
CONECT  152  151  153
CONECT  153  152  154
CONECT  154  153  155
CONECT  155  154  156
CONECT  156  155  157
CONECT  157  156  158
CONECT  158  157  159
CONECT  159  158  160
CONECT  160  159  161
CONECT  161  160  162
CONECT  162  161  163
CONECT  163  162  164
CONECT  164  163  165
CONECT  165  164  166
CONECT  166  165  167
CONECT  167  166  168
CONECT  168  167  169
CONECT  169  168  170
CONECT  170  169  171
CONECT  171  170  172
CONECT  172  171  173
CONECT  173  172  174
CONECT  174  173  175
CONECT  175  174  176
CONECT  176  175  177
CONECT  177  176  178
CONECT  178  177  179
CONECT  179  178  180
CONECT  180  179  181
CONECT  181  180  182
CONECT  182  181  183
CONECT  183  182  184
CONECT  184  183  185
CONECT  185  184  186
CONECT  186  185  187
CONECT  187  186  188
CONECT  188  187  189
CONECT  189  188  190
CONECT  190  189  191
CONECT  191  190  192
CONECT  192  191  193
CONECT  193  192  194
CONECT  194  193  195
CONECT  195  194  196
CONECT  196  195  197
CONECT  197  196  198
CONECT  198  197  199
CONECT  199  198  200
CONECT  200  199  201
CONECT  201  200  202
CONECT  202  201  203
CONECT  203  202  204
CONECT  204  203  205
CONECT  205  204  206
CONECT  206  205  207
CONECT  207  206  208
CONECT  208  207  209
CONECT  209  208  210
CONECT  210  209  211
CONECT  211  210  212
CONECT  212  211  213
CONECT  213  212  214
CONECT  214  213  215
CONECT  215  214  216
CONECT  216  215  217
CONECT  217  216  218
CONECT  218  217  219
CONECT  219  218  220
CONECT  220  219  221
CONECT  221  220  222
CONECT  222  221  223
CONECT  223  222  224
CONECT  224  223  225
CONECT  225  224  226
CONECT  226  225  227
CONECT  227  226  228
CONECT  228  227  229
CONECT  229  228  230
CONECT  230  229  231
CONECT  231  230  232
CONECT  232  231  233
CONECT  233  232  234
CONECT  234  233  235
CONECT  235  234  236
CONECT  236  235  237
CONECT  237  236  238
CONECT  238  237  239
CONECT  239  238  240
CONECT  240  239  241
CONECT  241  240  242
CONECT  242  241  243
CONECT  243  242  244
CONECT  244  243  245
CONECT  245  244  246
CONECT  246  245  247
CONECT  247  246  248
CONECT  248  247  249
CONECT  249  248  250
CONECT  250  249  251
CONECT  251  250  252
CONECT  252  251  253
CONECT  253  252  254
CONECT  254  253  255
CONECT  255  254  256
CONECT  256  255  257
CONECT  257  256  258
CONECT  258  257  259
CONECT  259  258  260
CONECT  260  259  261
CONECT  261  260  262
CONECT  262  261  263
CONECT  263  262  264
CONECT  264  263  265
CONECT  265  264  266
CONECT  266  265  267
CONECT  267  266  268
CONECT  268  267  269
CONECT  269  268  270
CONECT  270  269  271
CONECT  271  270  272
CONECT  272  271  273
CONECT  273  272  274
CONECT  274  273  275
CONECT  275  274  276
CONECT  276  275  277
CONECT  277  276  278
CONECT  278  277  279
CONECT  279  278  280
CONECT  280  279  281
CONECT  281  280  282
CONECT  282  281  283
CONECT  283  282  284
CONECT  284  283  285
CONECT  285  284  286
CONECT  286  285  287
CONECT  287  286  288
CONECT  288  287  289
CONECT  289  288  290
CONECT  290  289  291
CONECT  291  290  292
CONECT  292  291  293
CONECT  293  292  294
CONECT  294  293  295
CONECT  295  294  296
CONECT  296  295  297
CONECT  297  296  298
CONECT  298  297  299
CONECT  299  298  300
CONECT  300  299  301
CONECT  301  300  302
CONECT  302  301  303
CONECT  303  302  304
CONECT  304  303  305
CONECT  305  304  306
CONECT  306  305  307
CONECT  307  306  308
CONECT  308  307  309
CONECT  309  308  310
CONECT  310  309  311
CONECT  311  310  312
CONECT  312  311  313
CONECT  313  312  314
CONECT  314  313  315
CONECT  315  314  316
CONECT  316  315  317
CONECT  317  316  318
CONECT  318  317  319
CONECT  319  318  320
CONECT  320  319  321
CONECT  321  320  322
CONECT  322  321  323
CONECT  323  322  324
CONECT  324  323  325
CONECT  325  324  326
CONECT  326  325  327
CONECT  327  326  328
CONECT  328  327  329
CONECT  329  328  330
CONECT  330  329  331
CONECT  331  330  332
CONECT  332  331  333
CONECT  333  332  334
CONECT  334  333  335
CONECT  335  334  336
CONECT  336  335  337
CONECT  337  336  338
CONECT  338  337  339
CONECT  339  338  340
CONECT  340  339  341
CONECT  341  340  342
CONECT  342  341  343
CONECT  343  342  344
CONECT  344  343  345
CONECT  345  344  346
CONECT  346  345  347
CONECT  347  346  348
CONECT  348  347  349
CONECT  349  348  350
CONECT  350  349  351
CONECT  351  350  352
CONECT  352  351  353
CONECT  353  352  354
CONECT  354  353  355
CONECT  355  354  356
CONECT  356  355  357
CONECT  357  356  358
CONECT  358  357  359
CONECT  359  358  360
CONECT  360  359  361
CONECT  361  360  362
CONECT  362  361  363
CONECT  363  362  364
CONECT  364  363  365
CONECT  365  364  366
CONECT  366  365  367
CONECT  367  366  368
CONECT  368  367  369
CONECT  369  368  370
CONECT  370  369  371
CONECT  371  370  372
CONECT  372  371  373
CONECT  373  372  374
CONECT  374  373  375
CONECT  375  374  376
CONECT  376  375  377
CONECT  377  376  378
CONECT  378  377  379
CONECT  379  378  380
CONECT  380  379  381
CONECT  381  380  382
CONECT  382  381  383
CONECT  383  382  384
CONECT  384  383  385
CONECT  385  384  386
CONECT  386  385  387
CONECT  387  386  388
CONECT  388  387  389
CONECT  389  388  390
CONECT  390  389  391
CONECT  391  390  392
CONECT  392  391  393
CONECT  393  392  394
CONECT  394  393  395
CONECT  395  394  396
CONECT  396  395  397
CONECT  397  396  398
CONECT  398  397  399
CONECT  399  398  400
CONECT  400  399  401
CONECT  401  400  402
CONECT  402  401  403
CONECT  403  402  404
CONECT  404  403  405
CONECT  405  404  406
CONECT  406  405  407
CONECT  407  406  408
CONECT  408  407  409
CONECT  409  408  410
CONECT  410  409  411
CONECT  411  410  412
CONECT  412  411  413
CONECT  413  412  414
CONECT  414  413  415
CONECT  415  414  416
CONECT  416  415  417
CONECT  417  416  418
CONECT  418  417  419
CONECT  419  418  420
CONECT  420  419  421
CONECT  421  420  422
CONECT  422  421  423
CONECT  423  422  424
CONECT  424  423  425
CONECT  425  424  426
CONECT  426  425  427
CONECT  427  426  428
CONECT  428  427  429
CONECT  429  428  430
CONECT  430  429  431
CONECT  431  430  432
CONECT  432  431  433
CONECT  433  432  434
CONECT  434  433  435
CONECT  435  434  436
CONECT  436  435  437
CONECT  437  436  438
CONECT  438  437  439
CONECT  439  438  440
CONECT  440  439  441
CONECT  441  440  442
CONECT  442  441  443
CONECT  443  442  444
CONECT  444  443  445
CONECT  445  444  446
CONECT  446  445  447
CONECT  447  446  448
CONECT  448  447  449
CONECT  449  448  450
CONECT  450  449  451
CONECT  451  450  452
CONECT  452  451  453
CONECT  453  452  454
CONECT  454  453  455
CONECT  455  454  456
CONECT  456  455  457
CONECT  457  456  458
CONECT  458  457  459
CONECT  459  458  460
CONECT  460  459  461
CONECT  461  460  462
CONECT  462  461  463
CONECT  463  462  464
CONECT  464  463  465
CONECT  465  464  466
CONECT  466  465  467
CONECT  467  466  468
CONECT  468  467  469
CONECT  469  468  470
CONECT  470  469  471
CONECT  471  470  472
CONECT  472  471  473
CONECT  473  472  474
CONECT  474  473  475
CONECT  475  474  476
CONECT  476  475  477
CONECT  477  476  478
CONECT  478  477  479
CONECT  479  478  480
CONECT  480  479  481
CONECT  481  480  482
CONECT  482  481  483
CONECT  483  482  484
CONECT  484  483  485
CONECT  485  484  486
CONECT  486  485  487
CONECT  487  486  488
CONECT  488  487  489
CONECT  489  488  490
CONECT  490  489  491
CONECT  491  490  492
CONECT  492  491  493
CONECT  493  492  494
CONECT  494  493  495
CONECT  495  494  496
CONECT  496  495  497
CONECT  497  496  498
CONECT  498  497  499
CONECT  499  498  500
CONECT  500  499  501
CONECT  501  500  502
CONECT  502  501  503
CONECT  503  502  504
CONECT  504  503  505
CONECT  505  504  506
CONECT  506  505  507
CONECT  507  506  508
CONECT  508  507  509
CONECT  509  508  510
CONECT  510  509  511
CONECT  511  510  512
CONECT  512  511  513
CONECT  513  512  514
CONECT  514  513  515
CONECT  515  514  516
CONECT  516  515  517
CONECT  517  516  518
CONECT  518  517  519
CONECT  519  518  520
CONECT  520  519  521
CONECT  521  520  522
CONECT  522  521  523
CONECT  523  522  524
CONECT  524  523  525
CONECT  525  524  526
CONECT  526  525  527
CONECT  527  526  528
CONECT  528  527  529
CONECT  529  528  530
CONECT  530  529  531
CONECT  531  530  532
CONECT  532  531  533
CONECT  533  532  534
CONECT  534  533  535
CONECT  535  534  536
CONECT  536  535  537
CONECT  537  536  538
CONECT  538  537  539
CONECT  539  538  540
CONECT  540  539  541
CONECT  541  540  542
CONECT  542  541  543
CONECT  543  542  544
CONECT  544  543  545
CONECT  545  544  546
CONECT  546  545  547
CONECT  547  546  548
CONECT  548  547  549
CONECT  549  548  550
CONECT  550  549  551
CONECT  551  550  552
CONECT  552  551  553
CONECT  553  552  554
CONECT  554  553  555
CONECT  555  554  556
CONECT  556  555  557
CONECT  557  556  558
CONECT  558  557  559
CONECT  559  558  560
CONECT  560  559  561
CONECT  561  560  562
CONECT  562  561  563
CONECT  563  562  564
CONECT  564  563  565
CONECT  565  564  566
CONECT  566  565  567
CONECT  567  566  568
CONECT  568  567  569
CONECT  569  568  570
CONECT  570  569  571
CONECT  571  570  572
CONECT  572  571  573
CONECT  573  572  574
CONECT  574  573  575
CONECT  575  574  576
CONECT  576  575  577
CONECT  577  576  578
CONECT  578  577  579
CONECT  579  578  580
CONECT  580  579  581
CONECT  581  580  582
CONECT  582  581  583
CONECT  583  582  584
CONECT  584  583  585
CONECT  585  584  586
CONECT  586  585  587
CONECT  587  586  588
CONECT  588  587  589
CONECT  589  588  590
CONECT  590  589  591
CONECT  591  590  592
CONECT  592  591  593
CONECT  593  592  594
CONECT  594  593  595
CONECT  595  594  596
CONECT  596  595  597
CONECT  597  596  598
CONECT  598  597  599
CONECT  599  598  600
CONECT  600  599  601
CONECT  601  600  602
CONECT  602  601  603
CONECT  603  602  604
CONECT  604  603  605
CONECT  605  604  606
CONECT  606  605  607
CONECT  607  606  608
CONECT  608  607  609
CONECT  609  608  610
CONECT  610  609  611
CONECT  611  610  612
CONECT  612  611  613
CONECT  613  612  614
CONECT  614  613  615
CONECT  615  614  616
CONECT  616  615  617
CONECT  617  616  618
CONECT  618  617  619
CONECT  619  618  620
CONECT  620  619  621
CONECT  621  620  622
CONECT  622  621  623
CONECT  623  622  624
CONECT  624  623  625
CONECT  625  624  626
CONECT  626  625  627
CONECT  627  626  628
CONECT  628  627  629
CONECT  629  628  630
CONECT  630  629  631
CONECT  631  630  632
CONECT  632  631  633
CONECT  633  632  634
CONECT  634  633  635
CONECT  635  634  636
CONECT  636  635  637
CONECT  637  636  638
CONECT  638  637  639
CONECT  639  638  640
CONECT  640  639  641
CONECT  641  640  642
CONECT  642  641  643
CONECT  643  642  644
CONECT  644  643  645
CONECT  645  644  646
CONECT  646  645  647
CONECT  647  646  648
CONECT  648  647  649
CONECT  649  648  650
CONECT  650  649  651
CONECT  651  650  652
CONECT  652  651  653
CONECT  653  652  654
CONECT  654  653  655
CONECT  655  654  656
CONECT  656  655  657
CONECT  657  656  658
CONECT  658  657  659
CONECT  659  658  660
CONECT  660  659  661
CONECT  661  660  662
CONECT  662  661  663
CONECT  663  662  664
CONECT  664  663  665
CONECT  665  664  666
CONECT  666  665  667
CONECT  667  666  668
CONECT  668  667  669
CONECT  669  668  670
CONECT  670  669  671
CONECT  671  670  672
CONECT  672  671  673
CONECT  673  672  674
CONECT  674  673  675
CONECT  675  674  676
CONECT  676  675  677
CONECT  677  676  678
CONECT  678  677  679
CONECT  679  678  680
CONECT  680  679  681
CONECT  681  680  682
CONECT  682  681  683
CONECT  683  682  684
CONECT  684  683  685
CONECT  685  684  686
CONECT  686  685  687
CONECT  687  686  688
CONECT  688  687  689
CONECT  689  688  690
CONECT  690  689  691
CONECT  691  690  692
CONECT  692  691  693
CONECT  693  692  694
CONECT  694  693  695
CONECT  695  694  696
CONECT  696  695  697
CONECT  697  696  698
CONECT  698  697  699
CONECT  699  698  700
CONECT  700  699  701
CONECT  701  700  702
CONECT  702  701  703
CONECT  703  702  704
CONECT  704  703  705
CONECT  705  704  706
CONECT  706  705  707
CONECT  707  706  708
CONECT  708  707  709
CONECT  709  708  710
CONECT  710  709  711
CONECT  711  710  712
CONECT  712  711  713
CONECT  713  712  714
CONECT  714  713  715
CONECT  715  714  716
CONECT  716  715  717
CONECT  717  716  718
CONECT  718  717  719
CONECT  719  718  720
CONECT  720  719  721
CONECT  721  720  722
CONECT  722  721  723
CONECT  723  722  724
CONECT  724  723  725
CONECT  725  724  726
CONECT  726  725  727
CONECT  727  726  728
CONECT  728  727  729
CONECT  729  728  730
CONECT  730  729  731
CONECT  731  730  732
CONECT  732  731  733
CONECT  733  732  734
CONECT  734  733  735
CONECT  735  734  736
CONECT  736  735  737
CONECT  737  736  738
CONECT  738  737  739
CONECT  739  738  740
CONECT  740  739  741
CONECT  741  740  742
CONECT  742  741  743
CONECT  743  742  744
CONECT  744  743  745
CONECT  745  744  746
CONECT  746  745  747
CONECT  747  746  748
CONECT  748  747  749
CONECT  749  748  750
CONECT  750  749  751
CONECT  751  750  752
CONECT  752  751  753
CONECT  753  752  754
CONECT  754  753  755
CONECT  755  754  756
CONECT  756  755  757
CONECT  757  756  758
CONECT  758  757  759
CONECT  759  758  760
CONECT  760  759  761
CONECT  761  760  762
CONECT  762  761  763
CONECT  763  762  764
CONECT  764  763  765
CONECT  765  764  766
CONECT  766  765  767
CONECT  767  766  768
CONECT  768  767  769
CONECT  769  768  770
CONECT  770  769  771
CONECT  771  770  772
CONECT  772  771  773
CONECT  773  772  774
CONECT  774  773  775
CONECT  775  774  776
CONECT  776  775  777
CONECT  777  776  778
CONECT  778  777  779
CONECT  779  778  780
CONECT  780  779  781
CONECT  781  780  782
CONECT  782  781  783
CONECT  783  782  784
CONECT  784  783  785
CONECT  785  784  786
CONECT  786  785  787
CONECT  787  786  788
CONECT  788  787  789
CONECT  789  788  790
CONECT  790  789  791
CONECT  791  790  792
CONECT  792  791  793
CONECT  793  792  794
CONECT  794  793  795
CONECT  795  794  796
CONECT  796  795  797
CONECT  797  796  798
CONECT  798  797  799
CONECT  799  798  800
CONECT  800  799  801
CONECT  801  800  802
CONECT  802  801  803
CONECT  803  802  804
CONECT  804  803  805
CONECT  805  804  806
CONECT  806  805  807
CONECT  807  806  808
CONECT  808  807  809
CONECT  809  808  810
CONECT  810  809  811
CONECT  811  810  812
CONECT  812  811  813
CONECT  813  812  814
CONECT  814  813  815
CONECT  815  814  816
CONECT  816  815  817
CONECT  817  816  818
CONECT  818  817  819
CONECT  819  818  820
CONECT  820  819  821
CONECT  821  820  822
CONECT  822  821  823
CONECT  823  822  824
CONECT  824  823  825
CONECT  825  824  826
CONECT  826  825  827
CONECT  827  826  828
CONECT  828  827  829
CONECT  829  828  830
CONECT  830  829  831
CONECT  831  830  832
CONECT  832  831  833
CONECT  833  832  834
CONECT  834  833  835
CONECT  835  834  836
CONECT  836  835  837
CONECT  837  836  838
CONECT  838  837  839
CONECT  839  838  840
CONECT  840  839  841
CONECT  841  840  842
CONECT  842  841  843
CONECT  843  842  844
CONECT  844  843  845
CONECT  845  844  846
CONECT  846  845  847
CONECT  847  846  848
CONECT  848  847  849
CONECT  849  848  850
CONECT  850  849  851
CONECT  851  850  852
CONECT  852  851  853
CONECT  853  852  854
CONECT  854  853  855
CONECT  855  854  856
CONECT  856  855  857
CONECT  857  856  858
CONECT  858  857  859
CONECT  859  858  860
CONECT  860  859  861
CONECT  861  860  862
CONECT  862  861  863
CONECT  863  862  864
CONECT  864  863  865
CONECT  865  864  866
CONECT  866  865  867
CONECT  867  866  868
CONECT  868  867  869
CONECT  869  868  870
CONECT  870  869  871
CONECT  871  870  872
CONECT  872  871  873
CONECT  873  872  874
CONECT  874  873  875
CONECT  875  874  876
CONECT  876  875  877
CONECT  877  876  878
CONECT  878  877  879
CONECT  879  878  880
CONECT  880  879  881
CONECT  881  880  882
CONECT  882  881  883
CONECT  883  882  884
CONECT  884  883  885
CONECT  885  884  886
CONECT  886  885  887
CONECT  887  886  888
CONECT  888  887  889
CONECT  889  888  890
CONECT  890  889  891
CONECT  891  890  892
CONECT  892  891  893
CONECT  893  892  894
CONECT  894  893  895
CONECT  895  894  896
CONECT  896  895  897
CONECT  897  896  898
CONECT  898  897  899
CONECT  899  898  900
CONECT  900  899  901
CONECT  901  900  902
CONECT  902  901  903
CONECT  903  902  904
CONECT  904  903  905
CONECT  905  904  906
CONECT  906  905  907
CONECT  907  906  908
CONECT  908  907  909
CONECT  909  908  910
CONECT  910  909  911
CONECT  911  910  912
CONECT  912  911  913
CONECT  913  912  914
CONECT  914  913  915
CONECT  915  914  916
CONECT  916  915  917
CONECT  917  916  918
CONECT  918  917  919
CONECT  919  918  920
CONECT  920  919  921
CONECT  921  920  922
CONECT  922  921  923
CONECT  923  922  924
CONECT  924  923  925
CONECT  925  924  926
CONECT  926  925  927
CONECT  927  926  928
CONECT  928  927  929
CONECT  929  928  930
CONECT  930  929  931
CONECT  931  930  932
CONECT  932  931  933
CONECT  933  932  934
CONECT  934  933  935
CONECT  935  934  936
CONECT  936  935  937
CONECT  937  936  938
CONECT  938  937  939
CONECT  939  938  940
CONECT  940  939  941
CONECT  941  940  942
CONECT  942  941  943
CONECT  943  942  944
CONECT  944  943  945
CONECT  945  944  946
CONECT  946  945  947
CONECT  947  946  948
CONECT  948  947  949
CONECT  949  948  950
CONECT  950  949  951
CONECT  951  950  952
CONECT  952  951  953
CONECT  953  952  954
CONECT  954  953  955
CONECT  955  954  956
CONECT  956  955  957
CONECT  957  956  958
CONECT  958  957  959
CONECT  959  958  960
CONECT  960  959  961
CONECT  961  960  962
CONECT  962  961  963
CONECT  963  962  964
CONECT  964  963  965
CONECT  965  964  966
CONECT  966  965  967
CONECT  967  966  968
CONECT  968  967  969
CONECT  969  968  970
CONECT  970  969  971
CONECT  971  970  972
CONECT  972  971  973
CONECT  973  972  974
CONECT  974  973  975
CONECT  975  974  976
CONECT  976  975  977
CONECT  977  976  978
CONECT  978  977  979
CONECT  979  978  980
CONECT  980  979  981
CONECT  981  980  982
CONECT  982  981  983
CONECT  983  982  984
CONECT  984  983  985
CONECT  985  984  986
CONECT  986  985  987
CONECT  987  986  988
CONECT  988  987  989
CONECT  989  988  990
CONECT  990  989  991
CONECT  991  990  992
CONECT  992  991  993
CONECT  993  992  994
CONECT  994  993  995
CONECT  995  994  996
CONECT  996  995  997
CONECT  997  996  998
CONECT  998  997  999
CONECT  999  998 1000
CONECT 1000  999 1001
CONECT 1001 1000 1002
CONECT 1002 1001 1003
CONECT 1003 1002 1004
CONECT 1004 1003 1005
CONECT 1005 1004 1006
CONECT 1006 1005 1007
CONECT 1007 1006 1008
CONECT 1008 1007 1009
CONECT 1009 1008 1010
CONECT 1010 1009 1011
CONECT 1011 1010 1012
CONECT 1012 1011 1013
CONECT 1013 1012 1014
CONECT 1014 1013 1015
CONECT 1015 1014 1016
CONECT 1016 1015 1017
CONECT 1017 1016 1018
CONECT 1018 1017 1019
CONECT 1019 1018 1020
CONECT 1020 1019 1021
CONECT 1021 1020 1022
CONECT 1022 1021 1023
CONECT 1023 1022 1024
CONECT 1024 1023 1025
CONECT 1025 1024 1026
CONECT 1026 1025 1027
CONECT 1027 1026 1028
CONECT 1028 1027 1029
CONECT 1029 1028 1030
CONECT 1030 1029 1031
CONECT 1031 1030 1032
CONECT 1032 1031 1033
CONECT 1033 1032 1034
CONECT 1034 1033 1035
CONECT 1035 1034 1036
CONECT 1036 1035 1037
CONECT 1037 1036 1038
CONECT 1038 1037 1039
CONECT 1039 1038 1040
CONECT 1040 1039 1041
CONECT 1041 1040 1042
CONECT 1042 1041 1043
CONECT 1043 1042 1044
CONECT 1044 1043 1045
CONECT 1045 1044 1046
CONECT 1046 1045 1047
CONECT 1047 1046 1048
CONECT 1048 1047 1049
CONECT 1049 1048 1050
CONECT 1050 1049 1051
CONECT 1051 1050 1052
CONECT 1052 1051 1053
CONECT 1053 1052 1054
CONECT 1054 1053 1055
CONECT 1055 1054 1056
CONECT 1056 1055 1057
CONECT 1057 1056 1058
CONECT 1058 1057 1059
CONECT 1059 1058 1060
CONECT 1060 1059 1061
CONECT 1061 1060 1062
CONECT 1062 1061 1063
CONECT 1063 1062 1064
CONECT 1064 1063 1065
CONECT 1065 1064 1066
CONECT 1066 1065 1067
CONECT 1067 1066 1068
CONECT 1068 1067 1069
CONECT 1069 1068 1070
CONECT 1070 1069 1071
CONECT 1071 1070 1072
CONECT 1072 1071 1073
CONECT 1073 1072 1074
CONECT 1074 1073 1075
CONECT 1075 1074 1076
CONECT 1076 1075 1077
CONECT 1077 1076 1078
CONECT 1078 1077 1079
CONECT 1079 1078 1080
CONECT 1080 1079 1081
CONECT 1081 1080 1082
CONECT 1082 1081 1083
CONECT 1083 1082 1084
CONECT 1084 1083 1085
CONECT 1085 1084 1086
CONECT 1086 1085 1087
CONECT 1087 1086 1088
CONECT 1088 1087 1089
CONECT 1089 1088 1090
CONECT 1090 1089 1091
CONECT 1091 1090 1092
CONECT 1092 1091 1093
CONECT 1093 1092 1094
CONECT 1094 1093 1095
CONECT 1095 1094 1096
CONECT 1096 1095 1097
CONECT 1097 1096 1098
CONECT 1098 1097 1099
CONECT 1099 1098 1100
CONECT 1100 1099 1101
CONECT 1101 1100 1102
CONECT 1102 1101 1103
CONECT 1103 1102 1104
CONECT 1104 1103 1105
CONECT 1105 1104 1106
CONECT 1106 1105 1107
CONECT 1107 1106 1108
CONECT 1108 1107 1109
CONECT 1109 1108 1110
CONECT 1110 1109 1111
CONECT 1111 1110 1112
CONECT 1112 1111 1113
CONECT 1113 1112 1114
CONECT 1114 1113 1115
CONECT 1115 1114 1116
CONECT 1116 1115 1117
CONECT 1117 1116 1118
CONECT 1118 1117 1119
CONECT 1119 1118 1120
CONECT 1120 1119 1121
CONECT 1121 1120 1122
CONECT 1122 1121 1123
CONECT 1123 1122 1124
CONECT 1124 1123 1125
CONECT 1125 1124 1126
CONECT 1126 1125 1127
CONECT 1127 1126 1128
CONECT 1128 1127 1129
CONECT 1129 1128 1130
CONECT 1130 1129 1131
CONECT 1131 1130 1132
CONECT 1132 1131 1133
CONECT 1133 1132 1134
CONECT 1134 1133 1135
CONECT 1135 1134 1136
CONECT 1136 1135 1137
CONECT 1137 1136 1138
CONECT 1138 1137 1139
CONECT 1139 1138 1140
CONECT 1140 1139 1141
CONECT 1141 1140 1142
CONECT 1142 1141 1143
CONECT 1143 1142 1144
CONECT 1144 1143 1145
CONECT 1145 1144 1146
CONECT 1146 1145 1147
CONECT 1147 1146 1148
CONECT 1148 1147 1149
CONECT 1149 1148 1150
CONECT 1150 1149 1151
CONECT 1151 1150 1152
CONECT 1152 1151 1153
CONECT 1153 1152 1154
CONECT 1154 1153 1155
CONECT 1155 1154 1156
CONECT 1156 1155 1157
CONECT 1157 1156 1158
CONECT 1158 1157 1159
CONECT 1159 1158 1160
CONECT 1160 1159 1161
CONECT 1161 1160 1162
CONECT 1162 1161 1163
CONECT 1163 1162 1164
CONECT 1164 1163 1165
CONECT 1165 1164 1166
CONECT 1166 1165 1167
CONECT 1167 1166 1168
CONECT 1168 1167 1169
CONECT 1169 1168 1170
CONECT 1170 1169 1171
CONECT 1171 1170 1172
CONECT 1172 1171 1173
CONECT 1173 1172 1174
CONECT 1174 1173 1175
CONECT 1175 1174 1176
CONECT 1176 1175 1177
CONECT 1177 1176 1178
CONECT 1178 1177 1179
CONECT 1179 1178 1180
CONECT 1180 1179 1181
CONECT 1181 1180 1182
CONECT 1182 1181 1183
CONECT 1183 1182 1184
CONECT 1184 1183 1185
CONECT 1185 1184 1186
CONECT 1186 1185 1187
CONECT 1187 1186 1188
CONECT 1188 1187 1189
CONECT 1189 1188 1190
CONECT 1190 1189 1191
CONECT 1191 1190 1192
CONECT 1192 1191 1193
CONECT 1193 1192 1194
CONECT 1194 1193 1195
CONECT 1195 1194 1196
CONECT 1196 1195 1197
CONECT 1197 1196 1198
CONECT 1198 1197 1199
CONECT 1199 1198 1200
CONECT 1200 1199 1201
CONECT 1201 1200 1202
CONECT 1202 1201 1203
CONECT 1203 1202 1204
CONECT 1204 1203 1205
CONECT 1205 1204 1206
CONECT 1206 1205 1207
CONECT 1207 1206 1208
CONECT 1208 1207 1209
CONECT 1209 1208 1210
CONECT 1210 1209 1211
CONECT 1211 1210 1212
CONECT 1212 1211 1213
CONECT 1213 1212 1214
CONECT 1214 1213 1215
CONECT 1215 1214 1216
CONECT 1216 1215 1217
CONECT 1217 1216 1218
CONECT 1218 1217 1219
CONECT 1219 1218 1220
CONECT 1220 1219 1221
CONECT 1221 1220 1222
CONECT 1222 1221 1223
CONECT 1223 1222 1224
CONECT 1224 1223 1225
CONECT 1225 1224 1226
CONECT 1226 1225 1227
CONECT 1227 1226 1228
CONECT 1228 1227 1229
CONECT 1229 1228 1230
CONECT 1230 1229 1231
CONECT 1231 1230 1232
CONECT 1232 1231 1233
CONECT 1233 1232 1234
CONECT 1234 1233 1235
CONECT 1235 1234 1236
CONECT 1236 1235 1237
CONECT 1237 1236 1238
CONECT 1238 1237 1239
CONECT 1239 1238 1240
CONECT 1240 1239 1241
CONECT 1241 1240 1242
CONECT 1242 1241 1243
CONECT 1243 1242 1244
CONECT 1244 1243 1245
CONECT 1245 1244 1246
CONECT 1246 1245 1247
CONECT 1247 1246 1248
CONECT 1248 1247 1249
CONECT 1249 1248 1250
CONECT 1250 1249 1251
CONECT 1251 1250 1252
CONECT 1252 1251 1253
CONECT 1253 1252 1254
CONECT 1254 1253 1255
CONECT 1255 1254 1256
CONECT 1256 1255 1257
CONECT 1257 1256 1258
CONECT 1258 1257 1259
CONECT 1259 1258 1260
CONECT 1260 1259 1261
CONECT 1261 1260 1262
CONECT 1262 1261 1263
CONECT 1263 1262 1264
CONECT 1264 1263 1265
CONECT 1265 1264 1266
CONECT 1266 1265 1267
CONECT 1267 1266 1268
CONECT 1268 1267 1269
CONECT 1269 1268 1270
CONECT 1270 1269 1271
CONECT 1271 1270 1272
CONECT 1272 1271 1273
CONECT 1273 1272 1274
CONECT 1274 1273 1275
CONECT 1275 1274 1276
CONECT 1276 1275 1277
CONECT 1277 1276 1278
CONECT 1278 1277 1279
CONECT 1279 1278 1280
CONECT 1280 1279 1281
CONECT 1281 1280 1282
CONECT 1282 1281 1283
CONECT 1283 1282 1284
CONECT 1284 1283 1285
CONECT 1285 1284 1286
CONECT 1286 1285 1287
CONECT 1287 1286 1288
CONECT 1288 1287 1289
CONECT 1289 1288 1290
CONECT 1290 1289 1291
CONECT 1291 1290 1292
CONECT 1292 1291 1293
CONECT 1293 1292 1294
CONECT 1294 1293 1295
CONECT 1295 1294 1296
CONECT 1296 1295 1297
CONECT 1297 1296 1298
CONECT 1298 1297 1299
CONECT 1299 1298 1300
CONECT 1300 1299 1301
CONECT 1301 1300 1302
CONECT 1302 1301 1303
CONECT 1303 1302 1304
CONECT 1304 1303 1305
CONECT 1305 1304 1306
CONECT 1306 1305 1307
CONECT 1307 1306 1308
CONECT 1308 1307 1309
CONECT 1309 1308 1310
CONECT 1310 1309 1311
CONECT 1311 1310 1312
CONECT 1312 1311 1313
CONECT 1313 1312 1314
CONECT 1314 1313 1315
CONECT 1315 1314 1316
CONECT 1316 1315 1317
CONECT 1317 1316 1318
CONECT 1318 1317 1319
CONECT 1319 1318 1320
CONECT 1320 1319 1321
CONECT 1321 1320 1322
CONECT 1322 1321 1323
CONECT 1323 1322 1324
CONECT 1324 1323 1325
CONECT 1325 1324 1326
CONECT 1326 1325 1327
CONECT 1327 1326 1328
CONECT 1328 1327 1329
CONECT 1329 1328 1330
CONECT 1330 1329 1331
CONECT 1331 1330 1332
CONECT 1332 1331 1333
CONECT 1333 1332 1334
CONECT 1334 1333 1335
CONECT 1335 1334 1336
CONECT 1336 1335 1337
CONECT 1337 1336 1338
CONECT 1338 1337 1339
CONECT 1339 1338 1340
CONECT 1340 1339 1341
CONECT 1341 1340 1342
CONECT 1342 1341 1343
CONECT 1343 1342 1344
CONECT 1344 1343 1345
CONECT 1345 1344 1346
CONECT 1346 1345 1347
CONECT 1347 1346 1348
CONECT 1348 1347 1349
CONECT 1349 1348 1350
CONECT 1350 1349 1351
CONECT 1351 1350 1352
CONECT 1352 1351 1353
CONECT 1353 1352 1354
CONECT 1354 1353 1355
CONECT 1355 1354 1356
CONECT 1356 1355 1357
CONECT 1357 1356 1358
CONECT 1358 1357 1359
CONECT 1359 1358 1360
CONECT 1360 1359 1361
CONECT 1361 1360 1362
CONECT 1362 1361 1363
CONECT 1363 1362 1364
CONECT 1364 1363 1365
CONECT 1365 1364 1366
CONECT 1366 1365 1367
CONECT 1367 1366 1368
CONECT 1368 1367 1369
CONECT 1369 1368 1370
CONECT 1370 1369 1371
CONECT 1371 1370 1372
CONECT 1372 1371 1373
CONECT 1373 1372 1374
CONECT 1374 1373 1375
CONECT 1375 1374 1376
CONECT 1376 1375 1377
CONECT 1377 1376 1378
CONECT 1378 1377 1379
CONECT 1379 1378 1380
CONECT 1380 1379 1381
CONECT 1381 1380 1382
CONECT 1382 1381 1383
CONECT 1383 1382 1384
CONECT 1384 1383 1385
CONECT 1385 1384 1386
CONECT 1386 1385 1387
CONECT 1387 1386 1388
CONECT 1388 1387 1389
CONECT 1389 1388 1390
CONECT 1390 1389 1391
CONECT 1391 1390 1392
CONECT 1392 1391 1393
CONECT 1393 1392 1394
CONECT 1394 1393 1395
CONECT 1395 1394 1396
CONECT 1396 1395 1397
CONECT 1397 1396 1398
CONECT 1398 1397 1399
CONECT 1399 1398 1400
CONECT 1400 1399 1401
CONECT 1401 1400 1402
CONECT 1402 1401 1403
CONECT 1403 1402 1404
CONECT 1404 1403 1405
CONECT 1405 1404 1406
CONECT 1406 1405 1407
CONECT 1407 1406 1408
CONECT 1408 1407 1409
CONECT 1409 1408 1410
CONECT 1410 1409 1411
CONECT 1411 1410 1412
CONECT 1412 1411 1413
CONECT 1413 1412 1414
CONECT 1414 1413 1415
CONECT 1415 1414 1416
CONECT 1416 1415 1417
CONECT 1417 1416 1418
CONECT 1418 1417 1419
CONECT 1419 1418 1420
CONECT 1420 1419 1421
CONECT 1421 1420 1422
CONECT 1422 1421 1423
CONECT 1423 1422 1424
CONECT 1424 1423 1425
CONECT 1425 1424 1426
CONECT 1426 1425 1427
CONECT 1427 1426 1428
CONECT 1428 1427 1429
CONECT 1429 1428 1430
CONECT 1430 1429 1431
CONECT 1431 1430 1432
CONECT 1432 1431 1433
CONECT 1433 1432 1434
CONECT 1434 1433 1435
CONECT 1435 1434 1436
CONECT 1436 1435 1437
CONECT 1437 1436 1438
CONECT 1438 1437 1439
CONECT 1439 1438 1440
CONECT 1440 1439 1441
CONECT 1441 1440 1442
CONECT 1442 1441 1443
CONECT 1443 1442 1444
CONECT 1444 1443 1445
CONECT 1445 1444 1446
CONECT 1446 1445 1447
CONECT 1447 1446 1448
CONECT 1448 1447 1449
CONECT 1449 1448 1450
CONECT 1450 1449 1451
CONECT 1451 1450 1452
CONECT 1452 1451 1453
CONECT 1453 1452 1454
CONECT 1454 1453 1455
CONECT 1455 1454 1456
CONECT 1456 1455 1457
CONECT 1457 1456 1458
CONECT 1458 1457 1459
CONECT 1459 1458 1460
CONECT 1460 1459 1461
CONECT 1461 1460 1462
CONECT 1462 1461 1463
CONECT 1463 1462 1464
CONECT 1464 1463 1465
CONECT 1465 1464 1466
CONECT 1466 1465 1467
CONECT 1467 1466 1468
CONECT 1468 1467 1469
CONECT 1469 1468 1470
CONECT 1470 1469 1471
CONECT 1471 1470 1472
CONECT 1472 1471 1473
CONECT 1473 1472 1474
CONECT 1474 1473 1475
CONECT 1475 1474 1476
CONECT 1476 1475 1477
CONECT 1477 1476 1478
CONECT 1478 1477 1479
CONECT 1479 1478 1480
CONECT 1480 1479 1481
CONECT 1481 1480 1482
CONECT 1482 1481 1483
CONECT 1483 1482 1484
CONECT 1484 1483 1485
CONECT 1485 1484 1486
CONECT 1486 1485 1487
CONECT 1487 1486 1488
CONECT 1488 1487 1489
CONECT 1489 1488 1490
CONECT 1490 1489 1491
CONECT 1491 1490 1492
CONECT 1492 1491 1493
CONECT 1493 1492 1494
CONECT 1494 1493 1495
CONECT 1495 1494 1496
CONECT 1496 1495 1497
CONECT 1497 1496 1498
CONECT 1498 1497 1499
CONECT 1499 1498 1500
CONECT 1500 1499 1501
CONECT 1501 1500 1502
CONECT 1502 1501 1503
CONECT 1503 1502 1504
CONECT 1504 1503 1505
CONECT 1505 1504 1506
CONECT 1506 1505 1507
CONECT 1507 1506 1508
CONECT 1508 1507 1509
CONECT 1509 1508 1510
CONECT 1510 1509 1511
CONECT 1511 1510 1512
CONECT 1512 1511 1513
CONECT 1513 1512 1514
CONECT 1514 1513 1515
CONECT 1515 1514 1516
CONECT 1516 1515 1517
CONECT 1517 1516 1518
CONECT 1518 1517 1519
CONECT 1519 1518 1520
CONECT 1520 1519 1521
CONECT 1521 1520 1522
CONECT 1522 1521 1523
CONECT 1523 1522 1524
CONECT 1524 1523 1525
CONECT 1525 1524 1526
CONECT 1526 1525 1527
CONECT 1527 1526 1528
CONECT 1528 1527 1529
CONECT 1529 1528 1530
CONECT 1530 1529 1531
CONECT 1531 1530 1532
CONECT 1532 1531 1533
CONECT 1533 1532 1534
CONECT 1534 1533 1535
CONECT 1535 1534 1536
CONECT 1536 1535 1537
CONECT 1537 1536 1538
CONECT 1538 1537 1539
CONECT 1539 1538 1540
CONECT 1540 1539 1541
CONECT 1541 1540 1542
CONECT 1542 1541 1543
CONECT 1543 1542 1544
CONECT 1544 1543 1545
CONECT 1545 1544 1546
CONECT 1546 1545 1547
CONECT 1547 1546 1548
CONECT 1548 1547 1549
CONECT 1549 1548 1550
CONECT 1550 1549 1551
CONECT 1551 1550 1552
CONECT 1552 1551 1553
CONECT 1553 1552 1554
CONECT 1554 1553 1555
CONECT 1555 1554 1556
CONECT 1556 1555 1557
CONECT 1557 1556 1558
CONECT 1558 1557 1559
CONECT 1559 1558 1560
CONECT 1560 1559 1561
CONECT 1561 1560 1562
CONECT 1562 1561 1563
CONECT 1563 1562 1564
CONECT 1564 1563 1565
CONECT 1565 1564 1566
CONECT 1566 1565 1567
CONECT 1567 1566 1568
CONECT 1568 1567 1569
CONECT 1569 1568 1570
CONECT 1570 1569 1571
CONECT 1571 1570 1572
CONECT 1572 1571 1573
CONECT 1573 1572 1574
CONECT 1574 1573 1575
CONECT 1575 1574 1576
CONECT 1576 1575 1577
CONECT 1577 1576 1578
CONECT 1578 1577 1579
CONECT 1579 1578 1580
CONECT 1580 1579 1581
CONECT 1581 1580 1582
CONECT 1582 1581 1583
CONECT 1583 1582 1584
CONECT 1584 1583 1585
CONECT 1585 1584 1586
CONECT 1586 1585 1587
CONECT 1587 1586 1588
CONECT 1588 1587 1589
CONECT 1589 1588 1590
CONECT 1590 1589 1591
CONECT 1591 1590 1592
CONECT 1592 1591 1593
CONECT 1593 1592 1594
CONECT 1594 1593 1595
CONECT 1595 1594 1596
CONECT 1596 1595 1597
CONECT 1597 1596 1598
CONECT 1598 1597 1599
CONECT 1599 1598 1600
CONECT 1600 1599 1601
CONECT 1601 1600 1602
CONECT 1602 1601 1603
CONECT 1603 1602 1604
CONECT 1604 1603 1605
CONECT 1605 1604 1606
CONECT 1606 1605 1607
CONECT 1607 1606 1608
CONECT 1608 1607 1609
CONECT 1609 1608 1610
CONECT 1610 1609 1611
CONECT 1611 1610 1612
CONECT 1612 1611 1613
CONECT 1613 1612 1614
CONECT 1614 1613 1615
CONECT 1615 1614 1616
CONECT 1616 1615 1617
CONECT 1617 1616 1618
CONECT 1618 1617 1619
CONECT 1619 1618 1620
CONECT 1620 1619 1621
CONECT 1621 1620 1622
CONECT 1622 1621 1623
CONECT 1623 1622 1624
CONECT 1624 1623 1625
CONECT 1625 1624 1626
CONECT 1626 1625 1627
CONECT 1627 1626 1628
CONECT 1628 1627 1629
CONECT 1629 1628 1630
CONECT 1630 1629 1631
CONECT 1631 1630 1632
CONECT 1632 1631 1633
CONECT 1633 1632 1634
CONECT 1634 1633 1635
CONECT 1635 1634 1636
CONECT 1636 1635 1637
CONECT 1637 1636 1638
CONECT 1638 1637 1639
CONECT 1639 1638 1640
CONECT 1640 1639 1641
CONECT 1641 1640 1642
CONECT 1642 1641 1643
CONECT 1643 1642 1644
CONECT 1644 1643 1645
CONECT 1645 1644 1646
CONECT 1646 1645 1647
CONECT 1647 1646 1648
CONECT 1648 1647 1649
CONECT 1649 1648 1650
CONECT 1650 1649 1651
CONECT 1651 1650 1652
CONECT 1652 1651 1653
CONECT 1653 1652 1654
CONECT 1654 1653 1655
CONECT 1655 1654 1656
CONECT 1656 1655 1657
CONECT 1657 1656 1658
CONECT 1658 1657 1659
CONECT 1659 1658 1660
CONECT 1660 1659 1661
CONECT 1661 1660 1662
CONECT 1662 1661 1663
CONECT 1663 1662 1664
CONECT 1664 1663 1665
CONECT 1665 1664 1666
CONECT 1666 1665 1667
CONECT 1667 1666 1668
CONECT 1668 1667 1669
CONECT 1669 1668 1670
CONECT 1670 1669 1671
CONECT 1671 1670 1672
CONECT 1672 1671 1673
CONECT 1673 1672 1674
CONECT 1674 1673 1675
CONECT 1675 1674 1676
CONECT 1676 1675 1677
CONECT 1677 1676 1678
CONECT 1678 1677 1679
CONECT 1679 1678 1680
CONECT 1680 1679 1681
CONECT 1681 1680 1682
CONECT 1682 1681 1683
CONECT 1683 1682 1684
CONECT 1684 1683 1685
CONECT 1685 1684 1686
CONECT 1686 1685 1687
CONECT 1687 1686 1688
CONECT 1688 1687 1689
CONECT 1689 1688 1690
CONECT 1690 1689 1691
CONECT 1691 1690 1692
CONECT 1692 1691 1693
CONECT 1693 1692 1694
CONECT 1694 1693 1695
CONECT 1695 1694 1696
CONECT 1696 1695 1697
CONECT 1697 1696 1698
CONECT 1698 1697 1699
CONECT 1699 1698 1700
CONECT 1700 1699 1701
CONECT 1701 1700 1702
CONECT 1702 1701 1703
CONECT 1703 1702 1704
CONECT 1704 1703 1705
CONECT 1705 1704 1706
CONECT 1706 1705 1707
CONECT 1707 1706 1708
CONECT 1708 1707 1709
CONECT 1709 1708 1710
CONECT 1710 1709 1711
CONECT 1711 1710 1712
CONECT 1712 1711 1713
CONECT 1713 1712 1714
CONECT 1714 1713 1715
CONECT 1715 1714 1716
CONECT 1716 1715 1717
CONECT 1717 1716 1718
CONECT 1718 1717 1719
CONECT 1719 1718 1720
CONECT 1720 1719 1721
CONECT 1721 1720 1722
CONECT 1722 1721 1723
CONECT 1723 1722 1724
CONECT 1724 1723 1725
CONECT 1725 1724 1726
CONECT 1726 1725 1727
CONECT 1727 1726 1728
CONECT 1728 1727 1729
CONECT 1729 1728 1730
CONECT 1730 1729 1731
CONECT 1731 1730 1732
CONECT 1732 1731 1733
CONECT 1733 1732 1734
CONECT 1734 1733 1735
CONECT 1735 1734 1736
CONECT 1736 1735 1737
CONECT 1737 1736 1738
CONECT 1738 1737 1739
CONECT 1739 1738 1740
CONECT 1740 1739 1741
CONECT 1741 1740 1742
CONECT 1742 1741 1743
CONECT 1743 1742 1744
CONECT 1744 1743 1745
CONECT 1745 1744 1746
CONECT 1746 1745 1747
CONECT 1747 1746 1748
CONECT 1748 1747 1749
CONECT 1749 1748 1750
CONECT 1750 1749 1751
CONECT 1751 1750 1752
CONECT 1752 1751 1753
CONECT 1753 1752 1754
CONECT 1754 1753 1755
CONECT 1755 1754 1756
CONECT 1756 1755 1757
CONECT 1757 1756 1758
CONECT 1758 1757 1759
CONECT 1759 1758 1760
CONECT 1760 1759 1761
CONECT 1761 1760 1762
CONECT 1762 1761 1763
CONECT 1763 1762 1764
CONECT 1764 1763 1765
CONECT 1765 1764 1766
CONECT 1766 1765 1767
CONECT 1767 1766 1768
CONECT 1768 1767 1769
CONECT 1769 1768 1770
CONECT 1770 1769 1771
CONECT 1771 1770 1772
CONECT 1772 1771 1773
CONECT 1773 1772 1774
CONECT 1774 1773 1775
CONECT 1775 1774 1776
CONECT 1776 1775 1777
CONECT 1777 1776 1778
CONECT 1778 1777 1779
CONECT 1779 1778 1780
CONECT 1780 1779 1781
CONECT 1781 1780 1782
CONECT 1782 1781 1783
CONECT 1783 1782 1784
CONECT 1784 1783 1785
CONECT 1785 1784 1786
CONECT 1786 1785 1787
CONECT 1787 1786 1788
CONECT 1788 1787 1789
CONECT 1789 1788 1790
CONECT 1790 1789 1791
CONECT 1791 1790 1792
CONECT 1792 1791 1793
CONECT 1793 1792 1794
CONECT 1794 1793 1795
CONECT 1795 1794 1796
CONECT 1796 1795 1797
CONECT 1797 1796 1798
CONECT 1798 1797 1799
CONECT 1799 1798 1800
CONECT 1800 1799 1801
CONECT 1801 1800 1802
CONECT 1802 1801 1803
CONECT 1803 1802 1804
CONECT 1804 1803 1805
CONECT 1805 1804 1806
CONECT 1806 1805 1807
CONECT 1807 1806 1808
CONECT 1808 1807 1809
CONECT 1809 1808 1810
CONECT 1810 1809 1811
CONECT 1811 1810 1812
CONECT 1812 1811 1813
CONECT 1813 1812 1814
CONECT 1814 1813 1815
CONECT 1815 1814 1816
CONECT 1816 1815 1817
CONECT 1817 1816 1818
CONECT 1818 1817 1819
CONECT 1819 1818 1820
CONECT 1820 1819 1821
CONECT 1821 1820 1822
CONECT 1822 1821 1823
CONECT 1823 1822 1824
CONECT 1824 1823 1825
CONECT 1825 1824 1826
CONECT 1826 1825 1827
CONECT 1827 1826 1828
CONECT 1828 1827 1829
CONECT 1829 1828 1830
CONECT 1830 1829 1831
CONECT 1831 1830 1832
CONECT 1832 1831 1833
CONECT 1833 1832 1834
CONECT 1834 1833 1835
CONECT 1835 1834 1836
CONECT 1836 1835 1837
CONECT 1837 1836 1838
CONECT 1838 1837 1839
CONECT 1839 1838 1840
CONECT 1840 1839 1841
CONECT 1841 1840 1842
CONECT 1842 1841 1843
CONECT 1843 1842 1844
CONECT 1844 1843 1845
CONECT 1845 1844 1846
CONECT 1846 1845 1847
CONECT 1847 1846 1848
CONECT 1848 1847 1849
CONECT 1849 1848 1850
CONECT 1850 1849 1851
CONECT 1851 1850 1852
CONECT 1852 1851 1853
CONECT 1853 1852 1854
CONECT 1854 1853 1855
CONECT 1855 1854 1856
CONECT 1856 1855 1857
CONECT 1857 1856 1858
CONECT 1858 1857 1859
CONECT 1859 1858 1860
CONECT 1860 1859 1861
CONECT 1861 1860 1862
CONECT 1862 1861 1863
CONECT 1863 1862 1864
CONECT 1864 1863 1865
CONECT 1865 1864 1866
CONECT 1866 1865 1867
CONECT 1867 1866 1868
CONECT 1868 1867 1869
CONECT 1869 1868 1870
CONECT 1870 1869 1871
CONECT 1871 1870 1872
CONECT 1872 1871 1873
CONECT 1873 1872 1874
CONECT 1874 1873 1875
CONECT 1875 1874 1876
CONECT 1876 1875 1877
CONECT 1877 1876 1878
CONECT 1878 1877 1879
CONECT 1879 1878 1880
CONECT 1880 1879 1881
CONECT 1881 1880 1882
CONECT 1882 1881 1883
CONECT 1883 1882 1884
CONECT 1884 1883 1885
CONECT 1885 1884 1886
CONECT 1886 1885 1887
CONECT 1887 1886 1888
CONECT 1888 1887 1889
CONECT 1889 1888 1890
CONECT 1890 1889 1891
CONECT 1891 1890 1892
CONECT 1892 1891 1893
CONECT 1893 1892 1894
CONECT 1894 1893 1895
CONECT 1895 1894 1896
CONECT 1896 1895 1897
CONECT 1897 1896 1898
CONECT 1898 1897 1899
CONECT 1899 1898 1900
CONECT 1900 1899 1901
CONECT 1901 1900 1902
CONECT 1902 1901 1903
CONECT 1903 1902 1904
CONECT 1904 1903 1905
CONECT 1905 1904 1906
CONECT 1906 1905 1907
CONECT 1907 1906 1908
CONECT 1908 1907 1909
CONECT 1909 1908 1910
CONECT 1910 1909 1911
CONECT 1911 1910 1912
CONECT 1912 1911 1913
CONECT 1913 1912 1914
CONECT 1914 1913 1915
CONECT 1915 1914 1916
CONECT 1916 1915 1917
CONECT 1917 1916 1918
CONECT 1918 1917 1919
CONECT 1919 1918 1920
CONECT 1920 1919 1921
CONECT 1921 1920 1922
CONECT 1922 1921 1923
CONECT 1923 1922 1924
CONECT 1924 1923 1925
CONECT 1925 1924 1926
CONECT 1926 1925 1927
CONECT 1927 1926 1928
CONECT 1928 1927 1929
CONECT 1929 1928 1930
CONECT 1930 1929 1931
CONECT 1931 1930 1932
CONECT 1932 1931 1933
CONECT 1933 1932 1934
CONECT 1934 1933 1935
CONECT 1935 1934 1936
CONECT 1936 1935 1937
CONECT 1937 1936 1938
CONECT 1938 1937 1939
CONECT 1939 1938 1940
CONECT 1940 1939 1941
CONECT 1941 1940 1942
CONECT 1942 1941 1943
CONECT 1943 1942 1944
CONECT 1944 1943 1945
CONECT 1945 1944 1946
CONECT 1946 1945 1947
CONECT 1947 1946 1948
CONECT 1948 1947 1949
CONECT 1949 1948 1950
CONECT 1950 1949 1951
CONECT 1951 1950 1952
CONECT 1952 1951 1953
CONECT 1953 1952 1954
CONECT 1954 1953 1955
CONECT 1955 1954 1956
CONECT 1956 1955 1957
CONECT 1957 1956 1958
CONECT 1958 1957 1959
CONECT 1959 1958 1960
CONECT 1960 1959 1961
CONECT 1961 1960 1962
CONECT 1962 1961 1963
CONECT 1963 1962 1964
CONECT 1964 1963 1965
CONECT 1965 1964 1966
CONECT 1966 1965 1967
CONECT 1967 1966 1968
CONECT 1968 1967 1969
CONECT 1969 1968 1970
CONECT 1970 1969 1971
CONECT 1971 1970 1972
CONECT 1972 1971 1973
CONECT 1973 1972 1974
CONECT 1974 1973 1975
CONECT 1975 1974 1976
CONECT 1976 1975 1977
CONECT 1977 1976 1978
CONECT 1978 1977 1979
CONECT 1979 1978 1980
CONECT 1980 1979 1981
CONECT 1981 1980 1982
CONECT 1982 1981 1983
CONECT 1983 1982 1984
CONECT 1984 1983 1985
CONECT 1985 1984 1986
CONECT 1986 1985 1987
CONECT 1987 1986 1988
CONECT 1988 1987 1989
CONECT 1989 1988 1990
CONECT 1990 1989 1991
CONECT 1991 1990 1992
CONECT 1992 1991 1993
CONECT 1993 1992 1994
CONECT 1994 1993 1995
CONECT 1995 1994 1996
CONECT 1996 1995 1997
CONECT 1997 1996 1998
CONECT 1998 1997 1999
CONECT 1999 1998 2000
CONECT 2000 1999 2001
CONECT 2001 2000 2002
CONECT 2002 2001 2003
CONECT 2003 2002 2004
CONECT 2004 2003 2005
CONECT 2005 2004 2006
CONECT 2006 2005 2007
CONECT 2007 2006 2008
CONECT 2008 2007 2009
CONECT 2009 2008 2010
CONECT 2010 2009 2011
CONECT 2011 2010 2012
CONECT 2012 2011 2013
CONECT 2013 2012 2014
CONECT 2014 2013 2015
CONECT 2015 2014 2016
CONECT 2016 2015 2017
CONECT 2017 2016 2018
CONECT 2018 2017 2019
CONECT 2019 2018 2020
CONECT 2020 2019 2021
CONECT 2021 2020 2022
CONECT 2022 2021 2023
CONECT 2023 2022 2024
CONECT 2024 2023 2025
CONECT 2025 2024 2026
CONECT 2026 2025 2027
CONECT 2027 2026 2028
CONECT 2028 2027 2029
CONECT 2029 2028 2030
CONECT 2030 2029 2031
CONECT 2031 2030 2032
CONECT 2032 2031 2033
CONECT 2033 2032 2034
CONECT 2034 2033 2035
CONECT 2035 2034 2036
CONECT 2036 2035 2037
CONECT 2037 2036 2038
CONECT 2038 2037 2039
CONECT 2039 2038 2040
CONECT 2040 2039 2041
CONECT 2041 2040 2042
CONECT 2042 2041 2043
CONECT 2043 2042 2044
CONECT 2044 2043 2045
CONECT 2045 2044 2046
CONECT 2046 2045 2047
CONECT 2047 2046 2048
CONECT 2048 2047 2049
CONECT 2049 2048 2050
CONECT 2050 2049 2051
CONECT 2051 2050 2052
CONECT 2052 2051 2053
CONECT 2053 2052 2054
CONECT 2054 2053 2055
CONECT 2055 2054 2056
CONECT 2056 2055 2057
CONECT 2057 2056 2058
CONECT 2058 2057 2059
CONECT 2059 2058 2060
CONECT 2060 2059 2061
CONECT 2061 2060 2062
CONECT 2062 2061 2063
CONECT 2063 2062 2064
CONECT 2064 2063 2065
CONECT 2065 2064 2066
CONECT 2066 2065 2067
CONECT 2067 2066 2068
CONECT 2068 2067 2069
CONECT 2069 2068 2070
CONECT 2070 2069 2071
CONECT 2071 2070 2072
CONECT 2072 2071 2073
CONECT 2073 2072 2074
CONECT 2074 2073 2075
CONECT 2075 2074 2076
CONECT 2076 2075 2077
CONECT 2077 2076 2078
CONECT 2078 2077 2079
CONECT 2079 2078 2080
CONECT 2080 2079 2081
CONECT 2081 2080 2082
CONECT 2082 2081 2083
CONECT 2083 2082 2084
CONECT 2084 2083 2085
CONECT 2085 2084 2086
CONECT 2086 2085 2087
CONECT 2087 2086 2088
CONECT 2088 2087 2089
CONECT 2089 2088 2090
CONECT 2090 2089 2091
CONECT 2091 2090 2092
CONECT 2092 2091 2093
CONECT 2093 2092 2094
CONECT 2094 2093 2095
CONECT 2095 2094 2096
CONECT 2096 2095 2097
CONECT 2097 2096 2098
CONECT 2098 2097 2099
CONECT 2099 2098 2100
CONECT 2100 2099 2101
CONECT 2101 2100 2102
CONECT 2102 2101 2103
CONECT 2103 2102 2104
CONECT 2104 2103 2105
CONECT 2105 2104 2106
CONECT 2106 2105 2107
CONECT 2107 2106 2108
CONECT 2108 2107 2109
CONECT 2109 2108 2110
CONECT 2110 2109 2111
CONECT 2111 2110 2112
CONECT 2112 2111 2113
CONECT 2113 2112 2114
CONECT 2114 2113 2115
CONECT 2115 2114 2116
CONECT 2116 2115 2117
CONECT 2117 2116 2118
CONECT 2118 2117 2119
CONECT 2119 2118 2120
CONECT 2120 2119 2121
CONECT 2121 2120 2122
CONECT 2122 2121 2123
CONECT 2123 2122 2124
CONECT 2124 2123 2125
CONECT 2125 2124 2126
CONECT 2126 2125 2127
CONECT 2127 2126 2128
CONECT 2128 2127 2129
CONECT 2129 2128 2130
CONECT 2130 2129 2131
CONECT 2131 2130 2132
CONECT 2132 2131 2133
CONECT 2133 2132 2134
CONECT 2134 2133 2135
CONECT 2135 2134 2136
CONECT 2136 2135 2137
CONECT 2137 2136 2138
CONECT 2138 2137 2139
CONECT 2139 2138 2140
CONECT 2140 2139 2141
CONECT 2141 2140 2142
CONECT 2142 2141 2143
CONECT 2143 2142 2144
CONECT 2144 2143 2145
CONECT 2145 2144 2146
CONECT 2146 2145 2147
CONECT 2147 2146 2148
CONECT 2148 2147 2149
CONECT 2149 2148 2150
CONECT 2150 2149 2151
CONECT 2151 2150 2152
CONECT 2152 2151 2153
CONECT 2153 2152 2154
CONECT 2154 2153 2155
CONECT 2155 2154 2156
CONECT 2156 2155 2157
CONECT 2157 2156 2158
CONECT 2158 2157 2159
CONECT 2159 2158 2160
CONECT 2160 2159 2161
CONECT 2161 2160 2162
CONECT 2162 2161 2163
CONECT 2163 2162 2164
CONECT 2164 2163 2165
CONECT 2165 2164 2166
CONECT 2166 2165 2167
CONECT 2167 2166 2168
CONECT 2168 2167 2169
CONECT 2169 2168 2170
CONECT 2170 2169 2171
CONECT 2171 2170 2172
CONECT 2172 2171 2173
CONECT 2173 2172 2174
CONECT 2174 2173 2175
CONECT 2175 2174 2176
CONECT 2176 2175 2177
CONECT 2177 2176 2178
CONECT 2178 2177 2179
CONECT 2179 2178 2180
CONECT 2180 2179 2181
CONECT 2181 2180 2182
CONECT 2182 2181 2183
CONECT 2183 2182 2184
CONECT 2184 2183 2185
CONECT 2185 2184 2186
CONECT 2186 2185 2187
CONECT 2187 2186 2188
CONECT 2188 2187 2189
CONECT 2189 2188 2190
CONECT 2190 2189 2191
CONECT 2191 2190 2192
CONECT 2192 2191 2193
CONECT 2193 2192 2194
CONECT 2194 2193 2195
CONECT 2195 2194 2196
CONECT 2196 2195 2197
CONECT 2197 2196 2198
CONECT 2198 2197 2199
CONECT 2199 2198 2200
CONECT 2200 2199 2201
CONECT 2201 2200 2202
CONECT 2202 2201 2203
CONECT 2203 2202 2204
CONECT 2204 2203 2205
CONECT 2205 2204 2206
CONECT 2206 2205 2207
CONECT 2207 2206 2208
CONECT 2208 2207 2209
CONECT 2209 2208 2210
CONECT 2210 2209 2211
CONECT 2211 2210 2212
CONECT 2212 2211 2213
CONECT 2213 2212 2214
CONECT 2214 2213 2215
CONECT 2215 2214 2216
CONECT 2216 2215 2217
CONECT 2217 2216 2218
CONECT 2218 2217 2219
CONECT 2219 2218 2220
CONECT 2220 2219 2221
CONECT 2221 2220 2222
CONECT 2222 2221 2223
CONECT 2223 2222 2224
CONECT 2224 2223 2225
CONECT 2225 2224 2226
CONECT 2226 2225 2227
CONECT 2227 2226 2228
CONECT 2228 2227 2229
CONECT 2229 2228 2230
CONECT 2230 2229 2231
CONECT 2231 2230 2232
CONECT 2232 2231 2233
CONECT 2233 2232 2234
CONECT 2234 2233 2235
CONECT 2235 2234 2236
CONECT 2236 2235 2237
CONECT 2237 2236 2238
CONECT 2238 2237 2239
CONECT 2239 2238 2240
CONECT 2240 2239 2241
CONECT 2241 2240 2242
CONECT 2242 2241 2243
CONECT 2243 2242 2244
CONECT 2244 2243 2245
CONECT 2245 2244 2246
CONECT 2246 2245 2247
CONECT 2247 2246 2248
CONECT 2248 2247 2249
CONECT 2249 2248 2250
CONECT 2250 2249 2251
CONECT 2251 2250 2252
CONECT 2252 2251 2253
CONECT 2253 2252 2254
CONECT 2254 2253 2255
CONECT 2255 2254 2256
CONECT 2256 2255 2257
CONECT 2257 2256 2258
CONECT 2258 2257 2259
CONECT 2259 2258 2260
CONECT 2260 2259 2261
CONECT 2261 2260 2262
CONECT 2262 2261 2263
CONECT 2263 2262 2264
CONECT 2264 2263 2265
CONECT 2265 2264 2266
CONECT 2266 2265 2267
CONECT 2267 2266 2268
CONECT 2268 2267 2269
CONECT 2269 2268 2270
CONECT 2270 2269 2271
CONECT 2271 2270 2272
CONECT 2272 2271 2273
CONECT 2273 2272 2274
CONECT 2274 2273 2275
CONECT 2275 2274 2276
CONECT 2276 2275 2277
CONECT 2277 2276 2278
CONECT 2278 2277 2279
CONECT 2279 2278 2280
CONECT 2280 2279 2281
CONECT 2281 2280 2282
CONECT 2282 2281 2283
CONECT 2283 2282 2284
CONECT 2284 2283 2285
CONECT 2285 2284 2286
CONECT 2286 2285 2287
CONECT 2287 2286 2288
CONECT 2288 2287 2289
CONECT 2289 2288 2290
CONECT 2290 2289 2291
CONECT 2291 2290 2292
CONECT 2292 2291 2293
CONECT 2293 2292 2294
CONECT 2294 2293 2295
CONECT 2295 2294 2296
CONECT 2296 2295 2297
CONECT 2297 2296 2298
CONECT 2298 2297 2299
CONECT 2299 2298 2300
CONECT 2300 2299 2301
CONECT 2301 2300 2302
CONECT 2302 2301 2303
CONECT 2303 2302 2304
CONECT 2304 2303 2305
CONECT 2305 2304 2306
CONECT 2306 2305 2307
CONECT 2307 2306 2308
CONECT 2308 2307 2309
CONECT 2309 2308 2310
CONECT 2310 2309 2311
CONECT 2311 2310 2312
CONECT 2312 2311 2313
CONECT 2313 2312 2314
CONECT 2314 2313 2315
CONECT 2315 2314 2316
CONECT 2316 2315 2317
CONECT 2317 2316 2318
CONECT 2318 2317 2319
CONECT 2319 2318 2320
CONECT 2320 2319 2321
CONECT 2321 2320 2322
CONECT 2322 2321 2323
CONECT 2323 2322 2324
CONECT 2324 2323 2325
CONECT 2325 2324 2326
CONECT 2326 2325 2327
CONECT 2327 2326 2328
CONECT 2328 2327 2329
CONECT 2329 2328 2330
CONECT 2330 2329 2331
CONECT 2331 2330 2332
CONECT 2332 2331 2333
CONECT 2333 2332 2334
CONECT 2334 2333 2335
CONECT 2335 2334 2336
CONECT 2336 2335 2337
CONECT 2337 2336 2338
CONECT 2338 2337 2339
CONECT 2339 2338 2340
CONECT 2340 2339 2341
CONECT 2341 2340 2342
CONECT 2342 2341 2343
CONECT 2343 2342 2344
CONECT 2344 2343 2345
CONECT 2345 2344 2346
CONECT 2346 2345 2347
CONECT 2347 2346 2348
CONECT 2348 2347 2349
CONECT 2349 2348 2350
CONECT 2350 2349 2351
CONECT 2351 2350 2352
CONECT 2352 2351 2353
CONECT 2353 2352 2354
CONECT 2354 2353 2355
CONECT 2355 2354 2356
CONECT 2356 2355 2357
CONECT 2357 2356 2358
CONECT 2358 2357 2359
CONECT 2359 2358 2360
CONECT 2360 2359 2361
CONECT 2361 2360 2362
CONECT 2362 2361 2363
CONECT 2363 2362 2364
CONECT 2364 2363 2365
CONECT 2365 2364 2366
CONECT 2366 2365 2367
CONECT 2367 2366 2368
CONECT 2368 2367 2369
CONECT 2369 2368 2370
CONECT 2370 2369 2371
CONECT 2371 2370 2372
CONECT 2372 2371 2373
CONECT 2373 2372 2374
CONECT 2374 2373 2375
CONECT 2375 2374 2376
CONECT 2376 2375 2377
CONECT 2377 2376 2378
CONECT 2378 2377 2379
CONECT 2379 2378 2380
CONECT 2380 2379 2381
CONECT 2381 2380 2382
CONECT 2382 2381 2383
CONECT 2383 2382 2384
CONECT 2384 2383 2385
CONECT 2385 2384 2386
CONECT 2386 2385 2387
CONECT 2387 2386 2388
CONECT 2388 2387 2389
CONECT 2389 2388 2390
CONECT 2390 2389 2391
CONECT 2391 2390 2392
CONECT 2392 2391 2393
CONECT 2393 2392 2394
CONECT 2394 2393 2395
CONECT 2395 2394 2396
CONECT 2396 2395 2397
CONECT 2397 2396 2398
CONECT 2398 2397 2399
CONECT 2399 2398 2400
CONECT 2400 2399 2401
CONECT 2401 2400 2402
CONECT 2402 2401 2403
CONECT 2403 2402 2404
CONECT 2404 2403 2405
CONECT 2405 2404 2406
CONECT 2406 2405 2407
CONECT 2407 2406 2408
CONECT 2408 2407 2409
CONECT 2409 2408 2410
CONECT 2410 2409 2411
CONECT 2411 2410 2412
CONECT 2412 2411 2413
CONECT 2413 2412 2414
CONECT 2414 2413 2415
CONECT 2415 2414 2416
CONECT 2416 2415 2417
CONECT 2417 2416 2418
CONECT 2418 2417 2419
CONECT 2419 2418 2420
CONECT 2420 2419 2421
CONECT 2421 2420 2422
CONECT 2422 2421 2423
CONECT 2423 2422 2424
CONECT 2424 2423 2425
CONECT 2425 2424 2426
CONECT 2426 2425 2427
CONECT 2427 2426 2428
CONECT 2428 2427 2429
CONECT 2429 2428 2430
CONECT 2430 2429 2431
CONECT 2431 2430 2432
CONECT 2432 2431 2433
CONECT 2433 2432 2434
CONECT 2434 2433 2435
CONECT 2435 2434 2436
CONECT 2436 2435 2437
CONECT 2437 2436 2438
CONECT 2438 2437 2439
CONECT 2439 2438 2440
CONECT 2440 2439 2441
CONECT 2441 2440 2442
CONECT 2442 2441 2443
CONECT 2443 2442 2444
CONECT 2444 2443 2445
CONECT 2445 2444 2446
CONECT 2446 2445 2447
CONECT 2447 2446 2448
CONECT 2448 2447 2449
CONECT 2449 2448 2450
CONECT 2450 2449 2451
CONECT 2451 2450 2452
CONECT 2452 2451 2453
CONECT 2453 2452 2454
CONECT 2454 2453 2455
CONECT 2455 2454 2456
CONECT 2456 2455 2457
CONECT 2457 2456 2458
CONECT 2458 2457 2459
CONECT 2459 2458 2460
CONECT 2460 2459 2461
CONECT 2461 2460 2462
CONECT 2462 2461 2463
CONECT 2463 2462 2464
CONECT 2464 2463 2465
CONECT 2465 2464 2466
CONECT 2466 2465 2467
CONECT 2467 2466 2468
CONECT 2468 2467 2469
CONECT 2469 2468 2470
CONECT 2470 2469 2471
CONECT 2471 2470 2472
CONECT 2472 2471 2473
CONECT 2473 2472 2474
CONECT 2474 2473 2475
CONECT 2475 2474 2476
CONECT 2476 2475 2477
CONECT 2477 2476 2478
CONECT 2478 2477 2479
CONECT 2479 2478 2480
CONECT 2480 2479 2481
CONECT 2481 2480 2482
CONECT 2482 2481 2483
CONECT 2483 2482 2484
CONECT 2484 2483 2485
CONECT 2485 2484 2486
CONECT 2486 2485 2487
CONECT 2487 2486 2488
CONECT 2488 2487 2489
CONECT 2489 2488 2490
CONECT 2490 2489 2491
CONECT 2491 2490 2492
CONECT 2492 2491 2493
CONECT 2493 2492 2494
CONECT 2494 2493 2495
CONECT 2495 2494 2496
CONECT 2496 2495 2497
CONECT 2497 2496 2498
CONECT 2498 2497 2499
CONECT 2499 2498 2500
CONECT 2500 2499 2501
CONECT 2501 2500 2502
CONECT 2502 2501 2503
CONECT 2503 2502 2504
CONECT 2504 2503 2505
CONECT 2505 2504 2506
CONECT 2506 2505 2507
CONECT 2507 2506 2508
CONECT 2508 2507 2509
CONECT 2509 2508 2510
CONECT 2510 2509 2511
CONECT 2511 2510 2512
CONECT 2512 2511 2513
CONECT 2513 2512 2514
CONECT 2514 2513 2515
CONECT 2515 2514 2516
CONECT 2516 2515 2517
CONECT 2517 2516 2518
CONECT 2518 2517 2519
CONECT 2519 2518 2520
CONECT 2520 2519 2521
CONECT 2521 2520 2522
CONECT 2522 2521 2523
CONECT 2523 2522 2524
CONECT 2524 2523 2525
CONECT 2525 2524 2526
CONECT 2526 2525 2527
CONECT 2527 2526 2528
CONECT 2528 2527 2529
CONECT 2529 2528 2530
CONECT 2530 2529 2531
CONECT 2531 2530 2532
CONECT 2532 2531 2533
CONECT 2533 2532 2534
CONECT 2534 2533 2535
CONECT 2535 2534 2536
CONECT 2536 2535 2537
CONECT 2537 2536 2538
CONECT 2538 2537 2539
CONECT 2539 2538 2540
CONECT 2540 2539 2541
CONECT 2541 2540 2542
CONECT 2542 2541 2543
CONECT 2543 2542 2544
CONECT 2544 2543 2545
CONECT 2545 2544 2546
CONECT 2546 2545 2547
CONECT 2547 2546 2548
CONECT 2548 2547 2549
CONECT 2549 2548 2550
CONECT 2550 2549 2551
CONECT 2551 2550 2552
CONECT 2552 2551 2553
CONECT 2553 2552 2554
CONECT 2554 2553 2555
CONECT 2555 2554 2556
CONECT 2556 2555 2557
CONECT 2557 2556 2558
CONECT 2558 2557 2559
CONECT 2559 2558 2560
CONECT 2560 2559 2561
CONECT 2561 2560 2562
CONECT 2562 2561 2563
CONECT 2563 2562 2564
CONECT 2564 2563 2565
CONECT 2565 2564 2566
CONECT 2566 2565 2567
CONECT 2567 2566 2568
CONECT 2568 2567 2569
CONECT 2569 2568 2570
CONECT 2570 2569 2571
CONECT 2571 2570 2572
CONECT 2572 2571 2573
CONECT 2573 2572 2574
CONECT 2574 2573 2575
CONECT 2575 2574 2576
CONECT 2576 2575 2577
CONECT 2577 2576 2578
CONECT 2578 2577 2579
CONECT 2579 2578 2580
CONECT 2580 2579 2581
CONECT 2581 2580 2582
CONECT 2582 2581 2583
CONECT 2583 2582 2584
CONECT 2584 2583 2585
CONECT 2585 2584 2586
CONECT 2586 2585 2587
CONECT 2587 2586 2588
CONECT 2588 2587 2589
CONECT 2589 2588 2590
CONECT 2590 2589 2591
CONECT 2591 2590 2592
CONECT 2592 2591 2593
CONECT 2593 2592 2594
CONECT 2594 2593 2595
CONECT 2595 2594 2596
CONECT 2596 2595 2597
CONECT 2597 2596 2598
CONECT 2598 2597 2599
CONECT 2599 2598 2600
CONECT 2600 2599 2601
CONECT 2601 2600 2602
CONECT 2602 2601 2603
CONECT 2603 2602 2604
CONECT 2604 2603 2605
CONECT 2605 2604 2606
CONECT 2606 2605 2607
CONECT 2607 2606 2608
CONECT 2608 2607 2609
CONECT 2609 2608 2610
CONECT 2610 2609 2611
CONECT 2611 2610 2612
CONECT 2612 2611 2613
CONECT 2613 2612 2614
CONECT 2614 2613 2615
CONECT 2615 2614 2616
CONECT 2616 2615 2617
CONECT 2617 2616 2618
CONECT 2618 2617 2619
CONECT 2619 2618 2620
CONECT 2620 2619 2621
CONECT 2621 2620 2622
CONECT 2622 2621 2623
CONECT 2623 2622 2624
CONECT 2624 2623 2625
CONECT 2625 2624 2626
CONECT 2626 2625 2627
CONECT 2627 2626 2628
CONECT 2628 2627 2629
CONECT 2629 2628 2630
CONECT 2630 2629 2631
CONECT 2631 2630 2632
CONECT 2632 2631 2633
CONECT 2633 2632 2634
CONECT 2634 2633 2635
CONECT 2635 2634 2636
CONECT 2636 2635 2637
CONECT 2637 2636 2638
CONECT 2638 2637 2639
CONECT 2639 2638 2640
CONECT 2640 2639 2641
CONECT 2641 2640 2642
CONECT 2642 2641 2643
CONECT 2643 2642 2644
CONECT 2644 2643 2645
CONECT 2645 2644 2646
CONECT 2646 2645 2647
CONECT 2647 2646 2648
CONECT 2648 2647 2649
CONECT 2649 2648 2650
CONECT 2650 2649 2651
CONECT 2651 2650 2652
CONECT 2652 2651 2653
CONECT 2653 2652 2654
CONECT 2654 2653 2655
CONECT 2655 2654 2656
CONECT 2656 2655 2657
CONECT 2657 2656 2658
CONECT 2658 2657 2659
CONECT 2659 2658 2660
CONECT 2660 2659 2661
CONECT 2661 2660 2662
CONECT 2662 2661 2663
CONECT 2663 2662 2664
CONECT 2664 2663 2665
CONECT 2665 2664 2666
CONECT 2666 2665 2667
CONECT 2667 2666 2668
CONECT 2668 2667 2669
CONECT 2669 2668 2670
CONECT 2670 2669 2671
CONECT 2671 2670 2672
CONECT 2672 2671 2673
CONECT 2673 2672 2674
CONECT 2674 2673 2675
CONECT 2675 2674 2676
CONECT 2676 2675 2677
CONECT 2677 2676 2678
CONECT 2678 2677 2679
CONECT 2679 2678 2680
CONECT 2680 2679 2681
CONECT 2681 2680 2682
CONECT 2682 2681 2683
CONECT 2683 2682 2684
CONECT 2684 2683 2685
CONECT 2685 2684 2686
CONECT 2686 2685 2687
CONECT 2687 2686 2688
CONECT 2688 2687 2689
CONECT 2689 2688 2690
CONECT 2690 2689 2691
CONECT 2691 2690 2692
CONECT 2692 2691 2693
CONECT 2693 2692 2694
CONECT 2694 2693 2695
CONECT 2695 2694 2696
CONECT 2696 2695 2697
CONECT 2697 2696 2698
CONECT 2698 2697 2699
CONECT 2699 2698 2700
CONECT 2700 2699 2701
CONECT 2701 2700 2702
CONECT 2702 2701 2703
CONECT 2703 2702 2704
CONECT 2704 2703 2705
CONECT 2705 2704 2706
CONECT 2706 2705 2707
CONECT 2707 2706 2708
CONECT 2708 2707 2709
CONECT 2709 2708 2710
CONECT 2710 2709 2711
CONECT 2711 2710 2712
CONECT 2712 2711 2713
CONECT 2713 2712 2714
CONECT 2714 2713 2715
CONECT 2715 2714 2716
CONECT 2716 2715 2717
CONECT 2717 2716 2718
CONECT 2718 2717 2719
CONECT 2719 2718 2720
CONECT 2720 2719 2721
CONECT 2721 2720 2722
CONECT 2722 2721 2723
CONECT 2723 2722 2724
CONECT 2724 2723 2725
CONECT 2725 2724 2726
CONECT 2726 2725 2727
CONECT 2727 2726 2728
CONECT 2728 2727 2729
CONECT 2729 2728 2730
CONECT 2730 2729 2731
CONECT 2731 2730 2732
CONECT 2732 2731 2733
CONECT 2733 2732 2734
CONECT 2734 2733 2735
CONECT 2735 2734 2736
CONECT 2736 2735 2737
CONECT 2737 2736 2738
CONECT 2738 2737 2739
CONECT 2739 2738 2740
CONECT 2740 2739 2741
CONECT 2741 2740 2742
CONECT 2742 2741 2743
CONECT 2743 2742 2744
CONECT 2744 2743 2745
CONECT 2745 2744 2746
CONECT 2746 2745 2747
CONECT 2747 2746 2748
CONECT 2748 2747 2749
CONECT 2749 2748 2750
CONECT 2750 2749 2751
CONECT 2751 2750 2752
CONECT 2752 2751 2753
CONECT 2753 2752 2754
CONECT 2754 2753 2755
CONECT 2755 2754 2756
CONECT 2756 2755 2757
CONECT 2757 2756 2758
CONECT 2758 2757 2759
CONECT 2759 2758 2760
CONECT 2760 2759 2761
CONECT 2761 2760 2762
CONECT 2762 2761 2763
CONECT 2763 2762 2764
CONECT 2764 2763 2765
CONECT 2765 2764 2766
CONECT 2766 2765 2767
CONECT 2767 2766 2768
CONECT 2768 2767 2769
CONECT 2769 2768 2770
CONECT 2770 2769 2771
CONECT 2771 2770 2772
CONECT 2772 2771 2773
CONECT 2773 2772 2774
CONECT 2774 2773 2775
CONECT 2775 2774 2776
CONECT 2776 2775 2777
CONECT 2777 2776 2778
CONECT 2778 2777 2779
CONECT 2779 2778 2780
CONECT 2780 2779 2781
CONECT 2781 2780 2782
CONECT 2782 2781 2783
CONECT 2783 2782 2784
CONECT 2784 2783 2785
CONECT 2785 2784 2786
CONECT 2786 2785 2787
CONECT 2787 2786 2788
CONECT 2788 2787 2789
CONECT 2789 2788 2790
CONECT 2790 2789 2791
CONECT 2791 2790 2792
CONECT 2792 2791 2793
CONECT 2793 2792 2794
CONECT 2794 2793 2795
CONECT 2795 2794 2796
CONECT 2796 2795 2797
CONECT 2797 2796 2798
CONECT 2798 2797 2799
CONECT 2799 2798 2800
CONECT 2800 2799 2801
CONECT 2801 2800 2802
CONECT 2802 2801 2803
CONECT 2803 2802 2804
CONECT 2804 2803 2805
CONECT 2805 2804 2806
CONECT 2806 2805 2807
CONECT 2807 2806 2808
CONECT 2808 2807 2809
CONECT 2809 2808 2810
CONECT 2810 2809 2811
CONECT 2811 2810 2812
CONECT 2812 2811 2813
CONECT 2813 2812 2814
CONECT 2814 2813 2815
CONECT 2815 2814 2816
CONECT 2816 2815 2817
CONECT 2817 2816 2818
CONECT 2818 2817 2819
CONECT 2819 2818 2820
CONECT 2820 2819 2821
CONECT 2821 2820 2822
CONECT 2822 2821 2823
CONECT 2823 2822 2824
CONECT 2824 2823 2825
CONECT 2825 2824 2826
CONECT 2826 2825 2827
CONECT 2827 2826 2828
CONECT 2828 2827 2829
CONECT 2829 2828 2830
CONECT 2830 2829 2831
CONECT 2831 2830 2832
CONECT 2832 2831 2833
CONECT 2833 2832 2834
CONECT 2834 2833 2835
CONECT 2835 2834 2836
CONECT 2836 2835 2837
CONECT 2837 2836 2838
CONECT 2838 2837 2839
CONECT 2839 2838 2840
CONECT 2840 2839 2841
CONECT 2841 2840 2842
CONECT 2842 2841 2843
CONECT 2843 2842 2844
CONECT 2844 2843 2845
CONECT 2845 2844 2846
CONECT 2846 2845 2847
CONECT 2847 2846 2848
CONECT 2848 2847 2849
CONECT 2849 2848 2850
CONECT 2850 2849 2851
CONECT 2851 2850 2852
CONECT 2852 2851 2853
CONECT 2853 2852 2854
CONECT 2854 2853 2855
CONECT 2855 2854 2856
CONECT 2856 2855 2857
CONECT 2857 2856 2858
CONECT 2858 2857 2859
CONECT 2859 2858 2860
CONECT 2860 2859 2861
CONECT 2861 2860 2862
CONECT 2862 2861 2863
CONECT 2863 2862 2864
CONECT 2864 2863 2865
CONECT 2865 2864 2866
CONECT 2866 2865 2867
CONECT 2867 2866 2868
CONECT 2868 2867 2869
CONECT 2869 2868 2870
CONECT 2870 2869 2871
CONECT 2871 2870 2872
CONECT 2872 2871 2873
CONECT 2873 2872 2874
CONECT 2874 2873 2875
CONECT 2875 2874 2876
CONECT 2876 2875 2877
CONECT 2877 2876 2878
CONECT 2878 2877 2879
CONECT 2879 2878 2880
CONECT 2880 2879 2881
CONECT 2881 2880 2882
CONECT 2882 2881 2883
CONECT 2883 2882 2884
CONECT 2884 2883 2885
CONECT 2885 2884 2886
CONECT 2886 2885 2887
CONECT 2887 2886 2888
CONECT 2888 2887 2889
CONECT 2889 2888 2890
CONECT 2890 2889 2891
CONECT 2891 2890 2892
CONECT 2892 2891 2893
CONECT 2893 2892 2894
CONECT 2894 2893 2895
CONECT 2895 2894 2896
CONECT 2896 2895 2897
CONECT 2897 2896 2898
CONECT 2898 2897 2899
CONECT 2899 2898 2900
CONECT 2900 2899 2901
CONECT 2901 2900 2902
CONECT 2902 2901 2903
CONECT 2903 2902 2904
CONECT 2904 2903 2905
CONECT 2905 2904 2906
CONECT 2906 2905 2907
CONECT 2907 2906 2908
CONECT 2908 2907 2909
CONECT 2909 2908 2910
CONECT 2910 2909 2911
CONECT 2911 2910 2912
CONECT 2912 2911 2913
CONECT 2913 2912 2914
CONECT 2914 2913 2915
CONECT 2915 2914 2916
CONECT 2916 2915 2917
CONECT 2917 2916 2918
CONECT 2918 2917 2919
CONECT 2919 2918 2920
CONECT 2920 2919 2921
CONECT 2921 2920 2922
CONECT 2922 2921 2923
CONECT 2923 2922 2924
CONECT 2924 2923 2925
CONECT 2925 2924 2926
CONECT 2926 2925 2927
CONECT 2927 2926 2928
CONECT 2928 2927 2929
CONECT 2929 2928 2930
CONECT 2930 2929 2931
CONECT 2931 2930 2932
CONECT 2932 2931 2933
CONECT 2933 2932 2934
CONECT 2934 2933 2935
CONECT 2935 2934 2936
CONECT 2936 2935 2937
CONECT 2937 2936 2938
CONECT 2938 2937 2939
CONECT 2939 2938 2940
CONECT 2940 2939 2941
CONECT 2941 2940 2942
CONECT 2942 2941 2943
CONECT 2943 2942 2944
CONECT 2944 2943 2945
CONECT 2945 2944 2946
CONECT 2946 2945 2947
CONECT 2947 2946 2948
CONECT 2948 2947 2949
CONECT 2949 2948 2950
CONECT 2950 2949 2951
CONECT 2951 2950 2952
CONECT 2952 2951 2953
CONECT 2953 2952 2954
CONECT 2954 2953 2955
CONECT 2955 2954 2956
CONECT 2956 2955 2957
CONECT 2957 2956 2958
CONECT 2958 2957 2959
CONECT 2959 2958 2960
CONECT 2960 2959 2961
CONECT 2961 2960 2962
CONECT 2962 2961 2963
CONECT 2963 2962 2964
CONECT 2964 2963 2965
CONECT 2965 2964 2966
CONECT 2966 2965 2967
CONECT 2967 2966 2968
CONECT 2968 2967 2969
CONECT 2969 2968 2970
CONECT 2970 2969 2971
CONECT 2971 2970 2972
CONECT 2972 2971 2973
CONECT 2973 2972 2974
CONECT 2974 2973 2975
CONECT 2975 2974 2976
CONECT 2976 2975 2977
CONECT 2977 2976 2978
CONECT 2978 2977 2979
CONECT 2979 2978 2980
CONECT 2980 2979 2981
CONECT 2981 2980 2982
CONECT 2982 2981 2983
CONECT 2983 2982 2984
CONECT 2984 2983 2985
CONECT 2985 2984 2986
CONECT 2986 2985 2987
CONECT 2987 2986 2988
CONECT 2988 2987 2989
CONECT 2989 2988 2990
CONECT 2990 2989 2991
CONECT 2991 2990 2992
CONECT 2992 2991 2993
CONECT 2993 2992 2994
CONECT 2994 2993 2995
CONECT 2995 2994 2996
CONECT 2996 2995 2997
CONECT 2997 2996 2998
CONECT 2998 2997 2999
CONECT 2999 2998 3000
CONECT 3000 2999 3001
CONECT 3001 3000 3002
CONECT 3002 3001 3003
CONECT 3003 3002 3004
CONECT 3004 3003 3005
CONECT 3005 3004 3006
CONECT 3006 3005 3007
CONECT 3007 3006 3008
CONECT 3008 3007 3009
CONECT 3009 3008 3010
CONECT 3010 3009 3011
CONECT 3011 3010 3012
CONECT 3012 3011 3013
CONECT 3013 3012 3014
CONECT 3014 3013 3015
CONECT 3015 3014 3016
CONECT 3016 3015 3017
CONECT 3017 3016 3018
CONECT 3018 3017 3019
CONECT 3019 3018 3020
CONECT 3020 3019 3021
CONECT 3021 3020 3022
CONECT 3022 3021 3023
CONECT 3023 3022 3024
CONECT 3024 3023 3025
CONECT 3025 3024 3026
CONECT 3026 3025 3027
CONECT 3027 3026 3028
CONECT 3028 3027 3029
CONECT 3029 3028 3030
CONECT 3030 3029 3031
CONECT 3031 3030 3032
CONECT 3032 3031 3033
CONECT 3033 3032 3034
CONECT 3034 3033 3035
CONECT 3035 3034 3036
CONECT 3036 3035 3037
CONECT 3037 3036 3038
CONECT 3038 3037 3039
CONECT 3039 3038 3040
CONECT 3040 3039 3041
CONECT 3041 3040 3042
CONECT 3042 3041 3043
CONECT 3043 3042 3044
CONECT 3044 3043 3045
CONECT 3045 3044 3046
CONECT 3046 3045 3047
CONECT 3047 3046 3048
CONECT 3048 3047 3049
CONECT 3049 3048 3050
CONECT 3050 3049 3051
CONECT 3051 3050 3052
CONECT 3052 3051 3053
CONECT 3053 3052 3054
CONECT 3054 3053 3055
CONECT 3055 3054 3056
CONECT 3056 3055 3057
CONECT 3057 3056 3058
CONECT 3058 3057 3059
CONECT 3059 3058 3060
CONECT 3060 3059 3061
CONECT 3061 3060 3062
CONECT 3062 3061 3063
CONECT 3063 3062 3064
CONECT 3064 3063 3065
CONECT 3065 3064 3066
CONECT 3066 3065 3067
CONECT 3067 3066 3068
CONECT 3068 3067 3069
CONECT 3069 3068 3070
CONECT 3070 3069 3071
CONECT 3071 3070 3072
CONECT 3072 3071 3073
CONECT 3073 3072 3074
CONECT 3074 3073 3075
CONECT 3075 3074 3076
CONECT 3076 3075 3077
CONECT 3077 3076 3078
CONECT 3078 3077 3079
CONECT 3079 3078 3080
CONECT 3080 3079 3081
CONECT 3081 3080 3082
CONECT 3082 3081 3083
CONECT 3083 3082 3084
CONECT 3084 3083 3085
CONECT 3085 3084 3086
CONECT 3086 3085 3087
CONECT 3087 3086 3088
CONECT 3088 3087 3089
CONECT 3089 3088 3090
CONECT 3090 3089 3091
CONECT 3091 3090 3092
CONECT 3092 3091 3093
CONECT 3093 3092 3094
CONECT 3094 3093 3095
CONECT 3095 3094 3096
CONECT 3096 3095 3097
CONECT 3097 3096 3098
CONECT 3098 3097 3099
CONECT 3099 3098 3100
CONECT 3100 3099 3101
CONECT 3101 3100 3102
CONECT 3102 3101 3103
CONECT 3103 3102 3104
CONECT 3104 3103 3105
CONECT 3105 3104 3106
CONECT 3106 3105 3107
CONECT 3107 3106 3108
CONECT 3108 3107 3109
CONECT 3109 3108 3110
CONECT 3110 3109 3111
CONECT 3111 3110 3112
CONECT 3112 3111 3113
CONECT 3113 3112 3114
CONECT 3114 3113 3115
CONECT 3115 3114 3116
CONECT 3116 3115 3117
CONECT 3117 3116 3118
CONECT 3118 3117 3119
CONECT 3119 3118 3120
CONECT 3120 3119 3121
CONECT 3121 3120 3122
CONECT 3122 3121 3123
CONECT 3123 3122 3124
CONECT 3124 3123 3125
CONECT 3125 3124 3126
CONECT 3126 3125 3127
CONECT 3127 3126 3128
CONECT 3128 3127 3129
CONECT 3129 3128 3130
CONECT 3130 3129 3131
CONECT 3131 3130 3132
CONECT 3132 3131 3133
CONECT 3133 3132 3134
CONECT 3134 3133 3135
CONECT 3135 3134 3136
CONECT 3136 3135 3137
CONECT 3137 3136 3138
CONECT 3138 3137 3139
CONECT 3139 3138 3140
CONECT 3140 3139 3141
CONECT 3141 3140 3142
CONECT 3142 3141 3143
CONECT 3143 3142 3144
CONECT 3144 3143 3145
CONECT 3145 3144 3146
CONECT 3146 3145 3147
CONECT 3147 3146 3148
CONECT 3148 3147 3149
CONECT 3149 3148 3150
CONECT 3150 3149 3151
CONECT 3151 3150 3152
CONECT 3152 3151 3153
CONECT 3153 3152 3154
CONECT 3154 3153 3155
CONECT 3155 3154 3156
CONECT 3156 3155 3157
CONECT 3157 3156 3158
CONECT 3158 3157 3159
CONECT 3159 3158 3160
CONECT 3160 3159 3161
CONECT 3161 3160 3162
CONECT 3162 3161 3163
CONECT 3163 3162 3164
CONECT 3164 3163 3165
CONECT 3165 3164 3166
CONECT 3166 3165 3167
CONECT 3167 3166 3168
CONECT 3168 3167 3169
CONECT 3169 3168 3170
CONECT 3170 3169 3171
CONECT 3171 3170 3172
CONECT 3172 3171 3173
CONECT 3173 3172 3174
CONECT 3174 3173 3175
CONECT 3175 3174 3176
CONECT 3176 3175 3177
CONECT 3177 3176 3178
CONECT 3178 3177 3179
CONECT 3179 3178 3180
CONECT 3180 3179 3181
CONECT 3181 3180 3182
CONECT 3182 3181 3183
CONECT 3183 3182 3184
CONECT 3184 3183 3185
CONECT 3185 3184 3186
CONECT 3186 3185 3187
CONECT 3187 3186 3188
CONECT 3188 3187 3189
CONECT 3189 3188 3190
CONECT 3190 3189 3191
CONECT 3191 3190 3192
CONECT 3192 3191 3193
CONECT 3193 3192 3194
CONECT 3194 3193 3195
CONECT 3195 3194 3196
CONECT 3196 3195 3197
CONECT 3197 3196 3198
CONECT 3198 3197 3199
CONECT 3199 3198 3200
CONECT 3200 3199 3201
CONECT 3201 3200 3202
CONECT 3202 3201 3203
CONECT 3203 3202 3204
CONECT 3204 3203 3205
CONECT 3205 3204 3206
CONECT 3206 3205 3207
CONECT 3207 3206 3208
CONECT 3208 3207 3209
CONECT 3209 3208 3210
CONECT 3210 3209 3211
CONECT 3211 3210 3212
CONECT 3212 3211 3213
CONECT 3213 3212 3214
CONECT 3214 3213 3215
CONECT 3215 3214 3216
CONECT 3216 3215 3217
CONECT 3217 3216 3218
CONECT 3218 3217 3219
CONECT 3219 3218 3220
CONECT 3220 3219 3221
CONECT 3221 3220 3222
CONECT 3222 3221 3223
CONECT 3223 3222 3224
CONECT 3224 3223 3225
CONECT 3225 3224 3226
CONECT 3226 3225 3227
CONECT 3227 3226 3228
CONECT 3228 3227 3229
CONECT 3229 3228 3230
CONECT 3230 3229 3231
CONECT 3231 3230 3232
CONECT 3232 3231 3233
CONECT 3233 3232 3234
CONECT 3234 3233 3235
CONECT 3235 3234 3236
CONECT 3236 3235 3237
CONECT 3237 3236 3238
CONECT 3238 3237 3239
CONECT 3239 3238 3240
CONECT 3240 3239 3241
CONECT 3241 3240 3242
CONECT 3242 3241 3243
CONECT 3243 3242 3244
CONECT 3244 3243 3245
CONECT 3245 3244 3246
CONECT 3246 3245 3247
CONECT 3247 3246 3248
CONECT 3248 3247 3249
CONECT 3249 3248 3250
CONECT 3250 3249 3251
CONECT 3251 3250 3252
CONECT 3252 3251 3253
CONECT 3253 3252 3254
CONECT 3254 3253 3255
CONECT 3255 3254 3256
CONECT 3256 3255 3257
CONECT 3257 3256 3258
CONECT 3258 3257 3259
CONECT 3259 3258 3260
CONECT 3260 3259 3261
CONECT 3261 3260 3262
CONECT 3262 3261 3263
CONECT 3263 3262 3264
CONECT 3264 3263 3265
CONECT 3265 3264 3266
CONECT 3266 3265 3267
CONECT 3267 3266 3268
CONECT 3268 3267 3269
CONECT 3269 3268 3270
CONECT 3270 3269 3271
CONECT 3271 3270 3272
CONECT 3272 3271 3273
CONECT 3273 3272 3274
CONECT 3274 3273 3275
CONECT 3275 3274 3276
CONECT 3276 3275 3277
CONECT 3277 3276 3278
CONECT 3278 3277 3279
CONECT 3279 3278 3280
CONECT 3280 3279 3281
CONECT 3281 3280 3282
CONECT 3282 3281 3283
CONECT 3283 3282 3284
CONECT 3284 3283 3285
CONECT 3285 3284 3286
CONECT 3286 3285 3287
CONECT 3287 3286 3288
CONECT 3288 3287 3289
CONECT 3289 3288 3290
CONECT 3290 3289 3291
CONECT 3291 3290 3292
CONECT 3292 3291 3293
CONECT 3293 3292 3294
CONECT 3294 3293 3295
CONECT 3295 3294 3296
CONECT 3296 3295 3297
CONECT 3297 3296 3298
CONECT 3298 3297 3299
CONECT 3299 3298 3300
CONECT 3300 3299 3301
CONECT 3301 3300 3302
CONECT 3302 3301 3303
CONECT 3303 3302 3304
CONECT 3304 3303 3305
CONECT 3305 3304 3306
CONECT 3306 3305 3307
CONECT 3307 3306 3308
CONECT 3308 3307 3309
CONECT 3309 3308 3310
CONECT 3310 3309 3311
CONECT 3311 3310 3312
CONECT 3312 3311 3313
CONECT 3313 3312 3314
CONECT 3314 3313 3315
CONECT 3315 3314 3316
CONECT 3316 3315 3317
CONECT 3317 3316 3318
CONECT 3318 3317 3319
CONECT 3319 3318 3320
CONECT 3320 3319 3321
CONECT 3321 3320 3322
CONECT 3322 3321 3323
CONECT 3323 3322 3324
CONECT 3324 3323 3325
CONECT 3325 3324 3326
CONECT 3326 3325 3327
CONECT 3327 3326 3328
CONECT 3328 3327 3329
CONECT 3329 3328 3330
CONECT 3330 3329 3331
CONECT 3331 3330
