# Supplementary material for: Super-resolution visualization of chromatin loop folding in human lymphoblastoid cells using interferometric photoactivated localization microscopy
Source: Sci Rep. 2022 May 20;12:8582. doi: 10.1038/s41598-022-12568-9 (PMC9122977; doi:10.1038/s41598-022-12568-9)
Supplement: Supplementary file 2 — Supplementary Information 2. [file 41598_2022_12568_MOESM2_ESM.zip › ChromoLooping-main/data/3d_models/image7_smooth3331.pdb]

ATOM      1  B   BEA A   1     164.790 201.760  16.203  0.00  0.00           C
ATOM      2  B   BEA A   2     164.302 201.174  16.740  0.00  0.00           C
ATOM      3  B   BEA A   3     163.101 199.722  18.012  0.00  0.00           C
ATOM      4  B   BEA A   4     162.572 199.079  18.547  0.00  0.00           C
ATOM      5  B   BEA A   5     161.990 198.366  19.118  0.00  0.00           C
ATOM      6  B   BEA A   6     161.464 197.718  19.613  0.00  0.00           C
ATOM      7  B   BEA A   7     160.900 197.020  20.119  0.00  0.00           C
ATOM      8  B   BEA A   8     160.314 196.287  20.617  0.00  0.00           C
ATOM      9  B   BEA A   9     159.720 195.535  21.087  0.00  0.00           C
ATOM     10  B   BEA A  10     159.131 194.782  21.511  0.00  0.00           C
ATOM     11  B   BEA A  11     158.563 194.044  21.875  0.00  0.00           C
ATOM     12  B   BEA A  12     157.965 193.253  22.197  0.00  0.00           C
ATOM     13  B   BEA A  13     157.315 192.368  22.460  0.00  0.00           C
ATOM     14  B   BEA A  14     156.711 191.515  22.591  0.00  0.00           C
ATOM     15  B   BEA A  15     156.135 190.659  22.571  0.00  0.00           C
ATOM     16  B   BEA A  16     155.619 189.831  22.364  0.00  0.00           C
ATOM     17  B   BEA A  17     155.150 188.984  21.892  0.00  0.00           C
ATOM     18  B   BEA A  18     154.828 188.280  21.224  0.00  0.00           C
ATOM     19  B   BEA A  19     154.630 187.695  20.407  0.00  0.00           C
ATOM     20  B   BEA A  20     154.533 187.192  19.456  0.00  0.00           C
ATOM     21  B   BEA A  21     154.521 186.783  18.471  0.00  0.00           C
ATOM     22  B   BEA A  22     154.568 186.446  17.505  0.00  0.00           C
ATOM     23  B   BEA A  23     154.657 186.147  16.527  0.00  0.00           C
ATOM     24  B   BEA A  24     154.789 185.855  15.490  0.00  0.00           C
ATOM     25  B   BEA A  25     154.942 185.587  14.498  0.00  0.00           C
ATOM     26  B   BEA A  26     155.120 185.316  13.496  0.00  0.00           C
ATOM     27  B   BEA A  27     155.314 185.037  12.508  0.00  0.00           C
ATOM     28  B   BEA A  28     155.516 184.746  11.555  0.00  0.00           C
ATOM     29  B   BEA A  29     155.735 184.412  10.588  0.00  0.00           C
ATOM     30  B   BEA A  30     155.961 184.027   9.638  0.00  0.00           C
ATOM     31  B   BEA A  31     156.183 183.583   8.740  0.00  0.00           C
ATOM     32  B   BEA A  32     156.404 183.032   7.874  0.00  0.00           C
ATOM     33  B   BEA A  33     156.606 182.348   7.094  0.00  0.00           C
ATOM     34  B   BEA A  34     156.762 181.534   6.486  0.00  0.00           C
ATOM     35  B   BEA A  35     156.855 180.582   6.090  0.00  0.00           C
ATOM     36  B   BEA A  36     156.874 179.522   5.902  0.00  0.00           C
ATOM     37  B   BEA A  37     156.818 178.463   5.879  0.00  0.00           C
ATOM     38  B   BEA A  38     156.701 177.461   5.962  0.00  0.00           C
ATOM     39  B   BEA A  39     156.507 176.418   6.128  0.00  0.00           C
ATOM     40  B   BEA A  40     156.252 175.447   6.338  0.00  0.00           C
ATOM     41  B   BEA A  41     155.924 174.511   6.580  0.00  0.00           C
ATOM     42  B   BEA A  42     155.489 173.578   6.850  0.00  0.00           C
ATOM     43  B   BEA A  43     154.936 172.696   7.122  0.00  0.00           C
ATOM     44  B   BEA A  44     154.301 171.954   7.355  0.00  0.00           C
ATOM     45  B   BEA A  45     153.568 171.252   7.563  0.00  0.00           C
ATOM     46  B   BEA A  46     152.786 170.512   7.756  0.00  0.00           C
ATOM     47  B   BEA A  47     152.062 169.815   7.914  0.00  0.00           C
ATOM     48  B   BEA A  48     151.297 169.066   8.058  0.00  0.00           C
ATOM     49  B   BEA A  49     150.590 168.360   8.171  0.00  0.00           C
ATOM     50  B   BEA A  50     149.147 166.884   8.340  0.00  0.00           C
ATOM     51  B   BEA A  51     148.413 166.113   8.394  0.00  0.00           C
ATOM     52  B   BEA A  52     147.685 165.335   8.427  0.00  0.00           C
ATOM     53  B   BEA A  53     146.963 164.551   8.439  0.00  0.00           C
ATOM     54  B   BEA A  54     146.292 163.810   8.432  0.00  0.00           C
ATOM     55  B   BEA A  55     145.581 163.012   8.405  0.00  0.00           C
ATOM     56  B   BEA A  56     144.919 162.259   8.362  0.00  0.00           C
ATOM     57  B   BEA A  57     144.217 161.446   8.297  0.00  0.00           C
ATOM     58  B   BEA A  58     143.519 160.626   8.214  0.00  0.00           C
ATOM     59  B   BEA A  59     142.869 159.851   8.120  0.00  0.00           C
ATOM     60  B   BEA A  60     141.536 158.226   7.875  0.00  0.00           C
ATOM     61  B   BEA A  61     140.895 157.429   7.734  0.00  0.00           C
ATOM     62  B   BEA A  62     140.258 156.624   7.577  0.00  0.00           C
ATOM     63  B   BEA A  63     139.623 155.812   7.407  0.00  0.00           C
ATOM     64  B   BEA A  64     138.991 154.993   7.222  0.00  0.00           C
ATOM     65  B   BEA A  65     138.362 154.166   7.024  0.00  0.00           C
ATOM     66  B   BEA A  66     137.151 152.546   6.604  0.00  0.00           C
ATOM     67  B   BEA A  67     136.529 151.697   6.368  0.00  0.00           C
ATOM     68  B   BEA A  68     135.949 150.897   6.136  0.00  0.00           C
ATOM     69  B   BEA A  69     135.371 150.091   5.894  0.00  0.00           C
ATOM     70  B   BEA A  70     134.755 149.221   5.624  0.00  0.00           C
ATOM     71  B   BEA A  71     134.181 148.402   5.362  0.00  0.00           C
ATOM     72  B   BEA A  72     133.609 147.576   5.090  0.00  0.00           C
ATOM     73  B   BEA A  73     133.038 146.744   4.809  0.00  0.00           C
ATOM     74  B   BEA A  74     132.470 145.906   4.520  0.00  0.00           C
ATOM     75  B   BEA A  75     131.903 145.062   4.223  0.00  0.00           C
ATOM     76  B   BEA A  76     131.376 144.270   3.939  0.00  0.00           C
ATOM     77  B   BEA A  77     130.813 143.415   3.627  0.00  0.00           C
ATOM     78  B   BEA A  78     130.251 142.555   3.309  0.00  0.00           C
ATOM     79  B   BEA A  79     129.729 141.747   3.006  0.00  0.00           C
ATOM     80  B   BEA A  80     129.171 140.877   2.675  0.00  0.00           C
ATOM     81  B   BEA A  81     128.652 140.060   2.361  0.00  0.00           C
ATOM     82  B   BEA A  82     128.135 139.239   2.044  0.00  0.00           C
ATOM     83  B   BEA A  83     127.068 137.525   1.372  0.00  0.00           C
ATOM     84  B   BEA A  84     126.556 136.692   1.043  0.00  0.00           C
ATOM     85  B   BEA A  85     126.045 135.855   0.711  0.00  0.00           C
ATOM     86  B   BEA A  86     125.535 135.015   0.376  0.00  0.00           C
ATOM     87  B   BEA A  87     125.028 134.171   0.040  0.00  0.00           C
ATOM     88  B   BEA A  88     124.522 133.325  -0.298  0.00  0.00           C
ATOM     89  B   BEA A  89     124.017 132.475  -0.637  0.00  0.00           C
ATOM     90  B   BEA A  90     123.514 131.623  -0.977  0.00  0.00           C
ATOM     91  B   BEA A  91     122.513 129.911  -1.657  0.00  0.00           C
ATOM     92  B   BEA A  92     122.015 129.052  -1.996  0.00  0.00           C
ATOM     93  B   BEA A  93     121.519 128.191  -2.334  0.00  0.00           C
ATOM     94  B   BEA A  94     121.024 127.328  -2.670  0.00  0.00           C
ATOM     95  B   BEA A  95     120.040 125.598  -3.337  0.00  0.00           C
ATOM     96  B   BEA A  96     119.550 124.731  -3.667  0.00  0.00           C
ATOM     97  B   BEA A  97     119.062 123.863  -3.993  0.00  0.00           C
ATOM     98  B   BEA A  98     118.576 122.994  -4.315  0.00  0.00           C
ATOM     99  B   BEA A  99     118.091 122.125  -4.633  0.00  0.00           C
ATOM    100  B   BEA A 100     117.608 121.256  -4.947  0.00  0.00           C
ATOM    101  B   BEA A 101     117.126 120.386  -5.255  0.00  0.00           C
ATOM    102  B   BEA A 102     116.646 119.516  -5.558  0.00  0.00           C
ATOM    103  B   BEA A 103     116.168 118.647  -5.856  0.00  0.00           C
ATOM    104  B   BEA A 104     115.691 117.778  -6.147  0.00  0.00           C
ATOM    105  B   BEA A 105     115.182 116.847  -6.452  0.00  0.00           C
ATOM    106  B   BEA A 106     114.708 115.979  -6.729  0.00  0.00           C
ATOM    107  B   BEA A 107     114.236 115.112  -6.999  0.00  0.00           C
ATOM    108  B   BEA A 108     113.731 114.184  -7.280  0.00  0.00           C
ATOM    109  B   BEA A 109     113.262 113.319  -7.533  0.00  0.00           C
ATOM    110  B   BEA A 110     112.794 112.456  -7.778  0.00  0.00           C
ATOM    111  B   BEA A 111     112.293 111.531  -8.031  0.00  0.00           C
ATOM    112  B   BEA A 112     111.795 110.608  -8.273  0.00  0.00           C
ATOM    113  B   BEA A 113     111.331 109.750  -8.490  0.00  0.00           C
ATOM    114  B   BEA A 114     110.834 108.831  -8.711  0.00  0.00           C
ATOM    115  B   BEA A 115     110.339 107.914  -8.920  0.00  0.00           C
ATOM    116  B   BEA A 116     109.879 107.061  -9.104  0.00  0.00           C
ATOM    117  B   BEA A 117     109.386 106.148  -9.290  0.00  0.00           C
ATOM    118  B   BEA A 118     108.895 105.238  -9.463  0.00  0.00           C
ATOM    119  B   BEA A 119     108.404 104.329  -9.623  0.00  0.00           C
ATOM    120  B   BEA A 120     107.913 103.423  -9.769  0.00  0.00           C
ATOM    121  B   BEA A 121     107.390 102.457  -9.911  0.00  0.00           C
ATOM    122  B   BEA A 122     106.901 101.557 -10.028  0.00  0.00           C
ATOM    123  B   BEA A 123     106.413 100.658 -10.131  0.00  0.00           C
ATOM    124  B   BEA A 124     105.925  99.762 -10.220  0.00  0.00           C
ATOM    125  B   BEA A 125     105.404  98.806 -10.298  0.00  0.00           C
ATOM    126  B   BEA A 126     104.916  97.915 -10.354  0.00  0.00           C
ATOM    127  B   BEA A 127     104.428  97.026 -10.395  0.00  0.00           C
ATOM    128  B   BEA A 128     103.906  96.077 -10.421  0.00  0.00           C
ATOM    129  B   BEA A 129     103.418  95.192 -10.428  0.00  0.00           C
ATOM    130  B   BEA A 130     102.894  94.247 -10.417  0.00  0.00           C
ATOM    131  B   BEA A 131     102.404  93.366 -10.388  0.00  0.00           C
ATOM    132  B   BEA A 132     101.879  92.424 -10.338  0.00  0.00           C
ATOM    133  B   BEA A 133     101.386  91.546 -10.273  0.00  0.00           C
ATOM    134  B   BEA A 134     100.857  90.607 -10.182  0.00  0.00           C
ATOM    135  B   BEA A 135     100.361  89.730 -10.077  0.00  0.00           C
ATOM    136  B   BEA A 136      99.828  88.793  -9.942  0.00  0.00           C
ATOM    137  B   BEA A 137      99.327  87.918  -9.796  0.00  0.00           C
ATOM    138  B   BEA A 138      98.789  86.981  -9.616  0.00  0.00           C
ATOM    139  B   BEA A 139      98.282  86.105  -9.426  0.00  0.00           C
ATOM    140  B   BEA A 140      97.772  85.229  -9.213  0.00  0.00           C
ATOM    141  B   BEA A 141      97.258  84.351  -8.977  0.00  0.00           C
ATOM    142  B   BEA A 142      96.741  83.472  -8.717  0.00  0.00           C
ATOM    143  B   BEA A 143      96.218  82.592  -8.432  0.00  0.00           C
ATOM    144  B   BEA A 144      95.727  81.769  -8.144  0.00  0.00           C
ATOM    145  B   BEA A 145      95.195  80.885  -7.808  0.00  0.00           C
ATOM    146  B   BEA A 146      94.694  80.057  -7.471  0.00  0.00           C
ATOM    147  B   BEA A 147      94.187  79.227  -7.107  0.00  0.00           C
ATOM    148  B   BEA A 148      93.675  78.393  -6.718  0.00  0.00           C
ATOM    149  B   BEA A 149      93.156  77.555  -6.301  0.00  0.00           C
ATOM    150  B   BEA A 150      92.667  76.773  -5.887  0.00  0.00           C
ATOM    151  B   BEA A 151      92.172  75.987  -5.447  0.00  0.00           C
ATOM    152  B   BEA A 152      91.670  75.196  -4.980  0.00  0.00           C
ATOM    153  B   BEA A 153      91.162  74.400  -4.484  0.00  0.00           C
ATOM    154  B   BEA A 154      90.645  73.601  -3.959  0.00  0.00           C
ATOM    155  B   BEA A 155      90.159  72.854  -3.443  0.00  0.00           C
ATOM    156  B   BEA A 156      89.666  72.102  -2.899  0.00  0.00           C
ATOM    157  B   BEA A 157      89.203  71.403  -2.370  0.00  0.00           C
ATOM    158  B   BEA A 158      88.694  70.641  -1.768  0.00  0.00           C
ATOM    159  B   BEA A 159      88.216  69.931  -1.182  0.00  0.00           C
ATOM    160  B   BEA A 160      87.729  69.215  -0.566  0.00  0.00           C
ATOM    161  B   BEA A 161      87.274  68.551   0.029  0.00  0.00           C
ATOM    162  B   BEA A 162      86.810  67.881   0.651  0.00  0.00           C
ATOM    163  B   BEA A 163      86.339  67.206   1.303  0.00  0.00           C
ATOM    164  B   BEA A 164      85.859  66.526   1.984  0.00  0.00           C
ATOM    165  B   BEA A 165      85.411  65.896   2.638  0.00  0.00           C
ATOM    166  B   BEA A 166      84.492  64.621   4.032  0.00  0.00           C
ATOM    167  B   BEA A 167      84.020  63.975   4.773  0.00  0.00           C
ATOM    168  B   BEA A 168      83.580  63.380   5.479  0.00  0.00           C
ATOM    169  B   BEA A 169      83.138  62.783   6.207  0.00  0.00           C
ATOM    170  B   BEA A 170      82.696  62.186   6.948  0.00  0.00           C
ATOM    171  B   BEA A 171      82.261  61.594   7.693  0.00  0.00           C
ATOM    172  B   BEA A 172      81.837  61.009   8.435  0.00  0.00           C
ATOM    173  B   BEA A 173      81.392  60.382   9.230  0.00  0.00           C
ATOM    174  B   BEA A 174      81.007  59.823   9.937  0.00  0.00           C
ATOM    175  B   BEA A 175      80.613  59.230  10.677  0.00  0.00           C
ATOM    176  B   BEA A 176      80.221  58.609  11.436  0.00  0.00           C
ATOM    177  B   BEA A 177      79.842  57.969  12.196  0.00  0.00           C
ATOM    178  B   BEA A 178      79.489  57.316  12.938  0.00  0.00           C
ATOM    179  B   BEA A 179      79.153  56.615  13.689  0.00  0.00           C
ATOM    180  B   BEA A 180      78.876  55.929  14.363  0.00  0.00           C
ATOM    181  B   BEA A 181      78.634  55.139  15.049  0.00  0.00           C
ATOM    182  B   BEA A 182      78.481  54.282  15.654  0.00  0.00           C
ATOM    183  B   BEA A 183      78.477  53.356  16.101  0.00  0.00           C
ATOM    184  B   BEA A 184      78.705  52.362  16.273  0.00  0.00           C
ATOM    185  B   BEA A 185      79.182  51.455  16.065  0.00  0.00           C
ATOM    186  B   BEA A 186      80.431  50.129  15.062  0.00  0.00           C
ATOM    187  B   BEA A 187      81.113  49.602  14.473  0.00  0.00           C
ATOM    188  B   BEA A 188      81.813  49.129  13.879  0.00  0.00           C
ATOM    189  B   BEA A 189      82.542  48.684  13.287  0.00  0.00           C
ATOM    190  B   BEA A 190      83.330  48.244  12.688  0.00  0.00           C
ATOM    191  B   BEA A 191      84.095  47.845  12.158  0.00  0.00           C
ATOM    192  B   BEA A 192      84.938  47.431  11.645  0.00  0.00           C
ATOM    193  B   BEA A 193      85.779  47.035  11.218  0.00  0.00           C
ATOM    194  B   BEA A 194      86.661  46.634  10.877  0.00  0.00           C
ATOM    195  B   BEA A 195      87.636  46.202  10.649  0.00  0.00           C
ATOM    196  B   BEA A 196      88.579  45.792  10.580  0.00  0.00           C
ATOM    197  B   BEA A 197      89.505  45.394  10.652  0.00  0.00           C
ATOM    198  B   BEA A 198      90.489  44.975  10.875  0.00  0.00           C
ATOM    199  B   BEA A 199      92.230  44.239  11.633  0.00  0.00           C
ATOM    200  B   BEA A 200      93.888  43.532  12.785  0.00  0.00           C
ATOM    201  B   BEA A 201      94.611  43.218  13.422  0.00  0.00           C
ATOM    202  B   BEA A 202      95.336  42.898  14.145  0.00  0.00           C
ATOM    203  B   BEA A 203      96.005  42.596  14.891  0.00  0.00           C
ATOM    204  B   BEA A 204      96.617  42.314  15.644  0.00  0.00           C
ATOM    205  B   BEA A 205      97.222  42.026  16.457  0.00  0.00           C
ATOM    206  B   BEA A 206      97.816  41.734  17.326  0.00  0.00           C
ATOM    207  B   BEA A 207      98.348  41.462  18.171  0.00  0.00           C
ATOM    208  B   BEA A 208      98.864  41.187  19.057  0.00  0.00           C
ATOM    209  B   BEA A 209      99.320  40.932  19.898  0.00  0.00           C
ATOM    210  B   BEA A 210      99.798  40.651  20.848  0.00  0.00           C
ATOM    211  B   BEA A 211     100.213  40.392  21.740  0.00  0.00           C
ATOM    212  B   BEA A 212     100.606  40.131  22.648  0.00  0.00           C
ATOM    213  B   BEA A 213     100.974  39.868  23.567  0.00  0.00           C
ATOM    214  B   BEA A 214     101.345  39.579  24.578  0.00  0.00           C
ATOM    215  B   BEA A 215     101.655  39.314  25.504  0.00  0.00           C
ATOM    216  B   BEA A 216     101.935  39.048  26.424  0.00  0.00           C
ATOM    217  B   BEA A 217     102.207  38.758  27.420  0.00  0.00           C
ATOM    218  B   BEA A 218     102.441  38.467  28.397  0.00  0.00           C
ATOM    219  B   BEA A 219     102.653  38.152  29.435  0.00  0.00           C
ATOM    220  B   BEA A 220     102.809  37.863  30.358  0.00  0.00           C
ATOM    221  B   BEA A 221     102.946  37.524  31.407  0.00  0.00           C
ATOM    222  B   BEA A 222     103.027  37.215  32.327  0.00  0.00           C
ATOM    223  B   BEA A 223     103.070  36.854  33.348  0.00  0.00           C
ATOM    224  B   BEA A 224     103.060  36.498  34.302  0.00  0.00           C
ATOM    225  B   BEA A 225     102.986  36.091  35.320  0.00  0.00           C
ATOM    226  B   BEA A 226     102.849  35.690  36.245  0.00  0.00           C
ATOM    227  B   BEA A 227     102.640  35.268  37.135  0.00  0.00           C
ATOM    228  B   BEA A 228     102.327  34.791  38.029  0.00  0.00           C
ATOM    229  B   BEA A 229     101.914  34.288  38.849  0.00  0.00           C
ATOM    230  B   BEA A 230     101.384  33.752  39.581  0.00  0.00           C
ATOM    231  B   BEA A 231     100.754  33.204  40.179  0.00  0.00           C
ATOM    232  B   BEA A 232     100.010  32.632  40.652  0.00  0.00           C
ATOM    233  B   BEA A 233      99.198  32.063  40.988  0.00  0.00           C
ATOM    234  B   BEA A 234      98.332  31.495  41.208  0.00  0.00           C
ATOM    235  B   BEA A 235      97.430  30.932  41.329  0.00  0.00           C
ATOM    236  B   BEA A 236      96.574  30.417  41.365  0.00  0.00           C
ATOM    237  B   BEA A 237      95.658  29.878  41.336  0.00  0.00           C
ATOM    238  B   BEA A 238      94.760  29.358  41.250  0.00  0.00           C
ATOM    239  B   BEA A 239      93.827  28.824  41.109  0.00  0.00           C
ATOM    240  B   BEA A 240      92.941  28.318  40.932  0.00  0.00           C
ATOM    241  B   BEA A 241      92.045  27.806  40.715  0.00  0.00           C
ATOM    242  B   BEA A 242      91.152  27.291  40.462  0.00  0.00           C
ATOM    243  B   BEA A 243      90.339  26.817  40.203  0.00  0.00           C
ATOM    244  B   BEA A 244      89.483  26.308  39.900  0.00  0.00           C
ATOM    245  B   BEA A 245      88.600  25.769  39.555  0.00  0.00           C
ATOM    246  B   BEA A 246      87.769  25.244  39.199  0.00  0.00           C
ATOM    247  B   BEA A 247      86.947  24.700  38.815  0.00  0.00           C
ATOM    248  B   BEA A 248      86.154  24.145  38.411  0.00  0.00           C
ATOM    249  B   BEA A 249      85.416  23.589  37.998  0.00  0.00           C
ATOM    250  B   BEA A 250      84.676  22.971  37.538  0.00  0.00           C
ATOM    251  B   BEA A 251      83.999  22.314  37.054  0.00  0.00           C
ATOM    252  B   BEA A 252      83.431  21.616  36.560  0.00  0.00           C
ATOM    253  B   BEA A 253      83.007  20.844  36.044  0.00  0.00           C
ATOM    254  B   BEA A 254      82.804  19.957  35.491  0.00  0.00           C
ATOM    255  B   BEA A 255      82.938  19.059  34.977  0.00  0.00           C
ATOM    256  B   BEA A 256      83.383  18.248  34.555  0.00  0.00           C
ATOM    257  B   BEA A 257      84.077  17.517  34.210  0.00  0.00           C
ATOM    258  B   BEA A 258      84.891  16.906  33.949  0.00  0.00           C
ATOM    259  B   BEA A 259      85.762  16.392  33.749  0.00  0.00           C
ATOM    260  B   BEA A 260      86.704  15.928  33.585  0.00  0.00           C
ATOM    261  B   BEA A 261      87.669  15.520  33.454  0.00  0.00           C
ATOM    262  B   BEA A 262      88.609  15.169  33.351  0.00  0.00           C
ATOM    263  B   BEA A 263      89.614  14.833  33.261  0.00  0.00           C
ATOM    264  B   BEA A 264      90.598  14.535  33.189  0.00  0.00           C
ATOM    265  B   BEA A 265      91.609  14.255  33.128  0.00  0.00           C
ATOM    266  B   BEA A 266      92.633  13.993  33.076  0.00  0.00           C
ATOM    267  B   BEA A 267      94.675  13.528  32.999  0.00  0.00           C
ATOM    268  B   BEA A 268      95.669  13.324  32.971  0.00  0.00           C
ATOM    269  B   BEA A 269      96.721  13.122  32.946  0.00  0.00           C
ATOM    270  B   BEA A 270      97.736  12.939  32.927  0.00  0.00           C
ATOM    271  B   BEA A 271      98.799  12.758  32.910  0.00  0.00           C
ATOM    272  B   BEA A 272      99.813  12.596  32.898  0.00  0.00           C
ATOM    273  B   BEA A 273     100.867  12.437  32.888  0.00  0.00           C
ATOM    274  B   BEA A 274     101.861  12.295  32.880  0.00  0.00           C
ATOM    275  B   BEA A 275     102.886  12.157  32.875  0.00  0.00           C
ATOM    276  B   BEA A 276     103.943  12.021  32.870  0.00  0.00           C
ATOM    277  B   BEA A 277     105.028  11.890  32.867  0.00  0.00           C
ATOM    278  B   BEA A 278     106.037  11.775  32.865  0.00  0.00           C
ATOM    279  B   BEA A 279     107.069  11.663  32.863  0.00  0.00           C
ATOM    280  B   BEA A 280     108.122  11.555  32.862  0.00  0.00           C
ATOM    281  B   BEA A 281     109.195  11.451  32.861  0.00  0.00           C
ATOM    282  B   BEA A 282     110.180  11.361  32.860  0.00  0.00           C
ATOM    283  B   BEA A 283     112.300  11.182  32.858  0.00  0.00           C
ATOM    284  B   BEA A 284     113.326  11.103  32.856  0.00  0.00           C
ATOM    285  B   BEA A 285     115.408  10.957  32.849  0.00  0.00           C
ATOM    286  B   BEA A 286     116.463  10.890  32.844  0.00  0.00           C
ATOM    287  B   BEA A 287     117.524  10.827  32.837  0.00  0.00           C
ATOM    288  B   BEA A 288     118.590  10.768  32.829  0.00  0.00           C
ATOM    289  B   BEA A 289     119.549  10.719  32.820  0.00  0.00           C
ATOM    290  B   BEA A 290     120.622  10.668  32.808  0.00  0.00           C
ATOM    291  B   BEA A 291     122.660  10.583  32.780  0.00  0.00           C
ATOM    292  B   BEA A 292     123.733  10.545  32.761  0.00  0.00           C
ATOM    293  B   BEA A 293     124.804  10.511  32.740  0.00  0.00           C
ATOM    294  B   BEA A 294     125.871  10.481  32.715  0.00  0.00           C
ATOM    295  B   BEA A 295     127.987  10.434  32.657  0.00  0.00           C
ATOM    296  B   BEA A 296     129.034  10.417  32.623  0.00  0.00           C
ATOM    297  B   BEA A 297     132.112  10.390  32.500  0.00  0.00           C
ATOM    298  B   BEA A 298     133.113  10.389  32.451  0.00  0.00           C
ATOM    299  B   BEA A 299     134.206  10.392  32.393  0.00  0.00           C
ATOM    300  B   BEA A 300     136.336  10.412  32.262  0.00  0.00           C
ATOM    301  B   BEA A 301     137.370  10.428  32.189  0.00  0.00           C
ATOM    302  B   BEA A 302     138.382  10.449  32.112  0.00  0.00           C
ATOM    303  B   BEA A 303     139.470  10.476  32.020  0.00  0.00           C
ATOM    304  B   BEA A 304     140.431  10.504  31.932  0.00  0.00           C
ATOM    305  B   BEA A 305     141.463  10.539  31.830  0.00  0.00           C
ATOM    306  B   BEA A 306     142.559  10.583  31.711  0.00  0.00           C
ATOM    307  B   BEA A 307     143.618  10.631  31.586  0.00  0.00           C
ATOM    308  B   BEA A 308     144.638  10.683  31.454  0.00  0.00           C
ATOM    309  B   BEA A 309     145.618  10.739  31.316  0.00  0.00           C
ATOM    310  B   BEA A 310     147.708  10.880  30.979  0.00  0.00           C
ATOM    311  B   BEA A 311     148.716  10.959  30.792  0.00  0.00           C
ATOM    312  B   BEA A 312     149.748  11.050  30.582  0.00  0.00           C
ATOM    313  B   BEA A 313     150.793  11.151  30.347  0.00  0.00           C
ATOM    314  B   BEA A 314     151.766  11.256  30.104  0.00  0.00           C
ATOM    315  B   BEA A 315     152.807  11.382  29.815  0.00  0.00           C
ATOM    316  B   BEA A 316     153.758  11.510  29.518  0.00  0.00           C
ATOM    317  B   BEA A 317     154.746  11.659  29.170  0.00  0.00           C
ATOM    318  B   BEA A 318     155.685  11.821  28.792  0.00  0.00           C
ATOM    319  B   BEA A 319     156.617  12.004  28.358  0.00  0.00           C
ATOM    320  B   BEA A 320     157.516  12.210  27.865  0.00  0.00           C
ATOM    321  B   BEA A 321     158.397  12.452  27.279  0.00  0.00           C
ATOM    322  B   BEA A 322     159.178  12.718  26.623  0.00  0.00           C
ATOM    323  B   BEA A 323     159.839  13.011  25.890  0.00  0.00           C
ATOM    324  B   BEA A 324     160.359  13.334  25.063  0.00  0.00           C
ATOM    325  B   BEA A 325     160.702  13.685  24.147  0.00  0.00           C
ATOM    326  B   BEA A 326     160.840  14.045  23.186  0.00  0.00           C
ATOM    327  B   BEA A 327     160.781  14.409  22.194  0.00  0.00           C
ATOM    328  B   BEA A 328     160.555  14.762  21.214  0.00  0.00           C
ATOM    329  B   BEA A 329     160.213  15.101  20.269  0.00  0.00           C
ATOM    330  B   BEA A 330     159.806  15.416  19.390  0.00  0.00           C
ATOM    331  B   BEA A 331     159.314  15.742  18.490  0.00  0.00           C
ATOM    332  B   BEA A 332     158.792  16.053  17.642  0.00  0.00           C
ATOM    333  B   BEA A 333     158.268  16.345  16.861  0.00  0.00           C
ATOM    334  B   BEA A 334     157.679  16.656  16.043  0.00  0.00           C
ATOM    335  B   BEA A 335     157.077  16.964  15.254  0.00  0.00           C
ATOM    336  B   BEA A 336     156.428  17.289  14.443  0.00  0.00           C
ATOM    337  B   BEA A 337     155.787  17.605  13.675  0.00  0.00           C
ATOM    338  B   BEA A 338     155.167  17.911  12.956  0.00  0.00           C
ATOM    339  B   BEA A 339     154.472  18.254  12.173  0.00  0.00           C
ATOM    340  B   BEA A 340     153.812  18.584  11.449  0.00  0.00           C
ATOM    341  B   BEA A 341     153.142  18.925  10.728  0.00  0.00           C
ATOM    342  B   BEA A 342     152.467  19.276  10.016  0.00  0.00           C
ATOM    343  B   BEA A 343     151.794  19.635   9.317  0.00  0.00           C
ATOM    344  B   BEA A 344     151.130  20.003   8.635  0.00  0.00           C
ATOM    345  B   BEA A 345     149.746  20.819   7.234  0.00  0.00           C
ATOM    346  B   BEA A 346     149.094  21.234   6.579  0.00  0.00           C
ATOM    347  B   BEA A 347     148.429  21.686   5.912  0.00  0.00           C
ATOM    348  B   BEA A 348     147.763  22.172   5.241  0.00  0.00           C
ATOM    349  B   BEA A 349     147.109  22.694   4.579  0.00  0.00           C
ATOM    350  B   BEA A 350     146.483  23.249   3.935  0.00  0.00           C
ATOM    351  B   BEA A 351     145.901  23.834   3.322  0.00  0.00           C
ATOM    352  B   BEA A 352     145.347  24.484   2.716  0.00  0.00           C
ATOM    353  B   BEA A 353     144.850  25.199   2.139  0.00  0.00           C
ATOM    354  B   BEA A 354     144.135  26.864   1.131  0.00  0.00           C
ATOM    355  B   BEA A 355     143.987  27.839   0.738  0.00  0.00           C
ATOM    356  B   BEA A 356     144.006  28.846   0.462  0.00  0.00           C
ATOM    357  B   BEA A 357     144.171  29.864   0.293  0.00  0.00           C
ATOM    358  B   BEA A 358     144.452  30.860   0.222  0.00  0.00           C
ATOM    359  B   BEA A 359     145.727  33.678   0.416  0.00  0.00           C
ATOM    360  B   BEA A 360     146.250  34.584   0.579  0.00  0.00           C
ATOM    361  B   BEA A 361     146.813  35.487   0.781  0.00  0.00           C
ATOM    362  B   BEA A 362     147.363  36.320   1.000  0.00  0.00           C
ATOM    363  B   BEA A 363     147.924  37.134   1.239  0.00  0.00           C
ATOM    364  B   BEA A 364     148.529  37.982   1.514  0.00  0.00           C
ATOM    365  B   BEA A 365     149.129  38.801   1.801  0.00  0.00           C
ATOM    366  B   BEA A 366     149.716  39.586   2.094  0.00  0.00           C
ATOM    367  B   BEA A 367     150.328  40.393   2.413  0.00  0.00           C
ATOM    368  B   BEA A 368     150.913  41.158   2.729  0.00  0.00           C
ATOM    369  B   BEA A 369     151.515  41.940   3.064  0.00  0.00           C
ATOM    370  B   BEA A 370     152.128  42.738   3.418  0.00  0.00           C
ATOM    371  B   BEA A 371     152.750  43.548   3.788  0.00  0.00           C
ATOM    372  B   BEA A 372     153.906  45.070   4.509  0.00  0.00           C
ATOM    373  B   BEA A 373     154.481  45.842   4.884  0.00  0.00           C
ATOM    374  B   BEA A 374     155.050  46.619   5.268  0.00  0.00           C
ATOM    375  B   BEA A 375     155.657  47.464   5.690  0.00  0.00           C
ATOM    376  B   BEA A 376     156.203  48.246   6.085  0.00  0.00           C
ATOM    377  B   BEA A 377     156.732  49.027   6.482  0.00  0.00           C
ATOM    378  B   BEA A 378     157.243  49.806   6.879  0.00  0.00           C
ATOM    379  B   BEA A 379     157.773  50.647   7.309  0.00  0.00           C
ATOM    380  B   BEA A 380     158.275  51.483   7.736  0.00  0.00           C
ATOM    381  B   BEA A 381     158.745  52.312   8.158  0.00  0.00           C
ATOM    382  B   BEA A 382     159.182  53.131   8.573  0.00  0.00           C
ATOM    383  B   BEA A 383     159.618  54.007   9.014  0.00  0.00           C
ATOM    384  B   BEA A 384     160.017  54.874   9.448  0.00  0.00           C
ATOM    385  B   BEA A 385     160.381  55.731   9.874  0.00  0.00           C
ATOM    386  B   BEA A 386     160.737  56.645  10.326  0.00  0.00           C
ATOM    387  B   BEA A 387     161.035  57.484  10.739  0.00  0.00           C
ATOM    388  B   BEA A 388     161.323  58.381  11.178  0.00  0.00           C
ATOM    389  B   BEA A 389     161.820  60.219  12.073  0.00  0.00           C
ATOM    390  B   BEA A 390     162.028  61.160  12.528  0.00  0.00           C
ATOM    391  B   BEA A 391     162.203  62.095  12.979  0.00  0.00           C
ATOM    392  B   BEA A 392     162.347  63.023  13.427  0.00  0.00           C
ATOM    393  B   BEA A 393     162.462  63.946  13.870  0.00  0.00           C
ATOM    394  B   BEA A 394     162.554  64.930  14.342  0.00  0.00           C
ATOM    395  B   BEA A 395     162.611  65.842  14.780  0.00  0.00           C
ATOM    396  B   BEA A 396     162.642  66.750  15.215  0.00  0.00           C
ATOM    397  B   BEA A 397     162.648  67.720  15.680  0.00  0.00           C
ATOM    398  B   BEA A 398     162.625  68.687  16.144  0.00  0.00           C
ATOM    399  B   BEA A 399     162.579  69.583  16.575  0.00  0.00           C
ATOM    400  B   BEA A 400     162.505  70.543  17.037  0.00  0.00           C
ATOM    401  B   BEA A 401     162.405  71.499  17.498  0.00  0.00           C
ATOM    402  B   BEA A 402     162.280  72.452  17.960  0.00  0.00           C
ATOM    403  B   BEA A 403     162.142  73.337  18.390  0.00  0.00           C
ATOM    404  B   BEA A 404     161.972  74.284  18.852  0.00  0.00           C
ATOM    405  B   BEA A 405     161.780  75.228  19.315  0.00  0.00           C
ATOM    406  B   BEA A 406     161.581  76.105  19.748  0.00  0.00           C
ATOM    407  B   BEA A 407     161.347  77.044  20.213  0.00  0.00           C
ATOM    408  B   BEA A 408     161.093  77.979  20.680  0.00  0.00           C
ATOM    409  B   BEA A 409     160.839  78.847  21.117  0.00  0.00           C
ATOM    410  B   BEA A 410     160.548  79.776  21.588  0.00  0.00           C
ATOM    411  B   BEA A 411     160.260  80.638  22.028  0.00  0.00           C
ATOM    412  B   BEA A 412     159.935  81.558  22.503  0.00  0.00           C
ATOM    413  B   BEA A 413     159.617  82.413  22.947  0.00  0.00           C
ATOM    414  B   BEA A 414     159.285  83.263  23.394  0.00  0.00           C
ATOM    415  B   BEA A 415     158.915  84.171  23.876  0.00  0.00           C
ATOM    416  B   BEA A 416     158.557  85.012  24.328  0.00  0.00           C
ATOM    417  B   BEA A 417     158.188  85.848  24.782  0.00  0.00           C
ATOM    418  B   BEA A 418     157.780  86.739  25.272  0.00  0.00           C
ATOM    419  B   BEA A 419     157.389  87.563  25.731  0.00  0.00           C
ATOM    420  B   BEA A 420     156.989  88.382  26.193  0.00  0.00           C
ATOM    421  B   BEA A 421     156.135  90.058  27.159  0.00  0.00           C
ATOM    422  B   BEA A 422     155.712  90.856  27.629  0.00  0.00           C
ATOM    423  B   BEA A 423     155.252  91.703  28.137  0.00  0.00           C
ATOM    424  B   BEA A 424     154.818  92.485  28.612  0.00  0.00           C
ATOM    425  B   BEA A 425     154.348  93.314  29.126  0.00  0.00           C
ATOM    426  B   BEA A 426     153.906  94.078  29.607  0.00  0.00           C
ATOM    427  B   BEA A 427     153.429  94.888  30.127  0.00  0.00           C
ATOM    428  B   BEA A 428     152.951  95.687  30.649  0.00  0.00           C
ATOM    429  B   BEA A 429     152.504  96.422  31.139  0.00  0.00           C
ATOM    430  B   BEA A 430     152.025  97.199  31.667  0.00  0.00           C
ATOM    431  B   BEA A 431     151.547  97.964  32.198  0.00  0.00           C
ATOM    432  B   BEA A 432     151.071  98.717  32.732  0.00  0.00           C
ATOM    433  B   BEA A 433     150.566  99.509  33.306  0.00  0.00           C
ATOM    434  B   BEA A 434     150.097 100.236  33.846  0.00  0.00           C
ATOM    435  B   BEA A 435     149.143 101.698  34.971  0.00  0.00           C
ATOM    436  B   BEA A 436     148.660 102.432  35.558  0.00  0.00           C
ATOM    437  B   BEA A 437     147.721 103.851  36.738  0.00  0.00           C
ATOM    438  B   BEA A 438     147.236 104.582  37.372  0.00  0.00           C
ATOM    439  B   BEA A 439     146.763 105.295  38.010  0.00  0.00           C
ATOM    440  B   BEA A 440     146.333 105.946  38.608  0.00  0.00           C
ATOM    441  B   BEA A 441     145.858 106.666  39.293  0.00  0.00           C
ATOM    442  B   BEA A 442     145.428 107.323  39.938  0.00  0.00           C
ATOM    443  B   BEA A 443     144.986 108.003  40.628  0.00  0.00           C
ATOM    444  B   BEA A 444     144.563 108.661  41.322  0.00  0.00           C
ATOM    445  B   BEA A 445     144.159 109.299  42.018  0.00  0.00           C
ATOM    446  B   BEA A 446     143.751 109.955  42.762  0.00  0.00           C
ATOM    447  B   BEA A 447     142.992 111.206  44.263  0.00  0.00           C
ATOM    448  B   BEA A 448     142.641 111.803  45.022  0.00  0.00           C
ATOM    449  B   BEA A 449     142.306 112.382  45.786  0.00  0.00           C
ATOM    450  B   BEA A 450     141.968 112.980  46.605  0.00  0.00           C
ATOM    451  B   BEA A 451     141.648 113.561  47.433  0.00  0.00           C
ATOM    452  B   BEA A 452     141.343 114.127  48.271  0.00  0.00           C
ATOM    453  B   BEA A 453     140.794 115.186  49.928  0.00  0.00           C
ATOM    454  B   BEA A 454     140.532 115.712  50.799  0.00  0.00           C
ATOM    455  B   BEA A 455     140.284 116.227  51.683  0.00  0.00           C
ATOM    456  B   BEA A 456     139.823 117.227  53.494  0.00  0.00           C
ATOM    457  B   BEA A 457     139.623 117.685  54.369  0.00  0.00           C
ATOM    458  B   BEA A 458     139.420 118.164  55.314  0.00  0.00           C
ATOM    459  B   BEA A 459     139.239 118.608  56.221  0.00  0.00           C
ATOM    460  B   BEA A 460     139.067 119.046  57.146  0.00  0.00           C
ATOM    461  B   BEA A 461     138.904 119.478  58.088  0.00  0.00           C
ATOM    462  B   BEA A 462     138.750 119.906  59.049  0.00  0.00           C
ATOM    463  B   BEA A 463     138.611 120.304  59.970  0.00  0.00           C
ATOM    464  B   BEA A 464     138.472 120.724  60.970  0.00  0.00           C
ATOM    465  B   BEA A 465     138.348 121.116  61.931  0.00  0.00           C
ATOM    466  B   BEA A 466     138.230 121.506  62.912  0.00  0.00           C
ATOM    467  B   BEA A 467     138.125 121.870  63.851  0.00  0.00           C
ATOM    468  B   BEA A 468     138.025 122.232  64.810  0.00  0.00           C
ATOM    469  B   BEA A 469     137.930 122.594  65.790  0.00  0.00           C
ATOM    470  B   BEA A 470     137.840 122.956  66.790  0.00  0.00           C
ATOM    471  B   BEA A 471     137.759 123.295  67.747  0.00  0.00           C
ATOM    472  B   BEA A 472     137.682 123.634  68.724  0.00  0.00           C
ATOM    473  B   BEA A 473     137.609 123.974  69.721  0.00  0.00           C
ATOM    474  B   BEA A 474     137.539 124.314  70.740  0.00  0.00           C
ATOM    475  B   BEA A 475     137.477 124.634  71.712  0.00  0.00           C
ATOM    476  B   BEA A 476     137.359 125.280  73.718  0.00  0.00           C
ATOM    477  B   BEA A 477     137.307 125.584  74.682  0.00  0.00           C
ATOM    478  B   BEA A 478     137.257 125.891  75.666  0.00  0.00           C
ATOM    479  B   BEA A 479     137.208 126.200  76.670  0.00  0.00           C
ATOM    480  B   BEA A 480     137.160 126.513  77.695  0.00  0.00           C
ATOM    481  B   BEA A 481     137.117 126.806  78.666  0.00  0.00           C
ATOM    482  B   BEA A 482     137.071 127.126  79.732  0.00  0.00           C
ATOM    483  B   BEA A 483     137.032 127.405  80.668  0.00  0.00           C
ATOM    484  B   BEA A 484     136.990 127.709  81.699  0.00  0.00           C
ATOM    485  B   BEA A 485     136.951 127.996  82.673  0.00  0.00           C
ATOM    486  B   BEA A 486     136.909 128.310  83.743  0.00  0.00           C
ATOM    487  B   BEA A 487     136.873 128.582  84.678  0.00  0.00           C
ATOM    488  B   BEA A 488     136.833 128.882  85.710  0.00  0.00           C
ATOM    489  B   BEA A 489     136.795 129.164  86.681  0.00  0.00           C
ATOM    490  B   BEA A 490     136.754 129.474  87.751  0.00  0.00           C
ATOM    491  B   BEA A 491     136.714 129.766  88.759  0.00  0.00           C
ATOM    492  B   BEA A 492     136.677 130.040  89.705  0.00  0.00           C
ATOM    493  B   BEA A 493     136.635 130.342  90.750  0.00  0.00           C
ATOM    494  B   BEA A 494     136.594 130.626  91.730  0.00  0.00           C
ATOM    495  B   BEA A 495     136.552 130.915  92.728  0.00  0.00           C
ATOM    496  B   BEA A 496     136.509 131.210  93.744  0.00  0.00           C
ATOM    497  B   BEA A 497     136.463 131.511  94.778  0.00  0.00           C
ATOM    498  B   BEA A 498     136.419 131.793  95.743  0.00  0.00           C
ATOM    499  B   BEA A 499     136.373 132.080  96.725  0.00  0.00           C
ATOM    500  B   BEA A 500     136.324 132.373  97.724  0.00  0.00           C
ATOM    501  B   BEA A 501     136.274 132.673  98.739  0.00  0.00           C
ATOM    502  B   BEA A 502     136.221 132.978  99.769  0.00  0.00           C
ATOM    503  B   BEA A 503     136.170 133.263 100.725  0.00  0.00           C
ATOM    504  B   BEA A 504     136.113 133.579 101.783  0.00  0.00           C
ATOM    505  B   BEA A 505     136.058 133.874 102.762  0.00  0.00           C
ATOM    506  B   BEA A 506     136.001 134.174 103.751  0.00  0.00           C
ATOM    507  B   BEA A 507     135.943 134.478 104.750  0.00  0.00           C
ATOM    508  B   BEA A 508     135.883 134.787 105.756  0.00  0.00           C
ATOM    509  B   BEA A 509     135.821 135.101 106.769  0.00  0.00           C
ATOM    510  B   BEA A 510     135.757 135.419 107.788  0.00  0.00           C
ATOM    511  B   BEA A 511     135.698 135.713 108.720  0.00  0.00           C
ATOM    512  B   BEA A 512     135.631 136.039 109.747  0.00  0.00           C
ATOM    513  B   BEA A 513     135.499 136.674 111.717  0.00  0.00           C
ATOM    514  B   BEA A 514     135.428 137.012 112.750  0.00  0.00           C
ATOM    515  B   BEA A 515     135.362 137.323 113.691  0.00  0.00           C
ATOM    516  B   BEA A 516     135.288 137.668 114.722  0.00  0.00           C
ATOM    517  B   BEA A 517     135.220 137.985 115.660  0.00  0.00           C
ATOM    518  B   BEA A 518     135.144 138.337 116.686  0.00  0.00           C
ATOM    519  B   BEA A 519     135.075 138.660 117.617  0.00  0.00           C
ATOM    520  B   BEA A 520     134.997 139.017 118.635  0.00  0.00           C
ATOM    521  B   BEA A 521     134.918 139.377 119.646  0.00  0.00           C
ATOM    522  B   BEA A 522     134.839 139.740 120.651  0.00  0.00           C
ATOM    523  B   BEA A 523     134.766 140.072 121.558  0.00  0.00           C
ATOM    524  B   BEA A 524     134.685 140.439 122.545  0.00  0.00           C
ATOM    525  B   BEA A 525     134.604 140.809 123.523  0.00  0.00           C
ATOM    526  B   BEA A 526     134.522 141.180 124.491  0.00  0.00           C
ATOM    527  B   BEA A 527     134.440 141.553 125.446  0.00  0.00           C
ATOM    528  B   BEA A 528     134.350 141.962 126.475  0.00  0.00           C
ATOM    529  B   BEA A 529     134.267 142.337 127.403  0.00  0.00           C
ATOM    530  B   BEA A 530     134.176 142.749 128.402  0.00  0.00           C
ATOM    531  B   BEA A 531     134.085 143.162 129.383  0.00  0.00           C
ATOM    532  B   BEA A 532     134.003 143.540 130.263  0.00  0.00           C
ATOM    533  B   BEA A 533     133.904 143.991 131.290  0.00  0.00           C
ATOM    534  B   BEA A 534     133.814 144.406 132.213  0.00  0.00           C
ATOM    535  B   BEA A 535     133.724 144.820 133.116  0.00  0.00           C
ATOM    536  B   BEA A 536     133.626 145.271 134.075  0.00  0.00           C
ATOM    537  B   BEA A 537     133.529 145.722 135.008  0.00  0.00           C
ATOM    538  B   BEA A 538     133.424 146.209 135.991  0.00  0.00           C
ATOM    539  B   BEA A 539     133.329 146.658 136.870  0.00  0.00           C
ATOM    540  B   BEA A 540     133.226 147.143 137.793  0.00  0.00           C
ATOM    541  B   BEA A 541     133.116 147.665 138.755  0.00  0.00           C
ATOM    542  B   BEA A 542     132.909 148.661 140.501  0.00  0.00           C
ATOM    543  B   BEA A 543     132.795 149.214 141.418  0.00  0.00           C
ATOM    544  B   BEA A 544     132.684 149.763 142.293  0.00  0.00           C
ATOM    545  B   BEA A 545     132.566 150.348 143.186  0.00  0.00           C
ATOM    546  B   BEA A 546     132.450 150.927 144.030  0.00  0.00           C
ATOM    547  B   BEA A 547     132.329 151.541 144.882  0.00  0.00           C
ATOM    548  B   BEA A 548     132.211 152.148 145.680  0.00  0.00           C
ATOM    549  B   BEA A 549     132.080 152.831 146.527  0.00  0.00           C
ATOM    550  B   BEA A 550     131.952 153.505 147.309  0.00  0.00           C
ATOM    551  B   BEA A 551     131.821 154.211 148.073  0.00  0.00           C
ATOM    552  B   BEA A 552     131.685 154.950 148.810  0.00  0.00           C
ATOM    553  B   BEA A 553     131.555 155.675 149.472  0.00  0.00           C
ATOM    554  B   BEA A 554     131.414 156.475 150.134  0.00  0.00           C
ATOM    555  B   BEA A 555     131.262 157.352 150.777  0.00  0.00           C
ATOM    556  B   BEA A 556     131.117 158.215 151.324  0.00  0.00           C
ATOM    557  B   BEA A 557     130.970 159.110 151.805  0.00  0.00           C
ATOM    558  B   BEA A 558     130.821 160.040 152.212  0.00  0.00           C
ATOM    559  B   BEA A 559     130.662 161.061 152.549  0.00  0.00           C
ATOM    560  B   BEA A 560     130.516 162.033 152.766  0.00  0.00           C
ATOM    561  B   BEA A 561     130.366 163.064 152.886  0.00  0.00           C
ATOM    562  B   BEA A 562     130.218 164.117 152.892  0.00  0.00           C
ATOM    563  B   BEA A 563     130.078 165.151 152.785  0.00  0.00           C
ATOM    564  B   BEA A 564     129.945 166.176 152.570  0.00  0.00           C
ATOM    565  B   BEA A 565     129.824 167.145 152.268  0.00  0.00           C
ATOM    566  B   BEA A 566     129.707 168.113 151.871  0.00  0.00           C
ATOM    567  B   BEA A 567     129.602 169.028 151.410  0.00  0.00           C
ATOM    568  B   BEA A 568     129.500 169.942 150.866  0.00  0.00           C
ATOM    569  B   BEA A 569     129.410 170.795 150.289  0.00  0.00           C
ATOM    570  B   BEA A 570     129.325 171.633 149.668  0.00  0.00           C
ATOM    571  B   BEA A 571     129.247 172.447 149.020  0.00  0.00           C
ATOM    572  B   BEA A 572     129.177 173.232 148.363  0.00  0.00           C
ATOM    573  B   BEA A 573     129.110 174.038 147.663  0.00  0.00           C
ATOM    574  B   BEA A 574     129.052 174.804 146.979  0.00  0.00           C
ATOM    575  B   BEA A 575     128.998 175.581 146.274  0.00  0.00           C
ATOM    576  B   BEA A 576     128.950 176.367 145.555  0.00  0.00           C
ATOM    577  B   BEA A 577     128.908 177.156 144.833  0.00  0.00           C
ATOM    578  B   BEA A 578     128.875 177.889 144.169  0.00  0.00           C
ATOM    579  B   BEA A 579     128.847 178.675 143.467  0.00  0.00           C
ATOM    580  B   BEA A 580     128.828 179.455 142.788  0.00  0.00           C
ATOM    581  B   BEA A 581     128.815 180.282 142.095  0.00  0.00           C
ATOM    582  B   BEA A 582     128.813 181.092 141.446  0.00  0.00           C
ATOM    583  B   BEA A 583     128.821 181.941 140.808  0.00  0.00           C
ATOM    584  B   BEA A 584     128.841 182.822 140.199  0.00  0.00           C
ATOM    585  B   BEA A 585     128.873 183.671 139.670  0.00  0.00           C
ATOM    586  B   BEA A 586     128.923 184.598 139.169  0.00  0.00           C
ATOM    587  B   BEA A 587     129.082 186.550 138.421  0.00  0.00           C
ATOM    588  B   BEA A 588     129.198 187.574 138.227  0.00  0.00           C
ATOM    589  B   BEA A 589     129.343 188.624 138.192  0.00  0.00           C
ATOM    590  B   BEA A 590     129.505 189.612 138.319  0.00  0.00           C
ATOM    591  B   BEA A 591     129.694 190.615 138.598  0.00  0.00           C
ATOM    592  B   BEA A 592     129.890 191.536 138.978  0.00  0.00           C
ATOM    593  B   BEA A 593     130.103 192.433 139.457  0.00  0.00           C
ATOM    594  B   BEA A 594     130.330 193.306 140.017  0.00  0.00           C
ATOM    595  B   BEA A 595     130.569 194.151 140.642  0.00  0.00           C
ATOM    596  B   BEA A 596     130.801 194.913 141.268  0.00  0.00           C
ATOM    597  B   BEA A 597     131.055 195.693 141.965  0.00  0.00           C
ATOM    598  B   BEA A 598     131.313 196.435 142.676  0.00  0.00           C
ATOM    599  B   BEA A 599     131.570 197.137 143.386  0.00  0.00           C
ATOM    600  B   BEA A 600     131.845 197.847 144.137  0.00  0.00           C
ATOM    601  B   BEA A 601     132.115 198.512 144.865  0.00  0.00           C
ATOM    602  B   BEA A 602     132.698 199.852 146.386  0.00  0.00           C
ATOM    603  B   BEA A 603     132.985 200.472 147.105  0.00  0.00           C
ATOM    604  B   BEA A 604     133.307 201.140 147.887  0.00  0.00           C
ATOM    605  B   BEA A 605     133.640 201.804 148.664  0.00  0.00           C
ATOM    606  B   BEA A 606     133.956 202.411 149.372  0.00  0.00           C
ATOM    607  B   BEA A 607     134.307 203.060 150.120  0.00  0.00           C
ATOM    608  B   BEA A 608     134.664 203.699 150.842  0.00  0.00           C
ATOM    609  B   BEA A 609     135.055 204.375 151.586  0.00  0.00           C
ATOM    610  B   BEA A 610     135.451 205.036 152.287  0.00  0.00           C
ATOM    611  B   BEA A 611     135.880 205.728 152.987  0.00  0.00           C
ATOM    612  B   BEA A 612     136.311 206.399 153.627  0.00  0.00           C
ATOM    613  B   BEA A 613     136.772 207.096 154.243  0.00  0.00           C
ATOM    614  B   BEA A 614     137.264 207.815 154.818  0.00  0.00           C
ATOM    615  B   BEA A 615     137.786 208.553 155.336  0.00  0.00           C
ATOM    616  B   BEA A 616     138.338 209.307 155.781  0.00  0.00           C
ATOM    617  B   BEA A 617     138.957 210.126 156.153  0.00  0.00           C
ATOM    618  B   BEA A 618     139.576 210.917 156.392  0.00  0.00           C
ATOM    619  B   BEA A 619     140.237 211.738 156.506  0.00  0.00           C
ATOM    620  B   BEA A 620     140.869 212.507 156.494  0.00  0.00           C
ATOM    621  B   BEA A 621     141.554 213.326 156.357  0.00  0.00           C
ATOM    622  B   BEA A 622     142.216 214.112 156.112  0.00  0.00           C
ATOM    623  B   BEA A 623     142.853 214.869 155.775  0.00  0.00           C
ATOM    624  B   BEA A 624     143.463 215.599 155.362  0.00  0.00           C
ATOM    625  B   BEA A 625     144.045 216.303 154.887  0.00  0.00           C
ATOM    626  B   BEA A 626     144.631 217.028 154.324  0.00  0.00           C
ATOM    627  B   BEA A 627     145.145 217.679 153.759  0.00  0.00           C
ATOM    628  B   BEA A 628     145.658 218.348 153.124  0.00  0.00           C
ATOM    629  B   BEA A 629     146.130 218.987 152.470  0.00  0.00           C
ATOM    630  B   BEA A 630     146.594 219.642 151.758  0.00  0.00           C
ATOM    631  B   BEA A 631     147.013 220.264 151.044  0.00  0.00           C
ATOM    632  B   BEA A 632     147.417 220.899 150.283  0.00  0.00           C
ATOM    633  B   BEA A 633     147.776 221.499 149.537  0.00  0.00           C
ATOM    634  B   BEA A 634     148.116 222.110 148.754  0.00  0.00           C
ATOM    635  B   BEA A 635     148.433 222.731 147.937  0.00  0.00           C
ATOM    636  B   BEA A 636     148.704 223.314 147.155  0.00  0.00           C
ATOM    637  B   BEA A 637     148.951 223.905 146.349  0.00  0.00           C
ATOM    638  B   BEA A 638     149.172 224.505 145.522  0.00  0.00           C
ATOM    639  B   BEA A 639     149.363 225.112 144.677  0.00  0.00           C
ATOM    640  B   BEA A 640     149.522 225.726 143.819  0.00  0.00           C
ATOM    641  B   BEA A 641     149.640 226.299 143.018  0.00  0.00           C
ATOM    642  B   BEA A 642     149.732 226.927 142.141  0.00  0.00           C
ATOM    643  B   BEA A 643     149.784 227.512 141.327  0.00  0.00           C
ATOM    644  B   BEA A 644     149.802 228.154 140.443  0.00  0.00           C
ATOM    645  B   BEA A 645     149.782 228.752 139.628  0.00  0.00           C
ATOM    646  B   BEA A 646     149.718 229.407 138.747  0.00  0.00           C
ATOM    647  B   BEA A 647     149.620 230.016 137.939  0.00  0.00           C
ATOM    648  B   BEA A 648     149.487 230.630 137.136  0.00  0.00           C
ATOM    649  B   BEA A 649     149.303 231.298 136.272  0.00  0.00           C
ATOM    650  B   BEA A 650     149.098 231.914 135.482  0.00  0.00           C
ATOM    651  B   BEA A 651     148.862 232.529 134.699  0.00  0.00           C
ATOM    652  B   BEA A 652     148.595 233.141 133.926  0.00  0.00           C
ATOM    653  B   BEA A 653     148.272 233.799 133.098  0.00  0.00           C
ATOM    654  B   BEA A 654     147.947 234.398 132.347  0.00  0.00           C
ATOM    655  B   BEA A 655     147.565 235.037 131.546  0.00  0.00           C
ATOM    656  B   BEA A 656     146.756 236.228 130.053  0.00  0.00           C
ATOM    657  B   BEA A 657     146.301 236.823 129.303  0.00  0.00           C
ATOM    658  B   BEA A 658     145.825 237.399 128.573  0.00  0.00           C
ATOM    659  B   BEA A 659     145.331 237.953 127.864  0.00  0.00           C
ATOM    660  B   BEA A 660     144.824 238.483 127.179  0.00  0.00           C
ATOM    661  B   BEA A 661     144.260 239.029 126.463  0.00  0.00           C
ATOM    662  B   BEA A 662     143.686 239.544 125.776  0.00  0.00           C
ATOM    663  B   BEA A 663     143.057 240.062 125.067  0.00  0.00           C
ATOM    664  B   BEA A 664     142.422 240.543 124.393  0.00  0.00           C
ATOM    665  B   BEA A 665     141.785 240.982 123.754  0.00  0.00           C
ATOM    666  B   BEA A 666     141.052 241.439 123.061  0.00  0.00           C
ATOM    667  B   BEA A 667     140.373 241.816 122.456  0.00  0.00           C
ATOM    668  B   BEA A 668     139.603 242.192 121.811  0.00  0.00           C
ATOM    669  B   BEA A 669     138.795 242.527 121.177  0.00  0.00           C
ATOM    670  B   BEA A 670     138.007 242.794 120.600  0.00  0.00           C
ATOM    671  B   BEA A 671     137.140 243.020 120.010  0.00  0.00           C
ATOM    672  B   BEA A 672     136.304 243.167 119.485  0.00  0.00           C
ATOM    673  B   BEA A 673     135.400 243.244 118.965  0.00  0.00           C
ATOM    674  B   BEA A 674     134.434 243.225 118.465  0.00  0.00           C
ATOM    675  B   BEA A 675     133.511 243.100 118.044  0.00  0.00           C
ATOM    676  B   BEA A 676     132.578 242.856 117.676  0.00  0.00           C
ATOM    677  B   BEA A 677     131.628 242.470 117.367  0.00  0.00           C
ATOM    678  B   BEA A 678     130.744 241.975 117.143  0.00  0.00           C
ATOM    679  B   BEA A 679     129.907 241.385 116.990  0.00  0.00           C
ATOM    680  B   BEA A 680     129.108 240.710 116.899  0.00  0.00           C
ATOM    681  B   BEA A 681     128.342 239.960 116.866  0.00  0.00           C
ATOM    682  B   BEA A 682     127.649 239.196 116.881  0.00  0.00           C
ATOM    683  B   BEA A 683     126.985 238.388 116.937  0.00  0.00           C
ATOM    684  B   BEA A 684     126.351 237.550 117.030  0.00  0.00           C
ATOM    685  B   BEA A 685     125.748 236.694 117.153  0.00  0.00           C
ATOM    686  B   BEA A 686     125.175 235.831 117.302  0.00  0.00           C
ATOM    687  B   BEA A 687     124.635 234.972 117.470  0.00  0.00           C
ATOM    688  B   BEA A 688     124.126 234.129 117.654  0.00  0.00           C
ATOM    689  B   BEA A 689     123.611 233.243 117.864  0.00  0.00           C
ATOM    690  B   BEA A 690     123.092 232.319 118.100  0.00  0.00           C
ATOM    691  B   BEA A 691     122.606 231.431 118.342  0.00  0.00           C
ATOM    692  B   BEA A 692     122.117 230.516 118.605  0.00  0.00           C
ATOM    693  B   BEA A 693     121.662 229.648 118.868  0.00  0.00           C
ATOM    694  B   BEA A 694     121.205 228.764 119.148  0.00  0.00           C
ATOM    695  B   BEA A 695     120.745 227.865 119.444  0.00  0.00           C
ATOM    696  B   BEA A 696     120.284 226.957 119.756  0.00  0.00           C
ATOM    697  B   BEA A 697     119.822 226.043 120.082  0.00  0.00           C
ATOM    698  B   BEA A 698     119.395 225.200 120.394  0.00  0.00           C
ATOM    699  B   BEA A 699     118.931 224.286 120.743  0.00  0.00           C
ATOM    700  B   BEA A 700     118.503 223.448 121.075  0.00  0.00           C
ATOM    701  B   BEA A 701     118.039 222.546 121.444  0.00  0.00           C
ATOM    702  B   BEA A 702     117.574 221.651 121.822  0.00  0.00           C
ATOM    703  B   BEA A 703     117.146 220.833 122.177  0.00  0.00           C
ATOM    704  B   BEA A 704     116.681 219.951 122.571  0.00  0.00           C
ATOM    705  B   BEA A 705     116.217 219.076 122.973  0.00  0.00           C
ATOM    706  B   BEA A 706     115.789 218.276 123.349  0.00  0.00           C
ATOM    707  B   BEA A 707     115.325 217.414 123.764  0.00  0.00           C
ATOM    708  B   BEA A 708     114.861 216.558 124.186  0.00  0.00           C
ATOM    709  B   BEA A 709     114.398 215.708 124.613  0.00  0.00           C
ATOM    710  B   BEA A 710     113.935 214.865 125.046  0.00  0.00           C
ATOM    711  B   BEA A 711     113.473 214.029 125.484  0.00  0.00           C
ATOM    712  B   BEA A 712     113.011 213.199 125.926  0.00  0.00           C
ATOM    713  B   BEA A 713     112.551 212.375 126.372  0.00  0.00           C
ATOM    714  B   BEA A 714     112.091 211.557 126.822  0.00  0.00           C
ATOM    715  B   BEA A 715     111.632 210.746 127.275  0.00  0.00           C
ATOM    716  B   BEA A 716     111.175 209.942 127.730  0.00  0.00           C
ATOM    717  B   BEA A 717     110.227 208.287 128.683  0.00  0.00           C
ATOM    718  B   BEA A 718     109.774 207.502 129.144  0.00  0.00           C
ATOM    719  B   BEA A 719     109.323 206.723 129.604  0.00  0.00           C
ATOM    720  B   BEA A 720     108.837 205.888 130.103  0.00  0.00           C
ATOM    721  B   BEA A 721     108.389 205.122 130.563  0.00  0.00           C
ATOM    722  B   BEA A 722     107.907 204.301 131.061  0.00  0.00           C
ATOM    723  B   BEA A 723     107.428 203.486 131.557  0.00  0.00           C
ATOM    724  B   BEA A 724     106.951 202.679 132.051  0.00  0.00           C
ATOM    725  B   BEA A 725     106.513 201.941 132.506  0.00  0.00           C
ATOM    726  B   BEA A 726     106.005 201.087 133.032  0.00  0.00           C
ATOM    727  B   BEA A 727     105.536 200.302 133.517  0.00  0.00           C
ATOM    728  B   BEA A 728     105.071 199.524 133.998  0.00  0.00           C
ATOM    729  B   BEA A 729     104.609 198.753 134.475  0.00  0.00           C
ATOM    730  B   BEA A 730     104.115 197.931 134.983  0.00  0.00           C
ATOM    731  B   BEA A 731     103.174 196.369 135.944  0.00  0.00           C
ATOM    732  B   BEA A 732     102.692 195.570 136.432  0.00  0.00           C
ATOM    733  B   BEA A 733     102.214 194.780 136.913  0.00  0.00           C
ATOM    734  B   BEA A 734     101.741 193.998 137.384  0.00  0.00           C
ATOM    735  B   BEA A 735     101.237 193.166 137.882  0.00  0.00           C
ATOM    736  B   BEA A 736     100.774 192.402 138.334  0.00  0.00           C
ATOM    737  B   BEA A 737      99.794 190.783 139.275  0.00  0.00           C
ATOM    738  B   BEA A 738      99.313 189.988 139.727  0.00  0.00           C
ATOM    739  B   BEA A 739      98.804 189.146 140.197  0.00  0.00           C
ATOM    740  B   BEA A 740      98.335 188.369 140.623  0.00  0.00           C
ATOM    741  B   BEA A 741      97.839 187.546 141.065  0.00  0.00           C
ATOM    742  B   BEA A 742      97.350 186.733 141.490  0.00  0.00           C
ATOM    743  B   BEA A 743      96.869 185.930 141.900  0.00  0.00           C
ATOM    744  B   BEA A 744      96.361 185.082 142.321  0.00  0.00           C
ATOM    745  B   BEA A 745      95.862 184.244 142.722  0.00  0.00           C
ATOM    746  B   BEA A 746      95.370 183.417 143.104  0.00  0.00           C
ATOM    747  B   BEA A 747      94.855 182.546 143.490  0.00  0.00           C
ATOM    748  B   BEA A 748      94.381 181.741 143.832  0.00  0.00           C
ATOM    749  B   BEA A 749      93.883 180.891 144.174  0.00  0.00           C
ATOM    750  B   BEA A 750      93.363 179.999 144.514  0.00  0.00           C
ATOM    751  B   BEA A 751      92.384 178.302 145.099  0.00  0.00           C
ATOM    752  B   BEA A 752      91.863 177.388 145.378  0.00  0.00           C
ATOM    753  B   BEA A 753      91.382 176.540 145.614  0.00  0.00           C
ATOM    754  B   BEA A 754      90.882 175.648 145.836  0.00  0.00           C
ATOM    755  B   BEA A 755      90.362 174.713 146.039  0.00  0.00           C
ATOM    756  B   BEA A 756      89.882 173.841 146.200  0.00  0.00           C
ATOM    757  B   BEA A 757      89.383 172.925 146.339  0.00  0.00           C
ATOM    758  B   BEA A 758      88.895 172.018 146.444  0.00  0.00           C
ATOM    759  B   BEA A 759      88.388 171.064 146.519  0.00  0.00           C
ATOM    760  B   BEA A 760      87.919 170.170 146.555  0.00  0.00           C
ATOM    761  B   BEA A 761      87.432 169.228 146.555  0.00  0.00           C
ATOM    762  B   BEA A 762      86.954 168.289 146.515  0.00  0.00           C
ATOM    763  B   BEA A 763      86.484 167.352 146.436  0.00  0.00           C
ATOM    764  B   BEA A 764      86.023 166.415 146.315  0.00  0.00           C
ATOM    765  B   BEA A 765      85.568 165.477 146.151  0.00  0.00           C
ATOM    766  B   BEA A 766      85.145 164.588 145.956  0.00  0.00           C
ATOM    767  B   BEA A 767      84.703 163.639 145.703  0.00  0.00           C
ATOM    768  B   BEA A 768      84.290 162.736 145.419  0.00  0.00           C
ATOM    769  B   BEA A 769      83.882 161.824 145.088  0.00  0.00           C
ATOM    770  B   BEA A 770      83.501 160.953 144.731  0.00  0.00           C
ATOM    771  B   BEA A 771      83.122 160.070 144.325  0.00  0.00           C
ATOM    772  B   BEA A 772      82.746 159.171 143.868  0.00  0.00           C
ATOM    773  B   BEA A 773      82.395 158.311 143.388  0.00  0.00           C
ATOM    774  B   BEA A 774      82.067 157.487 142.888  0.00  0.00           C
ATOM    775  B   BEA A 775      81.741 156.647 142.339  0.00  0.00           C
ATOM    776  B   BEA A 776      81.420 155.790 141.743  0.00  0.00           C
ATOM    777  B   BEA A 777      81.128 154.974 141.150  0.00  0.00           C
ATOM    778  B   BEA A 778      80.866 154.199 140.569  0.00  0.00           C
ATOM    779  B   BEA A 779      80.618 153.414 139.967  0.00  0.00           C
ATOM    780  B   BEA A 780      80.371 152.564 139.309  0.00  0.00           C
ATOM    781  B   BEA A 781      80.161 151.761 138.686  0.00  0.00           C
ATOM    782  B   BEA A 782      79.974 150.951 138.061  0.00  0.00           C
ATOM    783  B   BEA A 783      79.813 150.136 137.442  0.00  0.00           C
ATOM    784  B   BEA A 784      79.679 149.315 136.833  0.00  0.00           C
ATOM    785  B   BEA A 785      79.570 148.432 136.201  0.00  0.00           C
ATOM    786  B   BEA A 786      79.464 146.713 135.055  0.00  0.00           C
ATOM    787  B   BEA A 787      79.468 145.817 134.513  0.00  0.00           C
ATOM    788  B   BEA A 788      79.513 144.916 134.012  0.00  0.00           C
ATOM    789  B   BEA A 789      79.603 144.007 133.554  0.00  0.00           C
ATOM    790  B   BEA A 790      79.748 143.025 133.119  0.00  0.00           C
ATOM    791  B   BEA A 791      79.932 142.091 132.760  0.00  0.00           C
ATOM    792  B   BEA A 792      80.177 141.075 132.426  0.00  0.00           C
ATOM    793  B   BEA A 793      80.448 140.104 132.157  0.00  0.00           C
ATOM    794  B   BEA A 794      80.738 139.177 131.943  0.00  0.00           C
ATOM    795  B   BEA A 795      81.440 137.196 131.607  0.00  0.00           C
ATOM    796  B   BEA A 796      81.798 136.276 131.501  0.00  0.00           C
ATOM    797  B   BEA A 797      82.208 135.270 131.418  0.00  0.00           C
ATOM    798  B   BEA A 798      82.612 134.314 131.369  0.00  0.00           C
ATOM    799  B   BEA A 799      83.034 133.343 131.345  0.00  0.00           C
ATOM    800  B   BEA A 800      83.440 132.428 131.345  0.00  0.00           C
ATOM    801  B   BEA A 801      83.889 131.431 131.367  0.00  0.00           C
ATOM    802  B   BEA A 802      84.745 129.548 131.465  0.00  0.00           C
ATOM    803  B   BEA A 803      85.178 128.595 131.538  0.00  0.00           C
ATOM    804  B   BEA A 804      86.036 126.679 131.727  0.00  0.00           C
ATOM    805  B   BEA A 805      86.455 125.719 131.838  0.00  0.00           C
ATOM    806  B   BEA A 806      86.863 124.760 131.959  0.00  0.00           C
ATOM    807  B   BEA A 807      87.258 123.804 132.086  0.00  0.00           C
ATOM    808  B   BEA A 808      87.636 122.853 132.219  0.00  0.00           C
ATOM    809  B   BEA A 809      87.994 121.909 132.355  0.00  0.00           C
ATOM    810  B   BEA A 810      88.355 120.903 132.503  0.00  0.00           C
ATOM    811  B   BEA A 811      88.688 119.907 132.650  0.00  0.00           C
ATOM    812  B   BEA A 812      88.990 118.925 132.795  0.00  0.00           C
ATOM    813  B   BEA A 813      89.259 117.957 132.936  0.00  0.00           C
ATOM    814  B   BEA A 814      89.510 116.935 133.081  0.00  0.00           C
ATOM    815  B   BEA A 815      89.719 115.932 133.216  0.00  0.00           C
ATOM    816  B   BEA A 816      89.895 114.879 133.350  0.00  0.00           C
ATOM    817  B   BEA A 817      90.020 113.847 133.470  0.00  0.00           C
ATOM    818  B   BEA A 818      90.093 112.836 133.574  0.00  0.00           C
ATOM    819  B   BEA A 819      90.068 110.739 133.739  0.00  0.00           C
ATOM    820  B   BEA A 820      89.959 109.716 133.789  0.00  0.00           C
ATOM    821  B   BEA A 821      89.510 107.640 133.810  0.00  0.00           C
ATOM    822  B   BEA A 822      89.197 106.706 133.780  0.00  0.00           C
ATOM    823  B   BEA A 823      88.775 105.704 133.714  0.00  0.00           C
ATOM    824  B   BEA A 824      88.321 104.820 133.624  0.00  0.00           C
ATOM    825  B   BEA A 825      87.778 103.923 133.500  0.00  0.00           C
ATOM    826  B   BEA A 826      87.187 103.079 133.353  0.00  0.00           C
ATOM    827  B   BEA A 827      86.516 102.230 133.174  0.00  0.00           C
ATOM    828  B   BEA A 828      85.871 101.499 132.995  0.00  0.00           C
ATOM    829  B   BEA A 829      85.109 100.715 132.776  0.00  0.00           C
ATOM    830  B   BEA A 830      84.402 100.051 132.569  0.00  0.00           C
ATOM    831  B   BEA A 831      83.647  99.396 132.343  0.00  0.00           C
ATOM    832  B   BEA A 832      82.847  98.756 132.100  0.00  0.00           C
ATOM    833  B   BEA A 833      82.006  98.135 131.842  0.00  0.00           C
ATOM    834  B   BEA A 834      81.199  97.583 131.592  0.00  0.00           C
ATOM    835  B   BEA A 835      80.292  97.010 131.310  0.00  0.00           C
ATOM    836  B   BEA A 836      79.432  96.508 131.040  0.00  0.00           C
ATOM    837  B   BEA A 837      77.660  95.594 130.483  0.00  0.00           C
ATOM    838  B   BEA A 838      76.757  95.186 130.198  0.00  0.00           C
ATOM    839  B   BEA A 839      75.774  94.785 129.888  0.00  0.00           C
ATOM    840  B   BEA A 840      74.866  94.455 129.603  0.00  0.00           C
ATOM    841  B   BEA A 841      73.888  94.141 129.297  0.00  0.00           C
ATOM    842  B   BEA A 842      72.919  93.875 128.995  0.00  0.00           C
ATOM    843  B   BEA A 843      71.967  93.656 128.699  0.00  0.00           C
ATOM    844  B   BEA A 844      70.959  93.474 128.389  0.00  0.00           C
ATOM    845  B   BEA A 845      69.980  93.348 128.091  0.00  0.00           C
ATOM    846  B   BEA A 846      67.980  93.263 127.493  0.00  0.00           C
ATOM    847  B   BEA A 847      66.976  93.318 127.200  0.00  0.00           C
ATOM    848  B   BEA A 848      66.024  93.442 126.928  0.00  0.00           C
ATOM    849  B   BEA A 849      64.995  93.664 126.642  0.00  0.00           C
ATOM    850  B   BEA A 850      64.033  93.970 126.384  0.00  0.00           C
ATOM    851  B   BEA A 851      63.137  94.359 126.153  0.00  0.00           C
ATOM    852  B   BEA A 852      62.247  94.868 125.937  0.00  0.00           C
ATOM    853  B   BEA A 853      61.423  95.480 125.751  0.00  0.00           C
ATOM    854  B   BEA A 854      60.662  96.208 125.598  0.00  0.00           C
ATOM    855  B   BEA A 855      60.005  97.013 125.484  0.00  0.00           C
ATOM    856  B   BEA A 856      59.445  97.881 125.406  0.00  0.00           C
ATOM    857  B   BEA A 857      58.947  98.849 125.350  0.00  0.00           C
ATOM    858  B   BEA A 858      58.549  99.828 125.316  0.00  0.00           C
ATOM    859  B   BEA A 859      58.243 100.787 125.295  0.00  0.00           C
ATOM    860  B   BEA A 860      58.007 101.774 125.280  0.00  0.00           C
ATOM    861  B   BEA A 861      57.835 102.844 125.267  0.00  0.00           C
ATOM    862  B   BEA A 862      57.750 103.901 125.251  0.00  0.00           C
ATOM    863  B   BEA A 863      57.753 104.920 125.227  0.00  0.00           C
ATOM    864  B   BEA A 864      57.849 105.951 125.187  0.00  0.00           C
ATOM    865  B   BEA A 865      58.052 106.965 125.126  0.00  0.00           C
ATOM    866  B   BEA A 866      58.399 107.991 125.027  0.00  0.00           C
ATOM    867  B   BEA A 867      58.859 108.879 124.893  0.00  0.00           C
ATOM    868  B   BEA A 868      59.468 109.698 124.711  0.00  0.00           C
ATOM    869  B   BEA A 869      60.199 110.419 124.485  0.00  0.00           C
ATOM    870  B   BEA A 870      61.004 111.022 124.229  0.00  0.00           C
ATOM    871  B   BEA A 871      61.869 111.529 123.946  0.00  0.00           C
ATOM    872  B   BEA A 872      62.777 111.953 123.639  0.00  0.00           C
ATOM    873  B   BEA A 873      63.712 112.306 123.313  0.00  0.00           C
ATOM    874  B   BEA A 874      64.654 112.598 122.974  0.00  0.00           C
ATOM    875  B   BEA A 875      65.657 112.853 122.601  0.00  0.00           C
ATOM    876  B   BEA A 876      67.580 113.226 121.848  0.00  0.00           C
ATOM    877  B   BEA A 877      68.471 113.361 121.479  0.00  0.00           C
ATOM    878  B   BEA A 878      69.449 113.488 121.060  0.00  0.00           C
ATOM    879  B   BEA A 879      70.428 113.599 120.621  0.00  0.00           C
ATOM    880  B   BEA A 880      71.326 113.690 120.201  0.00  0.00           C
ATOM    881  B   BEA A 881      73.203 113.866 119.255  0.00  0.00           C
ATOM    882  B   BEA A 882      74.156 113.955 118.732  0.00  0.00           C
ATOM    883  B   BEA A 883      75.054 114.048 118.205  0.00  0.00           C
ATOM    884  B   BEA A 884      75.888 114.146 117.679  0.00  0.00           C
ATOM    885  B   BEA A 885      76.765 114.271 117.077  0.00  0.00           C
ATOM    886  B   BEA A 886      77.598 114.421 116.444  0.00  0.00           C
ATOM    887  B   BEA A 887      78.366 114.603 115.783  0.00  0.00           C
ATOM    888  B   BEA A 888      79.088 114.841 115.058  0.00  0.00           C
ATOM    889  B   BEA A 889      79.725 115.149 114.271  0.00  0.00           C
ATOM    890  B   BEA A 890      80.224 115.523 113.461  0.00  0.00           C
ATOM    891  B   BEA A 891      80.590 115.971 112.613  0.00  0.00           C
ATOM    892  B   BEA A 892      80.820 116.507 111.707  0.00  0.00           C
ATOM    893  B   BEA A 893      80.900 117.083 110.822  0.00  0.00           C
ATOM    894  B   BEA A 894      80.854 117.662 109.995  0.00  0.00           C
ATOM    895  B   BEA A 895      80.703 118.272 109.176  0.00  0.00           C
ATOM    896  B   BEA A 896      80.458 118.907 108.364  0.00  0.00           C
ATOM    897  B   BEA A 897      80.128 119.563 107.563  0.00  0.00           C
ATOM    898  B   BEA A 898      79.752 120.189 106.826  0.00  0.00           C
ATOM    899  B   BEA A 899      78.854 121.442 105.415  0.00  0.00           C
ATOM    900  B   BEA A 900      78.353 122.056 104.748  0.00  0.00           C
ATOM    901  B   BEA A 901      77.832 122.655 104.112  0.00  0.00           C
ATOM    902  B   BEA A 902      77.256 123.280 103.459  0.00  0.00           C
ATOM    903  B   BEA A 903      76.675 123.880 102.841  0.00  0.00           C
ATOM    904  B   BEA A 904      76.098 124.452 102.261  0.00  0.00           C
ATOM    905  B   BEA A 905      75.428 125.089 101.622  0.00  0.00           C
ATOM    906  B   BEA A 906      74.826 125.642 101.074  0.00  0.00           C
ATOM    907  B   BEA A 907      74.136 126.256 100.470  0.00  0.00           C
ATOM    908  B   BEA A 908      73.471 126.830  99.910  0.00  0.00           C
ATOM    909  B   BEA A 909      72.839 127.361  99.395  0.00  0.00           C
ATOM    910  B   BEA A 910      72.122 127.947  98.830  0.00  0.00           C
ATOM    911  B   BEA A 911      71.446 128.487  98.312  0.00  0.00           C
ATOM    912  B   BEA A 912      70.687 129.079  97.746  0.00  0.00           C
ATOM    913  B   BEA A 913      69.976 129.620  97.229  0.00  0.00           C
ATOM    914  B   BEA A 914      69.251 130.160  96.714  0.00  0.00           C
ATOM    915  B   BEA A 915      68.515 130.697  96.202  0.00  0.00           C
ATOM    916  B   BEA A 916      67.771 131.229  95.695  0.00  0.00           C
ATOM    917  B   BEA A 917      67.020 131.753  95.193  0.00  0.00           C
ATOM    918  B   BEA A 918      66.266 132.270  94.697  0.00  0.00           C
ATOM    919  B   BEA A 919      65.510 132.777  94.209  0.00  0.00           C
ATOM    920  B   BEA A 920      64.756 133.272  93.729  0.00  0.00           C
ATOM    921  B   BEA A 921      63.936 133.799  93.215  0.00  0.00           C
ATOM    922  B   BEA A 922      63.193 134.267  92.755  0.00  0.00           C
ATOM    923  B   BEA A 923      62.391 134.760  92.264  0.00  0.00           C
ATOM    924  B   BEA A 924      61.601 135.234  91.787  0.00  0.00           C
ATOM    925  B   BEA A 925      60.759 135.727  91.284  0.00  0.00           C
ATOM    926  B   BEA A 926      59.938 136.194  90.799  0.00  0.00           C
ATOM    927  B   BEA A 927      59.142 136.635  90.331  0.00  0.00           C
ATOM    928  B   BEA A 928      58.308 137.082  89.846  0.00  0.00           C
ATOM    929  B   BEA A 929      57.509 137.497  89.383  0.00  0.00           C
ATOM    930  B   BEA A 930      56.685 137.908  88.909  0.00  0.00           C
ATOM    931  B   BEA A 931      55.002 138.692  87.944  0.00  0.00           C
ATOM    932  B   BEA A 932      54.165 139.049  87.465  0.00  0.00           C
ATOM    933  B   BEA A 933      53.294 139.393  86.965  0.00  0.00           C
ATOM    934  B   BEA A 934      52.414 139.707  86.457  0.00  0.00           C
ATOM    935  B   BEA A 935      51.551 139.973  85.953  0.00  0.00           C
ATOM    936  B   BEA A 936      50.653 140.194  85.418  0.00  0.00           C
ATOM    937  B   BEA A 937      49.784 140.331  84.884  0.00  0.00           C
ATOM    938  B   BEA A 938      48.925 140.349  84.327  0.00  0.00           C
ATOM    939  B   BEA A 939      48.093 140.145  83.726  0.00  0.00           C
ATOM    940  B   BEA A 940      47.447 139.566  83.134  0.00  0.00           C
ATOM    941  B   BEA A 941      47.185 138.678  82.694  0.00  0.00           C
ATOM    942  B   BEA A 942      47.237 137.658  82.409  0.00  0.00           C
ATOM    943  B   BEA A 943      47.463 136.678  82.240  0.00  0.00           C
ATOM    944  B   BEA A 944      47.801 135.686  82.131  0.00  0.00           C
ATOM    945  B   BEA A 945      48.204 134.722  82.067  0.00  0.00           C
ATOM    946  B   BEA A 946      48.668 133.749  82.032  0.00  0.00           C
ATOM    947  B   BEA A 947      49.133 132.860  82.020  0.00  0.00           C
ATOM    948  B   BEA A 948      49.658 131.925  82.023  0.00  0.00           C
ATOM    949  B   BEA A 949      50.198 131.017  82.040  0.00  0.00           C
ATOM    950  B   BEA A 950      50.737 130.153  82.065  0.00  0.00           C
ATOM    951  B   BEA A 951      51.297 129.289  82.099  0.00  0.00           C
ATOM    952  B   BEA A 952      51.871 128.432  82.139  0.00  0.00           C
ATOM    953  B   BEA A 953      52.497 127.529  82.186  0.00  0.00           C
ATOM    954  B   BEA A 954      53.079 126.711  82.234  0.00  0.00           C
ATOM    955  B   BEA A 955      53.701 125.858  82.287  0.00  0.00           C
ATOM    956  B   BEA A 956      54.313 125.038  82.341  0.00  0.00           C
ATOM    957  B   BEA A 957      54.960 124.189  82.399  0.00  0.00           C
ATOM    958  B   BEA A 958      55.588 123.383  82.457  0.00  0.00           C
ATOM    959  B   BEA A 959      56.245 122.555  82.517  0.00  0.00           C
ATOM    960  B   BEA A 960      56.931 121.706  82.580  0.00  0.00           C
ATOM    961  B   BEA A 961      57.586 120.909  82.639  0.00  0.00           C
ATOM    962  B   BEA A 962      58.265 120.096  82.700  0.00  0.00           C
ATOM    963  B   BEA A 963      58.907 119.341  82.756  0.00  0.00           C
ATOM    964  B   BEA A 964      59.629 118.503  82.818  0.00  0.00           C
ATOM    965  B   BEA A 965      61.007 116.941  82.932  0.00  0.00           C
ATOM    966  B   BEA A 966      61.656 116.221  82.982  0.00  0.00           C
ATOM    967  B   BEA A 967      62.384 115.423  83.037  0.00  0.00           C
ATOM    968  B   BEA A 968      63.127 114.622  83.090  0.00  0.00           C
ATOM    969  B   BEA A 969      63.815 113.890  83.136  0.00  0.00           C
ATOM    970  B   BEA A 970      64.515 113.156  83.180  0.00  0.00           C
ATOM    971  B   BEA A 971      65.293 112.351  83.226  0.00  0.00           C
ATOM    972  B   BEA A 972      66.011 111.618  83.265  0.00  0.00           C
ATOM    973  B   BEA A 973      66.738 110.887  83.300  0.00  0.00           C
ATOM    974  B   BEA A 974      67.471 110.160  83.332  0.00  0.00           C
ATOM    975  B   BEA A 975      68.210 109.437  83.361  0.00  0.00           C
ATOM    976  B   BEA A 976      68.955 108.720  83.385  0.00  0.00           C
ATOM    977  B   BEA A 977      69.702 108.009  83.405  0.00  0.00           C
ATOM    978  B   BEA A 978      70.525 107.239  83.421  0.00  0.00           C
ATOM    979  B   BEA A 979      71.278 106.546  83.430  0.00  0.00           C
ATOM    980  B   BEA A 980      72.032 105.863  83.435  0.00  0.00           C
ATOM    981  B   BEA A 981      72.785 105.191  83.434  0.00  0.00           C
ATOM    982  B   BEA A 982      73.610 104.468  83.426  0.00  0.00           C
ATOM    983  B   BEA A 983      74.359 103.821  83.412  0.00  0.00           C
ATOM    984  B   BEA A 984      75.178 103.128  83.391  0.00  0.00           C
ATOM    985  B   BEA A 985      75.993 102.451  83.361  0.00  0.00           C
ATOM    986  B   BEA A 986      76.802 101.792  83.324  0.00  0.00           C
ATOM    987  B   BEA A 987      77.603 101.153  83.279  0.00  0.00           C
ATOM    988  B   BEA A 988      78.470 100.476  83.221  0.00  0.00           C
ATOM    989  B   BEA A 989      79.253  99.879  83.160  0.00  0.00           C
ATOM    990  B   BEA A 990      80.099  99.250  83.083  0.00  0.00           C
ATOM    991  B   BEA A 991      80.931  98.646  82.997  0.00  0.00           C
ATOM    992  B   BEA A 992      81.822  98.018  82.893  0.00  0.00           C
ATOM    993  B   BEA A 993      82.696  97.420  82.777  0.00  0.00           C
ATOM    994  B   BEA A 994      84.390  96.319  82.512  0.00  0.00           C
ATOM    995  B   BEA A 995      85.276  95.768  82.353  0.00  0.00           C
ATOM    996  B   BEA A 996      86.139  95.247  82.184  0.00  0.00           C
ATOM    997  B   BEA A 997      87.046  94.710  81.992  0.00  0.00           C
ATOM    998  B   BEA A 998      87.925  94.198  81.794  0.00  0.00           C
ATOM    999  B   BEA A 999      88.840  93.669  81.573  0.00  0.00           C
ATOM   1000  B   BEA A1000      89.721  93.161  81.348  0.00  0.00           C
ATOM   1001  B   BEA A1001      90.566  92.669  81.120  0.00  0.00           C
ATOM   1002  B   BEA A1002      91.435  92.155  80.874  0.00  0.00           C
ATOM   1003  B   BEA A1003      92.321  91.616  80.610  0.00  0.00           C
ATOM   1004  B   BEA A1004      93.159  91.085  80.349  0.00  0.00           C
ATOM   1005  B   BEA A1005      94.003  90.522  80.074  0.00  0.00           C
ATOM   1006  B   BEA A1006      95.628  89.318  79.510  0.00  0.00           C
ATOM   1007  B   BEA A1007      96.398  88.664  79.225  0.00  0.00           C
ATOM   1008  B   BEA A1008      97.828  87.212  78.663  0.00  0.00           C
ATOM   1009  B   BEA A1009      98.443  86.438  78.405  0.00  0.00           C
ATOM   1010  B   BEA A1010      99.026  85.567  78.148  0.00  0.00           C
ATOM   1011  B   BEA A1011      99.511  84.685  77.923  0.00  0.00           C
ATOM   1012  B   BEA A1012      99.933  83.727  77.716  0.00  0.00           C
ATOM   1013  B   BEA A1013     100.250  82.800  77.549  0.00  0.00           C
ATOM   1014  B   BEA A1014     100.513  81.781  77.398  0.00  0.00           C
ATOM   1015  B   BEA A1015     100.705  80.738  77.273  0.00  0.00           C
ATOM   1016  B   BEA A1016     100.827  79.755  77.177  0.00  0.00           C
ATOM   1017  B   BEA A1017     100.905  78.698  77.096  0.00  0.00           C
ATOM   1018  B   BEA A1018     100.921  76.618  76.991  0.00  0.00           C
ATOM   1019  B   BEA A1019     100.869  75.531  76.960  0.00  0.00           C
ATOM   1020  B   BEA A1020     100.673  73.463  76.942  0.00  0.00           C
ATOM   1021  B   BEA A1021     100.531  72.410  76.951  0.00  0.00           C
ATOM   1022  B   BEA A1022     100.371  71.410  76.970  0.00  0.00           C
ATOM   1023  B   BEA A1023      99.968  69.322  77.041  0.00  0.00           C
ATOM   1024  B   BEA A1024      99.747  68.331  77.088  0.00  0.00           C
ATOM   1025  B   BEA A1025      99.502  67.320  77.145  0.00  0.00           C
ATOM   1026  B   BEA A1026      99.234  66.291  77.212  0.00  0.00           C
ATOM   1027  B   BEA A1027      98.971  65.341  77.281  0.00  0.00           C
ATOM   1028  B   BEA A1028      98.661  64.285  77.367  0.00  0.00           C
ATOM   1029  B   BEA A1029      98.360  63.313  77.454  0.00  0.00           C
ATOM   1030  B   BEA A1030      98.041  62.335  77.549  0.00  0.00           C
ATOM   1031  B   BEA A1031      97.707  61.351  77.653  0.00  0.00           C
ATOM   1032  B   BEA A1032      97.357  60.366  77.764  0.00  0.00           C
ATOM   1033  B   BEA A1033      96.993  59.380  77.883  0.00  0.00           C
ATOM   1034  B   BEA A1034      96.615  58.397  78.010  0.00  0.00           C
ATOM   1035  B   BEA A1035      96.224  57.419  78.145  0.00  0.00           C
ATOM   1036  B   BEA A1036      95.823  56.447  78.287  0.00  0.00           C
ATOM   1037  B   BEA A1037      95.411  55.484  78.436  0.00  0.00           C
ATOM   1038  B   BEA A1038      95.030  54.623  78.576  0.00  0.00           C
ATOM   1039  B   BEA A1039      94.602  53.685  78.738  0.00  0.00           C
ATOM   1040  B   BEA A1040      94.126  52.674  78.921  0.00  0.00           C
ATOM   1041  B   BEA A1041      93.686  51.770  79.095  0.00  0.00           C
ATOM   1042  B   BEA A1042      93.242  50.886  79.273  0.00  0.00           C
ATOM   1043  B   BEA A1043      92.751  49.940  79.474  0.00  0.00           C
ATOM   1044  B   BEA A1044      92.259  49.021  79.681  0.00  0.00           C
ATOM   1045  B   BEA A1045      91.767  48.132  79.892  0.00  0.00           C
ATOM   1046  B   BEA A1046      91.276  47.274  80.106  0.00  0.00           C
ATOM   1047  B   BEA A1047      90.743  46.374  80.345  0.00  0.00           C
ATOM   1048  B   BEA A1048      90.215  45.514  80.587  0.00  0.00           C
ATOM   1049  B   BEA A1049      89.694  44.695  80.831  0.00  0.00           C
ATOM   1050  B   BEA A1050      89.136  43.852  81.098  0.00  0.00           C
ATOM   1051  B   BEA A1051      88.544  42.994  81.390  0.00  0.00           C
ATOM   1052  B   BEA A1052      87.966  42.195  81.682  0.00  0.00           C
ATOM   1053  B   BEA A1053      86.730  40.613  82.335  0.00  0.00           C
ATOM   1054  B   BEA A1054      86.080  39.854  82.694  0.00  0.00           C
ATOM   1055  B   BEA A1055      85.417  39.133  83.073  0.00  0.00           C
ATOM   1056  B   BEA A1056      84.747  38.464  83.471  0.00  0.00           C
ATOM   1057  B   BEA A1057      84.034  37.822  83.912  0.00  0.00           C
ATOM   1058  B   BEA A1058      83.290  37.234  84.394  0.00  0.00           C
ATOM   1059  B   BEA A1059      82.569  36.754  84.885  0.00  0.00           C
ATOM   1060  B   BEA A1060      81.759  36.336  85.470  0.00  0.00           C
ATOM   1061  B   BEA A1061      80.956  36.068  86.091  0.00  0.00           C
ATOM   1062  B   BEA A1062      80.165  35.978  86.754  0.00  0.00           C
ATOM   1063  B   BEA A1063      79.411  36.095  87.445  0.00  0.00           C
ATOM   1064  B   BEA A1064      78.706  36.442  88.162  0.00  0.00           C
ATOM   1065  B   BEA A1065      78.116  36.975  88.836  0.00  0.00           C
ATOM   1066  B   BEA A1066      77.645  37.626  89.443  0.00  0.00           C
ATOM   1067  B   BEA A1067      77.232  38.424  90.047  0.00  0.00           C
ATOM   1068  B   BEA A1068      76.916  39.218  90.567  0.00  0.00           C
ATOM   1069  B   BEA A1069      76.630  40.110  91.095  0.00  0.00           C
ATOM   1070  B   BEA A1070      76.391  41.010  91.588  0.00  0.00           C
ATOM   1071  B   BEA A1071      76.196  41.880  92.038  0.00  0.00           C
ATOM   1072  B   BEA A1072      76.011  42.837  92.511  0.00  0.00           C
ATOM   1073  B   BEA A1073      75.851  43.795  92.968  0.00  0.00           C
ATOM   1074  B   BEA A1074      75.713  44.737  93.404  0.00  0.00           C
ATOM   1075  B   BEA A1075      75.595  45.647  93.818  0.00  0.00           C
ATOM   1076  B   BEA A1076      75.486  46.595  94.242  0.00  0.00           C
ATOM   1077  B   BEA A1077      75.386  47.575  94.677  0.00  0.00           C
ATOM   1078  B   BEA A1078      75.301  48.493  95.081  0.00  0.00           C
ATOM   1079  B   BEA A1079      75.223  49.426  95.492  0.00  0.00           C
ATOM   1080  B   BEA A1080      75.145  50.454  95.946  0.00  0.00           C
ATOM   1081  B   BEA A1081      75.080  51.397  96.365  0.00  0.00           C
ATOM   1082  B   BEA A1082      74.966  53.261  97.208  0.00  0.00           C
ATOM   1083  B   BEA A1083      74.911  54.253  97.668  0.00  0.00           C
ATOM   1084  B   BEA A1084      74.864  55.134  98.087  0.00  0.00           C
ATOM   1085  B   BEA A1085      74.811  56.145  98.581  0.00  0.00           C
ATOM   1086  B   BEA A1086      74.765  57.031  99.029  0.00  0.00           C
ATOM   1087  B   BEA A1087      74.667  58.866 100.016  0.00  0.00           C
ATOM   1088  B   BEA A1088      74.613  59.781 100.551  0.00  0.00           C
ATOM   1089  B   BEA A1089      74.553  60.668 101.107  0.00  0.00           C
ATOM   1090  B   BEA A1090      74.489  61.507 101.679  0.00  0.00           C
ATOM   1091  B   BEA A1091      74.406  62.379 102.343  0.00  0.00           C
ATOM   1092  B   BEA A1092      74.315  63.132 103.005  0.00  0.00           C
ATOM   1093  B   BEA A1093      74.194  63.854 103.778  0.00  0.00           C
ATOM   1094  B   BEA A1094      74.044  64.427 104.605  0.00  0.00           C
ATOM   1095  B   BEA A1095      73.839  64.817 105.567  0.00  0.00           C
ATOM   1096  B   BEA A1096      73.581  64.885 106.583  0.00  0.00           C
ATOM   1097  B   BEA A1097      73.297  64.612 107.532  0.00  0.00           C
ATOM   1098  B   BEA A1098      72.724  63.403 109.135  0.00  0.00           C
ATOM   1099  B   BEA A1099      72.470  62.677 109.813  0.00  0.00           C
ATOM   1100  B   BEA A1100      72.230  61.884 110.487  0.00  0.00           C
ATOM   1101  B   BEA A1101      72.022  61.085 111.136  0.00  0.00           C
ATOM   1102  B   BEA A1102      71.845  60.274 111.793  0.00  0.00           C
ATOM   1103  B   BEA A1103      71.714  59.500 112.442  0.00  0.00           C
ATOM   1104  B   BEA A1104      71.545  57.972 113.885  0.00  0.00           C
ATOM   1105  B   BEA A1105      71.408  57.277 114.636  0.00  0.00           C
ATOM   1106  B   BEA A1106      71.155  56.617 115.405  0.00  0.00           C
ATOM   1107  B   BEA A1107      70.795  56.017 116.145  0.00  0.00           C
ATOM   1108  B   BEA A1108      70.341  55.439 116.883  0.00  0.00           C
ATOM   1109  B   BEA A1109      69.820  54.890 117.595  0.00  0.00           C
ATOM   1110  B   BEA A1110      69.212  54.332 118.316  0.00  0.00           C
ATOM   1111  B   BEA A1111      68.587  53.816 118.973  0.00  0.00           C
ATOM   1112  B   BEA A1112      67.915  53.303 119.603  0.00  0.00           C
ATOM   1113  B   BEA A1113      67.213  52.798 120.190  0.00  0.00           C
ATOM   1114  B   BEA A1114      66.500  52.306 120.719  0.00  0.00           C
ATOM   1115  B   BEA A1115      65.733  51.793 121.215  0.00  0.00           C
ATOM   1116  B   BEA A1116      64.933  51.265 121.648  0.00  0.00           C
ATOM   1117  B   BEA A1117      63.287  50.167 122.230  0.00  0.00           C
ATOM   1118  B   BEA A1118      62.402  49.539 122.311  0.00  0.00           C
ATOM   1119  B   BEA A1119      61.615  48.931 122.170  0.00  0.00           C
ATOM   1120  B   BEA A1120      60.889  48.280 121.732  0.00  0.00           C
ATOM   1121  B   BEA A1121      60.364  47.683 121.022  0.00  0.00           C
ATOM   1122  B   BEA A1122      60.036  47.200 120.213  0.00  0.00           C
ATOM   1123  B   BEA A1123      59.768  46.747 119.258  0.00  0.00           C
ATOM   1124  B   BEA A1124      59.537  46.384 118.307  0.00  0.00           C
ATOM   1125  B   BEA A1125      59.270  46.114 117.360  0.00  0.00           C
ATOM   1126  B   BEA A1126      58.859  45.992 116.420  0.00  0.00           C
ATOM   1127  B   BEA A1127      58.222  46.164 115.631  0.00  0.00           C
ATOM   1128  B   BEA A1128      57.415  46.699 115.225  0.00  0.00           C
ATOM   1129  B   BEA A1129      56.634  47.400 115.185  0.00  0.00           C
ATOM   1130  B   BEA A1130      55.914  48.145 115.343  0.00  0.00           C
ATOM   1131  B   BEA A1131      55.253  48.885 115.602  0.00  0.00           C
ATOM   1132  B   BEA A1132      54.618  49.631 115.929  0.00  0.00           C
ATOM   1133  B   BEA A1133      53.995  50.389 116.308  0.00  0.00           C
ATOM   1134  B   BEA A1134      53.403  51.126 116.709  0.00  0.00           C
ATOM   1135  B   BEA A1135      52.809  51.878 117.144  0.00  0.00           C
ATOM   1136  B   BEA A1136      52.223  52.627 117.598  0.00  0.00           C
ATOM   1137  B   BEA A1137      51.653  53.361 118.060  0.00  0.00           C
ATOM   1138  B   BEA A1138      51.054  54.137 118.562  0.00  0.00           C
ATOM   1139  B   BEA A1139      50.482  54.877 119.052  0.00  0.00           C
ATOM   1140  B   BEA A1140      49.944  55.572 119.521  0.00  0.00           C
ATOM   1141  B   BEA A1141      49.389  56.287 120.012  0.00  0.00           C
ATOM   1142  B   BEA A1142      48.819  57.018 120.518  0.00  0.00           C
ATOM   1143  B   BEA A1143      48.236  57.759 121.038  0.00  0.00           C
ATOM   1144  B   BEA A1144      47.701  58.434 121.514  0.00  0.00           C
ATOM   1145  B   BEA A1145      46.553  59.856 122.527  0.00  0.00           C
ATOM   1146  B   BEA A1146      45.943  60.595 123.055  0.00  0.00           C
ATOM   1147  B   BEA A1147      45.332  61.323 123.576  0.00  0.00           C
ATOM   1148  B   BEA A1148      44.782  61.964 124.034  0.00  0.00           C
ATOM   1149  B   BEA A1149      44.116  62.725 124.576  0.00  0.00           C
ATOM   1150  B   BEA A1150      43.515  63.394 125.051  0.00  0.00           C
ATOM   1151  B   BEA A1151      42.920  64.041 125.507  0.00  0.00           C
ATOM   1152  B   BEA A1152      42.271  64.732 125.993  0.00  0.00           C
ATOM   1153  B   BEA A1153      41.627  65.400 126.459  0.00  0.00           C
ATOM   1154  B   BEA A1154      40.928  66.108 126.951  0.00  0.00           C
ATOM   1155  B   BEA A1155      40.297  66.732 127.381  0.00  0.00           C
ATOM   1156  B   BEA A1156      39.612  67.394 127.835  0.00  0.00           C
ATOM   1157  B   BEA A1157      38.934  68.034 128.271  0.00  0.00           C
ATOM   1158  B   BEA A1158      38.201  68.709 128.728  0.00  0.00           C
ATOM   1159  B   BEA A1159      37.539  69.305 129.129  0.00  0.00           C
ATOM   1160  B   BEA A1160      36.760  69.990 129.586  0.00  0.00           C
ATOM   1161  B   BEA A1161      36.052  70.598 129.988  0.00  0.00           C
ATOM   1162  B   BEA A1162      35.352  71.185 130.374  0.00  0.00           C
ATOM   1163  B   BEA A1163      34.600  71.804 130.776  0.00  0.00           C
ATOM   1164  B   BEA A1164      33.795  72.451 131.193  0.00  0.00           C
ATOM   1165  B   BEA A1165      33.062  73.026 131.560  0.00  0.00           C
ATOM   1166  B   BEA A1166      32.277  73.630 131.942  0.00  0.00           C
ATOM   1167  B   BEA A1167      31.503  74.214 132.306  0.00  0.00           C
ATOM   1168  B   BEA A1168      30.740  74.777 132.654  0.00  0.00           C
ATOM   1169  B   BEA A1169      29.927  75.367 133.015  0.00  0.00           C
ATOM   1170  B   BEA A1170      29.126  75.936 133.358  0.00  0.00           C
ATOM   1171  B   BEA A1171      28.276  76.530 133.712  0.00  0.00           C
ATOM   1172  B   BEA A1172      27.501  77.062 134.024  0.00  0.00           C
ATOM   1173  B   BEA A1173      26.678  77.618 134.347  0.00  0.00           C
ATOM   1174  B   BEA A1174      25.808  78.196 134.677  0.00  0.00           C
ATOM   1175  B   BEA A1175      25.015  78.717 134.970  0.00  0.00           C
ATOM   1176  B   BEA A1176      24.176  79.260 135.272  0.00  0.00           C
ATOM   1177  B   BEA A1177      23.294  79.825 135.580  0.00  0.00           C
ATOM   1178  B   BEA A1178      21.584  80.907 136.155  0.00  0.00           C
ATOM   1179  B   BEA A1179      19.890  81.966 136.700  0.00  0.00           C
ATOM   1180  B   BEA A1180      18.164  83.042 137.235  0.00  0.00           C
ATOM   1181  B   BEA A1181      17.306  83.578 137.495  0.00  0.00           C
ATOM   1182  B   BEA A1182      16.471  84.104 137.745  0.00  0.00           C
ATOM   1183  B   BEA A1183      15.606  84.653 138.003  0.00  0.00           C
ATOM   1184  B   BEA A1184      13.903  85.757 138.509  0.00  0.00           C
ATOM   1185  B   BEA A1185      13.066  86.314 138.760  0.00  0.00           C
ATOM   1186  B   BEA A1186      12.208  86.898 139.019  0.00  0.00           C
ATOM   1187  B   BEA A1187      11.381  87.477 139.273  0.00  0.00           C
ATOM   1188  B   BEA A1188       9.773  88.657 139.785  0.00  0.00           C
ATOM   1189  B   BEA A1189       8.950  89.297 140.061  0.00  0.00           C
ATOM   1190  B   BEA A1190       8.163  89.939 140.335  0.00  0.00           C
ATOM   1191  B   BEA A1191       7.410  90.583 140.611  0.00  0.00           C
ATOM   1192  B   BEA A1192       6.651  91.269 140.905  0.00  0.00           C
ATOM   1193  B   BEA A1193       5.929  91.963 141.204  0.00  0.00           C
ATOM   1194  B   BEA A1194       5.243  92.668 141.508  0.00  0.00           C
ATOM   1195  B   BEA A1195       4.557  93.425 141.838  0.00  0.00           C
ATOM   1196  B   BEA A1196       3.942  94.160 142.160  0.00  0.00           C
ATOM   1197  B   BEA A1197       3.328  94.957 142.513  0.00  0.00           C
ATOM   1198  B   BEA A1198       2.780  95.737 142.861  0.00  0.00           C
ATOM   1199  B   BEA A1199       2.238  96.591 143.247  0.00  0.00           C
ATOM   1200  B   BEA A1200       1.756  97.433 143.633  0.00  0.00           C
ATOM   1201  B   BEA A1201       1.331  98.267 144.019  0.00  0.00           C
ATOM   1202  B   BEA A1202       0.936  99.140 144.429  0.00  0.00           C
ATOM   1203  B   BEA A1203       0.573 100.060 144.865  0.00  0.00           C
ATOM   1204  B   BEA A1204       0.278 100.925 145.281  0.00  0.00           C
ATOM   1205  B   BEA A1205       0.011 101.839 145.726  0.00  0.00           C
ATOM   1206  B   BEA A1206      -0.212 102.749 146.174  0.00  0.00           C
ATOM   1207  B   BEA A1207      -0.405 103.707 146.651  0.00  0.00           C
ATOM   1208  B   BEA A1208      -0.756 106.458 148.052  0.00  0.00           C
ATOM   1209  B   BEA A1209      -0.814 107.373 148.529  0.00  0.00           C
ATOM   1210  B   BEA A1210      -0.846 108.310 149.023  0.00  0.00           C
ATOM   1211  B   BEA A1211      -0.852 109.267 149.532  0.00  0.00           C
ATOM   1212  B   BEA A1212      -0.832 110.175 150.022  0.00  0.00           C
ATOM   1213  B   BEA A1213      -0.787 111.096 150.525  0.00  0.00           C
ATOM   1214  B   BEA A1214      -0.719 112.025 151.038  0.00  0.00           C
ATOM   1215  B   BEA A1215      -0.633 112.895 151.524  0.00  0.00           C
ATOM   1216  B   BEA A1216      -0.516 113.831 152.055  0.00  0.00           C
ATOM   1217  B   BEA A1217      -0.386 114.702 152.555  0.00  0.00           C
ATOM   1218  B   BEA A1218      -0.224 115.633 153.098  0.00  0.00           C
ATOM   1219  B   BEA A1219      -0.051 116.494 153.607  0.00  0.00           C
ATOM   1220  B   BEA A1220       0.371 118.247 154.669  0.00  0.00           C
ATOM   1221  B   BEA A1221       0.621 119.131 155.220  0.00  0.00           C
ATOM   1222  B   BEA A1222       0.872 119.937 155.731  0.00  0.00           C
ATOM   1223  B   BEA A1223       1.161 120.782 156.276  0.00  0.00           C
ATOM   1224  B   BEA A1224       1.491 121.658 156.855  0.00  0.00           C
ATOM   1225  B   BEA A1225       1.817 122.449 157.390  0.00  0.00           C
ATOM   1226  B   BEA A1226       2.184 123.264 157.956  0.00  0.00           C
ATOM   1227  B   BEA A1227       2.568 124.043 158.512  0.00  0.00           C
ATOM   1228  B   BEA A1228       2.997 124.837 159.096  0.00  0.00           C
ATOM   1229  B   BEA A1229       3.443 125.595 159.671  0.00  0.00           C
ATOM   1230  B   BEA A1230       3.906 126.318 160.238  0.00  0.00           C
ATOM   1231  B   BEA A1231       4.386 127.008 160.798  0.00  0.00           C
ATOM   1232  B   BEA A1232       4.915 127.711 161.389  0.00  0.00           C
ATOM   1233  B   BEA A1233       5.464 128.382 161.975  0.00  0.00           C
ATOM   1234  B   BEA A1234       6.031 129.023 162.557  0.00  0.00           C
ATOM   1235  B   BEA A1235       6.654 129.674 163.173  0.00  0.00           C
ATOM   1236  B   BEA A1236       7.259 130.259 163.751  0.00  0.00           C
ATOM   1237  B   BEA A1237       7.923 130.854 164.365  0.00  0.00           C
ATOM   1238  B   BEA A1238       9.231 131.903 165.523  0.00  0.00           C
ATOM   1239  B   BEA A1239       9.958 132.424 166.143  0.00  0.00           C
ATOM   1240  B   BEA A1240      10.662 132.894 166.729  0.00  0.00           C
ATOM   1241  B   BEA A1241      11.386 133.344 167.320  0.00  0.00           C
ATOM   1242  B   BEA A1242      12.131 133.776 167.916  0.00  0.00           C
ATOM   1243  B   BEA A1243      12.897 134.189 168.519  0.00  0.00           C
ATOM   1244  B   BEA A1244      13.683 134.584 169.128  0.00  0.00           C
ATOM   1245  B   BEA A1245      14.441 134.938 169.707  0.00  0.00           C
ATOM   1246  B   BEA A1246      15.218 135.279 170.294  0.00  0.00           C
ATOM   1247  B   BEA A1247      16.015 135.604 170.890  0.00  0.00           C
ATOM   1248  B   BEA A1248      16.832 135.916 171.495  0.00  0.00           C
ATOM   1249  B   BEA A1249      17.614 136.195 172.070  0.00  0.00           C
ATOM   1250  B   BEA A1250      18.469 136.479 172.694  0.00  0.00           C
ATOM   1251  B   BEA A1251      19.289 136.734 173.289  0.00  0.00           C
ATOM   1252  B   BEA A1252      20.070 136.962 173.855  0.00  0.00           C
ATOM   1253  B   BEA A1253      20.924 137.194 174.471  0.00  0.00           C
ATOM   1254  B   BEA A1254      21.739 137.402 175.057  0.00  0.00           C
ATOM   1255  B   BEA A1255      22.570 137.600 175.655  0.00  0.00           C
ATOM   1256  B   BEA A1256      23.416 137.789 176.263  0.00  0.00           C
ATOM   1257  B   BEA A1257      24.278 137.969 176.883  0.00  0.00           C
ATOM   1258  B   BEA A1258      25.096 138.129 177.473  0.00  0.00           C
ATOM   1259  B   BEA A1259      25.928 138.281 178.074  0.00  0.00           C
ATOM   1260  B   BEA A1260      26.774 138.426 178.686  0.00  0.00           C
ATOM   1261  B   BEA A1261      27.633 138.565 179.311  0.00  0.00           C
ATOM   1262  B   BEA A1262      28.443 138.687 179.903  0.00  0.00           C
ATOM   1263  B   BEA A1263      29.266 138.804 180.507  0.00  0.00           C
ATOM   1264  B   BEA A1264      30.100 138.915 181.123  0.00  0.00           C
ATOM   1265  B   BEA A1265      30.945 139.021 181.750  0.00  0.00           C
ATOM   1266  B   BEA A1266      31.802 139.122 182.391  0.00  0.00           C
ATOM   1267  B   BEA A1267      32.605 139.212 182.996  0.00  0.00           C
ATOM   1268  B   BEA A1268      33.482 139.304 183.662  0.00  0.00           C
ATOM   1269  B   BEA A1269      34.305 139.386 184.291  0.00  0.00           C
ATOM   1270  B   BEA A1270      35.137 139.464 184.934  0.00  0.00           C
ATOM   1271  B   BEA A1271      35.914 139.533 185.538  0.00  0.00           C
ATOM   1272  B   BEA A1272      36.762 139.606 186.206  0.00  0.00           C
ATOM   1273  B   BEA A1273      37.555 139.671 186.835  0.00  0.00           C
ATOM   1274  B   BEA A1274      38.419 139.738 187.528  0.00  0.00           C
ATOM   1275  B   BEA A1275      39.225 139.799 188.182  0.00  0.00           C
ATOM   1276  B   BEA A1276      40.039 139.858 188.848  0.00  0.00           C
ATOM   1277  B   BEA A1277      40.794 139.912 189.474  0.00  0.00           C
ATOM   1278  B   BEA A1278      41.620 139.969 190.166  0.00  0.00           C
ATOM   1279  B   BEA A1279      42.386 140.020 190.815  0.00  0.00           C
ATOM   1280  B   BEA A1280      43.223 140.076 191.533  0.00  0.00           C
ATOM   1281  B   BEA A1281      44.000 140.127 192.208  0.00  0.00           C
ATOM   1282  B   BEA A1282      44.782 140.178 192.895  0.00  0.00           C
ATOM   1283  B   BEA A1283      45.568 140.228 193.593  0.00  0.00           C
ATOM   1284  B   BEA A1284      46.359 140.277 194.302  0.00  0.00           C
ATOM   1285  B   BEA A1285      47.088 140.322 194.962  0.00  0.00           C
ATOM   1286  B   BEA A1286      47.886 140.370 195.692  0.00  0.00           C
ATOM   1287  B   BEA A1287      48.622 140.413 196.371  0.00  0.00           C
ATOM   1288  B   BEA A1288      49.427 140.458 197.120  0.00  0.00           C
ATOM   1289  B   BEA A1289      50.170 140.499 197.817  0.00  0.00           C
ATOM   1290  B   BEA A1290      50.915 140.539 198.521  0.00  0.00           C
ATOM   1291  B   BEA A1291      51.662 140.578 199.233  0.00  0.00           C
ATOM   1292  B   BEA A1292      52.412 140.615 199.953  0.00  0.00           C
ATOM   1293  B   BEA A1293      53.164 140.651 200.679  0.00  0.00           C
ATOM   1294  B   BEA A1294      53.918 140.685 201.411  0.00  0.00           C
ATOM   1295  B   BEA A1295      54.673 140.718 202.150  0.00  0.00           C
ATOM   1296  B   BEA A1296      55.430 140.748 202.895  0.00  0.00           C
ATOM   1297  B   BEA A1297      56.188 140.778 203.645  0.00  0.00           C
ATOM   1298  B   BEA A1298      57.641 140.828 205.094  0.00  0.00           C
ATOM   1299  B   BEA A1299      58.401 140.851 205.858  0.00  0.00           C
ATOM   1300  B   BEA A1300      59.161 140.872 206.626  0.00  0.00           C
ATOM   1301  B   BEA A1301      59.857 140.889 207.331  0.00  0.00           C
ATOM   1302  B   BEA A1302      60.617 140.906 208.105  0.00  0.00           C
ATOM   1303  B   BEA A1303      61.313 140.919 208.815  0.00  0.00           C
ATOM   1304  B   BEA A1304      62.073 140.931 209.594  0.00  0.00           C
ATOM   1305  B   BEA A1305      62.767 140.939 210.309  0.00  0.00           C
ATOM   1306  B   BEA A1306      64.219 140.949 211.808  0.00  0.00           C
ATOM   1307  B   BEA A1307      64.975 140.951 212.592  0.00  0.00           C
ATOM   1308  B   BEA A1308      65.730 140.949 213.377  0.00  0.00           C
ATOM   1309  B   BEA A1309      66.419 140.945 214.095  0.00  0.00           C
ATOM   1310  B   BEA A1310      67.170 140.937 214.880  0.00  0.00           C
ATOM   1311  B   BEA A1311      67.856 140.927 215.596  0.00  0.00           C
ATOM   1312  B   BEA A1312      68.603 140.913 216.379  0.00  0.00           C
ATOM   1313  B   BEA A1313      69.284 140.898 217.093  0.00  0.00           C
ATOM   1314  B   BEA A1314      70.027 140.877 217.873  0.00  0.00           C
ATOM   1315  B   BEA A1315      70.767 140.854 218.650  0.00  0.00           C
ATOM   1316  B   BEA A1316      71.503 140.826 219.424  0.00  0.00           C
ATOM   1317  B   BEA A1317      72.174 140.799 220.129  0.00  0.00           C
ATOM   1318  B   BEA A1318      72.904 140.764 220.897  0.00  0.00           C
ATOM   1319  B   BEA A1319      73.631 140.727 221.661  0.00  0.00           C
ATOM   1320  B   BEA A1320      74.354 140.685 222.421  0.00  0.00           C
ATOM   1321  B   BEA A1321      75.788 140.591 223.926  0.00  0.00           C
ATOM   1322  B   BEA A1322      76.499 140.539 224.671  0.00  0.00           C
ATOM   1323  B   BEA A1323      77.267 140.477 225.475  0.00  0.00           C
ATOM   1324  B   BEA A1324      77.968 140.417 226.208  0.00  0.00           C
ATOM   1325  B   BEA A1325      78.664 140.352 226.934  0.00  0.00           C
ATOM   1326  B   BEA A1326      79.417 140.277 227.717  0.00  0.00           C
ATOM   1327  B   BEA A1327      80.103 140.205 228.428  0.00  0.00           C
ATOM   1328  B   BEA A1328      80.844 140.121 229.195  0.00  0.00           C
ATOM   1329  B   BEA A1329      81.579 140.033 229.954  0.00  0.00           C
ATOM   1330  B   BEA A1330      82.307 139.940 230.703  0.00  0.00           C
ATOM   1331  B   BEA A1331      83.029 139.843 231.442  0.00  0.00           C
ATOM   1332  B   BEA A1332      83.744 139.741 232.171  0.00  0.00           C
ATOM   1333  B   BEA A1333      84.512 139.625 232.951  0.00  0.00           C
ATOM   1334  B   BEA A1334      85.212 139.513 233.659  0.00  0.00           C
ATOM   1335  B   BEA A1335      85.964 139.387 234.415  0.00  0.00           C
ATOM   1336  B   BEA A1336      86.708 139.256 235.158  0.00  0.00           C
ATOM   1337  B   BEA A1337      87.444 139.119 235.888  0.00  0.00           C
ATOM   1338  B   BEA A1338      88.170 138.977 236.605  0.00  0.00           C
ATOM   1339  B   BEA A1339      88.888 138.829 237.308  0.00  0.00           C
ATOM   1340  B   BEA A1340      89.654 138.664 238.052  0.00  0.00           C
ATOM   1341  B   BEA A1341      90.410 138.494 238.781  0.00  0.00           C
ATOM   1342  B   BEA A1342      91.890 138.134 240.188  0.00  0.00           C
ATOM   1343  B   BEA A1343      93.383 137.737 241.579  0.00  0.00           C
ATOM   1344  B   BEA A1344      94.140 137.522 242.271  0.00  0.00           C
ATOM   1345  B   BEA A1345      94.884 137.301 242.944  0.00  0.00           C
ATOM   1346  B   BEA A1346      95.670 137.056 243.646  0.00  0.00           C
ATOM   1347  B   BEA A1347      96.443 136.804 244.324  0.00  0.00           C
ATOM   1348  B   BEA A1348      97.201 136.546 244.980  0.00  0.00           C
ATOM   1349  B   BEA A1349      97.946 136.281 245.613  0.00  0.00           C
ATOM   1350  B   BEA A1350      99.496 135.692 246.895  0.00  0.00           C
ATOM   1351  B   BEA A1351     100.300 135.366 247.539  0.00  0.00           C
ATOM   1352  B   BEA A1352     101.034 135.054 248.114  0.00  0.00           C
ATOM   1353  B   BEA A1353     103.442 133.937 249.900  0.00  0.00           C
ATOM   1354  B   BEA A1354     104.208 133.549 250.433  0.00  0.00           C
ATOM   1355  B   BEA A1355     105.004 133.127 250.967  0.00  0.00           C
ATOM   1356  B   BEA A1356     105.780 132.696 251.468  0.00  0.00           C
ATOM   1357  B   BEA A1357     106.585 132.229 251.964  0.00  0.00           C
ATOM   1358  B   BEA A1358     107.417 131.723 252.452  0.00  0.00           C
ATOM   1359  B   BEA A1359     108.181 131.236 252.874  0.00  0.00           C
ATOM   1360  B   BEA A1360     109.017 130.678 253.308  0.00  0.00           C
ATOM   1361  B   BEA A1361     109.787 130.139 253.679  0.00  0.00           C
ATOM   1362  B   BEA A1362     110.582 129.556 254.031  0.00  0.00           C
ATOM   1363  B   BEA A1363     111.401 128.925 254.359  0.00  0.00           C
ATOM   1364  B   BEA A1364     112.157 128.314 254.628  0.00  0.00           C
ATOM   1365  B   BEA A1365     112.939 127.652 254.869  0.00  0.00           C
ATOM   1366  B   BEA A1366     113.703 126.971 255.066  0.00  0.00           C
ATOM   1367  B   BEA A1367     114.451 126.271 255.219  0.00  0.00           C
ATOM   1368  B   BEA A1368     115.186 125.551 255.328  0.00  0.00           C
ATOM   1369  B   BEA A1369     115.947 124.764 255.393  0.00  0.00           C
ATOM   1370  B   BEA A1370     116.658 123.993 255.407  0.00  0.00           C
ATOM   1371  B   BEA A1371     117.320 123.238 255.377  0.00  0.00           C
ATOM   1372  B   BEA A1372     118.012 122.408 255.295  0.00  0.00           C
ATOM   1373  B   BEA A1373     118.661 121.591 255.169  0.00  0.00           C
ATOM   1374  B   BEA A1374     119.268 120.788 255.003  0.00  0.00           C
ATOM   1375  B   BEA A1375     119.872 119.951 254.789  0.00  0.00           C
ATOM   1376  B   BEA A1376     120.438 119.127 254.540  0.00  0.00           C
ATOM   1377  B   BEA A1377     121.002 118.265 254.240  0.00  0.00           C
ATOM   1378  B   BEA A1378     121.531 117.418 253.909  0.00  0.00           C
ATOM   1379  B   BEA A1379     122.027 116.586 253.550  0.00  0.00           C
ATOM   1380  B   BEA A1380     122.490 115.772 253.168  0.00  0.00           C
ATOM   1381  B   BEA A1381     122.953 114.921 252.737  0.00  0.00           C
ATOM   1382  B   BEA A1382     123.385 114.089 252.288  0.00  0.00           C
ATOM   1383  B   BEA A1383     123.787 113.279 251.824  0.00  0.00           C
ATOM   1384  B   BEA A1384     124.189 112.433 251.313  0.00  0.00           C
ATOM   1385  B   BEA A1385     124.560 111.615 250.794  0.00  0.00           C
ATOM   1386  B   BEA A1386     124.927 110.768 250.236  0.00  0.00           C
ATOM   1387  B   BEA A1387     125.260 109.958 249.683  0.00  0.00           C
ATOM   1388  B   BEA A1388     125.584 109.127 249.099  0.00  0.00           C
ATOM   1389  B   BEA A1389     125.874 108.343 248.533  0.00  0.00           C
ATOM   1390  B   BEA A1390     126.153 107.544 247.944  0.00  0.00           C
ATOM   1391  B   BEA A1391     126.668 105.912 246.705  0.00  0.00           C
ATOM   1392  B   BEA A1392     126.901 105.085 246.061  0.00  0.00           C
ATOM   1393  B   BEA A1393     127.098 104.318 245.456  0.00  0.00           C
ATOM   1394  B   BEA A1394     127.293 103.484 244.789  0.00  0.00           C
ATOM   1395  B   BEA A1395     127.453 102.716 244.169  0.00  0.00           C
ATOM   1396  B   BEA A1396     127.603 101.885 243.491  0.00  0.00           C
ATOM   1397  B   BEA A1397     127.730 101.059 242.812  0.00  0.00           C
ATOM   1398  B   BEA A1398     127.824 100.305 242.188  0.00  0.00           C
ATOM   1399  B   BEA A1399     127.900  99.496 241.515  0.00  0.00           C
ATOM   1400  B   BEA A1400     127.949  98.698 240.848  0.00  0.00           C
ATOM   1401  B   BEA A1401     127.971  97.850 240.138  0.00  0.00           C
ATOM   1402  B   BEA A1402     127.962  97.083 239.494  0.00  0.00           C
ATOM   1403  B   BEA A1403     127.920  96.272 238.813  0.00  0.00           C
ATOM   1404  B   BEA A1404     127.729  94.656 237.461  0.00  0.00           C
ATOM   1405  B   BEA A1405     127.574  93.858 236.796  0.00  0.00           C
ATOM   1406  B   BEA A1406     127.382  93.088 236.161  0.00  0.00           C
ATOM   1407  B   BEA A1407     127.134  92.294 235.510  0.00  0.00           C
ATOM   1408  B   BEA A1408     126.845  91.533 234.895  0.00  0.00           C
ATOM   1409  B   BEA A1409     126.490  90.755 234.274  0.00  0.00           C
ATOM   1410  B   BEA A1410     126.088  90.015 233.696  0.00  0.00           C
ATOM   1411  B   BEA A1411     125.606  89.263 233.122  0.00  0.00           C
ATOM   1412  B   BEA A1412     125.069  88.552 232.595  0.00  0.00           C
ATOM   1413  B   BEA A1413     123.776  87.201 231.654  0.00  0.00           C
ATOM   1414  B   BEA A1414     123.000  86.561 231.246  0.00  0.00           C
ATOM   1415  B   BEA A1415     122.196  85.994 230.914  0.00  0.00           C
ATOM   1416  B   BEA A1416     120.448  85.020 230.434  0.00  0.00           C
ATOM   1417  B   BEA A1417     118.521  84.241 230.188  0.00  0.00           C
ATOM   1418  B   BEA A1418     117.487  83.919 230.165  0.00  0.00           C
ATOM   1419  B   BEA A1419     116.500  83.680 230.374  0.00  0.00           C
ATOM   1420  B   BEA A1420     115.940  83.669 231.197  0.00  0.00           C
ATOM   1421  B   BEA A1421     115.919  83.807 232.201  0.00  0.00           C
ATOM   1422  B   BEA A1422     116.065  83.952 233.241  0.00  0.00           C
ATOM   1423  B   BEA A1423     116.243  84.050 234.291  0.00  0.00           C
ATOM   1424  B   BEA A1424     116.357  84.042 235.336  0.00  0.00           C
ATOM   1425  B   BEA A1425     116.268  83.828 236.339  0.00  0.00           C
ATOM   1426  B   BEA A1426     115.823  83.318 237.108  0.00  0.00           C
ATOM   1427  B   BEA A1427     115.175  82.678 237.608  0.00  0.00           C
ATOM   1428  B   BEA A1428     114.466  82.028 237.972  0.00  0.00           C
ATOM   1429  B   BEA A1429     112.957  80.812 238.715  0.00  0.00           C
ATOM   1430  B   BEA A1430     112.289  80.469 239.438  0.00  0.00           C
ATOM   1431  B   BEA A1431     112.165  80.745 240.415  0.00  0.00           C
ATOM   1432  B   BEA A1432     112.279  81.311 241.299  0.00  0.00           C
ATOM   1433  B   BEA A1433     112.324  82.819 242.700  0.00  0.00           C
ATOM   1434  B   BEA A1434     111.966  83.627 243.239  0.00  0.00           C
ATOM   1435  B   BEA A1435     111.364  84.216 243.816  0.00  0.00           C
ATOM   1436  B   BEA A1436     110.581  84.634 244.412  0.00  0.00           C
ATOM   1437  B   BEA A1437     109.622  84.880 244.593  0.00  0.00           C
ATOM   1438  B   BEA A1438     109.103  84.773 243.696  0.00  0.00           C
ATOM   1439  B   BEA A1439     108.900  84.573 242.681  0.00  0.00           C
ATOM   1440  B   BEA A1440     108.768  84.365 241.714  0.00  0.00           C
ATOM   1441  B   BEA A1441     108.606  84.135 240.679  0.00  0.00           C
ATOM   1442  B   BEA A1442     108.309  83.926 239.720  0.00  0.00           C
ATOM   1443  B   BEA A1443     107.574  83.787 239.007  0.00  0.00           C
ATOM   1444  B   BEA A1444     106.574  83.839 239.155  0.00  0.00           C
ATOM   1445  B   BEA A1445     105.705  83.971 239.746  0.00  0.00           C
ATOM   1446  B   BEA A1446     104.954  84.121 240.474  0.00  0.00           C
ATOM   1447  B   BEA A1447     104.289  84.269 241.249  0.00  0.00           C
ATOM   1448  B   BEA A1448     103.660  84.419 242.080  0.00  0.00           C
ATOM   1449  B   BEA A1449     103.097  84.557 242.899  0.00  0.00           C
ATOM   1450  B   BEA A1450     102.511  84.703 243.825  0.00  0.00           C
ATOM   1451  B   BEA A1451     102.022  84.823 244.655  0.00  0.00           C
ATOM   1452  B   BEA A1452     101.483  84.954 245.637  0.00  0.00           C
ATOM   1453  B   BEA A1453     101.056  85.053 246.467  0.00  0.00           C
ATOM   1454  B   BEA A1454     100.597  85.152 247.419  0.00  0.00           C
ATOM   1455  B   BEA A1455      99.771  85.304 249.336  0.00  0.00           C
ATOM   1456  B   BEA A1456      99.381  85.352 250.368  0.00  0.00           C
ATOM   1457  B   BEA A1457      99.047  85.373 251.357  0.00  0.00           C
ATOM   1458  B   BEA A1458      98.748  85.362 252.379  0.00  0.00           C
ATOM   1459  B   BEA A1459      98.522  85.317 253.312  0.00  0.00           C
ATOM   1460  B   BEA A1460      98.329  85.210 254.392  0.00  0.00           C
ATOM   1461  B   BEA A1461      98.240  85.040 255.386  0.00  0.00           C
ATOM   1462  B   BEA A1462      98.274  84.763 256.388  0.00  0.00           C
ATOM   1463  B   BEA A1463      98.494  84.343 257.322  0.00  0.00           C
ATOM   1464  B   BEA A1464      98.935  83.765 258.133  0.00  0.00           C
ATOM   1465  B   BEA A1465      99.487  83.154 258.707  0.00  0.00           C
ATOM   1466  B   BEA A1466     100.156  82.483 259.149  0.00  0.00           C
ATOM   1467  B   BEA A1467     100.918  81.772 259.486  0.00  0.00           C
ATOM   1468  B   BEA A1468     101.679  81.096 259.721  0.00  0.00           C
ATOM   1469  B   BEA A1469     102.458  80.431 259.899  0.00  0.00           C
ATOM   1470  B   BEA A1470     103.225  79.800 260.037  0.00  0.00           C
ATOM   1471  B   BEA A1471     104.017  79.168 260.156  0.00  0.00           C
ATOM   1472  B   BEA A1472     104.879  78.504 260.276  0.00  0.00           C
ATOM   1473  B   BEA A1473     105.734  77.866 260.393  0.00  0.00           C
ATOM   1474  B   BEA A1474     106.518  77.301 260.499  0.00  0.00           C
ATOM   1475  B   BEA A1475     107.425  76.668 260.619  0.00  0.00           C
ATOM   1476  B   BEA A1476     108.261  76.106 260.727  0.00  0.00           C
ATOM   1477  B   BEA A1477     109.156  75.525 260.841  0.00  0.00           C
ATOM   1478  B   BEA A1478     110.929  74.434 261.063  0.00  0.00           C
ATOM   1479  B   BEA A1479     111.806  73.923 261.170  0.00  0.00           C
ATOM   1480  B   BEA A1480     112.743  73.397 261.283  0.00  0.00           C
ATOM   1481  B   BEA A1481     113.610  72.928 261.387  0.00  0.00           C
ATOM   1482  B   BEA A1482     114.536  72.445 261.497  0.00  0.00           C
ATOM   1483  B   BEA A1483     115.458  71.982 261.605  0.00  0.00           C
ATOM   1484  B   BEA A1484     116.440  71.507 261.719  0.00  0.00           C
ATOM   1485  B   BEA A1485     117.352  71.083 261.824  0.00  0.00           C
ATOM   1486  B   BEA A1486     118.325  70.648 261.936  0.00  0.00           C
ATOM   1487  B   BEA A1487     119.293  70.231 262.047  0.00  0.00           C
ATOM   1488  B   BEA A1488     120.191  69.859 262.149  0.00  0.00           C
ATOM   1489  B   BEA A1489     121.217  69.450 262.266  0.00  0.00           C
ATOM   1490  B   BEA A1490     122.173  69.083 262.375  0.00  0.00           C
ATOM   1491  B   BEA A1491     123.124  68.731 262.484  0.00  0.00           C
ATOM   1492  B   BEA A1492     124.138  68.370 262.600  0.00  0.00           C
ATOM   1493  B   BEA A1493     125.082  68.046 262.709  0.00  0.00           C
ATOM   1494  B   BEA A1494     126.088  67.712 262.826  0.00  0.00           C
ATOM   1495  B   BEA A1495     127.091  67.391 262.943  0.00  0.00           C
ATOM   1496  B   BEA A1496     128.090  67.083 263.061  0.00  0.00           C
ATOM   1497  B   BEA A1497     129.085  66.785 263.180  0.00  0.00           C
ATOM   1498  B   BEA A1498     131.064  66.220 263.420  0.00  0.00           C
ATOM   1499  B   BEA A1499     133.095  65.672 263.675  0.00  0.00           C
ATOM   1500  B   BEA A1500     134.072  65.417 263.801  0.00  0.00           C
ATOM   1501  B   BEA A1501     135.046  65.170 263.928  0.00  0.00           C
ATOM   1502  B   BEA A1502     136.081  64.911 264.066  0.00  0.00           C
ATOM   1503  B   BEA A1503     137.112  64.657 264.207  0.00  0.00           C
ATOM   1504  B   BEA A1504     138.074  64.424 264.341  0.00  0.00           C
ATOM   1505  B   BEA A1505     139.098  64.178 264.487  0.00  0.00           C
ATOM   1506  B   BEA A1506     140.118  63.935 264.636  0.00  0.00           C
ATOM   1507  B   BEA A1507     141.133  63.694 264.788  0.00  0.00           C
ATOM   1508  B   BEA A1508     142.144  63.454 264.944  0.00  0.00           C
ATOM   1509  B   BEA A1509     143.151  63.215 265.103  0.00  0.00           C
ATOM   1510  B   BEA A1510     144.153  62.974 265.265  0.00  0.00           C
ATOM   1511  B   BEA A1511     145.152  62.733 265.432  0.00  0.00           C
ATOM   1512  B   BEA A1512     146.145  62.489 265.602  0.00  0.00           C
ATOM   1513  B   BEA A1513     147.135  62.242 265.777  0.00  0.00           C
ATOM   1514  B   BEA A1514     148.120  61.991 265.956  0.00  0.00           C
ATOM   1515  B   BEA A1515     149.100  61.736 266.140  0.00  0.00           C
ATOM   1516  B   BEA A1516     150.140  61.459 266.341  0.00  0.00           C
ATOM   1517  B   BEA A1517     151.111  61.192 266.535  0.00  0.00           C
ATOM   1518  B   BEA A1518     153.104  60.617 266.951  0.00  0.00           C
ATOM   1519  B   BEA A1519     154.063  60.325 267.162  0.00  0.00           C
ATOM   1520  B   BEA A1520     155.018  60.025 267.378  0.00  0.00           C
ATOM   1521  B   BEA A1521     156.030  59.693 267.614  0.00  0.00           C
ATOM   1522  B   BEA A1522     157.920  59.033 268.079  0.00  0.00           C
ATOM   1523  B   BEA A1523     158.860  58.684 268.321  0.00  0.00           C
ATOM   1524  B   BEA A1524     159.857  58.297 268.587  0.00  0.00           C
ATOM   1525  B   BEA A1525     160.791  57.918 268.845  0.00  0.00           C
ATOM   1526  B   BEA A1526     161.722  57.522 269.111  0.00  0.00           C
ATOM   1527  B   BEA A1527     162.651  57.108 269.384  0.00  0.00           C
ATOM   1528  B   BEA A1528     163.518  56.704 269.649  0.00  0.00           C
ATOM   1529  B   BEA A1529     164.443  56.253 269.940  0.00  0.00           C
ATOM   1530  B   BEA A1530     165.366  55.781 270.240  0.00  0.00           C
ATOM   1531  B   BEA A1531     167.094  54.834 270.831  0.00  0.00           C
ATOM   1532  B   BEA A1532     167.957  54.327 271.141  0.00  0.00           C
ATOM   1533  B   BEA A1533     169.628  53.276 271.770  0.00  0.00           C
ATOM   1534  B   BEA A1534     170.493  52.694 272.113  0.00  0.00           C
ATOM   1535  B   BEA A1535     171.303  52.123 272.443  0.00  0.00           C
ATOM   1536  B   BEA A1536     172.059  51.567 272.762  0.00  0.00           C
ATOM   1537  B   BEA A1537     172.872  50.941 273.116  0.00  0.00           C
ATOM   1538  B   BEA A1538     173.633  50.330 273.457  0.00  0.00           C
ATOM   1539  B   BEA A1539     174.396  49.690 273.810  0.00  0.00           C
ATOM   1540  B   BEA A1540     175.108  49.068 274.149  0.00  0.00           C
ATOM   1541  B   BEA A1541     175.876  48.368 274.526  0.00  0.00           C
ATOM   1542  B   BEA A1542     176.585  47.691 274.889  0.00  0.00           C
ATOM   1543  B   BEA A1543     177.266  47.002 275.258  0.00  0.00           C
ATOM   1544  B   BEA A1544     177.894  46.318 275.631  0.00  0.00           C
ATOM   1545  B   BEA A1545     178.532  45.550 276.060  0.00  0.00           C
ATOM   1546  B   BEA A1546     179.059  44.821 276.483  0.00  0.00           C
ATOM   1547  B   BEA A1547     179.539  43.999 276.985  0.00  0.00           C
ATOM   1548  B   BEA A1548     179.872  43.163 277.536  0.00  0.00           C
ATOM   1549  B   BEA A1549     179.998  42.330 278.138  0.00  0.00           C
ATOM   1550  B   BEA A1550     179.882  41.526 278.783  0.00  0.00           C
ATOM   1551  B   BEA A1551     179.547  40.793 279.428  0.00  0.00           C
ATOM   1552  B   BEA A1552     179.042  40.142 280.054  0.00  0.00           C
ATOM   1553  B   BEA A1553     178.407  39.557 280.658  0.00  0.00           C
ATOM   1554  B   BEA A1554     177.679  39.036 281.233  0.00  0.00           C
ATOM   1555  B   BEA A1555     176.900  38.577 281.770  0.00  0.00           C
ATOM   1556  B   BEA A1556     176.110  38.176 282.260  0.00  0.00           C
ATOM   1557  B   BEA A1557     175.275  37.804 282.736  0.00  0.00           C
ATOM   1558  B   BEA A1558     174.339  37.432 283.230  0.00  0.00           C
ATOM   1559  B   BEA A1559     173.466  37.117 283.662  0.00  0.00           C
ATOM   1560  B   BEA A1560     172.601  36.830 284.066  0.00  0.00           C
ATOM   1561  B   BEA A1561     171.676  36.544 284.477  0.00  0.00           C
ATOM   1562  B   BEA A1562     170.695  36.262 284.892  0.00  0.00           C
ATOM   1563  B   BEA A1563     169.753  36.006 285.273  0.00  0.00           C
ATOM   1564  B   BEA A1564     168.865  35.777 285.618  0.00  0.00           C
ATOM   1565  B   BEA A1565     167.850  35.528 285.996  0.00  0.00           C
ATOM   1566  B   BEA A1566     166.901  35.304 286.337  0.00  0.00           C
ATOM   1567  B   BEA A1567     165.930  35.084 286.672  0.00  0.00           C
ATOM   1568  B   BEA A1568     164.942  34.866 287.001  0.00  0.00           C
ATOM   1569  B   BEA A1569     164.041  34.672 287.290  0.00  0.00           C
ATOM   1570  B   BEA A1570     163.034  34.461 287.602  0.00  0.00           C
ATOM   1571  B   BEA A1571     162.024  34.252 287.903  0.00  0.00           C
ATOM   1572  B   BEA A1572     161.017  34.047 288.191  0.00  0.00           C
ATOM   1573  B   BEA A1573     160.018  33.845 288.466  0.00  0.00           C
ATOM   1574  B   BEA A1574     159.031  33.645 288.726  0.00  0.00           C
ATOM   1575  B   BEA A1575     158.062  33.449 288.970  0.00  0.00           C
ATOM   1576  B   BEA A1576     156.104  33.047 289.429  0.00  0.00           C
ATOM   1577  B   BEA A1577     154.104  32.619 289.845  0.00  0.00           C
ATOM   1578  B   BEA A1578     153.044  32.381 290.040  0.00  0.00           C
ATOM   1579  B   BEA A1579     152.051  32.147 290.206  0.00  0.00           C
ATOM   1580  B   BEA A1580     151.049  31.899 290.354  0.00  0.00           C
ATOM   1581  B   BEA A1581     150.058  31.637 290.478  0.00  0.00           C
ATOM   1582  B   BEA A1582     149.025  31.341 290.579  0.00  0.00           C
ATOM   1583  B   BEA A1583     148.057  31.034 290.640  0.00  0.00           C
ATOM   1584  B   BEA A1584     147.059  30.675 290.658  0.00  0.00           C
ATOM   1585  B   BEA A1585     146.102  30.268 290.613  0.00  0.00           C
ATOM   1586  B   BEA A1586     145.218  29.798 290.483  0.00  0.00           C
ATOM   1587  B   BEA A1587     143.866  28.439 289.710  0.00  0.00           C
ATOM   1588  B   BEA A1588     143.784  27.658 289.056  0.00  0.00           C
ATOM   1589  B   BEA A1589     144.076  26.942 288.353  0.00  0.00           C
ATOM   1590  B   BEA A1590     144.579  26.305 287.655  0.00  0.00           C
ATOM   1591  B   BEA A1591     145.130  25.770 287.011  0.00  0.00           C
ATOM   1592  B   BEA A1592     145.759  25.245 286.316  0.00  0.00           C
ATOM   1593  B   BEA A1593     146.993  24.356 284.917  0.00  0.00           C
ATOM   1594  B   BEA A1594     147.620  23.951 284.114  0.00  0.00           C
ATOM   1595  B   BEA A1595     148.137  23.636 283.333  0.00  0.00           C
ATOM   1596  B   BEA A1596     148.607  23.367 282.385  0.00  0.00           C
ATOM   1597  B   BEA A1597     148.899  23.217 281.439  0.00  0.00           C
ATOM   1598  B   BEA A1598     149.037  23.176 280.351  0.00  0.00           C
ATOM   1599  B   BEA A1599     148.989  23.252 279.311  0.00  0.00           C
ATOM   1600  B   BEA A1600     148.800  23.409 278.349  0.00  0.00           C
ATOM   1601  B   BEA A1601     148.463  23.655 277.336  0.00  0.00           C
ATOM   1602  B   BEA A1602     148.061  23.930 276.448  0.00  0.00           C
ATOM   1603  B   BEA A1603     147.573  24.247 275.572  0.00  0.00           C
ATOM   1604  B   BEA A1604     147.015  24.596 274.718  0.00  0.00           C
ATOM   1605  B   BEA A1605     146.449  24.937 273.949  0.00  0.00           C
ATOM   1606  B   BEA A1606     145.806  25.311 273.158  0.00  0.00           C
ATOM   1607  B   BEA A1607     145.194  25.656 272.463  0.00  0.00           C
ATOM   1608  B   BEA A1608     144.527  26.018 271.754  0.00  0.00           C
ATOM   1609  B   BEA A1609     143.811  26.394 271.038  0.00  0.00           C
ATOM   1610  B   BEA A1610     143.111  26.747 270.372  0.00  0.00           C
ATOM   1611  B   BEA A1611     142.377  27.101 269.705  0.00  0.00           C
ATOM   1612  B   BEA A1612     141.615  27.453 269.040  0.00  0.00           C
ATOM   1613  B   BEA A1613     140.896  27.769 268.434  0.00  0.00           C
ATOM   1614  B   BEA A1614     140.097  28.100 267.781  0.00  0.00           C
ATOM   1615  B   BEA A1615     139.289  28.414 267.139  0.00  0.00           C
ATOM   1616  B   BEA A1616     138.545  28.682 266.562  0.00  0.00           C
ATOM   1617  B   BEA A1617     137.738  28.948 265.948  0.00  0.00           C
ATOM   1618  B   BEA A1618     136.874  29.203 265.304  0.00  0.00           C
ATOM   1619  B   BEA A1619     136.094  29.404 264.731  0.00  0.00           C
ATOM   1620  B   BEA A1620     135.271  29.582 264.135  0.00  0.00           C
ATOM   1621  B   BEA A1621     134.413  29.728 263.519  0.00  0.00           C
ATOM   1622  B   BEA A1622     133.583  29.829 262.931  0.00  0.00           C
ATOM   1623  B   BEA A1623     132.717  29.893 262.326  0.00  0.00           C
ATOM   1624  B   BEA A1624     131.816  29.914 261.704  0.00  0.00           C
ATOM   1625  B   BEA A1625     131.003  29.893 261.150  0.00  0.00           C
ATOM   1626  B   BEA A1626     130.090  29.825 260.539  0.00  0.00           C
ATOM   1627  B   BEA A1627     129.260  29.722 259.993  0.00  0.00           C
ATOM   1628  B   BEA A1628     128.390  29.572 259.430  0.00  0.00           C
ATOM   1629  B   BEA A1629     127.479  29.369 258.851  0.00  0.00           C
ATOM   1630  B   BEA A1630     126.643  29.143 258.331  0.00  0.00           C
ATOM   1631  B   BEA A1631     125.763  28.864 257.795  0.00  0.00           C
ATOM   1632  B   BEA A1632     124.894  28.549 257.278  0.00  0.00           C
ATOM   1633  B   BEA A1633     124.036  28.199 256.779  0.00  0.00           C
ATOM   1634  B   BEA A1634     123.242  27.843 256.328  0.00  0.00           C
ATOM   1635  B   BEA A1635     122.397  27.432 255.861  0.00  0.00           C
ATOM   1636  B   BEA A1636     121.558  26.991 255.409  0.00  0.00           C
ATOM   1637  B   BEA A1637     119.888  26.028 254.548  0.00  0.00           C
ATOM   1638  B   BEA A1638     119.056  25.509 254.138  0.00  0.00           C
ATOM   1639  B   BEA A1639     118.224  24.966 253.741  0.00  0.00           C
ATOM   1640  B   BEA A1640     117.447  24.440 253.382  0.00  0.00           C
ATOM   1641  B   BEA A1641     116.613  23.858 253.010  0.00  0.00           C
ATOM   1642  B   BEA A1642     115.833  23.299 252.674  0.00  0.00           C
ATOM   1643  B   BEA A1643     115.050  22.725 252.348  0.00  0.00           C
ATOM   1644  B   BEA A1644     114.264  22.139 252.033  0.00  0.00           C
ATOM   1645  B   BEA A1645     113.420  21.502 251.707  0.00  0.00           C
ATOM   1646  B   BEA A1646     112.627  20.897 251.414  0.00  0.00           C
ATOM   1647  B   BEA A1647     111.830  20.286 251.130  0.00  0.00           C
ATOM   1648  B   BEA A1648     111.029  19.670 250.857  0.00  0.00           C
ATOM   1649  B   BEA A1649     110.222  19.053 250.593  0.00  0.00           C
ATOM   1650  B   BEA A1650     109.411  18.435 250.339  0.00  0.00           C
ATOM   1651  B   BEA A1651     108.595  17.818 250.094  0.00  0.00           C
ATOM   1652  B   BEA A1652     107.829  17.248 249.875  0.00  0.00           C
ATOM   1653  B   BEA A1653     107.002  16.641 249.648  0.00  0.00           C
ATOM   1654  B   BEA A1654     105.326  15.451 249.221  0.00  0.00           C
ATOM   1655  B   BEA A1655     104.478  14.873 249.020  0.00  0.00           C
ATOM   1656  B   BEA A1656     103.622  14.308 248.827  0.00  0.00           C
ATOM   1657  B   BEA A1657     102.758  13.758 248.642  0.00  0.00           C
ATOM   1658  B   BEA A1658     101.825  13.189 248.452  0.00  0.00           C
ATOM   1659  B   BEA A1659     100.942  12.676 248.282  0.00  0.00           C
ATOM   1660  B   BEA A1660     100.049  12.183 248.118  0.00  0.00           C
ATOM   1661  B   BEA A1661      99.146  11.712 247.961  0.00  0.00           C
ATOM   1662  B   BEA A1662      98.230  11.264 247.809  0.00  0.00           C
ATOM   1663  B   BEA A1663      97.301  10.841 247.663  0.00  0.00           C
ATOM   1664  B   BEA A1664      96.292  10.418 247.513  0.00  0.00           C
ATOM   1665  B   BEA A1665      95.332  10.051 247.377  0.00  0.00           C
ATOM   1666  B   BEA A1666      93.357   9.408 247.119  0.00  0.00           C
ATOM   1667  B   BEA A1667      92.338   9.135 246.995  0.00  0.00           C
ATOM   1668  B   BEA A1668      91.367   8.912 246.882  0.00  0.00           C
ATOM   1669  B   BEA A1669      90.371   8.722 246.772  0.00  0.00           C
ATOM   1670  B   BEA A1670      89.276   8.557 246.656  0.00  0.00           C
ATOM   1671  B   BEA A1671      88.299   8.448 246.557  0.00  0.00           C
ATOM   1672  B   BEA A1672      87.216   8.369 246.452  0.00  0.00           C
ATOM   1673  B   BEA A1673      86.177   8.335 246.355  0.00  0.00           C
ATOM   1674  B   BEA A1674      85.182   8.340 246.265  0.00  0.00           C
ATOM   1675  B   BEA A1675      84.153   8.382 246.175  0.00  0.00           C
ATOM   1676  B   BEA A1676      83.089   8.464 246.084  0.00  0.00           C
ATOM   1677  B   BEA A1677      82.000   8.581 245.992  0.00  0.00           C
ATOM   1678  B   BEA A1678      80.977   8.713 245.902  0.00  0.00           C
ATOM   1679  B   BEA A1679      79.949   8.863 245.808  0.00  0.00           C
ATOM   1680  B   BEA A1680      78.925   9.022 245.708  0.00  0.00           C
ATOM   1681  B   BEA A1681      77.916   9.183 245.601  0.00  0.00           C
ATOM   1682  B   BEA A1682      76.932   9.340 245.485  0.00  0.00           C
ATOM   1683  B   BEA A1683      75.903   9.497 245.350  0.00  0.00           C
ATOM   1684  B   BEA A1684      74.847   9.643 245.191  0.00  0.00           C
ATOM   1685  B   BEA A1685      73.853   9.758 245.019  0.00  0.00           C
ATOM   1686  B   BEA A1686      71.763   9.882 244.559  0.00  0.00           C
ATOM   1687  B   BEA A1687      70.784   9.850 244.276  0.00  0.00           C
ATOM   1688  B   BEA A1688      69.817   9.726 243.933  0.00  0.00           C
ATOM   1689  B   BEA A1689      68.891   9.477 243.517  0.00  0.00           C
ATOM   1690  B   BEA A1690      68.070   9.077 243.032  0.00  0.00           C
ATOM   1691  B   BEA A1691      67.384   8.507 242.477  0.00  0.00           C
ATOM   1692  B   BEA A1692      66.880   7.799 241.889  0.00  0.00           C
ATOM   1693  B   BEA A1693      66.529   6.986 241.273  0.00  0.00           C
ATOM   1694  B   BEA A1694      66.137   4.493 239.476  0.00  0.00           C
ATOM   1695  B   BEA A1695      66.150   3.660 238.864  0.00  0.00           C
ATOM   1696  B   BEA A1696      66.229   2.784 238.195  0.00  0.00           C
ATOM   1697  B   BEA A1697      66.352   2.018 237.576  0.00  0.00           C
ATOM   1698  B   BEA A1698      66.542   1.227 236.883  0.00  0.00           C
ATOM   1699  B   BEA A1699      66.784   0.519 236.185  0.00  0.00           C
ATOM   1700  B   BEA A1700      67.105  -0.128 235.416  0.00  0.00           C
ATOM   1701  B   BEA A1701      67.502  -0.632 234.605  0.00  0.00           C
ATOM   1702  B   BEA A1702      69.171  -0.949 232.012  0.00  0.00           C
ATOM   1703  B   BEA A1703      69.786  -0.653 231.234  0.00  0.00           C
ATOM   1704  B   BEA A1704      70.992   0.303 229.858  0.00  0.00           C
ATOM   1705  B   BEA A1705      71.596   0.926 229.221  0.00  0.00           C
ATOM   1706  B   BEA A1706      72.174   1.596 228.634  0.00  0.00           C
ATOM   1707  B   BEA A1707      72.714   2.278 228.103  0.00  0.00           C
ATOM   1708  B   BEA A1708      73.248   3.001 227.590  0.00  0.00           C
ATOM   1709  B   BEA A1709      73.770   3.748 227.099  0.00  0.00           C
ATOM   1710  B   BEA A1710      74.314   4.568 226.595  0.00  0.00           C
ATOM   1711  B   BEA A1711      74.795   5.325 226.153  0.00  0.00           C
ATOM   1712  B   BEA A1712      75.291   6.135 225.702  0.00  0.00           C
ATOM   1713  B   BEA A1713      76.273   7.822 224.810  0.00  0.00           C
ATOM   1714  B   BEA A1714      76.714   8.612 224.409  0.00  0.00           C
ATOM   1715  B   BEA A1715      77.159   9.431 224.001  0.00  0.00           C
ATOM   1716  B   BEA A1716      77.647  10.351 223.551  0.00  0.00           C
ATOM   1717  B   BEA A1717      78.055  11.136 223.171  0.00  0.00           C
ATOM   1718  B   BEA A1718      78.502  12.016 222.749  0.00  0.00           C
ATOM   1719  B   BEA A1719      78.945  12.908 222.324  0.00  0.00           C
ATOM   1720  B   BEA A1720      79.345  13.727 221.933  0.00  0.00           C
ATOM   1721  B   BEA A1721      79.777  14.631 221.501  0.00  0.00           C
ATOM   1722  B   BEA A1722      80.163  15.454 221.105  0.00  0.00           C
ATOM   1723  B   BEA A1723      80.577  16.353 220.669  0.00  0.00           C
ATOM   1724  B   BEA A1724      80.979  17.244 220.231  0.00  0.00           C
ATOM   1725  B   BEA A1725      81.369  18.122 219.792  0.00  0.00           C
ATOM   1726  B   BEA A1726      81.745  18.988 219.353  0.00  0.00           C
ATOM   1727  B   BEA A1727      82.109  19.841 218.913  0.00  0.00           C
ATOM   1728  B   BEA A1728      82.462  20.682 218.473  0.00  0.00           C
ATOM   1729  B   BEA A1729      82.834  21.587 217.992  0.00  0.00           C
ATOM   1730  B   BEA A1730      83.163  22.402 217.552  0.00  0.00           C
ATOM   1731  B   BEA A1731      83.511  23.280 217.071  0.00  0.00           C
ATOM   1732  B   BEA A1732      83.847  24.145 216.590  0.00  0.00           C
ATOM   1733  B   BEA A1733      84.172  24.996 216.110  0.00  0.00           C
ATOM   1734  B   BEA A1734      84.514  25.908 215.588  0.00  0.00           C
ATOM   1735  B   BEA A1735      84.818  26.732 215.109  0.00  0.00           C
ATOM   1736  B   BEA A1736      85.137  27.615 214.589  0.00  0.00           C
ATOM   1737  B   BEA A1737      85.446  28.484 214.069  0.00  0.00           C
ATOM   1738  B   BEA A1738      85.745  29.338 213.551  0.00  0.00           C
ATOM   1739  B   BEA A1739      86.035  30.179 213.035  0.00  0.00           C
ATOM   1740  B   BEA A1740      86.315  31.005 212.521  0.00  0.00           C
ATOM   1741  B   BEA A1741      86.609  31.886 211.966  0.00  0.00           C
ATOM   1742  B   BEA A1742      86.895  32.751 211.412  0.00  0.00           C
ATOM   1743  B   BEA A1743      87.171  33.601 210.862  0.00  0.00           C
ATOM   1744  B   BEA A1744      87.700  35.256 209.770  0.00  0.00           C
ATOM   1745  B   BEA A1745      87.974  36.125 209.185  0.00  0.00           C
ATOM   1746  B   BEA A1746      88.240  36.978 208.604  0.00  0.00           C
ATOM   1747  B   BEA A1747      88.499  37.815 208.027  0.00  0.00           C
ATOM   1748  B   BEA A1748      88.752  38.634 207.454  0.00  0.00           C
ATOM   1749  B   BEA A1749      89.259  40.286 206.281  0.00  0.00           C
ATOM   1750  B   BEA A1750      89.514  41.117 205.680  0.00  0.00           C
ATOM   1751  B   BEA A1751      89.764  41.929 205.086  0.00  0.00           C
ATOM   1752  B   BEA A1752      90.009  42.724 204.498  0.00  0.00           C
ATOM   1753  B   BEA A1753      90.269  43.560 203.873  0.00  0.00           C
ATOM   1754  B   BEA A1754      90.525  44.376 203.256  0.00  0.00           C
ATOM   1755  B   BEA A1755      90.778  45.172 202.647  0.00  0.00           C
ATOM   1756  B   BEA A1756      91.028  45.950 202.046  0.00  0.00           C
ATOM   1757  B   BEA A1757      91.560  47.555 200.786  0.00  0.00           C
ATOM   1758  B   BEA A1758      91.824  48.327 200.171  0.00  0.00           C
ATOM   1759  B   BEA A1759      92.106  49.131 199.524  0.00  0.00           C
ATOM   1760  B   BEA A1760      92.388  49.912 198.888  0.00  0.00           C
ATOM   1761  B   BEA A1761      92.671  50.671 198.265  0.00  0.00           C
ATOM   1762  B   BEA A1762      92.975  51.458 197.613  0.00  0.00           C
ATOM   1763  B   BEA A1763      93.281  52.221 196.974  0.00  0.00           C
ATOM   1764  B   BEA A1764      93.590  52.961 196.349  0.00  0.00           C
ATOM   1765  B   BEA A1765      93.923  53.724 195.699  0.00  0.00           C
ATOM   1766  B   BEA A1766      94.261  54.463 195.064  0.00  0.00           C
ATOM   1767  B   BEA A1767      94.625  55.222 194.406  0.00  0.00           C
ATOM   1768  B   BEA A1768      94.997  55.955 193.766  0.00  0.00           C
ATOM   1769  B   BEA A1769      95.399  56.705 193.105  0.00  0.00           C
ATOM   1770  B   BEA A1770      95.810  57.428 192.463  0.00  0.00           C
ATOM   1771  B   BEA A1771      96.231  58.124 191.840  0.00  0.00           C
ATOM   1772  B   BEA A1772      96.689  58.835 191.201  0.00  0.00           C
ATOM   1773  B   BEA A1773      97.159  59.517 190.582  0.00  0.00           C
ATOM   1774  B   BEA A1774      97.671  60.212 189.949  0.00  0.00           C
ATOM   1775  B   BEA A1775      98.169  60.841 189.372  0.00  0.00           C
ATOM   1776  B   BEA A1776      98.745  61.518 188.749  0.00  0.00           C
ATOM   1777  B   BEA A1777      99.309  62.132 188.180  0.00  0.00           C
ATOM   1778  B   BEA A1778      99.927  62.756 187.602  0.00  0.00           C
ATOM   1779  B   BEA A1779     100.569  63.354 187.045  0.00  0.00           C
ATOM   1780  B   BEA A1780     101.275  63.960 186.481  0.00  0.00           C
ATOM   1781  B   BEA A1781     101.975  64.511 185.967  0.00  0.00           C
ATOM   1782  B   BEA A1782     102.706  65.041 185.473  0.00  0.00           C
ATOM   1783  B   BEA A1783     103.515  65.578 184.974  0.00  0.00           C
ATOM   1784  B   BEA A1784     104.278  66.042 184.545  0.00  0.00           C
ATOM   1785  B   BEA A1785     105.126  66.514 184.110  0.00  0.00           C
ATOM   1786  B   BEA A1786     105.973  66.945 183.716  0.00  0.00           C
ATOM   1787  B   BEA A1787     106.868  67.360 183.339  0.00  0.00           C
ATOM   1788  B   BEA A1788     107.815  67.760 182.982  0.00  0.00           C
ATOM   1789  B   BEA A1789     108.707  68.104 182.679  0.00  0.00           C
ATOM   1790  B   BEA A1790     109.645  68.439 182.392  0.00  0.00           C
ATOM   1791  B   BEA A1791     110.629  68.764 182.122  0.00  0.00           C
ATOM   1792  B   BEA A1792     111.597  69.064 181.884  0.00  0.00           C
ATOM   1793  B   BEA A1793     112.605  69.358 181.663  0.00  0.00           C
ATOM   1794  B   BEA A1794     113.588  69.630 181.472  0.00  0.00           C
ATOM   1795  B   BEA A1795     114.541  69.884 181.307  0.00  0.00           C
ATOM   1796  B   BEA A1796     115.589  70.152 181.148  0.00  0.00           C
ATOM   1797  B   BEA A1797     116.601  70.404 181.016  0.00  0.00           C
ATOM   1798  B   BEA A1798     117.573  70.641 180.907  0.00  0.00           C
ATOM   1799  B   BEA A1799     118.635  70.896 180.808  0.00  0.00           C
ATOM   1800  B   BEA A1800     119.651  71.139 180.731  0.00  0.00           C
ATOM   1801  B   BEA A1801     120.618  71.370 180.674  0.00  0.00           C
ATOM   1802  B   BEA A1802     121.670  71.622 180.629  0.00  0.00           C
ATOM   1803  B   BEA A1803     122.667  71.864 180.603  0.00  0.00           C
ATOM   1804  B   BEA A1804     123.678  72.113 180.592  0.00  0.00           C
ATOM   1805  B   BEA A1805     125.731  72.637 180.617  0.00  0.00           C
ATOM   1806  B   BEA A1806     126.699  72.896 180.651  0.00  0.00           C
ATOM   1807  B   BEA A1807     127.745  73.184 180.703  0.00  0.00           C
ATOM   1808  B   BEA A1808     128.724  73.465 180.767  0.00  0.00           C
ATOM   1809  B   BEA A1809     129.707  73.757 180.846  0.00  0.00           C
ATOM   1810  B   BEA A1810     130.691  74.064 180.939  0.00  0.00           C
ATOM   1811  B   BEA A1811     131.676  74.384 181.047  0.00  0.00           C
ATOM   1812  B   BEA A1812     132.660  74.720 181.170  0.00  0.00           C
ATOM   1813  B   BEA A1813     133.643  75.073 181.308  0.00  0.00           C
ATOM   1814  B   BEA A1814     135.597  75.832 181.631  0.00  0.00           C
ATOM   1815  B   BEA A1815     136.567  76.241 181.815  0.00  0.00           C
ATOM   1816  B   BEA A1816     138.420  77.092 182.215  0.00  0.00           C
ATOM   1817  B   BEA A1817     139.303  77.533 182.429  0.00  0.00           C
ATOM   1818  B   BEA A1818     140.244  78.031 182.675  0.00  0.00           C
ATOM   1819  B   BEA A1819     141.110  78.519 182.918  0.00  0.00           C
ATOM   1820  B   BEA A1820     141.968  79.031 183.176  0.00  0.00           C
ATOM   1821  B   BEA A1821     143.655  80.136 183.737  0.00  0.00           C
ATOM   1822  B   BEA A1822     144.483  80.731 184.041  0.00  0.00           C
ATOM   1823  B   BEA A1823     145.241  81.311 184.337  0.00  0.00           C
ATOM   1824  B   BEA A1824     146.048  81.967 184.672  0.00  0.00           C
ATOM   1825  B   BEA A1825     146.786  82.605 184.997  0.00  0.00           C
ATOM   1826  B   BEA A1826     147.515  83.269 185.334  0.00  0.00           C
ATOM   1827  B   BEA A1827     148.233  83.961 185.685  0.00  0.00           C
ATOM   1828  B   BEA A1828     148.942  84.679 186.047  0.00  0.00           C
ATOM   1829  B   BEA A1829     149.588  85.365 186.392  0.00  0.00           C
ATOM   1830  B   BEA A1830     150.276  86.132 186.776  0.00  0.00           C
ATOM   1831  B   BEA A1831     151.520  87.617 187.512  0.00  0.00           C
ATOM   1832  B   BEA A1832     152.128  88.389 187.891  0.00  0.00           C
ATOM   1833  B   BEA A1833     152.725  89.180 188.277  0.00  0.00           C
ATOM   1834  B   BEA A1834     153.266  89.926 188.637  0.00  0.00           C
ATOM   1835  B   BEA A1835     153.843  90.752 189.034  0.00  0.00           C
ATOM   1836  B   BEA A1836     154.364  91.528 189.403  0.00  0.00           C
ATOM   1837  B   BEA A1837     154.919  92.384 189.806  0.00  0.00           C
ATOM   1838  B   BEA A1838     155.420  93.187 190.181  0.00  0.00           C
ATOM   1839  B   BEA A1839     155.912  94.001 190.557  0.00  0.00           C
ATOM   1840  B   BEA A1840     156.392  94.826 190.934  0.00  0.00           C
ATOM   1841  B   BEA A1841     156.902  95.730 191.342  0.00  0.00           C
ATOM   1842  B   BEA A1842     157.360  96.573 191.718  0.00  0.00           C
ATOM   1843  B   BEA A1843     157.807  97.423 192.092  0.00  0.00           C
ATOM   1844  B   BEA A1844     158.244  98.280 192.464  0.00  0.00           C
ATOM   1845  B   BEA A1845     158.669  99.141 192.832  0.00  0.00           C
ATOM   1846  B   BEA A1846     159.116 100.080 193.227  0.00  0.00           C
ATOM   1847  B   BEA A1847     159.517 100.948 193.586  0.00  0.00           C
ATOM   1848  B   BEA A1848     159.907 101.818 193.940  0.00  0.00           C
ATOM   1849  B   BEA A1849     160.316 102.761 194.317  0.00  0.00           C
ATOM   1850  B   BEA A1850     160.681 103.630 194.657  0.00  0.00           C
ATOM   1851  B   BEA A1851     161.064 104.571 195.017  0.00  0.00           C
ATOM   1852  B   BEA A1852     161.433 105.508 195.368  0.00  0.00           C
ATOM   1853  B   BEA A1853     161.760 106.366 195.681  0.00  0.00           C
ATOM   1854  B   BEA A1854     162.103 107.291 196.010  0.00  0.00           C
ATOM   1855  B   BEA A1855     162.459 108.283 196.353  0.00  0.00           C
ATOM   1856  B   BEA A1856     162.773 109.191 196.656  0.00  0.00           C
ATOM   1857  B   BEA A1857     163.099 110.162 196.970  0.00  0.00           C
ATOM   1858  B   BEA A1858     163.410 111.119 197.268  0.00  0.00           C
ATOM   1859  B   BEA A1859     163.706 112.062 197.549  0.00  0.00           C
ATOM   1860  B   BEA A1860     164.008 113.060 197.833  0.00  0.00           C
ATOM   1861  B   BEA A1861     164.294 114.040 198.098  0.00  0.00           C
ATOM   1862  B   BEA A1862     164.564 114.998 198.341  0.00  0.00           C
ATOM   1863  B   BEA A1863     165.093 116.982 198.795  0.00  0.00           C
ATOM   1864  B   BEA A1864     165.331 117.933 198.985  0.00  0.00           C
ATOM   1865  B   BEA A1865     165.569 118.920 199.163  0.00  0.00           C
ATOM   1866  B   BEA A1866     165.804 119.940 199.324  0.00  0.00           C
ATOM   1867  B   BEA A1867     166.034 120.987 199.461  0.00  0.00           C
ATOM   1868  B   BEA A1868     166.244 121.989 199.565  0.00  0.00           C
ATOM   1869  B   BEA A1869     166.446 123.008 199.639  0.00  0.00           C
ATOM   1870  B   BEA A1870     166.638 124.038 199.678  0.00  0.00           C
ATOM   1871  B   BEA A1871     166.819 125.070 199.678  0.00  0.00           C
ATOM   1872  B   BEA A1872     166.986 126.099 199.632  0.00  0.00           C
ATOM   1873  B   BEA A1873     167.139 127.116 199.535  0.00  0.00           C
ATOM   1874  B   BEA A1874     167.283 128.168 199.373  0.00  0.00           C
ATOM   1875  B   BEA A1875     167.407 129.191 199.144  0.00  0.00           C
ATOM   1876  B   BEA A1876     167.511 130.179 198.842  0.00  0.00           C
ATOM   1877  B   BEA A1877     167.594 131.127 198.459  0.00  0.00           C
ATOM   1878  B   BEA A1878     167.658 132.075 197.962  0.00  0.00           C
ATOM   1879  B   BEA A1879     167.697 132.935 197.381  0.00  0.00           C
ATOM   1880  B   BEA A1880     167.710 133.716 196.710  0.00  0.00           C
ATOM   1881  B   BEA A1881     167.700 134.424 195.935  0.00  0.00           C
ATOM   1882  B   BEA A1882     167.665 135.039 195.088  0.00  0.00           C
ATOM   1883  B   BEA A1883     167.604 135.573 194.173  0.00  0.00           C
ATOM   1884  B   BEA A1884     167.519 136.015 193.248  0.00  0.00           C
ATOM   1885  B   BEA A1885     167.409 136.396 192.276  0.00  0.00           C
ATOM   1886  B   BEA A1886     167.280 136.707 191.322  0.00  0.00           C
ATOM   1887  B   BEA A1887     167.117 136.985 190.288  0.00  0.00           C
ATOM   1888  B   BEA A1888     166.742 137.389 188.298  0.00  0.00           C
ATOM   1889  B   BEA A1889     166.523 137.539 187.305  0.00  0.00           C
ATOM   1890  B   BEA A1890     166.271 137.666 186.259  0.00  0.00           C
ATOM   1891  B   BEA A1891     165.714 137.840 184.228  0.00  0.00           C
ATOM   1892  B   BEA A1892     165.416 137.894 183.256  0.00  0.00           C
ATOM   1893  B   BEA A1893     165.085 137.934 182.251  0.00  0.00           C
ATOM   1894  B   BEA A1894     164.745 137.958 181.288  0.00  0.00           C
ATOM   1895  B   BEA A1895     164.372 137.970 180.299  0.00  0.00           C
ATOM   1896  B   BEA A1896     163.996 137.971 179.359  0.00  0.00           C
ATOM   1897  B   BEA A1897     163.587 137.962 178.401  0.00  0.00           C
ATOM   1898  B   BEA A1898     163.146 137.945 177.426  0.00  0.00           C
ATOM   1899  B   BEA A1899     162.671 137.921 176.437  0.00  0.00           C
ATOM   1900  B   BEA A1900     162.197 137.891 175.508  0.00  0.00           C
ATOM   1901  B   BEA A1901     161.730 137.860 174.641  0.00  0.00           C
ATOM   1902  B   BEA A1902     161.191 137.821 173.695  0.00  0.00           C
ATOM   1903  B   BEA A1903     160.662 137.782 172.814  0.00  0.00           C
ATOM   1904  B   BEA A1904     160.099 137.741 171.930  0.00  0.00           C
ATOM   1905  B   BEA A1905     159.504 137.698 171.042  0.00  0.00           C
ATOM   1906  B   BEA A1906     158.924 137.657 170.223  0.00  0.00           C
ATOM   1907  B   BEA A1907     158.313 137.617 169.404  0.00  0.00           C
ATOM   1908  B   BEA A1908     157.670 137.577 168.586  0.00  0.00           C
ATOM   1909  B   BEA A1909     156.992 137.539 167.769  0.00  0.00           C
ATOM   1910  B   BEA A1910     156.280 137.504 166.957  0.00  0.00           C
ATOM   1911  B   BEA A1911     155.594 137.473 166.215  0.00  0.00           C
ATOM   1912  B   BEA A1912     154.874 137.446 165.477  0.00  0.00           C
ATOM   1913  B   BEA A1913     154.120 137.424 164.744  0.00  0.00           C
ATOM   1914  B   BEA A1914     153.330 137.406 164.019  0.00  0.00           C
ATOM   1915  B   BEA A1915     152.504 137.393 163.302  0.00  0.00           C
ATOM   1916  B   BEA A1916     151.712 137.388 162.653  0.00  0.00           C
ATOM   1917  B   BEA A1917     150.885 137.388 162.011  0.00  0.00           C
ATOM   1918  B   BEA A1918     150.022 137.395 161.380  0.00  0.00           C
ATOM   1919  B   BEA A1919     149.209 137.407 160.816  0.00  0.00           C
ATOM   1920  B   BEA A1920     148.296 137.422 160.216  0.00  0.00           C
ATOM   1921  B   BEA A1921     147.457 137.436 159.692  0.00  0.00           C
ATOM   1922  B   BEA A1922     146.537 137.448 159.147  0.00  0.00           C
ATOM   1923  B   BEA A1923     145.631 137.454 158.639  0.00  0.00           C
ATOM   1924  B   BEA A1924     144.670 137.452 158.130  0.00  0.00           C
ATOM   1925  B   BEA A1925     143.750 137.437 157.674  0.00  0.00           C
ATOM   1926  B   BEA A1926     142.808 137.405 157.238  0.00  0.00           C
ATOM   1927  B   BEA A1927     141.867 137.350 156.838  0.00  0.00           C
ATOM   1928  B   BEA A1928     140.884 137.259 156.463  0.00  0.00           C
ATOM   1929  B   BEA A1929     138.933 136.918 155.893  0.00  0.00           C
ATOM   1930  B   BEA A1930     137.028 136.071 155.793  0.00  0.00           C
ATOM   1931  B   BEA A1931     136.399 135.300 156.149  0.00  0.00           C
ATOM   1932  B   BEA A1932     136.216 134.493 156.700  0.00  0.00           C
ATOM   1933  B   BEA A1933     136.287 133.680 157.361  0.00  0.00           C
ATOM   1934  B   BEA A1934     136.500 132.897 158.075  0.00  0.00           C
ATOM   1935  B   BEA A1935     136.786 132.175 158.797  0.00  0.00           C
ATOM   1936  B   BEA A1936     137.111 131.510 159.516  0.00  0.00           C
ATOM   1937  B   BEA A1937     137.463 130.882 160.251  0.00  0.00           C
ATOM   1938  B   BEA A1938     137.849 130.264 161.038  0.00  0.00           C
ATOM   1939  B   BEA A1939     138.219 129.722 161.791  0.00  0.00           C
ATOM   1940  B   BEA A1940     138.616 129.186 162.620  0.00  0.00           C
ATOM   1941  B   BEA A1941     138.988 128.720 163.440  0.00  0.00           C
ATOM   1942  B   BEA A1942     139.372 128.280 164.362  0.00  0.00           C
ATOM   1943  B   BEA A1943     139.706 127.938 165.290  0.00  0.00           C
ATOM   1944  B   BEA A1944     139.979 127.709 166.256  0.00  0.00           C
ATOM   1945  B   BEA A1945     140.154 127.642 167.285  0.00  0.00           C
ATOM   1946  B   BEA A1946     140.161 127.814 168.302  0.00  0.00           C
ATOM   1947  B   BEA A1947     139.988 128.233 169.254  0.00  0.00           C
ATOM   1948  B   BEA A1948     139.692 128.830 170.093  0.00  0.00           C
ATOM   1949  B   BEA A1949     139.346 129.501 170.792  0.00  0.00           C
ATOM   1950  B   BEA A1950     138.590 130.999 171.970  0.00  0.00           C
ATOM   1951  B   BEA A1951     137.833 132.656 172.990  0.00  0.00           C
ATOM   1952  B   BEA A1952     137.476 133.546 173.476  0.00  0.00           C
ATOM   1953  B   BEA A1953     137.160 134.444 173.942  0.00  0.00           C
ATOM   1954  B   BEA A1954     136.902 135.325 174.384  0.00  0.00           C
ATOM   1955  B   BEA A1955     136.705 136.232 174.835  0.00  0.00           C
ATOM   1956  B   BEA A1956     136.592 137.197 175.322  0.00  0.00           C
ATOM   1957  B   BEA A1957     136.613 138.120 175.810  0.00  0.00           C
ATOM   1958  B   BEA A1958     136.796 138.976 176.302  0.00  0.00           C
ATOM   1959  B   BEA A1959     137.196 139.816 176.843  0.00  0.00           C
ATOM   1960  B   BEA A1960     137.745 140.528 177.355  0.00  0.00           C
ATOM   1961  B   BEA A1961     138.412 141.149 177.844  0.00  0.00           C
ATOM   1962  B   BEA A1962     139.165 141.701 178.313  0.00  0.00           C
ATOM   1963  B   BEA A1963     139.972 142.198 178.757  0.00  0.00           C
ATOM   1964  B   BEA A1964     140.801 142.650 179.172  0.00  0.00           C
ATOM   1965  B   BEA A1965     141.682 143.095 179.581  0.00  0.00           C
ATOM   1966  B   BEA A1966     142.593 143.539 179.979  0.00  0.00           C
ATOM   1967  B   BEA A1967     143.443 143.956 180.333  0.00  0.00           C
ATOM   1968  B   BEA A1968     144.336 144.415 180.693  0.00  0.00           C
ATOM   1969  B   BEA A1969     145.182 144.888 181.025  0.00  0.00           C
ATOM   1970  B   BEA A1970     146.016 145.416 181.348  0.00  0.00           C
ATOM   1971  B   BEA A1971     146.806 146.010 181.655  0.00  0.00           C
ATOM   1972  B   BEA A1972     147.570 146.728 181.958  0.00  0.00           C
ATOM   1973  B   BEA A1973     148.214 147.492 182.223  0.00  0.00           C
ATOM   1974  B   BEA A1974     148.759 148.305 182.462  0.00  0.00           C
ATOM   1975  B   BEA A1975     149.249 149.229 182.694  0.00  0.00           C
ATOM   1976  B   BEA A1976     149.635 150.157 182.901  0.00  0.00           C
ATOM   1977  B   BEA A1977     149.956 151.146 183.101  0.00  0.00           C
ATOM   1978  B   BEA A1978     150.202 152.132 183.288  0.00  0.00           C
ATOM   1979  B   BEA A1979     150.400 153.173 183.479  0.00  0.00           C
ATOM   1980  B   BEA A1980     150.544 154.196 183.666  0.00  0.00           C
ATOM   1981  B   BEA A1981     150.646 155.194 183.852  0.00  0.00           C
ATOM   1982  B   BEA A1982     150.721 156.228 184.053  0.00  0.00           C
ATOM   1983  B   BEA A1983     150.768 157.221 184.258  0.00  0.00           C
ATOM   1984  B   BEA A1984     150.799 158.239 184.483  0.00  0.00           C
ATOM   1985  B   BEA A1985     150.817 159.276 184.731  0.00  0.00           C
ATOM   1986  B   BEA A1986     150.826 160.327 185.007  0.00  0.00           C
ATOM   1987  B   BEA A1987     150.832 161.313 185.291  0.00  0.00           C
ATOM   1988  B   BEA A1988     150.838 162.305 185.606  0.00  0.00           C
ATOM   1989  B   BEA A1989     150.851 163.297 185.954  0.00  0.00           C
ATOM   1990  B   BEA A1990     150.874 164.286 186.339  0.00  0.00           C
ATOM   1991  B   BEA A1991     150.908 165.197 186.731  0.00  0.00           C
ATOM   1992  B   BEA A1992     150.964 166.172 187.197  0.00  0.00           C
ATOM   1993  B   BEA A1993     151.037 167.067 187.672  0.00  0.00           C
ATOM   1994  B   BEA A1994     151.135 167.951 188.192  0.00  0.00           C
ATOM   1995  B   BEA A1995     151.260 168.825 188.760  0.00  0.00           C
ATOM   1996  B   BEA A1996     151.414 169.686 189.373  0.00  0.00           C
ATOM   1997  B   BEA A1997     151.594 170.533 190.029  0.00  0.00           C
ATOM   1998  B   BEA A1998     151.785 171.305 190.672  0.00  0.00           C
ATOM   1999  B   BEA A1999     151.999 172.063 191.347  0.00  0.00           C
ATOM   2000  B   BEA A2000     152.236 172.806 192.052  0.00  0.00           C
ATOM   2001  B   BEA A2001     152.494 173.533 192.783  0.00  0.00           C
ATOM   2002  B   BEA A2002     152.751 174.187 193.476  0.00  0.00           C
ATOM   2003  B   BEA A2003     153.048 174.879 194.247  0.00  0.00           C
ATOM   2004  B   BEA A2004     153.673 176.147 195.766  0.00  0.00           C
ATOM   2005  B   BEA A2005     154.022 176.774 196.568  0.00  0.00           C
ATOM   2006  B   BEA A2006     154.387 177.375 197.373  0.00  0.00           C
ATOM   2007  B   BEA A2007     154.734 177.905 198.112  0.00  0.00           C
ATOM   2008  B   BEA A2008     155.122 178.455 198.907  0.00  0.00           C
ATOM   2009  B   BEA A2009     155.552 179.018 199.756  0.00  0.00           C
ATOM   2010  B   BEA A2010     156.404 180.007 201.334  0.00  0.00           C
ATOM   2011  B   BEA A2011     156.890 180.506 202.177  0.00  0.00           C
ATOM   2012  B   BEA A2012     157.379 180.966 202.986  0.00  0.00           C
ATOM   2013  B   BEA A2013     157.867 181.386 203.754  0.00  0.00           C
ATOM   2014  B   BEA A2014     158.426 181.824 204.587  0.00  0.00           C
ATOM   2015  B   BEA A2015     158.979 182.212 205.361  0.00  0.00           C
ATOM   2016  B   BEA A2016     159.558 182.576 206.118  0.00  0.00           C
ATOM   2017  B   BEA A2017     160.200 182.929 206.893  0.00  0.00           C
ATOM   2018  B   BEA A2018     160.857 183.240 207.615  0.00  0.00           C
ATOM   2019  B   BEA A2019     161.603 183.531 208.345  0.00  0.00           C
ATOM   2020  B   BEA A2020     162.344 183.758 208.973  0.00  0.00           C
ATOM   2021  B   BEA A2021     163.192 183.942 209.565  0.00  0.00           C
ATOM   2022  B   BEA A2022     164.132 184.053 210.053  0.00  0.00           C
ATOM   2023  B   BEA A2023     165.117 184.060 210.360  0.00  0.00           C
ATOM   2024  B   BEA A2024     166.175 183.946 210.445  0.00  0.00           C
ATOM   2025  B   BEA A2025     167.156 183.735 210.302  0.00  0.00           C
ATOM   2026  B   BEA A2026     168.101 183.441 209.968  0.00  0.00           C
ATOM   2027  B   BEA A2027     168.982 183.094 209.484  0.00  0.00           C
ATOM   2028  B   BEA A2028     169.758 182.732 208.922  0.00  0.00           C
ATOM   2029  B   BEA A2029     170.499 182.341 208.266  0.00  0.00           C
ATOM   2030  B   BEA A2030     171.159 181.958 207.584  0.00  0.00           C
ATOM   2031  B   BEA A2031     171.807 181.551 206.823  0.00  0.00           C
ATOM   2032  B   BEA A2032     172.401 181.154 206.046  0.00  0.00           C
ATOM   2033  B   BEA A2033     172.938 180.776 205.277  0.00  0.00           C
ATOM   2034  B   BEA A2034     173.486 180.372 204.426  0.00  0.00           C
ATOM   2035  B   BEA A2035     173.971 180.001 203.614  0.00  0.00           C
ATOM   2036  B   BEA A2036     174.463 179.613 202.736  0.00  0.00           C
ATOM   2037  B   BEA A2037     174.890 179.267 201.925  0.00  0.00           C
ATOM   2038  B   BEA A2038     175.353 178.884 200.995  0.00  0.00           C
ATOM   2039  B   BEA A2039     175.751 178.548 200.152  0.00  0.00           C
ATOM   2040  B   BEA A2040     176.149 178.208 199.267  0.00  0.00           C
ATOM   2041  B   BEA A2041     176.546 177.865 198.342  0.00  0.00           C
ATOM   2042  B   BEA A2042     176.939 177.522 197.379  0.00  0.00           C
ATOM   2043  B   BEA A2043     177.299 177.206 196.458  0.00  0.00           C
ATOM   2044  B   BEA A2044     177.654 176.895 195.508  0.00  0.00           C
ATOM   2045  B   BEA A2045     177.975 176.613 194.612  0.00  0.00           C
ATOM   2046  B   BEA A2046     178.319 176.312 193.611  0.00  0.00           C
ATOM   2047  B   BEA A2047     178.629 176.044 192.670  0.00  0.00           C
ATOM   2048  B   BEA A2048     178.933 175.785 191.712  0.00  0.00           C
ATOM   2049  B   BEA A2049     179.230 175.536 190.737  0.00  0.00           C
ATOM   2050  B   BEA A2050     179.518 175.299 189.748  0.00  0.00           C
ATOM   2051  B   BEA A2051     179.798 175.076 188.747  0.00  0.00           C
ATOM   2052  B   BEA A2052     180.046 174.884 187.824  0.00  0.00           C
ATOM   2053  B   BEA A2053     180.309 174.691 186.807  0.00  0.00           C
ATOM   2054  B   BEA A2054     180.561 174.515 185.784  0.00  0.00           C
ATOM   2055  B   BEA A2055     180.804 174.357 184.758  0.00  0.00           C
ATOM   2056  B   BEA A2056     181.015 174.231 183.819  0.00  0.00           C
ATOM   2057  B   BEA A2057     181.237 174.113 182.792  0.00  0.00           C
ATOM   2058  B   BEA A2058     181.446 174.017 181.767  0.00  0.00           C
ATOM   2059  B   BEA A2059     181.645 173.944 180.747  0.00  0.00           C
ATOM   2060  B   BEA A2060     181.831 173.895 179.734  0.00  0.00           C
ATOM   2061  B   BEA A2061     182.020 173.869 178.640  0.00  0.00           C
ATOM   2062  B   BEA A2062     182.343 173.904 176.574  0.00  0.00           C
ATOM   2063  B   BEA A2063     182.479 173.961 175.603  0.00  0.00           C
ATOM   2064  B   BEA A2064     182.613 174.053 174.561  0.00  0.00           C
ATOM   2065  B   BEA A2065     182.733 174.178 173.536  0.00  0.00           C
ATOM   2066  B   BEA A2066     182.847 174.351 172.445  0.00  0.00           C
ATOM   2067  B   BEA A2067     182.938 174.545 171.458  0.00  0.00           C
ATOM   2068  B   BEA A2068     183.081 175.059 169.462  0.00  0.00           C
ATOM   2069  B   BEA A2069     183.134 175.384 168.457  0.00  0.00           C
ATOM   2070  B   BEA A2070     183.174 175.744 167.473  0.00  0.00           C
ATOM   2071  B   BEA A2071     183.204 176.139 166.512  0.00  0.00           C
ATOM   2072  B   BEA A2072     183.227 176.600 165.499  0.00  0.00           C
ATOM   2073  B   BEA A2073     183.240 177.057 164.586  0.00  0.00           C
ATOM   2074  B   BEA A2074     183.248 177.542 163.696  0.00  0.00           C
ATOM   2075  B   BEA A2075     183.253 178.093 162.762  0.00  0.00           C
ATOM   2076  B   BEA A2076     183.255 178.625 161.924  0.00  0.00           C
ATOM   2077  B   BEA A2077     183.257 179.223 161.047  0.00  0.00           C
ATOM   2078  B   BEA A2078     183.261 179.841 160.201  0.00  0.00           C
ATOM   2079  B   BEA A2079     183.268 180.476 159.386  0.00  0.00           C
ATOM   2080  B   BEA A2080     183.300 181.836 157.800  0.00  0.00           C
ATOM   2081  B   BEA A2081     183.329 182.556 157.035  0.00  0.00           C
ATOM   2082  B   BEA A2082     183.374 183.336 156.257  0.00  0.00           C
ATOM   2083  B   BEA A2083     183.429 184.063 155.576  0.00  0.00           C
ATOM   2084  B   BEA A2084     183.504 184.843 154.889  0.00  0.00           C
ATOM   2085  B   BEA A2085     183.604 185.674 154.204  0.00  0.00           C
ATOM   2086  B   BEA A2086     183.872 187.300 152.992  0.00  0.00           C
ATOM   2087  B   BEA A2087     184.295 189.076 151.858  0.00  0.00           C
ATOM   2088  B   BEA A2088     184.557 189.923 151.386  0.00  0.00           C
ATOM   2089  B   BEA A2089     184.872 190.793 150.948  0.00  0.00           C
ATOM   2090  B   BEA A2090     185.276 191.734 150.530  0.00  0.00           C
ATOM   2091  B   BEA A2091     185.705 192.582 150.207  0.00  0.00           C
ATOM   2092  B   BEA A2092     186.215 193.442 149.936  0.00  0.00           C
ATOM   2093  B   BEA A2093     186.824 194.310 149.727  0.00  0.00           C
ATOM   2094  B   BEA A2094     188.198 195.842 149.548  0.00  0.00           C
ATOM   2095  B   BEA A2095     188.961 196.530 149.558  0.00  0.00           C
ATOM   2096  B   BEA A2096     189.803 197.204 149.626  0.00  0.00           C
ATOM   2097  B   BEA A2097     190.615 197.790 149.734  0.00  0.00           C
ATOM   2098  B   BEA A2098     191.493 198.371 149.886  0.00  0.00           C
ATOM   2099  B   BEA A2099     192.375 198.913 150.067  0.00  0.00           C
ATOM   2100  B   BEA A2100     193.251 199.418 150.268  0.00  0.00           C
ATOM   2101  B   BEA A2101     194.174 199.923 150.498  0.00  0.00           C
ATOM   2102  B   BEA A2102     195.074 200.394 150.736  0.00  0.00           C
ATOM   2103  B   BEA A2103     195.943 200.834 150.976  0.00  0.00           C
ATOM   2104  B   BEA A2104     196.908 201.311 151.250  0.00  0.00           C
ATOM   2105  B   BEA A2105     197.761 201.725 151.497  0.00  0.00           C
ATOM   2106  B   BEA A2106     198.701 202.177 151.772  0.00  0.00           C
ATOM   2107  B   BEA A2107     199.586 202.601 152.031  0.00  0.00           C
ATOM   2108  B   BEA A2108     200.551 203.064 152.313  0.00  0.00           C
ATOM   2109  B   BEA A2109     201.456 203.499 152.576  0.00  0.00           C
ATOM   2110  B   BEA A2110     202.369 203.940 152.840  0.00  0.00           C
ATOM   2111  B   BEA A2111     203.288 204.387 153.105  0.00  0.00           C
ATOM   2112  B   BEA A2112     204.143 204.804 153.350  0.00  0.00           C
ATOM   2113  B   BEA A2113     205.074 205.261 153.614  0.00  0.00           C
ATOM   2114  B   BEA A2114     206.007 205.723 153.878  0.00  0.00           C
ATOM   2115  B   BEA A2115     206.873 206.154 154.120  0.00  0.00           C
ATOM   2116  B   BEA A2116     207.811 206.626 154.380  0.00  0.00           C
ATOM   2117  B   BEA A2117     208.678 207.066 154.618  0.00  0.00           C
ATOM   2118  B   BEA A2118     209.615 207.547 154.873  0.00  0.00           C
ATOM   2119  B   BEA A2119     210.551 208.033 155.124  0.00  0.00           C
ATOM   2120  B   BEA A2120     211.413 208.486 155.352  0.00  0.00           C
ATOM   2121  B   BEA A2121     212.343 208.981 155.595  0.00  0.00           C
ATOM   2122  B   BEA A2122     213.197 209.442 155.814  0.00  0.00           C
ATOM   2123  B   BEA A2123     215.027 210.452 156.273  0.00  0.00           C
ATOM   2124  B   BEA A2124     215.862 210.923 156.477  0.00  0.00           C
ATOM   2125  B   BEA A2125     216.758 211.438 156.691  0.00  0.00           C
ATOM   2126  B   BEA A2126     217.643 211.956 156.897  0.00  0.00           C
ATOM   2127  B   BEA A2127     218.518 212.478 157.096  0.00  0.00           C
ATOM   2128  B   BEA A2128     219.447 213.044 157.301  0.00  0.00           C
ATOM   2129  B   BEA A2129     220.297 213.573 157.483  0.00  0.00           C
ATOM   2130  B   BEA A2130     221.198 214.146 157.670  0.00  0.00           C
ATOM   2131  B   BEA A2131     222.020 214.681 157.834  0.00  0.00           C
ATOM   2132  B   BEA A2132     222.889 215.261 158.000  0.00  0.00           C
ATOM   2133  B   BEA A2133     223.741 215.844 158.155  0.00  0.00           C
ATOM   2134  B   BEA A2134     224.575 216.430 158.300  0.00  0.00           C
ATOM   2135  B   BEA A2135     225.450 217.063 158.442  0.00  0.00           C
ATOM   2136  B   BEA A2136     226.244 217.655 158.562  0.00  0.00           C
ATOM   2137  B   BEA A2137     227.076 218.294 158.678  0.00  0.00           C
ATOM   2138  B   BEA A2138     227.884 218.936 158.781  0.00  0.00           C
ATOM   2139  B   BEA A2139     229.483 220.275 158.949  0.00  0.00           C
ATOM   2140  B   BEA A2140     230.270 220.973 159.012  0.00  0.00           C
ATOM   2141  B   BEA A2141     231.029 221.674 159.059  0.00  0.00           C
ATOM   2142  B   BEA A2142     231.810 222.427 159.092  0.00  0.00           C
ATOM   2143  B   BEA A2143     232.559 223.185 159.105  0.00  0.00           C
ATOM   2144  B   BEA A2144     233.961 224.713 159.075  0.00  0.00           C
ATOM   2145  B   BEA A2145     234.613 225.483 159.032  0.00  0.00           C
ATOM   2146  B   BEA A2146     235.276 226.312 158.965  0.00  0.00           C
ATOM   2147  B   BEA A2147     235.902 227.147 158.875  0.00  0.00           C
ATOM   2148  B   BEA A2148     236.493 227.990 158.764  0.00  0.00           C
ATOM   2149  B   BEA A2149     237.603 229.761 158.460  0.00  0.00           C
ATOM   2150  B   BEA A2150     238.087 230.636 158.277  0.00  0.00           C
ATOM   2151  B   BEA A2151     238.563 231.582 158.054  0.00  0.00           C
ATOM   2152  B   BEA A2152     239.687 234.350 157.263  0.00  0.00           C
ATOM   2153  B   BEA A2153     239.988 235.315 156.940  0.00  0.00           C
ATOM   2154  B   BEA A2154     240.249 236.306 156.583  0.00  0.00           C
ATOM   2155  B   BEA A2155     240.456 237.260 156.217  0.00  0.00           C
ATOM   2156  B   BEA A2156     240.615 238.178 155.843  0.00  0.00           C
ATOM   2157  B   BEA A2157     240.738 239.125 155.437  0.00  0.00           C
ATOM   2158  B   BEA A2158     240.823 240.104 154.995  0.00  0.00           C
ATOM   2159  B   BEA A2159     240.865 241.047 154.549  0.00  0.00           C
ATOM   2160  B   BEA A2160     240.870 241.953 154.102  0.00  0.00           C
ATOM   2161  B   BEA A2161     240.842 242.880 153.628  0.00  0.00           C
ATOM   2162  B   BEA A2162     240.780 243.822 153.131  0.00  0.00           C
ATOM   2163  B   BEA A2163     240.686 244.771 152.616  0.00  0.00           C
ATOM   2164  B   BEA A2164     240.572 245.652 152.127  0.00  0.00           C
ATOM   2165  B   BEA A2165     240.060 248.357 150.562  0.00  0.00           C
ATOM   2166  B   BEA A2166     239.841 249.232 150.039  0.00  0.00           C
ATOM   2167  B   BEA A2167     239.605 250.070 149.531  0.00  0.00           C
ATOM   2168  B   BEA A2168     239.337 250.923 149.006  0.00  0.00           C
ATOM   2169  B   BEA A2169     239.037 251.778 148.475  0.00  0.00           C
ATOM   2170  B   BEA A2170     238.709 252.618 147.947  0.00  0.00           C
ATOM   2171  B   BEA A2171     238.332 253.477 147.401  0.00  0.00           C
ATOM   2172  B   BEA A2172     237.935 254.277 146.890  0.00  0.00           C
ATOM   2173  B   BEA A2173     237.479 255.078 146.373  0.00  0.00           C
ATOM   2174  B   BEA A2174     236.976 255.827 145.889  0.00  0.00           C
ATOM   2175  B   BEA A2175     236.375 256.551 145.422  0.00  0.00           C
ATOM   2176  B   BEA A2176     235.654 257.181 145.019  0.00  0.00           C
ATOM   2177  B   BEA A2177     234.758 257.644 144.730  0.00  0.00           C
ATOM   2178  B   BEA A2178     233.718 257.788 144.658  0.00  0.00           C
ATOM   2179  B   BEA A2179     231.842 257.148 145.124  0.00  0.00           C
ATOM   2180  B   BEA A2180     231.037 256.575 145.523  0.00  0.00           C
ATOM   2181  B   BEA A2181     230.314 255.929 145.968  0.00  0.00           C
ATOM   2182  B   BEA A2182     229.671 255.260 146.428  0.00  0.00           C
ATOM   2183  B   BEA A2183     228.505 253.844 147.397  0.00  0.00           C
ATOM   2184  B   BEA A2184     227.972 253.120 147.891  0.00  0.00           C
ATOM   2185  B   BEA A2185     227.440 252.352 148.415  0.00  0.00           C
ATOM   2186  B   BEA A2186     226.947 251.604 148.925  0.00  0.00           C
ATOM   2187  B   BEA A2187     226.462 250.838 149.447  0.00  0.00           C
ATOM   2188  B   BEA A2188     225.991 250.064 149.974  0.00  0.00           C
ATOM   2189  B   BEA A2189     225.535 249.291 150.500  0.00  0.00           C
ATOM   2190  B   BEA A2190     225.097 248.526 151.020  0.00  0.00           C
ATOM   2191  B   BEA A2191     224.644 247.717 151.571  0.00  0.00           C
ATOM   2192  B   BEA A2192     224.212 246.927 152.109  0.00  0.00           C
ATOM   2193  B   BEA A2193     223.803 246.164 152.628  0.00  0.00           C
ATOM   2194  B   BEA A2194     223.383 245.366 153.171  0.00  0.00           C
ATOM   2195  B   BEA A2195     222.953 244.536 153.735  0.00  0.00           C
ATOM   2196  B   BEA A2196     222.548 243.745 154.274  0.00  0.00           C
ATOM   2197  B   BEA A2197     221.751 242.155 155.356  0.00  0.00           C
ATOM   2198  B   BEA A2198     221.360 241.362 155.896  0.00  0.00           C
ATOM   2199  B   BEA A2199     220.961 240.547 156.451  0.00  0.00           C
ATOM   2200  B   BEA A2200     220.557 239.713 157.019  0.00  0.00           C
ATOM   2201  B   BEA A2201     220.183 238.936 157.549  0.00  0.00           C
ATOM   2202  B   BEA A2202     219.804 238.144 158.089  0.00  0.00           C
ATOM   2203  B   BEA A2203     219.420 237.337 158.639  0.00  0.00           C
ATOM   2204  B   BEA A2204     219.031 236.517 159.198  0.00  0.00           C
ATOM   2205  B   BEA A2205     218.675 235.763 159.712  0.00  0.00           C
ATOM   2206  B   BEA A2206     218.278 234.920 160.287  0.00  0.00           C
ATOM   2207  B   BEA A2207     217.915 234.147 160.815  0.00  0.00           C
ATOM   2208  B   BEA A2208     217.512 233.285 161.404  0.00  0.00           C
ATOM   2209  B   BEA A2209     216.770 231.701 162.486  0.00  0.00           C
ATOM   2210  B   BEA A2210     216.396 230.901 163.033  0.00  0.00           C
ATOM   2211  B   BEA A2211     216.019 230.097 163.583  0.00  0.00           C
ATOM   2212  B   BEA A2212     215.640 229.290 164.136  0.00  0.00           C
ATOM   2213  B   BEA A2213     215.260 228.481 164.690  0.00  0.00           C
ATOM   2214  B   BEA A2214     214.878 227.670 165.246  0.00  0.00           C
ATOM   2215  B   BEA A2215     214.495 226.859 165.802  0.00  0.00           C
ATOM   2216  B   BEA A2216     214.111 226.050 166.357  0.00  0.00           C
ATOM   2217  B   BEA A2217     213.725 225.241 166.912  0.00  0.00           C
ATOM   2218  B   BEA A2218     213.340 224.436 167.466  0.00  0.00           C
ATOM   2219  B   BEA A2219     212.954 223.635 168.017  0.00  0.00           C
ATOM   2220  B   BEA A2220     212.567 222.838 168.565  0.00  0.00           C
ATOM   2221  B   BEA A2221     212.181 222.046 169.110  0.00  0.00           C
ATOM   2222  B   BEA A2222     211.796 221.262 169.651  0.00  0.00           C
ATOM   2223  B   BEA A2223     211.411 220.485 170.187  0.00  0.00           C
ATOM   2224  B   BEA A2224     210.987 219.638 170.772  0.00  0.00           C
ATOM   2225  B   BEA A2225     210.604 218.880 171.296  0.00  0.00           C
ATOM   2226  B   BEA A2226     210.184 218.055 171.867  0.00  0.00           C
ATOM   2227  B   BEA A2227     209.804 217.319 172.376  0.00  0.00           C
ATOM   2228  B   BEA A2228     209.387 216.519 172.931  0.00  0.00           C
ATOM   2229  B   BEA A2229     208.973 215.735 173.475  0.00  0.00           C
ATOM   2230  B   BEA A2230     208.561 214.967 174.009  0.00  0.00           C
ATOM   2231  B   BEA A2231     208.113 214.143 174.583  0.00  0.00           C
ATOM   2232  B   BEA A2232     207.668 213.338 175.144  0.00  0.00           C
ATOM   2233  B   BEA A2233     207.228 212.555 175.691  0.00  0.00           C
ATOM   2234  B   BEA A2234     206.791 211.794 176.223  0.00  0.00           C
ATOM   2235  B   BEA A2235     206.361 211.057 176.740  0.00  0.00           C
ATOM   2236  B   BEA A2236     205.895 210.277 177.288  0.00  0.00           C
ATOM   2237  B   BEA A2237     205.436 209.525 177.817  0.00  0.00           C
ATOM   2238  B   BEA A2238     204.460 207.986 178.905  0.00  0.00           C
ATOM   2239  B   BEA A2239     203.985 207.269 179.414  0.00  0.00           C
ATOM   2240  B   BEA A2240     203.439 206.470 179.982  0.00  0.00           C
ATOM   2241  B   BEA A2241     202.944 205.773 180.481  0.00  0.00           C
ATOM   2242  B   BEA A2242     202.381 205.008 181.029  0.00  0.00           C
ATOM   2243  B   BEA A2243     201.832 204.296 181.544  0.00  0.00           C
ATOM   2244  B   BEA A2244     201.259 203.586 182.058  0.00  0.00           C
ATOM   2245  B   BEA A2245     200.663 202.887 182.568  0.00  0.00           C
ATOM   2246  B   BEA A2246     200.048 202.209 183.067  0.00  0.00           C
ATOM   2247  B   BEA A2247     199.417 201.560 183.549  0.00  0.00           C
ATOM   2248  B   BEA A2248     198.732 200.911 184.036  0.00  0.00           C
ATOM   2249  B   BEA A2249     198.039 200.316 184.490  0.00  0.00           C
ATOM   2250  B   BEA A2250     197.304 199.754 184.927  0.00  0.00           C
ATOM   2251  B   BEA A2251     196.490 199.218 185.355  0.00  0.00           C
ATOM   2252  B   BEA A2252     195.647 198.762 185.735  0.00  0.00           C
ATOM   2253  B   BEA A2253     193.720 198.121 186.345  0.00  0.00           C
ATOM   2254  B   BEA A2254     192.706 198.019 186.514  0.00  0.00           C
ATOM   2255  B   BEA A2255     191.663 198.086 186.578  0.00  0.00           C
ATOM   2256  B   BEA A2256     190.638 198.315 186.540  0.00  0.00           C
ATOM   2257  B   BEA A2257     189.690 198.664 186.421  0.00  0.00           C
ATOM   2258  B   BEA A2258     188.767 199.122 186.235  0.00  0.00           C
ATOM   2259  B   BEA A2259     187.872 199.674 185.994  0.00  0.00           C
ATOM   2260  B   BEA A2260     187.050 200.268 185.723  0.00  0.00           C
ATOM   2261  B   BEA A2261     186.310 200.872 185.443  0.00  0.00           C
ATOM   2262  B   BEA A2262     185.529 201.575 185.113  0.00  0.00           C
ATOM   2263  B   BEA A2263     184.840 202.249 184.796  0.00  0.00           C
ATOM   2264  B   BEA A2264     184.164 202.957 184.462  0.00  0.00           C
ATOM   2265  B   BEA A2265     182.862 204.440 183.766  0.00  0.00           C
ATOM   2266  B   BEA A2266     182.242 205.198 183.414  0.00  0.00           C
ATOM   2267  B   BEA A2267     181.603 206.011 183.039  0.00  0.00           C
ATOM   2268  B   BEA A2268     181.034 206.761 182.696  0.00  0.00           C
ATOM   2269  B   BEA A2269     180.449 207.555 182.337  0.00  0.00           C
ATOM   2270  B   BEA A2270     179.894 208.330 181.990  0.00  0.00           C
ATOM   2271  B   BEA A2271     179.327 209.143 181.630  0.00  0.00           C
ATOM   2272  B   BEA A2272     178.748 209.991 181.260  0.00  0.00           C
ATOM   2273  B   BEA A2273     178.202 210.807 180.908  0.00  0.00           C
ATOM   2274  B   BEA A2274     177.690 211.585 180.577  0.00  0.00           C
ATOM   2275  B   BEA A2275     177.126 212.458 180.212  0.00  0.00           C
ATOM   2276  B   BEA A2276     176.597 213.288 179.870  0.00  0.00           C
ATOM   2277  B   BEA A2277     176.061 214.140 179.526  0.00  0.00           C
ATOM   2278  B   BEA A2278     175.562 214.942 179.207  0.00  0.00           C
ATOM   2279  B   BEA A2279     175.013 215.834 178.859  0.00  0.00           C
ATOM   2280  B   BEA A2280     174.502 216.672 178.539  0.00  0.00           C
ATOM   2281  B   BEA A2281     173.985 217.525 178.220  0.00  0.00           C
ATOM   2282  B   BEA A2282     173.464 218.392 177.903  0.00  0.00           C
ATOM   2283  B   BEA A2283     172.983 219.196 177.616  0.00  0.00           C
ATOM   2284  B   BEA A2284     172.453 220.088 177.306  0.00  0.00           C
ATOM   2285  B   BEA A2285     171.964 220.912 177.026  0.00  0.00           C
ATOM   2286  B   BEA A2286     171.426 221.822 176.727  0.00  0.00           C
ATOM   2287  B   BEA A2287     170.930 222.661 176.459  0.00  0.00           C
ATOM   2288  B   BEA A2288     170.385 223.585 176.174  0.00  0.00           C
ATOM   2289  B   BEA A2289     169.884 224.435 175.921  0.00  0.00           C
ATOM   2290  B   BEA A2290     169.381 225.288 175.676  0.00  0.00           C
ATOM   2291  B   BEA A2291     168.875 226.144 175.441  0.00  0.00           C
ATOM   2292  B   BEA A2292     168.321 227.079 175.196  0.00  0.00           C
ATOM   2293  B   BEA A2293     167.811 227.936 174.982  0.00  0.00           C
ATOM   2294  B   BEA A2294     167.301 228.793 174.778  0.00  0.00           C
ATOM   2295  B   BEA A2295     166.789 229.650 174.585  0.00  0.00           C
ATOM   2296  B   BEA A2296     166.229 230.584 174.385  0.00  0.00           C
ATOM   2297  B   BEA A2297     165.714 231.439 174.213  0.00  0.00           C
ATOM   2298  B   BEA A2298     165.152 232.372 174.037  0.00  0.00           C
ATOM   2299  B   BEA A2299     164.636 233.224 173.886  0.00  0.00           C
ATOM   2300  B   BEA A2300     164.120 234.075 173.745  0.00  0.00           C
ATOM   2301  B   BEA A2301     163.556 235.002 173.602  0.00  0.00           C
ATOM   2302  B   BEA A2302     163.040 235.848 173.482  0.00  0.00           C
ATOM   2303  B   BEA A2303     162.475 236.770 173.361  0.00  0.00           C
ATOM   2304  B   BEA A2304     161.911 237.689 173.252  0.00  0.00           C
ATOM   2305  B   BEA A2305     161.395 238.526 173.162  0.00  0.00           C
ATOM   2306  B   BEA A2306     160.831 239.438 173.075  0.00  0.00           C
ATOM   2307  B   BEA A2307     160.268 240.346 172.998  0.00  0.00           C
ATOM   2308  B   BEA A2308     159.755 241.171 172.938  0.00  0.00           C
ATOM   2309  B   BEA A2309     159.194 242.070 172.882  0.00  0.00           C
ATOM   2310  B   BEA A2310     158.635 242.963 172.837  0.00  0.00           C
ATOM   2311  B   BEA A2311     158.077 243.851 172.803  0.00  0.00           C
ATOM   2312  B   BEA A2312     157.521 244.733 172.779  0.00  0.00           C
ATOM   2313  B   BEA A2313     156.966 245.609 172.765  0.00  0.00           C
ATOM   2314  B   BEA A2314     156.414 246.479 172.762  0.00  0.00           C
ATOM   2315  B   BEA A2315     155.816 247.417 172.769  0.00  0.00           C
ATOM   2316  B   BEA A2316     154.725 249.120 172.812  0.00  0.00           C
ATOM   2317  B   BEA A2317     154.136 250.035 172.851  0.00  0.00           C
ATOM   2318  B   BEA A2318     153.550 250.940 172.902  0.00  0.00           C
ATOM   2319  B   BEA A2319     153.016 251.763 172.957  0.00  0.00           C
ATOM   2320  B   BEA A2320     152.438 252.650 173.028  0.00  0.00           C
ATOM   2321  B   BEA A2321     151.864 253.527 173.109  0.00  0.00           C
ATOM   2322  B   BEA A2322     151.294 254.393 173.200  0.00  0.00           C
ATOM   2323  B   BEA A2323     150.729 255.249 173.300  0.00  0.00           C
ATOM   2324  B   BEA A2324     149.567 256.996 173.540  0.00  0.00           C
ATOM   2325  B   BEA A2325     148.971 257.887 173.680  0.00  0.00           C
ATOM   2326  B   BEA A2326     148.428 258.694 173.819  0.00  0.00           C
ATOM   2327  B   BEA A2327     147.844 259.558 173.979  0.00  0.00           C
ATOM   2328  B   BEA A2328     147.266 260.408 174.148  0.00  0.00           C
ATOM   2329  B   BEA A2329     146.650 261.309 174.342  0.00  0.00           C
ATOM   2330  B   BEA A2330     146.087 262.129 174.531  0.00  0.00           C
ATOM   2331  B   BEA A2331     145.486 262.998 174.744  0.00  0.00           C
ATOM   2332  B   BEA A2332     144.938 263.786 174.951  0.00  0.00           C
ATOM   2333  B   BEA A2333     144.354 264.621 175.183  0.00  0.00           C
ATOM   2334  B   BEA A2334     143.734 265.501 175.443  0.00  0.00           C
ATOM   2335  B   BEA A2335     143.168 266.300 175.693  0.00  0.00           C
ATOM   2336  B   BEA A2336     142.568 267.140 175.973  0.00  0.00           C
ATOM   2337  B   BEA A2337     141.978 267.960 176.261  0.00  0.00           C
ATOM   2338  B   BEA A2338     141.400 268.759 176.558  0.00  0.00           C
ATOM   2339  B   BEA A2339     140.832 269.536 176.863  0.00  0.00           C
ATOM   2340  B   BEA A2340     140.233 270.348 177.199  0.00  0.00           C
ATOM   2341  B   BEA A2341     139.648 271.136 177.544  0.00  0.00           C
ATOM   2342  B   BEA A2342     139.033 271.954 177.923  0.00  0.00           C
ATOM   2343  B   BEA A2343     138.474 272.692 178.283  0.00  0.00           C
ATOM   2344  B   BEA A2344     137.888 273.457 178.677  0.00  0.00           C
ATOM   2345  B   BEA A2345     137.278 274.245 179.107  0.00  0.00           C
ATOM   2346  B   BEA A2346     136.683 275.002 179.545  0.00  0.00           C
ATOM   2347  B   BEA A2347     136.105 275.729 179.989  0.00  0.00           C
ATOM   2348  B   BEA A2348     135.544 276.425 180.440  0.00  0.00           C
ATOM   2349  B   BEA A2349     134.926 277.181 180.959  0.00  0.00           C
ATOM   2350  B   BEA A2350     134.364 277.856 181.453  0.00  0.00           C
ATOM   2351  B   BEA A2351     133.785 278.540 181.985  0.00  0.00           C
ATOM   2352  B   BEA A2352     133.191 279.228 182.556  0.00  0.00           C
ATOM   2353  B   BEA A2353     132.619 279.876 183.133  0.00  0.00           C
ATOM   2354  B   BEA A2354     131.476 281.125 184.373  0.00  0.00           C
ATOM   2355  B   BEA A2355     130.909 281.719 185.036  0.00  0.00           C
ATOM   2356  B   BEA A2356     130.366 282.269 185.704  0.00  0.00           C
ATOM   2357  B   BEA A2357     129.269 283.316 187.167  0.00  0.00           C
ATOM   2358  B   BEA A2358     128.747 283.780 187.925  0.00  0.00           C
ATOM   2359  B   BEA A2359     128.226 284.216 188.728  0.00  0.00           C
ATOM   2360  B   BEA A2360     127.733 284.601 189.536  0.00  0.00           C
ATOM   2361  B   BEA A2361     127.244 284.951 190.392  0.00  0.00           C
ATOM   2362  B   BEA A2362     126.760 285.262 191.299  0.00  0.00           C
ATOM   2363  B   BEA A2363     126.307 285.514 192.216  0.00  0.00           C
ATOM   2364  B   BEA A2364     125.883 285.709 193.143  0.00  0.00           C
ATOM   2365  B   BEA A2365     125.487 285.847 194.083  0.00  0.00           C
ATOM   2366  B   BEA A2366     125.118 285.928 195.038  0.00  0.00           C
ATOM   2367  B   BEA A2367     124.759 285.951 196.060  0.00  0.00           C
ATOM   2368  B   BEA A2368     124.444 285.912 197.056  0.00  0.00           C
ATOM   2369  B   BEA A2369     124.168 285.820 198.026  0.00  0.00           C
ATOM   2370  B   BEA A2370     123.915 285.674 199.022  0.00  0.00           C
ATOM   2371  B   BEA A2371     123.684 285.472 200.047  0.00  0.00           C
ATOM   2372  B   BEA A2372     123.486 285.227 201.049  0.00  0.00           C
ATOM   2373  B   BEA A2373     123.318 284.944 202.027  0.00  0.00           C
ATOM   2374  B   BEA A2374     123.170 284.612 203.035  0.00  0.00           C
ATOM   2375  B   BEA A2375     123.049 284.248 204.018  0.00  0.00           C
ATOM   2376  B   BEA A2376     122.952 283.860 204.975  0.00  0.00           C
ATOM   2377  B   BEA A2377     122.878 283.451 205.904  0.00  0.00           C
ATOM   2378  B   BEA A2378     122.821 283.000 206.858  0.00  0.00           C
ATOM   2379  B   BEA A2379     122.783 282.536 207.782  0.00  0.00           C
ATOM   2380  B   BEA A2380     122.763 282.031 208.730  0.00  0.00           C
ATOM   2381  B   BEA A2381     122.759 281.519 209.645  0.00  0.00           C
ATOM   2382  B   BEA A2382     122.771 281.004 210.524  0.00  0.00           C
ATOM   2383  B   BEA A2383     122.797 280.454 211.423  0.00  0.00           C
ATOM   2384  B   BEA A2384     122.836 279.908 212.284  0.00  0.00           C
ATOM   2385  B   BEA A2385     122.889 279.331 213.163  0.00  0.00           C
ATOM   2386  B   BEA A2386     122.956 278.722 214.060  0.00  0.00           C
ATOM   2387  B   BEA A2387     123.033 278.123 214.915  0.00  0.00           C
ATOM   2388  B   BEA A2388     123.118 277.540 215.727  0.00  0.00           C
ATOM   2389  B   BEA A2389     123.323 276.295 217.393  0.00  0.00           C
ATOM   2390  B   BEA A2390     123.445 275.634 218.246  0.00  0.00           C
ATOM   2391  B   BEA A2391     123.571 274.997 219.052  0.00  0.00           C
ATOM   2392  B   BEA A2392     123.708 274.336 219.870  0.00  0.00           C
ATOM   2393  B   BEA A2393     123.846 273.704 220.639  0.00  0.00           C
ATOM   2394  B   BEA A2394     123.995 273.052 221.418  0.00  0.00           C
ATOM   2395  B   BEA A2395     124.155 272.380 222.207  0.00  0.00           C
ATOM   2396  B   BEA A2396     124.325 271.688 223.006  0.00  0.00           C
ATOM   2397  B   BEA A2397     124.685 270.304 224.567  0.00  0.00           C
ATOM   2398  B   BEA A2398     124.873 269.613 225.330  0.00  0.00           C
ATOM   2399  B   BEA A2399     125.262 268.241 226.815  0.00  0.00           C
ATOM   2400  B   BEA A2400     125.479 267.504 227.598  0.00  0.00           C
ATOM   2401  B   BEA A2401     125.689 266.810 228.326  0.00  0.00           C
ATOM   2402  B   BEA A2402     125.907 266.103 229.060  0.00  0.00           C
ATOM   2403  B   BEA A2403     126.134 265.383 229.799  0.00  0.00           C
ATOM   2404  B   BEA A2404     126.350 264.712 230.482  0.00  0.00           C
ATOM   2405  B   BEA A2405     126.594 263.968 231.230  0.00  0.00           C
ATOM   2406  B   BEA A2406     126.827 263.274 231.921  0.00  0.00           C
ATOM   2407  B   BEA A2407     127.088 262.507 232.678  0.00  0.00           C
ATOM   2408  B   BEA A2408     127.336 261.792 233.377  0.00  0.00           C
ATOM   2409  B   BEA A2409     127.591 261.068 234.079  0.00  0.00           C
ATOM   2410  B   BEA A2410     127.855 260.335 234.784  0.00  0.00           C
ATOM   2411  B   BEA A2411     128.126 259.592 235.492  0.00  0.00           C
ATOM   2412  B   BEA A2412     128.404 258.842 236.202  0.00  0.00           C
ATOM   2413  B   BEA A2413     128.665 258.148 236.854  0.00  0.00           C
ATOM   2414  B   BEA A2414     128.958 257.381 237.568  0.00  0.00           C
ATOM   2415  B   BEA A2415     129.232 256.674 238.223  0.00  0.00           C
ATOM   2416  B   BEA A2416     129.539 255.893 238.941  0.00  0.00           C
ATOM   2417  B   BEA A2417     129.827 255.173 239.598  0.00  0.00           C
ATOM   2418  B   BEA A2418     130.121 254.447 240.257  0.00  0.00           C
ATOM   2419  B   BEA A2419     130.421 253.715 240.917  0.00  0.00           C
ATOM   2420  B   BEA A2420     130.727 252.979 241.577  0.00  0.00           C
ATOM   2421  B   BEA A2421     131.039 252.238 242.237  0.00  0.00           C
ATOM   2422  B   BEA A2422     131.357 251.493 242.898  0.00  0.00           C
ATOM   2423  B   BEA A2423     131.681 250.744 243.558  0.00  0.00           C
ATOM   2424  B   BEA A2424     132.010 249.991 244.218  0.00  0.00           C
ATOM   2425  B   BEA A2425     132.346 249.235 244.877  0.00  0.00           C
ATOM   2426  B   BEA A2426     132.687 248.476 245.536  0.00  0.00           C
ATOM   2427  B   BEA A2427     133.033 247.715 246.193  0.00  0.00           C
ATOM   2428  B   BEA A2428     133.385 246.951 246.849  0.00  0.00           C
ATOM   2429  B   BEA A2429     134.073 245.488 248.098  0.00  0.00           C
ATOM   2430  B   BEA A2430     134.440 244.720 248.749  0.00  0.00           C
ATOM   2431  B   BEA A2431     135.156 243.252 249.987  0.00  0.00           C
ATOM   2432  B   BEA A2432     135.538 242.482 250.632  0.00  0.00           C
ATOM   2433  B   BEA A2433     135.925 241.713 251.273  0.00  0.00           C
ATOM   2434  B   BEA A2434     136.281 241.014 251.855  0.00  0.00           C
ATOM   2435  B   BEA A2435     136.676 240.247 252.491  0.00  0.00           C
ATOM   2436  B   BEA A2436     137.076 239.481 253.124  0.00  0.00           C
ATOM   2437  B   BEA A2437     137.851 238.023 254.322  0.00  0.00           C
ATOM   2438  B   BEA A2438     138.263 237.262 254.944  0.00  0.00           C
ATOM   2439  B   BEA A2439     138.679 236.505 255.562  0.00  0.00           C
ATOM   2440  B   BEA A2440     139.098 235.751 256.175  0.00  0.00           C
ATOM   2441  B   BEA A2441     139.521 235.000 256.785  0.00  0.00           C
ATOM   2442  B   BEA A2442     139.947 234.252 257.389  0.00  0.00           C
ATOM   2443  B   BEA A2443     140.377 233.509 257.989  0.00  0.00           C
ATOM   2444  B   BEA A2444     140.810 232.771 258.584  0.00  0.00           C
ATOM   2445  B   BEA A2445     141.246 232.037 259.173  0.00  0.00           C
ATOM   2446  B   BEA A2446     141.684 231.308 259.757  0.00  0.00           C
ATOM   2447  B   BEA A2447     142.125 230.585 260.336  0.00  0.00           C
ATOM   2448  B   BEA A2448     142.610 229.801 260.962  0.00  0.00           C
ATOM   2449  B   BEA A2449     143.056 229.090 261.528  0.00  0.00           C
ATOM   2450  B   BEA A2450     143.505 228.385 262.089  0.00  0.00           C
ATOM   2451  B   BEA A2451     143.997 227.622 262.695  0.00  0.00           C
ATOM   2452  B   BEA A2452     144.449 226.932 263.243  0.00  0.00           C
ATOM   2453  B   BEA A2453     144.946 226.185 263.835  0.00  0.00           C
ATOM   2454  B   BEA A2454     145.445 225.447 264.419  0.00  0.00           C
ATOM   2455  B   BEA A2455     146.447 223.997 265.565  0.00  0.00           C
ATOM   2456  B   BEA A2456     146.950 223.287 266.125  0.00  0.00           C
ATOM   2457  B   BEA A2457     147.454 222.587 266.678  0.00  0.00           C
ATOM   2458  B   BEA A2458     147.959 221.897 267.222  0.00  0.00           C
ATOM   2459  B   BEA A2459     148.509 221.158 267.805  0.00  0.00           C
ATOM   2460  B   BEA A2460     149.061 220.431 268.378  0.00  0.00           C
ATOM   2461  B   BEA A2461     149.567 219.775 268.895  0.00  0.00           C
ATOM   2462  B   BEA A2462     150.119 219.073 269.449  0.00  0.00           C
ATOM   2463  B   BEA A2463     150.671 218.384 269.992  0.00  0.00           C
ATOM   2464  B   BEA A2464     151.269 217.652 270.570  0.00  0.00           C
ATOM   2465  B   BEA A2465     151.820 216.992 271.092  0.00  0.00           C
ATOM   2466  B   BEA A2466     152.418 216.290 271.647  0.00  0.00           C
ATOM   2467  B   BEA A2467     153.014 215.605 272.190  0.00  0.00           C
ATOM   2468  B   BEA A2468     153.610 214.937 272.721  0.00  0.00           C
ATOM   2469  B   BEA A2469     154.844 213.599 273.787  0.00  0.00           C
ATOM   2470  B   BEA A2470     155.434 212.983 274.280  0.00  0.00           C
ATOM   2471  B   BEA A2471     156.751 211.658 275.344  0.00  0.00           C
ATOM   2472  B   BEA A2472     157.381 211.051 275.835  0.00  0.00           C
ATOM   2473  B   BEA A2473     158.057 210.418 276.349  0.00  0.00           C
ATOM   2474  B   BEA A2474     159.397 209.220 277.330  0.00  0.00           C
ATOM   2475  B   BEA A2475     160.110 208.613 277.831  0.00  0.00           C
ATOM   2476  B   BEA A2476     161.572 207.436 278.815  0.00  0.00           C
ATOM   2477  B   BEA A2477     162.319 206.869 279.295  0.00  0.00           C
ATOM   2478  B   BEA A2478     163.060 206.330 279.756  0.00  0.00           C
ATOM   2479  B   BEA A2479     163.846 205.784 280.229  0.00  0.00           C
ATOM   2480  B   BEA A2480     165.394 204.787 281.111  0.00  0.00           C
ATOM   2481  B   BEA A2481     166.260 204.273 281.577  0.00  0.00           C
ATOM   2482  B   BEA A2482     167.912 203.384 282.410  0.00  0.00           C
ATOM   2483  B   BEA A2483     168.803 202.954 282.830  0.00  0.00           C
ATOM   2484  B   BEA A2484     169.684 202.563 283.224  0.00  0.00           C
ATOM   2485  B   BEA A2485     170.554 202.211 283.593  0.00  0.00           C
ATOM   2486  B   BEA A2486     171.467 201.877 283.959  0.00  0.00           C
ATOM   2487  B   BEA A2487     173.370 201.303 284.650  0.00  0.00           C
ATOM   2488  B   BEA A2488     174.361 201.070 284.972  0.00  0.00           C
ATOM   2489  B   BEA A2489     175.343 200.883 285.266  0.00  0.00           C
ATOM   2490  B   BEA A2490     176.317 200.743 285.532  0.00  0.00           C
ATOM   2491  B   BEA A2491     177.340 200.643 285.784  0.00  0.00           C
ATOM   2492  B   BEA A2492     178.359 200.594 286.008  0.00  0.00           C
ATOM   2493  B   BEA A2493     179.377 200.596 286.203  0.00  0.00           C
ATOM   2494  B   BEA A2494     180.451 200.652 286.378  0.00  0.00           C
ATOM   2495  B   BEA A2495     181.473 200.759 286.515  0.00  0.00           C
ATOM   2496  B   BEA A2496     182.503 200.920 286.625  0.00  0.00           C
ATOM   2497  B   BEA A2497     184.538 201.399 286.754  0.00  0.00           C
ATOM   2498  B   BEA A2498     185.494 201.700 286.775  0.00  0.00           C
ATOM   2499  B   BEA A2499     188.418 202.908 286.684  0.00  0.00           C
ATOM   2500  B   BEA A2500     190.280 203.876 286.525  0.00  0.00           C
ATOM   2501  B   BEA A2501     192.051 204.912 286.317  0.00  0.00           C
ATOM   2502  B   BEA A2502     192.935 205.465 286.197  0.00  0.00           C
ATOM   2503  B   BEA A2503     193.836 206.048 286.067  0.00  0.00           C
ATOM   2504  B   BEA A2504     194.696 206.621 285.935  0.00  0.00           C
ATOM   2505  B   BEA A2505     195.514 207.179 285.805  0.00  0.00           C
ATOM   2506  B   BEA A2506     196.404 207.798 285.660  0.00  0.00           C
ATOM   2507  B   BEA A2507     197.250 208.395 285.520  0.00  0.00           C
ATOM   2508  B   BEA A2508     198.050 208.966 285.387  0.00  0.00           C
ATOM   2509  B   BEA A2509     198.921 209.592 285.243  0.00  0.00           C
ATOM   2510  B   BEA A2510     199.745 210.187 285.108  0.00  0.00           C
ATOM   2511  B   BEA A2511     200.580 210.790 284.973  0.00  0.00           C
ATOM   2512  B   BEA A2512     201.425 211.400 284.841  0.00  0.00           C
ATOM   2513  B   BEA A2513     203.147 212.631 284.588  0.00  0.00           C
ATOM   2514  B   BEA A2514     203.960 213.204 284.478  0.00  0.00           C
ATOM   2515  B   BEA A2515     204.844 213.818 284.366  0.00  0.00           C
ATOM   2516  B   BEA A2516     205.675 214.386 284.269  0.00  0.00           C
ATOM   2517  B   BEA A2517     206.576 214.991 284.175  0.00  0.00           C
ATOM   2518  B   BEA A2518     208.274 216.096 284.028  0.00  0.00           C
ATOM   2519  B   BEA A2519     209.191 216.680 283.964  0.00  0.00           C
ATOM   2520  B   BEA A2520     210.043 217.218 283.913  0.00  0.00           C
ATOM   2521  B   BEA A2521     210.953 217.791 283.868  0.00  0.00           C
ATOM   2522  B   BEA A2522     212.743 218.924 283.803  0.00  0.00           C
ATOM   2523  B   BEA A2523     213.614 219.486 283.783  0.00  0.00           C
ATOM   2524  B   BEA A2524     214.465 220.046 283.771  0.00  0.00           C
ATOM   2525  B   BEA A2525     215.352 220.644 283.765  0.00  0.00           C
ATOM   2526  B   BEA A2526     216.210 221.240 283.766  0.00  0.00           C
ATOM   2527  B   BEA A2527     217.034 221.837 283.773  0.00  0.00           C
ATOM   2528  B   BEA A2528     217.876 222.475 283.787  0.00  0.00           C
ATOM   2529  B   BEA A2529     218.675 223.115 283.807  0.00  0.00           C
ATOM   2530  B   BEA A2530     220.278 224.535 283.867  0.00  0.00           C
ATOM   2531  B   BEA A2531     221.016 225.275 283.904  0.00  0.00           C
ATOM   2532  B   BEA A2532     222.344 226.830 283.992  0.00  0.00           C
ATOM   2533  B   BEA A2533     223.501 228.599 284.100  0.00  0.00           C
ATOM   2534  B   BEA A2534     223.966 229.522 284.156  0.00  0.00           C
ATOM   2535  B   BEA A2535     224.363 230.477 284.214  0.00  0.00           C
ATOM   2536  B   BEA A2536     224.699 231.469 284.274  0.00  0.00           C
ATOM   2537  B   BEA A2537     224.978 232.500 284.335  0.00  0.00           C
ATOM   2538  B   BEA A2538     225.193 233.510 284.393  0.00  0.00           C
ATOM   2539  B   BEA A2539     225.364 234.560 284.453  0.00  0.00           C
ATOM   2540  B   BEA A2540     225.487 235.585 284.510  0.00  0.00           C
ATOM   2541  B   BEA A2541     225.572 236.581 284.563  0.00  0.00           C
ATOM   2542  B   BEA A2542     225.632 237.678 284.620  0.00  0.00           C
ATOM   2543  B   BEA A2543     225.661 238.673 284.670  0.00  0.00           C
ATOM   2544  B   BEA A2544     225.669 239.767 284.722  0.00  0.00           C
ATOM   2545  B   BEA A2545     225.659 240.819 284.770  0.00  0.00           C
ATOM   2546  B   BEA A2546     225.637 241.826 284.814  0.00  0.00           C
ATOM   2547  B   BEA A2547     225.604 242.854 284.856  0.00  0.00           C
ATOM   2548  B   BEA A2548     225.563 243.903 284.896  0.00  0.00           C
ATOM   2549  B   BEA A2549     225.518 244.969 284.934  0.00  0.00           C
ATOM   2550  B   BEA A2550     225.474 245.978 284.968  0.00  0.00           C
ATOM   2551  B   BEA A2551     225.428 247.074 285.001  0.00  0.00           C
ATOM   2552  B   BEA A2552     225.389 248.108 285.029  0.00  0.00           C
ATOM   2553  B   BEA A2553     225.358 249.152 285.053  0.00  0.00           C
ATOM   2554  B   BEA A2554     225.335 250.203 285.075  0.00  0.00           C
ATOM   2555  B   BEA A2555     225.326 251.261 285.093  0.00  0.00           C
ATOM   2556  B   BEA A2556     225.330 252.247 285.106  0.00  0.00           C
ATOM   2557  B   BEA A2557     225.352 253.313 285.116  0.00  0.00           C
ATOM   2558  B   BEA A2558     225.396 254.380 285.122  0.00  0.00           C
ATOM   2559  B   BEA A2559     225.462 255.448 285.123  0.00  0.00           C
ATOM   2560  B   BEA A2560     225.548 256.441 285.120  0.00  0.00           C
ATOM   2561  B   BEA A2561     225.668 257.508 285.112  0.00  0.00           C
ATOM   2562  B   BEA A2562     225.809 258.499 285.100  0.00  0.00           C
ATOM   2563  B   BEA A2563     225.994 259.564 285.081  0.00  0.00           C
ATOM   2564  B   BEA A2564     226.201 260.552 285.058  0.00  0.00           C
ATOM   2565  B   BEA A2565     226.462 261.613 285.028  0.00  0.00           C
ATOM   2566  B   BEA A2566     226.742 262.597 284.995  0.00  0.00           C
ATOM   2567  B   BEA A2567     227.057 263.578 284.955  0.00  0.00           C
ATOM   2568  B   BEA A2568     227.406 264.554 284.911  0.00  0.00           C
ATOM   2569  B   BEA A2569     227.789 265.525 284.860  0.00  0.00           C
ATOM   2570  B   BEA A2570     228.204 266.487 284.804  0.00  0.00           C
ATOM   2571  B   BEA A2571     228.651 267.441 284.742  0.00  0.00           C
ATOM   2572  B   BEA A2572     229.128 268.384 284.674  0.00  0.00           C
ATOM   2573  B   BEA A2573     229.635 269.315 284.600  0.00  0.00           C
ATOM   2574  B   BEA A2574     230.170 270.232 284.520  0.00  0.00           C
ATOM   2575  B   BEA A2575     230.690 271.068 284.441  0.00  0.00           C
ATOM   2576  B   BEA A2576     231.276 271.954 284.349  0.00  0.00           C
ATOM   2577  B   BEA A2577     231.886 272.822 284.252  0.00  0.00           C
ATOM   2578  B   BEA A2578     232.519 273.669 284.148  0.00  0.00           C
ATOM   2579  B   BEA A2579     233.125 274.436 284.047  0.00  0.00           C
ATOM   2580  B   BEA A2580     233.798 275.241 283.932  0.00  0.00           C
ATOM   2581  B   BEA A2581     234.490 276.022 283.811  0.00  0.00           C
ATOM   2582  B   BEA A2582     235.198 276.777 283.684  0.00  0.00           C
ATOM   2583  B   BEA A2583     235.921 277.505 283.552  0.00  0.00           C
ATOM   2584  B   BEA A2584     236.714 278.257 283.403  0.00  0.00           C
ATOM   2585  B   BEA A2585     237.464 278.926 283.259  0.00  0.00           C
ATOM   2586  B   BEA A2586     238.281 279.612 283.098  0.00  0.00           C
ATOM   2587  B   BEA A2587     239.050 280.218 282.943  0.00  0.00           C
ATOM   2588  B   BEA A2588     239.885 280.834 282.771  0.00  0.00           C
ATOM   2589  B   BEA A2589     240.727 281.413 282.592  0.00  0.00           C
ATOM   2590  B   BEA A2590     241.635 281.992 282.395  0.00  0.00           C
ATOM   2591  B   BEA A2591     242.485 282.491 282.205  0.00  0.00           C
ATOM   2592  B   BEA A2592     243.398 282.984 281.996  0.00  0.00           C
ATOM   2593  B   BEA A2593     244.312 283.432 281.780  0.00  0.00           C
ATOM   2594  B   BEA A2594     246.200 284.216 281.316  0.00  0.00           C
ATOM   2595  B   BEA A2595     247.170 284.545 281.067  0.00  0.00           C
ATOM   2596  B   BEA A2596     249.096 285.046 280.548  0.00  0.00           C
ATOM   2597  B   BEA A2597     250.115 285.229 280.260  0.00  0.00           C
ATOM   2598  B   BEA A2598     251.126 285.352 279.965  0.00  0.00           C
ATOM   2599  B   BEA A2599     252.130 285.414 279.661  0.00  0.00           C
ATOM   2600  B   BEA A2600     253.128 285.416 279.349  0.00  0.00           C
ATOM   2601  B   BEA A2601     254.120 285.357 279.027  0.00  0.00           C
ATOM   2602  B   BEA A2602     255.110 285.240 278.696  0.00  0.00           C
ATOM   2603  B   BEA A2603     256.100 285.069 278.356  0.00  0.00           C
ATOM   2604  B   BEA A2604     257.030 284.861 278.030  0.00  0.00           C
ATOM   2605  B   BEA A2605     257.965 284.611 277.696  0.00  0.00           C
ATOM   2606  B   BEA A2606     258.905 284.319 277.355  0.00  0.00           C
ATOM   2607  B   BEA A2607     259.852 283.990 277.009  0.00  0.00           C
ATOM   2608  B   BEA A2608     260.803 283.626 276.658  0.00  0.00           C
ATOM   2609  B   BEA A2609     261.699 283.258 276.326  0.00  0.00           C
ATOM   2610  B   BEA A2610     262.599 282.864 275.992  0.00  0.00           C
ATOM   2611  B   BEA A2611     263.505 282.449 275.657  0.00  0.00           C
ATOM   2612  B   BEA A2612     264.415 282.016 275.322  0.00  0.00           C
ATOM   2613  B   BEA A2613     265.329 281.568 274.989  0.00  0.00           C
ATOM   2614  B   BEA A2614     266.184 281.142 274.680  0.00  0.00           C
ATOM   2615  B   BEA A2615     267.104 280.678 274.354  0.00  0.00           C
ATOM   2616  B   BEA A2616     267.962 280.243 274.054  0.00  0.00           C
ATOM   2617  B   BEA A2617     268.884 279.778 273.739  0.00  0.00           C
ATOM   2618  B   BEA A2618     269.744 279.349 273.452  0.00  0.00           C
ATOM   2619  B   BEA A2619     270.666 278.897 273.154  0.00  0.00           C
ATOM   2620  B   BEA A2620     271.587 278.459 272.865  0.00  0.00           C
ATOM   2621  B   BEA A2621     272.506 278.037 272.588  0.00  0.00           C
ATOM   2622  B   BEA A2622     273.423 277.635 272.324  0.00  0.00           C
ATOM   2623  B   BEA A2623     274.337 277.257 272.073  0.00  0.00           C
ATOM   2624  B   BEA A2624     275.313 276.881 271.819  0.00  0.00           C
ATOM   2625  B   BEA A2625     276.286 276.538 271.582  0.00  0.00           C
ATOM   2626  B   BEA A2626     277.256 276.232 271.363  0.00  0.00           C
ATOM   2627  B   BEA A2627     278.225 275.964 271.161  0.00  0.00           C
ATOM   2628  B   BEA A2628     279.259 275.725 270.965  0.00  0.00           C
ATOM   2629  B   BEA A2629     280.228 275.546 270.801  0.00  0.00           C
ATOM   2630  B   BEA A2630     282.314 275.323 270.515  0.00  0.00           C
ATOM   2631  B   BEA A2631     283.373 275.300 270.406  0.00  0.00           C
ATOM   2632  B   BEA A2632     284.379 275.339 270.325  0.00  0.00           C
ATOM   2633  B   BEA A2633     285.404 275.437 270.265  0.00  0.00           C
ATOM   2634  B   BEA A2634     286.449 275.595 270.225  0.00  0.00           C
ATOM   2635  B   BEA A2635     287.512 275.813 270.204  0.00  0.00           C
ATOM   2636  B   BEA A2636     288.525 276.073 270.201  0.00  0.00           C
ATOM   2637  B   BEA A2637     289.485 276.364 270.212  0.00  0.00           C
ATOM   2638  B   BEA A2638     290.461 276.703 270.237  0.00  0.00           C
ATOM   2639  B   BEA A2639     291.452 277.091 270.274  0.00  0.00           C
ATOM   2640  B   BEA A2640     292.385 277.495 270.318  0.00  0.00           C
ATOM   2641  B   BEA A2641     293.330 277.941 270.373  0.00  0.00           C
ATOM   2642  B   BEA A2642     294.284 278.429 270.436  0.00  0.00           C
ATOM   2643  B   BEA A2643     295.175 278.920 270.502  0.00  0.00           C
ATOM   2644  B   BEA A2644     296.073 279.445 270.573  0.00  0.00           C
ATOM   2645  B   BEA A2645     296.974 280.006 270.651  0.00  0.00           C
ATOM   2646  B   BEA A2646     297.878 280.601 270.732  0.00  0.00           C
ATOM   2647  B   BEA A2647     299.549 281.787 270.892  0.00  0.00           C
ATOM   2648  B   BEA A2648     301.211 283.079 271.057  0.00  0.00           C
ATOM   2649  B   BEA A2649     302.786 284.409 271.213  0.00  0.00           C
ATOM   2650  B   BEA A2650     303.593 285.133 271.292  0.00  0.00           C
ATOM   2651  B   BEA A2651     304.328 285.816 271.361  0.00  0.00           C
ATOM   2652  B   BEA A2652     305.113 286.574 271.433  0.00  0.00           C
ATOM   2653  B   BEA A2653     305.825 287.287 271.494  0.00  0.00           C
ATOM   2654  B   BEA A2654     306.524 288.011 271.551  0.00  0.00           C
ATOM   2655  B   BEA A2655     307.267 288.808 271.605  0.00  0.00           C
ATOM   2656  B   BEA A2656     307.935 289.550 271.648  0.00  0.00           C
ATOM   2657  B   BEA A2657     308.642 290.364 271.687  0.00  0.00           C
ATOM   2658  B   BEA A2658     309.328 291.184 271.716  0.00  0.00           C
ATOM   2659  B   BEA A2659     309.992 292.008 271.736  0.00  0.00           C
ATOM   2660  B   BEA A2660     310.634 292.833 271.744  0.00  0.00           C
ATOM   2661  B   BEA A2661     311.252 293.658 271.742  0.00  0.00           C
ATOM   2662  B   BEA A2662     311.846 294.481 271.727  0.00  0.00           C
ATOM   2663  B   BEA A2663     313.043 296.246 271.652  0.00  0.00           C
ATOM   2664  B   BEA A2664     313.596 297.117 271.592  0.00  0.00           C
ATOM   2665  B   BEA A2665     314.645 298.891 271.416  0.00  0.00           C
ATOM   2666  B   BEA A2666     315.136 299.790 271.297  0.00  0.00           C
ATOM   2667  B   BEA A2667     315.624 300.737 271.149  0.00  0.00           C
ATOM   2668  B   BEA A2668     316.071 301.664 270.978  0.00  0.00           C
ATOM   2669  B   BEA A2669     316.476 302.568 270.785  0.00  0.00           C
ATOM   2670  B   BEA A2670     317.235 304.490 270.280  0.00  0.00           C
ATOM   2671  B   BEA A2671     317.553 305.438 269.977  0.00  0.00           C
ATOM   2672  B   BEA A2672     317.822 306.355 269.645  0.00  0.00           C
ATOM   2673  B   BEA A2673     318.056 307.299 269.258  0.00  0.00           C
ATOM   2674  B   BEA A2674     318.248 308.267 268.808  0.00  0.00           C
ATOM   2675  B   BEA A2675     318.380 309.199 268.318  0.00  0.00           C
ATOM   2676  B   BEA A2676     318.454 310.096 267.785  0.00  0.00           C
ATOM   2677  B   BEA A2677     318.468 310.960 267.206  0.00  0.00           C
ATOM   2678  B   BEA A2678     318.422 311.794 266.575  0.00  0.00           C
ATOM   2679  B   BEA A2679     318.321 312.551 265.931  0.00  0.00           C
ATOM   2680  B   BEA A2680     318.148 313.331 265.182  0.00  0.00           C
ATOM   2681  B   BEA A2681     317.941 313.998 264.465  0.00  0.00           C
ATOM   2682  B   BEA A2682     317.685 314.648 263.692  0.00  0.00           C
ATOM   2683  B   BEA A2683     317.385 315.282 262.865  0.00  0.00           C
ATOM   2684  B   BEA A2684     317.070 315.860 262.044  0.00  0.00           C
ATOM   2685  B   BEA A2685     316.750 316.386 261.239  0.00  0.00           C
ATOM   2686  B   BEA A2686     316.411 316.900 260.398  0.00  0.00           C
ATOM   2687  B   BEA A2687     316.059 317.401 259.525  0.00  0.00           C
ATOM   2688  B   BEA A2688     315.725 317.854 258.688  0.00  0.00           C
ATOM   2689  B   BEA A2689     315.365 318.329 257.767  0.00  0.00           C
ATOM   2690  B   BEA A2690     315.037 318.759 256.894  0.00  0.00           C
ATOM   2691  B   BEA A2691     314.720 319.177 256.010  0.00  0.00           C
ATOM   2692  B   BEA A2692     314.399 319.614 255.054  0.00  0.00           C
ATOM   2693  B   BEA A2693     314.124 320.009 254.163  0.00  0.00           C
ATOM   2694  B   BEA A2694     313.860 320.423 253.209  0.00  0.00           C
ATOM   2695  B   BEA A2695     313.650 320.798 252.330  0.00  0.00           C
ATOM   2696  B   BEA A2696     313.453 321.221 251.330  0.00  0.00           C
ATOM   2697  B   BEA A2697     313.318 321.606 250.414  0.00  0.00           C
ATOM   2698  B   BEA A2698     313.230 322.011 249.452  0.00  0.00           C
ATOM   2699  B   BEA A2699     313.205 322.439 248.449  0.00  0.00           C
ATOM   2700  B   BEA A2700     313.250 322.834 247.537  0.00  0.00           C
ATOM   2701  B   BEA A2701     313.376 323.257 246.586  0.00  0.00           C
ATOM   2702  B   BEA A2702     313.590 323.684 245.661  0.00  0.00           C
ATOM   2703  B   BEA A2703     313.899 324.119 244.756  0.00  0.00           C
ATOM   2704  B   BEA A2704     314.316 324.569 243.869  0.00  0.00           C
ATOM   2705  B   BEA A2705     314.820 325.009 243.051  0.00  0.00           C
ATOM   2706  B   BEA A2706     315.409 325.444 242.294  0.00  0.00           C
ATOM   2707  B   BEA A2707     316.026 325.845 241.644  0.00  0.00           C
ATOM   2708  B   BEA A2708     317.533 326.673 240.362  0.00  0.00           C
ATOM   2709  B   BEA A2709     318.299 327.033 239.791  0.00  0.00           C
ATOM   2710  B   BEA A2710     319.130 327.380 239.197  0.00  0.00           C
ATOM   2711  B   BEA A2711     319.929 327.665 238.632  0.00  0.00           C
ATOM   2712  B   BEA A2712     320.774 327.905 238.018  0.00  0.00           C
ATOM   2713  B   BEA A2713     321.552 328.050 237.411  0.00  0.00           C
ATOM   2714  B   BEA A2714     322.343 328.074 236.699  0.00  0.00           C
ATOM   2715  B   BEA A2715     322.990 327.895 235.932  0.00  0.00           C
ATOM   2716  B   BEA A2716     323.392 327.431 235.096  0.00  0.00           C
ATOM   2717  B   BEA A2717     323.473 326.747 234.316  0.00  0.00           C
ATOM   2718  B   BEA A2718     323.328 325.919 233.612  0.00  0.00           C
ATOM   2719  B   BEA A2719     323.069 325.115 233.065  0.00  0.00           C
ATOM   2720  B   BEA A2720     322.285 323.354 232.191  0.00  0.00           C
ATOM   2721  B   BEA A2721     321.830 322.486 231.901  0.00  0.00           C
ATOM   2722  B   BEA A2722     321.334 321.603 231.704  0.00  0.00           C
ATOM   2723  B   BEA A2723     320.778 320.665 231.612  0.00  0.00           C
ATOM   2724  B   BEA A2724     320.266 319.837 231.650  0.00  0.00           C
ATOM   2725  B   BEA A2725     319.693 318.942 231.850  0.00  0.00           C
ATOM   2726  B   BEA A2726     319.158 318.137 232.210  0.00  0.00           C
ATOM   2727  B   BEA A2727     318.612 317.376 232.654  0.00  0.00           C
ATOM   2728  B   BEA A2728     317.952 316.617 233.017  0.00  0.00           C
ATOM   2729  B   BEA A2729     317.159 316.017 232.877  0.00  0.00           C
ATOM   2730  B   BEA A2730     316.417 315.744 232.164  0.00  0.00           C
ATOM   2731  B   BEA A2731     315.857 315.702 231.268  0.00  0.00           C
ATOM   2732  B   BEA A2732     315.423 315.752 230.367  0.00  0.00           C
ATOM   2733  B   BEA A2733     314.341 316.105 227.409  0.00  0.00           C
ATOM   2734  B   BEA A2734     314.055 316.229 226.471  0.00  0.00           C
ATOM   2735  B   BEA A2735     313.747 316.361 225.399  0.00  0.00           C
ATOM   2736  B   BEA A2736     313.473 316.469 224.399  0.00  0.00           C
ATOM   2737  B   BEA A2737     313.210 316.554 223.404  0.00  0.00           C
ATOM   2738  B   BEA A2738     312.962 316.608 222.439  0.00  0.00           C
ATOM   2739  B   BEA A2739     312.688 316.623 221.355  0.00  0.00           C
ATOM   2740  B   BEA A2740     312.437 316.579 220.363  0.00  0.00           C
ATOM   2741  B   BEA A2741     311.667 315.831 217.495  0.00  0.00           C
ATOM   2742  B   BEA A2742     311.398 315.198 216.680  0.00  0.00           C
ATOM   2743  B   BEA A2743     311.158 314.389 216.092  0.00  0.00           C
ATOM   2744  B   BEA A2744     310.946 313.445 215.708  0.00  0.00           C
ATOM   2745  B   BEA A2745     310.766 312.444 215.504  0.00  0.00           C
ATOM   2746  B   BEA A2746     310.604 311.354 215.438  0.00  0.00           C
ATOM   2747  B   BEA A2747     310.479 310.365 215.483  0.00  0.00           C
ATOM   2748  B   BEA A2748     310.262 308.292 215.812  0.00  0.00           C
ATOM   2749  B   BEA A2749     310.172 307.257 216.073  0.00  0.00           C
ATOM   2750  B   BEA A2750     310.096 306.278 216.370  0.00  0.00           C
ATOM   2751  B   BEA A2751     310.026 305.288 216.718  0.00  0.00           C
ATOM   2752  B   BEA A2752     309.962 304.304 217.110  0.00  0.00           C
ATOM   2753  B   BEA A2753     309.856 302.415 217.989  0.00  0.00           C
ATOM   2754  B   BEA A2754     309.813 301.542 218.457  0.00  0.00           C
ATOM   2755  B   BEA A2755     309.769 300.593 219.016  0.00  0.00           C
ATOM   2756  B   BEA A2756     309.734 299.745 219.569  0.00  0.00           C
ATOM   2757  B   BEA A2757     309.700 298.894 220.189  0.00  0.00           C
ATOM   2758  B   BEA A2758     309.671 298.100 220.853  0.00  0.00           C
ATOM   2759  B   BEA A2759     309.644 297.346 221.611  0.00  0.00           C
ATOM   2760  B   BEA A2760     309.621 296.740 222.434  0.00  0.00           C
ATOM   2761  B   BEA A2761     309.600 296.382 223.406  0.00  0.00           C
ATOM   2762  B   BEA A2762     309.586 296.522 224.423  0.00  0.00           C
ATOM   2763  B   BEA A2763     309.578 297.149 225.262  0.00  0.00           C
ATOM   2764  B   BEA A2764     309.574 297.987 225.868  0.00  0.00           C
ATOM   2765  B   BEA A2765     309.570 298.925 226.333  0.00  0.00           C
ATOM   2766  B   BEA A2766     309.565 299.921 226.704  0.00  0.00           C
ATOM   2767  B   BEA A2767     309.560 300.942 227.003  0.00  0.00           C
ATOM   2768  B   BEA A2768     309.553 301.916 227.234  0.00  0.00           C
ATOM   2769  B   BEA A2769     309.545 302.947 227.434  0.00  0.00           C
ATOM   2770  B   BEA A2770     309.534 304.011 227.604  0.00  0.00           C
ATOM   2771  B   BEA A2771     309.509 306.059 227.843  0.00  0.00           C
ATOM   2772  B   BEA A2772     309.493 307.096 227.929  0.00  0.00           C
ATOM   2773  B   BEA A2773     309.474 308.192 227.997  0.00  0.00           C
ATOM   2774  B   BEA A2774     309.453 309.238 228.042  0.00  0.00           C
ATOM   2775  B   BEA A2775     309.432 310.224 228.068  0.00  0.00           C
ATOM   2776  B   BEA A2776     309.405 311.345 228.079  0.00  0.00           C
ATOM   2777  B   BEA A2777     309.376 312.391 228.072  0.00  0.00           C
ATOM   2778  B   BEA A2778     309.348 313.352 228.053  0.00  0.00           C
ATOM   2779  B   BEA A2779     309.313 314.436 228.015  0.00  0.00           C
ATOM   2780  B   BEA A2780     309.279 315.425 227.967  0.00  0.00           C
ATOM   2781  B   BEA A2781     309.195 317.524 227.819  0.00  0.00           C
ATOM   2782  B   BEA A2782     309.145 318.626 227.717  0.00  0.00           C
ATOM   2783  B   BEA A2783     309.096 319.614 227.611  0.00  0.00           C
ATOM   2784  B   BEA A2784     309.037 320.696 227.478  0.00  0.00           C
ATOM   2785  B   BEA A2785     308.975 321.760 227.329  0.00  0.00           C
ATOM   2786  B   BEA A2786     308.915 322.700 227.182  0.00  0.00           C
ATOM   2787  B   BEA A2787     308.763 324.801 226.798  0.00  0.00           C
ATOM   2788  B   BEA A2788     308.676 325.844 226.574  0.00  0.00           C
ATOM   2789  B   BEA A2789     308.585 326.842 226.337  0.00  0.00           C
ATOM   2790  B   BEA A2790     308.491 327.789 226.089  0.00  0.00           C
ATOM   2791  B   BEA A2791     308.373 328.856 225.779  0.00  0.00           C
ATOM   2792  B   BEA A2792     308.250 329.849 225.456  0.00  0.00           C
ATOM   2793  B   BEA A2793     308.124 330.763 225.125  0.00  0.00           C
ATOM   2794  B   BEA A2794     307.971 331.744 224.724  0.00  0.00           C
ATOM   2795  B   BEA A2795     307.802 332.686 224.285  0.00  0.00           C
ATOM   2796  B   BEA A2796     307.618 333.571 223.807  0.00  0.00           C
ATOM   2797  B   BEA A2797     307.403 334.435 223.255  0.00  0.00           C
ATOM   2798  B   BEA A2798     307.156 335.235 222.629  0.00  0.00           C
ATOM   2799  B   BEA A2799     306.858 335.971 221.883  0.00  0.00           C
ATOM   2800  B   BEA A2800     306.538 336.520 221.094  0.00  0.00           C
ATOM   2801  B   BEA A2801     306.169 336.890 220.198  0.00  0.00           C
ATOM   2802  B   BEA A2802     305.772 337.027 219.247  0.00  0.00           C
ATOM   2803  B   BEA A2803     305.353 336.948 218.258  0.00  0.00           C
ATOM   2804  B   BEA A2804     304.959 336.712 217.336  0.00  0.00           C
ATOM   2805  B   BEA A2805     304.575 336.362 216.439  0.00  0.00           C
ATOM   2806  B   BEA A2806     304.207 335.937 215.584  0.00  0.00           C
ATOM   2807  B   BEA A2807     303.839 335.436 214.727  0.00  0.00           C
ATOM   2808  B   BEA A2808     303.475 334.879 213.879  0.00  0.00           C
ATOM   2809  B   BEA A2809     303.148 334.334 213.115  0.00  0.00           C
ATOM   2810  B   BEA A2810     302.808 333.728 212.319  0.00  0.00           C
ATOM   2811  B   BEA A2811     302.459 333.070 211.498  0.00  0.00           C
ATOM   2812  B   BEA A2812     302.159 332.478 210.786  0.00  0.00           C
ATOM   2813  B   BEA A2813     301.827 331.804 209.996  0.00  0.00           C
ATOM   2814  B   BEA A2814     301.521 331.164 209.263  0.00  0.00           C
ATOM   2815  B   BEA A2815     300.889 329.800 207.727  0.00  0.00           C
ATOM   2816  B   BEA A2816     300.594 329.151 206.997  0.00  0.00           C
ATOM   2817  B   BEA A2817     300.307 328.515 206.279  0.00  0.00           C
ATOM   2818  B   BEA A2818     300.004 327.846 205.513  0.00  0.00           C
ATOM   2819  B   BEA A2819     299.715 327.209 204.768  0.00  0.00           C
ATOM   2820  B   BEA A2820     299.120 325.925 203.187  0.00  0.00           C
ATOM   2821  B   BEA A2821     298.823 325.314 202.371  0.00  0.00           C
ATOM   2822  B   BEA A2822     298.535 324.749 201.554  0.00  0.00           C
ATOM   2823  B   BEA A2823     298.244 324.219 200.694  0.00  0.00           C
ATOM   2824  B   BEA A2824     297.961 323.763 199.818  0.00  0.00           C
ATOM   2825  B   BEA A2825     297.669 323.386 198.848  0.00  0.00           C
ATOM   2826  B   BEA A2826     297.403 323.185 197.877  0.00  0.00           C
ATOM   2827  B   BEA A2827     297.166 323.227 196.879  0.00  0.00           C
ATOM   2828  B   BEA A2828     296.984 323.613 195.910  0.00  0.00           C
ATOM   2829  B   BEA A2829     296.888 324.280 195.124  0.00  0.00           C
ATOM   2830  B   BEA A2830     296.856 325.126 194.467  0.00  0.00           C
ATOM   2831  B   BEA A2831     296.873 326.029 193.932  0.00  0.00           C
ATOM   2832  B   BEA A2832     296.925 326.941 193.482  0.00  0.00           C
ATOM   2833  B   BEA A2833     297.009 327.924 193.059  0.00  0.00           C
ATOM   2834  B   BEA A2834     297.115 328.866 192.691  0.00  0.00           C
ATOM   2835  B   BEA A2835     297.254 329.877 192.324  0.00  0.00           C
ATOM   2836  B   BEA A2836     297.412 330.856 191.985  0.00  0.00           C
ATOM   2837  B   BEA A2837     297.584 331.778 191.673  0.00  0.00           C
ATOM   2838  B   BEA A2838     297.797 332.774 191.338  0.00  0.00           C
ATOM   2839  B   BEA A2839     298.035 333.748 191.004  0.00  0.00           C
ATOM   2840  B   BEA A2840     298.295 334.679 190.673  0.00  0.00           C
ATOM   2841  B   BEA A2841     298.598 335.617 190.318  0.00  0.00           C
ATOM   2842  B   BEA A2842     298.944 336.549 189.938  0.00  0.00           C
ATOM   2843  B   BEA A2843     299.309 337.405 189.560  0.00  0.00           C
ATOM   2844  B   BEA A2844     299.749 338.300 189.129  0.00  0.00           C
ATOM   2845  B   BEA A2845     300.716 339.877 188.237  0.00  0.00           C
ATOM   2846  B   BEA A2846     301.276 340.601 187.744  0.00  0.00           C
ATOM   2847  B   BEA A2847     302.570 341.875 186.647  0.00  0.00           C
ATOM   2848  B   BEA A2848     303.273 342.386 186.065  0.00  0.00           C
ATOM   2849  B   BEA A2849     304.002 342.810 185.469  0.00  0.00           C
ATOM   2850  B   BEA A2850     304.761 343.155 184.854  0.00  0.00           C
ATOM   2851  B   BEA A2851     305.550 343.423 184.216  0.00  0.00           C
ATOM   2852  B   BEA A2852     306.373 343.617 183.553  0.00  0.00           C
ATOM   2853  B   BEA A2853     307.180 343.732 182.902  0.00  0.00           C
ATOM   2854  B   BEA A2854     307.968 343.781 182.264  0.00  0.00           C
ATOM   2855  B   BEA A2855     308.786 343.770 181.598  0.00  0.00           C
ATOM   2856  B   BEA A2856     310.401 343.587 180.270  0.00  0.00           C
ATOM   2857  B   BEA A2857     311.191 343.426 179.610  0.00  0.00           C
ATOM   2858  B   BEA A2858     312.002 343.215 178.925  0.00  0.00           C
ATOM   2859  B   BEA A2859     312.724 342.992 178.308  0.00  0.00           C
ATOM   2860  B   BEA A2860     313.515 342.709 177.623  0.00  0.00           C
ATOM   2861  B   BEA A2861     314.265 342.407 176.963  0.00  0.00           C
ATOM   2862  B   BEA A2862     315.025 342.066 176.283  0.00  0.00           C
ATOM   2863  B   BEA A2863     315.739 341.715 175.632  0.00  0.00           C
ATOM   2864  B   BEA A2864     316.459 341.331 174.964  0.00  0.00           C
ATOM   2865  B   BEA A2865     317.856 340.505 173.628  0.00  0.00           C
ATOM   2866  B   BEA A2866     318.530 340.067 172.964  0.00  0.00           C
ATOM   2867  B   BEA A2867     319.150 339.640 172.337  0.00  0.00           C
ATOM   2868  B   BEA A2868     319.818 339.156 171.646  0.00  0.00           C
ATOM   2869  B   BEA A2869     320.481 338.649 170.943  0.00  0.00           C
ATOM   2870  B   BEA A2870     321.086 338.162 170.281  0.00  0.00           C
ATOM   2871  B   BEA A2871     321.685 337.658 169.610  0.00  0.00           C
ATOM   2872  B   BEA A2872     322.273 337.138 168.929  0.00  0.00           C
ATOM   2873  B   BEA A2873     322.851 336.604 168.239  0.00  0.00           C
ATOM   2874  B   BEA A2874     323.416 336.057 167.541  0.00  0.00           C
ATOM   2875  B   BEA A2875     323.966 335.499 166.836  0.00  0.00           C
ATOM   2876  B   BEA A2876     324.501 334.931 166.123  0.00  0.00           C
ATOM   2877  B   BEA A2877     325.518 333.773 164.680  0.00  0.00           C
ATOM   2878  B   BEA A2878     325.960 333.232 164.009  0.00  0.00           C
ATOM   2879  B   BEA A2879     326.420 332.640 163.276  0.00  0.00           C
ATOM   2880  B   BEA A2880     326.858 332.047 162.539  0.00  0.00           C
ATOM   2881  B   BEA A2881     327.305 331.405 161.739  0.00  0.00           C
ATOM   2882  B   BEA A2882     327.694 330.811 160.996  0.00  0.00           C
ATOM   2883  B   BEA A2883     328.057 330.220 160.251  0.00  0.00           C
ATOM   2884  B   BEA A2884     328.422 329.584 159.445  0.00  0.00           C
ATOM   2885  B   BEA A2885     328.730 329.002 158.698  0.00  0.00           C
ATOM   2886  B   BEA A2886     329.034 328.378 157.889  0.00  0.00           C
ATOM   2887  B   BEA A2887     329.304 327.764 157.082  0.00  0.00           C
ATOM   2888  B   BEA A2888     329.536 327.165 156.280  0.00  0.00           C
ATOM   2889  B   BEA A2889     329.742 326.541 155.425  0.00  0.00           C
ATOM   2890  B   BEA A2890     330.004 325.374 153.758  0.00  0.00           C
ATOM   2891  B   BEA A2891     330.059 324.799 152.892  0.00  0.00           C
ATOM   2892  B   BEA A2892     330.050 324.227 151.989  0.00  0.00           C
ATOM   2893  B   BEA A2893     329.971 323.702 151.112  0.00  0.00           C
ATOM   2894  B   BEA A2894     329.806 323.194 150.202  0.00  0.00           C
ATOM   2895  B   BEA A2895     329.538 322.713 149.260  0.00  0.00           C
ATOM   2896  B   BEA A2896     329.195 322.318 148.400  0.00  0.00           C
ATOM   2897  B   BEA A2897     328.722 321.958 147.497  0.00  0.00           C
ATOM   2898  B   BEA A2898     328.166 321.681 146.660  0.00  0.00           C
ATOM   2899  B   BEA A2899     327.527 321.478 145.876  0.00  0.00           C
ATOM   2900  B   BEA A2900     326.809 321.345 145.138  0.00  0.00           C
ATOM   2901  B   BEA A2901     326.032 321.267 144.446  0.00  0.00           C
ATOM   2902  B   BEA A2902     325.223 321.229 143.801  0.00  0.00           C
ATOM   2903  B   BEA A2903     323.474 321.227 142.577  0.00  0.00           C
ATOM   2904  B   BEA A2904     322.647 321.243 142.052  0.00  0.00           C
ATOM   2905  B   BEA A2905     321.733 321.260 141.500  0.00  0.00           C
ATOM   2906  B   BEA A2906     320.823 321.270 140.972  0.00  0.00           C
ATOM   2907  B   BEA A2907     319.936 321.264 140.473  0.00  0.00           C
ATOM   2908  B   BEA A2908     319.022 321.232 139.969  0.00  0.00           C
ATOM   2909  B   BEA A2909     318.107 321.163 139.471  0.00  0.00           C
ATOM   2910  B   BEA A2910     317.161 321.030 138.954  0.00  0.00           C
ATOM   2911  B   BEA A2911     316.290 320.826 138.466  0.00  0.00           C
ATOM   2912  B   BEA A2912     315.430 320.496 137.959  0.00  0.00           C
ATOM   2913  B   BEA A2913     314.654 319.991 137.451  0.00  0.00           C
ATOM   2914  B   BEA A2914     314.060 319.265 136.968  0.00  0.00           C
ATOM   2915  B   BEA A2915     313.665 317.395 136.233  0.00  0.00           C
ATOM   2916  B   BEA A2916     313.670 316.403 135.904  0.00  0.00           C
ATOM   2917  B   BEA A2917     313.645 315.416 135.510  0.00  0.00           C
ATOM   2918  B   BEA A2918     313.507 314.508 135.019  0.00  0.00           C
ATOM   2919  B   BEA A2919     313.196 313.704 134.405  0.00  0.00           C
ATOM   2920  B   BEA A2920     312.774 313.053 133.757  0.00  0.00           C
ATOM   2921  B   BEA A2921     312.227 312.457 133.036  0.00  0.00           C
ATOM   2922  B   BEA A2922     311.646 311.974 132.357  0.00  0.00           C
ATOM   2923  B   BEA A2923     310.981 311.537 131.667  0.00  0.00           C
ATOM   2924  B   BEA A2924     310.284 311.174 131.038  0.00  0.00           C
ATOM   2925  B   BEA A2925     309.429 310.833 130.419  0.00  0.00           C
ATOM   2926  B   BEA A2926     308.530 310.599 130.038  0.00  0.00           C
ATOM   2927  B   BEA A2927     307.600 310.577 130.370  0.00  0.00           C
ATOM   2928  B   BEA A2928     307.210 310.811 131.307  0.00  0.00           C
ATOM   2929  B   BEA A2929     307.086 311.111 132.260  0.00  0.00           C
ATOM   2930  B   BEA A2930     307.076 311.467 133.247  0.00  0.00           C
ATOM   2931  B   BEA A2931     307.143 311.876 134.261  0.00  0.00           C
ATOM   2932  B   BEA A2932     307.260 312.304 135.211  0.00  0.00           C
ATOM   2933  B   BEA A2933     307.414 312.760 136.120  0.00  0.00           C
ATOM   2934  B   BEA A2934     307.838 313.832 137.905  0.00  0.00           C
ATOM   2935  B   BEA A2935     308.090 314.428 138.708  0.00  0.00           C
ATOM   2936  B   BEA A2936     308.356 315.049 139.412  0.00  0.00           C
ATOM   2937  B   BEA A2937     308.680 315.808 140.100  0.00  0.00           C
ATOM   2938  B   BEA A2938     309.029 316.646 140.649  0.00  0.00           C
ATOM   2939  B   BEA A2939     309.399 317.572 141.007  0.00  0.00           C
ATOM   2940  B   BEA A2940     309.764 318.542 141.111  0.00  0.00           C
ATOM   2941  B   BEA A2941     310.103 319.510 140.960  0.00  0.00           C
ATOM   2942  B   BEA A2942     310.405 320.427 140.640  0.00  0.00           C
ATOM   2943  B   BEA A2943     310.693 321.359 140.179  0.00  0.00           C
ATOM   2944  B   BEA A2944     310.931 322.187 139.670  0.00  0.00           C
ATOM   2945  B   BEA A2945     311.144 323.021 139.068  0.00  0.00           C
ATOM   2946  B   BEA A2946     311.006 323.291 138.796  0.00  0.00           C
ATOM   2947  B   BEA A2947     310.582 322.524 139.402  0.00  0.00           C
ATOM   2948  B   BEA A2948     310.189 321.812 139.993  0.00  0.00           C
ATOM   2949  B   BEA A2949     309.751 321.056 140.643  0.00  0.00           C
ATOM   2950  B   BEA A2950     309.333 320.378 141.247  0.00  0.00           C
ATOM   2951  B   BEA A2951     308.851 319.656 141.917  0.00  0.00           C
ATOM   2952  B   BEA A2952     308.365 318.998 142.557  0.00  0.00           C
ATOM   2953  B   BEA A2953     307.849 318.378 143.198  0.00  0.00           C
ATOM   2954  B   BEA A2954     307.264 317.776 143.870  0.00  0.00           C
ATOM   2955  B   BEA A2955     306.679 317.288 144.483  0.00  0.00           C
ATOM   2956  B   BEA A2956     305.945 316.844 145.161  0.00  0.00           C
ATOM   2957  B   BEA A2957     305.134 316.583 145.785  0.00  0.00           C
ATOM   2958  B   BEA A2958     304.238 316.551 146.323  0.00  0.00           C
ATOM   2959  B   BEA A2959     303.337 316.722 146.718  0.00  0.00           C
ATOM   2960  B   BEA A2960     302.336 317.076 147.004  0.00  0.00           C
ATOM   2961  B   BEA A2961     301.421 317.496 147.131  0.00  0.00           C
ATOM   2962  B   BEA A2962     300.468 317.979 147.137  0.00  0.00           C
ATOM   2963  B   BEA A2963     299.556 318.443 147.026  0.00  0.00           C
ATOM   2964  B   BEA A2964     298.629 318.877 146.798  0.00  0.00           C
ATOM   2965  B   BEA A2965     297.694 319.237 146.452  0.00  0.00           C
ATOM   2966  B   BEA A2966     296.821 319.471 146.024  0.00  0.00           C
ATOM   2967  B   BEA A2967     295.916 319.631 145.463  0.00  0.00           C
ATOM   2968  B   BEA A2968     295.125 319.752 144.844  0.00  0.00           C
ATOM   2969  B   BEA A2969     293.901 320.216 143.226  0.00  0.00           C
ATOM   2970  B   BEA A2970     293.973 321.412 141.562  0.00  0.00           C
ATOM   2971  B   BEA A2971     294.340 322.127 140.835  0.00  0.00           C
ATOM   2972  B   BEA A2972     294.736 322.766 140.211  0.00  0.00           C
ATOM   2973  B   BEA A2973     295.211 323.464 139.492  0.00  0.00           C
ATOM   2974  B   BEA A2974     295.608 324.040 138.763  0.00  0.00           C
ATOM   2975  B   BEA A2975     295.525 324.313 136.834  0.00  0.00           C
ATOM   2976  B   BEA A2976     294.947 323.871 136.102  0.00  0.00           C
ATOM   2977  B   BEA A2977     294.257 323.314 135.541  0.00  0.00           C
ATOM   2978  B   BEA A2978     293.503 322.704 135.082  0.00  0.00           C
ATOM   2979  B   BEA A2979     292.736 322.094 134.704  0.00  0.00           C
ATOM   2980  B   BEA A2980     291.961 321.494 134.384  0.00  0.00           C
ATOM   2981  B   BEA A2981     291.154 320.889 134.098  0.00  0.00           C
ATOM   2982  B   BEA A2982     290.341 320.303 133.849  0.00  0.00           C
ATOM   2983  B   BEA A2983     289.545 319.754 133.635  0.00  0.00           C
ATOM   2984  B   BEA A2984     288.624 319.151 133.420  0.00  0.00           C
ATOM   2985  B   BEA A2985     287.751 318.614 133.243  0.00  0.00           C
ATOM   2986  B   BEA A2986     286.858 318.104 133.087  0.00  0.00           C
ATOM   2987  B   BEA A2987     285.957 317.633 132.952  0.00  0.00           C
ATOM   2988  B   BEA A2988     285.061 317.212 132.841  0.00  0.00           C
ATOM   2989  B   BEA A2989     284.093 316.816 132.744  0.00  0.00           C
ATOM   2990  B   BEA A2990     283.066 316.472 132.668  0.00  0.00           C
ATOM   2991  B   BEA A2991     282.077 316.220 132.620  0.00  0.00           C
ATOM   2992  B   BEA A2992     281.038 316.037 132.596  0.00  0.00           C
ATOM   2993  B   BEA A2993     279.945 315.930 132.597  0.00  0.00           C
ATOM   2994  B   BEA A2994     278.966 315.905 132.622  0.00  0.00           C
ATOM   2995  B   BEA A2995     277.929 315.948 132.671  0.00  0.00           C
ATOM   2996  B   BEA A2996     276.833 316.066 132.746  0.00  0.00           C
ATOM   2997  B   BEA A2997     275.843 316.233 132.834  0.00  0.00           C
ATOM   2998  B   BEA A2998     273.776 316.749 133.073  0.00  0.00           C
ATOM   2999  B   BEA A2999     272.859 317.043 133.202  0.00  0.00           C
ATOM   3000  B   BEA A3000     271.824 317.416 133.362  0.00  0.00           C
ATOM   3001  B   BEA A3001     270.899 317.782 133.517  0.00  0.00           C
ATOM   3002  B   BEA A3002     269.944 318.187 133.688  0.00  0.00           C
ATOM   3003  B   BEA A3003     268.970 318.622 133.872  0.00  0.00           C
ATOM   3004  B   BEA A3004     268.055 319.044 134.052  0.00  0.00           C
ATOM   3005  B   BEA A3005     267.143 319.470 134.235  0.00  0.00           C
ATOM   3006  B   BEA A3006     266.190 319.908 134.430  0.00  0.00           C
ATOM   3007  B   BEA A3007     265.280 320.309 134.614  0.00  0.00           C
ATOM   3008  B   BEA A3008     264.276 320.708 134.811  0.00  0.00           C
ATOM   3009  B   BEA A3009     262.287 321.216 135.142  0.00  0.00           C
ATOM   3010  B   BEA A3010     261.272 321.175 135.242  0.00  0.00           C
ATOM   3011  B   BEA A3011     260.336 320.762 135.245  0.00  0.00           C
ATOM   3012  B   BEA A3012     259.107 319.127 135.011  0.00  0.00           C
ATOM   3013  B   BEA A3013     258.746 318.113 134.834  0.00  0.00           C
ATOM   3014  B   BEA A3014     258.510 317.105 134.652  0.00  0.00           C
ATOM   3015  B   BEA A3015     258.359 316.138 134.477  0.00  0.00           C
ATOM   3016  B   BEA A3016     258.257 315.081 134.287  0.00  0.00           C
ATOM   3017  B   BEA A3017     258.204 314.029 134.100  0.00  0.00           C
ATOM   3018  B   BEA A3018     258.191 313.015 133.923  0.00  0.00           C
ATOM   3019  B   BEA A3019     258.209 311.989 133.749  0.00  0.00           C
ATOM   3020  B   BEA A3020     258.255 310.967 133.580  0.00  0.00           C
ATOM   3021  B   BEA A3021     258.322 309.963 133.419  0.00  0.00           C
ATOM   3022  B   BEA A3022     258.415 308.906 133.256  0.00  0.00           C
ATOM   3023  B   BEA A3023     258.654 306.831 132.956  0.00  0.00           C
ATOM   3024  B   BEA A3024     258.795 305.830 132.823  0.00  0.00           C
ATOM   3025  B   BEA A3025     258.953 304.804 132.693  0.00  0.00           C
ATOM   3026  B   BEA A3026     259.131 303.756 132.570  0.00  0.00           C
ATOM   3027  B   BEA A3027     259.308 302.784 132.464  0.00  0.00           C
ATOM   3028  B   BEA A3028     259.518 301.709 132.357  0.00  0.00           C
ATOM   3029  B   BEA A3029     259.724 300.719 132.269  0.00  0.00           C
ATOM   3030  B   BEA A3030     259.943 299.727 132.192  0.00  0.00           C
ATOM   3031  B   BEA A3031     260.195 298.646 132.120  0.00  0.00           C
ATOM   3032  B   BEA A3032     260.436 297.662 132.067  0.00  0.00           C
ATOM   3033  B   BEA A3033     260.687 296.688 132.029  0.00  0.00           C
ATOM   3034  B   BEA A3034     260.970 295.638 132.003  0.00  0.00           C
ATOM   3035  B   BEA A3035     261.262 294.609 131.995  0.00  0.00           C
ATOM   3036  B   BEA A3036     261.560 293.603 132.006  0.00  0.00           C
ATOM   3037  B   BEA A3037     262.170 291.682 132.085  0.00  0.00           C
ATOM   3038  B   BEA A3038     262.506 290.692 132.161  0.00  0.00           C
ATOM   3039  B   BEA A3039     262.872 289.667 132.270  0.00  0.00           C
ATOM   3040  B   BEA A3040     263.237 288.696 132.405  0.00  0.00           C
ATOM   3041  B   BEA A3041     263.599 287.781 132.567  0.00  0.00           C
ATOM   3042  B   BEA A3042     264.017 286.785 132.786  0.00  0.00           C
ATOM   3043  B   BEA A3043     264.427 285.867 133.038  0.00  0.00           C
ATOM   3044  B   BEA A3044     264.858 284.964 133.344  0.00  0.00           C
ATOM   3045  B   BEA A3045     265.308 284.091 133.709  0.00  0.00           C
ATOM   3046  B   BEA A3046     265.775 283.262 134.140  0.00  0.00           C
ATOM   3047  B   BEA A3047     266.257 282.489 134.645  0.00  0.00           C
ATOM   3048  B   BEA A3048     266.756 281.776 135.232  0.00  0.00           C
ATOM   3049  B   BEA A3049     267.244 281.160 135.868  0.00  0.00           C
ATOM   3050  B   BEA A3050     267.759 280.593 136.601  0.00  0.00           C
ATOM   3051  B   BEA A3051     268.272 280.106 137.395  0.00  0.00           C
ATOM   3052  B   BEA A3052     269.246 279.377 139.064  0.00  0.00           C
ATOM   3053  B   BEA A3053     269.740 279.097 139.990  0.00  0.00           C
ATOM   3054  B   BEA A3054     270.180 278.893 140.857  0.00  0.00           C
ATOM   3055  B   BEA A3055     270.656 278.717 141.838  0.00  0.00           C
ATOM   3056  B   BEA A3056     271.077 278.597 142.743  0.00  0.00           C
ATOM   3057  B   BEA A3057     271.503 278.507 143.692  0.00  0.00           C
ATOM   3058  B   BEA A3058     271.931 278.444 144.682  0.00  0.00           C
ATOM   3059  B   BEA A3059     272.707 278.392 146.559  0.00  0.00           C
ATOM   3060  B   BEA A3060     273.855 278.421 149.528  0.00  0.00           C
ATOM   3061  B   BEA A3061     274.223 278.446 150.529  0.00  0.00           C
ATOM   3062  B   BEA A3062     274.562 278.472 151.466  0.00  0.00           C
ATOM   3063  B   BEA A3063     274.922 278.500 152.485  0.00  0.00           C
ATOM   3064  B   BEA A3064     275.251 278.522 153.432  0.00  0.00           C
ATOM   3065  B   BEA A3065     275.599 278.540 154.453  0.00  0.00           C
ATOM   3066  B   BEA A3066     275.939 278.548 155.471  0.00  0.00           C
ATOM   3067  B   BEA A3067     276.247 278.543 156.406  0.00  0.00           C
ATOM   3068  B   BEA A3068     276.571 278.524 157.404  0.00  0.00           C
ATOM   3069  B   BEA A3069     276.885 278.485 158.388  0.00  0.00           C
ATOM   3070  B   BEA A3070     277.212 278.421 159.425  0.00  0.00           C
ATOM   3071  B   BEA A3071     277.527 278.330 160.439  0.00  0.00           C
ATOM   3072  B   BEA A3072     277.829 278.209 161.427  0.00  0.00           C
ATOM   3073  B   BEA A3073     278.119 278.057 162.386  0.00  0.00           C
ATOM   3074  B   BEA A3074     278.701 277.615 164.340  0.00  0.00           C
ATOM   3075  B   BEA A3075     278.989 277.310 165.327  0.00  0.00           C
ATOM   3076  B   BEA A3076     279.263 276.952 166.273  0.00  0.00           C
ATOM   3077  B   BEA A3077     279.523 276.539 167.178  0.00  0.00           C
ATOM   3078  B   BEA A3078     279.770 276.066 168.045  0.00  0.00           C
ATOM   3079  B   BEA A3079     280.020 275.487 168.930  0.00  0.00           C
ATOM   3080  B   BEA A3080     280.244 274.869 169.723  0.00  0.00           C
ATOM   3081  B   BEA A3081     280.456 274.168 170.484  0.00  0.00           C
ATOM   3082  B   BEA A3082     280.645 273.437 171.169  0.00  0.00           C
ATOM   3083  B   BEA A3083     280.824 272.632 171.829  0.00  0.00           C
ATOM   3084  B   BEA A3084     280.979 271.817 172.422  0.00  0.00           C
ATOM   3085  B   BEA A3085     281.123 270.940 172.996  0.00  0.00           C
ATOM   3086  B   BEA A3086     281.253 270.005 173.547  0.00  0.00           C
ATOM   3087  B   BEA A3087     281.361 269.087 174.041  0.00  0.00           C
ATOM   3088  B   BEA A3088     281.448 268.197 174.482  0.00  0.00           C
ATOM   3089  B   BEA A3089     281.526 267.200 174.939  0.00  0.00           C
ATOM   3090  B   BEA A3090     281.582 266.245 175.345  0.00  0.00           C
ATOM   3091  B   BEA A3091     281.623 265.267 175.734  0.00  0.00           C
ATOM   3092  B   BEA A3092     281.646 264.348 176.079  0.00  0.00           C
ATOM   3093  B   BEA A3093     281.653 263.341 176.436  0.00  0.00           C
ATOM   3094  B   BEA A3094     281.641 262.329 176.777  0.00  0.00           C
ATOM   3095  B   BEA A3095     281.610 261.318 177.101  0.00  0.00           C
ATOM   3096  B   BEA A3096     281.560 260.313 177.410  0.00  0.00           C
ATOM   3097  B   BEA A3097     281.490 259.322 177.704  0.00  0.00           C
ATOM   3098  B   BEA A3098     281.401 258.351 177.984  0.00  0.00           C
ATOM   3099  B   BEA A3099     281.283 257.332 178.270  0.00  0.00           C
ATOM   3100  B   BEA A3100     281.144 256.348 178.542  0.00  0.00           C
ATOM   3101  B   BEA A3101     280.971 255.336 178.820  0.00  0.00           C
ATOM   3102  B   BEA A3102     280.775 254.376 179.083  0.00  0.00           C
ATOM   3103  B   BEA A3103     280.543 253.411 179.351  0.00  0.00           C
ATOM   3104  B   BEA A3104     280.250 252.391 179.641  0.00  0.00           C
ATOM   3105  B   BEA A3105     279.933 251.463 179.917  0.00  0.00           C
ATOM   3106  B   BEA A3106     279.548 250.522 180.214  0.00  0.00           C
ATOM   3107  B   BEA A3107     279.114 249.650 180.515  0.00  0.00           C
ATOM   3108  B   BEA A3108     278.571 248.774 180.855  0.00  0.00           C
ATOM   3109  B   BEA A3109     277.969 248.021 181.202  0.00  0.00           C
ATOM   3110  B   BEA A3110     277.267 247.370 181.580  0.00  0.00           C
ATOM   3111  B   BEA A3111     275.548 246.488 182.435  0.00  0.00           C
ATOM   3112  B   BEA A3112     274.615 246.295 182.877  0.00  0.00           C
ATOM   3113  B   BEA A3113     273.687 246.243 183.310  0.00  0.00           C
ATOM   3114  B   BEA A3114     272.722 246.309 183.757  0.00  0.00           C
ATOM   3115  B   BEA A3115     271.830 246.462 184.171  0.00  0.00           C
ATOM   3116  B   BEA A3116     270.866 246.712 184.620  0.00  0.00           C
ATOM   3117  B   BEA A3117     270.002 247.000 185.026  0.00  0.00           C
ATOM   3118  B   BEA A3118     269.085 247.367 185.462  0.00  0.00           C
ATOM   3119  B   BEA A3119     268.234 247.758 185.874  0.00  0.00           C
ATOM   3120  B   BEA A3120     267.344 248.213 186.312  0.00  0.00           C
ATOM   3121  B   BEA A3121     266.538 248.665 186.718  0.00  0.00           C
ATOM   3122  B   BEA A3122     265.703 249.169 187.146  0.00  0.00           C
ATOM   3123  B   BEA A3123     264.905 249.683 187.566  0.00  0.00           C
ATOM   3124  B   BEA A3124     264.148 250.199 187.974  0.00  0.00           C
ATOM   3125  B   BEA A3125     263.317 250.796 188.434  0.00  0.00           C
ATOM   3126  B   BEA A3126     262.593 251.341 188.846  0.00  0.00           C
ATOM   3127  B   BEA A3127     261.860 251.916 189.275  0.00  0.00           C
ATOM   3128  B   BEA A3128     261.122 252.518 189.720  0.00  0.00           C
ATOM   3129  B   BEA A3129     260.381 253.145 190.182  0.00  0.00           C
ATOM   3130  B   BEA A3130     259.699 253.743 190.621  0.00  0.00           C
ATOM   3131  B   BEA A3131     258.961 254.412 191.114  0.00  0.00           C
ATOM   3132  B   BEA A3132     258.284 255.046 191.582  0.00  0.00           C
ATOM   3133  B   BEA A3133     257.615 255.693 192.063  0.00  0.00           C
ATOM   3134  B   BEA A3134     256.953 256.351 192.558  0.00  0.00           C
ATOM   3135  B   BEA A3135     256.356 256.963 193.022  0.00  0.00           C
ATOM   3136  B   BEA A3136     255.718 257.636 193.541  0.00  0.00           C
ATOM   3137  B   BEA A3137     255.094 258.313 194.072  0.00  0.00           C
ATOM   3138  B   BEA A3138     254.486 258.991 194.613  0.00  0.00           C
ATOM   3139  B   BEA A3139     253.898 259.669 195.166  0.00  0.00           C
ATOM   3140  B   BEA A3140     253.329 260.344 195.730  0.00  0.00           C
ATOM   3141  B   BEA A3141     252.783 261.014 196.303  0.00  0.00           C
ATOM   3142  B   BEA A3142     252.259 261.676 196.885  0.00  0.00           C
ATOM   3143  B   BEA A3143     251.719 262.383 197.527  0.00  0.00           C
ATOM   3144  B   BEA A3144     251.248 263.023 198.127  0.00  0.00           C
ATOM   3145  B   BEA A3145     250.766 263.702 198.787  0.00  0.00           C
ATOM   3146  B   BEA A3146     249.900 265.006 200.131  0.00  0.00           C
ATOM   3147  B   BEA A3147     249.487 265.677 200.871  0.00  0.00           C
ATOM   3148  B   BEA A3148     249.114 266.323 201.619  0.00  0.00           C
ATOM   3149  B   BEA A3149     248.779 266.942 202.376  0.00  0.00           C
ATOM   3150  B   BEA A3150     248.485 267.532 203.140  0.00  0.00           C
ATOM   3151  B   BEA A3151     248.213 268.136 203.973  0.00  0.00           C
ATOM   3152  B   BEA A3152     247.987 268.705 204.818  0.00  0.00           C
ATOM   3153  B   BEA A3153     247.807 269.240 205.673  0.00  0.00           C
ATOM   3154  B   BEA A3154     247.665 269.776 206.607  0.00  0.00           C
ATOM   3155  B   BEA A3155     247.579 270.240 207.488  0.00  0.00           C
ATOM   3156  B   BEA A3156     247.535 270.704 208.448  0.00  0.00           C
ATOM   3157  B   BEA A3157     247.537 271.135 209.419  0.00  0.00           C
ATOM   3158  B   BEA A3158     247.585 271.533 210.398  0.00  0.00           C
ATOM   3159  B   BEA A3159     247.675 271.901 211.383  0.00  0.00           C
ATOM   3160  B   BEA A3160     247.807 272.239 212.371  0.00  0.00           C
ATOM   3161  B   BEA A3161     247.979 272.549 213.359  0.00  0.00           C
ATOM   3162  B   BEA A3162     248.188 272.832 214.344  0.00  0.00           C
ATOM   3163  B   BEA A3163     248.433 273.089 215.321  0.00  0.00           C
ATOM   3164  B   BEA A3164     248.712 273.322 216.288  0.00  0.00           C
ATOM   3165  B   BEA A3165     249.022 273.530 217.240  0.00  0.00           C
ATOM   3166  B   BEA A3166     249.386 273.729 218.240  0.00  0.00           C
ATOM   3167  B   BEA A3167     249.752 273.893 219.150  0.00  0.00           C
ATOM   3168  B   BEA A3168     250.171 274.047 220.097  0.00  0.00           C
ATOM   3169  B   BEA A3169     250.645 274.188 221.074  0.00  0.00           C
ATOM   3170  B   BEA A3170     251.108 274.300 221.947  0.00  0.00           C
ATOM   3171  B   BEA A3171     251.622 274.400 222.836  0.00  0.00           C
ATOM   3172  B   BEA A3172     252.186 274.488 223.729  0.00  0.00           C
ATOM   3173  B   BEA A3173     252.800 274.561 224.615  0.00  0.00           C
ATOM   3174  B   BEA A3174     253.422 274.617 225.431  0.00  0.00           C
ATOM   3175  B   BEA A3175     254.086 274.661 226.218  0.00  0.00           C
ATOM   3176  B   BEA A3176     254.832 274.693 227.009  0.00  0.00           C
ATOM   3177  B   BEA A3177     255.579 274.709 227.712  0.00  0.00           C
ATOM   3178  B   BEA A3178     256.371 274.711 228.371  0.00  0.00           C
ATOM   3179  B   BEA A3179     257.212 274.696 228.982  0.00  0.00           C
ATOM   3180  B   BEA A3180     258.107 274.664 229.543  0.00  0.00           C
ATOM   3181  B   BEA A3181     259.014 274.616 230.027  0.00  0.00           C
ATOM   3182  B   BEA A3182     259.986 274.549 230.461  0.00  0.00           C
ATOM   3183  B   BEA A3183     260.979 274.463 230.821  0.00  0.00           C
ATOM   3184  B   BEA A3184     261.946 274.367 231.100  0.00  0.00           C
ATOM   3185  B   BEA A3185     262.993 274.247 231.329  0.00  0.00           C
ATOM   3186  B   BEA A3186     264.020 274.116 231.486  0.00  0.00           C
ATOM   3187  B   BEA A3187     265.025 273.976 231.581  0.00  0.00           C
ATOM   3188  B   BEA A3188     266.065 273.819 231.623  0.00  0.00           C
ATOM   3189  B   BEA A3189     267.084 273.654 231.613  0.00  0.00           C
ATOM   3190  B   BEA A3190     268.140 273.472 231.553  0.00  0.00           C
ATOM   3191  B   BEA A3191     269.172 273.284 231.450  0.00  0.00           C
ATOM   3192  B   BEA A3192     270.180 273.092 231.309  0.00  0.00           C
ATOM   3193  B   BEA A3193     271.161 272.896 231.138  0.00  0.00           C
ATOM   3194  B   BEA A3194     272.174 272.686 230.927  0.00  0.00           C
ATOM   3195  B   BEA A3195     273.155 272.475 230.692  0.00  0.00           C
ATOM   3196  B   BEA A3196     275.142 272.025 230.132  0.00  0.00           C
ATOM   3197  B   BEA A3197     276.144 271.788 229.810  0.00  0.00           C
ATOM   3198  B   BEA A3198     277.107 271.554 229.478  0.00  0.00           C
ATOM   3199  B   BEA A3199     278.029 271.324 229.141  0.00  0.00           C
ATOM   3200  B   BEA A3200     278.973 271.083 228.777  0.00  0.00           C
ATOM   3201  B   BEA A3201     279.937 270.831 228.386  0.00  0.00           C
ATOM   3202  B   BEA A3202     280.855 270.586 227.998  0.00  0.00           C
ATOM   3203  B   BEA A3203     281.791 270.331 227.587  0.00  0.00           C
ATOM   3204  B   BEA A3204     282.745 270.067 227.153  0.00  0.00           C
ATOM   3205  B   BEA A3205     283.648 269.811 226.729  0.00  0.00           C
ATOM   3206  B   BEA A3206     284.567 269.547 226.286  0.00  0.00           C
ATOM   3207  B   BEA A3207     285.431 269.294 225.858  0.00  0.00           C
ATOM   3208  B   BEA A3208     286.378 269.013 225.378  0.00  0.00           C
ATOM   3209  B   BEA A3209     287.268 268.744 224.916  0.00  0.00           C
ATOM   3210  B   BEA A3210     288.171 268.467 224.439  0.00  0.00           C
ATOM   3211  B   BEA A3211     289.015 268.204 223.984  0.00  0.00           C
ATOM   3212  B   BEA A3212     289.939 267.913 223.479  0.00  0.00           C
ATOM   3213  B   BEA A3213     290.803 267.636 222.998  0.00  0.00           C
ATOM   3214  B   BEA A3214     291.677 267.353 222.506  0.00  0.00           C
ATOM   3215  B   BEA A3215     292.558 267.064 222.003  0.00  0.00           C
ATOM   3216  B   BEA A3216     293.448 266.768 221.490  0.00  0.00           C
ATOM   3217  B   BEA A3217     294.274 266.490 221.008  0.00  0.00           C
ATOM   3218  B   BEA A3218     295.177 266.183 220.476  0.00  0.00           C
ATOM   3219  B   BEA A3219     296.016 265.894 219.978  0.00  0.00           C
ATOM   3220  B   BEA A3220     296.860 265.600 219.473  0.00  0.00           C
ATOM   3221  B   BEA A3221     297.709 265.300 218.961  0.00  0.00           C
ATOM   3222  B   BEA A3222     298.563 264.996 218.444  0.00  0.00           C
ATOM   3223  B   BEA A3223     299.421 264.687 217.921  0.00  0.00           C
ATOM   3224  B   BEA A3224     300.282 264.374 217.394  0.00  0.00           C
ATOM   3225  B   BEA A3225     301.147 264.056 216.863  0.00  0.00           C
ATOM   3226  B   BEA A3226     302.014 263.734 216.329  0.00  0.00           C
ATOM   3227  B   BEA A3227     302.811 263.434 215.836  0.00  0.00           C
ATOM   3228  B   BEA A3228     303.682 263.104 215.297  0.00  0.00           C
ATOM   3229  B   BEA A3229     304.555 262.769 214.756  0.00  0.00           C
ATOM   3230  B   BEA A3230     305.356 262.459 214.259  0.00  0.00           C
ATOM   3231  B   BEA A3231     307.032 261.801 213.221  0.00  0.00           C
ATOM   3232  B   BEA A3232     307.905 261.453 212.681  0.00  0.00           C
ATOM   3233  B   BEA A3233     308.778 261.102 212.143  0.00  0.00           C
ATOM   3234  B   BEA A3234     309.577 260.778 211.651  0.00  0.00           C
ATOM   3235  B   BEA A3235     310.446 260.421 211.119  0.00  0.00           C
ATOM   3236  B   BEA A3236     311.242 260.092 210.633  0.00  0.00           C
ATOM   3237  B   BEA A3237     312.107 259.731 210.108  0.00  0.00           C
ATOM   3238  B   BEA A3238     312.969 259.367 209.588  0.00  0.00           C
ATOM   3239  B   BEA A3239     313.827 259.002 209.073  0.00  0.00           C
ATOM   3240  B   BEA A3240     314.610 258.665 208.607  0.00  0.00           C
ATOM   3241  B   BEA A3241     315.460 258.296 208.104  0.00  0.00           C
ATOM   3242  B   BEA A3242     316.305 257.926 207.610  0.00  0.00           C
ATOM   3243  B   BEA A3243     317.145 257.555 207.122  0.00  0.00           C
ATOM   3244  B   BEA A3244     318.050 257.151 206.604  0.00  0.00           C
ATOM   3245  B   BEA A3245     318.878 256.778 206.135  0.00  0.00           C
ATOM   3246  B   BEA A3246     319.699 256.404 205.675  0.00  0.00           C
ATOM   3247  B   BEA A3247     320.583 255.998 205.188  0.00  0.00           C
ATOM   3248  B   BEA A3248     321.390 255.624 204.750  0.00  0.00           C
ATOM   3249  B   BEA A3249     322.258 255.218 204.286  0.00  0.00           C
ATOM   3250  B   BEA A3250     323.118 254.811 203.835  0.00  0.00           C
ATOM   3251  B   BEA A3251     323.967 254.405 203.398  0.00  0.00           C
ATOM   3252  B   BEA A3252     324.808 254.000 202.975  0.00  0.00           C
ATOM   3253  B   BEA A3253     325.705 253.562 202.533  0.00  0.00           C
ATOM   3254  B   BEA A3254     326.591 253.125 202.109  0.00  0.00           C
ATOM   3255  B   BEA A3255     327.399 252.723 201.732  0.00  0.00           C
ATOM   3256  B   BEA A3256     328.261 252.290 201.342  0.00  0.00           C
ATOM   3257  B   BEA A3257     329.177 251.824 200.941  0.00  0.00           C
ATOM   3258  B   BEA A3258     330.013 251.394 200.589  0.00  0.00           C
ATOM   3259  B   BEA A3259     330.901 250.932 200.229  0.00  0.00           C
ATOM   3260  B   BEA A3260     331.773 250.473 199.891  0.00  0.00           C
ATOM   3261  B   BEA A3261     332.630 250.017 199.575  0.00  0.00           C
ATOM   3262  B   BEA A3262     333.535 249.530 199.260  0.00  0.00           C
ATOM   3263  B   BEA A3263     334.422 249.046 198.970  0.00  0.00           C
ATOM   3264  B   BEA A3264     335.292 248.566 198.705  0.00  0.00           C
ATOM   3265  B   BEA A3265     336.206 248.055 198.449  0.00  0.00           C
ATOM   3266  B   BEA A3266     337.100 247.549 198.221  0.00  0.00           C
ATOM   3267  B   BEA A3267     337.975 247.046 198.023  0.00  0.00           C
ATOM   3268  B   BEA A3268     338.830 246.549 197.853  0.00  0.00           C
ATOM   3269  B   BEA A3269     339.724 246.021 197.703  0.00  0.00           C
ATOM   3270  B   BEA A3270     340.655 245.463 197.578  0.00  0.00           C
ATOM   3271  B   BEA A3271     341.506 244.945 197.493  0.00  0.00           C
ATOM   3272  B   BEA A3272     342.394 244.397 197.438  0.00  0.00           C
ATOM   3273  B   BEA A3273     343.315 243.818 197.419  0.00  0.00           C
ATOM   3274  B   BEA A3274     344.159 243.279 197.438  0.00  0.00           C
ATOM   3275  B   BEA A3275     345.036 242.709 197.497  0.00  0.00           C
ATOM   3276  B   BEA A3276     345.946 242.107 197.604  0.00  0.00           C
ATOM   3277  B   BEA A3277     346.781 241.544 197.747  0.00  0.00           C
ATOM   3278  B   BEA A3278     347.650 240.947 197.945  0.00  0.00           C
ATOM   3279  B   BEA A3279     349.281 239.792 198.467  0.00  0.00           C
ATOM   3280  B   BEA A3280     350.097 239.196 198.810  0.00  0.00           C
ATOM   3281  B   BEA A3281     350.850 238.633 199.183  0.00  0.00           C
ATOM   3282  B   BEA A3282     351.639 238.030 199.634  0.00  0.00           C
ATOM   3283  B   BEA A3283     352.370 237.459 200.114  0.00  0.00           C
ATOM   3284  B   BEA A3284     353.047 236.917 200.617  0.00  0.00           C
ATOM   3285  B   BEA A3285     353.718 236.367 201.175  0.00  0.00           C
ATOM   3286  B   BEA A3286     354.382 235.809 201.793  0.00  0.00           C
ATOM   3287  B   BEA A3287     354.998 235.278 202.431  0.00  0.00           C
ATOM   3288  B   BEA A3288     355.610 234.737 203.132  0.00  0.00           C
ATOM   3289  B   BEA A3289     356.177 234.222 203.848  0.00  0.00           C
ATOM   3290  B   BEA A3290     356.702 233.732 204.575  0.00  0.00           C
ATOM   3291  B   BEA A3291     357.225 233.231 205.364  0.00  0.00           C
ATOM   3292  B   BEA A3292     357.707 232.755 206.159  0.00  0.00           C
ATOM   3293  B   BEA A3293     358.152 232.304 206.954  0.00  0.00           C
ATOM   3294  B   BEA A3294     358.594 231.842 207.810  0.00  0.00           C
ATOM   3295  B   BEA A3295     358.999 231.406 208.659  0.00  0.00           C
ATOM   3296  B   BEA A3296     359.401 230.960 209.569  0.00  0.00           C
ATOM   3297  B   BEA A3297     359.738 230.575 210.391  0.00  0.00           C
ATOM   3298  B   BEA A3298     360.101 230.146 211.345  0.00  0.00           C
ATOM   3299  B   BEA A3299     360.431 229.743 212.278  0.00  0.00           C
ATOM   3300  B   BEA A3300     360.730 229.366 213.185  0.00  0.00           C
ATOM   3301  B   BEA A3301     360.998 229.016 214.057  0.00  0.00           C
ATOM   3302  B   BEA A3302     361.289 228.625 215.070  0.00  0.00           C
ATOM   3303  B   BEA A3303     361.525 228.294 215.953  0.00  0.00           C
ATOM   3304  B   BEA A3304     361.781 227.923 216.978  0.00  0.00           C
ATOM   3305  B   BEA A3305     362.008 227.580 217.959  0.00  0.00           C
ATOM   3306  B   BEA A3306     362.209 227.265 218.887  0.00  0.00           C
ATOM   3307  B   BEA A3307     362.407 226.943 219.860  0.00  0.00           C
ATOM   3308  B   BEA A3308     362.599 226.617 220.879  0.00  0.00           C
ATOM   3309  B   BEA A3309     362.767 226.318 221.835  0.00  0.00           C
ATOM   3310  B   BEA A3310     362.930 226.015 222.834  0.00  0.00           C
ATOM   3311  B   BEA A3311     363.071 225.741 223.761  0.00  0.00           C
ATOM   3312  B   BEA A3312     363.224 225.428 224.843  0.00  0.00           C
ATOM   3313  B   BEA A3313     363.356 225.145 225.851  0.00  0.00           C
ATOM   3314  B   BEA A3314     363.468 224.891 226.776  0.00  0.00           C
ATOM   3315  B   BEA A3315     363.590 224.599 227.861  0.00  0.00           C
ATOM   3316  B   BEA A3316     363.693 224.338 228.860  0.00  0.00           C
ATOM   3317  B   BEA A3317     363.779 224.105 229.766  0.00  0.00           C
ATOM   3318  B   BEA A3318     363.872 223.836 230.836  0.00  0.00           C
ATOM   3319  B   BEA A3319     363.950 223.597 231.810  0.00  0.00           C
ATOM   3320  B   BEA A3320     364.022 223.354 232.816  0.00  0.00           C
ATOM   3321  B   BEA A3321     364.090 223.109 233.856  0.00  0.00           C
ATOM   3322  B   BEA A3322     364.153 222.861 234.929  0.00  0.00           C
ATOM   3323  B   BEA A3323     364.203 222.642 235.893  0.00  0.00           C
ATOM   3324  B   BEA A3324     364.248 222.421 236.887  0.00  0.00           C
ATOM   3325  B   BEA A3325     364.289 222.198 237.910  0.00  0.00           C
ATOM   3326  B   BEA A3326     364.325 221.972 238.964  0.00  0.00           C
ATOM   3327  B   BEA A3327     364.356 221.744 240.049  0.00  0.00           C
ATOM   3328  B   BEA A3328     364.378 221.545 241.010  0.00  0.00           C
ATOM   3329  B   BEA A3329     364.396 221.344 241.998  0.00  0.00           C
ATOM   3330  B   BEA A3330     364.410 221.142 243.012  0.00  0.00           C
ATOM   3331  B   BEA A3331     364.419 220.937 244.054  0.00  0.00           C
CONECT    1    2
CONECT    2    1    3
CONECT    3    2    4
CONECT    4    3    5
CONECT    5    4    6
CONECT    6    5    7
CONECT    7    6    8
CONECT    8    7    9
CONECT    9    8   10
CONECT   10    9   11
CONECT   11   10   12
CONECT   12   11   13
CONECT   13   12   14
CONECT   14   13   15
CONECT   15   14   16
CONECT   16   15   17
CONECT   17   16   18
CONECT   18   17   19
CONECT   19   18   20
CONECT   20   19   21
CONECT   21   20   22
CONECT   22   21   23
CONECT   23   22   24
CONECT   24   23   25
CONECT   25   24   26
CONECT   26   25   27
CONECT   27   26   28
CONECT   28   27   29
CONECT   29   28   30
CONECT   30   29   31
CONECT   31   30   32
CONECT   32   31   33
CONECT   33   32   34
CONECT   34   33   35
CONECT   35   34   36
CONECT   36   35   37
CONECT   37   36   38
CONECT   38   37   39
CONECT   39   38   40
CONECT   40   39   41
CONECT   41   40   42
CONECT   42   41   43
CONECT   43   42   44
CONECT   44   43   45
CONECT   45   44   46
CONECT   46   45   47
CONECT   47   46   48
CONECT   48   47   49
CONECT   49   48   50
CONECT   50   49   51
CONECT   51   50   52
CONECT   52   51   53
CONECT   53   52   54
CONECT   54   53   55
CONECT   55   54   56
CONECT   56   55   57
CONECT   57   56   58
CONECT   58   57   59
CONECT   59   58   60
CONECT   60   59   61
CONECT   61   60   62
CONECT   62   61   63
CONECT   63   62   64
CONECT   64   63   65
CONECT   65   64   66
CONECT   66   65   67
CONECT   67   66   68
CONECT   68   67   69
CONECT   69   68   70
CONECT   70   69   71
CONECT   71   70   72
CONECT   72   71   73
CONECT   73   72   74
CONECT   74   73   75
CONECT   75   74   76
CONECT   76   75   77
CONECT   77   76   78
CONECT   78   77   79
CONECT   79   78   80
CONECT   80   79   81
CONECT   81   80   82
CONECT   82   81   83
CONECT   83   82   84
CONECT   84   83   85
CONECT   85   84   86
CONECT   86   85   87
CONECT   87   86   88
CONECT   88   87   89
CONECT   89   88   90
CONECT   90   89   91
CONECT   91   90   92
CONECT   92   91   93
CONECT   93   92   94
CONECT   94   93   95
CONECT   95   94   96
CONECT   96   95   97
CONECT   97   96   98
CONECT   98   97   99
CONECT   99   98  100
CONECT  100   99  101
CONECT  101  100  102
CONECT  102  101  103
CONECT  103  102  104
CONECT  104  103  105
CONECT  105  104  106
CONECT  106  105  107
CONECT  107  106  108
CONECT  108  107  109
CONECT  109  108  110
CONECT  110  109  111
CONECT  111  110  112
CONECT  112  111  113
CONECT  113  112  114
CONECT  114  113  115
CONECT  115  114  116
CONECT  116  115  117
CONECT  117  116  118
CONECT  118  117  119
CONECT  119  118  120
CONECT  120  119  121
CONECT  121  120  122
CONECT  122  121  123
CONECT  123  122  124
CONECT  124  123  125
CONECT  125  124  126
CONECT  126  125  127
CONECT  127  126  128
CONECT  128  127  129
CONECT  129  128  130
CONECT  130  129  131
CONECT  131  130  132
CONECT  132  131  133
CONECT  133  132  134
CONECT  134  133  135
CONECT  135  134  136
CONECT  136  135  137
CONECT  137  136  138
CONECT  138  137  139
CONECT  139  138  140
CONECT  140  139  141
CONECT  141  140  142
CONECT  142  141  143
CONECT  143  142  144
CONECT  144  143  145
CONECT  145  144  146
CONECT  146  145  147
CONECT  147  146  148
CONECT  148  147  149
CONECT  149  148  150
CONECT  150  149  151
CONECT  151  150  152
CONECT  152  151  153
CONECT  153  152  154
CONECT  154  153  155
CONECT  155  154  156
CONECT  156  155  157
CONECT  157  156  158
CONECT  158  157  159
CONECT  159  158  160
CONECT  160  159  161
CONECT  161  160  162
CONECT  162  161  163
CONECT  163  162  164
CONECT  164  163  165
CONECT  165  164  166
CONECT  166  165  167
CONECT  167  166  168
CONECT  168  167  169
CONECT  169  168  170
CONECT  170  169  171
CONECT  171  170  172
CONECT  172  171  173
CONECT  173  172  174
CONECT  174  173  175
CONECT  175  174  176
CONECT  176  175  177
CONECT  177  176  178
CONECT  178  177  179
CONECT  179  178  180
CONECT  180  179  181
CONECT  181  180  182
CONECT  182  181  183
CONECT  183  182  184
CONECT  184  183  185
CONECT  185  184  186
CONECT  186  185  187
CONECT  187  186  188
CONECT  188  187  189
CONECT  189  188  190
CONECT  190  189  191
CONECT  191  190  192
CONECT  192  191  193
CONECT  193  192  194
CONECT  194  193  195
CONECT  195  194  196
CONECT  196  195  197
CONECT  197  196  198
CONECT  198  197  199
CONECT  199  198  200
CONECT  200  199  201
CONECT  201  200  202
CONECT  202  201  203
CONECT  203  202  204
CONECT  204  203  205
CONECT  205  204  206
CONECT  206  205  207
CONECT  207  206  208
CONECT  208  207  209
CONECT  209  208  210
CONECT  210  209  211
CONECT  211  210  212
CONECT  212  211  213
CONECT  213  212  214
CONECT  214  213  215
CONECT  215  214  216
CONECT  216  215  217
CONECT  217  216  218
CONECT  218  217  219
CONECT  219  218  220
CONECT  220  219  221
CONECT  221  220  222
CONECT  222  221  223
CONECT  223  222  224
CONECT  224  223  225
CONECT  225  224  226
CONECT  226  225  227
CONECT  227  226  228
CONECT  228  227  229
CONECT  229  228  230
CONECT  230  229  231
CONECT  231  230  232
CONECT  232  231  233
CONECT  233  232  234
CONECT  234  233  235
CONECT  235  234  236
CONECT  236  235  237
CONECT  237  236  238
CONECT  238  237  239
CONECT  239  238  240
CONECT  240  239  241
CONECT  241  240  242
CONECT  242  241  243
CONECT  243  242  244
CONECT  244  243  245
CONECT  245  244  246
CONECT  246  245  247
CONECT  247  246  248
CONECT  248  247  249
CONECT  249  248  250
CONECT  250  249  251
CONECT  251  250  252
CONECT  252  251  253
CONECT  253  252  254
CONECT  254  253  255
CONECT  255  254  256
CONECT  256  255  257
CONECT  257  256  258
CONECT  258  257  259
CONECT  259  258  260
CONECT  260  259  261
CONECT  261  260  262
CONECT  262  261  263
CONECT  263  262  264
CONECT  264  263  265
CONECT  265  264  266
CONECT  266  265  267
CONECT  267  266  268
CONECT  268  267  269
CONECT  269  268  270
CONECT  270  269  271
CONECT  271  270  272
CONECT  272  271  273
CONECT  273  272  274
CONECT  274  273  275
CONECT  275  274  276
CONECT  276  275  277
CONECT  277  276  278
CONECT  278  277  279
CONECT  279  278  280
CONECT  280  279  281
CONECT  281  280  282
CONECT  282  281  283
CONECT  283  282  284
CONECT  284  283  285
CONECT  285  284  286
CONECT  286  285  287
CONECT  287  286  288
CONECT  288  287  289
CONECT  289  288  290
CONECT  290  289  291
CONECT  291  290  292
CONECT  292  291  293
CONECT  293  292  294
CONECT  294  293  295
CONECT  295  294  296
CONECT  296  295  297
CONECT  297  296  298
CONECT  298  297  299
CONECT  299  298  300
CONECT  300  299  301
CONECT  301  300  302
CONECT  302  301  303
CONECT  303  302  304
CONECT  304  303  305
CONECT  305  304  306
CONECT  306  305  307
CONECT  307  306  308
CONECT  308  307  309
CONECT  309  308  310
CONECT  310  309  311
CONECT  311  310  312
CONECT  312  311  313
CONECT  313  312  314
CONECT  314  313  315
CONECT  315  314  316
CONECT  316  315  317
CONECT  317  316  318
CONECT  318  317  319
CONECT  319  318  320
CONECT  320  319  321
CONECT  321  320  322
CONECT  322  321  323
CONECT  323  322  324
CONECT  324  323  325
CONECT  325  324  326
CONECT  326  325  327
CONECT  327  326  328
CONECT  328  327  329
CONECT  329  328  330
CONECT  330  329  331
CONECT  331  330  332
CONECT  332  331  333
CONECT  333  332  334
CONECT  334  333  335
CONECT  335  334  336
CONECT  336  335  337
CONECT  337  336  338
CONECT  338  337  339
CONECT  339  338  340
CONECT  340  339  341
CONECT  341  340  342
CONECT  342  341  343
CONECT  343  342  344
CONECT  344  343  345
CONECT  345  344  346
CONECT  346  345  347
CONECT  347  346  348
CONECT  348  347  349
CONECT  349  348  350
CONECT  350  349  351
CONECT  351  350  352
CONECT  352  351  353
CONECT  353  352  354
CONECT  354  353  355
CONECT  355  354  356
CONECT  356  355  357
CONECT  357  356  358
CONECT  358  357  359
CONECT  359  358  360
CONECT  360  359  361
CONECT  361  360  362
CONECT  362  361  363
CONECT  363  362  364
CONECT  364  363  365
CONECT  365  364  366
CONECT  366  365  367
CONECT  367  366  368
CONECT  368  367  369
CONECT  369  368  370
CONECT  370  369  371
CONECT  371  370  372
CONECT  372  371  373
CONECT  373  372  374
CONECT  374  373  375
CONECT  375  374  376
CONECT  376  375  377
CONECT  377  376  378
CONECT  378  377  379
CONECT  379  378  380
CONECT  380  379  381
CONECT  381  380  382
CONECT  382  381  383
CONECT  383  382  384
CONECT  384  383  385
CONECT  385  384  386
CONECT  386  385  387
CONECT  387  386  388
CONECT  388  387  389
CONECT  389  388  390
CONECT  390  389  391
CONECT  391  390  392
CONECT  392  391  393
CONECT  393  392  394
CONECT  394  393  395
CONECT  395  394  396
CONECT  396  395  397
CONECT  397  396  398
CONECT  398  397  399
CONECT  399  398  400
CONECT  400  399  401
CONECT  401  400  402
CONECT  402  401  403
CONECT  403  402  404
CONECT  404  403  405
CONECT  405  404  406
CONECT  406  405  407
CONECT  407  406  408
CONECT  408  407  409
CONECT  409  408  410
CONECT  410  409  411
CONECT  411  410  412
CONECT  412  411  413
CONECT  413  412  414
CONECT  414  413  415
CONECT  415  414  416
CONECT  416  415  417
CONECT  417  416  418
CONECT  418  417  419
CONECT  419  418  420
CONECT  420  419  421
CONECT  421  420  422
CONECT  422  421  423
CONECT  423  422  424
CONECT  424  423  425
CONECT  425  424  426
CONECT  426  425  427
CONECT  427  426  428
CONECT  428  427  429
CONECT  429  428  430
CONECT  430  429  431
CONECT  431  430  432
CONECT  432  431  433
CONECT  433  432  434
CONECT  434  433  435
CONECT  435  434  436
CONECT  436  435  437
CONECT  437  436  438
CONECT  438  437  439
CONECT  439  438  440
CONECT  440  439  441
CONECT  441  440  442
CONECT  442  441  443
CONECT  443  442  444
CONECT  444  443  445
CONECT  445  444  446
CONECT  446  445  447
CONECT  447  446  448
CONECT  448  447  449
CONECT  449  448  450
CONECT  450  449  451
CONECT  451  450  452
CONECT  452  451  453
CONECT  453  452  454
CONECT  454  453  455
CONECT  455  454  456
CONECT  456  455  457
CONECT  457  456  458
CONECT  458  457  459
CONECT  459  458  460
CONECT  460  459  461
CONECT  461  460  462
CONECT  462  461  463
CONECT  463  462  464
CONECT  464  463  465
CONECT  465  464  466
CONECT  466  465  467
CONECT  467  466  468
CONECT  468  467  469
CONECT  469  468  470
CONECT  470  469  471
CONECT  471  470  472
CONECT  472  471  473
CONECT  473  472  474
CONECT  474  473  475
CONECT  475  474  476
CONECT  476  475  477
CONECT  477  476  478
CONECT  478  477  479
CONECT  479  478  480
CONECT  480  479  481
CONECT  481  480  482
CONECT  482  481  483
CONECT  483  482  484
CONECT  484  483  485
CONECT  485  484  486
CONECT  486  485  487
CONECT  487  486  488
CONECT  488  487  489
CONECT  489  488  490
CONECT  490  489  491
CONECT  491  490  492
CONECT  492  491  493
CONECT  493  492  494
CONECT  494  493  495
CONECT  495  494  496
CONECT  496  495  497
CONECT  497  496  498
CONECT  498  497  499
CONECT  499  498  500
CONECT  500  499  501
CONECT  501  500  502
CONECT  502  501  503
CONECT  503  502  504
CONECT  504  503  505
CONECT  505  504  506
CONECT  506  505  507
CONECT  507  506  508
CONECT  508  507  509
CONECT  509  508  510
CONECT  510  509  511
CONECT  511  510  512
CONECT  512  511  513
CONECT  513  512  514
CONECT  514  513  515
CONECT  515  514  516
CONECT  516  515  517
CONECT  517  516  518
CONECT  518  517  519
CONECT  519  518  520
CONECT  520  519  521
CONECT  521  520  522
CONECT  522  521  523
CONECT  523  522  524
CONECT  524  523  525
CONECT  525  524  526
CONECT  526  525  527
CONECT  527  526  528
CONECT  528  527  529
CONECT  529  528  530
CONECT  530  529  531
CONECT  531  530  532
CONECT  532  531  533
CONECT  533  532  534
CONECT  534  533  535
CONECT  535  534  536
CONECT  536  535  537
CONECT  537  536  538
CONECT  538  537  539
CONECT  539  538  540
CONECT  540  539  541
CONECT  541  540  542
CONECT  542  541  543
CONECT  543  542  544
CONECT  544  543  545
CONECT  545  544  546
CONECT  546  545  547
CONECT  547  546  548
CONECT  548  547  549
CONECT  549  548  550
CONECT  550  549  551
CONECT  551  550  552
CONECT  552  551  553
CONECT  553  552  554
CONECT  554  553  555
CONECT  555  554  556
CONECT  556  555  557
CONECT  557  556  558
CONECT  558  557  559
CONECT  559  558  560
CONECT  560  559  561
CONECT  561  560  562
CONECT  562  561  563
CONECT  563  562  564
CONECT  564  563  565
CONECT  565  564  566
CONECT  566  565  567
CONECT  567  566  568
CONECT  568  567  569
CONECT  569  568  570
CONECT  570  569  571
CONECT  571  570  572
CONECT  572  571  573
CONECT  573  572  574
CONECT  574  573  575
CONECT  575  574  576
CONECT  576  575  577
CONECT  577  576  578
CONECT  578  577  579
CONECT  579  578  580
CONECT  580  579  581
CONECT  581  580  582
CONECT  582  581  583
CONECT  583  582  584
CONECT  584  583  585
CONECT  585  584  586
CONECT  586  585  587
CONECT  587  586  588
CONECT  588  587  589
CONECT  589  588  590
CONECT  590  589  591
CONECT  591  590  592
CONECT  592  591  593
CONECT  593  592  594
CONECT  594  593  595
CONECT  595  594  596
CONECT  596  595  597
CONECT  597  596  598
CONECT  598  597  599
CONECT  599  598  600
CONECT  600  599  601
CONECT  601  600  602
CONECT  602  601  603
CONECT  603  602  604
CONECT  604  603  605
CONECT  605  604  606
CONECT  606  605  607
CONECT  607  606  608
CONECT  608  607  609
CONECT  609  608  610
CONECT  610  609  611
CONECT  611  610  612
CONECT  612  611  613
CONECT  613  612  614
CONECT  614  613  615
CONECT  615  614  616
CONECT  616  615  617
CONECT  617  616  618
CONECT  618  617  619
CONECT  619  618  620
CONECT  620  619  621
CONECT  621  620  622
CONECT  622  621  623
CONECT  623  622  624
CONECT  624  623  625
CONECT  625  624  626
CONECT  626  625  627
CONECT  627  626  628
CONECT  628  627  629
CONECT  629  628  630
CONECT  630  629  631
CONECT  631  630  632
CONECT  632  631  633
CONECT  633  632  634
CONECT  634  633  635
CONECT  635  634  636
CONECT  636  635  637
CONECT  637  636  638
CONECT  638  637  639
CONECT  639  638  640
CONECT  640  639  641
CONECT  641  640  642
CONECT  642  641  643
CONECT  643  642  644
CONECT  644  643  645
CONECT  645  644  646
CONECT  646  645  647
CONECT  647  646  648
CONECT  648  647  649
CONECT  649  648  650
CONECT  650  649  651
CONECT  651  650  652
CONECT  652  651  653
CONECT  653  652  654
CONECT  654  653  655
CONECT  655  654  656
CONECT  656  655  657
CONECT  657  656  658
CONECT  658  657  659
CONECT  659  658  660
CONECT  660  659  661
CONECT  661  660  662
CONECT  662  661  663
CONECT  663  662  664
CONECT  664  663  665
CONECT  665  664  666
CONECT  666  665  667
CONECT  667  666  668
CONECT  668  667  669
CONECT  669  668  670
CONECT  670  669  671
CONECT  671  670  672
CONECT  672  671  673
CONECT  673  672  674
CONECT  674  673  675
CONECT  675  674  676
CONECT  676  675  677
CONECT  677  676  678
CONECT  678  677  679
CONECT  679  678  680
CONECT  680  679  681
CONECT  681  680  682
CONECT  682  681  683
CONECT  683  682  684
CONECT  684  683  685
CONECT  685  684  686
CONECT  686  685  687
CONECT  687  686  688
CONECT  688  687  689
CONECT  689  688  690
CONECT  690  689  691
CONECT  691  690  692
CONECT  692  691  693
CONECT  693  692  694
CONECT  694  693  695
CONECT  695  694  696
CONECT  696  695  697
CONECT  697  696  698
CONECT  698  697  699
CONECT  699  698  700
CONECT  700  699  701
CONECT  701  700  702
CONECT  702  701  703
CONECT  703  702  704
CONECT  704  703  705
CONECT  705  704  706
CONECT  706  705  707
CONECT  707  706  708
CONECT  708  707  709
CONECT  709  708  710
CONECT  710  709  711
CONECT  711  710  712
CONECT  712  711  713
CONECT  713  712  714
CONECT  714  713  715
CONECT  715  714  716
CONECT  716  715  717
CONECT  717  716  718
CONECT  718  717  719
CONECT  719  718  720
CONECT  720  719  721
CONECT  721  720  722
CONECT  722  721  723
CONECT  723  722  724
CONECT  724  723  725
CONECT  725  724  726
CONECT  726  725  727
CONECT  727  726  728
CONECT  728  727  729
CONECT  729  728  730
CONECT  730  729  731
CONECT  731  730  732
CONECT  732  731  733
CONECT  733  732  734
CONECT  734  733  735
CONECT  735  734  736
CONECT  736  735  737
CONECT  737  736  738
CONECT  738  737  739
CONECT  739  738  740
CONECT  740  739  741
CONECT  741  740  742
CONECT  742  741  743
CONECT  743  742  744
CONECT  744  743  745
CONECT  745  744  746
CONECT  746  745  747
CONECT  747  746  748
CONECT  748  747  749
CONECT  749  748  750
CONECT  750  749  751
CONECT  751  750  752
CONECT  752  751  753
CONECT  753  752  754
CONECT  754  753  755
CONECT  755  754  756
CONECT  756  755  757
CONECT  757  756  758
CONECT  758  757  759
CONECT  759  758  760
CONECT  760  759  761
CONECT  761  760  762
CONECT  762  761  763
CONECT  763  762  764
CONECT  764  763  765
CONECT  765  764  766
CONECT  766  765  767
CONECT  767  766  768
CONECT  768  767  769
CONECT  769  768  770
CONECT  770  769  771
CONECT  771  770  772
CONECT  772  771  773
CONECT  773  772  774
CONECT  774  773  775
CONECT  775  774  776
CONECT  776  775  777
CONECT  777  776  778
CONECT  778  777  779
CONECT  779  778  780
CONECT  780  779  781
CONECT  781  780  782
CONECT  782  781  783
CONECT  783  782  784
CONECT  784  783  785
CONECT  785  784  786
CONECT  786  785  787
CONECT  787  786  788
CONECT  788  787  789
CONECT  789  788  790
CONECT  790  789  791
CONECT  791  790  792
CONECT  792  791  793
CONECT  793  792  794
CONECT  794  793  795
CONECT  795  794  796
CONECT  796  795  797
CONECT  797  796  798
CONECT  798  797  799
CONECT  799  798  800
CONECT  800  799  801
CONECT  801  800  802
CONECT  802  801  803
CONECT  803  802  804
CONECT  804  803  805
CONECT  805  804  806
CONECT  806  805  807
CONECT  807  806  808
CONECT  808  807  809
CONECT  809  808  810
CONECT  810  809  811
CONECT  811  810  812
CONECT  812  811  813
CONECT  813  812  814
CONECT  814  813  815
CONECT  815  814  816
CONECT  816  815  817
CONECT  817  816  818
CONECT  818  817  819
CONECT  819  818  820
CONECT  820  819  821
CONECT  821  820  822
CONECT  822  821  823
CONECT  823  822  824
CONECT  824  823  825
CONECT  825  824  826
CONECT  826  825  827
CONECT  827  826  828
CONECT  828  827  829
CONECT  829  828  830
CONECT  830  829  831
CONECT  831  830  832
CONECT  832  831  833
CONECT  833  832  834
CONECT  834  833  835
CONECT  835  834  836
CONECT  836  835  837
CONECT  837  836  838
CONECT  838  837  839
CONECT  839  838  840
CONECT  840  839  841
CONECT  841  840  842
CONECT  842  841  843
CONECT  843  842  844
CONECT  844  843  845
CONECT  845  844  846
CONECT  846  845  847
CONECT  847  846  848
CONECT  848  847  849
CONECT  849  848  850
CONECT  850  849  851
CONECT  851  850  852
CONECT  852  851  853
CONECT  853  852  854
CONECT  854  853  855
CONECT  855  854  856
CONECT  856  855  857
CONECT  857  856  858
CONECT  858  857  859
CONECT  859  858  860
CONECT  860  859  861
CONECT  861  860  862
CONECT  862  861  863
CONECT  863  862  864
CONECT  864  863  865
CONECT  865  864  866
CONECT  866  865  867
CONECT  867  866  868
CONECT  868  867  869
CONECT  869  868  870
CONECT  870  869  871
CONECT  871  870  872
CONECT  872  871  873
CONECT  873  872  874
CONECT  874  873  875
CONECT  875  874  876
CONECT  876  875  877
CONECT  877  876  878
CONECT  878  877  879
CONECT  879  878  880
CONECT  880  879  881
CONECT  881  880  882
CONECT  882  881  883
CONECT  883  882  884
CONECT  884  883  885
CONECT  885  884  886
CONECT  886  885  887
CONECT  887  886  888
CONECT  888  887  889
CONECT  889  888  890
CONECT  890  889  891
CONECT  891  890  892
CONECT  892  891  893
CONECT  893  892  894
CONECT  894  893  895
CONECT  895  894  896
CONECT  896  895  897
CONECT  897  896  898
CONECT  898  897  899
CONECT  899  898  900
CONECT  900  899  901
CONECT  901  900  902
CONECT  902  901  903
CONECT  903  902  904
CONECT  904  903  905
CONECT  905  904  906
CONECT  906  905  907
CONECT  907  906  908
CONECT  908  907  909
CONECT  909  908  910
CONECT  910  909  911
CONECT  911  910  912
CONECT  912  911  913
CONECT  913  912  914
CONECT  914  913  915
CONECT  915  914  916
CONECT  916  915  917
CONECT  917  916  918
CONECT  918  917  919
CONECT  919  918  920
CONECT  920  919  921
CONECT  921  920  922
CONECT  922  921  923
CONECT  923  922  924
CONECT  924  923  925
CONECT  925  924  926
CONECT  926  925  927
CONECT  927  926  928
CONECT  928  927  929
CONECT  929  928  930
CONECT  930  929  931
CONECT  931  930  932
CONECT  932  931  933
CONECT  933  932  934
CONECT  934  933  935
CONECT  935  934  936
CONECT  936  935  937
CONECT  937  936  938
CONECT  938  937  939
CONECT  939  938  940
CONECT  940  939  941
CONECT  941  940  942
CONECT  942  941  943
CONECT  943  942  944
CONECT  944  943  945
CONECT  945  944  946
CONECT  946  945  947
CONECT  947  946  948
CONECT  948  947  949
CONECT  949  948  950
CONECT  950  949  951
CONECT  951  950  952
CONECT  952  951  953
CONECT  953  952  954
CONECT  954  953  955
CONECT  955  954  956
CONECT  956  955  957
CONECT  957  956  958
CONECT  958  957  959
CONECT  959  958  960
CONECT  960  959  961
CONECT  961  960  962
CONECT  962  961  963
CONECT  963  962  964
CONECT  964  963  965
CONECT  965  964  966
CONECT  966  965  967
CONECT  967  966  968
CONECT  968  967  969
CONECT  969  968  970
CONECT  970  969  971
CONECT  971  970  972
CONECT  972  971  973
CONECT  973  972  974
CONECT  974  973  975
CONECT  975  974  976
CONECT  976  975  977
CONECT  977  976  978
CONECT  978  977  979
CONECT  979  978  980
CONECT  980  979  981
CONECT  981  980  982
CONECT  982  981  983
CONECT  983  982  984
CONECT  984  983  985
CONECT  985  984  986
CONECT  986  985  987
CONECT  987  986  988
CONECT  988  987  989
CONECT  989  988  990
CONECT  990  989  991
CONECT  991  990  992
CONECT  992  991  993
CONECT  993  992  994
CONECT  994  993  995
CONECT  995  994  996
CONECT  996  995  997
CONECT  997  996  998
CONECT  998  997  999
CONECT  999  998 1000
CONECT 1000  999 1001
CONECT 1001 1000 1002
CONECT 1002 1001 1003
CONECT 1003 1002 1004
CONECT 1004 1003 1005
CONECT 1005 1004 1006
CONECT 1006 1005 1007
CONECT 1007 1006 1008
CONECT 1008 1007 1009
CONECT 1009 1008 1010
CONECT 1010 1009 1011
CONECT 1011 1010 1012
CONECT 1012 1011 1013
CONECT 1013 1012 1014
CONECT 1014 1013 1015
CONECT 1015 1014 1016
CONECT 1016 1015 1017
CONECT 1017 1016 1018
CONECT 1018 1017 1019
CONECT 1019 1018 1020
CONECT 1020 1019 1021
CONECT 1021 1020 1022
CONECT 1022 1021 1023
CONECT 1023 1022 1024
CONECT 1024 1023 1025
CONECT 1025 1024 1026
CONECT 1026 1025 1027
CONECT 1027 1026 1028
CONECT 1028 1027 1029
CONECT 1029 1028 1030
CONECT 1030 1029 1031
CONECT 1031 1030 1032
CONECT 1032 1031 1033
CONECT 1033 1032 1034
CONECT 1034 1033 1035
CONECT 1035 1034 1036
CONECT 1036 1035 1037
CONECT 1037 1036 1038
CONECT 1038 1037 1039
CONECT 1039 1038 1040
CONECT 1040 1039 1041
CONECT 1041 1040 1042
CONECT 1042 1041 1043
CONECT 1043 1042 1044
CONECT 1044 1043 1045
CONECT 1045 1044 1046
CONECT 1046 1045 1047
CONECT 1047 1046 1048
CONECT 1048 1047 1049
CONECT 1049 1048 1050
CONECT 1050 1049 1051
CONECT 1051 1050 1052
CONECT 1052 1051 1053
CONECT 1053 1052 1054
CONECT 1054 1053 1055
CONECT 1055 1054 1056
CONECT 1056 1055 1057
CONECT 1057 1056 1058
CONECT 1058 1057 1059
CONECT 1059 1058 1060
CONECT 1060 1059 1061
CONECT 1061 1060 1062
CONECT 1062 1061 1063
CONECT 1063 1062 1064
CONECT 1064 1063 1065
CONECT 1065 1064 1066
CONECT 1066 1065 1067
CONECT 1067 1066 1068
CONECT 1068 1067 1069
CONECT 1069 1068 1070
CONECT 1070 1069 1071
CONECT 1071 1070 1072
CONECT 1072 1071 1073
CONECT 1073 1072 1074
CONECT 1074 1073 1075
CONECT 1075 1074 1076
CONECT 1076 1075 1077
CONECT 1077 1076 1078
CONECT 1078 1077 1079
CONECT 1079 1078 1080
CONECT 1080 1079 1081
CONECT 1081 1080 1082
CONECT 1082 1081 1083
CONECT 1083 1082 1084
CONECT 1084 1083 1085
CONECT 1085 1084 1086
CONECT 1086 1085 1087
CONECT 1087 1086 1088
CONECT 1088 1087 1089
CONECT 1089 1088 1090
CONECT 1090 1089 1091
CONECT 1091 1090 1092
CONECT 1092 1091 1093
CONECT 1093 1092 1094
CONECT 1094 1093 1095
CONECT 1095 1094 1096
CONECT 1096 1095 1097
CONECT 1097 1096 1098
CONECT 1098 1097 1099
CONECT 1099 1098 1100
CONECT 1100 1099 1101
CONECT 1101 1100 1102
CONECT 1102 1101 1103
CONECT 1103 1102 1104
CONECT 1104 1103 1105
CONECT 1105 1104 1106
CONECT 1106 1105 1107
CONECT 1107 1106 1108
CONECT 1108 1107 1109
CONECT 1109 1108 1110
CONECT 1110 1109 1111
CONECT 1111 1110 1112
CONECT 1112 1111 1113
CONECT 1113 1112 1114
CONECT 1114 1113 1115
CONECT 1115 1114 1116
CONECT 1116 1115 1117
CONECT 1117 1116 1118
CONECT 1118 1117 1119
CONECT 1119 1118 1120
CONECT 1120 1119 1121
CONECT 1121 1120 1122
CONECT 1122 1121 1123
CONECT 1123 1122 1124
CONECT 1124 1123 1125
CONECT 1125 1124 1126
CONECT 1126 1125 1127
CONECT 1127 1126 1128
CONECT 1128 1127 1129
CONECT 1129 1128 1130
CONECT 1130 1129 1131
CONECT 1131 1130 1132
CONECT 1132 1131 1133
CONECT 1133 1132 1134
CONECT 1134 1133 1135
CONECT 1135 1134 1136
CONECT 1136 1135 1137
CONECT 1137 1136 1138
CONECT 1138 1137 1139
CONECT 1139 1138 1140
CONECT 1140 1139 1141
CONECT 1141 1140 1142
CONECT 1142 1141 1143
CONECT 1143 1142 1144
CONECT 1144 1143 1145
CONECT 1145 1144 1146
CONECT 1146 1145 1147
CONECT 1147 1146 1148
CONECT 1148 1147 1149
CONECT 1149 1148 1150
CONECT 1150 1149 1151
CONECT 1151 1150 1152
CONECT 1152 1151 1153
CONECT 1153 1152 1154
CONECT 1154 1153 1155
CONECT 1155 1154 1156
CONECT 1156 1155 1157
CONECT 1157 1156 1158
CONECT 1158 1157 1159
CONECT 1159 1158 1160
CONECT 1160 1159 1161
CONECT 1161 1160 1162
CONECT 1162 1161 1163
CONECT 1163 1162 1164
CONECT 1164 1163 1165
CONECT 1165 1164 1166
CONECT 1166 1165 1167
CONECT 1167 1166 1168
CONECT 1168 1167 1169
CONECT 1169 1168 1170
CONECT 1170 1169 1171
CONECT 1171 1170 1172
CONECT 1172 1171 1173
CONECT 1173 1172 1174
CONECT 1174 1173 1175
CONECT 1175 1174 1176
CONECT 1176 1175 1177
CONECT 1177 1176 1178
CONECT 1178 1177 1179
CONECT 1179 1178 1180
CONECT 1180 1179 1181
CONECT 1181 1180 1182
CONECT 1182 1181 1183
CONECT 1183 1182 1184
CONECT 1184 1183 1185
CONECT 1185 1184 1186
CONECT 1186 1185 1187
CONECT 1187 1186 1188
CONECT 1188 1187 1189
CONECT 1189 1188 1190
CONECT 1190 1189 1191
CONECT 1191 1190 1192
CONECT 1192 1191 1193
CONECT 1193 1192 1194
CONECT 1194 1193 1195
CONECT 1195 1194 1196
CONECT 1196 1195 1197
CONECT 1197 1196 1198
CONECT 1198 1197 1199
CONECT 1199 1198 1200
CONECT 1200 1199 1201
CONECT 1201 1200 1202
CONECT 1202 1201 1203
CONECT 1203 1202 1204
CONECT 1204 1203 1205
CONECT 1205 1204 1206
CONECT 1206 1205 1207
CONECT 1207 1206 1208
CONECT 1208 1207 1209
CONECT 1209 1208 1210
CONECT 1210 1209 1211
CONECT 1211 1210 1212
CONECT 1212 1211 1213
CONECT 1213 1212 1214
CONECT 1214 1213 1215
CONECT 1215 1214 1216
CONECT 1216 1215 1217
CONECT 1217 1216 1218
CONECT 1218 1217 1219
CONECT 1219 1218 1220
CONECT 1220 1219 1221
CONECT 1221 1220 1222
CONECT 1222 1221 1223
CONECT 1223 1222 1224
CONECT 1224 1223 1225
CONECT 1225 1224 1226
CONECT 1226 1225 1227
CONECT 1227 1226 1228
CONECT 1228 1227 1229
CONECT 1229 1228 1230
CONECT 1230 1229 1231
CONECT 1231 1230 1232
CONECT 1232 1231 1233
CONECT 1233 1232 1234
CONECT 1234 1233 1235
CONECT 1235 1234 1236
CONECT 1236 1235 1237
CONECT 1237 1236 1238
CONECT 1238 1237 1239
CONECT 1239 1238 1240
CONECT 1240 1239 1241
CONECT 1241 1240 1242
CONECT 1242 1241 1243
CONECT 1243 1242 1244
CONECT 1244 1243 1245
CONECT 1245 1244 1246
CONECT 1246 1245 1247
CONECT 1247 1246 1248
CONECT 1248 1247 1249
CONECT 1249 1248 1250
CONECT 1250 1249 1251
CONECT 1251 1250 1252
CONECT 1252 1251 1253
CONECT 1253 1252 1254
CONECT 1254 1253 1255
CONECT 1255 1254 1256
CONECT 1256 1255 1257
CONECT 1257 1256 1258
CONECT 1258 1257 1259
CONECT 1259 1258 1260
CONECT 1260 1259 1261
CONECT 1261 1260 1262
CONECT 1262 1261 1263
CONECT 1263 1262 1264
CONECT 1264 1263 1265
CONECT 1265 1264 1266
CONECT 1266 1265 1267
CONECT 1267 1266 1268
CONECT 1268 1267 1269
CONECT 1269 1268 1270
CONECT 1270 1269 1271
CONECT 1271 1270 1272
CONECT 1272 1271 1273
CONECT 1273 1272 1274
CONECT 1274 1273 1275
CONECT 1275 1274 1276
CONECT 1276 1275 1277
CONECT 1277 1276 1278
CONECT 1278 1277 1279
CONECT 1279 1278 1280
CONECT 1280 1279 1281
CONECT 1281 1280 1282
CONECT 1282 1281 1283
CONECT 1283 1282 1284
CONECT 1284 1283 1285
CONECT 1285 1284 1286
CONECT 1286 1285 1287
CONECT 1287 1286 1288
CONECT 1288 1287 1289
CONECT 1289 1288 1290
CONECT 1290 1289 1291
CONECT 1291 1290 1292
CONECT 1292 1291 1293
CONECT 1293 1292 1294
CONECT 1294 1293 1295
CONECT 1295 1294 1296
CONECT 1296 1295 1297
CONECT 1297 1296 1298
CONECT 1298 1297 1299
CONECT 1299 1298 1300
CONECT 1300 1299 1301
CONECT 1301 1300 1302
CONECT 1302 1301 1303
CONECT 1303 1302 1304
CONECT 1304 1303 1305
CONECT 1305 1304 1306
CONECT 1306 1305 1307
CONECT 1307 1306 1308
CONECT 1308 1307 1309
CONECT 1309 1308 1310
CONECT 1310 1309 1311
CONECT 1311 1310 1312
CONECT 1312 1311 1313
CONECT 1313 1312 1314
CONECT 1314 1313 1315
CONECT 1315 1314 1316
CONECT 1316 1315 1317
CONECT 1317 1316 1318
CONECT 1318 1317 1319
CONECT 1319 1318 1320
CONECT 1320 1319 1321
CONECT 1321 1320 1322
CONECT 1322 1321 1323
CONECT 1323 1322 1324
CONECT 1324 1323 1325
CONECT 1325 1324 1326
CONECT 1326 1325 1327
CONECT 1327 1326 1328
CONECT 1328 1327 1329
CONECT 1329 1328 1330
CONECT 1330 1329 1331
CONECT 1331 1330 1332
CONECT 1332 1331 1333
CONECT 1333 1332 1334
CONECT 1334 1333 1335
CONECT 1335 1334 1336
CONECT 1336 1335 1337
CONECT 1337 1336 1338
CONECT 1338 1337 1339
CONECT 1339 1338 1340
CONECT 1340 1339 1341
CONECT 1341 1340 1342
CONECT 1342 1341 1343
CONECT 1343 1342 1344
CONECT 1344 1343 1345
CONECT 1345 1344 1346
CONECT 1346 1345 1347
CONECT 1347 1346 1348
CONECT 1348 1347 1349
CONECT 1349 1348 1350
CONECT 1350 1349 1351
CONECT 1351 1350 1352
CONECT 1352 1351 1353
CONECT 1353 1352 1354
CONECT 1354 1353 1355
CONECT 1355 1354 1356
CONECT 1356 1355 1357
CONECT 1357 1356 1358
CONECT 1358 1357 1359
CONECT 1359 1358 1360
CONECT 1360 1359 1361
CONECT 1361 1360 1362
CONECT 1362 1361 1363
CONECT 1363 1362 1364
CONECT 1364 1363 1365
CONECT 1365 1364 1366
CONECT 1366 1365 1367
CONECT 1367 1366 1368
CONECT 1368 1367 1369
CONECT 1369 1368 1370
CONECT 1370 1369 1371
CONECT 1371 1370 1372
CONECT 1372 1371 1373
CONECT 1373 1372 1374
CONECT 1374 1373 1375
CONECT 1375 1374 1376
CONECT 1376 1375 1377
CONECT 1377 1376 1378
CONECT 1378 1377 1379
CONECT 1379 1378 1380
CONECT 1380 1379 1381
CONECT 1381 1380 1382
CONECT 1382 1381 1383
CONECT 1383 1382 1384
CONECT 1384 1383 1385
CONECT 1385 1384 1386
CONECT 1386 1385 1387
CONECT 1387 1386 1388
CONECT 1388 1387 1389
CONECT 1389 1388 1390
CONECT 1390 1389 1391
CONECT 1391 1390 1392
CONECT 1392 1391 1393
CONECT 1393 1392 1394
CONECT 1394 1393 1395
CONECT 1395 1394 1396
CONECT 1396 1395 1397
CONECT 1397 1396 1398
CONECT 1398 1397 1399
CONECT 1399 1398 1400
CONECT 1400 1399 1401
CONECT 1401 1400 1402
CONECT 1402 1401 1403
CONECT 1403 1402 1404
CONECT 1404 1403 1405
CONECT 1405 1404 1406
CONECT 1406 1405 1407
CONECT 1407 1406 1408
CONECT 1408 1407 1409
CONECT 1409 1408 1410
CONECT 1410 1409 1411
CONECT 1411 1410 1412
CONECT 1412 1411 1413
CONECT 1413 1412 1414
CONECT 1414 1413 1415
CONECT 1415 1414 1416
CONECT 1416 1415 1417
CONECT 1417 1416 1418
CONECT 1418 1417 1419
CONECT 1419 1418 1420
CONECT 1420 1419 1421
CONECT 1421 1420 1422
CONECT 1422 1421 1423
CONECT 1423 1422 1424
CONECT 1424 1423 1425
CONECT 1425 1424 1426
CONECT 1426 1425 1427
CONECT 1427 1426 1428
CONECT 1428 1427 1429
CONECT 1429 1428 1430
CONECT 1430 1429 1431
CONECT 1431 1430 1432
CONECT 1432 1431 1433
CONECT 1433 1432 1434
CONECT 1434 1433 1435
CONECT 1435 1434 1436
CONECT 1436 1435 1437
CONECT 1437 1436 1438
CONECT 1438 1437 1439
CONECT 1439 1438 1440
CONECT 1440 1439 1441
CONECT 1441 1440 1442
CONECT 1442 1441 1443
CONECT 1443 1442 1444
CONECT 1444 1443 1445
CONECT 1445 1444 1446
CONECT 1446 1445 1447
CONECT 1447 1446 1448
CONECT 1448 1447 1449
CONECT 1449 1448 1450
CONECT 1450 1449 1451
CONECT 1451 1450 1452
CONECT 1452 1451 1453
CONECT 1453 1452 1454
CONECT 1454 1453 1455
CONECT 1455 1454 1456
CONECT 1456 1455 1457
CONECT 1457 1456 1458
CONECT 1458 1457 1459
CONECT 1459 1458 1460
CONECT 1460 1459 1461
CONECT 1461 1460 1462
CONECT 1462 1461 1463
CONECT 1463 1462 1464
CONECT 1464 1463 1465
CONECT 1465 1464 1466
CONECT 1466 1465 1467
CONECT 1467 1466 1468
CONECT 1468 1467 1469
CONECT 1469 1468 1470
CONECT 1470 1469 1471
CONECT 1471 1470 1472
CONECT 1472 1471 1473
CONECT 1473 1472 1474
CONECT 1474 1473 1475
CONECT 1475 1474 1476
CONECT 1476 1475 1477
CONECT 1477 1476 1478
CONECT 1478 1477 1479
CONECT 1479 1478 1480
CONECT 1480 1479 1481
CONECT 1481 1480 1482
CONECT 1482 1481 1483
CONECT 1483 1482 1484
CONECT 1484 1483 1485
CONECT 1485 1484 1486
CONECT 1486 1485 1487
CONECT 1487 1486 1488
CONECT 1488 1487 1489
CONECT 1489 1488 1490
CONECT 1490 1489 1491
CONECT 1491 1490 1492
CONECT 1492 1491 1493
CONECT 1493 1492 1494
CONECT 1494 1493 1495
CONECT 1495 1494 1496
CONECT 1496 1495 1497
CONECT 1497 1496 1498
CONECT 1498 1497 1499
CONECT 1499 1498 1500
CONECT 1500 1499 1501
CONECT 1501 1500 1502
CONECT 1502 1501 1503
CONECT 1503 1502 1504
CONECT 1504 1503 1505
CONECT 1505 1504 1506
CONECT 1506 1505 1507
CONECT 1507 1506 1508
CONECT 1508 1507 1509
CONECT 1509 1508 1510
CONECT 1510 1509 1511
CONECT 1511 1510 1512
CONECT 1512 1511 1513
CONECT 1513 1512 1514
CONECT 1514 1513 1515
CONECT 1515 1514 1516
CONECT 1516 1515 1517
CONECT 1517 1516 1518
CONECT 1518 1517 1519
CONECT 1519 1518 1520
CONECT 1520 1519 1521
CONECT 1521 1520 1522
CONECT 1522 1521 1523
CONECT 1523 1522 1524
CONECT 1524 1523 1525
CONECT 1525 1524 1526
CONECT 1526 1525 1527
CONECT 1527 1526 1528
CONECT 1528 1527 1529
CONECT 1529 1528 1530
CONECT 1530 1529 1531
CONECT 1531 1530 1532
CONECT 1532 1531 1533
CONECT 1533 1532 1534
CONECT 1534 1533 1535
CONECT 1535 1534 1536
CONECT 1536 1535 1537
CONECT 1537 1536 1538
CONECT 1538 1537 1539
CONECT 1539 1538 1540
CONECT 1540 1539 1541
CONECT 1541 1540 1542
CONECT 1542 1541 1543
CONECT 1543 1542 1544
CONECT 1544 1543 1545
CONECT 1545 1544 1546
CONECT 1546 1545 1547
CONECT 1547 1546 1548
CONECT 1548 1547 1549
CONECT 1549 1548 1550
CONECT 1550 1549 1551
CONECT 1551 1550 1552
CONECT 1552 1551 1553
CONECT 1553 1552 1554
CONECT 1554 1553 1555
CONECT 1555 1554 1556
CONECT 1556 1555 1557
CONECT 1557 1556 1558
CONECT 1558 1557 1559
CONECT 1559 1558 1560
CONECT 1560 1559 1561
CONECT 1561 1560 1562
CONECT 1562 1561 1563
CONECT 1563 1562 1564
CONECT 1564 1563 1565
CONECT 1565 1564 1566
CONECT 1566 1565 1567
CONECT 1567 1566 1568
CONECT 1568 1567 1569
CONECT 1569 1568 1570
CONECT 1570 1569 1571
CONECT 1571 1570 1572
CONECT 1572 1571 1573
CONECT 1573 1572 1574
CONECT 1574 1573 1575
CONECT 1575 1574 1576
CONECT 1576 1575 1577
CONECT 1577 1576 1578
CONECT 1578 1577 1579
CONECT 1579 1578 1580
CONECT 1580 1579 1581
CONECT 1581 1580 1582
CONECT 1582 1581 1583
CONECT 1583 1582 1584
CONECT 1584 1583 1585
CONECT 1585 1584 1586
CONECT 1586 1585 1587
CONECT 1587 1586 1588
CONECT 1588 1587 1589
CONECT 1589 1588 1590
CONECT 1590 1589 1591
CONECT 1591 1590 1592
CONECT 1592 1591 1593
CONECT 1593 1592 1594
CONECT 1594 1593 1595
CONECT 1595 1594 1596
CONECT 1596 1595 1597
CONECT 1597 1596 1598
CONECT 1598 1597 1599
CONECT 1599 1598 1600
CONECT 1600 1599 1601
CONECT 1601 1600 1602
CONECT 1602 1601 1603
CONECT 1603 1602 1604
CONECT 1604 1603 1605
CONECT 1605 1604 1606
CONECT 1606 1605 1607
CONECT 1607 1606 1608
CONECT 1608 1607 1609
CONECT 1609 1608 1610
CONECT 1610 1609 1611
CONECT 1611 1610 1612
CONECT 1612 1611 1613
CONECT 1613 1612 1614
CONECT 1614 1613 1615
CONECT 1615 1614 1616
CONECT 1616 1615 1617
CONECT 1617 1616 1618
CONECT 1618 1617 1619
CONECT 1619 1618 1620
CONECT 1620 1619 1621
CONECT 1621 1620 1622
CONECT 1622 1621 1623
CONECT 1623 1622 1624
CONECT 1624 1623 1625
CONECT 1625 1624 1626
CONECT 1626 1625 1627
CONECT 1627 1626 1628
CONECT 1628 1627 1629
CONECT 1629 1628 1630
CONECT 1630 1629 1631
CONECT 1631 1630 1632
CONECT 1632 1631 1633
CONECT 1633 1632 1634
CONECT 1634 1633 1635
CONECT 1635 1634 1636
CONECT 1636 1635 1637
CONECT 1637 1636 1638
CONECT 1638 1637 1639
CONECT 1639 1638 1640
CONECT 1640 1639 1641
CONECT 1641 1640 1642
CONECT 1642 1641 1643
CONECT 1643 1642 1644
CONECT 1644 1643 1645
CONECT 1645 1644 1646
CONECT 1646 1645 1647
CONECT 1647 1646 1648
CONECT 1648 1647 1649
CONECT 1649 1648 1650
CONECT 1650 1649 1651
CONECT 1651 1650 1652
CONECT 1652 1651 1653
CONECT 1653 1652 1654
CONECT 1654 1653 1655
CONECT 1655 1654 1656
CONECT 1656 1655 1657
CONECT 1657 1656 1658
CONECT 1658 1657 1659
CONECT 1659 1658 1660
CONECT 1660 1659 1661
CONECT 1661 1660 1662
CONECT 1662 1661 1663
CONECT 1663 1662 1664
CONECT 1664 1663 1665
CONECT 1665 1664 1666
CONECT 1666 1665 1667
CONECT 1667 1666 1668
CONECT 1668 1667 1669
CONECT 1669 1668 1670
CONECT 1670 1669 1671
CONECT 1671 1670 1672
CONECT 1672 1671 1673
CONECT 1673 1672 1674
CONECT 1674 1673 1675
CONECT 1675 1674 1676
CONECT 1676 1675 1677
CONECT 1677 1676 1678
CONECT 1678 1677 1679
CONECT 1679 1678 1680
CONECT 1680 1679 1681
CONECT 1681 1680 1682
CONECT 1682 1681 1683
CONECT 1683 1682 1684
CONECT 1684 1683 1685
CONECT 1685 1684 1686
CONECT 1686 1685 1687
CONECT 1687 1686 1688
CONECT 1688 1687 1689
CONECT 1689 1688 1690
CONECT 1690 1689 1691
CONECT 1691 1690 1692
CONECT 1692 1691 1693
CONECT 1693 1692 1694
CONECT 1694 1693 1695
CONECT 1695 1694 1696
CONECT 1696 1695 1697
CONECT 1697 1696 1698
CONECT 1698 1697 1699
CONECT 1699 1698 1700
CONECT 1700 1699 1701
CONECT 1701 1700 1702
CONECT 1702 1701 1703
CONECT 1703 1702 1704
CONECT 1704 1703 1705
CONECT 1705 1704 1706
CONECT 1706 1705 1707
CONECT 1707 1706 1708
CONECT 1708 1707 1709
CONECT 1709 1708 1710
CONECT 1710 1709 1711
CONECT 1711 1710 1712
CONECT 1712 1711 1713
CONECT 1713 1712 1714
CONECT 1714 1713 1715
CONECT 1715 1714 1716
CONECT 1716 1715 1717
CONECT 1717 1716 1718
CONECT 1718 1717 1719
CONECT 1719 1718 1720
CONECT 1720 1719 1721
CONECT 1721 1720 1722
CONECT 1722 1721 1723
CONECT 1723 1722 1724
CONECT 1724 1723 1725
CONECT 1725 1724 1726
CONECT 1726 1725 1727
CONECT 1727 1726 1728
CONECT 1728 1727 1729
CONECT 1729 1728 1730
CONECT 1730 1729 1731
CONECT 1731 1730 1732
CONECT 1732 1731 1733
CONECT 1733 1732 1734
CONECT 1734 1733 1735
CONECT 1735 1734 1736
CONECT 1736 1735 1737
CONECT 1737 1736 1738
CONECT 1738 1737 1739
CONECT 1739 1738 1740
CONECT 1740 1739 1741
CONECT 1741 1740 1742
CONECT 1742 1741 1743
CONECT 1743 1742 1744
CONECT 1744 1743 1745
CONECT 1745 1744 1746
CONECT 1746 1745 1747
CONECT 1747 1746 1748
CONECT 1748 1747 1749
CONECT 1749 1748 1750
CONECT 1750 1749 1751
CONECT 1751 1750 1752
CONECT 1752 1751 1753
CONECT 1753 1752 1754
CONECT 1754 1753 1755
CONECT 1755 1754 1756
CONECT 1756 1755 1757
CONECT 1757 1756 1758
CONECT 1758 1757 1759
CONECT 1759 1758 1760
CONECT 1760 1759 1761
CONECT 1761 1760 1762
CONECT 1762 1761 1763
CONECT 1763 1762 1764
CONECT 1764 1763 1765
CONECT 1765 1764 1766
CONECT 1766 1765 1767
CONECT 1767 1766 1768
CONECT 1768 1767 1769
CONECT 1769 1768 1770
CONECT 1770 1769 1771
CONECT 1771 1770 1772
CONECT 1772 1771 1773
CONECT 1773 1772 1774
CONECT 1774 1773 1775
CONECT 1775 1774 1776
CONECT 1776 1775 1777
CONECT 1777 1776 1778
CONECT 1778 1777 1779
CONECT 1779 1778 1780
CONECT 1780 1779 1781
CONECT 1781 1780 1782
CONECT 1782 1781 1783
CONECT 1783 1782 1784
CONECT 1784 1783 1785
CONECT 1785 1784 1786
CONECT 1786 1785 1787
CONECT 1787 1786 1788
CONECT 1788 1787 1789
CONECT 1789 1788 1790
CONECT 1790 1789 1791
CONECT 1791 1790 1792
CONECT 1792 1791 1793
CONECT 1793 1792 1794
CONECT 1794 1793 1795
CONECT 1795 1794 1796
CONECT 1796 1795 1797
CONECT 1797 1796 1798
CONECT 1798 1797 1799
CONECT 1799 1798 1800
CONECT 1800 1799 1801
CONECT 1801 1800 1802
CONECT 1802 1801 1803
CONECT 1803 1802 1804
CONECT 1804 1803 1805
CONECT 1805 1804 1806
CONECT 1806 1805 1807
CONECT 1807 1806 1808
CONECT 1808 1807 1809
CONECT 1809 1808 1810
CONECT 1810 1809 1811
CONECT 1811 1810 1812
CONECT 1812 1811 1813
CONECT 1813 1812 1814
CONECT 1814 1813 1815
CONECT 1815 1814 1816
CONECT 1816 1815 1817
CONECT 1817 1816 1818
CONECT 1818 1817 1819
CONECT 1819 1818 1820
CONECT 1820 1819 1821
CONECT 1821 1820 1822
CONECT 1822 1821 1823
CONECT 1823 1822 1824
CONECT 1824 1823 1825
CONECT 1825 1824 1826
CONECT 1826 1825 1827
CONECT 1827 1826 1828
CONECT 1828 1827 1829
CONECT 1829 1828 1830
CONECT 1830 1829 1831
CONECT 1831 1830 1832
CONECT 1832 1831 1833
CONECT 1833 1832 1834
CONECT 1834 1833 1835
CONECT 1835 1834 1836
CONECT 1836 1835 1837
CONECT 1837 1836 1838
CONECT 1838 1837 1839
CONECT 1839 1838 1840
CONECT 1840 1839 1841
CONECT 1841 1840 1842
CONECT 1842 1841 1843
CONECT 1843 1842 1844
CONECT 1844 1843 1845
CONECT 1845 1844 1846
CONECT 1846 1845 1847
CONECT 1847 1846 1848
CONECT 1848 1847 1849
CONECT 1849 1848 1850
CONECT 1850 1849 1851
CONECT 1851 1850 1852
CONECT 1852 1851 1853
CONECT 1853 1852 1854
CONECT 1854 1853 1855
CONECT 1855 1854 1856
CONECT 1856 1855 1857
CONECT 1857 1856 1858
CONECT 1858 1857 1859
CONECT 1859 1858 1860
CONECT 1860 1859 1861
CONECT 1861 1860 1862
CONECT 1862 1861 1863
CONECT 1863 1862 1864
CONECT 1864 1863 1865
CONECT 1865 1864 1866
CONECT 1866 1865 1867
CONECT 1867 1866 1868
CONECT 1868 1867 1869
CONECT 1869 1868 1870
CONECT 1870 1869 1871
CONECT 1871 1870 1872
CONECT 1872 1871 1873
CONECT 1873 1872 1874
CONECT 1874 1873 1875
CONECT 1875 1874 1876
CONECT 1876 1875 1877
CONECT 1877 1876 1878
CONECT 1878 1877 1879
CONECT 1879 1878 1880
CONECT 1880 1879 1881
CONECT 1881 1880 1882
CONECT 1882 1881 1883
CONECT 1883 1882 1884
CONECT 1884 1883 1885
CONECT 1885 1884 1886
CONECT 1886 1885 1887
CONECT 1887 1886 1888
CONECT 1888 1887 1889
CONECT 1889 1888 1890
CONECT 1890 1889 1891
CONECT 1891 1890 1892
CONECT 1892 1891 1893
CONECT 1893 1892 1894
CONECT 1894 1893 1895
CONECT 1895 1894 1896
CONECT 1896 1895 1897
CONECT 1897 1896 1898
CONECT 1898 1897 1899
CONECT 1899 1898 1900
CONECT 1900 1899 1901
CONECT 1901 1900 1902
CONECT 1902 1901 1903
CONECT 1903 1902 1904
CONECT 1904 1903 1905
CONECT 1905 1904 1906
CONECT 1906 1905 1907
CONECT 1907 1906 1908
CONECT 1908 1907 1909
CONECT 1909 1908 1910
CONECT 1910 1909 1911
CONECT 1911 1910 1912
CONECT 1912 1911 1913
CONECT 1913 1912 1914
CONECT 1914 1913 1915
CONECT 1915 1914 1916
CONECT 1916 1915 1917
CONECT 1917 1916 1918
CONECT 1918 1917 1919
CONECT 1919 1918 1920
CONECT 1920 1919 1921
CONECT 1921 1920 1922
CONECT 1922 1921 1923
CONECT 1923 1922 1924
CONECT 1924 1923 1925
CONECT 1925 1924 1926
CONECT 1926 1925 1927
CONECT 1927 1926 1928
CONECT 1928 1927 1929
CONECT 1929 1928 1930
CONECT 1930 1929 1931
CONECT 1931 1930 1932
CONECT 1932 1931 1933
CONECT 1933 1932 1934
CONECT 1934 1933 1935
CONECT 1935 1934 1936
CONECT 1936 1935 1937
CONECT 1937 1936 1938
CONECT 1938 1937 1939
CONECT 1939 1938 1940
CONECT 1940 1939 1941
CONECT 1941 1940 1942
CONECT 1942 1941 1943
CONECT 1943 1942 1944
CONECT 1944 1943 1945
CONECT 1945 1944 1946
CONECT 1946 1945 1947
CONECT 1947 1946 1948
CONECT 1948 1947 1949
CONECT 1949 1948 1950
CONECT 1950 1949 1951
CONECT 1951 1950 1952
CONECT 1952 1951 1953
CONECT 1953 1952 1954
CONECT 1954 1953 1955
CONECT 1955 1954 1956
CONECT 1956 1955 1957
CONECT 1957 1956 1958
CONECT 1958 1957 1959
CONECT 1959 1958 1960
CONECT 1960 1959 1961
CONECT 1961 1960 1962
CONECT 1962 1961 1963
CONECT 1963 1962 1964
CONECT 1964 1963 1965
CONECT 1965 1964 1966
CONECT 1966 1965 1967
CONECT 1967 1966 1968
CONECT 1968 1967 1969
CONECT 1969 1968 1970
CONECT 1970 1969 1971
CONECT 1971 1970 1972
CONECT 1972 1971 1973
CONECT 1973 1972 1974
CONECT 1974 1973 1975
CONECT 1975 1974 1976
CONECT 1976 1975 1977
CONECT 1977 1976 1978
CONECT 1978 1977 1979
CONECT 1979 1978 1980
CONECT 1980 1979 1981
CONECT 1981 1980 1982
CONECT 1982 1981 1983
CONECT 1983 1982 1984
CONECT 1984 1983 1985
CONECT 1985 1984 1986
CONECT 1986 1985 1987
CONECT 1987 1986 1988
CONECT 1988 1987 1989
CONECT 1989 1988 1990
CONECT 1990 1989 1991
CONECT 1991 1990 1992
CONECT 1992 1991 1993
CONECT 1993 1992 1994
CONECT 1994 1993 1995
CONECT 1995 1994 1996
CONECT 1996 1995 1997
CONECT 1997 1996 1998
CONECT 1998 1997 1999
CONECT 1999 1998 2000
CONECT 2000 1999 2001
CONECT 2001 2000 2002
CONECT 2002 2001 2003
CONECT 2003 2002 2004
CONECT 2004 2003 2005
CONECT 2005 2004 2006
CONECT 2006 2005 2007
CONECT 2007 2006 2008
CONECT 2008 2007 2009
CONECT 2009 2008 2010
CONECT 2010 2009 2011
CONECT 2011 2010 2012
CONECT 2012 2011 2013
CONECT 2013 2012 2014
CONECT 2014 2013 2015
CONECT 2015 2014 2016
CONECT 2016 2015 2017
CONECT 2017 2016 2018
CONECT 2018 2017 2019
CONECT 2019 2018 2020
CONECT 2020 2019 2021
CONECT 2021 2020 2022
CONECT 2022 2021 2023
CONECT 2023 2022 2024
CONECT 2024 2023 2025
CONECT 2025 2024 2026
CONECT 2026 2025 2027
CONECT 2027 2026 2028
CONECT 2028 2027 2029
CONECT 2029 2028 2030
CONECT 2030 2029 2031
CONECT 2031 2030 2032
CONECT 2032 2031 2033
CONECT 2033 2032 2034
CONECT 2034 2033 2035
CONECT 2035 2034 2036
CONECT 2036 2035 2037
CONECT 2037 2036 2038
CONECT 2038 2037 2039
CONECT 2039 2038 2040
CONECT 2040 2039 2041
CONECT 2041 2040 2042
CONECT 2042 2041 2043
CONECT 2043 2042 2044
CONECT 2044 2043 2045
CONECT 2045 2044 2046
CONECT 2046 2045 2047
CONECT 2047 2046 2048
CONECT 2048 2047 2049
CONECT 2049 2048 2050
CONECT 2050 2049 2051
CONECT 2051 2050 2052
CONECT 2052 2051 2053
CONECT 2053 2052 2054
CONECT 2054 2053 2055
CONECT 2055 2054 2056
CONECT 2056 2055 2057
CONECT 2057 2056 2058
CONECT 2058 2057 2059
CONECT 2059 2058 2060
CONECT 2060 2059 2061
CONECT 2061 2060 2062
CONECT 2062 2061 2063
CONECT 2063 2062 2064
CONECT 2064 2063 2065
CONECT 2065 2064 2066
CONECT 2066 2065 2067
CONECT 2067 2066 2068
CONECT 2068 2067 2069
CONECT 2069 2068 2070
CONECT 2070 2069 2071
CONECT 2071 2070 2072
CONECT 2072 2071 2073
CONECT 2073 2072 2074
CONECT 2074 2073 2075
CONECT 2075 2074 2076
CONECT 2076 2075 2077
CONECT 2077 2076 2078
CONECT 2078 2077 2079
CONECT 2079 2078 2080
CONECT 2080 2079 2081
CONECT 2081 2080 2082
CONECT 2082 2081 2083
CONECT 2083 2082 2084
CONECT 2084 2083 2085
CONECT 2085 2084 2086
CONECT 2086 2085 2087
CONECT 2087 2086 2088
CONECT 2088 2087 2089
CONECT 2089 2088 2090
CONECT 2090 2089 2091
CONECT 2091 2090 2092
CONECT 2092 2091 2093
CONECT 2093 2092 2094
CONECT 2094 2093 2095
CONECT 2095 2094 2096
CONECT 2096 2095 2097
CONECT 2097 2096 2098
CONECT 2098 2097 2099
CONECT 2099 2098 2100
CONECT 2100 2099 2101
CONECT 2101 2100 2102
CONECT 2102 2101 2103
CONECT 2103 2102 2104
CONECT 2104 2103 2105
CONECT 2105 2104 2106
CONECT 2106 2105 2107
CONECT 2107 2106 2108
CONECT 2108 2107 2109
CONECT 2109 2108 2110
CONECT 2110 2109 2111
CONECT 2111 2110 2112
CONECT 2112 2111 2113
CONECT 2113 2112 2114
CONECT 2114 2113 2115
CONECT 2115 2114 2116
CONECT 2116 2115 2117
CONECT 2117 2116 2118
CONECT 2118 2117 2119
CONECT 2119 2118 2120
CONECT 2120 2119 2121
CONECT 2121 2120 2122
CONECT 2122 2121 2123
CONECT 2123 2122 2124
CONECT 2124 2123 2125
CONECT 2125 2124 2126
CONECT 2126 2125 2127
CONECT 2127 2126 2128
CONECT 2128 2127 2129
CONECT 2129 2128 2130
CONECT 2130 2129 2131
CONECT 2131 2130 2132
CONECT 2132 2131 2133
CONECT 2133 2132 2134
CONECT 2134 2133 2135
CONECT 2135 2134 2136
CONECT 2136 2135 2137
CONECT 2137 2136 2138
CONECT 2138 2137 2139
CONECT 2139 2138 2140
CONECT 2140 2139 2141
CONECT 2141 2140 2142
CONECT 2142 2141 2143
CONECT 2143 2142 2144
CONECT 2144 2143 2145
CONECT 2145 2144 2146
CONECT 2146 2145 2147
CONECT 2147 2146 2148
CONECT 2148 2147 2149
CONECT 2149 2148 2150
CONECT 2150 2149 2151
CONECT 2151 2150 2152
CONECT 2152 2151 2153
CONECT 2153 2152 2154
CONECT 2154 2153 2155
CONECT 2155 2154 2156
CONECT 2156 2155 2157
CONECT 2157 2156 2158
CONECT 2158 2157 2159
CONECT 2159 2158 2160
CONECT 2160 2159 2161
CONECT 2161 2160 2162
CONECT 2162 2161 2163
CONECT 2163 2162 2164
CONECT 2164 2163 2165
CONECT 2165 2164 2166
CONECT 2166 2165 2167
CONECT 2167 2166 2168
CONECT 2168 2167 2169
CONECT 2169 2168 2170
CONECT 2170 2169 2171
CONECT 2171 2170 2172
CONECT 2172 2171 2173
CONECT 2173 2172 2174
CONECT 2174 2173 2175
CONECT 2175 2174 2176
CONECT 2176 2175 2177
CONECT 2177 2176 2178
CONECT 2178 2177 2179
CONECT 2179 2178 2180
CONECT 2180 2179 2181
CONECT 2181 2180 2182
CONECT 2182 2181 2183
CONECT 2183 2182 2184
CONECT 2184 2183 2185
CONECT 2185 2184 2186
CONECT 2186 2185 2187
CONECT 2187 2186 2188
CONECT 2188 2187 2189
CONECT 2189 2188 2190
CONECT 2190 2189 2191
CONECT 2191 2190 2192
CONECT 2192 2191 2193
CONECT 2193 2192 2194
CONECT 2194 2193 2195
CONECT 2195 2194 2196
CONECT 2196 2195 2197
CONECT 2197 2196 2198
CONECT 2198 2197 2199
CONECT 2199 2198 2200
CONECT 2200 2199 2201
CONECT 2201 2200 2202
CONECT 2202 2201 2203
CONECT 2203 2202 2204
CONECT 2204 2203 2205
CONECT 2205 2204 2206
CONECT 2206 2205 2207
CONECT 2207 2206 2208
CONECT 2208 2207 2209
CONECT 2209 2208 2210
CONECT 2210 2209 2211
CONECT 2211 2210 2212
CONECT 2212 2211 2213
CONECT 2213 2212 2214
CONECT 2214 2213 2215
CONECT 2215 2214 2216
CONECT 2216 2215 2217
CONECT 2217 2216 2218
CONECT 2218 2217 2219
CONECT 2219 2218 2220
CONECT 2220 2219 2221
CONECT 2221 2220 2222
CONECT 2222 2221 2223
CONECT 2223 2222 2224
CONECT 2224 2223 2225
CONECT 2225 2224 2226
CONECT 2226 2225 2227
CONECT 2227 2226 2228
CONECT 2228 2227 2229
CONECT 2229 2228 2230
CONECT 2230 2229 2231
CONECT 2231 2230 2232
CONECT 2232 2231 2233
CONECT 2233 2232 2234
CONECT 2234 2233 2235
CONECT 2235 2234 2236
CONECT 2236 2235 2237
CONECT 2237 2236 2238
CONECT 2238 2237 2239
CONECT 2239 2238 2240
CONECT 2240 2239 2241
CONECT 2241 2240 2242
CONECT 2242 2241 2243
CONECT 2243 2242 2244
CONECT 2244 2243 2245
CONECT 2245 2244 2246
CONECT 2246 2245 2247
CONECT 2247 2246 2248
CONECT 2248 2247 2249
CONECT 2249 2248 2250
CONECT 2250 2249 2251
CONECT 2251 2250 2252
CONECT 2252 2251 2253
CONECT 2253 2252 2254
CONECT 2254 2253 2255
CONECT 2255 2254 2256
CONECT 2256 2255 2257
CONECT 2257 2256 2258
CONECT 2258 2257 2259
CONECT 2259 2258 2260
CONECT 2260 2259 2261
CONECT 2261 2260 2262
CONECT 2262 2261 2263
CONECT 2263 2262 2264
CONECT 2264 2263 2265
CONECT 2265 2264 2266
CONECT 2266 2265 2267
CONECT 2267 2266 2268
CONECT 2268 2267 2269
CONECT 2269 2268 2270
CONECT 2270 2269 2271
CONECT 2271 2270 2272
CONECT 2272 2271 2273
CONECT 2273 2272 2274
CONECT 2274 2273 2275
CONECT 2275 2274 2276
CONECT 2276 2275 2277
CONECT 2277 2276 2278
CONECT 2278 2277 2279
CONECT 2279 2278 2280
CONECT 2280 2279 2281
CONECT 2281 2280 2282
CONECT 2282 2281 2283
CONECT 2283 2282 2284
CONECT 2284 2283 2285
CONECT 2285 2284 2286
CONECT 2286 2285 2287
CONECT 2287 2286 2288
CONECT 2288 2287 2289
CONECT 2289 2288 2290
CONECT 2290 2289 2291
CONECT 2291 2290 2292
CONECT 2292 2291 2293
CONECT 2293 2292 2294
CONECT 2294 2293 2295
CONECT 2295 2294 2296
CONECT 2296 2295 2297
CONECT 2297 2296 2298
CONECT 2298 2297 2299
CONECT 2299 2298 2300
CONECT 2300 2299 2301
CONECT 2301 2300 2302
CONECT 2302 2301 2303
CONECT 2303 2302 2304
CONECT 2304 2303 2305
CONECT 2305 2304 2306
CONECT 2306 2305 2307
CONECT 2307 2306 2308
CONECT 2308 2307 2309
CONECT 2309 2308 2310
CONECT 2310 2309 2311
CONECT 2311 2310 2312
CONECT 2312 2311 2313
CONECT 2313 2312 2314
CONECT 2314 2313 2315
CONECT 2315 2314 2316
CONECT 2316 2315 2317
CONECT 2317 2316 2318
CONECT 2318 2317 2319
CONECT 2319 2318 2320
CONECT 2320 2319 2321
CONECT 2321 2320 2322
CONECT 2322 2321 2323
CONECT 2323 2322 2324
CONECT 2324 2323 2325
CONECT 2325 2324 2326
CONECT 2326 2325 2327
CONECT 2327 2326 2328
CONECT 2328 2327 2329
CONECT 2329 2328 2330
CONECT 2330 2329 2331
CONECT 2331 2330 2332
CONECT 2332 2331 2333
CONECT 2333 2332 2334
CONECT 2334 2333 2335
CONECT 2335 2334 2336
CONECT 2336 2335 2337
CONECT 2337 2336 2338
CONECT 2338 2337 2339
CONECT 2339 2338 2340
CONECT 2340 2339 2341
CONECT 2341 2340 2342
CONECT 2342 2341 2343
CONECT 2343 2342 2344
CONECT 2344 2343 2345
CONECT 2345 2344 2346
CONECT 2346 2345 2347
CONECT 2347 2346 2348
CONECT 2348 2347 2349
CONECT 2349 2348 2350
CONECT 2350 2349 2351
CONECT 2351 2350 2352
CONECT 2352 2351 2353
CONECT 2353 2352 2354
CONECT 2354 2353 2355
CONECT 2355 2354 2356
CONECT 2356 2355 2357
CONECT 2357 2356 2358
CONECT 2358 2357 2359
CONECT 2359 2358 2360
CONECT 2360 2359 2361
CONECT 2361 2360 2362
CONECT 2362 2361 2363
CONECT 2363 2362 2364
CONECT 2364 2363 2365
CONECT 2365 2364 2366
CONECT 2366 2365 2367
CONECT 2367 2366 2368
CONECT 2368 2367 2369
CONECT 2369 2368 2370
CONECT 2370 2369 2371
CONECT 2371 2370 2372
CONECT 2372 2371 2373
CONECT 2373 2372 2374
CONECT 2374 2373 2375
CONECT 2375 2374 2376
CONECT 2376 2375 2377
CONECT 2377 2376 2378
CONECT 2378 2377 2379
CONECT 2379 2378 2380
CONECT 2380 2379 2381
CONECT 2381 2380 2382
CONECT 2382 2381 2383
CONECT 2383 2382 2384
CONECT 2384 2383 2385
CONECT 2385 2384 2386
CONECT 2386 2385 2387
CONECT 2387 2386 2388
CONECT 2388 2387 2389
CONECT 2389 2388 2390
CONECT 2390 2389 2391
CONECT 2391 2390 2392
CONECT 2392 2391 2393
CONECT 2393 2392 2394
CONECT 2394 2393 2395
CONECT 2395 2394 2396
CONECT 2396 2395 2397
CONECT 2397 2396 2398
CONECT 2398 2397 2399
CONECT 2399 2398 2400
CONECT 2400 2399 2401
CONECT 2401 2400 2402
CONECT 2402 2401 2403
CONECT 2403 2402 2404
CONECT 2404 2403 2405
CONECT 2405 2404 2406
CONECT 2406 2405 2407
CONECT 2407 2406 2408
CONECT 2408 2407 2409
CONECT 2409 2408 2410
CONECT 2410 2409 2411
CONECT 2411 2410 2412
CONECT 2412 2411 2413
CONECT 2413 2412 2414
CONECT 2414 2413 2415
CONECT 2415 2414 2416
CONECT 2416 2415 2417
CONECT 2417 2416 2418
CONECT 2418 2417 2419
CONECT 2419 2418 2420
CONECT 2420 2419 2421
CONECT 2421 2420 2422
CONECT 2422 2421 2423
CONECT 2423 2422 2424
CONECT 2424 2423 2425
CONECT 2425 2424 2426
CONECT 2426 2425 2427
CONECT 2427 2426 2428
CONECT 2428 2427 2429
CONECT 2429 2428 2430
CONECT 2430 2429 2431
CONECT 2431 2430 2432
CONECT 2432 2431 2433
CONECT 2433 2432 2434
CONECT 2434 2433 2435
CONECT 2435 2434 2436
CONECT 2436 2435 2437
CONECT 2437 2436 2438
CONECT 2438 2437 2439
CONECT 2439 2438 2440
CONECT 2440 2439 2441
CONECT 2441 2440 2442
CONECT 2442 2441 2443
CONECT 2443 2442 2444
CONECT 2444 2443 2445
CONECT 2445 2444 2446
CONECT 2446 2445 2447
CONECT 2447 2446 2448
CONECT 2448 2447 2449
CONECT 2449 2448 2450
CONECT 2450 2449 2451
CONECT 2451 2450 2452
CONECT 2452 2451 2453
CONECT 2453 2452 2454
CONECT 2454 2453 2455
CONECT 2455 2454 2456
CONECT 2456 2455 2457
CONECT 2457 2456 2458
CONECT 2458 2457 2459
CONECT 2459 2458 2460
CONECT 2460 2459 2461
CONECT 2461 2460 2462
CONECT 2462 2461 2463
CONECT 2463 2462 2464
CONECT 2464 2463 2465
CONECT 2465 2464 2466
CONECT 2466 2465 2467
CONECT 2467 2466 2468
CONECT 2468 2467 2469
CONECT 2469 2468 2470
CONECT 2470 2469 2471
CONECT 2471 2470 2472
CONECT 2472 2471 2473
CONECT 2473 2472 2474
CONECT 2474 2473 2475
CONECT 2475 2474 2476
CONECT 2476 2475 2477
CONECT 2477 2476 2478
CONECT 2478 2477 2479
CONECT 2479 2478 2480
CONECT 2480 2479 2481
CONECT 2481 2480 2482
CONECT 2482 2481 2483
CONECT 2483 2482 2484
CONECT 2484 2483 2485
CONECT 2485 2484 2486
CONECT 2486 2485 2487
CONECT 2487 2486 2488
CONECT 2488 2487 2489
CONECT 2489 2488 2490
CONECT 2490 2489 2491
CONECT 2491 2490 2492
CONECT 2492 2491 2493
CONECT 2493 2492 2494
CONECT 2494 2493 2495
CONECT 2495 2494 2496
CONECT 2496 2495 2497
CONECT 2497 2496 2498
CONECT 2498 2497 2499
CONECT 2499 2498 2500
CONECT 2500 2499 2501
CONECT 2501 2500 2502
CONECT 2502 2501 2503
CONECT 2503 2502 2504
CONECT 2504 2503 2505
CONECT 2505 2504 2506
CONECT 2506 2505 2507
CONECT 2507 2506 2508
CONECT 2508 2507 2509
CONECT 2509 2508 2510
CONECT 2510 2509 2511
CONECT 2511 2510 2512
CONECT 2512 2511 2513
CONECT 2513 2512 2514
CONECT 2514 2513 2515
CONECT 2515 2514 2516
CONECT 2516 2515 2517
CONECT 2517 2516 2518
CONECT 2518 2517 2519
CONECT 2519 2518 2520
CONECT 2520 2519 2521
CONECT 2521 2520 2522
CONECT 2522 2521 2523
CONECT 2523 2522 2524
CONECT 2524 2523 2525
CONECT 2525 2524 2526
CONECT 2526 2525 2527
CONECT 2527 2526 2528
CONECT 2528 2527 2529
CONECT 2529 2528 2530
CONECT 2530 2529 2531
CONECT 2531 2530 2532
CONECT 2532 2531 2533
CONECT 2533 2532 2534
CONECT 2534 2533 2535
CONECT 2535 2534 2536
CONECT 2536 2535 2537
CONECT 2537 2536 2538
CONECT 2538 2537 2539
CONECT 2539 2538 2540
CONECT 2540 2539 2541
CONECT 2541 2540 2542
CONECT 2542 2541 2543
CONECT 2543 2542 2544
CONECT 2544 2543 2545
CONECT 2545 2544 2546
CONECT 2546 2545 2547
CONECT 2547 2546 2548
CONECT 2548 2547 2549
CONECT 2549 2548 2550
CONECT 2550 2549 2551
CONECT 2551 2550 2552
CONECT 2552 2551 2553
CONECT 2553 2552 2554
CONECT 2554 2553 2555
CONECT 2555 2554 2556
CONECT 2556 2555 2557
CONECT 2557 2556 2558
CONECT 2558 2557 2559
CONECT 2559 2558 2560
CONECT 2560 2559 2561
CONECT 2561 2560 2562
CONECT 2562 2561 2563
CONECT 2563 2562 2564
CONECT 2564 2563 2565
CONECT 2565 2564 2566
CONECT 2566 2565 2567
CONECT 2567 2566 2568
CONECT 2568 2567 2569
CONECT 2569 2568 2570
CONECT 2570 2569 2571
CONECT 2571 2570 2572
CONECT 2572 2571 2573
CONECT 2573 2572 2574
CONECT 2574 2573 2575
CONECT 2575 2574 2576
CONECT 2576 2575 2577
CONECT 2577 2576 2578
CONECT 2578 2577 2579
CONECT 2579 2578 2580
CONECT 2580 2579 2581
CONECT 2581 2580 2582
CONECT 2582 2581 2583
CONECT 2583 2582 2584
CONECT 2584 2583 2585
CONECT 2585 2584 2586
CONECT 2586 2585 2587
CONECT 2587 2586 2588
CONECT 2588 2587 2589
CONECT 2589 2588 2590
CONECT 2590 2589 2591
CONECT 2591 2590 2592
CONECT 2592 2591 2593
CONECT 2593 2592 2594
CONECT 2594 2593 2595
CONECT 2595 2594 2596
CONECT 2596 2595 2597
CONECT 2597 2596 2598
CONECT 2598 2597 2599
CONECT 2599 2598 2600
CONECT 2600 2599 2601
CONECT 2601 2600 2602
CONECT 2602 2601 2603
CONECT 2603 2602 2604
CONECT 2604 2603 2605
CONECT 2605 2604 2606
CONECT 2606 2605 2607
CONECT 2607 2606 2608
CONECT 2608 2607 2609
CONECT 2609 2608 2610
CONECT 2610 2609 2611
CONECT 2611 2610 2612
CONECT 2612 2611 2613
CONECT 2613 2612 2614
CONECT 2614 2613 2615
CONECT 2615 2614 2616
CONECT 2616 2615 2617
CONECT 2617 2616 2618
CONECT 2618 2617 2619
CONECT 2619 2618 2620
CONECT 2620 2619 2621
CONECT 2621 2620 2622
CONECT 2622 2621 2623
CONECT 2623 2622 2624
CONECT 2624 2623 2625
CONECT 2625 2624 2626
CONECT 2626 2625 2627
CONECT 2627 2626 2628
CONECT 2628 2627 2629
CONECT 2629 2628 2630
CONECT 2630 2629 2631
CONECT 2631 2630 2632
CONECT 2632 2631 2633
CONECT 2633 2632 2634
CONECT 2634 2633 2635
CONECT 2635 2634 2636
CONECT 2636 2635 2637
CONECT 2637 2636 2638
CONECT 2638 2637 2639
CONECT 2639 2638 2640
CONECT 2640 2639 2641
CONECT 2641 2640 2642
CONECT 2642 2641 2643
CONECT 2643 2642 2644
CONECT 2644 2643 2645
CONECT 2645 2644 2646
CONECT 2646 2645 2647
CONECT 2647 2646 2648
CONECT 2648 2647 2649
CONECT 2649 2648 2650
CONECT 2650 2649 2651
CONECT 2651 2650 2652
CONECT 2652 2651 2653
CONECT 2653 2652 2654
CONECT 2654 2653 2655
CONECT 2655 2654 2656
CONECT 2656 2655 2657
CONECT 2657 2656 2658
CONECT 2658 2657 2659
CONECT 2659 2658 2660
CONECT 2660 2659 2661
CONECT 2661 2660 2662
CONECT 2662 2661 2663
CONECT 2663 2662 2664
CONECT 2664 2663 2665
CONECT 2665 2664 2666
CONECT 2666 2665 2667
CONECT 2667 2666 2668
CONECT 2668 2667 2669
CONECT 2669 2668 2670
CONECT 2670 2669 2671
CONECT 2671 2670 2672
CONECT 2672 2671 2673
CONECT 2673 2672 2674
CONECT 2674 2673 2675
CONECT 2675 2674 2676
CONECT 2676 2675 2677
CONECT 2677 2676 2678
CONECT 2678 2677 2679
CONECT 2679 2678 2680
CONECT 2680 2679 2681
CONECT 2681 2680 2682
CONECT 2682 2681 2683
CONECT 2683 2682 2684
CONECT 2684 2683 2685
CONECT 2685 2684 2686
CONECT 2686 2685 2687
CONECT 2687 2686 2688
CONECT 2688 2687 2689
CONECT 2689 2688 2690
CONECT 2690 2689 2691
CONECT 2691 2690 2692
CONECT 2692 2691 2693
CONECT 2693 2692 2694
CONECT 2694 2693 2695
CONECT 2695 2694 2696
CONECT 2696 2695 2697
CONECT 2697 2696 2698
CONECT 2698 2697 2699
CONECT 2699 2698 2700
CONECT 2700 2699 2701
CONECT 2701 2700 2702
CONECT 2702 2701 2703
CONECT 2703 2702 2704
CONECT 2704 2703 2705
CONECT 2705 2704 2706
CONECT 2706 2705 2707
CONECT 2707 2706 2708
CONECT 2708 2707 2709
CONECT 2709 2708 2710
CONECT 2710 2709 2711
CONECT 2711 2710 2712
CONECT 2712 2711 2713
CONECT 2713 2712 2714
CONECT 2714 2713 2715
CONECT 2715 2714 2716
CONECT 2716 2715 2717
CONECT 2717 2716 2718
CONECT 2718 2717 2719
CONECT 2719 2718 2720
CONECT 2720 2719 2721
CONECT 2721 2720 2722
CONECT 2722 2721 2723
CONECT 2723 2722 2724
CONECT 2724 2723 2725
CONECT 2725 2724 2726
CONECT 2726 2725 2727
CONECT 2727 2726 2728
CONECT 2728 2727 2729
CONECT 2729 2728 2730
CONECT 2730 2729 2731
CONECT 2731 2730 2732
CONECT 2732 2731 2733
CONECT 2733 2732 2734
CONECT 2734 2733 2735
CONECT 2735 2734 2736
CONECT 2736 2735 2737
CONECT 2737 2736 2738
CONECT 2738 2737 2739
CONECT 2739 2738 2740
CONECT 2740 2739 2741
CONECT 2741 2740 2742
CONECT 2742 2741 2743
CONECT 2743 2742 2744
CONECT 2744 2743 2745
CONECT 2745 2744 2746
CONECT 2746 2745 2747
CONECT 2747 2746 2748
CONECT 2748 2747 2749
CONECT 2749 2748 2750
CONECT 2750 2749 2751
CONECT 2751 2750 2752
CONECT 2752 2751 2753
CONECT 2753 2752 2754
CONECT 2754 2753 2755
CONECT 2755 2754 2756
CONECT 2756 2755 2757
CONECT 2757 2756 2758
CONECT 2758 2757 2759
CONECT 2759 2758 2760
CONECT 2760 2759 2761
CONECT 2761 2760 2762
CONECT 2762 2761 2763
CONECT 2763 2762 2764
CONECT 2764 2763 2765
CONECT 2765 2764 2766
CONECT 2766 2765 2767
CONECT 2767 2766 2768
CONECT 2768 2767 2769
CONECT 2769 2768 2770
CONECT 2770 2769 2771
CONECT 2771 2770 2772
CONECT 2772 2771 2773
CONECT 2773 2772 2774
CONECT 2774 2773 2775
CONECT 2775 2774 2776
CONECT 2776 2775 2777
CONECT 2777 2776 2778
CONECT 2778 2777 2779
CONECT 2779 2778 2780
CONECT 2780 2779 2781
CONECT 2781 2780 2782
CONECT 2782 2781 2783
CONECT 2783 2782 2784
CONECT 2784 2783 2785
CONECT 2785 2784 2786
CONECT 2786 2785 2787
CONECT 2787 2786 2788
CONECT 2788 2787 2789
CONECT 2789 2788 2790
CONECT 2790 2789 2791
CONECT 2791 2790 2792
CONECT 2792 2791 2793
CONECT 2793 2792 2794
CONECT 2794 2793 2795
CONECT 2795 2794 2796
CONECT 2796 2795 2797
CONECT 2797 2796 2798
CONECT 2798 2797 2799
CONECT 2799 2798 2800
CONECT 2800 2799 2801
CONECT 2801 2800 2802
CONECT 2802 2801 2803
CONECT 2803 2802 2804
CONECT 2804 2803 2805
CONECT 2805 2804 2806
CONECT 2806 2805 2807
CONECT 2807 2806 2808
CONECT 2808 2807 2809
CONECT 2809 2808 2810
CONECT 2810 2809 2811
CONECT 2811 2810 2812
CONECT 2812 2811 2813
CONECT 2813 2812 2814
CONECT 2814 2813 2815
CONECT 2815 2814 2816
CONECT 2816 2815 2817
CONECT 2817 2816 2818
CONECT 2818 2817 2819
CONECT 2819 2818 2820
CONECT 2820 2819 2821
CONECT 2821 2820 2822
CONECT 2822 2821 2823
CONECT 2823 2822 2824
CONECT 2824 2823 2825
CONECT 2825 2824 2826
CONECT 2826 2825 2827
CONECT 2827 2826 2828
CONECT 2828 2827 2829
CONECT 2829 2828 2830
CONECT 2830 2829 2831
CONECT 2831 2830 2832
CONECT 2832 2831 2833
CONECT 2833 2832 2834
CONECT 2834 2833 2835
CONECT 2835 2834 2836
CONECT 2836 2835 2837
CONECT 2837 2836 2838
CONECT 2838 2837 2839
CONECT 2839 2838 2840
CONECT 2840 2839 2841
CONECT 2841 2840 2842
CONECT 2842 2841 2843
CONECT 2843 2842 2844
CONECT 2844 2843 2845
CONECT 2845 2844 2846
CONECT 2846 2845 2847
CONECT 2847 2846 2848
CONECT 2848 2847 2849
CONECT 2849 2848 2850
CONECT 2850 2849 2851
CONECT 2851 2850 2852
CONECT 2852 2851 2853
CONECT 2853 2852 2854
CONECT 2854 2853 2855
CONECT 2855 2854 2856
CONECT 2856 2855 2857
CONECT 2857 2856 2858
CONECT 2858 2857 2859
CONECT 2859 2858 2860
CONECT 2860 2859 2861
CONECT 2861 2860 2862
CONECT 2862 2861 2863
CONECT 2863 2862 2864
CONECT 2864 2863 2865
CONECT 2865 2864 2866
CONECT 2866 2865 2867
CONECT 2867 2866 2868
CONECT 2868 2867 2869
CONECT 2869 2868 2870
CONECT 2870 2869 2871
CONECT 2871 2870 2872
CONECT 2872 2871 2873
CONECT 2873 2872 2874
CONECT 2874 2873 2875
CONECT 2875 2874 2876
CONECT 2876 2875 2877
CONECT 2877 2876 2878
CONECT 2878 2877 2879
CONECT 2879 2878 2880
CONECT 2880 2879 2881
CONECT 2881 2880 2882
CONECT 2882 2881 2883
CONECT 2883 2882 2884
CONECT 2884 2883 2885
CONECT 2885 2884 2886
CONECT 2886 2885 2887
CONECT 2887 2886 2888
CONECT 2888 2887 2889
CONECT 2889 2888 2890
CONECT 2890 2889 2891
CONECT 2891 2890 2892
CONECT 2892 2891 2893
CONECT 2893 2892 2894
CONECT 2894 2893 2895
CONECT 2895 2894 2896
CONECT 2896 2895 2897
CONECT 2897 2896 2898
CONECT 2898 2897 2899
CONECT 2899 2898 2900
CONECT 2900 2899 2901
CONECT 2901 2900 2902
CONECT 2902 2901 2903
CONECT 2903 2902 2904
CONECT 2904 2903 2905
CONECT 2905 2904 2906
CONECT 2906 2905 2907
CONECT 2907 2906 2908
CONECT 2908 2907 2909
CONECT 2909 2908 2910
CONECT 2910 2909 2911
CONECT 2911 2910 2912
CONECT 2912 2911 2913
CONECT 2913 2912 2914
CONECT 2914 2913 2915
CONECT 2915 2914 2916
CONECT 2916 2915 2917
CONECT 2917 2916 2918
CONECT 2918 2917 2919
CONECT 2919 2918 2920
CONECT 2920 2919 2921
CONECT 2921 2920 2922
CONECT 2922 2921 2923
CONECT 2923 2922 2924
CONECT 2924 2923 2925
CONECT 2925 2924 2926
CONECT 2926 2925 2927
CONECT 2927 2926 2928
CONECT 2928 2927 2929
CONECT 2929 2928 2930
CONECT 2930 2929 2931
CONECT 2931 2930 2932
CONECT 2932 2931 2933
CONECT 2933 2932 2934
CONECT 2934 2933 2935
CONECT 2935 2934 2936
CONECT 2936 2935 2937
CONECT 2937 2936 2938
CONECT 2938 2937 2939
CONECT 2939 2938 2940
CONECT 2940 2939 2941
CONECT 2941 2940 2942
CONECT 2942 2941 2943
CONECT 2943 2942 2944
CONECT 2944 2943 2945
CONECT 2945 2944 2946
CONECT 2946 2945 2947
CONECT 2947 2946 2948
CONECT 2948 2947 2949
CONECT 2949 2948 2950
CONECT 2950 2949 2951
CONECT 2951 2950 2952
CONECT 2952 2951 2953
CONECT 2953 2952 2954
CONECT 2954 2953 2955
CONECT 2955 2954 2956
CONECT 2956 2955 2957
CONECT 2957 2956 2958
CONECT 2958 2957 2959
CONECT 2959 2958 2960
CONECT 2960 2959 2961
CONECT 2961 2960 2962
CONECT 2962 2961 2963
CONECT 2963 2962 2964
CONECT 2964 2963 2965
CONECT 2965 2964 2966
CONECT 2966 2965 2967
CONECT 2967 2966 2968
CONECT 2968 2967 2969
CONECT 2969 2968 2970
CONECT 2970 2969 2971
CONECT 2971 2970 2972
CONECT 2972 2971 2973
CONECT 2973 2972 2974
CONECT 2974 2973 2975
CONECT 2975 2974 2976
CONECT 2976 2975 2977
CONECT 2977 2976 2978
CONECT 2978 2977 2979
CONECT 2979 2978 2980
CONECT 2980 2979 2981
CONECT 2981 2980 2982
CONECT 2982 2981 2983
CONECT 2983 2982 2984
CONECT 2984 2983 2985
CONECT 2985 2984 2986
CONECT 2986 2985 2987
CONECT 2987 2986 2988
CONECT 2988 2987 2989
CONECT 2989 2988 2990
CONECT 2990 2989 2991
CONECT 2991 2990 2992
CONECT 2992 2991 2993
CONECT 2993 2992 2994
CONECT 2994 2993 2995
CONECT 2995 2994 2996
CONECT 2996 2995 2997
CONECT 2997 2996 2998
CONECT 2998 2997 2999
CONECT 2999 2998 3000
CONECT 3000 2999 3001
CONECT 3001 3000 3002
CONECT 3002 3001 3003
CONECT 3003 3002 3004
CONECT 3004 3003 3005
CONECT 3005 3004 3006
CONECT 3006 3005 3007
CONECT 3007 3006 3008
CONECT 3008 3007 3009
CONECT 3009 3008 3010
CONECT 3010 3009 3011
CONECT 3011 3010 3012
CONECT 3012 3011 3013
CONECT 3013 3012 3014
CONECT 3014 3013 3015
CONECT 3015 3014 3016
CONECT 3016 3015 3017
CONECT 3017 3016 3018
CONECT 3018 3017 3019
CONECT 3019 3018 3020
CONECT 3020 3019 3021
CONECT 3021 3020 3022
CONECT 3022 3021 3023
CONECT 3023 3022 3024
CONECT 3024 3023 3025
CONECT 3025 3024 3026
CONECT 3026 3025 3027
CONECT 3027 3026 3028
CONECT 3028 3027 3029
CONECT 3029 3028 3030
CONECT 3030 3029 3031
CONECT 3031 3030 3032
CONECT 3032 3031 3033
CONECT 3033 3032 3034
CONECT 3034 3033 3035
CONECT 3035 3034 3036
CONECT 3036 3035 3037
CONECT 3037 3036 3038
CONECT 3038 3037 3039
CONECT 3039 3038 3040
CONECT 3040 3039 3041
CONECT 3041 3040 3042
CONECT 3042 3041 3043
CONECT 3043 3042 3044
CONECT 3044 3043 3045
CONECT 3045 3044 3046
CONECT 3046 3045 3047
CONECT 3047 3046 3048
CONECT 3048 3047 3049
CONECT 3049 3048 3050
CONECT 3050 3049 3051
CONECT 3051 3050 3052
CONECT 3052 3051 3053
CONECT 3053 3052 3054
CONECT 3054 3053 3055
CONECT 3055 3054 3056
CONECT 3056 3055 3057
CONECT 3057 3056 3058
CONECT 3058 3057 3059
CONECT 3059 3058 3060
CONECT 3060 3059 3061
CONECT 3061 3060 3062
CONECT 3062 3061 3063
CONECT 3063 3062 3064
CONECT 3064 3063 3065
CONECT 3065 3064 3066
CONECT 3066 3065 3067
CONECT 3067 3066 3068
CONECT 3068 3067 3069
CONECT 3069 3068 3070
CONECT 3070 3069 3071
CONECT 3071 3070 3072
CONECT 3072 3071 3073
CONECT 3073 3072 3074
CONECT 3074 3073 3075
CONECT 3075 3074 3076
CONECT 3076 3075 3077
CONECT 3077 3076 3078
CONECT 3078 3077 3079
CONECT 3079 3078 3080
CONECT 3080 3079 3081
CONECT 3081 3080 3082
CONECT 3082 3081 3083
CONECT 3083 3082 3084
CONECT 3084 3083 3085
CONECT 3085 3084 3086
CONECT 3086 3085 3087
CONECT 3087 3086 3088
CONECT 3088 3087 3089
CONECT 3089 3088 3090
CONECT 3090 3089 3091
CONECT 3091 3090 3092
CONECT 3092 3091 3093
CONECT 3093 3092 3094
CONECT 3094 3093 3095
CONECT 3095 3094 3096
CONECT 3096 3095 3097
CONECT 3097 3096 3098
CONECT 3098 3097 3099
CONECT 3099 3098 3100
CONECT 3100 3099 3101
CONECT 3101 3100 3102
CONECT 3102 3101 3103
CONECT 3103 3102 3104
CONECT 3104 3103 3105
CONECT 3105 3104 3106
CONECT 3106 3105 3107
CONECT 3107 3106 3108
CONECT 3108 3107 3109
CONECT 3109 3108 3110
CONECT 3110 3109 3111
CONECT 3111 3110 3112
CONECT 3112 3111 3113
CONECT 3113 3112 3114
CONECT 3114 3113 3115
CONECT 3115 3114 3116
CONECT 3116 3115 3117
CONECT 3117 3116 3118
CONECT 3118 3117 3119
CONECT 3119 3118 3120
CONECT 3120 3119 3121
CONECT 3121 3120 3122
CONECT 3122 3121 3123
CONECT 3123 3122 3124
CONECT 3124 3123 3125
CONECT 3125 3124 3126
CONECT 3126 3125 3127
CONECT 3127 3126 3128
CONECT 3128 3127 3129
CONECT 3129 3128 3130
CONECT 3130 3129 3131
CONECT 3131 3130 3132
CONECT 3132 3131 3133
CONECT 3133 3132 3134
CONECT 3134 3133 3135
CONECT 3135 3134 3136
CONECT 3136 3135 3137
CONECT 3137 3136 3138
CONECT 3138 3137 3139
CONECT 3139 3138 3140
CONECT 3140 3139 3141
CONECT 3141 3140 3142
CONECT 3142 3141 3143
CONECT 3143 3142 3144
CONECT 3144 3143 3145
CONECT 3145 3144 3146
CONECT 3146 3145 3147
CONECT 3147 3146 3148
CONECT 3148 3147 3149
CONECT 3149 3148 3150
CONECT 3150 3149 3151
CONECT 3151 3150 3152
CONECT 3152 3151 3153
CONECT 3153 3152 3154
CONECT 3154 3153 3155
CONECT 3155 3154 3156
CONECT 3156 3155 3157
CONECT 3157 3156 3158
CONECT 3158 3157 3159
CONECT 3159 3158 3160
CONECT 3160 3159 3161
CONECT 3161 3160 3162
CONECT 3162 3161 3163
CONECT 3163 3162 3164
CONECT 3164 3163 3165
CONECT 3165 3164 3166
CONECT 3166 3165 3167
CONECT 3167 3166 3168
CONECT 3168 3167 3169
CONECT 3169 3168 3170
CONECT 3170 3169 3171
CONECT 3171 3170 3172
CONECT 3172 3171 3173
CONECT 3173 3172 3174
CONECT 3174 3173 3175
CONECT 3175 3174 3176
CONECT 3176 3175 3177
CONECT 3177 3176 3178
CONECT 3178 3177 3179
CONECT 3179 3178 3180
CONECT 3180 3179 3181
CONECT 3181 3180 3182
CONECT 3182 3181 3183
CONECT 3183 3182 3184
CONECT 3184 3183 3185
CONECT 3185 3184 3186
CONECT 3186 3185 3187
CONECT 3187 3186 3188
CONECT 3188 3187 3189
CONECT 3189 3188 3190
CONECT 3190 3189 3191
CONECT 3191 3190 3192
CONECT 3192 3191 3193
CONECT 3193 3192 3194
CONECT 3194 3193 3195
CONECT 3195 3194 3196
CONECT 3196 3195 3197
CONECT 3197 3196 3198
CONECT 3198 3197 3199
CONECT 3199 3198 3200
CONECT 3200 3199 3201
CONECT 3201 3200 3202
CONECT 3202 3201 3203
CONECT 3203 3202 3204
CONECT 3204 3203 3205
CONECT 3205 3204 3206
CONECT 3206 3205 3207
CONECT 3207 3206 3208
CONECT 3208 3207 3209
CONECT 3209 3208 3210
CONECT 3210 3209 3211
CONECT 3211 3210 3212
CONECT 3212 3211 3213
CONECT 3213 3212 3214
CONECT 3214 3213 3215
CONECT 3215 3214 3216
CONECT 3216 3215 3217
CONECT 3217 3216 3218
CONECT 3218 3217 3219
CONECT 3219 3218 3220
CONECT 3220 3219 3221
CONECT 3221 3220 3222
CONECT 3222 3221 3223
CONECT 3223 3222 3224
CONECT 3224 3223 3225
CONECT 3225 3224 3226
CONECT 3226 3225 3227
CONECT 3227 3226 3228
CONECT 3228 3227 3229
CONECT 3229 3228 3230
CONECT 3230 3229 3231
CONECT 3231 3230 3232
CONECT 3232 3231 3233
CONECT 3233 3232 3234
CONECT 3234 3233 3235
CONECT 3235 3234 3236
CONECT 3236 3235 3237
CONECT 3237 3236 3238
CONECT 3238 3237 3239
CONECT 3239 3238 3240
CONECT 3240 3239 3241
CONECT 3241 3240 3242
CONECT 3242 3241 3243
CONECT 3243 3242 3244
CONECT 3244 3243 3245
CONECT 3245 3244 3246
CONECT 3246 3245 3247
CONECT 3247 3246 3248
CONECT 3248 3247 3249
CONECT 3249 3248 3250
CONECT 3250 3249 3251
CONECT 3251 3250 3252
CONECT 3252 3251 3253
CONECT 3253 3252 3254
CONECT 3254 3253 3255
CONECT 3255 3254 3256
CONECT 3256 3255 3257
CONECT 3257 3256 3258
CONECT 3258 3257 3259
CONECT 3259 3258 3260
CONECT 3260 3259 3261
CONECT 3261 3260 3262
CONECT 3262 3261 3263
CONECT 3263 3262 3264
CONECT 3264 3263 3265
CONECT 3265 3264 3266
CONECT 3266 3265 3267
CONECT 3267 3266 3268
CONECT 3268 3267 3269
CONECT 3269 3268 3270
CONECT 3270 3269 3271
CONECT 3271 3270 3272
CONECT 3272 3271 3273
CONECT 3273 3272 3274
CONECT 3274 3273 3275
CONECT 3275 3274 3276
CONECT 3276 3275 3277
CONECT 3277 3276 3278
CONECT 3278 3277 3279
CONECT 3279 3278 3280
CONECT 3280 3279 3281
CONECT 3281 3280 3282
CONECT 3282 3281 3283
CONECT 3283 3282 3284
CONECT 3284 3283 3285
CONECT 3285 3284 3286
CONECT 3286 3285 3287
CONECT 3287 3286 3288
CONECT 3288 3287 3289
CONECT 3289 3288 3290
CONECT 3290 3289 3291
CONECT 3291 3290 3292
CONECT 3292 3291 3293
CONECT 3293 3292 3294
CONECT 3294 3293 3295
CONECT 3295 3294 3296
CONECT 3296 3295 3297
CONECT 3297 3296 3298
CONECT 3298 3297 3299
CONECT 3299 3298 3300
CONECT 3300 3299 3301
CONECT 3301 3300 3302
CONECT 3302 3301 3303
CONECT 3303 3302 3304
CONECT 3304 3303 3305
CONECT 3305 3304 3306
CONECT 3306 3305 3307
CONECT 3307 3306 3308
CONECT 3308 3307 3309
CONECT 3309 3308 3310
CONECT 3310 3309 3311
CONECT 3311 3310 3312
CONECT 3312 3311 3313
CONECT 3313 3312 3314
CONECT 3314 3313 3315
CONECT 3315 3314 3316
CONECT 3316 3315 3317
CONECT 3317 3316 3318
CONECT 3318 3317 3319
CONECT 3319 3318 3320
CONECT 3320 3319 3321
CONECT 3321 3320 3322
CONECT 3322 3321 3323
CONECT 3323 3322 3324
CONECT 3324 3323 3325
CONECT 3325 3324 3326
CONECT 3326 3325 3327
CONECT 3327 3326 3328
CONECT 3328 3327 3329
CONECT 3329 3328 3330
CONECT 3330 3329 3331
CONECT 3331 3330
