# Supplementary material for: Super-resolution visualization of chromatin loop folding in human lymphoblastoid cells using interferometric photoactivated localization microscopy
Source: Sci Rep. 2022 May 20;12:8582. doi: 10.1038/s41598-022-12568-9 (PMC9122977; doi:10.1038/s41598-022-12568-9)
Supplement: Supplementary file 2 — Supplementary Information 2. [file 41598_2022_12568_MOESM2_ESM.zip › ChromoLooping-main/data/3d_models/image8_smooth3331.pdb]

ATOM      1  B   BEA A   1     308.560 104.010  57.060  0.00  0.00           C
ATOM      2  B   BEA A   2     307.536 104.600  57.161  0.00  0.00           C
ATOM      3  B   BEA A   3     306.574 105.111  57.300  0.00  0.00           C
ATOM      4  B   BEA A   4     305.513 105.626  57.502  0.00  0.00           C
ATOM      5  B   BEA A   5     304.478 106.081  57.748  0.00  0.00           C
ATOM      6  B   BEA A   6     303.464 106.479  58.037  0.00  0.00           C
ATOM      7  B   BEA A   7     302.407 106.845  58.387  0.00  0.00           C
ATOM      8  B   BEA A   8     301.364 107.158  58.783  0.00  0.00           C
ATOM      9  B   BEA A   9     299.305 107.633  59.707  0.00  0.00           C
ATOM     10  B   BEA A  10     297.260 107.920  60.813  0.00  0.00           C
ATOM     11  B   BEA A  11     296.295 107.993  61.398  0.00  0.00           C
ATOM     12  B   BEA A  12     295.326 108.026  62.027  0.00  0.00           C
ATOM     13  B   BEA A  13     294.351 108.019  62.700  0.00  0.00           C
ATOM     14  B   BEA A  14     293.428 107.976  63.375  0.00  0.00           C
ATOM     15  B   BEA A  15     292.496 107.897  64.092  0.00  0.00           C
ATOM     16  B   BEA A  16     291.614 107.790  64.803  0.00  0.00           C
ATOM     17  B   BEA A  17     290.724 107.650  65.553  0.00  0.00           C
ATOM     18  B   BEA A  18     289.882 107.489  66.292  0.00  0.00           C
ATOM     19  B   BEA A  19     289.031 107.300  67.066  0.00  0.00           C
ATOM     20  B   BEA A  20     288.229 107.095  67.822  0.00  0.00           C
ATOM     21  B   BEA A  21     287.418 106.865  68.609  0.00  0.00           C
ATOM     22  B   BEA A  22     286.599 106.609  69.429  0.00  0.00           C
ATOM     23  B   BEA A  23     285.829 106.346  70.222  0.00  0.00           C
ATOM     24  B   BEA A  24     285.051 106.060  71.043  0.00  0.00           C
ATOM     25  B   BEA A  25     284.267 105.751  71.892  0.00  0.00           C
ATOM     26  B   BEA A  26     283.532 105.444  72.706  0.00  0.00           C
ATOM     27  B   BEA A  27     282.791 105.117  73.545  0.00  0.00           C
ATOM     28  B   BEA A  28     282.098 104.797  74.343  0.00  0.00           C
ATOM     29  B   BEA A  29     280.643 104.079  76.066  0.00  0.00           C
ATOM     30  B   BEA A  30     279.935 103.709  76.925  0.00  0.00           C
ATOM     31  B   BEA A  31     279.277 103.353  77.735  0.00  0.00           C
ATOM     32  B   BEA A  32     278.562 102.954  78.629  0.00  0.00           C
ATOM     33  B   BEA A  33     277.896 102.572  79.472  0.00  0.00           C
ATOM     34  B   BEA A  34     277.226 102.178  80.330  0.00  0.00           C
ATOM     35  B   BEA A  35     276.553 101.772  81.201  0.00  0.00           C
ATOM     36  B   BEA A  36     275.931 101.389  82.015  0.00  0.00           C
ATOM     37  B   BEA A  37     275.253 100.963  82.911  0.00  0.00           C
ATOM     38  B   BEA A  38     274.625 100.561  83.748  0.00  0.00           C
ATOM     39  B   BEA A  39     273.941 100.117  84.666  0.00  0.00           C
ATOM     40  B   BEA A  40     273.309  99.699  85.521  0.00  0.00           C
ATOM     41  B   BEA A  41     272.675  99.275  86.385  0.00  0.00           C
ATOM     42  B   BEA A  42     272.039  98.844  87.257  0.00  0.00           C
ATOM     43  B   BEA A  43     271.402  98.408  88.135  0.00  0.00           C
ATOM     44  B   BEA A  44     270.815  98.004  88.946  0.00  0.00           C
ATOM     45  B   BEA A  45     270.175  97.559  89.835  0.00  0.00           C
ATOM     46  B   BEA A  46     269.535  97.110  90.729  0.00  0.00           C
ATOM     47  B   BEA A  47     268.945  96.695  91.552  0.00  0.00           C
ATOM     48  B   BEA A  48     268.303  96.240  92.452  0.00  0.00           C
ATOM     49  B   BEA A  49     267.660  95.784  93.354  0.00  0.00           C
ATOM     50  B   BEA A  50     266.427  94.907  95.088  0.00  0.00           C
ATOM     51  B   BEA A  51     265.836  94.487  95.918  0.00  0.00           C
ATOM     52  B   BEA A  52     265.193  94.030  96.820  0.00  0.00           C
ATOM     53  B   BEA A  53     264.550  93.574  97.721  0.00  0.00           C
ATOM     54  B   BEA A  54     263.961  93.158  98.546  0.00  0.00           C
ATOM     55  B   BEA A  55     263.320  92.708  99.442  0.00  0.00           C
ATOM     56  B   BEA A  56     262.679  92.261 100.333  0.00  0.00           C
ATOM     57  B   BEA A  57     262.093  91.854 101.146  0.00  0.00           C
ATOM     58  B   BEA A  58     261.455  91.416 102.027  0.00  0.00           C
ATOM     59  B   BEA A  59     260.818  90.983 102.902  0.00  0.00           C
ATOM     60  B   BEA A  60     260.183  90.555 103.770  0.00  0.00           C
ATOM     61  B   BEA A  61     259.550  90.135 104.629  0.00  0.00           C
ATOM     62  B   BEA A  62     258.918  89.721 105.480  0.00  0.00           C
ATOM     63  B   BEA A  63     258.236  89.281 106.393  0.00  0.00           C
ATOM     64  B   BEA A  64     257.610  88.884 107.224  0.00  0.00           C
ATOM     65  B   BEA A  65     256.933  88.463 108.114  0.00  0.00           C
ATOM     66  B   BEA A  66     256.259  88.053 108.991  0.00  0.00           C
ATOM     67  B   BEA A  67     255.641  87.685 109.786  0.00  0.00           C
ATOM     68  B   BEA A  68     254.920  87.266 110.704  0.00  0.00           C
ATOM     69  B   BEA A  69     254.256  86.891 111.538  0.00  0.00           C
ATOM     70  B   BEA A  70     253.596  86.529 112.357  0.00  0.00           C
ATOM     71  B   BEA A  71     252.886  86.152 113.224  0.00  0.00           C
ATOM     72  B   BEA A  72     252.181  85.790 114.073  0.00  0.00           C
ATOM     73  B   BEA A  73     251.481  85.444 114.902  0.00  0.00           C
ATOM     74  B   BEA A  74     250.731  85.090 115.774  0.00  0.00           C
ATOM     75  B   BEA A  75     249.987  84.754 116.623  0.00  0.00           C
ATOM     76  B   BEA A  76     249.249  84.439 117.448  0.00  0.00           C
ATOM     77  B   BEA A  77     248.517  84.142 118.249  0.00  0.00           C
ATOM     78  B   BEA A  78     246.962  83.572 119.889  0.00  0.00           C
ATOM     79  B   BEA A  79     246.196  83.322 120.667  0.00  0.00           C
ATOM     80  B   BEA A  80     245.382  83.078 121.471  0.00  0.00           C
ATOM     81  B   BEA A  81     244.575  82.861 122.243  0.00  0.00           C
ATOM     82  B   BEA A  82     243.721  82.657 123.033  0.00  0.00           C
ATOM     83  B   BEA A  83     242.875  82.482 123.789  0.00  0.00           C
ATOM     84  B   BEA A  84     241.980  82.328 124.556  0.00  0.00           C
ATOM     85  B   BEA A  85     241.094  82.206 125.285  0.00  0.00           C
ATOM     86  B   BEA A  86     240.217  82.117 125.976  0.00  0.00           C
ATOM     87  B   BEA A  87     238.311  82.032 127.364  0.00  0.00           C
ATOM     88  B   BEA A  88     237.398  82.045 127.975  0.00  0.00           C
ATOM     89  B   BEA A  89     235.409  82.197 129.180  0.00  0.00           C
ATOM     90  B   BEA A  90     234.387  82.341 129.732  0.00  0.00           C
ATOM     91  B   BEA A  91     233.363  82.532 130.238  0.00  0.00           C
ATOM     92  B   BEA A  92     232.334  82.770 130.699  0.00  0.00           C
ATOM     93  B   BEA A  93     231.297  83.058 131.116  0.00  0.00           C
ATOM     94  B   BEA A  94     230.246  83.398 131.488  0.00  0.00           C
ATOM     95  B   BEA A  95     229.180  83.794 131.815  0.00  0.00           C
ATOM     96  B   BEA A  96     228.155  84.222 132.081  0.00  0.00           C
ATOM     97  B   BEA A  97     227.106  84.710 132.303  0.00  0.00           C
ATOM     98  B   BEA A  98     226.094  85.227 132.470  0.00  0.00           C
ATOM     99  B   BEA A  99     225.116  85.770 132.587  0.00  0.00           C
ATOM    100  B   BEA A 100     224.108  86.375 132.662  0.00  0.00           C
ATOM    101  B   BEA A 101     223.134  86.999 132.694  0.00  0.00           C
ATOM    102  B   BEA A 102     222.199  87.632 132.693  0.00  0.00           C
ATOM    103  B   BEA A 103     221.242  88.309 132.664  0.00  0.00           C
ATOM    104  B   BEA A 104     220.331  88.977 132.615  0.00  0.00           C
ATOM    105  B   BEA A 105     219.405  89.676 132.547  0.00  0.00           C
ATOM    106  B   BEA A 106     218.468  90.401 132.466  0.00  0.00           C
ATOM    107  B   BEA A 107     217.589  91.095 132.380  0.00  0.00           C
ATOM    108  B   BEA A 108     216.639  91.855 132.282  0.00  0.00           C
ATOM    109  B   BEA A 109     215.753  92.571 132.190  0.00  0.00           C
ATOM    110  B   BEA A 110     214.868  93.290 132.099  0.00  0.00           C
ATOM    111  B   BEA A 111     213.989  94.006 132.015  0.00  0.00           C
ATOM    112  B   BEA A 112     213.051  94.768 131.935  0.00  0.00           C
ATOM    113  B   BEA A 113     212.190  95.463 131.875  0.00  0.00           C
ATOM    114  B   BEA A 114     210.384  96.895 131.804  0.00  0.00           C
ATOM    115  B   BEA A 115     209.448  97.617 131.807  0.00  0.00           C
ATOM    116  B   BEA A 116     208.536  98.300 131.843  0.00  0.00           C
ATOM    117  B   BEA A 117     207.591  98.985 131.919  0.00  0.00           C
ATOM    118  B   BEA A 118     206.677  99.619 132.037  0.00  0.00           C
ATOM    119  B   BEA A 119     204.712 100.865 132.472  0.00  0.00           C
ATOM    120  B   BEA A 120     203.785 101.385 132.779  0.00  0.00           C
ATOM    121  B   BEA A 121     202.777 101.889 133.204  0.00  0.00           C
ATOM    122  B   BEA A 122     201.856 102.285 133.685  0.00  0.00           C
ATOM    123  B   BEA A 123     200.900 102.621 134.295  0.00  0.00           C
ATOM    124  B   BEA A 124     200.008 102.854 134.978  0.00  0.00           C
ATOM    125  B   BEA A 125     198.332 103.064 136.588  0.00  0.00           C
ATOM    126  B   BEA A 126     197.590 103.057 137.446  0.00  0.00           C
ATOM    127  B   BEA A 127     196.891 102.990 138.339  0.00  0.00           C
ATOM    128  B   BEA A 128     196.191 102.862 139.325  0.00  0.00           C
ATOM    129  B   BEA A 129     195.581 102.696 140.260  0.00  0.00           C
ATOM    130  B   BEA A 130     194.972 102.478 141.271  0.00  0.00           C
ATOM    131  B   BEA A 131     194.451 102.247 142.201  0.00  0.00           C
ATOM    132  B   BEA A 132     193.932 101.973 143.192  0.00  0.00           C
ATOM    133  B   BEA A 133     193.418 101.655 144.241  0.00  0.00           C
ATOM    134  B   BEA A 134     192.950 101.322 145.260  0.00  0.00           C
ATOM    135  B   BEA A 135     192.526 100.982 146.240  0.00  0.00           C
ATOM    136  B   BEA A 136     192.110 100.608 147.261  0.00  0.00           C
ATOM    137  B   BEA A 137     191.737 100.236 148.230  0.00  0.00           C
ATOM    138  B   BEA A 138     191.339  99.798 149.326  0.00  0.00           C
ATOM    139  B   BEA A 139     191.016  99.408 150.266  0.00  0.00           C
ATOM    140  B   BEA A 140     190.673  98.952 151.327  0.00  0.00           C
ATOM    141  B   BEA A 141     190.370  98.514 152.318  0.00  0.00           C
ATOM    142  B   BEA A 142     190.078  98.053 153.329  0.00  0.00           C
ATOM    143  B   BEA A 143     189.798  97.571 154.359  0.00  0.00           C
ATOM    144  B   BEA A 144     189.531  97.069 155.405  0.00  0.00           C
ATOM    145  B   BEA A 145     189.278  96.548 156.465  0.00  0.00           C
ATOM    146  B   BEA A 146     189.061  96.059 157.436  0.00  0.00           C
ATOM    147  B   BEA A 147     188.857  95.556 158.416  0.00  0.00           C
ATOM    148  B   BEA A 148     188.647  94.986 159.502  0.00  0.00           C
ATOM    149  B   BEA A 149     188.470  94.456 160.492  0.00  0.00           C
ATOM    150  B   BEA A 150     188.308  93.915 161.484  0.00  0.00           C
ATOM    151  B   BEA A 151     188.160  93.364 162.476  0.00  0.00           C
ATOM    152  B   BEA A 152     188.027  92.804 163.466  0.00  0.00           C
ATOM    153  B   BEA A 153     187.910  92.237 164.451  0.00  0.00           C
ATOM    154  B   BEA A 154     187.807  91.663 165.430  0.00  0.00           C
ATOM    155  B   BEA A 155     187.713  91.025 166.499  0.00  0.00           C
ATOM    156  B   BEA A 156     187.644  90.442 167.458  0.00  0.00           C
ATOM    157  B   BEA A 157     187.590  89.857 168.404  0.00  0.00           C
ATOM    158  B   BEA A 158     187.550  89.210 169.431  0.00  0.00           C
ATOM    159  B   BEA A 159     187.530  88.624 170.346  0.00  0.00           C
ATOM    160  B   BEA A 160     187.525  87.978 171.334  0.00  0.00           C
ATOM    161  B   BEA A 161     187.540  87.336 172.300  0.00  0.00           C
ATOM    162  B   BEA A 162     187.573  86.698 173.240  0.00  0.00           C
ATOM    163  B   BEA A 163     187.630  86.005 174.241  0.00  0.00           C
ATOM    164  B   BEA A 164     187.700  85.381 175.123  0.00  0.00           C
ATOM    165  B   BEA A 165     187.797  84.706 176.058  0.00  0.00           C
ATOM    166  B   BEA A 166     187.925  83.982 177.038  0.00  0.00           C
ATOM    167  B   BEA A 167     188.075  83.272 177.974  0.00  0.00           C
ATOM    168  B   BEA A 168     188.248  82.578 178.864  0.00  0.00           C
ATOM    169  B   BEA A 169     188.440  81.904 179.706  0.00  0.00           C
ATOM    170  B   BEA A 170     188.670  81.191 180.571  0.00  0.00           C
ATOM    171  B   BEA A 171     189.266  79.667 182.322  0.00  0.00           C
ATOM    172  B   BEA A 172     189.613  78.923 183.125  0.00  0.00           C
ATOM    173  B   BEA A 173     190.011  78.158 183.912  0.00  0.00           C
ATOM    174  B   BEA A 174     190.432  77.433 184.617  0.00  0.00           C
ATOM    175  B   BEA A 175     190.944  76.643 185.338  0.00  0.00           C
ATOM    176  B   BEA A 176     191.520  75.850 186.004  0.00  0.00           C
ATOM    177  B   BEA A 177     192.123  75.109 186.568  0.00  0.00           C
ATOM    178  B   BEA A 178     192.842  74.323 187.094  0.00  0.00           C
ATOM    179  B   BEA A 179     193.597  73.592 187.505  0.00  0.00           C
ATOM    180  B   BEA A 180     194.444  72.869 187.821  0.00  0.00           C
ATOM    181  B   BEA A 181     195.345  72.194 188.018  0.00  0.00           C
ATOM    182  B   BEA A 182     196.314  71.561 188.090  0.00  0.00           C
ATOM    183  B   BEA A 183     197.303  71.000 188.037  0.00  0.00           C
ATOM    184  B   BEA A 184     198.389  70.471 187.851  0.00  0.00           C
ATOM    185  B   BEA A 185     199.373  70.061 187.579  0.00  0.00           C
ATOM    186  B   BEA A 186     200.461  69.676 187.178  0.00  0.00           C
ATOM    187  B   BEA A 187     201.427  69.388 186.743  0.00  0.00           C
ATOM    188  B   BEA A 188     202.476  69.121 186.199  0.00  0.00           C
ATOM    189  B   BEA A 189     203.423  68.911 185.659  0.00  0.00           C
ATOM    190  B   BEA A 190     204.406  68.717 185.058  0.00  0.00           C
ATOM    191  B   BEA A 191     205.406  68.537 184.413  0.00  0.00           C
ATOM    192  B   BEA A 192     206.322  68.382 183.797  0.00  0.00           C
ATOM    193  B   BEA A 193     207.299  68.222 183.120  0.00  0.00           C
ATOM    194  B   BEA A 194     208.236  68.068 182.455  0.00  0.00           C
ATOM    195  B   BEA A 195     209.114  67.917 181.824  0.00  0.00           C
ATOM    196  B   BEA A 196     210.053  67.741 181.143  0.00  0.00           C
ATOM    197  B   BEA A 197     211.006  67.536 180.457  0.00  0.00           C
ATOM    198  B   BEA A 198     212.838  66.974 179.203  0.00  0.00           C
ATOM    199  B   BEA A 199     213.745  66.483 178.692  0.00  0.00           C
ATOM    200  B   BEA A 200     214.431  65.617 178.591  0.00  0.00           C
ATOM    201  B   BEA A 201     214.464  64.623 179.152  0.00  0.00           C
ATOM    202  B   BEA A 202     214.199  63.762 179.899  0.00  0.00           C
ATOM    203  B   BEA A 203     213.845  62.996 180.665  0.00  0.00           C
ATOM    204  B   BEA A 204     213.436  62.242 181.470  0.00  0.00           C
ATOM    205  B   BEA A 205     213.003  61.500 182.286  0.00  0.00           C
ATOM    206  B   BEA A 206     212.584  60.804 183.057  0.00  0.00           C
ATOM    207  B   BEA A 207     212.140  60.064 183.872  0.00  0.00           C
ATOM    208  B   BEA A 208     211.726  59.352 184.638  0.00  0.00           C
ATOM    209  B   BEA A 209     211.324  58.624 185.397  0.00  0.00           C
ATOM    210  B   BEA A 210     210.921  57.830 186.186  0.00  0.00           C
ATOM    211  B   BEA A 211     210.569  57.044 186.916  0.00  0.00           C
ATOM    212  B   BEA A 212     210.238  56.154 187.671  0.00  0.00           C
ATOM    213  B   BEA A 213     209.991  55.242 188.352  0.00  0.00           C
ATOM    214  B   BEA A 214     209.846  54.325 188.929  0.00  0.00           C
ATOM    215  B   BEA A 215     209.805  53.270 189.462  0.00  0.00           C
ATOM    216  B   BEA A 216     209.895  52.198 189.868  0.00  0.00           C
ATOM    217  B   BEA A 217     210.120  51.088 190.147  0.00  0.00           C
ATOM    218  B   BEA A 218     210.473  49.983 190.289  0.00  0.00           C
ATOM    219  B   BEA A 219     210.925  48.928 190.301  0.00  0.00           C
ATOM    220  B   BEA A 220     211.464  47.911 190.199  0.00  0.00           C
ATOM    221  B   BEA A 221     212.079  46.928 189.997  0.00  0.00           C
ATOM    222  B   BEA A 222     212.711  46.042 189.726  0.00  0.00           C
ATOM    223  B   BEA A 223     213.387  45.192 189.388  0.00  0.00           C
ATOM    224  B   BEA A 224     214.094  44.381 188.993  0.00  0.00           C
ATOM    225  B   BEA A 225     214.878  43.555 188.516  0.00  0.00           C
ATOM    226  B   BEA A 226     215.614  42.835 188.037  0.00  0.00           C
ATOM    227  B   BEA A 227     216.345  42.164 187.536  0.00  0.00           C
ATOM    228  B   BEA A 228     217.127  41.486 186.976  0.00  0.00           C
ATOM    229  B   BEA A 229     217.888  40.862 186.409  0.00  0.00           C
ATOM    230  B   BEA A 230     218.689  40.238 185.790  0.00  0.00           C
ATOM    231  B   BEA A 231     219.456  39.669 185.180  0.00  0.00           C
ATOM    232  B   BEA A 232     220.253  39.104 184.526  0.00  0.00           C
ATOM    233  B   BEA A 233     221.076  38.547 183.831  0.00  0.00           C
ATOM    234  B   BEA A 234     221.849  38.046 183.163  0.00  0.00           C
ATOM    235  B   BEA A 235     222.640  37.554 182.461  0.00  0.00           C
ATOM    236  B   BEA A 236     223.370  37.117 181.798  0.00  0.00           C
ATOM    237  B   BEA A 237     224.188  36.647 181.039  0.00  0.00           C
ATOM    238  B   BEA A 238     224.939  36.233 180.326  0.00  0.00           C
ATOM    239  B   BEA A 239     225.772  35.792 179.516  0.00  0.00           C
ATOM    240  B   BEA A 240     226.533  35.407 178.760  0.00  0.00           C
ATOM    241  B   BEA A 241     227.294  35.037 177.987  0.00  0.00           C
ATOM    242  B   BEA A 242     228.053  34.684 177.198  0.00  0.00           C
ATOM    243  B   BEA A 243     228.807  34.349 176.396  0.00  0.00           C
ATOM    244  B   BEA A 244     231.017  33.457 173.931  0.00  0.00           C
ATOM    245  B   BEA A 245     231.799  33.176 173.014  0.00  0.00           C
ATOM    246  B   BEA A 246     232.492  32.943 172.178  0.00  0.00           C
ATOM    247  B   BEA A 247     233.233  32.712 171.257  0.00  0.00           C
ATOM    248  B   BEA A 248     233.883  32.525 170.425  0.00  0.00           C
ATOM    249  B   BEA A 249     234.575  32.345 169.512  0.00  0.00           C
ATOM    250  B   BEA A 250     235.299  32.178 168.520  0.00  0.00           C
ATOM    251  B   BEA A 251     235.927  32.053 167.626  0.00  0.00           C
ATOM    252  B   BEA A 252     236.580  31.947 166.658  0.00  0.00           C
ATOM    253  B   BEA A 253     237.191  31.872 165.708  0.00  0.00           C
ATOM    254  B   BEA A 254     237.813  31.824 164.691  0.00  0.00           C
ATOM    255  B   BEA A 255     238.385  31.810 163.699  0.00  0.00           C
ATOM    256  B   BEA A 256     238.951  31.834 162.650  0.00  0.00           C
ATOM    257  B   BEA A 257     239.458  31.896 161.633  0.00  0.00           C
ATOM    258  B   BEA A 258     239.943  32.004 160.567  0.00  0.00           C
ATOM    259  B   BEA A 259     240.360  32.152 159.543  0.00  0.00           C
ATOM    260  B   BEA A 260     240.738  32.355 158.480  0.00  0.00           C
ATOM    261  B   BEA A 261     241.063  32.622 157.383  0.00  0.00           C
ATOM    262  B   BEA A 262     241.306  32.936 156.336  0.00  0.00           C
ATOM    263  B   BEA A 263     241.478  33.326 155.259  0.00  0.00           C
ATOM    264  B   BEA A 264     241.560  33.806 154.156  0.00  0.00           C
ATOM    265  B   BEA A 265     241.541  34.315 153.168  0.00  0.00           C
ATOM    266  B   BEA A 266     240.882  36.259 150.374  0.00  0.00           C
ATOM    267  B   BEA A 267     240.027  37.755 148.783  0.00  0.00           C
ATOM    268  B   BEA A 268     239.533  38.501 148.091  0.00  0.00           C
ATOM    269  B   BEA A 269     238.971  39.293 147.410  0.00  0.00           C
ATOM    270  B   BEA A 270     238.393  40.060 146.793  0.00  0.00           C
ATOM    271  B   BEA A 271     237.762  40.859 146.187  0.00  0.00           C
ATOM    272  B   BEA A 272     237.139  41.616 145.643  0.00  0.00           C
ATOM    273  B   BEA A 273     236.478  42.389 145.112  0.00  0.00           C
ATOM    274  B   BEA A 274     235.785  43.174 144.595  0.00  0.00           C
ATOM    275  B   BEA A 275     234.326  44.749 143.607  0.00  0.00           C
ATOM    276  B   BEA A 276     232.879  46.225 142.725  0.00  0.00           C
ATOM    277  B   BEA A 277     231.304  47.744 141.839  0.00  0.00           C
ATOM    278  B   BEA A 278     230.504  48.483 141.410  0.00  0.00           C
ATOM    279  B   BEA A 279     229.729  49.177 141.002  0.00  0.00           C
ATOM    280  B   BEA A 280     228.925  49.874 140.585  0.00  0.00           C
ATOM    281  B   BEA A 281     228.105  50.558 140.162  0.00  0.00           C
ATOM    282  B   BEA A 282     226.376  51.899 139.258  0.00  0.00           C
ATOM    283  B   BEA A 283     225.524  52.496 138.794  0.00  0.00           C
ATOM    284  B   BEA A 284     224.667  53.039 138.297  0.00  0.00           C
ATOM    285  B   BEA A 285     223.787  53.511 137.735  0.00  0.00           C
ATOM    286  B   BEA A 286     222.873  53.843 137.036  0.00  0.00           C
ATOM    287  B   BEA A 287     222.116  53.806 136.202  0.00  0.00           C
ATOM    288  B   BEA A 288     221.786  53.187 135.308  0.00  0.00           C
ATOM    289  B   BEA A 289     221.873  52.297 134.603  0.00  0.00           C
ATOM    290  B   BEA A 290     222.135  51.332 134.009  0.00  0.00           C
ATOM    291  B   BEA A 291     222.484  50.330 133.471  0.00  0.00           C
ATOM    292  B   BEA A 292     222.862  49.364 132.993  0.00  0.00           C
ATOM    293  B   BEA A 293     223.272  48.381 132.531  0.00  0.00           C
ATOM    294  B   BEA A 294     223.684  47.427 132.097  0.00  0.00           C
ATOM    295  B   BEA A 295     224.110  46.463 131.665  0.00  0.00           C
ATOM    296  B   BEA A 296     224.573  45.428 131.205  0.00  0.00           C
ATOM    297  B   BEA A 297     224.986  44.505 130.794  0.00  0.00           C
ATOM    298  B   BEA A 298     225.452  43.460 130.324  0.00  0.00           C
ATOM    299  B   BEA A 299     225.850  42.559 129.913  0.00  0.00           C
ATOM    300  B   BEA A 300     226.285  41.558 129.446  0.00  0.00           C
ATOM    301  B   BEA A 301     226.712  40.552 128.963  0.00  0.00           C
ATOM    302  B   BEA A 302     227.093  39.633 128.509  0.00  0.00           C
ATOM    303  B   BEA A 303     227.497  38.636 128.001  0.00  0.00           C
ATOM    304  B   BEA A 304     227.885  37.651 127.482  0.00  0.00           C
ATOM    305  B   BEA A 305     228.257  36.686 126.955  0.00  0.00           C
ATOM    306  B   BEA A 306     228.610  35.745 126.421  0.00  0.00           C
ATOM    307  B   BEA A 307     228.972  34.753 125.835  0.00  0.00           C
ATOM    308  B   BEA A 308     229.282  33.878 125.295  0.00  0.00           C
ATOM    309  B   BEA A 309     229.622  32.891 124.657  0.00  0.00           C
ATOM    310  B   BEA A 310     229.932  31.959 124.020  0.00  0.00           C
ATOM    311  B   BEA A 311     230.210  31.087 123.389  0.00  0.00           C
ATOM    312  B   BEA A 312     230.477  30.215 122.715  0.00  0.00           C
ATOM    313  B   BEA A 313     230.743  29.296 121.949  0.00  0.00           C
ATOM    314  B   BEA A 314     230.964  28.475 121.200  0.00  0.00           C
ATOM    315  B   BEA A 315     231.316  26.953 119.565  0.00  0.00           C
ATOM    316  B   BEA A 316     231.487  25.185 116.567  0.00  0.00           C
ATOM    317  B   BEA A 317     231.393  24.893 115.476  0.00  0.00           C
ATOM    318  B   BEA A 318     231.201  24.803 114.335  0.00  0.00           C
ATOM    319  B   BEA A 319     230.918  24.939 113.217  0.00  0.00           C
ATOM    320  B   BEA A 320     230.561  25.273 112.149  0.00  0.00           C
ATOM    321  B   BEA A 321     230.174  25.727 111.188  0.00  0.00           C
ATOM    322  B   BEA A 322     229.730  26.310 110.227  0.00  0.00           C
ATOM    323  B   BEA A 323     229.304  26.906 109.395  0.00  0.00           C
ATOM    324  B   BEA A 324     228.824  27.609 108.528  0.00  0.00           C
ATOM    325  B   BEA A 325     228.365  28.298 107.752  0.00  0.00           C
ATOM    326  B   BEA A 326     227.907  28.998 107.016  0.00  0.00           C
ATOM    327  B   BEA A 327     227.422  29.749 106.269  0.00  0.00           C
ATOM    328  B   BEA A 328     226.915  30.537 105.518  0.00  0.00           C
ATOM    329  B   BEA A 329     226.432  31.289 104.823  0.00  0.00           C
ATOM    330  B   BEA A 330     225.941  32.052 104.133  0.00  0.00           C
ATOM    331  B   BEA A 331     225.448  32.813 103.454  0.00  0.00           C
ATOM    332  B   BEA A 332     224.918  33.622 102.736  0.00  0.00           C
ATOM    333  B   BEA A 333     224.399  34.403 102.039  0.00  0.00           C
ATOM    334  B   BEA A 334     223.897  35.142 101.370  0.00  0.00           C
ATOM    335  B   BEA A 335     223.344  35.935 100.631  0.00  0.00           C
ATOM    336  B   BEA A 336     222.827  36.649  99.938  0.00  0.00           C
ATOM    337  B   BEA A 337     222.286  37.360  99.202  0.00  0.00           C
ATOM    338  B   BEA A 338     221.740  38.026  98.442  0.00  0.00           C
ATOM    339  B   BEA A 339     221.186  38.631  97.641  0.00  0.00           C
ATOM    340  B   BEA A 340     220.609  39.144  96.752  0.00  0.00           C
ATOM    341  B   BEA A 341     220.054  39.446  95.800  0.00  0.00           C
ATOM    342  B   BEA A 342     219.553  39.405  94.775  0.00  0.00           C
ATOM    343  B   BEA A 343     218.960  38.191  92.919  0.00  0.00           C
ATOM    344  B   BEA A 344     218.829  36.330  91.597  0.00  0.00           C
ATOM    345  B   BEA A 345     218.851  35.299  91.043  0.00  0.00           C
ATOM    346  B   BEA A 346     218.995  33.205  90.087  0.00  0.00           C
ATOM    347  B   BEA A 347     219.106  32.093  89.635  0.00  0.00           C
ATOM    348  B   BEA A 348     219.228  31.023  89.222  0.00  0.00           C
ATOM    349  B   BEA A 349     219.365  29.945  88.823  0.00  0.00           C
ATOM    350  B   BEA A 350     219.511  28.876  88.438  0.00  0.00           C
ATOM    351  B   BEA A 351     219.662  27.829  88.069  0.00  0.00           C
ATOM    352  B   BEA A 352     219.828  26.730  87.686  0.00  0.00           C
ATOM    353  B   BEA A 353     219.994  25.675  87.320  0.00  0.00           C
ATOM    354  B   BEA A 354     220.171  24.585  86.942  0.00  0.00           C
ATOM    355  B   BEA A 355     220.358  23.463  86.551  0.00  0.00           C
ATOM    356  B   BEA A 356     220.537  22.411  86.180  0.00  0.00           C
ATOM    357  B   BEA A 357     220.723  21.340  85.797  0.00  0.00           C
ATOM    358  B   BEA A 358     220.914  20.257  85.401  0.00  0.00           C
ATOM    359  B   BEA A 359     221.109  19.167  84.993  0.00  0.00           C
ATOM    360  B   BEA A 360     221.290  18.168  84.609  0.00  0.00           C
ATOM    361  B   BEA A 361     221.489  17.077  84.176  0.00  0.00           C
ATOM    362  B   BEA A 362     221.688  15.994  83.730  0.00  0.00           C
ATOM    363  B   BEA A 363     222.065  13.957  82.841  0.00  0.00           C
ATOM    364  B   BEA A 364     222.460  11.824  81.816  0.00  0.00           C
ATOM    365  B   BEA A 365     222.641  10.844  81.306  0.00  0.00           C
ATOM    366  B   BEA A 366     222.830   9.814  80.736  0.00  0.00           C
ATOM    367  B   BEA A 367     223.010   8.826  80.152  0.00  0.00           C
ATOM    368  B   BEA A 368     223.179   7.882  79.554  0.00  0.00           C
ATOM    369  B   BEA A 369     223.337   6.986  78.944  0.00  0.00           C
ATOM    370  B   BEA A 370     223.508   5.998  78.212  0.00  0.00           C
ATOM    371  B   BEA A 371     223.651   5.144  77.518  0.00  0.00           C
ATOM    372  B   BEA A 372     223.789   4.287  76.751  0.00  0.00           C
ATOM    373  B   BEA A 373     223.919   3.441  75.903  0.00  0.00           C
ATOM    374  B   BEA A 374     224.020   2.730  75.098  0.00  0.00           C
ATOM    375  B   BEA A 375     224.114   1.990  74.137  0.00  0.00           C
ATOM    376  B   BEA A 376     224.180   1.384  73.213  0.00  0.00           C
ATOM    377  B   BEA A 377     224.227   0.818  72.183  0.00  0.00           C
ATOM    378  B   BEA A 378     224.246   0.344  71.106  0.00  0.00           C
ATOM    379  B   BEA A 379     224.239  -0.012  70.054  0.00  0.00           C
ATOM    380  B   BEA A 380     224.202  -0.302  68.857  0.00  0.00           C
ATOM    381  B   BEA A 381     224.143  -0.473  67.771  0.00  0.00           C
ATOM    382  B   BEA A 382     224.059  -0.572  66.635  0.00  0.00           C
ATOM    383  B   BEA A 383     223.947  -0.597  65.454  0.00  0.00           C
ATOM    384  B   BEA A 384     223.819  -0.554  64.329  0.00  0.00           C
ATOM    385  B   BEA A 385     223.666  -0.450  63.175  0.00  0.00           C
ATOM    386  B   BEA A 386     223.487  -0.284  62.002  0.00  0.00           C
ATOM    387  B   BEA A 387     223.300  -0.077  60.910  0.00  0.00           C
ATOM    388  B   BEA A 388     223.090   0.177  59.814  0.00  0.00           C
ATOM    389  B   BEA A 389     222.605   0.822  57.642  0.00  0.00           C
ATOM    390  B   BEA A 390     222.331   1.204  56.582  0.00  0.00           C
ATOM    391  B   BEA A 391     222.037   1.621  55.549  0.00  0.00           C
ATOM    392  B   BEA A 392     221.724   2.069  54.550  0.00  0.00           C
ATOM    393  B   BEA A 393     221.366   2.583  53.514  0.00  0.00           C
ATOM    394  B   BEA A 394     221.019   3.077  52.608  0.00  0.00           C
ATOM    395  B   BEA A 395     220.595   3.676  51.613  0.00  0.00           C
ATOM    396  B   BEA A 396     220.188   4.242  50.762  0.00  0.00           C
ATOM    397  B   BEA A 397     219.735   4.862  49.921  0.00  0.00           C
ATOM    398  B   BEA A 398     219.233   5.531  49.109  0.00  0.00           C
ATOM    399  B   BEA A 399     218.682   6.245  48.348  0.00  0.00           C
ATOM    400  B   BEA A 400     218.080   6.998  47.659  0.00  0.00           C
ATOM    401  B   BEA A 401     217.470   7.733  47.099  0.00  0.00           C
ATOM    402  B   BEA A 402     216.763   8.546  46.610  0.00  0.00           C
ATOM    403  B   BEA A 403     215.995   9.383  46.260  0.00  0.00           C
ATOM    404  B   BEA A 404     215.207  10.192  46.080  0.00  0.00           C
ATOM    405  B   BEA A 405     214.385  10.981  46.075  0.00  0.00           C
ATOM    406  B   BEA A 406     213.512  11.759  46.258  0.00  0.00           C
ATOM    407  B   BEA A 407     212.689  12.444  46.574  0.00  0.00           C
ATOM    408  B   BEA A 408     211.822  13.138  46.973  0.00  0.00           C
ATOM    409  B   BEA A 409     210.993  13.794  47.348  0.00  0.00           C
ATOM    410  B   BEA A 410     210.109  14.505  47.668  0.00  0.00           C
ATOM    411  B   BEA A 411     209.241  15.236  47.829  0.00  0.00           C
ATOM    412  B   BEA A 412     208.379  16.005  47.791  0.00  0.00           C
ATOM    413  B   BEA A 413     207.568  16.771  47.576  0.00  0.00           C
ATOM    414  B   BEA A 414     206.030  18.343  46.699  0.00  0.00           C
ATOM    415  B   BEA A 415     205.363  19.080  46.122  0.00  0.00           C
ATOM    416  B   BEA A 416     204.751  19.789  45.481  0.00  0.00           C
ATOM    417  B   BEA A 417     204.149  20.522  44.741  0.00  0.00           C
ATOM    418  B   BEA A 418     203.612  21.212  43.976  0.00  0.00           C
ATOM    419  B   BEA A 419     203.139  21.852  43.211  0.00  0.00           C
ATOM    420  B   BEA A 420     202.690  22.494  42.394  0.00  0.00           C
ATOM    421  B   BEA A 421     202.271  23.132  41.535  0.00  0.00           C
ATOM    422  B   BEA A 422     201.888  23.758  40.646  0.00  0.00           C
ATOM    423  B   BEA A 423     201.517  24.421  39.659  0.00  0.00           C
ATOM    424  B   BEA A 424     201.220  25.006  38.747  0.00  0.00           C
ATOM    425  B   BEA A 425     200.950  25.611  37.762  0.00  0.00           C
ATOM    426  B   BEA A 426     200.736  26.177  36.801  0.00  0.00           C
ATOM    427  B   BEA A 427     200.566  26.744  35.800  0.00  0.00           C
ATOM    428  B   BEA A 428     200.455  27.297  34.781  0.00  0.00           C
ATOM    429  B   BEA A 429     200.414  27.822  33.771  0.00  0.00           C
ATOM    430  B   BEA A 430     200.458  28.336  32.730  0.00  0.00           C
ATOM    431  B   BEA A 431     200.609  28.812  31.707  0.00  0.00           C
ATOM    432  B   BEA A 432     200.904  29.244  30.701  0.00  0.00           C
ATOM    433  B   BEA A 433     201.439  29.626  29.697  0.00  0.00           C
ATOM    434  B   BEA A 434     202.197  29.856  28.921  0.00  0.00           C
ATOM    435  B   BEA A 435     203.225  29.927  28.369  0.00  0.00           C
ATOM    436  B   BEA A 436     204.318  29.857  28.065  0.00  0.00           C
ATOM    437  B   BEA A 437     205.470  29.692  27.905  0.00  0.00           C
ATOM    438  B   BEA A 438     206.611  29.469  27.836  0.00  0.00           C
ATOM    439  B   BEA A 439     207.751  29.203  27.815  0.00  0.00           C
ATOM    440  B   BEA A 440     208.843  28.919  27.817  0.00  0.00           C
ATOM    441  B   BEA A 441     209.934  28.612  27.822  0.00  0.00           C
ATOM    442  B   BEA A 442     212.186  27.927  27.787  0.00  0.00           C
ATOM    443  B   BEA A 443     214.366  27.218  27.614  0.00  0.00           C
ATOM    444  B   BEA A 444     215.503  26.836  27.435  0.00  0.00           C
ATOM    445  B   BEA A 445     216.545  26.482  27.201  0.00  0.00           C
ATOM    446  B   BEA A 446     217.572  26.131  26.888  0.00  0.00           C
ATOM    447  B   BEA A 447     218.578  25.787  26.485  0.00  0.00           C
ATOM    448  B   BEA A 448     219.563  25.451  25.976  0.00  0.00           C
ATOM    449  B   BEA A 449     220.518  25.131  25.367  0.00  0.00           C
ATOM    450  B   BEA A 450     221.431  24.833  24.676  0.00  0.00           C
ATOM    451  B   BEA A 451     222.288  24.566  23.925  0.00  0.00           C
ATOM    452  B   BEA A 452     223.077  24.337  23.140  0.00  0.00           C
ATOM    453  B   BEA A 453     223.841  24.138  22.280  0.00  0.00           C
ATOM    454  B   BEA A 454     224.552  23.985  21.376  0.00  0.00           C
ATOM    455  B   BEA A 455     225.183  23.892  20.465  0.00  0.00           C
ATOM    456  B   BEA A 456     225.772  23.872  19.472  0.00  0.00           C
ATOM    457  B   BEA A 457     226.292  23.980  18.376  0.00  0.00           C
ATOM    458  B   BEA A 458     226.609  24.283  17.349  0.00  0.00           C
ATOM    459  B   BEA A 459     226.606  24.959  16.397  0.00  0.00           C
ATOM    460  B   BEA A 460     226.246  25.851  15.844  0.00  0.00           C
ATOM    461  B   BEA A 461     225.665  26.856  15.576  0.00  0.00           C
ATOM    462  B   BEA A 462     224.355  28.755  15.537  0.00  0.00           C
ATOM    463  B   BEA A 463     223.660  29.687  15.644  0.00  0.00           C
ATOM    464  B   BEA A 464     222.290  31.465  15.983  0.00  0.00           C
ATOM    465  B   BEA A 465     221.554  32.404  16.212  0.00  0.00           C
ATOM    466  B   BEA A 466     220.188  34.140  16.697  0.00  0.00           C
ATOM    467  B   BEA A 467     219.456  35.074  16.982  0.00  0.00           C
ATOM    468  B   BEA A 468     218.769  35.956  17.262  0.00  0.00           C
ATOM    469  B   BEA A 469     218.135  36.776  17.529  0.00  0.00           C
ATOM    470  B   BEA A 470     216.729  38.635  18.149  0.00  0.00           C
ATOM    471  B   BEA A 471     216.099  39.488  18.436  0.00  0.00           C
ATOM    472  B   BEA A 472     215.421  40.428  18.751  0.00  0.00           C
ATOM    473  B   BEA A 473     214.826  41.273  19.031  0.00  0.00           C
ATOM    474  B   BEA A 474     214.197  42.192  19.331  0.00  0.00           C
ATOM    475  B   BEA A 475     213.546  43.179  19.643  0.00  0.00           C
ATOM    476  B   BEA A 476     211.805  46.099  20.485  0.00  0.00           C
ATOM    477  B   BEA A 477     211.298  47.079  20.726  0.00  0.00           C
ATOM    478  B   BEA A 478     210.839  48.065  20.941  0.00  0.00           C
ATOM    479  B   BEA A 479     210.388  49.191  21.141  0.00  0.00           C
ATOM    480  B   BEA A 480     210.047  50.269  21.277  0.00  0.00           C
ATOM    481  B   BEA A 481     209.817  51.344  21.343  0.00  0.00           C
ATOM    482  B   BEA A 482     209.730  52.513  21.307  0.00  0.00           C
ATOM    483  B   BEA A 483     209.881  53.677  21.112  0.00  0.00           C
ATOM    484  B   BEA A 484     210.308  54.693  20.742  0.00  0.00           C
ATOM    485  B   BEA A 485     210.963  55.493  20.232  0.00  0.00           C
ATOM    486  B   BEA A 486     211.753  56.094  19.647  0.00  0.00           C
ATOM    487  B   BEA A 487     212.585  56.592  19.072  0.00  0.00           C
ATOM    488  B   BEA A 488     213.497  57.124  18.521  0.00  0.00           C
ATOM    489  B   BEA A 489     214.394  57.683  18.085  0.00  0.00           C
ATOM    490  B   BEA A 490     215.311  58.300  17.768  0.00  0.00           C
ATOM    491  B   BEA A 491     216.231  58.976  17.604  0.00  0.00           C
ATOM    492  B   BEA A 492     217.106  59.688  17.624  0.00  0.00           C
ATOM    493  B   BEA A 493     217.949  60.456  17.849  0.00  0.00           C
ATOM    494  B   BEA A 494     218.704  61.236  18.273  0.00  0.00           C
ATOM    495  B   BEA A 495     219.361  62.014  18.872  0.00  0.00           C
ATOM    496  B   BEA A 496     219.884  62.727  19.560  0.00  0.00           C
ATOM    497  B   BEA A 497     220.343  63.454  20.383  0.00  0.00           C
ATOM    498  B   BEA A 498     220.699  64.115  21.227  0.00  0.00           C
ATOM    499  B   BEA A 499     221.003  64.781  22.160  0.00  0.00           C
ATOM    500  B   BEA A 500     221.241  65.411  23.108  0.00  0.00           C
ATOM    501  B   BEA A 501     221.422  65.996  24.042  0.00  0.00           C
ATOM    502  B   BEA A 502     221.565  66.573  25.005  0.00  0.00           C
ATOM    503  B   BEA A 503     221.679  67.179  26.057  0.00  0.00           C
ATOM    504  B   BEA A 504     221.752  67.729  27.043  0.00  0.00           C
ATOM    505  B   BEA A 505     221.799  68.302  28.099  0.00  0.00           C
ATOM    506  B   BEA A 506     221.817  68.813  29.059  0.00  0.00           C
ATOM    507  B   BEA A 507     221.785  69.890  31.133  0.00  0.00           C
ATOM    508  B   BEA A 508     221.739  70.410  32.154  0.00  0.00           C
ATOM    509  B   BEA A 509     221.671  70.946  33.214  0.00  0.00           C
ATOM    510  B   BEA A 510     221.589  71.451  34.221  0.00  0.00           C
ATOM    511  B   BEA A 511     221.488  71.970  35.258  0.00  0.00           C
ATOM    512  B   BEA A 512     221.242  72.998  37.317  0.00  0.00           C
ATOM    513  B   BEA A 513     221.098  73.506  38.331  0.00  0.00           C
ATOM    514  B   BEA A 514     220.939  74.023  39.363  0.00  0.00           C
ATOM    515  B   BEA A 515     220.763  74.551  40.409  0.00  0.00           C
ATOM    516  B   BEA A 516     220.588  75.039  41.373  0.00  0.00           C
ATOM    517  B   BEA A 517     220.381  75.584  42.439  0.00  0.00           C
ATOM    518  B   BEA A 518     220.178  76.089  43.418  0.00  0.00           C
ATOM    519  B   BEA A 519     219.941  76.650  44.495  0.00  0.00           C
ATOM    520  B   BEA A 520     219.711  77.169  45.479  0.00  0.00           C
ATOM    521  B   BEA A 521     219.469  77.694  46.462  0.00  0.00           C
ATOM    522  B   BEA A 522     219.215  78.226  47.443  0.00  0.00           C
ATOM    523  B   BEA A 523     218.950  78.763  48.419  0.00  0.00           C
ATOM    524  B   BEA A 524     218.673  79.305  49.387  0.00  0.00           C
ATOM    525  B   BEA A 525     218.386  79.853  50.347  0.00  0.00           C
ATOM    526  B   BEA A 526     218.060  80.458  51.386  0.00  0.00           C
ATOM    527  B   BEA A 527     217.752  81.014  52.320  0.00  0.00           C
ATOM    528  B   BEA A 528     217.436  81.574  53.238  0.00  0.00           C
ATOM    529  B   BEA A 529     217.079  82.192  54.227  0.00  0.00           C
ATOM    530  B   BEA A 530     216.746  82.758  55.107  0.00  0.00           C
ATOM    531  B   BEA A 531     216.372  83.383  56.051  0.00  0.00           C
ATOM    532  B   BEA A 532     215.990  84.010  56.969  0.00  0.00           C
ATOM    533  B   BEA A 533     214.806  85.901  59.548  0.00  0.00           C
ATOM    534  B   BEA A 534     214.363  86.592  60.417  0.00  0.00           C
ATOM    535  B   BEA A 535     213.915  87.283  61.247  0.00  0.00           C
ATOM    536  B   BEA A 536     213.463  87.974  62.037  0.00  0.00           C
ATOM    537  B   BEA A 537     213.008  88.665  62.785  0.00  0.00           C
ATOM    538  B   BEA A 538     212.509  89.416  63.552  0.00  0.00           C
ATOM    539  B   BEA A 539     212.008  90.167  64.269  0.00  0.00           C
ATOM    540  B   BEA A 540     211.504  90.916  64.936  0.00  0.00           C
ATOM    541  B   BEA A 541     210.957  91.727  65.603  0.00  0.00           C
ATOM    542  B   BEA A 542     210.408  92.538  66.212  0.00  0.00           C
ATOM    543  B   BEA A 543     209.263  94.225  67.291  0.00  0.00           C
ATOM    544  B   BEA A 544     208.666  95.103  67.754  0.00  0.00           C
ATOM    545  B   BEA A 545     208.067  95.985  68.152  0.00  0.00           C
ATOM    546  B   BEA A 546     207.420  96.940  68.513  0.00  0.00           C
ATOM    547  B   BEA A 547     206.167  98.799  69.024  0.00  0.00           C
ATOM    548  B   BEA A 548     205.516  99.777  69.200  0.00  0.00           C
ATOM    549  B   BEA A 549     204.911 100.692  69.311  0.00  0.00           C
ATOM    550  B   BEA A 550     204.258 101.689  69.377  0.00  0.00           C
ATOM    551  B   BEA A 551     203.653 102.623  69.389  0.00  0.00           C
ATOM    552  B   BEA A 552     203.003 103.641  69.351  0.00  0.00           C
ATOM    553  B   BEA A 553     202.402 104.595  69.270  0.00  0.00           C
ATOM    554  B   BEA A 554     201.805 105.560  69.145  0.00  0.00           C
ATOM    555  B   BEA A 555     201.212 106.534  68.978  0.00  0.00           C
ATOM    556  B   BEA A 556     200.626 107.517  68.770  0.00  0.00           C
ATOM    557  B   BEA A 557     200.047 108.509  68.522  0.00  0.00           C
ATOM    558  B   BEA A 558     199.477 109.508  68.236  0.00  0.00           C
ATOM    559  B   BEA A 559     198.961 110.438  67.938  0.00  0.00           C
ATOM    560  B   BEA A 560     198.414 111.451  67.581  0.00  0.00           C
ATOM    561  B   BEA A 561     197.921 112.392  67.220  0.00  0.00           C
ATOM    562  B   BEA A 562     197.403 113.413  66.799  0.00  0.00           C
ATOM    563  B   BEA A 563     196.941 114.361  66.382  0.00  0.00           C
ATOM    564  B   BEA A 564     196.495 115.310  65.940  0.00  0.00           C
ATOM    565  B   BEA A 565     195.660 117.210  64.989  0.00  0.00           C
ATOM    566  B   BEA A 566     195.244 118.234  64.441  0.00  0.00           C
ATOM    567  B   BEA A 567     194.882 119.179  63.917  0.00  0.00           C
ATOM    568  B   BEA A 568     194.544 120.121  63.376  0.00  0.00           C
ATOM    569  B   BEA A 569     193.924 122.063  62.210  0.00  0.00           C
ATOM    570  B   BEA A 570     193.668 122.986  61.633  0.00  0.00           C
ATOM    571  B   BEA A 571     193.227 124.881  60.411  0.00  0.00           C
ATOM    572  B   BEA A 572     192.908 126.807  59.122  0.00  0.00           C
ATOM    573  B   BEA A 573     192.804 127.751  58.476  0.00  0.00           C
ATOM    574  B   BEA A 574     192.738 128.681  57.832  0.00  0.00           C
ATOM    575  B   BEA A 575     192.709 129.668  57.141  0.00  0.00           C
ATOM    576  B   BEA A 576     192.722 130.568  56.506  0.00  0.00           C
ATOM    577  B   BEA A 577     192.781 131.523  55.829  0.00  0.00           C
ATOM    578  B   BEA A 578     192.885 132.460  55.161  0.00  0.00           C
ATOM    579  B   BEA A 579     193.036 133.380  54.504  0.00  0.00           C
ATOM    580  B   BEA A 580     193.251 134.349  53.812  0.00  0.00           C
ATOM    581  B   BEA A 581     193.502 135.234  53.182  0.00  0.00           C
ATOM    582  B   BEA A 582     193.826 136.168  52.521  0.00  0.00           C
ATOM    583  B   BEA A 583     194.208 137.085  51.878  0.00  0.00           C
ATOM    584  B   BEA A 584     194.618 137.921  51.297  0.00  0.00           C
ATOM    585  B   BEA A 585     195.121 138.807  50.691  0.00  0.00           C
ATOM    586  B   BEA A 586     195.690 139.679  50.105  0.00  0.00           C
ATOM    587  B   BEA A 587     196.283 140.479  49.580  0.00  0.00           C
ATOM    588  B   BEA A 588     196.943 141.270  49.073  0.00  0.00           C
ATOM    589  B   BEA A 589     197.675 142.053  48.588  0.00  0.00           C
ATOM    590  B   BEA A 590     198.424 142.773  48.157  0.00  0.00           C
ATOM    591  B   BEA A 591     199.248 143.489  47.747  0.00  0.00           C
ATOM    592  B   BEA A 592     200.083 144.148  47.387  0.00  0.00           C
ATOM    593  B   BEA A 593     200.996 144.806  47.048  0.00  0.00           C
ATOM    594  B   BEA A 594     201.982 145.459  46.732  0.00  0.00           C
ATOM    595  B   BEA A 595     202.867 146.009  46.481  0.00  0.00           C
ATOM    596  B   BEA A 596     203.877 146.605  46.225  0.00  0.00           C
ATOM    597  B   BEA A 597     204.836 147.146  46.005  0.00  0.00           C
ATOM    598  B   BEA A 598     205.902 147.729  45.782  0.00  0.00           C
ATOM    599  B   BEA A 599     206.891 148.257  45.592  0.00  0.00           C
ATOM    600  B   BEA A 600     207.877 148.776  45.413  0.00  0.00           C
ATOM    601  B   BEA A 601     208.849 149.286  45.246  0.00  0.00           C
ATOM    602  B   BEA A 602     209.880 149.829  45.075  0.00  0.00           C
ATOM    603  B   BEA A 603     211.886 150.915  44.750  0.00  0.00           C
ATOM    604  B   BEA A 604     212.904 151.497  44.580  0.00  0.00           C
ATOM    605  B   BEA A 605     213.898 152.100  44.404  0.00  0.00           C
ATOM    606  B   BEA A 606     214.839 152.718  44.222  0.00  0.00           C
ATOM    607  B   BEA A 607     215.756 153.388  44.019  0.00  0.00           C
ATOM    608  B   BEA A 608     216.641 154.147  43.778  0.00  0.00           C
ATOM    609  B   BEA A 609     217.375 154.939  43.510  0.00  0.00           C
ATOM    610  B   BEA A 610     217.983 155.896  43.159  0.00  0.00           C
ATOM    611  B   BEA A 611     218.278 156.912  42.747  0.00  0.00           C
ATOM    612  B   BEA A 612     218.192 157.990  42.262  0.00  0.00           C
ATOM    613  B   BEA A 613     217.792 158.919  41.804  0.00  0.00           C
ATOM    614  B   BEA A 614     217.192 159.786  41.358  0.00  0.00           C
ATOM    615  B   BEA A 615     216.465 160.640  40.936  0.00  0.00           C
ATOM    616  B   BEA A 616     215.720 161.437  40.581  0.00  0.00           C
ATOM    617  B   BEA A 617     214.933 162.260  40.277  0.00  0.00           C
ATOM    618  B   BEA A 618     214.169 163.084  40.055  0.00  0.00           C
ATOM    619  B   BEA A 619     213.443 163.945  39.934  0.00  0.00           C
ATOM    620  B   BEA A 620     212.783 164.879  39.954  0.00  0.00           C
ATOM    621  B   BEA A 621     211.892 166.962  40.586  0.00  0.00           C
ATOM    622  B   BEA A 622     211.715 167.941  41.128  0.00  0.00           C
ATOM    623  B   BEA A 623     211.672 168.907  41.795  0.00  0.00           C
ATOM    624  B   BEA A 624     211.876 170.608  43.248  0.00  0.00           C
ATOM    625  B   BEA A 625     212.094 171.451  44.082  0.00  0.00           C
ATOM    626  B   BEA A 626     212.344 172.196  44.875  0.00  0.00           C
ATOM    627  B   BEA A 627     212.650 172.957  45.735  0.00  0.00           C
ATOM    628  B   BEA A 628     212.978 173.668  46.577  0.00  0.00           C
ATOM    629  B   BEA A 629     213.344 174.384  47.458  0.00  0.00           C
ATOM    630  B   BEA A 630     213.709 175.039  48.292  0.00  0.00           C
ATOM    631  B   BEA A 631     214.095 175.689  49.139  0.00  0.00           C
ATOM    632  B   BEA A 632     214.495 176.328  49.990  0.00  0.00           C
ATOM    633  B   BEA A 633     214.937 177.006  50.906  0.00  0.00           C
ATOM    634  B   BEA A 634     215.342 177.608  51.727  0.00  0.00           C
ATOM    635  B   BEA A 635     215.809 178.288  52.659  0.00  0.00           C
ATOM    636  B   BEA A 636     216.221 178.882  53.471  0.00  0.00           C
ATOM    637  B   BEA A 637     216.672 179.533  54.354  0.00  0.00           C
ATOM    638  B   BEA A 638     217.111 180.178  55.211  0.00  0.00           C
ATOM    639  B   BEA A 639     217.547 180.846  56.070  0.00  0.00           C
ATOM    640  B   BEA A 640     217.951 181.509  56.880  0.00  0.00           C
ATOM    641  B   BEA A 641     218.345 182.249  57.706  0.00  0.00           C
ATOM    642  B   BEA A 642     218.664 183.043  58.455  0.00  0.00           C
ATOM    643  B   BEA A 643     218.787 184.033  59.042  0.00  0.00           C
ATOM    644  B   BEA A 644     217.619 185.578  58.220  0.00  0.00           C
ATOM    645  B   BEA A 645     216.142 186.065  56.495  0.00  0.00           C
ATOM    646  B   BEA A 646     215.443 186.166  55.608  0.00  0.00           C
ATOM    647  B   BEA A 647     214.040 186.219  53.732  0.00  0.00           C
ATOM    648  B   BEA A 648     213.348 186.189  52.766  0.00  0.00           C
ATOM    649  B   BEA A 649     212.707 186.132  51.849  0.00  0.00           C
ATOM    650  B   BEA A 650     212.024 186.043  50.851  0.00  0.00           C
ATOM    651  B   BEA A 651     211.418 185.942  49.945  0.00  0.00           C
ATOM    652  B   BEA A 652     210.788 185.813  48.982  0.00  0.00           C
ATOM    653  B   BEA A 653     210.141 185.657  47.970  0.00  0.00           C
ATOM    654  B   BEA A 654     209.536 185.489  47.003  0.00  0.00           C
ATOM    655  B   BEA A 655     208.979 185.315  46.092  0.00  0.00           C
ATOM    656  B   BEA A 656     208.364 185.099  45.062  0.00  0.00           C
ATOM    657  B   BEA A 657     207.250 184.643  43.124  0.00  0.00           C
ATOM    658  B   BEA A 658     206.704 184.384  42.134  0.00  0.00           C
ATOM    659  B   BEA A 659     206.171 184.105  41.136  0.00  0.00           C
ATOM    660  B   BEA A 660     205.652 183.807  40.135  0.00  0.00           C
ATOM    661  B   BEA A 661     205.153 183.490  39.136  0.00  0.00           C
ATOM    662  B   BEA A 662     204.677 183.157  38.143  0.00  0.00           C
ATOM    663  B   BEA A 663     204.225 182.807  37.161  0.00  0.00           C
ATOM    664  B   BEA A 664     203.761 182.405  36.100  0.00  0.00           C
ATOM    665  B   BEA A 665     203.370 182.025  35.152  0.00  0.00           C
ATOM    666  B   BEA A 666     202.977 181.593  34.137  0.00  0.00           C
ATOM    667  B   BEA A 667     202.625 181.148  33.152  0.00  0.00           C
ATOM    668  B   BEA A 668     202.287 180.647  32.113  0.00  0.00           C
ATOM    669  B   BEA A 669     201.999 180.135  31.117  0.00  0.00           C
ATOM    670  B   BEA A 670     201.763 179.612  30.168  0.00  0.00           C
ATOM    671  B   BEA A 671     201.564 179.032  29.187  0.00  0.00           C
ATOM    672  B   BEA A 672     201.416 178.393  28.187  0.00  0.00           C
ATOM    673  B   BEA A 673     201.337 177.744  27.253  0.00  0.00           C
ATOM    674  B   BEA A 674     201.329 177.032  26.316  0.00  0.00           C
ATOM    675  B   BEA A 675     201.560 175.515  24.596  0.00  0.00           C
ATOM    676  B   BEA A 676     201.801 174.704  23.806  0.00  0.00           C
ATOM    677  B   BEA A 677     202.500 173.030  22.394  0.00  0.00           C
ATOM    678  B   BEA A 678     202.950 172.167  21.761  0.00  0.00           C
ATOM    679  B   BEA A 679     203.462 171.287  21.171  0.00  0.00           C
ATOM    680  B   BEA A 680     203.988 170.460  20.662  0.00  0.00           C
ATOM    681  B   BEA A 681     204.607 169.558  20.150  0.00  0.00           C
ATOM    682  B   BEA A 682     205.224 168.716  19.709  0.00  0.00           C
ATOM    683  B   BEA A 683     205.876 167.873  19.298  0.00  0.00           C
ATOM    684  B   BEA A 684     207.263 166.203  18.566  0.00  0.00           C
ATOM    685  B   BEA A 685     208.040 165.324  18.217  0.00  0.00           C
ATOM    686  B   BEA A 686     208.770 164.528  17.918  0.00  0.00           C
ATOM    687  B   BEA A 687     209.556 163.698  17.622  0.00  0.00           C
ATOM    688  B   BEA A 688     210.335 162.902  17.349  0.00  0.00           C
ATOM    689  B   BEA A 689     211.152 162.091  17.080  0.00  0.00           C
ATOM    690  B   BEA A 690     211.939 161.331  16.833  0.00  0.00           C
ATOM    691  B   BEA A 691     212.795 160.528  16.571  0.00  0.00           C
ATOM    692  B   BEA A 692     213.591 159.801  16.330  0.00  0.00           C
ATOM    693  B   BEA A 693     214.464 159.026  16.059  0.00  0.00           C
ATOM    694  B   BEA A 694     215.277 158.325  15.794  0.00  0.00           C
ATOM    695  B   BEA A 695     216.168 157.582  15.471  0.00  0.00           C
ATOM    696  B   BEA A 696     217.003 156.915  15.110  0.00  0.00           C
ATOM    697  B   BEA A 697     217.845 156.281  14.621  0.00  0.00           C
ATOM    698  B   BEA A 698     218.603 155.789  13.906  0.00  0.00           C
ATOM    699  B   BEA A 699     219.018 155.701  12.859  0.00  0.00           C
ATOM    700  B   BEA A 700     218.856 156.136  11.814  0.00  0.00           C
ATOM    701  B   BEA A 701     218.410 156.769  10.976  0.00  0.00           C
ATOM    702  B   BEA A 702     217.833 157.487  10.248  0.00  0.00           C
ATOM    703  B   BEA A 703     217.216 158.211   9.627  0.00  0.00           C
ATOM    704  B   BEA A 704     216.539 158.977   9.041  0.00  0.00           C
ATOM    705  B   BEA A 705     215.854 159.733   8.514  0.00  0.00           C
ATOM    706  B   BEA A 706     215.124 160.522   8.003  0.00  0.00           C
ATOM    707  B   BEA A 707     212.947 162.815   6.680  0.00  0.00           C
ATOM    708  B   BEA A 708     212.204 163.581   6.279  0.00  0.00           C
ATOM    709  B   BEA A 709     211.397 164.406   5.863  0.00  0.00           C
ATOM    710  B   BEA A 710     210.647 165.167   5.495  0.00  0.00           C
ATOM    711  B   BEA A 711     209.907 165.912   5.147  0.00  0.00           C
ATOM    712  B   BEA A 712     209.120 166.698   4.791  0.00  0.00           C
ATOM    713  B   BEA A 713     208.290 167.524   4.430  0.00  0.00           C
ATOM    714  B   BEA A 714     207.550 168.254   4.120  0.00  0.00           C
ATOM    715  B   BEA A 715     206.708 169.081   3.779  0.00  0.00           C
ATOM    716  B   BEA A 716     205.898 169.871   3.464  0.00  0.00           C
ATOM    717  B   BEA A 717     205.129 170.618   3.174  0.00  0.00           C
ATOM    718  B   BEA A 718     204.331 171.388   2.884  0.00  0.00           C
ATOM    719  B   BEA A 719     203.507 172.180   2.593  0.00  0.00           C
ATOM    720  B   BEA A 720     202.732 172.920   2.329  0.00  0.00           C
ATOM    721  B   BEA A 721     201.857 173.752   2.040  0.00  0.00           C
ATOM    722  B   BEA A 722     201.038 174.528   1.779  0.00  0.00           C
ATOM    723  B   BEA A 723     200.277 175.244   1.544  0.00  0.00           C
ATOM    724  B   BEA A 724     199.418 176.048   1.287  0.00  0.00           C
ATOM    725  B   BEA A 725     198.623 176.790   1.057  0.00  0.00           C
ATOM    726  B   BEA A 726     197.729 177.620   0.807  0.00  0.00           C
ATOM    727  B   BEA A 727     196.902 178.383   0.584  0.00  0.00           C
ATOM    728  B   BEA A 728     196.061 179.156   0.365  0.00  0.00           C
ATOM    729  B   BEA A 729     195.292 179.858   0.172  0.00  0.00           C
ATOM    730  B   BEA A 730     194.427 180.646  -0.038  0.00  0.00           C
ATOM    731  B   BEA A 731     193.550 181.439  -0.242  0.00  0.00           C
ATOM    732  B   BEA A 732     192.750 182.159  -0.421  0.00  0.00           C
ATOM    733  B   BEA A 733     191.854 182.962  -0.614  0.00  0.00           C
ATOM    734  B   BEA A 734     191.038 183.689  -0.782  0.00  0.00           C
ATOM    735  B   BEA A 735     190.127 184.497  -0.961  0.00  0.00           C
ATOM    736  B   BEA A 736     189.298 185.228  -1.117  0.00  0.00           C
ATOM    737  B   BEA A 737     188.463 185.959  -1.266  0.00  0.00           C
ATOM    738  B   BEA A 738     187.535 186.768  -1.423  0.00  0.00           C
ATOM    739  B   BEA A 739     186.693 187.498  -1.558  0.00  0.00           C
ATOM    740  B   BEA A 740     184.911 189.028  -1.818  0.00  0.00           C
ATOM    741  B   BEA A 741     184.063 189.749  -1.930  0.00  0.00           C
ATOM    742  B   BEA A 742     183.215 190.466  -2.033  0.00  0.00           C
ATOM    743  B   BEA A 743     182.277 191.254  -2.139  0.00  0.00           C
ATOM    744  B   BEA A 744     181.431 191.959  -2.225  0.00  0.00           C
ATOM    745  B   BEA A 745     180.497 192.732  -2.311  0.00  0.00           C
ATOM    746  B   BEA A 746     179.657 193.423  -2.379  0.00  0.00           C
ATOM    747  B   BEA A 747     178.730 194.179  -2.444  0.00  0.00           C
ATOM    748  B   BEA A 748     177.808 194.925  -2.499  0.00  0.00           C
ATOM    749  B   BEA A 749     176.983 195.587  -2.539  0.00  0.00           C
ATOM    750  B   BEA A 750     176.074 196.310  -2.573  0.00  0.00           C
ATOM    751  B   BEA A 751     175.174 197.020  -2.595  0.00  0.00           C
ATOM    752  B   BEA A 752     174.192 197.787  -2.608  0.00  0.00           C
ATOM    753  B   BEA A 753     173.310 198.469  -2.607  0.00  0.00           C
ATOM    754  B   BEA A 754     172.350 199.203  -2.594  0.00  0.00           C
ATOM    755  B   BEA A 755     171.492 199.853  -2.570  0.00  0.00           C
ATOM    756  B   BEA A 756     170.558 200.551  -2.531  0.00  0.00           C
ATOM    757  B   BEA A 757     169.639 201.231  -2.479  0.00  0.00           C
ATOM    758  B   BEA A 758     167.765 202.589  -2.329  0.00  0.00           C
ATOM    759  B   BEA A 759     166.812 203.264  -2.228  0.00  0.00           C
ATOM    760  B   BEA A 760     165.881 203.913  -2.113  0.00  0.00           C
ATOM    761  B   BEA A 761     164.887 204.594  -1.970  0.00  0.00           C
ATOM    762  B   BEA A 762     163.919 205.245  -1.811  0.00  0.00           C
ATOM    763  B   BEA A 763     162.976 205.865  -1.636  0.00  0.00           C
ATOM    764  B   BEA A 764     162.062 206.454  -1.445  0.00  0.00           C
ATOM    765  B   BEA A 765     161.096 207.062  -1.221  0.00  0.00           C
ATOM    766  B   BEA A 766     160.084 207.681  -0.958  0.00  0.00           C
ATOM    767  B   BEA A 767     159.185 208.215  -0.699  0.00  0.00           C
ATOM    768  B   BEA A 768     158.169 208.798  -0.376  0.00  0.00           C
ATOM    769  B   BEA A 769     157.194 209.337  -0.032  0.00  0.00           C
ATOM    770  B   BEA A 770     156.261 209.831   0.331  0.00  0.00           C
ATOM    771  B   BEA A 771     155.300 210.315   0.742  0.00  0.00           C
ATOM    772  B   BEA A 772     154.317 210.782   1.208  0.00  0.00           C
ATOM    773  B   BEA A 773     153.383 211.196   1.695  0.00  0.00           C
ATOM    774  B   BEA A 774     152.435 211.583   2.242  0.00  0.00           C
ATOM    775  B   BEA A 775     151.477 211.935   2.856  0.00  0.00           C
ATOM    776  B   BEA A 776     150.575 212.225   3.497  0.00  0.00           C
ATOM    777  B   BEA A 777     149.669 212.469   4.214  0.00  0.00           C
ATOM    778  B   BEA A 778     148.817 212.647   4.967  0.00  0.00           C
ATOM    779  B   BEA A 779     148.017 212.760   5.759  0.00  0.00           C
ATOM    780  B   BEA A 780     146.509 212.791   7.534  0.00  0.00           C
ATOM    781  B   BEA A 781     145.843 212.716   8.468  0.00  0.00           C
ATOM    782  B   BEA A 782     145.217 212.591   9.454  0.00  0.00           C
ATOM    783  B   BEA A 783     144.668 212.435  10.423  0.00  0.00           C
ATOM    784  B   BEA A 784     144.155 212.247  11.437  0.00  0.00           C
ATOM    785  B   BEA A 785     143.679 212.033  12.494  0.00  0.00           C
ATOM    786  B   BEA A 786     143.270 211.816  13.519  0.00  0.00           C
ATOM    787  B   BEA A 787     142.896 211.589  14.577  0.00  0.00           C
ATOM    788  B   BEA A 788     142.558 211.359  15.667  0.00  0.00           C
ATOM    789  B   BEA A 789     142.258 211.132  16.784  0.00  0.00           C
ATOM    790  B   BEA A 790     141.997 210.916  17.924  0.00  0.00           C
ATOM    791  B   BEA A 791     141.788 210.731  19.007  0.00  0.00           C
ATOM    792  B   BEA A 792     141.602 210.557  20.184  0.00  0.00           C
ATOM    793  B   BEA A 793     141.464 210.425  21.295  0.00  0.00           C
ATOM    794  B   BEA A 794     141.360 210.326  22.417  0.00  0.00           C
ATOM    795  B   BEA A 795     141.287 210.265  23.628  0.00  0.00           C
ATOM    796  B   BEA A 796     141.254 210.256  24.765  0.00  0.00           C
ATOM    797  B   BEA A 797     141.255 210.300  25.909  0.00  0.00           C
ATOM    798  B   BEA A 798     141.289 210.399  27.061  0.00  0.00           C
ATOM    799  B   BEA A 799     141.356 210.552  28.222  0.00  0.00           C
ATOM    800  B   BEA A 800     141.446 210.741  29.311  0.00  0.00           C
ATOM    801  B   BEA A 801     141.572 210.996  30.494  0.00  0.00           C
ATOM    802  B   BEA A 802     141.715 211.278  31.606  0.00  0.00           C
ATOM    803  B   BEA A 803     141.870 211.580  32.647  0.00  0.00           C
ATOM    804  B   BEA A 804     142.059 211.947  33.781  0.00  0.00           C
ATOM    805  B   BEA A 805     142.469 212.739  35.912  0.00  0.00           C
ATOM    806  B   BEA A 806     142.700 213.187  36.989  0.00  0.00           C
ATOM    807  B   BEA A 807     142.928 213.631  37.991  0.00  0.00           C
ATOM    808  B   BEA A 808     143.169 214.103  38.998  0.00  0.00           C
ATOM    809  B   BEA A 809     143.421 214.600  40.009  0.00  0.00           C
ATOM    810  B   BEA A 810     143.682 215.121  41.021  0.00  0.00           C
ATOM    811  B   BEA A 811     143.952 215.665  42.035  0.00  0.00           C
ATOM    812  B   BEA A 812     144.207 216.184  42.969  0.00  0.00           C
ATOM    813  B   BEA A 813     144.488 216.764  43.980  0.00  0.00           C
ATOM    814  B   BEA A 814     144.773 217.361  44.988  0.00  0.00           C
ATOM    815  B   BEA A 815     145.038 217.923  45.912  0.00  0.00           C
ATOM    816  B   BEA A 816     145.303 218.495  46.831  0.00  0.00           C
ATOM    817  B   BEA A 817     145.589 219.124  47.820  0.00  0.00           C
ATOM    818  B   BEA A 818     145.849 219.710  48.723  0.00  0.00           C
ATOM    819  B   BEA A 819     146.400 220.991  50.648  0.00  0.00           C
ATOM    820  B   BEA A 820     146.664 221.631  51.591  0.00  0.00           C
ATOM    821  B   BEA A 821     146.918 222.267  52.517  0.00  0.00           C
ATOM    822  B   BEA A 822     147.161 222.898  53.427  0.00  0.00           C
ATOM    823  B   BEA A 823     147.391 223.519  54.318  0.00  0.00           C
ATOM    824  B   BEA A 824     147.625 224.179  55.260  0.00  0.00           C
ATOM    825  B   BEA A 825     147.842 224.825  56.178  0.00  0.00           C
ATOM    826  B   BEA A 826     148.245 226.155  58.073  0.00  0.00           C
ATOM    827  B   BEA A 827     148.424 226.831  59.042  0.00  0.00           C
ATOM    828  B   BEA A 828     148.706 228.132  60.935  0.00  0.00           C
ATOM    829  B   BEA A 829     148.804 228.749  61.852  0.00  0.00           C
ATOM    830  B   BEA A 830     148.878 229.405  62.850  0.00  0.00           C
ATOM    831  B   BEA A 831     148.911 230.008  63.794  0.00  0.00           C
ATOM    832  B   BEA A 832     148.900 230.629  64.802  0.00  0.00           C
ATOM    833  B   BEA A 833     148.837 231.217  65.803  0.00  0.00           C
ATOM    834  B   BEA A 834     148.714 231.762  66.792  0.00  0.00           C
ATOM    835  B   BEA A 835     148.512 232.283  67.816  0.00  0.00           C
ATOM    836  B   BEA A 836     148.231 232.737  68.815  0.00  0.00           C
ATOM    837  B   BEA A 837     147.839 233.135  69.836  0.00  0.00           C
ATOM    838  B   BEA A 838     147.336 233.442  70.832  0.00  0.00           C
ATOM    839  B   BEA A 839     146.697 233.646  71.811  0.00  0.00           C
ATOM    840  B   BEA A 840     145.964 233.725  72.701  0.00  0.00           C
ATOM    841  B   BEA A 841     145.167 233.688  73.484  0.00  0.00           C
ATOM    842  B   BEA A 842     144.262 233.539  74.219  0.00  0.00           C
ATOM    843  B   BEA A 843     143.309 233.302  74.876  0.00  0.00           C
ATOM    844  B   BEA A 844     142.398 233.023  75.428  0.00  0.00           C
ATOM    845  B   BEA A 845     141.383 232.668  75.982  0.00  0.00           C
ATOM    846  B   BEA A 846     140.403 232.293  76.471  0.00  0.00           C
ATOM    847  B   BEA A 847     139.417 231.890  76.931  0.00  0.00           C
ATOM    848  B   BEA A 848     138.440 231.473  77.361  0.00  0.00           C
ATOM    849  B   BEA A 849     137.487 231.051  77.764  0.00  0.00           C
ATOM    850  B   BEA A 850     136.500 230.604  78.168  0.00  0.00           C
ATOM    851  B   BEA A 851     135.487 230.135  78.574  0.00  0.00           C
ATOM    852  B   BEA A 852     133.492 229.197  79.366  0.00  0.00           C
ATOM    853  B   BEA A 853     132.527 228.741  79.752  0.00  0.00           C
ATOM    854  B   BEA A 854     131.571 228.289  80.142  0.00  0.00           C
ATOM    855  B   BEA A 855     129.578 227.360  80.995  0.00  0.00           C
ATOM    856  B   BEA A 856     128.629 226.929  81.430  0.00  0.00           C
ATOM    857  B   BEA A 857     127.653 226.495  81.902  0.00  0.00           C
ATOM    858  B   BEA A 858     126.716 226.088  82.379  0.00  0.00           C
ATOM    859  B   BEA A 859     125.755 225.682  82.896  0.00  0.00           C
ATOM    860  B   BEA A 860     124.773 225.278  83.455  0.00  0.00           C
ATOM    861  B   BEA A 861     123.833 224.903  84.020  0.00  0.00           C
ATOM    862  B   BEA A 862     122.934 224.555  84.591  0.00  0.00           C
ATOM    863  B   BEA A 863     122.017 224.213  85.207  0.00  0.00           C
ATOM    864  B   BEA A 864     121.086 223.878  85.868  0.00  0.00           C
ATOM    865  B   BEA A 865     119.347 223.289  87.215  0.00  0.00           C
ATOM    866  B   BEA A 866     118.484 223.017  87.942  0.00  0.00           C
ATOM    867  B   BEA A 867     117.613 222.756  88.722  0.00  0.00           C
ATOM    868  B   BEA A 868     116.828 222.534  89.467  0.00  0.00           C
ATOM    869  B   BEA A 869     116.033 222.324  90.268  0.00  0.00           C
ATOM    870  B   BEA A 870     114.465 221.952  92.001  0.00  0.00           C
ATOM    871  B   BEA A 871     113.734 221.802  92.888  0.00  0.00           C
ATOM    872  B   BEA A 872     113.037 221.673  93.791  0.00  0.00           C
ATOM    873  B   BEA A 873     112.371 221.564  94.709  0.00  0.00           C
ATOM    874  B   BEA A 874     111.735 221.475  95.643  0.00  0.00           C
ATOM    875  B   BEA A 875     111.094 221.401  96.649  0.00  0.00           C
ATOM    876  B   BEA A 876     110.515 221.350  97.621  0.00  0.00           C
ATOM    877  B   BEA A 877     108.906 221.295 100.716  0.00  0.00           C
ATOM    878  B   BEA A 878     108.429 221.309 101.774  0.00  0.00           C
ATOM    879  B   BEA A 879     107.976 221.338 102.855  0.00  0.00           C
ATOM    880  B   BEA A 880     107.570 221.378 103.900  0.00  0.00           C
ATOM    881  B   BEA A 881     107.163 221.435 105.030  0.00  0.00           C
ATOM    882  B   BEA A 882     106.799 221.501 106.124  0.00  0.00           C
ATOM    883  B   BEA A 883     106.474 221.574 107.179  0.00  0.00           C
ATOM    884  B   BEA A 884     106.150 221.663 108.322  0.00  0.00           C
ATOM    885  B   BEA A 885     105.864 221.757 109.425  0.00  0.00           C
ATOM    886  B   BEA A 886     105.595 221.861 110.554  0.00  0.00           C
ATOM    887  B   BEA A 887     105.345 221.974 111.707  0.00  0.00           C
ATOM    888  B   BEA A 888     105.127 222.089 112.817  0.00  0.00           C
ATOM    889  B   BEA A 889     104.926 222.212 113.952  0.00  0.00           C
ATOM    890  B   BEA A 890     104.752 222.334 115.040  0.00  0.00           C
ATOM    891  B   BEA A 891     104.583 222.471 116.223  0.00  0.00           C
ATOM    892  B   BEA A 892     104.440 222.606 117.358  0.00  0.00           C
ATOM    893  B   BEA A 893     104.313 222.746 118.516  0.00  0.00           C
ATOM    894  B   BEA A 894     104.207 222.882 119.624  0.00  0.00           C
ATOM    895  B   BEA A 895     104.115 223.023 120.754  0.00  0.00           C
ATOM    896  B   BEA A 896     104.038 223.168 121.905  0.00  0.00           C
ATOM    897  B   BEA A 897     103.974 223.316 123.078  0.00  0.00           C
ATOM    898  B   BEA A 898     103.927 223.458 124.196  0.00  0.00           C
ATOM    899  B   BEA A 899     103.893 223.602 125.334  0.00  0.00           C
ATOM    900  B   BEA A 900     103.872 223.749 126.493  0.00  0.00           C
ATOM    901  B   BEA A 901     103.863 223.897 127.671  0.00  0.00           C
ATOM    902  B   BEA A 902     103.867 224.036 128.790  0.00  0.00           C
ATOM    903  B   BEA A 903     103.882 224.177 129.928  0.00  0.00           C
ATOM    904  B   BEA A 904     103.909 224.318 131.084  0.00  0.00           C
ATOM    905  B   BEA A 905     103.947 224.459 132.258  0.00  0.00           C
ATOM    906  B   BEA A 906     103.992 224.590 133.369  0.00  0.00           C
ATOM    907  B   BEA A 907     104.052 224.730 134.578  0.00  0.00           C
ATOM    908  B   BEA A 908     104.119 224.859 135.723  0.00  0.00           C
ATOM    909  B   BEA A 909     104.196 224.987 136.884  0.00  0.00           C
ATOM    910  B   BEA A 910     104.276 225.105 137.978  0.00  0.00           C
ATOM    911  B   BEA A 911     104.373 225.229 139.171  0.00  0.00           C
ATOM    912  B   BEA A 912     104.471 225.342 140.295  0.00  0.00           C
ATOM    913  B   BEA A 913     104.579 225.453 141.434  0.00  0.00           C
ATOM    914  B   BEA A 914     104.695 225.561 142.588  0.00  0.00           C
ATOM    915  B   BEA A 915     104.820 225.665 143.756  0.00  0.00           C
ATOM    916  B   BEA A 916     104.944 225.759 144.853  0.00  0.00           C
ATOM    917  B   BEA A 917     105.086 225.856 146.049  0.00  0.00           C
ATOM    918  B   BEA A 918     105.225 225.942 147.172  0.00  0.00           C
ATOM    919  B   BEA A 919     105.372 226.024 148.308  0.00  0.00           C
ATOM    920  B   BEA A 920     105.527 226.102 149.457  0.00  0.00           C
ATOM    921  B   BEA A 921     105.688 226.174 150.618  0.00  0.00           C
ATOM    922  B   BEA A 922     105.857 226.241 151.792  0.00  0.00           C
ATOM    923  B   BEA A 923     106.020 226.299 152.889  0.00  0.00           C
ATOM    924  B   BEA A 924     106.189 226.351 153.998  0.00  0.00           C
ATOM    925  B   BEA A 925     106.379 226.401 155.208  0.00  0.00           C
ATOM    926  B   BEA A 926     106.561 226.442 156.339  0.00  0.00           C
ATOM    927  B   BEA A 927     106.749 226.477 157.482  0.00  0.00           C
ATOM    928  B   BEA A 928     106.943 226.505 158.636  0.00  0.00           C
ATOM    929  B   BEA A 929     107.127 226.525 159.708  0.00  0.00           C
ATOM    930  B   BEA A 930     107.332 226.540 160.883  0.00  0.00           C
ATOM    931  B   BEA A 931     107.526 226.547 161.976  0.00  0.00           C
ATOM    932  B   BEA A 932     107.743 226.547 163.173  0.00  0.00           C
ATOM    933  B   BEA A 933     107.947 226.541 164.286  0.00  0.00           C
ATOM    934  B   BEA A 934     108.371 226.505 166.541  0.00  0.00           C
ATOM    935  B   BEA A 935     108.590 226.476 167.683  0.00  0.00           C
ATOM    936  B   BEA A 936     108.814 226.439 168.835  0.00  0.00           C
ATOM    937  B   BEA A 937     109.042 226.393 169.997  0.00  0.00           C
ATOM    938  B   BEA A 938     109.255 226.343 171.071  0.00  0.00           C
ATOM    939  B   BEA A 939     109.492 226.281 172.251  0.00  0.00           C
ATOM    940  B   BEA A 940     109.713 226.215 173.343  0.00  0.00           C
ATOM    941  B   BEA A 941     109.957 226.133 174.541  0.00  0.00           C
ATOM    942  B   BEA A 942     110.186 226.050 175.650  0.00  0.00           C
ATOM    943  B   BEA A 943     110.418 225.958 176.769  0.00  0.00           C
ATOM    944  B   BEA A 944     110.654 225.857 177.895  0.00  0.00           C
ATOM    945  B   BEA A 945     110.893 225.746 179.030  0.00  0.00           C
ATOM    946  B   BEA A 946     111.135 225.626 180.173  0.00  0.00           C
ATOM    947  B   BEA A 947     111.607 225.367 182.385  0.00  0.00           C
ATOM    948  B   BEA A 948     111.859 225.217 183.553  0.00  0.00           C
ATOM    949  B   BEA A 949     112.091 225.070 184.629  0.00  0.00           C
ATOM    950  B   BEA A 950     112.348 224.898 185.813  0.00  0.00           C
ATOM    951  B   BEA A 951     112.586 224.731 186.904  0.00  0.00           C
ATOM    952  B   BEA A 952     112.826 224.554 188.003  0.00  0.00           C
ATOM    953  B   BEA A 953     113.069 224.367 189.109  0.00  0.00           C
ATOM    954  B   BEA A 954     113.313 224.169 190.223  0.00  0.00           C
ATOM    955  B   BEA A 955     113.560 223.961 191.345  0.00  0.00           C
ATOM    956  B   BEA A 956     114.060 223.510 193.610  0.00  0.00           C
ATOM    957  B   BEA A 957     114.291 223.289 194.652  0.00  0.00           C
ATOM    958  B   BEA A 958     114.545 223.036 195.803  0.00  0.00           C
ATOM    959  B   BEA A 959     114.779 222.794 196.859  0.00  0.00           C
ATOM    960  B   BEA A 960     115.037 222.516 198.024  0.00  0.00           C
ATOM    961  B   BEA A 961     115.274 222.252 199.094  0.00  0.00           C
ATOM    962  B   BEA A 962     115.512 221.976 200.171  0.00  0.00           C
ATOM    963  B   BEA A 963     115.993 221.391 202.345  0.00  0.00           C
ATOM    964  B   BEA A 964     116.235 221.080 203.442  0.00  0.00           C
ATOM    965  B   BEA A 965     116.479 220.758 204.547  0.00  0.00           C
ATOM    966  B   BEA A 966     116.723 220.422 205.658  0.00  0.00           C
ATOM    967  B   BEA A 967     116.945 220.108 206.671  0.00  0.00           C
ATOM    968  B   BEA A 968     117.416 219.409 208.823  0.00  0.00           C
ATOM    969  B   BEA A 969     117.664 219.023 209.962  0.00  0.00           C
ATOM    970  B   BEA A 970     117.890 218.661 211.002  0.00  0.00           C
ATOM    971  B   BEA A 971     118.116 218.286 212.048  0.00  0.00           C
ATOM    972  B   BEA A 972     118.343 217.900 213.102  0.00  0.00           C
ATOM    973  B   BEA A 973     118.571 217.500 214.161  0.00  0.00           C
ATOM    974  B   BEA A 974     118.799 217.088 215.228  0.00  0.00           C
ATOM    975  B   BEA A 975     119.027 216.662 216.301  0.00  0.00           C
ATOM    976  B   BEA A 976     119.256 216.224 217.380  0.00  0.00           C
ATOM    977  B   BEA A 977     119.462 215.817 218.359  0.00  0.00           C
ATOM    978  B   BEA A 978     119.691 215.354 219.448  0.00  0.00           C
ATOM    979  B   BEA A 979     119.920 214.881 220.541  0.00  0.00           C
ATOM    980  B   BEA A 980     120.125 214.445 221.528  0.00  0.00           C
ATOM    981  B   BEA A 981     120.352 213.955 222.622  0.00  0.00           C
ATOM    982  B   BEA A 982     120.555 213.507 223.607  0.00  0.00           C
ATOM    983  B   BEA A 983     120.757 213.055 224.590  0.00  0.00           C
ATOM    984  B   BEA A 984     120.979 212.550 225.673  0.00  0.00           C
ATOM    985  B   BEA A 985     121.199 212.042 226.750  0.00  0.00           C
ATOM    986  B   BEA A 986     121.396 211.583 227.715  0.00  0.00           C
ATOM    987  B   BEA A 987     121.610 211.075 228.774  0.00  0.00           C
ATOM    988  B   BEA A 988     121.822 210.569 229.822  0.00  0.00           C
ATOM    989  B   BEA A 989     122.031 210.066 230.857  0.00  0.00           C
ATOM    990  B   BEA A 990     122.236 209.567 231.878  0.00  0.00           C
ATOM    991  B   BEA A 991     122.437 209.075 232.882  0.00  0.00           C
ATOM    992  B   BEA A 992     122.634 208.590 233.867  0.00  0.00           C
ATOM    993  B   BEA A 993     122.846 208.066 234.933  0.00  0.00           C
ATOM    994  B   BEA A 994     123.034 207.602 235.877  0.00  0.00           C
ATOM    995  B   BEA A 995     123.254 207.054 236.990  0.00  0.00           C
ATOM    996  B   BEA A 996     123.449 206.569 237.979  0.00  0.00           C
ATOM    997  B   BEA A 997     123.657 206.056 239.032  0.00  0.00           C
ATOM    998  B   BEA A 998     123.857 205.562 240.050  0.00  0.00           C
ATOM    999  B   BEA A 999     124.050 205.090 241.031  0.00  0.00           C
ATOM   1000  B   BEA A1000     124.251 204.600 242.062  0.00  0.00           C
ATOM   1001  B   BEA A1001     124.660 203.626 244.155  0.00  0.00           C
ATOM   1002  B   BEA A1002     124.863 203.153 245.203  0.00  0.00           C
ATOM   1003  B   BEA A1003     125.054 202.720 246.188  0.00  0.00           C
ATOM   1004  B   BEA A1004     125.262 202.263 247.260  0.00  0.00           C
ATOM   1005  B   BEA A1005     125.468 201.829 248.325  0.00  0.00           C
ATOM   1006  B   BEA A1006     125.669 201.426 249.369  0.00  0.00           C
ATOM   1007  B   BEA A1007     125.876 201.040 250.443  0.00  0.00           C
ATOM   1008  B   BEA A1008     126.083 200.692 251.518  0.00  0.00           C
ATOM   1009  B   BEA A1009     126.514 200.142 253.754  0.00  0.00           C
ATOM   1010  B   BEA A1010     126.732 200.007 254.885  0.00  0.00           C
ATOM   1011  B   BEA A1011     126.946 200.039 255.991  0.00  0.00           C
ATOM   1012  B   BEA A1012     127.161 200.388 257.090  0.00  0.00           C
ATOM   1013  B   BEA A1013     127.321 201.186 257.884  0.00  0.00           C
ATOM   1014  B   BEA A1014     127.397 202.304 258.225  0.00  0.00           C
ATOM   1015  B   BEA A1015     127.410 203.416 258.236  0.00  0.00           C
ATOM   1016  B   BEA A1016     127.389 204.587 258.079  0.00  0.00           C
ATOM   1017  B   BEA A1017     127.348 205.743 257.841  0.00  0.00           C
ATOM   1018  B   BEA A1018     127.297 206.827 257.581  0.00  0.00           C
ATOM   1019  B   BEA A1019     127.231 207.980 257.287  0.00  0.00           C
ATOM   1020  B   BEA A1020     127.078 210.198 256.727  0.00  0.00           C
ATOM   1021  B   BEA A1021     126.987 211.364 256.456  0.00  0.00           C
ATOM   1022  B   BEA A1022     126.892 212.488 256.220  0.00  0.00           C
ATOM   1023  B   BEA A1023     126.796 213.552 256.028  0.00  0.00           C
ATOM   1024  B   BEA A1024     126.686 214.710 255.861  0.00  0.00           C
ATOM   1025  B   BEA A1025     126.569 215.868 255.746  0.00  0.00           C
ATOM   1026  B   BEA A1026     126.446 217.013 255.694  0.00  0.00           C
ATOM   1027  B   BEA A1027     126.180 219.312 255.824  0.00  0.00           C
ATOM   1028  B   BEA A1028     126.036 220.451 256.035  0.00  0.00           C
ATOM   1029  B   BEA A1029     125.889 221.554 256.352  0.00  0.00           C
ATOM   1030  B   BEA A1030     125.736 222.630 256.771  0.00  0.00           C
ATOM   1031  B   BEA A1031     125.579 223.687 257.289  0.00  0.00           C
ATOM   1032  B   BEA A1032     125.427 224.658 257.859  0.00  0.00           C
ATOM   1033  B   BEA A1033     125.269 225.619 258.513  0.00  0.00           C
ATOM   1034  B   BEA A1034     125.117 226.504 259.193  0.00  0.00           C
ATOM   1035  B   BEA A1035     124.960 227.383 259.943  0.00  0.00           C
ATOM   1036  B   BEA A1036     124.656 228.991 261.504  0.00  0.00           C
ATOM   1037  B   BEA A1037     124.498 229.786 262.362  0.00  0.00           C
ATOM   1038  B   BEA A1038     124.185 231.290 264.132  0.00  0.00           C
ATOM   1039  B   BEA A1039     124.030 231.998 265.028  0.00  0.00           C
ATOM   1040  B   BEA A1040     123.874 232.697 265.946  0.00  0.00           C
ATOM   1041  B   BEA A1041     123.716 233.385 266.882  0.00  0.00           C
ATOM   1042  B   BEA A1042     123.412 234.669 268.696  0.00  0.00           C
ATOM   1043  B   BEA A1043     123.253 235.319 269.640  0.00  0.00           C
ATOM   1044  B   BEA A1044     123.082 236.007 270.653  0.00  0.00           C
ATOM   1045  B   BEA A1045     122.926 236.626 271.569  0.00  0.00           C
ATOM   1046  B   BEA A1046     122.758 237.279 272.537  0.00  0.00           C
ATOM   1047  B   BEA A1047     122.593 237.913 273.470  0.00  0.00           C
ATOM   1048  B   BEA A1048     122.419 238.575 274.434  0.00  0.00           C
ATOM   1049  B   BEA A1049     122.250 239.213 275.344  0.00  0.00           C
ATOM   1050  B   BEA A1050     122.073 239.874 276.258  0.00  0.00           C
ATOM   1051  B   BEA A1051     121.891 240.552 277.161  0.00  0.00           C
ATOM   1052  B   BEA A1052     121.693 241.291 278.089  0.00  0.00           C
ATOM   1053  B   BEA A1053     121.282 242.825 279.786  0.00  0.00           C
ATOM   1054  B   BEA A1054     121.064 243.648 280.537  0.00  0.00           C
ATOM   1055  B   BEA A1055     120.832 244.539 281.201  0.00  0.00           C
ATOM   1056  B   BEA A1056     120.579 245.535 281.738  0.00  0.00           C
ATOM   1057  B   BEA A1057     120.305 246.645 282.052  0.00  0.00           C
ATOM   1058  B   BEA A1058     119.800 248.847 281.698  0.00  0.00           C
ATOM   1059  B   BEA A1059     119.602 249.791 281.131  0.00  0.00           C
ATOM   1060  B   BEA A1060     119.427 250.680 280.381  0.00  0.00           C
ATOM   1061  B   BEA A1061     119.284 251.478 279.534  0.00  0.00           C
ATOM   1062  B   BEA A1062     119.173 252.162 278.672  0.00  0.00           C
ATOM   1063  B   BEA A1063     119.077 252.855 277.661  0.00  0.00           C
ATOM   1064  B   BEA A1064     119.013 253.410 276.735  0.00  0.00           C
ATOM   1065  B   BEA A1065     118.965 253.989 275.642  0.00  0.00           C
ATOM   1066  B   BEA A1066     118.943 254.464 274.625  0.00  0.00           C
ATOM   1067  B   BEA A1067     118.943 254.905 273.552  0.00  0.00           C
ATOM   1068  B   BEA A1068     118.968 255.303 272.434  0.00  0.00           C
ATOM   1069  B   BEA A1069     119.015 255.626 271.373  0.00  0.00           C
ATOM   1070  B   BEA A1070     119.095 255.920 270.208  0.00  0.00           C
ATOM   1071  B   BEA A1071     119.197 256.135 269.127  0.00  0.00           C
ATOM   1072  B   BEA A1072     119.511 256.394 266.825  0.00  0.00           C
ATOM   1073  B   BEA A1073     119.717 256.413 265.714  0.00  0.00           C
ATOM   1074  B   BEA A1074     119.977 256.346 264.558  0.00  0.00           C
ATOM   1075  B   BEA A1075     120.277 256.188 263.453  0.00  0.00           C
ATOM   1076  B   BEA A1076     120.617 255.944 262.397  0.00  0.00           C
ATOM   1077  B   BEA A1077     120.997 255.624 261.382  0.00  0.00           C
ATOM   1078  B   BEA A1078     121.450 255.204 260.335  0.00  0.00           C
ATOM   1079  B   BEA A1079     121.912 254.751 259.398  0.00  0.00           C
ATOM   1080  B   BEA A1080     122.412 254.248 258.497  0.00  0.00           C
ATOM   1081  B   BEA A1081     122.950 253.704 257.633  0.00  0.00           C
ATOM   1082  B   BEA A1082     123.524 253.129 256.808  0.00  0.00           C
ATOM   1083  B   BEA A1083     124.131 252.535 256.024  0.00  0.00           C
ATOM   1084  B   BEA A1084     124.767 251.932 255.282  0.00  0.00           C
ATOM   1085  B   BEA A1085     125.429 251.333 254.586  0.00  0.00           C
ATOM   1086  B   BEA A1086     126.164 250.705 253.888  0.00  0.00           C
ATOM   1087  B   BEA A1087     126.920 250.107 253.244  0.00  0.00           C
ATOM   1088  B   BEA A1088     127.745 249.512 252.613  0.00  0.00           C
ATOM   1089  B   BEA A1089     128.582 248.976 252.042  0.00  0.00           C
ATOM   1090  B   BEA A1090     129.483 248.479 251.497  0.00  0.00           C
ATOM   1091  B   BEA A1091     130.384 248.068 251.016  0.00  0.00           C
ATOM   1092  B   BEA A1092     131.409 247.713 250.539  0.00  0.00           C
ATOM   1093  B   BEA A1093     132.434 247.483 250.130  0.00  0.00           C
ATOM   1094  B   BEA A1094     133.534 247.381 249.763  0.00  0.00           C
ATOM   1095  B   BEA A1095     134.658 247.437 249.457  0.00  0.00           C
ATOM   1096  B   BEA A1096     135.761 247.629 249.224  0.00  0.00           C
ATOM   1097  B   BEA A1097     136.857 247.919 249.057  0.00  0.00           C
ATOM   1098  B   BEA A1098     137.949 248.281 248.955  0.00  0.00           C
ATOM   1099  B   BEA A1099     139.037 248.686 248.913  0.00  0.00           C
ATOM   1100  B   BEA A1100     140.117 249.111 248.928  0.00  0.00           C
ATOM   1101  B   BEA A1101     141.183 249.536 248.997  0.00  0.00           C
ATOM   1102  B   BEA A1102     142.312 249.974 249.123  0.00  0.00           C
ATOM   1103  B   BEA A1103     143.327 250.350 249.279  0.00  0.00           C
ATOM   1104  B   BEA A1104     144.459 250.746 249.487  0.00  0.00           C
ATOM   1105  B   BEA A1105     145.521 251.092 249.709  0.00  0.00           C
ATOM   1106  B   BEA A1106     146.579 251.409 249.948  0.00  0.00           C
ATOM   1107  B   BEA A1107     147.703 251.711 250.214  0.00  0.00           C
ATOM   1108  B   BEA A1108     148.785 251.961 250.476  0.00  0.00           C
ATOM   1109  B   BEA A1109     149.889 252.168 250.743  0.00  0.00           C
ATOM   1110  B   BEA A1110     153.298 252.347 251.449  0.00  0.00           C
ATOM   1111  B   BEA A1111     154.397 252.159 251.580  0.00  0.00           C
ATOM   1112  B   BEA A1112     155.478 251.747 251.595  0.00  0.00           C
ATOM   1113  B   BEA A1113     156.403 251.055 251.429  0.00  0.00           C
ATOM   1114  B   BEA A1114     157.073 250.163 251.099  0.00  0.00           C
ATOM   1115  B   BEA A1115     157.518 249.206 250.690  0.00  0.00           C
ATOM   1116  B   BEA A1116     157.817 248.207 250.234  0.00  0.00           C
ATOM   1117  B   BEA A1117     158.017 247.167 249.743  0.00  0.00           C
ATOM   1118  B   BEA A1118     158.139 246.134 249.249  0.00  0.00           C
ATOM   1119  B   BEA A1119     158.206 245.075 248.740  0.00  0.00           C
ATOM   1120  B   BEA A1120     158.232 244.018 248.235  0.00  0.00           C
ATOM   1121  B   BEA A1121     158.226 242.987 247.749  0.00  0.00           C
ATOM   1122  B   BEA A1122     158.198 241.920 247.254  0.00  0.00           C
ATOM   1123  B   BEA A1123     158.156 240.917 246.801  0.00  0.00           C
ATOM   1124  B   BEA A1124     158.099 239.825 246.323  0.00  0.00           C
ATOM   1125  B   BEA A1125     158.038 238.744 245.870  0.00  0.00           C
ATOM   1126  B   BEA A1126     157.980 237.692 245.451  0.00  0.00           C
ATOM   1127  B   BEA A1127     157.926 236.603 245.047  0.00  0.00           C
ATOM   1128  B   BEA A1128     157.885 235.501 244.676  0.00  0.00           C
ATOM   1129  B   BEA A1129     157.868 234.416 244.356  0.00  0.00           C
ATOM   1130  B   BEA A1130     157.890 233.237 244.076  0.00  0.00           C
ATOM   1131  B   BEA A1131     157.973 232.099 243.898  0.00  0.00           C
ATOM   1132  B   BEA A1132     158.144 231.003 243.854  0.00  0.00           C
ATOM   1133  B   BEA A1133     158.465 229.907 244.008  0.00  0.00           C
ATOM   1134  B   BEA A1134     158.959 228.931 244.417  0.00  0.00           C
ATOM   1135  B   BEA A1135     159.573 228.182 245.038  0.00  0.00           C
ATOM   1136  B   BEA A1136     160.257 227.649 245.802  0.00  0.00           C
ATOM   1137  B   BEA A1137     161.699 227.075 247.539  0.00  0.00           C
ATOM   1138  B   BEA A1138     162.430 226.957 248.460  0.00  0.00           C
ATOM   1139  B   BEA A1139     163.112 226.920 249.334  0.00  0.00           C
ATOM   1140  B   BEA A1140     163.821 226.941 250.256  0.00  0.00           C
ATOM   1141  B   BEA A1141     164.547 227.015 251.209  0.00  0.00           C
ATOM   1142  B   BEA A1142     165.219 227.122 252.101  0.00  0.00           C
ATOM   1143  B   BEA A1143     165.882 227.260 252.987  0.00  0.00           C
ATOM   1144  B   BEA A1144     166.590 227.438 253.937  0.00  0.00           C
ATOM   1145  B   BEA A1145     167.276 227.637 254.862  0.00  0.00           C
ATOM   1146  B   BEA A1146     167.932 227.850 255.752  0.00  0.00           C
ATOM   1147  B   BEA A1147     168.618 228.094 256.686  0.00  0.00           C
ATOM   1148  B   BEA A1148     169.266 228.342 257.569  0.00  0.00           C
ATOM   1149  B   BEA A1149     169.936 228.614 258.485  0.00  0.00           C
ATOM   1150  B   BEA A1150     170.627 228.912 259.432  0.00  0.00           C
ATOM   1151  B   BEA A1151     171.268 229.202 260.312  0.00  0.00           C
ATOM   1152  B   BEA A1152     172.595 229.840 262.135  0.00  0.00           C
ATOM   1153  B   BEA A1153     173.207 230.150 262.977  0.00  0.00           C
ATOM   1154  B   BEA A1154     173.899 230.512 263.930  0.00  0.00           C
ATOM   1155  B   BEA A1155     174.529 230.850 264.796  0.00  0.00           C
ATOM   1156  B   BEA A1156     175.164 231.200 265.671  0.00  0.00           C
ATOM   1157  B   BEA A1157     175.805 231.562 266.552  0.00  0.00           C
ATOM   1158  B   BEA A1158     176.450 231.933 267.438  0.00  0.00           C
ATOM   1159  B   BEA A1159     177.096 232.314 268.326  0.00  0.00           C
ATOM   1160  B   BEA A1160     177.743 232.702 269.213  0.00  0.00           C
ATOM   1161  B   BEA A1161     178.388 233.096 270.098  0.00  0.00           C
ATOM   1162  B   BEA A1162     179.032 233.496 270.978  0.00  0.00           C
ATOM   1163  B   BEA A1163     179.672 233.899 271.851  0.00  0.00           C
ATOM   1164  B   BEA A1164     180.933 234.713 273.568  0.00  0.00           C
ATOM   1165  B   BEA A1165     181.623 235.166 274.502  0.00  0.00           C
ATOM   1166  B   BEA A1166     182.232 235.572 275.325  0.00  0.00           C
ATOM   1167  B   BEA A1167     182.898 236.021 276.222  0.00  0.00           C
ATOM   1168  B   BEA A1168     183.550 236.466 277.096  0.00  0.00           C
ATOM   1169  B   BEA A1169     184.186 236.905 277.945  0.00  0.00           C
ATOM   1170  B   BEA A1170     184.805 237.336 278.766  0.00  0.00           C
ATOM   1171  B   BEA A1171     185.469 237.802 279.643  0.00  0.00           C
ATOM   1172  B   BEA A1172     186.109 238.257 280.484  0.00  0.00           C
ATOM   1173  B   BEA A1173     186.723 238.697 281.285  0.00  0.00           C
ATOM   1174  B   BEA A1174     188.045 239.656 282.986  0.00  0.00           C
ATOM   1175  B   BEA A1175     188.681 240.122 283.791  0.00  0.00           C
ATOM   1176  B   BEA A1176     189.330 240.602 284.604  0.00  0.00           C
ATOM   1177  B   BEA A1177     189.984 241.088 285.410  0.00  0.00           C
ATOM   1178  B   BEA A1178     190.683 241.612 286.257  0.00  0.00           C
ATOM   1179  B   BEA A1179     191.360 242.122 287.056  0.00  0.00           C
ATOM   1180  B   BEA A1180     191.999 242.605 287.790  0.00  0.00           C
ATOM   1181  B   BEA A1181     192.710 243.145 288.575  0.00  0.00           C
ATOM   1182  B   BEA A1182     194.142 244.232 289.996  0.00  0.00           C
ATOM   1183  B   BEA A1183     194.954 244.841 290.616  0.00  0.00           C
ATOM   1184  B   BEA A1184     195.826 245.439 290.652  0.00  0.00           C
ATOM   1185  B   BEA A1185     195.843 245.328 289.519  0.00  0.00           C
ATOM   1186  B   BEA A1186     195.591 245.034 288.472  0.00  0.00           C
ATOM   1187  B   BEA A1187     195.258 244.667 287.409  0.00  0.00           C
ATOM   1188  B   BEA A1188     194.901 244.265 286.398  0.00  0.00           C
ATOM   1189  B   BEA A1189     194.506 243.804 285.368  0.00  0.00           C
ATOM   1190  B   BEA A1190     194.106 243.316 284.388  0.00  0.00           C
ATOM   1191  B   BEA A1191     193.694 242.785 283.432  0.00  0.00           C
ATOM   1192  B   BEA A1192     193.285 242.228 282.531  0.00  0.00           C
ATOM   1193  B   BEA A1193     192.858 241.610 281.638  0.00  0.00           C
ATOM   1194  B   BEA A1194     192.456 240.989 280.838  0.00  0.00           C
ATOM   1195  B   BEA A1195     192.010 240.261 279.994  0.00  0.00           C
ATOM   1196  B   BEA A1196     191.591 239.539 279.239  0.00  0.00           C
ATOM   1197  B   BEA A1197     191.164 238.770 278.505  0.00  0.00           C
ATOM   1198  B   BEA A1198     190.732 237.953 277.793  0.00  0.00           C
ATOM   1199  B   BEA A1199     190.295 237.091 277.104  0.00  0.00           C
ATOM   1200  B   BEA A1200     189.855 236.185 276.438  0.00  0.00           C
ATOM   1201  B   BEA A1201     189.449 235.314 275.847  0.00  0.00           C
ATOM   1202  B   BEA A1202     189.041 234.408 275.276  0.00  0.00           C
ATOM   1203  B   BEA A1203     188.634 233.468 274.726  0.00  0.00           C
ATOM   1204  B   BEA A1204     188.229 232.497 274.199  0.00  0.00           C
ATOM   1205  B   BEA A1205     187.862 231.583 273.736  0.00  0.00           C
ATOM   1206  B   BEA A1206     187.464 230.557 273.252  0.00  0.00           C
ATOM   1207  B   BEA A1207     187.105 229.597 272.829  0.00  0.00           C
ATOM   1208  B   BEA A1208     186.721 228.527 272.391  0.00  0.00           C
ATOM   1209  B   BEA A1209     186.376 227.529 272.011  0.00  0.00           C
ATOM   1210  B   BEA A1210     185.372 224.368 270.968  0.00  0.00           C
ATOM   1211  B   BEA A1211     185.071 223.329 270.675  0.00  0.00           C
ATOM   1212  B   BEA A1212     184.757 222.190 270.378  0.00  0.00           C
ATOM   1213  B   BEA A1213     184.485 221.146 270.129  0.00  0.00           C
ATOM   1214  B   BEA A1214     184.205 220.007 269.880  0.00  0.00           C
ATOM   1215  B   BEA A1215     183.944 218.873 269.657  0.00  0.00           C
ATOM   1216  B   BEA A1216     183.704 217.747 269.457  0.00  0.00           C
ATOM   1217  B   BEA A1217     183.485 216.633 269.282  0.00  0.00           C
ATOM   1218  B   BEA A1218     183.288 215.533 269.130  0.00  0.00           C
ATOM   1219  B   BEA A1219     183.100 214.355 268.991  0.00  0.00           C
ATOM   1220  B   BEA A1220     182.951 213.295 268.886  0.00  0.00           C
ATOM   1221  B   BEA A1221     182.805 212.071 268.789  0.00  0.00           C
ATOM   1222  B   BEA A1222     182.699 210.972 268.724  0.00  0.00           C
ATOM   1223  B   BEA A1223     182.616 209.815 268.680  0.00  0.00           C
ATOM   1224  B   BEA A1224     182.565 208.697 268.660  0.00  0.00           C
ATOM   1225  B   BEA A1225     182.545 207.533 268.666  0.00  0.00           C
ATOM   1226  B   BEA A1226     182.565 206.334 268.701  0.00  0.00           C
ATOM   1227  B   BEA A1227     182.626 205.192 268.763  0.00  0.00           C
ATOM   1228  B   BEA A1228     182.737 204.031 268.858  0.00  0.00           C
ATOM   1229  B   BEA A1229     182.891 202.938 268.979  0.00  0.00           C
ATOM   1230  B   BEA A1230     183.121 201.766 269.148  0.00  0.00           C
ATOM   1231  B   BEA A1231     183.404 200.678 269.346  0.00  0.00           C
ATOM   1232  B   BEA A1232     183.764 199.607 269.586  0.00  0.00           C
ATOM   1233  B   BEA A1233     184.211 198.564 269.873  0.00  0.00           C
ATOM   1234  B   BEA A1234     184.723 197.615 270.190  0.00  0.00           C
ATOM   1235  B   BEA A1235     186.048 195.884 270.966  0.00  0.00           C
ATOM   1236  B   BEA A1236     186.849 195.156 271.414  0.00  0.00           C
ATOM   1237  B   BEA A1237     187.705 194.555 271.877  0.00  0.00           C
ATOM   1238  B   BEA A1238     188.619 194.067 272.359  0.00  0.00           C
ATOM   1239  B   BEA A1239     189.593 193.686 272.858  0.00  0.00           C
ATOM   1240  B   BEA A1240     190.625 193.407 273.373  0.00  0.00           C
ATOM   1241  B   BEA A1241     191.687 193.278 273.859  0.00  0.00           C
ATOM   1242  B   BEA A1242     192.773 193.443 274.218  0.00  0.00           C
ATOM   1243  B   BEA A1243     193.733 194.054 274.290  0.00  0.00           C
ATOM   1244  B   BEA A1244     194.460 194.942 274.103  0.00  0.00           C
ATOM   1245  B   BEA A1245     194.989 195.891 273.778  0.00  0.00           C
ATOM   1246  B   BEA A1246     195.772 197.836 272.898  0.00  0.00           C
ATOM   1247  B   BEA A1247     196.417 199.808 271.781  0.00  0.00           C
ATOM   1248  B   BEA A1248     197.063 201.639 270.482  0.00  0.00           C
ATOM   1249  B   BEA A1249     197.925 203.094 268.967  0.00  0.00           C
ATOM   1250  B   BEA A1250     198.599 203.415 268.110  0.00  0.00           C
ATOM   1251  B   BEA A1251     199.418 203.134 267.401  0.00  0.00           C
ATOM   1252  B   BEA A1252     200.259 202.449 266.908  0.00  0.00           C
ATOM   1253  B   BEA A1253     201.029 201.697 266.576  0.00  0.00           C
ATOM   1254  B   BEA A1254     201.850 200.893 266.305  0.00  0.00           C
ATOM   1255  B   BEA A1255     203.564 199.371 265.945  0.00  0.00           C
ATOM   1256  B   BEA A1256     204.460 198.653 265.853  0.00  0.00           C
ATOM   1257  B   BEA A1257     205.362 197.976 265.819  0.00  0.00           C
ATOM   1258  B   BEA A1258     206.341 197.290 265.841  0.00  0.00           C
ATOM   1259  B   BEA A1259     207.265 196.684 265.914  0.00  0.00           C
ATOM   1260  B   BEA A1260     208.271 196.064 266.045  0.00  0.00           C
ATOM   1261  B   BEA A1261     209.292 195.474 266.228  0.00  0.00           C
ATOM   1262  B   BEA A1262     210.259 194.948 266.444  0.00  0.00           C
ATOM   1263  B   BEA A1263     211.242 194.444 266.702  0.00  0.00           C
ATOM   1264  B   BEA A1264     212.240 193.958 267.000  0.00  0.00           C
ATOM   1265  B   BEA A1265     213.253 193.491 267.337  0.00  0.00           C
ATOM   1266  B   BEA A1266     214.282 193.040 267.711  0.00  0.00           C
ATOM   1267  B   BEA A1267     215.323 192.605 268.119  0.00  0.00           C
ATOM   1268  B   BEA A1268     217.294 191.833 268.965  0.00  0.00           C
ATOM   1269  B   BEA A1269     218.293 191.463 269.425  0.00  0.00           C
ATOM   1270  B   BEA A1270     219.300 191.102 269.907  0.00  0.00           C
ATOM   1271  B   BEA A1271     220.237 190.774 270.371  0.00  0.00           C
ATOM   1272  B   BEA A1272     221.252 190.428 270.889  0.00  0.00           C
ATOM   1273  B   BEA A1273     222.268 190.089 271.420  0.00  0.00           C
ATOM   1274  B   BEA A1274     223.209 189.778 271.922  0.00  0.00           C
ATOM   1275  B   BEA A1275     224.222 189.447 272.471  0.00  0.00           C
ATOM   1276  B   BEA A1276     225.157 189.143 272.985  0.00  0.00           C
ATOM   1277  B   BEA A1277     226.159 188.817 273.542  0.00  0.00           C
ATOM   1278  B   BEA A1278     227.152 188.492 274.097  0.00  0.00           C
ATOM   1279  B   BEA A1279     228.062 188.190 274.607  0.00  0.00           C
ATOM   1280  B   BEA A1280     229.031 187.864 275.151  0.00  0.00           C
ATOM   1281  B   BEA A1281     230.056 187.510 275.724  0.00  0.00           C
ATOM   1282  B   BEA A1282     230.992 187.178 276.244  0.00  0.00           C
ATOM   1283  B   BEA A1283     231.977 186.817 276.786  0.00  0.00           C
ATOM   1284  B   BEA A1284     232.940 186.450 277.307  0.00  0.00           C
ATOM   1285  B   BEA A1285     233.878 186.077 277.805  0.00  0.00           C
ATOM   1286  B   BEA A1286     234.855 185.668 278.310  0.00  0.00           C
ATOM   1287  B   BEA A1287     235.801 185.251 278.783  0.00  0.00           C
ATOM   1288  B   BEA A1288     236.778 184.793 279.253  0.00  0.00           C
ATOM   1289  B   BEA A1289     237.718 184.323 279.682  0.00  0.00           C
ATOM   1290  B   BEA A1290     238.682 183.806 280.095  0.00  0.00           C
ATOM   1291  B   BEA A1291     239.605 183.273 280.459  0.00  0.00           C
ATOM   1292  B   BEA A1292     240.544 182.686 280.793  0.00  0.00           C
ATOM   1293  B   BEA A1293     241.495 182.038 281.087  0.00  0.00           C
ATOM   1294  B   BEA A1294     242.400 181.362 281.317  0.00  0.00           C
ATOM   1295  B   BEA A1295     243.314 180.609 281.490  0.00  0.00           C
ATOM   1296  B   BEA A1296     244.969 179.019 281.608  0.00  0.00           C
ATOM   1297  B   BEA A1297     245.721 178.170 281.552  0.00  0.00           C
ATOM   1298  B   BEA A1298     246.447 177.255 281.414  0.00  0.00           C
ATOM   1299  B   BEA A1299     247.105 176.322 281.199  0.00  0.00           C
ATOM   1300  B   BEA A1300     247.704 175.368 280.909  0.00  0.00           C
ATOM   1301  B   BEA A1301     248.234 174.401 280.565  0.00  0.00           C
ATOM   1302  B   BEA A1302     248.670 173.448 280.209  0.00  0.00           C
ATOM   1303  B   BEA A1303     249.041 172.392 279.826  0.00  0.00           C
ATOM   1304  B   BEA A1304     249.285 171.314 279.478  0.00  0.00           C
ATOM   1305  B   BEA A1305     249.397 170.217 279.184  0.00  0.00           C
ATOM   1306  B   BEA A1306     249.401 169.092 278.943  0.00  0.00           C
ATOM   1307  B   BEA A1307     249.319 167.938 278.752  0.00  0.00           C
ATOM   1308  B   BEA A1308     249.178 166.758 278.611  0.00  0.00           C
ATOM   1309  B   BEA A1309     249.014 165.639 278.525  0.00  0.00           C
ATOM   1310  B   BEA A1310     248.843 164.512 278.482  0.00  0.00           C
ATOM   1311  B   BEA A1311     248.689 163.387 278.483  0.00  0.00           C
ATOM   1312  B   BEA A1312     248.568 162.195 278.528  0.00  0.00           C
ATOM   1313  B   BEA A1313     248.519 161.023 278.617  0.00  0.00           C
ATOM   1314  B   BEA A1314     248.727 158.743 278.919  0.00  0.00           C
ATOM   1315  B   BEA A1315     248.965 157.699 279.120  0.00  0.00           C
ATOM   1316  B   BEA A1316     249.285 156.590 279.386  0.00  0.00           C
ATOM   1317  B   BEA A1317     249.639 155.496 279.709  0.00  0.00           C
ATOM   1318  B   BEA A1318     249.969 154.489 280.066  0.00  0.00           C
ATOM   1319  B   BEA A1319     250.287 153.433 280.510  0.00  0.00           C
ATOM   1320  B   BEA A1320     250.523 152.467 280.988  0.00  0.00           C
ATOM   1321  B   BEA A1321     250.679 151.448 281.573  0.00  0.00           C
ATOM   1322  B   BEA A1322     250.704 150.499 282.201  0.00  0.00           C
ATOM   1323  B   BEA A1323     250.591 149.546 282.918  0.00  0.00           C
ATOM   1324  B   BEA A1324     250.374 148.659 283.654  0.00  0.00           C
ATOM   1325  B   BEA A1325     250.093 147.850 284.375  0.00  0.00           C
ATOM   1326  B   BEA A1326     249.760 147.073 285.109  0.00  0.00           C
ATOM   1327  B   BEA A1327     249.372 146.291 285.880  0.00  0.00           C
ATOM   1328  B   BEA A1328     248.958 145.532 286.654  0.00  0.00           C
ATOM   1329  B   BEA A1329     248.531 144.784 287.431  0.00  0.00           C
ATOM   1330  B   BEA A1330     248.105 144.022 288.222  0.00  0.00           C
ATOM   1331  B   BEA A1331     247.732 143.231 289.010  0.00  0.00           C
ATOM   1332  B   BEA A1332     247.539 142.379 289.751  0.00  0.00           C
ATOM   1333  B   BEA A1333     248.154 141.654 289.950  0.00  0.00           C
ATOM   1334  B   BEA A1334     249.125 141.713 289.344  0.00  0.00           C
ATOM   1335  B   BEA A1335     250.004 141.966 288.630  0.00  0.00           C
ATOM   1336  B   BEA A1336     250.813 142.280 287.901  0.00  0.00           C
ATOM   1337  B   BEA A1337     251.647 142.659 287.097  0.00  0.00           C
ATOM   1338  B   BEA A1338     252.389 143.030 286.347  0.00  0.00           C
ATOM   1339  B   BEA A1339     253.133 143.430 285.565  0.00  0.00           C
ATOM   1340  B   BEA A1340     253.855 143.839 284.781  0.00  0.00           C
ATOM   1341  B   BEA A1341     254.588 144.275 283.961  0.00  0.00           C
ATOM   1342  B   BEA A1342     255.320 144.728 283.119  0.00  0.00           C
ATOM   1343  B   BEA A1343     255.983 145.153 282.337  0.00  0.00           C
ATOM   1344  B   BEA A1344     256.681 145.615 281.494  0.00  0.00           C
ATOM   1345  B   BEA A1345     257.351 146.071 280.665  0.00  0.00           C
ATOM   1346  B   BEA A1346     257.987 146.515 279.862  0.00  0.00           C
ATOM   1347  B   BEA A1347     259.256 147.435 278.206  0.00  0.00           C
ATOM   1348  B   BEA A1348     259.882 147.905 277.362  0.00  0.00           C
ATOM   1349  B   BEA A1349     260.518 148.394 276.485  0.00  0.00           C
ATOM   1350  B   BEA A1350     261.162 148.900 275.578  0.00  0.00           C
ATOM   1351  B   BEA A1351     261.750 149.374 274.728  0.00  0.00           C
ATOM   1352  B   BEA A1352     262.342 149.860 273.855  0.00  0.00           C
ATOM   1353  B   BEA A1353     262.933 150.359 272.960  0.00  0.00           C
ATOM   1354  B   BEA A1354     263.466 150.817 272.135  0.00  0.00           C
ATOM   1355  B   BEA A1355     264.052 151.334 271.203  0.00  0.00           C
ATOM   1356  B   BEA A1356     264.577 151.807 270.348  0.00  0.00           C
ATOM   1357  B   BEA A1357     265.659 152.821 268.508  0.00  0.00           C
ATOM   1358  B   BEA A1358     266.158 153.308 267.620  0.00  0.00           C
ATOM   1359  B   BEA A1359     266.647 153.797 266.725  0.00  0.00           C
ATOM   1360  B   BEA A1360     267.631 154.829 264.823  0.00  0.00           C
ATOM   1361  B   BEA A1361     268.075 155.317 263.917  0.00  0.00           C
ATOM   1362  B   BEA A1362     268.501 155.803 263.010  0.00  0.00           C
ATOM   1363  B   BEA A1363     268.952 156.337 262.007  0.00  0.00           C
ATOM   1364  B   BEA A1364     269.338 156.814 261.105  0.00  0.00           C
ATOM   1365  B   BEA A1365     269.742 157.337 260.110  0.00  0.00           C
ATOM   1366  B   BEA A1366     270.120 157.851 259.122  0.00  0.00           C
ATOM   1367  B   BEA A1367     270.471 158.357 258.144  0.00  0.00           C
ATOM   1368  B   BEA A1368     270.793 158.853 257.176  0.00  0.00           C
ATOM   1369  B   BEA A1369     271.086 159.337 256.221  0.00  0.00           C
ATOM   1370  B   BEA A1370     271.376 159.858 255.184  0.00  0.00           C
ATOM   1371  B   BEA A1371     271.629 160.364 254.164  0.00  0.00           C
ATOM   1372  B   BEA A1372     271.846 160.853 253.165  0.00  0.00           C
ATOM   1373  B   BEA A1373     272.042 161.371 252.092  0.00  0.00           C
ATOM   1374  B   BEA A1374     272.194 161.869 251.044  0.00  0.00           C
ATOM   1375  B   BEA A1375     272.303 162.346 250.024  0.00  0.00           C
ATOM   1376  B   BEA A1376     272.373 162.843 248.940  0.00  0.00           C
ATOM   1377  B   BEA A1377     272.393 163.314 247.889  0.00  0.00           C
ATOM   1378  B   BEA A1378     272.362 163.760 246.872  0.00  0.00           C
ATOM   1379  B   BEA A1379     272.275 164.217 245.800  0.00  0.00           C
ATOM   1380  B   BEA A1380     272.136 164.648 244.763  0.00  0.00           C
ATOM   1381  B   BEA A1381     271.930 165.088 243.675  0.00  0.00           C
ATOM   1382  B   BEA A1382     271.669 165.501 242.621  0.00  0.00           C
ATOM   1383  B   BEA A1383     271.000 166.254 240.611  0.00  0.00           C
ATOM   1384  B   BEA A1384     270.560 166.624 239.573  0.00  0.00           C
ATOM   1385  B   BEA A1385     269.530 167.294 237.591  0.00  0.00           C
ATOM   1386  B   BEA A1386     268.943 167.596 236.644  0.00  0.00           C
ATOM   1387  B   BEA A1387     268.310 167.877 235.727  0.00  0.00           C
ATOM   1388  B   BEA A1388     267.632 168.137 234.837  0.00  0.00           C
ATOM   1389  B   BEA A1389     266.911 168.378 233.975  0.00  0.00           C
ATOM   1390  B   BEA A1390     266.147 168.600 233.142  0.00  0.00           C
ATOM   1391  B   BEA A1391     265.343 168.803 232.336  0.00  0.00           C
ATOM   1392  B   BEA A1392     264.499 168.987 231.559  0.00  0.00           C
ATOM   1393  B   BEA A1393     263.617 169.153 230.812  0.00  0.00           C
ATOM   1394  B   BEA A1394     262.697 169.300 230.094  0.00  0.00           C
ATOM   1395  B   BEA A1395     261.742 169.430 229.408  0.00  0.00           C
ATOM   1396  B   BEA A1396     260.830 169.534 228.802  0.00  0.00           C
ATOM   1397  B   BEA A1397     259.811 169.629 228.178  0.00  0.00           C
ATOM   1398  B   BEA A1398     258.842 169.701 227.631  0.00  0.00           C
ATOM   1399  B   BEA A1399     257.766 169.762 227.073  0.00  0.00           C
ATOM   1400  B   BEA A1400     256.748 169.804 226.590  0.00  0.00           C
ATOM   1401  B   BEA A1401     255.708 169.830 226.138  0.00  0.00           C
ATOM   1402  B   BEA A1402     254.648 169.842 225.720  0.00  0.00           C
ATOM   1403  B   BEA A1403     253.484 169.838 225.305  0.00  0.00           C
ATOM   1404  B   BEA A1404     252.390 169.820 224.958  0.00  0.00           C
ATOM   1405  B   BEA A1405     251.283 169.788 224.646  0.00  0.00           C
ATOM   1406  B   BEA A1406     250.164 169.742 224.371  0.00  0.00           C
ATOM   1407  B   BEA A1407     247.900 169.609 223.933  0.00  0.00           C
ATOM   1408  B   BEA A1408     246.759 169.523 223.772  0.00  0.00           C
ATOM   1409  B   BEA A1409     245.615 169.424 223.650  0.00  0.00           C
ATOM   1410  B   BEA A1410     243.324 169.188 223.527  0.00  0.00           C
ATOM   1411  B   BEA A1411     242.181 169.052 223.527  0.00  0.00           C
ATOM   1412  B   BEA A1412     241.042 168.905 223.568  0.00  0.00           C
ATOM   1413  B   BEA A1413     239.909 168.746 223.651  0.00  0.00           C
ATOM   1414  B   BEA A1414     238.783 168.577 223.777  0.00  0.00           C
ATOM   1415  B   BEA A1415     237.578 168.381 223.961  0.00  0.00           C
ATOM   1416  B   BEA A1416     236.473 168.189 224.177  0.00  0.00           C
ATOM   1417  B   BEA A1417     235.379 167.987 224.437  0.00  0.00           C
ATOM   1418  B   BEA A1418     233.233 167.551 225.093  0.00  0.00           C
ATOM   1419  B   BEA A1419     232.183 167.319 225.490  0.00  0.00           C
ATOM   1420  B   BEA A1420     231.148 167.076 225.936  0.00  0.00           C
ATOM   1421  B   BEA A1421     230.131 166.824 226.431  0.00  0.00           C
ATOM   1422  B   BEA A1422     227.293 165.710 228.165  0.00  0.00           C
ATOM   1423  B   BEA A1423     226.808 164.863 228.630  0.00  0.00           C
ATOM   1424  B   BEA A1424     226.937 163.702 228.817  0.00  0.00           C
ATOM   1425  B   BEA A1425     227.870 161.640 228.865  0.00  0.00           C
ATOM   1426  B   BEA A1426     228.467 160.589 228.919  0.00  0.00           C
ATOM   1427  B   BEA A1427     229.037 159.588 229.067  0.00  0.00           C
ATOM   1428  B   BEA A1428     229.549 158.586 229.397  0.00  0.00           C
ATOM   1429  B   BEA A1429     229.868 157.675 230.015  0.00  0.00           C
ATOM   1430  B   BEA A1430     229.916 156.976 230.839  0.00  0.00           C
ATOM   1431  B   BEA A1431     229.790 156.293 231.818  0.00  0.00           C
ATOM   1432  B   BEA A1432     229.557 155.593 232.743  0.00  0.00           C
ATOM   1433  B   BEA A1433     229.229 154.869 233.583  0.00  0.00           C
ATOM   1434  B   BEA A1434     228.801 154.115 234.340  0.00  0.00           C
ATOM   1435  B   BEA A1435     228.299 153.367 234.978  0.00  0.00           C
ATOM   1436  B   BEA A1436     227.687 152.571 235.542  0.00  0.00           C
ATOM   1437  B   BEA A1437     226.993 151.762 236.001  0.00  0.00           C
ATOM   1438  B   BEA A1438     226.213 150.932 236.359  0.00  0.00           C
ATOM   1439  B   BEA A1439     225.397 150.126 236.605  0.00  0.00           C
ATOM   1440  B   BEA A1440     224.554 149.341 236.752  0.00  0.00           C
ATOM   1441  B   BEA A1441     223.693 148.576 236.812  0.00  0.00           C
ATOM   1442  B   BEA A1442     222.824 147.833 236.797  0.00  0.00           C
ATOM   1443  B   BEA A1443     221.955 147.114 236.717  0.00  0.00           C
ATOM   1444  B   BEA A1444     221.033 146.370 236.568  0.00  0.00           C
ATOM   1445  B   BEA A1445     220.126 145.653 236.365  0.00  0.00           C
ATOM   1446  B   BEA A1446     219.243 144.966 236.118  0.00  0.00           C
ATOM   1447  B   BEA A1447     218.391 144.312 235.836  0.00  0.00           C
ATOM   1448  B   BEA A1448     217.509 143.640 235.502  0.00  0.00           C
ATOM   1449  B   BEA A1449     216.600 142.952 235.116  0.00  0.00           C
ATOM   1450  B   BEA A1450     215.739 142.302 234.710  0.00  0.00           C
ATOM   1451  B   BEA A1451     214.930 141.692 234.295  0.00  0.00           C
ATOM   1452  B   BEA A1452     214.039 141.017 233.799  0.00  0.00           C
ATOM   1453  B   BEA A1453     213.207 140.385 233.300  0.00  0.00           C
ATOM   1454  B   BEA A1454     212.437 139.797 232.807  0.00  0.00           C
ATOM   1455  B   BEA A1455     211.596 139.147 232.232  0.00  0.00           C
ATOM   1456  B   BEA A1456     210.822 138.544 231.670  0.00  0.00           C
ATOM   1457  B   BEA A1457     210.051 137.934 231.075  0.00  0.00           C
ATOM   1458  B   BEA A1458     209.285 137.318 230.449  0.00  0.00           C
ATOM   1459  B   BEA A1459     208.527 136.698 229.792  0.00  0.00           C
ATOM   1460  B   BEA A1460     207.780 136.074 229.107  0.00  0.00           C
ATOM   1461  B   BEA A1461     207.109 135.500 228.455  0.00  0.00           C
ATOM   1462  B   BEA A1462     206.391 134.870 227.717  0.00  0.00           C
ATOM   1463  B   BEA A1463     205.750 134.292 227.019  0.00  0.00           C
ATOM   1464  B   BEA A1464     205.071 133.658 226.234  0.00  0.00           C
ATOM   1465  B   BEA A1465     204.470 133.077 225.494  0.00  0.00           C
ATOM   1466  B   BEA A1466     203.892 132.496 224.737  0.00  0.00           C
ATOM   1467  B   BEA A1467     203.287 131.861 223.891  0.00  0.00           C
ATOM   1468  B   BEA A1468     202.218 130.646 222.218  0.00  0.00           C
ATOM   1469  B   BEA A1469     201.751 130.067 221.398  0.00  0.00           C
ATOM   1470  B   BEA A1470     201.277 129.436 220.488  0.00  0.00           C
ATOM   1471  B   BEA A1471     200.877 128.860 219.643  0.00  0.00           C
ATOM   1472  B   BEA A1472     200.478 128.233 218.707  0.00  0.00           C
ATOM   1473  B   BEA A1473     200.121 127.607 217.760  0.00  0.00           C
ATOM   1474  B   BEA A1474     199.833 127.037 216.884  0.00  0.00           C
ATOM   1475  B   BEA A1475     199.562 126.415 215.916  0.00  0.00           C
ATOM   1476  B   BEA A1476     199.336 125.795 214.939  0.00  0.00           C
ATOM   1477  B   BEA A1477     199.160 125.176 213.952  0.00  0.00           C
ATOM   1478  B   BEA A1478     199.042 124.611 213.042  0.00  0.00           C
ATOM   1479  B   BEA A1479     198.963 123.994 212.036  0.00  0.00           C
ATOM   1480  B   BEA A1480     198.938 123.377 211.021  0.00  0.00           C
ATOM   1481  B   BEA A1481     198.965 122.811 210.083  0.00  0.00           C
ATOM   1482  B   BEA A1482     199.051 122.192 209.047  0.00  0.00           C
ATOM   1483  B   BEA A1483     199.180 121.623 208.089  0.00  0.00           C
ATOM   1484  B   BEA A1484     199.375 121.001 207.033  0.00  0.00           C
ATOM   1485  B   BEA A1485     199.603 120.430 206.056  0.00  0.00           C
ATOM   1486  B   BEA A1486     199.851 119.909 205.160  0.00  0.00           C
ATOM   1487  B   BEA A1487     200.165 119.336 204.168  0.00  0.00           C
ATOM   1488  B   BEA A1488     200.523 118.764 203.171  0.00  0.00           C
ATOM   1489  B   BEA A1489     200.886 118.243 202.258  0.00  0.00           C
ATOM   1490  B   BEA A1490     201.283 117.723 201.343  0.00  0.00           C
ATOM   1491  B   BEA A1491     201.755 117.155 200.338  0.00  0.00           C
ATOM   1492  B   BEA A1492     202.218 116.640 199.421  0.00  0.00           C
ATOM   1493  B   BEA A1493     202.710 116.129 198.507  0.00  0.00           C
ATOM   1494  B   BEA A1494     203.228 115.622 197.596  0.00  0.00           C
ATOM   1495  B   BEA A1495     203.720 115.167 196.776  0.00  0.00           C
ATOM   1496  B   BEA A1496     204.284 114.671 195.878  0.00  0.00           C
ATOM   1497  B   BEA A1497     204.870 114.182 194.988  0.00  0.00           C
ATOM   1498  B   BEA A1498     205.473 113.700 194.109  0.00  0.00           C
ATOM   1499  B   BEA A1499     206.092 113.227 193.242  0.00  0.00           C
ATOM   1500  B   BEA A1500     206.724 112.764 192.390  0.00  0.00           C
ATOM   1501  B   BEA A1501     207.366 112.311 191.555  0.00  0.00           C
ATOM   1502  B   BEA A1502     208.016 111.870 190.737  0.00  0.00           C
ATOM   1503  B   BEA A1503     208.734 111.399 189.863  0.00  0.00           C
ATOM   1504  B   BEA A1504     209.391 110.984 189.088  0.00  0.00           C
ATOM   1505  B   BEA A1505     210.111 110.543 188.264  0.00  0.00           C
ATOM   1506  B   BEA A1506     210.827 110.118 187.468  0.00  0.00           C
ATOM   1507  B   BEA A1507     211.600 109.674 186.634  0.00  0.00           C
ATOM   1508  B   BEA A1508     212.297 109.287 185.903  0.00  0.00           C
ATOM   1509  B   BEA A1509     213.043 108.883 185.141  0.00  0.00           C
ATOM   1510  B   BEA A1510     213.833 108.469 184.357  0.00  0.00           C
ATOM   1511  B   BEA A1511     214.597 108.081 183.620  0.00  0.00           C
ATOM   1512  B   BEA A1512     215.393 107.688 182.874  0.00  0.00           C
ATOM   1513  B   BEA A1513     216.210 107.298 182.130  0.00  0.00           C
ATOM   1514  B   BEA A1514     217.040 106.915 181.399  0.00  0.00           C
ATOM   1515  B   BEA A1515     217.868 106.545 180.693  0.00  0.00           C
ATOM   1516  B   BEA A1516     219.616 105.809 179.285  0.00  0.00           C
ATOM   1517  B   BEA A1517     220.478 105.470 178.638  0.00  0.00           C
ATOM   1518  B   BEA A1518     221.371 105.138 178.007  0.00  0.00           C
ATOM   1519  B   BEA A1519     222.330 104.810 177.387  0.00  0.00           C
ATOM   1520  B   BEA A1520     223.300 104.520 176.852  0.00  0.00           C
ATOM   1521  B   BEA A1521     224.379 104.331 176.560  0.00  0.00           C
ATOM   1522  B   BEA A1522     224.298 104.732 177.505  0.00  0.00           C
ATOM   1523  B   BEA A1523     223.710 105.140 178.429  0.00  0.00           C
ATOM   1524  B   BEA A1524     223.091 105.510 179.287  0.00  0.00           C
ATOM   1525  B   BEA A1525     222.413 105.884 180.189  0.00  0.00           C
ATOM   1526  B   BEA A1526     221.731 106.240 181.079  0.00  0.00           C
ATOM   1527  B   BEA A1527     221.066 106.573 181.943  0.00  0.00           C
ATOM   1528  B   BEA A1528     220.410 106.889 182.797  0.00  0.00           C
ATOM   1529  B   BEA A1529     219.738 107.201 183.679  0.00  0.00           C
ATOM   1530  B   BEA A1530     218.355 107.812 185.531  0.00  0.00           C
ATOM   1531  B   BEA A1531     217.722 108.077 186.402  0.00  0.00           C
ATOM   1532  B   BEA A1532     217.067 108.341 187.320  0.00  0.00           C
ATOM   1533  B   BEA A1533     216.399 108.599 188.280  0.00  0.00           C
ATOM   1534  B   BEA A1534     215.779 108.829 189.196  0.00  0.00           C
ATOM   1535  B   BEA A1535     215.157 109.048 190.141  0.00  0.00           C
ATOM   1536  B   BEA A1536     214.539 109.254 191.111  0.00  0.00           C
ATOM   1537  B   BEA A1537     213.930 109.443 192.101  0.00  0.00           C
ATOM   1538  B   BEA A1538     213.387 109.599 193.022  0.00  0.00           C
ATOM   1539  B   BEA A1539     212.812 109.749 194.040  0.00  0.00           C
ATOM   1540  B   BEA A1540     212.259 109.877 195.069  0.00  0.00           C
ATOM   1541  B   BEA A1541     211.729 109.981 196.107  0.00  0.00           C
ATOM   1542  B   BEA A1542     211.220 110.064 197.155  0.00  0.00           C
ATOM   1543  B   BEA A1543     210.265 110.167 199.279  0.00  0.00           C
ATOM   1544  B   BEA A1544     209.818 110.188 200.356  0.00  0.00           C
ATOM   1545  B   BEA A1545     209.015 110.174 202.444  0.00  0.00           C
ATOM   1546  B   BEA A1546     208.623 110.139 203.550  0.00  0.00           C
ATOM   1547  B   BEA A1547     208.249 110.086 204.665  0.00  0.00           C
ATOM   1548  B   BEA A1548     207.893 110.015 205.789  0.00  0.00           C
ATOM   1549  B   BEA A1549     207.583 109.934 206.825  0.00  0.00           C
ATOM   1550  B   BEA A1550     207.261 109.830 207.967  0.00  0.00           C
ATOM   1551  B   BEA A1551     206.956 109.709 209.118  0.00  0.00           C
ATOM   1552  B   BEA A1552     206.691 109.585 210.178  0.00  0.00           C
ATOM   1553  B   BEA A1553     206.418 109.433 211.345  0.00  0.00           C
ATOM   1554  B   BEA A1554     206.183 109.281 212.419  0.00  0.00           C
ATOM   1555  B   BEA A1555     205.941 109.101 213.599  0.00  0.00           C
ATOM   1556  B   BEA A1556     205.540 108.733 215.778  0.00  0.00           C
ATOM   1557  B   BEA A1557     205.343 108.512 216.976  0.00  0.00           C
ATOM   1558  B   BEA A1558     205.021 108.075 219.184  0.00  0.00           C
ATOM   1559  B   BEA A1559     204.750 107.596 221.405  0.00  0.00           C
ATOM   1560  B   BEA A1560     204.633 107.343 222.519  0.00  0.00           C
ATOM   1561  B   BEA A1561     204.528 107.081 223.634  0.00  0.00           C
ATOM   1562  B   BEA A1562     204.434 106.810 224.751  0.00  0.00           C
ATOM   1563  B   BEA A1563     204.351 106.531 225.868  0.00  0.00           C
ATOM   1564  B   BEA A1564     204.280 106.246 226.984  0.00  0.00           C
ATOM   1565  B   BEA A1565     204.220 105.953 228.099  0.00  0.00           C
ATOM   1566  B   BEA A1566     204.167 105.626 229.314  0.00  0.00           C
ATOM   1567  B   BEA A1567     204.128 105.321 230.425  0.00  0.00           C
ATOM   1568  B   BEA A1568     204.100 105.010 231.532  0.00  0.00           C
ATOM   1569  B   BEA A1569     204.082 104.695 232.636  0.00  0.00           C
ATOM   1570  B   BEA A1570     204.073 104.376 233.735  0.00  0.00           C
ATOM   1571  B   BEA A1571     204.073 104.053 234.828  0.00  0.00           C
ATOM   1572  B   BEA A1572     204.082 103.728 235.915  0.00  0.00           C
ATOM   1573  B   BEA A1573     204.099 103.400 236.995  0.00  0.00           C
ATOM   1574  B   BEA A1574     204.127 103.040 238.167  0.00  0.00           C
ATOM   1575  B   BEA A1575     204.161 102.709 239.230  0.00  0.00           C
ATOM   1576  B   BEA A1576     204.207 102.347 240.381  0.00  0.00           C
ATOM   1577  B   BEA A1577     204.255 102.016 241.425  0.00  0.00           C
ATOM   1578  B   BEA A1578     204.316 101.654 242.553  0.00  0.00           C
ATOM   1579  B   BEA A1579     204.384 101.294 243.669  0.00  0.00           C
ATOM   1580  B   BEA A1580     204.460 100.936 244.771  0.00  0.00           C
ATOM   1581  B   BEA A1581     204.629 100.229 246.928  0.00  0.00           C
ATOM   1582  B   BEA A1582     204.730  99.850 248.075  0.00  0.00           C
ATOM   1583  B   BEA A1583     204.828  99.507 249.111  0.00  0.00           C
ATOM   1584  B   BEA A1584     204.940  99.140 250.219  0.00  0.00           C
ATOM   1585  B   BEA A1585     205.057  98.779 251.305  0.00  0.00           C
ATOM   1586  B   BEA A1586     205.188  98.397 252.458  0.00  0.00           C
ATOM   1587  B   BEA A1587     205.313  98.052 253.497  0.00  0.00           C
ATOM   1588  B   BEA A1588     205.451  97.689 254.598  0.00  0.00           C
ATOM   1589  B   BEA A1589     205.592  97.336 255.671  0.00  0.00           C
ATOM   1590  B   BEA A1590     205.904  96.611 257.893  0.00  0.00           C
ATOM   1591  B   BEA A1591     206.062  96.271 258.952  0.00  0.00           C
ATOM   1592  B   BEA A1592     206.233  95.920 260.056  0.00  0.00           C
ATOM   1593  B   BEA A1593     206.403  95.587 261.119  0.00  0.00           C
ATOM   1594  B   BEA A1594     206.585  95.249 262.218  0.00  0.00           C
ATOM   1595  B   BEA A1595     206.777  94.909 263.344  0.00  0.00           C
ATOM   1596  B   BEA A1596     206.966  94.594 264.418  0.00  0.00           C
ATOM   1597  B   BEA A1597     207.164  94.283 265.509  0.00  0.00           C
ATOM   1598  B   BEA A1598     207.370  93.981 266.609  0.00  0.00           C
ATOM   1599  B   BEA A1599     207.581  93.692 267.709  0.00  0.00           C
ATOM   1600  B   BEA A1600     207.795  93.422 268.800  0.00  0.00           C
ATOM   1601  B   BEA A1601     208.024  93.161 269.935  0.00  0.00           C
ATOM   1602  B   BEA A1602     208.251  92.932 271.035  0.00  0.00           C
ATOM   1603  B   BEA A1603     208.485  92.729 272.144  0.00  0.00           C
ATOM   1604  B   BEA A1604     208.733  92.556 273.294  0.00  0.00           C
ATOM   1605  B   BEA A1605     208.975  92.436 274.400  0.00  0.00           C
ATOM   1606  B   BEA A1606     209.226  92.375 275.527  0.00  0.00           C
ATOM   1607  B   BEA A1607     209.481  92.400 276.662  0.00  0.00           C
ATOM   1608  B   BEA A1608     209.731  92.547 277.770  0.00  0.00           C
ATOM   1609  B   BEA A1609     209.972  92.888 278.856  0.00  0.00           C
ATOM   1610  B   BEA A1610     210.170  93.509 279.803  0.00  0.00           C
ATOM   1611  B   BEA A1611     210.282  94.459 280.469  0.00  0.00           C
ATOM   1612  B   BEA A1612     210.285  95.547 280.749  0.00  0.00           C
ATOM   1613  B   BEA A1613     210.210  96.709 280.756  0.00  0.00           C
ATOM   1614  B   BEA A1614     210.088  97.843 280.593  0.00  0.00           C
ATOM   1615  B   BEA A1615     209.936  98.953 280.326  0.00  0.00           C
ATOM   1616  B   BEA A1616     209.759 100.057 279.984  0.00  0.00           C
ATOM   1617  B   BEA A1617     209.360 102.213 279.158  0.00  0.00           C
ATOM   1618  B   BEA A1618     209.145 103.256 278.701  0.00  0.00           C
ATOM   1619  B   BEA A1619     208.925 104.263 278.230  0.00  0.00           C
ATOM   1620  B   BEA A1620     208.692 105.282 277.730  0.00  0.00           C
ATOM   1621  B   BEA A1621     208.448 106.303 277.206  0.00  0.00           C
ATOM   1622  B   BEA A1622     208.197 107.316 276.668  0.00  0.00           C
ATOM   1623  B   BEA A1623     207.960 108.240 276.161  0.00  0.00           C
ATOM   1624  B   BEA A1624     207.683 109.282 275.574  0.00  0.00           C
ATOM   1625  B   BEA A1625     207.426 110.220 275.033  0.00  0.00           C
ATOM   1626  B   BEA A1626     207.152 111.195 274.458  0.00  0.00           C
ATOM   1627  B   BEA A1627     206.882 112.128 273.897  0.00  0.00           C
ATOM   1628  B   BEA A1628     206.597 113.091 273.308  0.00  0.00           C
ATOM   1629  B   BEA A1629     206.295 114.082 272.692  0.00  0.00           C
ATOM   1630  B   BEA A1630     206.003 115.018 272.101  0.00  0.00           C
ATOM   1631  B   BEA A1631     205.697 115.977 271.488  0.00  0.00           C
ATOM   1632  B   BEA A1632     205.404 116.875 270.906  0.00  0.00           C
ATOM   1633  B   BEA A1633     205.098 117.789 270.307  0.00  0.00           C
ATOM   1634  B   BEA A1634     204.781 118.719 269.691  0.00  0.00           C
ATOM   1635  B   BEA A1635     204.452 119.663 269.059  0.00  0.00           C
ATOM   1636  B   BEA A1636     204.111 120.618 268.414  0.00  0.00           C
ATOM   1637  B   BEA A1637     203.789 121.502 267.811  0.00  0.00           C
ATOM   1638  B   BEA A1638     203.458 122.393 267.197  0.00  0.00           C
ATOM   1639  B   BEA A1639     203.085 123.374 266.516  0.00  0.00           C
ATOM   1640  B   BEA A1640     202.734 124.278 265.884  0.00  0.00           C
ATOM   1641  B   BEA A1641     202.407 125.104 265.301  0.00  0.00           C
ATOM   1642  B   BEA A1642     202.038 126.015 264.655  0.00  0.00           C
ATOM   1643  B   BEA A1643     201.661 126.928 264.003  0.00  0.00           C
ATOM   1644  B   BEA A1644     201.275 127.840 263.346  0.00  0.00           C
ATOM   1645  B   BEA A1645     200.917 128.670 262.746  0.00  0.00           C
ATOM   1646  B   BEA A1646     200.517 129.578 262.084  0.00  0.00           C
ATOM   1647  B   BEA A1647     200.109 130.483 261.420  0.00  0.00           C
ATOM   1648  B   BEA A1648     199.731 131.303 260.816  0.00  0.00           C
ATOM   1649  B   BEA A1649     199.310 132.197 260.154  0.00  0.00           C
ATOM   1650  B   BEA A1650     198.882 133.083 259.493  0.00  0.00           C
ATOM   1651  B   BEA A1651     198.448 133.960 258.835  0.00  0.00           C
ATOM   1652  B   BEA A1652     198.049 134.750 258.241  0.00  0.00           C
ATOM   1653  B   BEA A1653     197.605 135.606 257.592  0.00  0.00           C
ATOM   1654  B   BEA A1654     197.156 136.451 256.950  0.00  0.00           C
ATOM   1655  B   BEA A1655     196.662 137.357 256.257  0.00  0.00           C
ATOM   1656  B   BEA A1656     196.204 138.172 255.631  0.00  0.00           C
ATOM   1657  B   BEA A1657     195.744 138.972 255.014  0.00  0.00           C
ATOM   1658  B   BEA A1658     195.238 139.827 254.351  0.00  0.00           C
ATOM   1659  B   BEA A1659     194.728 140.661 253.700  0.00  0.00           C
ATOM   1660  B   BEA A1660     194.217 141.474 253.063  0.00  0.00           C
ATOM   1661  B   BEA A1661     193.704 142.265 252.441  0.00  0.00           C
ATOM   1662  B   BEA A1662     192.022 144.684 250.521  0.00  0.00           C
ATOM   1663  B   BEA A1663     190.856 146.210 249.294  0.00  0.00           C
ATOM   1664  B   BEA A1664     190.252 146.953 248.692  0.00  0.00           C
ATOM   1665  B   BEA A1665     188.958 148.439 247.479  0.00  0.00           C
ATOM   1666  B   BEA A1666     188.268 149.173 246.875  0.00  0.00           C
ATOM   1667  B   BEA A1667     187.533 149.909 246.264  0.00  0.00           C
ATOM   1668  B   BEA A1668     186.806 150.594 245.693  0.00  0.00           C
ATOM   1669  B   BEA A1669     186.036 151.271 245.124  0.00  0.00           C
ATOM   1670  B   BEA A1670     185.278 151.890 244.600  0.00  0.00           C
ATOM   1671  B   BEA A1671     184.426 152.530 244.053  0.00  0.00           C
ATOM   1672  B   BEA A1672     183.588 153.101 243.560  0.00  0.00           C
ATOM   1673  B   BEA A1673     182.712 153.638 243.090  0.00  0.00           C
ATOM   1674  B   BEA A1674     181.743 154.161 242.626  0.00  0.00           C
ATOM   1675  B   BEA A1675     180.792 154.601 242.228  0.00  0.00           C
ATOM   1676  B   BEA A1676     179.745 155.003 241.854  0.00  0.00           C
ATOM   1677  B   BEA A1677     178.655 155.330 241.538  0.00  0.00           C
ATOM   1678  B   BEA A1678     177.576 155.562 241.297  0.00  0.00           C
ATOM   1679  B   BEA A1679     176.439 155.708 241.123  0.00  0.00           C
ATOM   1680  B   BEA A1680     175.292 155.753 241.029  0.00  0.00           C
ATOM   1681  B   BEA A1681     174.122 155.693 241.019  0.00  0.00           C
ATOM   1682  B   BEA A1682     172.976 155.532 241.093  0.00  0.00           C
ATOM   1683  B   BEA A1683     171.843 155.272 241.247  0.00  0.00           C
ATOM   1684  B   BEA A1684     170.782 154.941 241.464  0.00  0.00           C
ATOM   1685  B   BEA A1685     169.729 154.536 241.741  0.00  0.00           C
ATOM   1686  B   BEA A1686     168.691 154.069 242.070  0.00  0.00           C
ATOM   1687  B   BEA A1687     167.736 153.584 242.416  0.00  0.00           C
ATOM   1688  B   BEA A1688     166.807 153.067 242.788  0.00  0.00           C
ATOM   1689  B   BEA A1689     164.980 151.934 243.611  0.00  0.00           C
ATOM   1690  B   BEA A1690     163.178 150.689 244.520  0.00  0.00           C
ATOM   1691  B   BEA A1691     162.312 150.053 244.984  0.00  0.00           C
ATOM   1692  B   BEA A1692     161.496 149.435 245.435  0.00  0.00           C
ATOM   1693  B   BEA A1693     160.665 148.789 245.905  0.00  0.00           C
ATOM   1694  B   BEA A1694     159.823 148.119 246.392  0.00  0.00           C
ATOM   1695  B   BEA A1695     158.180 146.777 247.363  0.00  0.00           C
ATOM   1696  B   BEA A1696     157.382 146.112 247.840  0.00  0.00           C
ATOM   1697  B   BEA A1697     156.581 145.439 248.322  0.00  0.00           C
ATOM   1698  B   BEA A1698     155.777 144.761 248.805  0.00  0.00           C
ATOM   1699  B   BEA A1699     154.974 144.080 249.286  0.00  0.00           C
ATOM   1700  B   BEA A1700     154.172 143.400 249.763  0.00  0.00           C
ATOM   1701  B   BEA A1701     153.374 142.724 250.233  0.00  0.00           C
ATOM   1702  B   BEA A1702     152.581 142.057 250.694  0.00  0.00           C
ATOM   1703  B   BEA A1703     151.728 141.345 251.180  0.00  0.00           C
ATOM   1704  B   BEA A1704     150.951 140.703 251.613  0.00  0.00           C
ATOM   1705  B   BEA A1705     150.118 140.026 252.064  0.00  0.00           C
ATOM   1706  B   BEA A1706     149.233 139.319 252.527  0.00  0.00           C
ATOM   1707  B   BEA A1707     148.429 138.692 252.931  0.00  0.00           C
ATOM   1708  B   BEA A1708     147.579 138.045 253.338  0.00  0.00           C
ATOM   1709  B   BEA A1709     145.814 136.771 254.109  0.00  0.00           C
ATOM   1710  B   BEA A1710     144.843 136.115 254.484  0.00  0.00           C
ATOM   1711  B   BEA A1711     143.906 135.518 254.807  0.00  0.00           C
ATOM   1712  B   BEA A1712     142.941 134.945 255.096  0.00  0.00           C
ATOM   1713  B   BEA A1713     141.956 134.408 255.343  0.00  0.00           C
ATOM   1714  B   BEA A1714     139.877 133.457 255.674  0.00  0.00           C
ATOM   1715  B   BEA A1715     138.792 133.074 255.732  0.00  0.00           C
ATOM   1716  B   BEA A1716     137.697 132.777 255.699  0.00  0.00           C
ATOM   1717  B   BEA A1717     135.433 132.496 255.301  0.00  0.00           C
ATOM   1718  B   BEA A1718     134.344 132.544 254.927  0.00  0.00           C
ATOM   1719  B   BEA A1719     133.291 132.719 254.438  0.00  0.00           C
ATOM   1720  B   BEA A1720     132.370 132.988 253.897  0.00  0.00           C
ATOM   1721  B   BEA A1721     130.549 133.715 252.592  0.00  0.00           C
ATOM   1722  B   BEA A1722     129.645 134.053 251.915  0.00  0.00           C
ATOM   1723  B   BEA A1723     128.744 134.309 251.271  0.00  0.00           C
ATOM   1724  B   BEA A1724     127.773 134.462 250.641  0.00  0.00           C
ATOM   1725  B   BEA A1725     126.778 134.469 250.081  0.00  0.00           C
ATOM   1726  B   BEA A1726     125.734 134.310 249.596  0.00  0.00           C
ATOM   1727  B   BEA A1727     124.734 134.009 249.222  0.00  0.00           C
ATOM   1728  B   BEA A1728     122.742 132.953 248.690  0.00  0.00           C
ATOM   1729  B   BEA A1729     121.909 132.108 248.598  0.00  0.00           C
ATOM   1730  B   BEA A1730     122.173 130.066 249.189  0.00  0.00           C
ATOM   1731  B   BEA A1731     122.885 129.317 249.585  0.00  0.00           C
ATOM   1732  B   BEA A1732     123.772 128.581 250.001  0.00  0.00           C
ATOM   1733  B   BEA A1733     124.599 127.965 250.341  0.00  0.00           C
ATOM   1734  B   BEA A1734     125.552 127.278 250.682  0.00  0.00           C
ATOM   1735  B   BEA A1735     126.406 126.656 250.936  0.00  0.00           C
ATOM   1736  B   BEA A1736     127.374 125.933 251.163  0.00  0.00           C
ATOM   1737  B   BEA A1737     128.231 125.278 251.308  0.00  0.00           C
ATOM   1738  B   BEA A1738     129.197 124.521 251.404  0.00  0.00           C
ATOM   1739  B   BEA A1739     130.058 123.828 251.428  0.00  0.00           C
ATOM   1740  B   BEA A1740     131.827 122.351 251.285  0.00  0.00           C
ATOM   1741  B   BEA A1741     134.348 120.103 250.587  0.00  0.00           C
ATOM   1742  B   BEA A1742     135.185 119.315 250.214  0.00  0.00           C
ATOM   1743  B   BEA A1743     135.942 118.582 249.808  0.00  0.00           C
ATOM   1744  B   BEA A1744     137.407 117.103 248.828  0.00  0.00           C
ATOM   1745  B   BEA A1745     138.116 116.356 248.253  0.00  0.00           C
ATOM   1746  B   BEA A1746     138.758 115.660 247.670  0.00  0.00           C
ATOM   1747  B   BEA A1747     139.437 114.902 246.984  0.00  0.00           C
ATOM   1748  B   BEA A1748     140.052 114.195 246.298  0.00  0.00           C
ATOM   1749  B   BEA A1749     140.607 113.538 245.621  0.00  0.00           C
ATOM   1750  B   BEA A1750     141.195 112.820 244.839  0.00  0.00           C
ATOM   1751  B   BEA A1751     141.725 112.153 244.072  0.00  0.00           C
ATOM   1752  B   BEA A1752     142.243 111.482 243.262  0.00  0.00           C
ATOM   1753  B   BEA A1753     142.706 110.862 242.481  0.00  0.00           C
ATOM   1754  B   BEA A1754     143.197 110.183 241.589  0.00  0.00           C
ATOM   1755  B   BEA A1755     143.635 109.555 240.732  0.00  0.00           C
ATOM   1756  B   BEA A1756     144.060 108.926 239.840  0.00  0.00           C
ATOM   1757  B   BEA A1757     144.437 108.348 238.993  0.00  0.00           C
ATOM   1758  B   BEA A1758     144.836 107.715 238.035  0.00  0.00           C
ATOM   1759  B   BEA A1759     145.188 107.134 237.129  0.00  0.00           C
ATOM   1760  B   BEA A1760     145.527 106.553 236.196  0.00  0.00           C
ATOM   1761  B   BEA A1761     145.852 105.972 235.236  0.00  0.00           C
ATOM   1762  B   BEA A1762     146.164 105.392 234.251  0.00  0.00           C
ATOM   1763  B   BEA A1763     146.436 104.864 233.333  0.00  0.00           C
ATOM   1764  B   BEA A1764     146.719 104.286 232.303  0.00  0.00           C
ATOM   1765  B   BEA A1765     146.965 103.762 231.345  0.00  0.00           C
ATOM   1766  B   BEA A1766     147.197 103.239 230.370  0.00  0.00           C
ATOM   1767  B   BEA A1767     147.416 102.719 229.379  0.00  0.00           C
ATOM   1768  B   BEA A1768     147.622 102.203 228.373  0.00  0.00           C
ATOM   1769  B   BEA A1769     147.813 101.690 227.354  0.00  0.00           C
ATOM   1770  B   BEA A1770     147.990 101.181 226.323  0.00  0.00           C
ATOM   1771  B   BEA A1771     148.301 100.179 224.229  0.00  0.00           C
ATOM   1772  B   BEA A1772     148.434  99.686 223.169  0.00  0.00           C
ATOM   1773  B   BEA A1773     148.553  99.199 222.103  0.00  0.00           C
ATOM   1774  B   BEA A1774     148.656  98.719 221.033  0.00  0.00           C
ATOM   1775  B   BEA A1775     148.736  98.290 220.060  0.00  0.00           C
ATOM   1776  B   BEA A1776     148.810  97.823 218.984  0.00  0.00           C
ATOM   1777  B   BEA A1777     148.870  97.365 217.907  0.00  0.00           C
ATOM   1778  B   BEA A1778     148.914  96.914 216.832  0.00  0.00           C
ATOM   1779  B   BEA A1779     148.942  96.473 215.759  0.00  0.00           C
ATOM   1780  B   BEA A1780     148.956  96.040 214.690  0.00  0.00           C
ATOM   1781  B   BEA A1781     148.955  95.617 213.627  0.00  0.00           C
ATOM   1782  B   BEA A1782     148.939  95.203 212.571  0.00  0.00           C
ATOM   1783  B   BEA A1783     148.859  94.369 210.385  0.00  0.00           C
ATOM   1784  B   BEA A1784     148.792  93.950 209.260  0.00  0.00           C
ATOM   1785  B   BEA A1785     148.709  93.544 208.150  0.00  0.00           C
ATOM   1786  B   BEA A1786     148.619  93.187 207.155  0.00  0.00           C
ATOM   1787  B   BEA A1787     148.494  92.772 205.980  0.00  0.00           C
ATOM   1788  B   BEA A1788     148.364  92.406 204.924  0.00  0.00           C
ATOM   1789  B   BEA A1789     148.219  92.054 203.890  0.00  0.00           C
ATOM   1790  B   BEA A1790     147.853  91.331 201.705  0.00  0.00           C
ATOM   1791  B   BEA A1791     147.628  90.965 200.564  0.00  0.00           C
ATOM   1792  B   BEA A1792     147.405  90.645 199.546  0.00  0.00           C
ATOM   1793  B   BEA A1793     147.147  90.315 198.473  0.00  0.00           C
ATOM   1794  B   BEA A1794     146.850  89.979 197.350  0.00  0.00           C
ATOM   1795  B   BEA A1795     146.535  89.663 196.270  0.00  0.00           C
ATOM   1796  B   BEA A1796     146.205  89.369 195.236  0.00  0.00           C
ATOM   1797  B   BEA A1797     145.832  89.074 194.167  0.00  0.00           C
ATOM   1798  B   BEA A1798     145.443  88.803 193.152  0.00  0.00           C
ATOM   1799  B   BEA A1799     145.009  88.536 192.115  0.00  0.00           C
ATOM   1800  B   BEA A1800     144.525  88.276 191.067  0.00  0.00           C
ATOM   1801  B   BEA A1801     144.026  88.045 190.086  0.00  0.00           C
ATOM   1802  B   BEA A1802     143.437  87.811 189.042  0.00  0.00           C
ATOM   1803  B   BEA A1803     142.832  87.610 188.080  0.00  0.00           C
ATOM   1804  B   BEA A1804     142.171  87.430 187.141  0.00  0.00           C
ATOM   1805  B   BEA A1805     141.496  87.283 186.289  0.00  0.00           C
ATOM   1806  B   BEA A1806     140.715  87.152 185.423  0.00  0.00           C
ATOM   1807  B   BEA A1807     139.868  87.054 184.612  0.00  0.00           C
ATOM   1808  B   BEA A1808     139.000  86.994 183.904  0.00  0.00           C
ATOM   1809  B   BEA A1809     138.000  86.970 183.227  0.00  0.00           C
ATOM   1810  B   BEA A1810     137.022  86.988 182.694  0.00  0.00           C
ATOM   1811  B   BEA A1811     134.810  87.158 181.899  0.00  0.00           C
ATOM   1812  B   BEA A1812     133.741  87.295 181.690  0.00  0.00           C
ATOM   1813  B   BEA A1813     132.541  87.484 181.565  0.00  0.00           C
ATOM   1814  B   BEA A1814     131.411  87.691 181.537  0.00  0.00           C
ATOM   1815  B   BEA A1815     130.292  87.919 181.581  0.00  0.00           C
ATOM   1816  B   BEA A1816     129.191  88.164 181.685  0.00  0.00           C
ATOM   1817  B   BEA A1817     128.042  88.438 181.849  0.00  0.00           C
ATOM   1818  B   BEA A1818     126.926  88.721 182.055  0.00  0.00           C
ATOM   1819  B   BEA A1819     125.849  89.009 182.293  0.00  0.00           C
ATOM   1820  B   BEA A1820     124.744  89.317 182.571  0.00  0.00           C
ATOM   1821  B   BEA A1821     123.691  89.622 182.864  0.00  0.00           C
ATOM   1822  B   BEA A1822     122.620  89.942 183.187  0.00  0.00           C
ATOM   1823  B   BEA A1823     121.613  90.252 183.509  0.00  0.00           C
ATOM   1824  B   BEA A1824     120.522  90.596 183.877  0.00  0.00           C
ATOM   1825  B   BEA A1825     119.504  90.925 184.233  0.00  0.00           C
ATOM   1826  B   BEA A1826     118.412  91.285 184.627  0.00  0.00           C
ATOM   1827  B   BEA A1827     117.402  91.625 185.000  0.00  0.00           C
ATOM   1828  B   BEA A1828     116.403  91.966 185.373  0.00  0.00           C
ATOM   1829  B   BEA A1829     115.346  92.333 185.771  0.00  0.00           C
ATOM   1830  B   BEA A1830     114.311  92.697 186.161  0.00  0.00           C
ATOM   1831  B   BEA A1831     113.303  93.056 186.536  0.00  0.00           C
ATOM   1832  B   BEA A1832     112.256  93.433 186.920  0.00  0.00           C
ATOM   1833  B   BEA A1833     111.242  93.802 187.283  0.00  0.00           C
ATOM   1834  B   BEA A1834     110.191  94.188 187.650  0.00  0.00           C
ATOM   1835  B   BEA A1835     109.171  94.567 187.995  0.00  0.00           C
ATOM   1836  B   BEA A1836     108.114  94.963 188.341  0.00  0.00           C
ATOM   1837  B   BEA A1837     107.085  95.352 188.665  0.00  0.00           C
ATOM   1838  B   BEA A1838     106.082  95.735 188.966  0.00  0.00           C
ATOM   1839  B   BEA A1839     105.037  96.136 189.265  0.00  0.00           C
ATOM   1840  B   BEA A1840     102.882  96.972 189.824  0.00  0.00           C
ATOM   1841  B   BEA A1841     101.832  97.383 190.066  0.00  0.00           C
ATOM   1842  B   BEA A1842     100.794  97.791 190.285  0.00  0.00           C
ATOM   1843  B   BEA A1843      99.767  98.196 190.481  0.00  0.00           C
ATOM   1844  B   BEA A1844      98.683  98.625 190.663  0.00  0.00           C
ATOM   1845  B   BEA A1845      96.519  99.481 190.950  0.00  0.00           C
ATOM   1846  B   BEA A1846      95.495  99.886 191.049  0.00  0.00           C
ATOM   1847  B   BEA A1847      94.398 100.319 191.129  0.00  0.00           C
ATOM   1848  B   BEA A1848      93.289 100.755 191.181  0.00  0.00           C
ATOM   1849  B   BEA A1849      92.228 101.171 191.205  0.00  0.00           C
ATOM   1850  B   BEA A1850      91.146 101.593 191.204  0.00  0.00           C
ATOM   1851  B   BEA A1851      90.108 101.996 191.177  0.00  0.00           C
ATOM   1852  B   BEA A1852      88.976 102.432 191.122  0.00  0.00           C
ATOM   1853  B   BEA A1853      87.950 102.825 191.048  0.00  0.00           C
ATOM   1854  B   BEA A1854      86.823 103.253 190.943  0.00  0.00           C
ATOM   1855  B   BEA A1855      85.802 103.637 190.825  0.00  0.00           C
ATOM   1856  B   BEA A1856      84.675 104.058 190.672  0.00  0.00           C
ATOM   1857  B   BEA A1857      83.653 104.436 190.513  0.00  0.00           C
ATOM   1858  B   BEA A1858      82.520 104.852 190.315  0.00  0.00           C
ATOM   1859  B   BEA A1859      81.495 105.224 190.118  0.00  0.00           C
ATOM   1860  B   BEA A1860      80.431 105.607 189.896  0.00  0.00           C
ATOM   1861  B   BEA A1861      78.254 106.378 189.389  0.00  0.00           C
ATOM   1862  B   BEA A1862      77.222 106.738 189.126  0.00  0.00           C
ATOM   1863  B   BEA A1863      76.149 107.109 188.838  0.00  0.00           C
ATOM   1864  B   BEA A1864      75.117 107.462 188.548  0.00  0.00           C
ATOM   1865  B   BEA A1865      74.044 107.825 188.234  0.00  0.00           C
ATOM   1866  B   BEA A1866      73.015 108.170 187.921  0.00  0.00           C
ATOM   1867  B   BEA A1867      71.945 108.526 187.585  0.00  0.00           C
ATOM   1868  B   BEA A1868      70.924 108.862 187.253  0.00  0.00           C
ATOM   1869  B   BEA A1869      69.864 109.208 186.899  0.00  0.00           C
ATOM   1870  B   BEA A1870      68.762 109.564 186.521  0.00  0.00           C
ATOM   1871  B   BEA A1871      67.714 109.899 186.153  0.00  0.00           C
ATOM   1872  B   BEA A1872      66.725 110.213 185.798  0.00  0.00           C
ATOM   1873  B   BEA A1873      65.698 110.535 185.422  0.00  0.00           C
ATOM   1874  B   BEA A1874      63.542 111.207 184.611  0.00  0.00           C
ATOM   1875  B   BEA A1875      62.535 111.520 184.228  0.00  0.00           C
ATOM   1876  B   BEA A1876      61.525 111.837 183.842  0.00  0.00           C
ATOM   1877  B   BEA A1877      60.423 112.189 183.423  0.00  0.00           C
ATOM   1878  B   BEA A1878      59.444 112.509 183.054  0.00  0.00           C
ATOM   1879  B   BEA A1879      57.401 113.207 182.305  0.00  0.00           C
ATOM   1880  B   BEA A1880      56.374 113.582 181.946  0.00  0.00           C
ATOM   1881  B   BEA A1881      55.254 114.015 181.573  0.00  0.00           C
ATOM   1882  B   BEA A1882      54.251 114.434 181.264  0.00  0.00           C
ATOM   1883  B   BEA A1883      53.231 114.901 180.984  0.00  0.00           C
ATOM   1884  B   BEA A1884      52.253 115.406 180.763  0.00  0.00           C
ATOM   1885  B   BEA A1885      50.339 116.750 180.635  0.00  0.00           C
ATOM   1886  B   BEA A1886      49.682 117.588 180.917  0.00  0.00           C
ATOM   1887  B   BEA A1887      49.454 118.530 181.581  0.00  0.00           C
ATOM   1888  B   BEA A1888      49.669 119.294 182.392  0.00  0.00           C
ATOM   1889  B   BEA A1889      50.089 119.924 183.225  0.00  0.00           C
ATOM   1890  B   BEA A1890      50.601 120.506 184.074  0.00  0.00           C
ATOM   1891  B   BEA A1891      51.165 121.084 184.944  0.00  0.00           C
ATOM   1892  B   BEA A1892      51.742 121.674 185.818  0.00  0.00           C
ATOM   1893  B   BEA A1893      52.256 122.248 186.617  0.00  0.00           C
ATOM   1894  B   BEA A1894      52.730 122.908 187.429  0.00  0.00           C
ATOM   1895  B   BEA A1895      53.051 123.728 188.208  0.00  0.00           C
ATOM   1896  B   BEA A1896      52.863 124.749 188.686  0.00  0.00           C
ATOM   1897  B   BEA A1897      52.103 125.615 188.609  0.00  0.00           C
ATOM   1898  B   BEA A1898      51.231 126.259 188.332  0.00  0.00           C
ATOM   1899  B   BEA A1899      49.302 127.325 187.619  0.00  0.00           C
ATOM   1900  B   BEA A1900      48.280 127.795 187.269  0.00  0.00           C
ATOM   1901  B   BEA A1901      47.250 128.229 186.981  0.00  0.00           C
ATOM   1902  B   BEA A1902      46.198 128.640 186.814  0.00  0.00           C
ATOM   1903  B   BEA A1903      45.143 129.026 186.943  0.00  0.00           C
ATOM   1904  B   BEA A1904      44.417 129.283 187.788  0.00  0.00           C
ATOM   1905  B   BEA A1905      44.252 129.361 188.899  0.00  0.00           C
ATOM   1906  B   BEA A1906      44.292 129.397 190.063  0.00  0.00           C
ATOM   1907  B   BEA A1907      44.552 129.527 192.358  0.00  0.00           C
ATOM   1908  B   BEA A1908      44.668 129.703 193.544  0.00  0.00           C
ATOM   1909  B   BEA A1909      44.682 130.014 194.625  0.00  0.00           C
ATOM   1910  B   BEA A1910      44.530 130.547 195.638  0.00  0.00           C
ATOM   1911  B   BEA A1911      44.186 131.291 196.454  0.00  0.00           C
ATOM   1912  B   BEA A1912      43.692 132.155 197.003  0.00  0.00           C
ATOM   1913  B   BEA A1913      43.090 133.085 197.322  0.00  0.00           C
ATOM   1914  B   BEA A1914      42.407 134.050 197.457  0.00  0.00           C
ATOM   1915  B   BEA A1915      41.734 134.940 197.448  0.00  0.00           C
ATOM   1916  B   BEA A1916      41.004 135.852 197.332  0.00  0.00           C
ATOM   1917  B   BEA A1917      40.238 136.759 197.124  0.00  0.00           C
ATOM   1918  B   BEA A1918      39.522 137.568 196.867  0.00  0.00           C
ATOM   1919  B   BEA A1919      38.746 138.403 196.534  0.00  0.00           C
ATOM   1920  B   BEA A1920      37.989 139.180 196.162  0.00  0.00           C
ATOM   1921  B   BEA A1921      37.193 139.956 195.730  0.00  0.00           C
ATOM   1922  B   BEA A1922      36.441 140.654 195.287  0.00  0.00           C
ATOM   1923  B   BEA A1923      35.667 141.332 194.800  0.00  0.00           C
ATOM   1924  B   BEA A1924      34.880 141.981 194.274  0.00  0.00           C
ATOM   1925  B   BEA A1925      34.087 142.592 193.717  0.00  0.00           C
ATOM   1926  B   BEA A1926      33.294 143.155 193.133  0.00  0.00           C
ATOM   1927  B   BEA A1927      32.434 143.712 192.471  0.00  0.00           C
ATOM   1928  B   BEA A1928      31.589 144.196 191.792  0.00  0.00           C
ATOM   1929  B   BEA A1929      30.767 144.603 191.106  0.00  0.00           C
ATOM   1930  B   BEA A1930      29.975 144.927 190.420  0.00  0.00           C
ATOM   1931  B   BEA A1931      29.147 145.187 189.676  0.00  0.00           C
ATOM   1932  B   BEA A1932      27.426 145.402 188.035  0.00  0.00           C
ATOM   1933  B   BEA A1933      25.859 145.075 186.409  0.00  0.00           C
ATOM   1934  B   BEA A1934      25.149 144.700 185.620  0.00  0.00           C
ATOM   1935  B   BEA A1935      24.476 144.187 184.840  0.00  0.00           C
ATOM   1936  B   BEA A1936      23.836 143.538 184.066  0.00  0.00           C
ATOM   1937  B   BEA A1937      23.275 142.819 183.358  0.00  0.00           C
ATOM   1938  B   BEA A1938      22.784 142.056 182.715  0.00  0.00           C
ATOM   1939  B   BEA A1939      22.318 141.197 182.083  0.00  0.00           C
ATOM   1940  B   BEA A1940      21.881 140.248 181.468  0.00  0.00           C
ATOM   1941  B   BEA A1941      21.506 139.303 180.923  0.00  0.00           C
ATOM   1942  B   BEA A1942      21.159 138.294 180.402  0.00  0.00           C
ATOM   1943  B   BEA A1943      20.869 137.326 179.951  0.00  0.00           C
ATOM   1944  B   BEA A1944      20.604 136.318 179.528  0.00  0.00           C
ATOM   1945  B   BEA A1945      20.365 135.281 179.136  0.00  0.00           C
ATOM   1946  B   BEA A1946      20.136 134.120 178.748  0.00  0.00           C
ATOM   1947  B   BEA A1947      19.955 133.050 178.433  0.00  0.00           C
ATOM   1948  B   BEA A1948      19.802 131.982 178.160  0.00  0.00           C
ATOM   1949  B   BEA A1949      19.666 130.821 177.910  0.00  0.00           C
ATOM   1950  B   BEA A1950      19.561 129.685 177.713  0.00  0.00           C
ATOM   1951  B   BEA A1951      19.487 128.586 177.570  0.00  0.00           C
ATOM   1952  B   BEA A1952      19.438 127.437 177.473  0.00  0.00           C
ATOM   1953  B   BEA A1953      19.419 126.258 177.437  0.00  0.00           C
ATOM   1954  B   BEA A1954      19.490 123.912 177.600  0.00  0.00           C
ATOM   1955  B   BEA A1955      19.586 122.799 177.821  0.00  0.00           C
ATOM   1956  B   BEA A1956      19.734 121.690 178.175  0.00  0.00           C
ATOM   1957  B   BEA A1957      19.930 120.698 178.658  0.00  0.00           C
ATOM   1958  B   BEA A1958      20.195 119.784 179.334  0.00  0.00           C
ATOM   1959  B   BEA A1959      20.508 119.075 180.158  0.00  0.00           C
ATOM   1960  B   BEA A1960      20.883 118.566 181.181  0.00  0.00           C
ATOM   1961  B   BEA A1961      21.258 118.322 182.239  0.00  0.00           C
ATOM   1962  B   BEA A1962      21.624 118.257 183.322  0.00  0.00           C
ATOM   1963  B   BEA A1963      21.960 118.287 184.419  0.00  0.00           C
ATOM   1964  B   BEA A1964      22.237 118.354 185.558  0.00  0.00           C
ATOM   1965  B   BEA A1965      22.324 118.348 186.711  0.00  0.00           C
ATOM   1966  B   BEA A1966      21.674 117.924 187.433  0.00  0.00           C
ATOM   1967  B   BEA A1967      20.669 117.369 187.306  0.00  0.00           C
ATOM   1968  B   BEA A1968      19.697 116.881 186.957  0.00  0.00           C
ATOM   1969  B   BEA A1969      18.734 116.435 186.537  0.00  0.00           C
ATOM   1970  B   BEA A1970      17.710 115.996 186.063  0.00  0.00           C
ATOM   1971  B   BEA A1971      16.785 115.632 185.631  0.00  0.00           C
ATOM   1972  B   BEA A1972      15.759 115.262 185.165  0.00  0.00           C
ATOM   1973  B   BEA A1973      14.747 114.934 184.731  0.00  0.00           C
ATOM   1974  B   BEA A1974      13.681 114.629 184.310  0.00  0.00           C
ATOM   1975  B   BEA A1975      12.579 114.360 183.926  0.00  0.00           C
ATOM   1976  B   BEA A1976      11.559 114.155 183.624  0.00  0.00           C
ATOM   1977  B   BEA A1977      10.434 113.983 183.363  0.00  0.00           C
ATOM   1978  B   BEA A1978       9.316 113.873 183.189  0.00  0.00           C
ATOM   1979  B   BEA A1979       8.110 113.830 183.114  0.00  0.00           C
ATOM   1980  B   BEA A1980       6.921 113.876 183.172  0.00  0.00           C
ATOM   1981  B   BEA A1981       5.842 114.003 183.360  0.00  0.00           C
ATOM   1982  B   BEA A1982       4.773 114.212 183.679  0.00  0.00           C
ATOM   1983  B   BEA A1983       3.669 114.487 184.106  0.00  0.00           C
ATOM   1984  B   BEA A1984       2.704 114.749 184.514  0.00  0.00           C
ATOM   1985  B   BEA A1985       1.608 115.017 184.938  0.00  0.00           C
ATOM   1986  B   BEA A1986       0.478 115.107 185.094  0.00  0.00           C
ATOM   1987  B   BEA A1987      -0.201 114.617 184.357  0.00  0.00           C
ATOM   1988  B   BEA A1988      -0.302 113.960 183.404  0.00  0.00           C
ATOM   1989  B   BEA A1989       0.134 112.513 181.728  0.00  0.00           C
ATOM   1990  B   BEA A1990       0.910 111.771 181.675  0.00  0.00           C
ATOM   1991  B   BEA A1991       1.720 111.528 182.446  0.00  0.00           C
ATOM   1992  B   BEA A1992       2.398 111.536 183.350  0.00  0.00           C
ATOM   1993  B   BEA A1993       3.054 111.675 184.339  0.00  0.00           C
ATOM   1994  B   BEA A1994       3.666 111.904 185.315  0.00  0.00           C
ATOM   1995  B   BEA A1995       4.248 112.204 186.257  0.00  0.00           C
ATOM   1996  B   BEA A1996       5.423 113.071 188.094  0.00  0.00           C
ATOM   1997  B   BEA A1997       6.008 113.655 188.904  0.00  0.00           C
ATOM   1998  B   BEA A1998       6.586 114.369 189.565  0.00  0.00           C
ATOM   1999  B   BEA A1999       7.154 115.270 189.973  0.00  0.00           C
ATOM   2000  B   BEA A2000       7.629 116.276 190.052  0.00  0.00           C
ATOM   2001  B   BEA A2001       7.988 117.348 189.888  0.00  0.00           C
ATOM   2002  B   BEA A2002       8.213 118.457 189.584  0.00  0.00           C
ATOM   2003  B   BEA A2003       8.290 119.620 189.227  0.00  0.00           C
ATOM   2004  B   BEA A2004       8.241 120.676 188.921  0.00  0.00           C
ATOM   2005  B   BEA A2005       8.111 121.794 188.642  0.00  0.00           C
ATOM   2006  B   BEA A2006       7.952 122.910 188.440  0.00  0.00           C
ATOM   2007  B   BEA A2007       7.804 124.115 188.336  0.00  0.00           C
ATOM   2008  B   BEA A2008       7.719 125.197 188.354  0.00  0.00           C
ATOM   2009  B   BEA A2009       7.678 126.394 188.487  0.00  0.00           C
ATOM   2010  B   BEA A2010       7.684 127.479 188.703  0.00  0.00           C
ATOM   2011  B   BEA A2011       7.731 128.609 189.018  0.00  0.00           C
ATOM   2012  B   BEA A2012       7.813 129.704 189.405  0.00  0.00           C
ATOM   2013  B   BEA A2013       7.924 130.761 189.850  0.00  0.00           C
ATOM   2014  B   BEA A2014       8.060 131.777 190.341  0.00  0.00           C
ATOM   2015  B   BEA A2015       8.228 132.828 190.912  0.00  0.00           C
ATOM   2016  B   BEA A2016       8.608 134.778 192.127  0.00  0.00           C
ATOM   2017  B   BEA A2017       8.811 135.669 192.748  0.00  0.00           C
ATOM   2018  B   BEA A2018       9.036 136.582 193.424  0.00  0.00           C
ATOM   2019  B   BEA A2019       9.284 137.515 194.156  0.00  0.00           C
ATOM   2020  B   BEA A2020       9.529 138.382 194.873  0.00  0.00           C
ATOM   2021  B   BEA A2021      10.051 140.076 196.370  0.00  0.00           C
ATOM   2022  B   BEA A2022      10.324 140.899 197.143  0.00  0.00           C
ATOM   2023  B   BEA A2023      10.583 141.648 197.872  0.00  0.00           C
ATOM   2024  B   BEA A2024      11.169 143.248 199.510  0.00  0.00           C
ATOM   2025  B   BEA A2025      11.466 144.015 200.333  0.00  0.00           C
ATOM   2026  B   BEA A2026      11.773 144.783 201.183  0.00  0.00           C
ATOM   2027  B   BEA A2027      12.058 145.474 201.968  0.00  0.00           C
ATOM   2028  B   BEA A2028      12.385 146.244 202.866  0.00  0.00           C
ATOM   2029  B   BEA A2029      12.686 146.934 203.692  0.00  0.00           C
ATOM   2030  B   BEA A2030      12.994 147.623 204.537  0.00  0.00           C
ATOM   2031  B   BEA A2031      13.629 148.990 206.273  0.00  0.00           C
ATOM   2032  B   BEA A2032      13.955 149.667 207.162  0.00  0.00           C
ATOM   2033  B   BEA A2033      14.285 150.337 208.062  0.00  0.00           C
ATOM   2034  B   BEA A2034      14.619 150.999 208.973  0.00  0.00           C
ATOM   2035  B   BEA A2035      14.955 151.653 209.892  0.00  0.00           C
ATOM   2036  B   BEA A2036      15.294 152.298 210.817  0.00  0.00           C
ATOM   2037  B   BEA A2037      15.635 152.933 211.747  0.00  0.00           C
ATOM   2038  B   BEA A2038      15.976 153.556 212.680  0.00  0.00           C
ATOM   2039  B   BEA A2039      16.280 154.100 213.511  0.00  0.00           C
ATOM   2040  B   BEA A2040      16.621 154.699 214.445  0.00  0.00           C
ATOM   2041  B   BEA A2041      16.960 155.284 215.377  0.00  0.00           C
ATOM   2042  B   BEA A2042      17.335 155.918 216.408  0.00  0.00           C
ATOM   2043  B   BEA A2043      17.670 156.472 217.329  0.00  0.00           C
ATOM   2044  B   BEA A2044      18.000 157.009 218.242  0.00  0.00           C
ATOM   2045  B   BEA A2045      18.364 157.588 219.249  0.00  0.00           C
ATOM   2046  B   BEA A2046      18.684 158.089 220.140  0.00  0.00           C
ATOM   2047  B   BEA A2047      19.036 158.626 221.120  0.00  0.00           C
ATOM   2048  B   BEA A2048      19.379 159.142 222.083  0.00  0.00           C
ATOM   2049  B   BEA A2049      19.751 159.686 223.127  0.00  0.00           C
ATOM   2050  B   BEA A2050      20.076 160.153 224.047  0.00  0.00           C
ATOM   2051  B   BEA A2051      20.426 160.644 225.042  0.00  0.00           C
ATOM   2052  B   BEA A2052      20.798 161.152 226.105  0.00  0.00           C
ATOM   2053  B   BEA A2053      21.122 161.583 227.037  0.00  0.00           C
ATOM   2054  B   BEA A2054      21.496 162.067 228.123  0.00  0.00           C
ATOM   2055  B   BEA A2055      21.820 162.474 229.072  0.00  0.00           C
ATOM   2056  B   BEA A2056      22.187 162.918 230.158  0.00  0.00           C
ATOM   2057  B   BEA A2057      22.531 163.318 231.187  0.00  0.00           C
ATOM   2058  B   BEA A2058      22.849 163.674 232.154  0.00  0.00           C
ATOM   2059  B   BEA A2059      23.196 164.041 233.223  0.00  0.00           C
ATOM   2060  B   BEA A2060      23.535 164.378 234.289  0.00  0.00           C
ATOM   2061  B   BEA A2061      23.861 164.677 235.337  0.00  0.00           C
ATOM   2062  B   BEA A2062      24.188 164.946 236.422  0.00  0.00           C
ATOM   2063  B   BEA A2063      24.504 165.168 237.510  0.00  0.00           C
ATOM   2064  B   BEA A2064      24.811 165.332 238.625  0.00  0.00           C
ATOM   2065  B   BEA A2065      25.100 165.412 239.763  0.00  0.00           C
ATOM   2066  B   BEA A2066      25.348 165.366 240.880  0.00  0.00           C
ATOM   2067  B   BEA A2067      25.533 165.120 241.974  0.00  0.00           C
ATOM   2068  B   BEA A2068      25.583 164.500 242.975  0.00  0.00           C
ATOM   2069  B   BEA A2069      25.412 163.520 243.511  0.00  0.00           C
ATOM   2070  B   BEA A2070      25.087 162.412 243.574  0.00  0.00           C
ATOM   2071  B   BEA A2071      24.704 161.339 243.360  0.00  0.00           C
ATOM   2072  B   BEA A2072      24.292 160.303 242.991  0.00  0.00           C
ATOM   2073  B   BEA A2073      23.874 159.319 242.534  0.00  0.00           C
ATOM   2074  B   BEA A2074      23.462 158.359 242.024  0.00  0.00           C
ATOM   2075  B   BEA A2075      23.091 157.396 241.496  0.00  0.00           C
ATOM   2076  B   BEA A2076      22.813 156.441 240.996  0.00  0.00           C
ATOM   2077  B   BEA A2077      22.677 155.427 240.535  0.00  0.00           C
ATOM   2078  B   BEA A2078      22.833 154.296 240.183  0.00  0.00           C
ATOM   2079  B   BEA A2079      23.440 153.296 240.140  0.00  0.00           C
ATOM   2080  B   BEA A2080      24.286 152.591 240.370  0.00  0.00           C
ATOM   2081  B   BEA A2081      25.211 152.029 240.754  0.00  0.00           C
ATOM   2082  B   BEA A2082      26.164 151.532 241.282  0.00  0.00           C
ATOM   2083  B   BEA A2083      26.943 151.114 241.908  0.00  0.00           C
ATOM   2084  B   BEA A2084      27.182 150.665 242.877  0.00  0.00           C
ATOM   2085  B   BEA A2085      26.289 150.438 243.578  0.00  0.00           C
ATOM   2086  B   BEA A2086      25.198 150.293 244.047  0.00  0.00           C
ATOM   2087  B   BEA A2087      24.139 150.149 244.418  0.00  0.00           C
ATOM   2088  B   BEA A2088      23.094 149.966 244.763  0.00  0.00           C
ATOM   2089  B   BEA A2089      21.001 149.262 245.571  0.00  0.00           C
ATOM   2090  B   BEA A2090      20.138 148.656 246.055  0.00  0.00           C
ATOM   2091  B   BEA A2091      19.494 147.906 246.566  0.00  0.00           C
ATOM   2092  B   BEA A2092      19.044 146.980 247.130  0.00  0.00           C
ATOM   2093  B   BEA A2093      18.787 144.976 248.234  0.00  0.00           C
ATOM   2094  B   BEA A2094      18.898 143.939 248.777  0.00  0.00           C
ATOM   2095  B   BEA A2095      19.109 142.966 249.279  0.00  0.00           C
ATOM   2096  B   BEA A2096      19.433 141.926 249.815  0.00  0.00           C
ATOM   2097  B   BEA A2097      19.796 141.000 250.295  0.00  0.00           C
ATOM   2098  B   BEA A2098      20.239 140.043 250.799  0.00  0.00           C
ATOM   2099  B   BEA A2099      20.756 139.071 251.323  0.00  0.00           C
ATOM   2100  B   BEA A2100      21.812 137.379 252.279  0.00  0.00           C
ATOM   2101  B   BEA A2101      23.070 135.702 253.314  0.00  0.00           C
ATOM   2102  B   BEA A2102      23.730 134.930 253.836  0.00  0.00           C
ATOM   2103  B   BEA A2103      24.459 134.153 254.404  0.00  0.00           C
ATOM   2104  B   BEA A2104      25.183 133.455 254.966  0.00  0.00           C
ATOM   2105  B   BEA A2105      25.952 132.793 255.566  0.00  0.00           C
ATOM   2106  B   BEA A2106      26.748 132.196 256.199  0.00  0.00           C
ATOM   2107  B   BEA A2107      27.493 131.725 256.808  0.00  0.00           C
ATOM   2108  B   BEA A2108      28.347 131.303 257.538  0.00  0.00           C
ATOM   2109  B   BEA A2109      29.162 131.043 258.280  0.00  0.00           C
ATOM   2110  B   BEA A2110      29.969 130.967 259.084  0.00  0.00           C
ATOM   2111  B   BEA A2111      31.386 131.559 260.805  0.00  0.00           C
ATOM   2112  B   BEA A2112      31.921 132.173 261.618  0.00  0.00           C
ATOM   2113  B   BEA A2113      32.369 132.966 262.411  0.00  0.00           C
ATOM   2114  B   BEA A2114      32.693 133.777 263.075  0.00  0.00           C
ATOM   2115  B   BEA A2115      32.979 134.747 263.756  0.00  0.00           C
ATOM   2116  B   BEA A2116      33.353 136.693 264.883  0.00  0.00           C
ATOM   2117  B   BEA A2117      33.485 137.769 265.410  0.00  0.00           C
ATOM   2118  B   BEA A2118      33.579 138.827 265.878  0.00  0.00           C
ATOM   2119  B   BEA A2119      33.641 139.843 266.285  0.00  0.00           C
ATOM   2120  B   BEA A2120      33.683 140.994 266.701  0.00  0.00           C
ATOM   2121  B   BEA A2121      33.701 142.071 267.049  0.00  0.00           C
ATOM   2122  B   BEA A2122      33.681 144.242 267.636  0.00  0.00           C
ATOM   2123  B   BEA A2123      33.644 145.408 267.886  0.00  0.00           C
ATOM   2124  B   BEA A2124      33.593 146.538 268.083  0.00  0.00           C
ATOM   2125  B   BEA A2125      33.526 147.715 268.236  0.00  0.00           C
ATOM   2126  B   BEA A2126      33.450 148.819 268.326  0.00  0.00           C
ATOM   2127  B   BEA A2127      33.355 150.011 268.355  0.00  0.00           C
ATOM   2128  B   BEA A2128      33.251 151.162 268.302  0.00  0.00           C
ATOM   2129  B   BEA A2129      33.135 152.312 268.143  0.00  0.00           C
ATOM   2130  B   BEA A2130      33.013 153.401 267.857  0.00  0.00           C
ATOM   2131  B   BEA A2131      32.886 154.428 267.395  0.00  0.00           C
ATOM   2132  B   BEA A2132      32.758 155.358 266.660  0.00  0.00           C
ATOM   2133  B   BEA A2133      32.662 155.972 265.728  0.00  0.00           C
ATOM   2134  B   BEA A2134      32.609 156.309 264.601  0.00  0.00           C
ATOM   2135  B   BEA A2135      32.617 156.408 263.422  0.00  0.00           C
ATOM   2136  B   BEA A2136      32.683 156.348 262.268  0.00  0.00           C
ATOM   2137  B   BEA A2137      32.807 156.182 261.130  0.00  0.00           C
ATOM   2138  B   BEA A2138      32.980 155.953 260.056  0.00  0.00           C
ATOM   2139  B   BEA A2139      33.229 155.651 258.917  0.00  0.00           C
ATOM   2140  B   BEA A2140      33.513 155.340 257.907  0.00  0.00           C
ATOM   2141  B   BEA A2141      33.873 154.993 256.880  0.00  0.00           C
ATOM   2142  B   BEA A2142      34.315 154.618 255.855  0.00  0.00           C
ATOM   2143  B   BEA A2143      34.848 154.230 254.849  0.00  0.00           C
ATOM   2144  B   BEA A2144      35.425 153.870 253.950  0.00  0.00           C
ATOM   2145  B   BEA A2145      36.876 153.178 252.273  0.00  0.00           C
ATOM   2146  B   BEA A2146      37.732 152.893 251.587  0.00  0.00           C
ATOM   2147  B   BEA A2147      38.721 152.682 251.067  0.00  0.00           C
ATOM   2148  B   BEA A2148      39.912 152.634 250.898  0.00  0.00           C
ATOM   2149  B   BEA A2149      40.922 152.835 251.277  0.00  0.00           C
ATOM   2150  B   BEA A2150      41.731 153.207 251.997  0.00  0.00           C
ATOM   2151  B   BEA A2151      42.856 154.230 253.825  0.00  0.00           C
ATOM   2152  B   BEA A2152      43.180 154.817 254.744  0.00  0.00           C
ATOM   2153  B   BEA A2153      43.344 155.453 255.614  0.00  0.00           C
ATOM   2154  B   BEA A2154      43.275 156.282 256.499  0.00  0.00           C
ATOM   2155  B   BEA A2155      42.780 157.176 257.011  0.00  0.00           C
ATOM   2156  B   BEA A2156      41.948 157.968 256.996  0.00  0.00           C
ATOM   2157  B   BEA A2157      41.076 158.646 256.750  0.00  0.00           C
ATOM   2158  B   BEA A2158      40.171 159.365 256.434  0.00  0.00           C
ATOM   2159  B   BEA A2159      39.393 160.133 256.211  0.00  0.00           C
ATOM   2160  B   BEA A2160      38.745 161.112 256.184  0.00  0.00           C
ATOM   2161  B   BEA A2161      38.369 162.135 256.373  0.00  0.00           C
ATOM   2162  B   BEA A2162      38.217 163.268 256.760  0.00  0.00           C
ATOM   2163  B   BEA A2163      38.263 164.320 257.232  0.00  0.00           C
ATOM   2164  B   BEA A2164      38.443 165.332 257.758  0.00  0.00           C
ATOM   2165  B   BEA A2165      38.708 166.275 258.289  0.00  0.00           C
ATOM   2166  B   BEA A2166      39.073 167.271 258.876  0.00  0.00           C
ATOM   2167  B   BEA A2167      39.940 169.124 259.983  0.00  0.00           C
ATOM   2168  B   BEA A2168      40.431 170.022 260.503  0.00  0.00           C
ATOM   2169  B   BEA A2169      40.951 170.907 260.989  0.00  0.00           C
ATOM   2170  B   BEA A2170      41.482 171.764 261.422  0.00  0.00           C
ATOM   2171  B   BEA A2171      42.735 173.648 262.211  0.00  0.00           C
ATOM   2172  B   BEA A2172      43.363 174.534 262.502  0.00  0.00           C
ATOM   2173  B   BEA A2173      44.724 176.343 262.930  0.00  0.00           C
ATOM   2174  B   BEA A2174      45.461 177.270 263.062  0.00  0.00           C
ATOM   2175  B   BEA A2175      46.150 178.108 263.131  0.00  0.00           C
ATOM   2176  B   BEA A2176      46.896 178.990 263.151  0.00  0.00           C
ATOM   2177  B   BEA A2177      47.701 179.913 263.116  0.00  0.00           C
ATOM   2178  B   BEA A2178      48.458 180.759 263.034  0.00  0.00           C
ATOM   2179  B   BEA A2179      49.220 181.592 262.907  0.00  0.00           C
ATOM   2180  B   BEA A2180      49.986 182.414 262.739  0.00  0.00           C
ATOM   2181  B   BEA A2181      50.811 183.284 262.516  0.00  0.00           C
ATOM   2182  B   BEA A2182      51.585 184.087 262.272  0.00  0.00           C
ATOM   2183  B   BEA A2183      52.359 184.884 261.996  0.00  0.00           C
ATOM   2184  B   BEA A2184      53.135 185.674 261.690  0.00  0.00           C
ATOM   2185  B   BEA A2185      53.909 186.459 261.358  0.00  0.00           C
ATOM   2186  B   BEA A2186      54.679 187.239 261.004  0.00  0.00           C
ATOM   2187  B   BEA A2187      55.445 188.016 260.631  0.00  0.00           C
ATOM   2188  B   BEA A2188      56.205 188.788 260.242  0.00  0.00           C
ATOM   2189  B   BEA A2189      56.955 189.558 259.840  0.00  0.00           C
ATOM   2190  B   BEA A2190      57.747 190.379 259.401  0.00  0.00           C
ATOM   2191  B   BEA A2191      58.473 191.142 258.987  0.00  0.00           C
ATOM   2192  B   BEA A2192      59.184 191.902 258.571  0.00  0.00           C
ATOM   2193  B   BEA A2193      59.928 192.715 258.129  0.00  0.00           C
ATOM   2194  B   BEA A2194      60.652 193.525 257.694  0.00  0.00           C
ATOM   2195  B   BEA A2195      61.352 194.333 257.270  0.00  0.00           C
ATOM   2196  B   BEA A2196      62.027 195.139 256.861  0.00  0.00           C
ATOM   2197  B   BEA A2197      62.721 196.000 256.443  0.00  0.00           C
ATOM   2198  B   BEA A2198      64.056 197.776 255.662  0.00  0.00           C
ATOM   2199  B   BEA A2199      64.651 198.634 255.331  0.00  0.00           C
ATOM   2200  B   BEA A2200      65.288 199.612 254.995  0.00  0.00           C
ATOM   2201  B   BEA A2201      65.847 200.533 254.721  0.00  0.00           C
ATOM   2202  B   BEA A2202      66.401 201.521 254.478  0.00  0.00           C
ATOM   2203  B   BEA A2203      66.913 202.519 254.287  0.00  0.00           C
ATOM   2204  B   BEA A2204      67.412 203.595 254.144  0.00  0.00           C
ATOM   2205  B   BEA A2205      67.838 204.627 254.070  0.00  0.00           C
ATOM   2206  B   BEA A2206      68.246 205.753 254.061  0.00  0.00           C
ATOM   2207  B   BEA A2207      68.587 206.849 254.124  0.00  0.00           C
ATOM   2208  B   BEA A2208      68.885 207.990 254.264  0.00  0.00           C
ATOM   2209  B   BEA A2209      69.111 209.038 254.458  0.00  0.00           C
ATOM   2210  B   BEA A2210      69.486 211.256 255.041  0.00  0.00           C
ATOM   2211  B   BEA A2211      69.641 212.335 255.394  0.00  0.00           C
ATOM   2212  B   BEA A2212      69.795 213.429 255.790  0.00  0.00           C
ATOM   2213  B   BEA A2213      69.955 214.528 256.224  0.00  0.00           C
ATOM   2214  B   BEA A2214      70.118 215.548 256.653  0.00  0.00           C
ATOM   2215  B   BEA A2215      70.531 217.615 257.590  0.00  0.00           C
ATOM   2216  B   BEA A2216      70.800 218.642 258.084  0.00  0.00           C
ATOM   2217  B   BEA A2217      71.117 219.630 258.573  0.00  0.00           C
ATOM   2218  B   BEA A2218      71.987 221.592 259.573  0.00  0.00           C
ATOM   2219  B   BEA A2219      72.539 222.490 260.037  0.00  0.00           C
ATOM   2220  B   BEA A2220      73.182 223.333 260.472  0.00  0.00           C
ATOM   2221  B   BEA A2221      73.936 224.123 260.874  0.00  0.00           C
ATOM   2222  B   BEA A2222      74.757 224.813 261.218  0.00  0.00           C
ATOM   2223  B   BEA A2223      75.677 225.435 261.540  0.00  0.00           C
ATOM   2224  B   BEA A2224      76.646 225.954 261.861  0.00  0.00           C
ATOM   2225  B   BEA A2225      77.678 226.368 262.224  0.00  0.00           C
ATOM   2226  B   BEA A2226      78.722 226.627 262.656  0.00  0.00           C
ATOM   2227  B   BEA A2227      79.738 226.697 263.191  0.00  0.00           C
ATOM   2228  B   BEA A2228      80.686 226.581 263.811  0.00  0.00           C
ATOM   2229  B   BEA A2229      81.589 226.290 264.529  0.00  0.00           C
ATOM   2230  B   BEA A2230      82.357 225.892 265.250  0.00  0.00           C
ATOM   2231  B   BEA A2231      83.100 225.359 266.061  0.00  0.00           C
ATOM   2232  B   BEA A2232      83.725 224.787 266.843  0.00  0.00           C
ATOM   2233  B   BEA A2233      84.284 224.171 267.632  0.00  0.00           C
ATOM   2234  B   BEA A2234      85.244 222.844 269.238  0.00  0.00           C
ATOM   2235  B   BEA A2235      85.646 222.170 270.030  0.00  0.00           C
ATOM   2236  B   BEA A2236      86.048 221.417 270.910  0.00  0.00           C
ATOM   2237  B   BEA A2237      86.386 220.713 271.737  0.00  0.00           C
ATOM   2238  B   BEA A2238      86.689 220.015 272.568  0.00  0.00           C
ATOM   2239  B   BEA A2239      86.979 219.283 273.459  0.00  0.00           C
ATOM   2240  B   BEA A2240      87.228 218.590 274.332  0.00  0.00           C
ATOM   2241  B   BEA A2241      87.454 217.902 275.243  0.00  0.00           C
ATOM   2242  B   BEA A2242      87.649 217.243 276.173  0.00  0.00           C
ATOM   2243  B   BEA A2243      87.808 216.641 277.105  0.00  0.00           C
ATOM   2244  B   BEA A2244      87.942 216.059 278.138  0.00  0.00           C
ATOM   2245  B   BEA A2245      88.030 215.595 279.169  0.00  0.00           C
ATOM   2246  B   BEA A2246      88.068 215.255 280.325  0.00  0.00           C
ATOM   2247  B   BEA A2247      88.035 215.149 281.457  0.00  0.00           C
ATOM   2248  B   BEA A2248      87.922 215.306 282.586  0.00  0.00           C
ATOM   2249  B   BEA A2249      87.737 215.722 283.619  0.00  0.00           C
ATOM   2250  B   BEA A2250      87.486 216.381 284.567  0.00  0.00           C
ATOM   2251  B   BEA A2251      87.213 217.159 285.339  0.00  0.00           C
ATOM   2252  B   BEA A2252      86.905 218.079 286.031  0.00  0.00           C
ATOM   2253  B   BEA A2253      86.592 219.049 286.610  0.00  0.00           C
ATOM   2254  B   BEA A2254      86.290 220.014 287.086  0.00  0.00           C
ATOM   2255  B   BEA A2255      85.970 221.059 287.522  0.00  0.00           C
ATOM   2256  B   BEA A2256      85.660 222.093 287.892  0.00  0.00           C
ATOM   2257  B   BEA A2257      85.346 223.162 288.222  0.00  0.00           C
ATOM   2258  B   BEA A2258      85.033 224.248 288.515  0.00  0.00           C
ATOM   2259  B   BEA A2259      84.724 225.337 288.771  0.00  0.00           C
ATOM   2260  B   BEA A2260      84.425 226.414 288.993  0.00  0.00           C
ATOM   2261  B   BEA A2261      84.112 227.555 289.199  0.00  0.00           C
ATOM   2262  B   BEA A2262      83.814 228.664 289.374  0.00  0.00           C
ATOM   2263  B   BEA A2263      83.532 229.728 289.521  0.00  0.00           C
ATOM   2264  B   BEA A2264      82.951 231.979 289.770  0.00  0.00           C
ATOM   2265  B   BEA A2265      82.680 233.058 289.864  0.00  0.00           C
ATOM   2266  B   BEA A2266      82.406 234.164 289.945  0.00  0.00           C
ATOM   2267  B   BEA A2267      82.133 235.295 290.011  0.00  0.00           C
ATOM   2268  B   BEA A2268      81.860 236.445 290.064  0.00  0.00           C
ATOM   2269  B   BEA A2269      81.589 237.612 290.103  0.00  0.00           C
ATOM   2270  B   BEA A2270      81.345 238.686 290.125  0.00  0.00           C
ATOM   2271  B   BEA A2271      81.081 239.874 290.137  0.00  0.00           C
ATOM   2272  B   BEA A2272      80.846 240.962 290.136  0.00  0.00           C
ATOM   2273  B   BEA A2273      80.617 242.050 290.123  0.00  0.00           C
ATOM   2274  B   BEA A2274      80.373 243.243 290.096  0.00  0.00           C
ATOM   2275  B   BEA A2275      80.159 244.323 290.060  0.00  0.00           C
ATOM   2276  B   BEA A2276      79.934 245.500 290.009  0.00  0.00           C
ATOM   2277  B   BEA A2277      79.720 246.663 289.946  0.00  0.00           C
ATOM   2278  B   BEA A2278      79.519 247.809 289.872  0.00  0.00           C
ATOM   2279  B   BEA A2279      79.330 248.933 289.788  0.00  0.00           C
ATOM   2280  B   BEA A2280      79.155 250.032 289.693  0.00  0.00           C
ATOM   2281  B   BEA A2281      78.824 252.335 289.456  0.00  0.00           C
ATOM   2282  B   BEA A2282      78.555 254.571 289.172  0.00  0.00           C
ATOM   2283  B   BEA A2283      78.436 255.755 288.998  0.00  0.00           C
ATOM   2284  B   BEA A2284      78.340 256.886 288.814  0.00  0.00           C
ATOM   2285  B   BEA A2285      78.195 259.163 288.386  0.00  0.00           C
ATOM   2286  B   BEA A2286      78.149 260.306 288.138  0.00  0.00           C
ATOM   2287  B   BEA A2287      78.121 261.394 287.878  0.00  0.00           C
ATOM   2288  B   BEA A2288      78.109 262.510 287.586  0.00  0.00           C
ATOM   2289  B   BEA A2289      78.114 263.649 287.257  0.00  0.00           C
ATOM   2290  B   BEA A2290      78.136 264.733 286.913  0.00  0.00           C
ATOM   2291  B   BEA A2291      78.175 265.839 286.528  0.00  0.00           C
ATOM   2292  B   BEA A2292      78.229 266.894 286.125  0.00  0.00           C
ATOM   2293  B   BEA A2293      78.298 267.969 285.675  0.00  0.00           C
ATOM   2294  B   BEA A2294      78.477 270.042 284.676  0.00  0.00           C
ATOM   2295  B   BEA A2295      78.702 272.069 283.503  0.00  0.00           C
ATOM   2296  B   BEA A2296      78.820 272.997 282.891  0.00  0.00           C
ATOM   2297  B   BEA A2297      78.949 273.949 282.204  0.00  0.00           C
ATOM   2298  B   BEA A2298      79.081 274.871 281.479  0.00  0.00           C
ATOM   2299  B   BEA A2299      79.205 275.713 280.760  0.00  0.00           C
ATOM   2300  B   BEA A2300      79.337 276.586 279.950  0.00  0.00           C
ATOM   2301  B   BEA A2301      79.457 277.388 279.144  0.00  0.00           C
ATOM   2302  B   BEA A2302      79.574 278.175 278.290  0.00  0.00           C
ATOM   2303  B   BEA A2303      79.678 278.902 277.441  0.00  0.00           C
ATOM   2304  B   BEA A2304      79.775 279.619 276.541  0.00  0.00           C
ATOM   2305  B   BEA A2305      79.863 280.329 275.587  0.00  0.00           C
ATOM   2306  B   BEA A2306      79.936 280.988 274.638  0.00  0.00           C
ATOM   2307  B   BEA A2307      79.994 281.600 273.699  0.00  0.00           C
ATOM   2308  B   BEA A2308      80.039 282.211 272.704  0.00  0.00           C
ATOM   2309  B   BEA A2309      80.069 282.780 271.722  0.00  0.00           C
ATOM   2310  B   BEA A2310      80.084 283.349 270.683  0.00  0.00           C
ATOM   2311  B   BEA A2311      80.083 283.879 269.661  0.00  0.00           C
ATOM   2312  B   BEA A2312      80.066 284.412 268.582  0.00  0.00           C
ATOM   2313  B   BEA A2313      80.033 284.909 267.525  0.00  0.00           C
ATOM   2314  B   BEA A2314      79.921 285.838 265.411  0.00  0.00           C
ATOM   2315  B   BEA A2315      79.844 286.271 264.360  0.00  0.00           C
ATOM   2316  B   BEA A2316      79.757 286.674 263.347  0.00  0.00           C
ATOM   2317  B   BEA A2317      79.526 287.495 261.172  0.00  0.00           C
ATOM   2318  B   BEA A2318      79.393 287.878 260.105  0.00  0.00           C
ATOM   2319  B   BEA A2319      79.240 288.266 258.990  0.00  0.00           C
ATOM   2320  B   BEA A2320      79.082 288.625 257.928  0.00  0.00           C
ATOM   2321  B   BEA A2321      78.904 288.989 256.819  0.00  0.00           C
ATOM   2322  B   BEA A2322      78.724 289.325 255.771  0.00  0.00           C
ATOM   2323  B   BEA A2323      78.524 289.666 254.680  0.00  0.00           C
ATOM   2324  B   BEA A2324      78.305 290.012 253.548  0.00  0.00           C
ATOM   2325  B   BEA A2325      78.092 290.327 252.497  0.00  0.00           C
ATOM   2326  B   BEA A2326      77.864 290.641 251.425  0.00  0.00           C
ATOM   2327  B   BEA A2327      77.624 290.953 250.338  0.00  0.00           C
ATOM   2328  B   BEA A2328      77.372 291.260 249.243  0.00  0.00           C
ATOM   2329  B   BEA A2329      77.112 291.561 248.149  0.00  0.00           C
ATOM   2330  B   BEA A2330      76.843 291.853 247.063  0.00  0.00           C
ATOM   2331  B   BEA A2331      76.569 292.135 245.990  0.00  0.00           C
ATOM   2332  B   BEA A2332      76.262 292.432 244.829  0.00  0.00           C
ATOM   2333  B   BEA A2333      75.983 292.687 243.810  0.00  0.00           C
ATOM   2334  B   BEA A2334      75.674 292.952 242.720  0.00  0.00           C
ATOM   2335  B   BEA A2335      75.337 293.221 241.575  0.00  0.00           C
ATOM   2336  B   BEA A2336      75.005 293.465 240.494  0.00  0.00           C
ATOM   2337  B   BEA A2337      74.314 293.912 238.378  0.00  0.00           C
ATOM   2338  B   BEA A2338      73.516 294.316 236.186  0.00  0.00           C
ATOM   2339  B   BEA A2339      73.109 294.470 235.182  0.00  0.00           C
ATOM   2340  B   BEA A2340      72.641 294.599 234.132  0.00  0.00           C
ATOM   2341  B   BEA A2341      72.096 294.673 233.077  0.00  0.00           C
ATOM   2342  B   BEA A2342      71.462 294.626 232.139  0.00  0.00           C
ATOM   2343  B   BEA A2343      70.582 294.204 231.616  0.00  0.00           C
ATOM   2344  B   BEA A2344      69.990 293.458 232.268  0.00  0.00           C
ATOM   2345  B   BEA A2345      69.722 292.848 233.174  0.00  0.00           C
ATOM   2346  B   BEA A2346      69.521 292.287 234.199  0.00  0.00           C
ATOM   2347  B   BEA A2347      69.160 291.400 236.304  0.00  0.00           C
ATOM   2348  B   BEA A2348      68.742 290.773 238.531  0.00  0.00           C
ATOM   2349  B   BEA A2349      68.528 290.553 239.618  0.00  0.00           C
ATOM   2350  B   BEA A2350      68.305 290.371 240.752  0.00  0.00           C
ATOM   2351  B   BEA A2351      68.098 290.241 241.810  0.00  0.00           C
ATOM   2352  B   BEA A2352      67.875 290.138 242.980  0.00  0.00           C
ATOM   2353  B   BEA A2353      67.664 290.077 244.138  0.00  0.00           C
ATOM   2354  B   BEA A2354      67.471 290.056 245.265  0.00  0.00           C
ATOM   2355  B   BEA A2355      67.289 290.075 246.438  0.00  0.00           C
ATOM   2356  B   BEA A2356      67.143 290.133 247.531  0.00  0.00           C
ATOM   2357  B   BEA A2357      67.019 290.245 248.701  0.00  0.00           C
ATOM   2358  B   BEA A2358      66.946 290.405 249.804  0.00  0.00           C
ATOM   2359  B   BEA A2359      66.938 290.645 250.941  0.00  0.00           C
ATOM   2360  B   BEA A2360      67.043 290.992 252.058  0.00  0.00           C
ATOM   2361  B   BEA A2361      67.333 291.474 253.041  0.00  0.00           C
ATOM   2362  B   BEA A2362      67.938 292.157 253.746  0.00  0.00           C
ATOM   2363  B   BEA A2363      68.797 292.899 253.894  0.00  0.00           C
ATOM   2364  B   BEA A2364      69.699 293.559 253.652  0.00  0.00           C
ATOM   2365  B   BEA A2365      70.604 294.161 253.284  0.00  0.00           C
ATOM   2366  B   BEA A2366      71.536 294.742 252.902  0.00  0.00           C
ATOM   2367  B   BEA A2367      72.520 295.322 252.588  0.00  0.00           C
ATOM   2368  B   BEA A2368      73.513 295.874 252.406  0.00  0.00           C
ATOM   2369  B   BEA A2369      74.522 296.405 252.358  0.00  0.00           C
ATOM   2370  B   BEA A2370      75.560 296.921 252.450  0.00  0.00           C
ATOM   2371  B   BEA A2371      76.575 297.399 252.675  0.00  0.00           C
ATOM   2372  B   BEA A2372      77.581 297.851 253.028  0.00  0.00           C
ATOM   2373  B   BEA A2373      78.588 298.282 253.505  0.00  0.00           C
ATOM   2374  B   BEA A2374      79.538 298.675 254.068  0.00  0.00           C
ATOM   2375  B   BEA A2375      80.436 299.036 254.697  0.00  0.00           C
ATOM   2376  B   BEA A2376      81.283 299.369 255.374  0.00  0.00           C
ATOM   2377  B   BEA A2377      82.137 299.702 256.137  0.00  0.00           C
ATOM   2378  B   BEA A2378      83.686 300.306 257.715  0.00  0.00           C
ATOM   2379  B   BEA A2379      84.436 300.603 258.565  0.00  0.00           C
ATOM   2380  B   BEA A2380      85.130 300.884 259.397  0.00  0.00           C
ATOM   2381  B   BEA A2381      85.821 301.172 260.269  0.00  0.00           C
ATOM   2382  B   BEA A2382      86.506 301.470 261.174  0.00  0.00           C
ATOM   2383  B   BEA A2383      87.184 301.777 262.105  0.00  0.00           C
ATOM   2384  B   BEA A2384      87.802 302.071 262.983  0.00  0.00           C
ATOM   2385  B   BEA A2385      89.054 302.721 264.836  0.00  0.00           C
ATOM   2386  B   BEA A2386      89.683 303.082 265.798  0.00  0.00           C
ATOM   2387  B   BEA A2387      90.248 303.429 266.678  0.00  0.00           C
ATOM   2388  B   BEA A2388      90.842 303.823 267.614  0.00  0.00           C
ATOM   2389  B   BEA A2389      91.417 304.234 268.525  0.00  0.00           C
ATOM   2390  B   BEA A2390      91.970 304.664 269.406  0.00  0.00           C
ATOM   2391  B   BEA A2391      92.542 305.149 270.316  0.00  0.00           C
ATOM   2392  B   BEA A2392      93.089 305.656 271.180  0.00  0.00           C
ATOM   2393  B   BEA A2393      93.650 306.227 272.051  0.00  0.00           C
ATOM   2394  B   BEA A2394      94.182 306.824 272.859  0.00  0.00           C
ATOM   2395  B   BEA A2395      94.722 307.495 273.652  0.00  0.00           C
ATOM   2396  B   BEA A2396      95.749 308.989 275.047  0.00  0.00           C
ATOM   2397  B   BEA A2397      96.269 309.883 275.673  0.00  0.00           C
ATOM   2398  B   BEA A2398      96.732 310.775 276.166  0.00  0.00           C
ATOM   2399  B   BEA A2399      97.204 311.794 276.592  0.00  0.00           C
ATOM   2400  B   BEA A2400      97.634 312.811 276.909  0.00  0.00           C
ATOM   2401  B   BEA A2401      98.448 314.942 277.326  0.00  0.00           C
ATOM   2402  B   BEA A2402      98.813 315.961 277.441  0.00  0.00           C
ATOM   2403  B   BEA A2403      99.208 317.084 277.525  0.00  0.00           C
ATOM   2404  B   BEA A2404      99.581 318.149 277.572  0.00  0.00           C
ATOM   2405  B   BEA A2405      99.989 319.297 277.599  0.00  0.00           C
ATOM   2406  B   BEA A2406     100.778 321.412 277.615  0.00  0.00           C
ATOM   2407  B   BEA A2407     101.219 322.507 277.624  0.00  0.00           C
ATOM   2408  B   BEA A2408     101.674 323.560 277.646  0.00  0.00           C
ATOM   2409  B   BEA A2409     102.179 324.628 277.692  0.00  0.00           C
ATOM   2410  B   BEA A2410     102.703 325.629 277.770  0.00  0.00           C
ATOM   2411  B   BEA A2411     103.285 326.615 277.897  0.00  0.00           C
ATOM   2412  B   BEA A2412     103.935 327.572 278.091  0.00  0.00           C
ATOM   2413  B   BEA A2413     104.621 328.430 278.356  0.00  0.00           C
ATOM   2414  B   BEA A2414     105.404 329.239 278.726  0.00  0.00           C
ATOM   2415  B   BEA A2415     106.198 329.910 279.162  0.00  0.00           C
ATOM   2416  B   BEA A2416     107.987 331.003 280.271  0.00  0.00           C
ATOM   2417  B   BEA A2417     108.866 331.378 280.851  0.00  0.00           C
ATOM   2418  B   BEA A2418     109.807 331.687 281.481  0.00  0.00           C
ATOM   2419  B   BEA A2419     110.743 331.910 282.109  0.00  0.00           C
ATOM   2420  B   BEA A2420     111.666 332.061 282.722  0.00  0.00           C
ATOM   2421  B   BEA A2421     112.637 332.152 283.355  0.00  0.00           C
ATOM   2422  B   BEA A2422     113.653 332.182 283.999  0.00  0.00           C
ATOM   2423  B   BEA A2423     114.639 332.153 284.600  0.00  0.00           C
ATOM   2424  B   BEA A2424     115.661 332.069 285.195  0.00  0.00           C
ATOM   2425  B   BEA A2425     116.641 331.942 285.734  0.00  0.00           C
ATOM   2426  B   BEA A2426     117.649 331.765 286.253  0.00  0.00           C
ATOM   2427  B   BEA A2427     118.683 331.540 286.746  0.00  0.00           C
ATOM   2428  B   BEA A2428     119.743 331.268 287.210  0.00  0.00           C
ATOM   2429  B   BEA A2429     121.762 330.640 287.986  0.00  0.00           C
ATOM   2430  B   BEA A2430     122.798 330.268 288.334  0.00  0.00           C
ATOM   2431  B   BEA A2431     123.848 329.858 288.654  0.00  0.00           C
ATOM   2432  B   BEA A2432     124.910 329.412 288.944  0.00  0.00           C
ATOM   2433  B   BEA A2433     125.896 328.970 289.186  0.00  0.00           C
ATOM   2434  B   BEA A2434     126.971 328.459 289.420  0.00  0.00           C
ATOM   2435  B   BEA A2435     127.965 327.960 289.608  0.00  0.00           C
ATOM   2436  B   BEA A2436     128.960 327.436 289.769  0.00  0.00           C
ATOM   2437  B   BEA A2437     129.951 326.889 289.904  0.00  0.00           C
ATOM   2438  B   BEA A2438     131.020 326.273 290.019  0.00  0.00           C
ATOM   2439  B   BEA A2439     131.996 325.685 290.098  0.00  0.00           C
ATOM   2440  B   BEA A2440     132.961 325.080 290.148  0.00  0.00           C
ATOM   2441  B   BEA A2441     133.912 324.461 290.172  0.00  0.00           C
ATOM   2442  B   BEA A2442     134.846 323.831 290.170  0.00  0.00           C
ATOM   2443  B   BEA A2443     136.800 322.434 290.074  0.00  0.00           C
ATOM   2444  B   BEA A2444     137.663 321.782 289.989  0.00  0.00           C
ATOM   2445  B   BEA A2445     138.569 321.072 289.870  0.00  0.00           C
ATOM   2446  B   BEA A2446     140.342 319.600 289.535  0.00  0.00           C
ATOM   2447  B   BEA A2447     141.200 318.843 289.317  0.00  0.00           C
ATOM   2448  B   BEA A2448     142.012 318.097 289.071  0.00  0.00           C
ATOM   2449  B   BEA A2449     142.833 317.305 288.777  0.00  0.00           C
ATOM   2450  B   BEA A2450     144.359 315.721 288.079  0.00  0.00           C
ATOM   2451  B   BEA A2451     145.769 314.067 287.184  0.00  0.00           C
ATOM   2452  B   BEA A2452     146.403 313.235 286.660  0.00  0.00           C
ATOM   2453  B   BEA A2453     146.954 312.440 286.109  0.00  0.00           C
ATOM   2454  B   BEA A2454     147.485 311.583 285.452  0.00  0.00           C
ATOM   2455  B   BEA A2455     147.917 310.773 284.763  0.00  0.00           C
ATOM   2456  B   BEA A2456     148.523 309.202 283.194  0.00  0.00           C
ATOM   2457  B   BEA A2457     148.669 308.488 282.350  0.00  0.00           C
ATOM   2458  B   BEA A2458     148.632 307.151 280.449  0.00  0.00           C
ATOM   2459  B   BEA A2459     148.439 306.564 279.431  0.00  0.00           C
ATOM   2460  B   BEA A2460     148.171 306.080 278.477  0.00  0.00           C
ATOM   2461  B   BEA A2461     147.810 305.630 277.470  0.00  0.00           C
ATOM   2462  B   BEA A2462     147.356 305.219 276.415  0.00  0.00           C
ATOM   2463  B   BEA A2463     146.881 304.894 275.455  0.00  0.00           C
ATOM   2464  B   BEA A2464     145.766 304.371 273.520  0.00  0.00           C
ATOM   2465  B   BEA A2465     144.461 304.019 271.590  0.00  0.00           C
ATOM   2466  B   BEA A2466     143.786 303.911 270.687  0.00  0.00           C
ATOM   2467  B   BEA A2467     143.075 303.843 269.788  0.00  0.00           C
ATOM   2468  B   BEA A2468     142.333 303.813 268.900  0.00  0.00           C
ATOM   2469  B   BEA A2469     141.564 303.825 268.029  0.00  0.00           C
ATOM   2470  B   BEA A2470     140.776 303.877 267.182  0.00  0.00           C
ATOM   2471  B   BEA A2471     139.974 303.971 266.363  0.00  0.00           C
ATOM   2472  B   BEA A2472     139.165 304.104 265.579  0.00  0.00           C
ATOM   2473  B   BEA A2473     138.294 304.292 264.780  0.00  0.00           C
ATOM   2474  B   BEA A2474     137.428 304.525 264.031  0.00  0.00           C
ATOM   2475  B   BEA A2475     136.574 304.800 263.336  0.00  0.00           C
ATOM   2476  B   BEA A2476     135.674 305.136 262.656  0.00  0.00           C
ATOM   2477  B   BEA A2477     134.786 305.487 262.050  0.00  0.00           C
ATOM   2478  B   BEA A2478     133.834 305.842 261.493  0.00  0.00           C
ATOM   2479  B   BEA A2479     131.722 306.384 260.637  0.00  0.00           C
ATOM   2480  B   BEA A2480     130.653 306.491 260.388  0.00  0.00           C
ATOM   2481  B   BEA A2481     129.444 306.500 260.212  0.00  0.00           C
ATOM   2482  B   BEA A2482     128.332 306.416 260.121  0.00  0.00           C
ATOM   2483  B   BEA A2483     127.177 306.246 260.080  0.00  0.00           C
ATOM   2484  B   BEA A2484     126.074 306.010 260.075  0.00  0.00           C
ATOM   2485  B   BEA A2485     124.958 305.701 260.090  0.00  0.00           C
ATOM   2486  B   BEA A2486     123.846 305.322 260.113  0.00  0.00           C
ATOM   2487  B   BEA A2487     122.753 304.879 260.131  0.00  0.00           C
ATOM   2488  B   BEA A2488     121.695 304.379 260.129  0.00  0.00           C
ATOM   2489  B   BEA A2489     120.687 303.830 260.096  0.00  0.00           C
ATOM   2490  B   BEA A2490     119.741 303.239 260.019  0.00  0.00           C
ATOM   2491  B   BEA A2491     118.803 302.568 259.876  0.00  0.00           C
ATOM   2492  B   BEA A2492     117.897 301.813 259.643  0.00  0.00           C
ATOM   2493  B   BEA A2493     117.143 301.076 259.336  0.00  0.00           C
ATOM   2494  B   BEA A2494     116.430 300.250 258.911  0.00  0.00           C
ATOM   2495  B   BEA A2495     115.803 299.380 258.407  0.00  0.00           C
ATOM   2496  B   BEA A2496     115.284 298.524 257.890  0.00  0.00           C
ATOM   2497  B   BEA A2497     114.826 297.628 257.355  0.00  0.00           C
ATOM   2498  B   BEA A2498     114.395 296.630 256.796  0.00  0.00           C
ATOM   2499  B   BEA A2499     114.041 295.664 256.315  0.00  0.00           C
ATOM   2500  B   BEA A2500     113.726 294.671 255.902  0.00  0.00           C
ATOM   2501  B   BEA A2501     113.421 293.577 255.562  0.00  0.00           C
ATOM   2502  B   BEA A2502     112.884 291.345 255.306  0.00  0.00           C
ATOM   2503  B   BEA A2503     112.639 290.192 255.402  0.00  0.00           C
ATOM   2504  B   BEA A2504     112.426 289.083 255.609  0.00  0.00           C
ATOM   2505  B   BEA A2505     112.251 288.034 255.891  0.00  0.00           C
ATOM   2506  B   BEA A2506     112.099 286.907 256.271  0.00  0.00           C
ATOM   2507  B   BEA A2507     111.998 285.881 256.675  0.00  0.00           C
ATOM   2508  B   BEA A2508     111.939 284.750 257.173  0.00  0.00           C
ATOM   2509  B   BEA A2509     111.945 283.765 257.642  0.00  0.00           C
ATOM   2510  B   BEA A2510     112.025 282.741 258.153  0.00  0.00           C
ATOM   2511  B   BEA A2511     112.221 281.669 258.699  0.00  0.00           C
ATOM   2512  B   BEA A2512     112.554 280.681 259.190  0.00  0.00           C
ATOM   2513  B   BEA A2513     113.069 279.776 259.601  0.00  0.00           C
ATOM   2514  B   BEA A2514     113.847 278.932 259.925  0.00  0.00           C
ATOM   2515  B   BEA A2515     114.752 278.313 260.095  0.00  0.00           C
ATOM   2516  B   BEA A2516     115.855 277.841 260.139  0.00  0.00           C
ATOM   2517  B   BEA A2517     116.941 277.566 260.072  0.00  0.00           C
ATOM   2518  B   BEA A2518     118.089 277.415 259.919  0.00  0.00           C
ATOM   2519  B   BEA A2519     119.197 277.371 259.712  0.00  0.00           C
ATOM   2520  B   BEA A2520     120.372 277.411 259.440  0.00  0.00           C
ATOM   2521  B   BEA A2521     121.436 277.509 259.156  0.00  0.00           C
ATOM   2522  B   BEA A2522     122.598 277.674 258.810  0.00  0.00           C
ATOM   2523  B   BEA A2523     123.681 277.875 258.459  0.00  0.00           C
ATOM   2524  B   BEA A2524     124.748 278.112 258.087  0.00  0.00           C
ATOM   2525  B   BEA A2525     125.789 278.376 257.703  0.00  0.00           C
ATOM   2526  B   BEA A2526     126.790 278.660 257.314  0.00  0.00           C
ATOM   2527  B   BEA A2527     128.822 279.316 256.471  0.00  0.00           C
ATOM   2528  B   BEA A2528     129.840 279.681 256.023  0.00  0.00           C
ATOM   2529  B   BEA A2529     130.884 280.080 255.547  0.00  0.00           C
ATOM   2530  B   BEA A2530     131.856 280.472 255.089  0.00  0.00           C
ATOM   2531  B   BEA A2531     132.842 280.891 254.608  0.00  0.00           C
ATOM   2532  B   BEA A2532     133.748 281.292 254.154  0.00  0.00           C
ATOM   2533  B   BEA A2533     134.755 281.759 253.634  0.00  0.00           C
ATOM   2534  B   BEA A2534     135.674 282.202 253.146  0.00  0.00           C
ATOM   2535  B   BEA A2535     136.594 282.663 252.644  0.00  0.00           C
ATOM   2536  B   BEA A2536     137.512 283.141 252.128  0.00  0.00           C
ATOM   2537  B   BEA A2537     138.426 283.633 251.601  0.00  0.00           C
ATOM   2538  B   BEA A2538     139.332 284.139 251.063  0.00  0.00           C
ATOM   2539  B   BEA A2539     140.228 284.657 250.517  0.00  0.00           C
ATOM   2540  B   BEA A2540     141.109 285.184 249.964  0.00  0.00           C
ATOM   2541  B   BEA A2541     141.974 285.720 249.406  0.00  0.00           C
ATOM   2542  B   BEA A2542     142.819 286.261 248.844  0.00  0.00           C
ATOM   2543  B   BEA A2543     143.642 286.807 248.279  0.00  0.00           C
ATOM   2544  B   BEA A2544     144.441 287.356 247.715  0.00  0.00           C
ATOM   2545  B   BEA A2545     145.290 287.961 247.094  0.00  0.00           C
ATOM   2546  B   BEA A2546     146.029 288.508 246.534  0.00  0.00           C
ATOM   2547  B   BEA A2547     146.810 289.109 245.921  0.00  0.00           C
ATOM   2548  B   BEA A2548     147.621 289.761 245.257  0.00  0.00           C
ATOM   2549  B   BEA A2549     148.319 290.347 244.661  0.00  0.00           C
ATOM   2550  B   BEA A2550     149.036 290.980 244.019  0.00  0.00           C
ATOM   2551  B   BEA A2551     149.762 291.656 243.333  0.00  0.00           C
ATOM   2552  B   BEA A2552     150.427 292.315 242.665  0.00  0.00           C
ATOM   2553  B   BEA A2553     151.082 293.009 241.962  0.00  0.00           C
ATOM   2554  B   BEA A2554     151.665 293.677 241.284  0.00  0.00           C
ATOM   2555  B   BEA A2555     152.219 294.370 240.580  0.00  0.00           C
ATOM   2556  B   BEA A2556     152.767 295.137 239.799  0.00  0.00           C
ATOM   2557  B   BEA A2557     153.215 295.859 239.061  0.00  0.00           C
ATOM   2558  B   BEA A2558     153.615 296.637 238.264  0.00  0.00           C
ATOM   2559  B   BEA A2559     153.918 297.406 237.471  0.00  0.00           C
ATOM   2560  B   BEA A2560     154.184 298.981 235.828  0.00  0.00           C
ATOM   2561  B   BEA A2561     154.090 299.770 234.993  0.00  0.00           C
ATOM   2562  B   BEA A2562     153.810 300.528 234.177  0.00  0.00           C
ATOM   2563  B   BEA A2563     153.303 301.263 233.369  0.00  0.00           C
ATOM   2564  B   BEA A2564     152.651 301.880 232.673  0.00  0.00           C
ATOM   2565  B   BEA A2565     150.964 302.905 231.457  0.00  0.00           C
ATOM   2566  B   BEA A2566     150.044 303.301 230.956  0.00  0.00           C
ATOM   2567  B   BEA A2567     149.054 303.653 230.488  0.00  0.00           C
ATOM   2568  B   BEA A2568     148.015 303.962 230.053  0.00  0.00           C
ATOM   2569  B   BEA A2569     146.948 304.229 229.649  0.00  0.00           C
ATOM   2570  B   BEA A2570     145.873 304.457 229.277  0.00  0.00           C
ATOM   2571  B   BEA A2571     144.810 304.649 228.935  0.00  0.00           C
ATOM   2572  B   BEA A2572     143.684 304.820 228.595  0.00  0.00           C
ATOM   2573  B   BEA A2573     141.467 305.079 227.975  0.00  0.00           C
ATOM   2574  B   BEA A2574     140.400 305.171 227.695  0.00  0.00           C
ATOM   2575  B   BEA A2575     139.212 305.251 227.392  0.00  0.00           C
ATOM   2576  B   BEA A2576     138.105 305.305 227.116  0.00  0.00           C
ATOM   2577  B   BEA A2577     136.989 305.342 226.842  0.00  0.00           C
ATOM   2578  B   BEA A2578     135.871 305.360 226.571  0.00  0.00           C
ATOM   2579  B   BEA A2579     134.761 305.361 226.301  0.00  0.00           C
ATOM   2580  B   BEA A2580     133.665 305.345 226.034  0.00  0.00           C
ATOM   2581  B   BEA A2581     132.495 305.309 225.745  0.00  0.00           C
ATOM   2582  B   BEA A2582     131.358 305.255 225.459  0.00  0.00           C
ATOM   2583  B   BEA A2583     130.261 305.184 225.174  0.00  0.00           C
ATOM   2584  B   BEA A2584     129.125 305.090 224.868  0.00  0.00           C
ATOM   2585  B   BEA A2585     128.051 304.981 224.565  0.00  0.00           C
ATOM   2586  B   BEA A2586     126.967 304.848 224.240  0.00  0.00           C
ATOM   2587  B   BEA A2587     125.813 304.677 223.868  0.00  0.00           C
ATOM   2588  B   BEA A2588     124.773 304.492 223.501  0.00  0.00           C
ATOM   2589  B   BEA A2589     123.720 304.269 223.089  0.00  0.00           C
ATOM   2590  B   BEA A2590     122.698 304.006 222.631  0.00  0.00           C
ATOM   2591  B   BEA A2591     121.703 303.686 222.100  0.00  0.00           C
ATOM   2592  B   BEA A2592     120.806 303.311 221.499  0.00  0.00           C
ATOM   2593  B   BEA A2593     120.018 302.840 220.760  0.00  0.00           C
ATOM   2594  B   BEA A2594     119.486 302.283 219.896  0.00  0.00           C
ATOM   2595  B   BEA A2595     119.488 301.057 217.986  0.00  0.00           C
ATOM   2596  B   BEA A2596     119.893 300.453 217.053  0.00  0.00           C
ATOM   2597  B   BEA A2597     120.406 299.910 216.225  0.00  0.00           C
ATOM   2598  B   BEA A2598     121.036 299.357 215.394  0.00  0.00           C
ATOM   2599  B   BEA A2599     122.430 298.313 213.864  0.00  0.00           C
ATOM   2600  B   BEA A2600     123.161 297.812 213.150  0.00  0.00           C
ATOM   2601  B   BEA A2601     123.914 297.312 212.451  0.00  0.00           C
ATOM   2602  B   BEA A2602     124.733 296.779 211.722  0.00  0.00           C
ATOM   2603  B   BEA A2603     125.480 296.296 211.076  0.00  0.00           C
ATOM   2604  B   BEA A2604     126.265 295.790 210.412  0.00  0.00           C
ATOM   2605  B   BEA A2605     127.077 295.261 209.735  0.00  0.00           C
ATOM   2606  B   BEA A2606     127.844 294.756 209.103  0.00  0.00           C
ATOM   2607  B   BEA A2607     128.687 294.189 208.412  0.00  0.00           C
ATOM   2608  B   BEA A2608     129.465 293.650 207.773  0.00  0.00           C
ATOM   2609  B   BEA A2609     130.238 293.098 207.136  0.00  0.00           C
ATOM   2610  B   BEA A2610     130.997 292.534 206.503  0.00  0.00           C
ATOM   2611  B   BEA A2611     131.796 291.912 205.826  0.00  0.00           C
ATOM   2612  B   BEA A2612     132.503 291.330 205.213  0.00  0.00           C
ATOM   2613  B   BEA A2613     133.232 290.692 204.562  0.00  0.00           C
ATOM   2614  B   BEA A2614     133.915 290.049 203.930  0.00  0.00           C
ATOM   2615  B   BEA A2615     134.595 289.351 203.268  0.00  0.00           C
ATOM   2616  B   BEA A2616     135.209 288.652 202.632  0.00  0.00           C
ATOM   2617  B   BEA A2617     135.835 287.843 201.928  0.00  0.00           C
ATOM   2618  B   BEA A2618     136.332 287.093 201.306  0.00  0.00           C
ATOM   2619  B   BEA A2619     136.802 286.231 200.627  0.00  0.00           C
ATOM   2620  B   BEA A2620     137.162 285.371 199.987  0.00  0.00           C
ATOM   2621  B   BEA A2621     137.426 284.449 199.341  0.00  0.00           C
ATOM   2622  B   BEA A2622     137.564 282.508 198.115  0.00  0.00           C
ATOM   2623  B   BEA A2623     137.419 281.524 197.560  0.00  0.00           C
ATOM   2624  B   BEA A2624     137.124 280.494 197.022  0.00  0.00           C
ATOM   2625  B   BEA A2625     136.744 279.554 196.561  0.00  0.00           C
ATOM   2626  B   BEA A2626     136.248 278.573 196.106  0.00  0.00           C
ATOM   2627  B   BEA A2627     135.683 277.626 195.686  0.00  0.00           C
ATOM   2628  B   BEA A2628     134.438 275.866 194.941  0.00  0.00           C
ATOM   2629  B   BEA A2629     133.742 274.999 194.585  0.00  0.00           C
ATOM   2630  B   BEA A2630     132.993 274.127 194.230  0.00  0.00           C
ATOM   2631  B   BEA A2631     132.263 273.324 193.904  0.00  0.00           C
ATOM   2632  B   BEA A2632     131.504 272.528 193.577  0.00  0.00           C
ATOM   2633  B   BEA A2633     130.727 271.746 193.250  0.00  0.00           C
ATOM   2634  B   BEA A2634     129.942 270.983 192.924  0.00  0.00           C
ATOM   2635  B   BEA A2635     129.093 270.185 192.569  0.00  0.00           C
ATOM   2636  B   BEA A2636     128.324 269.481 192.241  0.00  0.00           C
ATOM   2637  B   BEA A2637     126.681 268.026 191.502  0.00  0.00           C
ATOM   2638  B   BEA A2638     125.841 267.303 191.089  0.00  0.00           C
ATOM   2639  B   BEA A2639     125.019 266.602 190.646  0.00  0.00           C
ATOM   2640  B   BEA A2640     124.238 265.940 190.177  0.00  0.00           C
ATOM   2641  B   BEA A2641     123.431 265.254 189.614  0.00  0.00           C
ATOM   2642  B   BEA A2642     122.703 264.624 188.993  0.00  0.00           C
ATOM   2643  B   BEA A2643     122.040 264.024 188.241  0.00  0.00           C
ATOM   2644  B   BEA A2644     121.539 263.514 187.351  0.00  0.00           C
ATOM   2645  B   BEA A2645     121.302 263.154 186.318  0.00  0.00           C
ATOM   2646  B   BEA A2646     121.414 262.993 185.151  0.00  0.00           C
ATOM   2647  B   BEA A2647     121.773 263.015 184.086  0.00  0.00           C
ATOM   2648  B   BEA A2648     122.273 263.142 183.062  0.00  0.00           C
ATOM   2649  B   BEA A2649     122.853 263.335 182.077  0.00  0.00           C
ATOM   2650  B   BEA A2650     123.484 263.577 181.112  0.00  0.00           C
ATOM   2651  B   BEA A2651     124.119 263.840 180.198  0.00  0.00           C
ATOM   2652  B   BEA A2652     124.768 264.125 179.292  0.00  0.00           C
ATOM   2653  B   BEA A2653     125.455 264.443 178.341  0.00  0.00           C
ATOM   2654  B   BEA A2654     126.060 264.735 177.498  0.00  0.00           C
ATOM   2655  B   BEA A2655     126.715 265.064 176.565  0.00  0.00           C
ATOM   2656  B   BEA A2656     127.351 265.398 175.620  0.00  0.00           C
ATOM   2657  B   BEA A2657     127.950 265.728 174.674  0.00  0.00           C
ATOM   2658  B   BEA A2658     128.496 266.045 173.736  0.00  0.00           C
ATOM   2659  B   BEA A2659     129.013 266.366 172.743  0.00  0.00           C
ATOM   2660  B   BEA A2660     129.472 266.678 171.705  0.00  0.00           C
ATOM   2661  B   BEA A2661     129.823 266.950 170.705  0.00  0.00           C
ATOM   2662  B   BEA A2662     130.087 267.209 169.603  0.00  0.00           C
ATOM   2663  B   BEA A2663     130.207 267.423 168.476  0.00  0.00           C
ATOM   2664  B   BEA A2664     130.146 267.579 167.313  0.00  0.00           C
ATOM   2665  B   BEA A2665     129.899 267.669 166.160  0.00  0.00           C
ATOM   2666  B   BEA A2666     129.501 267.701 165.068  0.00  0.00           C
ATOM   2667  B   BEA A2667     128.977 267.688 164.026  0.00  0.00           C
ATOM   2668  B   BEA A2668     128.396 267.644 163.099  0.00  0.00           C
ATOM   2669  B   BEA A2669     127.695 267.572 162.152  0.00  0.00           C
ATOM   2670  B   BEA A2670     126.935 267.483 161.258  0.00  0.00           C
ATOM   2671  B   BEA A2671     126.139 267.383 160.420  0.00  0.00           C
ATOM   2672  B   BEA A2672     125.328 267.280 159.642  0.00  0.00           C
ATOM   2673  B   BEA A2673     124.450 267.169 158.864  0.00  0.00           C
ATOM   2674  B   BEA A2674     123.589 267.064 158.151  0.00  0.00           C
ATOM   2675  B   BEA A2675     122.685 266.960 157.447  0.00  0.00           C
ATOM   2676  B   BEA A2676     121.746 266.861 156.755  0.00  0.00           C
ATOM   2677  B   BEA A2677     120.783 266.771 156.080  0.00  0.00           C
ATOM   2678  B   BEA A2678     119.806 266.693 155.426  0.00  0.00           C
ATOM   2679  B   BEA A2679     118.825 266.631 154.796  0.00  0.00           C
ATOM   2680  B   BEA A2680     117.851 266.589 154.193  0.00  0.00           C
ATOM   2681  B   BEA A2681     115.885 266.576 153.036  0.00  0.00           C
ATOM   2682  B   BEA A2682     114.841 266.617 152.448  0.00  0.00           C
ATOM   2683  B   BEA A2683     113.854 266.696 151.906  0.00  0.00           C
ATOM   2684  B   BEA A2684     112.864 266.822 151.375  0.00  0.00           C
ATOM   2685  B   BEA A2685     111.825 267.018 150.829  0.00  0.00           C
ATOM   2686  B   BEA A2686     110.839 267.286 150.317  0.00  0.00           C
ATOM   2687  B   BEA A2687     109.872 267.655 149.821  0.00  0.00           C
ATOM   2688  B   BEA A2688     108.916 268.177 149.329  0.00  0.00           C
ATOM   2689  B   BEA A2689     108.117 268.821 148.910  0.00  0.00           C
ATOM   2690  B   BEA A2690     107.418 269.708 148.523  0.00  0.00           C
ATOM   2691  B   BEA A2691     106.969 270.730 148.239  0.00  0.00           C
ATOM   2692  B   BEA A2692     106.745 271.850 148.044  0.00  0.00           C
ATOM   2693  B   BEA A2693     106.702 272.965 147.923  0.00  0.00           C
ATOM   2694  B   BEA A2694     106.799 274.171 147.848  0.00  0.00           C
ATOM   2695  B   BEA A2695     106.992 275.275 147.814  0.00  0.00           C
ATOM   2696  B   BEA A2696     107.271 276.394 147.807  0.00  0.00           C
ATOM   2697  B   BEA A2697     107.620 277.499 147.819  0.00  0.00           C
ATOM   2698  B   BEA A2698     108.021 278.569 147.845  0.00  0.00           C
ATOM   2699  B   BEA A2699     108.494 279.667 147.884  0.00  0.00           C
ATOM   2700  B   BEA A2700     108.993 280.694 147.927  0.00  0.00           C
ATOM   2701  B   BEA A2701     109.544 281.718 147.975  0.00  0.00           C
ATOM   2702  B   BEA A2702     110.140 282.724 148.025  0.00  0.00           C
ATOM   2703  B   BEA A2703     110.774 283.698 148.073  0.00  0.00           C
ATOM   2704  B   BEA A2704     111.435 284.627 148.115  0.00  0.00           C
ATOM   2705  B   BEA A2705     112.115 285.498 148.150  0.00  0.00           C
ATOM   2706  B   BEA A2706     113.725 287.264 148.189  0.00  0.00           C
ATOM   2707  B   BEA A2707     114.577 288.041 148.179  0.00  0.00           C
ATOM   2708  B   BEA A2708     115.463 288.734 148.144  0.00  0.00           C
ATOM   2709  B   BEA A2709     116.426 289.354 148.071  0.00  0.00           C
ATOM   2710  B   BEA A2710     117.451 289.852 147.948  0.00  0.00           C
ATOM   2711  B   BEA A2711     119.643 290.371 147.518  0.00  0.00           C
ATOM   2712  B   BEA A2712     120.791 290.364 147.200  0.00  0.00           C
ATOM   2713  B   BEA A2713     121.883 290.190 146.834  0.00  0.00           C
ATOM   2714  B   BEA A2714     122.876 289.896 146.448  0.00  0.00           C
ATOM   2715  B   BEA A2715     123.893 289.465 145.994  0.00  0.00           C
ATOM   2716  B   BEA A2716     124.818 288.962 145.530  0.00  0.00           C
ATOM   2717  B   BEA A2717     125.707 288.383 145.033  0.00  0.00           C
ATOM   2718  B   BEA A2718     126.501 287.788 144.546  0.00  0.00           C
ATOM   2719  B   BEA A2719     127.309 287.110 144.005  0.00  0.00           C
ATOM   2720  B   BEA A2720     128.069 286.404 143.451  0.00  0.00           C
ATOM   2721  B   BEA A2721     129.443 284.969 142.327  0.00  0.00           C
ATOM   2722  B   BEA A2722     130.104 284.206 141.725  0.00  0.00           C
ATOM   2723  B   BEA A2723     130.711 283.465 141.132  0.00  0.00           C
ATOM   2724  B   BEA A2724     131.312 282.693 140.503  0.00  0.00           C
ATOM   2725  B   BEA A2725     131.904 281.896 139.840  0.00  0.00           C
ATOM   2726  B   BEA A2726     132.440 281.142 139.199  0.00  0.00           C
ATOM   2727  B   BEA A2727     132.964 280.377 138.528  0.00  0.00           C
ATOM   2728  B   BEA A2728     133.476 279.603 137.830  0.00  0.00           C
ATOM   2729  B   BEA A2729     133.971 278.827 137.105  0.00  0.00           C
ATOM   2730  B   BEA A2730     134.910 277.288 135.579  0.00  0.00           C
ATOM   2731  B   BEA A2731     135.315 276.596 134.847  0.00  0.00           C
ATOM   2732  B   BEA A2732     135.735 275.859 134.029  0.00  0.00           C
ATOM   2733  B   BEA A2733     136.134 275.144 133.190  0.00  0.00           C
ATOM   2734  B   BEA A2734     136.510 274.455 132.331  0.00  0.00           C
ATOM   2735  B   BEA A2735     136.861 273.797 131.454  0.00  0.00           C
ATOM   2736  B   BEA A2736     137.189 273.172 130.561  0.00  0.00           C
ATOM   2737  B   BEA A2737     137.516 272.537 129.573  0.00  0.00           C
ATOM   2738  B   BEA A2738     137.792 271.993 128.647  0.00  0.00           C
ATOM   2739  B   BEA A2739     138.063 271.452 127.625  0.00  0.00           C
ATOM   2740  B   BEA A2740     138.305 270.965 126.584  0.00  0.00           C
ATOM   2741  B   BEA A2741     138.518 270.534 125.524  0.00  0.00           C
ATOM   2742  B   BEA A2742     138.855 269.853 123.341  0.00  0.00           C
ATOM   2743  B   BEA A2743     138.980 269.610 122.213  0.00  0.00           C
ATOM   2744  B   BEA A2744     139.069 269.448 121.152  0.00  0.00           C
ATOM   2745  B   BEA A2745     139.146 269.347 120.004  0.00  0.00           C
ATOM   2746  B   BEA A2746     139.222 269.332 118.813  0.00  0.00           C
ATOM   2747  B   BEA A2747     139.311 269.424 117.633  0.00  0.00           C
ATOM   2748  B   BEA A2748     139.430 269.639 116.521  0.00  0.00           C
ATOM   2749  B   BEA A2749     139.610 270.015 115.467  0.00  0.00           C
ATOM   2750  B   BEA A2750     139.908 270.637 114.491  0.00  0.00           C
ATOM   2751  B   BEA A2751     140.301 271.413 113.840  0.00  0.00           C
ATOM   2752  B   BEA A2752     140.827 272.389 113.461  0.00  0.00           C
ATOM   2753  B   BEA A2753     141.385 273.372 113.326  0.00  0.00           C
ATOM   2754  B   BEA A2754     141.988 274.383 113.333  0.00  0.00           C
ATOM   2755  B   BEA A2755     142.629 275.403 113.442  0.00  0.00           C
ATOM   2756  B   BEA A2756     143.257 276.335 113.606  0.00  0.00           C
ATOM   2757  B   BEA A2757     144.700 278.100 114.018  0.00  0.00           C
ATOM   2758  B   BEA A2758     145.683 278.588 114.067  0.00  0.00           C
ATOM   2759  B   BEA A2759     146.515 274.726 112.096  0.00  0.00           C
ATOM   2760  B   BEA A2760     146.335 272.697 111.025  0.00  0.00           C
ATOM   2761  B   BEA A2761     146.208 271.713 110.479  0.00  0.00           C
ATOM   2762  B   BEA A2762     146.048 270.649 109.865  0.00  0.00           C
ATOM   2763  B   BEA A2763     145.890 269.709 109.302  0.00  0.00           C
ATOM   2764  B   BEA A2764     145.709 268.732 108.691  0.00  0.00           C
ATOM   2765  B   BEA A2765     145.508 267.730 108.035  0.00  0.00           C
ATOM   2766  B   BEA A2766     145.310 266.810 107.404  0.00  0.00           C
ATOM   2767  B   BEA A2767     145.097 265.889 106.740  0.00  0.00           C
ATOM   2768  B   BEA A2768     144.874 264.980 106.046  0.00  0.00           C
ATOM   2769  B   BEA A2769     144.641 264.092 105.326  0.00  0.00           C
ATOM   2770  B   BEA A2770     144.402 263.236 104.583  0.00  0.00           C
ATOM   2771  B   BEA A2771     144.159 262.420 103.822  0.00  0.00           C
ATOM   2772  B   BEA A2772     143.914 261.652 103.047  0.00  0.00           C
ATOM   2773  B   BEA A2773     143.645 260.870 102.178  0.00  0.00           C
ATOM   2774  B   BEA A2774     143.378 260.162 101.300  0.00  0.00           C
ATOM   2775  B   BEA A2775     142.838 258.936  99.440  0.00  0.00           C
ATOM   2776  B   BEA A2776     142.569 258.442  98.461  0.00  0.00           C
ATOM   2777  B   BEA A2777     142.286 258.015  97.395  0.00  0.00           C
ATOM   2778  B   BEA A2778     142.010 257.696  96.347  0.00  0.00           C
ATOM   2779  B   BEA A2779     141.718 257.462  95.242  0.00  0.00           C
ATOM   2780  B   BEA A2780     141.406 257.329  94.103  0.00  0.00           C
ATOM   2781  B   BEA A2781     140.747 257.402  91.923  0.00  0.00           C
ATOM   2782  B   BEA A2782     140.371 257.624  90.867  0.00  0.00           C
ATOM   2783  B   BEA A2783     139.940 258.004  89.850  0.00  0.00           C
ATOM   2784  B   BEA A2784     139.445 258.566  88.937  0.00  0.00           C
ATOM   2785  B   BEA A2785     138.898 259.296  88.231  0.00  0.00           C
ATOM   2786  B   BEA A2786     138.303 260.176  87.790  0.00  0.00           C
ATOM   2787  B   BEA A2787     137.705 261.117  87.632  0.00  0.00           C
ATOM   2788  B   BEA A2788     137.084 262.138  87.665  0.00  0.00           C
ATOM   2789  B   BEA A2789     136.518 263.104  87.807  0.00  0.00           C
ATOM   2790  B   BEA A2790     135.960 264.086  88.008  0.00  0.00           C
ATOM   2791  B   BEA A2791     135.413 265.086  88.226  0.00  0.00           C
ATOM   2792  B   BEA A2792     134.380 267.122  88.471  0.00  0.00           C
ATOM   2793  B   BEA A2793     133.909 268.200  88.300  0.00  0.00           C
ATOM   2794  B   BEA A2794     133.450 269.895  86.913  0.00  0.00           C
ATOM   2795  B   BEA A2795     133.508 270.342  85.851  0.00  0.00           C
ATOM   2796  B   BEA A2796     133.685 270.581  84.723  0.00  0.00           C
ATOM   2797  B   BEA A2797     133.930 270.686  83.595  0.00  0.00           C
ATOM   2798  B   BEA A2798     134.209 270.704  82.505  0.00  0.00           C
ATOM   2799  B   BEA A2799     134.528 270.663  81.382  0.00  0.00           C
ATOM   2800  B   BEA A2800     134.870 270.578  80.267  0.00  0.00           C
ATOM   2801  B   BEA A2801     135.216 270.465  79.193  0.00  0.00           C
ATOM   2802  B   BEA A2802     135.581 270.326  78.107  0.00  0.00           C
ATOM   2803  B   BEA A2803     135.956 270.170  77.026  0.00  0.00           C
ATOM   2804  B   BEA A2804     136.335 270.001  75.965  0.00  0.00           C
ATOM   2805  B   BEA A2805     136.743 269.812  74.844  0.00  0.00           C
ATOM   2806  B   BEA A2806     137.144 269.621  73.765  0.00  0.00           C
ATOM   2807  B   BEA A2807     137.531 269.433  72.739  0.00  0.00           C
ATOM   2808  B   BEA A2808     137.936 269.235  71.678  0.00  0.00           C
ATOM   2809  B   BEA A2809     138.357 269.030  70.586  0.00  0.00           C
ATOM   2810  B   BEA A2810     138.754 268.837  69.569  0.00  0.00           C
ATOM   2811  B   BEA A2811     139.201 268.623  68.431  0.00  0.00           C
ATOM   2812  B   BEA A2812     139.617 268.428  67.379  0.00  0.00           C
ATOM   2813  B   BEA A2813     140.040 268.234  66.315  0.00  0.00           C
ATOM   2814  B   BEA A2814     140.468 268.044  65.244  0.00  0.00           C
ATOM   2815  B   BEA A2815     140.899 267.861  64.170  0.00  0.00           C
ATOM   2816  B   BEA A2816     141.289 267.702  63.199  0.00  0.00           C
ATOM   2817  B   BEA A2817     141.719 267.536  62.130  0.00  0.00           C
ATOM   2818  B   BEA A2818     142.145 267.383  61.071  0.00  0.00           C
ATOM   2819  B   BEA A2819     142.607 267.231  59.924  0.00  0.00           C
ATOM   2820  B   BEA A2820     143.021 267.109  58.894  0.00  0.00           C
ATOM   2821  B   BEA A2821     143.465 266.995  57.787  0.00  0.00           C
ATOM   2822  B   BEA A2822     143.858 266.912  56.804  0.00  0.00           C
ATOM   2823  B   BEA A2823     144.313 266.837  55.657  0.00  0.00           C
ATOM   2824  B   BEA A2824     144.714 266.795  54.643  0.00  0.00           C
ATOM   2825  B   BEA A2825     145.563 266.793  52.465  0.00  0.00           C
ATOM   2826  B   BEA A2826     145.968 266.845  51.410  0.00  0.00           C
ATOM   2827  B   BEA A2827     146.379 266.938  50.324  0.00  0.00           C
ATOM   2828  B   BEA A2828     146.794 267.079  49.210  0.00  0.00           C
ATOM   2829  B   BEA A2829     147.182 267.256  48.153  0.00  0.00           C
ATOM   2830  B   BEA A2830     147.575 267.484  47.069  0.00  0.00           C
ATOM   2831  B   BEA A2831     147.942 267.747  46.038  0.00  0.00           C
ATOM   2832  B   BEA A2832     148.313 268.065  44.981  0.00  0.00           C
ATOM   2833  B   BEA A2833     148.686 268.442  43.899  0.00  0.00           C
ATOM   2834  B   BEA A2834     149.014 268.826  42.934  0.00  0.00           C
ATOM   2835  B   BEA A2835     149.369 269.301  41.872  0.00  0.00           C
ATOM   2836  B   BEA A2836     149.682 269.777  40.917  0.00  0.00           C
ATOM   2837  B   BEA A2837     150.001 270.317  39.931  0.00  0.00           C
ATOM   2838  B   BEA A2838     150.304 270.888  38.978  0.00  0.00           C
ATOM   2839  B   BEA A2839     150.594 271.488  38.054  0.00  0.00           C
ATOM   2840  B   BEA A2840     150.891 272.159  37.096  0.00  0.00           C
ATOM   2841  B   BEA A2841     151.158 272.814  36.221  0.00  0.00           C
ATOM   2842  B   BEA A2842     151.434 273.539  35.308  0.00  0.00           C
ATOM   2843  B   BEA A2843     151.947 275.015  33.593  0.00  0.00           C
ATOM   2844  B   BEA A2844     152.187 275.759  32.784  0.00  0.00           C
ATOM   2845  B   BEA A2845     152.423 276.520  31.985  0.00  0.00           C
ATOM   2846  B   BEA A2846     152.673 277.349  31.143  0.00  0.00           C
ATOM   2847  B   BEA A2847     152.906 278.140  30.360  0.00  0.00           C
ATOM   2848  B   BEA A2848     153.139 278.941  29.584  0.00  0.00           C
ATOM   2849  B   BEA A2849     153.373 279.752  28.811  0.00  0.00           C
ATOM   2850  B   BEA A2850     153.624 280.623  27.990  0.00  0.00           C
ATOM   2851  B   BEA A2851     153.863 281.445  27.220  0.00  0.00           C
ATOM   2852  B   BEA A2852     154.107 282.268  26.450  0.00  0.00           C
ATOM   2853  B   BEA A2853     154.356 283.090  25.678  0.00  0.00           C
ATOM   2854  B   BEA A2854     154.611 283.909  24.902  0.00  0.00           C
ATOM   2855  B   BEA A2855     154.874 284.724  24.120  0.00  0.00           C
ATOM   2856  B   BEA A2856     155.145 285.530  23.332  0.00  0.00           C
ATOM   2857  B   BEA A2857     155.426 286.327  22.534  0.00  0.00           C
ATOM   2858  B   BEA A2858     155.719 287.112  21.726  0.00  0.00           C
ATOM   2859  B   BEA A2859     156.003 287.832  20.960  0.00  0.00           C
ATOM   2860  B   BEA A2860     156.321 288.588  20.125  0.00  0.00           C
ATOM   2861  B   BEA A2861     156.653 289.326  19.274  0.00  0.00           C
ATOM   2862  B   BEA A2862     157.002 290.044  18.403  0.00  0.00           C
ATOM   2863  B   BEA A2863     157.344 290.696  17.569  0.00  0.00           C
ATOM   2864  B   BEA A2864     157.730 291.371  16.653  0.00  0.00           C
ATOM   2865  B   BEA A2865     158.511 292.565  14.860  0.00  0.00           C
ATOM   2866  B   BEA A2866     158.936 293.125  13.917  0.00  0.00           C
ATOM   2867  B   BEA A2867     159.346 293.618  13.009  0.00  0.00           C
ATOM   2868  B   BEA A2868     160.076 294.503  10.932  0.00  0.00           C
ATOM   2869  B   BEA A2869     160.239 294.802   9.828  0.00  0.00           C
ATOM   2870  B   BEA A2870     160.194 294.965   8.742  0.00  0.00           C
ATOM   2871  B   BEA A2871     159.913 294.998   7.621  0.00  0.00           C
ATOM   2872  B   BEA A2872     159.463 294.943   6.568  0.00  0.00           C
ATOM   2873  B   BEA A2873     158.222 294.805   4.563  0.00  0.00           C
ATOM   2874  B   BEA A2874     157.537 294.826   3.684  0.00  0.00           C
ATOM   2875  B   BEA A2875     156.785 295.006   2.836  0.00  0.00           C
ATOM   2876  B   BEA A2876     156.006 295.546   2.086  0.00  0.00           C
ATOM   2877  B   BEA A2877     155.508 296.476   1.728  0.00  0.00           C
ATOM   2878  B   BEA A2878     155.299 297.600   1.707  0.00  0.00           C
ATOM   2879  B   BEA A2879     155.259 298.745   1.885  0.00  0.00           C
ATOM   2880  B   BEA A2880     155.473 300.894   2.649  0.00  0.00           C
ATOM   2881  B   BEA A2881     155.718 301.839   3.297  0.00  0.00           C
ATOM   2882  B   BEA A2882     156.090 302.324   4.273  0.00  0.00           C
ATOM   2883  B   BEA A2883     156.424 301.871   5.241  0.00  0.00           C
ATOM   2884  B   BEA A2884     156.667 301.104   6.033  0.00  0.00           C
ATOM   2885  B   BEA A2885     156.868 300.245   6.778  0.00  0.00           C
ATOM   2886  B   BEA A2886     157.040 299.389   7.516  0.00  0.00           C
ATOM   2887  B   BEA A2887     157.198 298.569   8.320  0.00  0.00           C
ATOM   2888  B   BEA A2888     157.341 297.881   9.264  0.00  0.00           C
ATOM   2889  B   BEA A2889     157.455 297.616  10.396  0.00  0.00           C
ATOM   2890  B   BEA A2890     157.505 298.013  11.439  0.00  0.00           C
ATOM   2891  B   BEA A2891     157.510 298.736  12.310  0.00  0.00           C
ATOM   2892  B   BEA A2892     157.487 299.627  13.104  0.00  0.00           C
ATOM   2893  B   BEA A2893     157.441 300.572  13.813  0.00  0.00           C
ATOM   2894  B   BEA A2894     157.375 301.504  14.443  0.00  0.00           C
ATOM   2895  B   BEA A2895     157.272 302.506  15.078  0.00  0.00           C
ATOM   2896  B   BEA A2896     157.099 303.464  15.690  0.00  0.00           C
ATOM   2897  B   BEA A2897     156.647 303.144  15.896  0.00  0.00           C
ATOM   2898  B   BEA A2898     156.087 301.108  15.023  0.00  0.00           C
ATOM   2899  B   BEA A2899     155.631 300.346  14.255  0.00  0.00           C
ATOM   2900  B   BEA A2900     155.029 300.296  13.360  0.00  0.00           C
ATOM   2901  B   BEA A2901     154.363 300.737  12.531  0.00  0.00           C
ATOM   2902  B   BEA A2902     152.910 302.054  11.329  0.00  0.00           C
ATOM   2903  B   BEA A2903     151.987 302.736  10.980  0.00  0.00           C
ATOM   2904  B   BEA A2904     150.982 303.325  10.848  0.00  0.00           C
ATOM   2905  B   BEA A2905     149.927 303.811  10.886  0.00  0.00           C
ATOM   2906  B   BEA A2906     148.885 304.187  11.026  0.00  0.00           C
ATOM   2907  B   BEA A2907     147.785 304.494  11.220  0.00  0.00           C
ATOM   2908  B   BEA A2908     146.641 304.735  11.418  0.00  0.00           C
ATOM   2909  B   BEA A2909     145.541 304.905  11.570  0.00  0.00           C
ATOM   2910  B   BEA A2910     144.410 305.021  11.688  0.00  0.00           C
ATOM   2911  B   BEA A2911     143.250 305.085  11.774  0.00  0.00           C
ATOM   2912  B   BEA A2912     140.933 305.059  11.859  0.00  0.00           C
ATOM   2913  B   BEA A2913     139.784 304.976  11.866  0.00  0.00           C
ATOM   2914  B   BEA A2914     138.617 304.846  11.853  0.00  0.00           C
ATOM   2915  B   BEA A2915     137.436 304.671  11.824  0.00  0.00           C
ATOM   2916  B   BEA A2916     136.331 304.468  11.783  0.00  0.00           C
ATOM   2917  B   BEA A2917     135.219 304.227  11.732  0.00  0.00           C
ATOM   2918  B   BEA A2918     134.104 303.947  11.673  0.00  0.00           C
ATOM   2919  B   BEA A2919     132.990 303.630  11.609  0.00  0.00           C
ATOM   2920  B   BEA A2920     129.691 302.473  11.407  0.00  0.00           C
ATOM   2921  B   BEA A2921     128.619 302.023  11.346  0.00  0.00           C
ATOM   2922  B   BEA A2922     127.566 301.545  11.292  0.00  0.00           C
ATOM   2923  B   BEA A2923     125.533 300.510  11.215  0.00  0.00           C
ATOM   2924  B   BEA A2924     124.485 299.914  11.196  0.00  0.00           C
ATOM   2925  B   BEA A2925     123.547 299.340  11.195  0.00  0.00           C
ATOM   2926  B   BEA A2926     122.574 298.702  11.215  0.00  0.00           C
ATOM   2927  B   BEA A2927     121.643 298.046  11.258  0.00  0.00           C
ATOM   2928  B   BEA A2928     120.692 297.323  11.333  0.00  0.00           C
ATOM   2929  B   BEA A2929     119.794 296.585  11.438  0.00  0.00           C
ATOM   2930  B   BEA A2930     118.950 295.833  11.577  0.00  0.00           C
ATOM   2931  B   BEA A2931     118.106 295.013  11.764  0.00  0.00           C
ATOM   2932  B   BEA A2932     117.325 294.182  11.994  0.00  0.00           C
ATOM   2933  B   BEA A2933     116.608 293.340  12.268  0.00  0.00           C
ATOM   2934  B   BEA A2934     115.954 292.488  12.589  0.00  0.00           C
ATOM   2935  B   BEA A2935     115.324 291.562  12.990  0.00  0.00           C
ATOM   2936  B   BEA A2936     114.801 290.682  13.421  0.00  0.00           C
ATOM   2937  B   BEA A2937     114.312 289.721  13.950  0.00  0.00           C
ATOM   2938  B   BEA A2938     113.923 288.801  14.517  0.00  0.00           C
ATOM   2939  B   BEA A2939     113.604 287.855  15.162  0.00  0.00           C
ATOM   2940  B   BEA A2940     113.388 287.009  15.796  0.00  0.00           C
ATOM   2941  B   BEA A2941     113.225 286.071  16.553  0.00  0.00           C
ATOM   2942  B   BEA A2942     113.143 285.183  17.299  0.00  0.00           C
ATOM   2943  B   BEA A2943     113.130 284.293  18.054  0.00  0.00           C
ATOM   2944  B   BEA A2944     113.185 283.413  18.786  0.00  0.00           C
ATOM   2945  B   BEA A2945     113.304 282.556  19.464  0.00  0.00           C
ATOM   2946  B   BEA A2946     113.513 281.607  20.149  0.00  0.00           C
ATOM   2947  B   BEA A2947     114.198 279.683  21.195  0.00  0.00           C
ATOM   2948  B   BEA A2948     114.717 278.659  21.477  0.00  0.00           C
ATOM   2949  B   BEA A2949     115.332 277.670  21.499  0.00  0.00           C
ATOM   2950  B   BEA A2950     115.985 276.795  21.319  0.00  0.00           C
ATOM   2951  B   BEA A2951     116.770 275.912  21.028  0.00  0.00           C
ATOM   2952  B   BEA A2952     117.577 275.146  20.765  0.00  0.00           C
ATOM   2953  B   BEA A2953     118.442 274.446  20.592  0.00  0.00           C
ATOM   2954  B   BEA A2954     120.418 273.181  20.743  0.00  0.00           C
ATOM   2955  B   BEA A2955     121.356 272.685  21.058  0.00  0.00           C
ATOM   2956  B   BEA A2956     122.311 272.226  21.538  0.00  0.00           C
ATOM   2957  B   BEA A2957     123.172 271.851  22.163  0.00  0.00           C
ATOM   2958  B   BEA A2958     123.917 271.565  23.001  0.00  0.00           C
ATOM   2959  B   BEA A2959     124.358 271.450  24.110  0.00  0.00           C
ATOM   2960  B   BEA A2960     124.286 271.562  25.198  0.00  0.00           C
ATOM   2961  B   BEA A2961     123.908 271.814  26.255  0.00  0.00           C
ATOM   2962  B   BEA A2962     123.381 272.142  27.280  0.00  0.00           C
ATOM   2963  B   BEA A2963     122.811 272.503  28.264  0.00  0.00           C
ATOM   2964  B   BEA A2964     122.277 272.866  29.216  0.00  0.00           C
ATOM   2965  B   BEA A2965     121.827 273.229  30.202  0.00  0.00           C
ATOM   2966  B   BEA A2966     121.597 273.557  31.244  0.00  0.00           C
ATOM   2967  B   BEA A2967     121.899 273.756  32.342  0.00  0.00           C
ATOM   2968  B   BEA A2968     122.715 273.729  33.195  0.00  0.00           C
ATOM   2969  B   BEA A2969     123.643 273.577  33.841  0.00  0.00           C
ATOM   2970  B   BEA A2970     124.589 273.349  34.407  0.00  0.00           C
ATOM   2971  B   BEA A2971     125.522 273.051  34.965  0.00  0.00           C
ATOM   2972  B   BEA A2972     126.466 272.632  35.628  0.00  0.00           C
ATOM   2973  B   BEA A2973     127.139 272.126  36.381  0.00  0.00           C
ATOM   2974  B   BEA A2974     127.373 271.494  37.314  0.00  0.00           C
ATOM   2975  B   BEA A2975     127.142 270.840  38.233  0.00  0.00           C
ATOM   2976  B   BEA A2976     126.649 270.218  39.038  0.00  0.00           C
ATOM   2977  B   BEA A2977     125.974 269.573  39.787  0.00  0.00           C
ATOM   2978  B   BEA A2978     125.281 268.984  40.391  0.00  0.00           C
ATOM   2979  B   BEA A2979     124.476 268.328  40.970  0.00  0.00           C
ATOM   2980  B   BEA A2980     123.672 267.670  41.455  0.00  0.00           C
ATOM   2981  B   BEA A2981     122.053 266.229  42.192  0.00  0.00           C
ATOM   2982  B   BEA A2982     121.255 265.398  42.427  0.00  0.00           C
ATOM   2983  B   BEA A2983     120.486 264.469  42.548  0.00  0.00           C
ATOM   2984  B   BEA A2984     119.851 263.584  42.551  0.00  0.00           C
ATOM   2985  B   BEA A2985     119.238 262.597  42.446  0.00  0.00           C
ATOM   2986  B   BEA A2986     118.695 261.584  42.235  0.00  0.00           C
ATOM   2987  B   BEA A2987     118.220 260.547  41.925  0.00  0.00           C
ATOM   2988  B   BEA A2988     117.840 259.573  41.554  0.00  0.00           C
ATOM   2989  B   BEA A2989     117.493 258.510  41.066  0.00  0.00           C
ATOM   2990  B   BEA A2990     117.029 256.554  39.949  0.00  0.00           C
ATOM   2991  B   BEA A2991     116.885 255.600  39.300  0.00  0.00           C
ATOM   2992  B   BEA A2992     116.798 254.677  38.600  0.00  0.00           C
ATOM   2993  B   BEA A2993     116.769 253.795  37.860  0.00  0.00           C
ATOM   2994  B   BEA A2994     116.794 252.964  37.090  0.00  0.00           C
ATOM   2995  B   BEA A2995     117.022 251.381  35.364  0.00  0.00           C
ATOM   2996  B   BEA A2996     117.216 250.716  34.495  0.00  0.00           C
ATOM   2997  B   BEA A2997     117.478 250.101  33.568  0.00  0.00           C
ATOM   2998  B   BEA A2998     117.814 249.561  32.594  0.00  0.00           C
ATOM   2999  B   BEA A2999     118.696 248.828  30.617  0.00  0.00           C
ATOM   3000  B   BEA A3000     119.288 248.667  29.563  0.00  0.00           C
ATOM   3001  B   BEA A3001     119.899 248.683  28.621  0.00  0.00           C
ATOM   3002  B   BEA A3002     120.561 248.852  27.719  0.00  0.00           C
ATOM   3003  B   BEA A3003     121.267 249.175  26.856  0.00  0.00           C
ATOM   3004  B   BEA A3004     122.012 249.654  26.038  0.00  0.00           C
ATOM   3005  B   BEA A3005     122.688 250.204  25.367  0.00  0.00           C
ATOM   3006  B   BEA A3006     123.382 250.883  24.743  0.00  0.00           C
ATOM   3007  B   BEA A3007     124.085 251.695  24.175  0.00  0.00           C
ATOM   3008  B   BEA A3008     124.692 252.508  23.739  0.00  0.00           C
ATOM   3009  B   BEA A3009     125.292 253.430  23.361  0.00  0.00           C
ATOM   3010  B   BEA A3010     125.875 254.465  23.051  0.00  0.00           C
ATOM   3011  B   BEA A3011     126.352 255.441  22.850  0.00  0.00           C
ATOM   3012  B   BEA A3012     126.804 256.512  22.714  0.00  0.00           C
ATOM   3013  B   BEA A3013     127.188 257.580  22.656  0.00  0.00           C
ATOM   3014  B   BEA A3014     127.772 259.809  22.691  0.00  0.00           C
ATOM   3015  B   BEA A3015     127.909 260.968  22.738  0.00  0.00           C
ATOM   3016  B   BEA A3016     127.788 262.117  22.744  0.00  0.00           C
ATOM   3017  B   BEA A3017     126.989 262.833  22.529  0.00  0.00           C
ATOM   3018  B   BEA A3018     125.865 262.778  22.147  0.00  0.00           C
ATOM   3019  B   BEA A3019     124.855 262.579  21.775  0.00  0.00           C
ATOM   3020  B   BEA A3020     123.768 262.393  21.356  0.00  0.00           C
ATOM   3021  B   BEA A3021     122.673 262.352  20.911  0.00  0.00           C
ATOM   3022  B   BEA A3022     121.663 262.572  20.477  0.00  0.00           C
ATOM   3023  B   BEA A3023     119.842 263.685  19.586  0.00  0.00           C
ATOM   3024  B   BEA A3024     119.042 264.342  19.107  0.00  0.00           C
ATOM   3025  B   BEA A3025     118.219 264.854  18.468  0.00  0.00           C
ATOM   3026  B   BEA A3026     117.579 264.504  17.655  0.00  0.00           C
ATOM   3027  B   BEA A3027     117.213 262.480  16.579  0.00  0.00           C
ATOM   3028  B   BEA A3028     117.153 261.365  16.192  0.00  0.00           C
ATOM   3029  B   BEA A3029     117.108 260.291  15.870  0.00  0.00           C
ATOM   3030  B   BEA A3030     117.054 259.173  15.570  0.00  0.00           C
ATOM   3031  B   BEA A3031     116.982 258.069  15.300  0.00  0.00           C
ATOM   3032  B   BEA A3032     116.874 256.921  15.040  0.00  0.00           C
ATOM   3033  B   BEA A3033     116.717 255.765  14.796  0.00  0.00           C
ATOM   3034  B   BEA A3034     116.502 254.636  14.572  0.00  0.00           C
ATOM   3035  B   BEA A3035     116.220 253.565  14.372  0.00  0.00           C
ATOM   3036  B   BEA A3036     115.834 252.482  14.181  0.00  0.00           C
ATOM   3037  B   BEA A3037     114.792 250.473  13.863  0.00  0.00           C
ATOM   3038  B   BEA A3038     114.133 249.535  13.735  0.00  0.00           C
ATOM   3039  B   BEA A3039     113.399 248.660  13.631  0.00  0.00           C
ATOM   3040  B   BEA A3040     112.592 247.843  13.552  0.00  0.00           C
ATOM   3041  B   BEA A3041     111.712 247.080  13.495  0.00  0.00           C
ATOM   3042  B   BEA A3042     110.763 246.369  13.462  0.00  0.00           C
ATOM   3043  B   BEA A3043     109.830 245.760  13.453  0.00  0.00           C
ATOM   3044  B   BEA A3044     108.840 245.193  13.465  0.00  0.00           C
ATOM   3045  B   BEA A3045     107.796 244.669  13.499  0.00  0.00           C
ATOM   3046  B   BEA A3046     106.703 244.188  13.555  0.00  0.00           C
ATOM   3047  B   BEA A3047     104.587 243.423  13.716  0.00  0.00           C
ATOM   3048  B   BEA A3048     103.483 243.098  13.827  0.00  0.00           C
ATOM   3049  B   BEA A3049     102.354 242.810  13.957  0.00  0.00           C
ATOM   3050  B   BEA A3050      98.888 242.180  14.467  0.00  0.00           C
ATOM   3051  B   BEA A3051      97.832 242.056  14.656  0.00  0.00           C
ATOM   3052  B   BEA A3052      96.680 241.955  14.880  0.00  0.00           C
ATOM   3053  B   BEA A3053      95.543 241.889  15.123  0.00  0.00           C
ATOM   3054  B   BEA A3054      94.428 241.857  15.381  0.00  0.00           C
ATOM   3055  B   BEA A3055      93.342 241.857  15.655  0.00  0.00           C
ATOM   3056  B   BEA A3056      92.194 241.891  15.969  0.00  0.00           C
ATOM   3057  B   BEA A3057      91.093 241.958  16.298  0.00  0.00           C
ATOM   3058  B   BEA A3058      89.954 242.065  16.671  0.00  0.00           C
ATOM   3059  B   BEA A3059      88.883 242.203  17.056  0.00  0.00           C
ATOM   3060  B   BEA A3060      87.803 242.384  17.485  0.00  0.00           C
ATOM   3061  B   BEA A3061      86.813 242.592  17.922  0.00  0.00           C
ATOM   3062  B   BEA A3062      85.771 242.862  18.440  0.00  0.00           C
ATOM   3063  B   BEA A3063      84.785 243.180  19.002  0.00  0.00           C
ATOM   3064  B   BEA A3064      83.876 243.544  19.607  0.00  0.00           C
ATOM   3065  B   BEA A3065      83.068 243.952  20.253  0.00  0.00           C
ATOM   3066  B   BEA A3066      82.336 244.433  20.984  0.00  0.00           C
ATOM   3067  B   BEA A3067      81.727 244.994  21.811  0.00  0.00           C
ATOM   3068  B   BEA A3068      81.311 245.614  22.702  0.00  0.00           C
ATOM   3069  B   BEA A3069      81.173 246.948  24.580  0.00  0.00           C
ATOM   3070  B   BEA A3070      81.436 247.613  25.509  0.00  0.00           C
ATOM   3071  B   BEA A3071      81.825 248.219  26.352  0.00  0.00           C
ATOM   3072  B   BEA A3072      82.348 248.840  27.211  0.00  0.00           C
ATOM   3073  B   BEA A3073      82.933 249.419  28.011  0.00  0.00           C
ATOM   3074  B   BEA A3074      83.590 249.991  28.801  0.00  0.00           C
ATOM   3075  B   BEA A3075      84.295 250.548  29.567  0.00  0.00           C
ATOM   3076  B   BEA A3076      85.027 251.084  30.303  0.00  0.00           C
ATOM   3077  B   BEA A3077      85.762 251.591  30.999  0.00  0.00           C
ATOM   3078  B   BEA A3078      86.557 252.113  31.714  0.00  0.00           C
ATOM   3079  B   BEA A3079      87.327 252.599  32.378  0.00  0.00           C
ATOM   3080  B   BEA A3080      88.134 253.091  33.052  0.00  0.00           C
ATOM   3081  B   BEA A3081      88.971 253.588  33.729  0.00  0.00           C
ATOM   3082  B   BEA A3082      89.748 254.038  34.344  0.00  0.00           C
ATOM   3083  B   BEA A3083      90.618 254.534  35.019  0.00  0.00           C
ATOM   3084  B   BEA A3084      91.410 254.978  35.624  0.00  0.00           C
ATOM   3085  B   BEA A3085      92.280 255.461  36.281  0.00  0.00           C
ATOM   3086  B   BEA A3086      93.136 255.934  36.923  0.00  0.00           C
ATOM   3087  B   BEA A3087      93.970 256.392  37.546  0.00  0.00           C
ATOM   3088  B   BEA A3088      94.851 256.877  38.205  0.00  0.00           C
ATOM   3089  B   BEA A3089      95.688 257.340  38.833  0.00  0.00           C
ATOM   3090  B   BEA A3090      96.542 257.819  39.482  0.00  0.00           C
ATOM   3091  B   BEA A3091      97.326 258.266  40.088  0.00  0.00           C
ATOM   3092  B   BEA A3092      98.158 258.753  40.747  0.00  0.00           C
ATOM   3093  B   BEA A3093      99.742 259.747  42.093  0.00  0.00           C
ATOM   3094  B   BEA A3094     100.492 260.279  42.813  0.00  0.00           C
ATOM   3095  B   BEA A3095     101.163 260.842  43.574  0.00  0.00           C
ATOM   3096  B   BEA A3096     101.678 261.477  44.433  0.00  0.00           C
ATOM   3097  B   BEA A3097     101.661 262.142  45.334  0.00  0.00           C
ATOM   3098  B   BEA A3098     100.783 262.575  45.921  0.00  0.00           C
ATOM   3099  B   BEA A3099      99.691 262.738  46.146  0.00  0.00           C
ATOM   3100  B   BEA A3100      98.518 262.796  46.246  0.00  0.00           C
ATOM   3101  B   BEA A3101      97.346 262.791  46.289  0.00  0.00           C
ATOM   3102  B   BEA A3102      96.179 262.739  46.308  0.00  0.00           C
ATOM   3103  B   BEA A3103      95.022 262.644  46.319  0.00  0.00           C
ATOM   3104  B   BEA A3104      93.943 262.518  46.332  0.00  0.00           C
ATOM   3105  B   BEA A3105      92.728 262.325  46.363  0.00  0.00           C
ATOM   3106  B   BEA A3106      91.631 262.093  46.420  0.00  0.00           C
ATOM   3107  B   BEA A3107      90.568 261.792  46.524  0.00  0.00           C
ATOM   3108  B   BEA A3108      89.489 261.350  46.733  0.00  0.00           C
ATOM   3109  B   BEA A3109      88.600 260.704  47.139  0.00  0.00           C
ATOM   3110  B   BEA A3110      88.955 258.358  49.341  0.00  0.00           C
ATOM   3111  B   BEA A3111      90.336 257.178  50.852  0.00  0.00           C
ATOM   3112  B   BEA A3112      91.123 256.698  51.584  0.00  0.00           C
ATOM   3113  B   BEA A3113      91.885 256.311  52.253  0.00  0.00           C
ATOM   3114  B   BEA A3114      92.718 255.957  52.958  0.00  0.00           C
ATOM   3115  B   BEA A3115      93.601 255.655  53.685  0.00  0.00           C
ATOM   3116  B   BEA A3116      94.510 255.417  54.421  0.00  0.00           C
ATOM   3117  B   BEA A3117      95.419 255.256  55.153  0.00  0.00           C
ATOM   3118  B   BEA A3118      96.305 255.180  55.867  0.00  0.00           C
ATOM   3119  B   BEA A3119      97.146 255.194  56.553  0.00  0.00           C
ATOM   3120  B   BEA A3120      98.064 255.326  57.318  0.00  0.00           C
ATOM   3121  B   BEA A3121      98.885 255.581  58.030  0.00  0.00           C
ATOM   3122  B   BEA A3122      99.713 256.035  58.792  0.00  0.00           C
ATOM   3123  B   BEA A3123     100.404 256.661  59.490  0.00  0.00           C
ATOM   3124  B   BEA A3124     100.969 257.452  60.133  0.00  0.00           C
ATOM   3125  B   BEA A3125     101.391 258.323  60.683  0.00  0.00           C
ATOM   3126  B   BEA A3126     101.716 259.314  61.183  0.00  0.00           C
ATOM   3127  B   BEA A3127     101.940 260.403  61.624  0.00  0.00           C
ATOM   3128  B   BEA A3128     102.058 261.475  61.972  0.00  0.00           C
ATOM   3129  B   BEA A3129     102.089 262.580  62.252  0.00  0.00           C
ATOM   3130  B   BEA A3130     102.038 263.688  62.460  0.00  0.00           C
ATOM   3131  B   BEA A3131     101.896 264.856  62.597  0.00  0.00           C
ATOM   3132  B   BEA A3132     101.675 265.957  62.643  0.00  0.00           C
ATOM   3133  B   BEA A3133     101.337 267.117  62.587  0.00  0.00           C
ATOM   3134  B   BEA A3134     100.897 268.196  62.405  0.00  0.00           C
ATOM   3135  B   BEA A3135     100.356 269.143  62.084  0.00  0.00           C
ATOM   3136  B   BEA A3136      99.712 269.923  61.607  0.00  0.00           C
ATOM   3137  B   BEA A3137      98.941 270.534  60.942  0.00  0.00           C
ATOM   3138  B   BEA A3138      98.179 270.920  60.220  0.00  0.00           C
ATOM   3139  B   BEA A3139      97.396 271.166  59.429  0.00  0.00           C
ATOM   3140  B   BEA A3140      95.808 271.369  57.709  0.00  0.00           C
ATOM   3141  B   BEA A3141      94.269 271.353  55.926  0.00  0.00           C
ATOM   3142  B   BEA A3142      93.539 271.318  55.039  0.00  0.00           C
ATOM   3143  B   BEA A3143      92.842 271.295  54.168  0.00  0.00           C
ATOM   3144  B   BEA A3144      92.138 271.312  53.255  0.00  0.00           C
ATOM   3145  B   BEA A3145      91.435 271.426  52.298  0.00  0.00           C
ATOM   3146  B   BEA A3146      90.822 271.679  51.396  0.00  0.00           C
ATOM   3147  B   BEA A3147      90.279 272.173  50.484  0.00  0.00           C
ATOM   3148  B   BEA A3148      89.937 272.960  49.713  0.00  0.00           C
ATOM   3149  B   BEA A3149      89.999 275.095  48.931  0.00  0.00           C
ATOM   3150  B   BEA A3150      90.264 276.201  48.843  0.00  0.00           C
ATOM   3151  B   BEA A3151      90.624 277.347  48.871  0.00  0.00           C
ATOM   3152  B   BEA A3152      91.009 278.409  48.971  0.00  0.00           C
ATOM   3153  B   BEA A3153      91.418 279.444  49.120  0.00  0.00           C
ATOM   3154  B   BEA A3154      91.880 280.546  49.322  0.00  0.00           C
ATOM   3155  B   BEA A3155      92.787 282.590  49.780  0.00  0.00           C
ATOM   3156  B   BEA A3156      93.264 283.631  50.045  0.00  0.00           C
ATOM   3157  B   BEA A3157      93.747 284.670  50.324  0.00  0.00           C
ATOM   3158  B   BEA A3158      94.227 285.694  50.610  0.00  0.00           C
ATOM   3159  B   BEA A3159      94.697 286.694  50.899  0.00  0.00           C
ATOM   3160  B   BEA A3160      95.152 287.662  51.185  0.00  0.00           C
ATOM   3161  B   BEA A3161      95.626 288.673  51.488  0.00  0.00           C
ATOM   3162  B   BEA A3162      96.117 289.725  51.808  0.00  0.00           C
ATOM   3163  B   BEA A3163      96.582 290.728  52.114  0.00  0.00           C
ATOM   3164  B   BEA A3164      97.057 291.765  52.432  0.00  0.00           C
ATOM   3165  B   BEA A3165      97.499 292.742  52.731  0.00  0.00           C
ATOM   3166  B   BEA A3166      98.399 294.773  53.347  0.00  0.00           C
ATOM   3167  B   BEA A3167      98.853 295.825  53.662  0.00  0.00           C
ATOM   3168  B   BEA A3168      99.266 296.801  53.950  0.00  0.00           C
ATOM   3169  B   BEA A3169     100.125 298.903  54.555  0.00  0.00           C
ATOM   3170  B   BEA A3170     100.528 299.929  54.840  0.00  0.00           C
ATOM   3171  B   BEA A3171     100.924 300.967  55.122  0.00  0.00           C
ATOM   3172  B   BEA A3172     101.312 302.016  55.399  0.00  0.00           C
ATOM   3173  B   BEA A3173     101.690 303.075  55.670  0.00  0.00           C
ATOM   3174  B   BEA A3174     102.057 304.143  55.933  0.00  0.00           C
ATOM   3175  B   BEA A3175     102.410 305.217  56.187  0.00  0.00           C
ATOM   3176  B   BEA A3176     102.749 306.298  56.431  0.00  0.00           C
ATOM   3177  B   BEA A3177     103.073 307.382  56.664  0.00  0.00           C
ATOM   3178  B   BEA A3178     103.379 308.470  56.884  0.00  0.00           C
ATOM   3179  B   BEA A3179     103.694 309.663  57.110  0.00  0.00           C
ATOM   3180  B   BEA A3180     103.961 310.753  57.301  0.00  0.00           C
ATOM   3181  B   BEA A3181     104.207 311.843  57.476  0.00  0.00           C
ATOM   3182  B   BEA A3182     104.431 312.930  57.634  0.00  0.00           C
ATOM   3183  B   BEA A3183     104.651 314.121  57.788  0.00  0.00           C
ATOM   3184  B   BEA A3184     104.827 315.203  57.909  0.00  0.00           C
ATOM   3185  B   BEA A3185     104.992 316.386  58.020  0.00  0.00           C
ATOM   3186  B   BEA A3186     105.115 317.459  58.100  0.00  0.00           C
ATOM   3187  B   BEA A3187     105.221 318.632  58.165  0.00  0.00           C
ATOM   3188  B   BEA A3188     105.295 319.800  58.204  0.00  0.00           C
ATOM   3189  B   BEA A3189     105.336 320.963  58.216  0.00  0.00           C
ATOM   3190  B   BEA A3190     105.342 322.120  58.201  0.00  0.00           C
ATOM   3191  B   BEA A3191     105.313 323.271  58.158  0.00  0.00           C
ATOM   3192  B   BEA A3192     105.252 324.413  58.090  0.00  0.00           C
ATOM   3193  B   BEA A3193     105.164 325.538  58.002  0.00  0.00           C
ATOM   3194  B   BEA A3194     105.042 326.742  57.890  0.00  0.00           C
ATOM   3195  B   BEA A3195     104.899 327.913  57.767  0.00  0.00           C
ATOM   3196  B   BEA A3196     104.740 329.042  57.639  0.00  0.00           C
ATOM   3197  B   BEA A3197     104.573 330.121  57.511  0.00  0.00           C
ATOM   3198  B   BEA A3198     104.371 331.325  57.369  0.00  0.00           C
ATOM   3199  B   BEA A3199     104.171 332.448  57.242  0.00  0.00           C
ATOM   3200  B   BEA A3200     103.965 333.562  57.129  0.00  0.00           C
ATOM   3201  B   BEA A3201     103.750 334.721  57.034  0.00  0.00           C
ATOM   3202  B   BEA A3202     103.354 336.985  56.980  0.00  0.00           C
ATOM   3203  B   BEA A3203     103.201 338.093  57.076  0.00  0.00           C
ATOM   3204  B   BEA A3204     103.116 339.234  57.351  0.00  0.00           C
ATOM   3205  B   BEA A3205     103.195 340.221  57.926  0.00  0.00           C
ATOM   3206  B   BEA A3206     103.518 340.832  58.855  0.00  0.00           C
ATOM   3207  B   BEA A3207     103.971 341.036  59.856  0.00  0.00           C
ATOM   3208  B   BEA A3208     104.500 341.042  60.887  0.00  0.00           C
ATOM   3209  B   BEA A3209     105.669 340.769  62.915  0.00  0.00           C
ATOM   3210  B   BEA A3210     106.237 340.585  63.820  0.00  0.00           C
ATOM   3211  B   BEA A3211     106.890 340.362  64.810  0.00  0.00           C
ATOM   3212  B   BEA A3212     107.513 340.148  65.712  0.00  0.00           C
ATOM   3213  B   BEA A3213     108.198 339.922  66.659  0.00  0.00           C
ATOM   3214  B   BEA A3214     108.878 339.713  67.557  0.00  0.00           C
ATOM   3215  B   BEA A3215     109.604 339.512  68.472  0.00  0.00           C
ATOM   3216  B   BEA A3216     110.306 339.341  69.317  0.00  0.00           C
ATOM   3217  B   BEA A3217     111.042 339.183  70.168  0.00  0.00           C
ATOM   3218  B   BEA A3218     111.811 339.038  71.021  0.00  0.00           C
ATOM   3219  B   BEA A3219     112.612 338.906  71.875  0.00  0.00           C
ATOM   3220  B   BEA A3220     113.440 338.787  72.727  0.00  0.00           C
ATOM   3221  B   BEA A3221     114.218 338.689  73.499  0.00  0.00           C
ATOM   3222  B   BEA A3222     115.095 338.593  74.340  0.00  0.00           C
ATOM   3223  B   BEA A3223     115.912 338.515  75.100  0.00  0.00           C
ATOM   3224  B   BEA A3224     116.827 338.440  75.922  0.00  0.00           C
ATOM   3225  B   BEA A3225     117.674 338.380  76.659  0.00  0.00           C
ATOM   3226  B   BEA A3226     118.532 338.329  77.384  0.00  0.00           C
ATOM   3227  B   BEA A3227     120.353 338.244  78.851  0.00  0.00           C
ATOM   3228  B   BEA A3228     121.227 338.213  79.523  0.00  0.00           C
ATOM   3229  B   BEA A3229     122.185 338.185  80.237  0.00  0.00           C
ATOM   3230  B   BEA A3230     123.141 338.163  80.925  0.00  0.00           C
ATOM   3231  B   BEA A3231     124.090 338.146  81.586  0.00  0.00           C
ATOM   3232  B   BEA A3232     126.040 338.123  82.872  0.00  0.00           C
ATOM   3233  B   BEA A3233     127.033 338.115  83.489  0.00  0.00           C
ATOM   3234  B   BEA A3234     128.005 338.110  84.068  0.00  0.00           C
ATOM   3235  B   BEA A3235     129.034 338.105  84.654  0.00  0.00           C
ATOM   3236  B   BEA A3236     131.072 338.094  85.726  0.00  0.00           C
ATOM   3237  B   BEA A3237     132.069 338.086  86.204  0.00  0.00           C
ATOM   3238  B   BEA A3238     133.172 338.074  86.695  0.00  0.00           C
ATOM   3239  B   BEA A3239     134.211 338.058  87.119  0.00  0.00           C
ATOM   3240  B   BEA A3240     135.329 338.033  87.526  0.00  0.00           C
ATOM   3241  B   BEA A3241     136.430 337.998  87.874  0.00  0.00           C
ATOM   3242  B   BEA A3242     137.497 337.951  88.151  0.00  0.00           C
ATOM   3243  B   BEA A3243     138.643 337.882  88.373  0.00  0.00           C
ATOM   3244  B   BEA A3244     139.823 337.783  88.500  0.00  0.00           C
ATOM   3245  B   BEA A3245     140.935 337.654  88.497  0.00  0.00           C
ATOM   3246  B   BEA A3246     142.097 337.461  88.316  0.00  0.00           C
ATOM   3247  B   BEA A3247     143.115 337.216  87.929  0.00  0.00           C
ATOM   3248  B   BEA A3248     144.031 336.879  87.256  0.00  0.00           C
ATOM   3249  B   BEA A3249     144.669 336.502  86.398  0.00  0.00           C
ATOM   3250  B   BEA A3250     145.072 336.089  85.394  0.00  0.00           C
ATOM   3251  B   BEA A3251     145.353 335.223  83.230  0.00  0.00           C
ATOM   3252  B   BEA A3252     145.337 334.792  82.182  0.00  0.00           C
ATOM   3253  B   BEA A3253     145.137 333.887  80.089  0.00  0.00           C
ATOM   3254  B   BEA A3254     144.976 333.400  79.029  0.00  0.00           C
ATOM   3255  B   BEA A3255     144.593 332.413  77.001  0.00  0.00           C
ATOM   3256  B   BEA A3256     144.376 331.916  76.008  0.00  0.00           C
ATOM   3257  B   BEA A3257     144.120 331.376  74.920  0.00  0.00           C
ATOM   3258  B   BEA A3258     143.875 330.911  73.950  0.00  0.00           C
ATOM   3259  B   BEA A3259     143.606 330.459  72.951  0.00  0.00           C
ATOM   3260  B   BEA A3260     143.300 330.024  71.886  0.00  0.00           C
ATOM   3261  B   BEA A3261     142.972 329.669  70.825  0.00  0.00           C
ATOM   3262  B   BEA A3262     142.600 329.440  69.733  0.00  0.00           C
ATOM   3263  B   BEA A3263     142.190 329.480  68.683  0.00  0.00           C
ATOM   3264  B   BEA A3264     141.761 330.064  67.833  0.00  0.00           C
ATOM   3265  B   BEA A3265     141.460 331.139  67.510  0.00  0.00           C
ATOM   3266  B   BEA A3266     141.282 332.274  67.474  0.00  0.00           C
ATOM   3267  B   BEA A3267     141.166 333.404  67.516  0.00  0.00           C
ATOM   3268  B   BEA A3268     141.093 334.569  67.555  0.00  0.00           C
ATOM   3269  B   BEA A3269     141.065 335.741  67.542  0.00  0.00           C
ATOM   3270  B   BEA A3270     141.157 338.069  67.329  0.00  0.00           C
ATOM   3271  B   BEA A3271     141.275 339.153  67.135  0.00  0.00           C
ATOM   3272  B   BEA A3272     141.462 340.307  66.852  0.00  0.00           C
ATOM   3273  B   BEA A3273     141.699 341.393  66.508  0.00  0.00           C
ATOM   3274  B   BEA A3274     141.985 342.421  66.106  0.00  0.00           C
ATOM   3275  B   BEA A3275     143.156 345.300  64.515  0.00  0.00           C
ATOM   3276  B   BEA A3276     143.605 346.120  63.916  0.00  0.00           C
ATOM   3277  B   BEA A3277     144.100 346.918  63.261  0.00  0.00           C
ATOM   3278  B   BEA A3278     144.640 347.694  62.550  0.00  0.00           C
ATOM   3279  B   BEA A3279     145.189 348.403  61.830  0.00  0.00           C
ATOM   3280  B   BEA A3280     145.781 349.097  61.057  0.00  0.00           C
ATOM   3281  B   BEA A3281     146.373 349.731  60.287  0.00  0.00           C
ATOM   3282  B   BEA A3282     146.960 350.311  59.525  0.00  0.00           C
ATOM   3283  B   BEA A3283     147.580 350.880  58.721  0.00  0.00           C
ATOM   3284  B   BEA A3284     148.188 351.400  57.936  0.00  0.00           C
ATOM   3285  B   BEA A3285     148.825 351.911  57.115  0.00  0.00           C
ATOM   3286  B   BEA A3286     149.490 352.413  56.258  0.00  0.00           C
ATOM   3287  B   BEA A3287     150.131 352.871  55.433  0.00  0.00           C
ATOM   3288  B   BEA A3288     150.796 353.322  54.578  0.00  0.00           C
ATOM   3289  B   BEA A3289     151.431 353.733  53.763  0.00  0.00           C
ATOM   3290  B   BEA A3290     152.138 354.170  52.857  0.00  0.00           C
ATOM   3291  B   BEA A3291     152.809 354.569  51.996  0.00  0.00           C
ATOM   3292  B   BEA A3292     153.442 354.932  51.185  0.00  0.00           C
ATOM   3293  B   BEA A3293     154.803 355.676  49.444  0.00  0.00           C
ATOM   3294  B   BEA A3294     156.151 356.377  47.720  0.00  0.00           C
ATOM   3295  B   BEA A3295     156.838 356.724  46.843  0.00  0.00           C
ATOM   3296  B   BEA A3296     157.531 357.068  45.957  0.00  0.00           C
ATOM   3297  B   BEA A3297     158.229 357.410  45.066  0.00  0.00           C
ATOM   3298  B   BEA A3298     159.577 358.064  43.345  0.00  0.00           C
ATOM   3299  B   BEA A3299     160.282 358.405  42.445  0.00  0.00           C
ATOM   3300  B   BEA A3300     161.629 359.059  40.724  0.00  0.00           C
ATOM   3301  B   BEA A3301     162.327 359.401  39.832  0.00  0.00           C
ATOM   3302  B   BEA A3302     163.021 359.746  38.947  0.00  0.00           C
ATOM   3303  B   BEA A3303     163.707 360.092  38.069  0.00  0.00           C
ATOM   3304  B   BEA A3304     164.386 360.441  37.202  0.00  0.00           C
ATOM   3305  B   BEA A3305     165.056 360.793  36.345  0.00  0.00           C
ATOM   3306  B   BEA A3306     165.715 361.148  35.502  0.00  0.00           C
ATOM   3307  B   BEA A3307     166.362 361.507  34.674  0.00  0.00           C
ATOM   3308  B   BEA A3308     167.050 361.901  33.793  0.00  0.00           C
ATOM   3309  B   BEA A3309     167.722 362.300  32.932  0.00  0.00           C
ATOM   3310  B   BEA A3310     168.376 362.704  32.093  0.00  0.00           C
ATOM   3311  B   BEA A3311     169.063 363.148  31.210  0.00  0.00           C
ATOM   3312  B   BEA A3312     169.729 363.598  30.356  0.00  0.00           C
ATOM   3313  B   BEA A3313     170.370 364.056  29.530  0.00  0.00           C
ATOM   3314  B   BEA A3314     171.626 365.031  27.911  0.00  0.00           C
ATOM   3315  B   BEA A3315     172.280 365.590  27.066  0.00  0.00           C
ATOM   3316  B   BEA A3316     172.901 366.159  26.262  0.00  0.00           C
ATOM   3317  B   BEA A3317     173.488 366.739  25.500  0.00  0.00           C
ATOM   3318  B   BEA A3318     174.080 367.374  24.729  0.00  0.00           C
ATOM   3319  B   BEA A3319     174.672 368.068  23.956  0.00  0.00           C
ATOM   3320  B   BEA A3320     175.221 368.778  23.236  0.00  0.00           C
ATOM   3321  B   BEA A3321     176.225 370.299  21.911  0.00  0.00           C
ATOM   3322  B   BEA A3322     176.706 371.172  21.271  0.00  0.00           C
ATOM   3323  B   BEA A3323     177.137 372.075  20.691  0.00  0.00           C
ATOM   3324  B   BEA A3324     177.876 374.052  19.680  0.00  0.00           C
ATOM   3325  B   BEA A3325     178.161 375.080  19.278  0.00  0.00           C
ATOM   3326  B   BEA A3326     178.399 376.166  18.934  0.00  0.00           C
ATOM   3327  B   BEA A3327     178.575 377.248  18.667  0.00  0.00           C
ATOM   3328  B   BEA A3328     178.704 378.402  18.458  0.00  0.00           C
ATOM   3329  B   BEA A3329     178.776 379.563  18.319  0.00  0.00           C
ATOM   3330  B   BEA A3330     178.795 380.729  18.245  0.00  0.00           C
ATOM   3331  B   BEA A3331     178.770 381.816  18.231  0.00  0.00           C
CONECT    1    2
CONECT    2    1    3
CONECT    3    2    4
CONECT    4    3    5
CONECT    5    4    6
CONECT    6    5    7
CONECT    7    6    8
CONECT    8    7    9
CONECT    9    8   10
CONECT   10    9   11
CONECT   11   10   12
CONECT   12   11   13
CONECT   13   12   14
CONECT   14   13   15
CONECT   15   14   16
CONECT   16   15   17
CONECT   17   16   18
CONECT   18   17   19
CONECT   19   18   20
CONECT   20   19   21
CONECT   21   20   22
CONECT   22   21   23
CONECT   23   22   24
CONECT   24   23   25
CONECT   25   24   26
CONECT   26   25   27
CONECT   27   26   28
CONECT   28   27   29
CONECT   29   28   30
CONECT   30   29   31
CONECT   31   30   32
CONECT   32   31   33
CONECT   33   32   34
CONECT   34   33   35
CONECT   35   34   36
CONECT   36   35   37
CONECT   37   36   38
CONECT   38   37   39
CONECT   39   38   40
CONECT   40   39   41
CONECT   41   40   42
CONECT   42   41   43
CONECT   43   42   44
CONECT   44   43   45
CONECT   45   44   46
CONECT   46   45   47
CONECT   47   46   48
CONECT   48   47   49
CONECT   49   48   50
CONECT   50   49   51
CONECT   51   50   52
CONECT   52   51   53
CONECT   53   52   54
CONECT   54   53   55
CONECT   55   54   56
CONECT   56   55   57
CONECT   57   56   58
CONECT   58   57   59
CONECT   59   58   60
CONECT   60   59   61
CONECT   61   60   62
CONECT   62   61   63
CONECT   63   62   64
CONECT   64   63   65
CONECT   65   64   66
CONECT   66   65   67
CONECT   67   66   68
CONECT   68   67   69
CONECT   69   68   70
CONECT   70   69   71
CONECT   71   70   72
CONECT   72   71   73
CONECT   73   72   74
CONECT   74   73   75
CONECT   75   74   76
CONECT   76   75   77
CONECT   77   76   78
CONECT   78   77   79
CONECT   79   78   80
CONECT   80   79   81
CONECT   81   80   82
CONECT   82   81   83
CONECT   83   82   84
CONECT   84   83   85
CONECT   85   84   86
CONECT   86   85   87
CONECT   87   86   88
CONECT   88   87   89
CONECT   89   88   90
CONECT   90   89   91
CONECT   91   90   92
CONECT   92   91   93
CONECT   93   92   94
CONECT   94   93   95
CONECT   95   94   96
CONECT   96   95   97
CONECT   97   96   98
CONECT   98   97   99
CONECT   99   98  100
CONECT  100   99  101
CONECT  101  100  102
CONECT  102  101  103
CONECT  103  102  104
CONECT  104  103  105
CONECT  105  104  106
CONECT  106  105  107
CONECT  107  106  108
CONECT  108  107  109
CONECT  109  108  110
CONECT  110  109  111
CONECT  111  110  112
CONECT  112  111  113
CONECT  113  112  114
CONECT  114  113  115
CONECT  115  114  116
CONECT  116  115  117
CONECT  117  116  118
CONECT  118  117  119
CONECT  119  118  120
CONECT  120  119  121
CONECT  121  120  122
CONECT  122  121  123
CONECT  123  122  124
CONECT  124  123  125
CONECT  125  124  126
CONECT  126  125  127
CONECT  127  126  128
CONECT  128  127  129
CONECT  129  128  130
CONECT  130  129  131
CONECT  131  130  132
CONECT  132  131  133
CONECT  133  132  134
CONECT  134  133  135
CONECT  135  134  136
CONECT  136  135  137
CONECT  137  136  138
CONECT  138  137  139
CONECT  139  138  140
CONECT  140  139  141
CONECT  141  140  142
CONECT  142  141  143
CONECT  143  142  144
CONECT  144  143  145
CONECT  145  144  146
CONECT  146  145  147
CONECT  147  146  148
CONECT  148  147  149
CONECT  149  148  150
CONECT  150  149  151
CONECT  151  150  152
CONECT  152  151  153
CONECT  153  152  154
CONECT  154  153  155
CONECT  155  154  156
CONECT  156  155  157
CONECT  157  156  158
CONECT  158  157  159
CONECT  159  158  160
CONECT  160  159  161
CONECT  161  160  162
CONECT  162  161  163
CONECT  163  162  164
CONECT  164  163  165
CONECT  165  164  166
CONECT  166  165  167
CONECT  167  166  168
CONECT  168  167  169
CONECT  169  168  170
CONECT  170  169  171
CONECT  171  170  172
CONECT  172  171  173
CONECT  173  172  174
CONECT  174  173  175
CONECT  175  174  176
CONECT  176  175  177
CONECT  177  176  178
CONECT  178  177  179
CONECT  179  178  180
CONECT  180  179  181
CONECT  181  180  182
CONECT  182  181  183
CONECT  183  182  184
CONECT  184  183  185
CONECT  185  184  186
CONECT  186  185  187
CONECT  187  186  188
CONECT  188  187  189
CONECT  189  188  190
CONECT  190  189  191
CONECT  191  190  192
CONECT  192  191  193
CONECT  193  192  194
CONECT  194  193  195
CONECT  195  194  196
CONECT  196  195  197
CONECT  197  196  198
CONECT  198  197  199
CONECT  199  198  200
CONECT  200  199  201
CONECT  201  200  202
CONECT  202  201  203
CONECT  203  202  204
CONECT  204  203  205
CONECT  205  204  206
CONECT  206  205  207
CONECT  207  206  208
CONECT  208  207  209
CONECT  209  208  210
CONECT  210  209  211
CONECT  211  210  212
CONECT  212  211  213
CONECT  213  212  214
CONECT  214  213  215
CONECT  215  214  216
CONECT  216  215  217
CONECT  217  216  218
CONECT  218  217  219
CONECT  219  218  220
CONECT  220  219  221
CONECT  221  220  222
CONECT  222  221  223
CONECT  223  222  224
CONECT  224  223  225
CONECT  225  224  226
CONECT  226  225  227
CONECT  227  226  228
CONECT  228  227  229
CONECT  229  228  230
CONECT  230  229  231
CONECT  231  230  232
CONECT  232  231  233
CONECT  233  232  234
CONECT  234  233  235
CONECT  235  234  236
CONECT  236  235  237
CONECT  237  236  238
CONECT  238  237  239
CONECT  239  238  240
CONECT  240  239  241
CONECT  241  240  242
CONECT  242  241  243
CONECT  243  242  244
CONECT  244  243  245
CONECT  245  244  246
CONECT  246  245  247
CONECT  247  246  248
CONECT  248  247  249
CONECT  249  248  250
CONECT  250  249  251
CONECT  251  250  252
CONECT  252  251  253
CONECT  253  252  254
CONECT  254  253  255
CONECT  255  254  256
CONECT  256  255  257
CONECT  257  256  258
CONECT  258  257  259
CONECT  259  258  260
CONECT  260  259  261
CONECT  261  260  262
CONECT  262  261  263
CONECT  263  262  264
CONECT  264  263  265
CONECT  265  264  266
CONECT  266  265  267
CONECT  267  266  268
CONECT  268  267  269
CONECT  269  268  270
CONECT  270  269  271
CONECT  271  270  272
CONECT  272  271  273
CONECT  273  272  274
CONECT  274  273  275
CONECT  275  274  276
CONECT  276  275  277
CONECT  277  276  278
CONECT  278  277  279
CONECT  279  278  280
CONECT  280  279  281
CONECT  281  280  282
CONECT  282  281  283
CONECT  283  282  284
CONECT  284  283  285
CONECT  285  284  286
CONECT  286  285  287
CONECT  287  286  288
CONECT  288  287  289
CONECT  289  288  290
CONECT  290  289  291
CONECT  291  290  292
CONECT  292  291  293
CONECT  293  292  294
CONECT  294  293  295
CONECT  295  294  296
CONECT  296  295  297
CONECT  297  296  298
CONECT  298  297  299
CONECT  299  298  300
CONECT  300  299  301
CONECT  301  300  302
CONECT  302  301  303
CONECT  303  302  304
CONECT  304  303  305
CONECT  305  304  306
CONECT  306  305  307
CONECT  307  306  308
CONECT  308  307  309
CONECT  309  308  310
CONECT  310  309  311
CONECT  311  310  312
CONECT  312  311  313
CONECT  313  312  314
CONECT  314  313  315
CONECT  315  314  316
CONECT  316  315  317
CONECT  317  316  318
CONECT  318  317  319
CONECT  319  318  320
CONECT  320  319  321
CONECT  321  320  322
CONECT  322  321  323
CONECT  323  322  324
CONECT  324  323  325
CONECT  325  324  326
CONECT  326  325  327
CONECT  327  326  328
CONECT  328  327  329
CONECT  329  328  330
CONECT  330  329  331
CONECT  331  330  332
CONECT  332  331  333
CONECT  333  332  334
CONECT  334  333  335
CONECT  335  334  336
CONECT  336  335  337
CONECT  337  336  338
CONECT  338  337  339
CONECT  339  338  340
CONECT  340  339  341
CONECT  341  340  342
CONECT  342  341  343
CONECT  343  342  344
CONECT  344  343  345
CONECT  345  344  346
CONECT  346  345  347
CONECT  347  346  348
CONECT  348  347  349
CONECT  349  348  350
CONECT  350  349  351
CONECT  351  350  352
CONECT  352  351  353
CONECT  353  352  354
CONECT  354  353  355
CONECT  355  354  356
CONECT  356  355  357
CONECT  357  356  358
CONECT  358  357  359
CONECT  359  358  360
CONECT  360  359  361
CONECT  361  360  362
CONECT  362  361  363
CONECT  363  362  364
CONECT  364  363  365
CONECT  365  364  366
CONECT  366  365  367
CONECT  367  366  368
CONECT  368  367  369
CONECT  369  368  370
CONECT  370  369  371
CONECT  371  370  372
CONECT  372  371  373
CONECT  373  372  374
CONECT  374  373  375
CONECT  375  374  376
CONECT  376  375  377
CONECT  377  376  378
CONECT  378  377  379
CONECT  379  378  380
CONECT  380  379  381
CONECT  381  380  382
CONECT  382  381  383
CONECT  383  382  384
CONECT  384  383  385
CONECT  385  384  386
CONECT  386  385  387
CONECT  387  386  388
CONECT  388  387  389
CONECT  389  388  390
CONECT  390  389  391
CONECT  391  390  392
CONECT  392  391  393
CONECT  393  392  394
CONECT  394  393  395
CONECT  395  394  396
CONECT  396  395  397
CONECT  397  396  398
CONECT  398  397  399
CONECT  399  398  400
CONECT  400  399  401
CONECT  401  400  402
CONECT  402  401  403
CONECT  403  402  404
CONECT  404  403  405
CONECT  405  404  406
CONECT  406  405  407
CONECT  407  406  408
CONECT  408  407  409
CONECT  409  408  410
CONECT  410  409  411
CONECT  411  410  412
CONECT  412  411  413
CONECT  413  412  414
CONECT  414  413  415
CONECT  415  414  416
CONECT  416  415  417
CONECT  417  416  418
CONECT  418  417  419
CONECT  419  418  420
CONECT  420  419  421
CONECT  421  420  422
CONECT  422  421  423
CONECT  423  422  424
CONECT  424  423  425
CONECT  425  424  426
CONECT  426  425  427
CONECT  427  426  428
CONECT  428  427  429
CONECT  429  428  430
CONECT  430  429  431
CONECT  431  430  432
CONECT  432  431  433
CONECT  433  432  434
CONECT  434  433  435
CONECT  435  434  436
CONECT  436  435  437
CONECT  437  436  438
CONECT  438  437  439
CONECT  439  438  440
CONECT  440  439  441
CONECT  441  440  442
CONECT  442  441  443
CONECT  443  442  444
CONECT  444  443  445
CONECT  445  444  446
CONECT  446  445  447
CONECT  447  446  448
CONECT  448  447  449
CONECT  449  448  450
CONECT  450  449  451
CONECT  451  450  452
CONECT  452  451  453
CONECT  453  452  454
CONECT  454  453  455
CONECT  455  454  456
CONECT  456  455  457
CONECT  457  456  458
CONECT  458  457  459
CONECT  459  458  460
CONECT  460  459  461
CONECT  461  460  462
CONECT  462  461  463
CONECT  463  462  464
CONECT  464  463  465
CONECT  465  464  466
CONECT  466  465  467
CONECT  467  466  468
CONECT  468  467  469
CONECT  469  468  470
CONECT  470  469  471
CONECT  471  470  472
CONECT  472  471  473
CONECT  473  472  474
CONECT  474  473  475
CONECT  475  474  476
CONECT  476  475  477
CONECT  477  476  478
CONECT  478  477  479
CONECT  479  478  480
CONECT  480  479  481
CONECT  481  480  482
CONECT  482  481  483
CONECT  483  482  484
CONECT  484  483  485
CONECT  485  484  486
CONECT  486  485  487
CONECT  487  486  488
CONECT  488  487  489
CONECT  489  488  490
CONECT  490  489  491
CONECT  491  490  492
CONECT  492  491  493
CONECT  493  492  494
CONECT  494  493  495
CONECT  495  494  496
CONECT  496  495  497
CONECT  497  496  498
CONECT  498  497  499
CONECT  499  498  500
CONECT  500  499  501
CONECT  501  500  502
CONECT  502  501  503
CONECT  503  502  504
CONECT  504  503  505
CONECT  505  504  506
CONECT  506  505  507
CONECT  507  506  508
CONECT  508  507  509
CONECT  509  508  510
CONECT  510  509  511
CONECT  511  510  512
CONECT  512  511  513
CONECT  513  512  514
CONECT  514  513  515
CONECT  515  514  516
CONECT  516  515  517
CONECT  517  516  518
CONECT  518  517  519
CONECT  519  518  520
CONECT  520  519  521
CONECT  521  520  522
CONECT  522  521  523
CONECT  523  522  524
CONECT  524  523  525
CONECT  525  524  526
CONECT  526  525  527
CONECT  527  526  528
CONECT  528  527  529
CONECT  529  528  530
CONECT  530  529  531
CONECT  531  530  532
CONECT  532  531  533
CONECT  533  532  534
CONECT  534  533  535
CONECT  535  534  536
CONECT  536  535  537
CONECT  537  536  538
CONECT  538  537  539
CONECT  539  538  540
CONECT  540  539  541
CONECT  541  540  542
CONECT  542  541  543
CONECT  543  542  544
CONECT  544  543  545
CONECT  545  544  546
CONECT  546  545  547
CONECT  547  546  548
CONECT  548  547  549
CONECT  549  548  550
CONECT  550  549  551
CONECT  551  550  552
CONECT  552  551  553
CONECT  553  552  554
CONECT  554  553  555
CONECT  555  554  556
CONECT  556  555  557
CONECT  557  556  558
CONECT  558  557  559
CONECT  559  558  560
CONECT  560  559  561
CONECT  561  560  562
CONECT  562  561  563
CONECT  563  562  564
CONECT  564  563  565
CONECT  565  564  566
CONECT  566  565  567
CONECT  567  566  568
CONECT  568  567  569
CONECT  569  568  570
CONECT  570  569  571
CONECT  571  570  572
CONECT  572  571  573
CONECT  573  572  574
CONECT  574  573  575
CONECT  575  574  576
CONECT  576  575  577
CONECT  577  576  578
CONECT  578  577  579
CONECT  579  578  580
CONECT  580  579  581
CONECT  581  580  582
CONECT  582  581  583
CONECT  583  582  584
CONECT  584  583  585
CONECT  585  584  586
CONECT  586  585  587
CONECT  587  586  588
CONECT  588  587  589
CONECT  589  588  590
CONECT  590  589  591
CONECT  591  590  592
CONECT  592  591  593
CONECT  593  592  594
CONECT  594  593  595
CONECT  595  594  596
CONECT  596  595  597
CONECT  597  596  598
CONECT  598  597  599
CONECT  599  598  600
CONECT  600  599  601
CONECT  601  600  602
CONECT  602  601  603
CONECT  603  602  604
CONECT  604  603  605
CONECT  605  604  606
CONECT  606  605  607
CONECT  607  606  608
CONECT  608  607  609
CONECT  609  608  610
CONECT  610  609  611
CONECT  611  610  612
CONECT  612  611  613
CONECT  613  612  614
CONECT  614  613  615
CONECT  615  614  616
CONECT  616  615  617
CONECT  617  616  618
CONECT  618  617  619
CONECT  619  618  620
CONECT  620  619  621
CONECT  621  620  622
CONECT  622  621  623
CONECT  623  622  624
CONECT  624  623  625
CONECT  625  624  626
CONECT  626  625  627
CONECT  627  626  628
CONECT  628  627  629
CONECT  629  628  630
CONECT  630  629  631
CONECT  631  630  632
CONECT  632  631  633
CONECT  633  632  634
CONECT  634  633  635
CONECT  635  634  636
CONECT  636  635  637
CONECT  637  636  638
CONECT  638  637  639
CONECT  639  638  640
CONECT  640  639  641
CONECT  641  640  642
CONECT  642  641  643
CONECT  643  642  644
CONECT  644  643  645
CONECT  645  644  646
CONECT  646  645  647
CONECT  647  646  648
CONECT  648  647  649
CONECT  649  648  650
CONECT  650  649  651
CONECT  651  650  652
CONECT  652  651  653
CONECT  653  652  654
CONECT  654  653  655
CONECT  655  654  656
CONECT  656  655  657
CONECT  657  656  658
CONECT  658  657  659
CONECT  659  658  660
CONECT  660  659  661
CONECT  661  660  662
CONECT  662  661  663
CONECT  663  662  664
CONECT  664  663  665
CONECT  665  664  666
CONECT  666  665  667
CONECT  667  666  668
CONECT  668  667  669
CONECT  669  668  670
CONECT  670  669  671
CONECT  671  670  672
CONECT  672  671  673
CONECT  673  672  674
CONECT  674  673  675
CONECT  675  674  676
CONECT  676  675  677
CONECT  677  676  678
CONECT  678  677  679
CONECT  679  678  680
CONECT  680  679  681
CONECT  681  680  682
CONECT  682  681  683
CONECT  683  682  684
CONECT  684  683  685
CONECT  685  684  686
CONECT  686  685  687
CONECT  687  686  688
CONECT  688  687  689
CONECT  689  688  690
CONECT  690  689  691
CONECT  691  690  692
CONECT  692  691  693
CONECT  693  692  694
CONECT  694  693  695
CONECT  695  694  696
CONECT  696  695  697
CONECT  697  696  698
CONECT  698  697  699
CONECT  699  698  700
CONECT  700  699  701
CONECT  701  700  702
CONECT  702  701  703
CONECT  703  702  704
CONECT  704  703  705
CONECT  705  704  706
CONECT  706  705  707
CONECT  707  706  708
CONECT  708  707  709
CONECT  709  708  710
CONECT  710  709  711
CONECT  711  710  712
CONECT  712  711  713
CONECT  713  712  714
CONECT  714  713  715
CONECT  715  714  716
CONECT  716  715  717
CONECT  717  716  718
CONECT  718  717  719
CONECT  719  718  720
CONECT  720  719  721
CONECT  721  720  722
CONECT  722  721  723
CONECT  723  722  724
CONECT  724  723  725
CONECT  725  724  726
CONECT  726  725  727
CONECT  727  726  728
CONECT  728  727  729
CONECT  729  728  730
CONECT  730  729  731
CONECT  731  730  732
CONECT  732  731  733
CONECT  733  732  734
CONECT  734  733  735
CONECT  735  734  736
CONECT  736  735  737
CONECT  737  736  738
CONECT  738  737  739
CONECT  739  738  740
CONECT  740  739  741
CONECT  741  740  742
CONECT  742  741  743
CONECT  743  742  744
CONECT  744  743  745
CONECT  745  744  746
CONECT  746  745  747
CONECT  747  746  748
CONECT  748  747  749
CONECT  749  748  750
CONECT  750  749  751
CONECT  751  750  752
CONECT  752  751  753
CONECT  753  752  754
CONECT  754  753  755
CONECT  755  754  756
CONECT  756  755  757
CONECT  757  756  758
CONECT  758  757  759
CONECT  759  758  760
CONECT  760  759  761
CONECT  761  760  762
CONECT  762  761  763
CONECT  763  762  764
CONECT  764  763  765
CONECT  765  764  766
CONECT  766  765  767
CONECT  767  766  768
CONECT  768  767  769
CONECT  769  768  770
CONECT  770  769  771
CONECT  771  770  772
CONECT  772  771  773
CONECT  773  772  774
CONECT  774  773  775
CONECT  775  774  776
CONECT  776  775  777
CONECT  777  776  778
CONECT  778  777  779
CONECT  779  778  780
CONECT  780  779  781
CONECT  781  780  782
CONECT  782  781  783
CONECT  783  782  784
CONECT  784  783  785
CONECT  785  784  786
CONECT  786  785  787
CONECT  787  786  788
CONECT  788  787  789
CONECT  789  788  790
CONECT  790  789  791
CONECT  791  790  792
CONECT  792  791  793
CONECT  793  792  794
CONECT  794  793  795
CONECT  795  794  796
CONECT  796  795  797
CONECT  797  796  798
CONECT  798  797  799
CONECT  799  798  800
CONECT  800  799  801
CONECT  801  800  802
CONECT  802  801  803
CONECT  803  802  804
CONECT  804  803  805
CONECT  805  804  806
CONECT  806  805  807
CONECT  807  806  808
CONECT  808  807  809
CONECT  809  808  810
CONECT  810  809  811
CONECT  811  810  812
CONECT  812  811  813
CONECT  813  812  814
CONECT  814  813  815
CONECT  815  814  816
CONECT  816  815  817
CONECT  817  816  818
CONECT  818  817  819
CONECT  819  818  820
CONECT  820  819  821
CONECT  821  820  822
CONECT  822  821  823
CONECT  823  822  824
CONECT  824  823  825
CONECT  825  824  826
CONECT  826  825  827
CONECT  827  826  828
CONECT  828  827  829
CONECT  829  828  830
CONECT  830  829  831
CONECT  831  830  832
CONECT  832  831  833
CONECT  833  832  834
CONECT  834  833  835
CONECT  835  834  836
CONECT  836  835  837
CONECT  837  836  838
CONECT  838  837  839
CONECT  839  838  840
CONECT  840  839  841
CONECT  841  840  842
CONECT  842  841  843
CONECT  843  842  844
CONECT  844  843  845
CONECT  845  844  846
CONECT  846  845  847
CONECT  847  846  848
CONECT  848  847  849
CONECT  849  848  850
CONECT  850  849  851
CONECT  851  850  852
CONECT  852  851  853
CONECT  853  852  854
CONECT  854  853  855
CONECT  855  854  856
CONECT  856  855  857
CONECT  857  856  858
CONECT  858  857  859
CONECT  859  858  860
CONECT  860  859  861
CONECT  861  860  862
CONECT  862  861  863
CONECT  863  862  864
CONECT  864  863  865
CONECT  865  864  866
CONECT  866  865  867
CONECT  867  866  868
CONECT  868  867  869
CONECT  869  868  870
CONECT  870  869  871
CONECT  871  870  872
CONECT  872  871  873
CONECT  873  872  874
CONECT  874  873  875
CONECT  875  874  876
CONECT  876  875  877
CONECT  877  876  878
CONECT  878  877  879
CONECT  879  878  880
CONECT  880  879  881
CONECT  881  880  882
CONECT  882  881  883
CONECT  883  882  884
CONECT  884  883  885
CONECT  885  884  886
CONECT  886  885  887
CONECT  887  886  888
CONECT  888  887  889
CONECT  889  888  890
CONECT  890  889  891
CONECT  891  890  892
CONECT  892  891  893
CONECT  893  892  894
CONECT  894  893  895
CONECT  895  894  896
CONECT  896  895  897
CONECT  897  896  898
CONECT  898  897  899
CONECT  899  898  900
CONECT  900  899  901
CONECT  901  900  902
CONECT  902  901  903
CONECT  903  902  904
CONECT  904  903  905
CONECT  905  904  906
CONECT  906  905  907
CONECT  907  906  908
CONECT  908  907  909
CONECT  909  908  910
CONECT  910  909  911
CONECT  911  910  912
CONECT  912  911  913
CONECT  913  912  914
CONECT  914  913  915
CONECT  915  914  916
CONECT  916  915  917
CONECT  917  916  918
CONECT  918  917  919
CONECT  919  918  920
CONECT  920  919  921
CONECT  921  920  922
CONECT  922  921  923
CONECT  923  922  924
CONECT  924  923  925
CONECT  925  924  926
CONECT  926  925  927
CONECT  927  926  928
CONECT  928  927  929
CONECT  929  928  930
CONECT  930  929  931
CONECT  931  930  932
CONECT  932  931  933
CONECT  933  932  934
CONECT  934  933  935
CONECT  935  934  936
CONECT  936  935  937
CONECT  937  936  938
CONECT  938  937  939
CONECT  939  938  940
CONECT  940  939  941
CONECT  941  940  942
CONECT  942  941  943
CONECT  943  942  944
CONECT  944  943  945
CONECT  945  944  946
CONECT  946  945  947
CONECT  947  946  948
CONECT  948  947  949
CONECT  949  948  950
CONECT  950  949  951
CONECT  951  950  952
CONECT  952  951  953
CONECT  953  952  954
CONECT  954  953  955
CONECT  955  954  956
CONECT  956  955  957
CONECT  957  956  958
CONECT  958  957  959
CONECT  959  958  960
CONECT  960  959  961
CONECT  961  960  962
CONECT  962  961  963
CONECT  963  962  964
CONECT  964  963  965
CONECT  965  964  966
CONECT  966  965  967
CONECT  967  966  968
CONECT  968  967  969
CONECT  969  968  970
CONECT  970  969  971
CONECT  971  970  972
CONECT  972  971  973
CONECT  973  972  974
CONECT  974  973  975
CONECT  975  974  976
CONECT  976  975  977
CONECT  977  976  978
CONECT  978  977  979
CONECT  979  978  980
CONECT  980  979  981
CONECT  981  980  982
CONECT  982  981  983
CONECT  983  982  984
CONECT  984  983  985
CONECT  985  984  986
CONECT  986  985  987
CONECT  987  986  988
CONECT  988  987  989
CONECT  989  988  990
CONECT  990  989  991
CONECT  991  990  992
CONECT  992  991  993
CONECT  993  992  994
CONECT  994  993  995
CONECT  995  994  996
CONECT  996  995  997
CONECT  997  996  998
CONECT  998  997  999
CONECT  999  998 1000
CONECT 1000  999 1001
CONECT 1001 1000 1002
CONECT 1002 1001 1003
CONECT 1003 1002 1004
CONECT 1004 1003 1005
CONECT 1005 1004 1006
CONECT 1006 1005 1007
CONECT 1007 1006 1008
CONECT 1008 1007 1009
CONECT 1009 1008 1010
CONECT 1010 1009 1011
CONECT 1011 1010 1012
CONECT 1012 1011 1013
CONECT 1013 1012 1014
CONECT 1014 1013 1015
CONECT 1015 1014 1016
CONECT 1016 1015 1017
CONECT 1017 1016 1018
CONECT 1018 1017 1019
CONECT 1019 1018 1020
CONECT 1020 1019 1021
CONECT 1021 1020 1022
CONECT 1022 1021 1023
CONECT 1023 1022 1024
CONECT 1024 1023 1025
CONECT 1025 1024 1026
CONECT 1026 1025 1027
CONECT 1027 1026 1028
CONECT 1028 1027 1029
CONECT 1029 1028 1030
CONECT 1030 1029 1031
CONECT 1031 1030 1032
CONECT 1032 1031 1033
CONECT 1033 1032 1034
CONECT 1034 1033 1035
CONECT 1035 1034 1036
CONECT 1036 1035 1037
CONECT 1037 1036 1038
CONECT 1038 1037 1039
CONECT 1039 1038 1040
CONECT 1040 1039 1041
CONECT 1041 1040 1042
CONECT 1042 1041 1043
CONECT 1043 1042 1044
CONECT 1044 1043 1045
CONECT 1045 1044 1046
CONECT 1046 1045 1047
CONECT 1047 1046 1048
CONECT 1048 1047 1049
CONECT 1049 1048 1050
CONECT 1050 1049 1051
CONECT 1051 1050 1052
CONECT 1052 1051 1053
CONECT 1053 1052 1054
CONECT 1054 1053 1055
CONECT 1055 1054 1056
CONECT 1056 1055 1057
CONECT 1057 1056 1058
CONECT 1058 1057 1059
CONECT 1059 1058 1060
CONECT 1060 1059 1061
CONECT 1061 1060 1062
CONECT 1062 1061 1063
CONECT 1063 1062 1064
CONECT 1064 1063 1065
CONECT 1065 1064 1066
CONECT 1066 1065 1067
CONECT 1067 1066 1068
CONECT 1068 1067 1069
CONECT 1069 1068 1070
CONECT 1070 1069 1071
CONECT 1071 1070 1072
CONECT 1072 1071 1073
CONECT 1073 1072 1074
CONECT 1074 1073 1075
CONECT 1075 1074 1076
CONECT 1076 1075 1077
CONECT 1077 1076 1078
CONECT 1078 1077 1079
CONECT 1079 1078 1080
CONECT 1080 1079 1081
CONECT 1081 1080 1082
CONECT 1082 1081 1083
CONECT 1083 1082 1084
CONECT 1084 1083 1085
CONECT 1085 1084 1086
CONECT 1086 1085 1087
CONECT 1087 1086 1088
CONECT 1088 1087 1089
CONECT 1089 1088 1090
CONECT 1090 1089 1091
CONECT 1091 1090 1092
CONECT 1092 1091 1093
CONECT 1093 1092 1094
CONECT 1094 1093 1095
CONECT 1095 1094 1096
CONECT 1096 1095 1097
CONECT 1097 1096 1098
CONECT 1098 1097 1099
CONECT 1099 1098 1100
CONECT 1100 1099 1101
CONECT 1101 1100 1102
CONECT 1102 1101 1103
CONECT 1103 1102 1104
CONECT 1104 1103 1105
CONECT 1105 1104 1106
CONECT 1106 1105 1107
CONECT 1107 1106 1108
CONECT 1108 1107 1109
CONECT 1109 1108 1110
CONECT 1110 1109 1111
CONECT 1111 1110 1112
CONECT 1112 1111 1113
CONECT 1113 1112 1114
CONECT 1114 1113 1115
CONECT 1115 1114 1116
CONECT 1116 1115 1117
CONECT 1117 1116 1118
CONECT 1118 1117 1119
CONECT 1119 1118 1120
CONECT 1120 1119 1121
CONECT 1121 1120 1122
CONECT 1122 1121 1123
CONECT 1123 1122 1124
CONECT 1124 1123 1125
CONECT 1125 1124 1126
CONECT 1126 1125 1127
CONECT 1127 1126 1128
CONECT 1128 1127 1129
CONECT 1129 1128 1130
CONECT 1130 1129 1131
CONECT 1131 1130 1132
CONECT 1132 1131 1133
CONECT 1133 1132 1134
CONECT 1134 1133 1135
CONECT 1135 1134 1136
CONECT 1136 1135 1137
CONECT 1137 1136 1138
CONECT 1138 1137 1139
CONECT 1139 1138 1140
CONECT 1140 1139 1141
CONECT 1141 1140 1142
CONECT 1142 1141 1143
CONECT 1143 1142 1144
CONECT 1144 1143 1145
CONECT 1145 1144 1146
CONECT 1146 1145 1147
CONECT 1147 1146 1148
CONECT 1148 1147 1149
CONECT 1149 1148 1150
CONECT 1150 1149 1151
CONECT 1151 1150 1152
CONECT 1152 1151 1153
CONECT 1153 1152 1154
CONECT 1154 1153 1155
CONECT 1155 1154 1156
CONECT 1156 1155 1157
CONECT 1157 1156 1158
CONECT 1158 1157 1159
CONECT 1159 1158 1160
CONECT 1160 1159 1161
CONECT 1161 1160 1162
CONECT 1162 1161 1163
CONECT 1163 1162 1164
CONECT 1164 1163 1165
CONECT 1165 1164 1166
CONECT 1166 1165 1167
CONECT 1167 1166 1168
CONECT 1168 1167 1169
CONECT 1169 1168 1170
CONECT 1170 1169 1171
CONECT 1171 1170 1172
CONECT 1172 1171 1173
CONECT 1173 1172 1174
CONECT 1174 1173 1175
CONECT 1175 1174 1176
CONECT 1176 1175 1177
CONECT 1177 1176 1178
CONECT 1178 1177 1179
CONECT 1179 1178 1180
CONECT 1180 1179 1181
CONECT 1181 1180 1182
CONECT 1182 1181 1183
CONECT 1183 1182 1184
CONECT 1184 1183 1185
CONECT 1185 1184 1186
CONECT 1186 1185 1187
CONECT 1187 1186 1188
CONECT 1188 1187 1189
CONECT 1189 1188 1190
CONECT 1190 1189 1191
CONECT 1191 1190 1192
CONECT 1192 1191 1193
CONECT 1193 1192 1194
CONECT 1194 1193 1195
CONECT 1195 1194 1196
CONECT 1196 1195 1197
CONECT 1197 1196 1198
CONECT 1198 1197 1199
CONECT 1199 1198 1200
CONECT 1200 1199 1201
CONECT 1201 1200 1202
CONECT 1202 1201 1203
CONECT 1203 1202 1204
CONECT 1204 1203 1205
CONECT 1205 1204 1206
CONECT 1206 1205 1207
CONECT 1207 1206 1208
CONECT 1208 1207 1209
CONECT 1209 1208 1210
CONECT 1210 1209 1211
CONECT 1211 1210 1212
CONECT 1212 1211 1213
CONECT 1213 1212 1214
CONECT 1214 1213 1215
CONECT 1215 1214 1216
CONECT 1216 1215 1217
CONECT 1217 1216 1218
CONECT 1218 1217 1219
CONECT 1219 1218 1220
CONECT 1220 1219 1221
CONECT 1221 1220 1222
CONECT 1222 1221 1223
CONECT 1223 1222 1224
CONECT 1224 1223 1225
CONECT 1225 1224 1226
CONECT 1226 1225 1227
CONECT 1227 1226 1228
CONECT 1228 1227 1229
CONECT 1229 1228 1230
CONECT 1230 1229 1231
CONECT 1231 1230 1232
CONECT 1232 1231 1233
CONECT 1233 1232 1234
CONECT 1234 1233 1235
CONECT 1235 1234 1236
CONECT 1236 1235 1237
CONECT 1237 1236 1238
CONECT 1238 1237 1239
CONECT 1239 1238 1240
CONECT 1240 1239 1241
CONECT 1241 1240 1242
CONECT 1242 1241 1243
CONECT 1243 1242 1244
CONECT 1244 1243 1245
CONECT 1245 1244 1246
CONECT 1246 1245 1247
CONECT 1247 1246 1248
CONECT 1248 1247 1249
CONECT 1249 1248 1250
CONECT 1250 1249 1251
CONECT 1251 1250 1252
CONECT 1252 1251 1253
CONECT 1253 1252 1254
CONECT 1254 1253 1255
CONECT 1255 1254 1256
CONECT 1256 1255 1257
CONECT 1257 1256 1258
CONECT 1258 1257 1259
CONECT 1259 1258 1260
CONECT 1260 1259 1261
CONECT 1261 1260 1262
CONECT 1262 1261 1263
CONECT 1263 1262 1264
CONECT 1264 1263 1265
CONECT 1265 1264 1266
CONECT 1266 1265 1267
CONECT 1267 1266 1268
CONECT 1268 1267 1269
CONECT 1269 1268 1270
CONECT 1270 1269 1271
CONECT 1271 1270 1272
CONECT 1272 1271 1273
CONECT 1273 1272 1274
CONECT 1274 1273 1275
CONECT 1275 1274 1276
CONECT 1276 1275 1277
CONECT 1277 1276 1278
CONECT 1278 1277 1279
CONECT 1279 1278 1280
CONECT 1280 1279 1281
CONECT 1281 1280 1282
CONECT 1282 1281 1283
CONECT 1283 1282 1284
CONECT 1284 1283 1285
CONECT 1285 1284 1286
CONECT 1286 1285 1287
CONECT 1287 1286 1288
CONECT 1288 1287 1289
CONECT 1289 1288 1290
CONECT 1290 1289 1291
CONECT 1291 1290 1292
CONECT 1292 1291 1293
CONECT 1293 1292 1294
CONECT 1294 1293 1295
CONECT 1295 1294 1296
CONECT 1296 1295 1297
CONECT 1297 1296 1298
CONECT 1298 1297 1299
CONECT 1299 1298 1300
CONECT 1300 1299 1301
CONECT 1301 1300 1302
CONECT 1302 1301 1303
CONECT 1303 1302 1304
CONECT 1304 1303 1305
CONECT 1305 1304 1306
CONECT 1306 1305 1307
CONECT 1307 1306 1308
CONECT 1308 1307 1309
CONECT 1309 1308 1310
CONECT 1310 1309 1311
CONECT 1311 1310 1312
CONECT 1312 1311 1313
CONECT 1313 1312 1314
CONECT 1314 1313 1315
CONECT 1315 1314 1316
CONECT 1316 1315 1317
CONECT 1317 1316 1318
CONECT 1318 1317 1319
CONECT 1319 1318 1320
CONECT 1320 1319 1321
CONECT 1321 1320 1322
CONECT 1322 1321 1323
CONECT 1323 1322 1324
CONECT 1324 1323 1325
CONECT 1325 1324 1326
CONECT 1326 1325 1327
CONECT 1327 1326 1328
CONECT 1328 1327 1329
CONECT 1329 1328 1330
CONECT 1330 1329 1331
CONECT 1331 1330 1332
CONECT 1332 1331 1333
CONECT 1333 1332 1334
CONECT 1334 1333 1335
CONECT 1335 1334 1336
CONECT 1336 1335 1337
CONECT 1337 1336 1338
CONECT 1338 1337 1339
CONECT 1339 1338 1340
CONECT 1340 1339 1341
CONECT 1341 1340 1342
CONECT 1342 1341 1343
CONECT 1343 1342 1344
CONECT 1344 1343 1345
CONECT 1345 1344 1346
CONECT 1346 1345 1347
CONECT 1347 1346 1348
CONECT 1348 1347 1349
CONECT 1349 1348 1350
CONECT 1350 1349 1351
CONECT 1351 1350 1352
CONECT 1352 1351 1353
CONECT 1353 1352 1354
CONECT 1354 1353 1355
CONECT 1355 1354 1356
CONECT 1356 1355 1357
CONECT 1357 1356 1358
CONECT 1358 1357 1359
CONECT 1359 1358 1360
CONECT 1360 1359 1361
CONECT 1361 1360 1362
CONECT 1362 1361 1363
CONECT 1363 1362 1364
CONECT 1364 1363 1365
CONECT 1365 1364 1366
CONECT 1366 1365 1367
CONECT 1367 1366 1368
CONECT 1368 1367 1369
CONECT 1369 1368 1370
CONECT 1370 1369 1371
CONECT 1371 1370 1372
CONECT 1372 1371 1373
CONECT 1373 1372 1374
CONECT 1374 1373 1375
CONECT 1375 1374 1376
CONECT 1376 1375 1377
CONECT 1377 1376 1378
CONECT 1378 1377 1379
CONECT 1379 1378 1380
CONECT 1380 1379 1381
CONECT 1381 1380 1382
CONECT 1382 1381 1383
CONECT 1383 1382 1384
CONECT 1384 1383 1385
CONECT 1385 1384 1386
CONECT 1386 1385 1387
CONECT 1387 1386 1388
CONECT 1388 1387 1389
CONECT 1389 1388 1390
CONECT 1390 1389 1391
CONECT 1391 1390 1392
CONECT 1392 1391 1393
CONECT 1393 1392 1394
CONECT 1394 1393 1395
CONECT 1395 1394 1396
CONECT 1396 1395 1397
CONECT 1397 1396 1398
CONECT 1398 1397 1399
CONECT 1399 1398 1400
CONECT 1400 1399 1401
CONECT 1401 1400 1402
CONECT 1402 1401 1403
CONECT 1403 1402 1404
CONECT 1404 1403 1405
CONECT 1405 1404 1406
CONECT 1406 1405 1407
CONECT 1407 1406 1408
CONECT 1408 1407 1409
CONECT 1409 1408 1410
CONECT 1410 1409 1411
CONECT 1411 1410 1412
CONECT 1412 1411 1413
CONECT 1413 1412 1414
CONECT 1414 1413 1415
CONECT 1415 1414 1416
CONECT 1416 1415 1417
CONECT 1417 1416 1418
CONECT 1418 1417 1419
CONECT 1419 1418 1420
CONECT 1420 1419 1421
CONECT 1421 1420 1422
CONECT 1422 1421 1423
CONECT 1423 1422 1424
CONECT 1424 1423 1425
CONECT 1425 1424 1426
CONECT 1426 1425 1427
CONECT 1427 1426 1428
CONECT 1428 1427 1429
CONECT 1429 1428 1430
CONECT 1430 1429 1431
CONECT 1431 1430 1432
CONECT 1432 1431 1433
CONECT 1433 1432 1434
CONECT 1434 1433 1435
CONECT 1435 1434 1436
CONECT 1436 1435 1437
CONECT 1437 1436 1438
CONECT 1438 1437 1439
CONECT 1439 1438 1440
CONECT 1440 1439 1441
CONECT 1441 1440 1442
CONECT 1442 1441 1443
CONECT 1443 1442 1444
CONECT 1444 1443 1445
CONECT 1445 1444 1446
CONECT 1446 1445 1447
CONECT 1447 1446 1448
CONECT 1448 1447 1449
CONECT 1449 1448 1450
CONECT 1450 1449 1451
CONECT 1451 1450 1452
CONECT 1452 1451 1453
CONECT 1453 1452 1454
CONECT 1454 1453 1455
CONECT 1455 1454 1456
CONECT 1456 1455 1457
CONECT 1457 1456 1458
CONECT 1458 1457 1459
CONECT 1459 1458 1460
CONECT 1460 1459 1461
CONECT 1461 1460 1462
CONECT 1462 1461 1463
CONECT 1463 1462 1464
CONECT 1464 1463 1465
CONECT 1465 1464 1466
CONECT 1466 1465 1467
CONECT 1467 1466 1468
CONECT 1468 1467 1469
CONECT 1469 1468 1470
CONECT 1470 1469 1471
CONECT 1471 1470 1472
CONECT 1472 1471 1473
CONECT 1473 1472 1474
CONECT 1474 1473 1475
CONECT 1475 1474 1476
CONECT 1476 1475 1477
CONECT 1477 1476 1478
CONECT 1478 1477 1479
CONECT 1479 1478 1480
CONECT 1480 1479 1481
CONECT 1481 1480 1482
CONECT 1482 1481 1483
CONECT 1483 1482 1484
CONECT 1484 1483 1485
CONECT 1485 1484 1486
CONECT 1486 1485 1487
CONECT 1487 1486 1488
CONECT 1488 1487 1489
CONECT 1489 1488 1490
CONECT 1490 1489 1491
CONECT 1491 1490 1492
CONECT 1492 1491 1493
CONECT 1493 1492 1494
CONECT 1494 1493 1495
CONECT 1495 1494 1496
CONECT 1496 1495 1497
CONECT 1497 1496 1498
CONECT 1498 1497 1499
CONECT 1499 1498 1500
CONECT 1500 1499 1501
CONECT 1501 1500 1502
CONECT 1502 1501 1503
CONECT 1503 1502 1504
CONECT 1504 1503 1505
CONECT 1505 1504 1506
CONECT 1506 1505 1507
CONECT 1507 1506 1508
CONECT 1508 1507 1509
CONECT 1509 1508 1510
CONECT 1510 1509 1511
CONECT 1511 1510 1512
CONECT 1512 1511 1513
CONECT 1513 1512 1514
CONECT 1514 1513 1515
CONECT 1515 1514 1516
CONECT 1516 1515 1517
CONECT 1517 1516 1518
CONECT 1518 1517 1519
CONECT 1519 1518 1520
CONECT 1520 1519 1521
CONECT 1521 1520 1522
CONECT 1522 1521 1523
CONECT 1523 1522 1524
CONECT 1524 1523 1525
CONECT 1525 1524 1526
CONECT 1526 1525 1527
CONECT 1527 1526 1528
CONECT 1528 1527 1529
CONECT 1529 1528 1530
CONECT 1530 1529 1531
CONECT 1531 1530 1532
CONECT 1532 1531 1533
CONECT 1533 1532 1534
CONECT 1534 1533 1535
CONECT 1535 1534 1536
CONECT 1536 1535 1537
CONECT 1537 1536 1538
CONECT 1538 1537 1539
CONECT 1539 1538 1540
CONECT 1540 1539 1541
CONECT 1541 1540 1542
CONECT 1542 1541 1543
CONECT 1543 1542 1544
CONECT 1544 1543 1545
CONECT 1545 1544 1546
CONECT 1546 1545 1547
CONECT 1547 1546 1548
CONECT 1548 1547 1549
CONECT 1549 1548 1550
CONECT 1550 1549 1551
CONECT 1551 1550 1552
CONECT 1552 1551 1553
CONECT 1553 1552 1554
CONECT 1554 1553 1555
CONECT 1555 1554 1556
CONECT 1556 1555 1557
CONECT 1557 1556 1558
CONECT 1558 1557 1559
CONECT 1559 1558 1560
CONECT 1560 1559 1561
CONECT 1561 1560 1562
CONECT 1562 1561 1563
CONECT 1563 1562 1564
CONECT 1564 1563 1565
CONECT 1565 1564 1566
CONECT 1566 1565 1567
CONECT 1567 1566 1568
CONECT 1568 1567 1569
CONECT 1569 1568 1570
CONECT 1570 1569 1571
CONECT 1571 1570 1572
CONECT 1572 1571 1573
CONECT 1573 1572 1574
CONECT 1574 1573 1575
CONECT 1575 1574 1576
CONECT 1576 1575 1577
CONECT 1577 1576 1578
CONECT 1578 1577 1579
CONECT 1579 1578 1580
CONECT 1580 1579 1581
CONECT 1581 1580 1582
CONECT 1582 1581 1583
CONECT 1583 1582 1584
CONECT 1584 1583 1585
CONECT 1585 1584 1586
CONECT 1586 1585 1587
CONECT 1587 1586 1588
CONECT 1588 1587 1589
CONECT 1589 1588 1590
CONECT 1590 1589 1591
CONECT 1591 1590 1592
CONECT 1592 1591 1593
CONECT 1593 1592 1594
CONECT 1594 1593 1595
CONECT 1595 1594 1596
CONECT 1596 1595 1597
CONECT 1597 1596 1598
CONECT 1598 1597 1599
CONECT 1599 1598 1600
CONECT 1600 1599 1601
CONECT 1601 1600 1602
CONECT 1602 1601 1603
CONECT 1603 1602 1604
CONECT 1604 1603 1605
CONECT 1605 1604 1606
CONECT 1606 1605 1607
CONECT 1607 1606 1608
CONECT 1608 1607 1609
CONECT 1609 1608 1610
CONECT 1610 1609 1611
CONECT 1611 1610 1612
CONECT 1612 1611 1613
CONECT 1613 1612 1614
CONECT 1614 1613 1615
CONECT 1615 1614 1616
CONECT 1616 1615 1617
CONECT 1617 1616 1618
CONECT 1618 1617 1619
CONECT 1619 1618 1620
CONECT 1620 1619 1621
CONECT 1621 1620 1622
CONECT 1622 1621 1623
CONECT 1623 1622 1624
CONECT 1624 1623 1625
CONECT 1625 1624 1626
CONECT 1626 1625 1627
CONECT 1627 1626 1628
CONECT 1628 1627 1629
CONECT 1629 1628 1630
CONECT 1630 1629 1631
CONECT 1631 1630 1632
CONECT 1632 1631 1633
CONECT 1633 1632 1634
CONECT 1634 1633 1635
CONECT 1635 1634 1636
CONECT 1636 1635 1637
CONECT 1637 1636 1638
CONECT 1638 1637 1639
CONECT 1639 1638 1640
CONECT 1640 1639 1641
CONECT 1641 1640 1642
CONECT 1642 1641 1643
CONECT 1643 1642 1644
CONECT 1644 1643 1645
CONECT 1645 1644 1646
CONECT 1646 1645 1647
CONECT 1647 1646 1648
CONECT 1648 1647 1649
CONECT 1649 1648 1650
CONECT 1650 1649 1651
CONECT 1651 1650 1652
CONECT 1652 1651 1653
CONECT 1653 1652 1654
CONECT 1654 1653 1655
CONECT 1655 1654 1656
CONECT 1656 1655 1657
CONECT 1657 1656 1658
CONECT 1658 1657 1659
CONECT 1659 1658 1660
CONECT 1660 1659 1661
CONECT 1661 1660 1662
CONECT 1662 1661 1663
CONECT 1663 1662 1664
CONECT 1664 1663 1665
CONECT 1665 1664 1666
CONECT 1666 1665 1667
CONECT 1667 1666 1668
CONECT 1668 1667 1669
CONECT 1669 1668 1670
CONECT 1670 1669 1671
CONECT 1671 1670 1672
CONECT 1672 1671 1673
CONECT 1673 1672 1674
CONECT 1674 1673 1675
CONECT 1675 1674 1676
CONECT 1676 1675 1677
CONECT 1677 1676 1678
CONECT 1678 1677 1679
CONECT 1679 1678 1680
CONECT 1680 1679 1681
CONECT 1681 1680 1682
CONECT 1682 1681 1683
CONECT 1683 1682 1684
CONECT 1684 1683 1685
CONECT 1685 1684 1686
CONECT 1686 1685 1687
CONECT 1687 1686 1688
CONECT 1688 1687 1689
CONECT 1689 1688 1690
CONECT 1690 1689 1691
CONECT 1691 1690 1692
CONECT 1692 1691 1693
CONECT 1693 1692 1694
CONECT 1694 1693 1695
CONECT 1695 1694 1696
CONECT 1696 1695 1697
CONECT 1697 1696 1698
CONECT 1698 1697 1699
CONECT 1699 1698 1700
CONECT 1700 1699 1701
CONECT 1701 1700 1702
CONECT 1702 1701 1703
CONECT 1703 1702 1704
CONECT 1704 1703 1705
CONECT 1705 1704 1706
CONECT 1706 1705 1707
CONECT 1707 1706 1708
CONECT 1708 1707 1709
CONECT 1709 1708 1710
CONECT 1710 1709 1711
CONECT 1711 1710 1712
CONECT 1712 1711 1713
CONECT 1713 1712 1714
CONECT 1714 1713 1715
CONECT 1715 1714 1716
CONECT 1716 1715 1717
CONECT 1717 1716 1718
CONECT 1718 1717 1719
CONECT 1719 1718 1720
CONECT 1720 1719 1721
CONECT 1721 1720 1722
CONECT 1722 1721 1723
CONECT 1723 1722 1724
CONECT 1724 1723 1725
CONECT 1725 1724 1726
CONECT 1726 1725 1727
CONECT 1727 1726 1728
CONECT 1728 1727 1729
CONECT 1729 1728 1730
CONECT 1730 1729 1731
CONECT 1731 1730 1732
CONECT 1732 1731 1733
CONECT 1733 1732 1734
CONECT 1734 1733 1735
CONECT 1735 1734 1736
CONECT 1736 1735 1737
CONECT 1737 1736 1738
CONECT 1738 1737 1739
CONECT 1739 1738 1740
CONECT 1740 1739 1741
CONECT 1741 1740 1742
CONECT 1742 1741 1743
CONECT 1743 1742 1744
CONECT 1744 1743 1745
CONECT 1745 1744 1746
CONECT 1746 1745 1747
CONECT 1747 1746 1748
CONECT 1748 1747 1749
CONECT 1749 1748 1750
CONECT 1750 1749 1751
CONECT 1751 1750 1752
CONECT 1752 1751 1753
CONECT 1753 1752 1754
CONECT 1754 1753 1755
CONECT 1755 1754 1756
CONECT 1756 1755 1757
CONECT 1757 1756 1758
CONECT 1758 1757 1759
CONECT 1759 1758 1760
CONECT 1760 1759 1761
CONECT 1761 1760 1762
CONECT 1762 1761 1763
CONECT 1763 1762 1764
CONECT 1764 1763 1765
CONECT 1765 1764 1766
CONECT 1766 1765 1767
CONECT 1767 1766 1768
CONECT 1768 1767 1769
CONECT 1769 1768 1770
CONECT 1770 1769 1771
CONECT 1771 1770 1772
CONECT 1772 1771 1773
CONECT 1773 1772 1774
CONECT 1774 1773 1775
CONECT 1775 1774 1776
CONECT 1776 1775 1777
CONECT 1777 1776 1778
CONECT 1778 1777 1779
CONECT 1779 1778 1780
CONECT 1780 1779 1781
CONECT 1781 1780 1782
CONECT 1782 1781 1783
CONECT 1783 1782 1784
CONECT 1784 1783 1785
CONECT 1785 1784 1786
CONECT 1786 1785 1787
CONECT 1787 1786 1788
CONECT 1788 1787 1789
CONECT 1789 1788 1790
CONECT 1790 1789 1791
CONECT 1791 1790 1792
CONECT 1792 1791 1793
CONECT 1793 1792 1794
CONECT 1794 1793 1795
CONECT 1795 1794 1796
CONECT 1796 1795 1797
CONECT 1797 1796 1798
CONECT 1798 1797 1799
CONECT 1799 1798 1800
CONECT 1800 1799 1801
CONECT 1801 1800 1802
CONECT 1802 1801 1803
CONECT 1803 1802 1804
CONECT 1804 1803 1805
CONECT 1805 1804 1806
CONECT 1806 1805 1807
CONECT 1807 1806 1808
CONECT 1808 1807 1809
CONECT 1809 1808 1810
CONECT 1810 1809 1811
CONECT 1811 1810 1812
CONECT 1812 1811 1813
CONECT 1813 1812 1814
CONECT 1814 1813 1815
CONECT 1815 1814 1816
CONECT 1816 1815 1817
CONECT 1817 1816 1818
CONECT 1818 1817 1819
CONECT 1819 1818 1820
CONECT 1820 1819 1821
CONECT 1821 1820 1822
CONECT 1822 1821 1823
CONECT 1823 1822 1824
CONECT 1824 1823 1825
CONECT 1825 1824 1826
CONECT 1826 1825 1827
CONECT 1827 1826 1828
CONECT 1828 1827 1829
CONECT 1829 1828 1830
CONECT 1830 1829 1831
CONECT 1831 1830 1832
CONECT 1832 1831 1833
CONECT 1833 1832 1834
CONECT 1834 1833 1835
CONECT 1835 1834 1836
CONECT 1836 1835 1837
CONECT 1837 1836 1838
CONECT 1838 1837 1839
CONECT 1839 1838 1840
CONECT 1840 1839 1841
CONECT 1841 1840 1842
CONECT 1842 1841 1843
CONECT 1843 1842 1844
CONECT 1844 1843 1845
CONECT 1845 1844 1846
CONECT 1846 1845 1847
CONECT 1847 1846 1848
CONECT 1848 1847 1849
CONECT 1849 1848 1850
CONECT 1850 1849 1851
CONECT 1851 1850 1852
CONECT 1852 1851 1853
CONECT 1853 1852 1854
CONECT 1854 1853 1855
CONECT 1855 1854 1856
CONECT 1856 1855 1857
CONECT 1857 1856 1858
CONECT 1858 1857 1859
CONECT 1859 1858 1860
CONECT 1860 1859 1861
CONECT 1861 1860 1862
CONECT 1862 1861 1863
CONECT 1863 1862 1864
CONECT 1864 1863 1865
CONECT 1865 1864 1866
CONECT 1866 1865 1867
CONECT 1867 1866 1868
CONECT 1868 1867 1869
CONECT 1869 1868 1870
CONECT 1870 1869 1871
CONECT 1871 1870 1872
CONECT 1872 1871 1873
CONECT 1873 1872 1874
CONECT 1874 1873 1875
CONECT 1875 1874 1876
CONECT 1876 1875 1877
CONECT 1877 1876 1878
CONECT 1878 1877 1879
CONECT 1879 1878 1880
CONECT 1880 1879 1881
CONECT 1881 1880 1882
CONECT 1882 1881 1883
CONECT 1883 1882 1884
CONECT 1884 1883 1885
CONECT 1885 1884 1886
CONECT 1886 1885 1887
CONECT 1887 1886 1888
CONECT 1888 1887 1889
CONECT 1889 1888 1890
CONECT 1890 1889 1891
CONECT 1891 1890 1892
CONECT 1892 1891 1893
CONECT 1893 1892 1894
CONECT 1894 1893 1895
CONECT 1895 1894 1896
CONECT 1896 1895 1897
CONECT 1897 1896 1898
CONECT 1898 1897 1899
CONECT 1899 1898 1900
CONECT 1900 1899 1901
CONECT 1901 1900 1902
CONECT 1902 1901 1903
CONECT 1903 1902 1904
CONECT 1904 1903 1905
CONECT 1905 1904 1906
CONECT 1906 1905 1907
CONECT 1907 1906 1908
CONECT 1908 1907 1909
CONECT 1909 1908 1910
CONECT 1910 1909 1911
CONECT 1911 1910 1912
CONECT 1912 1911 1913
CONECT 1913 1912 1914
CONECT 1914 1913 1915
CONECT 1915 1914 1916
CONECT 1916 1915 1917
CONECT 1917 1916 1918
CONECT 1918 1917 1919
CONECT 1919 1918 1920
CONECT 1920 1919 1921
CONECT 1921 1920 1922
CONECT 1922 1921 1923
CONECT 1923 1922 1924
CONECT 1924 1923 1925
CONECT 1925 1924 1926
CONECT 1926 1925 1927
CONECT 1927 1926 1928
CONECT 1928 1927 1929
CONECT 1929 1928 1930
CONECT 1930 1929 1931
CONECT 1931 1930 1932
CONECT 1932 1931 1933
CONECT 1933 1932 1934
CONECT 1934 1933 1935
CONECT 1935 1934 1936
CONECT 1936 1935 1937
CONECT 1937 1936 1938
CONECT 1938 1937 1939
CONECT 1939 1938 1940
CONECT 1940 1939 1941
CONECT 1941 1940 1942
CONECT 1942 1941 1943
CONECT 1943 1942 1944
CONECT 1944 1943 1945
CONECT 1945 1944 1946
CONECT 1946 1945 1947
CONECT 1947 1946 1948
CONECT 1948 1947 1949
CONECT 1949 1948 1950
CONECT 1950 1949 1951
CONECT 1951 1950 1952
CONECT 1952 1951 1953
CONECT 1953 1952 1954
CONECT 1954 1953 1955
CONECT 1955 1954 1956
CONECT 1956 1955 1957
CONECT 1957 1956 1958
CONECT 1958 1957 1959
CONECT 1959 1958 1960
CONECT 1960 1959 1961
CONECT 1961 1960 1962
CONECT 1962 1961 1963
CONECT 1963 1962 1964
CONECT 1964 1963 1965
CONECT 1965 1964 1966
CONECT 1966 1965 1967
CONECT 1967 1966 1968
CONECT 1968 1967 1969
CONECT 1969 1968 1970
CONECT 1970 1969 1971
CONECT 1971 1970 1972
CONECT 1972 1971 1973
CONECT 1973 1972 1974
CONECT 1974 1973 1975
CONECT 1975 1974 1976
CONECT 1976 1975 1977
CONECT 1977 1976 1978
CONECT 1978 1977 1979
CONECT 1979 1978 1980
CONECT 1980 1979 1981
CONECT 1981 1980 1982
CONECT 1982 1981 1983
CONECT 1983 1982 1984
CONECT 1984 1983 1985
CONECT 1985 1984 1986
CONECT 1986 1985 1987
CONECT 1987 1986 1988
CONECT 1988 1987 1989
CONECT 1989 1988 1990
CONECT 1990 1989 1991
CONECT 1991 1990 1992
CONECT 1992 1991 1993
CONECT 1993 1992 1994
CONECT 1994 1993 1995
CONECT 1995 1994 1996
CONECT 1996 1995 1997
CONECT 1997 1996 1998
CONECT 1998 1997 1999
CONECT 1999 1998 2000
CONECT 2000 1999 2001
CONECT 2001 2000 2002
CONECT 2002 2001 2003
CONECT 2003 2002 2004
CONECT 2004 2003 2005
CONECT 2005 2004 2006
CONECT 2006 2005 2007
CONECT 2007 2006 2008
CONECT 2008 2007 2009
CONECT 2009 2008 2010
CONECT 2010 2009 2011
CONECT 2011 2010 2012
CONECT 2012 2011 2013
CONECT 2013 2012 2014
CONECT 2014 2013 2015
CONECT 2015 2014 2016
CONECT 2016 2015 2017
CONECT 2017 2016 2018
CONECT 2018 2017 2019
CONECT 2019 2018 2020
CONECT 2020 2019 2021
CONECT 2021 2020 2022
CONECT 2022 2021 2023
CONECT 2023 2022 2024
CONECT 2024 2023 2025
CONECT 2025 2024 2026
CONECT 2026 2025 2027
CONECT 2027 2026 2028
CONECT 2028 2027 2029
CONECT 2029 2028 2030
CONECT 2030 2029 2031
CONECT 2031 2030 2032
CONECT 2032 2031 2033
CONECT 2033 2032 2034
CONECT 2034 2033 2035
CONECT 2035 2034 2036
CONECT 2036 2035 2037
CONECT 2037 2036 2038
CONECT 2038 2037 2039
CONECT 2039 2038 2040
CONECT 2040 2039 2041
CONECT 2041 2040 2042
CONECT 2042 2041 2043
CONECT 2043 2042 2044
CONECT 2044 2043 2045
CONECT 2045 2044 2046
CONECT 2046 2045 2047
CONECT 2047 2046 2048
CONECT 2048 2047 2049
CONECT 2049 2048 2050
CONECT 2050 2049 2051
CONECT 2051 2050 2052
CONECT 2052 2051 2053
CONECT 2053 2052 2054
CONECT 2054 2053 2055
CONECT 2055 2054 2056
CONECT 2056 2055 2057
CONECT 2057 2056 2058
CONECT 2058 2057 2059
CONECT 2059 2058 2060
CONECT 2060 2059 2061
CONECT 2061 2060 2062
CONECT 2062 2061 2063
CONECT 2063 2062 2064
CONECT 2064 2063 2065
CONECT 2065 2064 2066
CONECT 2066 2065 2067
CONECT 2067 2066 2068
CONECT 2068 2067 2069
CONECT 2069 2068 2070
CONECT 2070 2069 2071
CONECT 2071 2070 2072
CONECT 2072 2071 2073
CONECT 2073 2072 2074
CONECT 2074 2073 2075
CONECT 2075 2074 2076
CONECT 2076 2075 2077
CONECT 2077 2076 2078
CONECT 2078 2077 2079
CONECT 2079 2078 2080
CONECT 2080 2079 2081
CONECT 2081 2080 2082
CONECT 2082 2081 2083
CONECT 2083 2082 2084
CONECT 2084 2083 2085
CONECT 2085 2084 2086
CONECT 2086 2085 2087
CONECT 2087 2086 2088
CONECT 2088 2087 2089
CONECT 2089 2088 2090
CONECT 2090 2089 2091
CONECT 2091 2090 2092
CONECT 2092 2091 2093
CONECT 2093 2092 2094
CONECT 2094 2093 2095
CONECT 2095 2094 2096
CONECT 2096 2095 2097
CONECT 2097 2096 2098
CONECT 2098 2097 2099
CONECT 2099 2098 2100
CONECT 2100 2099 2101
CONECT 2101 2100 2102
CONECT 2102 2101 2103
CONECT 2103 2102 2104
CONECT 2104 2103 2105
CONECT 2105 2104 2106
CONECT 2106 2105 2107
CONECT 2107 2106 2108
CONECT 2108 2107 2109
CONECT 2109 2108 2110
CONECT 2110 2109 2111
CONECT 2111 2110 2112
CONECT 2112 2111 2113
CONECT 2113 2112 2114
CONECT 2114 2113 2115
CONECT 2115 2114 2116
CONECT 2116 2115 2117
CONECT 2117 2116 2118
CONECT 2118 2117 2119
CONECT 2119 2118 2120
CONECT 2120 2119 2121
CONECT 2121 2120 2122
CONECT 2122 2121 2123
CONECT 2123 2122 2124
CONECT 2124 2123 2125
CONECT 2125 2124 2126
CONECT 2126 2125 2127
CONECT 2127 2126 2128
CONECT 2128 2127 2129
CONECT 2129 2128 2130
CONECT 2130 2129 2131
CONECT 2131 2130 2132
CONECT 2132 2131 2133
CONECT 2133 2132 2134
CONECT 2134 2133 2135
CONECT 2135 2134 2136
CONECT 2136 2135 2137
CONECT 2137 2136 2138
CONECT 2138 2137 2139
CONECT 2139 2138 2140
CONECT 2140 2139 2141
CONECT 2141 2140 2142
CONECT 2142 2141 2143
CONECT 2143 2142 2144
CONECT 2144 2143 2145
CONECT 2145 2144 2146
CONECT 2146 2145 2147
CONECT 2147 2146 2148
CONECT 2148 2147 2149
CONECT 2149 2148 2150
CONECT 2150 2149 2151
CONECT 2151 2150 2152
CONECT 2152 2151 2153
CONECT 2153 2152 2154
CONECT 2154 2153 2155
CONECT 2155 2154 2156
CONECT 2156 2155 2157
CONECT 2157 2156 2158
CONECT 2158 2157 2159
CONECT 2159 2158 2160
CONECT 2160 2159 2161
CONECT 2161 2160 2162
CONECT 2162 2161 2163
CONECT 2163 2162 2164
CONECT 2164 2163 2165
CONECT 2165 2164 2166
CONECT 2166 2165 2167
CONECT 2167 2166 2168
CONECT 2168 2167 2169
CONECT 2169 2168 2170
CONECT 2170 2169 2171
CONECT 2171 2170 2172
CONECT 2172 2171 2173
CONECT 2173 2172 2174
CONECT 2174 2173 2175
CONECT 2175 2174 2176
CONECT 2176 2175 2177
CONECT 2177 2176 2178
CONECT 2178 2177 2179
CONECT 2179 2178 2180
CONECT 2180 2179 2181
CONECT 2181 2180 2182
CONECT 2182 2181 2183
CONECT 2183 2182 2184
CONECT 2184 2183 2185
CONECT 2185 2184 2186
CONECT 2186 2185 2187
CONECT 2187 2186 2188
CONECT 2188 2187 2189
CONECT 2189 2188 2190
CONECT 2190 2189 2191
CONECT 2191 2190 2192
CONECT 2192 2191 2193
CONECT 2193 2192 2194
CONECT 2194 2193 2195
CONECT 2195 2194 2196
CONECT 2196 2195 2197
CONECT 2197 2196 2198
CONECT 2198 2197 2199
CONECT 2199 2198 2200
CONECT 2200 2199 2201
CONECT 2201 2200 2202
CONECT 2202 2201 2203
CONECT 2203 2202 2204
CONECT 2204 2203 2205
CONECT 2205 2204 2206
CONECT 2206 2205 2207
CONECT 2207 2206 2208
CONECT 2208 2207 2209
CONECT 2209 2208 2210
CONECT 2210 2209 2211
CONECT 2211 2210 2212
CONECT 2212 2211 2213
CONECT 2213 2212 2214
CONECT 2214 2213 2215
CONECT 2215 2214 2216
CONECT 2216 2215 2217
CONECT 2217 2216 2218
CONECT 2218 2217 2219
CONECT 2219 2218 2220
CONECT 2220 2219 2221
CONECT 2221 2220 2222
CONECT 2222 2221 2223
CONECT 2223 2222 2224
CONECT 2224 2223 2225
CONECT 2225 2224 2226
CONECT 2226 2225 2227
CONECT 2227 2226 2228
CONECT 2228 2227 2229
CONECT 2229 2228 2230
CONECT 2230 2229 2231
CONECT 2231 2230 2232
CONECT 2232 2231 2233
CONECT 2233 2232 2234
CONECT 2234 2233 2235
CONECT 2235 2234 2236
CONECT 2236 2235 2237
CONECT 2237 2236 2238
CONECT 2238 2237 2239
CONECT 2239 2238 2240
CONECT 2240 2239 2241
CONECT 2241 2240 2242
CONECT 2242 2241 2243
CONECT 2243 2242 2244
CONECT 2244 2243 2245
CONECT 2245 2244 2246
CONECT 2246 2245 2247
CONECT 2247 2246 2248
CONECT 2248 2247 2249
CONECT 2249 2248 2250
CONECT 2250 2249 2251
CONECT 2251 2250 2252
CONECT 2252 2251 2253
CONECT 2253 2252 2254
CONECT 2254 2253 2255
CONECT 2255 2254 2256
CONECT 2256 2255 2257
CONECT 2257 2256 2258
CONECT 2258 2257 2259
CONECT 2259 2258 2260
CONECT 2260 2259 2261
CONECT 2261 2260 2262
CONECT 2262 2261 2263
CONECT 2263 2262 2264
CONECT 2264 2263 2265
CONECT 2265 2264 2266
CONECT 2266 2265 2267
CONECT 2267 2266 2268
CONECT 2268 2267 2269
CONECT 2269 2268 2270
CONECT 2270 2269 2271
CONECT 2271 2270 2272
CONECT 2272 2271 2273
CONECT 2273 2272 2274
CONECT 2274 2273 2275
CONECT 2275 2274 2276
CONECT 2276 2275 2277
CONECT 2277 2276 2278
CONECT 2278 2277 2279
CONECT 2279 2278 2280
CONECT 2280 2279 2281
CONECT 2281 2280 2282
CONECT 2282 2281 2283
CONECT 2283 2282 2284
CONECT 2284 2283 2285
CONECT 2285 2284 2286
CONECT 2286 2285 2287
CONECT 2287 2286 2288
CONECT 2288 2287 2289
CONECT 2289 2288 2290
CONECT 2290 2289 2291
CONECT 2291 2290 2292
CONECT 2292 2291 2293
CONECT 2293 2292 2294
CONECT 2294 2293 2295
CONECT 2295 2294 2296
CONECT 2296 2295 2297
CONECT 2297 2296 2298
CONECT 2298 2297 2299
CONECT 2299 2298 2300
CONECT 2300 2299 2301
CONECT 2301 2300 2302
CONECT 2302 2301 2303
CONECT 2303 2302 2304
CONECT 2304 2303 2305
CONECT 2305 2304 2306
CONECT 2306 2305 2307
CONECT 2307 2306 2308
CONECT 2308 2307 2309
CONECT 2309 2308 2310
CONECT 2310 2309 2311
CONECT 2311 2310 2312
CONECT 2312 2311 2313
CONECT 2313 2312 2314
CONECT 2314 2313 2315
CONECT 2315 2314 2316
CONECT 2316 2315 2317
CONECT 2317 2316 2318
CONECT 2318 2317 2319
CONECT 2319 2318 2320
CONECT 2320 2319 2321
CONECT 2321 2320 2322
CONECT 2322 2321 2323
CONECT 2323 2322 2324
CONECT 2324 2323 2325
CONECT 2325 2324 2326
CONECT 2326 2325 2327
CONECT 2327 2326 2328
CONECT 2328 2327 2329
CONECT 2329 2328 2330
CONECT 2330 2329 2331
CONECT 2331 2330 2332
CONECT 2332 2331 2333
CONECT 2333 2332 2334
CONECT 2334 2333 2335
CONECT 2335 2334 2336
CONECT 2336 2335 2337
CONECT 2337 2336 2338
CONECT 2338 2337 2339
CONECT 2339 2338 2340
CONECT 2340 2339 2341
CONECT 2341 2340 2342
CONECT 2342 2341 2343
CONECT 2343 2342 2344
CONECT 2344 2343 2345
CONECT 2345 2344 2346
CONECT 2346 2345 2347
CONECT 2347 2346 2348
CONECT 2348 2347 2349
CONECT 2349 2348 2350
CONECT 2350 2349 2351
CONECT 2351 2350 2352
CONECT 2352 2351 2353
CONECT 2353 2352 2354
CONECT 2354 2353 2355
CONECT 2355 2354 2356
CONECT 2356 2355 2357
CONECT 2357 2356 2358
CONECT 2358 2357 2359
CONECT 2359 2358 2360
CONECT 2360 2359 2361
CONECT 2361 2360 2362
CONECT 2362 2361 2363
CONECT 2363 2362 2364
CONECT 2364 2363 2365
CONECT 2365 2364 2366
CONECT 2366 2365 2367
CONECT 2367 2366 2368
CONECT 2368 2367 2369
CONECT 2369 2368 2370
CONECT 2370 2369 2371
CONECT 2371 2370 2372
CONECT 2372 2371 2373
CONECT 2373 2372 2374
CONECT 2374 2373 2375
CONECT 2375 2374 2376
CONECT 2376 2375 2377
CONECT 2377 2376 2378
CONECT 2378 2377 2379
CONECT 2379 2378 2380
CONECT 2380 2379 2381
CONECT 2381 2380 2382
CONECT 2382 2381 2383
CONECT 2383 2382 2384
CONECT 2384 2383 2385
CONECT 2385 2384 2386
CONECT 2386 2385 2387
CONECT 2387 2386 2388
CONECT 2388 2387 2389
CONECT 2389 2388 2390
CONECT 2390 2389 2391
CONECT 2391 2390 2392
CONECT 2392 2391 2393
CONECT 2393 2392 2394
CONECT 2394 2393 2395
CONECT 2395 2394 2396
CONECT 2396 2395 2397
CONECT 2397 2396 2398
CONECT 2398 2397 2399
CONECT 2399 2398 2400
CONECT 2400 2399 2401
CONECT 2401 2400 2402
CONECT 2402 2401 2403
CONECT 2403 2402 2404
CONECT 2404 2403 2405
CONECT 2405 2404 2406
CONECT 2406 2405 2407
CONECT 2407 2406 2408
CONECT 2408 2407 2409
CONECT 2409 2408 2410
CONECT 2410 2409 2411
CONECT 2411 2410 2412
CONECT 2412 2411 2413
CONECT 2413 2412 2414
CONECT 2414 2413 2415
CONECT 2415 2414 2416
CONECT 2416 2415 2417
CONECT 2417 2416 2418
CONECT 2418 2417 2419
CONECT 2419 2418 2420
CONECT 2420 2419 2421
CONECT 2421 2420 2422
CONECT 2422 2421 2423
CONECT 2423 2422 2424
CONECT 2424 2423 2425
CONECT 2425 2424 2426
CONECT 2426 2425 2427
CONECT 2427 2426 2428
CONECT 2428 2427 2429
CONECT 2429 2428 2430
CONECT 2430 2429 2431
CONECT 2431 2430 2432
CONECT 2432 2431 2433
CONECT 2433 2432 2434
CONECT 2434 2433 2435
CONECT 2435 2434 2436
CONECT 2436 2435 2437
CONECT 2437 2436 2438
CONECT 2438 2437 2439
CONECT 2439 2438 2440
CONECT 2440 2439 2441
CONECT 2441 2440 2442
CONECT 2442 2441 2443
CONECT 2443 2442 2444
CONECT 2444 2443 2445
CONECT 2445 2444 2446
CONECT 2446 2445 2447
CONECT 2447 2446 2448
CONECT 2448 2447 2449
CONECT 2449 2448 2450
CONECT 2450 2449 2451
CONECT 2451 2450 2452
CONECT 2452 2451 2453
CONECT 2453 2452 2454
CONECT 2454 2453 2455
CONECT 2455 2454 2456
CONECT 2456 2455 2457
CONECT 2457 2456 2458
CONECT 2458 2457 2459
CONECT 2459 2458 2460
CONECT 2460 2459 2461
CONECT 2461 2460 2462
CONECT 2462 2461 2463
CONECT 2463 2462 2464
CONECT 2464 2463 2465
CONECT 2465 2464 2466
CONECT 2466 2465 2467
CONECT 2467 2466 2468
CONECT 2468 2467 2469
CONECT 2469 2468 2470
CONECT 2470 2469 2471
CONECT 2471 2470 2472
CONECT 2472 2471 2473
CONECT 2473 2472 2474
CONECT 2474 2473 2475
CONECT 2475 2474 2476
CONECT 2476 2475 2477
CONECT 2477 2476 2478
CONECT 2478 2477 2479
CONECT 2479 2478 2480
CONECT 2480 2479 2481
CONECT 2481 2480 2482
CONECT 2482 2481 2483
CONECT 2483 2482 2484
CONECT 2484 2483 2485
CONECT 2485 2484 2486
CONECT 2486 2485 2487
CONECT 2487 2486 2488
CONECT 2488 2487 2489
CONECT 2489 2488 2490
CONECT 2490 2489 2491
CONECT 2491 2490 2492
CONECT 2492 2491 2493
CONECT 2493 2492 2494
CONECT 2494 2493 2495
CONECT 2495 2494 2496
CONECT 2496 2495 2497
CONECT 2497 2496 2498
CONECT 2498 2497 2499
CONECT 2499 2498 2500
CONECT 2500 2499 2501
CONECT 2501 2500 2502
CONECT 2502 2501 2503
CONECT 2503 2502 2504
CONECT 2504 2503 2505
CONECT 2505 2504 2506
CONECT 2506 2505 2507
CONECT 2507 2506 2508
CONECT 2508 2507 2509
CONECT 2509 2508 2510
CONECT 2510 2509 2511
CONECT 2511 2510 2512
CONECT 2512 2511 2513
CONECT 2513 2512 2514
CONECT 2514 2513 2515
CONECT 2515 2514 2516
CONECT 2516 2515 2517
CONECT 2517 2516 2518
CONECT 2518 2517 2519
CONECT 2519 2518 2520
CONECT 2520 2519 2521
CONECT 2521 2520 2522
CONECT 2522 2521 2523
CONECT 2523 2522 2524
CONECT 2524 2523 2525
CONECT 2525 2524 2526
CONECT 2526 2525 2527
CONECT 2527 2526 2528
CONECT 2528 2527 2529
CONECT 2529 2528 2530
CONECT 2530 2529 2531
CONECT 2531 2530 2532
CONECT 2532 2531 2533
CONECT 2533 2532 2534
CONECT 2534 2533 2535
CONECT 2535 2534 2536
CONECT 2536 2535 2537
CONECT 2537 2536 2538
CONECT 2538 2537 2539
CONECT 2539 2538 2540
CONECT 2540 2539 2541
CONECT 2541 2540 2542
CONECT 2542 2541 2543
CONECT 2543 2542 2544
CONECT 2544 2543 2545
CONECT 2545 2544 2546
CONECT 2546 2545 2547
CONECT 2547 2546 2548
CONECT 2548 2547 2549
CONECT 2549 2548 2550
CONECT 2550 2549 2551
CONECT 2551 2550 2552
CONECT 2552 2551 2553
CONECT 2553 2552 2554
CONECT 2554 2553 2555
CONECT 2555 2554 2556
CONECT 2556 2555 2557
CONECT 2557 2556 2558
CONECT 2558 2557 2559
CONECT 2559 2558 2560
CONECT 2560 2559 2561
CONECT 2561 2560 2562
CONECT 2562 2561 2563
CONECT 2563 2562 2564
CONECT 2564 2563 2565
CONECT 2565 2564 2566
CONECT 2566 2565 2567
CONECT 2567 2566 2568
CONECT 2568 2567 2569
CONECT 2569 2568 2570
CONECT 2570 2569 2571
CONECT 2571 2570 2572
CONECT 2572 2571 2573
CONECT 2573 2572 2574
CONECT 2574 2573 2575
CONECT 2575 2574 2576
CONECT 2576 2575 2577
CONECT 2577 2576 2578
CONECT 2578 2577 2579
CONECT 2579 2578 2580
CONECT 2580 2579 2581
CONECT 2581 2580 2582
CONECT 2582 2581 2583
CONECT 2583 2582 2584
CONECT 2584 2583 2585
CONECT 2585 2584 2586
CONECT 2586 2585 2587
CONECT 2587 2586 2588
CONECT 2588 2587 2589
CONECT 2589 2588 2590
CONECT 2590 2589 2591
CONECT 2591 2590 2592
CONECT 2592 2591 2593
CONECT 2593 2592 2594
CONECT 2594 2593 2595
CONECT 2595 2594 2596
CONECT 2596 2595 2597
CONECT 2597 2596 2598
CONECT 2598 2597 2599
CONECT 2599 2598 2600
CONECT 2600 2599 2601
CONECT 2601 2600 2602
CONECT 2602 2601 2603
CONECT 2603 2602 2604
CONECT 2604 2603 2605
CONECT 2605 2604 2606
CONECT 2606 2605 2607
CONECT 2607 2606 2608
CONECT 2608 2607 2609
CONECT 2609 2608 2610
CONECT 2610 2609 2611
CONECT 2611 2610 2612
CONECT 2612 2611 2613
CONECT 2613 2612 2614
CONECT 2614 2613 2615
CONECT 2615 2614 2616
CONECT 2616 2615 2617
CONECT 2617 2616 2618
CONECT 2618 2617 2619
CONECT 2619 2618 2620
CONECT 2620 2619 2621
CONECT 2621 2620 2622
CONECT 2622 2621 2623
CONECT 2623 2622 2624
CONECT 2624 2623 2625
CONECT 2625 2624 2626
CONECT 2626 2625 2627
CONECT 2627 2626 2628
CONECT 2628 2627 2629
CONECT 2629 2628 2630
CONECT 2630 2629 2631
CONECT 2631 2630 2632
CONECT 2632 2631 2633
CONECT 2633 2632 2634
CONECT 2634 2633 2635
CONECT 2635 2634 2636
CONECT 2636 2635 2637
CONECT 2637 2636 2638
CONECT 2638 2637 2639
CONECT 2639 2638 2640
CONECT 2640 2639 2641
CONECT 2641 2640 2642
CONECT 2642 2641 2643
CONECT 2643 2642 2644
CONECT 2644 2643 2645
CONECT 2645 2644 2646
CONECT 2646 2645 2647
CONECT 2647 2646 2648
CONECT 2648 2647 2649
CONECT 2649 2648 2650
CONECT 2650 2649 2651
CONECT 2651 2650 2652
CONECT 2652 2651 2653
CONECT 2653 2652 2654
CONECT 2654 2653 2655
CONECT 2655 2654 2656
CONECT 2656 2655 2657
CONECT 2657 2656 2658
CONECT 2658 2657 2659
CONECT 2659 2658 2660
CONECT 2660 2659 2661
CONECT 2661 2660 2662
CONECT 2662 2661 2663
CONECT 2663 2662 2664
CONECT 2664 2663 2665
CONECT 2665 2664 2666
CONECT 2666 2665 2667
CONECT 2667 2666 2668
CONECT 2668 2667 2669
CONECT 2669 2668 2670
CONECT 2670 2669 2671
CONECT 2671 2670 2672
CONECT 2672 2671 2673
CONECT 2673 2672 2674
CONECT 2674 2673 2675
CONECT 2675 2674 2676
CONECT 2676 2675 2677
CONECT 2677 2676 2678
CONECT 2678 2677 2679
CONECT 2679 2678 2680
CONECT 2680 2679 2681
CONECT 2681 2680 2682
CONECT 2682 2681 2683
CONECT 2683 2682 2684
CONECT 2684 2683 2685
CONECT 2685 2684 2686
CONECT 2686 2685 2687
CONECT 2687 2686 2688
CONECT 2688 2687 2689
CONECT 2689 2688 2690
CONECT 2690 2689 2691
CONECT 2691 2690 2692
CONECT 2692 2691 2693
CONECT 2693 2692 2694
CONECT 2694 2693 2695
CONECT 2695 2694 2696
CONECT 2696 2695 2697
CONECT 2697 2696 2698
CONECT 2698 2697 2699
CONECT 2699 2698 2700
CONECT 2700 2699 2701
CONECT 2701 2700 2702
CONECT 2702 2701 2703
CONECT 2703 2702 2704
CONECT 2704 2703 2705
CONECT 2705 2704 2706
CONECT 2706 2705 2707
CONECT 2707 2706 2708
CONECT 2708 2707 2709
CONECT 2709 2708 2710
CONECT 2710 2709 2711
CONECT 2711 2710 2712
CONECT 2712 2711 2713
CONECT 2713 2712 2714
CONECT 2714 2713 2715
CONECT 2715 2714 2716
CONECT 2716 2715 2717
CONECT 2717 2716 2718
CONECT 2718 2717 2719
CONECT 2719 2718 2720
CONECT 2720 2719 2721
CONECT 2721 2720 2722
CONECT 2722 2721 2723
CONECT 2723 2722 2724
CONECT 2724 2723 2725
CONECT 2725 2724 2726
CONECT 2726 2725 2727
CONECT 2727 2726 2728
CONECT 2728 2727 2729
CONECT 2729 2728 2730
CONECT 2730 2729 2731
CONECT 2731 2730 2732
CONECT 2732 2731 2733
CONECT 2733 2732 2734
CONECT 2734 2733 2735
CONECT 2735 2734 2736
CONECT 2736 2735 2737
CONECT 2737 2736 2738
CONECT 2738 2737 2739
CONECT 2739 2738 2740
CONECT 2740 2739 2741
CONECT 2741 2740 2742
CONECT 2742 2741 2743
CONECT 2743 2742 2744
CONECT 2744 2743 2745
CONECT 2745 2744 2746
CONECT 2746 2745 2747
CONECT 2747 2746 2748
CONECT 2748 2747 2749
CONECT 2749 2748 2750
CONECT 2750 2749 2751
CONECT 2751 2750 2752
CONECT 2752 2751 2753
CONECT 2753 2752 2754
CONECT 2754 2753 2755
CONECT 2755 2754 2756
CONECT 2756 2755 2757
CONECT 2757 2756 2758
CONECT 2758 2757 2759
CONECT 2759 2758 2760
CONECT 2760 2759 2761
CONECT 2761 2760 2762
CONECT 2762 2761 2763
CONECT 2763 2762 2764
CONECT 2764 2763 2765
CONECT 2765 2764 2766
CONECT 2766 2765 2767
CONECT 2767 2766 2768
CONECT 2768 2767 2769
CONECT 2769 2768 2770
CONECT 2770 2769 2771
CONECT 2771 2770 2772
CONECT 2772 2771 2773
CONECT 2773 2772 2774
CONECT 2774 2773 2775
CONECT 2775 2774 2776
CONECT 2776 2775 2777
CONECT 2777 2776 2778
CONECT 2778 2777 2779
CONECT 2779 2778 2780
CONECT 2780 2779 2781
CONECT 2781 2780 2782
CONECT 2782 2781 2783
CONECT 2783 2782 2784
CONECT 2784 2783 2785
CONECT 2785 2784 2786
CONECT 2786 2785 2787
CONECT 2787 2786 2788
CONECT 2788 2787 2789
CONECT 2789 2788 2790
CONECT 2790 2789 2791
CONECT 2791 2790 2792
CONECT 2792 2791 2793
CONECT 2793 2792 2794
CONECT 2794 2793 2795
CONECT 2795 2794 2796
CONECT 2796 2795 2797
CONECT 2797 2796 2798
CONECT 2798 2797 2799
CONECT 2799 2798 2800
CONECT 2800 2799 2801
CONECT 2801 2800 2802
CONECT 2802 2801 2803
CONECT 2803 2802 2804
CONECT 2804 2803 2805
CONECT 2805 2804 2806
CONECT 2806 2805 2807
CONECT 2807 2806 2808
CONECT 2808 2807 2809
CONECT 2809 2808 2810
CONECT 2810 2809 2811
CONECT 2811 2810 2812
CONECT 2812 2811 2813
CONECT 2813 2812 2814
CONECT 2814 2813 2815
CONECT 2815 2814 2816
CONECT 2816 2815 2817
CONECT 2817 2816 2818
CONECT 2818 2817 2819
CONECT 2819 2818 2820
CONECT 2820 2819 2821
CONECT 2821 2820 2822
CONECT 2822 2821 2823
CONECT 2823 2822 2824
CONECT 2824 2823 2825
CONECT 2825 2824 2826
CONECT 2826 2825 2827
CONECT 2827 2826 2828
CONECT 2828 2827 2829
CONECT 2829 2828 2830
CONECT 2830 2829 2831
CONECT 2831 2830 2832
CONECT 2832 2831 2833
CONECT 2833 2832 2834
CONECT 2834 2833 2835
CONECT 2835 2834 2836
CONECT 2836 2835 2837
CONECT 2837 2836 2838
CONECT 2838 2837 2839
CONECT 2839 2838 2840
CONECT 2840 2839 2841
CONECT 2841 2840 2842
CONECT 2842 2841 2843
CONECT 2843 2842 2844
CONECT 2844 2843 2845
CONECT 2845 2844 2846
CONECT 2846 2845 2847
CONECT 2847 2846 2848
CONECT 2848 2847 2849
CONECT 2849 2848 2850
CONECT 2850 2849 2851
CONECT 2851 2850 2852
CONECT 2852 2851 2853
CONECT 2853 2852 2854
CONECT 2854 2853 2855
CONECT 2855 2854 2856
CONECT 2856 2855 2857
CONECT 2857 2856 2858
CONECT 2858 2857 2859
CONECT 2859 2858 2860
CONECT 2860 2859 2861
CONECT 2861 2860 2862
CONECT 2862 2861 2863
CONECT 2863 2862 2864
CONECT 2864 2863 2865
CONECT 2865 2864 2866
CONECT 2866 2865 2867
CONECT 2867 2866 2868
CONECT 2868 2867 2869
CONECT 2869 2868 2870
CONECT 2870 2869 2871
CONECT 2871 2870 2872
CONECT 2872 2871 2873
CONECT 2873 2872 2874
CONECT 2874 2873 2875
CONECT 2875 2874 2876
CONECT 2876 2875 2877
CONECT 2877 2876 2878
CONECT 2878 2877 2879
CONECT 2879 2878 2880
CONECT 2880 2879 2881
CONECT 2881 2880 2882
CONECT 2882 2881 2883
CONECT 2883 2882 2884
CONECT 2884 2883 2885
CONECT 2885 2884 2886
CONECT 2886 2885 2887
CONECT 2887 2886 2888
CONECT 2888 2887 2889
CONECT 2889 2888 2890
CONECT 2890 2889 2891
CONECT 2891 2890 2892
CONECT 2892 2891 2893
CONECT 2893 2892 2894
CONECT 2894 2893 2895
CONECT 2895 2894 2896
CONECT 2896 2895 2897
CONECT 2897 2896 2898
CONECT 2898 2897 2899
CONECT 2899 2898 2900
CONECT 2900 2899 2901
CONECT 2901 2900 2902
CONECT 2902 2901 2903
CONECT 2903 2902 2904
CONECT 2904 2903 2905
CONECT 2905 2904 2906
CONECT 2906 2905 2907
CONECT 2907 2906 2908
CONECT 2908 2907 2909
CONECT 2909 2908 2910
CONECT 2910 2909 2911
CONECT 2911 2910 2912
CONECT 2912 2911 2913
CONECT 2913 2912 2914
CONECT 2914 2913 2915
CONECT 2915 2914 2916
CONECT 2916 2915 2917
CONECT 2917 2916 2918
CONECT 2918 2917 2919
CONECT 2919 2918 2920
CONECT 2920 2919 2921
CONECT 2921 2920 2922
CONECT 2922 2921 2923
CONECT 2923 2922 2924
CONECT 2924 2923 2925
CONECT 2925 2924 2926
CONECT 2926 2925 2927
CONECT 2927 2926 2928
CONECT 2928 2927 2929
CONECT 2929 2928 2930
CONECT 2930 2929 2931
CONECT 2931 2930 2932
CONECT 2932 2931 2933
CONECT 2933 2932 2934
CONECT 2934 2933 2935
CONECT 2935 2934 2936
CONECT 2936 2935 2937
CONECT 2937 2936 2938
CONECT 2938 2937 2939
CONECT 2939 2938 2940
CONECT 2940 2939 2941
CONECT 2941 2940 2942
CONECT 2942 2941 2943
CONECT 2943 2942 2944
CONECT 2944 2943 2945
CONECT 2945 2944 2946
CONECT 2946 2945 2947
CONECT 2947 2946 2948
CONECT 2948 2947 2949
CONECT 2949 2948 2950
CONECT 2950 2949 2951
CONECT 2951 2950 2952
CONECT 2952 2951 2953
CONECT 2953 2952 2954
CONECT 2954 2953 2955
CONECT 2955 2954 2956
CONECT 2956 2955 2957
CONECT 2957 2956 2958
CONECT 2958 2957 2959
CONECT 2959 2958 2960
CONECT 2960 2959 2961
CONECT 2961 2960 2962
CONECT 2962 2961 2963
CONECT 2963 2962 2964
CONECT 2964 2963 2965
CONECT 2965 2964 2966
CONECT 2966 2965 2967
CONECT 2967 2966 2968
CONECT 2968 2967 2969
CONECT 2969 2968 2970
CONECT 2970 2969 2971
CONECT 2971 2970 2972
CONECT 2972 2971 2973
CONECT 2973 2972 2974
CONECT 2974 2973 2975
CONECT 2975 2974 2976
CONECT 2976 2975 2977
CONECT 2977 2976 2978
CONECT 2978 2977 2979
CONECT 2979 2978 2980
CONECT 2980 2979 2981
CONECT 2981 2980 2982
CONECT 2982 2981 2983
CONECT 2983 2982 2984
CONECT 2984 2983 2985
CONECT 2985 2984 2986
CONECT 2986 2985 2987
CONECT 2987 2986 2988
CONECT 2988 2987 2989
CONECT 2989 2988 2990
CONECT 2990 2989 2991
CONECT 2991 2990 2992
CONECT 2992 2991 2993
CONECT 2993 2992 2994
CONECT 2994 2993 2995
CONECT 2995 2994 2996
CONECT 2996 2995 2997
CONECT 2997 2996 2998
CONECT 2998 2997 2999
CONECT 2999 2998 3000
CONECT 3000 2999 3001
CONECT 3001 3000 3002
CONECT 3002 3001 3003
CONECT 3003 3002 3004
CONECT 3004 3003 3005
CONECT 3005 3004 3006
CONECT 3006 3005 3007
CONECT 3007 3006 3008
CONECT 3008 3007 3009
CONECT 3009 3008 3010
CONECT 3010 3009 3011
CONECT 3011 3010 3012
CONECT 3012 3011 3013
CONECT 3013 3012 3014
CONECT 3014 3013 3015
CONECT 3015 3014 3016
CONECT 3016 3015 3017
CONECT 3017 3016 3018
CONECT 3018 3017 3019
CONECT 3019 3018 3020
CONECT 3020 3019 3021
CONECT 3021 3020 3022
CONECT 3022 3021 3023
CONECT 3023 3022 3024
CONECT 3024 3023 3025
CONECT 3025 3024 3026
CONECT 3026 3025 3027
CONECT 3027 3026 3028
CONECT 3028 3027 3029
CONECT 3029 3028 3030
CONECT 3030 3029 3031
CONECT 3031 3030 3032
CONECT 3032 3031 3033
CONECT 3033 3032 3034
CONECT 3034 3033 3035
CONECT 3035 3034 3036
CONECT 3036 3035 3037
CONECT 3037 3036 3038
CONECT 3038 3037 3039
CONECT 3039 3038 3040
CONECT 3040 3039 3041
CONECT 3041 3040 3042
CONECT 3042 3041 3043
CONECT 3043 3042 3044
CONECT 3044 3043 3045
CONECT 3045 3044 3046
CONECT 3046 3045 3047
CONECT 3047 3046 3048
CONECT 3048 3047 3049
CONECT 3049 3048 3050
CONECT 3050 3049 3051
CONECT 3051 3050 3052
CONECT 3052 3051 3053
CONECT 3053 3052 3054
CONECT 3054 3053 3055
CONECT 3055 3054 3056
CONECT 3056 3055 3057
CONECT 3057 3056 3058
CONECT 3058 3057 3059
CONECT 3059 3058 3060
CONECT 3060 3059 3061
CONECT 3061 3060 3062
CONECT 3062 3061 3063
CONECT 3063 3062 3064
CONECT 3064 3063 3065
CONECT 3065 3064 3066
CONECT 3066 3065 3067
CONECT 3067 3066 3068
CONECT 3068 3067 3069
CONECT 3069 3068 3070
CONECT 3070 3069 3071
CONECT 3071 3070 3072
CONECT 3072 3071 3073
CONECT 3073 3072 3074
CONECT 3074 3073 3075
CONECT 3075 3074 3076
CONECT 3076 3075 3077
CONECT 3077 3076 3078
CONECT 3078 3077 3079
CONECT 3079 3078 3080
CONECT 3080 3079 3081
CONECT 3081 3080 3082
CONECT 3082 3081 3083
CONECT 3083 3082 3084
CONECT 3084 3083 3085
CONECT 3085 3084 3086
CONECT 3086 3085 3087
CONECT 3087 3086 3088
CONECT 3088 3087 3089
CONECT 3089 3088 3090
CONECT 3090 3089 3091
CONECT 3091 3090 3092
CONECT 3092 3091 3093
CONECT 3093 3092 3094
CONECT 3094 3093 3095
CONECT 3095 3094 3096
CONECT 3096 3095 3097
CONECT 3097 3096 3098
CONECT 3098 3097 3099
CONECT 3099 3098 3100
CONECT 3100 3099 3101
CONECT 3101 3100 3102
CONECT 3102 3101 3103
CONECT 3103 3102 3104
CONECT 3104 3103 3105
CONECT 3105 3104 3106
CONECT 3106 3105 3107
CONECT 3107 3106 3108
CONECT 3108 3107 3109
CONECT 3109 3108 3110
CONECT 3110 3109 3111
CONECT 3111 3110 3112
CONECT 3112 3111 3113
CONECT 3113 3112 3114
CONECT 3114 3113 3115
CONECT 3115 3114 3116
CONECT 3116 3115 3117
CONECT 3117 3116 3118
CONECT 3118 3117 3119
CONECT 3119 3118 3120
CONECT 3120 3119 3121
CONECT 3121 3120 3122
CONECT 3122 3121 3123
CONECT 3123 3122 3124
CONECT 3124 3123 3125
CONECT 3125 3124 3126
CONECT 3126 3125 3127
CONECT 3127 3126 3128
CONECT 3128 3127 3129
CONECT 3129 3128 3130
CONECT 3130 3129 3131
CONECT 3131 3130 3132
CONECT 3132 3131 3133
CONECT 3133 3132 3134
CONECT 3134 3133 3135
CONECT 3135 3134 3136
CONECT 3136 3135 3137
CONECT 3137 3136 3138
CONECT 3138 3137 3139
CONECT 3139 3138 3140
CONECT 3140 3139 3141
CONECT 3141 3140 3142
CONECT 3142 3141 3143
CONECT 3143 3142 3144
CONECT 3144 3143 3145
CONECT 3145 3144 3146
CONECT 3146 3145 3147
CONECT 3147 3146 3148
CONECT 3148 3147 3149
CONECT 3149 3148 3150
CONECT 3150 3149 3151
CONECT 3151 3150 3152
CONECT 3152 3151 3153
CONECT 3153 3152 3154
CONECT 3154 3153 3155
CONECT 3155 3154 3156
CONECT 3156 3155 3157
CONECT 3157 3156 3158
CONECT 3158 3157 3159
CONECT 3159 3158 3160
CONECT 3160 3159 3161
CONECT 3161 3160 3162
CONECT 3162 3161 3163
CONECT 3163 3162 3164
CONECT 3164 3163 3165
CONECT 3165 3164 3166
CONECT 3166 3165 3167
CONECT 3167 3166 3168
CONECT 3168 3167 3169
CONECT 3169 3168 3170
CONECT 3170 3169 3171
CONECT 3171 3170 3172
CONECT 3172 3171 3173
CONECT 3173 3172 3174
CONECT 3174 3173 3175
CONECT 3175 3174 3176
CONECT 3176 3175 3177
CONECT 3177 3176 3178
CONECT 3178 3177 3179
CONECT 3179 3178 3180
CONECT 3180 3179 3181
CONECT 3181 3180 3182
CONECT 3182 3181 3183
CONECT 3183 3182 3184
CONECT 3184 3183 3185
CONECT 3185 3184 3186
CONECT 3186 3185 3187
CONECT 3187 3186 3188
CONECT 3188 3187 3189
CONECT 3189 3188 3190
CONECT 3190 3189 3191
CONECT 3191 3190 3192
CONECT 3192 3191 3193
CONECT 3193 3192 3194
CONECT 3194 3193 3195
CONECT 3195 3194 3196
CONECT 3196 3195 3197
CONECT 3197 3196 3198
CONECT 3198 3197 3199
CONECT 3199 3198 3200
CONECT 3200 3199 3201
CONECT 3201 3200 3202
CONECT 3202 3201 3203
CONECT 3203 3202 3204
CONECT 3204 3203 3205
CONECT 3205 3204 3206
CONECT 3206 3205 3207
CONECT 3207 3206 3208
CONECT 3208 3207 3209
CONECT 3209 3208 3210
CONECT 3210 3209 3211
CONECT 3211 3210 3212
CONECT 3212 3211 3213
CONECT 3213 3212 3214
CONECT 3214 3213 3215
CONECT 3215 3214 3216
CONECT 3216 3215 3217
CONECT 3217 3216 3218
CONECT 3218 3217 3219
CONECT 3219 3218 3220
CONECT 3220 3219 3221
CONECT 3221 3220 3222
CONECT 3222 3221 3223
CONECT 3223 3222 3224
CONECT 3224 3223 3225
CONECT 3225 3224 3226
CONECT 3226 3225 3227
CONECT 3227 3226 3228
CONECT 3228 3227 3229
CONECT 3229 3228 3230
CONECT 3230 3229 3231
CONECT 3231 3230 3232
CONECT 3232 3231 3233
CONECT 3233 3232 3234
CONECT 3234 3233 3235
CONECT 3235 3234 3236
CONECT 3236 3235 3237
CONECT 3237 3236 3238
CONECT 3238 3237 3239
CONECT 3239 3238 3240
CONECT 3240 3239 3241
CONECT 3241 3240 3242
CONECT 3242 3241 3243
CONECT 3243 3242 3244
CONECT 3244 3243 3245
CONECT 3245 3244 3246
CONECT 3246 3245 3247
CONECT 3247 3246 3248
CONECT 3248 3247 3249
CONECT 3249 3248 3250
CONECT 3250 3249 3251
CONECT 3251 3250 3252
CONECT 3252 3251 3253
CONECT 3253 3252 3254
CONECT 3254 3253 3255
CONECT 3255 3254 3256
CONECT 3256 3255 3257
CONECT 3257 3256 3258
CONECT 3258 3257 3259
CONECT 3259 3258 3260
CONECT 3260 3259 3261
CONECT 3261 3260 3262
CONECT 3262 3261 3263
CONECT 3263 3262 3264
CONECT 3264 3263 3265
CONECT 3265 3264 3266
CONECT 3266 3265 3267
CONECT 3267 3266 3268
CONECT 3268 3267 3269
CONECT 3269 3268 3270
CONECT 3270 3269 3271
CONECT 3271 3270 3272
CONECT 3272 3271 3273
CONECT 3273 3272 3274
CONECT 3274 3273 3275
CONECT 3275 3274 3276
CONECT 3276 3275 3277
CONECT 3277 3276 3278
CONECT 3278 3277 3279
CONECT 3279 3278 3280
CONECT 3280 3279 3281
CONECT 3281 3280 3282
CONECT 3282 3281 3283
CONECT 3283 3282 3284
CONECT 3284 3283 3285
CONECT 3285 3284 3286
CONECT 3286 3285 3287
CONECT 3287 3286 3288
CONECT 3288 3287 3289
CONECT 3289 3288 3290
CONECT 3290 3289 3291
CONECT 3291 3290 3292
CONECT 3292 3291 3293
CONECT 3293 3292 3294
CONECT 3294 3293 3295
CONECT 3295 3294 3296
CONECT 3296 3295 3297
CONECT 3297 3296 3298
CONECT 3298 3297 3299
CONECT 3299 3298 3300
CONECT 3300 3299 3301
CONECT 3301 3300 3302
CONECT 3302 3301 3303
CONECT 3303 3302 3304
CONECT 3304 3303 3305
CONECT 3305 3304 3306
CONECT 3306 3305 3307
CONECT 3307 3306 3308
CONECT 3308 3307 3309
CONECT 3309 3308 3310
CONECT 3310 3309 3311
CONECT 3311 3310 3312
CONECT 3312 3311 3313
CONECT 3313 3312 3314
CONECT 3314 3313 3315
CONECT 3315 3314 3316
CONECT 3316 3315 3317
CONECT 3317 3316 3318
CONECT 3318 3317 3319
CONECT 3319 3318 3320
CONECT 3320 3319 3321
CONECT 3321 3320 3322
CONECT 3322 3321 3323
CONECT 3323 3322 3324
CONECT 3324 3323 3325
CONECT 3325 3324 3326
CONECT 3326 3325 3327
CONECT 3327 3326 3328
CONECT 3328 3327 3329
CONECT 3329 3328 3330
CONECT 3330 3329 3331
CONECT 3331 3330
