# Supplementary material for: Super-resolution visualization of chromatin loop folding in human lymphoblastoid cells using interferometric photoactivated localization microscopy
Source: Sci Rep. 2022 May 20;12:8582. doi: 10.1038/s41598-022-12568-9 (PMC9122977; doi:10.1038/s41598-022-12568-9)
Supplement: Supplementary file 2 — Supplementary Information 2. [file 41598_2022_12568_MOESM2_ESM.zip › ChromoLooping-main/data/ascii_files/Run1-647_c123_sum_X2_processed_jsa_IDL_ASCII_image1.txt]

Offset	Amplitude	X Position	Y Position	X Peak Width	Y Peak Width	6 N Photons	ChiSquared	FitOK	Frame Number	Peak Index of Frame	Peak Global Index	12 X PkW * Y PkW	Sigma Amplitude	Sigma X Pos rtNph	Sigma Y Pos rtNph	Sigma X Pos Full	Sigma Y Pos Full	18 Grouped Index	Group X Position	Group Y Position	Group Sigma X Pos	Group Sigma Y Pos	Group N Photons	24 Group Size	Frame Index in Grp	Label Set	Amplitude L1	Amplitude L2	Amplitude L3	30 FitOK Labels	Zeta0	Sigma Amp L2	Sigma Amp L3	Z Position	Sigma Z	36 Coherence	Group A1	Group A2	Group A3	Group Z Position	Group Sigma Z	42 Group Coherence	XY Ellipticity	Unwrapped Z	Unwrapped Z Error	XY Group Ellipticity	Unwrapped Group Z	Unwrapped Group Z Error
1.59759E+002	3.19967E+002	9.15706E+001	2.46611E+002	1.17385E+000	1.37101E+000	3.19800E+003	6.35406E+002	1.00000E+000	4.80000E+001	4.50000E+001	1.40290E+004	1.60936E+000	1.78876E+001	2.07575E-002	2.42438E-002	5.99205E-002	8.02625E-002	3.08400E+003	9.15706E+001	2.46611E+002	5.99205E-002	8.02625E-002	3.19800E+003	1.00000E+000	1.00000E+000	0.00000E+000	5.04650E+001	1.17816E+002	1.56405E+002	1.00000E+002	8.83884E-001	1.00612E-001	0.00000E+000	1.41061E+002	4.77681E+000	8.88453E-001	5.04650E+001	1.17816E+002	1.56405E+002	1.41061E+002	4.77681E+000	8.88453E-001	-7.74702E-002	1.41061E+002	4.96349E+001	-7.74702E-002	1.41061E+002	4.96349E+001
1.65982E+002	1.03949E+002	9.21706E+001	2.46652E+002	1.26672E+000	1.31966E+000	1.07700E+003	2.61736E+002	1.00000E+000	8.70000E+001	2.26000E+002	2.39980E+004	1.67163E+000	1.01955E+001	3.85986E-002	4.02117E-002	1.35735E-001	1.46781E-001	5.05900E+003	9.21706E+001	2.46652E+002	1.35735E-001	1.46781E-001	1.07700E+003	1.00000E+000	1.00000E+000	0.00000E+000	1.04855E+001	3.98477E+001	5.44772E+001	1.00000E+002	2.85487E-001	6.19495E-001	0.00000E+000	1.33862E+002	6.91195E+000	1.05804E+000	1.04855E+001	3.98477E+001	5.44772E+001	1.33862E+002	6.91195E+000	1.05804E+000	-2.04680E-002	1.33862E+002	-4.97992E+001	-2.04680E-002	1.33862E+002	-4.97992E+001
1.79265E+002	3.62416E+002	9.03997E+001	2.46120E+002	1.11001E+000	1.14532E+000	2.88300E+003	5.91476E+002	1.00000E+000	1.21000E+002	2.90000E+001	3.26110E+004	1.27133E+000	1.90372E+001	2.06731E-002	2.13307E-002	6.72349E-002	7.13455E-002	6.74800E+003	9.05126E+001	2.46109E+002	1.00517E-001	1.00517E-001	4.07800E+003	2.00000E+000	1.00000E+000	0.00000E+000	5.72408E+001	2.25230E+002	8.93030E+001	1.00000E+002	9.00330E-001	1.15292E-001	0.00000E+000	7.36679E+001	5.54844E+000	8.05597E-001	4.59968E+001	1.74237E+002	6.89552E+001	7.31008E+001	4.79845E+000	7.83225E-001	-1.56563E-002	7.36679E+001	-1.19466E+002	-4.86914E-002	7.31008E+001	-6.64885E+001
1.70752E+002	2.25738E+002	9.17463E+001	2.46352E+002	1.26975E+000	1.65399E+000	2.86600E+003	2.47230E+002	1.00000E+000	1.65000E+002	5.90000E+001	4.33180E+004	2.10015E+000	1.50246E+001	2.37180E-002	3.08955E-002	6.02506E-002	9.85952E-002	8.93100E+003	9.17341E+001	2.46464E+002	5.23350E-002	5.23350E-002	1.03970E+004	3.00000E+000	1.00000E+000	0.00000E+000	4.42700E+001	9.95482E+001	8.80654E+001	1.00000E+002	6.08729E-001	6.16301E-002	0.00000E+000	1.52582E+002	8.44781E+000	5.30675E-001	5.77041E+001	1.27587E+002	1.25767E+002	1.57852E+002	3.85249E+000	6.10964E-001	-1.31423E-001	-1.38663E+002	-1.40270E+002	-5.87937E-002	1.57852E+002	3.59456E+001
1.68571E+002	3.53602E+002	9.18546E+001	2.46457E+002	1.24977E+000	1.45588E+000	3.96200E+003	4.61668E+002	1.00000E+000	1.66000E+002	2.70000E+001	4.35310E+004	1.81952E+000	1.88043E+001	1.98551E-002	2.31297E-002	5.87677E-002	7.84180E-002	8.93100E+003	9.17341E+001	2.46464E+002	5.23350E-002	5.23350E-002	1.03970E+004	3.00000E+000	2.00000E+000	0.00000E+000	6.59180E+001	1.51119E+002	1.43883E+002	1.00000E+002	9.53454E-001	5.95704E-002	0.00000E+000	1.55676E+002	6.38141E+000	5.97499E-001	5.77041E+001	1.27587E+002	1.25767E+002	1.58325E+002	3.85249E+000	6.10964E-001	-7.61808E-002	1.55676E+002	6.23317E+001	-5.87937E-002	1.58325E+002	3.65434E+001
1.66608E+002	3.15521E+002	9.15905E+001	2.46562E+002	1.38541E+000	1.32183E+000	3.56900E+003	2.91669E+002	1.00000E+000	1.67000E+002	3.60000E+001	4.37740E+004	1.83127E+000	1.77629E+001	2.31902E-002	2.21260E-002	6.54136E-002	5.99530E-002	8.93100E+003	9.17341E+001	2.46464E+002	5.23350E-002	5.23350E-002	1.03970E+004	3.00000E+000	3.00000E+000	0.00000E+000	5.93736E+001	1.23978E+002	1.35932E+002	1.00000E+002	8.55054E-001	7.32160E-002	0.00000E+000	1.63907E+002	5.89895E+000	6.81026E-001	5.77041E+001	1.27587E+002	1.25767E+002	1.58678E+002	3.85249E+000	6.10964E-001	2.34841E-002	1.63907E+002	-9.13406E+001	-5.87937E-002	1.58678E+002	3.67013E+001
1.58923E+002	3.01014E+002	9.04534E+001	2.46430E+002	1.05769E+000	1.37398E+000	2.72100E+003	4.80288E+002	1.00000E+000	2.21000E+002	4.00000E+001	5.62940E+004	1.45324E+000	1.73498E+001	2.02766E-002	2.63400E-002	5.28752E-002	8.61487E-002	1.16060E+004	9.04736E+001	2.46318E+002	3.91895E-002	3.91895E-002	1.22910E+004	3.00000E+000	1.00000E+000	0.00000E+000	5.43554E+001	2.05838E+002	5.08800E+001	1.00000E+002	7.29099E-001	1.05433E-001	0.00000E+000	9.29094E+001	4.41953E+000	1.04105E+000	1.13877E+002	3.18847E+002	8.22849E+001	8.63679E+001	2.65680E+000	8.14815E-001	-1.30071E-001	9.29094E+001	8.79288E+001	-9.50348E-002	8.63679E+001	2.28656E+001
1.68116E+002	4.20339E+002	9.04821E+001	2.46335E+002	1.05810E+000	1.19241E+000	3.32100E+003	3.34236E+002	1.00000E+000	2.22000E+002	2.00000E+001	5.64940E+004	1.26169E+000	2.05022E+001	1.83609E-002	2.06914E-002	4.06311E-002	5.03045E-002	1.16060E+004	9.04736E+001	2.46318E+002	3.91895E-002	3.91895E-002	1.22910E+004	3.00000E+000	2.00000E+000	0.00000E+000	8.11411E+001	2.66199E+002	7.22221E+001	1.00000E+002	9.94283E-001	4.51452E-002	0.00000E+000	9.22121E+001	4.65812E+000	8.94059E-001	1.13877E+002	3.18847E+002	8.22849E+001	8.65651E+001	2.65680E+000	8.14815E-001	-5.96781E-002	9.22121E+001	-2.93475E+001	-9.50348E-002	8.65651E+001	2.30583E+001
1.73914E+002	6.50072E+002	9.04779E+001	2.46260E+002	1.12859E+000	1.37136E+000	6.24900E+003	9.16930E+002	1.00000E+000	2.23000E+002	0.00000E+000	5.66960E+004	1.54770E+000	2.54965E+001	1.42768E-002	1.73479E-002	4.65134E-002	6.75019E-002	1.16060E+004	9.04736E+001	2.46318E+002	3.91895E-002	3.91895E-002	1.22910E+004	3.00000E+000	3.00000E+000	0.00000E+000	1.57192E+002	3.96034E+002	1.01307E+002	1.00000E+002	1.56224E+000	3.83218E-002	0.00000E+000	8.26450E+001	4.05161E+000	7.49340E-001	1.13877E+002	3.18847E+002	8.22849E+001	8.67643E+001	2.65680E+000	8.14815E-001	-9.71109E-002	8.26450E+001	2.25481E+001	-9.50348E-002	8.67643E+001	2.32308E+001
1.81150E+002	2.62613E+002	9.03769E+001	2.46902E+002	1.14739E+000	1.23391E+000	2.31800E+003	6.77954E+002	1.00000E+000	2.24000E+002	5.50000E+001	5.69740E+004	1.41577E+000	1.62053E+001	2.38316E-002	2.56287E-002	9.95073E-002	1.14573E-001	1.17470E+004	9.03769E+001	2.46902E+002	9.95073E-002	1.14573E-001	2.31800E+003	1.00000E+000	1.00000E+000	0.00000E+000	6.60836E+001	1.78968E+002	4.30076E+001	1.00000E+002	6.83033E-001	3.04065E-001	0.00000E+000	8.42397E+001	5.99632E+000	8.31323E-001	6.60836E+001	1.78968E+002	4.30076E+001	8.42397E+001	5.99632E+000	8.31323E-001	-3.63339E-002	8.42397E+001	-7.51944E+001	-3.63339E-002	8.42397E+001	-7.51944E+001
1.30501E+002	2.05617E+002	9.04249E+001	2.45992E+002	1.04833E+000	1.12186E+000	1.51300E+003	2.43957E+002	1.00000E+000	5.98000E+002	5.50000E+001	1.34612E+005	1.17607E+000	1.43393E+001	2.69512E-002	2.88415E-002	6.23503E-002	7.04145E-002	2.90830E+004	9.05223E+001	2.46081E+002	5.65004E-002	5.65004E-002	8.17400E+003	3.00000E+000	1.00000E+000	0.00000E+000	5.36133E+001	1.34449E+002	2.35471E+001	1.00000E+002	4.95958E-001	1.13550E-001	0.00000E+000	1.05410E+002	6.56710E+000	9.39546E-001	9.82730E+001	2.32876E+002	4.78434E+001	1.04989E+002	3.21417E+000	8.25895E-001	-3.38814E-002	1.05410E+002	-5.82389E+001	-4.00901E-002	1.04989E+002	-4.85906E+001
1.44432E+002	4.48230E+002	9.05372E+001	2.46202E+002	1.16376E+000	1.21787E+000	3.96800E+003	6.11669E+002	1.00000E+000	5.99000E+002	1.20000E+001	1.34774E+005	1.41732E+000	2.11715E+001	1.84747E-002	1.93338E-002	5.23819E-002	5.70160E-002	2.90830E+004	9.05223E+001	2.46081E+002	5.65004E-002	5.65004E-002	8.17400E+003	3.00000E+000	2.00000E+000	0.00000E+000	1.22595E+002	2.85104E+002	5.14615E+001	1.00000E+002	1.08177E+000	5.93113E-002	0.00000E+000	1.02738E+002	4.34515E+000	8.76841E-001	9.82730E+001	2.32876E+002	4.78434E+001	1.05106E+002	3.21417E+000	8.25895E-001	-2.27201E-002	1.02738E+002	-7.88248E+001	-4.00901E-002	1.05106E+002	-4.83117E+001
1.38795E+002	3.12298E+002	9.05550E+001	2.45953E+002	1.09783E+000	1.26091E+000	2.69300E+003	6.87747E+002	1.00000E+000	6.00000E+002	6.60000E+001	1.35027E+005	1.38426E+000	1.76720E+001	2.11551E-002	2.42978E-002	6.98281E-002	9.09485E-002	2.90830E+004	9.05223E+001	2.46081E+002	5.65004E-002	5.65004E-002	8.17400E+003	3.00000E+000	3.00000E+000	0.00000E+000	8.75264E+001	2.11220E+002	5.61627E+001	3.00000E+002	8.50510E-001	1.51136E-001	0.00000E+000	1.10618E+002	6.60633E+000	7.00056E-001	9.82730E+001	2.32876E+002	4.78434E+001	1.05235E+002	3.21417E+000	8.25895E-001	-6.91416E-002	1.10618E+002	4.46423E+000	-4.00901E-002	1.05235E+002	-4.82443E+001
1.33983E+002	3.60660E+002	9.06009E+001	2.46056E+002	1.10895E+000	1.30303E+000	3.23300E+003	3.73368E+002	1.00000E+000	6.08000E+002	4.90000E+001	1.36565E+005	1.44500E+000	1.89910E+001	1.95033E-002	2.29167E-002	5.87255E-002	7.96780E-002	2.94360E+004	9.05986E+001	2.46217E+002	4.58377E-002	4.58377E-002	3.21930E+004	1.10000E+001	3.00000E+000	0.00000E+000	1.16377E+002	2.23643E+002	4.18462E+001	1.00000E+002	9.10358E-001	9.51420E-002	0.00000E+000	9.36664E+001	5.59137E+000	7.54901E-001	9.73356E+001	2.00297E+002	4.90683E+001	1.00892E+002	2.05285E+000	6.51588E-001	-8.04668E-002	9.36664E+001	6.15587E+000	-7.62938E-002	1.00892E+002	6.52856E+000
1.32376E+002	3.50931E+002	9.05233E+001	2.46529E+002	1.08319E+000	1.32568E+000	3.14100E+003	4.67264E+002	1.00000E+000	6.09000E+002	4.90000E+001	1.36753E+005	1.43597E+000	1.87332E+001	1.93273E-002	2.36541E-002	5.20168E-002	7.58669E-002	2.95700E+004	9.05233E+001	2.46529E+002	5.20168E-002	7.58669E-002	3.14100E+003	1.00000E+000	1.00000E+000	0.00000E+000	9.20738E+001	2.21221E+002	4.08017E+001	1.00000E+002	8.33591E-001	9.28735E-002	0.00000E+000	1.05149E+002	4.82589E+000	8.87359E-001	9.20738E+001	2.21221E+002	4.08017E+001	1.05149E+002	4.82589E+000	8.87359E-001	-1.00665E-001	1.05149E+002	5.10652E+001	-1.00665E-001	1.05149E+002	5.10652E+001
1.43669E+002	4.06409E+002	9.05555E+001	2.46194E+002	1.09622E+000	1.23001E+000	3.42400E+003	5.31989E+002	1.00000E+000	6.10000E+002	3.90000E+001	1.36944E+005	1.34836E+000	2.01596E+001	1.87340E-002	2.10204E-002	5.75225E-002	7.15184E-002	2.94360E+004	9.05986E+001	2.46217E+002	4.58377E-002	4.58377E-002	3.21930E+004	1.10000E+001	4.00000E+000	0.00000E+000	1.22949E+002	2.53938E+002	5.33465E+001	1.00000E+002	1.02662E+000	8.67466E-002	0.00000E+000	9.92858E+001	5.58525E+000	7.34348E-001	9.73356E+001	2.00297E+002	4.90683E+001	1.01126E+002	2.05285E+000	6.51588E-001	-5.75134E-002	9.92858E+001	-2.57837E+001	-7.62938E-002	1.01126E+002	6.76620E+000
1.36540E+002	2.02617E+002	9.06861E+001	2.46239E+002	1.15628E+000	1.18436E+000	1.73400E+003	3.87517E+002	1.00000E+000	6.11000E+002	2.09000E+002	1.37222E+005	1.36945E+000	1.42343E+001	2.77676E-002	2.84420E-002	9.87383E-002	1.03374E-001	2.94360E+004	9.05987E+001	2.46217E+002	4.58377E-002	4.58377E-002	3.21930E+004	1.10000E+001	5.00000E+000	0.00000E+000	5.90085E+001	1.15248E+002	3.03111E+001	1.00000E+002	4.94722E-001	3.04433E-001	0.00000E+000	9.88210E+001	9.83336E+000	5.86118E-001	9.73356E+001	2.00297E+002	4.90683E+001	1.01190E+002	2.05285E+000	6.51588E-001	-1.19988E-002	9.88210E+001	-9.99425E+001	-7.62938E-002	1.01190E+002	6.95652E+000
1.36185E+002	3.61300E+002	9.05937E+001	2.46159E+002	1.14233E+000	1.30335E+000	3.34900E+003	4.10883E+002	1.00000E+000	6.13000E+002	4.40000E+001	1.37524E+005	1.48886E+000	1.90079E+001	1.97394E-002	2.25218E-002	6.31595E-002	8.11671E-002	2.94360E+004	9.05987E+001	2.46217E+002	4.58377E-002	4.58377E-002	3.21930E+004	1.10000E+001	6.00000E+000	0.00000E+000	1.04983E+002	2.26255E+002	4.39627E+001	1.00000E+002	8.90288E-001	9.34303E-002	0.00000E+000	1.00959E+002	5.20834E+000	7.96259E-001	9.73356E+001	2.00297E+002	4.90683E+001	1.01332E+002	2.05285E+000	6.51588E-001	-6.58384E-002	1.00959E+002	-1.05002E+001	-7.62938E-002	1.01332E+002	6.99433E+000
1.33247E+002	3.60532E+002	9.05981E+001	2.46256E+002	1.26729E+000	1.25004E+000	3.55500E+003	3.85117E+002	1.00000E+000	6.14000E+002	4.30000E+001	1.37713E+005	1.58417E+000	1.89877E+001	2.12548E-002	2.09655E-002	6.15757E-002	6.00215E-002	2.94360E+004	9.05987E+001	2.46217E+002	4.58377E-002	4.58377E-002	3.21930E+004	1.10000E+001	7.00000E+000	0.00000E+000	1.17415E+002	2.13128E+002	5.00236E+001	1.00000E+002	9.18752E-001	7.13924E-002	0.00000E+000	9.21967E+001	6.50900E+000	6.18411E-001	9.73356E+001	2.00297E+002	4.90683E+001	1.01441E+002	2.05285E+000	6.51588E-001	6.85218E-003	9.21967E+001	-1.37104E+002	-7.62938E-002	1.01441E+002	7.13651E+000
1.37002E+002	3.13913E+002	9.04796E+001	2.46205E+002	1.05938E+000	1.23677E+000	2.57000E+003	4.44916E+002	1.00000E+000	6.15000E+002	6.30000E+001	1.37938E+005	1.31021E+000	1.77176E+001	2.08970E-002	2.43963E-002	6.40012E-002	8.58052E-002	2.94360E+004	9.05987E+001	2.46217E+002	4.58377E-002	4.58377E-002	3.21930E+004	1.10000E+001	8.00000E+000	0.00000E+000	8.20513E+001	2.05139E+002	3.30527E+001	1.00000E+002	7.48120E-001	1.42016E-001	0.00000E+000	1.05802E+002	4.85476E+000	9.75163E-001	9.73356E+001	2.00297E+002	4.90683E+001	1.01463E+002	2.05285E+000	6.51588E-001	-7.72580E-002	1.05802E+002	1.29619E+001	-7.62938E-002	1.01463E+002	7.04081E+000
1.32420E+002	3.99076E+002	9.06177E+001	2.46527E+002	1.11015E+000	1.44264E+000	3.95700E+003	4.87220E+002	1.00000E+000	6.16000E+002	3.80000E+001	1.38108E+005	1.60155E+000	1.99769E+001	1.76482E-002	2.29338E-002	5.31760E-002	8.75152E-002	2.94360E+004	9.05987E+001	2.46217E+002	4.58377E-002	4.58377E-002	3.21930E+004	1.10000E+001	9.00000E+000	0.00000E+000	1.10317E+002	2.33571E+002	5.58117E+001	1.00000E+002	9.58297E-001	7.24979E-002	0.00000E+000	1.02887E+002	5.60715E+000	6.80434E-001	9.73356E+001	2.00297E+002	4.90683E+001	1.01556E+002	2.05285E+000	6.51588E-001	-1.30245E-001	1.02887E+002	9.83713E+001	-7.62938E-002	1.01556E+002	7.35199E+000
1.27875E+002	2.45289E+002	9.07352E+001	2.46477E+002	1.31051E+000	1.50976E+000	2.97200E+003	5.07519E+002	1.00000E+000	6.17000E+002	7.60000E+001	1.38332E+005	1.97856E+000	1.56617E+001	2.40390E-002	2.76939E-002	9.18062E-002	1.20705E-001	2.94360E+004	9.05987E+001	2.46217E+002	4.58377E-002	4.58377E-002	3.21930E+004	1.10000E+001	1.00000E+001	0.00000E+000	7.42388E+001	1.49178E+002	6.82164E+001	3.00000E+002	7.28135E-001	2.16783E-001	0.00000E+000	1.27207E+002	1.58378E+001	2.77967E-001	9.73356E+001	2.00297E+002	4.90683E+001	1.01650E+002	2.05285E+000	6.51588E-001	-7.06482E-002	1.27207E+002	2.38361E+001	-7.62938E-002	1.01650E+002	7.53207E+000
1.40630E+002	3.82906E+002	9.05801E+001	2.46149E+002	1.16060E+000	1.36190E+000	3.75500E+003	6.08962E+002	1.00000E+000	6.18000E+002	3.60000E+001	1.38493E+005	1.58062E+000	1.95680E+001	1.89398E-002	2.22250E-002	6.49966E-002	8.83297E-002	2.94360E+004	9.05987E+001	2.46216E+002	4.58377E-002	4.58377E-002	3.21930E+004	1.10000E+001	1.10000E+001	0.00000E+000	1.13448E+002	2.37066E+002	5.60537E+001	1.00000E+002	9.74889E-001	1.11897E-001	0.00000E+000	1.02120E+002	5.76851E+000	6.78958E-001	9.73356E+001	2.00297E+002	4.90683E+001	1.01727E+002	2.05285E+000	6.51588E-001	-7.98042E-002	1.02120E+002	1.35316E+001	-7.62938E-002	1.01727E+002	7.37425E+000
1.33876E+002	3.16141E+002	9.06117E+001	2.46233E+002	1.21584E+000	1.23798E+000	2.96700E+003	4.37772E+002	1.00000E+000	6.22000E+002	5.60000E+001	1.39289E+005	1.50518E+000	1.77804E+001	2.23212E-002	2.27276E-002	6.29106E-002	6.50587E-002	3.01510E+004	9.06527E+001	2.46302E+002	4.73906E-002	4.73906E-002	1.34130E+004	5.00000E+000	1.00000E+000	0.00000E+000	9.16011E+001	1.93685E+002	3.56264E+001	1.00000E+002	7.60511E-001	9.55172E-002	0.00000E+000	1.00043E+002	5.42919E+000	8.11554E-001	9.37622E+001	1.98061E+002	4.02882E+001	1.01016E+002	2.71737E+000	7.62604E-001	-9.02167E-003	1.00043E+002	-1.03599E+002	-3.24025E-002	1.01016E+002	-6.47942E+001
1.28763E+002	2.60289E+002	9.05832E+001	2.46490E+002	1.12989E+000	1.28281E+000	2.35400E+003	2.20786E+002	1.00000E+000	6.23000E+002	8.00000E+001	1.39495E+005	1.44944E+000	1.61335E+001	2.32881E-002	2.64399E-002	5.69815E-002	7.18766E-002	3.01510E+004	9.06527E+001	2.46302E+002	4.73906E-002	4.73906E-002	1.34130E+004	5.00000E+000	2.00000E+000	0.00000E+000	7.19086E+001	1.65558E+002	3.18603E+001	1.00000E+002	6.36601E-001	9.35516E-002	0.00000E+000	1.04764E+002	5.88760E+000	8.40174E-001	9.37622E+001	1.98061E+002	4.02882E+001	1.01077E+002	2.71737E+000	7.62604E-001	-6.33817E-002	1.04764E+002	-1.06157E+001	-3.24025E-002	1.01077E+002	-6.46792E+001
1.35261E+002	3.55763E+002	9.05421E+001	2.46350E+002	1.05913E+000	1.26450E+000	2.97700E+003	2.89005E+002	1.00000E+000	6.24000E+002	4.20000E+001	1.39655E+005	1.33927E+000	1.88617E+001	1.94116E-002	2.31755E-002	4.46967E-002	6.16370E-002	3.01510E+004	9.06527E+001	2.46301E+002	4.73906E-002	4.73906E-002	1.34130E+004	5.00000E+000	3.00000E+000	0.00000E+000	1.04869E+002	2.31641E+002	4.67590E+001	1.00000E+002	9.09773E-001	5.44086E-002	0.00000E+000	1.03376E+002	5.55504E+000	7.91835E-001	9.37622E+001	1.98061E+002	4.02882E+001	1.01121E+002	2.71737E+000	7.62604E-001	-8.83820E-002	1.03376E+002	2.89368E+001	-3.24025E-002	1.01121E+002	-6.47141E+001
1.39731E+002	3.68973E+002	9.06794E+001	2.46173E+002	1.21498E+000	1.30484E+000	3.63500E+003	6.53786E+002	1.00000E+000	6.25000E+002	3.80000E+001	1.39849E+005	1.58535E+000	1.92087E+001	2.01519E-002	2.16424E-002	7.82629E-002	8.98231E-002	3.01510E+004	9.06527E+001	2.46301E+002	4.73906E-002	4.73906E-002	1.34130E+004	5.00000E+000	4.00000E+000	0.00000E+000	1.17632E+002	2.32752E+002	4.71296E+001	0.00000E+000	9.49191E-001	1.38766E-001	0.00000E+000	9.73400E+001	5.44645E+000	7.30879E-001	9.37622E+001	1.98061E+002	4.02882E+001	1.01172E+002	2.71737E+000	7.62604E-001	-3.56636E-002	9.73400E+001	-6.31446E+001	-3.24025E-002	1.01172E+002	-6.45991E+001
1.35736E+002	1.71260E+002	9.10026E+001	2.46356E+002	1.28785E+000	1.07884E+000	1.48000E+003	4.94668E+002	1.00000E+000	6.26000E+002	3.67000E+002	1.40161E+005	1.38939E+000	1.30866E+001	3.34761E-002	2.80432E-002	1.07350E-001	7.70940E-002	3.01510E+004	9.06527E+001	2.46301E+002	4.73906E-002	4.73906E-002	1.34130E+004	5.00000E+000	5.00000E+000	0.00000E+000	5.18872E+001	1.05779E+002	3.32193E+001	1.00000E+002	4.65137E-001	2.62563E-001	0.00000E+000	1.06915E+002	1.23870E+001	5.03633E-001	9.37622E+001	1.98061E+002	4.02882E+001	1.01246E+002	2.71737E+000	7.62604E-001	8.83123E-002	3.98160E+002	3.66203E+001	-3.24025E-002	1.01246E+002	-6.41897E+001
1.40709E+002	5.10789E+002	9.14002E+001	2.46510E+002	1.29228E+000	1.27142E+000	5.21800E+003	8.33117E+002	1.00000E+000	6.27000E+002	1.10000E+001	1.40198E+005	1.64304E+000	2.26006E+001	1.78898E-002	1.76010E-002	4.87927E-002	4.73468E-002	3.03500E+004	9.13218E+001	2.46452E+002	5.10998E-002	5.10998E-002	9.32900E+003	2.00000E+000	1.00000E+000	0.00000E+000	7.69051E+001	2.66467E+002	1.64447E+002	1.00000E+002	1.28138E+000	4.34471E-002	0.00000E+000	1.66163E+002	5.43154E+000	6.11697E-001	8.36678E+001	2.74598E+002	1.46173E+002	1.55044E+002	4.22337E+000	5.88348E-001	8.13516E-003	1.66163E+002	-6.44426E+001	2.24055E-002	1.55044E+002	-9.86380E+001
1.53784E+002	4.96575E+002	9.12223E+001	2.46378E+002	1.20066E+000	1.10262E+000	4.11100E+003	8.03469E+002	1.00000E+000	6.28000E+002	1.70000E+001	1.40383E+005	1.32387E+000	2.22840E+001	1.87261E-002	1.71970E-002	5.45702E-002	4.65894E-002	3.03500E+004	9.13218E+001	2.46452E+002	5.10998E-002	5.10998E-002	9.32900E+003	2.00000E+000	2.00000E+000	0.00000E+000	9.22515E+001	2.84918E+002	1.22978E+002	1.00000E+002	1.22729E+000	6.60924E-002	0.00000E+000	1.40298E+002	6.11906E+000	6.11720E-001	8.36678E+001	2.74598E+002	1.46173E+002	1.55144E+002	4.22337E+000	5.88348E-001	4.25666E-002	4.31544E+002	1.44994E+002	2.24055E-002	1.55144E+002	-9.87320E+001
1.46743E+002	4.65447E+002	9.06084E+001	2.45986E+002	1.04706E+000	1.08418E+000	3.31000E+003	6.89405E+002	1.00000E+000	6.30000E+002	3.10000E+001	1.40793E+005	1.13519E+000	2.15742E+001	1.81994E-002	1.88445E-002	4.87648E-002	5.19996E-002	3.04760E+004	9.06888E+001	2.46368E+002	3.63332E-002	3.63332E-002	3.80570E+004	1.30000E+001	1.00000E+000	0.00000E+000	1.51679E+002	2.98375E+002	4.25034E+001	1.00000E+002	1.16131E+000	6.16868E-002	0.00000E+000	9.48769E+001	4.72916E+000	8.82091E-001	9.51827E+001	2.27844E+002	4.27957E+001	1.06582E+002	1.40391E+000	8.76303E-001	-1.74164E-002	9.48769E+001	-9.52715E+001	-7.23746E-002	1.06582E+002	5.77822E+000
1.33183E+002	2.26113E+002	9.07394E+001	2.46249E+002	1.20514E+000	1.49390E+000	2.50200E+003	4.30343E+002	1.00000E+000	6.32000E+002	1.22000E+002	1.41270E+005	1.80036E+000	1.50371E+001	2.40932E-002	2.98661E-002	8.46548E-002	1.28020E-001	3.04760E+004	9.06888E+001	2.46368E+002	3.63332E-002	3.63332E-002	3.80570E+004	1.30000E+001	2.00000E+000	0.00000E+000	6.58553E+001	1.36202E+002	3.52478E+001	1.00000E+002	5.71862E-001	2.40365E-001	0.00000E+000	1.03744E+002	7.69091E+000	6.23864E-001	9.51827E+001	2.27844E+002	4.27957E+001	1.06683E+002	1.40391E+000	8.76303E-001	-1.06985E-001	1.03744E+002	6.02636E+001	-7.23746E-002	1.06683E+002	6.07294E+000
1.27328E+002	3.75160E+002	9.08640E+001	2.46271E+002	1.22305E+000	1.35155E+000	3.84300E+003	4.05827E+002	1.00000E+000	6.35000E+002	3.60000E+001	1.41772E+005	1.65302E+000	1.93690E+001	1.97292E-002	2.18021E-002	5.77998E-002	6.97505E-002	3.04760E+004	9.06888E+001	2.46368E+002	3.63332E-002	3.63332E-002	3.80570E+004	1.30000E+001	3.00000E+000	0.00000E+000	9.18230E+001	2.22640E+002	6.47877E+001	1.00000E+002	9.13352E-001	5.59288E-002	0.00000E+000	1.15397E+002	5.93521E+000	6.52288E-001	9.51827E+001	2.27844E+002	4.27957E+001	1.06824E+002	1.40391E+000	8.76303E-001	-4.99112E-002	1.15397E+002	-2.17612E+001	-7.23746E-002	1.06824E+002	6.32835E+000
1.34962E+002	2.34031E+002	9.08506E+001	2.46422E+002	1.21063E+000	1.49972E+000	2.61200E+003	4.24308E+002	1.00000E+000	6.36000E+002	1.03000E+002	1.42019E+005	1.81562E+000	1.52981E+001	2.36879E-002	2.93443E-002	8.26047E-002	1.24733E-001	3.04760E+004	9.06888E+001	2.46368E+002	3.63332E-002	3.63332E-002	3.80570E+004	1.30000E+001	4.00000E+000	0.00000E+000	5.70947E+001	1.63488E+002	4.52683E+001	1.00000E+002	6.34081E-001	2.08654E-001	0.00000E+000	1.20449E+002	5.93719E+000	7.90941E-001	9.51827E+001	2.27844E+002	4.27957E+001	1.06815E+002	1.40391E+000	8.76303E-001	-1.06660E-001	1.20449E+002	7.65773E+001	-7.23746E-002	1.06815E+002	6.35371E+000
1.50542E+002	2.05558E+002	9.06828E+001	2.46607E+002	1.00451E+000	1.38980E+000	1.75300E+003	3.27211E+002	1.00000E+000	6.37000E+002	1.59000E+002	1.42264E+005	1.39607E+000	1.43373E+001	2.39918E-002	3.31942E-002	7.74820E-002	1.44382E-001	3.04760E+004	9.06888E+001	2.46368E+002	3.63332E-002	3.63332E-002	3.80570E+004	1.30000E+001	5.00000E+000	0.00000E+000	5.53609E+001	1.30220E+002	2.72530E+001	1.00000E+002	5.04436E-001	1.99679E-001	0.00000E+000	1.07459E+002	7.06019E+000	8.11903E-001	9.51827E+001	2.27844E+002	4.27957E+001	1.06860E+002	1.40391E+000	8.76303E-001	-1.60920E-001	-1.83786E+002	-1.35875E+002	-7.23746E-002	1.06860E+002	6.31104E+000
1.24444E+002	1.93773E+002	9.07951E+001	2.46371E+002	1.24132E+000	1.50976E+000	2.22800E+003	3.28209E+002	1.00000E+000	6.38000E+002	2.08000E+002	1.42478E+005	1.87409E+000	1.39202E+001	2.62981E-002	3.19853E-002	7.60578E-002	1.10065E-001	3.04760E+004	9.06888E+001	2.46368E+002	3.63332E-002	3.63332E-002	3.80570E+004	1.30000E+001	6.00000E+000	0.00000E+000	5.19949E+001	1.20439E+002	2.27478E+001	1.00000E+002	4.60826E-001	1.82881E-001	0.00000E+000	1.05500E+002	5.96124E+000	8.52937E-001	9.51827E+001	2.27844E+002	4.27957E+001	1.06876E+002	1.40391E+000	8.76303E-001	-9.75784E-002	1.05500E+002	4.64853E+001	-7.23746E-002	1.06876E+002	6.35134E+000
1.18570E+002	2.00415E+002	9.07866E+001	2.46420E+002	1.38954E+000	1.58458E+000	2.67200E+003	5.48909E+002	1.00000E+000	6.39000E+002	1.69000E+002	1.42650E+005	2.20183E+000	1.41568E+001	2.68814E-002	3.06546E-002	1.09768E-001	1.41658E-001	3.04760E+004	9.06888E+001	2.46368E+002	3.63332E-002	3.63332E-002	3.80570E+004	1.30000E+001	7.00000E+000	0.00000E+000	5.05114E+001	1.19879E+002	3.62585E+001	1.00000E+002	4.99254E-001	2.92178E-001	0.00000E+000	1.15560E+002	7.53129E+000	6.16487E-001	9.51827E+001	2.27844E+002	4.27957E+001	1.06887E+002	1.40391E+000	8.76303E-001	-6.55789E-002	1.15560E+002	3.92388E+000	-7.23746E-002	1.06887E+002	6.37011E+000
1.35498E+002	3.49283E+002	9.06541E+001	2.46215E+002	1.18400E+000	1.26748E+000	3.26700E+003	4.86302E+002	1.00000E+000	6.40000E+002	4.50000E+001	1.42782E+005	1.50070E+000	1.86891E+001	2.07146E-002	2.21752E-002	6.31339E-002	7.17918E-002	3.04760E+004	9.06888E+001	2.46368E+002	3.63332E-002	3.63332E-002	3.80570E+004	1.30000E+001	8.00000E+000	0.00000E+000	8.97380E+001	2.20318E+002	4.62679E+001	1.00000E+002	8.42890E-001	9.47193E-002	0.00000E+000	1.09431E+002	5.01428E+000	8.37391E-001	9.51827E+001	2.27844E+002	4.27957E+001	1.06922E+002	1.40391E+000	8.76303E-001	-3.40542E-002	1.09431E+002	-5.36718E+001	-7.23746E-002	1.06922E+002	6.22773E+000
1.40487E+002	3.50972E+002	9.05392E+001	2.46457E+002	1.05140E+000	1.18520E+000	2.73900E+003	4.67964E+002	1.00000E+000	6.41000E+002	4.60000E+001	1.42974E+005	1.24613E+000	1.87342E+001	2.00897E-002	2.26462E-002	5.66306E-002	7.08465E-002	3.04760E+004	9.06888E+001	2.46368E+002	3.63332E-002	3.63332E-002	3.80570E+004	1.30000E+001	9.00000E+000	0.00000E+000	1.01410E+002	2.30051E+002	3.16969E+001	1.00000E+002	8.48088E-001	1.05740E-001	0.00000E+000	1.01932E+002	4.69487E+000	9.76769E-001	9.51827E+001	2.27844E+002	4.27957E+001	1.06930E+002	1.40391E+000	8.76303E-001	-5.98212E-002	1.01932E+002	-1.93077E+001	-7.23746E-002	1.06930E+002	6.21114E+000
1.18877E+002	1.78147E+002	9.07064E+001	2.46430E+002	1.38042E+000	1.67039E+000	2.46800E+003	2.69156E+002	1.00000E+000	6.42000E+002	2.98000E+002	1.43280E+005	2.30583E+000	1.33472E+001	2.77867E-002	3.36237E-002	8.10638E-002	1.16253E-001	3.04760E+004	9.06888E+001	2.46368E+002	3.63332E-002	3.63332E-002	3.80570E+004	1.30000E+001	1.00000E+001	0.00000E+000	6.09452E+001	1.01691E+002	1.77053E+001	1.00000E+002	4.32308E-001	1.72708E-001	0.00000E+000	8.57631E+001	6.56597E+000	7.35766E-001	9.51827E+001	2.27844E+002	4.27957E+001	1.06937E+002	1.40391E+000	8.76303E-001	-9.50485E-002	8.57631E+001	2.25017E+001	-7.23746E-002	1.06937E+002	6.35459E+000
1.33814E+002	2.31862E+002	9.05034E+001	2.46572E+002	1.16472E+000	1.43123E+000	2.39200E+003	4.59056E+002	1.00000E+000	6.43000E+002	1.00000E+002	1.43403E+005	1.66698E+000	1.52270E+001	2.38145E-002	2.92636E-002	7.55773E-002	1.11958E-001	3.04760E+004	9.06889E+001	2.46368E+002	3.63332E-002	3.63332E-002	3.80570E+004	1.30000E+001	1.10000E+001	0.00000E+000	6.83197E+001	1.48750E+002	3.05869E+001	0.00000E+000	5.88787E-001	1.73557E-001	0.00000E+000	1.03603E+002	6.33786E+000	7.74262E-001	9.51827E+001	2.27844E+002	4.27957E+001	1.06988E+002	1.40391E+000	8.76303E-001	-1.02662E-001	1.03603E+002	5.28298E+001	-7.23746E-002	1.06988E+002	6.27409E+000
1.48592E+002	7.60954E+002	9.04476E+001	2.46470E+002	1.00587E+000	1.17351E+000	5.63000E+003	6.47059E+002	1.00000E+000	6.44000E+002	0.00000E+000	1.43514E+005	1.18041E+000	2.75854E+001	1.34057E-002	1.56399E-002	3.12759E-002	4.13600E-002	3.04760E+004	9.06889E+001	2.46368E+002	3.63332E-002	3.63332E-002	3.80570E+004	1.30000E+001	1.20000E+001	0.00000E+000	1.92091E+002	5.17683E+002	5.68232E+001	1.00000E+002	1.75965E+000	2.51368E-002	0.00000E+000	1.06930E+002	2.71668E+000	1.17738E+000	9.51827E+001	2.27844E+002	4.27957E+001	1.06973E+002	1.40391E+000	8.76303E-001	-7.69211E-002	1.06930E+002	1.35910E+001	-7.23746E-002	1.06973E+002	6.17967E+000
1.44824E+002	2.57369E+002	9.10061E+001	2.46473E+002	1.26415E+000	1.31063E+000	2.64100E+003	3.66712E+002	1.00000E+000	6.47000E+002	7.20000E+001	1.44159E+005	1.65683E+000	1.60427E+001	2.45987E-002	2.55033E-002	5.75775E-002	6.14489E-002	3.04760E+004	9.06889E+001	2.46368E+002	3.63332E-002	3.63332E-002	3.80570E+004	1.30000E+001	1.30000E+001	0.00000E+000	5.27960E+001	1.40808E+002	6.15264E+001	1.00000E+002	6.29283E-001	8.53604E-002	0.00000E+000	1.38227E+002	9.26458E+000	5.04082E-001	9.51827E+001	2.27844E+002	4.27957E+001	1.06987E+002	1.40391E+000	8.76303E-001	-1.80540E-002	1.38227E+002	-5.03980E+001	-7.23746E-002	1.06987E+002	6.67540E+000
1.45255E+002	2.42283E+002	9.05534E+001	2.46046E+002	1.21764E+000	1.40104E+000	2.54200E+003	2.26226E+002	1.00000E+000	6.52000E+002	9.20000E+001	1.45170E+005	1.70596E+000	1.55654E+001	2.41508E-002	2.77883E-002	6.62969E-002	8.61697E-002	3.15370E+004	9.05534E+001	2.46046E+002	6.62969E-002	8.61697E-002	2.54200E+003	1.00000E+000	1.00000E+000	0.00000E+000	7.49613E+001	1.44326E+002	4.29399E+001	1.00000E+002	6.38668E-001	9.11208E-002	0.00000E+000	1.01639E+002	9.37862E+000	5.07557E-001	7.49613E+001	1.44326E+002	4.29399E+001	1.01639E+002	9.37862E+000	5.07557E-001	-7.00341E-002	1.01639E+002	-3.02677E+000	-7.00341E-002	1.01639E+002	-3.02677E+000
1.35769E+002	1.80734E+002	9.06366E+001	2.46144E+002	1.34144E+000	1.38640E+000	2.05400E+003	2.96166E+002	1.00000E+000	6.57000E+002	3.31000E+002	1.46200E+005	1.85977E+000	1.34437E+001	2.95985E-002	3.05907E-002	1.01183E-001	1.07753E-001	3.17830E+004	9.05247E+001	2.46228E+002	4.15575E-002	4.15575E-002	1.57300E+004	6.00000E+000	1.00000E+000	0.00000E+000	4.68399E+001	1.17137E+002	3.12230E+001	1.00000E+002	4.67124E-001	1.85486E-001	0.00000E+000	1.14667E+002	7.33747E+000	7.21714E-001	9.92041E+001	1.99051E+002	4.28804E+001	9.95019E+001	2.70767E+000	7.06727E-001	-1.64847E-002	1.14667E+002	-7.69151E+001	-1.25724E-002	9.95019E+001	-9.84061E+001
1.63450E+002	2.96319E+002	9.05813E+001	2.46225E+002	1.14607E+000	1.22198E+000	2.59200E+003	4.92811E+002	1.00000E+000	6.58000E+002	6.70000E+001	1.46290E+005	1.40048E+000	1.72139E+001	2.25110E-002	2.40021E-002	7.44248E-002	8.40811E-002	3.17830E+004	9.05247E+001	2.46228E+002	4.15575E-002	4.15575E-002	1.57300E+004	6.00000E+000	2.00000E+000	0.00000E+000	8.28865E+001	1.88516E+002	5.07623E+001	1.00000E+002	7.74598E-001	1.45375E-001	0.00000E+000	1.10357E+002	7.18644E+000	6.55964E-001	9.92041E+001	1.99051E+002	4.28804E+001	9.94733E+001	2.70767E+000	7.06727E-001	-3.20566E-002	1.10357E+002	-5.60426E+001	-1.25724E-002	9.94733E+001	-9.84575E+001
1.49639E+002	2.29508E+002	9.03176E+001	2.46161E+002	1.16889E+000	1.17273E+000	1.95800E+003	6.96010E+002	1.00000E+000	6.59000E+002	1.53000E+002	1.46532E+005	1.37079E+000	1.51495E+001	2.64159E-002	2.65027E-002	1.05537E-001	1.06207E-001	3.17830E+004	9.05247E+001	2.46228E+002	4.15575E-002	4.15575E-002	1.57300E+004	6.00000E+000	3.00000E+000	0.00000E+000	6.42440E+001	1.37566E+002	3.01615E+001	1.00000E+002	5.53579E-001	3.27167E-001	0.00000E+000	1.03499E+002	7.40771E+000	7.32186E-001	9.92041E+001	1.99051E+002	4.28804E+001	9.94953E+001	2.70767E+000	7.06727E-001	-1.63998E-003	1.03499E+002	-1.12349E+002	-1.25724E-002	9.94953E+001	-9.86826E+001
1.44589E+002	2.53211E+002	9.03598E+001	2.46486E+002	1.18086E+000	1.30007E+000	2.42200E+003	3.85022E+002	1.00000E+000	6.60000E+002	8.40000E+001	1.46705E+005	1.53520E+000	1.59126E+001	2.39946E-002	2.64167E-002	7.48483E-002	8.98003E-002	3.17830E+004	9.05247E+001	2.46228E+002	4.15575E-002	4.15575E-002	1.57300E+004	6.00000E+000	4.00000E+000	0.00000E+000	7.29984E+001	1.50666E+002	2.94727E+001	1.00000E+002	6.02205E-001	1.55480E-001	0.00000E+000	1.00149E+002	6.34001E+000	7.69192E-001	9.92041E+001	1.99051E+002	4.28804E+001	9.95056E+001	2.70767E+000	7.06727E-001	-4.80473E-002	1.00149E+002	-4.04098E+001	-1.25724E-002	9.95056E+001	-9.85359E+001
1.41453E+002	3.31341E+002	9.05502E+001	2.46267E+002	1.04534E+000	1.08928E+000	2.36600E+003	3.57769E+002	1.00000E+000	6.61000E+002	6.20000E+001	1.46891E+005	1.13866E+000	1.82028E+001	2.14907E-002	2.23939E-002	5.03931E-002	5.42607E-002	3.17830E+004	9.05247E+001	2.46228E+002	4.15575E-002	4.15575E-002	1.57300E+004	6.00000E+000	5.00000E+000	0.00000E+000	9.84594E+001	2.02047E+002	3.46231E+001	1.00000E+002	7.93308E-001	7.68080E-002	0.00000E+000	9.86818E+001	5.96290E+000	8.27458E-001	9.92041E+001	1.99051E+002	4.28804E+001	9.95051E+001	2.70767E+000	7.06727E-001	-2.05831E-002	9.86818E+001	-8.63076E+001	-1.25724E-002	9.95051E+001	-9.84395E+001
1.35174E+002	1.30464E+002	9.19527E+001	2.46907E+002	1.33106E+000	1.10551E+000	1.18700E+003	2.13559E+002	1.00000E+000	6.62000E+002	2.32000E+002	1.47147E+005	1.47149E+000	1.14221E+001	3.86342E-002	3.20875E-002	1.31610E-001	9.27775E-002	3.19960E+004	9.19527E+001	2.46907E+002	1.31610E-001	9.27775E-002	1.18700E+003	1.00000E+000	1.00000E+000	0.00000E+000	2.34138E+001	6.84699E+001	5.08892E+001	1.00000E+002	3.67504E-001	3.29410E-001	0.00000E+000	1.83145E+002	1.24648E+001	5.58856E-001	2.34138E+001	6.84699E+001	5.08892E+001	1.83145E+002	1.24648E+001	5.58856E-001	9.25696E-002	4.74390E+002	1.06811E+002	9.25696E-002	4.74390E+002	1.06811E+002
1.56350E+002	5.14822E+002	9.06095E+001	2.46133E+002	1.18626E+000	1.13592E+000	4.33800E+003	4.96431E+002	1.00000E+000	6.63000E+002	2.10000E+001	1.47217E+005	1.34750E+000	2.26897E+001	1.80109E-002	1.72466E-002	4.76152E-002	4.39791E-002	3.17830E+004	9.05247E+001	2.46228E+002	4.15575E-002	4.15575E-002	1.57300E+004	6.00000E+000	6.00000E+000	0.00000E+000	1.64565E+002	2.97264E+002	6.14209E+001	1.00000E+002	1.25667E+000	3.61278E-002	0.00000E+000	9.21774E+001	5.34357E+000	6.81923E-001	9.92041E+001	1.99051E+002	4.28804E+001	9.95068E+001	2.70767E+000	7.06727E-001	2.16764E-002	3.83423E+002	1.30123E+002	-1.25724E-002	9.95068E+001	-9.84280E+001
1.49640E+002	4.50198E+002	9.18416E+001	2.46904E+002	1.15789E+000	1.15720E+000	3.75000E+003	6.76096E+002	1.00000E+000	6.67000E+002	2.80000E+001	1.47977E+005	1.33991E+000	2.12179E+001	1.89083E-002	1.88970E-002	4.70325E-002	4.69814E-002	3.21950E+004	9.18660E+001	2.46809E+002	4.84492E-002	4.84492E-002	8.54100E+003	2.00000E+000	1.00000E+000	0.00000E+000	4.92681E+001	2.42508E+002	1.70897E+002	1.00000E+002	1.17645E+000	7.13953E-002	0.00000E+000	1.73753E+002	4.92019E+000	7.96551E-001	5.42468E+001	2.89623E+002	2.00997E+002	1.72397E+002	3.13725E+000	8.27766E-001	2.98964E-004	1.73753E+002	-4.36866E+001	-7.41585E-003	1.72397E+002	-3.25745E+001
1.41333E+002	6.07695E+002	9.18850E+001	2.46734E+002	1.10814E+000	1.13878E+000	4.79100E+003	8.25364E+002	1.00000E+000	6.68000E+002	1.10000E+001	1.48153E+005	1.26192E+000	2.46515E+001	1.60096E-002	1.64523E-002	4.66613E-002	4.91019E-002	3.21950E+004	9.18660E+001	2.46809E+002	4.84492E-002	4.84492E-002	8.54100E+003	2.00000E+000	2.00000E+000	0.00000E+000	5.81438E+001	3.26501E+002	2.24557E+002	1.00000E+002	1.54292E+000	4.85121E-002	0.00000E+000	1.71633E+002	4.09507E+000	8.46713E-001	5.42468E+001	2.89623E+002	2.00997E+002	1.72394E+002	3.13725E+000	8.27766E-001	-1.36376E-002	1.71633E+002	-2.32956E+001	-7.41585E-003	1.72394E+002	-3.25917E+001
1.38084E+002	3.52821E+002	9.05731E+001	2.46513E+002	1.01378E+000	1.31340E+000	2.93100E+003	3.82466E+002	1.00000E+000	6.73000E+002	5.10000E+001	1.49132E+005	1.33150E+000	1.87835E+001	1.87256E-002	2.42599E-002	4.39908E-002	7.06848E-002	3.24520E+004	9.05434E+001	2.46291E+002	2.47040E-002	2.47040E-002	7.89770E+004	2.20000E+001	1.00000E+000	0.00000E+000	1.12719E+002	2.27735E+002	4.15494E+001	3.00000E+002	9.07251E-001	5.46085E-002	0.00000E+000	9.85412E+001	5.60478E+000	7.90943E-001	1.68217E+002	3.27636E+002	5.16682E+001	9.54733E+001	1.02100E+000	8.36441E-001	-1.28749E-001	9.85412E+001	9.14592E+001	-6.60112E-002	9.54733E+001	-1.56118E+001
1.34562E+002	4.96267E+002	9.04693E+001	2.46619E+002	1.01939E+000	1.30254E+000	4.11300E+003	3.96507E+002	1.00000E+000	6.74000E+002	2.00000E+001	1.49301E+005	1.32779E+000	2.22771E+001	1.58950E-002	2.03101E-002	3.95264E-002	6.21920E-002	3.24520E+004	9.05434E+001	2.46291E+002	2.47040E-002	2.47040E-002	7.89770E+004	2.20000E+001	2.00000E+000	0.00000E+000	1.35566E+002	3.20042E+002	4.67586E+001	1.00000E+002	1.17291E+000	4.00665E-002	0.00000E+000	1.04307E+002	3.82294E+000	9.78891E-001	1.68217E+002	3.27636E+002	5.16682E+001	9.55075E+001	1.02100E+000	8.36441E-001	-1.21947E-001	1.04307E+002	8.57210E+001	-6.60112E-002	9.55075E+001	-1.56347E+001
1.39543E+002	4.43241E+002	9.04915E+001	2.46435E+002	1.10309E+000	1.21572E+000	3.71900E+003	3.67655E+002	1.00000E+000	6.75000E+002	3.30000E+001	1.49502E+005	1.34105E+000	2.10533E+001	1.80882E-002	1.99353E-002	4.22618E-002	5.03824E-002	3.24520E+004	9.05434E+001	2.46291E+002	2.47040E-002	2.47040E-002	7.89770E+004	2.20000E+001	3.00000E+000	0.00000E+000	1.35012E+002	2.72514E+002	3.76805E+001	1.00000E+002	1.04704E+000	4.43508E-002	0.00000E+000	9.67433E+001	4.33936E+000	9.06927E-001	1.68217E+002	3.27636E+002	5.16682E+001	9.55202E+001	1.02100E+000	8.36441E-001	-4.85757E-002	9.67433E+001	-4.28581E+001	-6.60112E-002	9.55202E+001	-1.56595E+001
1.21898E+002	2.01712E+002	9.05310E+001	2.46620E+002	1.16272E+000	1.37852E+000	1.95100E+003	3.05771E+002	1.00000E+000	6.76000E+002	2.25000E+002	1.49803E+005	1.60284E+000	1.42025E+001	2.63237E-002	3.12094E-002	8.74115E-002	1.21049E-001	3.24520E+004	9.05434E+001	2.46291E+002	2.47040E-002	2.47040E-002	7.89770E+004	2.20000E+001	4.00000E+000	0.00000E+000	5.85162E+001	1.25330E+002	2.13262E+001	1.00000E+002	4.84386E-001	1.25493E-001	0.00000E+000	1.01104E+002	6.36041E+000	8.54275E-001	1.68217E+002	3.27636E+002	5.16682E+001	9.55068E+001	1.02100E+000	8.36441E-001	-8.49196E-002	1.01104E+002	2.10320E+001	-6.60112E-002	9.55068E+001	-1.55819E+001
1.34287E+002	2.60869E+002	9.05449E+001	2.46559E+002	9.27638E-001	1.22568E+000	1.85700E+003	3.59570E+002	1.00000E+000	6.77000E+002	1.13000E+002	1.49949E+005	1.13699E+000	1.61514E+001	2.15265E-002	2.84428E-002	5.69842E-002	9.58771E-002	3.24520E+004	9.05434E+001	2.46291E+002	2.47040E-002	2.47040E-002	7.89770E+004	2.20000E+001	5.00000E+000	0.00000E+000	9.57649E+001	1.51809E+002	1.96561E+001	1.00000E+002	6.36929E-001	1.45629E-001	0.00000E+000	8.22004E+001	6.66325E+000	8.35833E-001	1.68217E+002	3.27636E+002	5.16682E+001	9.55397E+001	1.02100E+000	8.36441E-001	-1.38412E-001	8.22004E+001	9.14564E+001	-6.60112E-002	9.55397E+001	-1.55556E+001
1.39487E+002	3.62347E+002	9.04434E+001	2.46357E+002	1.00819E+000	1.20049E+000	2.74600E+003	4.74479E+002	1.00000E+000	6.78000E+002	4.70000E+001	1.50093E+005	1.21032E+000	1.90354E+001	1.92394E-002	2.29092E-002	5.06942E-002	7.01003E-002	3.24520E+004	9.05434E+001	2.46291E+002	2.47040E-002	2.47040E-002	7.89770E+004	2.20000E+001	6.00000E+000	0.00000E+000	1.13688E+002	2.26453E+002	2.65142E+001	1.00000E+002	8.58759E-001	8.93495E-002	0.00000E+000	9.54492E+001	4.77515E+000	9.59122E-001	1.68217E+002	3.27636E+002	5.16682E+001	9.56281E+001	1.02100E+000	8.36441E-001	-8.70688E-002	9.54492E+001	1.87616E+001	-6.60112E-002	9.56281E+001	-1.56170E+001
1.48459E+002	5.41674E+002	9.05661E+001	2.46230E+002	1.10372E+000	1.22659E+000	4.58400E+003	5.64177E+002	1.00000E+000	6.79000E+002	1.50000E+001	1.50247E+005	1.35381E+000	2.32739E+001	1.63019E-002	1.81166E-002	4.60976E-002	5.61601E-002	3.24520E+004	9.05434E+001	2.46291E+002	2.47040E-002	2.47040E-002	7.89770E+004	2.20000E+001	7.00000E+000	0.00000E+000	1.74638E+002	3.31384E+002	4.99429E+001	1.00000E+002	1.31608E+000	4.50448E-002	0.00000E+000	9.39511E+001	4.20737E+000	8.42517E-001	1.68217E+002	3.27636E+002	5.16682E+001	9.56772E+001	1.02100E+000	8.36441E-001	-5.27240E-002	9.39511E+001	-3.88997E+001	-6.60112E-002	9.56772E+001	-1.55010E+001
1.62730E+002	8.12910E+002	9.05279E+001	2.46228E+002	1.04807E+000	1.17461E+000	6.26700E+003	1.00473E+003	1.00000E+000	6.80000E+002	3.00000E+000	1.50433E+005	1.23107E+000	2.85116E+001	1.32391E-002	1.48376E-002	4.47305E-002	5.56069E-002	3.24520E+004	9.05434E+001	2.46291E+002	2.47040E-002	2.47040E-002	7.89770E+004	2.20000E+001	8.00000E+000	0.00000E+000	2.51453E+002	5.14408E+002	7.47109E+001	1.00000E+002	1.97844E+000	5.18516E-002	0.00000E+000	9.78945E+001	3.38683E+000	8.95135E-001	1.68217E+002	3.27636E+002	5.16682E+001	9.57162E+001	1.02100E+000	8.36441E-001	-5.69336E-002	9.78945E+001	-2.81332E+001	-6.60112E-002	9.57162E+001	-1.54955E+001
1.36658E+002	4.64679E+002	9.05662E+001	2.46203E+002	1.08782E+000	1.21179E+000	3.83000E+003	4.40370E+002	1.00000E+000	6.81000E+002	2.50000E+001	1.50638E+005	1.31822E+000	2.15564E+001	1.75776E-002	1.95807E-002	4.85786E-002	5.94050E-002	3.24520E+004	9.05434E+001	2.46291E+002	2.47040E-002	2.47040E-002	7.89770E+004	2.20000E+001	9.00000E+000	0.00000E+000	1.32132E+002	2.92988E+002	4.56901E+001	1.00000E+002	1.10573E+000	6.43345E-002	0.00000E+000	1.02345E+002	4.24993E+000	9.12494E-001	1.68217E+002	3.27636E+002	5.16682E+001	9.57726E+001	1.02100E+000	8.36441E-001	-5.39074E-002	1.02345E+002	-2.85875E+001	-6.60112E-002	9.57726E+001	-1.54139E+001
1.32261E+002	3.03377E+002	9.05445E+001	2.46318E+002	1.08268E+000	1.14484E+000	2.35600E+003	2.56222E+002	1.00000E+000	6.83000E+002	6.40000E+001	1.51042E+005	1.23949E+000	1.74177E+001	2.23055E-002	2.35861E-002	5.18180E-002	5.72841E-002	3.24520E+004	9.05435E+001	2.46291E+002	2.47040E-002	2.47040E-002	7.89770E+004	2.20000E+001	1.00000E+001	0.00000E+000	9.31443E+001	1.90237E+002	2.94460E+001	1.00000E+002	7.37973E-001	6.74625E-002	0.00000E+000	9.83801E+001	5.69312E+000	8.68507E-001	1.68217E+002	3.27636E+002	5.16682E+001	9.59055E+001	1.02100E+000	8.36441E-001	-2.79048E-002	9.83801E+001	-7.47482E+001	-6.60112E-002	9.59055E+001	-1.52644E+001
1.61136E+002	7.80240E+002	9.05431E+001	2.46142E+002	1.02215E+000	1.16638E+000	5.82500E+003	6.28240E+002	1.00000E+000	6.84000E+002	2.00000E+000	1.51181E+005	1.19222E+000	2.79328E+001	1.33927E-002	1.52824E-002	3.76801E-002	4.82310E-002	3.24520E+004	9.05435E+001	2.46291E+002	2.47040E-002	2.47040E-002	7.89770E+004	2.20000E+001	1.10000E+001	0.00000E+000	2.58792E+002	4.82784E+002	7.36686E+001	1.00000E+002	1.93261E+000	2.77030E-002	0.00000E+000	9.33713E+001	3.78912E+000	8.29898E-001	1.68217E+002	3.27636E+002	5.16682E+001	9.60363E+001	1.02100E+000	8.36441E-001	-6.59004E-002	9.33713E+001	-1.80351E+001	-6.60112E-002	9.60363E+001	-1.51889E+001
1.59541E+002	9.97072E+002	9.05329E+001	2.46204E+002	1.06603E+000	1.19636E+000	7.95800E+003	1.21593E+003	1.00000E+000	6.85000E+002	1.00000E+000	1.51369E+005	1.27535E+000	3.15765E+001	1.19500E-002	1.34109E-002	4.25402E-002	5.30773E-002	3.24520E+004	9.05435E+001	2.46291E+002	2.47040E-002	2.47040E-002	7.89770E+004	2.20000E+001	1.20000E+001	0.00000E+000	3.43055E+002	5.89454E+002	8.55885E+001	1.00000E+002	2.42191E+000	4.00357E-002	0.00000E+000	8.81496E+001	3.29133E+000	8.17407E-001	1.68217E+002	3.27636E+002	5.16682E+001	9.60705E+001	1.02100E+000	8.36441E-001	-5.76077E-002	8.81496E+001	-3.67825E+001	-6.60112E-002	9.60705E+001	-1.51445E+001
1.37610E+002	3.18355E+002	9.06616E+001	2.46320E+002	1.02277E+000	1.26212E+000	2.56800E+003	4.85935E+002	1.00000E+000	6.86000E+002	6.90000E+001	1.51622E+005	1.29086E+000	1.78425E+001	2.01828E-002	2.49059E-002	6.05648E-002	9.01929E-002	3.24520E+004	9.05435E+001	2.46291E+002	2.47040E-002	2.47040E-002	7.89770E+004	2.20000E+001	1.30000E+001	0.00000E+000	1.07774E+002	2.03047E+002	2.10153E+001	1.00000E+002	7.77535E-001	1.26966E-001	0.00000E+000	9.27114E+001	4.88586E+000	9.69332E-001	1.68217E+002	3.27636E+002	5.16682E+001	9.61464E+001	1.02100E+000	8.36441E-001	-1.04751E-001	9.27114E+001	4.54688E+001	-6.60112E-002	9.61464E+001	-1.49219E+001
1.32799E+002	4.28681E+002	9.05569E+001	2.46209E+002	1.10209E+000	1.36012E+000	3.99300E+003	5.30651E+002	1.00000E+000	6.87000E+002	3.70000E+001	1.51786E+005	1.49897E+000	2.07046E+001	1.74408E-002	2.15242E-002	5.15660E-002	7.67876E-002	3.24520E+004	9.05435E+001	2.46291E+002	2.47040E-002	2.47040E-002	7.89770E+004	2.20000E+001	1.40000E+001	0.00000E+000	1.23085E+002	2.80766E+002	5.22831E+001	1.00000E+002	1.07715E+000	5.78725E-002	0.00000E+000	1.05692E+002	4.46713E+000	8.50223E-001	1.68217E+002	3.27636E+002	5.16682E+001	9.62055E+001	1.02100E+000	8.36441E-001	-1.04799E-001	1.05692E+002	5.84044E+001	-6.60112E-002	9.62055E+001	-1.49873E+001
1.35695E+002	5.87260E+002	9.05731E+001	2.46185E+002	1.10278E+000	1.18044E+000	4.78300E+003	6.15710E+002	1.00000E+000	6.88000E+002	1.10000E+001	1.51956E+005	1.30176E+000	2.42335E+001	1.59455E-002	1.70684E-002	4.38649E-002	4.97782E-002	3.24520E+004	9.05435E+001	2.46291E+002	2.47040E-002	2.47040E-002	7.89770E+004	2.20000E+001	1.50000E+001	0.00000E+000	1.84037E+002	3.68719E+002	7.60470E+001	1.00000E+002	1.50164E+000	3.48378E-002	0.00000E+000	9.99360E+001	4.76729E+000	7.27930E-001	1.68217E+002	3.27636E+002	5.16682E+001	9.62368E+001	1.02100E+000	8.36441E-001	-3.40116E-002	9.99360E+001	-6.33147E+001	-6.60112E-002	9.62368E+001	-1.49494E+001
1.37543E+002	4.14754E+002	9.05543E+001	2.46142E+002	1.08483E+000	1.19085E+000	3.35100E+003	3.49370E+002	1.00000E+000	6.89000E+002	3.60000E+001	1.52166E+005	1.29187E+000	2.03655E+001	1.87402E-002	2.05717E-002	4.85988E-002	5.77121E-002	3.24520E+004	9.05435E+001	2.46291E+002	2.47040E-002	2.47040E-002	7.89770E+004	2.20000E+001	1.60000E+001	0.00000E+000	1.20197E+002	2.58491E+002	4.83480E+001	1.00000E+002	1.01178E+000	5.35188E-002	0.00000E+000	1.02966E+002	5.09797E+000	8.13255E-001	1.68217E+002	3.27636E+002	5.16682E+001	9.63068E+001	1.02100E+000	8.36441E-001	-4.65882E-002	1.02966E+002	-3.99021E+001	-6.60112E-002	9.63068E+001	-1.49089E+001
1.38673E+002	3.33152E+002	9.06233E+001	2.46147E+002	1.05616E+000	1.18306E+000	2.60500E+003	3.44615E+002	1.00000E+000	6.90000E+002	5.70000E+001	1.52381E+005	1.24950E+000	1.82525E+001	2.06931E-002	2.31795E-002	5.88050E-002	7.27142E-002	3.24520E+004	9.05435E+001	2.46291E+002	2.47040E-002	2.47040E-002	7.89770E+004	2.20000E+001	1.70000E+001	0.00000E+000	1.07539E+002	2.03933E+002	3.30889E+001	1.00000E+002	8.17717E-001	9.73944E-002	0.00000E+000	9.49958E+001	5.79103E+000	8.11992E-001	1.68217E+002	3.27636E+002	5.16682E+001	9.63867E+001	1.02100E+000	8.36441E-001	-5.66718E-002	9.49958E+001	-3.14016E+001	-6.60112E-002	9.63867E+001	-1.47681E+001
1.27495E+002	2.23980E+002	9.05577E+001	2.46356E+002	1.24419E+000	1.15760E+000	2.01500E+003	2.58431E+002	1.00000E+000	6.91000E+002	1.54000E+002	1.52635E+005	1.44028E+000	1.49660E+001	2.77173E-002	2.57883E-002	7.64010E-002	6.68982E-002	3.24520E+004	9.05435E+001	2.46291E+002	2.47040E-002	2.47040E-002	7.89770E+004	2.20000E+001	1.80000E+001	0.00000E+000	7.15486E+001	1.36335E+002	1.82709E+001	1.00000E+002	5.33237E-001	1.31593E-001	0.00000E+000	9.44855E+001	6.01172E+000	8.89354E-001	1.68217E+002	3.27636E+002	5.16682E+001	9.64833E+001	1.02100E+000	8.36441E-001	3.60528E-002	3.85731E+002	1.09171E+002	-6.60112E-002	9.64833E+001	-1.46635E+001
1.40996E+002	3.70193E+002	9.04929E+001	2.46223E+002	1.08278E+000	1.04535E+000	2.62800E+003	4.28287E+002	1.00000E+000	6.92000E+002	4.90000E+001	1.52761E+005	1.13189E+000	1.92404E+001	2.11217E-002	2.03914E-002	5.38965E-002	5.05587E-002	3.24520E+004	9.05435E+001	2.46291E+002	2.47040E-002	2.47040E-002	7.89770E+004	2.20000E+001	1.90000E+001	0.00000E+000	1.02370E+002	2.46551E+002	2.76825E+001	1.00000E+002	8.70757E-001	7.30596E-002	0.00000E+000	1.04466E+002	4.29315E+000	1.09049E+000	1.68217E+002	3.27636E+002	5.16682E+001	9.65244E+001	1.02100E+000	8.36441E-001	1.75912E-002	1.04466E+002	-1.42298E+002	-6.60112E-002	9.65244E+001	-1.47193E+001
1.36675E+002	1.86815E+002	9.06112E+001	2.45999E+002	9.94329E-001	1.51288E+000	1.71900E+003	3.47505E+002	1.00000E+000	6.94000E+002	2.91000E+002	1.53238E+005	1.50430E+000	1.36680E+001	2.39824E-002	3.64895E-002	6.62656E-002	1.46747E-001	3.24520E+004	9.05435E+001	2.46291E+002	2.47040E-002	2.47040E-002	7.89770E+004	2.20000E+001	2.00000E+001	0.00000E+000	6.69817E+001	1.06098E+002	2.15905E+001	1.00000E+002	4.70710E-001	1.60497E-001	0.00000E+000	8.35324E+001	8.83267E+000	6.55362E-001	1.68217E+002	3.27636E+002	5.16682E+001	9.66249E+001	1.02100E+000	8.36441E-001	-2.06825E-001	-2.07713E+002	-7.92356E+001	-6.60112E-002	9.66249E+001	-1.45855E+001
1.59461E+002	5.80934E+002	9.05029E+001	2.46397E+002	1.08874E+000	1.24626E+000	4.92800E+003	7.16529E+002	1.00000E+000	6.96000E+002	9.00000E+000	1.53473E+005	1.35686E+000	2.41026E+001	1.55093E-002	1.77530E-002	5.07552E-002	6.56668E-002	3.24520E+004	9.05436E+001	2.46291E+002	2.47040E-002	2.47040E-002	7.89770E+004	2.20000E+001	2.10000E+001	0.00000E+000	1.94539E+002	3.30165E+002	6.13570E+001	1.00000E+002	1.40672E+000	7.36698E-002	0.00000E+000	8.86584E+001	4.80344E+000	7.11743E-001	1.68217E+002	3.27636E+002	5.16682E+001	9.67128E+001	1.02100E+000	8.36441E-001	-6.74571E-002	8.86584E+001	-2.01592E+001	-6.60112E-002	9.67128E+001	-1.44687E+001
1.34068E+002	2.37729E+002	9.06066E+001	2.46433E+002	1.22021E+000	1.24343E+000	2.25000E+003	3.46762E+002	1.00000E+000	6.97000E+002	1.13000E+002	1.53750E+005	1.51725E+000	1.54185E+001	2.57243E-002	2.62139E-002	8.15987E-002	8.45584E-002	3.24520E+004	9.05436E+001	2.46291E+002	2.47040E-002	2.47040E-002	7.89770E+004	2.20000E+001	2.20000E+001	0.00000E+000	5.91876E+001	1.68100E+002	4.44333E+001	3.00000E+002	6.46492E-001	1.68137E-001	0.00000E+000	1.20666E+002	6.23716E+000	8.11209E-001	1.68217E+002	3.27636E+002	5.16682E+001	9.67224E+001	1.02100E+000	8.36441E-001	-9.42605E-003	1.20666E+002	-8.22652E+001	-6.60112E-002	9.67224E+001	-1.43587E+001
1.34141E+002	2.16585E+002	9.06653E+001	2.46237E+002	1.13728E+000	1.17269E+000	1.80700E+003	3.65930E+002	1.00000E+000	7.01000E+002	5.10000E+001	1.54443E+005	1.33368E+000	1.47168E+001	2.67540E-002	2.75869E-002	7.35337E-002	7.78308E-002	3.36480E+004	9.05586E+001	2.46361E+002	4.20270E-002	4.20270E-002	1.97740E+004	1.00000E+001	1.00000E+000	0.00000E+000	5.64375E+001	1.45547E+002	5.60102E+001	3.00000E+002	6.31165E-001	1.50000E-001	0.00000E+000	1.30749E+002	1.04671E+001	5.39394E-001	7.07046E+001	1.50216E+002	3.64911E+001	1.06032E+002	2.53452E+000	6.73393E-001	-1.53277E-002	1.30749E+002	-6.26512E+001	-1.68007E-002	1.06032E+002	-8.49857E+001
1.40537E+002	4.06109E+002	9.05053E+001	2.46172E+002	1.25679E+000	1.32983E+000	4.21000E+003	3.14003E+002	1.00000E+000	7.03000E+002	1.60000E+001	1.54812E+005	1.67131E+000	2.01521E+001	1.93697E-002	2.04953E-002	5.71759E-002	6.35774E-002	3.36480E+004	9.05586E+001	2.46361E+002	4.20270E-002	4.20270E-002	1.97740E+004	1.00000E+001	2.00000E+000	0.00000E+000	1.30998E+002	2.33544E+002	5.88775E+001	1.00000E+002	1.02650E+000	5.69052E-002	0.00000E+000	9.43688E+001	6.45206E+000	5.73287E-001	7.07046E+001	1.50216E+002	3.64911E+001	1.06141E+002	2.53452E+000	6.73393E-001	-2.82358E-002	9.43688E+001	-7.83021E+001	-1.68007E-002	1.06141E+002	-8.50345E+001
1.37444E+002	2.15116E+002	9.04963E+001	2.46368E+002	1.24730E+000	1.18922E+000	1.99100E+003	3.54670E+002	1.00000E+000	7.04000E+002	4.90000E+001	1.55037E+005	1.48331E+000	1.46668E+001	2.79533E-002	2.66518E-002	8.78567E-002	8.03216E-002	3.36480E+004	9.05586E+001	2.46361E+002	4.20270E-002	4.20270E-002	1.97740E+004	1.00000E+001	3.00000E+000	0.00000E+000	7.08249E+001	1.33303E+002	4.79094E+001	3.00000E+002	6.21071E-001	1.91129E-001	0.00000E+000	1.06738E+002	1.41443E+001	3.80272E-001	7.07046E+001	1.50216E+002	3.64911E+001	1.06212E+002	2.53452E+000	6.73393E-001	2.38361E-002	3.97983E+002	1.41164E+002	-1.68007E-002	1.06212E+002	-8.49109E+001
1.49443E+002	1.89016E+002	9.04382E+001	2.46554E+002	1.06064E+000	1.23705E+000	1.55100E+003	4.62533E+002	1.00000E+000	7.05000E+002	6.10000E+001	1.55237E+005	1.31206E+000	1.37483E+001	2.69316E-002	3.14109E-002	9.52806E-002	1.28025E-001	3.36480E+004	9.05586E+001	2.46361E+002	4.20270E-002	4.20270E-002	1.97740E+004	1.00000E+001	4.00000E+000	0.00000E+000	5.24389E+001	1.12496E+002	2.57150E+001	1.00000E+002	4.55819E-001	3.66963E-001	0.00000E+000	1.05854E+002	8.56592E+000	7.11428E-001	7.07046E+001	1.50216E+002	3.64911E+001	1.06243E+002	2.53452E+000	6.73393E-001	-7.67768E-002	1.05854E+002	1.22967E+001	-1.68007E-002	1.06243E+002	-8.48734E+001
1.28146E+002	1.24578E+002	9.07367E+001	2.46531E+002	1.44672E+000	1.28146E+000	1.42200E+003	2.01430E+002	1.00000E+000	7.07000E+002	1.02000E+002	1.55652E+005	1.85392E+000	1.11615E+001	3.83650E-002	3.39825E-002	1.07945E-001	8.63227E-002	3.36480E+004	9.05586E+001	2.46361E+002	4.20270E-002	4.20270E-002	1.97740E+004	1.00000E+001	6.00000E+000	0.00000E+000	3.18865E+001	7.56929E+001	2.19330E+001	1.00000E+002	3.12104E-001	1.80585E-001	0.00000E+000	1.16119E+002	9.92753E+000	6.41092E-001	7.07046E+001	1.50216E+002	3.64911E+001	1.06292E+002	2.53452E+000	6.73393E-001	6.05768E-002	4.07365E+002	9.11323E+001	-1.68007E-002	1.06292E+002	-8.45738E+001
1.34070E+002	1.23899E+002	9.08533E+001	2.46474E+002	1.10865E+000	1.23406E+000	1.05900E+003	3.31898E+002	1.00000E+000	7.10000E+002	1.17000E+002	1.56201E+005	1.36814E+000	1.11310E+001	3.40680E-002	3.79219E-002	1.15480E-001	1.41690E-001	3.36480E+004	9.05587E+001	2.46360E+002	4.20270E-002	4.20270E-002	1.97740E+004	1.00000E+001	7.00000E+000	0.00000E+000	3.16802E+001	8.08958E+001	2.63132E+001	1.00000E+002	3.36091E-001	5.04710E-001	0.00000E+000	1.23255E+002	1.18282E+001	6.23512E-001	7.07046E+001	1.50216E+002	3.64911E+001	1.06429E+002	2.53452E+000	6.73393E-001	-5.35333E-002	1.23255E+002	-7.95567E+000	-1.68007E-002	1.06429E+002	-8.43542E+001
1.26628E+002	1.55760E+002	9.08797E+001	2.46266E+002	1.28390E+000	1.45849E+000	1.79100E+003	2.36283E+002	1.00000E+000	7.11000E+002	7.60000E+001	1.56353E+005	1.87256E+000	1.24804E+001	3.03379E-002	3.44633E-002	1.00218E-001	1.27831E-001	3.36480E+004	9.05587E+001	2.46360E+002	4.20270E-002	4.20270E-002	1.97740E+004	1.00000E+001	8.00000E+000	0.00000E+000	4.62622E+001	9.80103E+001	1.41269E+001	1.00000E+002	3.71959E-001	2.59542E-001	0.00000E+000	1.01015E+002	6.17926E+000	9.17755E-001	7.07046E+001	1.50216E+002	3.64911E+001	1.06469E+002	2.53452E+000	6.73393E-001	-6.36625E-002	1.01015E+002	-1.37194E+001	-1.68007E-002	1.06469E+002	-8.43555E+001
1.47812E+002	2.06792E+002	9.03772E+001	2.46395E+002	1.35965E+000	1.22603E+000	2.13900E+003	5.55302E+002	1.00000E+000	7.12000E+002	5.40000E+001	1.56507E+005	1.66697E+000	1.43803E+001	2.93983E-002	2.65091E-002	1.23345E-001	1.01023E-001	3.36480E+004	9.05587E+001	2.46360E+002	4.20270E-002	4.20270E-002	1.97740E+004	1.00000E+001	9.00000E+000	0.00000E+000	4.79419E+001	1.30965E+002	2.08716E+001	1.00000E+002	4.64343E-001	3.18114E-001	0.00000E+000	1.11998E+002	4.98728E+000	1.04050E+000	7.07046E+001	1.50216E+002	3.64911E+001	1.06461E+002	2.53452E+000	6.73393E-001	5.16777E-002	4.03243E+002	1.01160E+002	-1.68007E-002	1.06461E+002	-8.47565E+001
1.39668E+002	2.98855E+002	9.05106E+001	2.46475E+002	1.27701E+000	1.20445E+000	2.86500E+003	4.58626E+002	1.00000E+000	7.15000E+002	2.90000E+001	1.57057E+005	1.53809E+000	1.72874E+001	2.38578E-002	2.25022E-002	7.47566E-002	6.69724E-002	3.36480E+004	9.05587E+001	2.46360E+002	4.20270E-002	4.20270E-002	1.97740E+004	1.00000E+001	1.00000E+001	0.00000E+000	8.11179E+001	1.97282E+002	3.24146E+001	1.00000E+002	7.27731E-001	1.08547E-001	0.00000E+000	1.08104E+002	4.72844E+000	9.48267E-001	7.07046E+001	1.50216E+002	3.64911E+001	1.06454E+002	2.53452E+000	6.73393E-001	2.92409E-002	3.99350E+002	1.33825E+002	-1.68007E-002	1.06454E+002	-8.46239E+001
1.41755E+002	2.13327E+002	9.04740E+001	2.46318E+002	1.19446E+000	1.31104E+000	2.07900E+003	5.05491E+002	1.00000E+000	7.45000E+002	4.80000E+001	1.62882E+005	1.56599E+000	1.46057E+001	2.61966E-002	2.87534E-002	7.87441E-002	9.38568E-002	3.55680E+004	9.06075E+001	2.46344E+002	3.10507E-002	3.10507E-002	2.18910E+004	1.00000E+001	1.00000E+000	0.00000E+000	6.72622E+001	1.31024E+002	4.86962E+001	3.00000E+002	6.09017E-001	2.36454E-001	0.00000E+000	1.12258E+002	1.39810E+001	3.76484E-001	7.25331E+001	1.50475E+002	3.91769E+001	1.06625E+002	2.60740E+000	6.22115E-001	-4.65300E-002	1.12258E+002	-3.07202E+001	-3.08898E-002	1.06625E+002	-6.17293E+001
1.41349E+002	3.70352E+002	9.05442E+001	2.46271E+002	1.07713E+000	1.26101E+000	3.14200E+003	4.19915E+002	1.00000E+000	7.47000E+002	2.30000E+001	1.63244E+005	1.35827E+000	1.92445E+001	1.92161E-002	2.24965E-002	5.32525E-002	7.15133E-002	3.55680E+004	9.06075E+001	2.46344E+002	3.10507E-002	3.10507E-002	2.18910E+004	1.00000E+001	2.00000E+000	0.00000E+000	1.14774E+002	2.38010E+002	7.31057E+001	3.00000E+002	1.03571E+000	8.04305E-002	0.00000E+000	1.10383E+002	8.13757E+000	5.26155E-001	7.25331E+001	1.50475E+002	3.91769E+001	1.06618E+002	2.60740E+000	6.22115E-001	-7.86443E-002	1.10383E+002	1.98956E+001	-3.08898E-002	1.06618E+002	-6.16903E+001
1.19025E+002	1.89095E+002	9.07056E+001	2.46396E+002	1.52286E+000	1.46995E+000	2.56500E+003	3.24923E+002	1.00000E+000	7.48000E+002	5.40000E+001	1.63457E+005	2.23853E+000	1.37512E+001	3.00688E-002	2.90241E-002	1.11667E-001	1.04344E-001	3.55680E+004	9.06075E+001	2.46344E+002	3.10507E-002	3.10507E-002	2.18910E+004	1.00000E+001	3.00000E+000	0.00000E+000	6.24829E+001	1.16901E+002	4.12267E+001	1.00000E+002	5.43154E-001	2.15278E-001	0.00000E+000	1.06119E+002	1.21652E+001	3.89536E-001	7.25331E+001	1.50475E+002	3.91769E+001	1.06661E+002	2.60740E+000	6.22115E-001	1.76789E-002	1.06119E+002	-1.40550E+002	-3.08898E-002	1.06661E+002	-6.14692E+001
1.33497E+002	1.78177E+002	9.06524E+001	2.46131E+002	1.24662E+000	1.32789E+000	1.81700E+003	4.25163E+002	1.00000E+000	7.49000E+002	6.70000E+001	1.63657E+005	1.65538E+000	1.33483E+001	2.92453E-002	3.11520E-002	1.19359E-001	1.34889E-001	3.55680E+004	9.06075E+001	2.46344E+002	3.10507E-002	3.10507E-002	2.18910E+004	1.00000E+001	4.00000E+000	0.00000E+000	5.90983E+001	9.90383E+001	2.38518E+001	1.00000E+002	4.41694E-001	3.96859E-001	0.00000E+000	8.96181E+001	9.69016E+000	5.81036E-001	7.25331E+001	1.50475E+002	3.91769E+001	1.06667E+002	2.60740E+000	6.22115E-001	-3.15698E-002	8.96181E+001	-7.75380E+001	-3.08898E-002	1.06667E+002	-6.15904E+001
1.43669E+002	3.05498E+002	9.05981E+001	2.46339E+002	1.04286E+000	1.22210E+000	2.43600E+003	3.55210E+002	1.00000E+000	7.50000E+002	3.60000E+001	1.63840E+005	1.27448E+000	1.74785E+001	2.11295E-002	2.47610E-002	6.12795E-002	8.25814E-002	3.55680E+004	9.06076E+001	2.46344E+002	3.10507E-002	3.10507E-002	2.18910E+004	1.00000E+001	5.00000E+000	0.00000E+000	9.09825E+001	1.93354E+002	4.41537E+001	1.00000E+002	7.85705E-001	1.20797E-001	0.00000E+000	1.06018E+002	6.88071E+000	7.06707E-001	7.25331E+001	1.50475E+002	3.91769E+001	1.06705E+002	2.60740E+000	6.22115E-001	-7.91343E-002	1.06018E+002	1.64022E+001	-3.08898E-002	1.06705E+002	-6.15357E+001
1.41619E+002	2.28220E+002	9.05689E+001	2.46272E+002	1.38797E+000	1.11466E+000	2.19300E+003	4.36736E+002	1.00000E+000	7.51000E+002	5.20000E+001	1.64055E+005	1.54711E+000	1.51069E+001	2.96388E-002	2.38025E-002	1.11704E-001	7.36009E-002	3.55680E+004	9.06076E+001	2.46344E+002	3.10507E-002	3.10507E-002	2.18910E+004	1.00000E+001	6.00000E+000	0.00000E+000	5.00231E+001	1.45332E+002	3.11627E+001	1.00000E+002	5.32217E-001	1.83854E-001	0.00000E+000	1.18156E+002	5.45536E+000	9.39439E-001	7.25331E+001	1.50475E+002	3.91769E+001	1.06694E+002	2.60740E+000	6.22115E-001	1.09209E-001	4.09402E+002	1.28219E+001	-3.08898E-002	1.06694E+002	-6.15928E+001
1.38543E+002	1.95374E+002	9.05835E+001	2.46462E+002	1.10786E+000	1.12852E+000	1.53000E+003	3.06879E+002	1.00000E+000	7.52000E+002	6.30000E+001	1.64247E+005	1.25024E+000	1.39776E+001	2.83229E-002	2.88513E-002	7.90334E-002	8.17886E-002	3.55680E+004	9.06076E+001	2.46344E+002	3.10507E-002	3.10507E-002	2.18910E+004	1.00000E+001	7.00000E+000	0.00000E+000	6.77351E+001	1.14392E+002	1.86369E+001	1.00000E+002	4.79840E-001	1.81548E-001	0.00000E+000	8.88539E+001	8.00136E+000	7.66835E-001	7.25331E+001	1.50475E+002	3.91769E+001	1.06720E+002	2.60740E+000	6.22115E-001	-9.24088E-003	8.88539E+001	-1.14388E+002	-3.08898E-002	1.06720E+002	-6.14950E+001
1.37331E+002	1.99501E+002	9.05096E+001	2.46536E+002	1.18489E+000	1.26239E+000	1.86200E+003	2.72991E+002	1.00000E+000	7.53000E+002	6.30000E+001	1.64435E+005	1.49579E+000	1.41245E+001	2.74593E-002	2.92552E-002	7.96492E-002	8.96818E-002	3.55680E+004	9.06076E+001	2.46344E+002	3.10507E-002	3.10507E-002	2.18910E+004	1.00000E+001	8.00000E+000	0.00000E+000	5.72207E+001	1.28018E+002	2.64381E+001	0.00000E+000	5.02647E-001	1.78691E-001	0.00000E+000	1.07388E+002	7.05812E+000	7.88011E-001	7.25331E+001	1.50475E+002	3.91769E+001	1.06706E+002	2.60740E+000	6.22115E-001	-3.16643E-002	1.07388E+002	-5.96135E+001	-3.08898E-002	1.06706E+002	-6.15499E+001
1.30085E+002	2.45273E+002	9.06809E+001	2.46432E+002	1.17107E+000	1.35296E+000	2.41600E+003	3.08886E+002	1.00000E+000	7.56000E+002	4.60000E+001	1.64977E+005	1.58440E+000	1.56612E+001	2.38250E-002	2.75255E-002	6.53772E-002	8.56166E-002	3.55680E+004	9.06076E+001	2.46344E+002	3.10507E-002	3.10507E-002	2.18910E+004	1.00000E+001	9.00000E+000	0.00000E+000	6.70390E+001	1.46865E+002	3.09527E+001	1.00000E+002	5.82594E-001	1.23729E-001	0.00000E+000	1.06672E+002	6.37915E+000	7.65421E-001	7.25331E+001	1.50475E+002	3.91769E+001	1.06797E+002	2.60740E+000	6.22115E-001	-7.20632E-002	1.06672E+002	5.55728E+000	-3.08898E-002	1.06797E+002	-6.13437E+001
1.37214E+002	2.17389E+002	9.07660E+001	2.46318E+002	1.06653E+000	1.27921E+000	1.85100E+003	5.91802E+002	1.00000E+000	7.57000E+002	5.30000E+001	1.65169E+005	1.36431E+000	1.47441E+001	2.47895E-002	2.97330E-002	8.44394E-002	1.19637E-001	3.55680E+004	9.06076E+001	2.46344E+002	3.10507E-002	3.10507E-002	2.18910E+004	1.00000E+001	1.00000E+001	0.00000E+000	6.27955E+001	1.27543E+002	2.65674E+001	1.00000E+002	5.17843E-001	3.16776E-001	0.00000E+000	1.02319E+002	7.64274E+000	7.29892E-001	7.25331E+001	1.50475E+002	3.91769E+001	1.06785E+002	2.60740E+000	6.22115E-001	-9.06674E-002	1.02319E+002	3.18341E+001	-3.08898E-002	1.06785E+002	-6.13170E+001
1.44564E+002	3.18326E+002	9.06212E+001	2.46751E+002	1.13382E+000	1.26833E+000	2.85500E+003	5.01972E+002	1.00000E+000	7.58000E+002	2.70000E+001	1.65334E+005	1.43806E+000	1.78417E+001	2.12197E-002	2.37372E-002	6.74227E-002	8.34164E-002	3.61810E+004	9.06288E+001	2.46808E+002	6.21261E-002	6.21261E-002	4.15500E+003	2.00000E+000	1.00000E+000	0.00000E+000	1.00344E+002	1.91165E+002	4.15227E+001	1.00000E+002	7.99223E-001	1.20015E-001	0.00000E+000	9.86816E+001	6.62256E+000	6.78238E-001	8.54597E+001	1.61570E+002	3.27196E+001	9.75551E+001	5.24451E+000	7.09939E-001	-5.59971E-002	9.86816E+001	-2.86311E+001	-1.74889E-002	9.75551E+001	-9.22295E+001
1.38951E+002	1.48781E+002	9.06456E+001	2.46933E+002	1.26764E+000	1.10600E+000	1.30000E+003	4.44506E+002	1.00000E+000	7.61000E+002	1.01000E+002	1.65941E+005	1.40200E+000	1.21976E+001	3.51579E-002	3.06749E-002	1.38306E-001	1.06502E-001	3.61810E+004	9.06288E+001	2.46808E+002	6.21261E-002	6.21261E-002	4.15500E+003	2.00000E+000	2.00000E+000	0.00000E+000	5.27723E+001	9.65727E+001	1.33867E+001	0.00000E+000	3.85054E-001	4.31453E-001	0.00000E+000	9.35925E+001	7.75217E+000	8.58650E-001	8.54597E+001	1.61570E+002	3.27196E+001	9.76535E+001	5.24451E+000	7.09939E-001	6.80970E-002	3.84838E+002	5.63651E+001	-1.74889E-002	9.76535E+001	-9.20541E+001
1.35788E+002	2.89848E+002	9.06226E+001	2.46330E+002	1.13572E+000	1.26550E+000	2.60000E+003	3.49982E+002	1.00000E+000	7.62000E+002	3.70000E+001	1.66078E+005	1.43726E+000	1.70249E+001	2.22734E-002	2.48186E-002	6.37515E-002	7.80840E-002	3.63480E+004	9.06226E+001	2.46330E+002	6.37515E-002	7.80840E-002	2.60000E+003	1.00000E+000	1.00000E+000	0.00000E+000	7.98189E+001	1.78873E+002	3.80887E+001	1.00000E+002	7.05666E-001	1.16915E-001	0.00000E+000	1.08046E+002	6.08494E+000	7.73514E-001	7.98189E+001	1.78873E+002	3.80887E+001	1.08046E+002	6.08494E+000	7.73514E-001	-5.40471E-002	1.08046E+002	-2.25714E+001	-5.40471E-002	1.08046E+002	-2.25714E+001
1.30928E+002	2.80831E+002	9.10220E+001	2.46635E+002	1.36550E+000	1.22112E+000	2.89000E+003	4.41625E+002	1.00000E+000	7.63000E+002	4.10000E+001	1.66259E+005	1.66745E+000	1.67580E+001	2.54005E-002	2.27149E-002	8.77302E-002	7.09749E-002	3.63850E+004	9.08933E+001	2.46779E+002	9.27259E-002	9.27259E-002	6.31100E+003	2.00000E+000	1.00000E+000	0.00000E+000	5.57298E+001	1.63689E+002	5.74239E+001	1.00000E+002	6.69977E-001	9.67984E-002	0.00000E+000	1.31722E+002	6.58867E+000	6.77587E-001	6.49675E+001	1.56428E+002	5.02089E+001	1.20856E+002	5.10373E+000	5.91936E-001	5.58165E-002	4.22967E+002	1.14774E+002	-8.78767E-002	1.20856E+002	4.60844E+001
1.35841E+002	2.55569E+002	9.06290E+001	2.46452E+002	1.09008E+000	1.26507E+000	2.20200E+003	2.69327E+002	1.00000E+000	7.66000E+002	4.10000E+001	1.66829E+005	1.37903E+000	1.59865E+001	2.32301E-002	2.69591E-002	5.21035E-002	6.81000E-002	3.65110E+004	9.06290E+001	2.46452E+002	5.21035E-002	6.81000E-002	2.20200E+003	1.00000E+000	1.00000E+000	0.00000E+000	6.38383E+001	1.65215E+002	2.77685E+001	1.00000E+002	5.99909E-001	7.92373E-002	0.00000E+000	1.11468E+002	5.22135E+000	9.79535E-001	6.38383E+001	1.65215E+002	2.77685E+001	1.11468E+002	5.22135E+000	9.79535E-001	-7.42989E-002	1.11468E+002	1.39787E+001	-7.42989E-002	1.11468E+002	1.39787E+001
1.38557E+002	1.42062E+002	9.06516E+001	2.46416E+002	1.31897E+000	1.18700E+000	1.38400E+003	2.94484E+002	1.00000E+000	7.71000E+002	1.08000E+002	1.67833E+005	1.56562E+000	1.19190E+001	3.54541E-002	3.19069E-002	1.09548E-001	8.99527E-002	3.65580E+004	9.07396E+001	2.46396E+002	7.55504E-002	7.55504E-002	6.34100E+003	5.00000E+000	3.00000E+000	0.00000E+000	4.73322E+001	8.81058E+001	6.72705E+001	3.00000E+002	5.27207E-001	2.52905E-001	0.00000E+000	2.07646E+002	1.98901E+001	3.24344E-001	3.61602E+001	7.56981E+001	2.40871E+001	1.12535E+002	5.90456E+000	5.10440E-001	5.26603E-002	2.07646E+002	-9.57943E+001	5.63062E-002	4.03781E+002	9.44027E+001
1.35592E+002	1.39527E+002	9.05282E+001	2.46493E+002	1.39559E+000	1.13422E+000	1.37100E+003	2.15090E+002	1.00000E+000	7.72000E+002	1.13000E+002	1.68023E+005	1.58290E+000	1.18121E+001	3.76912E-002	3.06322E-002	1.28090E-001	8.67161E-002	3.65580E+004	9.07396E+001	2.46396E+002	7.55504E-002	7.55504E-002	6.34100E+003	5.00000E+000	4.00000E+000	0.00000E+000	3.83663E+001	9.65455E+001	1.05545E+001	3.00000E+002	3.35199E-001	2.46615E-001	0.00000E+000	1.07358E+002	5.73689E+000	1.12984E+000	3.61602E+001	7.56981E+001	2.40871E+001	1.12542E+002	5.90456E+000	5.10440E-001	1.03317E-001	3.98604E+002	1.18613E+001	5.63062E-002	4.03788E+002	9.43274E+001
1.36874E+002	1.05921E+002	9.19100E+001	2.46975E+002	1.32289E+000	1.06988E+000	9.27000E+002	2.11636E+002	1.00000E+000	7.77000E+002	1.58000E+002	1.69005E+005	1.41534E+000	1.02918E+001	4.34495E-002	3.51396E-002	1.32495E-001	8.94667E-002	3.69870E+004	9.19811E+001	2.46833E+002	6.70848E-002	6.70848E-002	4.79400E+003	3.00000E+000	1.00000E+000	0.00000E+000	7.77473E+000	5.59637E+001	4.14650E+001	1.00000E+002	2.67911E-001	3.36929E-001	0.00000E+000	1.77571E+002	8.41970E+000	9.36213E-001	2.91685E+001	1.22639E+002	6.87810E+001	1.62277E+002	4.78181E+000	7.24887E-001	1.05738E-001	4.68816E+002	7.93887E+001	7.73852E-002	4.53523E+002	1.10933E+002
1.26701E+002	2.75958E+002	9.19386E+001	2.46833E+002	1.36308E+000	1.24137E+000	2.88200E+003	4.00795E+002	1.00000E+000	7.80000E+002	4.00000E+001	1.69460E+005	1.69209E+000	1.66120E+001	2.53907E-002	2.31235E-002	9.57261E-002	8.00307E-002	3.69870E+004	9.19811E+001	2.46833E+002	6.70848E-002	6.70848E-002	4.79400E+003	3.00000E+000	2.00000E+000	0.00000E+000	4.17217E+001	1.63684E+002	9.02978E+001	1.00000E+002	7.36859E-001	1.09799E-001	0.00000E+000	1.61147E+002	6.48277E+000	6.89610E-001	2.91685E+001	1.22639E+002	6.87810E+001	1.62264E+002	4.78181E+000	7.24887E-001	4.67335E-002	1.61147E+002	-1.31415E+002	7.73852E-002	4.53509E+002	1.10901E+002
1.23251E+002	2.73805E+002	9.19305E+001	2.46770E+002	1.29429E+000	1.29031E+000	2.82900E+003	2.83168E+002	1.00000E+000	7.91000E+002	4.00000E+001	1.71575E+005	1.67003E+000	1.65470E+001	2.43341E-002	2.42592E-002	7.64708E-002	7.60273E-002	3.75800E+004	9.19157E+001	2.46796E+002	4.74826E-002	4.74826E-002	4.02100E+003	2.00000E+000	1.00000E+000	0.00000E+000	4.10176E+001	1.50704E+002	9.70304E+001	1.00000E+002	7.30740E-001	9.81630E-002	0.00000E+000	1.72085E+002	6.96987E+000	6.47396E-001	3.63451E+001	1.31109E+002	8.20707E+001	1.70142E+002	5.95779E+000	6.35271E-001	1.54092E-003	1.72085E+002	-4.73261E+001	-1.78237E-003	1.70142E+002	-4.38979E+001
1.27210E+002	1.36877E+002	9.18807E+001	2.46858E+002	1.16957E+000	1.19417E+000	1.19200E+003	1.76071E+002	1.00000E+000	7.92000E+002	1.38000E+002	1.71833E+005	1.39666E+000	1.16995E+001	3.38757E-002	3.45881E-002	1.02420E-001	1.06500E-001	3.75800E+004	9.19157E+001	2.46796E+002	4.74826E-002	4.74826E-002	4.02100E+003	2.00000E+000	2.00000E+000	0.00000E+000	2.52557E+001	8.46056E+001	4.65664E+001	1.00000E+002	3.90933E-001	2.77207E-001	0.00000E+000	1.60684E+002	1.16582E+001	5.96267E-001	3.63451E+001	1.31109E+002	8.20707E+001	1.70102E+002	5.95779E+000	6.35271E-001	-1.04066E-002	1.60684E+002	-3.94338E+001	-1.78237E-003	1.70102E+002	-4.39545E+001
1.30130E+002	1.40101E+002	9.10149E+001	2.47350E+002	1.13839E+000	1.09913E+000	1.09600E+003	2.21292E+002	1.00000E+000	8.84000E+002	7.20000E+001	1.88968E+005	1.25124E+000	1.18364E+001	3.43862E-002	3.32005E-002	8.61380E-002	8.08389E-002	4.16390E+004	9.10149E+001	2.47350E+002	8.61380E-002	8.08389E-002	1.09600E+003	1.00000E+000	1.00000E+000	0.00000E+000	2.94794E+001	5.57490E+001	5.65319E+001	1.00000E+002	3.77470E-001	1.69480E-001	0.00000E+000	2.18097E+002	1.26050E+001	5.75127E-001	2.94794E+001	5.57490E+001	5.65319E+001	2.18097E+002	1.26050E+001	5.75127E-001	1.75437E-002	2.18097E+002	-2.77935E+001	1.75437E-002	2.18097E+002	-2.77935E+001
1.37948E+002	3.72296E+002	9.17318E+001	2.46614E+002	1.20112E+000	1.14875E+000	3.21100E+003	3.47369E+002	1.00000E+000	9.58000E+002	1.30000E+001	2.02350E+005	1.37979E+000	1.92950E+001	2.11966E-002	2.02725E-002	4.05719E-002	3.76418E-002	4.46770E+004	9.17318E+001	2.46614E+002	4.05719E-002	3.76418E-002	3.21100E+003	1.00000E+000	1.00000E+000	0.00000E+000	4.45888E+001	1.89331E+002	1.58385E+002	1.00000E+002	1.01655E+000	3.37110E-002	0.00000E+000	1.86963E+002	5.40768E+000	7.83213E-001	4.45888E+001	1.89331E+002	1.58385E+002	1.86963E+002	5.40768E+000	7.83213E-001	2.22839E-002	1.86963E+002	-6.62046E+001	2.22839E-002	1.86963E+002	-6.62046E+001
1.11436E+002	1.45316E+002	9.19592E+001	2.46626E+002	1.29890E+000	1.26871E+000	1.48100E+003	1.59222E+002	1.00000E+000	1.04700E+003	7.60000E+001	2.18228E+005	1.64793E+000	1.20547E+001	3.37519E-002	3.29674E-002	9.65602E-002	9.24284E-002	4.82600E+004	9.19592E+001	2.46626E+002	9.65602E-002	9.24284E-002	1.48100E+003	1.00000E+000	1.00000E+000	0.00000E+000	3.31545E+000	7.53173E+001	5.47599E+001	1.00000E+002	3.37017E-001	2.25573E-001	0.00000E+000	1.75535E+002	5.40665E+000	1.15347E+000	3.31545E+000	7.53173E+001	5.47599E+001	1.75535E+002	5.40665E+000	1.15347E+000	1.17578E-002	1.75535E+002	-6.04082E+001	1.17578E-002	1.75535E+002	-6.04082E+001
1.04692E+002	1.22997E+002	9.15979E+001	2.46563E+002	1.33546E+000	1.30718E+000	1.33000E+003	1.79485E+002	1.00000E+000	1.06600E+003	8.80000E+001	2.21659E+005	1.74568E+000	1.10904E+001	3.66188E-002	3.58434E-002	1.06777E-001	1.02599E-001	4.89700E+004	9.16704E+001	2.46603E+002	6.69388E-002	6.69388E-002	2.27100E+003	2.00000E+000	1.00000E+000	0.00000E+000	1.75537E+001	6.80294E+001	4.51259E+001	1.00000E+002	3.31441E-001	2.58622E-001	0.00000E+000	1.75718E+002	9.69715E+000	6.78643E-001	1.22461E+001	7.32277E+001	4.65559E+001	1.71224E+002	5.78034E+000	8.71262E-001	1.07016E-002	1.75718E+002	-5.88489E+001	1.59893E-002	1.71224E+002	-7.18920E+001
1.15139E+002	1.33187E+002	9.17729E+001	2.46659E+002	1.08863E+000	1.03492E+000	9.41000E+002	2.45548E+002	1.00000E+000	1.06700E+003	1.00000E+002	2.21852E+005	1.12664E+000	1.15407E+001	3.54882E-002	3.37375E-002	9.59769E-002	8.74814E-002	4.89700E+004	9.16704E+001	2.46603E+002	6.69388E-002	6.69388E-002	2.27100E+003	2.00000E+000	2.00000E+000	0.00000E+000	4.74430E+000	8.05748E+001	4.85771E+001	1.00000E+002	3.31536E-001	2.40608E-001	0.00000E+000	1.67501E+002	6.79336E+000	1.15168E+000	1.22461E+001	7.32277E+001	4.65559E+001	1.71241E+002	5.78034E+000	8.71262E-001	2.52897E-002	1.67501E+002	-9.04816E+001	1.59893E-002	1.71241E+002	-7.16946E+001
1.09314E+002	1.21763E+002	9.17511E+001	2.46550E+002	1.22292E+000	1.23254E+000	1.14400E+003	2.61581E+002	1.00000E+000	1.07700E+003	9.50000E+001	2.23691E+005	1.50730E+000	1.10346E+001	3.61564E-002	3.64408E-002	1.12568E-001	1.14240E-001	4.93780E+004	9.15978E+001	2.46634E+002	4.64723E-002	4.64723E-002	1.23000E+004	1.20000E+001	2.00000E+000	0.00000E+000	1.08574E+001	6.01822E+001	4.94390E+001	1.00000E+002	3.10841E-001	3.83719E-001	0.00000E+000	1.86974E+002	8.11787E+000	8.74090E-001	1.20626E+001	5.66892E+001	4.09450E+001	1.80507E+002	2.77068E+000	7.81038E-001	-3.91715E-003	1.86974E+002	-2.38390E+001	6.23676E-002	1.80507E+002	-1.37768E+002
9.93267E+001	1.04096E+002	9.19794E+001	2.46712E+002	1.36006E+000	1.10757E+000	9.70000E+002	1.33620E+002	1.00000E+000	1.08000E+003	1.30000E+002	2.24271E+005	1.50636E+000	1.02027E+001	4.36689E-002	3.55619E-002	1.25335E-001	8.60151E-002	4.93780E+004	9.15978E+001	2.46634E+002	4.64723E-002	4.64723E-002	1.23000E+004	1.20000E+001	4.00000E+000	0.00000E+000	1.81903E+000	5.04144E+001	4.52580E+001	1.00000E+002	2.52306E-001	2.65806E-001	0.00000E+000	1.86942E+002	6.53772E+000	1.17869E+000	1.20626E+001	5.66892E+001	4.09450E+001	1.80670E+002	2.77068E+000	7.81038E-001	1.02321E-001	4.78188E+002	9.44181E+001	6.23676E-002	1.80670E+002	-1.37358E+002
1.02288E+002	9.83546E+001	9.17812E+001	2.46601E+002	1.36586E+000	1.24319E+000	1.02400E+003	1.34743E+002	1.00000E+000	1.08100E+003	1.36000E+002	2.24464E+005	1.69802E+000	9.91739E+000	4.26832E-002	3.88497E-002	1.25753E-001	1.05579E-001	4.93780E+004	9.15978E+001	2.46634E+002	4.64723E-002	4.64723E-002	1.23000E+004	1.20000E+001	5.00000E+000	0.00000E+000	1.00000E+000	5.78415E+001	3.36300E+001	1.00000E+002	2.27192E-001	2.17828E-001	0.00000E+000	1.66421E+002	5.84802E+000	1.28249E+000	1.20626E+001	5.66892E+001	4.09450E+001	1.80697E+002	2.77068E+000	7.81038E-001	4.70182E-002	1.66421E+002	-1.26811E+002	6.23676E-002	1.80697E+002	-1.37537E+002
1.06595E+002	1.24996E+002	9.16906E+001	2.46534E+002	1.17000E+000	1.22825E+000	1.12200E+003	2.67769E+002	1.00000E+000	1.08200E+003	9.40000E+001	2.24619E+005	1.43705E+000	1.11802E+001	3.49292E-002	3.66682E-002	1.24430E-001	1.36553E-001	4.93780E+004	9.15979E+001	2.46634E+002	4.64723E-002	4.64723E-002	1.23000E+004	1.20000E+001	6.00000E+000	0.00000E+000	3.22437E+001	6.33572E+001	5.55653E+001	1.00000E+002	3.97334E-001	5.58575E-001	0.00000E+000	2.13660E+002	1.54779E+001	4.62917E-001	1.20626E+001	5.66892E+001	4.09450E+001	1.80758E+002	2.77068E+000	7.81038E-001	-2.42889E-002	2.13660E+002	3.57318E+001	6.23676E-002	1.80758E+002	-1.37574E+002
1.08867E+002	1.06331E+002	9.14382E+001	2.46736E+002	1.26789E+000	1.01185E+000	8.52000E+002	1.76761E+002	1.00000E+000	1.08400E+003	1.30000E+002	2.25005E+005	1.28291E+000	1.03117E+001	4.34374E-002	3.46653E-002	1.35807E-001	8.93974E-002	4.93780E+004	9.15979E+001	2.46634E+002	4.64723E-002	4.64723E-002	1.23000E+004	1.20000E+001	7.00000E+000	0.00000E+000	1.00000E+000	6.65276E+001	3.80205E+001	1.00000E+002	2.58751E-001	3.31274E-001	0.00000E+000	1.65877E+002	6.34234E+000	1.29641E+000	1.20626E+001	5.66892E+001	4.09450E+001	1.80886E+002	2.77068E+000	7.81038E-001	1.12315E-001	4.57122E+002	5.62536E+001	6.23676E-002	1.80886E+002	-1.37602E+002
1.18391E+002	1.10761E+002	9.16786E+001	2.46605E+002	1.08060E+000	1.26892E+000	9.48000E+002	2.55674E+002	1.00000E+000	1.08600E+003	1.15000E+002	2.25360E+005	1.37120E+000	1.05243E+001	3.50964E-002	4.12126E-002	8.83368E-002	1.18708E-001	4.93780E+004	9.15979E+001	2.46634E+002	4.64723E-002	4.64723E-002	1.23000E+004	1.20000E+001	9.00000E+000	0.00000E+000	9.77665E+000	6.48817E+001	3.90897E+001	1.00000E+002	2.83680E-001	3.39468E-001	0.00000E+000	1.68959E+002	8.50604E+000	9.16389E-001	1.20626E+001	5.66892E+001	4.09450E+001	1.80945E+002	2.77068E+000	7.81038E-001	-8.01500E-002	1.68959E+002	8.20261E+001	6.23676E-002	1.80945E+002	-1.37376E+002
1.11049E+002	1.25556E+002	9.14114E+001	2.46742E+002	1.17237E+000	1.18322E+000	1.08800E+003	2.61071E+002	1.00000E+000	1.08700E+003	9.60000E+001	2.25534E+005	1.38717E+000	1.12052E+001	3.55426E-002	3.58717E-002	1.14517E-001	1.16530E-001	4.93780E+004	9.15979E+001	2.46634E+002	4.64723E-002	4.64723E-002	1.23000E+004	1.20000E+001	1.00000E+001	0.00000E+000	1.98781E+001	6.31377E+001	4.94724E+001	1.00000E+002	3.42295E-001	3.82865E-001	0.00000E+000	1.90768E+002	1.16363E+001	6.25289E-001	1.20626E+001	5.66892E+001	4.09450E+001	1.80998E+002	2.77068E+000	7.81038E-001	-4.60766E-003	1.90768E+002	-1.91623E+001	6.23676E-002	1.80998E+002	-1.37510E+002
1.05838E+002	1.04321E+002	9.14470E+001	2.46714E+002	1.45559E+000	1.28469E+000	1.20000E+003	1.62781E+002	1.00000E+000	1.08800E+003	1.25000E+002	2.25737E+005	1.86998E+000	1.02138E+001	4.20194E-002	3.70857E-002	1.17084E-001	9.30616E-002	4.93780E+004	9.15979E+001	2.46634E+002	4.64723E-002	4.64723E-002	1.23000E+004	1.20000E+001	1.10000E+001	0.00000E+000	9.98577E+000	6.28159E+001	3.33666E+001	1.00000E+002	2.61620E-001	2.67700E-001	0.00000E+000	1.62275E+002	7.48718E+000	9.25343E-001	1.20626E+001	5.66892E+001	4.09450E+001	1.81003E+002	2.77068E+000	7.81038E-001	6.23689E-002	4.53520E+002	1.35031E+002	6.23676E-002	1.81003E+002	-1.37484E+002
1.17714E+002	1.37536E+002	9.18689E+001	2.46775E+002	8.15358E-001	8.52564E-001	6.00000E+002	2.31022E+002	1.00000E+000	1.09400E+003	1.25000E+002	2.26855E+005	6.95145E-001	1.17276E+001	3.32869E-002	3.48058E-002	8.19848E-002	8.88365E-002	5.01180E+004	9.16640E+001	2.46640E+002	4.51348E-002	4.51348E-002	6.95000E+003	8.00000E+000	1.00000E+000	0.00000E+000	2.24682E+001	6.87979E+001	4.59984E+001	1.00000E+002	3.49661E-001	2.12217E-001	0.00000E+000	1.79792E+002	1.78071E+001	5.50229E-001	1.25303E+001	5.11263E+001	3.52270E+001	1.79174E+002	4.05769E+000	7.09480E-001	-2.23064E-002	1.79792E+002	-1.11616E+000	2.78284E-002	1.79174E+002	-8.28000E+001
1.02648E+002	9.86135E+001	9.20572E+001	2.46712E+002	1.04591E+000	1.14562E+000	7.39000E+002	1.48187E+002	1.00000E+000	1.09700E+003	1.69000E+002	2.27415E+005	1.19821E+000	9.93043E+000	3.84744E-002	4.21422E-002	8.32170E-002	9.77221E-002	5.02530E+004	9.19508E+001	2.46750E+002	7.48906E-002	7.48906E-002	1.68100E+003	2.00000E+000	1.00000E+000	0.00000E+000	7.60247E+000	5.63366E+001	3.50990E+001	1.00000E+002	2.47564E-001	2.12175E-001	0.00000E+000	1.71113E+002	9.30015E+000	9.49291E-001	1.23571E+001	5.05584E+001	3.51110E+001	1.79862E+002	8.22040E+000	7.12089E-001	-4.54970E-002	1.71113E+002	2.79420E+001	-1.56060E-002	1.79862E+002	-1.17417E+001
9.79930E+001	9.36640E+001	9.18673E+001	2.46780E+002	1.28367E+000	1.27216E+000	9.42000E+002	1.89210E+002	1.00000E+000	1.09800E+003	1.93000E+002	2.27602E+005	1.63304E+000	9.67802E+000	4.18242E-002	4.14493E-002	1.36898E-001	1.34587E-001	5.02530E+004	9.19508E+001	2.46750E+002	7.48906E-002	7.48906E-002	1.68100E+003	2.00000E+000	2.00000E+000	0.00000E+000	1.60870E+001	4.60255E+001	3.51204E+001	1.00000E+002	2.50972E-001	4.56235E-001	0.00000E+000	1.91473E+002	1.39925E+001	5.58844E-001	1.23571E+001	5.05584E+001	3.51110E+001	1.79921E+002	8.22040E+000	7.12089E-001	4.50110E-003	1.91473E+002	-3.27733E+001	-1.56060E-002	1.79921E+002	-1.18261E+001
9.32591E+001	1.03876E+002	9.16799E+001	2.46501E+002	1.34610E+000	1.60232E+000	1.35900E+003	1.08317E+002	1.00000E+000	1.09900E+003	1.32000E+002	2.27764E+005	2.15688E+000	1.01920E+001	3.65147E-002	4.34649E-002	8.67751E-002	1.19329E-001	5.01180E+004	9.16640E+001	2.46640E+002	4.51348E-002	4.51348E-002	6.95000E+003	8.00000E+000	4.00000E+000	0.00000E+000	1.39742E+001	5.98862E+001	3.43472E+001	1.00000E+002	2.70193E-001	2.03189E-001	0.00000E+000	1.67061E+002	8.89682E+000	7.31756E-001	1.25303E+001	5.11263E+001	3.52270E+001	1.79497E+002	4.05769E+000	7.09480E-001	-8.68987E-002	1.67061E+002	9.12030E+001	2.78284E-002	1.79497E+002	-8.27242E+001
9.91910E+001	8.77622E+001	9.17382E+001	2.46803E+002	1.28792E+000	1.20949E+000	8.46000E+002	1.77003E+002	1.00000E+000	1.10100E+003	2.12000E+002	2.28158E+005	1.55773E+000	9.36815E+000	4.42797E-002	4.15831E-002	1.30887E-001	1.16447E-001	5.01180E+004	9.16640E+001	2.46640E+002	4.51348E-002	4.51348E-002	6.95000E+003	8.00000E+000	6.00000E+000	0.00000E+000	8.90781E+000	4.04717E+001	3.98382E+001	1.00000E+002	2.34901E-001	4.44024E-001	0.00000E+000	1.99196E+002	9.30475E+000	8.86791E-001	1.25303E+001	5.11263E+001	3.52270E+001	1.79597E+002	4.05769E+000	7.09480E-001	3.14056E-002	1.99196E+002	-6.86772E+001	2.78284E-002	1.79597E+002	-8.24817E+001
1.01958E+002	8.27581E+001	9.15578E+001	2.46607E+002	1.16231E+000	1.27032E+000	7.62000E+002	1.44008E+002	1.00000E+000	1.10200E+003	2.04000E+002	2.28330E+005	1.47651E+000	9.09715E+000	4.21061E-002	4.60188E-002	1.18878E-001	1.40299E-001	5.01180E+004	9.16640E+001	2.46640E+002	4.51348E-002	4.51348E-002	6.95000E+003	8.00000E+000	7.00000E+000	0.00000E+000	9.23759E+000	4.33634E+001	3.09491E+001	1.00000E+002	2.12834E-001	4.62434E-001	0.00000E+000	1.80965E+002	1.11677E+001	7.78522E-001	1.25303E+001	5.11263E+001	3.52270E+001	1.79658E+002	4.05769E+000	7.09480E-001	-4.43987E-002	1.80965E+002	3.55468E+001	2.78284E-002	1.79658E+002	-8.26369E+001
1.05040E+002	8.36282E+001	9.16516E+001	2.46510E+002	1.16919E+000	1.15745E+000	7.08000E+002	2.10517E+002	1.00000E+000	1.10300E+003	2.16000E+002	2.28509E+005	1.35327E+000	9.14485E+000	4.39408E-002	4.34995E-002	1.48965E-001	1.46140E-001	5.01180E+004	9.16640E+001	2.46640E+002	4.51348E-002	4.51348E-002	6.95000E+003	8.00000E+000	8.00000E+000	0.00000E+000	1.18812E+001	5.53301E+001	2.80314E+001	1.00000E+002	2.34747E-001	6.87940E-001	0.00000E+000	1.59872E+002	1.12487E+001	8.01849E-001	1.25303E+001	5.11263E+001	3.52270E+001	1.79674E+002	4.05769E+000	7.09480E-001	5.04585E-003	1.59872E+002	-6.55240E+001	2.78284E-002	1.79674E+002	-8.25692E+001
1.11103E+002	1.24943E+002	9.16599E+001	2.46395E+002	1.22290E+000	1.43297E+000	1.35300E+003	2.51505E+002	1.00000E+000	1.11200E+003	9.30000E+001	2.30081E+005	1.75238E+000	1.11778E+001	3.32463E-002	3.89572E-002	1.03536E-001	1.39897E-001	5.08770E+004	9.16542E+001	2.46413E+002	6.69692E-002	6.69692E-002	1.91800E+003	2.00000E+000	1.00000E+000	0.00000E+000	1.72236E+001	7.49252E+001	4.61258E+001	1.00000E+002	3.47518E-001	4.03370E-001	0.00000E+000	1.72101E+002	8.89295E+000	7.33697E-001	1.48376E+001	6.46384E+001	4.34779E+001	1.77923E+002	7.43130E+000	7.37432E-001	-7.90946E-002	1.72101E+002	8.33530E+001	-4.57815E-002	1.77923E+002	3.47743E+001
1.11028E+002	9.07059E+001	9.16407E+001	2.46453E+002	1.05864E+000	9.38190E-001	5.65000E+002	1.85523E+002	1.00000E+000	1.11300E+003	1.98000E+002	2.30312E+005	9.93209E-001	9.52397E+000	4.45375E-002	3.94700E-002	1.35123E-001	1.08022E-001	5.08770E+004	9.16542E+001	2.46412E+002	6.69692E-002	6.69692E-002	1.91800E+003	2.00000E+000	2.00000E+000	0.00000E+000	9.12388E+000	4.00046E+001	3.71369E+001	1.00000E+002	2.25834E-001	4.52087E-001	0.00000E+000	1.97164E+002	1.19705E+001	8.43477E-001	1.48376E+001	6.46384E+001	4.34779E+001	1.78012E+002	7.43130E+000	7.37432E-001	6.03222E-002	1.97164E+002	-1.17897E+002	-4.57815E-002	1.78012E+002	3.48647E+001
1.13817E+002	1.27385E+002	9.16784E+001	2.46628E+002	1.12035E+000	1.00574E+000	9.00000E+002	2.11648E+002	1.00000E+000	1.11700E+003	9.80000E+001	2.30981E+005	1.12679E+000	1.12865E+001	3.73451E-002	3.35248E-002	9.82911E-002	8.08205E-002	5.10720E+004	9.16784E+001	2.46628E+002	9.82911E-002	8.08205E-002	9.00000E+002	1.00000E+000	1.00000E+000	0.00000E+000	5.21022E+000	8.11763E+001	3.52026E+001	1.00000E+002	2.90762E-001	2.42530E-001	0.00000E+000	1.56122E+002	6.21888E+000	1.28640E+000	5.21022E+000	8.11763E+001	3.52026E+001	1.56122E+002	6.21888E+000	1.28640E+000	5.39058E-002	4.47368E+002	1.42850E+002	5.39058E-002	4.47368E+002	1.42850E+002
1.04099E+002	1.52699E+002	9.16916E+001	2.46681E+002	1.19309E+000	1.13057E+000	1.28800E+003	1.82051E+002	1.00000E+000	1.12200E+003	7.60000E+001	2.31877E+005	1.34887E+000	1.23571E+001	3.32441E-002	3.15021E-002	7.88322E-002	7.16053E-002	5.12840E+004	9.16916E+001	2.46681E+002	7.88322E-002	7.16053E-002	1.28800E+003	1.00000E+000	1.00000E+000	0.00000E+000	1.05499E+001	7.54056E+001	6.74788E+001	1.00000E+002	3.98767E-001	1.37593E-001	0.00000E+000	1.91949E+002	6.85474E+000	9.75579E-001	1.05499E+001	7.54056E+001	6.74788E+001	1.91949E+002	6.85474E+000	9.75579E-001	2.69043E-002	1.91949E+002	-6.87110E+001	2.69043E-002	1.91949E+002	-6.87110E+001
1.03078E+002	9.98147E+001	9.17692E+001	2.46512E+002	1.31141E+000	1.25669E+000	1.02100E+003	1.92206E+002	1.00000E+000	1.12800E+003	1.24000E+002	2.32995E+005	1.64804E+000	9.99073E+000	4.10416E-002	3.93293E-002	1.08816E-001	1.00642E-001	5.15300E+004	9.16280E+001	2.46628E+002	4.32381E-002	4.32381E-002	1.22710E+004	1.00000E+001	1.00000E+000	0.00000E+000	6.01035E+000	5.11865E+001	4.10838E+001	1.00000E+002	2.52159E-001	2.87031E-001	0.00000E+000	1.85820E+002	7.57303E+000	9.91811E-001	1.52026E+001	8.08626E+001	5.09743E+001	1.73736E+002	2.62696E+000	8.24740E-001	2.13054E-002	1.85820E+002	-6.57628E+001	5.35405E-002	1.73736E+002	-1.30144E+002
1.09277E+002	1.65050E+002	9.15488E+001	2.46757E+002	1.22547E+000	9.98151E-001	1.26300E+003	2.18461E+002	1.00000E+000	1.13000E+003	6.40000E+001	2.33320E+005	1.22320E+000	1.28472E+001	3.44827E-002	2.80863E-002	8.21987E-002	5.72940E-002	5.15300E+004	9.16281E+001	2.46628E+002	4.32381E-002	4.32381E-002	1.22710E+004	1.00000E+001	3.00000E+000	0.00000E+000	1.77148E+001	9.44759E+001	5.16147E+001	1.00000E+002	4.05716E-001	1.15039E-001	0.00000E+000	1.65435E+002	7.97262E+000	8.47049E-001	1.52026E+001	8.08626E+001	5.09743E+001	1.73815E+002	2.62696E+000	8.24740E-001	1.02229E-001	4.56680E+002	7.27057E+001	5.35405E-002	1.73815E+002	-1.30180E+002
1.00822E+002	1.28670E+002	9.17285E+001	2.46578E+002	1.01339E+000	1.23212E+000	1.00500E+003	1.46267E+002	1.00000E+000	1.13100E+003	1.00000E+002	2.33539E+005	1.24862E+000	1.13433E+001	3.19664E-002	3.88661E-002	7.86642E-002	1.12606E-001	5.15300E+004	9.16281E+001	2.46628E+002	4.32381E-002	4.32381E-002	1.22710E+004	1.00000E+001	4.00000E+000	0.00000E+000	2.76639E+001	6.46572E+001	4.02695E+001	1.00000E+002	3.37504E-001	2.96743E-001	0.00000E+000	1.79104E+002	2.11806E+001	3.57430E-001	1.52026E+001	8.08626E+001	5.09743E+001	1.73814E+002	2.62696E+000	8.24740E-001	-9.74092E-002	1.79104E+002	1.20677E+002	5.35405E-002	1.73814E+002	-1.30081E+002
1.06734E+002	1.63356E+002	9.16355E+001	2.46571E+002	1.12642E+000	1.04450E+000	1.20500E+003	2.33737E+002	1.00000E+000	1.13200E+003	7.30000E+001	2.33708E+005	1.17654E+000	1.27811E+001	3.24494E-002	3.00894E-002	6.77368E-002	5.94997E-002	5.15300E+004	9.16281E+001	2.46628E+002	4.32381E-002	4.32381E-002	1.22710E+004	1.00000E+001	5.00000E+000	0.00000E+000	1.83114E+001	9.07018E+001	6.33404E+001	1.00000E+002	4.37814E-001	1.02041E-001	0.00000E+000	1.80412E+002	8.66330E+000	7.98058E-001	1.52026E+001	8.08626E+001	5.09743E+001	1.73843E+002	2.62696E+000	8.24740E-001	3.77351E-002	1.80412E+002	-9.78820E+001	5.35405E-002	1.73843E+002	-1.30134E+002
1.15668E+002	2.04307E+002	9.17862E+001	2.46704E+002	1.09253E+000	1.12762E+000	1.57600E+003	3.10333E+002	1.00000E+000	1.13300E+003	5.50000E+001	2.33877E+005	1.23196E+000	1.42936E+001	2.75203E-002	2.84044E-002	8.72617E-002	9.26304E-002	5.15300E+004	9.16281E+001	2.46628E+002	4.32381E-002	4.32381E-002	1.22710E+004	1.00000E+001	6.00000E+000	0.00000E+000	1.85334E+001	1.25326E+002	6.57271E+001	1.00000E+002	5.15317E-001	2.36259E-001	0.00000E+000	1.63591E+002	6.31171E+000	9.57825E-001	1.52026E+001	8.08626E+001	5.09743E+001	1.73903E+002	2.62696E+000	8.24740E-001	-1.58083E-002	1.63591E+002	-2.79224E+001	5.35405E-002	1.73903E+002	-1.29903E+002
1.07731E+002	1.76293E+002	9.16457E+001	2.46603E+002	1.16753E+000	1.07809E+000	1.39000E+003	2.32073E+002	1.00000E+000	1.13500E+003	6.30000E+001	2.34234E+005	1.25871E+000	1.32775E+001	3.13156E-002	2.89167E-002	8.45643E-002	7.30854E-002	5.15300E+004	9.16281E+001	2.46628E+002	4.32381E-002	4.32381E-002	1.22710E+004	1.00000E+001	8.00000E+000	0.00000E+000	1.58882E+001	1.05399E+002	5.82668E+001	1.00000E+002	4.43911E-001	1.77294E-001	0.00000E+000	1.66345E+002	6.88637E+000	9.34789E-001	1.52026E+001	8.08626E+001	5.09743E+001	1.73976E+002	2.62696E+000	8.24740E-001	3.98264E-002	1.66345E+002	-1.15323E+002	5.35405E-002	1.73976E+002	-1.29982E+002
1.02519E+002	1.34754E+002	9.13440E+001	2.46737E+002	1.47245E+000	1.42503E+000	1.72300E+003	2.07252E+002	1.00000E+000	1.13600E+003	8.40000E+001	2.34436E+005	2.09829E+000	1.16084E+001	3.54730E-002	3.43307E-002	1.14431E-001	1.07566E-001	5.15300E+004	9.16281E+001	2.46628E+002	4.32381E-002	4.32381E-002	1.22710E+004	1.00000E+001	9.00000E+000	0.00000E+000	1.82321E+001	7.16719E+001	4.83373E+001	1.00000E+002	3.51023E-001	2.50177E-001	0.00000E+000	1.79779E+002	8.40383E+000	6.88004E-001	1.52026E+001	8.08626E+001	5.09743E+001	1.74020E+002	2.62696E+000	8.24740E-001	1.63645E-002	1.79779E+002	-6.41093E+001	5.35405E-002	1.74020E+002	-1.30157E+002
1.02913E+002	1.23806E+002	9.18283E+001	2.46518E+002	1.52641E+000	1.21636E+000	1.40700E+003	1.49846E+002	1.00000E+000	1.13700E+003	8.80000E+001	2.34616E+005	1.85667E+000	1.11268E+001	4.06935E-002	3.24277E-002	1.22489E-001	8.05044E-002	5.15300E+004	9.16281E+001	2.46628E+002	4.32381E-002	4.32381E-002	1.22710E+004	1.00000E+001	1.00000E+001	0.00000E+000	8.59184E+000	6.58802E+001	4.78062E+001	1.00000E+002	3.10545E-001	2.29740E-001	0.00000E+000	1.81051E+002	6.71354E+000	9.53043E-001	1.52026E+001	8.08626E+001	5.09743E+001	1.74054E+002	2.62696E+000	8.24740E-001	1.13042E-001	4.72297E+002	7.04832E+001	5.35405E-002	1.74054E+002	-1.29773E+002
9.81751E+001	7.93194E+001	9.19103E+001	2.46485E+002	1.39738E+000	1.35571E+000	9.23000E+002	1.51574E+002	1.00000E+000	1.14200E+003	2.30000E+002	2.35594E+005	1.89444E+000	8.90614E+000	4.59953E-002	4.46238E-002	1.48346E-001	1.40102E-001	5.21250E+004	9.18559E+001	2.46552E+002	6.02073E-002	6.02073E-002	2.72200E+003	2.00000E+000	1.00000E+000	0.00000E+000	2.00984E+001	3.96633E+001	3.08744E+001	1.00000E+002	2.35837E-001	5.22462E-001	0.00000E+000	2.09433E+002	2.14305E+001	3.68620E-001	2.18169E+001	6.30771E+001	5.81470E+001	2.04482E+002	6.82001E+000	6.74500E-001	1.51349E-002	2.09433E+002	-3.20569E+001	-1.91610E-002	2.04482E+002	1.84313E+001
1.10538E+002	1.93585E+002	9.14248E+001	2.46599E+002	1.11877E+000	9.93944E-001	1.35000E+003	1.65748E+002	1.00000E+000	1.14300E+003	5.80000E+001	2.35693E+005	1.11199E+000	1.39135E+001	3.04491E-002	2.70517E-002	7.11453E-002	5.77387E-002	5.20770E+004	9.14609E+001	2.46555E+002	6.25064E-002	6.25064E-002	3.32500E+003	3.00000E+000	2.00000E+000	0.00000E+000	1.36782E+001	1.10198E+002	6.99631E+001	1.00000E+002	4.85118E-001	1.10258E-001	0.00000E+000	1.73798E+002	6.71405E+000	9.72881E-001	1.08493E+001	7.57171E+001	5.01626E+001	1.76400E+002	4.50542E+000	9.23804E-001	5.90832E-002	1.73798E+002	-1.39385E+002	5.57487E-002	1.76400E+002	-1.31347E+002
1.10172E+002	1.14081E+002	9.15734E+001	2.46539E+002	1.41582E+000	1.22817E+000	1.22700E+003	2.05806E+002	1.00000E+000	1.14400E+003	1.05000E+002	2.35903E+005	1.73887E+000	1.06809E+001	4.04190E-002	3.50620E-002	1.41679E-001	1.08215E-001	5.20770E+004	9.14609E+001	2.46555E+002	6.25064E-002	6.25064E-002	3.32500E+003	3.00000E+000	3.00000E+000	0.00000E+000	1.28140E+001	5.40956E+001	4.57218E+001	1.00000E+002	2.92172E-001	3.94824E-001	0.00000E+000	1.93667E+002	8.72557E+000	7.85227E-001	1.08493E+001	7.57171E+001	5.01626E+001	1.76443E+002	4.50542E+000	9.23804E-001	7.09713E-002	1.93667E+002	-1.38831E+002	5.57487E-002	1.76443E+002	-1.31194E+002
1.03017E+002	1.64401E+002	9.18279E+001	2.46586E+002	1.28212E+000	1.38160E+000	1.79900E+003	1.73567E+002	1.00000E+000	1.14500E+003	6.70000E+001	2.36062E+005	1.77138E+000	1.28219E+001	3.02282E-002	3.25737E-002	7.98065E-002	9.16337E-002	5.21250E+004	9.18559E+001	2.46552E+002	6.02073E-002	6.02073E-002	2.72200E+003	2.00000E+000	2.00000E+000	0.00000E+000	2.26987E+001	7.50899E+001	7.21396E+001	1.00000E+002	4.47489E-001	1.38472E-001	0.00000E+000	2.03944E+002	7.46641E+000	7.57851E-001	2.18169E+001	6.30771E+001	5.81470E+001	2.04594E+002	6.82001E+000	6.74500E-001	-3.73474E-002	2.03944E+002	4.73072E+001	-1.91610E-002	2.04594E+002	1.85034E+001
1.00136E+002	1.39840E+002	9.19647E+001	2.46806E+002	1.27944E+000	1.04692E+000	1.16600E+003	1.42452E+002	1.00000E+000	1.16900E+003	7.90000E+001	2.40384E+005	1.33948E+000	1.18254E+001	3.74690E-002	3.06595E-002	1.14092E-001	7.87044E-002	5.31830E+004	9.18268E+001	2.46729E+002	8.94440E-002	8.94440E-002	2.16300E+003	2.00000E+000	1.00000E+000	0.00000E+000	2.39512E+001	7.09372E+001	4.60471E+001	1.00000E+002	3.58274E-001	1.70084E-001	0.00000E+000	1.80016E+002	1.34152E+001	5.23921E-001	1.68455E+001	9.17800E+001	4.59734E+001	1.61460E+002	5.85037E+000	8.82062E-001	9.99498E-002	4.71261E+002	9.14435E+001	9.70843E-002	4.52706E+002	7.76369E+001
1.04206E+002	1.68215E+002	9.16656E+001	2.46639E+002	1.06700E+000	8.85266E-001	9.97000E+002	1.10810E+002	1.00000E+000	1.17000E+003	6.30000E+001	2.40557E+005	9.44583E-001	1.29698E+001	3.37924E-002	2.80367E-002	7.73092E-002	5.59185E-002	5.31830E+004	9.18268E+001	2.46729E+002	8.94440E-002	8.94440E-002	2.16300E+003	2.00000E+000	2.00000E+000	0.00000E+000	8.53545E+000	1.16156E+002	4.58873E+001	1.00000E+002	4.04585E-001	1.14367E-001	0.00000E+000	1.53956E+002	5.78891E+000	1.31301E+000	1.68455E+001	9.17800E+001	4.59734E+001	1.61454E+002	5.85037E+000	8.82062E-001	9.30910E-002	4.45202E+002	7.64308E+001	9.70843E-002	4.52699E+002	7.73213E+001
1.04290E+002	8.15548E+001	9.16026E+001	2.46611E+002	1.28528E+000	1.10911E+000	7.25000E+002	1.70363E+002	1.00000E+000	1.17400E+003	1.42000E+002	2.41337E+005	1.42551E+000	9.03077E+000	4.77340E-002	4.11912E-002	1.38707E-001	1.05707E-001	5.33140E+004	9.15616E+001	2.46584E+002	8.14618E-002	8.14618E-002	3.42500E+003	5.00000E+000	2.00000E+000	0.00000E+000	1.69695E+001	4.27216E+001	2.65746E+001	1.00000E+002	2.19202E-001	4.43372E-001	0.00000E+000	1.78329E+002	2.17664E+001	4.09502E-001	1.14650E+001	3.34398E+001	1.94994E+001	1.70881E+002	8.14722E+000	5.03352E-001	7.35767E-002	4.69575E+002	1.32855E+002	9.02421E-002	4.62126E+002	9.79977E+001
9.25001E+001	7.65869E+001	9.19058E+001	2.46617E+002	1.47793E+000	1.51166E+000	1.02800E+003	1.06406E+002	1.00000E+000	1.21000E+003	1.65000E+002	2.47861E+005	2.23414E+000	8.75139E+000	4.60955E-002	4.71475E-002	1.12475E-001	1.17168E-001	5.47540E+004	9.20237E+001	2.46665E+002	1.03296E-001	1.03296E-001	1.66800E+003	2.00000E+000	2.00000E+000	0.00000E+000	1.49002E+001	3.79135E+001	3.02283E+001	1.00000E+002	2.15589E-001	2.58223E-001	0.00000E+000	2.00379E+002	1.43981E+001	5.19887E-001	1.16867E+001	4.12761E+001	2.87027E+001	1.84039E+002	9.20059E+000	6.38701E-001	-1.12823E-002	2.00379E+002	1.62440E+000	4.57360E-002	1.84039E+002	-1.06997E+002
1.05014E+002	1.05155E+002	9.15497E+001	2.46585E+002	1.27152E+000	1.31148E+000	1.08900E+003	1.44263E+002	1.00000E+000	1.21600E+003	1.01000E+002	2.48920E+005	1.66757E+000	1.02545E+001	3.85308E-002	3.97419E-002	1.12675E-001	1.19390E-001	5.50770E+004	9.17053E+001	2.46564E+002	5.06914E-002	5.06914E-002	5.88200E+003	4.00000E+000	1.00000E+000	0.00000E+000	1.15184E+001	5.46652E+001	4.56964E+001	1.00000E+002	2.89573E-001	3.45140E-001	0.00000E+000	1.92929E+002	8.81087E+000	8.25427E-001	1.70407E+001	9.25854E+001	6.56892E+001	1.82349E+002	3.74015E+000	8.36681E-001	-1.54734E-002	1.92929E+002	6.34499E-001	3.11768E-002	1.82349E+002	-8.53826E+001
1.04258E+002	1.53830E+002	9.18902E+001	2.46436E+002	1.15135E+000	1.21678E+000	1.34600E+003	1.68132E+002	1.00000E+000	1.21700E+003	7.10000E+001	2.49092E+005	1.40094E+000	1.24028E+001	3.13824E-002	3.31656E-002	6.48000E-002	7.13491E-002	5.50770E+004	9.17053E+001	2.46564E+002	5.06914E-002	5.06914E-002	5.88200E+003	4.00000E+000	2.00000E+000	0.00000E+000	1.57806E+001	9.49556E+001	5.10954E+001	1.00000E+002	3.99537E-001	1.26255E-001	0.00000E+000	1.66205E+002	7.24136E+000	9.03375E-001	1.70407E+001	9.25854E+001	6.56892E+001	1.82371E+002	3.74015E+000	8.36681E-001	-2.76266E-002	1.66205E+002	-6.17722E+000	3.11768E-002	1.82371E+002	-8.51127E+001
1.06313E+002	2.12435E+002	9.17099E+001	2.46625E+002	1.15622E+000	1.05308E+000	1.62000E+003	2.25023E+002	1.00000E+000	1.21800E+003	4.90000E+001	2.49275E+005	1.21759E+000	1.45752E+001	2.87265E-002	2.61639E-002	6.48045E-002	5.49986E-002	5.50770E+004	9.17053E+001	2.46564E+002	5.06914E-002	5.06914E-002	5.88200E+003	4.00000E+000	3.00000E+000	0.00000E+000	1.62590E+001	1.20811E+002	7.58889E+001	1.00000E+002	5.32775E-001	8.32323E-002	0.00000E+000	1.74477E+002	6.28294E+000	9.49053E-001	1.70407E+001	9.25854E+001	6.56892E+001	1.82394E+002	3.74015E+000	8.36681E-001	4.66871E-002	1.74477E+002	-1.18271E+002	3.11768E-002	1.82394E+002	-8.51870E+001
9.99913E+001	1.79220E+002	9.16577E+001	2.46591E+002	1.39960E+000	1.17529E+000	1.82700E+003	2.65892E+002	1.00000E+000	1.21900E+003	5.60000E+001	2.49474E+005	1.64493E+000	1.33873E+001	3.27442E-002	2.74964E-002	9.95340E-002	7.19507E-002	5.50770E+004	9.17053E+001	2.46564E+002	5.06914E-002	5.06914E-002	5.88200E+003	4.00000E+000	4.00000E+000	0.00000E+000	2.19539E+001	8.84142E+001	7.93137E+001	1.00000E+002	4.95220E-001	1.42199E-001	0.00000E+000	1.98616E+002	7.06440E+000	7.94816E-001	1.70407E+001	9.25854E+001	6.56892E+001	1.82409E+002	3.74015E+000	8.36681E-001	8.71137E-002	4.89861E+002	1.30935E+002	3.11768E-002	1.82409E+002	-8.52280E+001
8.90447E+001	1.06293E+002	9.12902E+001	2.46845E+002	1.19472E+000	1.13149E+000	8.97000E+002	1.11327E+002	1.00000E+000	1.57900E+003	9.10000E+001	3.13224E+005	1.35181E+000	1.03098E+001	3.98905E-002	3.77792E-002	7.85831E-002	7.16853E-002	6.91400E+004	9.13932E+001	2.46945E+002	9.52468E-002	9.52468E-002	1.70000E+003	3.00000E+000	2.00000E+000	0.00000E+000	1.45096E+001	4.79922E+001	4.21883E+001	1.00000E+002	2.73328E-001	1.31373E-001	0.00000E+000	2.00902E+002	1.13916E+001	7.03444E-001	1.23304E+001	3.73795E+001	3.65915E+001	2.08023E+002	7.91226E+000	7.35675E-001	2.71826E-002	2.00902E+002	-6.05043E+001	7.43585E-002	2.08023E+002	-1.30175E+002
9.53087E+001	1.18776E+002	9.23755E+001	2.46410E+002	1.26289E+000	9.44185E-001	8.85000E+002	1.28914E+002	1.00000E+000	1.59400E+003	6.70000E+001	3.15825E+005	1.19241E+000	1.08984E+001	4.24517E-002	3.17384E-002	1.19928E-001	7.08364E-002	6.98300E+004	9.22385E+001	2.46346E+002	7.45901E-002	7.45901E-002	2.52900E+003	2.00000E+000	1.00000E+000	0.00000E+000	8.39867E+000	5.12314E+001	5.86303E+001	1.00000E+002	3.15779E-001	2.21059E-001	0.00000E+000	2.05978E+002	7.65893E+000	1.05335E+000	1.50106E+001	5.87700E+001	6.51417E+001	2.08822E+002	5.22616E+000	9.13176E-001	1.44403E-001	4.97223E+002	4.29481E+001	6.58126E-002	2.08822E+002	-1.14586E+002
9.29856E+001	1.48591E+002	9.21647E+001	2.46311E+002	1.38142E+000	1.29843E+000	1.64400E+003	2.04759E+002	1.00000E+000	1.59500E+003	5.70000E+001	3.15988E+005	1.79368E+000	1.21898E+001	3.40703E-002	3.20234E-002	1.04615E-001	9.31431E-002	6.98300E+004	9.22385E+001	2.46346E+002	7.45901E-002	7.45901E-002	2.52900E+003	2.00000E+000	2.00000E+000	0.00000E+000	1.85699E+001	6.28281E+001	6.86469E+001	1.00000E+002	4.00050E-001	2.24450E-001	0.00000E+000	2.10278E+002	6.92383E+000	8.54897E-001	1.50106E+001	5.87700E+001	6.51417E+001	2.08790E+002	5.22616E+000	9.13176E-001	3.09693E-002	2.10278E+002	-5.66718E+001	6.58126E-002	2.08790E+002	-1.14830E+002
9.12189E+001	1.35019E+002	9.12754E+001	2.47239E+002	1.00686E+000	1.10282E+000	9.40000E+002	1.03083E+002	1.00000E+000	1.72500E+003	7.20000E+001	3.38809E+005	1.11038E+000	1.16198E+001	3.28401E-002	3.59699E-002	7.34411E-002	8.63589E-002	7.49590E+004	9.12995E+001	2.47296E+002	5.00968E-002	5.00968E-002	3.25500E+003	4.00000E+000	1.00000E+000	0.00000E+000	1.18812E+001	6.08559E+001	5.86167E+001	1.00000E+002	3.44780E-001	1.79031E-001	0.00000E+000	1.96850E+002	8.57353E+000	9.13036E-001	1.60962E+001	5.50824E+001	4.69362E+001	1.95198E+002	5.99817E+000	7.01321E-001	-4.54851E-002	1.96850E+002	5.31483E+001	-2.57801E-002	1.95198E+002	1.95434E+001
9.06887E+001	9.71467E+001	9.13094E+001	2.47240E+002	1.17100E+000	9.95609E-001	7.09000E+002	9.20094E+001	1.00000E+000	1.72600E+003	9.40000E+001	3.39009E+005	1.16586E+000	9.85630E+000	4.39780E-002	3.73909E-002	1.03639E-001	7.79244E-002	7.49590E+004	9.12995E+001	2.47296E+002	5.00968E-002	5.00968E-002	3.25500E+003	4.00000E+000	2.00000E+000	0.00000E+000	3.13830E+001	4.78428E+001	4.43329E+001	1.00000E+002	3.27564E-001	2.33188E-001	0.00000E+000	2.33310E+002	2.10638E+001	4.27910E-001	1.60962E+001	5.50824E+001	4.69362E+001	1.95177E+002	5.99817E+000	7.01321E-001	8.09533E-002	2.33310E+002	-1.15577E+002	-2.57801E-002	1.95177E+002	1.95520E+001
9.29907E+001	1.30533E+002	9.13816E+001	2.47318E+002	1.13100E+000	1.15354E+000	1.06600E+003	1.40793E+002	1.00000E+000	1.72700E+003	7.00000E+001	3.39168E+005	1.30466E+000	1.14251E+001	3.46406E-002	3.53309E-002	8.43619E-002	8.74258E-002	7.49590E+004	9.12995E+001	2.47296E+002	5.00968E-002	5.00968E-002	3.25500E+003	4.00000E+000	3.00000E+000	0.00000E+000	1.05404E+001	6.55762E+001	5.20776E+001	1.00000E+002	3.29260E-001	2.04292E-001	0.00000E+000	1.85321E+002	8.14296E+000	9.02714E-001	1.60962E+001	5.50824E+001	4.69362E+001	1.95166E+002	5.99817E+000	7.01321E-001	-9.86467E-003	1.85321E+002	-1.59613E+001	-2.57801E-002	1.95166E+002	1.96268E+001
8.92337E+001	9.17481E+001	9.11052E+001	2.47600E+002	9.98559E-001	9.68888E-001	5.57000E+002	1.16081E+002	1.00000E+000	1.79500E+003	1.03000E+002	3.51024E+005	9.67491E-001	9.57852E+000	4.23103E-002	4.10531E-002	1.14487E-001	1.08340E-001	7.75690E+004	9.12446E+001	2.47462E+002	9.92746E-002	9.92746E-002	1.15700E+003	2.00000E+000	1.00000E+000	0.00000E+000	9.51612E+000	6.28561E+001	2.77740E+001	1.00000E+002	2.42274E-001	3.72549E-001	0.00000E+000	1.55960E+002	9.98673E+000	1.01826E+000	9.65321E+000	4.67106E+001	2.71291E+001	1.69427E+002	8.92761E+000	7.90331E-001	1.50810E-002	1.55960E+002	-8.57931E+001	1.62097E-002	1.69427E+002	-7.41509E+001
9.25684E+001	7.63583E+001	9.10633E+001	2.47765E+002	1.16752E+000	8.40553E-001	4.69000E+002	1.17514E+002	1.00000E+000	1.80100E+003	1.25000E+002	3.52090E+005	9.81366E-001	8.73833E+000	5.39112E-002	3.88132E-002	1.42856E-001	7.98515E-002	7.77900E+004	9.10633E+001	2.47765E+002	1.42856E-001	7.98515E-002	4.69000E+002	1.00000E+000	1.00000E+000	0.00000E+000	2.22189E+001	4.34003E+001	1.47443E+001	1.00000E+002	1.97073E-001	3.14751E-001	0.00000E+000	1.14201E+002	2.55631E+001	4.33522E-001	2.22189E+001	4.34003E+001	1.47443E+001	1.14201E+002	2.55631E+001	4.33522E-001	1.62827E-001	4.05447E+002	-8.11672E+001	1.62827E-001	4.05447E+002	-8.11672E+001
8.52131E+001	1.00996E+002	9.07660E+001	2.46999E+002	9.97746E-001	1.04761E+000	6.62000E+002	1.02112E+002	1.00000E+000	1.91900E+003	8.20000E+001	3.72544E+005	1.04525E+000	1.00497E+001	3.87785E-002	4.07167E-002	7.90970E-002	8.60231E-002	8.21750E+004	9.07660E+001	2.46999E+002	7.90970E-002	8.60231E-002	6.62000E+002	1.00000E+000	1.00000E+000	0.00000E+000	2.34842E+001	4.59037E+001	5.04375E+001	1.00000E+002	3.21171E-001	1.74619E-001	0.00000E+000	2.22840E+002	1.41476E+001	6.59323E-001	2.34842E+001	4.59037E+001	5.04375E+001	2.22840E+002	1.41476E+001	6.59323E-001	-2.43813E-002	2.22840E+002	4.44083E+001	-2.43813E-002	2.22840E+002	4.44083E+001
8.69844E+001	1.46880E+002	9.00654E+001	2.45543E+002	9.95791E-001	1.00539E+000	9.22000E+002	1.52129E+002	1.00000E+000	4.95800E+003	5.60000E+001	8.54388E+005	1.00116E+000	1.21194E+001	3.27946E-002	3.31107E-002	7.96910E-002	8.10787E-002	1.85029E+005	9.01438E+001	2.45650E+002	6.22895E-002	6.22895E-002	3.67900E+003	4.00000E+000	1.00000E+000	0.00000E+000	2.81978E+001	9.79256E+001	1.95546E+001	1.00000E+002	3.38404E-001	1.72445E-001	0.00000E+000	1.31336E+002	7.19236E+000	1.09894E+000	3.13042E+001	8.24529E+001	1.85525E+001	1.25403E+002	4.66699E+000	8.47832E-001	-4.79535E-003	1.31336E+002	-7.98200E+001	-2.41082E-002	1.25403E+002	-5.45232E+001
7.37103E+001	1.06447E+002	9.00754E+001	2.45870E+002	1.22359E+000	1.23420E+000	9.96000E+002	1.37047E+002	1.00000E+000	4.96000E+003	7.10000E+001	8.54705E+005	1.51016E+000	1.03173E+001	3.87709E-002	3.91072E-002	9.91456E-002	1.00722E-001	1.85029E+005	9.01438E+001	2.45650E+002	6.22895E-002	6.22895E-002	3.67900E+003	4.00000E+000	2.00000E+000	0.00000E+000	1.79548E+001	8.55861E+001	1.74143E+001	1.00000E+002	2.77941E-001	2.03648E-001	0.00000E+000	1.36850E+002	5.87138E+000	1.29521E+000	3.13042E+001	8.24529E+001	1.85525E+001	1.25360E+002	4.66699E+000	8.47832E-001	-4.31862E-003	1.36850E+002	-7.49677E+001	-2.41082E-002	1.25360E+002	-5.44571E+001
8.35280E+001	1.79265E+002	9.02921E+001	2.45505E+002	7.94587E-001	9.67961E-001	8.66000E+002	1.32154E+002	1.00000E+000	4.96100E+003	4.90000E+001	8.54834E+005	7.69129E-001	1.33890E+001	2.70012E-002	3.28926E-002	5.14615E-002	7.19742E-002	1.85029E+005	9.01438E+001	2.45650E+002	6.22895E-002	6.22895E-002	3.67900E+003	4.00000E+000	3.00000E+000	0.00000E+000	5.85497E+001	1.02539E+002	1.84460E+001	1.00000E+002	4.29642E-001	9.80276E-002	0.00000E+000	1.01307E+002	1.10822E+001	7.35911E-001	3.13042E+001	8.24529E+001	1.85525E+001	1.25357E+002	4.66699E+000	8.47832E-001	-9.83654E-002	1.01307E+002	4.28963E+001	-2.41082E-002	1.25357E+002	-5.43851E+001
7.78000E+001	8.12046E+001	9.01569E+001	2.45655E+002	1.32077E+000	1.35252E+000	8.95000E+002	1.53861E+002	1.00000E+000	4.96200E+003	7.50000E+001	8.55013E+005	1.78638E+000	9.01136E+000	4.41486E-002	4.52099E-002	1.29920E-001	1.35828E-001	1.85029E+005	9.01437E+001	2.45650E+002	6.22895E-002	6.22895E-002	3.67900E+003	4.00000E+000	4.00000E+000	0.00000E+000	2.29977E+001	4.35907E+001	1.88901E+001	1.00000E+002	2.13069E-001	5.44699E-001	0.00000E+000	1.29032E+002	2.99474E+001	2.67880E-001	3.13042E+001	8.24529E+001	1.85525E+001	1.25367E+002	4.66699E+000	8.47832E-001	-1.18766E-002	1.29032E+002	-7.05647E+001	-2.41082E-002	1.25367E+002	-5.44452E+001
7.98770E+001	9.65501E+001	9.01836E+001	2.45527E+002	1.03434E+000	1.12884E+000	7.06000E+002	1.46513E+002	1.00000E+000	4.97300E+003	8.20000E+001	8.56690E+005	1.16761E+000	9.82599E+000	3.89280E-002	4.24846E-002	9.68439E-002	1.13561E-001	1.85502E+005	9.01836E+001	2.45527E+002	9.68439E-002	1.13561E-001	7.06000E+002	1.00000E+000	1.00000E+000	0.00000E+000	3.16770E+001	5.93935E+001	1.20061E+001	3.00000E+002	2.46830E-001	3.34598E-001	0.00000E+000	1.06495E+002	1.27705E+001	7.07293E-001	3.16770E+001	5.93935E+001	1.20061E+001	1.06495E+002	1.27705E+001	7.07293E-001	-4.36861E-002	1.06495E+002	-4.15974E+001	-4.36861E-002	1.06495E+002	-4.15974E+001
7.98363E+001	8.43634E+001	9.02380E+001	2.45590E+002	8.17725E-001	9.04138E-001	3.91000E+002	1.23144E+002	1.00000E+000	4.97900E+003	9.50000E+001	8.57637E+005	7.39337E-001	9.18496E+000	4.13541E-002	4.57242E-002	1.12734E-001	1.35647E-001	1.85685E+005	9.02486E+001	2.45445E+002	6.70611E-002	6.70611E-002	2.94400E+003	4.00000E+000	1.00000E+000	0.00000E+000	2.35282E+001	5.46135E+001	8.00835E+000	0.00000E+000	2.01359E-001	4.73327E-001	0.00000E+000	1.15255E+002	1.25579E+001	9.66508E-001	2.56071E+001	8.56500E+001	1.54318E+001	1.28909E+002	3.93172E+000	1.12502E+000	-5.01859E-002	1.15255E+002	-2.22059E+001	5.33321E-003	1.28909E+002	-9.84526E+001
8.14947E+001	1.50890E+002	9.01274E+001	2.45410E+002	1.03866E+000	9.85565E-001	9.69000E+002	1.35329E+002	1.00000E+000	4.98000E+003	5.30000E+001	8.57773E+005	1.02367E+000	1.22837E+001	3.33666E-002	3.16609E-002	7.46137E-002	6.80595E-002	1.85685E+005	9.02486E+001	2.45445E+002	6.70611E-002	6.70611E-002	2.94400E+003	4.00000E+000	2.00000E+000	0.00000E+000	2.22672E+001	1.20567E+002	2.17633E+001	0.00000E+000	3.74045E-001	1.40964E-001	0.00000E+000	1.36525E+002	5.36433E+000	1.43726E+000	2.56071E+001	8.56500E+001	1.54318E+001	1.28888E+002	3.93172E+000	1.12502E+000	2.62305E-002	1.36525E+002	-1.24783E+002	5.33321E-003	1.28888E+002	-9.86243E+001
8.19630E+001	1.26973E+002	9.01674E+001	2.45435E+002	1.02968E+000	1.06156E+000	8.70000E+002	1.63093E+002	1.00000E+000	4.98100E+003	5.90000E+001	8.57933E+005	1.09306E+000	1.12682E+001	3.49093E-002	3.59902E-002	8.60528E-002	9.09339E-002	1.85685E+005	9.02486E+001	2.45445E+002	6.70611E-002	6.70611E-002	2.94400E+003	4.00000E+000	3.00000E+000	0.00000E+000	3.70607E+001	8.85082E+001	1.20967E+001	1.00000E+002	3.20455E-001	2.28061E-001	0.00000E+000	1.15875E+002	8.03154E+000	1.01310E+000	2.56071E+001	8.56500E+001	1.54318E+001	1.28869E+002	3.93172E+000	1.12502E+000	-1.52462E-002	1.15875E+002	-7.83324E+001	5.33321E-003	1.28869E+002	-9.86012E+001
7.47980E+001	9.54060E+001	9.12806E+001	2.45929E+002	1.39670E+000	1.13674E+000	9.37000E+002	1.13981E+002	1.00000E+000	7.51400E+003	6.00000E+001	1.23547E+006	1.58769E+000	9.76760E+000	4.56282E-002	3.71358E-002	1.04595E-001	7.30392E-002	2.63391E+005	9.12806E+001	2.45929E+002	1.04595E-001	7.30392E-002	9.37000E+002	1.00000E+000	1.00000E+000	0.00000E+000	2.10141E+001	4.09343E+001	3.39171E+001	1.00000E+002	2.50807E-001	1.86733E-001	0.00000E+000	2.32218E+002	1.90386E+001	4.11819E-001	2.10141E+001	4.09343E+001	3.39171E+001	2.32218E+002	1.90386E+001	4.11819E-001	1.02610E-001	5.23463E+002	1.38371E+002	1.02610E-001	5.23463E+002	1.38371E+002
6.80811E+001	5.87702E+001	9.27216E+001	2.46873E+002	1.14025E+000	1.18647E+000	4.96000E+002	9.00021E+001	1.00000E+000	8.77700E+003	1.14000E+002	1.41053E+006	1.35287E+000	7.66617E+000	5.11986E-002	5.32742E-002	1.23473E-001	1.32639E-001	2.99634E+005	9.27807E+001	2.46880E+002	7.15712E-002	7.15712E-002	2.06500E+003	4.00000E+000	1.00000E+000	0.00000E+000	6.88667E+000	4.43869E+001	9.70621E+000	3.00000E+002	1.39490E-001	4.69814E-001	0.00000E+000	1.57202E+002	7.57574E+000	1.42248E+000	1.20878E+001	4.49033E+001	2.18178E+001	1.78357E+002	7.67766E+000	6.87895E-001	-1.98672E-002	1.57202E+002	-2.68879E+001	-2.90860E-002	1.78357E+002	9.18904E+000
7.14746E+001	5.86522E+001	9.31001E+001	2.46697E+002	1.10837E+000	8.97374E-001	3.65000E+002	8.14721E+001	1.00000E+000	8.77800E+003	1.13000E+002	1.41066E+006	9.94623E-001	7.65847E+000	5.80148E-002	4.69707E-002	1.29704E-001	9.03803E-002	2.99668E+005	9.30401E+001	2.46812E+002	7.51960E-002	7.51960E-002	9.74000E+002	2.00000E+000	1.00000E+000	0.00000E+000	7.61376E+000	3.58542E+001	1.89460E+001	1.00000E+002	1.54406E-001	3.72577E-001	0.00000E+000	1.84380E+002	1.57851E+001	7.95823E-001	1.10127E+001	4.13654E+001	1.92271E+001	1.75877E+002	1.08393E+001	7.09468E-001	1.05196E-001	4.75625E+002	8.80398E+001	6.04363E-002	1.75877E+002	-1.38039E+002
7.25511E+001	6.56537E+001	9.27901E+001	2.46631E+002	8.95225E-001	8.75171E-001	3.23000E+002	8.61014E+001	1.00000E+000	8.77900E+003	1.16000E+002	1.41081E+006	7.83475E-001	8.10270E+000	4.98117E-002	4.86958E-002	1.19303E-001	1.14613E-001	2.99634E+005	9.27807E+001	2.46880E+002	7.15712E-002	7.15712E-002	2.06500E+003	4.00000E+000	2.00000E+000	0.00000E+000	1.27021E+001	3.39561E+001	2.17301E+001	1.00000E+002	1.73979E-001	3.89623E-001	0.00000E+000	2.00499E+002	2.92949E+001	4.55845E-001	1.20878E+001	4.49033E+001	2.18178E+001	1.78435E+002	7.67766E+000	6.87895E-001	1.13274E-002	2.00499E+002	-3.40308E+001	-2.90860E-002	1.78435E+002	9.25111E+000
6.86229E+001	1.01476E+002	9.27811E+001	2.47074E+002	1.03401E+000	1.09429E+000	7.19000E+002	9.83446E+001	1.00000E+000	8.78200E+003	6.70000E+001	1.41119E+006	1.13150E+000	1.00735E+001	3.85620E-002	4.08100E-002	8.00520E-002	8.83246E-002	2.99634E+005	9.27807E+001	2.46880E+002	7.15712E-002	7.15712E-002	2.06500E+003	4.00000E+000	4.00000E+000	0.00000E+000	1.53880E+001	5.46310E+001	2.98585E+001	1.00000E+002	2.49156E-001	1.98178E-001	0.00000E+000	1.86082E+002	1.41426E+001	6.32873E-001	1.20878E+001	4.49033E+001	2.18178E+001	1.78504E+002	7.67766E+000	6.87895E-001	-2.83232E-002	1.86082E+002	1.57914E+001	-2.90860E-002	1.78504E+002	9.44871E+000
6.65366E+001	9.45940E+001	9.28431E+001	2.46864E+002	1.08419E+000	1.27093E+000	8.11000E+002	9.72327E+001	1.00000E+000	8.82200E+003	6.70000E+001	1.41684E+006	1.37793E+000	9.72595E+000	3.80711E-002	4.46283E-002	8.48797E-002	1.12857E-001	3.00964E+005	9.28513E+001	2.46828E+002	4.41756E-002	4.41756E-002	2.77200E+003	5.00000E+000	2.00000E+000	0.00000E+000	1.68913E+001	4.88705E+001	2.69193E+001	1.00000E+002	2.32378E-001	2.10919E-001	0.00000E+000	1.86434E+002	1.68411E+001	5.00414E-001	1.15208E+001	4.83480E+001	2.12519E+001	1.74064E+002	5.72122E+000	7.96758E-001	-7.92891E-002	1.86434E+002	9.91690E+001	-1.45678E-002	1.74064E+002	-1.84945E+001
6.74391E+001	9.72896E+001	9.28391E+001	2.46839E+002	1.18318E+000	1.02745E+000	7.40000E+002	1.63600E+002	1.00000E+000	8.82600E+003	6.90000E+001	1.41738E+006	1.21565E+000	9.86355E+000	4.34944E-002	3.77697E-002	1.17503E-001	9.09117E-002	3.00964E+005	9.28513E+001	2.46828E+002	4.41756E-002	4.41756E-002	2.77200E+003	5.00000E+000	4.00000E+000	0.00000E+000	1.01488E+001	5.91804E+001	2.71543E+001	1.00000E+002	2.34712E-001	3.15400E-001	0.00000E+000	1.78023E+002	9.31605E+000	9.47030E-001	1.15208E+001	4.83480E+001	2.12519E+001	1.74103E+002	5.72122E+000	7.96758E-001	7.04456E-002	4.69269E+002	1.38814E+002	-1.45678E-002	1.74103E+002	-1.84672E+001
6.56652E+001	1.18440E+002	9.26888E+001	2.46489E+002	1.28243E+000	1.33741E+000	1.25900E+003	6.73458E+001	1.00000E+000	8.83200E+003	4.90000E+001	1.41812E+006	1.71514E+000	1.08830E+001	3.61428E-002	3.76922E-002	6.33152E-002	6.78313E-002	3.01246E+005	9.27464E+001	2.46484E+002	6.32334E-002	6.32334E-002	3.15600E+003	4.00000E+000	1.00000E+000	0.00000E+000	1.59332E+001	6.71922E+001	3.66468E+001	1.00000E+002	2.97753E-001	9.64670E-002	0.00000E+000	1.86437E+002	9.24876E+000	7.31332E-001	1.26422E+001	5.03591E+001	2.43754E+001	1.78976E+002	5.84793E+000	7.30534E-001	-2.09847E-002	1.86437E+002	4.00853E+000	1.61248E-002	1.78976E+002	-6.34422E+001
7.04497E+001	8.12594E+001	9.31180E+001	2.46792E+002	7.82957E-001	8.90519E-001	3.55000E+002	8.72367E+001	1.00000E+000	8.83600E+003	1.06000E+002	1.41871E+006	6.97238E-001	9.01440E+000	4.15550E-002	4.72639E-002	9.77927E-002	1.23135E-001	3.01342E+005	9.29631E+001	2.46877E+002	7.17569E-002	7.17569E-002	1.75200E+003	4.00000E+000	2.00000E+000	0.00000E+000	1.83743E+001	6.98455E+001	1.73783E+001	1.00000E+002	2.47571E-001	3.46094E-001	0.00000E+000	1.53556E+002	1.22501E+001	1.03982E+000	8.76991E+000	3.98894E+001	1.64758E+001	1.71920E+002	6.59075E+000	8.69980E-001	-6.42748E-002	1.53556E+002	4.19123E+001	-4.47483E-002	1.71920E+002	2.84714E+001
6.66402E+001	7.22251E+001	9.26865E+001	2.46699E+002	1.34994E+000	1.04972E+000	6.37000E+002	1.07799E+002	1.00000E+000	8.83700E+003	8.20000E+001	1.41884E+006	1.41705E+000	8.49853E+000	5.34865E-002	4.15912E-002	1.46201E-001	9.28349E-002	3.01246E+005	9.27464E+001	2.46484E+002	6.32334E-002	6.32334E-002	3.15600E+003	4.00000E+000	4.00000E+000	0.00000E+000	1.19267E+001	4.13333E+001	1.74871E+001	1.00000E+002	1.72792E-001	3.64503E-001	0.00000E+000	1.70152E+002	1.36541E+001	6.96430E-001	1.26422E+001	5.03591E+001	2.43754E+001	1.79038E+002	5.84793E+000	7.30534E-001	1.25111E-001	4.61397E+002	4.01472E+001	1.61248E-002	1.79038E+002	-6.33177E+001
6.88084E+001	6.44805E+001	9.30006E+001	2.46905E+002	1.12085E+000	1.08139E+000	4.88000E+002	1.23368E+002	1.00000E+000	8.84600E+003	1.17000E+002	1.42011E+006	1.21207E+000	8.02998E+000	5.07384E-002	4.89520E-002	1.41458E-001	1.32429E-001	3.01685E+005	9.28913E+001	2.46791E+002	4.45719E-002	4.45719E-002	3.89700E+003	6.00000E+000	1.00000E+000	0.00000E+000	1.18562E+001	4.65311E+001	1.01721E+001	3.00000E+002	1.59298E-001	5.38339E-001	0.00000E+000	1.51564E+002	9.59275E+000	1.13255E+000	1.21651E+001	5.62903E+001	2.14322E+001	1.68564E+002	4.17853E+000	9.20074E-001	1.79189E-002	1.51564E+002	-9.33584E+001	-4.43462E-003	1.68564E+002	-4.02257E+001
6.40624E+001	7.10579E+001	9.27372E+001	2.46750E+002	1.42894E+000	1.24371E+000	7.78000E+002	1.02506E+002	1.00000E+000	8.84700E+003	9.00000E+001	1.42023E+006	1.77719E+000	8.42959E+000	5.12300E-002	4.45893E-002	1.26906E-001	9.89784E-002	3.01685E+005	9.28913E+001	2.46791E+002	4.45719E-002	4.45719E-002	3.89700E+003	6.00000E+000	2.00000E+000	0.00000E+000	1.13640E+001	4.30102E+001	1.62852E+001	1.00000E+002	1.70664E-001	3.65284E-001	0.00000E+000	1.65949E+002	1.06944E+001	8.04575E-001	1.21651E+001	5.62903E+001	2.14322E+001	1.68508E+002	4.17853E+000	9.20074E-001	6.93049E-002	4.57195E+002	1.28492E+002	-4.43462E-003	1.68508E+002	-4.05565E+001
7.20338E+001	7.38605E+001	9.28621E+001	2.46775E+002	1.10821E+000	1.07834E+000	5.52000E+002	1.15149E+002	1.00000E+000	8.84900E+003	9.30000E+001	1.42051E+006	1.19503E+000	8.59421E+000	4.71685E-002	4.58972E-002	1.23333E-001	1.17347E-001	3.01685E+005	9.28913E+001	2.46791E+002	4.45719E-002	4.45719E-002	3.89700E+003	6.00000E+000	3.00000E+000	0.00000E+000	9.16418E+000	4.30801E+001	2.09250E+001	1.00000E+002	1.79616E-001	4.04489E-001	0.00000E+000	1.79727E+002	1.24521E+001	8.20352E-001	1.21651E+001	5.62903E+001	2.14322E+001	1.68390E+002	4.17853E+000	9.20074E-001	1.36594E-002	1.79727E+002	-5.84672E+001	-4.43462E-003	1.68390E+002	-4.05599E+001
7.24382E+001	1.38329E+002	9.28993E+001	2.46793E+002	1.14552E+000	1.17090E+000	1.15800E+003	2.30170E+002	1.00000E+000	8.85000E+003	5.00000E+001	1.42062E+006	1.34130E+000	1.17614E+001	3.36627E-002	3.44086E-002	7.07212E-002	7.34753E-002	3.01685E+005	9.28913E+001	2.46791E+002	4.45719E-002	4.45719E-002	3.89700E+003	6.00000E+000	4.00000E+000	0.00000E+000	1.51334E+001	8.95073E+001	3.23904E+001	1.00000E+002	3.26288E-001	1.43865E-001	0.00000E+000	1.68491E+002	6.56399E+000	1.07446E+000	1.21651E+001	5.62903E+001	2.14322E+001	1.68380E+002	4.17853E+000	9.20074E-001	-1.09564E-002	1.68491E+002	-2.98797E+001	-4.43462E-003	1.68380E+002	-4.05317E+001
7.25574E+001	7.37521E+001	9.28480E+001	2.46731E+002	8.81589E-001	9.93966E-001	4.05000E+002	1.09810E+002	1.00000E+000	8.85200E+003	1.42000E+002	1.42096E+006	8.76269E-001	8.58791E+000	4.38065E-002	4.93906E-002	1.11990E-001	1.39436E-001	3.01685E+005	9.28913E+001	2.46791E+002	4.45719E-002	4.45719E-002	3.89700E+003	6.00000E+000	5.00000E+000	0.00000E+000	1.22533E+001	4.25620E+001	2.07668E+001	1.00000E+002	1.86783E-001	4.81564E-001	0.00000E+000	1.78197E+002	1.84869E+001	6.45088E-001	1.21651E+001	5.62903E+001	2.14322E+001	1.68370E+002	4.17853E+000	9.20074E-001	-5.99165E-002	1.78197E+002	5.91869E+001	-4.43462E-003	1.68370E+002	-4.06053E+001
7.33147E+001	8.53495E+001	9.28601E+001	2.47028E+002	1.18734E+000	1.25109E+000	7.88000E+002	1.43330E+002	1.00000E+000	8.86000E+003	7.20000E+001	1.42205E+006	1.48547E+000	9.23848E+000	4.22973E-002	4.45682E-002	1.01098E-001	1.11107E-001	3.02048E+005	9.29022E+001	2.46999E+002	5.97789E-002	5.97789E-002	3.76500E+003	6.00000E+000	2.00000E+000	0.00000E+000	1.44320E+001	5.05117E+001	2.05428E+001	1.00000E+002	2.08080E-001	3.55042E-001	0.00000E+000	1.67568E+002	1.18666E+001	7.20478E-001	1.10063E+001	6.65746E+001	2.22616E+001	1.65803E+002	3.45770E+000	1.13121E+000	-2.61424E-002	1.67568E+002	-6.19994E+000	-5.31589E-002	1.65803E+002	3.58832E+001
7.28954E+001	6.97124E+001	9.30340E+001	2.46677E+002	1.02892E+000	1.21755E+000	5.46000E+002	9.33678E+001	1.00000E+000	8.86200E+003	1.04000E+002	1.42235E+006	1.25277E+000	8.34939E+000	4.40339E-002	5.21065E-002	1.08272E-001	1.47283E-001	3.02048E+005	9.29022E+001	2.46999E+002	5.97789E-002	5.97789E-002	3.76500E+003	6.00000E+000	4.00000E+000	0.00000E+000	1.20935E+001	4.01460E+001	1.86769E+001	1.00000E+002	1.74743E-001	4.94514E-001	0.00000E+000	1.74302E+002	1.62698E+001	6.31295E-001	1.10063E+001	6.65746E+001	2.22616E+001	1.65740E+002	3.45770E+000	1.13121E+000	-8.39675E-002	1.74302E+002	9.48372E+001	-5.31589E-002	1.65740E+002	3.58618E+001
7.55455E+001	1.78080E+002	9.28516E+001	2.47107E+002	9.62059E-001	1.00088E+000	1.07600E+003	1.23097E+002	1.00000E+000	8.86300E+003	4.30000E+001	1.42244E+006	9.62907E-001	1.33447E+001	2.93289E-002	3.05124E-002	4.83820E-002	5.14833E-002	3.02048E+005	9.29022E+001	2.46999E+002	5.97789E-002	5.97789E-002	3.76500E+003	6.00000E+000	5.00000E+000	0.00000E+000	1.28612E+001	1.30939E+002	3.79448E+001	1.00000E+002	4.20603E-001	5.59449E-002	0.00000E+000	1.64745E+002	5.10259E+000	1.43389E+000	1.10063E+001	6.65746E+001	2.22616E+001	1.65710E+002	3.45770E+000	1.13121E+000	-1.97773E-002	1.64745E+002	-1.93061E+001	-5.31589E-002	1.65710E+002	3.58066E+001
6.92447E+001	7.08262E+001	9.30673E+001	2.47059E+002	1.04902E+000	1.04959E+000	4.88000E+002	7.80145E+001	1.00000E+000	8.86400E+003	1.19000E+002	1.42264E+006	1.10104E+000	8.41583E+000	4.74867E-002	4.75129E-002	1.09926E-001	1.10037E-001	3.02048E+005	9.29022E+001	2.46999E+002	5.97789E-002	5.97789E-002	3.76500E+003	6.00000E+000	6.00000E+000	0.00000E+000	7.73533E+000	4.87269E+001	1.63943E+001	1.00000E+002	1.72199E-001	3.69486E-001	0.00000E+000	1.66096E+002	9.47431E+000	1.14671E+000	1.10063E+001	6.65746E+001	2.22616E+001	1.65639E+002	3.45770E+000	1.13121E+000	-2.75385E-004	1.66096E+002	-4.93109E+001	-5.31589E-002	1.65639E+002	3.59070E+001
7.08799E+001	6.66850E+001	9.27258E+001	2.46996E+002	1.13032E+000	1.05191E+000	4.96000E+002	1.04742E+002	1.00000E+000	8.89700E+003	1.26000E+002	1.42714E+006	1.18899E+000	8.16609E+000	5.07529E-002	4.72321E-002	1.36377E-001	1.19623E-001	3.03196E+005	9.27608E+001	2.46774E+002	3.67123E-002	3.67123E-002	7.07900E+003	1.10000E+001	1.00000E+000	0.00000E+000	6.50695E+000	3.66667E+001	2.40255E+001	1.00000E+002	1.69348E-001	5.02631E-001	0.00000E+000	1.94475E+002	1.27229E+001	8.47001E-001	1.28995E+001	5.34684E+001	2.76568E+001	1.80298E+002	3.88726E+000	7.33807E-001	3.59319E-002	1.94475E+002	-7.98240E+001	-2.53815E-005	1.80298E+002	-3.58265E+001
6.62888E+001	1.03352E+002	9.29212E+001	2.46907E+002	1.12907E+000	1.29055E+000	9.34000E+002	8.89556E+001	1.00000E+000	8.89900E+003	7.50000E+001	1.42739E+006	1.45712E+000	1.01662E+001	3.69443E-002	4.22282E-002	7.58047E-002	9.58047E-002	3.03196E+005	9.27608E+001	2.46774E+002	3.67123E-002	3.67123E-002	7.07900E+003	1.10000E+001	2.00000E+000	0.00000E+000	1.51308E+001	5.47031E+001	3.50868E+001	1.00000E+002	2.65497E-001	1.57167E-001	0.00000E+000	1.94969E+002	1.23038E+001	6.38261E-001	1.28995E+001	5.34684E+001	2.76568E+001	1.80158E+002	3.88726E+000	7.33807E-001	-6.67389E-002	1.94969E+002	8.72184E+001	-2.53815E-005	1.80158E+002	-3.58255E+001
6.63364E+001	6.18819E+001	9.28124E+001	2.46879E+002	7.83830E-001	1.07406E+000	3.26000E+002	7.02080E+001	1.00000E+000	8.90000E+003	5.50000E+002	1.42760E+006	8.41882E-001	7.86650E+000	4.34123E-002	5.94868E-002	7.55787E-002	1.27225E-001	3.03196E+005	9.27608E+001	2.46774E+002	3.67123E-002	3.67123E-002	7.07900E+003	1.10000E+001	3.00000E+000	0.00000E+000	1.15122E+001	4.52738E+001	8.92603E+000	3.00000E+002	1.51783E-001	2.15012E-001	0.00000E+000	1.47130E+002	1.11750E+001	1.18948E+000	1.28995E+001	5.34684E+001	2.76568E+001	1.80146E+002	3.88726E+000	7.33807E-001	-1.56216E-001	-1.44115E+002	-1.02390E+002	-2.53815E-005	1.80146E+002	-3.59403E+001
6.94175E+001	6.95262E+001	9.28600E+001	2.47019E+002	1.08496E+000	1.19964E+000	5.65000E+002	8.56681E+001	1.00000E+000	8.90200E+003	1.26000E+002	1.42784E+006	1.30156E+000	8.33823E+000	4.56448E-002	5.04691E-002	8.94761E-002	1.06274E-001	3.03196E+005	9.27608E+001	2.46774E+002	3.67123E-002	3.67123E-002	7.07900E+003	1.10000E+001	4.00000E+000	0.00000E+000	8.66877E+000	4.24291E+001	1.89404E+001	1.00000E+002	1.70495E-001	2.45198E-001	0.00000E+000	1.72926E+002	1.15517E+001	8.74059E-001	1.28995E+001	5.34684E+001	2.76568E+001	1.80076E+002	3.88726E+000	7.33807E-001	-5.01935E-002	1.72926E+002	3.81770E+001	-2.53815E-005	1.80076E+002	-3.59260E+001
7.10288E+001	1.01931E+002	9.28369E+001	2.46732E+002	1.09514E+000	1.03456E+000	7.24000E+002	9.33249E+001	1.00000E+000	8.90300E+003	8.50000E+001	1.42795E+006	1.13299E+000	1.00961E+001	4.07006E-002	3.84491E-002	8.67281E-002	7.86077E-002	3.03196E+005	9.27608E+001	2.46774E+002	3.67123E-002	3.67123E-002	7.07900E+003	1.10000E+001	5.00000E+000	0.00000E+000	1.85160E+001	5.94396E+001	2.85622E+001	1.00000E+002	2.63387E-001	1.75786E-001	0.00000E+000	1.73695E+002	1.48981E+001	5.98704E-001	1.28995E+001	5.34684E+001	2.76568E+001	1.80063E+002	3.88726E+000	7.33807E-001	2.84460E-002	1.73695E+002	-8.84589E+001	-2.53815E-005	1.80063E+002	-3.60471E+001
7.66311E+001	1.08570E+002	9.27354E+001	2.46655E+002	1.18872E+000	9.92314E-001	8.02000E+002	9.69649E+001	1.00000E+000	8.90400E+003	7.40000E+001	1.42809E+006	1.17959E+000	1.04197E+001	4.19753E-002	3.50398E-002	1.09346E-001	7.90290E-002	3.03196E+005	9.27608E+001	2.46774E+002	3.67123E-002	3.67123E-002	7.07900E+003	1.10000E+001	6.00000E+000	0.00000E+000	1.31964E+001	5.98161E+001	3.47703E+001	1.00000E+002	2.69228E-001	2.22548E-001	0.00000E+000	1.87397E+002	1.11721E+001	7.58556E-001	1.28995E+001	5.34684E+001	2.76568E+001	1.80060E+002	3.88726E+000	7.33807E-001	9.00529E-002	4.78642E+002	1.15816E+002	-2.53815E-005	1.80060E+002	-3.61619E+001
7.54544E+001	1.09150E+002	9.28612E+001	2.46725E+002	1.01512E+000	8.89072E-001	6.18000E+002	1.29816E+002	1.00000E+000	8.90500E+003	8.40000E+001	1.42823E+006	9.02516E-001	1.04475E+001	4.08342E-002	3.57637E-002	1.01758E-001	8.03549E-002	3.03196E+005	9.27608E+001	2.46774E+002	3.67123E-002	3.67123E-002	7.07900E+003	1.10000E+001	7.00000E+000	0.00000E+000	1.59585E+001	6.41084E+001	3.08166E+001	1.00000E+002	2.72794E-001	2.29155E-001	0.00000E+000	1.75534E+002	1.30869E+001	7.37702E-001	1.28995E+001	5.34684E+001	2.76568E+001	1.80021E+002	3.88726E+000	7.33807E-001	6.61961E-002	4.66779E+002	1.43260E+002	-2.53815E-005	1.80021E+002	-3.60699E+001
7.19463E+001	8.51398E+001	9.26488E+001	2.46524E+002	8.34975E-001	1.23577E+000	5.49000E+002	8.04216E+001	1.00000E+000	8.90600E+003	1.06000E+002	1.42839E+006	1.03184E+000	9.22712E+000	3.56359E-002	5.27413E-002	6.76644E-002	1.33855E-001	3.03196E+005	9.27608E+001	2.46774E+002	3.67123E-002	3.67123E-002	7.07900E+003	1.10000E+001	8.00000E+000	0.00000E+000	1.05964E+001	5.47567E+001	2.07765E+001	1.00000E+002	2.06496E-001	2.34674E-001	0.00000E+000	1.66437E+002	1.04401E+001	9.81116E-001	1.28995E+001	5.34684E+001	2.76568E+001	1.80066E+002	3.88726E+000	7.33807E-001	-1.93550E-001	-1.24808E+002	-1.81276E+001	-2.53815E-005	1.80066E+002	-3.62701E+001
7.06099E+001	7.33728E+001	9.27904E+001	2.46378E+002	1.28574E+000	1.19357E+000	7.01000E+002	1.09599E+002	1.00000E+000	8.90700E+003	1.18000E+002	1.42854E+006	1.53462E+000	8.56579E+000	4.85618E-002	4.50805E-002	1.14888E-001	1.00645E-001	3.03483E+005	9.27955E+001	2.46383E+002	3.79827E-002	3.79827E-002	2.53800E+003	3.00000E+000	1.00000E+000	0.00000E+000	6.93166E+000	4.12868E+001	2.42877E+001	1.00000E+002	1.80622E-001	3.30169E-001	0.00000E+000	1.87875E+002	1.03121E+001	8.79037E-001	1.35782E+001	5.70248E+001	2.68873E+001	1.74783E+002	6.18876E+000	7.69772E-001	3.71768E-002	1.87875E+002	-8.85770E+001	4.44514E-002	1.74783E+002	-1.13477E+002
7.49555E+001	1.15890E+002	9.28146E+001	2.46394E+002	1.24765E+000	1.12639E+000	1.01600E+003	1.01458E+002	1.00000E+000	8.90800E+003	6.40000E+001	1.42865E+006	1.40534E+000	1.07652E+001	3.91423E-002	3.53380E-002	7.21901E-002	6.10596E-002	3.03483E+005	9.27955E+001	2.46383E+002	3.79827E-002	3.79827E-002	2.53800E+003	3.00000E+000	2.00000E+000	0.00000E+000	1.88047E+001	6.97231E+001	3.08577E+001	1.00000E+002	2.92169E-001	9.30375E-002	0.00000E+000	1.70271E+002	1.04548E+001	7.20189E-001	1.35782E+001	5.70248E+001	2.68873E+001	1.74756E+002	6.18876E+000	7.69772E-001	5.10784E-002	1.70271E+002	-1.28737E+002	4.44514E-002	1.74756E+002	-1.13478E+002
7.06995E+001	9.56101E+001	9.26198E+001	2.46710E+002	1.23150E+000	1.35447E+000	9.88000E+002	1.31299E+002	1.00000E+000	8.90900E+003	7.40000E+001	1.42879E+006	1.66803E+000	9.77804E+000	3.91792E-002	4.30916E-002	7.86646E-002	9.27963E-002	3.03196E+005	9.27608E+001	2.46774E+002	3.67123E-002	3.67123E-002	7.07900E+003	1.10000E+001	9.00000E+000	0.00000E+000	1.60118E+001	5.62448E+001	3.08747E+001	1.00000E+002	2.57428E-001	1.58372E-001	0.00000E+000	1.83487E+002	1.22009E+001	6.25808E-001	1.28995E+001	5.34684E+001	2.76568E+001	1.79986E+002	3.88726E+000	7.33807E-001	-4.75553E-002	1.83487E+002	4.41452E+001	-2.53815E-005	1.79986E+002	-3.63182E+001
7.61498E+001	9.05243E+001	9.27762E+001	2.46373E+002	1.25887E+000	1.15561E+000	8.21000E+002	5.89148E+001	1.00000E+000	8.91000E+003	7.50000E+001	1.42893E+006	1.45475E+000	9.51443E+000	4.39347E-002	4.03310E-002	9.05370E-002	7.82117E-002	3.03483E+005	9.27955E+001	2.46383E+002	3.79827E-002	3.79827E-002	2.53800E+003	3.00000E+000	3.00000E+000	0.00000E+000	1.27854E+001	5.47482E+001	2.41934E+001	1.00000E+002	2.23713E-001	1.44837E-001	0.00000E+000	1.71443E+002	1.03919E+001	8.06015E-001	1.35782E+001	5.70248E+001	2.68873E+001	1.74692E+002	6.18876E+000	7.69772E-001	4.27659E-002	1.71443E+002	-1.14093E+002	4.44514E-002	1.74692E+002	-1.13582E+002
7.28047E+001	9.32001E+001	9.26450E+001	2.46786E+002	1.33967E+000	8.79618E-001	6.84000E+002	7.22312E+001	1.00000E+000	8.91100E+003	8.50000E+001	1.42908E+006	1.17840E+000	9.65402E+000	5.12237E-002	3.36330E-002	1.10958E-001	5.53014E-002	3.03196E+005	9.27608E+001	2.46774E+002	3.67123E-002	3.67123E-002	7.07900E+003	1.10000E+001	1.00000E+001	0.00000E+000	9.84481E+000	5.69320E+001	3.06811E+001	1.00000E+002	2.40779E-001	1.34678E-001	0.00000E+000	1.82888E+002	1.03550E+001	8.86201E-001	1.28995E+001	5.34684E+001	2.76568E+001	1.79925E+002	3.88726E+000	7.33807E-001	2.07299E-001	4.74133E+002	-8.97907E+001	-2.53815E-005	1.79925E+002	-3.63336E+001
8.78779E+001	1.04051E+002	9.27656E+001	2.46686E+002	1.06876E+000	1.05453E+000	7.35000E+002	1.91570E+002	1.00000E+000	8.92200E+003	7.20000E+001	1.43066E+006	1.12704E+000	1.02005E+001	3.94219E-002	3.88969E-002	1.13999E-001	1.11196E-001	3.03888E+005	9.28078E+001	2.46750E+002	5.20854E-002	5.20854E-002	5.21000E+003	8.00000E+000	1.00000E+000	0.00000E+000	1.49837E+001	6.19442E+001	3.68469E+001	1.00000E+002	2.85241E-001	3.82015E-001	0.00000E+000	1.88691E+002	1.24784E+001	7.09426E-001	1.42369E+001	4.95998E+001	2.82519E+001	1.85905E+002	5.39232E+000	6.16618E-001	6.70315E-003	1.88691E+002	-3.83688E+001	1.46684E-002	1.85905E+002	-5.40309E+001
7.05446E+001	1.21893E+002	9.27384E+001	2.46573E+002	1.32902E+000	1.27876E+000	1.28400E+003	9.90560E+001	1.00000E+000	8.92300E+003	5.50000E+001	1.43079E+006	1.69950E+000	1.10405E+001	3.70893E-002	3.56868E-002	8.29315E-002	7.74704E-002	3.03888E+005	9.28078E+001	2.46750E+002	5.20854E-002	5.20854E-002	5.21000E+003	8.00000E+000	2.00000E+000	0.00000E+000	1.98063E+001	6.52916E+001	3.72709E+001	1.00000E+002	3.06902E-001	1.85565E-001	0.00000E+000	1.86103E+002	1.14947E+001	5.82681E-001	1.42369E+001	4.95998E+001	2.82519E+001	1.85900E+002	5.39232E+000	6.16618E-001	1.92711E-002	1.86103E+002	-6.13347E+001	1.46684E-002	1.85900E+002	-5.40945E+001
7.60506E+001	1.17025E+002	9.28359E+001	2.46714E+002	9.56904E-001	1.09950E+000	7.72000E+002	1.35961E+002	1.00000E+000	8.93100E+003	7.50000E+001	1.43195E+006	1.05212E+000	1.08178E+001	3.44397E-002	3.95720E-002	6.85118E-002	8.70803E-002	3.03888E+005	9.28078E+001	2.46750E+002	5.20854E-002	5.20854E-002	5.21000E+003	8.00000E+000	8.00000E+000	0.00000E+000	1.83246E+001	6.95173E+001	3.16452E+001	1.00000E+002	2.92953E-001	1.68018E-001	0.00000E+000	1.71383E+002	1.19439E+001	7.23199E-001	1.42369E+001	4.95998E+001	2.82519E+001	1.85571E+002	5.39232E+000	6.16618E-001	-6.93440E-002	1.71383E+002	6.77612E+001	1.46684E-002	1.85571E+002	-5.42957E+001
7.88922E+001	1.11465E+002	9.27934E+001	2.46730E+002	1.09530E+000	1.09852E+000	8.40000E+002	1.28057E+002	1.00000E+000	8.94300E+003	7.20000E+001	1.43365E+006	1.20321E+000	1.05577E+001	3.77916E-002	3.79024E-002	1.01829E-001	1.02379E-001	3.04501E+005	9.27934E+001	2.46730E+002	1.01829E-001	1.02379E-001	8.40000E+002	1.00000E+000	1.00000E+000	0.00000E+000	1.41173E+001	6.80507E+001	3.41969E+001	1.00000E+002	2.86416E-001	2.90072E-001	0.00000E+000	1.78140E+002	1.00749E+001	8.21924E-001	1.41173E+001	6.80507E+001	3.41969E+001	1.78140E+002	1.00749E+001	8.21924E-001	-1.46356E-003	1.78140E+002	-3.56844E+001	-1.46356E-003	1.78140E+002	-3.56844E+001
7.31434E+001	7.60448E+001	9.32452E+001	2.46715E+002	7.12293E-001	9.55323E-001	3.25000E+002	8.61719E+001	1.00000E+000	8.95100E+003	1.40000E+002	1.43483E+006	6.80470E-001	8.72037E+000	3.95109E-002	5.29918E-002	8.02789E-002	1.33809E-001	3.04741E+005	9.32452E+001	2.46715E+002	8.02789E-002	1.33809E-001	3.25000E+002	1.00000E+000	1.00000E+000	0.00000E+000	1.09908E+001	6.29586E+001	1.22010E+001	1.00000E+002	1.96232E-001	2.89822E-001	0.00000E+000	1.51112E+002	9.30887E+000	1.43012E+000	1.09908E+001	6.29586E+001	1.22010E+001	1.51112E+002	9.30887E+000	1.43012E+000	-1.45735E-001	-1.40134E+002	-1.16039E+002	-1.45735E-001	-1.40134E+002	-1.16039E+002
7.48651E+001	6.72193E+001	9.28414E+001	2.47041E+002	1.00589E+000	1.28657E+000	5.42000E+002	5.52080E+001	1.00000E+000	8.95700E+003	1.17000E+002	1.43569E+006	1.29414E+000	8.19874E+000	4.32066E-002	5.52628E-002	9.14130E-002	1.41599E-001	3.04775E+005	9.27743E+001	2.47106E+002	4.60516E-002	4.60516E-002	4.57900E+003	8.00000E+000	4.00000E+000	0.00000E+000	1.46949E+001	3.35004E+001	2.14780E+001	1.00000E+002	1.77874E-001	3.19218E-001	0.00000E+000	2.00841E+002	2.96327E+001	3.47889E-001	1.08932E+001	4.49880E+001	2.07340E+001	1.72902E+002	4.61434E+000	7.68628E-001	-1.22436E-001	-9.04048E+001	-1.05995E+002	-5.64082E-002	1.72902E+002	4.82618E+001
7.00334E+001	7.80610E+001	9.25531E+001	2.47018E+002	1.18408E+000	1.07370E+000	6.21000E+002	8.45521E+001	1.00000E+000	8.95800E+003	9.70000E+001	1.43582E+006	1.27135E+000	8.83521E+000	4.75156E-002	4.30860E-002	8.06722E-002	6.92130E-002	3.04775E+005	9.27743E+001	2.47105E+002	4.60516E-002	4.60516E-002	4.57900E+003	8.00000E+000	5.00000E+000	0.00000E+000	9.80755E+000	4.68148E+001	2.62268E+001	1.00000E+002	2.06051E-001	1.10689E-001	0.00000E+000	1.84583E+002	1.21962E+001	7.89658E-001	1.08932E+001	4.49880E+001	2.07340E+001	1.72894E+002	4.61434E+000	7.68628E-001	4.88909E-002	1.84583E+002	-1.10900E+002	-5.64082E-002	1.72894E+002	4.79985E+001
7.54893E+001	8.81012E+001	9.27763E+001	2.47042E+002	9.21663E-001	1.13658E+000	5.78000E+002	1.29561E+002	1.00000E+000	8.96000E+003	9.30000E+001	1.43612E+006	1.04755E+000	9.38623E+000	3.83361E-002	4.72756E-002	9.62913E-002	1.41554E-001	3.04775E+005	9.27743E+001	2.47105E+002	4.60516E-002	4.60516E-002	4.57900E+003	8.00000E+000	7.00000E+000	0.00000E+000	7.79980E+000	5.72170E+001	2.23120E+001	1.00000E+002	2.08491E-001	3.97783E-001	0.00000E+000	1.68888E+002	8.86177E+000	1.12649E+000	1.08932E+001	4.49880E+001	2.07340E+001	1.72883E+002	4.61434E+000	7.68628E-001	-1.04418E-001	1.68888E+002	1.23137E+002	-5.64082E-002	1.72883E+002	4.81876E+001
7.94429E+001	1.20569E+002	9.28385E+001	2.47184E+002	8.90321E-001	1.01984E+000	6.87000E+002	1.83766E+002	1.00000E+000	8.96200E+003	6.70000E+001	1.43641E+006	9.07986E-001	1.09804E+001	3.39679E-002	3.89094E-002	1.03773E-001	1.34032E-001	3.04775E+005	9.27743E+001	2.47105E+002	4.60516E-002	4.60516E-002	4.57900E+003	8.00000E+000	8.00000E+000	0.00000E+000	2.16490E+001	7.08846E+001	2.71583E+001	1.00000E+002	2.90538E-001	4.42283E-001	0.00000E+000	1.60607E+002	1.29789E+001	7.05495E-001	1.08932E+001	4.49880E+001	2.07340E+001	1.72872E+002	4.61434E+000	7.68628E-001	-6.78054E-002	1.60607E+002	5.46142E+001	-5.64082E-002	1.72872E+002	4.82741E+001
7.53890E+001	1.17726E+002	9.28221E+001	2.46714E+002	1.02829E+000	1.25320E+000	9.47000E+002	1.42279E+002	1.00000E+000	8.96500E+003	6.10000E+001	1.43682E+006	1.28865E+000	1.08501E+001	3.34150E-002	4.07235E-002	7.57986E-002	1.08336E-001	3.05120E+005	9.28764E+001	2.46655E+002	6.39204E-002	6.39204E-002	1.72600E+003	3.00000E+000	2.00000E+000	0.00000E+000	1.29664E+001	8.05127E+001	3.39182E+001	1.00000E+002	3.07156E-001	2.30897E-001	0.00000E+000	1.71189E+002	7.68334E+000	1.01505E+000	1.06782E+001	6.66870E+001	2.61182E+001	1.68410E+002	5.47203E+000	1.05570E+000	-9.85788E-002	1.71189E+002	1.15684E+002	-3.17668E-002	1.68410E+002	3.62242E+000
7.29442E+001	6.04230E+001	9.27501E+001	2.46713E+002	8.12798E-001	9.03864E-001	2.78000E+002	8.93141E+001	1.00000E+000	8.96600E+003	2.39000E+002	1.43704E+006	7.34659E-001	7.77322E+000	4.87484E-002	5.42102E-002	1.06099E-001	1.27735E-001	3.05120E+005	9.28764E+001	2.46655E+002	6.39204E-002	6.39204E-002	1.72600E+003	3.00000E+000	3.00000E+000	0.00000E+000	6.79092E+000	4.02948E+001	1.08952E+001	3.00000E+002	1.34896E-001	3.70078E-001	0.00000E+000	1.57426E+002	1.15075E+001	1.25085E+000	1.06782E+001	6.66870E+001	2.61182E+001	1.68423E+002	5.47203E+000	1.05570E+000	-5.30486E-002	1.57426E+002	2.71347E+001	-3.17668E-002	1.68423E+002	3.57304E+000
7.50092E+001	1.32938E+002	9.28465E+001	2.47024E+002	1.13854E+000	9.57487E-001	9.08000E+002	1.52895E+002	1.00000E+000	8.97100E+003	6.00000E+001	1.43768E+006	1.09013E+000	1.15299E+001	3.77837E-002	3.17753E-002	9.41357E-002	6.91575E-002	3.05330E+005	9.28465E+001	2.47024E+002	9.41357E-002	6.91575E-002	9.08000E+002	1.00000E+000	1.00000E+000	0.00000E+000	1.12699E+001	8.31186E+001	4.56599E+001	1.00000E+002	3.45580E-001	1.70424E-001	0.00000E+000	1.83690E+002	8.16698E+000	9.75229E-001	1.12699E+001	8.31186E+001	4.56599E+001	1.83690E+002	8.16698E+000	9.75229E-001	8.63774E-002	4.74935E+002	1.18380E+002	8.63774E-002	4.74935E+002	1.18380E+002
6.97796E+001	6.13042E+001	9.28440E+001	2.46713E+002	1.19705E+000	1.10893E+000	5.08000E+002	7.30637E+001	1.00000E+000	8.97800E+003	1.16000E+002	1.43868E+006	1.32745E+000	7.82970E+000	5.31105E-002	4.92009E-002	1.02931E-001	9.06206E-002	3.05537E+005	9.28067E+001	2.46594E+002	9.01525E-002	9.01525E-002	9.03000E+002	2.00000E+000	1.00000E+000	0.00000E+000	1.03266E+001	3.26335E+001	1.77248E+001	1.00000E+002	1.51673E-001	2.24209E-001	0.00000E+000	1.82221E+002	1.89865E+001	5.60836E-001	7.38562E+000	3.23076E+001	2.01165E+001	1.91574E+002	1.08490E+001	7.36171E-001	3.82123E-002	1.82221E+002	-9.57619E+001	4.52587E-002	1.91574E+002	-9.78479E+001
8.16608E+001	1.68598E+002	9.32038E+001	2.46600E+002	1.25620E+000	1.27448E+000	1.67700E+003	2.68829E+002	1.00000E+000	9.02500E+003	5.40000E+001	1.44518E+006	1.60101E+000	1.29845E+001	3.06756E-002	3.11220E-002	6.87164E-002	7.05046E-002	3.06919E+005	9.31782E+001	2.46611E+002	4.96946E-002	4.96946E-002	4.86600E+003	3.00000E+000	1.00000E+000	0.00000E+000	2.37242E+001	9.87056E+001	4.35272E+001	1.00000E+002	4.04937E-001	1.45820E-001	0.00000E+000	1.71998E+002	7.41434E+000	7.90446E-001	2.43889E+001	8.73415E+001	4.69461E+001	1.82931E+002	5.36867E+000	6.40854E-001	-7.22424E-003	1.71998E+002	-3.22023E+001	2.81217E-002	1.82931E+002	-7.84218E+001
8.00507E+001	1.58733E+002	9.30975E+001	2.46727E+002	1.40776E+000	1.26430E+000	1.73800E+003	1.47696E+002	1.00000E+000	9.02600E+003	5.40000E+001	1.44534E+006	1.77984E+000	1.25989E+001	3.37680E-002	3.03268E-002	8.61272E-002	7.08847E-002	3.06919E+005	9.31782E+001	2.46611E+002	4.96946E-002	4.96946E-002	4.86600E+003	3.00000E+000	2.00000E+000	0.00000E+000	2.32507E+001	9.20146E+001	4.78021E+001	1.00000E+002	4.04075E-001	1.07431E-001	0.00000E+000	1.81055E+002	8.14644E+000	7.06673E-001	2.43889E+001	8.73415E+001	4.69461E+001	1.82998E+002	5.36867E+000	6.40854E-001	5.36891E-002	1.81055E+002	-1.21856E+002	2.81217E-002	1.82998E+002	-7.84076E+001
7.21615E+001	1.46104E+002	9.32452E+001	2.46485E+002	1.31154E+000	1.21883E+000	1.45100E+003	1.98640E+002	1.00000E+000	9.02700E+003	5.70000E+001	1.44549E+006	1.59854E+000	1.20873E+001	3.44308E-002	3.19969E-002	8.81950E-002	7.71967E-002	3.06919E+005	9.31782E+001	2.46611E+002	4.96946E-002	4.96946E-002	4.86600E+003	3.00000E+000	3.00000E+000	0.00000E+000	2.65206E+001	6.86100E+001	4.98720E+001	1.00000E+002	3.73254E-001	1.96767E-001	0.00000E+000	2.10760E+002	1.31414E+001	4.79442E-001	2.43889E+001	8.73415E+001	4.69461E+001	1.83031E+002	5.36867E+000	6.40854E-001	3.66387E-002	2.10760E+002	-6.43941E+001	2.81217E-002	1.83031E+002	-7.83212E+001
8.69527E+001	1.97576E+002	9.31441E+001	2.46639E+002	1.39617E+000	1.21422E+000	2.06900E+003	4.33922E+002	1.00000E+000	9.03300E+003	4.50000E+001	1.44629E+006	1.69525E+000	1.40562E+001	3.06943E-002	2.66941E-002	7.95435E-002	6.17550E-002	3.07141E+005	9.31441E+001	2.46639E+002	7.95435E-002	6.17550E-002	2.06900E+003	1.00000E+000	1.00000E+000	0.00000E+000	2.65329E+001	1.16782E+002	5.36470E+001	1.00000E+002	4.81716E-001	1.03769E-001	0.00000E+000	1.74735E+002	6.54890E+000	8.05680E-001	2.65329E+001	1.16782E+002	5.36470E+001	1.74735E+002	6.54890E+000	8.05680E-001	6.97024E-002	4.65980E+002	1.36944E+002	6.97024E-002	4.65980E+002	1.36944E+002
7.67480E+001	2.00177E+002	9.28824E+001	2.46757E+002	1.04133E+000	1.04496E+000	1.36600E+003	1.01658E+002	1.00000E+000	9.03700E+003	4.60000E+001	1.44685E+006	1.08814E+000	1.41484E+001	2.81748E-002	2.82732E-002	5.05127E-002	5.08016E-002	3.07260E+005	9.28384E+001	2.46749E+002	9.67421E-003	9.67421E-003	7.42460E+004	3.50000E+001	1.00000E+000	0.00000E+000	2.59950E+001	1.30705E+002	4.17072E+001	1.00000E+002	4.69360E-001	5.82329E-002	0.00000E+000	1.61633E+002	6.10294E+000	1.06401E+000	3.75316E+001	1.80876E+002	7.64110E+001	1.71431E+002	9.88927E-001	8.90657E-001	-1.74247E-003	1.61633E+002	-5.16559E+001	-7.97189E-003	1.71431E+002	-3.17898E+001
7.82779E+001	2.22532E+002	9.28488E+001	2.46803E+002	1.03067E+000	1.07946E+000	1.55200E+003	1.14608E+002	1.00000E+000	9.03800E+003	4.50000E+001	1.44697E+006	1.11256E+000	1.49175E+001	2.61621E-002	2.74006E-002	4.90833E-002	5.30454E-002	3.07260E+005	9.28384E+001	2.46749E+002	9.67421E-003	9.67421E-003	7.42460E+004	3.50000E+001	2.00000E+000	0.00000E+000	2.09202E+001	1.41480E+002	6.01061E+001	1.00000E+002	5.36117E-001	5.30270E-002	0.00000E+000	1.73466E+002	5.81636E+000	1.04740E+000	3.75316E+001	1.80876E+002	7.64110E+001	1.71449E+002	9.88927E-001	8.90657E-001	-2.31226E-002	1.73466E+002	-5.26855E+000	-7.97189E-003	1.71449E+002	-3.17860E+001
7.76779E+001	2.90898E+002	9.28305E+001	2.46853E+002	1.10776E+000	1.11947E+000	2.25700E+003	1.38449E+002	1.00000E+000	9.03900E+003	3.20000E+001	1.44711E+006	1.24010E+000	1.70557E+001	2.33173E-002	2.35639E-002	4.36519E-002	4.44276E-002	3.07260E+005	9.28384E+001	2.46749E+002	9.67421E-003	9.67421E-003	7.42460E+004	3.50000E+001	3.00000E+000	0.00000E+000	3.97660E+001	1.61435E+002	8.59643E+001	1.00000E+002	7.12824E-001	4.08554E-002	0.00000E+000	1.82943E+002	7.06154E+000	7.15395E-001	3.75316E+001	1.80876E+002	7.64110E+001	1.71420E+002	9.88927E-001	8.90657E-001	-5.25843E-003	1.82943E+002	-2.46786E+001	-7.97189E-003	1.71420E+002	-3.18162E+001
8.08000E+001	2.71247E+002	9.27839E+001	2.46730E+002	1.03938E+000	1.15099E+000	2.03200E+003	1.75442E+002	1.00000E+000	9.04000E+003	3.40000E+001	1.44724E+006	1.19632E+000	1.64696E+001	2.30576E-002	2.55335E-002	4.10222E-002	4.85823E-002	3.07260E+005	9.28384E+001	2.46749E+002	9.67421E-003	9.67421E-003	7.42460E+004	3.50000E+001	4.00000E+000	0.00000E+000	3.14905E+001	1.62983E+002	7.72752E+001	1.00000E+002	6.64449E-001	3.80687E-002	0.00000E+000	1.77277E+002	6.06669E+000	8.77603E-001	3.75316E+001	1.80876E+002	7.64110E+001	1.71448E+002	9.88927E-001	8.90657E-001	-5.09535E-002	1.77277E+002	4.36097E+001	-7.97189E-003	1.71448E+002	-3.18662E+001
7.06712E+001	2.68875E+002	9.27466E+001	2.46671E+002	1.15791E+000	1.17620E+000	2.28900E+003	1.69574E+002	1.00000E+000	9.04100E+003	3.10000E+001	1.44737E+006	1.36193E+000	1.63974E+001	2.42021E-002	2.45843E-002	4.03574E-002	4.13787E-002	3.07260E+005	9.28384E+001	2.46749E+002	9.67421E-003	9.67421E-003	7.42460E+004	3.50000E+001	5.00000E+000	0.00000E+000	3.12302E+001	1.68962E+002	6.51031E+001	1.00000E+002	6.36260E-001	3.07262E-002	0.00000E+000	1.68508E+002	5.03508E+000	9.96281E-001	3.75316E+001	1.80876E+002	7.64110E+001	1.71446E+002	9.88927E-001	8.90657E-001	-7.83486E-003	1.68508E+002	-3.50779E+001	-7.97189E-003	1.71446E+002	-3.19179E+001
7.97491E+001	2.81662E+002	9.28540E+001	2.46787E+002	1.08252E+000	1.11417E+000	2.12700E+003	2.22813E+002	1.00000E+000	9.04200E+003	3.10000E+001	1.44753E+006	1.20610E+000	1.67828E+001	2.34720E-002	2.41583E-002	4.22926E-002	4.43544E-002	3.07260E+005	9.28383E+001	2.46749E+002	9.67421E-003	9.67421E-003	7.42460E+004	3.50000E+001	6.00000E+000	0.00000E+000	2.58502E+001	1.80703E+002	7.76302E+001	1.00000E+002	6.85080E-001	3.87578E-002	0.00000E+000	1.74004E+002	4.93124E+000	1.05529E+000	3.75316E+001	1.80876E+002	7.64110E+001	1.71419E+002	9.88927E-001	8.90657E-001	-1.44080E-002	1.74004E+002	-1.88272E+001	-7.97189E-003	1.71419E+002	-3.18164E+001
8.00548E+001	2.82744E+002	9.27846E+001	2.46659E+002	1.05384E+000	1.07381E+000	2.00600E+003	1.41660E+002	1.00000E+000	9.04300E+003	3.40000E+001	1.44767E+006	1.13163E+000	1.68150E+001	2.35293E-002	2.39752E-002	3.75546E-002	3.86624E-002	3.07260E+005	9.28383E+001	2.46749E+002	9.67421E-003	9.67421E-003	7.42460E+004	3.50000E+001	7.00000E+000	0.00000E+000	4.43232E+001	1.62093E+002	7.71670E+001	1.00000E+002	6.98519E-001	2.47583E-002	0.00000E+000	1.75490E+002	7.82397E+000	6.84886E-001	3.75316E+001	1.80876E+002	7.64110E+001	1.71441E+002	9.88927E-001	8.90657E-001	-9.38574E-003	1.75490E+002	-2.55594E+001	-7.97189E-003	1.71441E+002	-3.18945E+001
7.52280E+001	2.33888E+002	9.28429E+001	2.46775E+002	1.02927E+000	1.05216E+000	1.58800E+003	1.41521E+002	1.00000E+000	9.04400E+003	4.50000E+001	1.44782E+006	1.08296E+000	1.52934E+001	2.58289E-002	2.64033E-002	5.50341E-002	5.71896E-002	3.07260E+005	9.28383E+001	2.46749E+002	9.67421E-003	9.67421E-003	7.42460E+004	3.50000E+001	8.00000E+000	0.00000E+000	1.97218E+001	1.56789E+002	5.64813E+001	1.00000E+002	5.51580E-001	7.52759E-002	0.00000E+000	1.68337E+002	5.00028E+000	1.20446E+000	3.75316E+001	1.80876E+002	7.64110E+001	1.71462E+002	9.88927E-001	8.90657E-001	-1.09977E-002	1.68337E+002	-3.00214E+001	-7.97189E-003	1.71462E+002	-3.17871E+001
7.60450E+001	2.50113E+002	9.29393E+001	2.46755E+002	1.08473E+000	1.12125E+000	1.90400E+003	1.69531E+002	1.00000E+000	9.04500E+003	4.20000E+001	1.44796E+006	1.21625E+000	1.58150E+001	2.48593E-002	2.56961E-002	4.81601E-002	5.09479E-002	3.07260E+005	9.28383E+001	2.46749E+002	9.67421E-003	9.67421E-003	7.42460E+004	3.50000E+001	9.00000E+000	0.00000E+000	4.13150E+001	1.48746E+002	6.03272E+001	1.00000E+002	6.08871E-001	4.34719E-002	0.00000E+000	1.66617E+002	7.43487E+000	7.39783E-001	3.75316E+001	1.80876E+002	7.64110E+001	1.71455E+002	9.88927E-001	8.90657E-001	-1.65520E-002	1.66617E+002	-2.26838E+001	-7.97189E-003	1.71455E+002	-3.17171E+001
7.54647E+001	2.51799E+002	9.28380E+001	2.46787E+002	1.09722E+000	1.12018E+000	1.93700E+003	9.60036E+001	1.00000E+000	9.04600E+003	3.90000E+001	1.44810E+006	1.22909E+000	1.58682E+001	2.49304E-002	2.54522E-002	4.25281E-002	4.39695E-002	3.07260E+005	9.28383E+001	2.46749E+002	9.67421E-003	9.67421E-003	7.42460E+004	3.50000E+001	1.00000E+001	0.00000E+000	2.44104E+001	1.54339E+002	7.03992E+001	1.00000E+002	6.04961E-001	3.23659E-002	0.00000E+000	1.76213E+002	5.53533E+000	9.85151E-001	3.75316E+001	1.80876E+002	7.64110E+001	1.71456E+002	9.88927E-001	8.90657E-001	-1.03561E-002	1.76213E+002	-2.31832E+001	-7.97189E-003	1.71456E+002	-3.17933E+001
7.85305E+001	3.05114E+002	9.27865E+001	2.46685E+002	1.04242E+000	1.16791E+000	2.32600E+003	1.55436E+002	1.00000E+000	9.04700E+003	3.20000E+001	1.44823E+006	1.21745E+000	1.74675E+001	2.16141E-002	2.42161E-002	4.29369E-002	5.22748E-002	3.07260E+005	9.28383E+001	2.46749E+002	9.67421E-003	9.67421E-003	7.42460E+004	3.50000E+001	1.10000E+001	0.00000E+000	4.15907E+001	1.85779E+002	8.13102E+001	1.00000E+002	7.51526E-001	3.90453E-002	0.00000E+000	1.72524E+002	5.96886E+000	8.33710E-001	3.75316E+001	1.80876E+002	7.64110E+001	1.71435E+002	9.88927E-001	8.90657E-001	-5.67764E-002	1.72524E+002	4.83269E+001	-7.97189E-003	1.71435E+002	-3.18899E+001
7.95548E+001	3.22691E+002	9.29331E+001	2.46747E+002	1.08562E+000	1.06464E+000	2.33600E+003	1.99098E+002	1.00000E+000	9.04800E+003	2.80000E+001	1.44836E+006	1.15580E+000	1.79636E+001	2.24617E-002	2.20276E-002	4.55289E-002	4.40307E-002	3.07260E+005	9.28383E+001	2.46749E+002	9.67421E-003	9.67421E-003	7.42460E+004	3.50000E+001	1.20000E+001	0.00000E+000	3.73567E+001	1.94243E+002	8.73417E+001	1.00000E+002	7.76011E-001	3.42602E-002	0.00000E+000	1.74759E+002	5.50809E+000	9.01516E-001	3.75316E+001	1.80876E+002	7.64110E+001	1.71463E+002	9.88927E-001	8.90657E-001	9.75784E-003	1.74759E+002	-5.70745E+001	-7.97189E-003	1.71463E+002	-3.17169E+001
7.88654E+001	3.56410E+002	9.27845E+001	2.46722E+002	1.15568E+000	1.04715E+000	2.70100E+003	1.76077E+002	1.00000E+000	9.04900E+003	1.90000E+001	1.44850E+006	1.21017E+000	1.88788E+001	2.22369E-002	2.01487E-002	4.05738E-002	3.45425E-002	3.07260E+005	9.28383E+001	2.46749E+002	9.67421E-003	9.67421E-003	7.42460E+004	3.50000E+001	1.30000E+001	0.00000E+000	5.49818E+001	2.10297E+002	8.97839E+001	1.00000E+002	8.65693E-001	2.42637E-002	0.00000E+000	1.69913E+002	6.12204E+000	7.54314E-001	3.75316E+001	1.80876E+002	7.64110E+001	1.71454E+002	9.88927E-001	8.90657E-001	4.92659E-002	1.69913E+002	-1.26071E+002	-7.97189E-003	1.71454E+002	-3.18622E+001
8.15011E+001	2.92850E+002	9.28359E+001	2.46633E+002	1.02454E+000	1.05338E+000	1.98300E+003	2.18806E+002	1.00000E+000	9.05000E+003	3.90000E+001	1.44866E+006	1.07923E+000	1.71128E+001	2.30073E-002	2.36551E-002	4.30705E-002	4.51184E-002	3.07260E+005	9.28383E+001	2.46749E+002	9.67421E-003	9.67421E-003	7.42460E+004	3.50000E+001	1.40000E+001	0.00000E+000	3.72850E+001	1.73194E+002	7.84966E+001	1.00000E+002	7.05141E-001	4.07554E-002	0.00000E+000	1.74612E+002	6.41403E+000	8.40270E-001	3.75316E+001	1.80876E+002	7.64110E+001	1.71557E+002	9.88927E-001	8.90657E-001	-1.38835E-002	1.74612E+002	-1.91308E+001	-7.97189E-003	1.71557E+002	-3.17421E+001
8.09530E+001	3.13000E+002	9.28991E+001	2.46750E+002	1.04299E+000	1.12825E+000	2.30700E+003	1.53937E+002	1.00000E+000	9.05100E+003	3.20000E+001	1.44880E+006	1.17675E+000	1.76918E+001	2.17149E-002	2.34898E-002	4.28953E-002	4.91025E-002	3.07260E+005	9.28383E+001	2.46749E+002	9.67421E-003	9.67421E-003	7.42460E+004	3.50000E+001	1.50000E+001	0.00000E+000	3.55804E+001	2.04930E+002	7.46039E+001	1.00000E+002	7.51116E-001	3.22856E-002	0.00000E+000	1.67054E+002	4.72157E+000	1.05828E+000	3.75316E+001	1.80876E+002	7.64110E+001	1.71582E+002	9.88927E-001	8.90657E-001	-3.92648E-002	1.67054E+002	1.45018E+001	-7.97189E-003	1.71582E+002	-3.16258E+001
8.54310E+001	3.98197E+002	9.28289E+001	2.46846E+002	1.06565E+000	1.05531E+000	2.80700E+003	2.51969E+002	1.00000E+000	9.05200E+003	2.20000E+001	1.44894E+006	1.12459E+000	1.99549E+001	2.01137E-002	1.99186E-002	4.22079E-002	4.15001E-002	3.07260E+005	9.28383E+001	2.46749E+002	9.67421E-003	9.67421E-003	7.42460E+004	3.50000E+001	1.60000E+001	0.00000E+000	4.97378E+001	2.39094E+002	1.08822E+002	1.00000E+002	9.70034E-001	3.44800E-002	0.00000E+000	1.75065E+002	5.28825E+000	8.56599E-001	3.75316E+001	1.80876E+002	7.64110E+001	1.71604E+002	9.88927E-001	8.90657E-001	4.87345E-003	1.75065E+002	-4.89338E+001	-7.97189E-003	1.71604E+002	-3.16350E+001
7.52941E+001	2.47605E+002	9.28606E+001	2.46748E+002	1.20996E+000	1.03396E+000	1.93600E+003	1.96737E+002	1.00000E+000	9.05300E+003	4.40000E+001	1.44909E+006	1.25106E+000	1.57355E+001	2.74992E-002	2.34992E-002	5.92881E-002	4.52312E-002	3.07260E+005	9.28382E+001	2.46749E+002	9.67421E-003	9.67421E-003	7.42460E+004	3.50000E+001	1.70000E+001	0.00000E+000	2.67706E+001	1.55315E+002	6.35012E+001	1.00000E+002	5.91239E-001	6.46061E-002	0.00000E+000	1.71401E+002	5.45887E+000	9.99208E-001	3.75316E+001	1.80876E+002	7.64110E+001	1.71619E+002	9.88927E-001	8.90657E-001	7.84331E-002	4.62647E+002	1.19086E+002	-7.97189E-003	1.71619E+002	-3.16230E+001
8.18988E+001	3.05853E+002	9.28503E+001	2.46695E+002	1.14289E+000	1.09080E+000	2.38700E+003	1.75004E+002	1.00000E+000	9.05400E+003	2.90000E+001	1.44921E+006	1.24667E+000	1.74887E+001	2.33926E-002	2.23265E-002	4.69302E-002	4.33415E-002	3.07260E+005	9.28382E+001	2.46749E+002	9.67421E-003	9.67421E-003	7.42460E+004	3.50000E+001	1.80000E+001	0.00000E+000	3.48583E+001	1.91616E+002	7.82978E+001	1.00000E+002	7.34445E-001	4.26894E-002	0.00000E+000	1.71110E+002	5.04505E+000	9.73687E-001	3.75316E+001	1.80876E+002	7.64110E+001	1.71662E+002	9.88927E-001	8.90657E-001	2.33189E-002	1.71110E+002	-8.27431E+001	-7.97189E-003	1.71662E+002	-3.16059E+001
7.85232E+001	3.35629E+002	9.28036E+001	2.46682E+002	9.89997E-001	1.16512E+000	2.42500E+003	1.47175E+002	1.00000E+000	9.05500E+003	2.70000E+001	1.44934E+006	1.15346E+000	1.83202E+001	2.01038E-002	2.36599E-002	3.45829E-002	4.52185E-002	3.07260E+005	9.28382E+001	2.46749E+002	9.67421E-003	9.67421E-003	7.42460E+004	3.50000E+001	1.90000E+001	0.00000E+000	4.14389E+001	1.96241E+002	9.67355E+001	1.00000E+002	8.21921E-001	3.14248E-002	0.00000E+000	1.79200E+002	5.94969E+000	8.19145E-001	3.75316E+001	1.80876E+002	7.64110E+001	1.71703E+002	9.88927E-001	8.90657E-001	-8.12582E-002	1.79200E+002	9.50812E+001	-7.97189E-003	1.71703E+002	-3.16086E+001
8.32247E+001	2.98754E+002	9.28953E+001	2.46815E+002	1.07102E+000	1.09604E+000	2.19600E+003	1.20916E+002	1.00000E+000	9.05600E+003	3.40000E+001	1.44950E+006	1.17388E+000	1.72845E+001	2.28549E-002	2.33890E-002	3.73888E-002	3.87732E-002	3.07260E+005	9.28382E+001	2.46749E+002	9.67421E-003	9.67421E-003	7.42460E+004	3.50000E+001	2.00000E+001	0.00000E+000	2.85398E+001	1.89012E+002	7.74093E+001	1.00000E+002	7.08546E-001	2.38204E-002	0.00000E+000	1.72218E+002	4.84278E+000	1.05755E+000	3.75316E+001	1.80876E+002	7.64110E+001	1.71719E+002	9.88927E-001	8.90657E-001	-1.15498E-002	1.72218E+002	-2.51903E+001	-7.97189E-003	1.71719E+002	-3.14726E+001
7.66991E+001	2.35761E+002	9.26670E+001	2.46749E+002	1.15298E+000	1.06292E+000	1.81000E+003	1.67720E+002	1.00000E+000	9.05700E+003	3.90000E+001	1.44965E+006	1.22553E+000	1.53545E+001	2.71008E-002	2.49841E-002	5.70902E-002	4.96214E-002	3.07260E+005	9.28382E+001	2.46749E+002	9.67421E-003	9.67421E-003	7.42460E+004	3.50000E+001	2.10000E+001	0.00000E+000	2.86092E+001	1.38874E+002	6.43549E+001	1.00000E+002	5.66352E-001	6.76012E-002	0.00000E+000	1.76136E+002	6.60260E+000	8.54392E-001	3.75316E+001	1.80876E+002	7.64110E+001	1.71735E+002	9.88927E-001	8.90657E-001	4.06401E-002	1.76136E+002	-1.05928E+002	-7.97189E-003	1.71735E+002	-3.16736E+001
8.02044E+001	3.10389E+002	9.28302E+001	2.46753E+002	1.10528E+000	1.10484E+000	2.37300E+003	2.33894E+002	1.00000E+000	9.05800E+003	2.80000E+001	1.44978E+006	1.22116E+000	1.76179E+001	2.26894E-002	2.26804E-002	4.73121E-002	4.72797E-002	3.07260E+005	9.28382E+001	2.46749E+002	9.67421E-003	9.67421E-003	7.42460E+004	3.50000E+001	2.20000E+001	0.00000E+000	4.34374E+001	1.83337E+002	8.26872E+001	1.00000E+002	7.56315E-001	4.35250E-002	0.00000E+000	1.73915E+002	6.24060E+000	7.89470E-001	3.75316E+001	1.80876E+002	7.64110E+001	1.71752E+002	9.88927E-001	8.90657E-001	1.97197E-004	1.73915E+002	-4.25545E+001	-7.97189E-003	1.71752E+002	-3.15145E+001
8.76081E+001	2.69725E+002	9.29454E+001	2.46725E+002	1.22272E+000	1.10347E+000	2.27000E+003	3.25217E+002	1.00000E+000	9.05900E+003	3.80000E+001	1.44992E+006	1.34924E+000	1.64233E+001	2.56634E-002	2.31606E-002	7.93072E-002	6.54645E-002	3.07260E+005	9.28382E+001	2.46749E+002	9.67421E-003	9.67421E-003	7.42460E+004	3.50000E+001	2.30000E+001	0.00000E+000	4.05737E+001	1.62245E+002	6.78552E+001	1.00000E+002	6.58106E-001	9.39790E-002	0.00000E+000	1.69712E+002	6.37425E+000	7.90259E-001	3.75316E+001	1.80876E+002	7.64110E+001	1.71786E+002	9.88927E-001	8.90657E-001	5.12612E-002	1.69712E+002	-1.29378E+002	-7.97189E-003	1.71786E+002	-3.13904E+001
8.80805E+001	2.96691E+002	9.29987E+001	2.46658E+002	1.12891E+000	1.10137E+000	2.30700E+003	3.60040E+002	1.00000E+000	9.06000E+003	2.80000E+001	1.45004E+006	1.24335E+000	1.72247E+001	2.35036E-002	2.29304E-002	4.54132E-002	4.35599E-002	3.07260E+005	9.28382E+001	2.46749E+002	9.67421E-003	9.67421E-003	7.42460E+004	3.50000E+001	2.40000E+001	0.00000E+000	3.82268E+001	1.98258E+002	6.49180E+001	1.00000E+002	7.13903E-001	5.20519E-002	0.00000E+000	1.63082E+002	4.68878E+000	1.06568E+000	3.75316E+001	1.80876E+002	7.64110E+001	1.71825E+002	9.88927E-001	8.90657E-001	1.23440E-002	1.63082E+002	-7.29031E+001	-7.97189E-003	1.71825E+002	-3.13257E+001
7.69849E+001	2.73431E+002	9.28525E+001	2.46711E+002	1.12983E+000	1.05711E+000	2.04500E+003	1.82082E+002	1.00000E+000	9.06100E+003	3.60000E+001	1.45019E+006	1.19435E+000	1.65357E+001	2.49843E-002	2.33762E-002	5.38437E-002	4.79619E-002	3.07260E+005	9.28382E+001	2.46749E+002	9.67421E-003	9.67421E-003	7.42460E+004	3.50000E+001	2.50000E+001	0.00000E+000	2.51395E+001	1.77614E+002	6.99867E+001	1.00000E+002	6.52165E-001	5.79847E-002	0.00000E+000	1.71242E+002	4.80098E+000	1.10544E+000	3.75316E+001	1.80876E+002	7.64110E+001	1.71889E+002	9.88927E-001	8.90657E-001	3.32521E-002	1.71242E+002	-9.86909E+001	-7.97189E-003	1.71889E+002	-3.13719E+001
7.59944E+001	2.86738E+002	9.27884E+001	2.46860E+002	9.54827E-001	1.06096E+000	1.82200E+003	1.13440E+002	1.00000E+000	9.06200E+003	3.80000E+001	1.45033E+006	1.01303E+000	1.69333E+001	2.23692E-002	2.48556E-002	3.70383E-002	4.38203E-002	3.07260E+005	9.28382E+001	2.46749E+002	9.67421E-003	9.67421E-003	7.42460E+004	3.50000E+001	2.60000E+001	0.00000E+000	4.03810E+001	1.68992E+002	7.80976E+001	1.00000E+002	7.04190E-001	2.77726E-002	0.00000E+000	1.75360E+002	7.25348E+000	7.75159E-001	3.75316E+001	1.80876E+002	7.64110E+001	1.71979E+002	9.88927E-001	8.90657E-001	-5.26494E-002	1.75360E+002	4.44963E+001	-7.97189E-003	1.71979E+002	-3.12908E+001
8.01282E+001	3.40583E+002	9.27703E+001	2.46777E+002	9.65855E-001	1.15948E+000	2.38900E+003	1.72576E+002	1.00000E+000	9.06300E+003	2.80000E+001	1.45044E+006	1.11989E+000	1.84549E+001	1.97608E-002	2.37223E-002	3.63119E-002	4.94952E-002	3.07260E+005	9.28382E+001	2.46749E+002	9.67421E-003	9.67421E-003	7.42460E+004	3.50000E+001	2.70000E+001	0.00000E+000	5.69428E+001	2.02633E+002	8.06636E+001	1.00000E+002	8.26397E-001	2.76526E-002	0.00000E+000	1.66156E+002	6.62524E+000	7.41143E-001	3.75316E+001	1.80876E+002	7.64110E+001	1.72055E+002	9.88927E-001	8.90657E-001	-9.11042E-002	1.66156E+002	9.82608E+001	-7.97189E-003	1.72055E+002	-3.12561E+001
7.88978E+001	3.20479E+002	9.28778E+001	2.46763E+002	1.02724E+000	1.12932E+000	2.32900E+003	1.27818E+002	1.00000E+000	9.06400E+003	3.30000E+001	1.45058E+006	1.16009E+000	1.79019E+001	2.12857E-002	2.34010E-002	3.83662E-002	4.49230E-002	3.07260E+005	9.28381E+001	2.46749E+002	9.67421E-003	9.67421E-003	7.42460E+004	3.50000E+001	2.80000E+001	0.00000E+000	4.88520E+001	1.93789E+002	8.13457E+001	1.00000E+002	7.88121E-001	2.74616E-002	0.00000E+000	1.70099E+002	6.34469E+000	7.83820E-001	3.75316E+001	1.80876E+002	7.64110E+001	1.72081E+002	9.88927E-001	8.90657E-001	-4.73364E-002	1.70099E+002	3.06407E+001	-7.97189E-003	1.72081E+002	-3.11415E+001
8.44134E+001	3.70581E+002	9.28111E+001	2.46737E+002	1.03122E+000	1.00935E+000	2.42000E+003	1.19786E+002	1.00000E+000	9.06500E+003	2.10000E+001	1.45071E+006	1.04086E+000	1.92505E+001	2.09625E-002	2.05180E-002	3.71793E-002	3.59085E-002	3.07260E+005	9.28381E+001	2.46749E+002	9.67421E-003	9.67421E-003	7.42460E+004	3.50000E+001	2.90000E+001	0.00000E+000	4.49801E+001	2.35652E+002	8.91601E+001	1.00000E+002	8.86100E-001	2.16951E-002	0.00000E+000	1.68260E+002	4.92932E+000	9.89730E-001	3.75316E+001	1.80876E+002	7.64110E+001	1.72109E+002	9.88927E-001	8.90657E-001	1.07147E-002	1.68260E+002	-6.52295E+001	-7.97189E-003	1.72109E+002	-3.11798E+001
7.28840E+001	2.65476E+002	9.29111E+001	2.46729E+002	1.11014E+000	1.12309E+000	2.07100E+003	1.58444E+002	1.00000E+000	9.06600E+003	4.10000E+001	1.45087E+006	1.24679E+000	1.62934E+001	2.43943E-002	2.46789E-002	4.34107E-002	4.42444E-002	3.07260E+005	9.28381E+001	2.46749E+002	9.67421E-003	9.67421E-003	7.42460E+004	3.50000E+001	3.00000E+001	0.00000E+000	3.02071E+001	1.58026E+002	7.48210E+001	1.00000E+002	6.42986E-001	3.67270E-002	0.00000E+000	1.77944E+002	5.97016E+000	8.83354E-001	3.75316E+001	1.80876E+002	7.64110E+001	1.72140E+002	9.88927E-001	8.90657E-001	-5.79986E-003	1.77944E+002	-2.87715E+001	-7.97189E-003	1.72140E+002	-3.10642E+001
7.72308E+001	2.80861E+002	9.27649E+001	2.46719E+002	1.06150E+000	1.06447E+000	1.99000E+003	1.92275E+002	1.00000E+000	9.06700E+003	3.70000E+001	1.45101E+006	1.12993E+000	1.67589E+001	2.37954E-002	2.38621E-002	4.44749E-002	4.46830E-002	3.07260E+005	9.28381E+001	2.46749E+002	9.67421E-003	9.67421E-003	7.42460E+004	3.50000E+001	3.10000E+001	0.00000E+000	3.63350E+001	1.75281E+002	7.45607E+001	1.00000E+002	6.93889E-001	3.92233E-002	0.00000E+000	1.72484E+002	6.05883E+000	8.87966E-001	3.75316E+001	1.80876E+002	7.64110E+001	1.72169E+002	9.88927E-001	8.90657E-001	-1.39986E-003	1.72484E+002	-4.14709E+001	-7.97189E-003	1.72169E+002	-3.11642E+001
7.81119E+001	3.42844E+002	9.27628E+001	2.46698E+002	1.08357E+000	1.14000E+000	2.65200E+003	1.75852E+002	1.00000E+000	9.06800E+003	2.20000E+001	1.45113E+006	1.23528E+000	1.85160E+001	2.10413E-002	2.21370E-002	3.57821E-002	3.88404E-002	3.07260E+005	9.28381E+001	2.46749E+002	9.67421E-003	9.67421E-003	7.42460E+004	3.50000E+001	3.20000E+001	0.00000E+000	4.79326E+001	2.07349E+002	8.41846E+001	1.00000E+002	8.21798E-001	2.07998E-002	0.00000E+000	1.69560E+002	5.48298E+000	8.49979E-001	3.75316E+001	1.80876E+002	7.64110E+001	1.72204E+002	9.88927E-001	8.90657E-001	-2.53771E-002	1.69560E+002	-5.63172E+000	-7.97189E-003	1.72204E+002	-3.11376E+001
7.62119E+001	3.11042E+002	9.28002E+001	2.46888E+002	1.02734E+000	1.07586E+000	2.15500E+003	1.13093E+002	1.00000E+000	9.06900E+003	3.30000E+001	1.45128E+006	1.10527E+000	1.76364E+001	2.21305E-002	2.31756E-002	3.29532E-002	3.52931E-002	3.07260E+005	9.28381E+001	2.46749E+002	9.67421E-003	9.67421E-003	7.42460E+004	3.50000E+001	3.30000E+001	0.00000E+000	4.10682E+001	1.96295E+002	7.40172E+001	1.00000E+002	7.47449E-001	1.75501E-002	0.00000E+000	1.67553E+002	5.48252E+000	9.42990E-001	3.75316E+001	1.80876E+002	7.64110E+001	1.72288E+002	9.88927E-001	8.90657E-001	-2.30676E-002	1.67553E+002	-1.12862E+001	-7.97189E-003	1.72288E+002	-3.09631E+001
7.59703E+001	3.02361E+002	9.28506E+001	2.46901E+002	9.95336E-001	1.09637E+000	2.06600E+003	1.20050E+002	1.00000E+000	9.07000E+003	3.90000E+001	1.45143E+006	1.09126E+000	1.73885E+001	2.18980E-002	2.41209E-002	4.01310E-002	4.71819E-002	3.07260E+005	9.28381E+001	2.46749E+002	9.67421E-003	9.67421E-003	7.42460E+004	3.50000E+001	3.40000E+001	0.00000E+000	3.79549E+001	1.88398E+002	7.20044E+001	1.00000E+002	7.16382E-001	2.88453E-002	0.00000E+000	1.68410E+002	5.52205E+000	9.56193E-001	3.75316E+001	1.80876E+002	7.64110E+001	1.72307E+002	9.88927E-001	8.90657E-001	-4.83045E-002	1.68410E+002	3.05439E+001	-7.97189E-003	1.72307E+002	-3.08967E+001
7.14374E+001	1.35897E+002	9.29496E+001	2.46605E+002	1.24046E+000	1.03316E+000	1.08500E+003	1.22663E+002	1.00000E+000	9.07100E+003	1.02000E+002	1.45162E+006	1.28159E+000	1.16575E+001	3.76588E-002	3.13655E-002	9.63120E-002	6.93808E-002	3.07260E+005	9.28381E+001	2.46749E+002	9.67421E-003	9.67421E-003	7.42460E+004	3.50000E+001	3.50000E+001	0.00000E+000	1.67432E+001	8.37335E+001	4.06052E+001	1.00000E+002	3.45886E-001	1.33524E-001	0.00000E+000	1.79245E+002	8.54836E+000	8.52342E-001	3.75316E+001	1.80876E+002	7.64110E+001	1.72408E+002	9.88927E-001	8.90657E-001	9.11751E-002	4.70491E+002	1.05981E+002	-7.97189E-003	1.72408E+002	-3.08018E+001
6.72967E+001	6.16899E+001	9.30533E+001	2.46890E+002	8.79023E-001	9.75580E-001	3.32000E+002	4.82964E+001	1.00000E+000	9.10100E+003	6.83000E+002	1.45587E+006	8.57557E-001	7.85429E+000	4.82427E-002	5.35419E-002	9.22538E-002	1.09904E-001	3.09150E+005	9.30533E+001	2.46890E+002	9.22538E-002	1.09904E-001	3.32000E+002	1.00000E+000	1.00000E+000	0.00000E+000	8.25009E+000	4.18656E+001	4.40419E+001	3.00000E+002	2.49435E-001	2.77151E-001	0.00000E+000	2.22352E+002	1.37526E+001	9.57760E-001	8.25009E+000	4.18656E+001	4.40419E+001	2.22352E+002	1.37526E+001	9.57760E-001	-5.20635E-002	2.22352E+002	9.07730E+001	-5.20635E-002	2.22352E+002	9.07730E+001
7.76824E+001	7.87368E+001	9.30537E+001	2.46511E+002	1.06635E+000	7.64176E-001	4.02000E+002	8.91955E+001	1.00000E+000	9.11300E+003	1.34000E+002	1.45751E+006	8.14877E-001	8.87337E+000	5.31846E-002	3.81136E-002	1.32839E-001	7.45262E-002	3.09457E+005	9.30168E+001	2.46586E+002	6.41794E-002	6.41794E-002	2.02900E+003	3.00000E+000	2.00000E+000	0.00000E+000	1.20189E+001	5.65380E+001	9.97495E+000	3.00000E+002	1.79104E-001	2.84795E-001	0.00000E+000	1.49954E+002	8.77676E+000	1.36384E+000	1.35069E+001	4.59651E+001	1.82655E+001	1.65253E+002	7.47104E+000	7.13163E-001	1.65074E-001	4.41199E+002	-4.79724E+001	1.55145E-003	1.65253E+002	-5.32863E+001
7.03176E+001	8.37656E+001	9.29714E+001	2.46540E+002	1.35219E+000	1.41721E+000	9.84000E+002	1.19628E+002	1.00000E+000	9.11600E+003	8.80000E+001	1.45791E+006	1.91634E+000	9.15236E+000	4.31062E-002	4.51791E-002	1.26332E-001	1.37948E-001	3.09457E+005	9.30168E+001	2.46586E+002	6.41794E-002	6.41794E-002	2.02900E+003	3.00000E+000	3.00000E+000	0.00000E+000	1.65569E+001	4.67649E+001	2.55539E+001	1.00000E+002	2.22810E-001	4.27814E-001	0.00000E+000	1.84305E+002	1.57867E+001	4.84642E-001	1.35069E+001	4.59651E+001	1.82655E+001	1.65198E+002	7.47104E+000	7.13163E-001	-2.34786E-002	1.84305E+002	6.17161E+000	1.55145E-003	1.65198E+002	-5.34035E+001
6.57054E+001	8.89985E+001	9.25395E+001	2.46575E+002	1.32460E+000	1.31818E+000	9.63000E+002	1.53655E+002	1.00000E+000	9.11700E+003	8.10000E+001	1.45803E+006	1.74605E+000	9.43390E+000	4.26846E-002	4.24776E-002	8.73157E-002	8.65762E-002	3.09593E+005	9.27665E+001	2.46584E+002	4.98864E-002	4.98864E-002	6.77400E+003	9.00000E+000	1.00000E+000	0.00000E+000	1.98534E+001	4.83461E+001	2.21113E+001	1.00000E+002	2.24124E-001	2.22817E-001	0.00000E+000	1.66002E+002	1.84241E+001	4.19770E-001	1.38355E+001	4.83549E+001	2.20016E+001	1.72772E+002	4.33648E+000	6.72437E-001	2.42990E-003	1.66002E+002	-5.43807E+001	-3.94368E-002	1.72772E+002	2.01345E+001
7.30395E+001	7.49608E+001	9.27310E+001	2.46391E+002	1.21231E+000	1.25851E+000	7.12000E+002	1.48295E+002	1.00000E+000	9.11800E+003	1.00000E+002	1.45819E+006	1.52571E+000	8.65799E+000	4.54333E-002	4.71647E-002	1.26223E-001	1.35290E-001	3.09593E+005	9.27665E+001	2.46584E+002	4.98864E-002	4.98864E-002	6.77400E+003	9.00000E+000	2.00000E+000	0.00000E+000	1.70045E+001	4.58833E+001	1.99840E+001	1.00000E+002	2.04284E-001	5.23846E-001	0.00000E+000	1.65395E+002	1.75069E+001	5.13763E-001	1.38355E+001	4.83549E+001	2.20016E+001	1.72732E+002	4.33648E+000	6.72437E-001	-1.86980E-002	1.65395E+002	-2.07267E+001	-3.94368E-002	1.72732E+002	2.02027E+001
6.11958E+001	9.00796E+001	9.28038E+001	2.46622E+002	1.27906E+000	1.32466E+000	9.46000E+002	1.16658E+002	1.00000E+000	9.12500E+003	8.00000E+001	1.45914E+006	1.69431E+000	9.49103E+000	4.15858E-002	4.30683E-002	1.11104E-001	1.18520E-001	3.09593E+005	9.27664E+001	2.46583E+002	4.98864E-002	4.98864E-002	6.77400E+003	9.00000E+000	7.00000E+000	0.00000E+000	1.53113E+001	4.79904E+001	2.92022E+001	1.00000E+002	2.33553E-001	2.99306E-001	0.00000E+000	1.93003E+002	1.41640E+001	5.50910E-001	1.38355E+001	4.83549E+001	2.20016E+001	1.72493E+002	4.33648E+000	6.72437E-001	-1.75126E-002	1.93003E+002	5.09820E+000	-3.94368E-002	1.72493E+002	2.00981E+001
7.22238E+001	1.26520E+002	9.29813E+001	2.46693E+002	1.05579E+000	1.01314E+000	8.48000E+002	1.47349E+002	1.00000E+000	9.12800E+003	6.40000E+001	1.45953E+006	1.06967E+000	1.12481E+001	3.62561E-002	3.47913E-002	7.90788E-002	7.35954E-002	3.09593E+005	9.27664E+001	2.46583E+002	4.98864E-002	4.98864E-002	6.77400E+003	9.00000E+000	9.00000E+000	0.00000E+000	1.72983E+001	7.88812E+001	3.20695E+001	1.00000E+002	3.10133E-001	1.48761E-001	0.00000E+000	1.69337E+002	9.37645E+000	8.78972E-001	1.38355E+001	4.83549E+001	2.20016E+001	1.72363E+002	4.33648E+000	6.72437E-001	2.06175E-002	1.69337E+002	-8.00327E+001	-3.94368E-002	1.72363E+002	2.01429E+001
7.18118E+001	7.81567E+001	9.28610E+001	2.47082E+002	1.11691E+000	1.23370E+000	6.71000E+002	7.20437E+001	1.00000E+000	9.13000E+003	9.60000E+001	1.45983E+006	1.37792E+000	8.84063E+000	4.31178E-002	4.76263E-002	9.41414E-002	1.12280E-001	3.09925E+005	9.28659E+001	2.47267E+002	1.18197E-001	1.18197E-001	1.33800E+003	2.00000E+000	2.00000E+000	0.00000E+000	1.17851E+001	5.32398E+001	1.47621E+001	1.00000E+002	1.87352E-001	2.29901E-001	0.00000E+000	1.56657E+002	8.53783E+000	1.08518E+000	1.24114E+001	4.85974E+001	1.87369E+001	1.65390E+002	8.03679E+000	8.16396E-001	-4.96842E-002	1.56657E+002	2.10998E+001	-6.69877E-002	1.65390E+002	5.80476E+001
6.72802E+001	8.17870E+001	9.28698E+001	2.46841E+002	1.20271E+000	1.26448E+000	7.70000E+002	1.01122E+002	1.00000E+000	9.13300E+003	1.03000E+002	1.46025E+006	1.52081E+000	9.04362E+000	4.33428E-002	4.55687E-002	1.03382E-001	1.13158E-001	3.10041E+005	9.28342E+001	2.46716E+002	7.72468E-002	7.72468E-002	1.57400E+003	2.00000E+000	1.00000E+000	0.00000E+000	1.43710E+001	3.84369E+001	2.72029E+001	1.00000E+002	2.05350E-001	2.71045E-001	0.00000E+000	2.07845E+002	1.77384E+001	4.87586E-001	1.40702E+001	5.95810E+001	2.67580E+001	1.73320E+002	7.62807E+000	7.93039E-001	-2.50352E-002	2.07845E+002	3.22359E+001	-2.72465E-002	1.73320E+002	1.29107E+000
7.16129E+001	6.50731E+001	9.28259E+001	2.46327E+002	9.75091E-001	1.10121E+000	4.38000E+002	9.75423E+001	1.00000E+000	9.13400E+003	1.65000E+002	1.46040E+006	1.07378E+000	8.06679E+000	4.65917E-002	5.26180E-002	1.13960E-001	1.42108E-001	3.10068E+005	9.28259E+001	2.46327E+002	1.13960E-001	1.42108E-001	4.38000E+002	1.00000E+000	1.00000E+000	0.00000E+000	1.30499E+001	4.00078E+001	2.01212E+001	1.00000E+002	1.81839E-001	4.80887E-001	0.00000E+000	1.77522E+002	2.06489E+001	5.55363E-001	1.30499E+001	4.00078E+001	2.01212E+001	1.77522E+002	2.06489E+001	5.55363E-001	-6.07429E-002	1.77522E+002	5.97177E+001	-6.07429E-002	1.77522E+002	5.97177E+001
6.70353E+001	1.09553E+002	9.28001E+001	2.46596E+002	1.05076E+000	1.11500E+000	8.04000E+002	9.73341E+001	1.00000E+000	9.13500E+003	7.20000E+001	1.46048E+006	1.17160E+000	1.04668E+001	3.70576E-002	3.93230E-002	6.45530E-002	7.10866E-002	3.10041E+005	9.28342E+001	2.46716E+002	7.72468E-002	7.72468E-002	1.57400E+003	2.00000E+000	2.00000E+000	0.00000E+000	1.37821E+001	7.98309E+001	2.63319E+001	1.00000E+002	2.83541E-001	1.09014E-001	0.00000E+000	1.63642E+002	7.56942E+000	1.11820E+000	1.40702E+001	5.95810E+001	2.67580E+001	1.73213E+002	7.62807E+000	7.93039E-001	-2.96591E-002	1.63642E+002	-4.61571E+000	-2.72465E-002	1.73213E+002	1.04792E+000
7.37466E+001	8.08896E+001	9.29489E+001	2.46854E+002	1.15890E+000	9.51715E-001	5.58000E+002	1.24203E+002	1.00000E+000	9.14200E+003	1.16000E+002	1.46148E+006	1.10294E+000	8.99386E+000	4.90600E-002	4.02893E-002	1.38066E-001	9.64699E-002	3.10303E+005	9.28350E+001	2.46838E+002	5.43646E-002	5.43646E-002	2.51300E+003	4.00000E+000	1.00000E+000	0.00000E+000	1.36030E+001	6.20925E+001	1.86792E+001	1.00000E+002	2.22839E-001	3.64810E-001	0.00000E+000	1.58793E+002	9.73405E+000	1.04376E+000	1.27553E+001	5.18466E+001	2.17014E+001	1.69445E+002	5.98753E+000	7.99590E-001	9.81620E-002	4.50039E+002	7.40475E+001	3.01537E-002	1.69445E+002	-9.53405E+001
6.87997E+001	8.31864E+001	9.27878E+001	2.46864E+002	1.26110E+000	1.22137E+000	7.96000E+002	1.10576E+002	1.00000E+000	9.14300E+003	1.01000E+002	1.46162E+006	1.54027E+000	9.12066E+000	4.46986E-002	4.32903E-002	8.58293E-002	8.13382E-002	3.10303E+005	9.28350E+001	2.46838E+002	5.43646E-002	5.43646E-002	2.51300E+003	4.00000E+000	2.00000E+000	0.00000E+000	1.22291E+001	5.23135E+001	2.56946E+001	1.00000E+002	2.22140E-001	1.85777E-001	0.00000E+000	1.78200E+002	1.11026E+001	7.66177E-001	1.27553E+001	5.18466E+001	2.17014E+001	1.69470E+002	5.98753E+000	7.99590E-001	1.60059E-002	1.78200E+002	-6.38250E+001	3.01537E-002	1.69470E+002	-9.54516E+001
7.06175E+001	8.56132E+001	9.28218E+001	2.46984E+002	1.03623E+000	1.03398E+000	5.75000E+002	1.03249E+002	1.00000E+000	9.14500E+003	1.07000E+002	1.46190E+006	1.07144E+000	9.25274E+000	4.32137E-002	4.31199E-002	9.01571E-002	8.98185E-002	3.10303E+005	9.28350E+001	2.46838E+002	5.43646E-002	5.43646E-002	2.51300E+003	4.00000E+000	3.00000E+000	0.00000E+000	1.22617E+001	5.51840E+001	2.07329E+001	1.00000E+002	2.11905E-001	2.31547E-001	0.00000E+000	1.65818E+002	1.09808E+001	9.11475E-001	1.27553E+001	5.18466E+001	2.17014E+001	1.69401E+002	5.98753E+000	7.99590E-001	1.08631E-003	1.65818E+002	-5.20247E+001	3.01537E-002	1.69401E+002	-9.54542E+001
7.26636E+001	7.18142E+001	9.28036E+001	2.46642E+002	1.15961E+000	1.12088E+000	5.84000E+002	1.17479E+002	1.00000E+000	9.14700E+003	1.20000E+002	1.46220E+006	1.29979E+000	8.47433E+000	4.79852E-002	4.63823E-002	1.32767E-001	1.24704E-001	3.10303E+005	9.28350E+001	2.46838E+002	5.43646E-002	5.43646E-002	2.51300E+003	4.00000E+000	4.00000E+000	0.00000E+000	1.31485E+001	3.81347E+001	2.00998E+001	1.00000E+002	1.78307E-001	4.98643E-001	0.00000E+000	1.80652E+002	1.95561E+001	5.07835E-001	1.27553E+001	5.18466E+001	2.17014E+001	1.69344E+002	5.98753E+000	7.99590E-001	1.69857E-002	1.80652E+002	-6.30120E+001	3.01537E-002	1.69344E+002	-9.56318E+001
7.35006E+001	6.93090E+001	9.23172E+001	2.46898E+002	1.35210E+000	1.14486E+000	6.66000E+002	1.07121E+002	1.00000E+000	9.15400E+003	1.00000E+002	1.46318E+006	1.54796E+000	8.32520E+000	5.23927E-002	4.43623E-002	1.32523E-001	9.83719E-002	3.10653E+005	9.23172E+001	2.46898E+002	1.32523E-001	9.83719E-002	6.66000E+002	1.00000E+000	1.00000E+000	0.00000E+000	6.22525E+000	4.61488E+001	1.85144E+001	1.00000E+002	1.69653E-001	3.64778E-001	0.00000E+000	1.71266E+002	8.34208E+000	1.11481E+000	6.22525E+000	4.61488E+001	1.85144E+001	1.71266E+002	8.34208E+000	1.11481E+000	8.29971E-002	4.62512E+002	1.11027E+002	8.29971E-002	4.62512E+002	1.11027E+002
6.74322E+001	6.83420E+001	9.27692E+001	2.46952E+002	9.01126E-001	1.04476E+000	4.03000E+002	9.31688E+001	1.00000E+000	9.16700E+003	1.21000E+002	1.46503E+006	9.41460E-001	8.26692E+000	4.48883E-002	5.20432E-002	1.10695E-001	1.44868E-001	3.10935E+005	9.29391E+001	2.46791E+002	1.16696E-001	1.16696E-001	1.06100E+003	2.00000E+000	2.00000E+000	0.00000E+000	6.66999E+000	5.11489E+001	1.50522E+001	1.00000E+002	1.69688E-001	4.45203E-001	0.00000E+000	1.61605E+002	9.07921E+000	1.31677E+000	8.91825E+000	3.97586E+001	1.61690E+001	1.68099E+002	8.50586E+000	8.66234E-001	-7.38136E-002	1.61605E+002	6.53191E+001	-1.31052E-001	-1.23147E+002	-1.24314E+002
6.92867E+001	8.94995E+001	9.29272E+001	2.46841E+002	1.06812E+000	7.88397E-001	4.72000E+002	7.28430E+001	1.00000E+000	9.18800E+003	1.02000E+002	1.46797E+006	8.42106E-001	9.46042E+000	4.91644E-002	3.62889E-002	9.21268E-002	5.71642E-002	3.11517E+005	9.28802E+001	2.46719E+002	7.40249E-002	7.40249E-002	1.99900E+003	4.00000E+000	3.00000E+000	0.00000E+000	8.68138E+000	5.28140E+001	3.09596E+001	1.00000E+002	2.30174E-001	1.11445E-001	0.00000E+000	1.87227E+002	1.24391E+001	8.88078E-001	9.94143E+000	4.90062E+001	1.89029E+001	1.66260E+002	5.66417E+000	9.47695E-001	1.50673E-001	4.78473E+002	1.40925E+001	5.00900E-002	1.66260E+002	-1.30905E+002
7.25311E+001	9.26801E+001	9.27620E+001	2.46703E+002	1.20488E+000	1.21973E+000	8.49000E+002	9.41709E+001	1.00000E+000	9.20500E+003	6.90000E+001	1.47032E+006	1.46964E+000	9.62705E+000	4.13515E-002	4.18612E-002	9.30219E-002	9.50658E-002	3.12056E+005	9.28408E+001	2.46714E+002	8.28024E-002	8.28024E-002	1.41600E+003	2.00000E+000	1.00000E+000	0.00000E+000	1.13799E+001	5.33315E+001	2.60655E+001	1.00000E+002	2.22979E-001	2.01880E-001	0.00000E+000	1.76459E+002	1.00864E+001	8.16624E-001	1.21414E+001	4.71806E+001	2.08556E+001	1.69878E+002	8.51222E+000	7.49268E-001	-6.12518E-003	1.76459E+002	-2.98667E+001	-2.49226E-002	1.69878E+002	-6.04889E+000
7.09416E+001	7.64913E+001	9.28671E+001	2.47131E+002	9.73981E-001	1.20432E+000	5.61000E+002	8.59544E+001	1.00000E+000	9.20600E+003	8.90000E+001	1.47047E+006	1.17298E+000	8.74593E+000	4.11215E-002	5.08463E-002	8.92579E-002	1.30330E-001	3.11918E+005	9.29498E+001	2.47008E+002	5.67937E-002	5.67937E-002	2.39500E+003	5.00000E+000	3.00000E+000	0.00000E+000	8.31965E+000	5.27363E+001	2.30116E+001	1.00000E+002	2.03273E-001	3.06072E-001	0.00000E+000	1.72285E+002	1.00642E+001	1.00681E+000	1.04022E+001	3.72152E+001	1.85453E+001	1.76174E+002	7.45900E+000	6.57472E-001	-1.05742E-001	1.72285E+002	1.28840E+002	-2.26958E-002	1.76174E+002	-3.13426E+000
7.51082E+001	1.65557E+002	9.30157E+001	2.46563E+002	1.14010E+000	9.99277E-001	1.18000E+003	9.65300E+001	1.00000E+000	9.21500E+003	4.50000E+001	1.47173E+006	1.13928E+000	1.28669E+001	3.31897E-002	2.90901E-002	6.81169E-002	5.44802E-002	3.12315E+005	9.29475E+001	2.46571E+002	4.55610E-002	4.55610E-002	5.80500E+003	7.00000E+000	2.00000E+000	0.00000E+000	2.10726E+001	1.04364E+002	4.02657E+001	1.00000E+002	3.98202E-001	7.56883E-002	0.00000E+000	1.65878E+002	7.35400E+000	9.50050E-001	1.58633E+001	7.55870E+001	3.05544E+001	1.67444E+002	3.47778E+000	9.05750E-001	6.58258E-002	4.57124E+002	1.34293E+002	-1.17417E-002	1.67444E+002	-2.96281E+001
6.87293E+001	1.31216E+002	9.28758E+001	2.46540E+002	1.20226E+000	1.35201E+000	1.32300E+003	1.34322E+002	1.00000E+000	9.21600E+003	5.30000E+001	1.47189E+006	1.62548E+000	1.14550E+001	3.30536E-002	3.71708E-002	7.39585E-002	9.12883E-002	3.12315E+005	9.29475E+001	2.46571E+002	4.55610E-002	4.55610E-002	5.80500E+003	7.00000E+000	3.00000E+000	0.00000E+000	2.00285E+001	7.74486E+001	3.27974E+001	1.00000E+002	3.17329E-001	1.35936E-001	0.00000E+000	1.67576E+002	8.63054E+000	7.64528E-001	1.58633E+001	7.55870E+001	3.05544E+001	1.67415E+002	3.47778E+000	9.05750E-001	-5.86281E-002	1.67576E+002	4.64303E+001	-1.17417E-002	1.67415E+002	-2.97840E+001
7.37423E+001	1.35795E+002	9.29902E+001	2.46728E+002	1.13869E+000	1.04705E+000	1.01300E+003	1.29938E+002	1.00000E+000	9.21900E+003	5.60000E+001	1.47233E+006	1.19227E+000	1.16531E+001	3.57768E-002	3.28976E-002	8.83155E-002	7.59708E-002	3.12315E+005	9.29475E+001	2.46571E+002	4.55610E-002	4.55610E-002	5.80500E+003	7.00000E+000	4.00000E+000	0.00000E+000	1.75816E+001	8.74428E+001	3.68824E+001	1.00000E+002	3.43609E-001	1.82027E-001	0.00000E+000	1.69602E+002	8.30566E+000	9.07888E-001	1.58633E+001	7.55870E+001	3.05544E+001	1.67468E+002	3.47778E+000	9.05750E-001	4.19268E-002	1.69602E+002	-1.14278E+002	-1.17417E-002	1.67468E+002	-2.95753E+001
7.34444E+001	7.62978E+001	9.31138E+001	2.46349E+002	1.02107E+000	1.28771E+000	6.26000E+002	1.30382E+002	1.00000E+000	9.22300E+003	8.90000E+001	1.47292E+006	1.31485E+000	8.73486E+000	4.08102E-002	5.14674E-002	9.56390E-002	1.45903E-001	3.12315E+005	9.29474E+001	2.46571E+002	4.55610E-002	4.55610E-002	5.80500E+003	7.00000E+000	6.00000E+000	0.00000E+000	7.91496E+000	5.34837E+001	1.77261E+001	1.00000E+002	1.86517E-001	3.92639E-001	0.00000E+000	1.63160E+002	8.07615E+000	1.18774E+000	1.58633E+001	7.55870E+001	3.05544E+001	1.67596E+002	3.47778E+000	9.05750E-001	-1.15490E-001	1.63160E+002	1.35949E+002	-1.17417E-002	1.67596E+002	-2.94566E+001
7.69415E+001	1.21011E+002	9.29135E+001	2.46396E+002	1.08567E+000	8.14605E-001	6.71000E+002	8.52355E+001	1.00000E+000	9.22400E+003	6.80000E+001	1.47305E+006	8.84391E-001	1.10005E+001	4.19118E-002	3.14475E-002	8.47839E-002	5.30178E-002	3.12315E+005	9.29474E+001	2.46571E+002	4.55610E-002	4.55610E-002	5.80500E+003	7.00000E+000	7.00000E+000	0.00000E+000	1.27122E+001	8.23557E+001	2.80399E+001	1.00000E+002	2.91094E-001	1.01984E-001	0.00000E+000	1.63747E+002	8.03893E+000	1.15253E+000	1.58633E+001	7.55870E+001	3.05544E+001	1.67653E+002	3.47778E+000	9.05750E-001	1.42645E-001	4.54993E+002	4.17255E+000	-1.17417E-002	1.67653E+002	-2.95581E+001
