# Supplementary material for: Super-resolution visualization of chromatin loop folding in human lymphoblastoid cells using interferometric photoactivated localization microscopy
Source: Sci Rep. 2022 May 20;12:8582. doi: 10.1038/s41598-022-12568-9 (PMC9122977; doi:10.1038/s41598-022-12568-9)
Supplement: Supplementary file 2 — Supplementary Information 2. [file 41598_2022_12568_MOESM2_ESM.zip › ChromoLooping-main/data/ascii_files/Run1-647_c123_sum_X2_processed_jsa_IDL_ASCII_image2.txt]

Offset	Amplitude	X Position	Y Position	X Peak Width	Y Peak Width	6 N Photons	ChiSquared	FitOK	Frame Number	Peak Index of Frame	Peak Global Index	12 X PkW * Y PkW	Sigma Amplitude	Sigma X Pos rtNph	Sigma Y Pos rtNph	Sigma X Pos Full	Sigma Y Pos Full	18 Grouped Index	Group X Position	Group Y Position	Group Sigma X Pos	Group Sigma Y Pos	Group N Photons	24 Group Size	Frame Index in Grp	Label Set	Amplitude L1	Amplitude L2	Amplitude L3	30 FitOK Labels	Zeta0	Sigma Amp L2	Sigma Amp L3	Unwrapped Z	Sigma Z	36 Coherence	Group A1	Group A2	Group A3	Unwrapped Group Z	Group Sigma Z	42 Group Coherence	XY Ellipticity	Z Position	Unwrapped Z Error	XY Group Ellipticity	Group Z Position	Unwrapped Group Z Error
1.31162E+002	9.69788E+001	3.22900E+002	1.16386E+002	1.49429E+000	1.47133E+000	1.28300E+003	1.99721E+002	1.00000E+000	1.60000E+001	2.52000E+002	4.56300E+003	2.19860E+000	9.84778E+000	4.17178E-002	4.10769E-002	1.37320E-001	1.33343E-001	1.15000E+003	3.22900E+002	1.16386E+002	1.37320E-001	1.33343E-001	1.28300E+003	1.00000E+000	1.00000E+000	0.00000E+000	3.35461E+001	4.21207E+001	1.77622E+001	1.00000E+002	2.36236E-001	4.22980E-001	0.00000E+000	-2.46508E+001	2.10403E+001	3.18453E-001	3.35461E+001	4.21207E+001	1.77622E+001	-2.46508E+001	2.10403E+001	3.18453E-001	7.74107E-003	2.66595E+002	-9.51367E+001	7.74107E-003	2.66595E+002	-9.51367E+001
1.42572E+002	1.13267E+002	3.20846E+002	1.16467E+002	1.20673E+000	1.20026E+000	1.02300E+003	3.55337E+002	1.00000E+000	3.90000E+001	1.77000E+002	1.14400E+004	1.44839E+000	1.06427E+001	3.77286E-002	3.75265E-002	1.48869E-001	1.47336E-001	2.52200E+003	3.21030E+002	1.16496E+002	1.06104E-001	1.06104E-001	2.63200E+003	2.00000E+000	1.00000E+000	0.00000E+000	1.70255E+001	6.91013E+001	2.66013E+001	1.00000E+002	2.72132E-001	6.87306E-001	0.00000E+000	6.66611E+001	8.94517E+000	8.38851E-001	2.60121E+001	8.27182E+001	2.61319E+001	5.49423E+001	5.93490E+000	7.88234E-001	2.68581E-003	6.66611E+001	2.59993E+000	4.54721E-002	5.49423E+001	-7.83964E+001
1.11258E+002	7.51713E+001	3.21579E+002	1.16784E+002	1.30063E+000	1.44748E+000	8.70000E+002	1.74627E+002	1.00000E+000	5.30000E+001	6.41000E+002	1.56330E+004	1.88263E+000	8.67014E+000	4.40954E-002	4.90741E-002	1.20780E-001	1.47388E-001	3.39900E+003	3.21579E+002	1.16784E+002	1.20780E-001	1.47388E-001	8.70000E+002	1.00000E+000	1.00000E+000	0.00000E+000	4.24404E+001	3.39812E+001	1.15975E+001	3.00000E+002	2.25113E-001	5.91822E-001	0.00000E+000	-4.30095E+001	1.00056E+001	8.13224E-001	4.24404E+001	3.39812E+001	1.15975E+001	-4.30095E+001	1.00056E+001	8.13224E-001	-5.34370E-002	2.48236E+002	-1.54284E+001	-5.34370E-002	2.48236E+002	-1.54284E+001
1.03784E+002	1.31459E+002	3.22428E+002	1.14809E+002	1.66632E+000	1.42588E+000	1.87000E+003	3.00138E+002	1.00000E+000	5.70000E+001	1.19000E+002	1.64770E+004	2.37598E+000	1.14656E+001	3.85334E-002	3.29734E-002	1.36670E-001	1.01661E-001	3.56300E+003	3.22415E+002	1.14806E+002	5.96866E-002	5.96866E-002	3.71200E+003	2.00000E+000	1.00000E+000	0.00000E+000	6.80652E+001	4.42574E+001	3.29061E+001	1.00000E+002	3.86885E-001	2.72569E-001	0.00000E+000	2.23643E+002	6.86394E+000	8.08569E-001	6.88192E+001	4.27164E+001	3.86029E+001	2.16628E+002	4.77615E+000	8.24763E-001	7.77551E-002	2.23643E+002	3.84548E+001	3.64576E-002	2.16628E+002	9.87749E+001
1.09701E+002	1.47284E+002	3.22402E+002	1.14804E+002	1.41808E+000	1.44340E+000	1.84200E+003	2.87664E+002	1.00000E+000	5.80000E+001	1.01000E+002	1.66830E+004	2.04685E+000	1.21361E+001	3.30412E-002	3.36311E-002	9.69386E-002	1.00207E-001	3.56300E+003	3.22415E+002	1.14806E+002	5.96866E-002	5.96866E-002	3.71200E+003	2.00000E+000	2.00000E+000	0.00000E+000	6.95847E+001	4.11521E+001	4.43863E+001	1.00000E+002	4.22127E-001	2.34005E-001	0.00000E+000	-8.07131E+001	6.53285E+000	8.55980E-001	6.88192E+001	4.27164E+001	3.86029E+001	2.16693E+002	4.77615E+000	8.24763E-001	-8.84810E-003	2.10532E+002	-1.25305E+002	3.64576E-002	2.16693E+002	9.88159E+001
1.13175E+002	9.72082E+001	3.21365E+002	1.17715E+002	1.27927E+000	1.31261E+000	1.00200E+003	1.56687E+002	1.00000E+000	7.40000E+001	1.87000E+002	2.05130E+004	1.67918E+000	9.85942E+000	4.04135E-002	4.14670E-002	1.30782E-001	1.37316E-001	4.35600E+003	3.21365E+002	1.17715E+002	1.30782E-001	1.37316E-001	1.00200E+003	1.00000E+000	1.00000E+000	0.00000E+000	4.84557E+001	3.16632E+001	1.90731E+001	1.00000E+002	2.61647E-001	4.11225E-001	0.00000E+000	-6.02517E+001	8.91052E+000	8.50892E-001	4.84557E+001	3.16632E+001	1.90731E+001	-6.02517E+001	8.91052E+000	8.50892E-001	-1.28661E-002	2.30994E+002	-9.83455E+001	-1.28661E-002	2.30994E+002	-9.83455E+001
1.49716E+002	1.48894E+002	3.20832E+002	1.16085E+002	1.35985E+000	1.15625E+000	1.45000E+003	2.49636E+002	1.00000E+000	8.70000E+001	2.07000E+002	2.39850E+004	1.57233E+000	1.22022E+001	3.57113E-002	3.03647E-002	1.17765E-001	8.68260E-002	5.05700E+003	3.20808E+002	1.16087E+002	6.51251E-002	6.51251E-002	2.78900E+003	2.00000E+000	1.00000E+000	0.00000E+000	2.45031E+001	9.53287E+001	3.28572E+001	1.00000E+002	3.65854E-001	2.58803E-001	0.00000E+000	6.10891E+001	7.23561E+000	8.71068E-001	2.44750E+001	9.31724E+001	3.27411E+001	6.14611E+001	5.36462E+000	8.47126E-001	8.09154E-002	6.10891E+001	-1.30274E+002	7.39959E-002	6.14611E+001	-1.18543E+002
1.49838E+002	1.46317E+002	3.20782E+002	1.16088E+002	1.29578E+000	1.13478E+000	1.33900E+003	2.91934E+002	1.00000E+000	8.80000E+001	2.20000E+002	2.42720E+004	1.47044E+000	1.20962E+001	3.54113E-002	3.10115E-002	1.37806E-001	1.06893E-001	5.05700E+003	3.20808E+002	1.16087E+002	6.51251E-002	6.51251E-002	2.78900E+003	2.00000E+000	2.00000E+000	0.00000E+000	2.44445E+001	9.08372E+001	3.26153E+001	1.00000E+002	3.55935E-001	4.25702E-001	0.00000E+000	6.20095E+001	7.99318E+000	8.20543E-001	2.44750E+001	9.31724E+001	3.27411E+001	6.15703E+001	5.36462E+000	8.47126E-001	6.62391E-002	6.20095E+001	-1.05340E+002	7.39959E-002	6.15703E+001	-1.18477E+002
1.46535E+002	1.36277E+002	3.20652E+002	1.16340E+002	1.21030E+000	1.23309E+000	1.26800E+003	2.25840E+002	1.00000E+000	9.30000E+001	2.24000E+002	2.55920E+004	1.49242E+000	1.16738E+001	3.39887E-002	3.46287E-002	1.06790E-001	1.10615E-001	5.31400E+003	3.20687E+002	1.16266E+002	6.84831E-002	6.84831E-002	6.52900E+003	5.00000E+000	2.00000E+000	0.00000E+000	2.19520E+001	8.25120E+001	3.29230E+001	1.00000E+002	3.33273E-001	3.49237E-001	0.00000E+000	6.71982E+001	8.70238E+000	7.74486E-001	4.20299E+001	9.20636E+001	2.88917E+001	3.31089E+002	5.44854E+000	5.45139E-001	-9.32794E-003	6.71982E+001	2.23466E+001	8.87510E-002	3.98434E+001	1.26746E+002
1.58601E+002	1.57346E+002	3.20509E+002	1.16184E+002	1.06176E+000	9.70588E-001	1.01700E+003	3.79179E+002	1.00000E+000	9.40000E+001	2.14000E+002	2.58470E+004	1.03053E+000	1.25438E+001	3.32940E-002	3.04351E-002	1.35214E-001	1.13786E-001	5.31400E+003	3.20687E+002	1.16266E+002	6.84831E-002	6.84831E-002	6.52900E+003	5.00000E+000	3.00000E+000	0.00000E+000	2.15331E+001	1.10449E+002	3.37073E+001	1.00000E+002	3.90426E-001	4.89270E-001	0.00000E+000	6.15529E+001	6.83509E+000	1.10105E+000	4.20299E+001	9.20636E+001	2.88917E+001	3.31277E+002	5.44854E+000	5.45139E-001	4.48598E-002	6.15529E+001	-7.11680E+001	8.87510E-002	4.00319E+001	1.26764E+002
1.53375E+002	1.49712E+002	3.20551E+002	1.16448E+002	1.32072E+000	9.37437E-001	1.15600E+003	3.33122E+002	1.00000E+000	9.50000E+001	2.11000E+002	2.61100E+004	1.23809E+000	1.22357E+001	3.88447E-002	2.75717E-002	1.43867E-001	7.54642E-002	5.31400E+003	3.20687E+002	1.16266E+002	6.84831E-002	6.84831E-002	6.52900E+003	5.00000E+000	4.00000E+000	0.00000E+000	1.64432E+001	1.15923E+002	3.59144E+001	1.00000E+002	3.94145E-001	2.87262E-001	0.00000E+000	3.55851E+002	5.65547E+000	1.24814E+000	4.20299E+001	9.20636E+001	2.88917E+001	3.31483E+002	5.44854E+000	5.45139E-001	1.69732E-001	6.46059E+001	1.46487E+001	8.87510E-002	4.02380E+001	1.27087E+002
1.61280E+002	1.71298E+002	3.20671E+002	1.16433E+002	1.26170E+000	1.09613E+000	1.47900E+003	5.18862E+002	1.00000E+000	1.48000E+002	1.35000E+002	3.92640E+004	1.38298E+000	1.30881E+001	3.28074E-002	2.85020E-002	1.42133E-001	1.08335E-001	8.06900E+003	3.20793E+002	1.16469E+002	6.64954E-002	6.64954E-002	9.89500E+003	6.00000E+000	2.00000E+000	0.00000E+000	3.57393E+001	1.21053E+002	2.98393E+001	1.00000E+002	4.39156E-001	4.74273E-001	0.00000E+000	6.62236E+001	6.44143E+000	9.68824E-001	3.35021E+001	1.09035E+002	2.66332E+001	6.51005E+001	2.54781E+000	9.46969E-001	7.02225E-002	6.62236E+001	-1.07632E+002	4.87376E-002	6.51005E+001	-7.37077E+001
1.43398E+002	1.45421E+002	3.21023E+002	1.16707E+002	1.36999E+000	1.42937E+000	1.74100E+003	3.96037E+002	1.00000E+000	1.50000E+002	1.67000E+002	3.97590E+004	1.95823E+000	1.20591E+001	3.28336E-002	3.42567E-002	1.10985E-001	1.20336E-001	8.06900E+003	3.20793E+002	1.16469E+002	6.64954E-002	6.64954E-002	9.89500E+003	6.00000E+000	3.00000E+000	0.00000E+000	3.91002E+001	9.51099E+001	2.23501E+001	1.00000E+002	3.72581E-001	2.62837E-001	0.00000E+000	5.53474E+001	7.44376E+000	7.72716E-001	3.35021E+001	1.09035E+002	2.66332E+001	6.57311E+001	2.54781E+000	9.46969E-001	-2.12120E-002	5.53474E+001	3.01460E+001	4.87376E-002	6.57311E+001	-7.26892E+001
1.53849E+002	1.95816E+002	3.20787E+002	1.16255E+002	1.17191E+000	1.15792E+000	1.66100E+003	4.74807E+002	1.00000E+000	1.53000E+002	9.40000E+001	4.04720E+004	1.35698E+000	1.39934E+001	2.87547E-002	2.84115E-002	8.45690E-002	8.26954E-002	8.06900E+003	3.20793E+002	1.16468E+002	6.64954E-002	6.64954E-002	9.89500E+003	6.00000E+000	5.00000E+000	0.00000E+000	3.97138E+001	1.40000E+002	2.74982E+001	3.00000E+002	4.80628E-001	1.72545E-001	0.00000E+000	6.49352E+001	5.26853E+000	1.11773E+000	3.35021E+001	1.09035E+002	2.66332E+001	6.68654E+001	2.54781E+000	9.46969E-001	6.00336E-003	6.49352E+001	-4.60307E+000	4.87376E-002	6.68654E+001	-7.18970E+001
1.52006E+002	1.66979E+002	3.20743E+002	1.16181E+002	1.39947E+000	1.21467E+000	1.75500E+003	1.78733E+002	1.00000E+000	1.55000E+002	1.18000E+002	4.09960E+004	1.69990E+000	1.29220E+001	3.34060E-002	2.89949E-002	8.54505E-002	6.61565E-002	8.06900E+003	3.20793E+002	1.16468E+002	6.64954E-002	6.64954E-002	9.89500E+003	6.00000E+000	6.00000E+000	0.00000E+000	2.87304E+001	1.20599E+002	2.11999E+001	3.00000E+002	3.90516E-001	8.86083E-002	0.00000E+000	6.74499E+001	4.43370E+000	1.29213E+000	3.35021E+001	1.09035E+002	2.66332E+001	6.76708E+001	2.54781E+000	9.46969E-001	7.06911E-002	6.74499E+001	-1.07188E+002	4.87376E-002	6.76708E+001	-7.11529E+001
1.43894E+002	1.17173E+002	3.22517E+002	1.17299E+002	1.36596E+000	1.12137E+000	1.11600E+003	2.48055E+002	1.00000E+000	1.82000E+002	1.71000E+002	4.74460E+004	1.53175E+000	1.08246E+001	4.08891E-002	3.35673E-002	1.43197E-001	9.86604E-002	9.79500E+003	3.22517E+002	1.17299E+002	1.43197E-001	9.86604E-002	1.11600E+003	1.00000E+000	1.00000E+000	0.00000E+000	3.86786E+001	5.87474E+001	2.06390E+001	1.00000E+002	2.93230E-001	4.27637E-001	0.00000E+000	3.26401E+002	2.05909E+001	3.48902E-001	3.86786E+001	5.87474E+001	2.06390E+001	3.26401E+002	2.05909E+001	3.48902E-001	9.83366E-002	3.51559E+001	1.08114E+002	9.83366E-002	3.51559E+001	1.08114E+002
1.43610E+002	1.71480E+002	3.22184E+002	1.15759E+002	1.41673E+000	1.55442E+000	2.28300E+003	3.14194E+002	1.00000E+000	2.86000E+002	9.40000E+001	7.06630E+004	2.20220E+000	1.30951E+001	2.96507E-002	3.25323E-002	1.02256E-001	1.22132E-001	1.47480E+004	3.22221E+002	1.15988E+002	7.70854E-002	7.70854E-002	8.30000E+003	4.00000E+000	1.00000E+000	0.00000E+000	3.17459E+001	8.14002E+001	6.07264E+001	1.00000E+002	4.48670E-001	2.57333E-001	0.00000E+000	-1.26730E+002	1.03146E+001	4.86973E-001	6.63428E+001	7.75121E+001	5.35529E+001	-3.49685E+001	9.50848E+000	2.77052E-001	-4.63409E-002	1.64516E+002	-1.10486E+002	1.57528E-002	2.56277E+002	-1.19217E+002
1.52940E+002	1.89823E+002	3.22556E+002	1.15916E+002	1.26972E+000	1.14600E+000	1.72200E+003	2.92167E+002	1.00000E+000	2.87000E+002	9.20000E+001	7.08830E+004	1.45510E+000	1.37776E+001	3.05979E-002	2.76163E-002	8.29111E-002	6.87187E-002	1.47950E+004	3.22556E+002	1.15916E+002	8.29111E-002	6.87187E-002	1.72200E+003	1.00000E+000	1.00000E+000	0.00000E+000	4.62828E+001	9.17118E+001	6.39054E+001	1.00000E+002	5.20557E-001	1.84352E-001	0.00000E+000	1.70176E+002	1.97210E+001	2.93268E-001	4.62828E+001	9.17118E+001	6.39054E+001	1.70176E+002	1.97210E+001	2.93268E-001	5.12175E-002	1.70176E+002	2.87998E+001	5.12175E-002	1.70176E+002	2.87998E+001
1.45714E+002	1.55816E+002	3.21792E+002	1.16294E+002	1.56658E+000	1.17397E+000	1.75000E+003	3.85824E+002	1.00000E+000	2.88000E+002	1.15000E+002	7.11020E+004	1.83912E+000	1.24826E+001	3.74485E-002	2.80631E-002	1.27578E-001	7.42905E-002	1.48400E+004	3.21792E+002	1.16294E+002	1.27578E-001	7.42905E-002	1.75000E+003	1.00000E+000	1.00000E+000	0.00000E+000	3.82931E+001	7.74160E+001	5.46284E+001	1.00000E+002	4.39442E-001	2.75361E-001	0.00000E+000	1.70204E+002	1.83016E+001	3.13476E-001	3.82931E+001	7.74160E+001	5.46284E+001	1.70204E+002	1.83016E+001	3.13476E-001	1.43262E-001	1.70204E+002	-1.24439E+002	1.43262E-001	1.70204E+002	-1.24439E+002
1.34987E+002	1.64494E+002	3.22307E+002	1.16224E+002	1.47736E+000	1.50055E+000	2.20900E+003	1.49972E+002	1.00000E+000	2.90000E+002	1.00000E+002	7.15270E+004	2.21685E+000	1.28255E+001	3.14332E-002	3.19266E-002	8.22037E-002	8.45955E-002	1.47480E+004	3.22221E+002	1.15988E+002	7.70854E-002	7.70854E-002	8.30000E+003	4.00000E+000	3.00000E+000	0.00000E+000	5.30759E+001	7.84360E+001	5.50930E+001	1.00000E+002	4.84679E-001	1.25164E-001	0.00000E+000	-7.64834E+001	2.83040E+001	1.80412E-001	6.63428E+001	7.75121E+001	5.35529E+001	-3.45639E+001	9.50848E+000	2.77052E-001	-7.78595E-003	2.14762E+002	-1.22436E+002	1.57528E-002	2.56682E+002	-1.18563E+002
1.36895E+002	1.76153E+002	3.22487E+002	1.15050E+002	1.44925E+000	1.30822E+000	2.04500E+003	2.86415E+002	1.00000E+000	3.08000E+002	8.20000E+001	7.55080E+004	1.89595E+000	1.32723E+001	3.20478E-002	2.89291E-002	1.13494E-001	9.34055E-002	1.58470E+004	3.22488E+002	1.15084E+002	7.49979E-002	7.49979E-002	4.19100E+003	2.00000E+000	1.00000E+000	0.00000E+000	5.53255E+001	4.74934E+001	7.04255E+001	1.00000E+002	4.78854E-001	1.90432E-001	0.00000E+000	2.31613E+002	6.69944E+000	7.92184E-001	5.38280E+001	4.35375E+001	6.77457E+001	2.32791E+002	4.47368E+000	8.28682E-001	5.11455E-002	2.31613E+002	9.00276E+001	1.03331E-001	2.32791E+002	5.49853E+000
1.36350E+002	1.81958E+002	3.22548E+002	1.15051E+002	1.58955E+000	1.40605E+000	2.44500E+003	3.76003E+002	1.00000E+000	3.44000E+002	7.10000E+001	8.30850E+004	2.23500E+000	1.34892E+001	3.21466E-002	2.84356E-002	1.44473E-001	1.13892E-001	1.74330E+004	3.22548E+002	1.15051E+002	1.44473E-001	1.13892E-001	2.44500E+003	1.00000E+000	1.00000E+000	0.00000E+000	6.47264E+001	4.41902E+001	6.97210E+001	1.00000E+002	4.96493E-001	2.70131E-001	0.00000E+000	2.43628E+002	5.59931E+000	8.66836E-001	6.47264E+001	4.41902E+001	6.97210E+001	2.43628E+002	5.59931E+000	8.66836E-001	6.12557E-002	2.43628E+002	8.56211E+001	6.12557E-002	2.43628E+002	8.56211E+001
1.20986E+002	1.68615E+002	3.22446E+002	1.15156E+002	1.58846E+000	1.43015E+000	2.29100E+003	2.80880E+002	1.00000E+000	3.56000E+002	8.20000E+001	8.55890E+004	2.27174E+000	1.29852E+001	3.31867E-002	2.98793E-002	1.39125E-001	1.13596E-001	1.80070E+004	3.22446E+002	1.15156E+002	1.39125E-001	1.13596E-001	2.29100E+003	1.00000E+000	1.00000E+000	0.00000E+000	5.79540E+001	7.28948E+001	4.74583E+001	1.00000E+002	4.62661E-001	2.24430E-001	0.00000E+000	2.63811E+002	2.44987E+001	2.04671E-001	5.79540E+001	7.28948E+001	4.74583E+001	2.63811E+002	2.44987E+001	2.04671E-001	5.24436E-002	2.63811E+002	1.20110E+002	5.24436E-002	2.63811E+002	1.20110E+002
1.29805E+002	1.40250E+002	3.22562E+002	1.15264E+002	1.47013E+000	1.47335E+000	1.82000E+003	3.30326E+002	1.00000E+000	4.47000E+002	8.70000E+001	1.04404E+005	2.16602E+000	1.18427E+001	3.44605E-002	3.45358E-002	1.42380E-001	1.42987E-001	2.21290E+004	3.22562E+002	1.15264E+002	1.42380E-001	1.42987E-001	1.82000E+003	1.00000E+000	1.00000E+000	0.00000E+000	4.23129E+001	3.90237E+001	5.63089E+001	1.00000E+002	3.79543E-001	2.86707E-001	0.00000E+000	-5.56943E+001	7.32056E+000	7.68477E-001	4.23129E+001	3.90237E+001	5.63089E+001	-5.56943E+001	7.32056E+000	7.68477E-001	-1.09162E-003	2.35551E+002	-1.12542E+002	-1.09162E-003	2.35551E+002	-1.12542E+002
1.34095E+002	1.36642E+002	3.22506E+002	1.15545E+002	1.39990E+000	1.53937E+000	1.79200E+003	2.96061E+002	1.00000E+000	6.47000E+002	8.10000E+001	1.44166E+005	2.15496E+000	1.16894E+001	3.30695E-002	3.63642E-002	1.14591E-001	1.37455E-001	3.12790E+004	3.22506E+002	1.15545E+002	1.14591E-001	1.37455E-001	1.79200E+003	1.00000E+000	1.00000E+000	0.00000E+000	5.27193E+001	4.91672E+001	4.70562E+001	1.00000E+002	3.99206E-001	3.71299E-001	0.00000E+000	-2.36142E+001	1.06586E+001	5.31917E-001	5.27193E+001	4.91672E+001	4.70562E+001	-2.36142E+001	1.06586E+001	5.31917E-001	-4.74507E-002	2.67631E+002	-5.35437E+000	-4.74507E-002	2.67631E+002	-5.35437E+000
1.25756E+002	1.39628E+002	3.20663E+002	1.18767E+002	1.40074E+000	1.07914E+000	1.30600E+003	2.81098E+002	1.00000E+000	6.76000E+002	7.40000E+001	1.49727E+005	1.51159E+000	1.18164E+001	3.87602E-002	2.98611E-002	1.40141E-001	8.56291E-002	3.25860E+004	3.20663E+002	1.18767E+002	1.40141E-001	8.56291E-002	1.30600E+003	1.00000E+000	1.00000E+000	0.00000E+000	1.13831E+001	9.32483E+001	5.70133E+001	1.00000E+002	4.02879E-001	2.81028E-001	0.00000E+000	1.64366E+002	6.74992E+000	9.83877E-001	1.13831E+001	9.32483E+001	5.70133E+001	1.64366E+002	6.74992E+000	9.83877E-001	1.29685E-001	1.64366E+002	-1.07471E+002	1.29685E-001	1.64366E+002	-1.07471E+002
1.27171E+002	1.14008E+002	3.21076E+002	1.18279E+002	1.54245E+000	1.31285E+000	1.40200E+003	1.76672E+002	1.00000E+000	7.24000E+002	9.80000E+001	1.58832E+005	2.02501E+000	1.06775E+001	4.11943E-002	3.50624E-002	1.34787E-001	9.95616E-002	3.46650E+004	3.21076E+002	1.18279E+002	1.34787E-001	9.95616E-002	1.40200E+003	1.00000E+000	1.00000E+000	0.00000E+000	1.45363E+001	6.67899E+001	3.37019E+001	1.00000E+002	2.83478E-001	2.25221E-001	0.00000E+000	1.55392E+002	8.05146E+000	7.96090E-001	1.45363E+001	6.67899E+001	3.37019E+001	1.55392E+002	8.05146E+000	7.96090E-001	8.04119E-002	1.55392E+002	-3.42592E+001	8.04119E-002	1.55392E+002	-3.42592E+001
1.15445E+002	8.60757E+001	3.22831E+002	1.17170E+002	1.10553E+000	1.03126E+000	6.13000E+002	1.96010E+002	1.00000E+000	9.09000E+002	2.75000E+002	1.93649E+005	1.14009E+000	9.27770E+000	4.46518E-002	4.16522E-002	1.45571E-001	1.27721E-001	4.27520E+004	3.22831E+002	1.17170E+002	1.45571E-001	1.27721E-001	6.13000E+002	1.00000E+000	1.00000E+000	0.00000E+000	1.82684E+001	5.18803E+001	1.70107E+001	1.00000E+002	2.10202E-001	5.08185E-001	0.00000E+000	1.27730E+002	1.40232E+001	6.91249E-001	1.82684E+001	5.18803E+001	1.70107E+001	1.27730E+002	1.40232E+001	6.91249E-001	3.47557E-002	1.27730E+002	1.37099E+001	3.47557E-002	1.27730E+002	1.37099E+001
1.15339E+002	1.64570E+002	3.22479E+002	1.16507E+002	1.45446E+000	1.18625E+000	1.75400E+003	2.65877E+002	1.00000E+000	9.41000E+002	6.40000E+001	1.99362E+005	1.72535E+000	1.28285E+001	3.47285E-002	2.83243E-002	1.09767E-001	7.50522E-002	4.39930E+004	3.22420E+002	1.16493E+002	5.08927E-002	5.08927E-002	9.60000E+003	6.00000E+000	1.00000E+000	0.00000E+000	3.23770E+001	9.04494E+001	5.32899E+001	1.00000E+002	4.44453E-001	1.74710E-001	0.00000E+000	1.65813E+002	1.20724E+001	4.74684E-001	3.02032E+001	7.48935E+001	4.78647E+001	1.75232E+002	6.04507E+000	4.05204E-001	1.01569E-001	1.65813E+002	-5.81108E+001	8.40298E-002	1.75232E+002	-1.97048E+001
1.06732E+002	1.49031E+002	3.22408E+002	1.16643E+002	1.52978E+000	1.34432E+000	1.87100E+003	1.72139E+002	1.00000E+000	9.42000E+002	7.50000E+001	1.99550E+005	2.05651E+000	1.22078E+001	3.53665E-002	3.10789E-002	1.05463E-001	8.29235E-002	4.39930E+004	3.22420E+002	1.16493E+002	5.08927E-002	5.08927E-002	9.60000E+003	6.00000E+000	2.00000E+000	0.00000E+000	2.42641E+001	7.01245E+001	5.78813E+001	1.00000E+002	3.95838E-001	1.54500E-001	0.00000E+000	1.92410E+002	9.16853E+000	6.05166E-001	3.02032E+001	7.48935E+001	4.78647E+001	1.75212E+002	6.04507E+000	4.05204E-001	6.45290E-002	1.92410E+002	2.94270E+001	8.40298E-002	1.75212E+002	-1.97451E+001
1.14626E+002	1.54335E+002	3.22532E+002	1.16262E+002	1.34116E+000	1.52654E+000	1.92900E+003	2.87983E+002	1.00000E+000	9.43000E+002	6.80000E+001	1.99724E+005	2.04735E+000	1.24232E+001	3.05363E-002	3.47571E-002	7.57020E-002	9.60401E-002	4.39930E+004	3.22420E+002	1.16493E+002	5.08927E-002	5.08927E-002	9.60000E+003	6.00000E+000	3.00000E+000	0.00000E+000	2.00733E+001	7.63645E+001	5.59987E+001	1.00000E+002	3.90386E-001	1.65301E-001	0.00000E+000	-1.11132E+002	7.92555E+000	6.89471E-001	3.02032E+001	7.48935E+001	4.78647E+001	1.75220E+002	6.04507E+000	4.05204E-001	-6.46436E-002	1.80114E+002	-6.46128E+001	8.40298E-002	1.75220E+002	-1.97468E+001
1.10209E+002	1.43260E+002	3.22452E+002	1.16493E+002	1.71845E+000	1.21507E+000	1.80000E+003	2.00080E+002	1.00000E+000	9.44000E+002	7.80000E+001	1.99907E+005	2.08805E+000	1.19691E+001	4.05044E-002	2.86395E-002	1.45421E-001	7.57716E-002	4.39930E+004	3.22420E+002	1.16493E+002	5.08927E-002	5.08927E-002	9.60000E+003	6.00000E+000	4.00000E+000	0.00000E+000	2.90075E+001	7.99605E+001	4.86355E+001	1.00000E+002	3.98935E-001	2.09079E-001	0.00000E+000	4.60085E+002	1.20877E+001	4.67985E-001	3.02032E+001	7.48935E+001	4.78647E+001	1.75202E+002	6.04507E+000	4.05204E-001	1.71596E-001	1.68840E+002	1.17291E+002	8.40298E-002	1.75202E+002	-1.97631E+001
1.23412E+002	1.11777E+002	3.22430E+002	1.17538E+002	1.33495E+000	1.05090E+000	9.77000E+002	1.97928E+002	1.00000E+000	1.04800E+003	1.12000E+002	2.18422E+005	1.40289E+000	1.05724E+001	4.27088E-002	3.36211E-002	1.33993E-001	8.59815E-002	4.82650E+004	3.22382E+002	1.17425E+002	1.11328E-001	1.11328E-001	1.93500E+003	2.00000E+000	2.00000E+000	0.00000E+000	3.33872E+001	7.50204E+001	1.58760E+001	3.00000E+002	2.95389E-001	3.23174E-001	0.00000E+000	1.09320E+002	9.86593E+000	7.78262E-001	2.67605E+001	6.42706E+001	1.54357E+001	4.05731E+002	7.24655E+000	7.52904E-001	1.19058E-001	1.09320E+002	-1.43499E+002	1.73506E-001	1.14485E+002	5.99114E+001
1.23507E+002	1.64799E+002	3.22611E+002	1.17610E+002	1.35803E+000	1.12968E+000	1.57200E+003	2.06836E+002	1.00000E+000	1.07100E+003	6.70000E+001	2.22550E+005	1.53414E+000	1.28374E+001	3.42518E-002	2.84924E-002	9.63761E-002	6.87840E-002	4.91770E+004	3.22611E+002	1.17610E+002	9.63761E-002	6.87840E-002	1.57200E+003	1.00000E+000	1.00000E+000	0.00000E+000	5.14604E+001	1.08851E+002	2.14740E+001	0.00000E+000	4.32053E-001	1.39553E-001	0.00000E+000	1.06306E+002	7.77646E+000	7.78400E-001	5.14604E+001	1.08851E+002	2.14740E+001	1.06306E+002	7.77646E+000	7.78400E-001	9.17919E-002	1.06306E+002	-1.00977E+002	9.17919E-002	1.06306E+002	-1.00977E+002
1.13895E+002	1.16414E+002	3.22783E+002	1.17250E+002	1.44322E+000	1.00583E+000	1.04500E+003	2.64861E+002	1.00000E+000	1.09200E+003	9.50000E+001	2.26469E+005	1.45162E+000	1.07895E+001	4.46450E-002	3.11146E-002	1.45451E-001	7.46101E-002	5.00400E+004	3.22812E+002	1.17303E+002	5.97414E-002	5.97414E-002	3.42800E+003	3.00000E+000	1.00000E+000	0.00000E+000	2.16686E+001	6.75062E+001	3.12719E+001	1.00000E+002	2.97160E-001	3.26499E-001	0.00000E+000	4.42140E+002	1.25704E+001	5.90617E-001	2.62635E+001	9.36428E+001	3.18926E+001	1.37986E+002	4.98432E+000	8.22403E-001	1.78597E-001	1.50894E+002	8.76386E+001	1.26019E-001	1.37986E+002	-1.26312E+002
1.10534E+002	1.83691E+002	3.22873E+002	1.17356E+002	1.30745E+000	1.16059E+000	1.72500E+003	2.50594E+002	1.00000E+000	1.09300E+003	6.40000E+001	2.26632E+005	1.51742E+000	1.35533E+001	3.14798E-002	2.79437E-002	1.03822E-001	8.29443E-002	5.00400E+004	3.22812E+002	1.17303E+002	5.97414E-002	5.97414E-002	3.42800E+003	3.00000E+000	2.00000E+000	0.00000E+000	3.10518E+001	1.13132E+002	3.68046E+001	1.00000E+002	4.32658E-001	1.43753E-001	0.00000E+000	1.36809E+002	6.70877E+000	8.61338E-001	2.62635E+001	9.36428E+001	3.18926E+001	1.38000E+002	4.98432E+000	8.22403E-001	5.95072E-002	1.36809E+002	-1.73556E+001	1.26019E-001	1.38000E+002	-1.26188E+002
1.09427E+002	1.05330E+002	3.22688E+002	1.16027E+002	1.40280E+000	1.60021E+000	1.41500E+003	1.95823E+002	1.00000E+000	1.19200E+003	1.07000E+002	2.44549E+005	2.24477E+000	1.02630E+001	3.72922E-002	4.25401E-002	1.06893E-001	1.36910E-001	5.40870E+004	3.22688E+002	1.16027E+002	1.06893E-001	1.36910E-001	1.41500E+003	1.00000E+000	1.00000E+000	0.00000E+000	2.32280E+001	6.09761E+001	3.53659E+001	1.00000E+002	3.01768E-001	3.51868E-001	0.00000E+000	-1.20258E+002	1.48010E+001	4.31064E-001	2.32280E+001	6.09761E+001	3.53659E+001	-1.20258E+002	1.48010E+001	4.31064E-001	-6.57365E-002	1.70988E+002	-7.18912E+001	-6.57365E-002	1.70988E+002	-7.18912E+001
1.10600E+002	1.29235E+002	3.22745E+002	1.17311E+002	1.43347E+000	1.07917E+000	1.23700E+003	1.83163E+002	1.00000E+000	1.20200E+003	9.20000E+001	2.46374E+005	1.54695E+000	1.13682E+001	4.07572E-002	3.06834E-002	1.11451E-001	6.67519E-002	5.44850E+004	3.22745E+002	1.17311E+002	1.11451E-001	6.67519E-002	1.23700E+003	1.00000E+000	1.00000E+000	0.00000E+000	4.10272E+001	7.21900E+001	1.74639E+001	1.00000E+002	3.16425E-001	1.85179E-001	0.00000E+000	3.91016E+002	1.15330E+001	5.91675E-001	4.10272E+001	7.21900E+001	1.74639E+001	3.91016E+002	1.15330E+001	5.91675E-001	1.41010E-001	9.97707E+001	1.01342E+002	1.41010E-001	9.97707E+001	1.01342E+002
1.19858E+002	2.01965E+002	3.22374E+002	1.16630E+002	1.24014E+000	1.23342E+000	1.92500E+003	2.80684E+002	1.00000E+000	1.20300E+003	5.50000E+001	2.46529E+005	1.52961E+000	1.42115E+001	2.82653E-002	2.81123E-002	7.78659E-002	7.70877E-002	5.45320E+004	3.22374E+002	1.16630E+002	7.78659E-002	7.70877E-002	1.92500E+003	1.00000E+000	1.00000E+000	0.00000E+000	2.89015E+001	1.20301E+002	5.61982E+001	1.00000E+002	5.03682E-001	1.50737E-001	0.00000E+000	1.57094E+002	7.12178E+000	7.68081E-001	2.89015E+001	1.20301E+002	5.61982E+001	1.57094E+002	7.12178E+000	7.68081E-001	2.71440E-003	1.57094E+002	9.43534E+001	2.71440E-003	1.57094E+002	9.43534E+001
1.06947E+002	1.68598E+002	3.22940E+002	1.17446E+002	1.37790E+000	1.08394E+000	1.55500E+003	2.46447E+002	1.00000E+000	1.21300E+003	6.90000E+001	2.48331E+005	1.49357E+000	1.29845E+001	3.49425E-002	2.74878E-002	1.16318E-001	7.42227E-002	5.49500E+004	3.22940E+002	1.17446E+002	1.16318E-001	7.42227E-002	1.55500E+003	1.00000E+000	1.00000E+000	0.00000E+000	4.96743E+001	1.12485E+002	1.55128E+001	3.00000E+002	4.14977E-001	1.33687E-001	0.00000E+000	1.10613E+002	6.24051E+000	9.75272E-001	4.96743E+001	1.12485E+002	1.55128E+001	1.10613E+002	6.24051E+000	9.75272E-001	1.19408E-001	1.10613E+002	-1.42383E+002	1.19408E-001	1.10613E+002	-1.42383E+002
9.50749E+001	8.02889E+001	3.22577E+002	1.17150E+002	1.30297E+000	1.16082E+000	7.56000E+002	1.10319E+002	1.00000E+000	1.22000E+003	1.87000E+002	2.49730E+005	1.51251E+000	8.96041E+000	4.73884E-002	4.22185E-002	1.21866E-001	9.89062E-002	5.52510E+004	3.22577E+002	1.17150E+002	1.21866E-001	9.89062E-002	7.56000E+002	1.00000E+000	1.00000E+000	0.00000E+000	3.04027E+001	4.29243E+001	1.14778E+001	3.00000E+002	2.08633E-001	3.10521E-001	0.00000E+000	8.00451E+001	1.67955E+001	5.19707E-001	3.04027E+001	4.29243E+001	1.14778E+001	8.00451E+001	1.67955E+001	5.19707E-001	5.76948E-002	8.00451E+001	-7.14825E+001	5.76948E-002	8.00451E+001	-7.14825E+001
9.53902E+001	9.45446E+001	3.22465E+002	1.15793E+002	1.09128E+000	1.12121E+000	7.24000E+002	1.60475E+002	1.00000E+000	1.24600E+003	1.24000E+002	2.54360E+005	1.22356E+000	9.72341E+000	4.05573E-002	4.16695E-002	1.05906E-001	1.11285E-001	5.62480E+004	3.22451E+002	1.15831E+002	7.69689E-002	7.69689E-002	1.21700E+003	2.00000E+000	2.00000E+000	0.00000E+000	1.93380E+001	6.19278E+001	2.47646E+001	1.00000E+002	2.58383E-001	3.54435E-001	0.00000E+000	1.45979E+002	1.33121E+001	6.70032E-001	1.84144E+001	5.09668E+001	1.93387E+001	1.39722E+002	1.15457E+001	5.95861E-001	-1.35260E-002	1.45979E+002	1.09308E+002	-7.81164E-003	1.39722E+002	9.38138E+001
1.02811E+002	1.08147E+002	3.22678E+002	1.17348E+002	1.11810E+000	8.29881E-001	6.29000E+002	1.39437E+002	1.00000E+000	1.28100E+003	1.21000E+002	2.60568E+005	9.27887E-001	1.03994E+001	4.45814E-002	3.30895E-002	1.18303E-001	6.96468E-002	5.76650E+004	3.22678E+002	1.17348E+002	1.18303E-001	6.96468E-002	6.29000E+002	1.00000E+000	1.00000E+000	0.00000E+000	3.60075E+001	6.01069E+001	1.13197E+001	3.00000E+002	2.58247E-001	2.21754E-001	0.00000E+000	3.86506E+002	1.36441E+001	7.01360E-001	3.60075E+001	6.01069E+001	1.13197E+001	3.86506E+002	1.36441E+001	7.01360E-001	1.47956E-001	9.52602E+001	8.49433E+001	1.47956E-001	9.52602E+001	8.49433E+001
9.37678E+001	1.30062E+002	3.22354E+002	1.17353E+002	1.19784E+000	1.23147E+000	1.19700E+003	1.69084E+002	1.00000E+000	1.29400E+003	7.50000E+001	2.62881E+005	1.47510E+000	1.14045E+001	3.46219E-002	3.55939E-002	6.97786E-002	7.31908E-002	5.81830E+004	3.22354E+002	1.17353E+002	6.97786E-002	7.31908E-002	1.19700E+003	1.00000E+000	1.00000E+000	0.00000E+000	4.21744E+001	7.87559E+001	1.39239E+001	1.00000E+002	3.21316E-001	1.17371E-001	0.00000E+000	1.02987E+002	9.03173E+000	7.68057E-001	4.21744E+001	7.87559E+001	1.39239E+001	1.02987E+002	9.03173E+000	7.68057E-001	-1.38434E-002	1.02987E+002	6.72133E+001	-1.38434E-002	1.02987E+002	6.72133E+001
9.81013E+001	1.18613E+002	3.22600E+002	1.16730E+002	1.12943E+000	1.56312E+000	1.28100E+003	1.59572E+002	1.00000E+000	1.30100E+003	8.80000E+001	2.64122E+005	1.76544E+000	1.08909E+001	3.15563E-002	4.36734E-002	7.14332E-002	1.29401E-001	5.84420E+004	3.22600E+002	1.16730E+002	7.14332E-002	1.29401E-001	1.28100E+003	1.00000E+000	1.00000E+000	0.00000E+000	2.85643E+001	7.00722E+001	2.45235E+001	1.00000E+002	2.99893E-001	2.51542E-001	0.00000E+000	-1.58822E+002	1.20679E+001	5.55657E-001	2.85643E+001	7.00722E+001	2.45235E+001	-1.58822E+002	1.20679E+001	5.55657E-001	-1.61068E-001	1.32424E+002	4.92623E+001	-1.61068E-001	1.32424E+002	4.92623E+001
9.69045E+001	7.78605E+001	3.22292E+002	1.17088E+002	1.08908E+000	1.17720E+000	6.24000E+002	1.56625E+002	1.00000E+000	1.30800E+003	1.61000E+002	2.65457E+005	1.28206E+000	8.82386E+000	4.35980E-002	4.71256E-002	1.06367E-001	1.22479E-001	5.87140E+004	3.22185E+002	1.16975E+002	8.73112E-002	8.73112E-002	1.42200E+003	2.00000E+000	2.00000E+000	0.00000E+000	2.49958E+001	4.46872E+001	9.69568E+000	3.00000E+002	1.91135E-001	3.84319E-001	0.00000E+000	1.01649E+002	1.46936E+001	6.53871E-001	2.04362E+001	4.96859E+001	9.57947E+000	1.17815E+002	7.28475E+000	8.73669E-001	-3.88826E-002	1.01649E+002	1.06285E+002	-3.14323E-002	1.17815E+002	1.10372E+002
9.51838E+001	7.25465E+001	3.22799E+002	1.16973E+002	8.63779E-001	9.22717E-001	3.63000E+002	1.11672E+002	1.00000E+000	1.31400E+003	2.37000E+002	2.66590E+005	7.97023E-001	8.51742E+000	4.53366E-002	4.84301E-002	1.11804E-001	1.25921E-001	5.90160E+004	3.22799E+002	1.16973E+002	1.11804E-001	1.25921E-001	3.63000E+002	1.00000E+000	1.00000E+000	0.00000E+000	2.17374E+001	8.79849E+001	9.31201E+000	3.00000E+002	2.67176E-001	4.10053E-001	0.00000E+000	1.25796E+002	8.45123E+000	1.49052E+000	2.17374E+001	8.79849E+001	9.31201E+000	1.25796E+002	8.45123E+000	1.49052E+000	-3.29909E-002	1.25796E+002	1.21280E+002	-3.29909E-002	1.25796E+002	1.21280E+002
9.91997E+001	1.04856E+002	3.22494E+002	1.15434E+002	1.30534E+000	1.28000E+000	1.08800E+003	1.24918E+002	1.00000E+000	1.42600E+003	7.60000E+001	2.86373E+005	1.67083E+000	1.02399E+001	3.95738E-002	3.88058E-002	9.15658E-002	8.84202E-002	6.33070E+004	3.22494E+002	1.15434E+002	9.15658E-002	8.84202E-002	1.08800E+003	1.00000E+000	1.00000E+000	0.00000E+000	3.36619E+001	3.10814E+001	4.06064E+001	1.00000E+002	2.88455E-001	1.96667E-001	0.00000E+000	-2.98794E+001	1.03721E+001	7.01503E-001	3.36619E+001	3.10814E+001	4.06064E+001	-2.98794E+001	1.03721E+001	7.01503E-001	9.79781E-003	2.61366E+002	-1.04333E+002	9.79781E-003	2.61366E+002	-1.04333E+002
9.28505E+001	1.82101E+002	3.22349E+002	1.14889E+002	1.51787E+000	1.47120E+000	2.45500E+003	2.64047E+002	1.00000E+000	1.45700E+003	4.90000E+001	2.91768E+005	2.23308E+000	1.34945E+001	3.06343E-002	2.96924E-002	1.00377E-001	9.46095E-002	6.45240E+004	3.22362E+002	1.14939E+002	4.88170E-002	4.88170E-002	5.21700E+003	3.00000E+000	1.00000E+000	0.00000E+000	6.00063E+001	6.17709E+001	6.35945E+001	1.00000E+002	4.98461E-001	1.65997E-001	0.00000E+000	-2.55827E+001	9.16283E+000	5.28635E-001	4.99271E+001	6.01873E+001	5.77415E+001	2.56573E+002	7.42787E+000	4.47339E-001	1.56139E-002	2.65663E+002	-1.09732E+002	4.12986E-002	2.56573E+002	1.30822E+002
9.60410E+001	1.66517E+002	3.22375E+002	1.14942E+002	1.60006E+000	1.37683E+000	2.21100E+003	1.69512E+002	1.00000E+000	1.45800E+003	5.40000E+001	2.91942E+005	2.20301E+000	1.29042E+001	3.40284E-002	2.92810E-002	1.13122E-001	8.52075E-002	6.45240E+004	3.22362E+002	1.14939E+002	4.88170E-002	4.88170E-002	5.21700E+003	3.00000E+000	2.00000E+000	0.00000E+000	4.23676E+001	6.68605E+001	5.98884E+001	1.00000E+002	4.46878E-001	1.25141E-001	0.00000E+000	2.34034E+002	1.26109E+001	4.04735E-001	4.99271E+001	6.01873E+001	5.77415E+001	2.56588E+002	7.42787E+000	4.47339E-001	7.49873E-002	2.34034E+002	5.33819E+001	4.12986E-002	2.56588E+002	1.30876E+002
1.02403E+002	8.23145E+001	3.22368E+002	1.15147E+002	1.04577E+000	1.02078E+000	5.51000E+002	1.35388E+002	1.00000E+000	1.45900E+003	1.35000E+002	2.92170E+005	1.06751E+000	9.07273E+000	4.45513E-002	4.34869E-002	1.14346E-001	1.09433E-001	6.45240E+004	3.22362E+002	1.14939E+002	4.88170E-002	4.88170E-002	5.21700E+003	3.00000E+000	3.00000E+000	0.00000E+000	3.53527E+001	2.63539E+001	2.30484E+001	1.00000E+002	2.26952E-001	3.81864E-001	0.00000E+000	3.18256E+000	1.52763E+001	6.69293E-001	4.99271E+001	6.01873E+001	5.77415E+001	2.56617E+002	7.42787E+000	4.47339E-001	1.20908E-002	3.18256E+000	-7.51744E+001	4.12986E-002	2.56617E+002	1.30962E+002
9.51407E+001	1.38404E+002	3.22509E+002	1.14901E+002	1.32043E+000	1.22197E+000	1.38600E+003	1.44293E+002	1.00000E+000	1.48400E+003	7.10000E+001	2.96583E+005	1.61352E+000	1.17645E+001	3.54678E-002	3.28230E-002	9.94927E-002	8.62297E-002	6.56080E+004	3.22509E+002	1.14901E+002	9.94927E-002	8.62297E-002	1.38600E+003	1.00000E+000	1.00000E+000	0.00000E+000	3.88031E+001	4.08468E+001	6.52133E+001	1.00000E+002	4.02105E-001	2.09347E-001	0.00000E+000	2.49144E+002	7.57855E+000	8.50635E-001	3.88031E+001	4.08468E+001	6.52133E+001	2.49144E+002	7.57855E+000	8.50635E-001	3.87276E-002	2.49144E+002	1.27707E+002	3.87276E-002	2.49144E+002	1.27707E+002
1.04471E+002	1.27737E+002	3.22337E+002	1.14899E+002	1.36810E+000	1.14842E+000	1.24500E+003	3.00893E+002	1.00000E+000	1.55100E+003	7.70000E+001	3.08447E+005	1.57115E+000	1.13021E+001	3.87734E-002	3.25473E-002	1.18815E-001	8.58221E-002	6.81580E+004	3.22337E+002	1.14899E+002	1.18815E-001	8.58221E-002	1.24500E+003	1.00000E+000	1.00000E+000	0.00000E+000	2.87117E+001	4.58813E+001	5.56904E+001	1.00000E+002	3.52873E-001	2.88132E-001	0.00000E+000	2.34839E+002	9.88244E+000	6.88275E-001	2.87117E+001	4.58813E+001	5.56904E+001	2.34839E+002	9.88244E+000	6.88275E-001	8.72964E-002	2.34839E+002	3.39036E+001	8.72964E-002	2.34839E+002	3.39036E+001
9.02739E+001	1.04915E+002	3.22353E+002	1.15086E+002	1.64294E+000	1.43793E+000	1.47400E+003	1.11740E+002	1.00000E+000	1.57600E+003	8.10000E+001	3.12688E+005	2.36244E+000	1.02428E+001	4.27930E-002	3.74533E-002	1.34134E-001	1.04503E-001	6.91150E+004	3.22496E+002	1.15139E+002	4.80012E-002	4.80012E-002	5.40500E+003	5.00000E+000	1.00000E+000	0.00000E+000	2.71928E+001	2.74909E+001	4.74652E+001	1.00000E+002	2.85237E-001	2.07074E-001	0.00000E+000	2.48954E+002	6.87857E+000	9.08792E-001	2.57777E+001	4.68105E+001	4.54837E+001	2.25418E+002	6.25254E+000	5.22104E-001	6.65416E-002	2.48954E+002	8.21552E+001	4.51452E-002	2.25418E+002	9.34840E+001
1.00742E+002	1.14137E+002	3.22559E+002	1.15138E+002	1.31481E+000	1.22873E+000	1.14500E+003	1.26508E+002	1.00000E+000	1.57800E+003	8.10000E+001	3.13039E+005	1.61554E+000	1.06835E+001	3.88562E-002	3.63122E-002	1.06080E-001	9.36652E-002	6.91150E+004	3.22495E+002	1.15139E+002	4.80012E-002	4.80012E-002	5.40500E+003	5.00000E+000	2.00000E+000	0.00000E+000	2.51230E+001	4.97849E+001	4.87551E+001	1.00000E+002	3.28099E-001	2.34683E-001	0.00000E+000	2.21238E+002	1.26303E+001	5.61560E-001	2.57777E+001	4.68105E+001	4.54837E+001	2.25389E+002	6.25254E+000	5.22104E-001	3.38438E-002	2.21238E+002	1.07837E+002	4.51452E-002	2.25389E+002	9.36488E+001
9.79372E+001	1.08438E+002	3.22507E+002	1.15033E+002	1.30774E+000	1.30445E+000	1.14100E+003	1.48715E+002	1.00000E+000	1.57900E+003	8.20000E+001	3.13216E+005	1.70588E+000	1.04133E+001	3.87150E-002	3.86174E-002	1.03099E-001	1.02625E-001	6.91150E+004	3.22495E+002	1.15139E+002	4.80012E-002	4.80012E-002	5.40500E+003	5.00000E+000	3.00000E+000	0.00000E+000	3.01985E+001	3.78397E+001	4.47955E+001	1.00000E+002	3.05742E-001	2.70652E-001	0.00000E+000	-4.45964E+001	1.14870E+001	6.18534E-001	2.57777E+001	4.68105E+001	4.54837E+001	2.25351E+002	6.25254E+000	5.22104E-001	1.26124E-003	2.46649E+002	-1.05365E+002	4.51452E-002	2.25351E+002	9.35341E+001
9.78568E+001	1.02417E+002	3.22498E+002	1.15275E+002	1.16563E+000	1.14558E+000	8.56000E+002	1.59114E+002	1.00000E+000	1.58200E+003	7.80000E+001	3.13740E+005	1.33532E+000	1.01201E+001	3.98403E-002	3.91552E-002	1.15979E-001	1.12296E-001	6.91150E+004	3.22496E+002	1.15139E+002	4.80012E-002	4.80012E-002	5.40500E+003	5.00000E+000	4.00000E+000	0.00000E+000	2.18724E+001	5.56427E+001	3.56061E+001	1.00000E+002	2.88070E-001	3.95280E-001	0.00000E+000	1.82211E+002	1.93987E+001	4.22866E-001	2.57777E+001	4.68105E+001	4.54837E+001	2.25231E+002	6.25254E+000	5.22104E-001	8.67219E-003	1.82211E+002	1.09532E+002	4.51452E-002	2.25231E+002	9.34809E+001
1.03950E+002	1.17234E+002	3.22649E+002	1.15246E+002	1.18053E+000	9.10344E-001	7.89000E+002	2.01381E+002	1.00000E+000	1.58300E+003	8.50000E+001	3.13930E+005	1.07469E+000	1.08274E+001	4.20281E-002	3.24091E-002	1.01002E-001	6.41551E-002	6.91150E+004	3.22496E+002	1.15139E+002	4.80012E-002	4.80012E-002	5.40500E+003	5.00000E+000	5.00000E+000	0.00000E+000	2.19279E+001	8.19776E+001	4.87460E+001	1.00000E+002	3.83353E-001	1.94269E-001	0.00000E+000	1.72913E+002	1.30463E+001	6.54915E-001	2.57777E+001	4.68105E+001	4.54837E+001	2.25282E+002	6.25254E+000	5.22104E-001	1.29223E-001	1.72913E+002	-9.75164E+001	4.51452E-002	2.25282E+002	9.36531E+001
9.90813E+001	9.41566E+001	3.22371E+002	1.15132E+002	1.25141E+000	1.08140E+000	7.96000E+002	1.38656E+002	1.00000E+000	1.60200E+003	9.60000E+001	3.17202E+005	1.35328E+000	9.70343E+000	4.43552E-002	3.83291E-002	1.34660E-001	1.02694E-001	7.01210E+004	3.22447E+002	1.15075E+002	8.20828E-002	8.20828E-002	1.53700E+003	2.00000E+000	1.00000E+000	0.00000E+000	2.51041E+001	4.24941E+001	3.25686E+001	1.00000E+002	2.61093E-001	4.18398E-001	0.00000E+000	2.23230E+002	2.97247E+001	2.86179E-001	2.27666E+001	3.22290E+001	3.05688E+001	-4.92644E+001	1.40061E+001	4.37075E-001	7.28804E-002	2.23230E+002	4.60865E+001	-2.43763E-003	2.41981E+002	-1.04142E+002
9.75755E+001	1.22991E+002	3.22452E+002	1.15126E+002	1.51223E+000	1.37885E+000	1.56300E+003	2.16832E+002	1.00000E+000	1.64600E+003	6.80000E+001	3.24769E+005	2.08514E+000	1.10901E+001	3.82506E-002	3.48770E-002	1.18534E-001	9.96953E-002	7.18100E+004	3.22451E+002	1.15080E+002	7.53304E-002	7.53304E-002	2.14700E+003	2.00000E+000	1.00000E+000	0.00000E+000	3.75410E+001	4.42494E+001	5.11465E+001	1.00000E+002	3.59811E-001	3.45864E-001	0.00000E+000	2.47480E+002	1.02009E+001	5.95102E-001	3.09883E+001	3.82638E+001	4.38228E+001	2.44785E+002	8.79068E+000	5.89214E-001	4.61342E-002	2.47480E+002	1.14037E+002	3.39831E-002	2.44785E+002	1.31062E+002
1.02181E+002	1.09926E+002	3.22269E+002	1.15201E+002	1.12755E+000	1.18849E+000	9.21000E+002	1.36146E+002	1.00000E+000	1.65800E+003	7.80000E+001	3.26917E+005	1.34008E+000	1.04846E+001	3.71540E-002	3.91620E-002	9.35703E-002	1.03003E-001	7.22910E+004	3.22269E+002	1.15201E+002	9.35703E-002	1.03003E-001	9.21000E+002	1.00000E+000	1.00000E+000	0.00000E+000	2.56710E+001	4.95249E+001	4.64757E+001	1.00000E+002	3.21748E-001	2.80451E-001	0.00000E+000	-7.38296E+001	1.53960E+001	5.13658E-001	2.56710E+001	4.95249E+001	4.64757E+001	-7.38296E+001	1.53960E+001	5.13658E-001	-2.63113E-002	2.17416E+002	-9.01674E+001	-2.63113E-002	2.17416E+002	-9.01674E+001
9.75341E+001	1.15955E+002	3.22302E+002	1.15054E+002	1.36174E+000	1.03156E+000	1.01200E+003	1.44040E+002	1.00000E+000	1.68500E+003	8.90000E+001	3.31734E+005	1.40473E+000	1.07682E+001	4.28061E-002	3.24269E-002	1.26205E-001	7.59184E-002	7.33480E+004	3.22423E+002	1.15119E+002	6.72356E-002	6.72356E-002	3.29100E+003	3.00000E+000	2.00000E+000	0.00000E+000	2.41765E+001	3.88496E+001	5.36843E+001	1.00000E+002	3.19544E-001	2.97120E-001	0.00000E+000	2.30335E+002	9.31706E+000	8.09733E-001	3.48054E+001	3.26936E+001	4.77357E+001	2.52667E+002	5.39057E+000	7.76091E-001	1.37960E-001	2.30335E+002	-5.52342E+001	7.71744E-002	2.52667E+002	6.83979E+001
9.41625E+001	9.60669E+001	3.22451E+002	1.15201E+002	1.43256E+000	1.30823E+000	1.10800E+003	1.46121E+002	1.00000E+000	1.68600E+003	9.10000E+001	3.31908E+005	1.87412E+000	9.80137E+000	4.30370E-002	3.93020E-002	1.46267E-001	1.23164E-001	7.33480E+004	3.22423E+002	1.15119E+002	6.72356E-002	6.72356E-002	3.29100E+003	3.00000E+000	3.00000E+000	0.00000E+000	5.18811E+001	3.29631E+001	4.93421E+001	1.00000E+002	3.71878E-001	4.45234E-001	0.00000E+000	2.70894E+002	8.30119E+000	8.68562E-001	3.48054E+001	3.26936E+001	4.77357E+001	2.52725E+002	5.39057E+000	7.76091E-001	4.53612E-002	2.70894E+002	1.38730E+002	7.71744E-002	2.52725E+002	6.86298E+001
9.63250E+001	1.22887E+002	3.22764E+002	1.14809E+002	1.12109E+000	1.06974E+000	9.23000E+002	1.02042E+002	1.00000E+000	1.69900E+003	7.90000E+001	3.34228E+005	1.19927E+000	1.10854E+001	3.69011E-002	3.52108E-002	7.88108E-002	7.26572E-002	7.39550E+004	3.22764E+002	1.14809E+002	7.88108E-002	7.26572E-002	9.23000E+002	1.00000E+000	1.00000E+000	0.00000E+000	3.04191E+001	5.61919E+001	6.07718E+001	1.00000E+002	3.94728E-001	1.38439E-001	0.00000E+000	2.23006E+002	1.26302E+001	6.25459E-001	3.04191E+001	5.61919E+001	6.07718E+001	2.23006E+002	1.26302E+001	6.25459E-001	2.34399E-002	2.23006E+002	1.26530E+002	2.34399E-002	2.23006E+002	1.26530E+002
9.21973E+001	9.81656E+001	3.22531E+002	1.15075E+002	1.53013E+000	1.27132E+000	1.16300E+003	1.14479E+002	1.00000E+000	1.70300E+003	1.00000E+002	3.34949E+005	1.94529E+000	9.90786E+000	4.48681E-002	3.72792E-002	1.49539E-001	1.05554E-001	7.41250E+004	3.22531E+002	1.15075E+002	1.49539E-001	1.05554E-001	1.16300E+003	1.00000E+000	1.00000E+000	0.00000E+000	3.01491E+001	2.91588E+001	4.23066E+001	1.00000E+002	2.80210E-001	3.44728E-001	0.00000E+000	2.51586E+002	9.12742E+000	7.71034E-001	3.01491E+001	2.91588E+001	4.23066E+001	2.51586E+002	9.12742E+000	7.71034E-001	9.23814E-002	2.51586E+002	4.24800E+001	9.23814E-002	2.51586E+002	4.24800E+001
9.45094E+001	1.23534E+002	3.22369E+002	1.15073E+002	1.35419E+000	1.35969E+000	1.39400E+003	1.87492E+002	1.00000E+000	1.73200E+003	7.50000E+001	3.40074E+005	1.84128E+000	1.11146E+001	3.62700E-002	3.64174E-002	1.16989E-001	1.17893E-001	7.52320E+004	3.22369E+002	1.15073E+002	1.16989E-001	1.17893E-001	1.39400E+003	1.00000E+000	1.00000E+000	0.00000E+000	3.08669E+001	3.37954E+001	6.47483E+001	1.00000E+002	3.64132E-001	2.33817E-001	0.00000E+000	-5.02146E+001	6.37751E+000	1.00793E+000	3.08669E+001	3.37954E+001	6.47483E+001	-5.02146E+001	6.37751E+000	1.00793E+000	-2.02841E-003	2.41031E+002	-1.05773E+002	-2.02841E-003	2.41031E+002	-1.05773E+002
1.01635E+002	1.26183E+002	3.22455E+002	1.16239E+002	1.04339E+000	1.11483E+000	9.20000E+002	1.95816E+002	1.00000E+000	1.76000E+003	7.70000E+001	3.44967E+005	1.16320E+000	1.12331E+001	3.43995E-002	3.67550E-002	8.35797E-002	9.42322E-002	7.62300E+004	3.22409E+002	1.16312E+002	4.62047E-002	4.62047E-002	3.93200E+003	4.00000E+000	1.00000E+000	0.00000E+000	2.65123E+001	8.68288E+001	4.38058E+001	1.00000E+002	3.89982E-001	2.09562E-001	0.00000E+000	-1.32729E+002	1.32249E+001	5.98308E-001	1.76335E+001	7.07907E+001	4.00342E+001	1.66969E+002	5.47758E+000	6.98741E-001	-3.31038E-002	1.58517E+002	-1.37584E+002	5.89706E-002	1.66969E+002	1.29758E+001
9.40949E+001	8.52066E+001	3.22492E+002	1.16387E+002	1.52017E+000	1.10570E+000	8.81000E+002	1.32159E+002	1.00000E+000	1.76100E+003	9.60000E+001	3.45155E+005	1.68086E+000	9.23074E+000	5.12159E-002	3.72521E-002	1.41291E-001	7.96179E-002	7.62300E+004	3.22409E+002	1.16312E+002	4.62047E-002	4.62047E-002	3.93200E+003	4.00000E+000	2.00000E+000	0.00000E+000	2.18565E+001	5.57749E+001	3.32248E+001	1.00000E+002	2.80582E-001	2.39672E-001	0.00000E+000	4.63816E+002	1.95916E+001	4.12717E-001	1.76335E+001	7.07907E+001	4.00342E+001	1.67052E+002	5.47758E+000	6.98741E-001	1.57840E-001	1.72571E+002	1.44842E+002	5.89706E-002	1.67052E+002	1.31351E+001
9.43827E+001	1.03928E+002	3.22373E+002	1.16308E+002	1.32318E+000	1.17275E+000	1.00300E+003	1.69811E+002	1.00000E+000	1.76200E+003	8.90000E+001	3.45312E+005	1.55175E+000	1.01945E+001	4.17800E-002	3.70300E-002	1.26869E-001	1.01338E-001	7.62300E+004	3.22409E+002	1.16312E+002	4.62047E-002	4.62047E-002	3.93200E+003	4.00000E+000	3.00000E+000	0.00000E+000	8.56397E+000	6.22603E+001	3.33730E+001	1.00000E+002	2.56521E-001	3.51361E-001	0.00000E+000	1.64328E+002	7.75157E+000	9.77622E-001	1.76335E+001	7.07907E+001	4.00342E+001	1.67095E+002	5.47758E+000	6.98741E-001	6.02714E-002	1.64328E+002	8.16364E+000	5.89706E-002	1.67095E+002	1.30524E+001
9.01255E+001	1.30598E+002	3.22339E+002	1.16315E+002	1.22436E+000	1.12915E+000	1.12800E+003	2.00143E+002	1.00000E+000	1.76300E+003	6.60000E+001	3.45468E+005	1.38248E+000	1.14280E+001	3.64547E-002	3.36200E-002	1.03759E-001	8.93459E-002	7.62300E+004	3.22409E+002	1.16312E+002	4.62047E-002	4.62047E-002	3.93200E+003	4.00000E+000	4.00000E+000	0.00000E+000	1.51581E+001	7.70229E+001	4.81994E+001	1.00000E+002	3.52593E-001	2.37301E-001	0.00000E+000	1.73208E+002	8.87160E+000	8.05480E-001	1.76335E+001	7.07907E+001	4.00342E+001	1.67141E+002	5.47758E+000	6.98741E-001	4.04520E-002	1.73208E+002	4.92612E+001	5.89706E-002	1.67141E+002	1.30706E+001
9.59338E+001	9.78656E+001	3.22780E+002	1.14949E+002	1.32988E+000	1.15233E+000	9.31000E+002	1.73014E+002	1.00000E+000	1.77100E+003	9.10000E+001	3.46905E+005	1.53247E+000	9.89270E+000	4.35851E-002	3.77662E-002	1.37075E-001	1.04884E-001	7.66510E+004	3.22727E+002	1.15033E+002	1.09640E-001	1.09640E-001	1.45300E+003	2.00000E+000	1.00000E+000	0.00000E+000	2.54204E+001	2.97281E+001	4.66972E+001	1.00000E+002	2.82220E-001	4.01267E-001	0.00000E+000	2.43071E+002	9.22698E+000	8.52465E-001	1.99628E+001	2.21472E+001	3.80252E+001	2.43701E+002	6.85355E+000	9.18677E-001	7.15284E-002	2.43071E+002	6.84389E+001	8.50316E-002	2.43701E+002	4.68946E+001
9.82138E+001	9.07813E+001	3.22243E+002	1.15041E+002	1.16505E+000	1.18434E+000	7.80000E+002	1.41542E+002	1.00000E+000	1.78100E+003	9.80000E+001	3.48630E+005	1.37981E+000	9.52792E+000	4.17155E-002	4.24061E-002	1.24985E-001	1.28888E-001	7.70270E+004	3.22243E+002	1.15041E+002	1.24985E-001	1.28888E-001	7.80000E+002	1.00000E+000	1.00000E+000	0.00000E+000	2.12992E+001	3.40301E+001	4.55448E+001	1.00000E+002	2.75458E-001	4.26666E-001	0.00000E+000	-5.88130E+001	1.10360E+001	7.78667E-001	2.12992E+001	3.40301E+001	4.55448E+001	-5.88130E+001	1.10360E+001	7.78667E-001	-8.20916E-003	2.32433E+002	-1.04501E+002	-8.20916E-003	2.32433E+002	-1.04501E+002
8.40156E+001	8.84604E+001	3.22479E+002	1.14794E+002	1.72662E+000	1.39310E+000	1.26700E+003	1.16010E+002	1.00000E+000	1.78700E+003	9.80000E+001	3.49638E+005	2.40536E+000	9.40534E+000	4.85074E-002	3.91377E-002	1.42718E-001	9.60543E-002	7.72080E+004	3.22512E+002	1.14834E+002	7.94756E-002	7.94756E-002	2.26200E+003	2.00000E+000	2.00000E+000	0.00000E+000	2.39918E+001	3.34088E+001	3.77357E+001	1.00000E+002	2.56536E-001	3.12650E-001	0.00000E+000	2.39525E+002	1.14084E+001	5.91015E-001	2.94581E+001	2.75241E+001	3.51798E+001	2.59808E+002	7.36068E+000	6.85562E-001	1.06905E-001	2.39525E+002	6.20408E+000	1.03902E-001	2.59808E+002	3.14815E+001
8.83463E+001	9.06720E+001	3.22423E+002	1.16705E+002	1.22191E+000	1.01913E+000	6.98000E+002	1.18418E+002	1.00000E+000	1.93500E+003	1.17000E+002	3.75361E+005	1.24528E+000	9.52219E+000	4.62501E-002	3.85745E-002	1.36268E-001	9.75642E-002	8.27640E+004	3.22423E+002	1.16705E+002	1.36268E-001	9.75642E-002	6.98000E+002	1.00000E+000	1.00000E+000	0.00000E+000	1.18524E+001	6.10630E+001	2.15084E+001	1.00000E+002	2.25002E-001	3.02698E-001	0.00000E+000	1.45796E+002	8.90271E+000	1.02038E+000	1.18524E+001	6.10630E+001	2.15084E+001	1.45796E+002	8.90271E+000	1.02038E+000	9.04871E-002	1.45796E+002	-5.97734E+001	9.04871E-002	1.45796E+002	-5.97734E+001
7.82868E+001	6.17545E+001	3.22794E+002	1.17712E+002	1.00118E+000	8.67961E-001	3.37000E+002	1.05061E+002	1.00000E+000	3.48100E+003	1.34000E+002	6.24022E+005	8.68987E-001	7.85840E+000	5.45379E-002	4.72809E-002	1.49877E-001	1.15710E-001	1.36602E+005	3.22794E+002	1.17712E+002	1.49877E-001	1.15710E-001	3.37000E+002	1.00000E+000	1.00000E+000	0.00000E+000	1.19508E+001	4.11465E+001	1.45833E+001	1.00000E+002	1.63088E-001	5.33968E-001	0.00000E+000	1.46613E+002	1.67948E+001	7.78432E-001	1.19508E+001	4.11465E+001	1.45833E+001	1.46613E+002	1.67948E+001	7.78432E-001	7.12738E-002	1.46613E+002	-2.67402E+001	7.12738E-002	1.46613E+002	-2.67402E+001
8.62338E+001	7.88227E+001	3.22313E+002	1.17897E+002	1.18788E+000	1.32194E+000	7.67000E+002	1.27080E+002	1.00000E+000	3.52900E+003	8.80000E+001	6.31661E+005	1.57030E+000	8.87821E+000	4.28917E-002	4.77325E-002	1.16972E-001	1.42683E-001	1.38220E+005	3.22313E+002	1.17897E+002	1.16972E-001	1.42683E-001	7.67000E+002	1.00000E+000	1.00000E+000	0.00000E+000	3.35669E+001	4.70018E+001	1.77131E+001	0.00000E+000	2.45883E-001	4.35867E-001	0.00000E+000	7.66957E+001	2.68851E+001	3.22330E-001	3.35669E+001	4.70018E+001	1.77131E+001	7.66957E+001	2.68851E+001	3.22330E-001	-5.34160E-002	7.66957E+001	1.05217E+002	-5.34160E-002	7.66957E+001	1.05217E+002
7.81814E+001	7.85796E+001	3.22607E+002	1.18325E+002	9.86692E-001	1.17836E+000	5.72000E+002	1.50338E+002	1.00000E+000	3.60600E+003	9.30000E+001	6.43901E+005	1.16268E+000	8.86451E+000	4.12557E-002	4.92696E-002	1.03413E-001	1.43227E-001	1.40758E+005	3.22607E+002	1.18325E+002	1.03413E-001	1.43227E-001	5.72000E+002	1.00000E+000	1.00000E+000	0.00000E+000	4.27354E+001	3.14344E+001	7.25880E+000	0.00000E+000	2.06816E-001	3.95217E-001	0.00000E+000	4.68120E+001	9.92105E+000	1.01148E+000	4.27354E+001	3.14344E+001	7.25880E+000	4.68120E+001	9.92105E+000	1.01148E+000	-8.85272E-002	4.68120E+001	1.33228E+002	-8.85272E-002	4.68120E+001	1.33228E+002
7.94028E+001	9.12860E+001	3.24335E+002	1.14314E+002	1.13922E+000	1.27563E+000	8.27000E+002	1.45840E+002	1.00000E+000	4.17000E+003	6.60000E+001	7.32257E+005	1.45322E+000	9.55437E+000	3.96145E-002	4.43579E-002	1.03368E-001	1.27351E-001	1.59617E+005	3.24335E+002	1.14314E+002	1.03368E-001	1.27351E-001	8.27000E+002	1.00000E+000	1.00000E+000	0.00000E+000	1.52481E+001	5.69253E+001	3.56259E+001	1.00000E+002	2.72011E-001	3.75965E-001	0.00000E+000	-1.05407E+002	1.27571E+001	6.54193E-001	1.52481E+001	5.69253E+001	3.56259E+001	-1.05407E+002	1.27571E+001	6.54193E-001	-5.64882E-002	1.85839E+002	-7.12405E+001	-5.64882E-002	1.85839E+002	-7.12405E+001
7.26311E+001	6.92691E+001	3.22106E+002	1.17043E+002	1.43228E+000	1.46748E+000	8.82000E+002	1.28064E+002	1.00000E+000	4.45500E+003	9.20000E+001	7.76608E+005	2.10185E+000	8.32280E+000	4.82275E-002	4.94126E-002	1.30022E-001	1.35990E-001	1.68974E+005	3.22187E+002	1.17030E+002	8.63800E-002	8.63800E-002	1.53800E+003	2.00000E+000	1.00000E+000	0.00000E+000	1.45186E+001	3.73347E+001	1.91063E+001	1.00000E+002	1.77358E-001	5.06009E-001	0.00000E+000	1.65208E+002	1.89156E+001	4.27226E-001	1.42853E+001	3.67215E+001	1.83529E+001	-1.28249E+002	1.41580E+001	4.32247E-001	-1.21375E-002	1.65208E+002	1.26368E+002	-6.18325E-002	1.62997E+002	-8.64474E+001
7.62129E+001	5.91134E+001	3.22731E+002	1.18298E+002	8.14635E-001	7.77752E-001	2.35000E+002	8.14733E+001	1.00000E+000	4.68300E+003	2.12000E+002	8.11933E+005	6.33584E-001	7.68852E+000	5.31409E-002	5.07350E-002	1.33938E-001	1.23361E-001	1.76360E+005	3.22731E+002	1.18298E+002	1.33938E-001	1.23361E-001	2.35000E+002	1.00000E+000	1.00000E+000	0.00000E+000	1.60360E+001	3.99682E+001	9.41221E+000	3.00000E+002	1.55520E-001	4.98042E-001	0.00000E+000	1.25194E+002	1.98862E+001	7.87273E-001	1.60360E+001	3.99682E+001	9.41221E+000	1.25194E+002	1.98862E+001	7.87273E-001	2.31618E-002	1.25194E+002	3.02135E+001	2.31618E-002	1.25194E+002	3.02135E+001
7.77252E+001	1.44830E+002	3.22004E+002	1.17055E+002	1.07435E+000	1.43741E+000	1.37900E+003	1.40924E+002	1.00000E+000	4.85000E+003	5.40000E+001	8.37684E+005	1.54428E+000	1.20345E+001	2.89310E-002	3.87079E-002	5.41832E-002	8.97715E-002	1.81591E+005	3.22004E+002	1.17055E+002	5.41832E-002	8.97715E-002	1.37900E+003	1.00000E+000	1.00000E+000	0.00000E+000	5.54924E+001	8.49554E+001	1.15457E+001	0.00000E+000	3.63566E-001	8.78666E-002	0.00000E+000	-1.99956E+002	7.94930E+000	8.13018E-001	5.54924E+001	8.49554E+001	1.15457E+001	-1.99956E+002	7.94930E+000	8.13018E-001	-1.44546E-001	9.12895E+001	-2.06262E+001	-1.44546E-001	9.12895E+001	-2.06262E+001
8.36499E+001	1.90115E+002	3.21960E+002	1.17102E+002	1.15144E+000	1.26870E+000	1.72800E+003	1.18522E+002	1.00000E+000	4.86100E+003	3.90000E+001	8.39379E+005	1.46083E+000	1.37882E+001	2.76993E-002	3.05202E-002	5.17821E-002	6.10393E-002	1.81908E+005	3.22004E+002	1.17134E+002	5.10316E-002	5.10316E-002	3.23900E+003	3.00000E+000	2.00000E+000	0.00000E+000	7.11548E+001	1.13672E+002	1.05858E+001	0.00000E+000	4.61990E-001	5.65016E-002	0.00000E+000	9.39721E+001	6.17961E+000	9.34282E-001	5.62868E+001	9.24176E+001	8.62276E+000	-1.95626E+002	4.47687E+000	9.41958E-001	-4.84525E-002	9.39721E+001	1.13870E+002	-7.30556E-002	9.56191E+001	-1.35578E+002
7.95614E+001	1.21533E+002	3.21979E+002	1.17210E+002	1.16091E+000	1.34691E+000	1.17800E+003	1.11364E+002	1.00000E+000	4.86300E+003	5.50000E+001	8.39716E+005	1.56365E+000	1.10242E+001	3.38241E-002	3.92434E-002	6.67555E-002	8.64125E-002	1.81908E+005	3.22004E+002	1.17134E+002	5.10316E-002	5.10316E-002	3.23900E+003	3.00000E+000	3.00000E+000	0.00000E+000	4.54299E+001	7.72828E+001	6.47355E+000	3.00000E+002	3.03442E-001	1.43021E-001	0.00000E+000	-1.93713E+002	7.12632E+000	9.81236E-001	5.62868E+001	9.24176E+001	8.62276E+000	-1.95677E+002	4.47687E+000	9.41958E-001	-7.41684E-002	9.75322E+001	-1.31792E+002	-7.30556E-002	9.55688E+001	-1.35579E+002
7.80727E+001	6.76424E+001	3.23148E+002	1.14764E+002	9.63310E-001	1.06374E+000	4.34000E+002	1.29881E+002	1.00000E+000	4.87500E+003	8.40000E+001	8.41606E+005	1.02471E+000	8.22450E+000	4.62404E-002	5.10612E-002	1.19227E-001	1.42941E-001	1.82413E+005	3.23148E+002	1.14764E+002	1.19227E-001	1.42941E-001	4.34000E+002	1.00000E+000	1.00000E+000	0.00000E+000	7.65186E+000	3.66731E+001	2.62844E+001	1.00000E+002	1.79902E-001	4.96862E-001	0.00000E+000	-1.04886E+002	1.46210E+001	7.87934E-001	7.65186E+000	3.66731E+001	2.62844E+001	-1.04886E+002	1.46210E+001	7.87934E-001	-4.95452E-002	1.86359E+002	-8.29075E+001	-4.95452E-002	1.86359E+002	-8.29075E+001
7.42588E+001	5.86173E+001	3.23399E+002	1.16479E+002	1.32466E+000	1.31950E+000	6.35000E+002	1.25967E+002	1.00000E+000	5.31000E+003	9.10000E+001	9.08710E+005	1.74789E+000	7.65619E+000	5.25674E-002	5.23629E-002	1.12146E-001	1.11382E-001	1.96299E+005	3.23377E+002	1.16473E+002	6.69292E-002	6.69292E-002	9.92000E+002	2.00000E+000	2.00000E+000	0.00000E+000	1.91646E+001	1.87501E+001	2.52689E+001	1.00000E+002	1.73292E-001	3.08431E-001	0.00000E+000	-2.95339E+001	1.32838E+001	7.16974E-001	2.04225E+001	1.84033E+001	2.44912E+001	-2.45529E+001	1.06284E+001	7.16949E-001	1.94880E-003	2.61712E+002	-9.01996E+001	1.99052E-002	2.66693E+002	-1.14248E+002
6.88470E+001	6.00212E+001	3.22990E+002	1.18446E+002	1.26742E+000	1.20354E+000	5.68000E+002	1.12784E+002	1.00000E+000	5.39400E+003	1.09000E+002	9.21618E+005	1.52539E+000	7.74733E+000	5.31798E-002	5.04995E-002	1.33097E-001	1.21235E-001	1.99035E+005	3.22943E+002	1.18574E+002	8.54430E-002	8.54430E-002	2.04900E+003	4.00000E+000	1.00000E+000	0.00000E+000	2.85867E+001	3.21496E+001	9.93652E+000	3.00000E+002	1.77003E-001	4.43002E-001	0.00000E+000	6.26691E+001	1.82512E+001	5.51754E-001	2.59304E+001	5.88282E+001	7.25068E+000	1.15449E+002	5.20586E+000	1.01847E+000	2.58521E-002	6.26691E+001	-3.63973E+001	-3.82633E-002	1.15449E+002	1.20100E+002
7.80029E+001	7.78597E+001	3.23067E+002	1.18833E+002	8.42294E-001	9.50879E-001	3.91000E+002	1.18941E+002	1.00000E+000	5.39700E+003	1.14000E+002	9.22104E+005	8.00919E-001	8.82382E+000	4.25966E-002	4.80880E-002	1.08432E-001	1.35268E-001	1.99035E+005	3.22943E+002	1.18574E+002	8.54430E-002	8.54430E-002	2.04900E+003	4.00000E+000	2.00000E+000	0.00000E+000	2.80371E+001	1.86471E+002	7.52133E+000	3.00000E+002	4.75844E-001	4.36616E-001	0.00000E+000	-1.58739E+002	6.06866E+000	2.10243E+000	2.59304E+001	5.88282E+001	7.25068E+000	1.15551E+002	5.20586E+000	1.01847E+000	-6.05550E-002	1.32506E+002	-1.17644E+002	-3.82633E-002	1.15551E+002	1.20387E+002
6.54390E+001	6.87057E+001	3.22553E+002	1.18883E+002	1.30317E+000	1.30414E+000	7.21000E+002	1.01123E+002	1.00000E+000	5.48500E+003	1.05000E+002	9.35630E+005	1.69952E+000	8.28889E+000	4.85327E-002	4.85687E-002	1.13305E-001	1.13452E-001	2.01911E+005	3.22553E+002	1.18883E+002	1.13305E-001	1.13452E-001	7.21000E+002	1.00000E+000	1.00000E+000	0.00000E+000	3.19859E+001	2.80138E+001	8.28212E+000	3.00000E+002	1.72976E-001	4.23596E-001	0.00000E+000	5.40541E+001	1.15196E+001	7.75898E-001	3.19859E+001	2.80138E+001	8.28212E+000	5.40541E+001	1.15196E+001	7.75898E-001	-3.71027E-004	5.40541E+001	-2.85214E+000	-3.71027E-004	5.40541E+001	-2.85214E+000
7.47724E+001	8.06276E+001	3.22925E+002	1.18578E+002	9.81376E-001	1.05076E+000	5.21000E+002	1.51806E+002	1.00000E+000	5.48800E+003	8.60000E+001	9.36071E+005	1.03119E+000	8.97929E+000	4.29949E-002	4.60344E-002	1.27015E-001	1.44310E-001	2.01998E+005	3.22925E+002	1.18578E+002	1.27015E-001	1.44310E-001	5.21000E+002	1.00000E+000	1.00000E+000	0.00000E+000	4.21842E+001	8.07920E+001	7.99238E+000	3.00000E+002	3.06212E-001	5.27875E-001	0.00000E+000	1.10947E+002	1.06121E+001	9.90814E-001	4.21842E+001	8.07920E+001	7.99238E+000	1.10947E+002	1.06121E+001	9.90814E-001	-3.41412E-002	1.10947E+002	1.08897E+002	-3.41412E-002	1.10947E+002	1.08897E+002
7.00882E+001	6.18097E+001	3.22223E+002	1.18512E+002	9.01419E-001	6.54793E-001	2.29000E+002	6.89686E+001	1.00000E+000	5.50700E+003	1.79000E+002	9.38959E+005	5.90243E-001	7.86191E+000	5.95675E-002	4.32699E-002	1.42740E-001	8.31359E-002	2.02630E+005	3.22223E+002	1.18512E+002	1.42740E-001	8.31359E-002	2.29000E+002	1.00000E+000	1.00000E+000	0.00000E+000	2.74607E+001	2.38617E+001	9.10308E+000	3.00000E+002	1.54577E-001	3.09734E-001	0.00000E+000	3.40248E+002	2.28471E+001	6.94163E-001	2.74607E+001	2.38617E+001	9.10308E+000	3.40248E+002	2.28471E+001	6.94163E-001	1.58479E-001	4.90021E+001	2.05959E+001	1.58479E-001	4.90021E+001	2.05959E+001
7.33621E+001	6.76956E+001	3.24440E+002	1.15889E+002	1.31571E+000	1.36030E+000	7.46000E+002	1.04591E+002	1.00000E+000	6.13200E+003	9.70000E+001	1.03158E+006	1.78976E+000	8.22774E+000	4.81715E-002	4.98041E-002	1.31748E-001	1.40134E-001	2.21879E+005	3.24440E+002	1.15889E+002	1.31748E-001	1.40134E-001	7.46000E+002	1.00000E+000	1.00000E+000	0.00000E+000	7.44317E+000	3.25528E+001	3.30488E+001	1.00000E+002	1.92978E-001	5.24459E-001	0.00000E+000	-7.85525E+001	9.84850E+000	8.92220E-001	7.44317E+000	3.25528E+001	3.30488E+001	-7.85525E+001	9.84850E+000	8.92220E-001	-1.66628E-002	2.12693E+002	-1.08419E+002	-1.66628E-002	2.12693E+002	-1.08419E+002
7.39009E+001	1.14721E+002	3.24341E+002	1.15437E+002	9.73357E-001	8.41660E-001	5.90000E+002	8.96383E+001	1.00000E+000	6.13600E+003	7.00000E+001	1.03218E+006	8.19236E-001	1.07108E+001	4.00725E-002	3.46506E-002	8.38014E-002	6.55965E-002	2.21987E+005	3.24371E+002	1.15542E+002	5.33091E-002	5.33091E-002	2.04500E+003	5.00000E+000	2.00000E+000	0.00000E+000	8.82050E+000	7.70958E+001	4.06095E+001	1.00000E+002	3.10296E-001	1.38480E-001	0.00000E+000	1.74435E+002	9.45447E+000	1.04508E+000	1.03846E+001	4.86658E+001	2.82927E+001	1.79594E+002	6.84917E+000	7.74866E-001	7.25593E-002	1.74435E+002	-3.90912E-001	7.78169E-002	1.79594E+002	-3.85461E+000
7.54270E+001	4.24133E+001	3.24352E+002	1.15506E+002	9.93543E-001	9.69896E-001	2.56000E+002	5.85817E+001	1.00000E+000	6.13800E+003	2.08000E+002	1.03255E+006	9.63634E-001	6.51255E+000	6.20964E-002	6.06185E-002	1.43893E-001	1.37937E-001	2.21987E+005	3.24371E+002	1.15542E+002	5.33091E-002	5.33091E-002	2.04500E+003	5.00000E+000	4.00000E+000	0.00000E+000	7.06995E+000	1.66824E+001	2.20238E+001	3.00000E+002	1.24545E-001	5.60572E-001	0.00000E+000	-5.98933E+001	1.69104E+001	8.87029E-001	1.03846E+001	4.86658E+001	2.82927E+001	1.79532E+002	6.84917E+000	7.74866E-001	1.20437E-002	2.31352E+002	-1.36354E+002	7.78169E-002	1.79532E+002	-3.88570E+000
7.48462E+001	7.39943E+001	3.24359E+002	1.15571E+002	1.04615E+000	1.10509E+000	5.36000E+002	1.36416E+002	1.00000E+000	6.13900E+003	9.30000E+001	1.03267E+006	1.15608E+000	8.60200E+000	4.51867E-002	4.77324E-002	1.23778E-001	1.36970E-001	2.21987E+005	3.24371E+002	1.15542E+002	5.33091E-002	5.33091E-002	2.04500E+003	5.00000E+000	5.00000E+000	0.00000E+000	1.47333E+001	3.98148E+001	2.76569E+001	1.00000E+002	2.10593E-001	5.27020E-001	0.00000E+000	-9.41115E+001	2.13008E+001	4.86669E-001	1.03846E+001	4.86658E+001	2.82927E+001	1.79552E+002	6.84917E+000	7.74866E-001	-2.73972E-002	1.97134E+002	-1.06776E+002	7.78169E-002	1.79552E+002	-3.83943E+000
6.83257E+001	6.89876E+001	3.24600E+002	1.15569E+002	1.17601E+000	1.01167E+000	5.14000E+002	8.23580E+001	1.00000E+000	6.14300E+003	9.40000E+001	1.03326E+006	1.18974E+000	8.30588E+000	5.18717E-002	4.46228E-002	1.32705E-001	1.01319E-001	2.22173E+005	3.24697E+002	1.15523E+002	1.00977E-001	1.00977E-001	1.49700E+003	3.00000E+000	3.00000E+000	0.00000E+000	9.54149E+000	3.28918E+001	2.67965E+001	1.00000E+002	1.79337E-001	3.58502E-001	0.00000E+000	2.04226E+002	1.55120E+001	6.82435E-001	9.71608E+000	2.96297E+001	2.69919E+001	5.04129E+002	8.99218E+000	6.89819E-001	7.51221E-002	2.04226E+002	2.54630E+001	2.32309E-001	2.12884E+002	5.41843E+001
6.90113E+001	4.98434E+001	3.24284E+002	1.15663E+002	1.09968E+000	1.00760E+000	3.46000E+002	7.87643E+001	1.00000E+000	6.14500E+003	1.42000E+002	1.03358E+006	1.10804E+000	7.05999E+000	5.91193E-002	5.41687E-002	1.45037E-001	1.24106E-001	2.22295E+005	3.24301E+002	1.15601E+002	4.16585E-002	4.16585E-002	6.38600E+003	1.20000E+001	1.00000E+000	0.00000E+000	8.39072E+000	3.16761E+001	1.46500E+001	1.00000E+002	1.34348E-001	5.00944E-001	0.00000E+000	1.65149E+002	1.80623E+001	7.14332E-001	9.99180E+000	4.74458E+001	2.95962E+001	1.83998E+002	3.87441E+000	7.75160E-001	4.36991E-002	1.65149E+002	3.74060E+001	5.93079E-002	1.83998E+002	3.08532E+001
6.93563E+001	6.90304E+001	3.24393E+002	1.15385E+002	8.62802E-001	8.83560E-001	3.30000E+002	1.06873E+002	1.00000E+000	6.14600E+003	1.14000E+002	1.03372E+006	7.62337E-001	8.30845E+000	4.74957E-002	4.86384E-002	1.22878E-001	1.28271E-001	2.22295E+005	3.24301E+002	1.15601E+002	4.16585E-002	4.16585E-002	6.38600E+003	1.20000E+001	2.00000E+000	0.00000E+000	1.00000E+000	4.41315E+001	2.50657E+001	1.00000E+002	1.72091E-001	4.72614E-001	0.00000E+000	1.78049E+002	1.03516E+001	1.27629E+000	9.99180E+000	4.74458E+001	2.95962E+001	1.83995E+002	3.87441E+000	7.75160E-001	-1.18865E-002	1.78049E+002	1.40263E+002	5.93079E-002	1.83995E+002	3.08586E+001
7.23195E+001	7.77720E+001	3.24245E+002	1.15705E+002	1.19185E+000	9.44623E-001	5.48000E+002	1.01491E+002	1.00000E+000	6.14900E+003	9.00000E+001	1.03416E+006	1.12585E+000	8.81885E+000	5.09133E-002	4.03523E-002	1.46445E-001	9.58725E-002	2.22295E+005	3.24301E+002	1.15601E+002	4.16585E-002	4.16585E-002	6.38600E+003	1.20000E+001	4.00000E+000	0.00000E+000	6.63876E+000	4.10338E+001	2.92403E+001	1.00000E+002	1.95321E-001	4.04407E-001	0.00000E+000	1.90942E+002	1.15979E+001	8.83976E-001	9.99180E+000	4.74458E+001	2.95962E+001	1.83870E+002	3.87441E+000	7.75160E-001	1.15717E-001	1.90942E+002	-5.52828E+001	5.93079E-002	1.83870E+002	3.07045E+001
7.30976E+001	1.16149E+002	3.24242E+002	1.15769E+002	1.05802E+000	8.82221E-001	6.80000E+002	1.26554E+002	1.00000E+000	6.15100E+003	6.60000E+001	1.03443E+006	9.33408E-001	1.07772E+001	4.05732E-002	3.38316E-002	1.03792E-001	7.50440E-002	2.22295E+005	3.24301E+002	1.15601E+002	4.16585E-002	4.16585E-002	6.38600E+003	1.20000E+001	6.00000E+000	0.00000E+000	1.60949E+001	7.02807E+001	4.09300E+001	1.00000E+002	3.18241E-001	2.18382E-001	0.00000E+000	1.79545E+002	1.24444E+001	7.39573E-001	9.99180E+000	4.74458E+001	2.95962E+001	1.83743E+002	3.87441E+000	7.75160E-001	9.06065E-002	1.79545E+002	-2.49403E+001	5.93079E-002	1.83743E+002	3.05954E+001
7.68816E+001	7.66219E+001	3.24291E+002	1.15932E+002	1.00833E+000	8.77329E-001	4.25000E+002	1.25919E+002	1.00000E+000	6.15200E+003	9.90000E+001	1.03461E+006	8.84640E-001	8.75340E+000	4.89114E-002	4.25567E-002	1.28167E-001	9.97914E-002	2.22295E+005	3.24301E+002	1.15601E+002	4.16585E-002	4.16585E-002	6.38600E+003	1.20000E+001	7.00000E+000	0.00000E+000	1.07570E+001	3.56634E+001	3.51132E+001	1.00000E+002	2.15220E-001	3.79814E-001	0.00000E+000	2.14841E+002	1.50240E+001	7.74873E-001	9.99180E+000	4.74458E+001	2.95962E+001	1.83721E+002	3.87441E+000	7.75160E-001	6.94739E-002	2.14841E+002	4.51768E+001	5.93079E-002	1.83721E+002	3.06659E+001
6.71618E+001	8.62265E+001	3.24496E+002	1.15542E+002	1.39561E+000	1.22036E+000	9.10000E+002	1.06636E+002	1.00000E+000	6.15300E+003	6.90000E+001	1.03474E+006	1.70315E+000	9.28582E+000	4.62639E-002	4.04546E-002	1.44640E-001	1.12572E-001	2.22295E+005	3.24301E+002	1.15601E+002	4.16585E-002	4.16585E-002	6.38600E+003	1.20000E+001	8.00000E+000	0.00000E+000	1.01978E+001	5.29881E+001	3.12464E+001	1.00000E+002	2.35728E-001	4.08378E-001	0.00000E+000	1.80036E+002	9.69160E+000	8.20909E-001	9.99180E+000	4.74458E+001	2.95962E+001	1.83659E+002	3.87441E+000	7.75160E-001	6.69900E-002	1.80036E+002	1.44921E+001	5.93079E-002	1.83659E+002	3.06600E+001
7.16127E+001	8.55804E+001	3.24289E+002	1.15396E+002	1.17290E+000	8.49024E-001	5.34000E+002	1.15078E+002	1.00000E+000	6.15400E+003	7.90000E+001	1.03491E+006	9.95823E-001	9.25097E+000	5.07565E-002	3.67409E-002	1.46253E-001	8.16075E-002	2.22295E+005	3.24301E+002	1.15601E+002	4.16585E-002	4.16585E-002	6.38600E+003	1.20000E+001	9.00000E+000	0.00000E+000	1.22669E+001	4.44682E+001	3.22810E+001	1.00000E+002	2.27896E-001	3.36075E-001	0.00000E+000	1.95561E+002	1.56635E+001	6.63060E-001	9.99180E+000	4.74458E+001	2.95962E+001	1.83617E+002	3.87441E+000	7.75160E-001	1.60183E-001	1.95561E+002	-1.26207E+002	5.93079E-002	1.83617E+002	3.03944E+001
7.70980E+001	9.89717E+001	3.24449E+002	1.15612E+002	9.52454E-001	1.07228E+000	6.34000E+002	1.25074E+002	1.00000E+000	6.15700E+003	6.50000E+001	1.03534E+006	1.02130E+000	9.94845E+000	3.78268E-002	4.25857E-002	9.12436E-002	1.13089E-001	2.22295E+005	3.24301E+002	1.15601E+002	4.16585E-002	4.16585E-002	6.38600E+003	1.20000E+001	1.10000E+001	0.00000E+000	1.28420E+001	6.03203E+001	3.52301E+001	1.00000E+002	2.70724E-001	3.11278E-001	0.00000E+000	-1.11835E+002	1.22928E+001	7.75383E-001	9.99180E+000	4.74458E+001	2.95962E+001	1.83506E+002	3.87441E+000	7.75160E-001	-5.91820E-002	1.79410E+002	-7.27800E+001	5.93079E-002	1.83506E+002	3.04879E+001
6.75923E+001	7.80872E+001	3.24256E+002	1.15370E+002	1.18749E+000	1.26340E+000	7.30000E+002	1.21433E+002	1.00000E+000	6.15900E+003	7.70000E+001	1.03566E+006	1.50027E+000	8.83670E+000	4.39509E-002	4.67605E-002	9.30934E-002	1.03772E-001	2.22295E+005	3.24301E+002	1.15601E+002	4.16585E-002	4.16585E-002	6.38600E+003	1.20000E+001	1.20000E+001	0.00000E+000	7.93011E+000	4.15879E+001	3.07712E+001	1.00000E+002	2.05025E-001	2.61164E-001	0.00000E+000	-9.77256E+001	1.07124E+001	8.29208E-001	9.99180E+000	4.74458E+001	2.95962E+001	1.83424E+002	3.87441E+000	7.75160E-001	-3.09734E-002	1.93520E+002	-1.04749E+002	5.93079E-002	1.83424E+002	3.01648E+001
6.81533E+001	5.38522E+001	3.22015E+002	1.17470E+002	1.25572E+000	1.26892E+000	5.32000E+002	8.98580E+001	1.00000E+000	7.38800E+003	1.04000E+002	1.21780E+006	1.59340E+000	7.33840E+000	5.44424E-002	5.50145E-002	1.25621E-001	1.27980E-001	2.59656E+005	3.22015E+002	1.17470E+002	1.25621E-001	1.27980E-001	5.32000E+002	1.00000E+000	1.00000E+000	0.00000E+000	1.30318E+001	3.03103E+001	1.03722E+001	3.00000E+002	1.30865E-001	4.08036E-001	0.00000E+000	1.41387E+002	1.95297E+001	5.32793E-001	1.30318E+001	3.03103E+001	1.03722E+001	1.41387E+002	1.95297E+001	5.32793E-001	-5.22646E-003	1.41387E+002	9.14290E+001	-5.22646E-003	1.41387E+002	9.14290E+001
