# Supplementary material for: Super-resolution visualization of chromatin loop folding in human lymphoblastoid cells using interferometric photoactivated localization microscopy
Source: Sci Rep. 2022 May 20;12:8582. doi: 10.1038/s41598-022-12568-9 (PMC9122977; doi:10.1038/s41598-022-12568-9)
Supplement: Supplementary file 2 — Supplementary Information 2. [file 41598_2022_12568_MOESM2_ESM.zip › ChromoLooping-main/data/ascii_files/Run1-647_c123_sum_X2_processed_jsa_IDL_ASCII_image3.txt]

Offset	Amplitude	X Position	Y Position	X Peak Width	Y Peak Width	6 N Photons	ChiSquared	FitOK	Frame Number	Peak Index of Frame	Peak Global Index	12 X PkW * Y PkW	Sigma Amplitude	Sigma X Pos rtNph	Sigma Y Pos rtNph	Sigma X Pos Full	Sigma Y Pos Full	18 Grouped Index	Group X Position	Group Y Position	Group Sigma X Pos	Group Sigma Y Pos	Group N Photons	24 Group Size	Frame Index in Grp	Label Set	Amplitude L1	Amplitude L2	Amplitude L3	30 FitOK Labels	Zeta0	Sigma Amp L2	Sigma Amp L3	Unwrapped Z	Sigma Z	36 Coherence	Group A1	Group A2	Group A3	Unwrapped Group Z	Group Sigma Z	42 Group Coherence	XY Ellipticity	Z Position	Unwrapped Z Error	XY Group Ellipticity	Group Z Position	Unwrapped Group Z Error
1.80117E+002	1.02728E+002	2.01915E+002	2.11530E+002	1.46981E+000	1.38134E+000	1.27200E+003	1.94997E+002	1.00000E+000	7.60000E+001	2.55000E+002	2.10660E+004	2.03031E+000	1.01355E+001	4.12113E-002	3.87309E-002	1.41824E-001	1.26043E-001	4.51500E+003	2.01915E+002	2.11530E+002	1.41824E-001	1.26043E-001	1.27200E+003	1.00000E+000	1.00000E+000	0.00000E+000	6.11161E+001	5.48511E+001	2.82297E+001	1.00000E+002	3.73305E-001	4.45805E-001	0.00000E+000	2.37536E+002	1.19759E+001	5.61898E-001	6.11161E+001	5.48511E+001	2.82297E+001	2.37536E+002	1.19759E+001	5.61898E-001	3.10269E-002	2.37536E+002	5.43809E+001	3.10269E-002	2.37536E+002	5.43809E+001
1.67223E+002	9.12001E+001	2.01841E+002	2.10685E+002	1.46004E+000	1.44410E+000	1.17000E+003	1.04790E+002	1.00000E+000	8.50000E+001	2.87000E+002	2.34730E+004	2.10845E+000	9.54988E+000	4.26847E-002	4.22187E-002	1.07829E-001	1.05691E-001	4.89900E+003	2.01712E+002	2.10632E+002	1.01838E-001	1.01838E-001	2.13700E+003	2.00000E+000	2.00000E+000	0.00000E+000	3.20060E+001	3.69391E+001	2.26284E+001	1.00000E+002	2.37293E-001	2.88691E-001	0.00000E+000	2.21852E+002	2.56938E+001	2.73080E-001	3.52349E+001	3.90901E+001	1.92915E+001	2.44279E+002	1.44683E+001	3.58832E-001	5.48906E-003	2.21852E+002	7.96844E+001	9.73403E-002	2.44279E+002	-4.76298E+001
1.91729E+002	1.45319E+002	2.02228E+002	2.10351E+002	1.21133E+000	1.28768E+000	1.41000E+003	3.06924E+002	1.00000E+000	1.67000E+002	1.17000E+002	4.38380E+004	1.55981E+000	1.20548E+001	3.22592E-002	3.42924E-002	1.16089E-001	1.30521E-001	9.02900E+003	2.02228E+002	2.10351E+002	1.16089E-001	1.30521E-001	1.41000E+003	1.00000E+000	1.00000E+000	0.00000E+000	2.34744E+001	8.23204E+001	4.62144E+001	1.00000E+002	3.80205E-001	4.81477E-001	0.00000E+000	1.10642E+002	1.02762E+001	6.21968E-001	2.34744E+001	8.23204E+001	4.62144E+001	1.10642E+002	1.02762E+001	6.21968E-001	-3.05504E-002	1.10642E+002	2.69879E+001	-3.05504E-002	1.10642E+002	2.69879E+001
1.65207E+002	9.16998E+001	2.03619E+002	2.09499E+002	1.33787E+000	1.19676E+000	9.13000E+002	1.66358E+002	1.00000E+000	4.54000E+002	2.36000E+002	1.05882E+005	1.60111E+000	9.57600E+000	4.42769E-002	3.96071E-002	1.49917E-001	1.21451E-001	2.24590E+004	2.03711E+002	2.09515E+002	7.17652E-002	7.17652E-002	4.17700E+003	4.00000E+000	1.00000E+000	0.00000E+000	3.04776E+001	2.90072E+001	3.73970E+001	1.00000E+002	2.64942E-001	5.13246E-001	0.00000E+000	2.38176E+002	1.15338E+001	6.88660E-001	4.42651E+001	2.59463E+001	3.60991E+001	2.59359E+002	4.19339E+000	8.85551E-001	5.56697E-002	2.38176E+002	1.58380E+001	1.00329E-001	2.59359E+002	-3.63363E+001
1.65615E+002	8.51903E+001	2.03714E+002	2.09560E+002	1.39858E+000	1.37389E+000	1.00700E+003	2.17571E+002	1.00000E+000	4.59000E+002	2.62000E+002	1.06948E+005	1.92149E+000	9.22986E+000	4.40729E-002	4.32949E-002	1.38377E-001	1.33800E-001	2.24590E+004	2.03711E+002	2.09515E+002	7.17652E-002	7.17652E-002	4.17700E+003	4.00000E+000	4.00000E+000	0.00000E+000	4.00932E+001	1.98487E+001	2.90011E+001	1.00000E+002	2.46598E-001	5.40836E-001	0.00000E+000	2.63864E+002	7.66223E+000	9.87055E-001	4.42651E+001	2.59463E+001	3.60991E+001	2.59368E+002	4.19339E+000	8.85551E-001	8.90510E-003	2.63864E+002	1.17444E+002	1.00329E-001	2.59368E+002	-3.62260E+001
1.58104E+002	1.15141E+002	2.03444E+002	2.09000E+002	1.51150E+000	1.48278E+000	1.55400E+003	2.66246E+002	1.00000E+000	4.82000E+002	1.39000E+002	1.11693E+005	2.24121E+000	1.07304E+001	3.83426E-002	3.76141E-002	1.38925E-001	1.33919E-001	2.37830E+004	2.03444E+002	2.09000E+002	1.38925E-001	1.33919E-001	1.55400E+003	1.00000E+000	1.00000E+000	0.00000E+000	2.85661E+001	4.05682E+001	4.63242E+001	1.00000E+002	3.11535E-001	3.77428E-001	0.00000E+000	2.18471E+002	1.00731E+001	6.04398E-001	2.85661E+001	4.05682E+001	4.63242E+001	2.18471E+002	1.00731E+001	6.04398E-001	9.59098E-003	2.18471E+002	7.05372E+001	9.59098E-003	2.18471E+002	7.05372E+001
1.61057E+002	1.11115E+002	2.04092E+002	2.09087E+002	1.08201E+000	1.07698E+000	8.11000E+002	2.78136E+002	1.00000E+000	5.10000E+002	1.73000E+002	1.17366E+005	1.16530E+000	1.05411E+001	3.79945E-002	3.78180E-002	1.36902E-001	1.35692E-001	2.50590E+004	2.04092E+002	2.09087E+002	1.36902E-001	1.35692E-001	8.11000E+002	1.00000E+000	1.00000E+000	0.00000E+000	4.14394E+001	5.87276E+001	9.86823E+000	3.00000E+002	2.66116E-001	6.44053E-001	0.00000E+000	6.32734E+001	1.15255E+001	7.31207E-001	4.14394E+001	5.87276E+001	9.86823E+000	6.32734E+001	1.15255E+001	7.31207E-001	2.32821E-003	6.32734E+001	-7.23370E+001	2.32821E-003	6.32734E+001	-7.23370E+001
1.62622E+002	1.16589E+002	2.03748E+002	2.09413E+002	1.15641E+000	1.47295E+000	1.22500E+003	3.35062E+002	1.00000E+000	5.13000E+002	1.40000E+002	1.17940E+005	1.70333E+000	1.07976E+001	3.30402E-002	4.20843E-002	9.44042E-002	1.49020E-001	2.51950E+004	2.03919E+002	2.09462E+002	5.92717E-002	5.92717E-002	7.18500E+003	6.00000E+000	1.00000E+000	0.00000E+000	1.45803E+001	6.17519E+001	4.95763E+001	1.00000E+002	3.24921E-001	4.44459E-001	0.00000E+000	-1.18543E+002	8.94849E+000	7.66291E-001	1.93887E+001	6.28608E+001	4.23967E+001	1.63868E+002	4.83834E+000	5.85197E-001	-1.20387E-001	1.72702E+002	-5.35648E+001	1.57211E-002	1.63868E+002	6.41299E+000
1.60665E+002	1.28446E+002	2.04052E+002	2.09560E+002	1.21526E+000	1.30390E+000	1.26400E+003	2.16740E+002	1.00000E+000	5.14000E+002	1.14000E+002	1.18139E+005	1.58458E+000	1.13334E+001	3.41817E-002	3.66752E-002	9.08903E-002	1.03523E-001	2.51950E+004	2.03919E+002	2.09462E+002	5.92717E-002	5.92717E-002	7.18500E+003	6.00000E+000	2.00000E+000	0.00000E+000	2.14743E+001	7.38412E+001	3.98837E+001	1.00000E+002	3.37139E-001	2.80407E-001	0.00000E+000	1.46652E+002	1.09727E+001	6.15213E-001	1.93887E+001	6.28608E+001	4.23967E+001	1.63928E+002	4.83834E+000	5.85197E-001	-3.51897E-002	1.46652E+002	7.18443E+001	1.57211E-002	1.63928E+002	6.77966E+000
1.66949E+002	1.06135E+002	2.04034E+002	2.09535E+002	1.39472E+000	1.33217E+000	1.21100E+003	1.85924E+002	1.00000E+000	5.20000E+002	1.44000E+002	1.19359E+005	1.85801E+000	1.03022E+001	4.00789E-002	3.82815E-002	1.10816E-001	1.01812E-001	2.51950E+004	2.03919E+002	2.09462E+002	5.92717E-002	5.92717E-002	7.18500E+003	6.00000E+000	6.00000E+000	0.00000E+000	1.87891E+001	5.48909E+001	3.42050E+001	1.00000E+002	2.73337E-001	3.62380E-001	0.00000E+000	1.59185E+002	1.35552E+001	5.08785E-001	1.93887E+001	6.28608E+001	4.23967E+001	1.64565E+002	4.83834E+000	5.85197E-001	2.29373E-002	1.59185E+002	-9.65877E+000	1.57211E-002	1.64565E+002	7.39440E+000
1.49174E+002	1.04392E+002	2.03546E+002	2.09374E+002	1.30802E+000	1.42617E+000	1.20000E+003	2.00314E+002	1.00000E+000	5.25000E+002	1.57000E+002	1.20336E+005	1.86546E+000	1.02173E+001	3.77593E-002	4.11700E-002	1.03469E-001	1.21531E-001	2.55940E+004	2.03561E+002	2.09257E+002	6.45749E-002	6.45749E-002	4.93000E+003	5.00000E+000	4.00000E+000	0.00000E+000	1.00702E+001	5.91651E+001	3.50441E+001	1.00000E+002	2.59996E-001	3.98245E-001	0.00000E+000	1.53707E+002	7.94158E+000	8.72397E-001	1.34250E+001	5.04360E+001	3.56368E+001	1.66898E+002	5.07198E+000	6.73923E-001	-4.32120E-002	1.53707E+002	9.14232E+001	-5.24023E-002	1.66898E+002	1.19556E+002
1.51877E+002	1.10923E+002	2.04548E+002	2.06377E+002	1.09812E+000	1.24726E+000	9.49000E+002	1.98800E+002	1.00000E+000	5.40000E+002	1.16000E+002	1.23273E+005	1.36963E+000	1.05320E+001	3.56464E-002	4.04876E-002	9.90655E-002	1.25627E-001	2.64370E+004	2.04548E+002	2.06377E+002	9.90655E-002	1.25627E-001	9.49000E+002	1.00000E+000	1.00000E+000	0.00000E+000	1.69980E+001	6.21172E+001	3.42472E+001	1.00000E+002	2.82854E-001	3.77632E-001	0.00000E+000	1.51071E+002	1.20075E+001	6.48820E-001	1.69980E+001	6.21172E+001	3.42472E+001	1.51071E+002	1.20075E+001	6.48820E-001	-6.35879E-002	1.51071E+002	1.21907E+002	-6.35879E-002	1.51071E+002	1.21907E+002
1.25200E+002	1.04293E+002	2.02894E+002	2.07804E+002	1.26259E+000	1.20985E+000	9.90000E+002	1.27461E+002	1.00000E+000	6.78000E+002	1.31000E+002	1.50145E+005	1.52755E+000	1.02124E+001	4.01279E-002	3.84515E-002	1.07787E-001	9.96671E-002	3.25600E+004	2.02916E+002	2.07785E+002	3.36560E-002	3.36560E-002	1.62930E+004	1.60000E+001	3.00000E+000	0.00000E+000	9.88945E+000	6.54238E+001	2.98384E+001	1.00000E+002	2.55137E-001	2.56775E-001	0.00000E+000	1.50003E+002	7.59600E+000	1.00417E+000	1.85785E+001	5.81807E+001	2.89707E+001	1.50755E+002	3.28633E+000	5.72137E-001	2.13339E-002	1.50003E+002	-1.77626E+001	1.77047E-003	1.50755E+002	1.46179E+001
1.28098E+002	9.15300E+001	2.02969E+002	2.08016E+002	1.09290E+000	1.35326E+000	8.38000E+002	1.59978E+002	1.00000E+000	6.82000E+002	1.55000E+002	1.50910E+005	1.47897E+000	9.56713E+000	3.77535E-002	4.67477E-002	8.13811E-002	1.19247E-001	3.25600E+004	2.02916E+002	2.07785E+002	3.36560E-002	3.36560E-002	1.62930E+004	1.60000E+001	6.00000E+000	0.00000E+000	1.87343E+001	4.92692E+001	2.74782E+001	1.00000E+002	2.40182E-001	2.51300E-001	0.00000E+000	-1.31828E+002	1.91600E+001	4.32706E-001	1.85785E+001	5.81807E+001	2.89707E+001	1.50934E+002	3.28633E+000	5.72137E-001	-1.06439E-001	1.59418E+002	-9.12545E+001	1.77047E-003	1.50934E+002	1.49277E+001
1.15088E+002	1.37857E+002	2.02858E+002	2.07764E+002	1.26365E+000	1.34052E+000	1.44500E+003	1.81065E+002	1.00000E+000	6.87000E+002	8.80000E+001	1.51826E+005	1.69395E+000	1.17413E+001	3.32425E-002	3.52647E-002	7.72566E-002	8.59252E-002	3.25600E+004	2.02916E+002	2.07784E+002	3.36560E-002	3.36560E-002	1.62930E+004	1.60000E+001	1.00000E+001	0.00000E+000	2.66038E+001	8.16777E+001	3.11575E+001	1.00000E+002	3.39013E-001	1.36685E-001	0.00000E+000	1.34978E+002	9.50182E+000	6.64463E-001	1.85785E+001	5.81807E+001	2.89707E+001	1.51331E+002	3.28633E+000	5.72137E-001	-2.95174E-002	1.34978E+002	4.93979E+001	1.77047E-003	1.51331E+002	1.51520E+001
1.21197E+002	1.14238E+002	2.02838E+002	2.07789E+002	1.20559E+000	1.17578E+000	1.01000E+003	1.43871E+002	1.00000E+000	6.88000E+002	1.07000E+002	1.52035E+005	1.41751E+000	1.06882E+001	3.79349E-002	3.69970E-002	9.19689E-002	8.79170E-002	3.25600E+004	2.02916E+002	2.07784E+002	3.36560E-002	3.36560E-002	1.62930E+004	1.60000E+001	1.10000E+001	0.00000E+000	1.85575E+001	7.04992E+001	3.36045E+001	1.00000E+002	3.01912E-001	2.21852E-001	0.00000E+000	1.50134E+002	1.06725E+001	7.07592E-001	1.85785E+001	5.81807E+001	2.89707E+001	1.51363E+002	3.28633E+000	5.72137E-001	1.25161E-002	1.50134E+002	-3.42313E+000	1.77047E-003	1.51363E+002	1.51742E+001
1.21593E+002	1.24174E+002	2.02956E+002	2.07922E+002	1.14901E+000	1.08268E+000	9.65000E+002	2.08488E+002	1.00000E+000	6.89000E+002	1.13000E+002	1.52224E+005	1.24401E+000	1.11433E+001	3.69878E-002	3.48529E-002	1.26220E-001	1.12775E-001	3.25600E+004	2.02916E+002	2.07784E+002	3.36560E-002	3.36560E-002	1.62930E+004	1.60000E+001	1.20000E+001	0.00000E+000	2.01973E+001	6.45095E+001	4.54025E+001	1.00000E+002	3.32762E-001	3.86927E-001	0.00000E+000	1.78583E+002	1.31448E+001	5.87751E-001	1.85785E+001	5.81807E+001	2.89707E+001	1.51433E+002	3.28633E+000	5.72137E-001	2.97176E-002	1.78583E+002	-2.66376E+000	1.77047E-003	1.51433E+002	1.53868E+001
1.21076E+002	1.23255E+002	2.02869E+002	2.07773E+002	1.38921E+000	1.37711E+000	1.44600E+003	2.01544E+002	1.00000E+000	6.93000E+002	1.03000E+002	1.52988E+005	1.91310E+000	1.11020E+001	3.65329E-002	3.62146E-002	1.13445E-001	1.11591E-001	3.25600E+004	2.02916E+002	2.07784E+002	3.36560E-002	3.36560E-002	1.62930E+004	1.60000E+001	1.50000E+001	0.00000E+000	2.12304E+001	7.96128E+001	3.22491E+001	1.00000E+002	3.23267E-001	3.02088E-001	0.00000E+000	1.41693E+002	8.24062E+000	7.65891E-001	1.85785E+001	5.81807E+001	2.89707E+001	1.51686E+002	3.28633E+000	5.72137E-001	4.37528E-003	1.41693E+002	1.31586E+000	1.77047E-003	1.51686E+002	1.55186E+001
1.23865E+002	1.25198E+002	2.02755E+002	2.07881E+002	1.13378E+000	9.21651E-001	8.20000E+002	1.99806E+002	1.00000E+000	6.98000E+002	1.04000E+002	1.53921E+005	1.04495E+000	1.11892E+001	3.95933E-002	3.21855E-002	1.39252E-001	9.42712E-002	3.35170E+004	2.02844E+002	2.08078E+002	8.97399E-002	8.97399E-002	2.12600E+003	3.00000E+000	1.00000E+000	0.00000E+000	1.57875E+001	7.36052E+001	4.10201E+001	1.00000E+002	3.24305E-001	3.94266E-001	0.00000E+000	1.60717E+002	1.07579E+001	7.79069E-001	1.57574E+001	4.98167E+001	3.47645E+001	1.78508E+002	8.98026E+000	5.79616E-001	1.03204E-001	1.60717E+002	-1.40994E+002	7.72965E-002	1.78508E+002	-8.04321E+001
1.22925E+002	8.22203E+001	2.02979E+002	2.08055E+002	1.12360E+000	1.09676E+000	6.33000E+002	1.29363E+002	1.00000E+000	6.99000E+002	1.85000E+002	1.54143E+005	1.23232E+000	9.06754E+000	4.46592E-002	4.35922E-002	1.16763E-001	1.11723E-001	3.35170E+004	2.02844E+002	2.08078E+002	8.97399E-002	8.97399E-002	2.12600E+003	3.00000E+000	2.00000E+000	0.00000E+000	1.74692E+001	3.97603E+001	3.68702E+001	1.00000E+002	2.48021E-001	3.97393E-001	0.00000E+000	2.05622E+002	1.66426E+001	5.73175E-001	1.57574E+001	4.98167E+001	3.47645E+001	1.78506E+002	8.98026E+000	5.79616E-001	1.20905E-002	2.05622E+002	5.29564E+001	7.72965E-002	1.78506E+002	-8.01874E+001
1.22042E+002	1.14206E+002	2.02813E+002	2.08002E+002	1.32355E+000	1.32906E+000	1.22700E+003	1.76601E+002	1.00000E+000	7.06000E+002	1.35000E+002	1.55469E+005	1.75908E+000	1.06867E+001	3.77849E-002	3.79422E-002	1.23943E-001	1.24922E-001	3.37530E+004	2.02794E+002	2.07807E+002	6.44977E-002	6.44977E-002	5.13200E+003	5.00000E+000	4.00000E+000	0.00000E+000	1.97279E+001	6.08568E+001	3.36451E+001	1.00000E+002	2.86087E-001	2.75682E-001	0.00000E+000	1.60027E+002	1.26186E+001	5.42972E-001	2.19465E+001	5.40899E+001	2.72348E+001	1.49714E+002	8.39442E+000	3.99096E-001	-2.07737E-003	1.60027E+002	3.01000E+001	6.07629E-002	1.49714E+002	-8.20827E+001
1.29474E+002	1.09392E+002	2.02626E+002	2.07810E+002	1.13017E+000	1.08307E+000	8.38000E+002	1.37912E+002	1.00000E+000	7.12000E+002	1.32000E+002	1.56562E+005	1.22405E+000	1.04591E+001	3.90409E-002	3.74141E-002	8.92765E-002	8.28033E-002	3.41180E+004	2.02729E+002	2.07918E+002	9.46560E-002	9.46560E-002	1.44000E+003	2.00000E+000	1.00000E+000	0.00000E+000	1.24936E+001	7.32621E+001	2.72521E+001	1.00000E+002	2.69766E-001	2.09489E-001	0.00000E+000	1.42936E+002	7.85963E+000	1.05484E+000	1.21796E+001	6.51916E+001	2.30201E+001	1.40510E+002	6.08805E+000	1.03885E+000	2.12784E-002	1.42936E+002	-2.49690E+001	6.67994E-002	1.40510E+002	-1.01367E+002
1.22584E+002	8.59216E+001	2.02399E+002	2.08770E+002	1.34299E+000	1.25202E+000	8.95000E+002	1.63923E+002	1.00000E+000	7.20000E+002	2.20000E+002	1.58120E+005	1.68145E+000	9.26939E+000	4.48913E-002	4.18503E-002	1.34843E-001	1.18311E-001	3.42710E+004	2.02444E+002	2.08771E+002	3.37538E-002	3.37538E-002	1.25960E+004	1.90000E+001	4.00000E+000	0.00000E+000	1.83967E+001	4.80458E+001	2.63091E+001	1.00000E+002	2.33002E-001	4.73298E-001	0.00000E+000	1.59013E+002	1.87057E+001	4.28871E-001	1.55737E+001	5.42736E+001	2.12240E+001	1.39648E+002	2.90435E+000	7.36286E-001	3.50580E-002	1.59013E+002	-3.11078E+001	2.26364E-002	1.39648E+002	-3.03547E+001
1.26670E+002	8.23828E+001	2.02309E+002	2.08743E+002	1.17532E+000	1.25479E+000	7.57000E+002	1.11744E+002	1.00000E+000	7.21000E+002	2.39000E+002	1.58319E+005	1.47478E+000	9.07650E+000	4.27177E-002	4.56063E-002	9.03904E-002	1.01375E-001	3.42710E+004	2.02444E+002	2.08771E+002	3.37538E-002	3.37538E-002	1.25960E+004	1.90000E+001	5.00000E+000	0.00000E+000	1.38737E+001	4.79584E+001	2.14283E+001	1.00000E+002	2.04272E-001	2.36439E-001	0.00000E+000	1.46404E+002	1.29744E+001	6.72321E-001	1.55737E+001	5.42736E+001	2.12240E+001	1.39612E+002	2.90435E+000	7.36286E-001	-3.27042E-002	1.46404E+002	6.58148E+001	2.26364E-002	1.39612E+002	-3.04764E+001
1.37684E+002	7.27444E+001	2.02376E+002	2.08414E+002	1.07496E+000	1.10698E+000	5.42000E+002	1.42971E+002	1.00000E+000	7.25000E+002	4.10000E+002	1.59122E+005	1.18996E+000	8.52903E+000	4.61735E-002	4.75489E-002	1.34876E-001	1.42468E-001	3.42710E+004	2.02444E+002	2.08771E+002	3.37538E-002	3.37538E-002	1.25960E+004	1.90000E+001	7.00000E+000	0.00000E+000	1.22677E+001	4.77541E+001	1.39701E+001	1.00000E+002	1.75194E-001	6.16916E-001	0.00000E+000	1.31214E+002	1.07040E+001	9.63090E-001	1.55737E+001	5.42736E+001	2.12240E+001	1.39699E+002	2.90435E+000	7.36286E-001	-1.46758E-002	1.31214E+002	2.14016E+001	2.26364E-002	1.39699E+002	-3.04329E+001
1.27861E+002	8.69567E+001	2.02190E+002	2.08869E+002	1.04005E+000	9.98851E-001	5.65000E+002	9.30712E+001	1.00000E+000	7.26000E+002	3.07000E+002	1.59311E+005	1.03885E+000	9.32506E+000	4.37550E-002	4.20220E-002	1.05483E-001	9.81398E-002	3.42710E+004	2.02444E+002	2.08771E+002	3.37538E-002	3.37538E-002	1.25960E+004	1.90000E+001	8.00000E+000	0.00000E+000	7.54110E+000	5.56074E+001	2.07391E+001	1.00000E+002	1.99456E-001	2.84739E-001	0.00000E+000	1.44439E+002	8.74819E+000	1.15417E+000	1.55737E+001	5.42736E+001	2.12240E+001	1.39725E+002	2.90435E+000	7.36286E-001	2.02043E-002	1.44439E+002	-2.17782E+001	2.26364E-002	1.39725E+002	-3.04273E+001
1.29104E+002	9.10403E+001	2.02306E+002	2.08708E+002	1.23368E+000	1.22290E+000	8.56000E+002	1.93472E+002	1.00000E+000	7.27000E+002	1.96000E+002	1.59474E+005	1.50867E+000	9.54150E+000	4.21664E-002	4.17979E-002	1.20489E-001	1.18543E-001	3.42710E+004	2.02444E+002	2.08771E+002	3.37538E-002	3.37538E-002	1.25960E+004	1.90000E+001	9.00000E+000	0.00000E+000	1.50672E+001	5.96373E+001	2.89215E+001	1.00000E+002	2.55217E-001	3.83539E-001	0.00000E+000	1.52462E+002	1.12957E+001	7.26209E-001	1.55737E+001	5.42736E+001	2.12240E+001	1.39691E+002	2.90435E+000	7.36286E-001	4.38873E-003	1.52462E+002	1.18662E+001	2.26364E-002	1.39691E+002	-3.04101E+001
1.23133E+002	1.06784E+002	2.02553E+002	2.08737E+002	1.05468E+000	1.10070E+000	7.77000E+002	1.32783E+002	1.00000E+000	7.29000E+002	1.54000E+002	1.59833E+005	1.16089E+000	1.03337E+001	3.78365E-002	3.94874E-002	9.75789E-002	1.05504E-001	3.42710E+004	2.02444E+002	2.08771E+002	3.37538E-002	3.37538E-002	1.25960E+004	1.90000E+001	1.00000E+001	0.00000E+000	1.88638E+001	7.19433E+001	2.92604E+001	1.00000E+002	2.91600E-001	2.80023E-001	0.00000E+000	1.42778E+002	1.11178E+001	7.74432E-001	1.55737E+001	5.42736E+001	2.12240E+001	1.39656E+002	2.90435E+000	7.36286E-001	-2.13504E-002	1.42778E+002	4.40134E+001	2.26364E-002	1.39656E+002	-3.02232E+001
1.18494E+002	8.98461E+001	2.02570E+002	2.08745E+002	1.59346E+000	1.21089E+000	1.05700E+003	1.08222E+002	1.00000E+000	7.30000E+002	2.04000E+002	1.60053E+005	1.92949E+000	9.47872E+000	4.90120E-002	3.72448E-002	1.36657E-001	8.30129E-002	3.42710E+004	2.02444E+002	2.08771E+002	3.37538E-002	3.37538E-002	1.25960E+004	1.90000E+001	1.10000E+001	0.00000E+000	1.76403E+001	4.38983E+001	3.05424E+001	1.00000E+002	2.36287E-001	1.77282E-001	0.00000E+000	4.74854E+002	1.69105E+001	4.36533E-001	1.55737E+001	5.42736E+001	2.12240E+001	1.39680E+002	2.90435E+000	7.36286E-001	1.36421E-001	1.83608E+002	1.17531E+002	2.26364E-002	1.39680E+002	-3.01831E+001
1.16141E+002	8.50718E+001	2.02567E+002	2.08784E+002	1.00171E+000	1.31369E+000	6.97000E+002	1.04455E+002	1.00000E+000	7.31000E+002	2.75000E+002	1.60264E+005	1.31594E+000	9.22344E+000	3.79426E-002	4.97594E-002	7.23356E-002	1.15667E-001	3.42710E+004	2.02444E+002	2.08771E+002	3.37538E-002	3.37538E-002	1.25960E+004	1.90000E+001	1.20000E+001	0.00000E+000	1.93603E+001	5.54186E+001	9.42232E+000	3.00000E+002	1.95787E-001	1.94330E-001	0.00000E+000	-1.77009E+002	8.70980E+000	1.04373E+000	1.55737E+001	5.42736E+001	2.12240E+001	1.39658E+002	2.90435E+000	7.36286E-001	-1.34739E-001	1.14237E+002	-8.90554E+001	2.26364E-002	1.39658E+002	-3.01958E+001
1.25284E+002	8.17359E+001	2.02334E+002	2.08927E+002	9.11237E-001	1.10725E+000	5.16000E+002	1.37665E+002	1.00000E+000	7.32000E+002	3.17000E+002	1.60476E+005	1.00897E+000	9.04079E+000	4.01150E-002	4.87439E-002	9.59248E-002	1.36678E-001	3.42710E+004	2.02444E+002	2.08771E+002	3.37538E-002	3.37538E-002	1.25960E+004	1.90000E+001	1.30000E+001	0.00000E+000	1.46918E+001	5.39941E+001	1.95010E+001	1.00000E+002	2.12396E-001	3.47650E-001	0.00000E+000	-1.54109E+002	1.30364E+001	8.10455E-001	1.55737E+001	5.42736E+001	2.12240E+001	1.39667E+002	2.90435E+000	7.36286E-001	-9.71082E-002	1.37137E+002	-1.29292E+002	2.26364E-002	1.39667E+002	-3.03425E+001
1.22600E+002	9.37820E+001	2.02161E+002	2.08796E+002	1.34944E+000	9.43969E-001	7.38000E+002	9.21317E+001	1.00000E+000	7.41000E+002	2.14000E+002	1.62208E+005	1.27383E+000	9.68411E+000	4.96737E-002	3.47480E-002	1.38345E-001	7.28756E-002	3.42710E+004	2.02444E+002	2.08771E+002	3.37538E-002	3.37538E-002	1.25960E+004	1.90000E+001	1.90000E+001	0.00000E+000	2.39061E+001	4.94172E+001	2.01166E+001	1.00000E+002	2.31237E-001	2.48452E-001	0.00000E+000	4.14043E+002	2.46865E+001	3.57868E-001	1.55737E+001	5.42736E+001	2.12240E+001	1.39906E+002	2.90435E+000	7.36286E-001	1.76799E-001	1.22798E+002	-1.31037E+001	2.26364E-002	1.39906E+002	-3.02941E+001
1.21974E+002	1.10523E+002	2.01935E+002	2.08781E+002	1.46689E+000	1.09779E+000	1.09400E+003	1.04765E+002	1.00000E+000	7.47000E+002	1.26000E+002	1.63324E+005	1.61033E+000	1.05130E+001	4.43495E-002	3.31901E-002	1.18960E-001	7.06595E-002	3.56680E+004	2.01935E+002	2.08781E+002	1.18960E-001	7.06595E-002	1.09400E+003	1.00000E+000	1.00000E+000	0.00000E+000	2.95356E+001	6.01365E+001	2.29184E+001	1.00000E+002	2.77593E-001	1.69262E-001	0.00000E+000	4.08754E+002	1.87772E+001	3.86432E-001	2.95356E+001	6.01365E+001	2.29184E+001	4.08754E+002	1.87772E+001	3.86432E-001	1.43918E-001	1.17508E+002	3.81517E+001	1.43918E-001	1.17508E+002	3.81517E+001
1.23646E+002	1.04818E+002	2.02533E+002	2.08985E+002	1.12186E+000	1.08034E+000	7.95000E+002	1.53040E+002	1.00000E+000	7.52000E+002	1.37000E+002	1.64293E+005	1.21199E+000	1.02381E+001	3.97884E-002	3.83156E-002	1.08101E-001	1.00871E-001	3.57980E+004	2.02498E+002	2.08962E+002	5.15678E-002	5.15678E-002	5.13300E+003	7.00000E+000	3.00000E+000	0.00000E+000	1.32096E+001	5.73792E+001	3.74866E+001	1.00000E+002	2.73190E-001	3.41523E-001	0.00000E+000	1.71918E+002	1.16004E+001	7.33760E-001	1.22641E+001	4.50483E+001	3.14904E+001	1.77755E+002	5.07428E+000	6.60162E-001	1.88565E-002	1.71918E+002	8.21223E+000	-1.71311E-002	1.77755E+002	7.22240E+001
1.22708E+002	9.89398E+001	2.02086E+002	2.08918E+002	1.44951E+000	1.10860E+000	9.74000E+002	1.36106E+002	1.00000E+000	7.62000E+002	1.47000E+002	1.66152E+005	1.60693E+000	9.94685E+000	4.64453E-002	3.55218E-002	1.46832E-001	8.93128E-002	3.63540E+004	2.01976E+002	2.08793E+002	9.44022E-002	9.44022E-002	2.14600E+003	2.00000E+000	1.00000E+000	0.00000E+000	1.97761E+001	5.13234E+001	2.69206E+001	1.00000E+002	2.45418E-001	3.13641E-001	0.00000E+000	4.46584E+002	1.79051E+001	4.29492E-001	2.19825E+001	5.44372E+001	2.97936E+001	4.50513E+002	1.32910E+001	3.89796E-001	1.33266E-001	1.55339E+002	9.42395E+001	1.36663E-001	1.59267E+002	9.24148E+001
1.11975E+002	7.09212E+001	2.02698E+002	2.08260E+002	1.36929E+000	1.12119E+000	6.73000E+002	1.50669E+002	1.00000E+000	7.77000E+002	2.87000E+002	1.69033E+005	1.53524E+000	8.42147E+000	5.27822E-002	4.32188E-002	1.49393E-001	1.03683E-001	3.69930E+004	2.02755E+002	2.08345E+002	1.09044E-001	1.09044E-001	1.73400E+003	3.00000E+000	1.00000E+000	0.00000E+000	2.48654E+001	2.31910E+001	2.63735E+001	1.00000E+002	2.01816E-001	4.04087E-001	0.00000E+000	2.60330E+002	1.50398E+001	6.15125E-001	2.66361E+001	2.20014E+001	2.55925E+001	2.66521E+002	8.61845E+000	6.68740E-001	9.96178E-002	2.60330E+002	-3.53611E+001	1.09377E-001	2.66521E+002	-4.53936E+001
1.22273E+002	7.48571E+001	2.02398E+002	2.07981E+002	1.26487E+000	1.00121E+000	5.92000E+002	1.15027E+002	1.00000E+000	7.91000E+002	2.35000E+002	1.71681E+005	1.26640E+000	8.65200E+000	5.19857E-002	4.11495E-002	1.45613E-001	9.52682E-002	3.75990E+004	2.02426E+002	2.08192E+002	1.18666E-001	1.18666E-001	1.33300E+003	2.00000E+000	1.00000E+000	0.00000E+000	2.83037E+001	3.02058E+001	2.17391E+001	1.00000E+002	2.10525E-001	3.76947E-001	0.00000E+000	2.83738E+002	2.76592E+001	3.56624E-001	2.94688E+001	2.72087E+001	2.52137E+001	2.73013E+002	1.25067E+001	5.25597E-001	1.16348E-001	2.83738E+002	-4.01650E+001	9.00950E-004	2.73013E+002	1.37909E+002
1.27812E+002	8.28142E+001	2.02447E+002	2.08219E+002	9.60878E-001	9.99428E-001	4.99000E+002	1.00444E+002	1.00000E+000	8.18000E+002	2.18000E+002	1.76735E+005	9.60328E-001	9.10023E+000	4.30148E-002	4.47405E-002	1.11880E-001	1.20206E-001	3.87480E+004	2.02652E+002	2.08126E+002	8.49914E-002	8.49914E-002	2.36300E+003	4.00000E+000	1.00000E+000	0.00000E+000	1.90390E+001	3.19913E+001	3.20298E+001	1.00000E+002	2.21266E-001	4.24251E-001	0.00000E+000	2.23794E+002	2.05000E+001	5.24091E-001	1.77386E+001	2.72687E+001	2.68016E+001	2.29438E+002	1.02113E+001	4.83501E-001	-1.96650E-002	2.23794E+002	1.22052E+002	7.55050E-002	2.29438E+002	-2.67236E+001
1.16551E+002	7.00817E+001	2.02874E+002	2.08012E+002	1.18327E+000	1.25218E+000	6.45000E+002	1.14869E+002	1.00000E+000	8.24000E+002	2.85000E+002	1.77846E+005	1.48166E+000	8.37148E+000	4.65911E-002	4.93045E-002	1.09656E-001	1.21409E-001	3.87480E+004	2.02652E+002	2.08126E+002	8.49914E-002	8.49914E-002	2.36300E+003	4.00000E+000	4.00000E+000	0.00000E+000	8.48045E+000	3.55625E+001	2.84073E+001	1.00000E+002	1.86892E-001	3.06193E-001	0.00000E+000	1.85847E+002	1.24282E+001	7.60366E-001	1.77386E+001	2.72687E+001	2.68016E+001	2.29746E+002	1.02113E+001	4.83501E-001	-2.82947E-002	1.85847E+002	9.83761E+001	7.55050E-002	2.29746E+002	-2.61114E+001
1.23292E+002	7.23522E+001	2.02617E+002	2.07825E+002	1.01685E+000	1.03799E+000	4.79000E+002	1.52730E+002	1.00000E+000	8.30000E+002	2.95000E+002	1.78985E+005	1.05548E+000	8.50601E+000	4.64611E-002	4.74271E-002	1.39985E-001	1.45478E-001	3.91900E+004	2.02859E+002	2.07865E+002	1.00728E-001	1.00728E-001	2.51200E+003	4.00000E+000	3.00000E+000	0.00000E+000	1.78902E+001	4.28435E+001	1.95149E+001	1.00000E+002	1.99193E-001	6.37982E-001	0.00000E+000	1.41279E+002	2.68151E+001	4.08944E-001	1.49121E+001	2.76410E+001	2.47723E+001	5.07262E+002	1.04647E+001	4.57586E-001	-1.02889E-002	1.41279E+002	2.44003E+001	1.56268E-001	2.16016E+002	1.15811E+002
1.06559E+002	9.13748E+001	2.02243E+002	2.07709E+002	1.53823E+000	1.30389E+000	1.10200E+003	8.14330E+001	1.00000E+000	8.38000E+002	1.66000E+002	1.80463E+005	2.00569E+000	9.55902E+000	4.63373E-002	3.92781E-002	1.43118E-001	1.05175E-001	3.96150E+004	2.02243E+002	2.07709E+002	1.43118E-001	1.05175E-001	1.10200E+003	1.00000E+000	1.00000E+000	0.00000E+000	1.97555E+001	3.45458E+001	3.37553E+001	1.00000E+002	2.33974E-001	2.72122E-001	0.00000E+000	2.21930E+002	1.40571E+001	5.14310E-001	1.97555E+001	3.45458E+001	3.37553E+001	2.21930E+002	1.40571E+001	5.14310E-001	8.24529E-002	2.21930E+002	-4.59770E+001	8.24529E-002	2.21930E+002	-4.59770E+001
1.19610E+002	6.07831E+001	2.03307E+002	2.08177E+002	1.32209E+000	1.35804E+000	6.73000E+002	1.24712E+002	1.00000E+000	8.74000E+002	2.81000E+002	1.87224E+005	1.79545E+000	7.79635E+000	5.09629E-002	5.23485E-002	1.37420E-001	1.44392E-001	4.12350E+004	2.03307E+002	2.08177E+002	1.37420E-001	1.44392E-001	6.73000E+002	1.00000E+000	1.00000E+000	0.00000E+000	1.26213E+001	2.59414E+001	2.29016E+001	1.00000E+002	1.61536E-001	5.24186E-001	0.00000E+000	2.09976E+002	1.89529E+001	4.88121E-001	1.26213E+001	2.59414E+001	2.29016E+001	2.09976E+002	1.89529E+001	4.88121E-001	-1.34113E-002	2.09976E+002	9.88484E+001	-1.34113E-002	2.09976E+002	9.88484E+001
1.20898E+002	8.15076E+001	2.02741E+002	2.07436E+002	1.36040E+000	1.30571E+000	8.95000E+002	1.13304E+002	1.00000E+000	8.78000E+002	1.78000E+002	1.87918E+005	1.77629E+000	9.02816E+000	4.54733E-002	4.36451E-002	1.03321E-001	9.60777E-002	4.11990E+004	2.02880E+002	2.07537E+002	7.81617E-002	7.81617E-002	5.44000E+003	6.00000E+000	4.00000E+000	0.00000E+000	1.03892E+001	5.50378E+001	2.16614E+001	1.00000E+002	2.09337E-001	2.35499E-001	0.00000E+000	1.45974E+002	8.23185E+000	9.74546E-001	1.47887E+001	3.69680E+001	2.88796E+001	1.94404E+002	6.53132E+000	4.98208E-001	2.05142E-002	1.45974E+002	-2.07109E+001	1.01281E-001	1.94404E+002	-1.04264E+002
1.18381E+002	7.37506E+001	2.02664E+002	2.07582E+002	1.59613E+000	1.20653E+000	8.66000E+002	8.02586E+001	1.00000E+000	8.82000E+002	2.14000E+002	1.88672E+005	1.92578E+000	8.58782E+000	5.42388E-002	4.09996E-002	1.41330E-001	8.56948E-002	4.11990E+004	2.02880E+002	2.07537E+002	7.81617E-002	7.81617E-002	5.44000E+003	6.00000E+000	6.00000E+000	0.00000E+000	1.44431E+001	1.99789E+001	4.49573E+001	1.00000E+002	2.26155E-001	2.75871E-001	0.00000E+000	2.31398E+002	6.79034E+000	1.20105E+000	1.47887E+001	3.69680E+001	2.88796E+001	1.94149E+002	6.53132E+000	4.98208E-001	1.39011E-001	2.31398E+002	-1.30598E+002	1.01281E-001	1.94149E+002	-1.04540E+002
1.06594E+002	8.96126E+001	2.02225E+002	2.07817E+002	1.41168E+000	1.31768E+000	1.01400E+003	1.47924E+002	1.00000E+000	8.91000E+002	1.88000E+002	1.90322E+005	1.86015E+000	9.46639E+000	4.43320E-002	4.13802E-002	1.32133E-001	1.16197E-001	4.19630E+004	2.02225E+002	2.07817E+002	1.32133E-001	1.16197E-001	1.01400E+003	1.00000E+000	1.00000E+000	0.00000E+000	1.78076E+001	2.69723E+001	5.16742E+001	1.00000E+002	2.71352E-001	2.98414E-001	0.00000E+000	2.29383E+002	6.92869E+000	1.08778E+000	1.78076E+001	2.69723E+001	5.16742E+001	2.29383E+002	6.92869E+000	1.08778E+000	3.44384E-002	2.29383E+002	3.98231E+001	3.44384E-002	2.29383E+002	3.98231E+001
1.15941E+002	9.45558E+001	2.03059E+002	2.07683E+002	1.39341E+000	1.19951E+000	9.75000E+002	1.45213E+002	1.00000E+000	8.94000E+002	1.38000E+002	1.90843E+005	1.67141E+000	9.72398E+000	4.46247E-002	3.84152E-002	1.20506E-001	9.17154E-002	4.20930E+004	2.02893E+002	2.07663E+002	6.64859E-002	6.64859E-002	3.63200E+003	4.00000E+000	1.00000E+000	0.00000E+000	1.83510E+001	3.95930E+001	3.72044E+001	1.00000E+002	2.51256E-001	3.20166E-001	0.00000E+000	2.09484E+002	1.37055E+001	5.60808E-001	1.60723E+001	4.75429E+001	3.80725E+001	1.90832E+002	6.63465E+000	6.00233E-001	7.47767E-002	2.09484E+002	-4.51215E+001	7.06432E-002	1.90832E+002	-5.69998E+001
1.16922E+002	1.01634E+002	2.02807E+002	2.07589E+002	1.57571E+000	1.18276E+000	1.15500E+003	1.38488E+002	1.00000E+000	8.95000E+002	1.23000E+002	1.91008E+005	1.86369E+000	1.00814E+001	4.63644E-002	3.48022E-002	1.42409E-001	8.38797E-002	4.20930E+004	2.02893E+002	2.07663E+002	6.64859E-002	6.64859E-002	3.63200E+003	4.00000E+000	2.00000E+000	0.00000E+000	1.45928E+001	5.56226E+001	3.66925E+001	1.00000E+002	2.71014E-001	2.35014E-001	0.00000E+000	4.64878E+002	1.05493E+001	6.69420E-001	1.60723E+001	4.75429E+001	3.80725E+001	1.90794E+002	6.63465E+000	6.00233E-001	1.42450E-001	1.73633E+002	9.71613E+001	7.06432E-002	1.90794E+002	-5.72846E+001
1.14850E+002	1.17792E+002	2.02959E+002	2.07778E+002	1.06819E+000	1.08632E+000	8.56000E+002	2.66357E+002	1.00000E+000	8.96000E+002	1.31000E+002	1.91196E+005	1.16040E+000	1.08532E+001	3.65100E-002	3.71296E-002	1.37619E-001	1.42134E-001	4.20930E+004	2.02893E+002	2.07663E+002	6.64859E-002	6.64859E-002	3.63200E+003	4.00000E+000	3.00000E+000	0.00000E+000	1.87628E+001	5.51028E+001	5.02671E+001	1.00000E+002	3.25674E-001	5.78032E-001	0.00000E+000	1.98570E+002	1.21646E+001	6.74336E-001	1.60723E+001	4.75429E+001	3.80725E+001	1.90737E+002	6.63465E+000	6.00233E-001	-8.41317E-003	1.98570E+002	7.89394E+001	7.06432E-002	1.90737E+002	-5.71521E+001
1.18194E+002	7.09422E+001	2.02710E+002	2.07612E+002	1.22103E+000	1.19498E+000	6.46000E+002	1.51771E+002	1.00000E+000	8.97000E+002	2.97000E+002	1.91418E+005	1.45910E+000	8.42272E+000	4.80407E-002	4.70158E-002	1.46994E-001	1.41177E-001	4.20930E+004	2.02893E+002	2.07663E+002	6.64859E-002	6.64859E-002	3.63200E+003	4.00000E+000	4.00000E+000	0.00000E+000	1.17131E+001	3.50780E+001	2.56911E+001	1.00000E+002	1.86251E-001	6.01061E-001	0.00000E+000	1.84180E+002	1.66856E+001	5.65918E-001	1.60723E+001	4.75429E+001	3.80725E+001	1.90734E+002	6.63465E+000	6.00233E-001	1.07819E-002	1.84180E+002	3.32612E+001	7.06432E-002	1.90734E+002	-5.74206E+001
1.19025E+002	9.20543E+001	2.02899E+002	2.07696E+002	1.39031E+000	1.17127E+000	9.27000E+002	8.73395E+001	1.00000E+000	9.16000E+002	1.87000E+002	1.94900E+005	1.62843E+000	9.59449E+000	4.56636E-002	3.84697E-002	1.22607E-001	8.98019E-002	4.29950E+004	2.02679E+002	2.07779E+002	5.71874E-002	5.71874E-002	7.83600E+003	9.00000E+000	2.00000E+000	0.00000E+000	2.78803E+001	4.24924E+001	3.36906E+001	1.00000E+002	2.72553E-001	2.64850E-001	0.00000E+000	2.30276E+002	2.73915E+001	2.87777E-001	2.17546E+001	3.59034E+001	3.85853E+001	2.24674E+002	4.64008E+000	5.84304E-001	8.55068E-002	2.30276E+002	-4.20960E+001	1.14901E-001	2.24674E+002	-9.64640E+001
1.22771E+002	1.14935E+002	2.03131E+002	2.07664E+002	1.38117E+000	1.02423E+000	1.00800E+003	2.46404E+002	1.00000E+000	9.19000E+002	1.09000E+002	1.95422E+005	1.41463E+000	1.07208E+001	4.35027E-002	3.22601E-002	1.43374E-001	8.22092E-002	4.31560E+004	2.03086E+002	2.07619E+002	9.05232E-002	9.05232E-002	2.07000E+003	2.00000E+000	1.00000E+000	0.00000E+000	1.58425E+001	5.14160E+001	4.90206E+001	1.00000E+002	3.06039E-001	3.76403E-001	0.00000E+000	4.89461E+002	1.01432E+001	7.45255E-001	1.72004E+001	4.21920E+001	4.66302E+001	5.01577E+002	7.05706E+000	7.47484E-001	1.48392E-001	1.98215E+002	1.11910E+002	1.70577E-001	2.10332E+002	8.57728E+001
1.18091E+002	9.44778E+001	2.02589E+002	2.07569E+002	1.44277E+000	1.26816E+000	1.06600E+003	2.10376E+002	1.00000E+000	9.27000E+002	1.55000E+002	1.96901E+005	1.82967E+000	9.71997E+000	4.41895E-002	3.88415E-002	1.48987E-001	1.16782E-001	4.29950E+004	2.02679E+002	2.07779E+002	5.71874E-002	5.71874E-002	7.83600E+003	9.00000E+000	8.00000E+000	0.00000E+000	2.77242E+001	3.67597E+001	4.31774E+001	1.00000E+002	2.91369E-001	4.74884E-001	0.00000E+000	2.36152E+002	1.18870E+001	6.18387E-001	2.17546E+001	3.59034E+001	3.85853E+001	2.24532E+002	4.64008E+000	5.84304E-001	6.44094E-002	2.36152E+002	-1.92575E+000	1.14901E-001	2.24532E+002	-9.69130E+001
1.10857E+002	6.65120E+001	2.02626E+002	2.07534E+002	1.48536E+000	1.34540E+000	8.14000E+002	1.23599E+002	1.00000E+000	9.38000E+002	3.87000E+002	1.98922E+005	1.99839E+000	8.15549E+000	5.20617E-002	4.71562E-002	1.41774E-001	1.18255E-001	4.36730E+004	2.02788E+002	2.07442E+002	7.17634E-002	7.17634E-002	3.52300E+003	4.00000E+000	4.00000E+000	0.00000E+000	1.71042E+001	2.45629E+001	2.65737E+001	1.00000E+002	1.83313E-001	4.07633E-001	0.00000E+000	2.32458E+002	1.50911E+001	5.57414E-001	1.55697E+001	3.47836E+001	3.52966E+001	2.10226E+002	6.32222E+000	6.39566E-001	4.94422E-002	2.32458E+002	1.87975E+001	1.14867E-001	2.10226E+002	-1.11140E+002
1.17287E+002	7.65520E+001	2.02333E+002	2.08151E+002	1.10333E+000	9.37773E-001	4.96000E+002	1.38059E+002	1.00000E+000	9.42000E+002	3.23000E+002	1.99638E+005	1.03468E+000	8.74940E+000	4.95412E-002	4.21073E-002	1.42613E-001	1.05887E-001	4.40460E+004	2.02333E+002	2.08151E+002	1.42613E-001	1.05887E-001	4.96000E+002	1.00000E+000	1.00000E+000	0.00000E+000	1.96667E+001	3.07352E+001	2.78744E+001	1.00000E+002	2.07078E-001	4.51901E-001	0.00000E+000	2.27146E+002	2.60462E+001	4.13739E-001	1.96667E+001	3.07352E+001	2.78744E+001	2.27146E+002	2.60462E+001	4.13739E-001	8.11134E-002	2.27146E+002	-3.83446E+001	8.11134E-002	2.27146E+002	-3.83446E+001
1.16319E+002	8.51564E+001	2.01004E+002	2.07729E+002	1.11427E+000	1.22600E+000	7.25000E+002	9.93671E+001	1.00000E+000	9.59000E+002	1.80000E+002	2.02641E+005	1.36610E+000	9.22802E+000	4.13829E-002	4.55327E-002	9.04824E-002	1.07183E-001	4.47240E+004	2.01364E+002	2.07625E+002	4.87528E-002	4.87528E-002	8.31300E+003	1.20000E+001	1.00000E+000	0.00000E+000	7.44456E+000	6.20418E+001	2.06325E+001	1.00000E+002	2.11689E-001	2.53315E-001	0.00000E+000	1.41096E+002	7.00723E+000	1.27203E+000	1.48582E+001	5.23432E+001	1.63558E+001	1.30917E+002	3.05375E+000	8.61984E-001	-4.77450E-002	1.41096E+002	8.34805E+001	2.28838E-002	1.30917E+002	-4.10087E+001
1.15121E+002	9.45119E+001	2.01800E+002	2.07707E+002	1.24368E+000	9.95681E-001	7.31000E+002	1.24174E+002	1.00000E+000	9.64000E+002	1.61000E+002	2.03531E+005	1.23831E+000	9.72172E+000	4.59993E-002	3.68266E-002	1.28120E-001	8.55434E-002	4.49220E+004	2.01800E+002	2.07707E+002	1.28120E-001	8.55434E-002	7.31000E+002	1.00000E+000	1.00000E+000	0.00000E+000	2.27458E+001	6.12291E+001	1.28170E+001	1.00000E+002	2.27929E-001	3.24343E-001	0.00000E+000	4.05731E+002	9.86347E+000	8.99959E-001	2.27458E+001	6.12291E+001	1.28170E+001	4.05731E+002	9.86347E+000	8.99959E-001	1.10747E-001	1.14485E+002	9.05877E+001	1.10747E-001	1.14485E+002	9.05877E+001
1.10794E+002	8.61271E+001	2.01380E+002	2.07697E+002	1.22442E+000	1.19858E+000	7.88000E+002	1.20058E+002	1.00000E+000	9.66000E+002	1.65000E+002	2.03886E+005	1.46757E+000	9.28047E+000	4.36180E-002	4.26978E-002	1.20405E-001	1.15760E-001	4.47240E+004	2.01364E+002	2.07625E+002	4.87528E-002	4.87528E-002	8.31300E+003	1.20000E+001	5.00000E+000	0.00000E+000	1.50863E+001	5.62394E+001	1.66603E+001	1.00000E+002	2.08798E-001	3.93922E-001	0.00000E+000	1.30247E+002	9.20838E+000	9.28463E-001	1.48582E+001	5.23432E+001	1.63558E+001	1.30756E+002	3.05375E+000	8.61984E-001	1.06616E-002	1.30247E+002	-2.15973E+001	2.28838E-002	1.30756E+002	-4.08550E+001
1.17229E+002	1.00870E+002	2.01176E+002	2.07516E+002	1.02266E+000	8.65299E-001	5.60000E+002	1.85346E+002	1.00000E+000	9.74000E+002	1.69000E+002	2.05325E+005	8.84905E-001	1.00434E+001	4.32152E-002	3.65656E-002	1.24563E-001	9.17671E-002	4.47240E+004	2.01364E+002	2.07625E+002	4.87528E-002	4.87528E-002	8.31300E+003	1.20000E+001	1.10000E+001	0.00000E+000	1.68722E+001	6.72578E+001	1.65575E+001	1.00000E+002	2.35509E-001	3.77186E-001	0.00000E+000	1.26783E+002	9.42169E+000	1.07644E+000	1.48582E+001	5.23432E+001	1.63558E+001	1.30544E+002	3.05375E+000	8.61984E-001	8.33485E-002	1.26783E+002	-1.43576E+002	2.28838E-002	1.30544E+002	-4.12978E+001
1.14971E+002	8.14147E+001	2.00721E+002	2.06612E+002	9.16142E-001	1.32315E+000	6.15000E+002	1.31437E+002	1.00000E+000	9.85000E+002	1.72000E+002	2.07271E+005	1.21219E+000	9.02301E+000	3.69424E-002	5.33546E-002	7.75814E-002	1.49958E-001	4.58100E+004	2.00802E+002	2.06594E+002	8.98150E-002	8.98150E-002	4.17200E+003	5.00000E+000	1.00000E+000	0.00000E+000	4.15152E+001	5.03379E+001	9.67841E+000	0.00000E+000	2.48959E-001	3.17713E-001	0.00000E+000	-2.28645E+002	1.36032E+001	7.11432E-001	4.14008E+001	2.79050E+001	1.16578E+001	2.35876E+001	4.01816E+000	9.24723E-001	-1.81758E-001	6.26005E+001	-6.19240E+001	-1.09820E-001	2.35876E+001	6.74227E+001
1.14886E+002	9.00451E+001	2.00739E+002	2.06855E+002	1.32044E+000	1.38502E+000	1.01300E+003	1.64888E+002	1.00000E+000	9.95000E+002	1.27000E+002	2.09058E+005	1.82883E+000	9.48921E+000	4.14870E-002	4.35162E-002	1.28704E-001	1.40840E-001	4.61520E+004	2.00824E+002	2.06872E+002	7.13052E-002	7.13052E-002	3.05000E+003	3.00000E+000	2.00000E+000	0.00000E+000	5.33588E+001	3.29525E+001	1.47938E+001	0.00000E+000	2.64201E-001	5.18897E-001	0.00000E+000	2.14255E+001	7.58762E+000	9.93804E-001	4.62940E+001	3.21545E+001	1.48479E+001	2.18906E+001	5.03621E+000	8.62895E-001	-2.38719E-002	2.14255E+001	-7.54015E+001	-6.21947E-002	2.18906E+001	-1.26836E+001
1.13677E+002	7.20614E+001	2.01078E+002	2.06743E+002	1.13899E+000	1.25687E+000	6.42000E+002	1.03497E+002	1.00000E+000	1.02700E+003	2.19000E+002	2.14684E+005	1.43156E+000	8.48890E+000	4.49522E-002	4.96046E-002	1.01524E-001	1.21060E-001	4.72730E+004	2.01208E+002	2.06782E+002	7.39472E-002	7.39472E-002	3.98200E+003	5.00000E+000	4.00000E+000	0.00000E+000	4.06902E+001	1.41698E+001	1.97503E+001	1.00000E+002	2.06998E-001	3.06527E-001	0.00000E+000	-4.21143E-003	7.65324E+000	1.23765E+000	3.22086E+001	2.49495E+001	1.96004E+001	1.32880E+000	5.97139E+000	6.36921E-001	-4.92028E-002	2.91241E+002	-5.54885E+001	-1.31929E-001	1.32880E+000	8.26187E+001
1.16280E+002	8.73880E+001	2.01807E+002	2.06525E+002	1.21185E+000	1.19031E+000	7.86000E+002	1.16734E+002	1.00000E+000	1.06000E+003	1.36000E+002	2.20619E+005	1.44248E+000	9.34816E+000	4.32253E-002	4.24569E-002	1.18301E-001	1.14454E-001	4.85420E+004	2.01795E+002	2.06475E+002	6.94338E-002	6.94338E-002	6.17100E+003	7.00000E+000	5.00000E+000	0.00000E+000	4.53431E+001	4.42883E+001	2.76133E+001	3.00000E+002	3.05725E-001	3.58876E-001	0.00000E+000	1.10937E+001	1.97460E+001	4.33532E-001	3.79532E+001	3.75345E+001	1.17139E+001	4.45148E+001	4.71176E+000	6.48411E-001	8.96804E-003	1.10937E+001	-1.38005E+002	-9.33367E-002	4.45148E+001	6.18976E+001
1.13189E+002	9.03554E+001	2.01749E+002	2.06267E+002	1.22488E+000	1.26097E+000	8.69000E+002	1.09585E+002	1.00000E+000	1.06200E+003	1.43000E+002	2.20974E+005	1.54454E+000	9.50555E+000	4.15513E-002	4.27755E-002	1.07482E-001	1.13354E-001	4.85420E+004	2.01795E+002	2.06475E+002	6.94338E-002	6.94338E-002	6.17100E+003	7.00000E+000	6.00000E+000	0.00000E+000	4.18922E+001	4.22483E+001	2.22465E+001	3.00000E+002	2.74546E-001	3.52156E-001	0.00000E+000	2.35163E+001	1.87204E+001	4.34897E-001	3.79532E+001	3.75345E+001	1.17139E+001	4.45810E+001	4.71176E+000	6.48411E-001	-1.45166E-002	2.35163E+001	-8.77548E+001	-9.33367E-002	4.45810E+001	6.18341E+001
1.14185E+002	7.09934E+001	2.00780E+002	2.07781E+002	1.04531E+000	1.32136E+000	6.06000E+002	9.44588E+001	1.00000E+000	1.07600E+003	1.73000E+002	2.23545E+005	1.38122E+000	8.42576E+000	4.24626E-002	5.36765E-002	9.05906E-002	1.37571E-001	4.91840E+004	2.00924E+002	2.07558E+002	1.07538E-001	1.07538E-001	1.93200E+003	3.00000E+000	3.00000E+000	0.00000E+000	3.26024E+001	7.34114E+001	2.07357E+001	1.00000E+002	3.05691E-001	2.49274E-001	0.00000E+000	-1.75291E+002	1.56552E+001	6.22755E-001	3.05873E+001	3.67018E+001	1.87745E+001	3.14406E+001	2.02366E+001	2.69817E-001	-1.16642E-001	1.15954E+002	-1.19649E+002	-1.26815E-001	3.14406E+001	1.04164E+002
1.08636E+002	7.60715E+001	2.00138E+002	2.05878E+002	1.07794E+000	1.44044E+000	7.27000E+002	7.72835E+001	1.00000E+000	1.16700E+003	1.52000E+002	2.40072E+005	1.55270E+000	8.72190E+000	3.99785E-002	5.34228E-002	8.80656E-002	1.48735E-001	5.31130E+004	2.00138E+002	2.05878E+002	8.80656E-002	1.48735E-001	7.27000E+002	1.00000E+000	1.00000E+000	0.00000E+000	1.73842E+001	1.73842E+001	3.82387E+001	1.00000E+002	2.07522E-001	2.57717E-001	0.00000E+000	-4.73357E+001	8.07799E+000	1.10190E+000	1.73842E+001	1.73842E+001	3.82387E+001	-4.73357E+001	8.07799E+000	1.10190E+000	-1.43942E-001	2.43910E+002	5.32632E+001	-1.43942E-001	2.43910E+002	5.32632E+001
1.12344E+002	6.95905E+001	2.01279E+002	2.06614E+002	9.50959E-001	9.07183E-001	3.77000E+002	1.24937E+002	1.00000E+000	1.22700E+003	2.90000E+002	2.51015E+005	8.62694E-001	8.34209E+000	4.89769E-002	4.67223E-002	1.31664E-001	1.20843E-001	5.54900E+004	2.01533E+002	2.06799E+002	6.57451E-002	6.57451E-002	2.61300E+003	3.00000E+000	2.00000E+000	0.00000E+000	2.23713E+001	4.12622E+001	1.17724E+001	3.00000E+002	1.83614E-001	4.96448E-001	0.00000E+000	1.06084E+002	2.40294E+001	5.14395E-001	3.20663E+001	5.32527E+001	1.25089E+001	9.52194E+001	7.92678E+000	5.92304E-001	2.35593E-002	1.06084E+002	-6.70401E+001	-2.95874E-002	9.52194E+001	8.03739E+000
9.74952E+001	1.12436E+002	2.01609E+002	2.06836E+002	1.33202E+000	1.37927E+000	1.27200E+003	1.37875E+002	1.00000E+000	1.22800E+003	9.70000E+001	2.51135E+005	1.83722E+000	1.06036E+001	3.73481E-002	3.86727E-002	1.05436E-001	1.12510E-001	5.54900E+004	2.01533E+002	2.06799E+002	6.57451E-002	6.57451E-002	2.61300E+003	3.00000E+000	3.00000E+000	0.00000E+000	4.23576E+001	5.60756E+001	1.56197E+001	1.00000E+002	2.82025E-001	2.60929E-001	0.00000E+000	7.33290E+001	1.30624E+001	5.15165E-001	3.20663E+001	5.32527E+001	1.25089E+001	9.52055E+001	7.92678E+000	5.92304E-001	-1.74250E-002	7.33290E+001	-3.31845E+001	-2.95874E-002	9.52055E+001	8.37626E+000
1.11995E+002	7.09660E+001	2.01796E+002	2.07016E+002	1.34891E+000	1.39092E+000	8.16000E+002	1.03737E+002	1.00000E+000	1.23300E+003	1.63000E+002	2.52090E+005	1.87623E+000	8.42413E+000	4.72213E-002	4.86921E-002	1.29291E-001	1.36847E-001	5.57700E+004	2.01722E+002	2.06859E+002	1.32089E-001	1.32089E-001	1.65100E+003	2.00000E+000	1.00000E+000	0.00000E+000	3.06623E+001	3.54698E+001	8.24570E+000	3.00000E+002	1.84016E-001	4.55934E-001	0.00000E+000	6.44484E+001	1.27730E+001	6.57771E-001	2.87564E+001	2.81165E+001	1.33810E+001	3.33635E+001	1.18638E+001	4.97866E-001	-1.53340E-002	6.44484E+001	-4.52305E+001	-8.10850E-002	3.33635E+001	3.06910E+001
1.21278E+002	1.46741E+002	2.01548E+002	2.08305E+002	1.44156E+000	1.48989E+000	1.92000E+003	2.56749E+002	1.00000E+000	1.25200E+003	6.40000E+001	2.55352E+005	2.14777E+000	1.21137E+001	3.28990E-002	3.40019E-002	1.14533E-001	1.21985E-001	5.64960E+004	2.01548E+002	2.08305E+002	1.14533E-001	1.21985E-001	1.92000E+003	1.00000E+000	1.00000E+000	0.00000E+000	6.03259E+001	7.95149E+001	2.03036E+001	0.00000E+000	3.94680E-001	2.69640E-001	0.00000E+000	7.39858E+001	9.77660E+000	5.60238E-001	6.03259E+001	7.95149E+001	2.03036E+001	7.39858E+001	9.77660E+000	5.60238E-001	-1.64850E-002	7.39858E+001	-3.36489E+001	-1.64850E-002	7.39858E+001	-3.36489E+001
1.09183E+002	8.75601E+001	2.02537E+002	2.05572E+002	1.18630E+000	1.31553E+000	8.50000E+002	1.37353E+002	1.00000E+000	1.27200E+003	1.35000E+002	2.58984E+005	1.56062E+000	9.35736E+000	4.06898E-002	4.51223E-002	1.09905E-001	1.33140E-001	5.73280E+004	2.02537E+002	2.05572E+002	1.09905E-001	1.33140E-001	8.50000E+002	1.00000E+000	1.00000E+000	0.00000E+000	2.28342E+001	6.32695E+001	2.76199E+001	1.00000E+002	2.80166E-001	3.78594E-001	0.00000E+000	1.48223E+002	1.54827E+001	5.31685E-001	2.28342E+001	6.32695E+001	2.76199E+001	1.48223E+002	1.54827E+001	5.31685E-001	-5.16529E-002	1.48223E+002	9.76216E+001	-5.16529E-002	1.48223E+002	9.76216E+001
1.06322E+002	6.53246E+001	2.02106E+002	2.05668E+002	1.08019E+000	1.23861E+000	5.45000E+002	9.23894E+001	1.00000E+000	1.28200E+003	3.14000E+002	2.60812E+005	1.33793E+000	8.08236E+000	4.62701E-002	5.30564E-002	1.07576E-001	1.37677E-001	5.77380E+004	2.02106E+002	2.05668E+002	1.07576E-001	1.37677E-001	5.45000E+002	1.00000E+000	1.00000E+000	0.00000E+000	1.35251E+001	3.37991E+001	2.79253E+001	1.00000E+002	1.96039E-001	4.03203E-001	0.00000E+000	-8.73264E+001	1.92890E+001	5.32971E-001	1.35251E+001	3.37991E+001	2.79253E+001	-8.73264E+001	1.92890E+001	5.32971E-001	-6.83231E-002	2.03919E+002	-1.11073E+002	-6.83231E-002	2.03919E+002	-1.11073E+002
1.13389E+002	6.20026E+001	2.02262E+002	2.05037E+002	1.04472E+000	1.15823E+000	4.68000E+002	8.56058E+001	1.00000E+000	1.31900E+003	2.89000E+002	2.67478E+005	1.21002E+000	7.87418E+000	4.82922E-002	5.35392E-002	1.21170E-001	1.46268E-001	5.92030E+004	2.02262E+002	2.05037E+002	1.21170E-001	1.46268E-001	4.68000E+002	1.00000E+000	1.00000E+000	0.00000E+000	1.75511E+001	4.31830E+001	1.63376E+001	1.00000E+002	1.88630E-001	4.65731E-001	0.00000E+000	1.36297E+002	2.15235E+001	5.15436E-001	1.75511E+001	4.31830E+001	1.63376E+001	1.36297E+002	2.15235E+001	5.15436E-001	-5.15262E-002	1.36297E+002	8.50878E+001	-5.15262E-002	1.36297E+002	8.50878E+001
1.05431E+002	8.28323E+001	2.02931E+002	2.05135E+002	1.17000E+000	1.02163E+000	6.18000E+002	1.27250E+002	1.00000E+000	1.33900E+003	1.71000E+002	2.71017E+005	1.19531E+000	9.10122E+000	4.70643E-002	4.10962E-002	1.30861E-001	1.02130E-001	5.99750E+004	2.02931E+002	2.05135E+002	1.30861E-001	1.02130E-001	6.18000E+002	1.00000E+000	1.00000E+000	0.00000E+000	3.88975E+001	3.82504E+001	7.73566E+000	3.00000E+002	2.11147E-001	4.61934E-001	0.00000E+000	3.48224E+002	1.19387E+001	8.08646E-001	3.88975E+001	3.82504E+001	7.73566E+000	3.48224E+002	1.19387E+001	8.08646E-001	6.76970E-002	5.69789E+001	1.04319E+002	6.76970E-002	5.69789E+001	1.04319E+002
1.03794E+002	7.48096E+001	2.02247E+002	2.05688E+002	1.33697E+000	1.05369E+000	6.49000E+002	1.10805E+002	1.00000E+000	1.34100E+003	2.33000E+002	2.71397E+005	1.40876E+000	8.64925E+000	5.24808E-002	4.13610E-002	1.45765E-001	9.46363E-002	5.99020E+004	2.02434E+002	2.05600E+002	8.98883E-002	8.98883E-002	2.68400E+003	4.00000E+000	3.00000E+000	0.00000E+000	9.28410E+000	3.85457E+001	2.53919E+001	1.00000E+002	1.85357E-001	3.23222E-001	0.00000E+000	4.71413E+002	1.32230E+001	7.12459E-001	1.42644E+001	3.28266E+001	1.75482E+001	-1.28028E+002	1.37834E+001	3.36096E-001	1.18496E-001	1.80167E+002	1.43077E+002	-8.27032E-002	1.63218E+002	-1.28059E+002
1.13720E+002	1.88844E+002	2.01375E+002	2.08714E+002	1.72178E+000	1.11192E+000	2.17700E+003	2.37297E+002	1.00000E+000	1.40100E+003	5.20000E+001	2.81965E+005	1.91449E+000	1.37421E+001	3.69019E-002	2.38312E-002	1.46638E-001	6.41041E-002	6.23990E+004	2.01375E+002	2.08714E+002	1.46638E-001	6.41041E-002	2.17700E+003	1.00000E+000	1.00000E+000	0.00000E+000	7.85989E+001	1.00126E+002	2.32361E+001	0.00000E+000	4.96878E-001	1.33556E-001	0.00000E+000	3.63377E+002	8.34763E+000	6.16196E-001	7.85989E+001	1.00126E+002	2.32361E+001	3.63377E+002	8.34763E+000	6.16196E-001	2.15216E-001	7.21310E+001	-1.32849E+002	2.15216E-001	7.21310E+001	-1.32849E+002
1.02017E+002	7.24504E+001	2.01474E+002	2.09019E+002	1.48855E+000	1.35886E+000	8.94000E+002	1.01970E+002	1.00000E+000	1.40600E+003	1.16000E+002	2.82898E+005	2.02274E+000	8.51178E+000	4.97847E-002	4.54471E-002	1.37054E-001	1.15917E-001	6.25920E+004	2.01554E+002	2.09006E+002	1.03404E-001	1.03404E-001	1.50800E+003	2.00000E+000	1.00000E+000	0.00000E+000	3.61388E+001	3.57175E+001	8.03465E+000	0.00000E+000	1.99275E-001	3.66578E-001	0.00000E+000	3.46254E+002	1.04264E+001	7.69850E-001	3.00682E+001	3.23902E+001	7.12444E+000	3.51697E+002	8.58510E+000	7.19889E-001	4.55474E-002	5.50085E+001	1.38389E+002	6.43336E-002	6.04518E+001	1.13230E+002
1.05730E+002	8.76180E+001	2.02161E+002	2.05626E+002	1.14696E+000	1.02535E+000	6.45000E+002	1.54889E+002	1.00000E+000	1.48600E+003	1.36000E+002	2.96973E+005	1.17603E+000	9.36045E+000	4.51615E-002	4.03730E-002	1.27558E-001	1.03835E-001	6.56530E+004	2.02012E+002	2.05706E+002	8.98867E-002	8.98867E-002	1.34900E+003	2.00000E+000	2.00000E+000	0.00000E+000	1.04436E+001	4.56934E+001	3.19398E+001	1.00000E+002	2.24096E-001	4.14218E-001	0.00000E+000	1.83546E+002	1.26958E+001	7.44339E-001	1.51971E+001	3.50745E+001	3.08758E+001	-8.04997E+001	1.21229E+001	5.39012E-001	5.59832E-002	1.83546E+002	-4.17507E+001	-9.45845E-002	2.10746E+002	-6.10254E+001
1.07790E+002	1.00872E+002	2.02241E+002	2.05710E+002	1.05654E+000	1.27148E+000	8.45000E+002	1.23761E+002	1.00000E+000	1.50100E+003	1.03000E+002	2.99560E+005	1.34337E+000	1.00435E+001	3.63461E-002	4.37404E-002	8.77324E-002	1.23065E-001	6.61970E+004	2.02434E+002	2.05595E+002	6.99325E-002	6.99325E-002	2.57800E+003	4.00000E+000	2.00000E+000	0.00000E+000	2.25848E+001	4.47577E+001	3.51323E+001	1.00000E+002	2.66806E-001	3.26126E-001	0.00000E+000	-7.93696E+001	2.18912E+001	3.77149E-001	2.20367E+001	3.99016E+001	2.65149E+001	-8.65564E+001	2.28654E+001	2.06724E-001	-9.23294E-002	2.11876E+002	-6.35284E+001	-1.25919E-001	2.04689E+002	-1.47191E+001
1.09800E+002	8.40234E+001	2.02644E+002	2.05427E+002	1.05833E+000	1.14018E+000	6.35000E+002	1.45979E+002	1.00000E+000	1.50300E+003	1.17000E+002	2.99919E+005	1.20669E+000	9.16643E+000	4.19986E-002	4.52467E-002	1.14556E-001	1.31485E-001	6.61970E+004	2.02434E+002	2.05595E+002	6.99325E-002	6.99325E-002	2.57800E+003	4.00000E+000	4.00000E+000	0.00000E+000	1.61684E+001	4.78112E+001	2.02003E+001	1.00000E+002	2.06476E-001	4.56446E-001	0.00000E+000	1.48459E+002	1.61159E+001	5.90978E-001	2.20367E+001	3.99016E+001	2.65149E+001	-8.65022E+001	2.28654E+001	2.06724E-001	-3.72291E-002	1.48459E+002	7.44737E+001	-1.25919E-001	2.04743E+002	-1.44047E+001
7.71005E+001	7.35840E+001	2.02395E+002	2.10817E+002	1.26190E+000	1.43427E+000	8.19000E+002	9.65375E+001	1.00000E+000	8.69300E+003	7.20000E+001	1.39832E+006	1.80990E+000	8.57811E+000	4.40943E-002	5.01174E-002	1.09969E-001	1.39082E-001	2.97140E+005	2.02512E+002	2.10801E+002	9.06887E-002	9.06887E-002	1.56700E+003	2.00000E+000	2.00000E+000	0.00000E+000	8.13463E+000	3.59809E+001	2.93232E+001	1.00000E+002	1.89717E-001	3.71588E-001	0.00000E+000	-8.24990E+001	1.06257E+001	7.89245E-001	7.32587E+000	2.97602E+001	3.55388E+001	2.27537E+002	6.21027E+000	9.76262E-001	-6.39324E-002	2.08747E+002	-1.11590E+002	-1.40655E-002	2.27537E+002	1.17493E+002
