# Supplementary material for: Super-resolution visualization of chromatin loop folding in human lymphoblastoid cells using interferometric photoactivated localization microscopy
Source: Sci Rep. 2022 May 20;12:8582. doi: 10.1038/s41598-022-12568-9 (PMC9122977; doi:10.1038/s41598-022-12568-9)
Supplement: Supplementary file 2 — Supplementary Information 2. [file 41598_2022_12568_MOESM2_ESM.zip › ChromoLooping-main/data/ascii_files/Run1-647_c123_sum_X2_processed_jsa_IDL_ASCII_image4.txt]

Offset	Amplitude	X Position	Y Position	X Peak Width	Y Peak Width	6 N Photons	ChiSquared	FitOK	Frame Number	Peak Index of Frame	Peak Global Index	12 X PkW * Y PkW	Sigma Amplitude	Sigma X Pos rtNph	Sigma Y Pos rtNph	Sigma X Pos Full	Sigma Y Pos Full	18 Grouped Index	Group X Position	Group Y Position	Group Sigma X Pos	Group Sigma Y Pos	Group N Photons	24 Group Size	Frame Index in Grp	Label Set	Amplitude L1	Amplitude L2	Amplitude L3	30 FitOK Labels	Zeta0	Sigma Amp L2	Sigma Amp L3	Unwrapped Z	Sigma Z	36 Coherence	Group A1	Group A2	Group A3	Unwrapped Group Z	Group Sigma Z	42 Group Coherence	XY Ellipticity	Z Position	Unwrapped Z Error	XY Group Ellipticity	Group Z Position	Unwrapped Group Z Error
1.47507E+002	1.40787E+002	4.56873E+001	2.25843E+002	1.01855E+000	9.24530E-001	8.32000E+002	1.98332E+002	1.00000E+000	1.70000E+001	4.40000E+001	2.66300E+003	9.41682E-001	1.18654E+001	3.53119E-002	3.20523E-002	1.01137E-001	8.46257E-002	9.23000E+002	4.56873E+001	2.25843E+002	1.01137E-001	8.46257E-002	8.32000E+002	1.00000E+000	1.00000E+000	0.00000E+000	3.66381E+001	7.94918E+001	5.25567E+001	1.00000E+002	2.87608E-001	2.70601E-001	0.00000E+000	9.27094E+000	2.85004E+001	2.91944E-001	3.66381E+001	7.94918E+001	5.25567E+001	9.27094E+000	2.85004E+001	2.91944E-001	4.83876E-002	9.27094E+000	8.45166E+000	4.83876E-002	9.27094E+000	8.45166E+000
2.03719E+002	6.58357E+002	4.54655E+001	2.26289E+002	1.15870E+000	1.21164E+000	5.77700E+003	7.14597E+002	1.00000E+000	9.40000E+001	1.10000E+001	1.97500E+004	1.40393E+000	2.56585E+001	1.52448E-002	1.59413E-002	4.55190E-002	4.95045E-002	5.43800E+003	4.54444E+001	2.26315E+002	7.33563E-003	7.33563E-003	4.41580E+005	3.10000E+001	1.00000E+000	0.00000E+000	7.26815E+001	3.12007E+002	2.75472E+002	1.00000E+002	1.12410E+000	4.22543E-002	0.00000E+000	3.29772E+001	4.08423E+000	7.73125E-001	2.16385E+002	7.34021E+002	7.17331E+002	4.00366E+001	4.88337E-001	7.39584E-001	-2.23356E-002	3.29772E+001	1.37695E+002	-2.04791E-002	4.00366E+001	1.41990E+002
2.43179E+002	1.62114E+003	4.54338E+001	2.26339E+002	1.16709E+000	1.20144E+000	1.42110E+004	2.14189E+003	1.00000E+000	9.50000E+001	0.00000E+000	1.99590E+004	1.40218E+000	4.02634E+001	9.79020E-003	1.00783E-002	3.61494E-002	3.82182E-002	5.43800E+003	4.54440E+001	2.26316E+002	7.33563E-003	7.33563E-003	4.41580E+005	3.10000E+001	2.00000E+000	0.00000E+000	1.76293E+002	7.26054E+002	7.40433E+002	1.00000E+002	2.83179E+000	2.55840E-002	0.00000E+000	3.97673E+001	2.39722E+000	8.39829E-001	2.16385E+002	7.34021E+002	7.17331E+002	4.00153E+001	4.88337E-001	7.39584E-001	-1.45016E-002	3.97673E+001	1.32851E+002	-2.04791E-002	4.00153E+001	1.41998E+002
2.43541E+002	2.07209E+003	4.54564E+001	2.26262E+002	1.31229E+000	1.39798E+000	2.34590E+004	8.42065E+003	1.00000E+000	9.60000E+001	0.00000E+000	2.01900E+004	1.83455E+000	4.55203E+001	8.56788E-003	9.12741E-003	4.55444E-002	5.15657E-002	5.43800E+003	4.54439E+001	2.26317E+002	7.33563E-003	7.33563E-003	4.41580E+005	3.10000E+001	3.00000E+000	0.00000E+000	4.05394E+002	9.28431E+002	7.72324E+002	1.00000E+002	3.63431E+000	2.97973E-002	0.00000E+000	-2.52100E+002	3.49998E+000	4.47704E-001	2.16385E+002	7.34021E+002	7.17331E+002	4.00290E+001	4.88337E-001	7.39584E-001	-3.16201E-002	3.91459E+001	-1.33581E+002	-2.04791E-002	4.00290E+001	1.41965E+002
2.33948E+002	2.11327E+003	4.54940E+001	2.26259E+002	1.28759E+000	1.39609E+000	2.34690E+004	6.87470E+003	1.00000E+000	9.70000E+001	0.00000E+000	2.04080E+004	1.79759E+000	4.59703E+001	8.40482E-003	9.11311E-003	4.26792E-002	5.00126E-002	5.43800E+003	4.54437E+001	2.26317E+002	7.33563E-003	7.33563E-003	4.41580E+005	3.10000E+001	4.00000E+000	0.00000E+000	3.65248E+002	9.41970E+002	8.35848E+002	1.00000E+002	3.69934E+000	2.05335E-002	0.00000E+000	-2.51363E+002	2.83587E+000	5.52430E-001	2.16385E+002	7.34021E+002	7.17331E+002	4.00319E+001	4.88337E-001	7.39584E-001	-4.04320E-002	3.98820E+001	-1.19733E+002	-2.04791E-002	4.00319E+001	1.41969E+002
2.31802E+002	2.14532E+003	4.54689E+001	2.26259E+002	1.30141E+000	1.42080E+000	2.44550E+004	6.47683E+003	1.00000E+000	9.80000E+001	0.00000E+000	2.06180E+004	1.84905E+000	4.63176E+001	8.32207E-003	9.08551E-003	4.00721E-002	4.75759E-002	5.43800E+003	4.54435E+001	2.26318E+002	7.33563E-003	7.33563E-003	4.41580E+005	3.10000E+001	5.00000E+000	0.00000E+000	4.00083E+002	9.27574E+002	8.30357E+002	1.00000E+002	3.73991E+000	2.15032E-002	0.00000E+000	-2.48275E+002	3.03878E+000	5.05044E-001	2.16385E+002	7.34021E+002	7.17331E+002	4.00497E+001	4.88337E-001	7.39584E-001	-4.38565E-002	4.29709E+001	-1.11552E+002	-2.04791E-002	4.00497E+001	1.41985E+002
2.53352E+002	1.83408E+003	4.54657E+001	2.26300E+002	1.22365E+000	1.27588E+000	1.78360E+004	4.12821E+003	1.00000E+000	9.90000E+001	0.00000E+000	2.08540E+004	1.56122E+000	4.28262E+001	9.16236E-003	9.55345E-003	4.23205E-002	4.59128E-002	5.43800E+003	4.54435E+001	2.26317E+002	7.33563E-003	7.33563E-003	4.41580E+005	3.10000E+001	6.00000E+000	0.00000E+000	2.37845E+002	8.50523E+002	7.65432E+002	1.00000E+002	3.17458E+000	3.03595E-002	0.00000E+000	3.56201E+001	2.52770E+000	7.10947E-001	2.16385E+002	7.34021E+002	7.17331E+002	4.00580E+001	4.88337E-001	7.39584E-001	-2.08967E-002	3.56201E+001	1.38203E+002	-2.04791E-002	4.00580E+001	1.42019E+002
2.47847E+002	1.81380E+003	4.54260E+001	2.26229E+002	1.20996E+000	1.23862E+000	1.69520E+004	2.45168E+003	1.00000E+000	1.00000E+002	0.00000E+000	2.10860E+004	1.49868E+000	4.25887E+001	9.29312E-003	9.51319E-003	3.51175E-002	3.67335E-002	5.43800E+003	4.54433E+001	2.26317E+002	7.33563E-003	7.33563E-003	4.41580E+005	3.10000E+001	7.00000E+000	0.00000E+000	2.71501E+002	8.12521E+002	7.47196E+002	1.00000E+002	3.15532E+000	1.89071E-002	0.00000E+000	3.89980E+001	2.85113E+000	6.46522E-001	2.16385E+002	7.34021E+002	7.17331E+002	4.00551E+001	4.88337E-001	7.39584E-001	-1.17018E-002	3.89980E+001	1.27844E+002	-2.04791E-002	4.00551E+001	1.41969E+002
2.48922E+002	1.52129E+003	4.54448E+001	2.26308E+002	1.15779E+000	1.17039E+000	1.28980E+004	2.59550E+003	1.00000E+000	1.01000E+002	0.00000E+000	2.13080E+004	1.35507E+000	3.90037E+001	1.01946E-002	1.03055E-002	3.50141E-002	3.57432E-002	5.43800E+003	4.54431E+001	2.26317E+002	7.33563E-003	7.33563E-003	4.41580E+005	3.10000E+001	8.00000E+000	0.00000E+000	1.65806E+002	6.59669E+002	7.44108E+002	1.00000E+002	2.72895E+000	2.16346E-002	0.00000E+000	4.38952E+001	2.36405E+000	8.93911E-001	2.16385E+002	7.34021E+002	7.17331E+002	4.00739E+001	4.88337E-001	7.39584E-001	-5.41192E-003	4.38952E+001	1.23427E+002	-2.04791E-002	4.00739E+001	1.42038E+002
2.60941E+002	1.37643E+003	4.54340E+001	2.26314E+002	1.13931E+000	1.17255E+000	1.15080E+004	2.07392E+003	1.00000E+000	1.02000E+002	0.00000E+000	2.15360E+004	1.33589E+000	3.71002E+001	1.06204E-002	1.09303E-002	3.65205E-002	3.85781E-002	5.43800E+003	4.54431E+001	2.26318E+002	7.33563E-003	7.33563E-003	4.41580E+005	3.10000E+001	9.00000E+000	0.00000E+000	1.87555E+002	5.93296E+002	6.79397E+002	1.00000E+002	2.55326E+000	2.49843E-002	0.00000E+000	4.69570E+001	2.71811E+000	8.23083E-001	2.16385E+002	7.34021E+002	7.17331E+002	4.01183E+001	4.88337E-001	7.39584E-001	-1.43782E-002	4.69570E+001	1.39841E+002	-2.04791E-002	4.01183E+001	1.42085E+002
2.51758E+002	1.42746E+003	4.54630E+001	2.26393E+002	1.14321E+000	1.21570E+000	1.24050E+004	2.12744E+003	1.00000E+000	1.03000E+002	2.00000E+000	2.17530E+004	1.38980E+000	3.77817E+001	1.02642E-002	1.09151E-002	3.48803E-002	3.92187E-002	5.43800E+003	4.54428E+001	2.26318E+002	7.33563E-003	7.33563E-003	4.41580E+005	3.10000E+001	1.00000E+001	0.00000E+000	1.66364E+002	6.60779E+002	6.52686E+002	1.00000E+002	2.54636E+000	2.47007E-002	0.00000E+000	-2.52309E+002	2.66960E+000	8.07174E-001	2.16385E+002	7.34021E+002	7.17331E+002	4.01733E+001	4.88337E-001	7.39584E-001	-3.07323E-002	3.89362E+001	-1.35029E+002	-2.04791E-002	4.01733E+001	1.42192E+002
2.54024E+002	1.67802E+003	4.54485E+001	2.26337E+002	1.16808E+000	1.16774E+000	1.43200E+004	1.87257E+003	1.00000E+000	1.04000E+002	0.00000E+000	2.19790E+004	1.36400E+000	4.09637E+001	9.76112E-003	9.75827E-003	3.28422E-002	3.28240E-002	5.43800E+003	4.54431E+001	2.26319E+002	7.33563E-003	7.33563E-003	4.41580E+005	3.10000E+001	1.10000E+001	0.00000E+000	1.81587E+002	7.47993E+002	7.78473E+002	1.00000E+002	2.94903E+000	1.77230E-002	0.00000E+000	4.07792E+001	2.35215E+000	8.52659E-001	2.16385E+002	7.34021E+002	7.17331E+002	4.02224E+001	4.88337E-001	7.39584E-001	1.46217E-004	4.07792E+001	1.12053E+002	-2.04791E-002	4.02224E+001	1.42205E+002
2.36811E+002	1.51041E+003	4.54058E+001	2.26367E+002	1.17159E+000	1.23888E+000	1.36910E+004	1.84415E+003	1.00000E+000	1.05000E+002	0.00000E+000	2.22040E+004	1.45146E+000	3.88640E+001	1.00129E-002	1.05879E-002	3.36317E-002	3.74053E-002	5.43800E+003	4.54427E+001	2.26320E+002	7.33563E-003	7.33563E-003	4.41580E+005	3.10000E+001	1.20000E+001	0.00000E+000	1.75808E+002	6.60893E+002	6.84175E+002	1.00000E+002	2.62955E+000	1.94234E-002	0.00000E+000	-2.49768E+002	2.51142E+000	8.16723E-001	2.16385E+002	7.34021E+002	7.17331E+002	4.02558E+001	4.88337E-001	7.39584E-001	-2.79132E-002	4.14777E+001	-1.36703E+002	-2.04791E-002	4.02558E+001	1.42254E+002
2.45782E+002	1.38520E+003	4.53723E+001	2.26365E+002	1.13225E+000	1.16220E+000	1.14120E+004	2.25773E+003	1.00000E+000	1.06000E+002	0.00000E+000	2.24230E+004	1.31591E+000	3.72182E+001	1.05989E-002	1.08793E-002	3.80435E-002	3.99925E-002	5.43800E+003	4.54424E+001	2.26320E+002	7.33563E-003	7.33563E-003	4.41580E+005	3.10000E+001	1.30000E+001	0.00000E+000	1.55002E+002	6.61724E+002	6.15483E+002	1.00000E+002	2.44910E+000	3.30881E-002	0.00000E+000	3.57941E+001	2.81326E+000	7.98583E-001	2.16385E+002	7.34021E+002	7.17331E+002	4.03237E+001	4.88337E-001	7.39584E-001	-1.30557E-002	3.57941E+001	1.26737E+002	-2.04791E-002	4.03237E+001	1.42318E+002
2.53391E+002	1.63770E+003	4.54187E+001	2.26285E+002	1.12928E+000	1.24642E+000	1.43990E+004	3.38906E+003	1.00000E+000	1.07000E+002	0.00000E+000	2.26380E+004	1.40756E+000	4.04685E+001	9.41101E-003	1.03872E-002	4.24265E-002	5.14246E-002	5.43800E+003	4.54420E+001	2.26321E+002	7.33563E-003	7.33563E-003	4.41580E+005	3.10000E+001	1.40000E+001	0.00000E+000	1.89778E+002	7.66317E+002	7.24536E+002	1.00000E+002	2.88100E+000	3.66474E-002	0.00000E+000	-2.54201E+002	2.54047E+000	7.87282E-001	2.16385E+002	7.34021E+002	7.17331E+002	4.03498E+001	4.88337E-001	7.39584E-001	-4.93080E-002	3.70446E+001	-1.09357E+002	-2.04791E-002	4.03498E+001	1.42298E+002
2.51753E+002	1.63242E+003	4.54389E+001	2.26312E+002	1.13592E+000	1.24044E+000	1.43710E+004	2.82013E+003	1.00000E+000	1.08000E+002	0.00000E+000	2.28670E+004	1.40904E+000	4.04032E+001	9.47556E-003	1.03474E-002	3.80059E-002	4.50617E-002	5.43800E+003	4.54418E+001	2.26320E+002	7.33563E-003	7.33563E-003	4.41580E+005	3.10000E+001	1.50000E+001	0.00000E+000	1.96420E+002	7.34881E+002	7.30964E+002	1.00000E+002	2.86544E+000	2.69155E-002	0.00000E+000	-2.51198E+002	2.53655E+000	7.89268E-001	2.16385E+002	7.34021E+002	7.17331E+002	4.04006E+001	4.88337E-001	7.39584E-001	-4.39817E-002	4.00475E+001	-1.14257E+002	-2.04791E-002	4.04006E+001	1.42367E+002
2.45928E+002	1.59710E+003	4.54166E+001	2.26341E+002	1.16456E+000	1.18794E+000	1.38180E+004	1.87265E+003	1.00000E+000	1.09000E+002	0.00000E+000	2.30790E+004	1.38344E+000	3.99638E+001	9.90698E-003	1.01059E-002	3.18637E-002	3.30846E-002	5.43800E+003	4.54419E+001	2.26321E+002	7.33563E-003	7.33563E-003	4.41580E+005	3.10000E+001	1.60000E+001	0.00000E+000	2.01768E+002	7.16784E+002	7.46792E+002	1.00000E+002	2.88417E+000	1.69466E-002	0.00000E+000	4.25392E+001	2.55235E+000	7.99923E-001	2.16385E+002	7.34021E+002	7.17331E+002	4.04597E+001	4.88337E-001	7.39584E-001	-9.93739E-003	4.25392E+001	1.28828E+002	-2.04791E-002	4.04597E+001	1.42443E+002
2.36240E+002	1.34685E+003	4.54044E+001	2.26350E+002	1.17508E+000	1.20188E+000	1.18900E+004	1.58958E+003	1.00000E+000	1.10000E+002	0.00000E+000	2.33020E+004	1.41231E+000	3.66994E+001	1.07765E-002	1.10223E-002	3.52036E-002	3.67411E-002	5.43800E+003	4.54415E+001	2.26321E+002	7.33563E-003	7.33563E-003	4.41580E+005	3.10000E+001	1.70000E+001	0.00000E+000	1.42546E+002	6.58175E+002	5.84579E+002	1.00000E+002	2.35636E+000	2.16661E-002	0.00000E+000	3.31918E+001	2.74180E+000	8.02758E-001	2.16385E+002	7.34021E+002	7.17331E+002	4.04890E+001	4.88337E-001	7.39584E-001	-1.12742E-002	3.31918E+001	1.21475E+002	-2.04791E-002	4.04890E+001	1.42477E+002
2.47098E+002	1.51083E+003	4.54097E+001	2.26347E+002	1.16423E+000	1.19195E+000	1.31110E+004	2.34013E+003	1.00000E+000	1.11000E+002	0.00000E+000	2.35250E+004	1.38771E+000	3.88694E+001	1.01677E-002	1.04098E-002	3.51097E-002	3.67204E-002	5.43800E+003	4.54415E+001	2.26322E+002	7.33563E-003	7.33563E-003	4.41580E+005	3.10000E+001	1.80000E+001	0.00000E+000	1.68171E+002	6.90385E+002	7.00870E+002	1.00000E+002	2.68731E+000	2.33199E-002	0.00000E+000	4.01537E+001	2.50753E+000	8.35886E-001	2.16385E+002	7.34021E+002	7.17331E+002	4.05571E+001	4.88337E-001	7.39584E-001	-1.17636E-002	4.01537E+001	1.29164E+002	-2.04791E-002	4.05571E+001	1.42543E+002
2.59431E+002	1.39455E+003	4.54337E+001	2.26343E+002	1.13030E+000	1.21026E+000	1.19310E+004	1.62586E+003	1.00000E+000	1.12000E+002	2.00000E+000	2.37420E+004	1.36796E+000	3.73437E+001	1.03480E-002	1.10800E-002	3.52782E-002	4.01919E-002	5.43800E+003	4.54415E+001	2.26322E+002	7.33563E-003	7.33563E-003	4.41580E+005	3.10000E+001	1.90000E+001	0.00000E+000	1.60924E+002	6.40326E+002	6.19805E+002	1.00000E+002	2.44126E+000	2.38977E-002	0.00000E+000	-2.52731E+002	2.76170E+000	7.95603E-001	2.16385E+002	7.34021E+002	7.17331E+002	4.06406E+001	4.88337E-001	7.39584E-001	-3.41623E-002	3.85148E+001	-1.30380E+002	-2.04791E-002	4.06406E+001	1.42626E+002
2.55711E+002	1.43697E+003	4.54822E+001	2.26288E+002	1.12412E+000	1.20975E+000	1.22210E+004	1.76601E+003	1.00000E+000	1.13000E+002	0.00000E+000	2.39460E+004	1.35990E+000	3.79074E+001	1.01686E-002	1.09431E-002	3.60959E-002	4.15448E-002	5.43800E+003	4.54415E+001	2.26321E+002	7.33563E-003	7.33563E-003	4.41580E+005	3.10000E+001	2.00000E+001	0.00000E+000	1.58018E+002	6.74240E+002	6.16044E+002	1.00000E+002	2.47315E+000	2.61597E-002	0.00000E+000	-2.55891E+002	2.75258E+000	7.88712E-001	2.16385E+002	7.34021E+002	7.17331E+002	4.07111E+001	4.88337E-001	7.39584E-001	-3.66870E-002	3.53547E+001	-1.29814E+002	-2.04791E-002	4.07111E+001	1.42665E+002
2.44399E+002	1.39685E+003	4.54373E+001	2.26329E+002	1.18771E+000	1.24054E+000	1.28470E+004	2.30476E+003	1.00000E+000	1.14000E+002	0.00000E+000	2.41740E+004	1.47340E+000	3.73745E+001	1.04788E-002	1.09448E-002	3.73901E-002	4.06388E-002	5.43800E+003	4.54414E+001	2.26322E+002	7.33563E-003	7.33563E-003	4.41580E+005	3.10000E+001	2.10000E+001	0.00000E+000	1.64987E+002	6.32929E+002	6.45360E+002	1.00000E+002	2.49141E+000	2.52662E-002	0.00000E+000	4.11774E+001	2.60018E+000	8.14342E-001	2.16385E+002	7.34021E+002	7.17331E+002	4.07648E+001	4.88337E-001	7.39584E-001	-2.17549E-002	4.11774E+001	1.45053E+002	-2.04791E-002	4.07648E+001	1.42742E+002
2.52254E+002	1.39780E+003	4.54651E+001	2.26358E+002	1.16008E+000	1.19574E+000	1.21260E+004	2.05405E+003	1.00000E+000	1.15000E+002	0.00000E+000	2.43910E+004	1.38716E+000	3.73871E+001	1.05349E-002	1.08587E-002	3.80976E-002	4.03723E-002	5.43800E+003	4.54412E+001	2.26322E+002	7.33563E-003	7.33563E-003	4.41580E+005	3.10000E+001	2.20000E+001	0.00000E+000	1.63018E+002	6.70961E+002	6.13715E+002	1.00000E+002	2.47423E+000	2.73519E-002	0.00000E+000	3.58508E+001	2.80910E+000	7.75863E-001	2.16385E+002	7.34021E+002	7.17331E+002	4.08574E+001	4.88337E-001	7.39584E-001	-1.51376E-002	3.58508E+001	1.29896E+002	-2.04791E-002	4.08574E+001	1.42854E+002
2.61885E+002	1.62554E+003	4.54257E+001	2.26304E+002	1.18014E+000	1.22855E+000	1.47170E+004	2.17610E+003	1.00000E+000	1.16000E+002	0.00000E+000	2.45900E+004	1.44986E+000	4.03179E+001	9.72798E-003	1.01270E-002	3.60495E-002	3.89430E-002	5.43800E+003	4.54412E+001	2.26322E+002	7.33563E-003	7.33563E-003	4.41580E+005	3.10000E+001	2.30000E+001	0.00000E+000	1.71358E+002	7.33734E+002	7.42634E+002	1.00000E+002	2.83648E+000	2.36943E-002	0.00000E+000	4.00661E+001	2.33118E+000	8.48644E-001	2.16385E+002	7.34021E+002	7.17331E+002	4.09553E+001	4.88337E-001	7.39584E-001	-2.00994E-002	4.00661E+001	1.41461E+002	-2.04791E-002	4.09553E+001	1.42916E+002
2.64215E+002	1.29435E+003	4.54014E+001	2.26322E+002	1.17218E+000	1.15409E+000	1.09560E+004	1.36060E+003	1.00000E+000	1.17000E+002	1.00000E+000	2.48180E+004	1.35280E+000	3.59771E+001	1.11987E-002	1.10259E-002	3.58155E-002	3.47796E-002	5.43800E+003	4.54414E+001	2.26323E+002	7.33563E-003	7.33563E-003	4.41580E+005	3.10000E+001	2.40000E+001	0.00000E+000	1.56590E+002	5.67715E+002	6.13371E+002	1.00000E+002	2.32214E+000	2.45738E-002	0.00000E+000	4.42529E+001	2.75553E+000	8.32109E-001	2.16385E+002	7.34021E+002	7.17331E+002	4.10302E+001	4.88337E-001	7.39584E-001	7.77676E-003	4.42529E+001	1.04152E+002	-2.04791E-002	4.10302E+001	1.43000E+002
2.53489E+002	1.62731E+003	4.54969E+001	2.26329E+002	1.18423E+000	1.22295E+000	1.47210E+004	1.61886E+003	1.00000E+000	1.18000E+002	0.00000E+000	2.50350E+004	1.44826E+000	4.03399E+001	9.76039E-003	1.00796E-002	3.06587E-002	3.25792E-002	5.43800E+003	4.54416E+001	2.26323E+002	7.33563E-003	7.33563E-003	4.41580E+005	3.10000E+001	2.50000E+001	0.00000E+000	1.99157E+002	7.56941E+002	7.51259E+002	1.00000E+002	2.94168E+000	1.39796E-002	0.00000E+000	4.05087E+001	2.49185E+000	7.93818E-001	2.16385E+002	7.34021E+002	7.17331E+002	4.11147E+001	4.88337E-001	7.39584E-001	-1.60875E-002	4.05087E+001	1.35952E+002	-2.04791E-002	4.11147E+001	1.43096E+002
2.42077E+002	1.17340E+003	4.53963E+001	2.26387E+002	1.12323E+000	1.17095E+000	9.66200E+003	1.05132E+003	1.00000E+000	1.19000E+002	1.00000E+000	2.52540E+004	1.31524E+000	3.42549E+001	1.14271E-002	1.19125E-002	3.49773E-002	3.78269E-002	5.43800E+003	4.54419E+001	2.26322E+002	7.33563E-003	7.33563E-003	4.41580E+005	3.10000E+001	2.60000E+001	0.00000E+000	1.18955E+002	5.19216E+002	5.70809E+002	1.00000E+002	2.09426E+000	2.59885E-002	0.00000E+000	-2.47912E+002	2.69194E+000	9.07010E-001	2.16385E+002	7.34021E+002	7.17331E+002	4.12141E+001	4.88337E-001	7.39584E-001	-2.07993E-002	4.33334E+001	-1.45425E+002	-2.04791E-002	4.12141E+001	1.43224E+002
2.53579E+002	1.49361E+003	4.54445E+001	2.26355E+002	1.17367E+000	1.17702E+000	1.29050E+004	2.45492E+003	1.00000E+000	1.20000E+002	1.00000E+000	2.54690E+004	1.38143E+000	3.86472E+001	1.03316E-002	1.03611E-002	3.58858E-002	3.60813E-002	5.43800E+003	4.54419E+001	2.26323E+002	7.33563E-003	7.33563E-003	4.41580E+005	3.10000E+001	2.70000E+001	0.00000E+000	1.69826E+002	6.60298E+002	7.11889E+002	1.00000E+002	2.67271E+000	2.24202E-002	0.00000E+000	4.37702E+001	2.46926E+000	8.55591E-001	2.16385E+002	7.34021E+002	7.17331E+002	4.13391E+001	4.88337E-001	7.39584E-001	-1.42578E-003	4.37702E+001	1.17396E+002	-2.04791E-002	4.13391E+001	1.43333E+002
2.62937E+002	1.31415E+003	4.54559E+001	2.26385E+002	1.16140E+000	1.12616E+000	1.07630E+004	1.48750E+003	1.00000E+000	1.21000E+002	1.00000E+000	2.57010E+004	1.30792E+000	3.62512E+001	1.11948E-002	1.08551E-002	3.54970E-002	3.34959E-002	5.43800E+003	4.54419E+001	2.26323E+002	7.33563E-003	7.33563E-003	4.41580E+005	3.10000E+001	2.80000E+001	0.00000E+000	1.68219E+002	5.87544E+002	6.45300E+002	1.00000E+002	2.43708E+000	2.38124E-002	0.00000E+000	4.56557E+001	2.78771E+000	8.29845E-001	2.16385E+002	7.34021E+002	7.17331E+002	4.14311E+001	4.88337E-001	7.39584E-001	1.54058E-002	4.56557E+001	9.42395E+001	-2.04791E-002	4.14311E+001	1.43444E+002
2.54289E+002	1.76157E+003	4.54512E+001	2.26358E+002	1.23913E+000	1.28556E+000	1.74690E+004	2.90878E+003	1.00000E+000	1.22000E+002	1.00000E+000	2.59210E+004	1.59298E+000	4.19711E+001	9.37527E-003	9.72652E-003	3.80340E-002	4.08379E-002	5.43800E+003	4.54420E+001	2.26324E+002	7.33563E-003	7.33563E-003	4.41580E+005	3.10000E+001	2.90000E+001	0.00000E+000	2.20910E+002	7.92081E+002	8.12004E+002	1.00000E+002	3.15614E+000	2.29730E-002	0.00000E+000	4.28290E+001	2.29084E+000	7.92651E-001	2.16385E+002	7.34021E+002	7.17331E+002	4.14892E+001	4.88337E-001	7.39584E-001	-1.83886E-002	4.28290E+001	1.41713E+002	-2.04791E-002	4.14892E+001	1.43486E+002
2.46905E+002	1.80873E+003	4.54330E+001	2.26347E+002	1.24923E+000	1.23434E+000	1.73850E+004	3.78408E+003	1.00000E+000	1.23000E+002	0.00000E+000	2.61450E+004	1.54198E+000	4.25292E+001	9.47449E-003	9.36155E-003	4.23670E-002	4.13913E-002	5.43800E+003	4.54422E+001	2.26324E+002	7.33563E-003	7.33563E-003	4.41580E+005	3.10000E+001	3.00000E+001	0.00000E+000	2.27327E+002	7.83462E+002	8.52071E+002	1.00000E+002	3.23885E+000	2.92010E-002	0.00000E+000	4.55952E+001	2.22515E+000	8.18020E-001	2.16385E+002	7.34021E+002	7.17331E+002	4.15659E+001	4.88337E-001	7.39584E-001	5.99610E-003	4.55952E+001	1.08164E+002	-2.04791E-002	4.15659E+001	1.43554E+002
2.34770E+002	1.54486E+003	4.54383E+001	2.26346E+002	1.17965E+000	1.22049E+000	1.38950E+004	2.02480E+003	1.00000E+000	1.24000E+002	0.00000E+000	2.63660E+004	1.43975E+000	3.93047E+001	1.00075E-002	1.03539E-002	3.65734E-002	3.90399E-002	5.43800E+003	4.54423E+001	2.26323E+002	7.33563E-003	7.33563E-003	4.41580E+005	3.10000E+001	3.10000E+001	0.00000E+000	1.76753E+002	6.94194E+002	7.07271E+002	1.00000E+002	2.72287E+000	2.11895E-002	0.00000E+000	4.17993E+001	2.47577E+000	8.22377E-001	2.16385E+002	7.34021E+002	7.17331E+002	4.16476E+001	4.88337E-001	7.39584E-001	-1.70152E-002	4.17993E+001	1.38630E+002	-2.04791E-002	4.16476E+001	1.43635E+002
2.05104E+002	5.18011E+002	4.46466E+001	2.26360E+002	1.20345E+000	1.37378E+000	5.31400E+003	6.67702E+002	1.00000E+000	1.98000E+002	2.20000E+001	4.18420E+004	1.65328E+000	2.27599E+001	1.65089E-002	1.88454E-002	4.80309E-002	6.16270E-002	1.11120E+004	4.48037E+001	2.26140E+002	9.70258E-003	9.70258E-003	2.17089E+005	2.00000E+001	1.00000E+000	0.00000E+000	6.69131E+001	2.84093E+002	2.05784E+002	1.00000E+002	9.33777E-001	5.36074E-002	0.00000E+000	-2.63217E+002	4.78458E+000	6.88108E-001	1.51298E+002	5.87853E+002	5.90745E+002	4.56957E+001	6.36094E-001	8.09788E-001	-6.60869E-002	2.80287E+001	-9.34442E+001	-6.42995E-003	4.56957E+001	1.26719E+002
2.34465E+002	1.08822E+003	4.47628E+001	2.26116E+002	1.17323E+000	1.19891E+000	9.55300E+003	1.15836E+003	1.00000E+000	1.99000E+002	0.00000E+000	4.20190E+004	1.40660E+000	3.29883E+001	1.20037E-002	1.22664E-002	4.21192E-002	4.38970E-002	1.11120E+004	4.48038E+001	2.26139E+002	9.70258E-003	9.70258E-003	2.17089E+005	2.00000E+001	2.00000E+000	0.00000E+000	1.47434E+002	4.99909E+002	5.01188E+002	1.00000E+002	1.98539E+000	2.52965E-002	0.00000E+000	4.71476E+001	3.24733E+000	7.56162E-001	1.51298E+002	5.87853E+002	5.90745E+002	4.57543E+001	6.36094E-001	8.09788E-001	-1.08232E-002	4.71476E+001	1.34568E+002	-6.42995E-003	4.57543E+001	1.26633E+002
2.10384E+002	1.13104E+003	4.47639E+001	2.26176E+002	1.17767E+000	1.17409E+000	9.77000E+003	1.19501E+003	1.00000E+000	2.00000E+002	1.30000E+001	4.22300E+004	1.38269E+000	3.36310E+001	1.19146E-002	1.18783E-002	4.07023E-002	4.04669E-002	1.11120E+004	4.48034E+001	2.26138E+002	9.70258E-003	9.70258E-003	2.17089E+005	2.00000E+001	3.00000E+000	0.00000E+000	1.25344E+002	4.99772E+002	5.19364E+002	1.00000E+002	1.97702E+000	2.60996E-002	0.00000E+000	4.69357E+001	2.88932E+000	8.40366E-001	1.51298E+002	5.87853E+002	5.90745E+002	4.58344E+001	6.36094E-001	8.09788E-001	1.52423E-003	4.69357E+001	1.16008E+002	-6.42995E-003	4.58344E+001	1.26751E+002
2.11160E+002	1.02892E+003	4.47743E+001	2.26187E+002	1.19346E+000	1.19084E+000	9.12800E+003	1.53749E+003	1.00000E+000	2.01000E+002	2.40000E+001	4.24490E+004	1.42122E+000	3.20768E+001	1.24916E-002	1.24642E-002	4.96726E-002	4.94628E-002	1.11120E+004	4.48031E+001	2.26137E+002	9.70258E-003	9.70258E-003	2.17089E+005	2.00000E+001	4.00000E+000	0.00000E+000	1.30842E+002	4.99760E+002	4.56345E+002	1.00000E+002	1.86053E+000	4.24512E-002	0.00000E+000	4.17524E+001	3.36726E+000	7.46014E-001	1.51298E+002	5.87853E+002	5.90745E+002	4.58530E+001	6.36094E-001	8.09788E-001	1.09715E-003	4.17524E+001	1.11469E+002	-6.42995E-003	4.58530E+001	1.26777E+002
2.02312E+002	1.12014E+003	4.48245E+001	2.26167E+002	1.18050E+000	1.24544E+000	1.02620E+004	1.56929E+003	1.00000E+000	2.02000E+002	1.10000E+001	4.26500E+004	1.47025E+000	3.34685E+001	1.16533E-002	1.22944E-002	3.91077E-002	4.33071E-002	1.11120E+004	4.48025E+001	2.26136E+002	9.70258E-003	9.70258E-003	2.17089E+005	2.00000E+001	5.00000E+000	0.00000E+000	1.47951E+002	5.06678E+002	5.06972E+002	1.00000E+002	2.00723E+000	1.98736E-002	0.00000E+000	-2.44219E+002	3.12220E+000	7.58812E-001	1.51298E+002	5.87853E+002	5.90745E+002	4.58361E+001	6.36094E-001	8.09788E-001	-2.67707E-002	4.70266E+001	-1.33022E+002	-6.42995E-003	4.58361E+001	1.26751E+002
2.06387E+002	1.06564E+003	4.48570E+001	2.26104E+002	1.23377E+000	1.20724E+000	9.88000E+003	1.32555E+003	1.00000E+000	2.03000E+002	2.50000E+001	4.28580E+004	1.48945E+000	3.26442E+001	1.24123E-002	1.21455E-002	4.77035E-002	4.57513E-002	1.11120E+004	4.48018E+001	2.26136E+002	9.70258E-003	9.70258E-003	2.17089E+005	2.00000E+001	6.00000E+000	0.00000E+000	1.28721E+002	4.74076E+002	4.92666E+002	1.00000E+002	1.89539E+000	3.36464E-002	0.00000E+000	4.77534E+001	2.97463E+000	8.11708E-001	1.51298E+002	5.87853E+002	5.90745E+002	4.58613E+001	6.36094E-001	8.09788E-001	1.08682E-002	4.77534E+001	1.02874E+002	-6.42995E-003	4.58613E+001	1.26739E+002
2.26692E+002	1.28878E+003	4.48655E+001	2.26118E+002	1.15670E+000	1.16636E+000	1.08600E+004	1.18449E+003	1.00000E+000	2.04000E+002	3.00000E+000	4.30530E+004	1.34912E+000	3.58996E+001	1.10996E-002	1.11922E-002	3.28111E-002	3.33253E-002	1.11120E+004	4.48014E+001	2.26135E+002	9.70258E-003	9.70258E-003	2.17089E+005	2.00000E+001	7.00000E+000	0.00000E+000	1.31953E+002	5.83308E+002	5.89843E+002	1.00000E+002	2.24516E+000	1.42501E-002	0.00000E+000	4.50390E+001	2.68139E+000	8.58889E-001	1.51298E+002	5.87853E+002	5.90745E+002	4.59194E+001	6.36094E-001	8.09788E-001	-4.15647E-003	4.50390E+001	1.22541E+002	-6.42995E-003	4.59194E+001	1.26807E+002
2.27875E+002	1.51577E+003	4.48691E+001	2.26100E+002	1.15221E+000	1.16105E+000	1.26670E+004	2.52795E+003	1.00000E+000	2.05000E+002	1.00000E+000	4.32580E+004	1.33778E+000	3.89329E+001	1.02376E-002	1.03161E-002	3.83304E-002	3.88966E-002	1.11120E+004	4.48016E+001	2.26135E+002	9.70258E-003	9.70258E-003	2.17089E+005	2.00000E+001	8.00000E+000	0.00000E+000	1.51742E+002	6.90197E+002	6.92193E+002	1.00000E+002	2.63601E+000	1.96781E-002	0.00000E+000	4.45034E+001	2.46957E+000	8.63483E-001	1.51298E+002	5.87853E+002	5.90745E+002	4.59433E+001	6.36094E-001	8.09788E-001	-3.82090E-003	4.45034E+001	1.21495E+002	-6.42995E-003	4.59433E+001	1.26819E+002
2.30179E+002	1.60928E+003	4.47884E+001	2.26117E+002	1.18353E+000	1.19504E+000	1.42030E+004	2.39644E+003	1.00000E+000	2.06000E+002	1.00000E+000	4.34640E+004	1.41436E+000	4.01158E+001	9.93089E-003	1.00275E-002	4.03740E-002	4.11361E-002	1.11120E+004	4.48015E+001	2.26134E+002	9.70258E-003	9.70258E-003	2.17089E+005	2.00000E+001	9.00000E+000	0.00000E+000	1.93791E+002	7.48559E+002	7.30711E+002	1.00000E+002	2.87790E+000	2.53348E-002	0.00000E+000	4.47858E+001	2.55035E+000	7.89626E-001	1.51298E+002	5.87853E+002	5.90745E+002	4.59550E+001	6.36094E-001	8.09788E-001	-4.84001E-003	4.47858E+001	1.23300E+002	-6.42995E-003	4.59550E+001	1.26836E+002
2.48024E+002	1.69449E+003	4.48145E+001	2.26129E+002	1.19776E+000	1.20687E+000	1.52730E+004	3.02811E+003	1.00000E+000	2.07000E+002	0.00000E+000	4.36750E+004	1.44555E+000	4.11641E+001	9.69190E-003	9.76562E-003	4.03724E-002	4.09687E-002	1.11120E+004	4.48016E+001	2.26133E+002	9.70258E-003	9.70258E-003	2.17089E+005	2.00000E+001	1.00000E+001	0.00000E+000	1.88595E+002	7.61707E+002	7.88870E+002	1.00000E+002	3.00274E+000	2.27949E-002	0.00000E+000	4.68383E+001	2.30448E+000	8.42707E-001	1.51298E+002	5.87853E+002	5.90745E+002	4.59899E+001	6.36094E-001	8.09788E-001	-3.78875E-003	4.68383E+001	1.23796E+002	-6.42995E-003	4.59899E+001	1.26880E+002
2.43929E+002	1.70445E+003	4.47752E+001	2.26091E+002	1.17703E+000	1.22523E+000	1.53240E+004	2.55666E+003	1.00000E+000	2.08000E+002	0.00000E+000	4.38820E+004	1.44213E+000	4.12850E+001	9.50828E-003	9.89760E-003	4.12826E-002	4.46283E-002	1.11120E+004	4.48015E+001	2.26132E+002	9.70258E-003	9.70258E-003	2.17089E+005	2.00000E+001	1.10000E+001	0.00000E+000	1.88030E+002	7.96667E+002	7.67135E+002	1.00000E+002	3.00439E+000	2.77625E-002	0.00000E+000	4.34001E+001	2.37769E+000	8.15399E-001	1.51298E+002	5.87853E+002	5.90745E+002	4.60024E+001	6.36094E-001	8.09788E-001	-2.00621E-002	4.34001E+001	1.44560E+002	-6.42995E-003	4.60024E+001	1.26866E+002
2.46554E+002	1.68233E+003	4.47840E+001	2.26109E+002	1.17022E+000	1.19200E+000	1.46490E+004	2.39368E+003	1.00000E+000	2.09000E+002	0.00000E+000	4.40840E+004	1.39490E+000	4.10163E+001	9.66860E-003	9.84856E-003	3.93316E-002	4.07583E-002	1.11120E+004	4.48021E+001	2.26130E+002	9.70258E-003	9.70258E-003	2.17089E+005	2.00000E+001	1.20000E+001	0.00000E+000	1.78083E+002	7.72982E+002	7.83473E+002	1.00000E+002	2.98549E+000	2.11496E-002	0.00000E+000	4.53557E+001	2.32154E+000	8.54144E-001	1.51298E+002	5.87853E+002	5.90745E+002	4.59936E+001	6.36094E-001	8.09788E-001	-9.22014E-003	4.53557E+001	1.30386E+002	-6.42995E-003	4.59936E+001	1.26870E+002
2.10620E+002	1.11451E+003	4.48381E+001	2.26122E+002	1.20356E+000	1.20265E+000	1.00560E+004	1.30604E+003	1.00000E+000	2.10000E+002	8.00000E+000	4.43000E+004	1.44746E+000	3.33842E+001	1.20020E-002	1.19930E-002	3.88904E-002	3.88352E-002	1.11120E+004	4.48026E+001	2.26129E+002	9.70258E-003	9.70258E-003	2.17089E+005	2.00000E+001	1.30000E+001	0.00000E+000	1.32642E+002	5.24362E+002	4.97391E+002	1.00000E+002	1.98031E+000	1.60701E-002	0.00000E+000	4.33705E+001	3.06360E+000	7.81209E-001	1.51298E+002	5.87853E+002	5.90745E+002	4.60283E+001	6.36094E-001	8.09788E-001	3.75730E-004	4.33705E+001	1.14124E+002	-6.42995E-003	4.60283E+001	1.26916E+002
2.13445E+002	1.14626E+003	4.47987E+001	2.26111E+002	1.20678E+000	1.18929E+000	1.02600E+004	1.63820E+003	1.00000E+000	2.11000E+002	6.00000E+000	4.44910E+004	1.43521E+000	3.38565E+001	1.19139E-002	1.17412E-002	4.49167E-002	4.36754E-002	1.11120E+004	4.48028E+001	2.26130E+002	9.70258E-003	9.70258E-003	2.17089E+005	2.00000E+001	1.40000E+001	0.00000E+000	1.21961E+002	4.96422E+002	5.34873E+002	1.00000E+002	1.99705E+000	3.17245E-002	0.00000E+000	4.83381E+001	2.72055E+000	8.70926E-001	1.51298E+002	5.87853E+002	5.90745E+002	4.60512E+001	6.36094E-001	8.09788E-001	7.30016E-003	4.83381E+001	1.08772E+002	-6.42995E-003	4.60512E+001	1.26929E+002
2.17997E+002	1.12934E+003	4.47651E+001	2.26112E+002	1.15660E+000	1.19674E+000	9.76000E+003	1.27489E+003	1.00000E+000	2.12000E+002	7.00000E+000	4.46990E+004	1.38415E+000	3.36057E+001	1.17074E-002	1.21136E-002	3.75501E-002	4.00549E-002	1.11120E+004	4.48030E+001	2.26130E+002	9.70258E-003	9.70258E-003	2.17089E+005	2.00000E+001	1.50000E+001	0.00000E+000	1.44521E+002	5.28883E+002	5.04785E+002	1.00000E+002	2.02555E+000	1.99654E-002	0.00000E+000	4.44409E+001	3.21728E+000	7.55088E-001	1.51298E+002	5.87853E+002	5.90745E+002	4.60485E+001	6.36094E-001	8.09788E-001	-1.70544E-002	4.44409E+001	1.41136E+002	-6.42995E-003	4.60485E+001	1.26925E+002
2.03421E+002	1.10108E+003	4.47651E+001	2.26175E+002	1.20669E+000	1.24262E+000	1.02860E+004	1.55457E+003	1.00000E+000	2.13000E+002	6.00000E+000	4.49030E+004	1.49946E+000	3.31826E+001	1.18980E-002	1.22523E-002	4.04577E-002	4.27838E-002	1.11120E+004	4.48033E+001	2.26130E+002	9.70258E-003	9.70258E-003	2.17089E+005	2.00000E+001	1.60000E+001	0.00000E+000	1.38684E+002	4.76943E+002	5.19967E+002	1.00000E+002	1.97484E+000	2.56591E-002	0.00000E+000	5.04418E+001	2.88965E+000	8.18922E-001	1.51298E+002	5.87853E+002	5.90745E+002	4.59953E+001	6.36094E-001	8.09788E-001	-1.46694E-002	5.04418E+001	1.43625E+002	-6.42995E-003	4.59953E+001	1.26911E+002
2.18967E+002	1.04095E+003	4.48140E+001	2.26165E+002	1.22736E+000	1.15659E+000	9.21900E+003	1.09566E+003	1.00000E+000	2.14000E+002	2.00000E+001	4.51070E+004	1.41956E+000	3.22638E+001	1.27829E-002	1.20459E-002	4.38253E-002	3.91524E-002	1.11120E+004	4.48033E+001	2.26131E+002	9.70258E-003	9.70258E-003	2.17089E+005	2.00000E+001	1.70000E+001	0.00000E+000	1.25142E+002	4.21367E+002	5.11487E+002	1.00000E+002	1.85562E+000	2.44264E-002	0.00000E+000	5.41691E+001	2.81105E+000	8.89202E-001	1.51298E+002	5.87853E+002	5.90745E+002	4.59968E+001	6.36094E-001	8.09788E-001	2.96858E-002	5.41691E+001	8.13127E+001	-6.42995E-003	4.59968E+001	1.26910E+002
2.22589E+002	1.27238E+003	4.48539E+001	2.26129E+002	1.21350E+000	1.20282E+000	1.15720E+004	1.86794E+003	1.00000E+000	2.15000E+002	1.00000E+000	4.53020E+004	1.45961E+000	3.56704E+001	1.12806E-002	1.11814E-002	4.40071E-002	4.32647E-002	1.11120E+004	4.48032E+001	2.26132E+002	9.70258E-003	9.70258E-003	2.17089E+005	2.00000E+001	1.80000E+001	0.00000E+000	1.54594E+002	5.83581E+002	5.59461E+002	1.00000E+002	2.23011E+000	2.44912E-002	0.00000E+000	4.42983E+001	2.89787E+000	7.69889E-001	1.51298E+002	5.87853E+002	5.90745E+002	4.60314E+001	6.36094E-001	8.09788E-001	4.41895E-003	4.42983E+001	1.09037E+002	-6.42995E-003	4.60314E+001	1.26925E+002
2.32399E+002	1.43305E+003	4.48033E+001	2.26120E+002	1.17743E+000	1.19295E+000	1.25620E+004	1.89716E+003	1.00000E+000	2.16000E+002	1.00000E+000	4.55180E+004	1.40461E+000	3.78557E+001	1.05052E-002	1.06437E-002	4.33244E-002	4.44360E-002	1.11120E+004	4.48025E+001	2.26133E+002	9.70258E-003	9.70258E-003	2.17089E+005	2.00000E+001	1.90000E+001	0.00000E+000	1.76408E+002	6.41802E+002	6.48842E+002	1.00000E+002	2.53362E+000	3.08907E-002	0.00000E+000	4.71630E+001	2.71374E+000	7.89065E-001	1.51298E+002	5.87853E+002	5.90745E+002	4.62397E+001	6.36094E-001	8.09788E-001	-6.54963E-003	4.71630E+001	1.28225E+002	-6.42995E-003	4.62397E+001	1.27123E+002
2.02970E+002	6.89162E+002	4.47966E+001	2.26127E+002	1.20928E+000	1.25146E+000	6.49100E+003	1.07128E+003	1.00000E+000	2.17000E+002	1.24000E+002	4.58200E+004	1.51337E+000	2.62519E+001	1.50097E-002	1.55332E-002	5.17614E-002	5.52623E-002	1.11120E+004	4.48025E+001	2.26133E+002	9.70258E-003	9.70258E-003	2.17089E+005	2.00000E+001	2.00000E+001	0.00000E+000	1.25267E+002	3.07305E+002	3.25834E+002	1.00000E+002	1.32699E+000	4.93518E-002	0.00000E+000	-2.36099E+002	4.51483E+000	6.59802E-001	1.51298E+002	5.87853E+002	5.90745E+002	4.62661E+001	6.36094E-001	8.09788E-001	-1.71396E-002	5.51462E+001	-1.39266E+002	-6.42995E-003	4.62661E+001	1.27154E+002
2.14209E+002	1.09476E+003	4.58766E+001	2.26056E+002	1.11523E+000	1.22300E+000	9.29500E+003	1.51430E+003	1.00000E+000	2.29000E+002	2.50000E+001	4.80910E+004	1.36392E+000	3.30872E+001	1.15675E-002	1.26853E-002	4.17009E-002	4.97790E-002	1.28190E+004	4.58735E+001	2.25966E+002	1.12421E-002	1.12421E-002	4.32552E+005	3.50000E+001	1.00000E+000	0.00000E+000	1.46317E+002	6.36949E+002	3.25452E+002	1.00000E+002	1.81065E+000	2.72125E-002	0.00000E+000	-2.84782E+002	3.68881E+000	6.74838E-001	2.01443E+002	8.00947E+002	4.32780E+002	-2.81842E+002	5.84433E-001	6.24392E-001	-4.60903E-002	6.46381E+000	-1.44835E+002	-4.42627E-002	9.40375E+000	-1.44613E+002
2.19574E+002	1.60571E+003	4.58599E+001	2.25924E+002	1.18222E+000	1.29400E+000	1.51990E+004	2.94642E+003	1.00000E+000	2.30000E+002	0.00000E+000	4.82650E+004	1.52979E+000	4.00713E+001	9.58936E-003	1.04961E-002	4.43522E-002	5.29041E-002	1.28190E+004	4.58727E+001	2.25966E+002	1.12421E-002	1.12421E-002	4.32552E+005	3.50000E+001	2.00000E+000	0.00000E+000	2.21563E+002	8.97530E+002	4.93802E+002	1.00000E+002	2.65408E+000	2.62069E-002	0.00000E+000	-2.80517E+002	3.07804E+000	6.32454E-001	2.01443E+002	8.00947E+002	4.32780E+002	-2.81819E+002	5.84433E-001	6.24392E-001	-4.51443E-002	1.07287E+001	-1.42061E+002	-4.42627E-002	9.42670E+000	-1.44674E+002
2.25734E+002	1.55388E+003	4.58769E+001	2.25928E+002	1.13361E+000	1.22669E+000	1.34370E+004	1.97335E+003	1.00000E+000	2.31000E+002	0.00000E+000	4.84600E+004	1.39059E+000	3.94193E+001	9.77944E-003	1.05824E-002	4.38696E-002	5.11567E-002	1.28190E+004	4.58727E+001	2.25967E+002	1.12421E-002	1.12421E-002	4.32552E+005	3.50000E+001	3.00000E+000	0.00000E+000	2.12271E+002	8.67659E+002	5.13536E+002	1.00000E+002	2.63511E+000	2.71125E-002	0.00000E+000	1.55561E+001	3.25400E+000	6.36272E-001	2.01443E+002	8.00947E+002	4.32780E+002	-2.81891E+002	5.84433E-001	6.24392E-001	-3.94349E-002	1.55561E+001	1.45523E+002	-4.42627E-002	9.35468E+000	-1.44742E+002
2.29589E+002	1.44275E+003	4.58536E+001	2.25921E+002	1.13901E+000	1.20222E+000	1.22910E+004	1.57267E+003	1.00000E+000	2.32000E+002	0.00000E+000	4.86480E+004	1.36934E+000	3.79835E+001	1.02738E-002	1.08440E-002	4.19053E-002	4.65218E-002	1.28190E+004	4.58723E+001	2.25967E+002	1.12421E-002	1.12421E-002	4.32552E+005	3.50000E+001	4.00000E+000	0.00000E+000	1.97572E+002	8.55054E+002	4.06204E+002	1.00000E+002	2.37083E+000	2.18087E-002	0.00000E+000	2.01923E+000	3.15714E+000	6.85684E-001	2.01443E+002	8.00947E+002	4.32780E+002	-2.81937E+002	5.84433E-001	6.24392E-001	-2.70007E-002	2.01923E+000	1.13477E+002	-4.42627E-002	9.30853E+000	-1.44795E+002
2.40321E+002	1.59543E+003	4.58916E+001	2.25970E+002	1.15652E+000	1.27270E+000	1.45570E+004	1.89853E+003	1.00000E+000	2.33000E+002	1.00000E+000	4.88410E+004	1.47191E+000	3.99429E+001	9.58559E-003	1.05485E-002	4.27577E-002	5.15219E-002	1.28190E+004	4.58722E+001	2.25968E+002	1.12421E-002	1.12421E-002	4.32552E+005	3.50000E+001	5.00000E+000	0.00000E+000	2.45173E+002	8.87548E+002	4.78052E+002	1.00000E+002	2.65691E+000	1.90005E-002	0.00000E+000	-2.82855E+002	3.45088E+000	5.76428E-001	2.01443E+002	8.00947E+002	4.32780E+002	-2.81976E+002	5.84433E-001	6.24392E-001	-4.78246E-002	8.39008E+000	-1.40382E+002	-4.42627E-002	9.26996E+000	-1.44800E+002
2.22207E+002	1.37825E+003	4.58305E+001	2.25923E+002	1.15027E+000	1.22448E+000	1.20980E+004	1.72348E+003	1.00000E+000	2.34000E+002	3.00000E+000	4.90330E+004	1.40848E+000	3.71247E+001	1.04579E-002	1.11325E-002	3.97696E-002	4.48581E-002	1.28190E+004	4.58710E+001	2.25968E+002	1.12421E-002	1.12421E-002	4.32552E+005	3.50000E+001	6.00000E+000	0.00000E+000	1.91517E+002	8.18849E+002	3.77399E+002	1.00000E+002	2.25164E+000	1.95259E-002	0.00000E+000	9.85718E-002	3.17582E+000	6.87067E-001	2.01443E+002	8.00947E+002	4.32780E+002	-2.82021E+002	5.84433E-001	6.24392E-001	-3.12489E-002	9.85718E-002	1.17879E+002	-4.42627E-002	9.22455E+000	-1.44879E+002
2.46095E+002	1.31671E+003	4.58439E+001	2.25921E+002	1.11495E+000	1.22229E+000	1.11640E+004	1.49081E+003	1.00000E+000	2.35000E+002	5.00000E+000	4.92150E+004	1.36279E+000	3.62865E+001	1.05523E-002	1.15682E-002	4.18201E-002	4.99533E-002	1.28190E+004	4.58701E+001	2.25968E+002	1.12421E-002	1.12421E-002	4.32552E+005	3.50000E+001	7.00000E+000	0.00000E+000	1.75977E+002	7.36088E+002	4.17990E+002	1.00000E+002	2.19135E+000	2.08955E-002	0.00000E+000	-2.78511E+002	3.51145E+000	6.46867E-001	2.01443E+002	8.00947E+002	4.32780E+002	-2.82036E+002	5.84433E-001	6.24392E-001	-4.59273E-002	1.27348E+001	-1.38893E+002	-4.42627E-002	9.20990E+000	-1.44894E+002
2.56931E+002	1.70783E+003	4.58609E+001	2.25961E+002	1.19268E+000	1.25214E+000	1.57980E+004	1.76975E+003	1.00000E+000	2.36000E+002	0.00000E+000	4.93860E+004	1.49340E+000	4.13259E+001	9.48903E-003	9.96210E-003	4.77224E-002	5.24900E-002	1.28190E+004	4.58697E+001	2.25968E+002	1.12421E-002	1.12421E-002	4.32552E+005	3.50000E+001	8.00000E+000	0.00000E+000	2.35815E+002	8.72040E+002	6.16032E+002	1.00000E+002	2.89660E+000	1.70707E-002	0.00000E+000	2.74933E+001	3.08936E+000	6.18075E-001	2.01443E+002	8.00947E+002	4.32780E+002	-2.82069E+002	5.84433E-001	6.24392E-001	-2.43210E-002	2.74933E+001	1.34988E+002	-4.42627E-002	9.17670E+000	-1.44901E+002
2.54022E+002	1.73742E+003	4.59528E+001	2.25935E+002	1.17955E+000	1.20120E+000	1.53110E+004	1.72268E+003	1.00000E+000	2.37000E+002	0.00000E+000	4.95680E+004	1.41687E+000	4.16824E+001	9.53268E-003	9.70760E-003	4.15819E-002	4.30758E-002	1.28190E+004	4.58697E+001	2.25967E+002	1.12421E-002	1.12421E-002	4.32552E+005	3.50000E+001	9.00000E+000	0.00000E+000	2.33120E+002	8.81831E+002	6.41894E+002	1.00000E+002	2.95662E+000	1.70132E-002	0.00000E+000	2.92975E+001	3.03918E+000	6.38193E-001	2.01443E+002	8.00947E+002	4.32780E+002	-2.82093E+002	5.84433E-001	6.24392E-001	-9.09127E-003	2.92975E+001	1.14109E+002	-4.42627E-002	9.15228E+000	-1.44935E+002
2.33608E+002	1.25037E+003	4.58863E+001	2.25966E+002	1.07797E+000	1.19080E+000	1.00070E+004	2.38233E+003	1.00000E+000	2.38000E+002	7.00000E+000	4.97650E+004	1.28364E+000	3.53605E+001	1.07759E-002	1.19038E-002	4.40631E-002	5.34362E-002	1.28190E+004	4.58703E+001	2.25966E+002	1.12421E-002	1.12421E-002	4.32552E+005	3.50000E+001	1.00000E+001	0.00000E+000	1.55266E+002	7.36376E+002	3.61671E+002	1.00000E+002	2.03544E+000	3.48564E-002	0.00000E+000	-2.86743E+002	3.32590E+000	7.21356E-001	2.01443E+002	8.00947E+002	4.32780E+002	-2.82099E+002	5.84433E-001	6.24392E-001	-4.97317E-002	4.50262E+000	-1.41437E+002	-4.42627E-002	9.14667E+000	-1.44926E+002
2.23146E+002	1.19842E+003	4.58688E+001	2.25878E+002	1.12566E+000	1.25011E+000	1.04850E+004	1.34585E+003	1.00000E+000	2.39000E+002	9.00000E+000	4.99580E+004	1.40721E+000	3.46182E+001	1.09932E-002	1.22086E-002	4.45220E-002	5.45503E-002	1.28190E+004	4.58697E+001	2.25966E+002	1.12421E-002	1.12421E-002	4.32552E+005	3.50000E+001	1.10000E+001	0.00000E+000	1.66672E+002	6.98145E+002	3.36319E+002	1.00000E+002	1.95611E+000	2.63639E-002	0.00000E+000	-2.88949E+002	3.51489E+000	6.66831E-001	2.01443E+002	8.00947E+002	4.32780E+002	-2.82156E+002	5.84433E-001	6.24392E-001	-5.23828E-002	2.29633E+000	-1.39758E+002	-4.42627E-002	9.08929E+000	-1.45040E+002
2.07732E+002	1.17717E+003	4.58318E+001	2.25936E+002	1.15429E+000	1.26771E+000	1.06780E+004	1.28823E+003	1.00000E+000	2.40000E+002	1.30000E+001	5.01530E+004	1.46330E+000	3.43099E+001	1.11704E-002	1.22680E-002	4.40951E-002	5.28559E-002	1.28190E+004	4.58693E+001	2.25966E+002	1.12421E-002	1.12421E-002	4.32552E+005	3.50000E+001	1.20000E+001	0.00000E+000	1.46882E+002	6.80836E+002	3.64639E+002	1.00000E+002	1.94998E+000	2.36490E-002	0.00000E+000	-2.81895E+002	3.32691E+000	6.98111E-001	2.01443E+002	8.00947E+002	4.32780E+002	-2.82176E+002	5.84433E-001	6.24392E-001	-4.68286E-002	9.35077E+000	-1.40928E+002	-4.42627E-002	9.06976E+000	-1.45025E+002
2.29379E+002	1.31280E+003	4.58367E+001	2.25925E+002	1.13633E+000	1.22120E+000	1.13250E+004	2.41180E+003	1.00000E+000	2.41000E+002	6.00000E+000	5.03380E+004	1.38769E+000	3.62325E+001	1.06779E-002	1.14754E-002	4.81091E-002	5.53544E-002	1.28190E+004	4.58691E+001	2.25966E+002	1.12421E-002	1.12421E-002	4.32552E+005	3.50000E+001	1.30000E+001	0.00000E+000	1.54902E+002	7.72134E+002	3.94133E+002	1.00000E+002	2.14836E+000	3.72435E-002	0.00000E+000	6.91229E+000	3.06182E+000	7.36568E-001	2.01443E+002	8.00947E+002	4.32780E+002	-2.82176E+002	5.84433E-001	6.24392E-001	-3.59979E-002	6.91229E+000	1.31761E+002	-4.42627E-002	9.06976E+000	-1.45032E+002
2.21814E+002	1.21577E+003	4.58509E+001	2.25902E+002	1.12021E+000	1.18712E+000	1.00720E+004	1.12369E+003	1.00000E+000	2.42000E+002	9.00000E+000	5.05270E+004	1.32982E+000	3.48679E+001	1.11620E-002	1.18287E-002	4.21089E-002	4.70812E-002	1.28190E+004	4.58692E+001	2.25964E+002	1.12421E-002	1.12421E-002	4.32552E+005	3.50000E+001	1.40000E+001	0.00000E+000	1.44738E+002	6.96184E+002	3.96149E+002	1.00000E+002	2.03000E+000	2.27395E-002	0.00000E+000	1.31396E+001	3.36566E+000	7.10531E-001	2.01443E+002	8.00947E+002	4.32780E+002	-2.82201E+002	5.84433E-001	6.24392E-001	-2.89982E-002	1.31396E+001	1.27559E+002	-4.42627E-002	9.04437E+000	-1.45071E+002
2.18852E+002	1.58243E+003	4.58453E+001	2.26111E+002	1.15517E+000	1.30571E+000	1.48340E+004	2.67313E+003	1.00000E+000	2.43000E+002	0.00000E+000	5.07140E+004	1.50831E+000	3.97797E+001	9.48453E-003	1.07205E-002	4.06547E-002	5.15927E-002	1.28190E+004	4.58689E+001	2.25964E+002	1.12421E-002	1.12421E-002	4.32552E+005	3.50000E+001	1.50000E+001	0.00000E+000	1.96160E+002	8.55259E+002	5.49731E+002	1.00000E+002	2.65900E+000	2.66252E-002	0.00000E+000	-2.70579E+002	2.92540E+000	6.73593E-001	2.01443E+002	8.00947E+002	4.32780E+002	-2.82228E+002	5.84433E-001	6.24392E-001	-6.11737E-002	2.06667E+001	-1.08177E+002	-4.42627E-002	9.01776E+000	-1.44966E+002
2.09179E+002	1.82717E+003	4.58523E+001	2.26242E+002	1.26759E+000	1.43525E+000	2.04630E+004	3.68124E+003	1.00000E+000	2.44000E+002	0.00000E+000	5.09180E+004	1.81932E+000	4.27454E+001	8.86125E-003	1.00333E-002	4.43379E-002	5.65634E-002	1.28190E+004	4.58689E+001	2.25964E+002	1.12421E-002	1.12421E-002	4.32552E+005	3.50000E+001	1.60000E+001	0.00000E+000	2.67501E+002	9.14478E+002	6.75768E+002	1.00000E+002	3.13903E+000	2.34898E-002	0.00000E+000	-2.60437E+002	2.81787E+000	5.95396E-001	2.01443E+002	8.00947E+002	4.32780E+002	-2.82259E+002	5.84433E-001	6.24392E-001	-6.20315E-002	3.08085E+001	-9.66779E+001	-4.42627E-002	8.98700E+000	-1.44915E+002
2.16883E+002	1.45695E+003	4.58345E+001	2.26079E+002	1.14024E+000	1.28267E+000	1.32570E+004	1.70804E+003	1.00000E+000	2.45000E+002	2.00000E+000	5.11170E+004	1.46255E+000	3.81699E+001	9.90316E-003	1.11402E-002	3.73416E-002	4.68562E-002	1.28190E+004	4.58685E+001	2.25963E+002	1.12421E-002	1.12421E-002	4.32552E+005	3.50000E+001	1.70000E+001	0.00000E+000	1.98911E+002	8.35643E+002	4.38640E+002	1.00000E+002	2.41327E+000	1.72159E-002	0.00000E+000	-2.83791E+002	3.18612E+000	6.54225E-001	2.01443E+002	8.00947E+002	4.32780E+002	-2.82274E+002	5.84433E-001	6.24392E-001	-5.87833E-002	7.45453E+000	-1.24962E+002	-4.42627E-002	8.97137E+000	-1.45034E+002
2.23514E+002	1.18409E+003	4.58708E+001	2.25912E+002	1.10690E+000	1.25384E+000	1.02180E+004	1.72084E+003	1.00000E+000	2.46000E+002	1.40000E+001	5.13100E+004	1.38787E+000	3.44106E+001	1.09502E-002	1.24039E-002	4.59018E-002	5.84760E-002	1.28190E+004	4.58682E+001	2.25964E+002	1.12421E-002	1.12421E-002	4.32552E+005	3.50000E+001	1.80000E+001	0.00000E+000	1.66874E+002	7.38315E+002	2.96041E+002	1.00000E+002	1.92873E+000	3.61623E-002	0.00000E+000	-2.98196E+002	3.17988E+000	7.46650E-001	2.01443E+002	8.00947E+002	4.32780E+002	-2.82355E+002	5.84433E-001	6.24392E-001	-6.22432E-002	2.84295E+002	-1.34328E+002	-4.42627E-002	8.89008E+000	-1.45217E+002
2.30386E+002	1.28236E+003	4.58947E+001	2.25971E+002	1.08556E+000	1.19032E+000	1.03290E+004	2.19723E+003	1.00000E+000	2.47000E+002	6.00000E+000	5.14920E+004	1.29217E+000	3.58101E+001	1.06814E-002	1.17121E-002	4.41839E-002	5.28226E-002	1.28190E+004	4.58681E+001	2.25963E+002	1.12421E-002	1.12421E-002	4.32552E+005	3.50000E+001	1.90000E+001	0.00000E+000	1.90755E+002	7.81568E+002	3.25918E+002	1.00000E+002	2.09586E+000	3.09333E-002	0.00000E+000	-6.14874E+000	3.39420E+000	6.95736E-001	2.01443E+002	8.00947E+002	4.32780E+002	-2.82392E+002	5.84433E-001	6.24392E-001	-4.60285E-002	2.85097E+002	1.33654E+002	-4.42627E-002	8.85394E+000	-1.45215E+002
2.26414E+002	1.15934E+003	4.58829E+001	2.25909E+002	1.12487E+000	1.23618E+000	1.00270E+004	1.49100E+003	1.00000E+000	2.48000E+002	2.20000E+001	5.17010E+004	1.39055E+000	3.40490E+001	1.12336E-002	1.23452E-002	4.52693E-002	5.43419E-002	1.28190E+004	4.58680E+001	2.25964E+002	1.12421E-002	1.12421E-002	4.32552E+005	3.50000E+001	2.00000E+001	0.00000E+000	1.73734E+002	6.78495E+002	3.19395E+002	1.00000E+002	1.90990E+000	3.58717E-002	0.00000E+000	-1.30676E-001	3.76290E+000	6.36947E-001	2.01443E+002	8.00947E+002	4.32780E+002	-2.82441E+002	5.84433E-001	6.24392E-001	-4.71433E-002	2.91115E+002	1.41291E+002	-4.42627E-002	8.80414E+000	-1.45304E+002
2.14693E+002	1.11146E+003	4.58617E+001	2.25966E+002	1.16343E+000	1.25284E+000	1.00460E+004	1.24378E+003	1.00000E+000	2.49000E+002	2.70000E+001	5.18910E+004	1.45759E+000	3.33386E+001	1.16076E-002	1.24997E-002	4.23128E-002	4.87791E-002	1.28190E+004	4.58680E+001	2.25963E+002	1.12421E-002	1.12421E-002	4.32552E+005	3.50000E+001	2.10000E+001	0.00000E+000	1.60509E+002	6.62104E+002	3.01394E+002	1.00000E+002	1.82453E+000	2.68999E-002	0.00000E+000	-1.49005E+000	3.55936E+000	6.72733E-001	2.01443E+002	8.00947E+002	4.32780E+002	-2.82509E+002	5.84433E-001	6.24392E-001	-3.70061E-002	2.89755E+002	1.24886E+002	-4.42627E-002	8.73627E+000	-1.45338E+002
2.06416E+002	1.01048E+003	4.58147E+001	2.25959E+002	1.15800E+000	1.24922E+000	9.09500E+003	1.15558E+003	1.00000E+000	2.50000E+002	4.00000E+000	5.20780E+004	1.44659E+000	3.17881E+001	1.21424E-002	1.30990E-002	4.72600E-002	5.47103E-002	1.28190E+004	4.58680E+001	2.25964E+002	1.12421E-002	1.12421E-002	4.32552E+005	3.50000E+001	2.20000E+001	0.00000E+000	1.38763E+002	5.75504E+002	3.15232E+002	1.00000E+002	1.69225E+000	3.17177E-002	0.00000E+000	9.81903E+000	3.90648E+000	6.44205E-001	2.01443E+002	8.00947E+002	4.32780E+002	-2.82561E+002	5.84433E-001	6.24392E-001	-3.78958E-002	9.81903E+000	1.37511E+002	-4.42627E-002	8.68427E+000	-1.45398E+002
2.20177E+002	1.20704E+003	4.58569E+001	2.25964E+002	1.11763E+000	1.22066E+000	1.02640E+004	1.63631E+003	1.00000E+000	2.51000E+002	1.00000E+000	5.22650E+004	1.36425E+000	3.47425E+001	1.10317E-002	1.20486E-002	4.29136E-002	5.08782E-002	1.28190E+004	4.58672E+001	2.25964E+002	1.12421E-002	1.12421E-002	4.32552E+005	3.50000E+001	2.30000E+001	0.00000E+000	1.70004E+002	7.07046E+002	3.41221E+002	1.00000E+002	1.98476E+000	2.57848E-002	0.00000E+000	1.90668E+000	3.57326E+000	6.62961E-001	2.01443E+002	8.00947E+002	4.32780E+002	-2.82583E+002	5.84433E-001	6.24392E-001	-4.40618E-002	1.90668E+000	1.38777E+002	-4.42627E-002	8.66278E+000	-1.45413E+002
2.26708E+002	1.36757E+003	4.58714E+001	2.25960E+002	1.09492E+000	1.21141E+000	1.13140E+004	2.03650E+003	1.00000E+000	2.52000E+002	0.00000E+000	5.24680E+004	1.32640E+000	3.69807E+001	1.02938E-002	1.13889E-002	4.24575E-002	5.16511E-002	1.28190E+004	4.58669E+001	2.25964E+002	1.12421E-002	1.12421E-002	4.32552E+005	3.50000E+001	2.40000E+001	0.00000E+000	1.82467E+002	8.49552E+002	3.55112E+002	1.00000E+002	2.22918E+000	3.26272E-002	0.00000E+000	-4.60992E+000	2.98383E+000	7.56186E-001	2.01443E+002	8.00947E+002	4.32780E+002	-2.82602E+002	5.84433E-001	6.24392E-001	-5.05067E-002	2.86636E+002	1.41844E+002	-4.42627E-002	8.64325E+000	-1.45434E+002
2.24214E+002	1.49912E+003	4.59421E+001	2.25961E+002	1.15415E+000	1.27954E+000	1.37450E+004	1.63645E+003	1.00000E+000	2.53000E+002	0.00000E+000	5.26530E+004	1.47677E+000	3.87185E+001	9.84439E-003	1.09139E-002	4.28764E-002	5.24049E-002	1.28190E+004	4.58670E+001	2.25965E+002	1.12421E-002	1.12421E-002	4.32552E+005	3.50000E+001	2.50000E+001	0.00000E+000	2.30694E+002	8.95712E+002	3.89435E+002	1.00000E+002	2.45881E+000	1.95007E-002	0.00000E+000	-4.96027E+000	3.12353E+000	6.55381E-001	2.01443E+002	8.00947E+002	4.32780E+002	-2.82611E+002	5.84433E-001	6.24392E-001	-5.15227E-002	2.86285E+002	1.43010E+002	-4.42627E-002	8.63446E+000	-1.45437E+002
2.31512E+002	1.56540E+003	4.58769E+001	2.25940E+002	1.22088E+000	1.29415E+000	1.53270E+004	2.25227E+003	1.00000E+000	2.54000E+002	0.00000E+000	5.28610E+004	1.58001E+000	3.95651E+001	9.86157E-003	1.04534E-002	4.99279E-002	5.59644E-002	1.28190E+004	4.58665E+001	2.25965E+002	1.12421E-002	1.12421E-002	4.32552E+005	3.50000E+001	2.60000E+001	0.00000E+000	2.77120E+002	8.78031E+002	4.32809E+002	1.00000E+002	2.61760E+000	3.03137E-002	0.00000E+000	-3.65540E-001	3.76589E+000	5.14772E-001	2.01443E+002	8.00947E+002	4.32780E+002	-2.82671E+002	5.84433E-001	6.24392E-001	-2.91309E-002	2.90880E+002	1.14277E+002	-4.42627E-002	8.57465E+000	-1.45515E+002
2.20775E+002	1.56401E+003	4.58962E+001	2.25957E+002	1.19974E+000	1.37322E+000	1.58980E+004	2.43685E+003	1.00000E+000	2.55000E+002	0.00000E+000	5.30520E+004	1.64751E+000	3.95476E+001	9.51518E-003	1.08910E-002	4.38313E-002	5.70631E-002	1.28190E+004	4.58666E+001	2.25966E+002	1.12421E-002	1.12421E-002	4.32552E+005	3.50000E+001	2.70000E+001	0.00000E+000	2.83380E+002	8.94673E+002	3.86200E+002	1.00000E+002	2.55822E+000	2.20563E-002	0.00000E+000	-3.00701E+002	3.47605E+000	5.47587E-001	2.01443E+002	8.00947E+002	4.32780E+002	-2.82675E+002	5.84433E-001	6.24392E-001	-6.74239E-002	2.81790E+002	-1.29107E+002	-4.42627E-002	8.57050E+000	-1.45507E+002
2.33462E+002	1.55751E+003	4.59034E+001	2.25947E+002	1.13283E+000	1.28643E+000	1.41020E+004	2.29938E+003	1.00000E+000	2.56000E+002	0.00000E+000	5.32370E+004	1.45731E+000	3.94653E+001	9.53950E-003	1.08329E-002	4.39670E-002	5.63566E-002	1.28190E+004	4.58665E+001	2.25966E+002	1.12421E-002	1.12421E-002	4.32552E+005	3.50000E+001	2.80000E+001	0.00000E+000	2.70655E+002	8.86196E+002	4.03724E+002	1.00000E+002	2.55644E+000	2.83414E-002	0.00000E+000	-2.96477E+002	3.66479E+000	5.51470E-001	2.01443E+002	8.00947E+002	4.32780E+002	-2.82694E+002	5.84433E-001	6.24392E-001	-6.34883E-002	2.86014E+002	-1.30735E+002	-4.42627E-002	8.55121E+000	-1.45532E+002
2.32012E+002	1.57496E+003	4.58880E+001	2.25943E+002	1.17729E+000	1.24891E+000	1.43980E+004	2.42252E+003	1.00000E+000	2.57000E+002	0.00000E+000	5.34260E+004	1.47033E+000	3.96858E+001	9.81141E-003	1.04083E-002	4.43032E-002	4.97034E-002	1.28190E+004	4.58665E+001	2.25966E+002	1.12421E-002	1.12421E-002	4.32552E+005	3.50000E+001	2.90000E+001	0.00000E+000	2.37830E+002	8.68054E+002	4.76652E+002	1.00000E+002	2.61300E+000	2.81952E-002	0.00000E+000	9.10443E+000	3.45105E+000	5.79574E-001	2.01443E+002	8.00947E+002	4.32780E+002	-2.82686E+002	5.84433E-001	6.24392E-001	-2.95222E-002	9.10443E+000	1.24332E+002	-4.42627E-002	8.55902E+000	-1.45528E+002
2.30360E+002	1.59329E+003	4.58537E+001	2.25957E+002	1.16350E+000	1.26277E+000	1.45520E+004	3.16849E+003	1.00000E+000	2.58000E+002	0.00000E+000	5.36130E+004	1.46923E+000	3.99160E+001	9.64504E-003	1.04680E-002	4.55411E-002	5.34378E-002	1.28190E+004	4.58666E+001	2.25965E+002	1.12421E-002	1.12421E-002	4.32552E+005	3.50000E+001	3.00000E+001	0.00000E+000	2.31423E+002	8.79198E+002	4.90653E+002	1.00000E+002	2.64323E+000	3.36099E-002	0.00000E+000	1.05002E+001	3.31759E+000	5.99690E-001	2.01443E+002	8.00947E+002	4.32780E+002	-2.82669E+002	5.84433E-001	6.24392E-001	-4.09168E-002	1.05002E+001	1.42688E+002	-4.42627E-002	8.57611E+000	-1.45505E+002
2.29856E+002	1.29827E+003	4.58549E+001	2.25921E+002	1.11496E+000	1.28772E+000	1.15910E+004	1.17191E+003	1.00000E+000	2.59000E+002	1.00000E+000	5.38140E+004	1.43575E+000	3.60315E+001	1.03562E-002	1.19608E-002	3.85287E-002	5.08636E-002	1.28190E+004	4.58665E+001	2.25966E+002	1.12421E-002	1.12421E-002	4.32552E+005	3.50000E+001	3.10000E+001	0.00000E+000	1.86870E+002	7.42429E+002	3.80926E+002	1.00000E+002	2.14696E+000	1.84367E-002	0.00000E+000	-2.86077E+002	3.54083E+000	6.29573E-001	2.01443E+002	8.00947E+002	4.32780E+002	-2.82689E+002	5.84433E-001	6.24392E-001	-7.19010E-002	5.16864E+000	-1.07861E+002	-4.42627E-002	8.55634E+000	-1.45547E+002
2.38690E+002	1.19338E+003	4.58769E+001	2.25961E+002	1.15135E+000	1.24295E+000	1.06270E+004	1.42041E+003	1.00000E+000	2.60000E+002	3.00000E+000	5.40110E+004	1.43107E+000	3.45453E+001	1.11687E-002	1.20572E-002	4.20557E-002	4.87349E-002	1.28190E+004	4.58663E+001	2.25966E+002	1.12421E-002	1.12421E-002	4.32552E+005	3.50000E+001	3.20000E+001	0.00000E+000	1.53590E+002	6.74816E+002	3.77012E+002	1.00000E+002	1.98065E+000	2.26947E-002	0.00000E+000	1.12187E+001	3.47206E+000	6.70531E-001	2.01443E+002	8.00947E+002	4.32780E+002	-2.82689E+002	5.84433E-001	6.24392E-001	-3.82563E-002	1.12187E+001	1.39453E+002	-4.42627E-002	8.55609E+000	-1.45520E+002
2.27777E+002	1.19411E+003	4.58490E+001	2.25899E+002	1.09485E+000	1.21334E+000	9.90100E+003	1.73255E+003	1.00000E+000	2.61000E+002	5.00000E+000	5.41910E+004	1.32843E+000	3.45560E+001	1.10031E-002	1.21939E-002	4.15474E-002	5.06461E-002	1.28190E+004	4.58664E+001	2.25966E+002	1.12421E-002	1.12421E-002	4.32552E+005	3.50000E+001	3.30000E+001	0.00000E+000	1.32668E+002	6.99388E+002	3.88477E+002	1.00000E+002	1.99416E+000	3.31104E-002	0.00000E+000	-2.79755E+002	3.21405E+000	7.50445E-001	2.01443E+002	8.00947E+002	4.32780E+002	-2.82673E+002	5.84433E-001	6.24392E-001	-5.13341E-002	1.14909E+001	-1.32110E+002	-4.42627E-002	8.57220E+000	-1.45545E+002
2.24716E+002	1.33273E+003	4.58714E+001	2.25949E+002	1.16286E+000	1.21621E+000	1.17400E+004	1.94785E+003	1.00000E+000	2.62000E+002	0.00000E+000	5.43880E+004	1.41428E+000	3.65066E+001	1.07323E-002	1.12247E-002	4.31082E-002	4.70122E-002	1.28190E+004	4.58663E+001	2.25966E+002	1.12421E-002	1.12421E-002	4.32552E+005	3.50000E+001	3.40000E+001	0.00000E+000	1.50319E+002	7.39828E+002	4.72995E+002	1.00000E+002	2.25551E+000	2.76461E-002	0.00000E+000	1.98161E+001	3.05603E+000	7.24802E-001	2.01443E+002	8.00947E+002	4.32780E+002	-2.82654E+002	5.84433E-001	6.24392E-001	-2.24263E-002	1.98161E+001	1.24484E+002	-4.42627E-002	8.59149E+000	-1.45493E+002
2.27737E+002	1.12224E+003	4.58262E+001	2.25878E+002	1.10255E+000	1.17772E+000	9.10700E+003	1.43002E+003	1.00000E+000	2.63000E+002	3.00000E+000	5.45830E+004	1.29849E+000	3.34999E+001	1.15534E-002	1.23411E-002	4.15263E-002	4.71223E-002	1.28190E+004	4.58669E+001	2.25966E+002	1.12421E-002	1.12421E-002	4.32552E+005	3.50000E+001	3.50000E+001	0.00000E+000	1.50273E+002	6.43603E+002	3.38414E+002	1.00000E+002	1.85388E+000	3.54377E-002	0.00000E+000	7.32196E+000	3.79149E+000	6.63305E-001	2.01443E+002	8.00947E+002	4.32780E+002	-2.82639E+002	5.84433E-001	6.24392E-001	-3.29672E-002	7.32196E+000	1.27631E+002	-4.42627E-002	8.60687E+000	-1.45525E+002
1.78075E+002	3.82273E+002	4.43755E+001	2.26780E+002	1.24818E+000	1.13912E+000	3.39300E+003	6.32575E+002	1.00000E+000	3.14000E+002	3.30000E+001	6.40870E+004	1.42182E+000	1.95518E+001	2.14281E-002	1.95559E-002	7.06385E-002	5.94439E-002	1.70560E+004	4.43755E+001	2.26780E+002	7.06385E-002	5.94439E-002	3.39300E+003	1.00000E+000	1.00000E+000	0.00000E+000	1.64695E+002	8.90737E+001	1.36384E+002	1.00000E+002	7.31207E-001	1.05337E-001	0.00000E+000	1.25476E+002	5.98492E+000	6.88432E-001	1.64695E+002	8.90737E+001	1.36384E+002	1.25476E+002	5.98492E+000	6.88432E-001	4.56805E-002	1.25476E+002	1.29177E+002	4.56805E-002	1.25476E+002	1.29177E+002
1.63503E+002	1.46087E+002	4.60374E+001	2.26441E+002	1.02836E+000	1.16632E+000	1.09700E+003	3.42746E+002	1.00000E+000	3.38000E+002	1.27000E+002	6.86240E+004	1.19940E+000	1.20866E+001	3.10487E-002	3.52139E-002	9.99729E-002	1.26973E-001	1.82810E+004	4.59323E+001	2.26329E+002	3.28808E-002	3.28808E-002	2.29860E+004	4.00000E+000	1.00000E+000	0.00000E+000	2.96424E+001	7.46198E+001	5.52054E+001	1.00000E+002	2.72193E-001	4.13237E-001	0.00000E+000	-2.57135E+002	1.67537E+001	4.32510E-001	1.24783E+002	5.12707E+002	2.52785E+002	2.92279E+000	2.42501E+000	6.52778E-001	-6.28594E-002	3.41100E+001	-9.20085E+001	-4.43040E-002	2.92279E+000	1.40466E+002
1.99645E+002	6.14936E+002	4.59258E+001	2.26307E+002	1.10678E+000	1.20687E+000	5.13300E+003	7.29585E+002	1.00000E+000	3.39000E+002	1.60000E+001	6.87120E+004	1.33574E+000	2.47979E+001	1.54481E-002	1.68452E-002	4.22400E-002	4.96165E-002	1.82810E+004	4.59322E+001	2.26329E+002	3.28808E-002	3.28808E-002	2.29860E+004	4.00000E+000	2.00000E+000	0.00000E+000	8.26651E+001	3.49894E+002	1.83590E+002	1.00000E+002	1.00905E+000	3.96859E-002	0.00000E+000	6.99847E+000	5.09183E+000	6.57888E-001	1.24783E+002	5.12707E+002	2.52785E+002	2.90717E+000	2.42501E+000	6.52778E-001	-4.32607E-002	6.99847E+000	1.42898E+002	-4.43040E-002	2.90717E+000	1.40358E+002
2.39074E+002	1.18169E+003	4.59200E+001	2.26264E+002	1.13669E+000	1.24086E+000	1.03970E+004	1.25267E+003	1.00000E+000	3.40000E+002	0.00000E+000	6.88770E+004	1.41047E+000	3.43757E+001	1.11477E-002	1.21694E-002	3.69107E-002	4.36191E-002	1.82810E+004	4.59318E+001	2.26330E+002	3.28808E-002	3.28808E-002	2.29860E+004	4.00000E+000	3.00000E+000	0.00000E+000	1.74514E+002	6.79359E+002	3.43020E+002	1.00000E+002	1.96050E+000	2.62448E-002	0.00000E+000	3.96283E+000	3.78636E+000	6.21635E-001	1.24783E+002	5.12707E+002	2.52785E+002	2.98090E+000	2.42501E+000	6.52778E-001	-4.38165E-002	3.96283E+000	1.40662E+002	-4.43040E-002	2.98090E+000	1.40405E+002
2.17462E+002	7.30813E+002	4.59382E+001	2.26435E+002	1.13094E+000	1.23246E+000	6.35900E+003	1.07180E+003	1.00000E+000	3.41000E+002	2.00000E+000	6.90470E+004	1.39384E+000	2.70335E+001	1.41822E-002	1.54554E-002	4.39407E-002	5.16986E-002	1.82810E+004	4.59320E+001	2.26329E+002	3.28808E-002	3.28808E-002	2.29860E+004	4.00000E+000	4.00000E+000	0.00000E+000	9.38836E+001	4.47227E+002	1.95189E+002	1.00000E+002	1.18578E+000	5.18146E-002	0.00000E+000	-2.23053E+000	3.99697E+000	7.52985E-001	1.24783E+002	5.12707E+002	2.52785E+002	3.08148E+000	2.42501E+000	6.52778E-001	-4.29579E-002	2.89015E+002	1.33299E+002	-4.43040E-002	3.08148E+000	1.40614E+002
2.19570E+002	1.44875E+003	4.61868E+001	2.26208E+002	1.11461E+000	1.25639E+000	1.26570E+004	2.06797E+003	1.00000E+000	3.53000E+002	0.00000E+000	7.11740E+004	1.40039E+000	3.80625E+001	9.90736E-003	1.11676E-002	3.62375E-002	4.56238E-002	1.89540E+004	4.60614E+001	2.26254E+002	1.22449E-002	1.22449E-002	1.96733E+005	2.30000E+001	1.00000E+000	0.00000E+000	3.28398E+002	8.47981E+002	2.78586E+002	1.00000E+002	2.36940E+000	2.66740E-002	0.00000E+000	-2.95222E+001	3.81837E+000	5.58685E-001	1.63861E+002	5.36413E+002	3.39013E+002	2.02700E+001	1.02196E+000	5.29465E-001	-5.97978E-002	2.61723E+002	1.30920E+002	-3.52409E-002	2.02700E+001	1.44195E+002
2.25305E+002	1.63534E+003	4.61399E+001	2.26223E+002	1.15774E+000	1.37914E+000	1.61800E+004	3.36153E+003	1.00000E+000	3.54000E+002	0.00000E+000	7.13400E+004	1.59669E+000	4.04393E+001	9.10171E-003	1.08423E-002	4.08817E-002	5.75323E-002	1.89540E+004	4.60612E+001	2.26254E+002	1.22449E-002	1.22449E-002	1.96733E+005	2.30000E+001	2.00000E+000	0.00000E+000	4.18193E+002	8.85672E+002	3.30580E+002	1.00000E+002	2.70819E+000	2.82805E-002	0.00000E+000	-3.27198E+002	4.65270E+000	4.05524E-001	1.63861E+002	5.36413E+002	3.39013E+002	2.03061E+001	1.02196E+000	5.29465E-001	-8.72718E-002	2.55293E+002	-1.25967E+002	-3.52409E-002	2.03061E+001	1.44237E+002
2.18646E+002	1.41572E+003	4.61507E+001	2.26264E+002	1.14349E+000	1.35620E+000	1.36320E+004	2.59694E+003	1.00000E+000	3.55000E+002	0.00000E+000	7.15010E+004	1.55080E+000	3.76261E+001	9.79381E-003	1.16157E-002	4.08345E-002	5.68989E-002	1.89540E+004	4.60609E+001	2.26254E+002	1.22449E-002	1.22449E-002	1.96733E+005	2.30000E+001	3.00000E+000	0.00000E+000	3.38429E+002	8.48707E+002	2.41786E+002	1.00000E+002	2.31626E+000	2.93221E-002	0.00000E+000	-3.26631E+002	3.33436E+000	6.16480E-001	1.63861E+002	5.36413E+002	3.39013E+002	2.03723E+001	1.02196E+000	5.29465E-001	-8.50955E-002	2.55860E+002	-1.28600E+002	-3.52409E-002	2.03723E+001	1.44330E+002
1.99107E+002	1.05084E+003	4.61627E+001	2.26127E+002	1.11454E+000	1.23156E+000	8.99900E+003	1.43993E+003	1.00000E+000	3.56000E+002	2.00000E+000	7.16880E+004	1.37262E+000	3.24167E+001	1.17489E-002	1.29825E-002	4.18734E-002	5.07127E-002	1.89540E+004	4.60611E+001	2.26254E+002	1.22449E-002	1.22449E-002	1.96733E+005	2.30000E+001	4.00000E+000	0.00000E+000	1.89755E+002	5.65786E+002	3.05894E+002	1.00000E+002	1.76422E+000	3.41703E-002	0.00000E+000	-2.84130E+002	5.40822E+000	4.67800E-001	1.63861E+002	5.36413E+002	3.39013E+002	2.04108E+001	1.02196E+000	5.29465E-001	-4.98781E-002	7.11542E+000	-1.38485E+002	-3.52409E-002	2.04108E+001	1.44283E+002
2.06501E+002	1.04158E+003	4.60970E+001	2.26194E+002	1.12319E+000	1.22848E+000	8.96800E+003	1.77231E+003	1.00000E+000	3.57000E+002	2.00000E+000	7.18620E+004	1.37982E+000	3.22735E+001	1.18606E-002	1.29724E-002	4.26384E-002	5.06381E-002	1.89540E+004	4.60611E+001	2.26254E+002	1.22449E-002	1.22449E-002	1.96733E+005	2.30000E+001	5.00000E+000	0.00000E+000	1.82220E+002	6.13626E+002	2.60654E+002	1.00000E+002	1.72130E+000	4.20262E-002	0.00000E+000	-7.70538E+000	4.30982E+000	5.88037E-001	1.63861E+002	5.36413E+002	3.39013E+002	2.04963E+001	1.02196E+000	5.29465E-001	-4.47708E-002	2.83540E+002	1.30381E+002	-3.52409E-002	2.04963E+001	1.44406E+002
1.81915E+002	6.55359E+002	4.61260E+001	2.26201E+002	1.14457E+000	1.14741E+000	5.38100E+003	6.72496E+002	1.00000E+000	3.58000E+002	3.20000E+001	7.20760E+004	1.31330E+000	2.56000E+001	1.56031E-002	1.56419E-002	3.70474E-002	3.72129E-002	1.89540E+004	4.60611E+001	2.26254E+002	1.22449E-002	1.22449E-002	1.96733E+005	2.30000E+001	6.00000E+000	0.00000E+000	1.03269E+002	3.60644E+002	2.02136E+002	1.00000E+002	1.10301E+000	2.75060E-002	0.00000E+000	1.16279E+001	5.89023E+000	5.55453E-001	1.63861E+002	5.36413E+002	3.39013E+002	2.06000E+001	1.02196E+000	5.29465E-001	-1.23875E-003	1.16279E+001	8.49263E+001	-3.52409E-002	2.06000E+001	1.44516E+002
1.87351E+002	1.08371E+003	4.60277E+001	2.26304E+002	1.20972E+000	1.28602E+000	1.04750E+004	1.18920E+003	1.00000E+000	3.59000E+002	1.00000E+000	7.22220E+004	1.55573E+000	3.29197E+001	1.18197E-002	1.25653E-002	4.25473E-002	4.78438E-002	1.89540E+004	4.60612E+001	2.26254E+002	1.22449E-002	1.22449E-002	1.96733E+005	2.30000E+001	7.00000E+000	0.00000E+000	1.27955E+002	5.35643E+002	4.42604E+002	1.00000E+002	1.87488E+000	2.27427E-002	0.00000E+000	-2.54385E+002	3.20472E+000	7.31719E-001	1.63861E+002	5.36413E+002	3.39013E+002	2.06501E+001	1.02196E+000	5.29465E-001	-3.05733E-002	3.68600E+001	-1.37358E+002	-3.52409E-002	2.06501E+001	1.44624E+002
1.86470E+002	9.83346E+002	4.60078E+001	2.26269E+002	1.17496E+000	1.27480E+000	9.16000E+003	1.08654E+003	1.00000E+000	3.60000E+002	1.00000E+000	7.24020E+004	1.49784E+000	3.13583E+001	1.22765E-002	1.33197E-002	4.09869E-002	4.78806E-002	1.89540E+004	4.60613E+001	2.26254E+002	1.22449E-002	1.22449E-002	1.96733E+005	2.30000E+001	8.00000E+000	0.00000E+000	1.12315E+002	4.84039E+002	3.89128E+002	1.00000E+002	1.66555E+000	2.60247E-002	0.00000E+000	-2.56042E+002	3.42814E+000	7.31484E-001	1.63861E+002	5.36413E+002	3.39013E+002	2.06916E+001	1.02196E+000	5.29465E-001	-4.07538E-002	3.52031E+001	-1.23890E+002	-3.52409E-002	2.06916E+001	1.44642E+002
1.88110E+002	8.54890E+002	4.60168E+001	2.26335E+002	1.12803E+000	1.23062E+000	7.40400E+003	1.12738E+003	1.00000E+000	3.61000E+002	8.00000E+000	7.25880E+004	1.38818E+000	2.92385E+001	1.31096E-002	1.43018E-002	4.50691E-002	5.32272E-002	1.89540E+004	4.60617E+001	2.26254E+002	1.22449E-002	1.22449E-002	1.96733E+005	2.30000E+001	9.00000E+000	0.00000E+000	1.01122E+002	4.08585E+002	3.72100E+002	1.00000E+002	1.50717E+000	3.65077E-002	0.00000E+000	-2.49033E+002	3.63907E+000	7.66457E-001	1.63861E+002	5.36413E+002	3.39013E+002	2.07658E+001	1.02196E+000	5.29465E-001	-4.34921E-002	4.22128E+001	-1.12765E+002	-3.52409E-002	2.07658E+001	1.44758E+002
1.91286E+002	1.06813E+003	4.60360E+001	2.26295E+002	1.18976E+000	1.17389E+000	9.30700E+003	7.86854E+002	1.00000E+000	3.62000E+002	1.00000E+000	7.27590E+004	1.39665E+000	3.26823E+001	1.23326E-002	1.21681E-002	3.79377E-002	3.69927E-002	1.89540E+004	4.60620E+001	2.26254E+002	1.22449E-002	1.22449E-002	1.96733E+005	2.30000E+001	1.00000E+001	0.00000E+000	1.05172E+002	5.57409E+002	4.22564E+002	1.00000E+002	1.81701E+000	1.62971E-002	0.00000E+000	3.10571E+001	3.15443E+000	7.88652E-001	1.63861E+002	5.36413E+002	3.39013E+002	2.08222E+001	1.02196E+000	5.29465E-001	6.71287E-003	3.10571E+001	9.25685E+001	-3.52409E-002	2.08222E+001	1.44791E+002
1.91470E+002	1.06336E+003	4.59872E+001	2.26304E+002	1.12209E+000	1.20588E+000	8.98500E+003	1.51372E+003	1.00000E+000	3.63000E+002	0.00000E+000	7.29300E+004	1.35311E+000	3.26091E+001	1.18377E-002	1.27217E-002	4.11033E-002	4.71701E-002	1.89540E+004	4.60620E+001	2.26253E+002	1.22449E-002	1.22449E-002	1.96733E+005	2.30000E+001	1.10000E+001	0.00000E+000	1.14903E+002	5.14062E+002	4.67892E+002	1.00000E+002	1.87060E+000	3.39296E-002	0.00000E+000	-2.49796E+002	3.14959E+000	8.03892E-001	1.63861E+002	5.36413E+002	3.39013E+002	2.08515E+001	1.02196E+000	5.29465E-001	-3.59937E-002	4.14492E+001	-1.24706E+002	-3.52409E-002	2.08515E+001	1.44822E+002
1.77381E+002	7.72668E+002	4.59962E+001	2.26269E+002	1.11286E+000	1.20042E+000	6.44700E+003	7.65937E+002	1.00000E+000	3.64000E+002	2.30000E+001	7.31260E+004	1.33590E+000	2.77969E+001	1.38599E-002	1.49505E-002	3.75344E-002	4.31961E-002	1.89540E+004	4.60620E+001	2.26253E+002	1.22449E-002	1.22449E-002	1.96733E+005	2.30000E+001	1.20000E+001	0.00000E+000	8.76435E+001	3.84339E+002	3.28262E+002	1.00000E+002	1.35842E+000	2.53443E-002	0.00000E+000	-2.52730E+002	3.90727E+000	7.64997E-001	1.63861E+002	5.36413E+002	3.39013E+002	2.09013E+001	1.02196E+000	5.29465E-001	-3.78536E-002	3.85158E+001	-1.24893E+002	-3.52409E-002	2.09013E+001	1.44851E+002
1.71375E+002	7.85495E+002	4.59994E+001	2.26285E+002	1.23307E+000	1.25106E+000	7.52800E+003	6.37621E+002	1.00000E+000	3.65000E+002	1.50000E+001	7.32970E+004	1.54264E+000	2.80267E+001	1.42118E-002	1.44191E-002	4.60538E-002	4.73355E-002	1.89540E+004	4.60622E+001	2.26253E+002	1.22449E-002	1.22449E-002	1.96733E+005	2.30000E+001	1.30000E+001	0.00000E+000	9.31615E+001	3.85489E+002	3.31372E+002	1.00000E+002	1.37751E+000	2.25413E-002	0.00000E+000	3.93261E+001	3.70945E+000	7.45696E-001	1.63861E+002	5.36413E+002	3.39013E+002	2.09448E+001	1.02196E+000	5.29465E-001	-7.24150E-003	3.93261E+001	1.21606E+002	-3.52409E-002	2.09448E+001	1.44904E+002
1.93022E+002	9.64547E+002	4.60320E+001	2.26266E+002	1.17050E+000	1.20828E+000	8.50700E+003	5.34853E+002	1.00000E+000	3.66000E+002	4.00000E+000	7.34680E+004	1.41429E+000	3.10572E+001	1.26906E-002	1.31003E-002	3.64722E-002	3.87011E-002	1.89540E+004	4.60622E+001	2.26253E+002	1.22449E-002	1.22449E-002	1.96733E+005	2.30000E+001	1.40000E+001	0.00000E+000	9.35575E+001	4.78044E+002	3.99796E+002	1.00000E+002	1.64091E+000	1.49116E-002	0.00000E+000	3.65551E+001	3.20849E+000	8.11002E-001	1.63861E+002	5.36413E+002	3.39013E+002	2.09555E+001	1.02196E+000	5.29465E-001	-1.58857E-002	3.65551E+001	1.31696E+002	-3.52409E-002	2.09555E+001	1.44905E+002
1.74791E+002	5.90491E+002	4.61404E+001	2.26294E+002	1.15987E+000	1.18111E+000	5.05400E+003	7.25542E+002	1.00000E+000	3.67000E+002	4.50000E+001	7.36970E+004	1.36993E+000	2.43000E+001	1.63151E-002	1.66140E-002	4.23230E-002	4.37564E-002	1.89540E+004	4.60624E+001	2.26253E+002	1.22449E-002	1.22449E-002	1.96733E+005	2.30000E+001	1.50000E+001	0.00000E+000	6.67942E+001	2.90105E+002	2.34966E+002	1.00000E+002	1.00071E+000	3.48595E-002	0.00000E+000	3.58637E+001	4.57650E+000	7.37667E-001	1.63861E+002	5.36413E+002	3.39013E+002	2.09938E+001	1.02196E+000	5.29465E-001	-9.07607E-003	3.58637E+001	1.20891E+002	-3.52409E-002	2.09938E+001	1.44969E+002
1.78935E+002	7.37464E+002	4.59926E+001	2.26213E+002	1.16238E+000	1.24212E+000	6.63100E+003	9.63486E+002	1.00000E+000	3.68000E+002	2.50000E+001	7.38700E+004	1.44381E+000	2.71563E+001	1.42744E-002	1.52537E-002	4.46207E-002	5.05885E-002	1.89540E+004	4.60625E+001	2.26253E+002	1.22449E-002	1.22449E-002	1.96733E+005	2.30000E+001	1.60000E+001	0.00000E+000	7.39110E+001	3.67042E+002	3.05284E+002	1.00000E+002	1.26072E+000	3.88956E-002	0.00000E+000	-2.54742E+002	3.68967E+000	7.98794E-001	1.63861E+002	5.36413E+002	3.39013E+002	2.10305E+001	1.02196E+000	5.29465E-001	-3.31649E-002	3.65036E+001	-1.33917E+002	-3.52409E-002	2.10305E+001	1.44945E+002
1.86932E+002	8.14007E+002	4.60810E+001	2.26230E+002	1.19172E+000	1.25926E+000	7.60200E+003	1.01103E+003	1.00000E+000	3.69000E+002	1.50000E+001	7.40380E+004	1.50069E+000	2.85308E+001	1.36681E-002	1.44429E-002	4.76720E-002	5.29728E-002	1.89540E+004	4.60624E+001	2.26253E+002	1.22449E-002	1.22449E-002	1.96733E+005	2.30000E+001	1.70000E+001	0.00000E+000	8.96251E+001	3.85213E+002	3.54513E+002	1.00000E+002	1.41681E+000	4.22345E-002	0.00000E+000	-2.48720E+002	3.46127E+000	7.95264E-001	1.63861E+002	5.36413E+002	3.39013E+002	2.11010E+001	1.02196E+000	5.29465E-001	-2.75595E-002	4.25256E+001	-1.36221E+002	-3.52409E-002	2.11010E+001	1.45032E+002
1.86900E+002	9.82573E+002	4.60263E+001	2.26242E+002	1.17404E+000	1.24710E+000	8.95800E+003	1.01875E+003	1.00000E+000	3.70000E+002	1.00000E+000	7.42170E+004	1.46414E+000	3.13460E+001	1.24044E-002	1.31763E-002	4.15148E-002	4.65738E-002	1.89540E+004	4.60628E+001	2.26252E+002	1.22449E-002	1.22449E-002	1.96733E+005	2.30000E+001	1.80000E+001	0.00000E+000	1.13699E+002	4.87525E+002	4.00435E+002	1.00000E+002	1.69595E+000	2.44917E-002	0.00000E+000	-2.54425E+002	3.43321E+000	7.38593E-001	1.63861E+002	5.36413E+002	3.39013E+002	2.11037E+001	1.02196E+000	5.29465E-001	-3.01760E-002	3.68203E+001	-1.38028E+002	-3.52409E-002	2.11037E+001	1.45038E+002
1.75738E+002	8.85554E+002	4.60037E+001	2.26274E+002	1.22290E+000	1.18071E+000	7.96200E+003	1.15881E+003	1.00000E+000	3.71000E+002	9.00000E+000	7.43940E+004	1.44390E+000	2.97583E+001	1.37051E-002	1.32322E-002	4.96968E-002	4.64709E-002	1.89540E+004	4.60629E+001	2.26252E+002	1.22449E-002	1.22449E-002	1.96733E+005	2.30000E+001	1.90000E+001	0.00000E+000	8.37234E+001	4.37454E+002	3.74502E+002	1.00000E+002	1.51526E+000	3.57799E-002	0.00000E+000	3.77634E+001	3.24674E+000	8.28423E-001	1.63861E+002	5.36413E+002	3.39013E+002	2.11113E+001	1.02196E+000	5.29465E-001	1.75536E-002	3.77634E+001	8.31186E+001	-3.52409E-002	2.11113E+001	1.45064E+002
1.92275E+002	8.33791E+002	4.60651E+001	2.26229E+002	1.14077E+000	1.17917E+000	7.00600E+003	8.25916E+002	1.00000E+000	3.72000E+002	1.50000E+001	7.45670E+004	1.34517E+000	2.88754E+001	1.36290E-002	1.40878E-002	3.98893E-002	4.24388E-002	1.89540E+004	4.60628E+001	2.26251E+002	1.22449E-002	1.22449E-002	1.96733E+005	2.30000E+001	2.00000E+001	0.00000E+000	9.74466E+001	4.12221E+002	3.40736E+002	1.00000E+002	1.44102E+000	2.47642E-002	0.00000E+000	3.72756E+001	3.89562E+000	7.36038E-001	1.63861E+002	5.36413E+002	3.39013E+002	2.11227E+001	1.02196E+000	5.29465E-001	-1.65526E-002	3.72756E+001	1.33389E+002	-3.52409E-002	2.11227E+001	1.45052E+002
1.81433E+002	8.75222E+002	4.59345E+001	2.26280E+002	1.24174E+000	1.22728E+000	8.29600E+003	1.01374E+003	1.00000E+000	3.73000E+002	4.00000E+000	7.47380E+004	1.52397E+000	2.95842E+001	1.36332E-002	1.34744E-002	4.70207E-002	4.59829E-002	1.89540E+004	4.60625E+001	2.26250E+002	1.22449E-002	1.22449E-002	1.96733E+005	2.30000E+001	2.10000E+001	0.00000E+000	1.04808E+002	3.93016E+002	3.93641E+002	1.00000E+002	1.53747E+000	3.53972E-002	0.00000E+000	4.75500E+001	3.31647E+000	7.94513E-001	1.63861E+002	5.36413E+002	3.39013E+002	2.11367E+001	1.02196E+000	5.29465E-001	5.85786E-003	4.75500E+001	1.10318E+002	-3.52409E-002	2.11367E+001	1.45088E+002
1.75820E+002	6.82623E+002	4.59848E+001	2.26293E+002	1.23987E+000	1.28624E+000	6.75400E+003	7.01522E+002	1.00000E+000	3.74000E+002	2.80000E+001	7.49360E+004	1.59477E+000	2.61271E+001	1.50867E-002	1.56510E-002	4.93653E-002	5.29318E-002	1.89540E+004	4.60626E+001	2.26250E+002	1.22449E-002	1.22449E-002	1.96733E+005	2.30000E+001	2.20000E+001	0.00000E+000	9.79180E+001	3.02543E+002	3.26295E+002	1.00000E+002	1.26581E+000	3.80479E-002	0.00000E+000	-2.38442E+002	3.79297E+000	7.69930E-001	1.63861E+002	5.36413E+002	3.39013E+002	2.11738E+001	1.02196E+000	5.29465E-001	-1.83584E-002	5.28034E+001	-1.39606E+002	-3.52409E-002	2.11738E+001	1.45137E+002
1.67807E+002	4.71121E+002	4.60350E+001	2.26279E+002	1.24270E+000	1.33674E+000	4.84000E+003	5.93162E+002	1.00000E+000	3.75000E+002	6.90000E+001	7.51490E+004	1.66116E+000	2.17053E+001	1.78625E-002	1.92142E-002	6.27495E-002	7.21614E-002	1.89540E+004	4.60624E+001	2.26249E+002	1.22449E-002	1.22449E-002	1.96733E+005	2.30000E+001	2.30000E+001	0.00000E+000	4.21515E+001	2.41478E+002	1.87895E+002	1.00000E+002	7.89997E-001	5.69156E-002	0.00000E+000	-2.58687E+002	4.18975E+000	8.23379E-001	1.63861E+002	5.36413E+002	3.39013E+002	2.12121E+001	1.02196E+000	5.29465E-001	-3.64568E-002	3.25585E+001	-1.32920E+002	-3.52409E-002	2.12121E+001	1.45170E+002
1.76595E+002	6.10562E+002	4.44895E+001	2.25856E+002	1.14239E+000	1.11311E+000	4.86000E+003	5.01183E+002	1.00000E+000	3.88000E+002	2.20000E+001	7.73630E+004	1.27161E+000	2.47096E+001	1.63869E-002	1.59669E-002	3.91175E-002	3.73353E-002	2.06740E+004	4.44895E+001	2.25856E+002	3.91175E-002	3.73353E-002	4.86000E+003	1.00000E+000	1.00000E+000	0.00000E+000	7.53844E+001	2.88797E+002	2.64348E+002	1.00000E+002	1.07598E+000	2.88234E-002	0.00000E+000	4.30185E+001	4.59901E+000	7.48564E-001	7.53844E+001	2.88797E+002	2.64348E+002	4.30185E+001	4.59901E+000	7.48564E-001	1.29802E-002	4.30185E+001	9.48138E+001	1.29802E-002	4.30185E+001	9.48138E+001
1.47573E+002	1.28144E+002	4.60354E+001	2.26626E+002	1.44846E+000	1.41721E+000	1.59900E+003	3.43744E+002	1.00000E+000	4.27000E+002	1.00000E+002	8.43090E+004	2.05277E+000	1.13201E+001	3.62227E-002	3.54414E-002	1.32137E-001	1.26732E-001	2.25870E+004	4.60354E+001	2.26626E+002	1.32137E-001	1.26732E-001	1.59900E+003	1.00000E+000	1.00000E+000	0.00000E+000	2.00777E+001	6.26846E+001	4.25300E+001	1.00000E+002	2.11037E-001	4.15992E-001	0.00000E+000	2.51266E+001	1.15420E+001	5.20003E-001	2.00777E+001	6.26846E+001	4.25300E+001	2.51266E+001	1.15420E+001	5.20003E-001	1.09027E-002	2.51266E+001	8.06069E+001	1.09027E-002	2.51266E+001	8.06069E+001
1.90652E+002	1.01385E+003	4.48304E+001	2.26329E+002	1.13830E+000	1.22613E+000	8.83900E+003	1.11951E+003	1.00000E+000	4.52000E+002	5.80000E+001	8.86210E+004	1.39571E+000	3.18410E+001	1.21076E-002	1.30417E-002	3.82570E-002	4.40389E-002	2.38190E+004	4.47755E+001	2.26264E+002	8.17423E-003	8.17423E-003	4.89787E+005	4.50000E+001	1.00000E+000	0.00000E+000	1.20073E+002	4.48058E+002	4.78282E+002	1.00000E+002	1.81378E+000	2.80266E-002	0.00000E+000	-2.43298E+002	3.05954E+000	8.34360E-001	1.48790E+002	5.87968E+002	5.75816E+002	4.39208E+001	4.28620E-001	8.00083E-001	-3.71435E-002	4.79477E+001	-1.16562E+002	-7.36102E-003	4.39208E+001	1.26324E+002
1.86839E+002	1.12730E+003	4.47976E+001	2.26296E+002	1.17307E+000	1.16331E+000	9.61700E+003	1.27994E+003	1.00000E+000	4.53000E+002	3.30000E+001	8.87880E+004	1.36465E+000	3.35753E+001	1.19620E-002	1.18625E-002	3.98875E-002	3.92602E-002	2.38190E+004	4.47761E+001	2.26264E+002	8.17423E-003	8.17423E-003	4.89787E+005	4.50000E+001	2.00000E+000	0.00000E+000	1.30311E+002	5.22376E+002	5.12084E+002	1.00000E+002	2.00266E+000	2.27407E-002	0.00000E+000	4.38366E+001	3.03659E+000	8.05946E-001	1.48790E+002	5.87968E+002	5.75816E+002	4.39282E+001	4.28620E-001	8.00083E-001	4.17848E-003	4.38366E+001	1.09035E+002	-7.36102E-003	4.39282E+001	1.26309E+002
2.09919E+002	1.24549E+003	4.46932E+001	2.26329E+002	1.19671E+000	1.16460E+000	1.08510E+004	1.16879E+003	1.00000E+000	4.54000E+002	9.00000E+000	8.89450E+004	1.39369E+000	3.52915E+001	1.14882E-002	1.11800E-002	3.54619E-002	3.36964E-002	2.38190E+004	4.47765E+001	2.26264E+002	8.17423E-003	8.17423E-003	4.89787E+005	4.50000E+001	3.00000E+000	0.00000E+000	1.35356E+002	5.47986E+002	5.99208E+002	1.00000E+002	2.22375E+000	1.83931E-002	0.00000E+000	4.80546E+001	2.62161E+000	8.78836E-001	1.48790E+002	5.87968E+002	5.75816E+002	4.39316E+001	4.28620E-001	8.00083E-001	1.35958E-002	4.80546E+001	9.92444E+001	-7.36102E-003	4.39316E+001	1.26325E+002
1.94627E+002	9.57702E+002	4.47606E+001	2.26318E+002	1.16529E+000	1.17129E+000	8.17300E+003	8.51225E+002	1.00000E+000	4.55000E+002	7.10000E+001	8.91630E+004	1.36489E+000	3.09468E+001	1.28897E-002	1.29561E-002	3.63438E-002	3.66924E-002	2.38190E+004	4.47771E+001	2.26265E+002	8.17423E-003	8.17423E-003	4.89787E+005	4.50000E+001	4.00000E+000	0.00000E+000	1.04263E+002	4.27979E+002	4.54631E+002	1.00000E+002	1.70675E+000	1.88338E-002	0.00000E+000	4.68688E+001	3.07063E+000	8.64557E-001	1.48790E+002	5.87968E+002	5.75816E+002	4.39396E+001	4.28620E-001	8.00083E-001	-2.56915E-003	4.68688E+001	1.22125E+002	-7.36102E-003	4.39396E+001	1.26331E+002
1.98193E+002	9.42947E+002	4.48228E+001	2.26252E+002	1.14945E+000	1.17326E+000	7.95000E+003	1.22066E+003	1.00000E+000	4.56000E+002	7.70000E+001	8.93290E+004	1.34860E+000	3.07074E+001	1.28915E-002	1.31587E-002	4.10664E-002	4.26896E-002	2.38190E+004	4.47781E+001	2.26265E+002	8.17423E-003	8.17423E-003	4.89787E+005	4.50000E+001	5.00000E+000	0.00000E+000	1.00887E+002	3.74907E+002	4.86655E+002	1.00000E+002	1.69366E+000	2.74852E-002	0.00000E+000	5.42602E+001	2.76960E+000	9.71876E-001	1.48790E+002	5.87968E+002	5.75816E+002	4.39765E+001	4.28620E-001	8.00083E-001	-1.02542E-002	5.42602E+001	1.40922E+002	-7.36102E-003	4.39765E+001	1.26331E+002
2.09011E+002	1.32564E+003	4.48415E+001	2.26277E+002	1.16330E+000	1.20254E+000	1.15820E+004	1.34320E+003	1.00000E+000	4.58000E+002	9.00000E+000	8.96330E+004	1.39892E+000	3.64094E+001	1.08094E-002	1.11740E-002	3.95636E-002	4.21623E-002	2.38190E+004	4.47784E+001	2.26265E+002	8.17423E-003	8.17423E-003	4.89787E+005	4.50000E+001	6.00000E+000	0.00000E+000	1.66948E+002	5.80758E+002	6.01807E+002	1.00000E+002	2.33729E+000	2.33716E-002	0.00000E+000	4.76850E+001	2.82903E+000	7.88284E-001	1.48790E+002	5.87968E+002	5.75816E+002	4.40209E+001	4.28620E-001	8.00083E-001	-1.65847E-002	4.76850E+001	1.43790E+002	-7.36102E-003	4.40209E+001	1.26393E+002
2.12150E+002	1.20881E+003	4.47959E+001	2.26316E+002	1.14263E+000	1.18660E+000	1.02480E+004	1.41022E+003	1.00000E+000	4.59000E+002	2.20000E+001	8.98280E+004	1.35585E+000	3.47679E+001	1.12872E-002	1.17215E-002	3.64005E-002	3.90991E-002	2.38190E+004	4.47785E+001	2.26266E+002	8.17423E-003	8.17423E-003	4.89787E+005	4.50000E+001	7.00000E+000	0.00000E+000	1.29749E+002	5.32789E+002	5.75357E+002	1.00000E+002	2.14365E+000	2.36157E-002	0.00000E+000	-2.43675E+002	2.70831E+000	8.75374E-001	1.48790E+002	5.87968E+002	5.75816E+002	4.40302E+001	4.28620E-001	8.00083E-001	-1.88761E-002	4.75703E+001	-1.44138E+002	-7.36102E-003	4.40302E+001	1.26423E+002
1.96799E+002	1.10628E+003	4.48038E+001	2.26270E+002	1.20097E+000	1.22155E+000	1.01230E+004	1.28427E+003	1.00000E+000	4.60000E+002	3.50000E+001	9.00070E+004	1.46704E+000	3.32608E+001	1.19365E-002	1.21410E-002	3.96051E-002	4.09040E-002	2.38190E+004	4.47790E+001	2.26266E+002	8.17423E-003	8.17423E-003	4.89787E+005	4.50000E+001	8.00000E+000	0.00000E+000	1.49847E+002	4.63683E+002	5.24405E+002	1.00000E+002	1.98882E+000	2.63269E-002	0.00000E+000	5.23373E+001	2.96163E+000	8.05426E-001	1.48790E+002	5.87968E+002	5.75816E+002	4.40536E+001	4.28620E-001	8.00083E-001	-8.49592E-003	5.23373E+001	1.36392E+002	-7.36102E-003	4.40536E+001	1.26418E+002
1.91584E+002	1.01891E+003	4.47891E+001	2.26329E+002	1.21386E+000	1.21049E+000	9.34000E+003	1.07202E+003	1.00000E+000	4.61000E+002	4.70000E+001	9.02020E+004	1.46936E+000	3.19204E+001	1.25601E-002	1.25253E-002	4.26127E-002	4.23880E-002	2.38190E+004	4.47792E+001	2.26266E+002	8.17423E-003	8.17423E-003	4.89787E+005	4.50000E+001	9.00000E+000	0.00000E+000	1.20895E+002	4.28477E+002	4.79550E+002	1.00000E+002	1.79179E+000	2.76138E-002	0.00000E+000	5.03227E+001	2.92700E+000	8.48430E-001	1.48790E+002	5.87968E+002	5.75816E+002	4.40524E+001	4.28620E-001	8.00083E-001	1.39013E-003	5.03227E+001	1.19693E+002	-7.36102E-003	4.40524E+001	1.26453E+002
1.98598E+002	1.33317E+003	4.47743E+001	2.26259E+002	1.19651E+000	1.22161E+000	1.21570E+004	1.99231E+003	1.00000E+000	4.62000E+002	4.00000E+000	9.03380E+004	1.46168E+000	3.65126E+001	1.08519E-002	1.10795E-002	3.95611E-002	4.11669E-002	2.38190E+004	4.47791E+001	2.26267E+002	8.17423E-003	8.17423E-003	4.89787E+005	4.50000E+001	1.00000E+001	0.00000E+000	1.57208E+002	5.96730E+002	6.08536E+002	1.00000E+002	2.35247E+000	2.27929E-002	0.00000E+000	4.61635E+001	2.68548E+000	8.10542E-001	1.48790E+002	5.87968E+002	5.75816E+002	4.40844E+001	4.28620E-001	8.00083E-001	-1.03801E-002	4.61635E+001	1.33014E+002	-7.36102E-003	4.40844E+001	1.26440E+002
1.83070E+002	1.11728E+003	4.48033E+001	2.26306E+002	1.26878E+000	1.22663E+000	1.08210E+004	1.03570E+003	1.00000E+000	4.63000E+002	3.10000E+001	9.05440E+004	1.55633E+000	3.34258E+001	1.21970E-002	1.17918E-002	3.89070E-002	3.65043E-002	2.38190E+004	4.47791E+001	2.26267E+002	8.17423E-003	8.17423E-003	4.89787E+005	4.50000E+001	1.10000E+001	0.00000E+000	1.47736E+002	4.48681E+002	5.43383E+002	1.00000E+002	2.00287E+000	1.67112E-002	0.00000E+000	5.47258E+001	2.71380E+000	8.50159E-001	1.48790E+002	5.87968E+002	5.75816E+002	4.41039E+001	4.28620E-001	8.00083E-001	1.68936E-002	5.47258E+001	1.00999E+002	-7.36102E-003	4.41039E+001	1.26491E+002
1.93613E+002	1.13839E+003	4.48035E+001	2.26296E+002	1.18191E+000	1.20440E+000	1.01180E+004	1.09486E+003	1.00000E+000	4.64000E+002	2.90000E+001	9.07270E+004	1.42350E+000	3.37400E+001	1.17500E-002	1.19735E-002	3.69506E-002	3.82885E-002	2.38190E+004	4.47792E+001	2.26267E+002	8.17423E-003	8.17423E-003	4.89787E+005	4.50000E+001	1.20000E+001	0.00000E+000	1.25759E+002	4.82196E+002	5.57814E+002	1.00000E+002	2.03221E+000	1.96562E-002	0.00000E+000	5.07202E+001	2.65404E+000	8.98992E-001	1.48790E+002	5.87968E+002	5.75816E+002	4.41525E+001	4.28620E-001	8.00083E-001	-9.42169E-003	5.07202E+001	1.36169E+002	-7.36102E-003	4.41525E+001	1.26533E+002
1.89648E+002	1.12055E+003	4.47675E+001	2.26333E+002	1.18248E+000	1.20780E+000	9.99500E+003	7.30975E+002	1.00000E+000	4.65000E+002	3.10000E+001	9.08990E+004	1.42821E+000	3.34747E+001	1.18278E-002	1.20810E-002	3.28906E-002	3.42099E-002	2.38190E+004	4.47792E+001	2.26267E+002	8.17423E-003	8.17423E-003	4.89787E+005	4.50000E+001	1.30000E+001	0.00000E+000	1.39595E+002	4.70198E+002	5.52360E+002	1.00000E+002	2.03329E+000	1.44249E-002	0.00000E+000	5.25993E+001	2.77506E+000	8.65062E-001	1.48790E+002	5.87968E+002	5.75816E+002	4.41721E+001	4.28620E-001	8.00083E-001	-1.05923E-002	5.25993E+001	1.39812E+002	-7.36102E-003	4.41721E+001	1.26574E+002
1.85576E+002	1.11715E+003	4.47313E+001	2.26335E+002	1.25436E+000	1.32428E+000	1.15210E+004	8.68604E+002	1.00000E+000	4.66000E+002	2.70000E+001	9.10870E+004	1.66113E+000	3.34238E+001	1.16863E-002	1.23377E-002	3.83466E-002	4.25127E-002	2.38190E+004	4.47793E+001	2.26267E+002	8.17423E-003	8.17423E-003	4.89787E+005	4.50000E+001	1.40000E+001	0.00000E+000	1.56390E+002	4.65027E+002	5.32576E+002	1.00000E+002	2.02050E+000	1.44903E-002	0.00000E+000	-2.37819E+002	2.79695E+000	7.99433E-001	1.48790E+002	5.87968E+002	5.75816E+002	4.41821E+001	4.28620E-001	8.00083E-001	-2.71143E-002	5.34265E+001	-1.26011E+002	-7.36102E-003	4.41821E+001	1.26582E+002
1.94298E+002	1.32257E+003	4.47883E+001	2.26317E+002	1.20797E+000	1.23467E+000	1.23000E+004	1.58487E+003	1.00000E+000	4.67000E+002	4.00000E+000	9.12570E+004	1.49144E+000	3.63671E+001	1.08919E-002	1.11327E-002	3.84358E-002	4.00762E-002	2.38190E+004	4.47794E+001	2.26267E+002	8.17423E-003	8.17423E-003	4.89787E+005	4.50000E+001	1.50000E+001	0.00000E+000	1.57481E+002	5.94036E+002	5.89949E+002	1.00000E+002	2.31176E+000	2.36400E-002	0.00000E+000	4.52612E+001	2.73450E+000	7.91372E-001	1.48790E+002	5.87968E+002	5.75816E+002	4.42094E+001	4.28620E-001	8.00083E-001	-1.09336E-002	4.52612E+001	1.32973E+002	-7.36102E-003	4.42094E+001	1.26602E+002
2.02272E+002	1.11539E+003	4.47212E+001	2.26256E+002	1.21628E+000	1.19534E+000	1.01210E+004	2.12987E+003	1.00000E+000	4.68000E+002	2.70000E+001	9.14610E+004	1.45387E+000	3.33975E+001	1.20899E-002	1.18817E-002	4.43297E-002	4.28797E-002	2.38190E+004	4.47793E+001	2.26267E+002	8.17423E-003	8.17423E-003	4.89787E+005	4.50000E+001	1.60000E+001	0.00000E+000	1.17699E+002	4.68599E+002	5.52156E+002	1.00000E+002	1.98612E+000	3.25056E-002	0.00000E+000	5.10495E+001	2.58116E+000	9.24239E-001	1.48790E+002	5.87968E+002	5.75816E+002	4.42365E+001	4.28620E-001	8.00083E-001	8.68412E-003	5.10495E+001	1.09509E+002	-7.36102E-003	4.42365E+001	1.26587E+002
2.07609E+002	1.19542E+003	4.47783E+001	2.26218E+002	1.16067E+000	1.15881E+000	1.00530E+004	1.55803E+003	1.00000E+000	4.69000E+002	2.40000E+001	9.16380E+004	1.34500E+000	3.45749E+001	1.15761E-002	1.15575E-002	3.97625E-002	3.96414E-002	2.38190E+004	4.47794E+001	2.26266E+002	8.17423E-003	8.17423E-003	4.89787E+005	4.50000E+001	1.70000E+001	0.00000E+000	1.33894E+002	5.42963E+002	5.38335E+002	1.00000E+002	2.09072E+000	2.69435E-002	0.00000E+000	4.45732E+001	2.92981E+000	8.17003E-001	1.48790E+002	5.87968E+002	5.75816E+002	4.42885E+001	4.28620E-001	8.00083E-001	8.01656E-004	4.45732E+001	1.14749E+002	-7.36102E-003	4.42885E+001	1.26619E+002
2.02319E+002	1.41089E+003	4.47083E+001	2.26218E+002	1.16253E+000	1.15358E+000	1.18350E+004	1.69651E+003	1.00000E+000	4.70000E+002	2.00000E+000	9.18040E+004	1.34107E+000	3.75618E+001	1.06862E-002	1.06038E-002	3.89314E-002	3.83594E-002	2.38190E+004	4.47793E+001	2.26266E+002	8.17423E-003	8.17423E-003	4.89787E+005	4.50000E+001	1.80000E+001	0.00000E+000	1.49704E+002	6.56445E+002	6.31691E+002	1.00000E+002	2.46407E+000	2.47072E-002	0.00000E+000	4.27018E+001	2.66715E+000	8.27142E-001	1.48790E+002	5.87968E+002	5.75816E+002	4.43652E+001	4.28620E-001	8.00083E-001	3.86789E-003	4.27018E+001	1.08307E+002	-7.36102E-003	4.43652E+001	1.26690E+002
2.17716E+002	1.19012E+003	4.47744E+001	2.26195E+002	1.09587E+000	1.11913E+000	9.14300E+003	1.42668E+003	1.00000E+000	4.71000E+002	2.90000E+001	9.20100E+004	1.22642E+000	3.44982E+001	1.14608E-002	1.17040E-002	3.60695E-002	3.75267E-002	2.38190E+004	4.47793E+001	2.26266E+002	8.17423E-003	8.17423E-003	4.89787E+005	4.50000E+001	1.90000E+001	0.00000E+000	1.36202E+002	6.03905E+002	5.10424E+002	1.00000E+002	2.12051E+000	2.39652E-002	0.00000E+000	3.64733E+001	3.28387E+000	7.64330E-001	1.48790E+002	5.87968E+002	5.75816E+002	4.44213E+001	4.28620E-001	8.00083E-001	-1.05000E-002	3.64733E+001	1.23462E+002	-7.36102E-003	4.44213E+001	1.26737E+002
2.11528E+002	1.45335E+003	4.47184E+001	2.26165E+002	1.16304E+000	1.15864E+000	1.22450E+004	2.16502E+003	1.00000E+000	4.72000E+002	3.00000E+000	9.21570E+004	1.34755E+000	3.81229E+001	1.05103E-002	1.04706E-002	4.02106E-002	3.99187E-002	2.38190E+004	4.47788E+001	2.26265E+002	8.17423E-003	8.17423E-003	4.89787E+005	4.50000E+001	2.00000E+001	0.00000E+000	1.40542E+002	6.86708E+002	6.55029E+002	1.00000E+002	2.53322E+000	2.70910E-002	0.00000E+000	4.16284E+001	2.52551E+000	8.58782E-001	1.48790E+002	5.87968E+002	5.75816E+002	4.44645E+001	4.28620E-001	8.00083E-001	1.89565E-003	4.16284E+001	1.10138E+002	-7.36102E-003	4.44645E+001	1.26757E+002
2.03582E+002	1.49235E+003	4.48166E+001	2.26244E+002	1.17216E+000	1.20087E+000	1.31170E+004	1.31323E+003	1.00000E+000	4.73000E+002	1.00000E+000	9.23210E+004	1.40761E+000	3.86309E+001	1.02346E-002	1.04852E-002	3.48497E-002	3.64925E-002	2.38190E+004	4.47784E+001	2.26266E+002	8.17423E-003	8.17423E-003	4.89787E+005	4.50000E+001	2.10000E+001	0.00000E+000	1.71185E+002	6.89993E+002	6.44077E+002	1.00000E+002	2.57787E+000	1.67694E-002	0.00000E+000	4.21801E+001	2.68905E+000	7.79283E-001	1.48790E+002	5.87968E+002	5.75816E+002	4.44997E+001	4.28620E-001	8.00083E-001	-1.20957E-002	4.21801E+001	1.31578E+002	-7.36102E-003	4.44997E+001	1.26849E+002
2.25870E+002	1.64812E+003	4.48389E+001	2.26295E+002	1.18805E+000	1.20773E+000	1.47590E+004	3.07442E+003	1.00000E+000	4.74000E+002	1.00000E+000	9.24970E+004	1.43484E+000	4.05970E+001	9.77930E-003	9.94123E-003	4.24482E-002	4.38229E-002	2.38190E+004	4.47783E+001	2.26266E+002	8.17423E-003	8.17423E-003	4.89787E+005	4.50000E+001	2.20000E+001	0.00000E+000	2.02855E+002	7.82714E+002	7.13460E+002	1.00000E+002	2.90717E+000	2.96360E-002	0.00000E+000	4.15038E+001	2.63744E+000	7.49031E-001	1.48790E+002	5.87968E+002	5.75816E+002	4.45383E+001	4.28620E-001	8.00083E-001	-8.21152E-003	4.15038E+001	1.25153E+002	-7.36102E-003	4.45383E+001	1.26921E+002
2.25745E+002	1.72927E+003	4.47801E+001	2.26257E+002	1.15509E+000	1.21712E+000	1.51840E+004	1.87350E+003	1.00000E+000	4.75000E+002	1.00000E+000	9.26730E+004	1.40589E+000	4.15845E+001	9.37398E-003	9.87735E-003	3.43316E-002	3.79565E-002	2.38190E+004	4.47778E+001	2.26265E+002	8.17423E-003	8.17423E-003	4.89787E+005	4.50000E+001	2.30000E+001	0.00000E+000	1.92496E+002	8.03515E+002	7.71351E+002	1.00000E+002	3.03120E+000	1.75361E-002	0.00000E+000	-2.48026E+002	2.40972E+000	8.08260E-001	1.48790E+002	5.87968E+002	5.75816E+002	4.45829E+001	4.28620E-001	8.00083E-001	-2.61473E-002	4.32199E+001	-1.37703E+002	-7.36102E-003	4.45829E+001	1.26938E+002
2.23678E+002	1.80886E+003	4.47629E+001	2.26314E+002	1.18668E+000	1.21237E+000	1.62490E+004	2.88277E+003	1.00000E+000	4.76000E+002	1.00000E+000	9.28450E+004	1.43869E+000	4.25307E+001	9.30937E-003	9.51090E-003	3.80889E-002	3.96991E-002	2.38190E+004	4.47776E+001	2.26265E+002	8.17423E-003	8.17423E-003	4.89787E+005	4.50000E+001	2.40000E+001	0.00000E+000	2.11229E+002	8.19245E+002	7.97483E+002	1.00000E+002	3.14338E+000	2.31948E-002	0.00000E+000	4.45524E+001	2.38490E+000	7.89455E-001	1.48790E+002	5.87968E+002	5.75816E+002	4.46340E+001	4.28620E-001	8.00083E-001	-1.07082E-002	4.45524E+001	1.31925E+002	-7.36102E-003	4.46340E+001	1.27023E+002
2.13346E+002	1.60079E+003	4.47129E+001	2.26400E+002	1.20957E+000	1.19203E+000	1.44160E+004	1.96483E+003	1.00000E+000	4.77000E+002	1.00000E+000	9.30200E+004	1.44184E+000	4.00099E+001	1.00741E-002	9.92806E-003	3.79366E-002	3.68882E-002	2.38190E+004	4.47774E+001	2.26265E+002	8.17423E-003	8.17423E-003	4.89787E+005	4.50000E+001	2.50000E+001	0.00000E+000	1.97809E+002	7.52612E+002	7.11849E+002	1.00000E+002	2.85330E+000	2.16147E-002	0.00000E+000	4.34821E+001	2.61339E+000	7.64866E-001	1.48790E+002	5.87968E+002	5.75816E+002	4.46520E+001	4.28620E-001	8.00083E-001	7.30233E-003	4.34821E+001	1.04088E+002	-7.36102E-003	4.46520E+001	1.27091E+002
2.04157E+002	1.28643E+003	4.47428E+001	2.26335E+002	1.17748E+000	1.14661E+000	1.08640E+004	1.14679E+003	1.00000E+000	4.78000E+002	9.00000E+000	9.31960E+004	1.35011E+000	3.58669E+001	1.12969E-002	1.10007E-002	3.62704E-002	3.44973E-002	2.38190E+004	4.47776E+001	2.26265E+002	8.17423E-003	8.17423E-003	4.89787E+005	4.50000E+001	2.60000E+001	0.00000E+000	1.37890E+002	5.83806E+002	5.85799E+002	1.00000E+002	2.24973E+000	1.87979E-002	0.00000E+000	4.51386E+001	2.74278E+000	8.39508E-001	1.48790E+002	5.87968E+002	5.75816E+002	4.47333E+001	4.28620E-001	8.00083E-001	1.32816E-002	4.51386E+001	9.68034E+001	-7.36102E-003	4.47333E+001	1.27134E+002
2.12380E+002	1.49150E+003	4.46904E+001	2.26325E+002	1.18264E+000	1.17312E+000	1.29370E+004	2.50350E+003	1.00000E+000	4.79000E+002	0.00000E+000	9.33660E+004	1.38738E+000	3.86200E+001	1.03977E-002	1.03139E-002	4.17010E-002	4.10556E-002	2.38190E+004	4.47774E+001	2.26265E+002	8.17423E-003	8.17423E-003	4.89787E+005	4.50000E+001	2.70000E+001	0.00000E+000	1.81764E+002	7.23917E+002	6.60762E+002	1.00000E+002	2.67867E+000	3.34604E-002	0.00000E+000	4.15268E+001	2.76854E+000	7.62155E-001	1.48790E+002	5.87968E+002	5.75816E+002	4.47902E+001	4.28620E-001	8.00083E-001	4.04376E-003	4.15268E+001	1.06936E+002	-7.36102E-003	4.47902E+001	1.27181E+002
1.81961E+002	9.40912E+002	4.47105E+001	2.26233E+002	1.25336E+000	1.27187E+000	9.32800E+003	8.88405E+002	1.00000E+000	4.80000E+002	5.90000E+001	9.35930E+004	1.59411E+000	3.06743E+001	1.29773E-002	1.31689E-002	4.38467E-002	4.50872E-002	2.38190E+004	4.47773E+001	2.26265E+002	8.17423E-003	8.17423E-003	4.89787E+005	4.50000E+001	2.80000E+001	0.00000E+000	1.11826E+002	4.33964E+002	4.32130E+002	1.00000E+002	1.68459E+000	2.19058E-002	0.00000E+000	4.57131E+001	3.09217E+000	8.03625E-001	1.48790E+002	5.87968E+002	5.75816E+002	4.48329E+001	4.28620E-001	8.00083E-001	-7.32803E-003	4.57131E+001	1.27999E+002	-7.36102E-003	4.48329E+001	1.27168E+002
1.94442E+002	1.23288E+003	4.47361E+001	2.26332E+002	1.14305E+000	1.15387E+000	1.01770E+004	1.40481E+003	1.00000E+000	4.81000E+002	1.60000E+001	9.37280E+004	1.31893E+000	3.51123E+001	1.13306E-002	1.14379E-002	3.34159E-002	3.40098E-002	2.38190E+004	4.47771E+001	2.26265E+002	8.17423E-003	8.17423E-003	4.89787E+005	4.50000E+001	2.90000E+001	0.00000E+000	1.21341E+002	5.65028E+002	5.47745E+002	1.00000E+002	2.11376E+000	1.98973E-002	0.00000E+000	4.30710E+001	2.79298E+000	8.51792E-001	1.48790E+002	5.87968E+002	5.75816E+002	4.48688E+001	4.28620E-001	8.00083E-001	-4.71063E-003	4.30710E+001	1.21523E+002	-7.36102E-003	4.48688E+001	1.27267E+002
2.31015E+002	1.42328E+003	4.47039E+001	2.26363E+002	1.18644E+000	1.20483E+000	1.27100E+004	1.54382E+003	1.00000E+000	4.82000E+002	1.00000E+000	9.38870E+004	1.42945E+000	3.77264E+001	1.05238E-002	1.06869E-002	3.50465E-002	3.60853E-002	2.38190E+004	4.47768E+001	2.26265E+002	8.17423E-003	8.17423E-003	4.89787E+005	4.50000E+001	3.00000E+001	0.00000E+000	1.62245E+002	6.67502E+002	6.15301E+002	1.00000E+002	2.47123E+000	2.05066E-002	0.00000E+000	4.18415E+001	2.72939E+000	7.79960E-001	1.48790E+002	5.87968E+002	5.75816E+002	4.49252E+001	4.28620E-001	8.00083E-001	-7.69057E-003	4.18415E+001	1.24748E+002	-7.36102E-003	4.49252E+001	1.27341E+002
2.05523E+002	1.46797E+003	4.47809E+001	2.26190E+002	1.16304E+000	1.17905E+000	1.25780E+004	1.62399E+003	1.00000E+000	4.83000E+002	1.00000E+000	9.40550E+004	1.37128E+000	3.83141E+001	1.03702E-002	1.05130E-002	3.62867E-002	3.72457E-002	2.38190E+004	4.47769E+001	2.26266E+002	8.17423E-003	8.17423E-003	4.89787E+005	4.50000E+001	3.10000E+001	0.00000E+000	1.58006E+002	7.30756E+002	6.13435E+002	1.00000E+002	2.54354E+000	1.89881E-002	0.00000E+000	3.64130E+001	2.75401E+000	7.77035E-001	1.48790E+002	5.87968E+002	5.75816E+002	4.49914E+001	4.28620E-001	8.00083E-001	-6.83544E-003	3.64130E+001	1.17943E+002	-7.36102E-003	4.49914E+001	1.27304E+002
2.08542E+002	1.49106E+003	4.47917E+001	2.26154E+002	1.14941E+000	1.17110E+000	1.25440E+004	1.52461E+003	1.00000E+000	4.84000E+002	1.00000E+000	9.42230E+004	1.34608E+000	3.86142E+001	1.02626E-002	1.04563E-002	3.62629E-002	3.75815E-002	2.38190E+004	4.47770E+001	2.26265E+002	8.17423E-003	8.17423E-003	4.89787E+005	4.50000E+001	3.20000E+001	0.00000E+000	1.79174E+002	7.28517E+002	6.14918E+002	1.00000E+002	2.58668E+000	1.95579E-002	0.00000E+000	3.76730E+001	2.93583E+000	7.29899E-001	1.48790E+002	5.87968E+002	5.75816E+002	4.50512E+001	4.28620E-001	8.00083E-001	-9.34929E-003	3.76730E+001	1.22924E+002	-7.36102E-003	4.50512E+001	1.27342E+002
2.46676E+002	1.44047E+003	4.48164E+001	2.26126E+002	1.15321E+000	1.22289E+000	1.26720E+004	1.81167E+003	1.00000E+000	4.85000E+002	0.00000E+000	9.43960E+004	1.41025E+000	3.79536E+001	1.02444E-002	1.08634E-002	3.94722E-002	4.41981E-002	2.38190E+004	4.47769E+001	2.26265E+002	8.17423E-003	8.17423E-003	4.89787E+005	4.50000E+001	3.30000E+001	0.00000E+000	1.83929E+002	7.15342E+002	5.90555E+002	1.00000E+002	2.52937E+000	2.19450E-002	0.00000E+000	-2.54330E+002	3.04074E+000	7.01147E-001	1.48790E+002	5.87968E+002	5.75816E+002	4.51276E+001	4.28620E-001	8.00083E-001	-2.93266E-002	3.69155E+001	-1.39355E+002	-7.36102E-003	4.51276E+001	1.27403E+002
1.97027E+002	1.25077E+003	4.47748E+001	2.26181E+002	1.19447E+000	1.22139E+000	1.13800E+004	1.51891E+003	1.00000E+000	4.86000E+002	8.00000E+000	9.45640E+004	1.45891E+000	3.53662E+001	1.11970E-002	1.14494E-002	4.13084E-002	4.31135E-002	2.38190E+004	4.47769E+001	2.26265E+002	8.17423E-003	8.17423E-003	4.89787E+005	4.50000E+001	3.40000E+001	0.00000E+000	1.59310E+002	6.42680E+002	4.83028E+002	1.00000E+002	2.16403E+000	2.55708E-002	0.00000E+000	3.13061E+001	3.31797E+000	6.78059E-001	1.48790E+002	5.87968E+002	5.75816E+002	4.52133E+001	4.28620E-001	8.00083E-001	-1.11456E-002	3.13061E+001	1.19248E+002	-7.36102E-003	4.52133E+001	1.27520E+002
1.95662E+002	1.97335E+003	4.53463E+001	2.26134E+002	1.43502E+000	1.36954E+000	2.37700E+004	5.13440E+003	1.00000E+000	4.87000E+002	0.00000E+000	9.47410E+004	1.96532E+000	4.44224E+001	9.30771E-003	8.88303E-003	5.09526E-002	4.64931E-002	2.54660E+004	4.53469E+001	2.26132E+002	2.44400E-002	2.44400E-002	4.00270E+004	2.00000E+000	1.00000E+000	0.00000E+000	3.24419E+002	9.29126E+002	7.57957E+002	1.00000E+002	3.44114E+000	2.54756E-002	0.00000E+000	3.98857E+001	2.81321E+000	5.53343E-001	2.89357E+002	8.88235E+002	6.83420E+002	3.51713E+001	2.14707E+000	5.58713E-001	2.33463E-002	3.98857E+001	7.64834E+001	2.63847E-002	3.51713E+001	6.72464E+001
1.95359E+002	9.53081E+002	4.47911E+001	2.26263E+002	1.14731E+000	1.17067E+000	8.00500E+003	8.81805E+002	1.00000E+000	4.88000E+002	6.40000E+001	9.49540E+004	1.34313E+000	3.08720E+001	1.28233E-002	1.30844E-002	3.76501E-002	3.90967E-002	2.38190E+004	4.47764E+001	2.26265E+002	8.17423E-003	8.17423E-003	4.89787E+005	4.50000E+001	3.50000E+001	0.00000E+000	1.12577E+002	4.65956E+002	3.99879E+002	1.00000E+002	1.66364E+000	2.20833E-002	0.00000E+000	3.86755E+001	3.60064E+000	7.44991E-001	1.48790E+002	5.87968E+002	5.75816E+002	4.53281E+001	4.28620E-001	8.00083E-001	-1.00778E-002	3.86755E+001	1.25080E+002	-7.36102E-003	4.53281E+001	1.27687E+002
2.34486E+002	1.62723E+003	4.53476E+001	2.26130E+002	1.30850E+000	1.22909E+000	1.62570E+004	3.17136E+003	1.00000E+000	4.89000E+002	0.00000E+000	9.50720E+004	1.60827E+000	4.03389E+001	1.02625E-002	9.63971E-003	4.56669E-002	4.04444E-002	2.54660E+004	4.53467E+001	2.26132E+002	2.44400E-002	2.44400E-002	4.00270E+004	2.00000E+000	2.00000E+000	0.00000E+000	2.38090E+002	8.28446E+002	5.74436E+002	1.00000E+002	2.75857E+000	3.02950E-002	0.00000E+000	2.71345E+001	3.22977E+000	5.82800E-001	2.89357E+002	8.88235E+002	6.83420E+002	3.53266E+001	2.14707E+000	5.58713E-001	3.12947E-002	2.71345E+001	5.18997E+001	2.63847E-002	3.53266E+001	6.73993E+001
1.93853E+002	9.56381E+002	4.48371E+001	2.26210E+002	1.13338E+000	1.22209E+000	8.27100E+003	1.10805E+003	1.00000E+000	4.90000E+002	7.10000E+001	9.53250E+004	1.38510E+000	3.09254E+001	1.24623E-002	1.34377E-002	4.13472E-002	4.77252E-002	2.38190E+004	4.47768E+001	2.26265E+002	8.17423E-003	8.17423E-003	4.89787E+005	4.50000E+001	3.60000E+001	0.00000E+000	1.01221E+002	4.46504E+002	4.40891E+002	1.00000E+002	1.69753E+000	3.70070E-002	0.00000E+000	-2.46322E+002	3.12645E+000	8.44076E-001	1.48790E+002	5.87968E+002	5.75816E+002	4.55248E+001	4.28620E-001	8.00083E-001	-3.76582E-002	4.49230E+001	-1.18896E+002	-7.36102E-003	4.55248E+001	1.27854E+002
1.77116E+002	9.96958E+002	4.48286E+001	2.26222E+002	1.17546E+000	1.22689E+000	8.96900E+003	9.30330E+002	1.00000E+000	4.91000E+002	6.70000E+001	9.54930E+004	1.44216E+000	3.15746E+001	1.24118E-002	1.29549E-002	4.41540E-002	4.79263E-002	2.38190E+004	4.47768E+001	2.26265E+002	8.17423E-003	8.17423E-003	4.89787E+005	4.50000E+001	3.70000E+001	0.00000E+000	1.11562E+002	5.01745E+002	4.07250E+002	1.00000E+002	1.72444E+000	3.28120E-002	0.00000E+000	3.54150E+001	3.36923E+000	7.52156E-001	1.48790E+002	5.87968E+002	5.75816E+002	4.55971E+001	4.28620E-001	8.00083E-001	-2.14101E-002	3.54150E+001	1.38668E+002	-7.36102E-003	4.55971E+001	1.27933E+002
1.92675E+002	9.90043E+002	4.48026E+001	2.26165E+002	1.12938E+000	1.10777E+000	7.75400E+003	1.03784E+003	1.00000E+000	4.93000E+002	6.30000E+001	9.58450E+004	1.25110E+000	3.14650E+001	1.28256E-002	1.25802E-002	4.22166E-002	4.07006E-002	2.38190E+004	4.47771E+001	2.26266E+002	8.17423E-003	8.17423E-003	4.89787E+005	4.50000E+001	3.80000E+001	0.00000E+000	9.86061E+001	4.67566E+002	4.48677E+002	1.00000E+002	1.73619E+000	2.86930E-002	0.00000E+000	4.33295E+001	3.19828E+000	8.52182E-001	1.48790E+002	5.87968E+002	5.75816E+002	4.56984E+001	4.28620E-001	8.00083E-001	9.66201E-003	4.33295E+001	1.00281E+002	-7.36102E-003	4.56984E+001	1.27997E+002
1.97979E+002	1.31215E+003	4.47887E+001	2.26156E+002	1.16435E+000	1.13781E+000	1.08690E+004	1.83709E+003	1.00000E+000	4.95000E+002	1.00000E+001	9.61530E+004	1.32482E+000	3.62237E+001	1.11684E-002	1.09138E-002	4.04928E-002	3.87473E-002	2.38190E+004	4.47773E+001	2.26265E+002	8.17423E-003	8.17423E-003	4.89787E+005	4.50000E+001	3.90000E+001	0.00000E+000	1.46646E+002	6.25302E+002	5.77900E+002	1.00000E+002	2.30715E+000	2.46701E-002	0.00000E+000	4.25334E+001	2.89696E+000	7.94646E-001	1.48790E+002	5.87968E+002	5.75816E+002	4.57946E+001	4.28620E-001	8.00083E-001	1.15273E-002	4.25334E+001	9.67009E+001	-7.36102E-003	4.57946E+001	1.28086E+002
1.84803E+002	1.11401E+003	4.47551E+001	2.26197E+002	1.21232E+000	1.16776E+000	9.84700E+003	1.13195E+003	1.00000E+000	4.96000E+002	2.90000E+001	9.63310E+004	1.41571E+000	3.33768E+001	1.22170E-002	1.17680E-002	4.17439E-002	3.88775E-002	2.38190E+004	4.47775E+001	2.26265E+002	8.17423E-003	8.17423E-003	4.89787E+005	4.50000E+001	4.00000E+001	0.00000E+000	1.25159E+002	5.22552E+002	4.83239E+002	1.00000E+002	1.93396E+000	2.45301E-002	0.00000E+000	4.27897E+001	3.07228E+000	7.87224E-001	1.48790E+002	5.87968E+002	5.75816E+002	4.58483E+001	4.28620E-001	8.00083E-001	1.87215E-002	4.27897E+001	8.62698E+001	-7.36102E-003	4.58483E+001	1.28164E+002
1.92971E+002	1.17798E+003	4.47778E+001	2.26161E+002	1.15260E+000	1.17984E+000	1.00100E+004	1.42275E+003	1.00000E+000	4.97000E+002	2.70000E+001	9.65000E+004	1.35988E+000	3.43217E+001	1.15203E-002	1.17925E-002	3.61369E-002	3.77647E-002	2.38190E+004	4.47781E+001	2.26265E+002	8.17423E-003	8.17423E-003	4.89787E+005	4.50000E+001	4.10000E+001	0.00000E+000	1.37864E+002	5.80612E+002	5.12741E+002	1.00000E+002	2.09739E+000	2.05973E-002	0.00000E+000	4.05544E+001	3.13157E+000	7.66005E-001	1.48790E+002	5.87968E+002	5.75816E+002	4.58984E+001	4.28620E-001	8.00083E-001	-1.16756E-002	4.05544E+001	1.29273E+002	-7.36102E-003	4.58984E+001	1.28193E+002
1.75426E+002	8.83267E+002	4.49405E+001	2.26269E+002	1.16446E+000	1.21050E+000	7.76800E+003	8.17534E+002	1.00000E+000	4.98000E+002	9.20000E+001	9.67100E+004	1.40957E+000	2.97198E+001	1.32120E-002	1.37344E-002	4.14153E-002	4.45626E-002	2.38190E+004	4.47783E+001	2.26265E+002	8.17423E-003	8.17423E-003	4.89787E+005	4.50000E+001	4.20000E+001	0.00000E+000	1.08703E+002	3.86970E+002	4.13371E+002	1.00000E+002	1.57728E+000	2.26852E-002	0.00000E+000	-2.40733E+002	3.33039E+000	8.17638E-001	1.48790E+002	5.87968E+002	5.75816E+002	4.59533E+001	4.28620E-001	8.00083E-001	-1.93852E-002	5.05121E+001	-1.40457E+002	-7.36102E-003	4.59533E+001	1.28327E+002
1.88698E+002	1.22567E+003	4.48443E+001	2.26337E+002	1.21128E+000	1.20763E+000	1.11830E+004	1.60072E+003	1.00000E+000	4.99000E+002	1.70000E+001	9.68040E+004	1.46278E+000	3.50095E+001	1.14542E-002	1.14197E-002	4.09030E-002	4.06673E-002	2.38190E+004	4.47787E+001	2.26265E+002	8.17423E-003	8.17423E-003	4.89787E+005	4.50000E+001	4.30000E+001	0.00000E+000	1.40511E+002	5.35239E+002	5.73643E+002	1.00000E+002	2.16539E+000	2.38184E-002	0.00000E+000	4.99357E+001	2.68765E+000	8.44420E-001	1.48790E+002	5.87968E+002	5.75816E+002	4.59687E+001	4.28620E-001	8.00083E-001	1.51183E-003	4.99357E+001	1.19134E+002	-7.36102E-003	4.59687E+001	1.28378E+002
1.97830E+002	1.25323E+003	4.48138E+001	2.26261E+002	1.16954E+000	1.18091E+000	1.08150E+004	1.17540E+003	1.00000E+000	5.00000E+002	0.00000E+000	9.69620E+004	1.38113E+000	3.54010E+001	1.12461E-002	1.13555E-002	3.53815E-002	3.60331E-002	2.38190E+004	4.47788E+001	2.26265E+002	8.17423E-003	8.17423E-003	4.89787E+005	4.50000E+001	4.40000E+001	0.00000E+000	1.49462E+002	5.54075E+002	5.76373E+002	1.00000E+002	2.21439E+000	1.81660E-002	0.00000E+000	4.91030E+001	2.83243E+000	8.14776E-001	1.48790E+002	5.87968E+002	5.75816E+002	4.59929E+001	4.28620E-001	8.00083E-001	-4.83774E-003	4.91030E+001	1.27706E+002	-7.36102E-003	4.59929E+001	1.28353E+002
2.05656E+002	1.27242E+003	4.47809E+001	2.26275E+002	1.09665E+000	1.18526E+000	1.03490E+004	1.47654E+003	1.00000E+000	5.01000E+002	0.00000E+000	9.71370E+004	1.29982E+000	3.56710E+001	1.07800E-002	1.16511E-002	3.42789E-002	3.97147E-002	2.38190E+004	4.47790E+001	2.26265E+002	8.17423E-003	8.17423E-003	4.89787E+005	4.50000E+001	4.50000E+001	0.00000E+000	1.52742E+002	5.30049E+002	6.24791E+002	1.00000E+002	2.28698E+000	2.34909E-002	0.00000E+000	-2.37004E+002	2.68657E+000	8.78139E-001	1.48790E+002	5.87968E+002	5.75816E+002	4.60456E+001	4.28620E-001	8.00083E-001	-3.88316E-002	5.42411E+001	-1.07794E+002	-7.36102E-003	4.60456E+001	1.28412E+002
2.02003E+002	1.50826E+003	4.59976E+001	2.26631E+002	1.17655E+000	1.35360E+000	1.48930E+004	2.31360E+003	1.00000E+000	5.19000E+002	0.00000E+000	1.00193E+005	1.59258E+000	3.88363E+001	9.64096E-003	1.10917E-002	4.17616E-002	5.48690E-002	2.68920E+004	4.59734E+001	2.26631E+002	3.06376E-002	3.06376E-002	1.94200E+004	2.00000E+000	1.00000E+000	0.00000E+000	4.82453E+002	8.74072E+002	1.71148E+002	1.00000E+002	2.50061E+000	2.69264E-002	0.00000E+000	-5.83042E+001	2.83850E+000	6.92838E-001	4.01991E+002	7.42585E+002	1.45643E+002	-5.71372E+001	2.47644E+000	6.95438E-001	-6.99734E-002	2.32941E+002	1.17506E+002	-6.90420E-002	2.34108E+002	1.17290E+002
1.64860E+002	5.10044E+002	4.58937E+001	2.26630E+002	1.11693E+000	1.27427E+000	4.52700E+003	5.99633E+002	1.00000E+000	5.20000E+002	3.20000E+001	1.00407E+005	1.42327E+000	2.25841E+001	1.66005E-002	1.89389E-002	4.57134E-002	5.84672E-002	2.68920E+004	4.59734E+001	2.26631E+002	3.06376E-002	3.06376E-002	1.94200E+004	2.00000E+000	2.00000E+000	0.00000E+000	1.37285E+002	3.10018E+002	6.17368E+001	1.00000E+002	8.20075E-001	4.64799E-002	0.00000E+000	-4.61521E+001	4.79065E+000	7.44580E-001	4.01991E+002	7.42585E+002	1.45643E+002	-5.71484E+001	2.47644E+000	6.95438E-001	-6.57996E-002	2.45093E+002	1.23451E+002	-6.90420E-002	2.34097E+002	1.17270E+002
1.59163E+002	4.97695E+002	4.47616E+001	2.26444E+002	1.22080E+000	1.24437E+000	4.71300E+003	5.52624E+002	1.00000E+000	5.29000E+002	2.40000E+001	1.01958E+005	1.51912E+000	2.23091E+001	1.77826E-002	1.81259E-002	5.06556E-002	5.24941E-002	2.73640E+004	4.47958E+001	2.26474E+002	1.82259E-002	1.82259E-002	2.76040E+004	4.00000E+000	1.00000E+000	0.00000E+000	7.13465E+001	2.13097E+002	2.45428E+002	1.00000E+002	9.28029E-001	4.78338E-002	0.00000E+000	5.52744E+001	4.34044E+000	8.05433E-001	1.09387E+002	4.24638E+002	4.50320E+002	4.93022E+001	1.71132E+000	8.44101E-001	-9.56024E-003	5.52744E+001	1.41020E+002	9.79750E-003	4.93022E+001	1.06224E+002
1.98986E+002	1.19083E+003	4.47817E+001	2.26473E+002	1.15993E+000	1.13979E+000	9.85200E+003	1.26044E+003	1.00000E+000	5.30000E+002	0.00000E+000	1.02098E+005	1.32208E+000	3.45084E+001	1.16861E-002	1.14832E-002	3.90360E-002	3.77614E-002	2.73640E+004	4.47955E+001	2.26475E+002	1.82259E-002	1.82259E-002	2.76040E+004	4.00000E+000	2.00000E+000	0.00000E+000	1.29487E+002	5.37453E+002	5.42010E+002	1.00000E+002	2.08181E+000	2.71598E-002	0.00000E+000	4.66611E+001	2.89349E+000	8.35654E-001	1.09387E+002	4.24638E+002	4.50320E+002	4.92619E+001	1.71132E+000	8.44101E-001	8.75392E-003	4.66611E+001	1.05157E+002	9.79750E-003	4.92619E+001	1.06204E+002
1.81654E+002	1.12962E+003	4.48189E+001	2.26489E+002	1.20918E+000	1.19901E+000	1.02220E+004	1.11373E+003	1.00000E+000	5.31000E+002	0.00000E+000	1.02272E+005	1.44982E+000	3.36098E+001	1.19598E-002	1.18592E-002	4.11402E-002	4.04840E-002	2.73640E+004	4.47950E+001	2.26474E+002	1.82259E-002	1.82259E-002	2.76040E+004	4.00000E+000	3.00000E+000	0.00000E+000	1.21798E+002	4.92987E+002	5.37222E+002	1.00000E+002	1.99688E+000	2.37949E-002	0.00000E+000	4.98500E+001	2.70831E+000	8.76486E-001	1.09387E+002	4.24638E+002	4.50320E+002	4.92336E+001	1.71132E+000	8.44101E-001	4.22312E-003	4.98500E+001	1.15104E+002	9.79750E-003	4.92336E+001	1.06188E+002
1.61952E+002	3.12208E+002	4.48132E+001	2.26473E+002	1.28629E+000	1.12571E+000	2.81700E+003	4.08229E+002	1.00000E+000	5.32000E+002	6.50000E+001	1.02506E+005	1.44800E+000	1.76694E+001	2.42351E-002	2.12097E-002	7.24446E-002	5.65470E-002	2.73640E+004	4.47950E+001	2.26474E+002	1.82259E-002	1.82259E-002	2.76040E+004	4.00000E+000	4.00000E+000	0.00000E+000	5.77009E+001	1.35993E+002	1.57104E+002	1.00000E+002	6.18011E-001	9.47748E-002	0.00000E+000	5.94330E+001	6.35604E+000	7.11428E-001	1.09387E+002	4.24638E+002	4.50320E+002	4.92214E+001	1.71132E+000	8.44101E-001	6.65734E-002	5.94330E+001	3.19195E+001	9.79750E-003	4.92214E+001	1.06165E+002
1.42535E+002	1.54287E+002	4.59502E+001	2.26150E+002	1.46722E+000	1.24247E+000	1.72300E+003	2.11345E+002	1.00000E+000	6.16000E+002	9.00000E+001	1.16922E+005	1.82297E+000	1.24212E+001	3.53469E-002	2.99324E-002	9.40828E-002	6.95337E-002	3.12880E+004	4.59502E+001	2.26150E+002	9.40828E-002	6.95337E-002	1.72300E+003	1.00000E+000	1.00000E+000	0.00000E+000	2.15239E+001	6.22433E+001	7.20145E+001	1.00000E+002	2.73125E-001	1.23464E-001	0.00000E+000	5.42883E+001	7.26072E+000	7.96322E-001	2.15239E+001	6.22433E+001	7.20145E+001	5.42883E+001	7.26072E+000	7.96322E-001	8.29434E-002	5.42883E+001	2.35423E+000	8.29434E-002	5.42883E+001	2.35423E+000
2.00409E+002	1.59910E+003	4.58441E+001	2.25979E+002	1.15003E+000	1.27937E+000	1.46170E+004	2.55038E+003	1.00000E+000	6.89000E+002	0.00000E+000	1.29202E+005	1.47131E+000	3.99888E+001	9.51215E-003	1.05820E-002	3.83624E-002	4.71581E-002	3.45900E+004	4.58500E+001	2.25979E+002	2.10919E-002	2.10919E-002	5.08510E+004	4.00000E+000	1.00000E+000	0.00000E+000	1.92408E+002	8.88500E+002	5.49560E+002	1.00000E+002	2.69553E+000	1.99064E-002	0.00000E+000	-2.77204E+002	2.85737E+000	6.94729E-001	1.93708E+002	8.19340E+002	4.54314E+002	-2.84377E+002	1.62990E+000	6.52983E-001	-5.32408E-002	1.40417E+001	-1.26675E+002	-4.87630E-002	6.86835E+000	-1.40506E+002
1.87183E+002	1.60539E+003	4.58795E+001	2.26023E+002	1.17589E+000	1.30803E+000	1.53160E+004	2.47338E+003	1.00000E+000	6.90000E+002	0.00000E+000	1.29359E+005	1.53810E+000	4.00673E+001	9.50157E-003	1.05693E-002	4.12007E-002	5.06857E-002	3.45900E+004	4.58504E+001	2.25980E+002	2.10919E-002	2.10919E-002	5.08510E+004	4.00000E+000	2.00000E+000	0.00000E+000	2.62075E+002	9.12095E+002	4.42094E+002	1.00000E+002	2.65138E+000	2.80810E-002	0.00000E+000	-2.95008E+002	3.40186E+000	5.70061E-001	1.93708E+002	8.19340E+002	4.54314E+002	-2.84368E+002	1.62990E+000	6.52983E-001	-5.31956E-002	2.87483E+002	-1.44516E+002	-4.87630E-002	6.87738E+000	-1.40467E+002
1.94192E+002	1.37930E+003	4.58395E+001	2.25975E+002	1.11062E+000	1.23010E+000	1.17410E+004	1.31774E+003	1.00000E+000	6.91000E+002	0.00000E+000	1.29522E+005	1.36617E+000	3.71390E+001	1.02497E-002	1.13524E-002	3.69186E-002	4.49201E-002	3.45900E+004	4.58508E+001	2.25980E+002	2.10919E-002	2.10919E-002	5.08510E+004	4.00000E+000	3.00000E+000	0.00000E+000	1.58522E+002	8.08529E+002	4.26622E+002	1.00000E+002	2.27030E+000	1.95478E-002	0.00000E+000	-2.86567E+002	2.98623E+000	7.41712E-001	1.93708E+002	8.19340E+002	4.54314E+002	-2.84388E+002	1.62990E+000	6.52983E-001	-5.10452E-002	4.67889E+000	-1.39305E+002	-4.87630E-002	6.85736E+000	-1.40520E+002
1.86620E+002	1.03700E+003	4.58264E+001	2.25915E+002	1.15546E+000	1.22921E+000	9.17700E+003	1.34029E+003	1.00000E+000	6.92000E+002	0.00000E+000	1.29695E+005	1.42030E+000	3.22025E+001	1.20616E-002	1.28314E-002	3.80054E-002	4.27256E-002	3.45900E+004	4.58511E+001	2.25980E+002	2.10919E-002	2.10919E-002	5.08510E+004	4.00000E+000	4.00000E+000	0.00000E+000	1.26697E+002	5.68211E+002	3.58430E+002	1.00000E+002	1.74541E+000	1.96070E-002	0.00000E+000	1.52748E+001	3.66390E+000	6.83781E-001	1.93708E+002	8.19340E+002	4.54314E+002	-2.84383E+002	1.62990E+000	6.52983E-001	-3.09256E-002	1.52748E+001	1.32569E+002	-4.87630E-002	6.86249E+000	-1.40553E+002
1.63743E+002	5.12307E+002	4.59137E+001	2.26041E+002	1.28297E+000	1.17059E+000	4.77900E+003	4.68953E+002	1.00000E+000	7.00000E+002	5.80000E+001	1.31083E+005	1.50183E+000	2.26342E+001	1.85587E-002	1.69331E-002	6.25941E-002	5.26221E-002	3.51000E+004	4.58942E+001	2.25951E+002	1.71217E-002	1.71217E-002	1.84031E+005	1.00000E+001	1.00000E+000	0.00000E+000	1.91348E+002	1.27316E+002	2.00599E+002	1.00000E+002	9.66835E-001	4.49703E-002	0.00000E+000	1.08719E+002	5.43689E+000	6.38546E-001	7.48219E+002	5.44188E+002	7.90150E+002	1.07804E+002	9.48199E-001	5.90020E-001	4.58020E-002	1.08719E+002	1.11885E+002	8.13586E-002	1.07804E+002	5.81503E+001
2.01917E+002	1.35772E+003	4.59087E+001	2.25980E+002	1.37550E+000	1.15687E+000	1.33520E+004	2.07005E+003	1.00000E+000	7.01000E+002	0.00000E+000	1.31200E+005	1.59127E+000	3.68473E+001	1.19038E-002	1.00118E-002	6.87926E-002	4.89997E-002	3.51000E+004	4.58944E+001	2.25951E+002	1.71217E-002	1.71217E-002	1.84031E+005	1.00000E+001	2.00000E+000	0.00000E+000	4.49840E+002	3.35442E+002	6.08704E+002	1.00000E+002	2.59912E+000	2.79689E-002	0.00000E+000	9.54743E+001	2.91073E+000	7.13568E-001	7.48219E+002	5.44188E+002	7.90150E+002	1.07830E+002	9.48199E-001	5.90020E-001	8.63324E-002	9.54743E+001	3.84050E+001	8.13586E-002	1.07830E+002	5.81374E+001
2.43307E+002	1.73781E+003	4.58811E+001	2.25946E+002	1.33729E+000	1.19202E+000	1.71520E+004	3.04935E+003	1.00000E+000	7.02000E+002	0.00000E+000	1.31361E+005	1.59407E+000	4.16870E+001	1.02110E-002	9.10175E-003	5.83083E-002	4.65346E-002	3.51000E+004	4.58944E+001	2.25951E+002	1.71217E-002	1.71217E-002	1.84031E+005	1.00000E+001	3.00000E+000	0.00000E+000	6.14373E+002	4.16369E+002	7.39331E+002	1.00000E+002	3.30742E+000	2.66868E-002	0.00000E+000	1.01578E+002	2.63780E+000	6.94723E-001	7.48219E+002	5.44188E+002	7.90150E+002	1.07852E+002	9.48199E-001	5.90020E-001	5.74361E-002	1.01578E+002	8.73852E+001	8.13586E-002	1.07852E+002	5.81359E+001
2.18370E+002	2.58788E+003	4.58910E+001	2.25946E+002	1.53213E+000	1.26823E+000	3.05950E+004	8.66757E+003	1.00000E+000	7.03000E+002	0.00000E+000	1.31530E+005	1.94310E+000	5.08713E+001	8.75933E-003	7.25061E-003	7.93518E-002	5.45406E-002	3.51000E+004	4.58945E+001	2.25951E+002	1.71217E-002	1.71217E-002	1.84031E+005	1.00000E+001	4.00000E+000	0.00000E+000	9.71749E+002	7.16258E+002	9.28465E+002	1.00000E+002	4.82050E+000	2.78274E-002	0.00000E+000	1.14056E+002	2.52933E+000	5.42475E-001	7.48219E+002	5.44188E+002	7.90150E+002	1.07864E+002	9.48199E-001	5.90020E-001	9.42369E-002	1.14056E+002	4.52491E+001	8.13586E-002	1.07864E+002	5.81492E+001
2.03617E+002	2.57557E+003	4.59300E+001	2.25935E+002	1.53968E+000	1.30767E+000	3.14430E+004	9.79363E+003	1.00000E+000	7.04000E+002	0.00000E+000	1.31698E+005	2.01340E+000	5.07501E+001	8.68300E-003	7.37456E-003	8.20315E-002	5.93143E-002	3.51000E+004	4.58947E+001	2.25951E+002	1.71217E-002	1.71217E-002	1.84031E+005	1.00000E+001	5.00000E+000	0.00000E+000	9.61936E+002	7.21373E+002	9.20592E+002	1.00000E+002	4.79140E+000	2.66608E-002	0.00000E+000	1.13972E+002	2.54315E+000	5.32203E-001	7.48219E+002	5.44188E+002	7.90150E+002	1.07916E+002	9.48199E-001	5.90020E-001	8.14845E-002	1.13972E+002	6.40658E+001	8.13586E-002	1.07916E+002	5.81966E+001
2.09456E+002	2.58077E+003	4.58749E+001	2.25935E+002	1.52371E+000	1.26763E+000	3.03670E+004	6.60175E+003	1.00000E+000	7.05000E+002	0.00000E+000	1.31867E+005	1.93149E+000	5.08013E+001	8.74380E-003	7.27430E-003	7.32834E-002	5.09005E-002	3.51000E+004	4.58944E+001	2.25951E+002	1.71217E-002	1.71217E-002	1.84031E+005	1.00000E+001	6.00000E+000	0.00000E+000	9.72481E+002	7.17880E+002	9.19831E+002	1.00000E+002	4.80667E+000	2.19326E-002	0.00000E+000	1.14846E+002	2.55910E+000	5.38173E-001	7.48219E+002	5.44188E+002	7.90150E+002	1.07981E+002	9.48199E-001	5.90020E-001	9.17400E-002	1.14846E+002	4.97302E+001	8.13586E-002	1.07981E+002	5.82577E+001
2.20873E+002	2.19709E+003	4.59096E+001	2.25960E+002	1.38228E+000	1.17878E+000	2.21040E+004	4.24905E+003	1.00000E+000	7.06000E+002	0.00000E+000	1.32045E+005	1.62941E+000	4.68731E+001	9.29735E-003	7.92865E-003	6.28673E-002	4.59314E-002	3.51000E+004	4.58939E+001	2.25951E+002	1.71217E-002	1.71217E-002	1.84031E+005	1.00000E+001	7.00000E+000	0.00000E+000	7.97878E+002	5.32112E+002	9.10698E+002	1.00000E+002	4.18355E+000	2.02332E-002	0.00000E+000	1.04403E+002	2.38792E+000	6.76015E-001	7.48219E+002	5.44188E+002	7.90150E+002	1.07990E+002	9.48199E-001	5.90020E-001	7.94557E-002	1.04403E+002	5.75205E+001	8.13586E-002	1.07990E+002	5.82846E+001
1.82492E+002	1.03368E+003	4.58096E+001	2.25910E+002	1.39640E+000	1.17899E+000	1.05180E+004	1.23377E+003	1.00000E+000	7.07000E+002	2.00000E+000	1.32205E+005	1.64634E+000	3.21509E+001	1.36158E-002	1.14959E-002	6.57695E-002	4.73335E-002	3.51000E+004	4.58937E+001	2.25950E+002	1.71217E-002	1.71217E-002	1.84031E+005	1.00000E+001	8.00000E+000	0.00000E+000	3.34398E+002	2.66435E+002	4.50215E+002	1.00000E+002	1.95037E+000	3.09786E-002	0.00000E+000	9.49860E+001	3.46982E+000	6.74431E-001	7.48219E+002	5.44188E+002	7.90150E+002	1.08012E+002	9.48199E-001	5.90020E-001	8.44177E-002	9.49860E+001	4.07053E+001	8.13586E-002	1.08012E+002	5.82685E+001
2.00974E+002	1.43118E+003	4.58799E+001	2.25974E+002	1.35714E+000	1.18922E+000	1.42830E+004	2.13365E+003	1.00000E+000	7.08000E+002	0.00000E+000	1.32365E+005	1.61394E+000	3.78310E+001	1.13557E-002	9.95068E-003	5.95867E-002	4.60344E-002	3.51000E+004	4.58935E+001	2.25950E+002	1.71217E-002	1.71217E-002	1.84031E+005	1.00000E+001	9.00000E+000	0.00000E+000	4.50086E+002	3.35215E+002	6.75245E+002	1.00000E+002	2.73412E+000	2.22918E-002	0.00000E+000	9.19343E+001	2.56313E+000	7.83486E-001	7.48219E+002	5.44188E+002	7.90150E+002	1.08012E+002	9.48199E-001	5.90020E-001	6.59458E-002	9.19343E+001	6.51151E+001	8.13586E-002	1.08012E+002	5.83138E+001
1.75982E+002	9.43872E+002	4.59219E+001	2.25979E+002	1.37354E+000	1.17887E+000	9.43800E+003	1.05735E+003	1.00000E+000	7.09000E+002	4.00000E+000	1.32531E+005	1.61923E+000	3.07225E+001	1.41384E-002	1.21346E-002	6.43120E-002	4.78290E-002	3.51000E+004	4.58935E+001	2.25951E+002	1.71217E-002	1.71217E-002	1.84031E+005	1.00000E+001	1.00000E+001	0.00000E+000	3.33410E+002	2.29988E+002	4.07920E+002	1.00000E+002	1.81385E+000	2.14138E-002	0.00000E+000	1.00839E+002	3.55789E+000	6.94350E-001	7.48219E+002	5.44188E+002	7.90150E+002	1.08038E+002	9.48199E-001	5.90020E-001	7.62675E-002	1.00839E+002	5.87003E+001	8.13586E-002	1.08038E+002	5.83457E+001
1.45723E+002	2.90976E+002	4.60838E+001	2.26493E+002	1.15684E+000	1.33524E+000	2.73700E+003	5.43205E+002	1.00000E+000	7.49000E+002	1.59000E+002	1.39203E+005	1.54466E+000	1.70580E+001	2.21124E-002	2.55224E-002	7.60145E-002	1.00062E-001	3.72410E+004	4.62652E+001	2.26539E+002	8.27223E-003	8.27223E-003	4.87525E+005	3.90000E+001	1.00000E+000	0.00000E+000	5.05957E+001	1.45791E+002	9.97583E+001	1.00000E+002	5.00480E-001	1.44275E-001	0.00000E+000	-2.69079E+002	9.59304E+000	4.78209E-001	2.28655E+002	7.56368E+002	5.24979E+002	-2.68912E+002	6.16722E-001	5.57344E-001	-7.15867E-002	2.21664E+001	-9.09545E+001	-4.50750E-002	2.23339E+001	-1.30186E+002
1.81782E+002	1.18527E+003	4.61660E+001	2.26428E+002	1.08475E+000	1.26428E+000	1.01520E+004	1.03697E+003	1.00000E+000	7.51000E+002	2.80000E+001	1.39453E+005	1.37142E+000	3.44278E+001	1.07660E-002	1.25478E-002	3.42400E-002	4.58162E-002	3.72410E+004	4.62649E+001	2.26540E+002	8.27223E-003	8.27223E-003	4.87525E+005	3.90000E+001	2.00000E+000	0.00000E+000	1.67860E+002	6.94193E+002	3.35435E+002	1.00000E+002	1.95145E+000	2.33922E-002	0.00000E+000	-2.93419E+002	3.60945E+000	6.59924E-001	2.28655E+002	7.56368E+002	5.24979E+002	-2.68967E+002	6.16722E-001	5.57344E-001	-7.64279E-002	2.89072E+002	-1.08143E+002	-4.50750E-002	2.22780E+001	-1.30277E+002
1.81938E+002	1.11122E+003	4.62196E+001	2.26510E+002	1.12811E+000	1.24921E+000	9.78100E+003	1.68529E+003	1.00000E+000	7.52000E+002	3.40000E+001	1.39640E+005	1.40925E+000	3.33350E+001	1.14067E-002	1.26312E-002	4.08968E-002	4.97390E-002	3.72410E+004	4.62654E+001	2.26540E+002	8.27223E-003	8.27223E-003	4.87525E+005	3.90000E+001	3.00000E+000	0.00000E+000	1.59500E+002	6.31388E+002	3.47470E+002	1.00000E+002	1.87467E+000	3.69341E-002	0.00000E+000	-2.85490E+002	3.90764E+000	6.21019E-001	2.28655E+002	7.56368E+002	5.24979E+002	-2.68972E+002	6.16722E-001	5.57344E-001	-5.09390E-002	5.75531E+000	-1.38024E+002	-4.50750E-002	2.22736E+001	-1.30226E+002
1.89065E+002	1.05147E+003	4.62518E+001	2.26523E+002	1.10797E+000	1.22770E+000	8.94300E+003	1.20567E+003	1.00000E+000	7.53000E+002	3.80000E+001	1.39821E+005	1.36026E+000	3.24264E+001	1.17162E-002	1.29823E-002	3.70485E-002	4.50059E-002	3.72410E+004	4.62654E+001	2.26541E+002	8.27223E-003	8.27223E-003	4.87525E+005	3.90000E+001	4.00000E+000	0.00000E+000	1.52445E+002	5.98859E+002	3.04805E+002	1.00000E+002	1.73029E+000	2.99630E-002	0.00000E+000	-2.90716E+002	4.06043E+000	6.25025E-001	2.28655E+002	7.56368E+002	5.24979E+002	-2.68999E+002	6.16722E-001	5.57344E-001	-5.12605E-002	5.29724E-001	-1.42761E+002	-4.50750E-002	2.22468E+001	-1.30242E+002
1.82858E+002	9.08781E+002	4.61852E+001	2.26503E+002	1.09248E+000	1.20369E+000	7.47700E+003	7.72898E+002	1.00000E+000	7.54000E+002	6.60000E+001	1.40027E+005	1.31502E+000	3.01460E+001	1.26343E-002	1.39204E-002	3.46836E-002	4.15397E-002	3.72410E+004	4.62654E+001	2.26542E+002	8.27223E-003	8.27223E-003	4.87525E+005	3.90000E+001	5.00000E+000	0.00000E+000	1.28061E+002	5.45257E+002	2.54339E+002	1.00000E+002	1.50656E+000	2.27109E-002	0.00000E+000	-3.98639E+000	4.06926E+000	6.82075E-001	2.28655E+002	7.56368E+002	5.24979E+002	-2.69024E+002	6.16722E-001	5.57344E-001	-4.84318E-002	2.87259E+002	1.39745E+002	-4.50750E-002	2.22219E+001	-1.30285E+002
1.88845E+002	1.28772E+003	4.61154E+001	2.26443E+002	1.12218E+000	1.25529E+000	1.13230E+004	1.47587E+003	1.00000E+000	7.55000E+002	1.10000E+001	1.40144E+005	1.40865E+000	3.58848E+001	1.05458E-002	1.17967E-002	3.71496E-002	4.60564E-002	3.72410E+004	4.62653E+001	2.26542E+002	8.27223E-003	8.27223E-003	4.87525E+005	3.90000E+001	6.00000E+000	0.00000E+000	1.83472E+002	7.23512E+002	3.99808E+002	1.00000E+002	2.15295E+000	2.65169E-002	0.00000E+000	-2.85305E+002	3.64422E+000	6.18908E-001	2.28655E+002	7.56368E+002	5.24979E+002	-2.69042E+002	6.16722E-001	5.57344E-001	-5.59880E-002	5.94086E+000	-1.30382E+002	-4.50750E-002	2.22038E+001	-1.30345E+002
1.78002E+002	7.46166E+002	4.61257E+001	2.26447E+002	1.00806E+000	1.22805E+000	5.78000E+003	9.60285E+002	1.00000E+000	7.56000E+002	1.23000E+002	1.40398E+005	1.23795E+000	2.73160E+001	1.32593E-002	1.61530E-002	3.67779E-002	5.32422E-002	3.72410E+004	4.62650E+001	2.26542E+002	8.27223E-003	8.27223E-003	4.87525E+005	3.90000E+001	7.00000E+000	0.00000E+000	1.09098E+002	4.41592E+002	1.93719E+002	1.00000E+002	1.20626E+000	3.65195E-002	0.00000E+000	-2.99254E+002	4.68589E+000	6.73683E-001	2.28655E+002	7.56368E+002	5.24979E+002	-2.69027E+002	6.16722E-001	5.57344E-001	-9.83827E-002	2.83237E+002	-8.14198E+001	-4.50750E-002	2.22182E+001	-1.30328E+002
2.08580E+002	1.28338E+003	4.62151E+001	2.26534E+002	1.06805E+000	1.22628E+000	1.05140E+004	1.40990E+003	1.00000E+000	7.57000E+002	7.00000E+000	1.40474E+005	1.30973E+000	3.58242E+001	1.04162E-002	1.19592E-002	3.39579E-002	4.41785E-002	3.72410E+004	4.62652E+001	2.26542E+002	8.27223E-003	8.27223E-003	4.87525E+005	3.90000E+001	8.00000E+000	0.00000E+000	1.65718E+002	7.51907E+002	3.75528E+002	1.00000E+002	2.10561E+000	2.50870E-002	0.00000E+000	-2.90738E+002	3.35340E+000	6.97977E-001	2.28655E+002	7.56368E+002	5.24979E+002	-2.69022E+002	6.16722E-001	5.57344E-001	-6.89626E-002	5.07751E-001	-1.16474E+002	-4.50750E-002	2.22233E+001	-1.30261E+002
1.87182E+002	1.08326E+003	4.62460E+001	2.26506E+002	1.13531E+000	1.24199E+000	9.54200E+003	1.40560E+003	1.00000E+000	7.58000E+002	3.20000E+001	1.40663E+005	1.41004E+000	3.29130E+001	1.16224E-002	1.27145E-002	3.57485E-002	4.23594E-002	3.72410E+004	4.62647E+001	2.26543E+002	8.27223E-003	8.27223E-003	4.87525E+005	3.90000E+001	9.00000E+000	0.00000E+000	1.44669E+002	6.31809E+002	3.22806E+002	1.00000E+002	1.79505E+000	2.61782E-002	0.00000E+000	1.61688E+000	3.63248E+000	6.76377E-001	2.28655E+002	7.56368E+002	5.24979E+002	-2.68994E+002	6.16722E-001	5.57344E-001	-4.48749E-002	1.61688E+000	1.40065E+002	-4.50750E-002	2.22519E+001	-1.30248E+002
1.92040E+002	1.09673E+003	4.61902E+001	2.26555E+002	1.16412E+000	1.30915E+000	1.04070E+004	1.72216E+003	1.00000E+000	7.59000E+002	2.50000E+001	1.40819E+005	1.52401E+000	3.31169E+001	1.14113E-002	1.28330E-002	4.85592E-002	6.10121E-002	3.72410E+004	4.62649E+001	2.26542E+002	8.27223E-003	8.27223E-003	4.87525E+005	3.90000E+001	1.00000E+001	0.00000E+000	1.51729E+002	6.55887E+002	3.14798E+002	1.00000E+002	1.82546E+000	4.62486E-002	0.00000E+000	-2.93404E+002	3.44516E+000	6.82872E-001	2.28655E+002	7.56368E+002	5.24979E+002	-2.68979E+002	6.16722E-001	5.57344E-001	-5.86392E-002	2.89087E+002	-1.34465E+002	-4.50750E-002	2.22663E+001	-1.30207E+002
1.80437E+002	1.09718E+003	4.62121E+001	2.26559E+002	1.11196E+000	1.25406E+000	9.55600E+003	1.16421E+003	1.00000E+000	7.60000E+002	2.40000E+001	1.40985E+005	1.39447E+000	3.31237E+001	1.13750E-002	1.28286E-002	3.52537E-002	4.42698E-002	3.72410E+004	4.62649E+001	2.26543E+002	8.27223E-003	8.27223E-003	4.87525E+005	3.90000E+001	1.10000E+001	0.00000E+000	1.47750E+002	6.42118E+002	3.18650E+002	1.00000E+002	1.80671E+000	2.24120E-002	0.00000E+000	-2.91393E+002	3.61661E+000	6.78847E-001	2.28655E+002	7.56368E+002	5.24979E+002	-2.68972E+002	6.16722E-001	5.57344E-001	-6.00571E-002	2.91098E+002	-1.30343E+002	-4.50750E-002	2.22734E+001	-1.30196E+002
1.95619E+002	1.21692E+003	4.62290E+001	2.26572E+002	1.14289E+000	1.25101E+000	1.08630E+004	1.66277E+003	1.00000E+000	7.61000E+002	1.10000E+001	1.41133E+005	1.42976E+000	3.48844E+001	1.09655E-002	1.20029E-002	3.94479E-002	4.69210E-002	3.72410E+004	4.62650E+001	2.26543E+002	8.27223E-003	8.27223E-003	4.87525E+005	3.90000E+001	1.20000E+001	0.00000E+000	1.60002E+002	7.49006E+002	3.32491E+002	1.00000E+002	2.00289E+000	3.22291E-002	0.00000E+000	-5.63483E+000	3.11174E+000	7.40002E-001	2.28655E+002	7.56368E+002	5.24979E+002	-2.68958E+002	6.16722E-001	5.57344E-001	-4.51624E-002	2.85611E+002	1.33281E+002	-4.50750E-002	2.22875E+001	-1.30172E+002
1.89091E+002	1.32902E+003	4.62879E+001	2.26526E+002	1.12898E+000	1.28039E+000	1.19890E+004	1.35988E+003	1.00000E+000	7.62000E+002	5.00000E+000	1.41298E+005	1.44554E+000	3.64557E+001	1.03109E-002	1.16937E-002	3.32818E-002	4.22860E-002	3.72410E+004	4.62648E+001	2.26544E+002	8.27223E-003	8.27223E-003	4.87525E+005	3.90000E+001	1.30000E+001	0.00000E+000	2.00973E+002	7.77283E+002	3.61905E+002	1.00000E+002	2.18384E+000	1.70606E-002	0.00000E+000	-2.96370E+002	3.45402E+000	6.34592E-001	2.28655E+002	7.56368E+002	5.24979E+002	-2.68940E+002	6.16722E-001	5.57344E-001	-6.28399E-002	2.86121E+002	-1.31201E+002	-4.50750E-002	2.23051E+001	-1.30180E+002
1.98834E+002	1.26466E+003	4.62558E+001	2.26582E+002	1.14890E+000	1.21340E+000	1.10190E+004	1.16244E+003	1.00000E+000	7.63000E+002	5.00000E+000	1.41459E+005	1.39407E+000	3.55621E+001	1.09449E-002	1.15593E-002	3.69259E-002	4.09751E-002	3.72410E+004	4.62649E+001	2.26544E+002	8.27223E-003	8.27223E-003	4.87525E+005	3.90000E+001	1.40000E+001	0.00000E+000	1.70570E+002	7.48859E+002	3.56247E+002	1.00000E+002	2.07236E+000	2.36763E-002	0.00000E+000	-2.45221E+000	3.30284E+000	6.92233E-001	2.28655E+002	7.56368E+002	5.24979E+002	-2.68907E+002	6.16722E-001	5.57344E-001	-2.73034E-002	2.88793E+002	1.09900E+002	-4.50750E-002	2.23381E+001	-1.30113E+002
2.05902E+002	1.27587E+003	4.62797E+001	2.26584E+002	1.12312E+000	1.25692E+000	1.12490E+004	1.31701E+003	1.00000E+000	7.64000E+002	4.00000E+000	1.41614E+005	1.41167E+000	3.57193E+001	1.05894E-002	1.18509E-002	3.46571E-002	4.29404E-002	3.72410E+004	4.62650E+001	2.26544E+002	8.27223E-003	8.27223E-003	4.87525E+005	3.90000E+001	1.50000E+001	0.00000E+000	1.83938E+002	7.38271E+002	3.69656E+002	1.00000E+002	2.11258E+000	2.00171E-002	0.00000E+000	-2.91456E+002	3.54443E+000	6.38422E-001	2.28655E+002	7.56368E+002	5.24979E+002	-2.68894E+002	6.16722E-001	5.57344E-001	-5.62168E-002	2.91035E+002	-1.36093E+002	-4.50750E-002	2.23513E+001	-1.30097E+002
1.90996E+002	1.03466E+003	4.62421E+001	2.26494E+002	1.13228E+000	1.19909E+000	8.78600E+003	1.39153E+003	1.00000E+000	7.65000E+002	3.30000E+001	1.41783E+005	1.35770E+000	3.21661E+001	1.20798E-002	1.27925E-002	4.22117E-002	4.71006E-002	3.72410E+004	4.62646E+001	2.26545E+002	8.27223E-003	8.27223E-003	4.87525E+005	3.90000E+001	1.60000E+001	0.00000E+000	1.35922E+002	6.10636E+002	3.02168E+002	1.00000E+002	1.70705E+000	3.88074E-002	0.00000E+000	5.34058E-002	3.68394E+000	6.95030E-001	2.28655E+002	7.56368E+002	5.24979E+002	-2.68865E+002	6.16722E-001	5.57344E-001	-2.86550E-002	5.34058E-002	1.14360E+002	-4.50750E-002	2.23808E+001	-1.30127E+002
1.89508E+002	1.15904E+003	4.62487E+001	2.26490E+002	1.11860E+000	1.26408E+000	1.02340E+004	1.29716E+003	1.00000E+000	7.66000E+002	2.10000E+001	1.41950E+005	1.41401E+000	3.40447E+001	1.10574E-002	1.24955E-002	3.65308E-002	4.61224E-002	3.72410E+004	4.62643E+001	2.26545E+002	8.27223E-003	8.27223E-003	4.87525E+005	3.90000E+001	1.70000E+001	0.00000E+000	1.50451E+002	6.71526E+002	3.50242E+002	1.00000E+002	1.91561E+000	2.67280E-002	0.00000E+000	-2.88057E+002	3.46959E+000	6.83771E-001	2.28655E+002	7.56368E+002	5.24979E+002	-2.68813E+002	6.16722E-001	5.57344E-001	-6.10572E-002	3.18866E+000	-1.25562E+002	-4.50750E-002	2.24321E+001	-1.30078E+002
1.90062E+002	1.32543E+003	4.62042E+001	2.26468E+002	1.13838E+000	1.26776E+000	1.19370E+004	1.78070E+003	1.00000E+000	7.67000E+002	2.00000E+000	1.42099E+005	1.44319E+000	3.64065E+001	1.04193E-002	1.16035E-002	3.55132E-002	4.36268E-002	3.72410E+004	4.62643E+001	2.26545E+002	8.27223E-003	8.27223E-003	4.87525E+005	3.90000E+001	1.80000E+001	0.00000E+000	1.74398E+002	7.64726E+002	4.01262E+002	1.00000E+002	2.19261E+000	2.01929E-002	0.00000E+000	-2.87735E+002	3.25566E+000	6.74722E-001	2.28655E+002	7.56368E+002	5.24979E+002	-2.68752E+002	6.16722E-001	5.57344E-001	-5.37736E-002	3.51044E+000	-1.36082E+002	-4.50750E-002	2.24933E+001	-1.30033E+002
1.97207E+002	1.10875E+003	4.63019E+001	2.26493E+002	1.11895E+000	1.23171E+000	9.55300E+003	1.33008E+003	1.00000E+000	7.68000E+002	2.10000E+001	1.42275E+005	1.37823E+000	3.32980E+001	1.14483E-002	1.26020E-002	3.99534E-002	4.80160E-002	3.72410E+004	4.62643E+001	2.26545E+002	8.27223E-003	8.27223E-003	4.87525E+005	3.90000E+001	1.90000E+001	0.00000E+000	1.54817E+002	6.32759E+002	3.28969E+002	1.00000E+002	1.82948E+000	3.42974E-002	0.00000E+000	2.49896E+000	3.82514E+000	6.41940E-001	2.28655E+002	7.56368E+002	5.24979E+002	-2.68714E+002	6.16722E-001	5.57344E-001	-4.79709E-002	2.49896E+000	1.45547E+002	-4.50750E-002	2.25319E+001	-1.29973E+002
1.98965E+002	1.15680E+003	4.63320E+001	2.26542E+002	1.08556E+000	1.29814E+000	1.01730E+004	1.55521E+003	1.00000E+000	7.69000E+002	1.30000E+001	1.42425E+005	1.40921E+000	3.40118E+001	1.07629E-002	1.28705E-002	3.80559E-002	5.36716E-002	3.72410E+004	4.62645E+001	2.26545E+002	8.27223E-003	8.27223E-003	4.87525E+005	3.90000E+001	2.00000E+001	0.00000E+000	1.47259E+002	7.04989E+002	3.23506E+002	1.00000E+002	1.89977E+000	2.80866E-002	0.00000E+000	-2.94649E+002	3.21059E+000	7.41143E-001	2.28655E+002	7.56368E+002	5.24979E+002	-2.68660E+002	6.16722E-001	5.57344E-001	-8.91787E-002	2.87842E+002	-9.03775E+001	-4.50750E-002	2.25859E+001	-1.29885E+002
1.95486E+002	1.33338E+003	4.62968E+001	2.26564E+002	1.15255E+000	1.29316E+000	1.23900E+004	1.76309E+003	1.00000E+000	7.70000E+002	0.00000E+000	1.42570E+005	1.49043E+000	3.65154E+001	1.03543E-002	1.16176E-002	3.65521E-002	4.55844E-002	3.72410E+004	4.62644E+001	2.26545E+002	8.27223E-003	8.27223E-003	4.87525E+005	3.90000E+001	2.10000E+001	0.00000E+000	1.63316E+002	7.95464E+002	4.00104E+002	1.00000E+002	2.20885E+000	2.16651E-002	0.00000E+000	-2.89423E+002	2.95815E+000	7.28879E-001	2.28655E+002	7.56368E+002	5.24979E+002	-2.68584E+002	6.16722E-001	5.57344E-001	-5.74944E-002	1.82245E+000	-1.32173E+002	-4.50750E-002	2.26616E+001	-1.29798E+002
1.92294E+002	1.01717E+003	4.62729E+001	2.26526E+002	1.09494E+000	1.26647E+000	8.81100E+003	1.19890E+003	1.00000E+000	7.71000E+002	2.90000E+001	1.42768E+005	1.38671E+000	3.18932E+001	1.16648E-002	1.34922E-002	3.83043E-002	5.05608E-002	3.72410E+004	4.62645E+001	2.26546E+002	8.27223E-003	8.27223E-003	4.87525E+005	3.90000E+001	2.20000E+001	0.00000E+000	1.23542E+002	5.89146E+002	3.27314E+002	1.00000E+002	1.70398E+000	3.08088E-002	0.00000E+000	-2.83630E+002	3.61202E+000	7.07862E-001	2.28655E+002	7.56368E+002	5.24979E+002	-2.68532E+002	6.16722E-001	5.57344E-001	-7.26412E-002	7.61517E+000	-1.03906E+002	-4.50750E-002	2.27131E+001	-1.29773E+002
2.08279E+002	1.34424E+003	4.62949E+001	2.26558E+002	1.10449E+000	1.28245E+000	1.18860E+004	9.78950E+002	1.00000E+000	7.72000E+002	3.00000E+000	1.42919E+005	1.41645E+000	3.66639E+001	1.01308E-002	1.17631E-002	3.11664E-002	4.13625E-002	3.72410E+004	4.62645E+001	2.26545E+002	8.27223E-003	8.27223E-003	4.87525E+005	3.90000E+001	2.30000E+001	0.00000E+000	1.81182E+002	7.77697E+002	3.93372E+002	1.00000E+002	2.20782E+000	1.62453E-002	0.00000E+000	-2.89864E+002	3.28725E+000	6.69670E-001	2.28655E+002	7.56368E+002	5.24979E+002	-2.68493E+002	6.16722E-001	5.57344E-001	-7.45566E-002	1.38129E+000	-1.07275E+002	-4.50750E-002	2.27526E+001	-1.29712E+002
2.08035E+002	1.65544E+003	4.62815E+001	2.26554E+002	1.17360E+000	1.30238E+000	1.57630E+004	3.11519E+003	1.00000E+000	7.73000E+002	1.00000E+000	1.43089E+005	1.52848E+000	4.06870E+001	9.34764E-003	1.03733E-002	3.78901E-002	4.63588E-002	3.72410E+004	4.62645E+001	2.26546E+002	8.27223E-003	8.27223E-003	4.87525E+005	3.90000E+001	2.40000E+001	0.00000E+000	2.56962E+002	8.70581E+002	5.50252E+002	1.00000E+002	2.80447E+000	2.38685E-002	0.00000E+000	-2.75474E+002	3.48883E+000	5.47913E-001	2.28655E+002	7.56368E+002	5.24979E+002	-2.68455E+002	6.16722E-001	5.57344E-001	-5.20104E-002	1.57717E+001	-1.26383E+002	-4.50750E-002	2.27910E+001	-1.29677E+002
2.13476E+002	1.82651E+003	4.63190E+001	2.26607E+002	1.22389E+000	1.34870E+000	1.87190E+004	2.31514E+003	1.00000E+000	7.74000E+002	0.00000E+000	1.43247E+005	1.65067E+000	4.27377E+001	8.94546E-003	9.85768E-003	3.72574E-002	4.49840E-002	3.72410E+004	4.62644E+001	2.26546E+002	8.27223E-003	8.27223E-003	4.87525E+005	3.90000E+001	2.50000E+001	0.00000E+000	2.72746E+002	8.14146E+002	7.69880E+002	1.00000E+002	3.20599E+000	1.76119E-002	0.00000E+000	-2.48607E+002	2.64323E+000	6.63642E-001	2.28655E+002	7.56368E+002	5.24979E+002	-2.68409E+002	6.16722E-001	5.57344E-001	-4.85142E-002	4.26384E+001	-1.04679E+002	-4.50750E-002	2.28361E+001	-1.29596E+002
1.96630E+002	1.23202E+003	4.63131E+001	2.26656E+002	1.22954E+000	1.20693E+000	1.14070E+004	1.46950E+003	1.00000E+000	7.75000E+002	6.00000E+000	1.43405E+005	1.48397E+000	3.51002E+001	1.15122E-002	1.13005E-002	3.64572E-002	3.52031E-002	3.72410E+004	4.62644E+001	2.26547E+002	8.27223E-003	8.27223E-003	4.87525E+005	3.90000E+001	2.60000E+001	0.00000E+000	1.80200E+002	4.13020E+002	6.66701E+002	1.00000E+002	2.27108E+000	2.09222E-002	0.00000E+000	6.12231E+001	2.28942E+000	9.81520E-001	2.28655E+002	7.56368E+002	5.24979E+002	-2.68359E+002	6.16722E-001	5.57344E-001	9.28135E-003	6.12231E+001	1.19156E+002	-4.50750E-002	2.28864E+001	-1.29515E+002
2.08776E+002	1.31276E+003	4.63766E+001	2.26651E+002	1.23156E+000	1.14759E+000	1.15930E+004	1.31365E+003	1.00000E+000	7.76000E+002	1.00000E+000	1.43552E+005	1.41333E+000	3.62320E+001	1.14382E-002	1.06583E-002	4.00721E-002	3.50374E-002	3.72410E+004	4.62641E+001	2.26546E+002	8.27223E-003	8.27223E-003	4.87525E+005	3.90000E+001	2.70000E+001	0.00000E+000	1.82653E+002	4.52230E+002	7.02810E+002	1.00000E+002	2.40175E+000	2.13854E-002	0.00000E+000	5.96186E+001	2.28063E+000	9.77371E-001	2.28655E+002	7.56368E+002	5.24979E+002	-2.68329E+002	6.16722E-001	5.57344E-001	3.52921E-002	5.96186E+001	7.88349E+001	-4.50750E-002	2.29167E+001	-1.29483E+002
2.00998E+002	2.04238E+003	4.62891E+001	2.26591E+002	1.23884E+000	1.33060E+000	2.09100E+004	4.65417E+003	1.00000E+000	7.77000E+002	0.00000E+000	1.43714E+005	1.64841E+000	4.51927E+001	8.56718E-003	9.20178E-003	3.72341E-002	4.27836E-002	3.72410E+004	4.62640E+001	2.26547E+002	8.27223E-003	8.27223E-003	4.87525E+005	3.90000E+001	2.80000E+001	0.00000E+000	3.24846E+002	9.04585E+002	8.21725E+002	1.00000E+002	3.53832E+000	1.61251E-002	0.00000E+000	-2.49243E+002	2.74249E+000	6.05187E-001	2.28655E+002	7.56368E+002	5.24979E+002	-2.68286E+002	6.16722E-001	5.57344E-001	-3.57140E-002	4.20029E+001	-1.24367E+002	-4.50750E-002	2.29599E+001	-1.29484E+002
2.11194E+002	1.93741E+003	4.63471E+001	2.26578E+002	1.24734E+000	1.29381E+000	1.94500E+004	3.11322E+003	1.00000E+000	7.78000E+002	0.00000E+000	1.43876E+005	1.61383E+000	4.40161E+001	8.94389E-003	9.27710E-003	3.36154E-002	3.60648E-002	3.72410E+004	4.62644E+001	2.26547E+002	8.27223E-003	8.27223E-003	4.87525E+005	3.90000E+001	2.90000E+001	0.00000E+000	2.93654E+002	8.53392E+002	8.06509E+002	1.00000E+002	3.37536E+000	1.24717E-002	0.00000E+000	4.31989E+001	2.64238E+000	6.51262E-001	2.28655E+002	7.56368E+002	5.24979E+002	-2.68251E+002	6.16722E-001	5.57344E-001	-1.82870E-002	4.31989E+001	1.42133E+002	-4.50750E-002	2.29943E+001	-1.29453E+002
2.04820E+002	2.01063E+003	4.63514E+001	2.26580E+002	1.24327E+000	1.32132E+000	2.05270E+004	4.20586E+003	1.00000E+000	7.79000E+002	0.00000E+000	1.44046E+005	1.64276E+000	4.48400E+001	8.67769E-003	9.22244E-003	3.71744E-002	4.18403E-002	3.72410E+004	4.62647E+001	2.26547E+002	8.27223E-003	8.27223E-003	4.87525E+005	3.90000E+001	3.00000E+001	0.00000E+000	3.37847E+002	8.93291E+002	7.92654E+002	1.00000E+002	3.49079E+000	1.78281E-002	0.00000E+000	-2.49411E+002	2.96624E+000	5.64732E-001	2.28655E+002	7.56368E+002	5.24979E+002	-2.68240E+002	6.16722E-001	5.57344E-001	-3.04330E-002	4.18347E+001	-1.32396E+002	-4.50750E-002	2.30056E+001	-1.29441E+002
2.13206E+002	1.92429E+003	4.62904E+001	2.26631E+002	1.20952E+000	1.26725E+000	1.83790E+004	3.64071E+003	1.00000E+000	7.80000E+002	0.00000E+000	1.44202E+005	1.53277E+000	4.38667E+001	8.92180E-003	9.34765E-003	3.79927E-002	4.15901E-002	3.72410E+004	4.62644E+001	2.26547E+002	8.27223E-003	8.27223E-003	4.87525E+005	3.90000E+001	3.10000E+001	0.00000E+000	3.09105E+002	8.67338E+002	7.72238E+002	1.00000E+002	3.35610E+000	2.18986E-002	0.00000E+000	-2.50319E+002	2.97158E+000	5.95748E-001	2.28655E+002	7.56368E+002	5.24979E+002	-2.68201E+002	6.16722E-001	5.57344E-001	-2.33096E-002	4.09267E+001	-1.43879E+002	-4.50750E-002	2.30444E+001	-1.29374E+002
1.94650E+002	2.24253E+003	4.62709E+001	2.26558E+002	1.30839E+000	1.39790E+000	2.53180E+004	7.37754E+003	1.00000E+000	7.81000E+002	0.00000E+000	1.44362E+005	1.82901E+000	4.73553E+001	8.22288E-003	8.78541E-003	4.35786E-002	4.96220E-002	3.72410E+004	4.62646E+001	2.26546E+002	8.27223E-003	8.27223E-003	4.87525E+005	3.90000E+001	3.20000E+001	0.00000E+000	4.20642E+002	9.18794E+002	8.97649E+002	1.00000E+002	3.90637E+000	2.36918E-002	0.00000E+000	-2.40112E+002	2.78390E+000	5.41805E-001	2.28655E+002	7.56368E+002	5.24979E+002	-2.68190E+002	6.16722E-001	5.57344E-001	-3.30739E-002	5.11335E+001	-1.19186E+002	-4.50750E-002	2.30558E+001	-1.29410E+002
1.76986E+002	2.24511E+003	4.62917E+001	2.26616E+002	1.35139E+000	1.42582E+000	2.66000E+004	8.04211E+003	1.00000E+000	7.82000E+002	0.00000E+000	1.44526E+005	1.92684E+000	4.73826E+001	8.28590E-003	8.74225E-003	4.07351E-002	4.52393E-002	3.72410E+004	4.62645E+001	2.26546E+002	8.27223E-003	8.27223E-003	4.87525E+005	3.90000E+001	3.30000E+001	0.00000E+000	3.96098E+002	9.44214E+002	9.14031E+002	1.00000E+002	3.92359E+000	1.46741E-002	0.00000E+000	-2.42892E+002	2.55284E+000	5.76430E-001	2.28655E+002	7.56368E+002	5.24979E+002	-2.68197E+002	6.16722E-001	5.57344E-001	-2.67997E-002	4.83535E+001	-1.31266E+002	-4.50750E-002	2.30480E+001	-1.29380E+002
2.35330E+002	1.71198E+003	4.62363E+001	2.26496E+002	1.16957E+000	1.29147E+000	1.61150E+004	2.30062E+003	1.00000E+000	7.83000E+002	0.00000E+000	1.44682E+005	1.51047E+000	4.13760E+001	9.21322E-003	1.01735E-002	3.63467E-002	4.40272E-002	3.72410E+004	4.62644E+001	2.26546E+002	8.27223E-003	8.27223E-003	4.87525E+005	3.90000E+001	3.40000E+001	0.00000E+000	2.72711E+002	8.69453E+002	5.71210E+002	1.00000E+002	2.87751E+000	2.10131E-002	0.00000E+000	-2.72110E+002	3.61523E+000	5.22950E-001	2.28655E+002	7.56368E+002	5.24979E+002	-2.68170E+002	6.16722E-001	5.57344E-001	-4.95315E-002	1.91357E+001	-1.26744E+002	-4.50750E-002	2.30754E+001	-1.29432E+002
1.83197E+002	1.14330E+003	4.62171E+001	2.26455E+002	1.15850E+000	1.30870E+000	1.07970E+004	1.54948E+003	1.00000E+000	7.84000E+002	1.40000E+001	1.44845E+005	1.51613E+000	3.38127E+001	1.11492E-002	1.25947E-002	3.94336E-002	4.98295E-002	3.72410E+004	4.62643E+001	2.26546E+002	8.27223E-003	8.27223E-003	4.87525E+005	3.90000E+001	3.50000E+001	0.00000E+000	1.66324E+002	7.06084E+002	2.82395E+002	1.00000E+002	1.85680E+000	2.78878E-002	0.00000E+000	-3.02420E+002	3.17405E+000	7.27690E-001	2.28655E+002	7.56368E+002	5.24979E+002	-2.68176E+002	6.16722E-001	5.57344E-001	-6.08783E-002	2.80071E+002	-1.40215E+002	-4.50750E-002	2.30698E+001	-1.29464E+002
1.78891E+002	1.20718E+003	4.62778E+001	2.26542E+002	1.15184E+000	1.29042E+000	1.11880E+004	1.15008E+003	1.00000E+000	7.85000E+002	5.00000E+000	1.44986E+005	1.48636E+000	3.47446E+001	1.08897E-002	1.21999E-002	3.56887E-002	4.43121E-002	3.72410E+004	4.62644E+001	2.26546E+002	8.27223E-003	8.27223E-003	4.87525E+005	3.90000E+001	3.60000E+001	0.00000E+000	1.72223E+002	7.20559E+002	3.36284E+002	1.00000E+002	1.99738E+000	2.00777E-002	0.00000E+000	-2.94512E+002	3.36943E+000	6.73408E-001	2.28655E+002	7.56368E+002	5.24979E+002	-2.68147E+002	6.16722E-001	5.57344E-001	-5.67418E-002	2.87979E+002	-1.38396E+002	-4.50750E-002	2.30981E+001	-1.29377E+002
1.92966E+002	1.42486E+003	4.62805E+001	2.26499E+002	1.13894E+000	1.27180E+000	1.28820E+004	1.96097E+003	1.00000E+000	7.86000E+002	1.00000E+000	1.45131E+005	1.44850E+000	3.77474E+001	1.00348E-002	1.12054E-002	3.61002E-002	4.46222E-002	3.72410E+004	4.62644E+001	2.26546E+002	8.27223E-003	8.27223E-003	4.87525E+005	3.90000E+001	3.70000E+001	0.00000E+000	2.06163E+002	8.16972E+002	4.12656E+002	1.00000E+002	2.35040E+000	2.12613E-002	0.00000E+000	-2.90227E+002	3.35331E+000	6.30589E-001	2.28655E+002	7.56368E+002	5.24979E+002	-2.68100E+002	6.16722E-001	5.57344E-001	-5.51144E-002	1.01874E+000	-1.36556E+002	-4.50750E-002	2.31454E+001	-1.29357E+002
1.83917E+002	1.62786E+003	4.62027E+001	2.26461E+002	1.18022E+000	1.34367E+000	1.60450E+004	3.17479E+003	1.00000E+000	7.87000E+002	0.00000E+000	1.45291E+005	1.58584E+000	4.03467E+001	9.31740E-003	1.06078E-002	3.48271E-002	4.47239E-002	3.72410E+004	4.62645E+001	2.26546E+002	8.27223E-003	8.27223E-003	4.87525E+005	3.90000E+001	3.80000E+001	0.00000E+000	2.76861E+002	9.09608E+002	4.45590E+002	1.00000E+002	2.68526E+000	1.64210E-002	0.00000E+000	-2.94578E+002	3.53273E+000	5.36329E-001	2.28655E+002	7.56368E+002	5.24979E+002	-2.68088E+002	6.16722E-001	5.57344E-001	-6.47610E-002	2.87913E+002	-1.26601E+002	-4.50750E-002	2.31579E+001	-1.29373E+002
1.84982E+002	8.43960E+002	4.62012E+001	2.26426E+002	1.08185E+000	1.17733E+000	6.73000E+003	1.17272E+003	1.00000E+000	7.88000E+002	7.40000E+001	1.45507E+005	1.27370E+000	2.90510E+001	1.31874E-002	1.43513E-002	4.07513E-002	4.78110E-002	3.72410E+004	4.62644E+001	2.26545E+002	8.27223E-003	8.27223E-003	4.87525E+005	3.90000E+001	3.90000E+001	0.00000E+000	1.37424E+002	4.85377E+002	2.27825E+002	1.00000E+002	1.39172E+000	4.10946E-002	0.00000E+000	-5.05841E+000	5.00018E+000	5.85084E-001	2.28655E+002	7.56368E+002	5.24979E+002	-2.68088E+002	6.16722E-001	5.57344E-001	-4.22647E-002	2.86187E+002	1.29453E+002	-4.50750E-002	2.31574E+001	-1.29396E+002
1.54587E+002	2.51894E+002	4.59711E+001	2.26009E+002	1.23679E+000	1.22481E+000	2.36600E+003	3.64887E+002	1.00000E+000	8.00000E+002	8.20000E+001	1.47391E+005	1.51483E+000	1.58712E+001	2.54267E-002	2.51803E-002	8.73648E-002	8.57599E-002	3.94220E+004	4.58842E+001	2.25981E+002	1.56581E-002	1.56581E-002	6.27490E+004	7.00000E+000	1.00000E+000	0.00000E+000	2.33050E+001	1.00107E+002	1.38367E+002	1.00000E+002	4.61895E-001	1.43918E-001	0.00000E+000	5.17787E+001	4.65207E+000	1.06061E+000	1.51513E+002	4.35262E+002	5.96402E+002	5.55090E+001	1.03343E+000	9.27101E-001	4.86944E-003	5.17787E+001	1.15851E+002	2.04490E-003	5.55090E+001	1.23787E+002
1.72826E+002	1.00020E+003	4.59211E+001	2.25982E+002	1.22077E+000	1.25422E+000	9.50100E+003	1.06463E+003	1.00000E+000	8.01000E+002	1.00000E+000	1.47493E+005	1.53113E+000	3.16259E+001	1.25242E-002	1.28674E-002	5.24332E-002	5.52528E-002	3.94220E+004	4.58838E+001	2.25982E+002	1.56581E-002	1.56581E-002	6.27490E+004	7.00000E+000	2.00000E+000	0.00000E+000	1.42089E+002	3.60151E+002	5.17496E+002	1.00000E+002	1.82034E+000	2.93794E-002	0.00000E+000	-2.33062E+002	2.67427E+000	9.20707E-001	1.51513E+002	4.35262E+002	5.96402E+002	5.55065E+001	1.03343E+000	9.27101E-001	-1.35155E-002	5.81830E+001	-1.41637E+002	2.04490E-003	5.55065E+001	1.23764E+002
1.95254E+002	1.41929E+003	4.59095E+001	2.26000E+002	1.17407E+000	1.17671E+000	1.22190E+004	1.80907E+003	1.00000E+000	8.02000E+002	0.00000E+000	1.47645E+005	1.38154E+000	3.76735E+001	1.06213E-002	1.06452E-002	4.64218E-002	4.66247E-002	3.94220E+004	4.58839E+001	2.25982E+002	1.56581E-002	1.56581E-002	6.27490E+004	7.00000E+000	3.00000E+000	0.00000E+000	1.87065E+002	5.38566E+002	7.05625E+002	1.00000E+002	2.53209E+000	2.17110E-002	0.00000E+000	5.44753E+001	2.43373E+000	8.92116E-001	1.51513E+002	4.35262E+002	5.96402E+002	5.55270E+001	1.03343E+000	9.27101E-001	-1.12364E-003	5.44753E+001	1.27461E+002	2.04490E-003	5.55270E+001	1.23795E+002
2.05829E+002	1.40099E+003	4.58343E+001	2.26007E+002	1.18047E+000	1.12046E+000	1.15720E+004	1.76578E+003	1.00000E+000	8.03000E+002	0.00000E+000	1.47811E+005	1.32267E+000	3.74299E+001	1.09736E-002	1.04158E-002	4.08244E-002	3.69463E-002	3.94220E+004	4.58838E+001	2.25982E+002	1.56581E-002	1.56581E-002	6.27490E+004	7.00000E+000	4.00000E+000	0.00000E+000	1.75259E+002	5.48718E+002	7.02071E+002	1.00000E+002	2.51443E+000	1.95075E-002	0.00000E+000	5.27939E+001	2.46914E+000	9.03570E-001	1.51513E+002	4.35262E+002	5.96402E+002	5.55078E+001	1.03343E+000	9.27101E-001	2.60786E-002	5.27939E+001	8.52791E+001	2.04490E-003	5.55078E+001	1.23774E+002
1.86624E+002	1.18824E+003	4.58681E+001	2.25966E+002	1.16749E+000	1.19576E+000	1.03390E+004	1.13602E+003	1.00000E+000	8.04000E+002	0.00000E+000	1.47974E+005	1.39603E+000	3.44708E+001	1.14819E-002	1.17599E-002	4.19685E-002	4.39381E-002	3.94220E+004	4.58836E+001	2.25982E+002	1.56581E-002	1.56581E-002	6.27490E+004	7.00000E+000	5.00000E+000	0.00000E+000	1.53656E+002	4.21586E+002	6.31124E+002	1.00000E+002	2.15639E+000	1.86951E-002	0.00000E+000	-2.33435E+002	2.40225E+000	9.82548E-001	1.51513E+002	4.35262E+002	5.96402E+002	5.54687E+001	1.03343E+000	9.27101E-001	-1.19618E-002	5.78110E+001	-1.44336E+002	2.04490E-003	5.54687E+001	1.23712E+002
1.81759E+002	1.18272E+003	4.58727E+001	2.25984E+002	1.22016E+000	1.19181E+000	1.07020E+004	1.30208E+003	1.00000E+000	8.05000E+002	0.00000E+000	1.48130E+005	1.45420E+000	3.43907E+001	1.17946E-002	1.15206E-002	4.55267E-002	4.35152E-002	3.94220E+004	4.58837E+001	2.25982E+002	1.56581E-002	1.56581E-002	6.27490E+004	7.00000E+000	6.00000E+000	0.00000E+000	1.49653E+002	4.42062E+002	6.19755E+002	1.00000E+002	2.15263E+000	2.00746E-002	0.00000E+000	5.56281E+001	2.42891E+000	9.55142E-001	1.51513E+002	4.35262E+002	5.96402E+002	5.54811E+001	1.03343E+000	9.27101E-001	1.17518E-002	5.56281E+001	1.09430E+002	2.04490E-003	5.54811E+001	1.23737E+002
1.73193E+002	7.29671E+002	4.58800E+001	2.25913E+002	1.14568E+000	1.15878E+000	6.05000E+003	8.82217E+002	1.00000E+000	8.06000E+002	4.00000E+000	1.48294E+005	1.32759E+000	2.70124E+001	1.47294E-002	1.48979E-002	4.81586E-002	4.92080E-002	3.94220E+004	4.58834E+001	2.25983E+002	1.56581E-002	1.56581E-002	6.27490E+004	7.00000E+000	7.00000E+000	0.00000E+000	9.88558E+001	2.69974E+002	3.76086E+002	1.00000E+002	1.32497E+000	4.10822E-002	0.00000E+000	5.64282E+001	3.34531E+000	9.22354E-001	1.51513E+002	4.35262E+002	5.96402E+002	5.54069E+001	1.03343E+000	9.27101E-001	-5.68681E-003	5.64282E+001	1.36152E+002	2.04490E-003	5.54069E+001	1.23618E+002
1.42965E+002	1.37867E+002	4.60936E+001	2.26304E+002	1.03500E+000	1.11936E+000	1.00100E+003	3.59626E+002	1.00000E+000	9.00000E+002	9.90000E+001	1.63548E+005	1.15854E+000	1.17417E+001	3.27133E-002	3.53796E-002	1.03280E-001	1.19767E-001	4.34800E+004	4.61504E+001	2.26402E+002	6.41871E-002	6.41871E-002	3.79200E+003	5.00000E+000	4.00000E+000	0.00000E+000	1.73195E+001	6.32033E+001	5.72455E+001	1.00000E+002	2.35924E-001	3.78907E-001	0.00000E+000	-2.52634E+002	1.04920E+001	7.22999E-001	1.69103E+001	5.00047E+001	3.90759E+001	3.27912E+001	7.12418E+000	5.47069E-001	-3.91570E-002	3.86110E+001	-1.22830E+002	2.46151E-002	3.27912E+001	6.76599E+001
1.53292E+002	1.09182E+002	4.60684E+001	2.26567E+002	7.96137E-001	8.91389E-001	4.86000E+002	2.95088E+002	1.00000E+000	9.11000E+002	1.59000E+002	1.65309E+005	7.09668E-001	1.04490E+001	3.61135E-002	4.04342E-002	1.15358E-001	1.42790E-001	4.40750E+004	4.60009E+001	2.26389E+002	1.33097E-001	1.33097E-001	1.17700E+003	2.00000E+000	1.00000E+000	0.00000E+000	2.18397E+001	7.19604E+001	4.15653E+001	1.00000E+002	2.25098E-001	5.33084E-001	0.00000E+000	-2.81498E+002	2.07780E+001	5.23949E-001	1.48774E+001	4.58764E+001	4.18185E+001	-2.49911E+002	1.06896E+001	6.54427E-001	-5.64447E-002	9.74774E+000	-1.25822E+002	-1.11049E-001	4.13347E+001	-1.32624E+001
1.47224E+002	8.38301E+001	4.61350E+001	2.26526E+002	1.01738E+000	1.01332E+000	5.42000E+002	2.78940E+002	1.00000E+000	9.20000E+002	1.84000E+002	1.66724E+005	1.03094E+000	9.15588E+000	4.37002E-002	4.35260E-002	1.37305E-001	1.36274E-001	4.44300E+004	4.61552E+001	2.26313E+002	6.72028E-002	6.72028E-002	4.76400E+003	6.00000E+000	1.00000E+000	0.00000E+000	9.03716E+000	3.17867E+001	4.39721E+001	1.00000E+002	1.50075E-001	6.27789E-001	0.00000E+000	5.44150E+001	1.02853E+001	1.00229E+000	1.78374E+001	2.93641E+001	3.65223E+001	6.72106E+001	5.57336E+000	6.23891E-001	1.99744E-003	5.44150E+001	1.23099E+002	4.41893E-002	6.72106E+001	7.30952E+001
1.48605E+002	2.09507E+002	4.59831E+001	2.26453E+002	1.15189E+000	1.38923E+000	2.07800E+003	3.58428E+002	1.00000E+000	9.85000E+002	6.40000E+001	1.77155E+005	1.60024E+000	1.44744E+001	2.52690E-002	3.04756E-002	7.29780E-002	1.03889E-001	4.70080E+004	4.59831E+001	2.26453E+002	7.29780E-002	1.03889E-001	2.07800E+003	1.00000E+000	1.00000E+000	0.00000E+000	2.83857E+001	8.83758E+001	9.29854E+001	1.00000E+002	3.64596E-001	1.58102E-001	0.00000E+000	-2.43337E+002	6.97164E+000	7.55185E-001	2.83857E+001	8.83758E+001	9.29854E+001	-2.43337E+002	6.97164E+000	7.55185E-001	-9.34002E-002	4.79081E+001	-3.28898E+001	-9.34002E-002	4.79081E+001	-3.28898E+001
2.05954E+002	1.75962E+003	4.44073E+001	2.25938E+002	1.18160E+000	1.21086E+000	1.56980E+004	1.88625E+003	1.00000E+000	1.00000E+003	0.00000E+000	1.79574E+005	1.43075E+000	4.19478E+001	9.43081E-003	9.66433E-003	3.59740E-002	3.77069E-002	4.76460E+004	4.44972E+001	2.25933E+002	4.44043E-002	4.44043E-002	5.55070E+004	3.00000E+000	1.00000E+000	0.00000E+000	1.99404E+002	7.86745E+002	8.14570E+002	1.00000E+002	3.11037E+000	1.65003E-002	0.00000E+000	4.45246E+001	2.29604E+000	8.34275E-001	2.29141E+002	8.37950E+002	8.74065E+002	4.55825E+001	1.25523E+000	8.11551E-001	-1.22291E-002	4.45246E+001	1.33901E+002	1.77603E-002	4.55825E+001	9.03063E+001
2.09270E+002	1.90230E+003	4.44216E+001	2.25929E+002	1.20930E+000	1.20682E+000	1.73040E+004	2.96480E+003	1.00000E+000	1.00100E+003	0.00000E+000	1.79750E+005	1.45940E+000	4.36154E+001	9.19308E-003	9.17420E-003	4.11427E-002	4.09787E-002	4.76460E+004	4.44974E+001	2.25932E+002	4.44043E-002	4.44043E-002	5.55070E+004	3.00000E+000	2.00000E+000	0.00000E+000	2.14667E+002	8.13183E+002	8.96361E+002	1.00000E+002	3.34258E+000	2.20559E-002	0.00000E+000	4.73034E+001	2.11791E+000	8.61449E-001	2.29141E+002	8.37950E+002	8.74065E+002	4.56230E+001	1.25523E+000	8.11551E-001	1.02764E-003	4.73034E+001	1.16936E+002	1.77603E-002	4.56230E+001	9.03420E+001
2.00661E+002	2.02957E+003	4.46186E+001	2.25931E+002	1.40732E+000	1.27849E+000	2.25050E+004	4.75884E+003	1.00000E+000	1.00200E+003	0.00000E+000	1.79917E+005	1.79924E+000	4.50508E+001	9.38108E-003	8.52230E-003	4.76378E-002	3.94951E-002	4.76460E+004	4.44976E+001	2.25932E+002	4.44043E-002	4.44043E-002	5.55070E+004	3.00000E+000	3.00000E+000	0.00000E+000	2.61013E+002	8.92711E+002	8.98422E+002	1.00000E+002	3.54773E+000	1.84921E-002	0.00000E+000	4.49616E+001	2.09915E+000	7.62128E-001	2.29141E+002	8.37950E+002	8.74065E+002	4.56291E+001	1.25523E+000	8.11551E-001	4.79680E-002	4.49616E+001	4.47462E+001	1.77603E-002	4.56291E+001	9.03639E+001
1.99678E+002	2.02951E+003	4.51003E+001	2.25936E+002	1.50995E+000	1.28504E+000	2.39760E+004	2.87097E+003	1.00000E+000	1.00300E+003	0.00000E+000	1.80081E+005	1.94035E+000	4.50501E+001	9.75158E-003	8.29904E-003	6.38479E-002	4.64715E-002	4.77770E+004	4.51003E+001	2.25936E+002	6.38479E-002	4.64715E-002	2.39760E+004	1.00000E+000	1.00000E+000	0.00000E+000	2.83869E+002	9.02869E+002	8.84619E+002	1.00000E+002	3.57994E+000	1.40464E-002	0.00000E+000	4.47587E+001	2.16869E+000	7.14701E-001	2.83869E+002	9.02869E+002	8.84619E+002	4.47587E+001	2.16869E+000	7.14701E-001	8.04701E-002	4.47587E+001	-3.70058E+000	8.04701E-002	4.47587E+001	-3.70058E+000
1.94944E+002	1.17130E+003	4.58467E+001	2.25940E+002	1.13738E+000	1.21703E+000	1.01080E+004	1.34573E+003	1.00000E+000	1.00400E+003	2.00000E+000	1.80239E+005	1.38423E+000	3.42242E+001	1.13129E-002	1.21051E-002	4.28824E-002	4.88522E-002	4.78130E+004	4.58498E+001	2.25981E+002	1.05353E-002	1.05353E-002	1.73873E+005	1.40000E+001	1.00000E+000	0.00000E+000	1.53321E+002	6.74773E+002	3.59507E+002	1.00000E+002	1.94458E+000	2.49255E-002	0.00000E+000	6.29462E+000	3.53774E+000	6.74766E-001	1.68292E+002	7.25333E+002	6.26060E+002	3.55895E+001	7.53913E-001	7.63438E-001	-3.38285E-002	6.29462E+000	1.27925E+002	-2.48272E-002	3.55895E+001	1.43823E+002
1.86576E+002	1.19542E+003	4.58687E+001	2.25920E+002	1.15191E+000	1.19690E+000	1.02800E+004	1.77657E+003	1.00000E+000	1.00500E+003	0.00000E+000	1.80385E+005	1.37872E+000	3.45748E+001	1.13612E-002	1.18049E-002	4.05101E-002	4.35919E-002	4.78130E+004	4.58499E+001	2.25981E+002	1.05353E-002	1.05353E-002	1.73873E+005	1.40000E+001	2.00000E+000	0.00000E+000	1.40003E+002	6.69027E+002	4.25180E+002	1.00000E+002	2.04279E+000	2.01960E-002	0.00000E+000	1.74728E+001	3.32500E+000	7.11907E-001	1.68292E+002	7.25333E+002	6.26060E+002	3.55876E+001	7.53913E-001	7.63438E-001	-1.91545E-002	1.74728E+001	1.17252E+002	-2.48272E-002	3.55876E+001	1.43811E+002
1.95139E+002	1.08894E+003	4.58732E+001	2.25988E+002	1.10908E+000	1.24463E+000	9.36000E+003	1.38021E+003	1.00000E+000	1.00600E+003	0.00000E+000	1.80557E+005	1.38040E+000	3.29992E+001	1.14637E-002	1.28648E-002	3.69228E-002	4.59727E-002	4.78130E+004	4.58496E+001	2.25982E+002	1.05353E-002	1.05353E-002	1.73873E+005	1.40000E+001	3.00000E+000	0.00000E+000	1.22480E+002	5.54074E+002	4.51856E+002	1.00000E+002	1.90715E+000	2.30540E-002	0.00000E+000	-2.58975E+002	3.27980E+000	7.56355E-001	1.68292E+002	7.25333E+002	6.26060E+002	3.55649E+001	7.53913E-001	7.63438E-001	-5.75904E-002	3.22704E+001	-1.01973E+002	-2.48272E-002	3.55649E+001	1.43831E+002
1.96463E+002	1.21367E+003	4.58577E+001	2.25955E+002	1.14903E+000	1.22739E+000	1.06620E+004	1.34160E+003	1.00000E+000	1.00700E+003	0.00000E+000	1.80710E+005	1.41031E+000	3.48378E+001	1.11279E-002	1.18867E-002	4.26330E-002	4.84130E-002	4.78130E+004	4.58496E+001	2.25981E+002	1.05353E-002	1.05353E-002	1.73873E+005	1.40000E+001	4.00000E+000	0.00000E+000	1.38377E+002	6.68950E+002	4.36543E+002	1.00000E+002	2.06239E+000	2.08426E-002	0.00000E+000	1.90373E+001	3.22821E+000	7.19996E-001	1.68292E+002	7.25333E+002	6.26060E+002	3.55397E+001	7.53913E-001	7.63438E-001	-3.29724E-002	1.90373E+001	1.39404E+002	-2.48272E-002	3.55397E+001	1.43784E+002
1.89508E+002	1.19982E+003	4.58403E+001	2.25945E+002	1.13567E+000	1.25312E+000	1.06300E+004	1.14036E+003	1.00000E+000	1.00800E+003	0.00000E+000	1.80874E+005	1.42314E+000	3.46385E+001	1.10151E-002	1.21542E-002	4.26754E-002	5.16072E-002	4.78130E+004	4.58498E+001	2.25981E+002	1.05353E-002	1.05353E-002	1.73873E+005	1.40000E+001	5.00000E+000	0.00000E+000	1.29351E+002	6.53670E+002	4.37448E+002	1.00000E+002	2.02537E+000	1.85967E-002	0.00000E+000	-2.70758E+002	3.13856E+000	7.41676E-001	1.68292E+002	7.25333E+002	6.26060E+002	3.55385E+001	7.53913E-001	7.63438E-001	-4.91667E-002	2.04877E+001	-1.26308E+002	-2.48272E-002	3.55385E+001	1.43775E+002
2.04759E+002	1.48673E+003	4.58316E+001	2.25930E+002	1.12454E+000	1.24114E+000	1.29300E+004	2.30866E+003	1.00000E+000	1.00900E+003	0.00000E+000	1.81035E+005	1.39571E+000	3.85581E+001	9.88954E-003	1.09149E-002	4.18861E-002	5.07315E-002	4.78130E+004	4.58495E+001	2.25981E+002	1.05353E-002	1.05353E-002	1.73873E+005	1.40000E+001	6.00000E+000	0.00000E+000	1.69987E+002	7.84385E+002	5.48879E+002	1.00000E+002	2.50901E+000	2.83788E-002	0.00000E+000	-2.67852E+002	2.95640E+000	7.13919E-001	1.68292E+002	7.25333E+002	6.26060E+002	3.55578E+001	7.53913E-001	7.63438E-001	-4.92870E-002	2.33937E+001	-1.23233E+002	-2.48272E-002	3.55578E+001	1.43785E+002
1.89653E+002	1.55577E+003	4.58301E+001	2.25988E+002	1.20008E+000	1.21101E+000	1.40710E+004	1.46240E+003	1.00000E+000	1.01000E+003	0.00000E+000	1.81194E+005	1.45331E+000	3.94433E+001	1.01169E-002	1.02090E-002	4.06083E-002	4.13253E-002	4.78130E+004	4.58495E+001	2.25980E+002	1.05353E-002	1.05353E-002	1.73873E+005	1.40000E+001	7.00000E+000	0.00000E+000	1.87403E+002	7.31955E+002	6.57236E+002	1.00000E+002	2.69379E+000	1.43824E-002	0.00000E+000	3.83549E+001	2.71382E+000	7.45533E-001	1.68292E+002	7.25333E+002	6.26060E+002	3.55639E+001	7.53913E-001	7.63438E-001	-4.53379E-003	3.83549E+001	1.16405E+002	-2.48272E-002	3.55639E+001	1.43827E+002
2.05093E+002	1.44928E+003	4.58159E+001	2.26034E+002	1.11925E+000	1.16990E+000	1.18560E+004	1.41178E+003	1.00000E+000	1.01100E+003	0.00000E+000	1.81348E+005	1.30941E+000	3.80694E+001	1.02792E-002	1.07443E-002	3.41266E-002	3.71205E-002	4.78130E+004	4.58494E+001	2.25981E+002	1.05353E-002	1.05353E-002	1.73873E+005	1.40000E+001	8.00000E+000	0.00000E+000	1.63989E+002	6.43562E+002	6.63670E+002	1.00000E+002	2.54071E+000	1.55078E-002	0.00000E+000	-2.46826E+002	2.65622E+000	8.29809E-001	1.68292E+002	7.25333E+002	6.26060E+002	3.55534E+001	7.53913E-001	7.63438E-001	-2.21248E-002	4.44199E+001	-1.42557E+002	-2.48272E-002	3.55534E+001	1.43845E+002
2.11334E+002	1.86090E+003	4.58044E+001	2.25994E+002	1.15362E+000	1.18715E+000	1.58980E+004	3.25159E+003	1.00000E+000	1.01200E+003	0.00000E+000	1.81505E+005	1.36953E+000	4.31382E+001	9.14940E-003	9.41533E-003	4.05756E-002	4.28988E-002	4.78130E+004	4.58500E+001	2.25981E+002	1.05353E-002	1.05353E-002	1.73873E+005	1.40000E+001	9.00000E+000	0.00000E+000	2.07986E+002	8.58554E+002	8.64334E+002	1.00000E+002	3.32486E+000	2.63107E-002	0.00000E+000	4.30080E+001	2.28596E+000	8.32666E-001	1.68292E+002	7.25333E+002	6.26060E+002	3.55783E+001	7.53913E-001	7.63438E-001	-1.43247E-002	4.30080E+001	1.35638E+002	-2.48272E-002	3.55783E+001	1.43843E+002
1.97521E+002	1.34805E+003	4.58618E+001	2.25973E+002	1.15256E+000	1.17078E+000	1.13500E+004	1.45220E+003	1.00000E+000	1.01300E+003	0.00000E+000	1.81667E+005	1.34939E+000	3.67158E+001	1.08184E-002	1.09895E-002	3.97558E-002	4.09690E-002	4.78130E+004	4.58501E+001	2.25981E+002	1.05353E-002	1.05353E-002	1.73873E+005	1.40000E+001	1.00000E+001	0.00000E+000	1.42043E+002	6.24589E+002	6.02460E+002	1.00000E+002	2.34657E+000	2.00185E-002	0.00000E+000	4.06540E+001	2.71593E+000	8.29457E-001	1.68292E+002	7.25333E+002	6.26060E+002	3.55668E+001	7.53913E-001	7.63438E-001	-7.84159E-003	4.06540E+001	1.23623E+002	-2.48272E-002	3.55668E+001	1.43823E+002
2.19146E+002	1.83072E+003	4.58716E+001	2.26008E+002	1.14486E+000	1.18735E+000	1.55240E+004	2.55091E+003	1.00000E+000	1.01400E+003	0.00000E+000	1.81835E+005	1.35935E+000	4.27870E+001	9.18864E-003	9.52966E-003	3.75303E-002	4.02702E-002	4.78130E+004	4.58501E+001	2.25982E+002	1.05353E-002	1.05353E-002	1.73873E+005	1.40000E+001	1.10000E+001	0.00000E+000	1.95532E+002	8.49959E+002	8.28225E+002	1.00000E+002	3.21482E+000	2.17460E-002	0.00000E+000	4.11767E+001	2.31714E+000	8.31298E-001	1.68292E+002	7.25333E+002	6.26060E+002	3.55568E+001	7.53913E-001	7.63438E-001	-1.82186E-002	4.11767E+001	1.39618E+002	-2.48272E-002	3.55568E+001	1.43836E+002
2.12226E+002	1.86435E+003	4.58740E+001	2.25987E+002	1.15207E+000	1.18845E+000	1.59150E+004	1.73019E+003	1.00000E+000	1.01500E+003	0.00000E+000	1.81989E+005	1.36917E+000	4.31781E+001	9.13218E-003	9.42054E-003	3.62366E-002	3.84765E-002	4.78130E+004	4.58505E+001	2.25982E+002	1.05353E-002	1.05353E-002	1.73873E+005	1.40000E+001	1.20000E+001	0.00000E+000	1.96732E+002	8.37257E+002	8.50340E+002	1.00000E+002	3.24505E+000	1.31169E-002	0.00000E+000	4.30673E+001	2.24170E+000	8.48654E-001	1.68292E+002	7.25333E+002	6.26060E+002	3.55419E+001	7.53913E-001	7.63438E-001	-1.55426E-002	4.30673E+001	1.37511E+002	-2.48272E-002	3.55419E+001	1.43808E+002
1.95190E+002	1.56743E+003	4.58818E+001	2.26032E+002	1.19148E+000	1.22774E+000	1.42680E+004	1.96709E+003	1.00000E+000	1.01600E+003	0.00000E+000	1.82157E+005	1.46283E+000	3.95908E+001	9.97483E-003	1.02784E-002	4.07575E-002	4.31905E-002	4.78130E+004	4.58510E+001	2.25982E+002	1.05353E-002	1.05353E-002	1.73873E+005	1.40000E+001	1.30000E+001	0.00000E+000	2.00727E+002	7.60533E+002	6.81582E+002	1.00000E+002	2.80854E+000	1.78003E-002	0.00000E+000	3.84938E+001	2.74360E+000	7.32334E-001	1.68292E+002	7.25333E+002	6.26060E+002	3.55099E+001	7.53913E-001	7.63438E-001	-1.49888E-002	3.84938E+001	1.32142E+002	-2.48272E-002	3.55099E+001	1.43804E+002
1.94387E+002	1.32357E+003	4.58496E+001	2.26005E+002	1.12002E+000	1.19134E+000	1.10210E+004	2.01049E+003	1.00000E+000	1.01700E+003	0.00000E+000	1.82327E+005	1.33432E+000	3.63809E+001	1.06688E-002	1.13482E-002	4.24412E-002	4.78171E-002	4.78130E+004	4.58516E+001	2.25981E+002	1.05353E-002	1.05353E-002	1.73873E+005	1.40000E+001	1.40000E+001	0.00000E+000	1.40396E+002	6.32411E+002	5.81472E+002	1.00000E+002	2.31117E+000	3.43890E-002	0.00000E+000	-2.53018E+002	2.81672E+000	8.11627E-001	1.68292E+002	7.25333E+002	6.26060E+002	3.54831E+001	7.53913E-001	7.63438E-001	-3.08583E-002	3.82272E+001	-1.35767E+002	-2.48272E-002	3.54831E+001	1.43758E+002
1.80543E+002	1.12693E+003	4.41863E+001	2.26653E+002	1.60211E+000	1.08940E+000	1.19780E+004	2.47840E+003	1.00000E+000	1.06100E+003	0.00000E+000	1.89487E+005	1.74533E+000	3.35698E+001	1.46386E-002	9.95392E-003	9.67712E-002	4.54043E-002	5.01520E+004	4.41483E+001	2.26590E+002	3.70184E-002	3.70184E-002	4.63550E+004	4.00000E+000	1.00000E+000	0.00000E+000	6.20322E+002	4.54836E+002	1.20346E+002	1.00000E+002	2.11707E+000	3.15859E-002	0.00000E+000	1.79685E+002	2.39964E+000	9.13847E-001	6.44128E+002	4.88955E+002	1.24091E+002	1.81070E+002	1.23600E+000	9.01872E-001	1.90492E-001	1.79685E+002	-3.04203E+001	1.96892E-001	1.81070E+002	-3.83627E+001
2.12173E+002	1.49869E+003	4.41133E+001	2.26549E+002	1.59540E+000	1.05731E+000	1.53870E+004	1.98308E+003	1.00000E+000	1.06200E+003	0.00000E+000	1.89649E+005	1.68684E+000	3.87130E+001	1.28615E-002	8.52368E-003	9.72186E-002	4.32336E-002	5.01520E+004	4.41481E+001	2.26590E+002	3.70184E-002	3.70184E-002	4.63550E+004	4.00000E+000	2.00000E+000	0.00000E+000	8.11137E+002	6.25523E+002	1.52146E+002	1.00000E+002	2.79894E+000	2.14282E-002	0.00000E+000	1.81938E+002	2.14102E+000	9.03679E-001	6.44128E+002	4.88955E+002	1.24091E+002	1.81068E+002	1.23600E+000	9.01872E-001	2.02843E-001	1.81938E+002	-4.62254E+001	1.96892E-001	1.81068E+002	-3.84354E+001
1.95908E+002	1.15634E+003	4.41278E+001	2.26566E+002	1.55071E+000	1.03186E+000	1.13180E+004	2.32303E+003	1.00000E+000	1.06300E+003	1.00000E+000	1.89818E+005	1.60012E+000	3.40051E+001	1.45762E-002	9.69923E-003	1.03328E-001	4.63931E-002	5.01520E+004	4.41481E+001	2.26590E+002	3.70184E-002	3.70184E-002	4.63550E+004	4.00000E+000	3.00000E+000	0.00000E+000	6.21289E+002	4.66870E+002	1.19858E+002	1.00000E+002	2.13417E+000	4.11591E-002	0.00000E+000	1.80657E+002	2.49134E+000	9.05510E-001	6.44128E+002	4.88955E+002	1.24091E+002	1.81060E+002	1.23600E+000	9.01872E-001	2.00903E-001	1.80657E+002	-4.46736E+001	1.96892E-001	1.81060E+002	-3.84313E+001
1.74398E+002	7.27517E+002	4.41885E+001	2.26608E+002	1.59312E+000	1.08572E+000	7.67200E+003	9.84882E+002	1.00000E+000	1.06400E+003	3.00000E+000	1.89986E+005	1.72969E+000	2.69725E+001	1.81884E-002	1.23955E-002	9.99875E-002	4.74136E-002	5.01520E+004	4.41482E+001	2.26589E+002	3.70184E-002	3.70184E-002	4.63550E+004	4.00000E+000	4.00000E+000	0.00000E+000	3.80036E+002	3.00903E+002	7.99164E+001	1.00000E+002	1.33935E+000	4.12434E-002	0.00000E+000	1.81822E+002	3.19323E+000	8.58077E-001	6.44128E+002	4.88955E+002	1.24091E+002	1.81025E+002	1.23600E+000	9.01872E-001	1.89408E-001	1.81822E+002	-2.67297E+001	1.96892E-001	1.81025E+002	-3.84354E+001
1.43264E+002	1.70942E+002	4.45304E+001	2.26345E+002	1.31815E+000	1.18677E+000	1.66400E+003	3.01408E+002	1.00000E+000	1.14500E+003	7.10000E+001	2.03015E+005	1.56434E+000	1.30745E+001	3.23138E-002	2.90931E-002	7.81598E-002	6.47691E-002	5.35440E+004	4.45326E+001	2.26359E+002	3.48620E-002	3.48620E-002	7.88700E+003	5.00000E+000	1.00000E+000	0.00000E+000	3.63844E+001	4.75546E+001	1.01432E+002	1.00000E+002	3.43328E-001	1.41366E-001	0.00000E+000	7.13271E+001	5.81909E+000	1.01107E+000	4.29709E+001	4.77482E+001	9.56032E+001	7.58681E+001	3.01433E+000	8.96530E-001	5.24486E-002	7.13271E+001	6.47026E+001	5.84262E-002	7.58681E+001	6.03584E+001
1.46845E+002	1.91951E+002	4.45558E+001	2.26327E+002	1.28939E+000	1.22017E+000	1.88000E+003	2.91087E+002	1.00000E+000	1.14600E+003	5.80000E+001	2.03173E+005	1.57327E+000	1.38546E+001	2.97375E-002	2.81412E-002	8.49688E-002	7.67012E-002	5.35440E+004	4.45330E+001	2.26359E+002	3.48620E-002	3.48620E-002	7.88700E+003	5.00000E+000	2.00000E+000	0.00000E+000	4.84770E+001	4.83941E+001	9.63800E+001	1.00000E+002	3.58859E-001	1.61401E-001	0.00000E+000	7.93478E+001	6.47603E+000	8.54719E-001	4.29709E+001	4.77482E+001	9.56032E+001	7.58947E+001	3.01433E+000	8.96530E-001	2.75813E-002	7.93478E+001	1.09707E+002	5.84262E-002	7.58947E+001	6.03757E+001
1.46464E+002	1.96868E+002	4.45452E+001	2.26368E+002	1.13731E+000	1.24325E+000	1.73900E+003	3.38272E+002	1.00000E+000	1.14700E+003	6.00000E+001	2.03350E+005	1.41397E+000	1.40309E+001	2.72728E-002	2.98132E-002	6.63411E-002	7.80215E-002	5.35440E+004	4.45329E+001	2.26358E+002	3.48620E-002	3.48620E-002	7.88700E+003	5.00000E+000	3.00000E+000	0.00000E+000	4.70403E+001	5.46567E+001	1.03905E+002	1.00000E+002	3.79564E-001	1.35500E-001	0.00000E+000	-2.16120E+002	6.62795E+000	8.68325E-001	4.29709E+001	4.77482E+001	9.56032E+001	7.59086E+001	3.01433E+000	8.96530E-001	-4.45009E-002	7.51254E+001	-7.84356E+001	5.84262E-002	7.59086E+001	6.04143E+001
1.38997E+002	1.76757E+002	4.45810E+001	2.26446E+002	1.27365E+000	9.99595E-001	1.40600E+003	2.29641E+002	1.00000E+000	1.14900E+003	6.90000E+001	2.03668E+005	1.27313E+000	1.32950E+001	3.39670E-002	2.66582E-002	8.71260E-002	5.65322E-002	5.35440E+004	4.45336E+001	2.26357E+002	3.48620E-002	3.48620E-002	7.88700E+003	5.00000E+000	5.00000E+000	0.00000E+000	4.09669E+001	5.26872E+001	9.71221E+001	1.00000E+002	3.50809E-001	1.19782E-001	0.00000E+000	7.25258E+001	7.28155E+000	8.79012E-001	4.29709E+001	4.77482E+001	9.56032E+001	7.59860E+001	3.01433E+000	8.96530E-001	1.20557E-001	7.25258E+001	-3.49941E+001	5.84262E-002	7.59860E+001	6.05433E+001
1.92029E+002	1.50031E+003	4.43997E+001	2.26365E+002	1.24296E+000	1.21877E+000	1.41770E+004	2.02600E+003	1.00000E+000	1.17200E+003	0.00000E+000	2.07185E+005	1.51489E+000	3.87338E+001	1.04392E-002	1.02360E-002	4.08564E-002	3.93397E-002	5.45820E+004	4.43430E+001	2.26447E+002	1.90119E-002	1.90119E-002	1.51185E+005	1.20000E+001	1.00000E+000	0.00000E+000	2.61244E+002	4.75947E+002	7.82722E+002	1.00000E+002	2.75556E+000	2.61382E-002	0.00000E+000	6.47578E+001	2.21049E+000	9.11865E-001	2.68677E+002	4.67927E+002	7.54759E+002	6.55742E+001	7.03393E-001	8.77524E-001	9.82527E-003	6.47578E+001	1.21563E+002	2.53091E-002	6.55742E+001	9.93282E+001
2.02335E+002	1.27623E+003	4.43044E+001	2.26353E+002	1.16226E+000	1.10684E+000	1.02800E+004	2.06986E+003	1.00000E+000	1.17300E+003	0.00000E+000	2.07353E+005	1.28644E+000	3.57244E+001	1.14632E-002	1.09166E-002	4.23807E-002	3.86002E-002	5.45820E+004	4.43427E+001	2.26449E+002	1.90119E-002	1.90119E-002	1.51185E+005	1.20000E+001	2.00000E+000	0.00000E+000	1.98046E+002	4.29954E+002	6.66951E+002	1.00000E+002	2.33064E+000	3.33550E-002	0.00000E+000	6.09557E+001	2.55121E+000	9.27832E-001	2.68677E+002	4.67927E+002	7.54759E+002	6.55659E+001	7.03393E-001	8.77524E-001	2.44245E-002	6.09557E+001	9.60122E+001	2.53091E-002	6.55659E+001	9.93056E+001
1.98431E+002	1.75917E+003	4.42689E+001	2.26340E+002	1.19170E+000	1.15907E+000	1.51900E+004	2.92980E+003	1.00000E+000	1.17400E+003	0.00000E+000	2.07514E+005	1.38127E+000	4.19425E+001	9.66915E-003	9.40443E-003	3.54622E-002	3.36283E-002	5.45820E+004	4.43420E+001	2.26451E+002	1.90119E-002	1.90119E-002	1.51185E+005	1.20000E+001	3.00000E+000	0.00000E+000	2.64510E+002	6.30016E+002	8.71651E+002	1.00000E+002	3.14875E+000	2.08025E-002	0.00000E+000	5.76266E+001	2.24896E+000	8.65865E-001	2.68677E+002	4.67927E+002	7.54759E+002	6.55632E+001	7.03393E-001	8.77524E-001	1.38787E-002	5.76266E+001	1.08372E+002	2.53091E-002	6.55632E+001	9.92924E+001
1.90809E+002	1.19458E+003	4.43732E+001	2.26313E+002	1.22673E+000	1.16157E+000	1.06340E+004	1.78490E+003	1.00000E+000	1.17500E+003	0.00000E+000	2.07688E+005	1.42493E+000	3.45626E+001	1.18960E-002	1.12641E-002	4.37688E-002	3.94315E-002	5.45820E+004	4.43410E+001	2.26453E+002	1.90119E-002	1.90119E-002	1.51185E+005	1.20000E+001	4.00000E+000	0.00000E+000	2.24237E+002	3.66167E+002	6.17823E+002	1.00000E+002	2.19904E+000	3.14483E-002	0.00000E+000	6.71977E+001	2.60836E+000	8.92269E-001	2.68677E+002	4.67927E+002	7.54759E+002	6.55576E+001	7.03393E-001	8.77524E-001	2.72822E-002	6.71977E+001	9.79805E+001	2.53091E-002	6.55576E+001	9.92771E+001
1.93727E+002	1.48676E+003	4.43634E+001	2.26399E+002	1.25526E+000	1.19063E+000	1.38630E+004	2.05316E+003	1.00000E+000	1.17600E+003	0.00000E+000	2.07854E+005	1.49455E+000	3.85586E+001	1.06612E-002	1.01123E-002	3.96074E-002	3.57963E-002	5.45820E+004	4.43401E+001	2.26454E+002	1.90119E-002	1.90119E-002	1.51185E+005	1.20000E+001	5.00000E+000	0.00000E+000	2.58054E+002	4.84980E+002	7.60165E+002	1.00000E+002	2.71546E+000	2.31978E-002	0.00000E+000	6.37219E+001	2.31145E+000	8.81856E-001	2.68677E+002	4.67927E+002	7.54759E+002	6.55456E+001	7.03393E-001	8.77524E-001	2.64234E-002	6.37219E+001	9.58359E+001	2.53091E-002	6.55456E+001	9.93182E+001
1.92366E+002	1.52308E+003	4.43863E+001	2.26508E+002	1.25694E+000	1.19509E+000	1.42740E+004	1.73487E+003	1.00000E+000	1.17700E+003	0.00000E+000	2.08020E+005	1.50216E+000	3.90266E+001	1.05207E-002	1.00029E-002	4.11549E-002	3.73498E-002	5.45820E+004	4.43395E+001	2.26457E+002	1.90119E-002	1.90119E-002	1.51185E+005	1.20000E+001	6.00000E+000	0.00000E+000	2.65658E+002	4.83428E+002	7.81831E+002	1.00000E+002	2.77277E+000	2.25357E-002	0.00000E+000	6.46884E+001	2.23998E+000	8.96796E-001	2.68677E+002	4.67927E+002	7.54759E+002	6.56013E+001	7.03393E-001	8.77524E-001	2.52254E-002	6.46884E+001	9.86559E+001	2.53091E-002	6.56013E+001	9.94442E+001
2.11399E+002	1.94411E+003	4.43456E+001	2.26532E+002	1.29030E+000	1.23036E+000	1.92110E+004	3.22885E+003	1.00000E+000	1.17800E+003	0.00000E+000	2.08177E+005	1.58754E+000	4.40921E+001	9.30927E-003	8.87684E-003	4.00779E-002	3.65517E-002	5.45820E+004	4.43389E+001	2.26458E+002	1.90119E-002	1.90119E-002	1.51185E+005	1.20000E+001	7.00000E+000	0.00000E+000	3.77957E+002	6.30773E+002	9.39561E+002	1.00000E+002	3.51851E+000	1.82066E-002	0.00000E+000	6.62087E+001	2.19074E+000	7.90397E-001	2.68677E+002	4.67927E+002	7.54759E+002	6.56330E+001	7.03393E-001	8.77524E-001	2.37780E-002	6.62087E+001	1.02343E+002	2.53091E-002	6.56330E+001	9.94878E+001
1.94694E+002	1.64073E+003	4.43143E+001	2.26552E+002	1.28767E+000	1.16917E+000	1.53960E+004	2.86976E+003	1.00000E+000	1.17900E+003	0.00000E+000	2.08347E+005	1.50550E+000	4.05059E+001	1.03777E-002	9.42263E-003	4.39992E-002	3.65157E-002	5.45820E+004	4.43380E+001	2.26460E+002	1.90119E-002	1.90119E-002	1.51185E+005	1.20000E+001	8.00000E+000	0.00000E+000	3.42589E+002	4.82088E+002	8.19781E+002	1.00000E+002	3.00462E+000	2.52543E-002	0.00000E+000	7.10153E+001	2.29697E+000	8.42077E-001	2.68677E+002	4.67927E+002	7.54759E+002	6.56567E+001	7.03393E-001	8.77524E-001	4.82347E-002	7.10153E+001	7.07713E+001	2.53091E-002	6.56567E+001	9.95222E+001
1.73143E+002	6.37203E+002	4.43254E+001	2.26515E+002	1.13390E+000	1.10008E+000	4.98000E+003	7.99110E+002	1.00000E+000	1.18000E+003	3.30000E+001	2.08533E+005	1.24738E+000	2.52429E+001	1.60680E-002	1.55886E-002	4.53434E-002	4.28688E-002	5.45820E+004	4.43376E+001	2.26461E+002	1.90119E-002	1.90119E-002	1.51185E+005	1.20000E+001	9.00000E+000	0.00000E+000	1.12882E+002	2.09477E+002	3.18910E+002	1.00000E+002	1.15668E+000	4.81856E-002	0.00000E+000	6.38920E+001	3.99444E+000	8.51415E-001	2.68677E+002	4.67927E+002	7.54759E+002	6.57070E+001	7.03393E-001	8.77524E-001	1.51411E-002	6.38920E+001	1.12872E+002	2.53091E-002	6.57070E+001	9.95502E+001
1.82259E+002	1.00454E+003	4.42856E+001	2.26559E+002	1.24305E+000	1.15385E+000	8.99600E+003	1.37132E+003	1.00000E+000	1.18100E+003	1.00000E+000	2.08668E+005	1.43428E+000	3.16945E+001	1.31058E-002	1.21653E-002	4.60029E-002	3.99280E-002	5.45820E+004	4.43369E+001	2.26463E+002	1.90119E-002	1.90119E-002	1.51185E+005	1.20000E+001	1.00000E+001	0.00000E+000	1.88835E+002	2.99678E+002	5.26184E+002	1.00000E+002	1.85219E+000	3.47211E-002	0.00000E+000	6.81030E+001	2.76156E+000	9.16288E-001	2.68677E+002	4.67927E+002	7.54759E+002	6.57175E+001	7.03393E-001	8.77524E-001	3.72153E-002	6.81030E+001	8.42522E+001	2.53091E-002	6.57175E+001	9.95852E+001
1.94988E+002	1.32217E+003	4.43453E+001	2.26495E+002	1.27416E+000	1.12542E+000	1.18340E+004	1.69563E+003	1.00000E+000	1.18200E+003	0.00000E+000	2.08827E+005	1.43397E+000	3.63616E+001	1.17127E-002	1.03455E-002	4.73742E-002	3.73188E-002	5.45820E+004	4.43362E+001	2.26465E+002	1.90119E-002	1.90119E-002	1.51185E+005	1.20000E+001	1.10000E+001	0.00000E+000	2.83097E+002	3.68775E+002	6.82442E+002	1.00000E+002	2.45338E+000	3.11169E-002	0.00000E+000	7.28442E+001	2.48672E+000	8.87193E-001	2.68677E+002	4.67927E+002	7.54759E+002	6.57153E+001	7.03393E-001	8.77524E-001	6.19834E-002	7.28442E+001	5.21297E+001	2.53091E-002	6.57153E+001	9.95469E+001
1.97915E+002	1.38157E+003	4.43364E+001	2.26551E+002	1.18219E+000	1.21021E+000	1.23500E+004	2.55503E+003	1.00000E+000	1.18300E+003	0.00000E+000	2.08977E+005	1.43070E+000	3.71694E+001	1.06378E-002	1.08900E-002	3.80245E-002	3.97674E-002	5.45820E+004	4.43352E+001	2.26467E+002	1.90119E-002	1.90119E-002	1.51185E+005	1.20000E+001	1.20000E+001	0.00000E+000	2.39835E+002	3.92345E+002	7.75548E+002	1.00000E+002	2.58542E+000	2.56752E-002	0.00000E+000	-2.23453E+002	2.09572E+000	1.03049E+000	2.68677E+002	4.67927E+002	7.54759E+002	6.57328E+001	7.03393E-001	8.77524E-001	-1.17124E-002	6.77922E+001	-1.34467E+002	2.53091E-002	6.57328E+001	9.95992E+001
1.68932E+002	9.90592E+002	4.47513E+001	2.26250E+002	1.22793E+000	1.20559E+000	9.14500E+003	1.20706E+003	1.00000E+000	1.22100E+003	0.00000E+000	2.14930E+005	1.48038E+000	3.14737E+001	1.28405E-002	1.26069E-002	4.32253E-002	4.17437E-002	5.65620E+004	4.47745E+001	2.26282E+002	1.19269E-002	1.19269E-002	1.08600E+005	8.00000E+000	1.00000E+000	0.00000E+000	1.40003E+002	3.86893E+002	4.87316E+002	1.00000E+002	1.79076E+000	2.55478E-002	0.00000E+000	5.50900E+001	2.96839E+000	8.45470E-001	1.94936E+002	6.85053E+002	7.18395E+002	4.60925E+001	9.10091E-001	8.00224E-001	9.18206E-003	5.50900E+001	1.12806E+002	-9.69389E-003	4.60925E+001	1.31914E+002
1.95426E+002	1.42266E+003	4.47978E+001	2.26302E+002	1.15062E+000	1.20159E+000	1.22920E+004	1.91953E+003	1.00000E+000	1.22200E+003	0.00000E+000	2.15090E+005	1.38257E+000	3.77181E+001	1.03781E-002	1.08379E-002	3.71066E-002	4.03169E-002	5.65620E+004	4.47748E+001	2.26282E+002	1.19269E-002	1.19269E-002	1.08600E+005	8.00000E+000	2.00000E+000	0.00000E+000	1.69183E+002	6.10652E+002	6.61686E+002	1.00000E+002	2.50319E+000	2.35738E-002	0.00000E+000	-2.44197E+002	2.60028E+000	8.32492E-001	1.94936E+002	6.85053E+002	7.18395E+002	4.61262E+001	9.10091E-001	8.00224E-001	-2.16684E-002	4.70490E+001	-1.40511E+002	-9.69389E-003	4.61262E+001	1.31984E+002
1.86577E+002	1.21444E+003	4.47265E+001	2.26287E+002	1.19099E+000	1.18186E+000	1.06810E+004	1.51630E+003	1.00000E+000	1.22300E+003	0.00000E+000	2.15241E+005	1.40759E+000	3.48489E+001	1.15240E-002	1.14356E-002	3.88691E-002	3.83050E-002	5.65620E+004	4.47748E+001	2.26282E+002	1.19269E-002	1.19269E-002	1.08600E+005	8.00000E+000	3.00000E+000	0.00000E+000	1.57267E+002	4.91640E+002	5.94990E+002	1.00000E+002	2.18438E+000	2.29163E-002	0.00000E+000	5.23869E+001	2.69936E+000	8.60290E-001	1.94936E+002	6.85053E+002	7.18395E+002	4.61696E+001	9.10091E-001	8.00224E-001	3.84794E-003	5.23869E+001	1.18066E+002	-9.69389E-003	4.61696E+001	1.32013E+002
1.86600E+002	1.92484E+003	4.47982E+001	2.26307E+002	1.21896E+000	1.25738E+000	1.83760E+004	2.88482E+003	1.00000E+000	1.22400E+003	0.00000E+000	2.15397E+005	1.53270E+000	4.38730E+001	8.99219E-003	9.27559E-003	3.45890E-002	3.67187E-002	5.65620E+004	4.47751E+001	2.26281E+002	1.19269E-002	1.19269E-002	1.08600E+005	8.00000E+000	4.00000E+000	0.00000E+000	2.37577E+002	8.47951E+002	8.68062E+002	1.00000E+002	3.37851E+000	1.48341E-002	0.00000E+000	4.51135E+001	2.24114E+000	7.89982E-001	1.94936E+002	6.85053E+002	7.18395E+002	4.62319E+001	9.10091E-001	8.00224E-001	-1.55134E-002	4.51135E+001	1.39639E+002	-9.69389E-003	4.62319E+001	1.32093E+002
2.09950E+002	1.90658E+003	4.47845E+001	2.26277E+002	1.19980E+000	1.23468E+000	1.76130E+004	4.36906E+003	1.00000E+000	1.22500E+003	0.00000E+000	2.15566E+005	1.48137E+000	4.36644E+001	9.04051E-003	9.30328E-003	4.22289E-002	4.46545E-002	5.65620E+004	4.47753E+001	2.26281E+002	1.19269E-002	1.19269E-002	1.08600E+005	8.00000E+000	5.00000E+000	0.00000E+000	2.36569E+002	8.63874E+002	8.63918E+002	1.00000E+002	3.38939E+000	3.04859E-002	0.00000E+000	4.39836E+001	2.30818E+000	7.83475E-001	1.94936E+002	6.85053E+002	7.18395E+002	4.63076E+001	9.10091E-001	8.00224E-001	-1.43247E-002	4.39836E+001	1.36719E+002	-9.69389E-003	4.63076E+001	1.32149E+002
1.94491E+002	1.54437E+003	4.47615E+001	2.26279E+002	1.18100E+000	1.24316E+000	1.41450E+004	1.71543E+003	1.00000E+000	1.22600E+003	1.00000E+000	2.15739E+005	1.46817E+000	3.92985E+001	9.93002E-003	1.04526E-002	3.65237E-002	4.03036E-002	5.65620E+004	4.47757E+001	2.26281E+002	1.19269E-002	1.19269E-002	1.08600E+005	8.00000E+000	6.00000E+000	0.00000E+000	2.00553E+002	7.05324E+002	6.77151E+002	1.00000E+002	2.72526E+000	1.84372E-002	0.00000E+000	-2.48481E+002	2.71643E+000	7.42867E-001	1.94936E+002	6.85053E+002	7.18395E+002	4.64279E+001	9.10091E-001	8.00224E-001	-2.56394E-002	4.27646E+001	-1.38902E+002	-9.69389E-003	4.64279E+001	1.32269E+002
1.95116E+002	1.64925E+003	4.48073E+001	2.26284E+002	1.20937E+000	1.20009E+000	1.49360E+004	2.42866E+003	1.00000E+000	1.22700E+003	1.00000E+000	2.15898E+005	1.45135E+000	4.06109E+001	9.89558E-003	9.81963E-003	4.11030E-002	4.04952E-002	5.65620E+004	4.47751E+001	2.26281E+002	1.19269E-002	1.19269E-002	1.08600E+005	8.00000E+000	7.00000E+000	0.00000E+000	2.03407E+002	7.25103E+002	7.54411E+002	1.00000E+002	2.91409E+000	2.67555E-002	0.00000E+000	4.59948E+001	2.45384E+000	8.00290E-001	1.94936E+002	6.85053E+002	7.18395E+002	4.64614E+001	9.10091E-001	8.00224E-001	3.85237E-003	4.59948E+001	1.11672E+002	-9.69389E-003	4.64614E+001	1.32309E+002
1.85687E+002	1.31944E+003	4.47380E+001	2.26243E+002	1.16963E+000	1.18319E+000	1.14120E+004	1.74157E+003	1.00000E+000	1.22800E+003	1.00000E+000	2.16055E+005	1.38389E+000	3.63241E+001	1.09488E-002	1.10757E-002	3.95362E-002	4.04178E-002	5.65620E+004	4.47751E+001	2.26281E+002	1.19269E-002	1.19269E-002	1.08600E+005	8.00000E+000	8.00000E+000	0.00000E+000	1.50982E+002	5.69306E+002	6.18537E+002	1.00000E+002	2.32331E+000	2.68204E-002	0.00000E+000	4.70952E+001	2.64308E+000	8.50001E-001	1.94936E+002	6.85053E+002	7.18395E+002	4.65327E+001	9.10091E-001	8.00224E-001	-5.76140E-003	4.70952E+001	1.27057E+002	-9.69389E-003	4.65327E+001	1.32349E+002
1.61455E+002	1.23805E+002	4.46212E+001	2.26376E+002	1.18777E+000	1.18316E+000	1.08700E+003	3.71503E+002	1.00000E+000	1.25100E+003	1.84000E+002	2.19828E+005	1.40532E+000	1.11268E+001	3.60261E-002	3.58862E-002	1.28747E-001	1.27795E-001	5.77390E+004	4.44783E+001	2.26317E+002	6.47863E-002	6.47863E-002	3.98500E+003	3.00000E+000	1.00000E+000	0.00000E+000	3.13589E+001	3.82667E+001	6.53312E+001	1.00000E+002	2.47510E-001	5.29492E-001	0.00000E+000	-2.12017E+002	9.18066E+000	7.92907E-001	3.31781E+001	5.05029E+001	7.54967E+001	7.27519E+001	5.01810E+000	7.57631E-001	1.94582E-003	7.92289E+001	-1.43456E+002	7.85120E-002	7.27519E+001	2.74404E+001
1.42849E+002	1.89677E+002	4.44461E+001	2.26240E+002	1.21134E+000	1.07645E+000	1.54700E+003	4.05970E+002	1.00000E+000	1.25400E+003	9.00000E+001	2.20276E+005	1.30395E+000	1.37723E+001	3.07979E-002	2.73683E-002	1.10769E-001	8.85012E-002	5.77390E+004	4.44782E+001	2.26318E+002	6.47863E-002	6.47863E-002	3.98500E+003	3.00000E+000	3.00000E+000	0.00000E+000	3.62688E+001	5.76492E+001	9.53857E+001	1.00000E+002	3.44365E-001	2.81480E-001	0.00000E+000	7.19643E+001	7.05738E+000	8.64614E-001	3.31781E+001	5.05029E+001	7.54967E+001	7.29528E+001	5.01810E+000	7.57631E-001	5.89631E-002	7.19643E+001	5.55852E+001	7.85120E-002	7.29528E+001	2.75435E+001
1.48131E+002	1.80510E+002	4.47060E+001	2.26329E+002	1.14627E+000	1.23611E+000	1.59700E+003	3.56701E+002	1.00000E+000	1.25800E+003	1.03000E+002	2.20939E+005	1.41692E+000	1.34354E+001	2.86837E-002	3.09319E-002	9.49386E-002	1.09597E-001	5.80050E+004	4.46158E+001	2.26276E+002	2.37395E-002	2.37395E-002	5.77800E+004	3.60000E+001	1.00000E+000	0.00000E+000	4.17158E+001	4.96431E+001	9.54416E+001	1.00000E+002	3.44853E-001	3.23592E-001	0.00000E+000	-2.11864E+002	6.77288E+000	8.86718E-001	4.22664E+001	8.11339E+001	1.08475E+002	6.59748E+001	1.32985E+000	7.50791E-001	-3.77118E-002	7.93815E+001	-8.42917E+001	5.24061E-002	6.59748E+001	5.94159E+001
1.53690E+002	1.65171E+002	4.47552E+001	2.26239E+002	1.41510E+000	9.67563E-001	1.40200E+003	3.13356E+002	1.00000E+000	1.25900E+003	1.09000E+002	2.21107E+005	1.36920E+000	1.28519E+001	3.77932E-002	2.58407E-002	1.46071E-001	7.12306E-002	5.80050E+004	4.46163E+001	2.26276E+002	2.37395E-002	2.37395E-002	5.77800E+004	3.60000E+001	2.00000E+000	0.00000E+000	4.35271E+001	3.59918E+001	8.61314E+001	1.00000E+002	3.11397E-001	2.42964E-001	0.00000E+000	8.73981E+001	6.81610E+000	9.40376E-001	4.22664E+001	8.11339E+001	1.08475E+002	6.60507E+001	1.32985E+000	7.50791E-001	1.87831E-001	8.73981E+001	-1.19045E+002	5.24061E-002	6.60507E+001	5.94388E+001
1.60071E+002	1.39788E+002	4.47117E+001	2.26363E+002	1.37606E+000	1.24115E+000	1.47900E+003	3.18352E+002	1.00000E+000	1.26100E+003	1.31000E+002	2.21416E+005	1.70790E+000	1.18232E+001	3.57810E-002	3.22731E-002	1.26456E-001	1.03934E-001	5.80050E+004	4.46165E+001	2.26276E+002	2.37395E-002	2.37395E-002	5.77800E+004	3.60000E+001	3.00000E+000	0.00000E+000	2.83778E+001	4.99537E+001	6.40333E+001	1.00000E+002	2.54461E-001	3.38505E-001	0.00000E+000	6.80192E+001	9.20285E+000	6.78117E-001	4.22664E+001	8.11339E+001	1.08475E+002	6.61159E+001	1.32985E+000	7.50791E-001	5.15461E-002	6.80192E+001	6.27606E+001	5.24061E-002	6.61159E+001	5.95786E+001
1.34451E+002	1.83715E+002	4.45902E+001	2.26359E+002	1.42833E+000	1.29538E+000	2.09600E+003	4.51239E+002	1.00000E+000	1.26300E+003	8.50000E+001	2.21698E+005	1.85023E+000	1.35541E+001	3.11984E-002	2.82944E-002	1.13416E-001	9.41273E-002	5.80050E+004	4.46166E+001	2.26278E+002	2.37395E-002	2.37395E-002	5.77800E+004	3.60000E+001	4.00000E+000	0.00000E+000	3.36098E+001	6.13729E+001	1.00295E+002	1.00000E+002	3.53880E-001	2.62944E-001	0.00000E+000	6.93906E+001	5.77829E+000	9.07227E-001	4.22664E+001	8.11339E+001	1.08475E+002	6.62614E+001	1.32985E+000	7.50791E-001	4.88127E-002	6.93906E+001	6.81855E+001	5.24061E-002	6.62614E+001	5.97135E+001
1.37582E+002	1.91836E+002	4.48365E+001	2.26287E+002	1.29264E+000	1.19678E+000	1.84500E+003	2.78978E+002	1.00000E+000	1.26400E+003	8.40000E+001	2.21855E+005	1.54700E+000	1.38505E+001	3.00939E-002	2.78622E-002	8.38103E-002	7.27068E-002	5.80050E+004	4.46167E+001	2.26278E+002	2.37395E-002	2.37395E-002	5.77800E+004	3.60000E+001	5.00000E+000	0.00000E+000	3.65842E+001	7.59166E+001	7.99256E+001	1.00000E+002	3.38155E-001	1.42751E-001	0.00000E+000	5.92233E+001	9.65753E+000	5.78558E-001	4.22664E+001	8.11339E+001	1.08475E+002	6.62883E+001	1.32985E+000	7.50791E-001	3.85066E-002	5.92233E+001	7.33195E+001	5.24061E-002	6.62883E+001	5.97122E+001
1.40790E+002	1.70810E+002	4.49073E+001	2.26354E+002	1.18916E+000	1.26061E+000	1.59100E+003	4.64124E+002	1.00000E+000	1.26500E+003	1.05000E+002	2.22029E+005	1.49908E+000	1.30694E+001	2.98131E-002	3.16044E-002	1.03218E-001	1.15388E-001	5.80050E+004	4.46163E+001	2.26277E+002	2.37395E-002	2.37395E-002	5.77800E+004	3.60000E+001	6.00000E+000	0.00000E+000	3.64708E+001	7.00513E+001	7.74005E+001	1.00000E+002	3.24953E-001	3.30029E-001	0.00000E+000	-2.28221E+002	1.02891E+001	5.84791E-001	4.22664E+001	8.11339E+001	1.08475E+002	6.63405E+001	1.32985E+000	7.50791E-001	-2.91656E-002	6.30244E+001	-1.13336E+002	5.24061E-002	6.63405E+001	5.98114E+001
1.37530E+002	1.22040E+002	4.47274E+001	2.26279E+002	1.41634E+000	1.40277E+000	1.48600E+003	4.29647E+002	1.00000E+000	1.26700E+003	1.70000E+002	2.22372E+005	1.98680E+000	1.10472E+001	3.67417E-002	3.63895E-002	1.25942E-001	1.23654E-001	5.80050E+004	4.46161E+001	2.26277E+002	2.37395E-002	2.37395E-002	5.77800E+004	3.60000E+001	8.00000E+000	0.00000E+000	2.89846E+001	4.12018E+001	5.82477E+001	1.00000E+002	2.32253E-001	3.54873E-001	0.00000E+000	7.60663E+001	9.13293E+000	6.81697E-001	4.22664E+001	8.11339E+001	1.08475E+002	6.64684E+001	1.32985E+000	7.50791E-001	4.81623E-003	7.60663E+001	1.40299E+002	5.24061E-002	6.64684E+001	5.98800E+001
1.47063E+002	1.22893E+002	4.48439E+001	2.26199E+002	1.16208E+000	1.16974E+000	1.04300E+003	1.90345E+002	1.00000E+000	1.26800E+003	2.89000E+002	2.22556E+005	1.35934E+000	1.10857E+001	3.59827E-002	3.62200E-002	1.02006E-001	1.03258E-001	5.80050E+004	4.46155E+001	2.26277E+002	2.37395E-002	2.37395E-002	5.77800E+004	3.60000E+001	9.00000E+000	0.00000E+000	2.92817E+001	3.47247E+001	6.10613E+001	1.00000E+002	2.29883E-001	3.04033E-001	0.00000E+000	-2.10353E+002	9.19281E+000	8.08389E-001	4.22664E+001	8.11339E+001	1.08475E+002	6.65256E+001	1.32985E+000	7.50791E-001	-3.28607E-003	8.08928E+001	-1.34097E+002	5.24061E-002	6.65256E+001	5.98950E+001
1.45118E+002	1.33654E+002	4.46368E+001	2.26271E+002	1.21463E+000	1.15941E+000	1.17600E+003	3.33471E+002	1.00000E+000	1.26900E+003	1.45000E+002	2.22692E+005	1.40825E+000	1.15609E+001	3.54193E-002	3.38090E-002	1.28219E-001	1.17325E-001	5.80050E+004	4.46157E+001	2.26277E+002	2.37395E-002	2.37395E-002	5.77800E+004	3.60000E+001	1.00000E+001	0.00000E+000	3.88218E+001	3.24863E+001	6.31054E+001	1.00000E+002	2.50466E-001	4.47269E-001	0.00000E+000	9.23124E+001	8.93926E+000	7.82900E-001	4.22664E+001	8.11339E+001	1.08475E+002	6.65485E+001	1.32985E+000	7.50791E-001	2.32607E-002	9.23124E+001	1.29073E+002	5.24061E-002	6.65485E+001	5.99484E+001
1.55400E+002	1.30937E+002	4.45798E+001	2.26353E+002	1.31596E+000	1.13184E+000	1.21500E+003	4.23414E+002	1.00000E+000	1.27000E+003	1.46000E+002	2.22851E+005	1.48946E+000	1.14428E+001	3.77533E-002	3.24712E-002	1.37042E-001	1.02913E-001	5.80050E+004	4.46149E+001	2.26277E+002	2.37395E-002	2.37395E-002	5.77800E+004	3.60000E+001	1.10000E+001	0.00000E+000	2.44371E+001	3.35784E+001	7.89730E+001	1.00000E+002	2.54763E-001	4.20593E-001	0.00000E+000	7.57802E+001	6.18962E+000	1.11240E+000	4.22664E+001	8.11339E+001	1.08475E+002	6.65732E+001	1.32985E+000	7.50791E-001	7.52168E-002	7.57802E+001	3.53415E+001	5.24061E-002	6.65732E+001	6.00207E+001
1.45583E+002	1.65376E+002	4.43969E+001	2.26274E+002	1.43179E+000	1.15847E+000	1.69700E+003	3.37105E+002	1.00000E+000	1.27100E+003	1.02000E+002	2.22990E+005	1.65869E+000	1.28599E+001	3.47567E-002	2.81219E-002	1.20277E-001	8.06701E-002	5.80050E+004	4.46147E+001	2.26277E+002	2.37395E-002	2.37395E-002	5.77800E+004	3.60000E+001	1.20000E+001	0.00000E+000	3.61568E+001	4.64866E+001	8.43266E+001	1.00000E+002	3.06780E-001	2.27289E-001	0.00000E+000	7.82133E+001	6.73615E+000	8.64886E-001	4.22664E+001	8.11339E+001	1.08475E+002	6.65759E+001	1.32985E+000	7.50791E-001	1.05517E-001	7.82133E+001	-7.19530E+000	5.24061E-002	6.65759E+001	5.99604E+001
1.38401E+002	1.30164E+002	4.44932E+001	2.26342E+002	1.26778E+000	1.36813E+000	1.39800E+003	1.98264E+002	1.00000E+000	1.27200E+003	1.39000E+002	2.23156E+005	1.73449E+000	1.14090E+001	3.39071E-002	3.65909E-002	8.96012E-002	1.03150E-001	5.80050E+004	4.46147E+001	2.26277E+002	2.37395E-002	2.37395E-002	5.77800E+004	3.60000E+001	1.30000E+001	0.00000E+000	2.66224E+001	4.00902E+001	6.96642E+001	1.00000E+002	2.49080E-001	2.19991E-001	0.00000E+000	-2.16981E+002	7.23619E+000	8.87049E-001	4.22664E+001	8.11339E+001	1.08475E+002	6.66430E+001	1.32985E+000	7.50791E-001	-3.80683E-002	7.42643E+001	-8.88852E+001	5.24061E-002	6.66430E+001	6.00774E+001
1.40612E+002	1.27746E+002	4.47191E+001	2.26083E+002	1.04336E+000	1.16151E+000	9.68000E+002	3.61163E+002	1.00000E+000	1.27300E+003	2.59000E+002	2.23331E+005	1.21188E+000	1.13025E+001	3.35349E-002	3.73325E-002	1.15399E-001	1.41645E-001	5.80050E+004	4.46144E+001	2.26278E+002	2.37395E-002	2.37395E-002	5.77800E+004	3.60000E+001	1.40000E+001	0.00000E+000	2.43793E+001	4.54024E+001	6.54346E+001	1.00000E+002	2.43056E-001	4.74650E-001	0.00000E+000	-2.22957E+002	9.58694E+000	8.04625E-001	4.22664E+001	8.11339E+001	1.08475E+002	6.66711E+001	1.32985E+000	7.50791E-001	-5.35874E-002	6.82880E+001	-7.19277E+001	5.24061E-002	6.66711E+001	5.99589E+001
1.44402E+002	1.42900E+002	4.47173E+001	2.26233E+002	1.43546E+000	1.02668E+000	1.30400E+003	2.40069E+002	1.00000E+000	1.27500E+003	1.28000E+002	2.23597E+005	1.47376E+000	1.19541E+001	3.97515E-002	2.84312E-002	1.31926E-001	7.07606E-002	5.80050E+004	4.46142E+001	2.26278E+002	2.37395E-002	2.37395E-002	5.77800E+004	3.60000E+001	1.50000E+001	0.00000E+000	3.03908E+001	4.13729E+001	7.34234E+001	1.00000E+002	2.66092E-001	2.41283E-001	0.00000E+000	7.69643E+001	7.66444E+000	8.67145E-001	4.22664E+001	8.11339E+001	1.08475E+002	6.67990E+001	1.32985E+000	7.50791E-001	1.66029E-001	7.69643E+001	-9.75964E+001	5.24061E-002	6.67990E+001	6.01807E+001
1.40874E+002	3.12866E+002	4.45557E+001	2.26311E+002	1.34343E+000	1.18382E+000	3.09400E+003	3.64582E+002	1.00000E+000	1.27600E+003	4.70000E+001	2.23696E+005	1.59038E+000	1.76880E+001	2.41521E-002	2.12826E-002	6.98895E-002	5.53019E-002	5.80050E+004	4.46141E+001	2.26278E+002	2.37395E-002	2.37395E-002	5.77800E+004	3.60000E+001	1.60000E+001	0.00000E+000	6.86110E+001	1.03989E+002	1.43226E+002	1.00000E+002	5.69258E-001	7.34381E-002	0.00000E+000	7.41359E+001	6.32042E+000	6.82661E-001	4.22664E+001	8.11339E+001	1.08475E+002	6.68378E+001	1.32985E+000	7.50791E-001	6.31575E-002	7.41359E+001	5.15770E+001	5.24061E-002	6.68378E+001	6.02574E+001
1.43876E+002	1.20152E+002	4.44536E+001	2.26241E+002	1.23808E+000	1.00759E+000	9.37000E+002	2.34656E+002	1.00000E+000	1.27700E+003	2.70000E+002	2.23948E+005	1.24748E+000	1.09614E+001	4.04464E-002	3.29165E-002	1.29841E-001	8.84490E-002	5.80050E+004	4.46137E+001	2.26278E+002	2.37395E-002	2.37395E-002	5.77800E+004	3.60000E+001	1.70000E+001	0.00000E+000	3.24352E+001	4.58718E+001	6.11395E+001	1.00000E+002	2.51399E-001	3.34945E-001	0.00000E+000	7.69140E+001	1.25003E+001	6.27222E-001	4.22664E+001	8.11339E+001	1.08475E+002	6.68950E+001	1.32985E+000	7.50791E-001	1.02639E-001	7.69140E+001	-4.25224E+000	5.24061E-002	6.68950E+001	6.02632E+001
1.40262E+002	1.48506E+002	4.45517E+001	2.26172E+002	1.30548E+000	1.07727E+000	1.30200E+003	2.40171E+002	1.00000E+000	1.27900E+003	1.17000E+002	2.24221E+005	1.40635E+000	1.21863E+001	3.61796E-002	2.98550E-002	1.28253E-001	8.91813E-002	5.80050E+004	4.46122E+001	2.26277E+002	2.37395E-002	2.37395E-002	5.77800E+004	3.60000E+001	1.90000E+001	0.00000E+000	2.97301E+001	5.06852E+001	8.55972E+001	1.00000E+002	3.01882E-001	3.06460E-001	0.00000E+000	7.17104E+001	7.31204E+000	9.09635E-001	4.22664E+001	8.11339E+001	1.08475E+002	6.69697E+001	1.32985E+000	7.50791E-001	9.57768E-002	7.17104E+001	6.69183E-001	5.24061E-002	6.69697E+001	6.03017E+001
1.52879E+002	1.47324E+002	4.45590E+001	2.26279E+002	9.05812E-001	1.04903E+000	8.78000E+002	2.94595E+002	1.00000E+000	1.28100E+003	1.54000E+002	2.24526E+005	9.50221E-001	1.21377E+001	3.05697E-002	3.54029E-002	7.92437E-002	1.03828E-001	5.80050E+004	4.46116E+001	2.26277E+002	2.37395E-002	2.37395E-002	5.77800E+004	3.60000E+001	2.00000E+001	0.00000E+000	4.99647E+001	3.99328E+001	6.65554E+001	1.00000E+002	2.90135E-001	2.58713E-001	0.00000E+000	-1.91015E+002	1.21676E+001	6.65667E-001	4.22664E+001	8.11339E+001	1.08475E+002	6.69787E+001	1.32985E+000	7.50791E-001	-7.32619E-002	1.00231E+002	-1.06447E+001	5.24061E-002	6.69787E+001	6.03783E+001
1.43156E+002	1.59087E+002	4.43385E+001	2.26303E+002	1.23355E+000	1.09822E+000	1.33400E+003	2.76760E+002	1.00000E+000	1.28200E+003	1.26000E+002	2.24660E+005	1.35470E+000	1.26130E+001	3.37736E-002	3.00684E-002	1.20021E-001	9.62560E-002	5.80050E+004	4.46114E+001	2.26277E+002	2.37395E-002	2.37395E-002	5.77800E+004	3.60000E+001	2.10000E+001	0.00000E+000	3.28099E+001	3.68113E+001	8.36572E+001	1.00000E+002	2.85644E-001	2.95481E-001	0.00000E+000	8.05246E+001	6.52411E+000	1.00719E+000	4.22664E+001	8.11339E+001	1.08475E+002	6.69868E+001	1.32985E+000	7.50791E-001	5.80371E-002	8.05246E+001	6.55536E+001	5.24061E-002	6.69868E+001	6.03858E+001
1.45292E+002	1.63536E+002	4.45763E+001	2.26370E+002	1.24592E+000	1.15037E+000	1.46400E+003	2.32088E+002	1.00000E+000	1.28400E+003	1.06000E+002	2.24964E+005	1.43327E+000	1.27881E+001	3.25625E-002	3.00655E-002	8.56691E-002	7.40683E-002	5.80050E+004	4.46112E+001	2.26276E+002	2.37395E-002	2.37395E-002	5.77800E+004	3.60000E+001	2.20000E+001	0.00000E+000	2.81761E+001	4.57829E+001	9.25041E+001	1.00000E+002	3.06142E-001	1.77300E-001	0.00000E+000	7.32766E+001	5.99265E+000	1.04670E+000	4.22664E+001	8.11339E+001	1.08475E+002	6.70102E+001	1.32985E+000	7.50791E-001	3.98706E-002	7.32766E+001	8.53774E+001	5.24061E-002	6.70102E+001	6.04681E+001
1.32842E+002	1.58442E+002	4.42860E+001	2.26150E+002	1.43593E+000	1.42802E+000	1.95500E+003	5.18618E+002	1.00000E+000	1.28600E+003	1.16000E+002	2.25281E+005	2.05054E+000	1.25874E+001	3.24759E-002	3.22969E-002	1.43092E-001	1.41561E-001	5.80050E+004	4.46104E+001	2.26276E+002	2.37395E-002	2.37395E-002	5.77800E+004	3.60000E+001	2.40000E+001	0.00000E+000	3.26499E+001	7.84510E+001	8.39275E+001	1.00000E+002	3.41641E-001	3.29371E-001	0.00000E+000	5.66049E+001	8.25329E+000	6.57674E-001	4.22664E+001	8.11339E+001	1.08475E+002	6.70287E+001	1.32985E+000	7.50791E-001	2.76438E-003	5.66049E+001	1.23781E+002	5.24061E-002	6.70287E+001	6.03281E+001
1.52539E+002	1.38985E+002	4.46821E+001	2.26207E+002	1.18764E+000	1.02515E+000	1.05900E+003	3.87860E+002	1.00000E+000	1.28800E+003	1.45000E+002	2.25594E+005	1.21751E+000	1.17892E+001	3.64954E-002	3.15021E-002	1.21494E-001	9.21382E-002	5.80050E+004	4.46101E+001	2.26277E+002	2.37395E-002	2.37395E-002	5.77800E+004	3.60000E+001	2.50000E+001	0.00000E+000	2.70083E+001	6.16081E+001	7.68216E+001	1.00000E+002	2.93189E-001	3.26765E-001	0.00000E+000	6.18842E+001	9.68686E+000	7.61343E-001	4.22664E+001	8.11339E+001	1.08475E+002	6.70539E+001	1.32985E+000	7.50791E-001	7.34335E-002	6.18842E+001	2.40082E+001	5.24061E-002	6.70539E+001	6.04172E+001
1.51122E+002	1.24941E+002	4.45607E+001	2.26412E+002	1.29563E+000	1.09384E+000	1.10500E+003	2.78218E+002	1.00000E+000	1.29000E+003	1.86000E+002	2.25920E+005	1.41721E+000	1.11777E+001	3.89762E-002	3.29058E-002	1.23591E-001	9.01003E-002	5.80050E+004	4.46101E+001	2.26277E+002	2.37395E-002	2.37395E-002	5.77800E+004	3.60000E+001	2.70000E+001	0.00000E+000	2.55603E+001	4.02817E+001	7.12759E+001	1.00000E+002	2.50437E-001	2.99734E-001	0.00000E+000	7.36938E+001	7.84447E+000	9.20379E-001	4.22664E+001	8.11339E+001	1.08475E+002	6.71022E+001	1.32985E+000	7.50791E-001	8.44498E-002	7.36938E+001	1.95918E+001	5.24061E-002	6.71022E+001	6.05850E+001
1.45571E+002	1.51317E+002	4.43309E+001	2.26374E+002	1.28136E+000	1.00444E+000	1.20300E+003	2.19963E+002	1.00000E+000	1.29200E+003	1.27000E+002	2.26229E+005	1.28704E+000	1.23011E+001	3.69435E-002	2.89594E-002	1.29408E-001	8.18400E-002	5.80050E+004	4.46094E+001	2.26278E+002	2.37395E-002	2.37395E-002	5.77800E+004	3.60000E+001	2.80000E+001	0.00000E+000	3.58999E+001	4.70724E+001	6.32652E+001	1.00000E+002	2.64373E-001	2.07723E-001	0.00000E+000	8.04614E+001	1.13800E+001	6.08044E-001	4.22664E+001	8.11339E+001	1.08475E+002	6.71454E+001	1.32985E+000	7.50791E-001	1.21149E-001	8.04614E+001	-2.79967E+001	5.24061E-002	6.71454E+001	6.05882E+001
1.47196E+002	2.06279E+002	4.45219E+001	2.26089E+002	1.28791E+000	1.25959E+000	2.07100E+003	3.82130E+002	1.00000E+000	1.29300E+003	7.70000E+001	2.26355E+005	1.62225E+000	1.43624E+001	2.83007E-002	2.76784E-002	9.11163E-002	8.73680E-002	5.80050E+004	4.46094E+001	2.26278E+002	2.37395E-002	2.37395E-002	5.77800E+004	3.60000E+001	2.90000E+001	0.00000E+000	4.77314E+001	5.52221E+001	1.24232E+002	1.00000E+002	4.22910E-001	1.67483E-001	0.00000E+000	8.00690E+001	5.22052E+000	1.01020E+000	4.22664E+001	8.11339E+001	1.08475E+002	6.71772E+001	1.32985E+000	7.50791E-001	1.11164E-002	8.00690E+001	1.34788E+002	5.24061E-002	6.71772E+001	6.04549E+001
1.57753E+002	2.94346E+002	4.44826E+001	2.26335E+002	1.26535E+000	1.03072E+000	2.39900E+003	4.00065E+002	1.00000E+000	1.29400E+003	5.50000E+001	2.26483E+005	1.30422E+000	1.71565E+001	2.58343E-002	2.10438E-002	7.76788E-002	5.31697E-002	5.80050E+004	4.46094E+001	2.26277E+002	2.37395E-002	2.37395E-002	5.77800E+004	3.60000E+001	3.00000E+001	0.00000E+000	6.98791E+001	8.89484E+001	1.37194E+002	1.00000E+002	5.39475E-001	1.13456E-001	0.00000E+000	8.03447E+001	6.81504E+000	7.18998E-001	4.22664E+001	8.11339E+001	1.08475E+002	6.71606E+001	1.32985E+000	7.50791E-001	1.02190E-001	8.03447E+001	-9.53894E-002	5.24061E-002	6.71606E+001	6.05899E+001
1.38798E+002	1.76846E+002	4.45195E+001	2.26280E+002	1.32558E+000	1.10670E+000	1.61600E+003	3.02993E+002	1.00000E+000	1.29500E+003	9.30000E+001	2.26664E+005	1.46703E+000	1.32984E+001	3.29751E-002	2.75303E-002	1.08847E-001	7.75719E-002	5.80050E+004	4.46094E+001	2.26276E+002	2.37395E-002	2.37395E-002	5.77800E+004	3.60000E+001	3.10000E+001	0.00000E+000	4.60936E+001	5.22097E+001	7.99387E+001	1.00000E+002	3.25805E-001	2.25297E-001	0.00000E+000	8.52949E+001	8.85453E+000	6.74256E-001	4.22664E+001	8.11339E+001	1.08475E+002	6.71989E+001	1.32985E+000	7.50791E-001	8.99892E-002	8.52949E+001	2.28947E+001	5.24061E-002	6.71989E+001	6.05963E+001
1.48091E+002	1.87590E+002	4.44912E+001	2.26223E+002	1.43211E+000	9.99722E-001	1.66500E+003	2.68991E+002	1.00000E+000	1.29600E+003	8.80000E+001	2.26809E+005	1.43172E+000	1.36964E+001	3.50970E-002	2.45003E-002	1.20903E-001	6.18352E-002	5.80050E+004	4.46095E+001	2.26276E+002	2.37395E-002	2.37395E-002	5.77800E+004	3.60000E+001	3.20000E+001	0.00000E+000	4.00255E+001	5.65061E+001	9.54879E+001	1.00000E+002	3.50696E-001	1.98623E-001	0.00000E+000	7.65536E+001	7.02063E+000	8.37777E-001	4.22664E+001	8.11339E+001	1.08475E+002	6.72321E+001	1.32985E+000	7.50791E-001	1.77805E-001	7.65536E+001	-1.15271E+002	5.24061E-002	6.72321E+001	6.05914E+001
1.44313E+002	1.36181E+002	4.44727E+001	2.26239E+002	1.16133E+000	1.13400E+000	1.12200E+003	2.90190E+002	1.00000E+000	1.29700E+003	1.45000E+002	2.26979E+005	1.31696E+000	1.16696E+001	3.46705E-002	3.38546E-002	1.00521E-001	9.61668E-002	5.80050E+004	4.46093E+001	2.26277E+002	2.37395E-002	2.37395E-002	5.77800E+004	3.60000E+001	3.30000E+001	0.00000E+000	3.01181E+001	3.44428E+001	1.05580E+002	1.00000E+002	3.21400E-001	2.86768E-001	0.00000E+000	7.85654E+001	5.69529E+000	1.25805E+000	4.22664E+001	8.11339E+001	1.08475E+002	6.72341E+001	1.32985E+000	7.50791E-001	1.19072E-002	7.85654E+001	1.32197E+002	5.24061E-002	6.72341E+001	6.06025E+001
1.45233E+002	1.49327E+002	4.44285E+001	2.26333E+002	1.44945E+000	1.08055E+000	1.44700E+003	3.10843E+002	1.00000E+000	1.29900E+003	1.13000E+002	2.27274E+005	1.56620E+000	1.22200E+001	3.81038E-002	2.84059E-002	1.34039E-001	7.71801E-002	5.80050E+004	4.46097E+001	2.26276E+002	2.37395E-002	2.37395E-002	5.77800E+004	3.60000E+001	3.50000E+001	0.00000E+000	2.94940E+001	4.44724E+001	7.60485E+001	1.00000E+002	2.73735E-001	2.86093E-001	0.00000E+000	7.48974E+001	7.22374E+000	8.73403E-001	4.22664E+001	8.11339E+001	1.08475E+002	6.73132E+001	1.32985E+000	7.50791E-001	1.45812E-001	7.48974E+001	-6.99313E+001	5.24061E-002	6.73132E+001	6.07372E+001
1.66639E+002	6.69141E+002	4.47913E+001	2.26252E+002	1.18884E+000	1.27356E+000	6.27900E+003	6.27408E+002	1.00000E+000	1.30200E+003	3.40000E+001	2.27693E+005	1.51406E+000	2.58678E+001	1.50030E-002	1.60721E-002	5.51686E-002	6.29744E-002	5.80050E+004	4.46109E+001	2.26276E+002	2.37395E-002	2.37395E-002	5.77800E+004	3.60000E+001	3.60000E+001	0.00000E+000	7.62093E+001	3.06763E+002	2.94700E+002	1.00000E+002	1.16322E+000	4.05973E-002	0.00000E+000	-2.46205E+002	3.80783E+000	7.95406E-001	4.22664E+001	8.11339E+001	1.08475E+002	6.73588E+001	1.32985E+000	7.50791E-001	-3.44047E-002	4.50407E+001	-1.23595E+002	5.24061E-002	6.73588E+001	6.07578E+001
1.70914E+002	4.47479E+002	4.41878E+001	2.26574E+002	1.50241E+000	1.08846E+000	4.50000E+003	6.43312E+002	1.00000E+000	1.32000E+003	9.30000E+001	2.30536E+005	1.63531E+000	2.11537E+001	2.23966E-002	1.62258E-002	9.35101E-002	5.04820E-002	6.03390E+004	4.41006E+001	2.26561E+002	1.70873E-002	1.70873E-002	2.63649E+005	1.80000E+001	1.00000E+000	0.00000E+000	2.32537E+002	1.86075E+002	4.62142E+001	1.00000E+002	8.16705E-001	5.65833E-002	0.00000E+000	1.87790E+002	4.10308E+000	8.71957E-001	7.94141E+002	5.81108E+002	1.82698E+002	1.82558E+002	5.43379E-001	8.60192E-001	1.59774E-001	1.87790E+002	2.25806E+001	1.80240E-001	1.82558E+002	-1.26282E+001
2.04887E+002	1.19076E+003	4.41231E+001	2.26557E+002	1.58373E+000	1.05360E+000	1.21140E+004	1.77534E+003	1.00000E+000	1.32100E+003	1.00000E+000	2.30611E+005	1.66863E+000	3.45073E+001	1.43892E-002	9.57269E-003	1.03247E-001	4.63193E-002	6.03390E+004	4.41007E+001	2.26561E+002	1.70873E-002	1.70873E-002	2.63649E+005	1.80000E+001	2.00000E+000	0.00000E+000	6.32299E+002	4.71628E+002	1.29318E+002	1.00000E+002	2.18214E+000	2.81099E-002	0.00000E+000	1.84647E+002	2.44872E+000	8.90488E-001	7.94141E+002	5.81108E+002	1.82698E+002	1.82521E+002	5.43379E-001	8.60192E-001	2.01008E-001	1.84647E+002	-4.08413E+001	1.80240E-001	1.82521E+002	-1.26799E+001
2.06892E+002	1.46208E+003	4.41373E+001	2.26576E+002	1.59266E+000	1.10157E+000	1.56220E+004	2.95689E+003	1.00000E+000	1.32200E+003	1.00000E+000	2.30771E+005	1.75443E+000	3.82372E+001	1.27425E-002	8.81343E-003	9.36594E-002	4.53095E-002	6.03390E+004	4.41005E+001	2.26560E+002	1.70873E-002	1.70873E-002	2.63649E+005	1.80000E+001	3.00000E+000	0.00000E+000	7.69712E+002	5.69984E+002	1.69849E+002	1.00000E+002	2.67600E+000	3.14034E-002	0.00000E+000	1.83472E+002	2.20953E+000	8.69048E-001	7.94141E+002	5.81108E+002	1.82698E+002	1.82493E+002	5.43379E-001	8.60192E-001	1.82273E-001	1.83472E+002	-1.46865E+001	1.80240E-001	1.82493E+002	-1.26956E+001
2.11767E+002	1.63919E+003	4.40583E+001	2.26549E+002	1.52093E+000	1.07407E+000	1.63500E+004	2.67033E+003	1.00000E+000	1.32300E+003	0.00000E+000	2.30941E+005	1.63359E+000	4.04869E+001	1.18946E-002	8.39993E-003	9.29116E-002	4.67653E-002	6.03390E+004	4.41004E+001	2.26560E+002	1.70873E-002	1.70873E-002	2.63649E+005	1.80000E+001	4.00000E+000	0.00000E+000	8.57214E+002	6.32381E+002	1.96271E+002	1.00000E+002	2.99141E+000	1.95422E-002	0.00000E+000	1.82852E+002	2.18662E+000	8.58381E-001	7.94141E+002	5.81108E+002	1.82698E+002	1.82478E+002	5.43379E-001	8.60192E-001	1.72198E-001	1.82852E+002	-5.94813E-001	1.80240E-001	1.82478E+002	-1.27330E+001
2.11798E+002	1.37259E+003	4.41215E+001	2.26538E+002	1.55512E+000	1.05347E+000	1.37480E+004	1.71692E+003	1.00000E+000	1.32400E+003	1.00000E+000	2.31111E+005	1.63827E+000	3.70485E+001	1.32631E-002	8.98465E-003	9.00119E-002	4.18978E-002	6.03390E+004	4.41002E+001	2.26560E+002	1.70873E-002	1.70873E-002	2.63649E+005	1.80000E+001	5.00000E+000	0.00000E+000	7.25367E+002	5.68311E+002	1.55531E+002	1.00000E+002	2.55440E+000	2.08383E-002	0.00000E+000	1.86008E+002	2.39171E+000	8.55822E-001	7.94141E+002	5.81108E+002	1.82698E+002	1.82446E+002	5.43379E-001	8.60192E-001	1.92310E-001	1.86008E+002	-2.68241E+001	1.80240E-001	1.82446E+002	-1.27679E+001
1.98408E+002	1.21969E+003	4.41961E+001	2.26537E+002	1.62253E+000	1.08768E+000	1.30870E+004	2.49031E+003	1.00000E+000	1.32500E+003	1.00000E+000	2.31264E+005	1.76479E+000	3.49240E+001	1.41832E-002	9.50780E-003	9.83640E-002	4.48279E-002	6.03390E+004	4.40999E+001	2.26560E+002	1.70873E-002	1.70873E-002	2.63649E+005	1.80000E+001	6.00000E+000	0.00000E+000	6.70282E+002	4.67475E+002	1.61387E+002	1.00000E+002	2.31895E+000	3.43093E-002	0.00000E+000	1.80033E+002	2.42395E+000	8.65501E-001	7.94141E+002	5.81108E+002	1.82698E+002	1.82430E+002	5.43379E-001	8.60192E-001	1.97348E-001	1.80033E+002	-4.01360E+001	1.80240E-001	1.82430E+002	-1.27791E+001
2.17177E+002	1.45754E+003	4.41387E+001	2.26588E+002	1.56460E+000	1.06728E+000	1.48710E+004	1.84812E+003	1.00000E+000	1.32600E+003	2.00000E+000	2.31433E+005	1.66987E+000	3.81778E+001	1.28302E-002	8.75200E-003	8.95065E-002	4.21988E-002	6.03390E+004	4.40994E+001	2.26560E+002	1.70873E-002	1.70873E-002	2.63649E+005	1.80000E+001	7.00000E+000	0.00000E+000	7.89747E+002	5.52519E+002	1.80949E+002	1.00000E+002	2.71592E+000	2.35302E-002	0.00000E+000	1.80822E+002	2.23434E+000	8.80830E-001	7.94141E+002	5.81108E+002	1.82698E+002	1.82427E+002	5.43379E-001	8.60192E-001	1.88962E-001	1.80822E+002	-2.70947E+001	1.80240E-001	1.82427E+002	-1.27536E+001
2.05004E+002	1.21157E+003	4.40998E+001	2.26621E+002	1.59650E+000	1.12119E+000	1.31870E+004	1.59861E+003	1.00000E+000	1.32700E+003	3.00000E+000	2.31604E+005	1.78997E+000	3.48077E+001	1.39026E-002	9.76350E-003	9.48847E-002	4.73689E-002	6.03390E+004	4.40986E+001	2.26560E+002	1.70873E-002	1.70873E-002	2.63649E+005	1.80000E+001	8.00000E+000	0.00000E+000	6.63839E+002	4.59231E+002	1.40972E+002	1.00000E+002	2.25342E+000	2.74663E-002	0.00000E+000	1.81325E+002	2.29538E+000	9.10508E-001	7.94141E+002	5.81108E+002	1.82698E+002	1.82376E+002	5.43379E-001	8.60192E-001	1.74894E-001	1.81325E+002	-6.01889E+000	1.80240E-001	1.82376E+002	-1.27867E+001
1.86903E+002	1.01012E+003	4.41558E+001	2.26540E+002	1.56689E+000	1.08994E+000	1.05400E+004	1.03638E+003	1.00000E+000	1.32800E+003	3.00000E+000	2.31755E+005	1.70781E+000	3.17823E+001	1.52622E-002	1.06165E-002	8.83297E-002	4.34935E-002	6.03390E+004	4.40983E+001	2.26560E+002	1.70873E-002	1.70873E-002	2.63649E+005	1.80000E+001	9.00000E+000	0.00000E+000	5.35603E+002	4.02427E+002	1.20218E+002	1.00000E+002	1.87398E+000	2.03551E-002	0.00000E+000	1.83677E+002	2.72636E+000	8.57448E-001	7.94141E+002	5.81108E+002	1.82698E+002	1.82340E+002	5.43379E-001	8.60192E-001	1.79520E-001	1.83677E+002	-1.04796E+001	1.80240E-001	1.82340E+002	-1.28700E+001
2.22830E+002	1.59455E+003	4.40996E+001	2.26565E+002	1.55593E+000	1.08851E+000	1.64970E+004	2.83819E+003	1.00000E+000	1.32900E+003	0.00000E+000	2.31913E+005	1.69365E+000	3.99319E+001	1.21140E-002	8.47481E-003	9.25596E-002	4.57539E-002	6.03390E+004	4.40981E+001	2.26560E+002	1.70873E-002	1.70873E-002	2.63649E+005	1.80000E+001	1.00000E+001	0.00000E+000	8.77924E+002	6.25467E+002	1.85157E+002	1.00000E+002	3.00184E+000	2.86796E-002	0.00000E+000	1.82367E+002	2.07627E+000	8.99963E-001	7.94141E+002	5.81108E+002	1.82698E+002	1.82294E+002	5.43379E-001	8.60192E-001	1.76757E-001	1.82367E+002	-7.73700E+000	1.80240E-001	1.82294E+002	-1.29038E+001
2.14449E+002	1.25803E+003	4.40526E+001	2.26590E+002	1.49731E+000	1.04907E+000	1.20960E+004	1.74990E+003	1.00000E+000	1.33000E+003	3.00000E+000	2.32055E+005	1.57078E+000	3.54687E+001	1.36141E-002	9.53855E-003	9.61396E-002	4.77450E-002	6.03390E+004	4.40977E+001	2.26561E+002	1.70873E-002	1.70873E-002	2.63649E+005	1.80000E+001	1.10000E+001	0.00000E+000	7.04606E+002	4.79834E+002	1.23094E+002	1.00000E+002	2.32787E+000	2.54879E-002	0.00000E+000	1.82678E+002	2.23554E+000	9.76132E-001	7.94141E+002	5.81108E+002	1.82698E+002	1.82232E+002	5.43379E-001	8.60192E-001	1.76031E-001	1.82678E+002	-6.35230E+000	1.80240E-001	1.82232E+002	-1.29540E+001
2.31812E+002	1.67099E+003	4.41216E+001	2.26564E+002	1.48657E+000	1.04792E+000	1.60160E+004	2.19985E+003	1.00000E+000	1.33100E+003	0.00000E+000	2.32223E+005	1.55781E+000	4.08777E+001	1.17465E-002	8.28043E-003	7.56524E-002	3.81109E-002	6.03390E+004	4.40974E+001	2.26560E+002	1.70873E-002	1.70873E-002	2.63649E+005	1.80000E+001	1.20000E+001	0.00000E+000	8.73066E+002	6.98006E+002	1.78359E+002	1.00000E+002	3.07533E+000	1.53993E-002	0.00000E+000	1.87105E+002	2.19582E+000	8.63648E-001	7.94141E+002	5.81108E+002	1.82698E+002	1.82185E+002	5.43379E-001	8.60192E-001	1.73069E-001	1.87105E+002	2.39744E+000	1.80240E-001	1.82185E+002	-1.30128E+001
2.23244E+002	1.70303E+003	4.40834E+001	2.26548E+002	1.59130E+000	1.08643E+000	1.79150E+004	3.99187E+003	1.00000E+000	1.33200E+003	0.00000E+000	2.32370E+005	1.72884E+000	4.12678E+001	1.18890E-002	8.11699E-003	1.02954E-001	4.84002E-002	6.03390E+004	4.40972E+001	2.26560E+002	1.70873E-002	1.70873E-002	2.63649E+005	1.80000E+001	1.30000E+001	0.00000E+000	8.94138E+002	5.86316E+002	2.67766E+002	1.00000E+002	3.14979E+000	3.33572E-002	0.00000E+000	1.73881E+002	2.19663E+000	8.16294E-001	7.94141E+002	5.81108E+002	1.82698E+002	1.82137E+002	5.43379E-001	8.60192E-001	1.88542E-001	1.73881E+002	-3.34527E+001	1.80240E-001	1.82137E+002	-1.30728E+001
2.49901E+002	1.73300E+003	4.40389E+001	2.26554E+002	1.56268E+000	1.07954E+000	1.78210E+004	3.10086E+003	1.00000E+000	1.33300E+003	0.00000E+000	2.32532E+005	1.68697E+000	4.16293E+001	1.17059E-002	8.08669E-003	9.89723E-002	4.76397E-002	6.03390E+004	4.40968E+001	2.26561E+002	1.70873E-002	1.70873E-002	2.63649E+005	1.80000E+001	1.40000E+001	0.00000E+000	8.86776E+002	6.93324E+002	2.05691E+002	1.00000E+002	3.15237E+000	2.21912E-002	0.00000E+000	1.84622E+002	2.16480E+000	8.30476E-001	7.94141E+002	5.81108E+002	1.82698E+002	1.82079E+002	5.43379E-001	8.60192E-001	1.82856E-001	1.84622E+002	-1.44095E+001	1.80240E-001	1.82079E+002	-1.31304E+001
2.08837E+002	1.87759E+003	4.40248E+001	2.26514E+002	1.59896E+000	1.09864E+000	1.99920E+004	3.46437E+003	1.00000E+000	1.33400E+003	0.00000E+000	2.32689E+005	1.75668E+000	4.33312E+001	1.13086E-002	7.77013E-003	1.03128E-001	4.90542E-002	6.03390E+004	4.40966E+001	2.26560E+002	1.70873E-002	1.70873E-002	2.63649E+005	1.80000E+001	1.50000E+001	0.00000E+000	9.31868E+002	7.68976E+002	2.36308E+002	1.00000E+002	3.40761E+000	2.01725E-002	0.00000E+000	1.85777E+002	2.17949E+000	7.78803E-001	7.94141E+002	5.81108E+002	1.82698E+002	1.82045E+002	5.43379E-001	8.60192E-001	1.85467E-001	1.85777E+002	-1.70933E+001	1.80240E-001	1.82045E+002	-1.31905E+001
2.08879E+002	1.67992E+003	4.40719E+001	2.26544E+002	1.54197E+000	1.11961E+000	1.77230E+004	3.51644E+003	1.00000E+000	1.33500E+003	0.00000E+000	2.32841E+005	1.72641E+000	4.09868E+001	1.15826E-002	8.41004E-003	8.52811E-002	4.53765E-002	6.03390E+004	4.40965E+001	2.26560E+002	1.70873E-002	1.70873E-002	2.63649E+005	1.80000E+001	1.60000E+001	0.00000E+000	8.85833E+002	6.33805E+002	2.10354E+002	1.00000E+002	3.08017E+000	2.36455E-002	0.00000E+000	1.80724E+002	2.09853E+000	8.59067E-001	7.94141E+002	5.81108E+002	1.82698E+002	1.81994E+002	5.43379E-001	8.60192E-001	1.58688E-001	1.80724E+002	1.70809E+001	1.80240E-001	1.81994E+002	-1.32194E+001
1.97409E+002	1.48086E+003	4.41164E+001	2.26587E+002	1.56922E+000	1.08374E+000	1.53710E+004	2.23550E+003	1.00000E+000	1.33600E+003	0.00000E+000	2.32998E+005	1.70063E+000	3.84820E+001	1.26571E-002	8.74124E-003	8.49339E-002	4.10606E-002	6.03390E+004	4.40960E+001	2.26560E+002	1.70873E-002	1.70873E-002	2.63649E+005	1.80000E+001	1.70000E+001	0.00000E+000	8.13582E+002	5.37786E+002	1.87739E+002	1.00000E+002	2.75851E+000	1.92561E-002	0.00000E+000	1.78328E+002	2.14192E+000	9.03767E-001	7.94141E+002	5.81108E+002	1.82698E+002	1.81976E+002	5.43379E-001	8.60192E-001	1.82998E-001	1.78328E+002	-2.08848E+001	1.80240E-001	1.81976E+002	-1.32077E+001
2.16711E+002	1.63776E+003	4.40747E+001	2.26570E+002	1.49820E+000	1.07537E+000	1.61990E+004	2.92461E+003	1.00000E+000	1.33700E+003	0.00000E+000	2.33152E+005	1.61112E+000	4.04692E+001	1.17713E-002	8.44917E-003	8.04540E-002	4.19195E-002	6.03390E+004	4.40956E+001	2.26561E+002	1.70873E-002	1.70873E-002	2.63649E+005	1.80000E+001	1.80000E+001	0.00000E+000	8.70097E+002	6.13340E+002	2.01433E+002	1.00000E+002	3.00262E+000	2.64396E-002	0.00000E+000	1.80442E+002	2.15731E+000	8.74089E-001	7.94141E+002	5.81108E+002	1.82698E+002	1.81913E+002	5.43379E-001	8.60192E-001	1.64295E-001	1.80442E+002	8.58896E+000	1.80240E-001	1.81913E+002	-1.32836E+001
1.54179E+002	1.93157E+002	4.58680E+001	2.26209E+002	1.24272E+000	1.22067E+000	1.80600E+003	4.32760E+002	1.00000E+000	1.34400E+003	2.72000E+002	2.34405E+005	1.51695E+000	1.38981E+001	2.92425E-002	2.87236E-002	8.20103E-002	7.93326E-002	6.12960E+004	4.58680E+001	2.26209E+002	8.20103E-002	7.93326E-002	1.80600E+003	1.00000E+000	1.00000E+000	0.00000E+000	1.98023E+001	8.41436E+001	9.13740E+001	1.00000E+002	3.38172E-001	1.34083E-001	0.00000E+000	4.88422E+001	6.34291E+000	8.90356E-001	1.98023E+001	8.41436E+001	9.13740E+001	4.88422E+001	6.34291E+000	8.90356E-001	8.95221E-003	4.88422E+001	1.06954E+002	8.95221E-003	4.88422E+001	1.06954E+002
2.00818E+002	1.19162E+003	4.40918E+001	2.26563E+002	1.49859E+000	1.03967E+000	1.14050E+004	1.85672E+003	1.00000E+000	1.37100E+003	3.00000E+000	2.38588E+005	1.55803E+000	3.45199E+001	1.40325E-002	9.73526E-003	8.72229E-002	4.26378E-002	6.22960E+004	4.40744E+001	2.26578E+002	2.55873E-002	2.55873E-002	1.52349E+005	9.00000E+000	1.00000E+000	0.00000E+000	6.33108E+002	4.60906E+002	1.48669E+002	1.00000E+002	2.20863E+000	3.48470E-002	0.00000E+000	1.80176E+002	2.62707E+000	8.55445E-001	8.59863E+002	6.50898E+002	2.02502E+002	1.81663E+002	7.33558E-001	8.38218E-001	1.80800E-001	1.80176E+002	-1.58416E+001	1.87107E-001	1.81663E+002	-2.35654E+001
1.98148E+002	1.77422E+003	4.41141E+001	2.26588E+002	1.60531E+000	1.10134E+000	1.90710E+004	3.63249E+003	1.00000E+000	1.37200E+003	0.00000E+000	2.38753E+005	1.76798E+000	4.21215E+001	1.16244E-002	7.97504E-003	9.25822E-002	4.40084E-002	6.22960E+004	4.40747E+001	2.26576E+002	2.55873E-002	2.55873E-002	1.52349E+005	9.00000E+000	2.00000E+000	0.00000E+000	9.06362E+002	6.96839E+002	2.21765E+002	1.00000E+002	3.22955E+000	2.26174E-002	0.00000E+000	1.81778E+002	2.12266E+000	8.18736E-001	8.59863E+002	6.50898E+002	2.02502E+002	1.81661E+002	7.33558E-001	8.38218E-001	1.86198E-001	1.81778E+002	-2.21072E+001	1.87107E-001	1.81661E+002	-2.35505E+001
2.08426E+002	1.87530E+003	4.41211E+001	2.26602E+002	1.60852E+000	1.11007E+000	2.03520E+004	3.69884E+003	1.00000E+000	1.37300E+003	0.00000E+000	2.38905E+005	1.78558E+000	4.33048E+001	1.12752E-002	7.78123E-003	9.41826E-002	4.52516E-002	6.22960E+004	4.40749E+001	2.26575E+002	2.55873E-002	2.55873E-002	1.52349E+005	9.00000E+000	3.00000E+000	0.00000E+000	9.33943E+002	7.65243E+002	2.34354E+002	1.00000E+002	3.40288E+000	2.36246E-002	0.00000E+000	1.84162E+002	2.14256E+000	7.85191E-001	8.59863E+002	6.50898E+002	2.02502E+002	1.81629E+002	7.33558E-001	8.38218E-001	1.83348E-001	1.84162E+002	-1.55522E+001	1.87107E-001	1.81629E+002	-2.35732E+001
1.96652E+002	1.64728E+003	4.41133E+001	2.26617E+002	1.62490E+000	1.08521E+000	1.76250E+004	2.24563E+003	1.00000E+000	1.37400E+003	0.00000E+000	2.39075E+005	1.76335E+000	4.05867E+001	1.22395E-002	8.17426E-003	9.38861E-002	4.23706E-002	6.22960E+004	4.40752E+001	2.26573E+002	2.55873E-002	2.55873E-002	1.52349E+005	9.00000E+000	4.00000E+000	0.00000E+000	9.10221E+002	6.19026E+002	2.08673E+002	1.00000E+002	3.10666E+000	1.95084E-002	0.00000E+000	1.78005E+002	2.02408E+000	8.93140E-001	8.59863E+002	6.50898E+002	2.02502E+002	1.81630E+002	7.33558E-001	8.38218E-001	1.99141E-001	1.78005E+002	-4.47297E+001	1.87107E-001	1.81630E+002	-2.35636E+001
1.96524E+002	1.32394E+003	4.41208E+001	2.26544E+002	1.56078E+000	1.09981E+000	1.38830E+004	2.01232E+003	1.00000E+000	1.37500E+003	1.00000E+000	2.39243E+005	1.71656E+000	3.63860E+001	1.32465E-002	9.33420E-003	8.89869E-002	4.47383E-002	6.22960E+004	4.40754E+001	2.26572E+002	2.55873E-002	2.55873E-002	1.52349E+005	9.00000E+000	5.00000E+000	0.00000E+000	7.12327E+002	4.96440E+002	1.66577E+002	1.00000E+002	2.45393E+000	2.80436E-002	0.00000E+000	1.78541E+002	2.32604E+000	8.75693E-001	8.59863E+002	6.50898E+002	2.02502E+002	1.81578E+002	7.33558E-001	8.38218E-001	1.73257E-001	1.78541E+002	-6.45356E+000	1.87107E-001	1.81578E+002	-2.36607E+001
2.11923E+002	1.68226E+003	4.40200E+001	2.26571E+002	1.53334E+000	1.07159E+000	1.68750E+004	2.16306E+003	1.00000E+000	1.37600E+003	0.00000E+000	2.39402E+005	1.64310E+000	4.10153E+001	1.18036E-002	8.24908E-003	1.03505E-001	5.09399E-002	6.22960E+004	4.40761E+001	2.26569E+002	2.55873E-002	2.55873E-002	1.52349E+005	9.00000E+000	6.00000E+000	0.00000E+000	8.89833E+002	6.68765E+002	1.96143E+002	1.00000E+002	3.10636E+000	2.10886E-002	0.00000E+000	1.82118E+002	2.14003E+000	8.63316E-001	8.59863E+002	6.50898E+002	2.02502E+002	1.81571E+002	7.33558E-001	8.38218E-001	1.77261E-001	1.82118E+002	-8.72562E+000	1.87107E-001	1.81571E+002	-2.36576E+001
1.98908E+002	1.82373E+003	4.40280E+001	2.26555E+002	1.63607E+000	1.11285E+000	2.00350E+004	3.43276E+003	1.00000E+000	1.37700E+003	0.00000E+000	2.39550E+005	1.82069E+000	4.27052E+001	1.15586E-002	7.86215E-003	1.10624E-001	5.15449E-002	6.22960E+004	4.40765E+001	2.26568E+002	2.55873E-002	2.55873E-002	1.52349E+005	9.00000E+000	7.00000E+000	0.00000E+000	9.29720E+002	7.40985E+002	2.08094E+002	1.00000E+002	3.30858E+000	2.07104E-002	0.00000E+000	1.84350E+002	2.03035E+000	8.35115E-001	8.59863E+002	6.50898E+002	2.02502E+002	1.81582E+002	7.33558E-001	8.38218E-001	1.90336E-001	1.84350E+002	-2.56011E+001	1.87107E-001	1.81582E+002	-2.36564E+001
2.07295E+002	1.81977E+003	4.40477E+001	2.26547E+002	1.63871E+000	1.09758E+000	1.97900E+004	2.93211E+003	1.00000E+000	1.37800E+003	0.00000E+000	2.39723E+005	1.79862E+000	4.26587E+001	1.16487E-002	7.80217E-003	1.05684E-001	4.78078E-002	6.22960E+004	4.40768E+001	2.26566E+002	2.55873E-002	2.55873E-002	1.52349E+005	9.00000E+000	8.00000E+000	0.00000E+000	9.24460E+002	7.53507E+002	2.35469E+002	1.00000E+002	3.37009E+000	2.28203E-002	0.00000E+000	1.83641E+002	2.18226E+000	7.81774E-001	8.59863E+002	6.50898E+002	2.02502E+002	1.81555E+002	7.33558E-001	8.38218E-001	1.97757E-001	1.83641E+002	-3.71282E+001	1.87107E-001	1.81555E+002	-2.36863E+001
1.87564E+002	1.25263E+003	4.40251E+001	2.26537E+002	1.60295E+000	1.09433E+000	1.33130E+004	2.12717E+003	1.00000E+000	1.37900E+003	0.00000E+000	2.39895E+005	1.75416E+000	3.53925E+001	1.38925E-002	9.48444E-003	1.12537E-001	5.29608E-002	6.22960E+004	4.40773E+001	2.26564E+002	2.55873E-002	2.55873E-002	1.52349E+005	9.00000E+000	9.00000E+000	0.00000E+000	7.22306E+002	4.65562E+002	1.52270E+002	1.00000E+002	2.40392E+000	2.78869E-002	0.00000E+000	1.77214E+002	2.20232E+000	9.44479E-001	8.59863E+002	6.50898E+002	2.02502E+002	1.81535E+002	7.33558E-001	8.38218E-001	1.88565E-001	1.77214E+002	-3.01642E+001	1.87107E-001	1.81535E+002	-2.37148E+001
1.72478E+002	6.74773E+002	4.40698E+001	2.26745E+002	1.37014E+000	1.03925E+000	5.94000E+003	6.61074E+002	1.00000E+000	1.53500E+003	2.90000E+001	2.64021E+005	1.42391E+000	2.59764E+001	1.77775E-002	1.34842E-002	7.96751E-002	4.67811E-002	6.84820E+004	4.40627E+001	2.26792E+002	1.17123E-002	1.17123E-002	2.60403E+005	2.30000E+001	1.00000E+000	0.00000E+000	2.50911E+002	1.44004E+002	2.94343E+002	1.00000E+002	1.30047E+000	3.44417E-002	0.00000E+000	1.08647E+002	4.06176E+000	7.66662E-001	5.20012E+002	2.96016E+002	5.57838E+002	1.12954E+002	6.43036E-001	7.31396E-001	1.37333E-001	1.08647E+002	-2.34671E+001	1.08268E-001	1.12954E+002	2.37480E+001
2.00924E+002	1.57181E+003	4.40586E+001	2.26768E+002	1.36586E+000	1.14389E+000	1.51990E+004	2.05372E+003	1.00000E+000	1.53600E+003	0.00000E+000	2.64171E+005	1.56239E+000	3.96460E+001	1.10789E-002	9.27848E-003	6.05567E-002	4.28137E-002	6.84820E+004	4.40627E+001	2.26792E+002	1.17123E-002	1.17123E-002	2.60403E+005	2.30000E+001	2.00000E+000	0.00000E+000	5.90778E+002	3.47492E+002	6.76953E+002	1.00000E+002	3.04071E+000	2.31880E-002	0.00000E+000	1.09614E+002	2.61839E+000	7.43479E-001	5.20012E+002	2.96016E+002	5.57838E+002	1.12975E+002	6.43036E-001	7.31396E-001	8.84425E-002	1.09614E+002	4.97806E+001	1.08268E-001	1.12975E+002	2.37830E+001
1.94549E+002	1.46206E+003	4.40161E+001	2.26762E+002	1.36657E+000	1.15311E+000	1.42410E+004	2.33565E+003	1.00000E+000	1.53700E+003	0.00000E+000	2.64325E+005	1.57581E+000	3.82369E+001	1.14515E-002	9.66273E-003	6.67160E-002	4.78186E-002	6.84820E+004	4.40628E+001	2.26792E+002	1.17123E-002	1.17123E-002	2.60403E+005	2.30000E+001	3.00000E+000	0.00000E+000	5.18607E+002	3.27745E+002	6.50553E+002	1.00000E+002	2.81371E+000	2.86835E-002	0.00000E+000	1.04977E+002	2.66876E+000	7.53583E-001	5.20012E+002	2.96016E+002	5.57838E+002	1.12920E+002	6.43036E-001	7.31396E-001	8.47194E-002	1.04977E+002	5.06559E+001	1.08268E-001	1.12920E+002	2.37211E+001
1.74490E+002	1.31669E+003	4.40327E+001	2.26734E+002	1.43872E+000	1.18171E+000	1.37510E+004	1.37885E+003	1.00000E+000	1.53800E+003	0.00000E+000	2.64475E+005	1.70015E+000	3.62862E+001	1.22690E-002	1.00773E-002	7.21268E-002	4.90366E-002	6.84820E+004	4.40634E+001	2.26793E+002	1.17123E-002	1.17123E-002	2.60403E+005	2.30000E+001	4.00000E+000	0.00000E+000	4.98686E+002	2.93400E+002	5.59786E+002	1.00000E+002	2.54323E+000	1.86937E-002	0.00000E+000	1.10473E+002	2.78851E+000	7.33958E-001	5.20012E+002	2.96016E+002	5.57838E+002	1.12852E+002	6.43036E-001	7.31396E-001	9.80810E-002	1.10473E+002	3.63345E+001	1.08268E-001	1.12852E+002	2.36378E+001
1.87894E+002	1.39358E+003	4.40686E+001	2.26780E+002	1.40454E+000	1.14260E+000	1.38080E+004	2.63365E+003	1.00000E+000	1.53900E+003	0.00000E+000	2.64632E+005	1.60483E+000	3.73307E+001	1.19528E-002	9.72364E-003	6.72429E-002	4.49027E-002	6.84820E+004	4.40634E+001	2.26793E+002	1.17123E-002	1.17123E-002	2.60403E+005	2.30000E+001	5.00000E+000	0.00000E+000	5.39022E+002	3.28767E+002	5.71130E+002	1.00000E+002	2.69578E+000	2.98010E-002	0.00000E+000	1.13193E+002	2.95732E+000	6.90634E-001	5.20012E+002	2.96016E+002	5.57838E+002	1.12848E+002	6.43036E-001	7.31396E-001	1.02837E-001	1.13193E+002	3.20451E+001	1.08268E-001	1.12848E+002	2.36642E+001
1.78865E+002	1.05668E+003	4.40502E+001	2.26833E+002	1.46610E+000	1.13240E+000	1.07530E+004	1.60848E+003	1.00000E+000	1.54000E+003	1.00000E+000	2.64794E+005	1.66021E+000	3.25065E+001	1.41384E-002	1.09203E-002	8.55092E-002	5.15377E-002	6.84820E+004	4.40637E+001	2.26794E+002	1.17123E-002	1.17123E-002	2.60403E+005	2.30000E+001	6.00000E+000	0.00000E+000	3.97519E+002	2.42393E+002	4.37778E+002	1.00000E+002	2.02159E+000	2.89766E-002	0.00000E+000	1.12729E+002	3.27317E+000	7.07096E-001	5.20012E+002	2.96016E+002	5.57838E+002	1.14358E+002	6.43036E-001	7.31396E-001	1.28420E-001	1.12729E+002	-6.19125E+000	1.08268E-001	1.14358E+002	2.52064E+001
1.96552E+002	1.36904E+003	4.40642E+001	2.26795E+002	1.38043E+000	1.14405E+000	1.33680E+004	1.98065E+003	1.00000E+000	1.54100E+003	0.00000E+000	2.64937E+005	1.57928E+000	3.70005E+001	1.19394E-002	9.89490E-003	6.29854E-002	4.36578E-002	6.84820E+004	4.40646E+001	2.26794E+002	1.17123E-002	1.17123E-002	2.60403E+005	2.30000E+001	7.00000E+000	0.00000E+000	5.23725E+002	2.96603E+002	5.90487E+002	1.00000E+002	2.66074E+000	2.46774E-002	0.00000E+000	1.11914E+002	2.74960E+000	7.54932E-001	5.20012E+002	2.96016E+002	5.57838E+002	1.14310E+002	6.43036E-001	7.31396E-001	9.36370E-002	1.11914E+002	4.43994E+001	1.08268E-001	1.14310E+002	2.51349E+001
2.05392E+002	1.55184E+003	4.41125E+001	2.26817E+002	1.41509E+000	1.09889E+000	1.49090E+004	3.16395E+003	1.00000E+000	1.54200E+003	0.00000E+000	2.65103E+005	1.55502E+000	3.93934E+001	1.15893E-002	8.99972E-003	6.06723E-002	3.70807E-002	6.84820E+004	4.40646E+001	2.26794E+002	1.17123E-002	1.17123E-002	2.60403E+005	2.30000E+001	8.00000E+000	0.00000E+000	6.16193E+002	3.60157E+002	6.26758E+002	1.00000E+002	3.00777E+000	2.63096E-002	0.00000E+000	1.16979E+002	2.81753E+000	6.97619E-001	5.20012E+002	2.96016E+002	5.57838E+002	1.14331E+002	6.43036E-001	7.31396E-001	1.25777E-001	1.16979E+002	1.95348E+000	1.08268E-001	1.14331E+002	2.51742E+001
2.03272E+002	1.33363E+003	4.40851E+001	2.26807E+002	1.37769E+000	1.07604E+000	1.22440E+004	2.33628E+003	1.00000E+000	1.54300E+003	0.00000E+000	2.65255E+005	1.48244E+000	3.65189E+001	1.24506E-002	9.72446E-003	6.61946E-002	4.08947E-002	6.84820E+004	4.40645E+001	2.26794E+002	1.17123E-002	1.17123E-002	2.60403E+005	2.30000E+001	9.00000E+000	0.00000E+000	5.14922E+002	2.90856E+002	5.73161E+002	1.00000E+002	2.60001E+000	2.95307E-002	0.00000E+000	1.12489E+002	2.88954E+000	7.50620E-001	5.20012E+002	2.96016E+002	5.57838E+002	1.14261E+002	6.43036E-001	7.31396E-001	1.22937E-001	1.12489E+002	1.64584E+000	1.08268E-001	1.14261E+002	2.50951E+001
1.74602E+002	1.22202E+003	4.40929E+001	2.26789E+002	1.45121E+000	1.16745E+000	1.27370E+004	1.34218E+003	1.00000E+000	1.54400E+003	0.00000E+000	2.65404E+005	1.69421E+000	3.49574E+001	1.28587E-002	1.03444E-002	6.01461E-002	3.94624E-002	6.84820E+004	4.40646E+001	2.26793E+002	1.17123E-002	1.17123E-002	2.60403E+005	2.30000E+001	1.00000E+001	0.00000E+000	5.23929E+002	2.75027E+002	4.73549E+002	1.00000E+002	2.39535E+000	2.03824E-002	0.00000E+000	1.23299E+002	2.95616E+000	7.19365E-001	5.20012E+002	2.96016E+002	5.57838E+002	1.14215E+002	6.43036E-001	7.31396E-001	1.08359E-001	1.23299E+002	3.39880E+001	1.08268E-001	1.14215E+002	2.50386E+001
1.82349E+002	1.17380E+003	4.40668E+001	2.26764E+002	1.41261E+000	1.11944E+000	1.14580E+004	1.74415E+003	1.00000E+000	1.54500E+003	0.00000E+000	2.65570E+005	1.58132E+000	3.42608E+001	1.31967E-002	1.04579E-002	6.68647E-002	4.25313E-002	6.84820E+004	4.40646E+001	2.26793E+002	1.17123E-002	1.17123E-002	2.60403E+005	2.30000E+001	1.10000E+001	0.00000E+000	4.42324E+002	2.62664E+002	5.11429E+002	1.00000E+002	2.28925E+000	2.82690E-002	0.00000E+000	1.10382E+002	3.01792E+000	7.42933E-001	5.20012E+002	2.96016E+002	5.57838E+002	1.14221E+002	6.43036E-001	7.31396E-001	1.15785E-001	1.10382E+002	1.00745E+001	1.08268E-001	1.14221E+002	2.50267E+001
2.05231E+002	1.43739E+003	4.40691E+001	2.26761E+002	1.33468E+000	1.06789E+000	1.27200E+004	2.23522E+003	1.00000E+000	1.54600E+003	0.00000E+000	2.65718E+005	1.42529E+000	3.79129E+001	1.18341E-002	9.46855E-003	6.20608E-002	4.01893E-002	6.84820E+004	4.40647E+001	2.26792E+002	1.17123E-002	1.17123E-002	2.60403E+005	2.30000E+001	1.20000E+001	0.00000E+000	5.50601E+002	3.31593E+002	5.84981E+002	1.00000E+002	2.75122E+000	2.44829E-002	0.00000E+000	1.14417E+002	3.04671E+000	6.98451E-001	5.20012E+002	2.96016E+002	5.57838E+002	1.14159E+002	6.43036E-001	7.31396E-001	1.11043E-001	1.14417E+002	2.11177E+001	1.08268E-001	1.14159E+002	2.49635E+001
2.03182E+002	1.37829E+003	4.40779E+001	2.26791E+002	1.34517E+000	1.07414E+000	1.23570E+004	2.78656E+003	1.00000E+000	1.54700E+003	0.00000E+000	2.65880E+005	1.44490E+000	3.71253E+001	1.21010E-002	9.66282E-003	7.01296E-002	4.51443E-002	6.84820E+004	4.40645E+001	2.26792E+002	1.17123E-002	1.17123E-002	2.60403E+005	2.30000E+001	1.30000E+001	0.00000E+000	5.50793E+002	2.95659E+002	5.79394E+002	1.00000E+002	2.69216E+000	4.01794E-002	0.00000E+000	1.15311E+002	2.86707E+000	7.53037E-001	5.20012E+002	2.96016E+002	5.57838E+002	1.14131E+002	6.43036E-001	7.31396E-001	1.12028E-001	1.15311E+002	2.05751E+001	1.08268E-001	1.14131E+002	2.49546E+001
1.90108E+002	1.37037E+003	4.40645E+001	2.26821E+002	1.37451E+000	1.15096E+000	1.34050E+004	2.28104E+003	1.00000E+000	1.54800E+003	0.00000E+000	2.66045E+005	1.58200E+000	3.70185E+001	1.18718E-002	9.94090E-003	6.75372E-002	4.77040E-002	6.84820E+004	4.40646E+001	2.26792E+002	1.17123E-002	1.17123E-002	2.60403E+005	2.30000E+001	1.40000E+001	0.00000E+000	5.36554E+002	3.09968E+002	5.66645E+002	1.00000E+002	2.65648E+000	3.04726E-002	0.00000E+000	1.14830E+002	2.88822E+000	7.17707E-001	5.20012E+002	2.96016E+002	5.57838E+002	1.14098E+002	6.43036E-001	7.31396E-001	8.85207E-002	1.14830E+002	5.49138E+001	1.08268E-001	1.14098E+002	2.49397E+001
2.00993E+002	1.46334E+003	4.40648E+001	2.26839E+002	1.33740E+000	1.09426E+000	1.32860E+004	2.76445E+003	1.00000E+000	1.54900E+003	0.00000E+000	2.66197E+005	1.46347E+000	3.82536E+001	1.16029E-002	9.49344E-003	6.33057E-002	4.27768E-002	6.84820E+004	4.40649E+001	2.26792E+002	1.17123E-002	1.17123E-002	2.60403E+005	2.30000E+001	1.50000E+001	0.00000E+000	5.72747E+002	3.30895E+002	6.09624E+002	1.00000E+002	2.84533E+000	3.07180E-002	0.00000E+000	1.14446E+002	2.88885E+000	7.20758E-001	5.20012E+002	2.96016E+002	5.57838E+002	1.14112E+002	6.43036E-001	7.31396E-001	9.99903E-002	1.14446E+002	3.75489E+001	1.08268E-001	1.14112E+002	2.49651E+001
1.94514E+002	1.55577E+003	4.40230E+001	2.26801E+002	1.42849E+000	1.10421E+000	1.51100E+004	2.12309E+003	1.00000E+000	1.55000E+003	0.00000E+000	2.66353E+005	1.57735E+000	3.94432E+001	1.16211E-002	8.98296E-003	7.47575E-002	4.50772E-002	6.84820E+004	4.40653E+001	2.26792E+002	1.17123E-002	1.17123E-002	2.60403E+005	2.30000E+001	1.60000E+001	0.00000E+000	6.43446E+002	3.43253E+002	6.14646E+002	1.00000E+002	3.01612E+000	1.75536E-002	0.00000E+000	1.20247E+002	2.69343E+000	7.24891E-001	5.20012E+002	2.96016E+002	5.57838E+002	1.14114E+002	6.43036E-001	7.31396E-001	1.28038E-001	1.20247E+002	1.86834E+000	1.08268E-001	1.14114E+002	2.49403E+001
1.98368E+002	1.46380E+003	4.40512E+001	2.26788E+002	1.39093E+000	1.11275E+000	1.39790E+004	2.11505E+003	1.00000E+000	1.55100E+003	0.00000E+000	2.66494E+005	1.54776E+000	3.82596E+001	1.17643E-002	9.41155E-003	7.41189E-002	4.78152E-002	6.84820E+004	4.40651E+001	2.26792E+002	1.17123E-002	1.17123E-002	2.60403E+005	2.30000E+001	1.70000E+001	0.00000E+000	5.91414E+002	2.94834E+002	6.33970E+002	1.00000E+002	2.88439E+000	1.92448E-002	0.00000E+000	1.14632E+002	2.55292E+000	7.95125E-001	5.20012E+002	2.96016E+002	5.57838E+002	1.14134E+002	6.43036E-001	7.31396E-001	1.11105E-001	1.14632E+002	2.12568E+001	1.08268E-001	1.14134E+002	2.49545E+001
2.10712E+002	1.79831E+003	4.40638E+001	2.26817E+002	1.36365E+000	1.10234E+000	1.67080E+004	2.45647E+003	1.00000E+000	1.55200E+003	0.00000E+000	2.66634E+005	1.50320E+000	4.24065E+001	1.05497E-002	8.52809E-003	6.41402E-002	4.22535E-002	6.84820E+004	4.40651E+001	2.26793E+002	1.17123E-002	1.17123E-002	2.60403E+005	2.30000E+001	1.80000E+001	0.00000E+000	7.00148E+002	3.87972E+002	7.56072E+002	1.00000E+002	3.47808E+000	1.65508E-002	0.00000E+000	1.13915E+002	2.48392E+000	7.47499E-001	5.20012E+002	2.96016E+002	5.57838E+002	1.14136E+002	6.43036E-001	7.31396E-001	1.05968E-001	1.13915E+002	2.81570E+001	1.08268E-001	1.14136E+002	2.49757E+001
1.79411E+002	9.84547E+002	4.40301E+001	2.26852E+002	1.35568E+000	1.10193E+000	9.10000E+003	1.18090E+003	1.00000E+000	1.55300E+003	0.00000E+000	2.66775E+005	1.49387E+000	3.13775E+001	1.42114E-002	1.15514E-002	7.10362E-002	4.74730E-002	6.84820E+004	4.40650E+001	2.26792E+002	1.17123E-002	1.17123E-002	2.60403E+005	2.30000E+001	1.90000E+001	0.00000E+000	3.95914E+002	2.04049E+002	4.05168E+002	1.00000E+002	1.90089E+000	2.47155E-002	0.00000E+000	1.16786E+002	3.29711E+000	7.63058E-001	5.20012E+002	2.96016E+002	5.57838E+002	1.14132E+002	6.43036E-001	7.31396E-001	1.03249E-001	1.16786E+002	3.50698E+001	1.08268E-001	1.14132E+002	2.49910E+001
1.47621E+002	3.36966E+002	4.40122E+001	2.26820E+002	1.33282E+000	1.04143E+000	2.89700E+003	4.82681E+002	1.00000E+000	1.55400E+003	7.30000E+001	2.67009E+005	1.38803E+000	1.83566E+001	2.47626E-002	1.93488E-002	9.85980E-002	6.15579E-002	6.84820E+004	4.40648E+001	2.26792E+002	1.17123E-002	1.17123E-002	2.60403E+005	2.30000E+001	2.00000E+001	0.00000E+000	1.26072E+002	7.54543E+001	1.46092E+002	1.00000E+002	6.53931E-001	1.08048E-001	0.00000E+000	1.10155E+002	6.02528E+000	7.40047E-001	5.20012E+002	2.96016E+002	5.57838E+002	1.14145E+002	6.43036E-001	7.31396E-001	1.22730E-001	1.10155E+002	-3.78818E-001	1.08268E-001	1.14145E+002	2.49821E+001
1.49374E+002	2.62054E+002	4.43462E+001	2.26678E+002	1.38427E+000	1.20093E+000	2.66000E+003	3.37034E+002	1.00000E+000	1.55500E+003	9.80000E+001	2.67189E+005	1.66242E+000	1.61881E+001	2.68398E-002	2.32851E-002	1.13201E-001	8.60746E-002	6.84820E+004	4.40647E+001	2.26792E+002	1.17123E-002	1.17123E-002	2.60403E+005	2.30000E+001	2.10000E+001	0.00000E+000	1.13512E+002	6.85630E+001	1.10394E+002	1.00000E+002	5.46787E-001	1.05954E-001	0.00000E+000	1.19157E+002	6.99927E+000	6.64841E-001	5.20012E+002	2.96016E+002	5.57838E+002	1.14133E+002	6.43036E-001	7.31396E-001	7.09167E-002	1.19157E+002	8.52891E+001	1.08268E-001	1.14133E+002	2.49044E+001
1.60371E+002	6.40636E+002	4.40761E+001	2.26759E+002	1.45753E+000	1.12697E+000	6.45300E+003	8.43663E+002	1.00000E+000	1.55600E+003	1.10000E+001	2.67266E+005	1.64259E+000	2.53108E+001	1.81442E-002	1.40291E-002	8.91353E-002	5.41076E-002	6.84820E+004	4.40648E+001	2.26792E+002	1.17123E-002	1.17123E-002	2.60403E+005	2.30000E+001	2.20000E+001	0.00000E+000	2.72452E+002	1.50021E+002	2.40947E+002	1.00000E+002	1.24425E+000	3.92849E-002	0.00000E+000	1.24486E+002	4.33036E+000	6.89932E-001	5.20012E+002	2.96016E+002	5.57838E+002	1.14140E+002	6.43036E-001	7.31396E-001	1.27902E-001	1.24486E+002	6.28403E+000	1.08268E-001	1.14140E+002	2.49441E+001
1.43149E+002	3.42954E+002	4.41005E+001	2.26878E+002	1.44883E+000	1.09085E+000	3.32000E+003	5.88117E+002	1.00000E+000	1.55700E+003	6.90000E+001	2.67488E+005	1.58046E+000	1.85190E+001	2.51448E-002	1.89320E-002	1.06165E-001	6.16120E-002	6.84820E+004	4.40647E+001	2.26792E+002	1.17123E-002	1.17123E-002	2.60403E+005	2.30000E+001	2.30000E+001	0.00000E+000	1.26776E+002	7.56414E+001	1.46276E+002	1.00000E+002	6.55988E-001	1.17727E-001	0.00000E+000	1.10344E+002	5.63214E+000	7.39552E-001	5.20012E+002	2.96016E+002	5.57838E+002	1.14113E+002	6.43036E-001	7.31396E-001	1.40954E-001	1.10344E+002	-2.70166E+001	1.08268E-001	1.14113E+002	2.49928E+001
1.87325E+002	1.34055E+003	4.58221E+001	2.25877E+002	1.13546E+000	1.23215E+000	1.16950E+004	1.50533E+003	1.00000E+000	1.59100E+003	0.00000E+000	2.72704E+005	1.39906E+000	3.66135E+001	1.04996E-002	1.13937E-002	3.67738E-002	4.29999E-002	7.05780E+004	4.58578E+001	2.25952E+002	8.55984E-003	8.55984E-003	3.42130E+005	2.80000E+001	1.00000E+000	0.00000E+000	1.64541E+002	7.84693E+002	4.01869E+002	1.00000E+002	2.20050E+000	2.13981E-002	0.00000E+000	8.78241E+000	3.09714E+000	7.16556E-001	1.87527E+002	7.93049E+002	4.27067E+002	-2.80101E+002	6.26572E-001	6.54855E-001	-4.08386E-002	8.78241E+000	1.40802E+002	-5.37239E-002	1.11447E+001	-1.28919E+002
2.06625E+002	1.60028E+003	4.58833E+001	2.25995E+002	1.12891E+000	1.17269E+000	1.32200E+004	2.22148E+003	1.00000E+000	1.59200E+003	0.00000E+000	2.72849E+005	1.32386E+000	4.00034E+001	9.81843E-003	1.01993E-002	4.03284E-002	4.34092E-002	7.05780E+004	4.58581E+001	2.25953E+002	8.55984E-003	8.55984E-003	3.42130E+005	2.80000E+001	2.00000E+000	0.00000E+000	1.86449E+002	8.70362E+002	5.61168E+002	1.00000E+002	2.68261E+000	2.18222E-002	0.00000E+000	2.27390E+001	2.96609E+000	7.03738E-001	1.87527E+002	7.93049E+002	4.27067E+002	-2.80143E+002	6.26572E-001	6.54855E-001	-1.90252E-002	2.27390E+001	1.22373E+002	-5.37239E-002	1.11025E+001	-1.28884E+002
1.90208E+002	1.64314E+003	4.58371E+001	2.25969E+002	1.14685E+000	1.29444E+000	1.51470E+004	2.31112E+003	1.00000E+000	1.59300E+003	0.00000E+000	2.73008E+005	1.48453E+000	4.05356E+001	9.31844E-003	1.05177E-002	3.82620E-002	4.83903E-002	7.05780E+004	4.58587E+001	2.25952E+002	8.55984E-003	8.55984E-003	3.42130E+005	2.80000E+001	3.00000E+000	0.00000E+000	1.91613E+002	8.93447E+002	5.68315E+002	1.00000E+002	2.73853E+000	2.08639E-002	0.00000E+000	-2.69335E+002	2.77944E+000	7.01601E-001	1.87527E+002	7.93049E+002	4.27067E+002	-2.80133E+002	6.26572E-001	6.54855E-001	-6.04572E-002	2.19101E+001	-1.08088E+002	-5.37239E-002	1.11127E+001	-1.28893E+002
1.94833E+002	1.71448E+003	4.58538E+001	2.25979E+002	1.15030E+000	1.28671E+000	1.57580E+004	2.54342E+003	1.00000E+000	1.59400E+003	0.00000E+000	2.73168E+005	1.48010E+000	4.14063E+001	9.16349E-003	1.02502E-002	3.97844E-002	4.94780E-002	7.05780E+004	4.58589E+001	2.25952E+002	8.55984E-003	8.55984E-003	3.42130E+005	2.80000E+001	4.00000E+000	0.00000E+000	2.52176E+002	9.02403E+002	5.73303E+002	1.00000E+002	2.88404E+000	2.20443E-002	0.00000E+000	-2.69262E+002	3.31194E+000	5.77269E-001	1.87527E+002	7.93049E+002	4.27067E+002	-2.80150E+002	6.26572E-001	6.54855E-001	-5.59746E-002	2.19833E+001	-1.14669E+002	-5.37239E-002	1.10954E+001	-1.28902E+002
1.93118E+002	1.55070E+003	4.58840E+001	2.25912E+002	1.14874E+000	1.28292E+000	1.42060E+004	1.93955E+003	1.00000E+000	1.59500E+003	0.00000E+000	2.73324E+005	1.47374E+000	3.93790E+001	9.63797E-003	1.07637E-002	4.11603E-002	5.10201E-002	7.05780E+004	4.58588E+001	2.25952E+002	8.55984E-003	8.55984E-003	3.42130E+005	2.80000E+001	5.00000E+000	0.00000E+000	2.51422E+002	8.87463E+002	4.26992E+002	1.00000E+002	2.56609E+000	2.16080E-002	0.00000E+000	-2.89232E+002	3.47652E+000	5.79203E-001	1.87527E+002	7.93049E+002	4.27067E+002	-2.80183E+002	6.26572E-001	6.54855E-001	-5.51794E-002	2.01385E+000	-1.35860E+002	-5.37239E-002	1.10627E+001	-1.28975E+002
1.79765E+002	1.55033E+003	4.58783E+001	2.25951E+002	1.19527E+000	1.33541E+000	1.53130E+004	2.23331E+003	1.00000E+000	1.59600E+003	0.00000E+000	2.73481E+005	1.59618E+000	3.93743E+001	9.65908E-003	1.07916E-002	4.42190E-002	5.49007E-002	7.05780E+004	4.58587E+001	2.25953E+002	8.55984E-003	8.55984E-003	3.42130E+005	2.80000E+001	6.00000E+000	0.00000E+000	2.59944E+002	8.86857E+002	4.09870E+002	1.00000E+002	2.54795E+000	2.03152E-002	0.00000E+000	-2.92371E+002	3.40138E+000	5.70198E-001	1.87527E+002	7.93049E+002	4.27067E+002	-2.80155E+002	6.26572E-001	6.54855E-001	-5.53771E-002	2.90120E+002	-1.38682E+002	-5.37239E-002	1.10910E+001	-1.28923E+002
1.64470E+002	1.19406E+003	4.58245E+001	2.25910E+002	1.16630E+000	1.30581E+000	1.12920E+004	1.54900E+003	1.00000E+000	1.59700E+003	0.00000E+000	2.73638E+005	1.52297E+000	3.45552E+001	1.09755E-002	1.22884E-002	4.28941E-002	5.33681E-002	7.05780E+004	4.58588E+001	2.25952E+002	8.55984E-003	8.55984E-003	3.42130E+005	2.80000E+001	7.00000E+000	0.00000E+000	1.70870E+002	6.83739E+002	3.51977E+002	1.00000E+002	1.97709E+000	2.57008E-002	0.00000E+000	-2.83431E+002	3.56962E+000	6.32709E-001	1.87527E+002	7.93049E+002	4.27067E+002	-2.80170E+002	6.26572E-001	6.54855E-001	-5.64364E-002	7.81488E+000	-1.28197E+002	-5.37239E-002	1.10756E+001	-1.28968E+002
1.89509E+002	1.35837E+003	4.58607E+001	2.25919E+002	1.12326E+000	1.23555E+000	1.17500E+004	1.19222E+003	1.00000E+000	1.59800E+003	0.00000E+000	2.73787E+005	1.38784E+000	3.68561E+001	1.03624E-002	1.13983E-002	3.38396E-002	4.05631E-002	7.05780E+004	4.58589E+001	2.25953E+002	8.55984E-003	8.55984E-003	3.42130E+005	2.80000E+001	8.00000E+000	0.00000E+000	1.85749E+002	7.78822E+002	4.01506E+002	1.00000E+002	2.23511E+000	1.36468E-002	0.00000E+000	-2.82985E+002	3.37748E+000	6.55541E-001	1.87527E+002	7.93049E+002	4.27067E+002	-2.80178E+002	6.26572E-001	6.54855E-001	-4.76056E-002	8.26068E+000	-1.40871E+002	-5.37239E-002	1.10678E+001	-1.28967E+002
1.80949E+002	1.47797E+003	4.58473E+001	2.25948E+002	1.13189E+000	1.28702E+000	1.33820E+004	1.73374E+003	1.00000E+000	1.59900E+003	0.00000E+000	2.73932E+005	1.45676E+000	3.84444E+001	9.78460E-003	1.11256E-002	4.18535E-002	5.37308E-002	7.05780E+004	4.58592E+001	2.25953E+002	8.55984E-003	8.55984E-003	3.42130E+005	2.80000E+001	9.00000E+000	0.00000E+000	1.83522E+002	8.53620E+002	4.64508E+002	1.00000E+002	2.45840E+000	2.42399E-002	0.00000E+000	-2.79079E+002	2.97134E+000	6.98231E-001	1.87527E+002	7.93049E+002	4.27067E+002	-2.80195E+002	6.26572E-001	6.54855E-001	-6.41321E-002	1.21662E+001	-1.12385E+002	-5.37239E-002	1.10507E+001	-1.28967E+002
1.78764E+002	1.36521E+003	4.58557E+001	2.25941E+002	1.12490E+000	1.27875E+000	1.22130E+004	1.66324E+003	1.00000E+000	1.60000E+003	0.00000E+000	2.74092E+005	1.43847E+000	3.69488E+001	1.01789E-002	1.15711E-002	3.83032E-002	4.90471E-002	7.05780E+004	4.58594E+001	2.25952E+002	8.55984E-003	8.55984E-003	3.42130E+005	2.80000E+001	1.00000E+001	0.00000E+000	1.59021E+002	7.65373E+002	4.64611E+002	1.00000E+002	2.29048E+000	2.03712E-002	0.00000E+000	-2.72280E+002	3.05294E+000	7.11348E-001	1.87527E+002	7.93049E+002	4.27067E+002	-2.80190E+002	6.26572E-001	6.54855E-001	-6.40090E-002	1.89650E+001	-1.05772E+002	-5.37239E-002	1.10556E+001	-1.28966E+002
1.77346E+002	1.40772E+003	4.58629E+001	2.25950E+002	1.13872E+000	1.23415E+000	1.23230E+004	1.73733E+003	1.00000E+000	1.60100E+003	0.00000E+000	2.74243E+005	1.40536E+000	3.75196E+001	1.02579E-002	1.11176E-002	4.18901E-002	4.89557E-002	7.05780E+004	4.58590E+001	2.25953E+002	8.55984E-003	8.55984E-003	3.42130E+005	2.80000E+001	1.10000E+001	0.00000E+000	1.76312E+002	8.11821E+002	4.38323E+002	1.00000E+002	2.33467E+000	2.38294E-002	0.00000E+000	1.16528E+001	3.11379E+000	6.94326E-001	1.87527E+002	7.93049E+002	4.27067E+002	-2.80188E+002	6.26572E-001	6.54855E-001	-4.02179E-002	1.16528E+001	1.42797E+002	-5.37239E-002	1.10578E+001	-1.28958E+002
1.75733E+002	1.42458E+003	4.58294E+001	2.25942E+002	1.15451E+000	1.25747E+000	1.28690E+004	1.33059E+003	1.00000E+000	1.60200E+003	0.00000E+000	2.74399E+005	1.45176E+000	3.77436E+001	1.01771E-002	1.10847E-002	3.70356E-002	4.36399E-002	7.05780E+004	4.58593E+001	2.25953E+002	8.55984E-003	8.55984E-003	3.42130E+005	2.80000E+001	1.20000E+001	0.00000E+000	1.86292E+002	8.09488E+002	4.46020E+002	1.00000E+002	2.36748E+000	1.40370E-002	0.00000E+000	-2.78564E+002	3.17625E+000	6.66077E-001	1.87527E+002	7.93049E+002	4.27067E+002	-2.80156E+002	6.26572E-001	6.54855E-001	-4.26881E-002	1.26811E+001	-1.43752E+002	-5.37239E-002	1.10891E+001	-1.28934E+002
1.75660E+002	1.26330E+003	4.58597E+001	2.25970E+002	1.15880E+000	1.24600E+000	1.13480E+004	1.47962E+003	1.00000E+000	1.60300E+003	1.00000E+000	2.74542E+005	1.44386E+000	3.55430E+001	1.08780E-002	1.16965E-002	4.29957E-002	4.94657E-002	7.05780E+004	4.58595E+001	2.25953E+002	8.55984E-003	8.55984E-003	3.42130E+005	2.80000E+001	1.30000E+001	0.00000E+000	1.53575E+002	6.78423E+002	4.57251E+002	1.00000E+002	2.14800E+000	2.42893E-002	0.00000E+000	-2.65685E+002	3.27773E+000	6.87350E-001	1.87527E+002	7.93049E+002	4.27067E+002	-2.80176E+002	6.26572E-001	6.54855E-001	-3.62579E-002	2.55602E+001	-1.40420E+002	-5.37239E-002	1.10693E+001	-1.28934E+002
1.78375E+002	1.23813E+003	4.58804E+001	2.25950E+002	1.11860E+000	1.23279E+000	1.06390E+004	1.52590E+003	1.00000E+000	1.60400E+003	1.00000E+000	2.74703E+005	1.37900E+000	3.51871E+001	1.08449E-002	1.19519E-002	4.12786E-002	4.97872E-002	7.05780E+004	4.58594E+001	2.25952E+002	8.55984E-003	8.55984E-003	3.42130E+005	2.80000E+001	1.40000E+001	0.00000E+000	1.40905E+002	7.21539E+002	4.08178E+002	1.00000E+002	2.08052E+000	2.51295E-002	0.00000E+000	-2.76391E+002	3.15551E+000	7.37380E-001	1.87527E+002	7.93049E+002	4.27067E+002	-2.80154E+002	6.26572E-001	6.54855E-001	-4.85601E-002	1.48549E+001	-1.32837E+002	-5.37239E-002	1.10920E+001	-1.28922E+002
1.67834E+002	1.24476E+003	4.58597E+001	2.25946E+002	1.13116E+000	1.26207E+000	1.10580E+004	1.25538E+003	1.00000E+000	1.60500E+003	2.00000E+000	2.74855E+005	1.42760E+000	3.52811E+001	1.07568E-002	1.20018E-002	4.14070E-002	5.11569E-002	7.05780E+004	4.58596E+001	2.25952E+002	8.55984E-003	8.55984E-003	3.42130E+005	2.80000E+001	1.50000E+001	0.00000E+000	1.61660E+002	7.00041E+002	3.92377E+002	1.00000E+002	2.06201E+000	2.13229E-002	0.00000E+000	-2.77469E+002	3.43912E+000	6.63629E-001	1.87527E+002	7.93049E+002	4.27067E+002	-2.80137E+002	6.26572E-001	6.54855E-001	-5.47015E-002	1.37761E+001	-1.24789E+002	-5.37239E-002	1.11081E+001	-1.28910E+002
1.83164E+002	1.36245E+003	4.59389E+001	2.26030E+002	1.12593E+000	1.26645E+000	1.20850E+004	2.02164E+003	1.00000E+000	1.60600E+003	1.00000E+000	2.75012E+005	1.42593E+000	3.69114E+001	1.02421E-002	1.15203E-002	3.95860E-002	4.96827E-002	7.05780E+004	4.58597E+001	2.25952E+002	8.55984E-003	8.55984E-003	3.42130E+005	2.80000E+001	1.60000E+001	0.00000E+000	1.94922E+002	7.93608E+002	4.00090E+002	1.00000E+002	2.27074E+000	2.43534E-002	0.00000E+000	-2.84566E+002	3.38783E+000	6.44415E-001	1.87527E+002	7.93049E+002	4.27067E+002	-2.80129E+002	6.26572E-001	6.54855E-001	-5.87338E-002	6.67963E+000	-1.25834E+002	-5.37239E-002	1.11166E+001	-1.28844E+002
1.89172E+002	1.44969E+003	4.59555E+001	2.26060E+002	1.13442E+000	1.29243E+000	1.32070E+004	2.66225E+003	1.00000E+000	1.60700E+003	0.00000E+000	2.75160E+005	1.46615E+000	3.80749E+001	9.87123E-003	1.12462E-002	3.99950E-002	5.14996E-002	7.05780E+004	4.58597E+001	2.25952E+002	8.55984E-003	8.55984E-003	3.42130E+005	2.80000E+001	1.70000E+001	0.00000E+000	2.15849E+002	8.46080E+002	4.03944E+002	1.00000E+002	2.39147E+000	3.51640E-002	0.00000E+000	-2.88290E+002	3.28543E+000	6.35648E-001	1.87527E+002	7.93049E+002	4.27067E+002	-2.80108E+002	6.26572E-001	6.54855E-001	-6.51091E-002	2.95526E+000	-1.20066E+002	-5.37239E-002	1.11374E+001	-1.28802E+002
1.78872E+002	1.33414E+003	4.58990E+001	2.26000E+002	1.12647E+000	1.28004E+000	1.19560E+004	1.88628E+003	1.00000E+000	1.60800E+003	0.00000E+000	2.75321E+005	1.44192E+000	3.65259E+001	1.03021E-002	1.17066E-002	4.24733E-002	5.44297E-002	7.05780E+004	4.58595E+001	2.25952E+002	8.55984E-003	8.55984E-003	3.42130E+005	2.80000E+001	1.80000E+001	0.00000E+000	1.84690E+002	7.92617E+002	3.73710E+002	1.00000E+002	2.19512E+000	3.28869E-002	0.00000E+000	-2.88030E+002	3.21194E+000	6.83363E-001	1.87527E+002	7.93049E+002	4.27067E+002	-2.80082E+002	6.26572E-001	6.54855E-001	-6.38156E-002	3.21576E+000	-1.21768E+002	-5.37239E-002	1.11638E+001	-1.28818E+002
1.88608E+002	1.42320E+003	4.59029E+001	2.25940E+002	1.12728E+000	1.23892E+000	1.23800E+004	1.61807E+003	1.00000E+000	1.60900E+003	0.00000E+000	2.75470E+005	1.39660E+000	3.77253E+001	1.01314E-002	1.11348E-002	4.01112E-002	4.81458E-002	7.05780E+004	4.58591E+001	2.25952E+002	8.55984E-003	8.55984E-003	3.42130E+005	2.80000E+001	1.90000E+001	0.00000E+000	1.69030E+002	8.03599E+002	4.58820E+002	1.00000E+002	2.35035E+000	2.09255E-002	0.00000E+000	-2.75953E+002	3.05807E+000	7.05349E-001	1.87527E+002	7.93049E+002	4.27067E+002	-2.80078E+002	6.26572E-001	6.54855E-001	-4.71811E-002	1.52927E+001	-1.34455E+002	-5.37239E-002	1.11677E+001	-1.28851E+002
1.78587E+002	1.47923E+003	4.57746E+001	2.25948E+002	1.17890E+000	1.27555E+000	1.38240E+004	2.28606E+003	1.00000E+000	1.61000E+003	0.00000E+000	2.75621E+005	1.50374E+000	3.84608E+001	1.00267E-002	1.08487E-002	4.00100E-002	4.65962E-002	7.05780E+004	4.58592E+001	2.25951E+002	8.55984E-003	8.55984E-003	3.42130E+005	2.80000E+001	2.00000E+001	0.00000E+000	2.16430E+002	8.35441E+002	4.33470E+002	1.00000E+002	2.43822E+000	2.03458E-002	0.00000E+000	8.11761E+000	3.32720E+000	6.13501E-001	1.87527E+002	7.93049E+002	4.27067E+002	-2.80079E+002	6.26572E-001	6.54855E-001	-3.93768E-002	8.11761E+000	1.38004E+002	-5.37239E-002	1.11667E+001	-1.28856E+002
1.82531E+002	1.33352E+003	4.57712E+001	2.25996E+002	1.11299E+000	1.29870E+000	1.19770E+004	2.65203E+003	1.00000E+000	1.61100E+003	0.00000E+000	2.75774E+005	1.44544E+000	3.65174E+001	1.01699E-002	1.18668E-002	4.39448E-002	5.93492E-002	7.05780E+004	4.58595E+001	2.25951E+002	8.55984E-003	8.55984E-003	3.42130E+005	2.80000E+001	2.10000E+001	0.00000E+000	1.99872E+002	8.26244E+002	3.25212E+002	1.00000E+002	2.17285E+000	3.91309E-002	0.00000E+000	-2.97907E+002	3.04351E+000	7.20548E-001	1.87527E+002	7.93049E+002	4.27067E+002	-2.80086E+002	6.26572E-001	6.54855E-001	-7.70044E-002	2.84584E+002	-1.12074E+002	-5.37239E-002	1.11596E+001	-1.28833E+002
1.74448E+002	1.28355E+003	4.58354E+001	2.25881E+002	1.05810E+000	1.25498E+000	1.06300E+004	1.31958E+003	1.00000E+000	1.61200E+003	0.00000E+000	2.75914E+005	1.32790E+000	3.58267E+001	1.02627E-002	1.21722E-002	3.52174E-002	4.88417E-002	7.05780E+004	4.58595E+001	2.25951E+002	8.55984E-003	8.55984E-003	3.42130E+005	2.80000E+001	2.20000E+001	0.00000E+000	2.16579E+002	7.62702E+002	3.11128E+002	1.00000E+002	2.09325E+000	1.25891E-002	0.00000E+000	-2.98986E+002	3.71952E+000	6.25832E-001	1.87527E+002	7.93049E+002	4.27067E+002	-2.80062E+002	6.26572E-001	6.54855E-001	-8.51143E-002	2.83505E+002	-1.01190E+002	-5.37239E-002	1.11833E+001	-1.28877E+002
1.68649E+002	1.10330E+003	4.57861E+001	2.25925E+002	1.10848E+000	1.29065E+000	9.81800E+003	1.09657E+003	1.00000E+000	1.61300E+003	0.00000E+000	2.76063E+005	1.43066E+000	3.32159E+001	1.11871E-002	1.30256E-002	3.97257E-002	5.32181E-002	7.05780E+004	4.58594E+001	2.25951E+002	8.55984E-003	8.55984E-003	3.42130E+005	2.80000E+001	2.30000E+001	0.00000E+000	1.62518E+002	6.50244E+002	2.95138E+002	1.00000E+002	1.80006E+000	2.08792E-002	0.00000E+000	-2.90936E+002	3.67942E+000	6.58294E-001	1.87527E+002	7.93049E+002	4.27067E+002	-2.80024E+002	6.26572E-001	6.54855E-001	-7.59325E-002	3.09509E-001	-1.06738E+002	-5.37239E-002	1.12216E+001	-1.28815E+002
1.84095E+002	1.39692E+003	4.58567E+001	2.25924E+002	1.12223E+000	1.23930E+000	1.21070E+004	1.60878E+003	1.00000E+000	1.61400E+003	0.00000E+000	2.76211E+005	1.39079E+000	3.73754E+001	1.01992E-002	1.12631E-002	3.52800E-002	4.26545E-002	7.05780E+004	4.58595E+001	2.25951E+002	8.55984E-003	8.55984E-003	3.42130E+005	2.80000E+001	2.40000E+001	0.00000E+000	1.85340E+002	8.00041E+002	4.39497E+002	1.00000E+002	2.33967E+000	1.70861E-002	0.00000E+000	-2.78612E+002	3.28915E+000	6.63146E-001	1.87527E+002	7.93049E+002	4.27067E+002	-2.79984E+002	6.26572E-001	6.54855E-001	-4.95718E-002	1.26340E+001	-1.33571E+002	-5.37239E-002	1.12619E+001	-1.28770E+002
1.86392E+002	1.31220E+003	4.58693E+001	2.25983E+002	1.09397E+000	1.20478E+000	1.07890E+004	1.76036E+003	1.00000E+000	1.61500E+003	0.00000E+000	2.76373E+005	1.31799E+000	3.62243E+001	1.05321E-002	1.15989E-002	4.00546E-002	4.82421E-002	7.05780E+004	4.58592E+001	2.25952E+002	8.55984E-003	8.55984E-003	3.42130E+005	2.80000E+001	2.50000E+001	0.00000E+000	1.52285E+002	7.58434E+002	4.20067E+002	1.00000E+002	2.17722E+000	2.87288E-002	0.00000E+000	-2.77508E+002	3.17881E+000	7.26869E-001	1.87527E+002	7.93049E+002	4.27067E+002	-2.79940E+002	6.26572E-001	6.54855E-001	-4.82064E-002	1.37372E+001	-1.34461E+002	-5.37239E-002	1.13056E+001	-1.28689E+002
1.77638E+002	1.23226E+003	4.58445E+001	2.25911E+002	1.13706E+000	1.23025E+000	1.07450E+004	1.34091E+003	1.00000E+000	1.61600E+003	0.00000E+000	2.76526E+005	1.39887E+000	3.51036E+001	1.09694E-002	1.18683E-002	3.75247E-002	4.36158E-002	7.05780E+004	4.58590E+001	2.25952E+002	8.55984E-003	8.55984E-003	3.42130E+005	2.80000E+001	2.60000E+001	0.00000E+000	1.52747E+002	6.93462E+002	3.98645E+002	1.00000E+002	2.04773E+000	2.17768E-002	0.00000E+000	1.57123E+001	3.38128E+000	6.84741E-001	1.87527E+002	7.93049E+002	4.27067E+002	-2.79957E+002	6.26572E-001	6.54855E-001	-3.93641E-002	1.57123E+001	1.45561E+002	-5.37239E-002	1.12880E+001	-1.28753E+002
1.93086E+002	1.40562E+003	4.58744E+001	2.25943E+002	1.13206E+000	1.27846E+000	1.26490E+004	1.50835E+003	1.00000E+000	1.61700E+003	0.00000E+000	2.76676E+005	1.44729E+000	3.74916E+001	1.00656E-002	1.13674E-002	4.05305E-002	5.13001E-002	7.05780E+004	4.58586E+001	2.25952E+002	8.55984E-003	8.55984E-003	3.42130E+005	2.80000E+001	2.70000E+001	0.00000E+000	1.70340E+002	8.08980E+002	4.40912E+002	1.00000E+002	2.32394E+000	1.78088E-002	0.00000E+000	-2.78663E+002	3.01662E+000	7.07396E-001	1.87527E+002	7.93049E+002	4.27067E+002	-2.79960E+002	6.26572E-001	6.54855E-001	-6.07358E-002	1.25827E+001	-1.17015E+002	-5.37239E-002	1.12851E+001	-1.28734E+002
1.75932E+002	8.81476E+002	4.59044E+001	2.25897E+002	1.12273E+000	1.25747E+000	7.75000E+003	6.48721E+002	1.00000E+000	1.61800E+003	9.00000E+000	2.76839E+005	1.41179E+000	2.96897E+001	1.27533E-002	1.42839E-002	3.81390E-002	4.72257E-002	7.05780E+004	4.58587E+001	2.25952E+002	8.55984E-003	8.55984E-003	3.42130E+005	2.80000E+001	2.80000E+001	0.00000E+000	9.77942E+001	4.95754E+002	2.95606E+002	1.00000E+002	1.46219E+000	1.59013E-002	0.00000E+000	-2.73051E+002	3.72193E+000	7.32474E-001	1.87527E+002	7.93049E+002	4.27067E+002	-2.79928E+002	6.26572E-001	6.54855E-001	-5.66093E-002	1.81940E+001	-1.17563E+002	-5.37239E-002	1.13176E+001	-1.28728E+002
1.43007E+002	3.84138E+002	4.43097E+001	2.26179E+002	1.24183E+000	1.15806E+000	3.44700E+003	3.19630E+002	1.00000E+000	1.70100E+003	2.50000E+001	2.89380E+005	1.43811E+000	1.95994E+001	2.11515E-002	1.97247E-002	5.55718E-002	4.89148E-002	7.45680E+004	4.43493E+001	2.26156E+002	3.88683E-002	3.88683E-002	7.01600E+003	3.00000E+000	2.00000E+000	0.00000E+000	5.91788E+001	1.33450E+002	2.04717E+002	1.00000E+002	7.14073E-001	5.30339E-002	0.00000E+000	6.34887E+001	4.38368E+000	9.32506E-001	4.87848E+001	1.11443E+002	1.60037E+002	6.22870E+001	3.25099E+000	8.81356E-001	3.49060E-002	6.34887E+001	8.28373E+001	2.98154E-002	6.22870E+001	8.92110E+001
1.45327E+002	2.96506E+002	4.43732E+001	2.26115E+002	1.25408E+000	1.18207E+000	2.73900E+003	3.40142E+002	1.00000E+000	1.70200E+003	4.30000E+001	2.89553E+005	1.48241E+000	1.72194E+001	2.39624E-002	2.25863E-002	6.40974E-002	5.75068E-002	7.45680E+004	4.43489E+001	2.26156E+002	3.88683E-002	3.88683E-002	7.01600E+003	3.00000E+000	3.00000E+000	0.00000E+000	4.50124E+001	1.05187E+002	1.42873E+002	1.00000E+002	5.22062E-001	7.35206E-002	0.00000E+000	6.09064E+001	5.43977E+000	8.43014E-001	4.87848E+001	1.11443E+002	1.60037E+002	6.22690E+001	3.25099E+000	8.81356E-001	2.95624E-002	6.09064E+001	8.81714E+001	2.98154E-002	6.22690E+001	8.91574E+001
1.54315E+002	3.74201E+002	4.44893E+001	2.26379E+002	1.28166E+000	1.10647E+000	3.31300E+003	4.21013E+002	1.00000E+000	1.90600E+003	3.00000E+001	3.21098E+005	1.41811E+000	1.93443E+001	2.22669E-002	1.92233E-002	6.85664E-002	5.21327E-002	8.22730E+004	4.44258E+001	2.26260E+002	6.11111E-002	6.11111E-002	8.21700E+003	3.00000E+000	1.00000E+000	0.00000E+000	6.53386E+001	1.21022E+002	1.86423E+002	1.00000E+002	6.72918E-001	7.90961E-002	0.00000E+000	6.94553E+001	4.84287E+000	8.60990E-001	5.75150E+001	1.06589E+002	1.73365E+002	6.98891E+001	2.91342E+000	9.08764E-001	7.33574E-002	6.94553E+001	3.17865E+001	5.97471E-003	6.98891E+001	1.32443E+002
1.48247E+002	3.71728E+002	4.42883E+001	2.26169E+002	1.18097E+000	1.30497E+000	3.56200E+003	6.81364E+002	1.00000E+000	1.90700E+003	2.90000E+001	3.21251E+005	1.54113E+000	1.92802E+001	1.97876E-002	2.18651E-002	6.01640E-002	7.26516E-002	8.22730E+004	4.44258E+001	2.26260E+002	6.11111E-002	6.11111E-002	8.21700E+003	3.00000E+000	2.00000E+000	0.00000E+000	6.00961E+001	1.21239E+002	1.98946E+002	1.00000E+002	6.87895E-001	1.06138E-001	0.00000E+000	-2.22846E+002	4.23920E+000	9.48594E-001	5.75150E+001	1.06589E+002	1.73365E+002	6.98911E+001	2.91342E+000	9.08764E-001	-4.98785E-002	6.83991E+001	-7.73077E+001	5.97471E-003	6.98911E+001	1.32299E+002
1.32732E+002	1.31362E+002	4.46335E+001	2.26206E+002	1.27620E+000	1.28959E+000	1.34200E+003	3.30016E+002	1.00000E+000	1.90800E+003	7.50000E+001	3.21445E+005	1.64577E+000	1.14613E+001	3.48370E-002	3.52027E-002	1.12474E-001	1.14716E-001	8.22730E+004	4.44256E+001	2.26260E+002	6.11111E-002	6.11111E-002	8.21700E+003	3.00000E+000	3.00000E+000	0.00000E+000	3.13499E+001	3.20729E+001	7.32294E+001	1.00000E+002	2.55197E-001	3.22604E-001	0.00000E+000	-2.08319E+002	6.70672E+000	9.76843E-001	5.75150E+001	1.06589E+002	1.73365E+002	6.99028E+001	2.91342E+000	9.08764E-001	-5.22032E-003	8.29262E+001	-1.29194E+002	5.97471E-003	6.99028E+001	1.32358E+002
1.80061E+002	1.27906E+003	4.48274E+001	2.26484E+002	1.19077E+000	1.22971E+000	1.16860E+004	1.63983E+003	1.00000E+000	2.00400E+003	2.10000E+001	3.35848E+005	1.46429E+000	3.57639E+001	1.10152E-002	1.13754E-002	4.17757E-002	4.44435E-002	8.58960E+004	4.48448E+001	2.26537E+002	4.79741E-003	4.79741E-003	8.32544E+005	6.10000E+001	1.00000E+000	0.00000E+000	1.68637E+002	5.15178E+002	6.18264E+002	1.00000E+002	2.28623E+000	2.74780E-002	0.00000E+000	-2.34696E+002	2.62622E+000	8.45369E-001	2.09850E+002	6.13923E+002	7.69172E+002	5.83215E+001	3.04913E-001	8.62643E-001	-1.60879E-002	5.65495E+001	-1.39202E+002	-8.66493E-003	5.83215E+001	1.42763E+002
1.83969E+002	1.60013E+003	4.47893E+001	2.26548E+002	1.21247E+000	1.22844E+000	1.48650E+004	1.78644E+003	1.00000E+000	2.00500E+003	4.00000E+000	3.35974E+005	1.48944E+000	4.00016E+001	9.94460E-003	1.00756E-002	3.50459E-002	3.59332E-002	8.58960E+004	4.48448E+001	2.26536E+002	4.79741E-003	4.79741E-003	8.32544E+005	6.10000E+001	2.00000E+000	0.00000E+000	2.09465E+002	6.10410E+002	8.04236E+002	1.00000E+002	2.87374E+000	1.54943E-002	0.00000E+000	5.96574E+001	2.18490E+000	9.00943E-001	2.09850E+002	6.13923E+002	7.69172E+002	5.83495E+001	3.04913E-001	8.62643E-001	-6.54518E-003	5.96574E+001	1.40981E+002	-8.66493E-003	5.83495E+001	1.42829E+002
1.94861E+002	1.77066E+003	4.48214E+001	2.26494E+002	1.18125E+000	1.22737E+000	1.60230E+004	2.67978E+003	1.00000E+000	2.00600E+003	2.00000E+000	3.36115E+005	1.44983E+000	4.20792E+001	9.33192E-003	9.69624E-003	3.93338E-002	4.23646E-002	8.58960E+004	4.48445E+001	2.26536E+002	4.79741E-003	4.79741E-003	8.32544E+005	6.10000E+001	3.00000E+000	0.00000E+000	2.21282E+002	7.38721E+002	8.45920E+002	1.00000E+002	3.15414E+000	2.36199E-002	0.00000E+000	-2.37243E+002	2.24879E+000	8.43121E-001	2.09850E+002	6.13923E+002	7.69172E+002	5.83364E+001	3.04913E-001	8.62643E-001	-1.91465E-002	5.40029E+001	-1.37190E+002	-8.66493E-003	5.83364E+001	1.42784E+002
1.92876E+002	1.61410E+003	4.48511E+001	2.26502E+002	1.22426E+000	1.22374E+000	1.50730E+004	1.93058E+003	1.00000E+000	2.00700E+003	1.00000E+000	3.36265E+005	1.49818E+000	4.01759E+001	9.97183E-003	9.96757E-003	3.71651E-002	3.71346E-002	8.58960E+004	4.48447E+001	2.26536E+002	4.79741E-003	4.79741E-003	8.32544E+005	6.10000E+001	4.00000E+000	0.00000E+000	2.08192E+002	6.35440E+002	7.82014E+002	1.00000E+002	2.85966E+000	1.61350E-002	0.00000E+000	5.73271E+001	2.26162E+000	8.64355E-001	2.09850E+002	6.13923E+002	7.69172E+002	5.83752E+001	3.04913E-001	8.62643E-001	2.13875E-004	5.73271E+001	1.28562E+002	-8.66493E-003	5.83752E+001	1.42830E+002
2.05957E+002	1.73674E+003	4.48242E+001	2.26553E+002	1.21794E+000	1.18493E+000	1.56430E+004	2.07737E+003	1.00000E+000	2.00800E+003	1.00000E+000	3.36412E+005	1.44318E+000	4.16742E+001	9.73794E-003	9.47399E-003	4.18625E-002	3.96927E-002	8.58960E+004	4.48447E+001	2.26536E+002	4.79741E-003	4.79741E-003	8.32544E+005	6.10000E+001	5.00000E+000	0.00000E+000	2.30458E+002	6.70985E+002	8.55595E+002	1.00000E+002	3.10171E+000	2.17344E-002	0.00000E+000	5.89308E+001	2.19371E+000	8.74727E-001	2.09850E+002	6.13923E+002	7.69172E+002	5.84123E+001	3.04913E-001	8.62643E-001	1.37388E-002	5.89308E+001	1.10058E+002	-8.66493E-003	5.84123E+001	1.42898E+002
2.10628E+002	1.64271E+003	4.48018E+001	2.26559E+002	1.11973E+000	1.13130E+000	1.30320E+004	2.23560E+003	1.00000E+000	2.00900E+003	2.00000E+000	3.36551E+005	1.26675E+000	4.05304E+001	9.80858E-003	9.91001E-003	3.75023E-002	3.82511E-002	8.58960E+004	4.48451E+001	2.26537E+002	4.79741E-003	4.79741E-003	8.32544E+005	6.10000E+001	6.00000E+000	0.00000E+000	2.00863E+002	6.43405E+002	8.11424E+002	1.00000E+002	2.91497E+000	2.60915E-002	0.00000E+000	5.75275E+001	2.33461E+000	9.00516E-001	2.09850E+002	6.13923E+002	7.69172E+002	5.85090E+001	3.04913E-001	8.62643E-001	-5.14351E-003	5.75275E+001	1.36772E+002	-8.66493E-003	5.85090E+001	1.42996E+002
1.94034E+002	1.40291E+003	4.48406E+001	2.26572E+002	1.15576E+000	1.18453E+000	1.20060E+004	1.60741E+003	1.00000E+000	2.01000E+003	9.00000E+000	3.36709E+005	1.36904E+000	3.74555E+001	1.05480E-002	1.08105E-002	3.72415E-002	3.90327E-002	8.58960E+004	4.48454E+001	2.26536E+002	4.79741E-003	4.79741E-003	8.32544E+005	6.10000E+001	7.00000E+000	0.00000E+000	1.68348E+002	5.51041E+002	6.91745E+002	1.00000E+002	2.48254E+000	2.11961E-002	0.00000E+000	-2.35207E+002	2.42139E+000	9.04581E-001	2.09850E+002	6.13923E+002	7.69172E+002	5.73976E+001	3.04913E-001	8.62643E-001	-1.22929E-002	5.60385E+001	-1.45307E+002	-8.66493E-003	5.73976E+001	1.41895E+002
1.67072E+002	9.69208E+002	4.48908E+001	2.26491E+002	1.22659E+000	1.23518E+000	9.11900E+003	1.27808E+003	1.00000E+000	2.01200E+003	7.50000E+001	3.37069E+005	1.51506E+000	3.11321E+001	1.28447E-002	1.29347E-002	5.31511E-002	5.38737E-002	8.58960E+004	4.48462E+001	2.26536E+002	4.79741E-003	4.79741E-003	8.32544E+005	6.10000E+001	8.00000E+000	0.00000E+000	1.30572E+002	3.77113E+002	4.83877E+002	1.00000E+002	1.75148E+000	2.74750E-002	0.00000E+000	5.82121E+001	2.86676E+000	8.76692E-001	2.09850E+002	6.13923E+002	7.69172E+002	5.74277E+001	3.04913E-001	8.62643E-001	-3.48945E-003	5.82121E+001	1.34957E+002	-8.66493E-003	5.74277E+001	1.41879E+002
1.66631E+002	1.11390E+003	4.47825E+001	2.26466E+002	1.21031E+000	1.24906E+000	1.04980E+004	1.17064E+003	1.00000E+000	2.01300E+003	3.90000E+001	3.37180E+005	1.51175E+000	3.33752E+001	1.18125E-002	1.21908E-002	3.99153E-002	4.23845E-002	8.58960E+004	4.48466E+001	2.26536E+002	4.79741E-003	4.79741E-003	8.32544E+005	6.10000E+001	9.00000E+000	0.00000E+000	1.48434E+002	4.13937E+002	5.77261E+002	1.00000E+002	2.02639E+000	2.29141E-002	0.00000E+000	-2.30613E+002	2.51674E+000	9.30722E-001	2.09850E+002	6.13923E+002	7.69172E+002	5.74814E+001	3.04913E-001	8.62643E-001	-1.57586E-002	6.06320E+001	-1.35624E+002	-8.66493E-003	5.74814E+001	1.41909E+002
1.83974E+002	1.62369E+003	4.48331E+001	2.26482E+002	1.16960E+000	1.16522E+000	1.38350E+004	1.70843E+003	1.00000E+000	2.01400E+003	2.00000E+000	3.37298E+005	1.36283E+000	4.02951E+001	9.94367E-003	9.90643E-003	3.69762E-002	3.67112E-002	8.58960E+004	4.48464E+001	2.26536E+002	4.79741E-003	4.79741E-003	8.32544E+005	6.10000E+001	1.00000E+001	0.00000E+000	1.96170E+002	6.65524E+002	8.00518E+002	1.00000E+002	2.91294E+000	2.04606E-002	0.00000E+000	5.45453E+001	2.30541E+000	8.85062E-001	2.09850E+002	6.13923E+002	7.69172E+002	5.75346E+001	3.04913E-001	8.62643E-001	1.87610E-003	5.45453E+001	1.23291E+002	-8.66493E-003	5.75346E+001	1.41976E+002
1.88177E+002	1.45328E+003	4.48640E+001	2.26502E+002	1.17973E+000	1.19149E+000	1.27590E+004	2.01159E+003	1.00000E+000	2.01500E+003	5.00000E+000	3.37442E+005	1.40564E+000	3.81219E+001	1.04442E-002	1.05482E-002	3.87444E-002	3.94881E-002	8.58960E+004	4.48464E+001	2.26536E+002	4.79741E-003	4.79741E-003	8.32544E+005	6.10000E+001	1.10000E+001	0.00000E+000	1.88427E+002	5.60931E+002	7.60411E+002	1.00000E+002	2.67581E+000	2.27297E-002	0.00000E+000	5.92768E+001	2.28191E+000	9.31118E-001	2.09850E+002	6.13923E+002	7.69172E+002	5.75776E+001	3.04913E-001	8.62643E-001	-4.95595E-003	5.92768E+001	1.38210E+002	-8.66493E-003	5.75776E+001	1.42034E+002
1.94464E+002	1.66543E+003	4.48670E+001	2.26608E+002	1.19913E+000	1.22524E+000	1.52590E+004	1.65174E+003	1.00000E+000	2.01600E+003	2.00000E+000	3.37579E+005	1.46923E+000	4.08097E+001	9.70742E-003	9.91880E-003	3.72901E-002	3.88686E-002	8.58960E+004	4.48464E+001	2.26535E+002	4.79741E-003	4.79741E-003	8.32544E+005	6.10000E+001	1.20000E+001	0.00000E+000	2.13659E+002	6.62799E+002	8.19529E+002	1.00000E+002	2.98344E+000	1.58313E-002	0.00000E+000	5.64609E+001	2.22324E+000	8.73900E-001	2.09850E+002	6.13923E+002	7.69172E+002	5.75876E+001	3.04913E-001	8.62643E-001	-1.07702E-002	5.64609E+001	1.44118E+002	-8.66493E-003	5.75876E+001	1.42110E+002
2.04334E+002	1.62220E+003	4.48185E+001	2.26544E+002	1.17626E+000	1.17364E+000	1.39970E+004	2.53504E+003	1.00000E+000	2.01700E+003	3.00000E+000	3.37730E+005	1.38050E+000	4.02765E+001	9.94227E-003	9.92010E-003	4.06972E-002	4.05221E-002	8.58960E+004	4.48465E+001	2.26535E+002	4.79741E-003	4.79741E-003	8.32544E+005	6.10000E+001	1.30000E+001	0.00000E+000	1.94674E+002	6.46583E+002	8.05982E+002	1.00000E+002	2.89559E+000	2.54255E-002	0.00000E+000	5.59155E+001	2.24319E+000	9.04330E-001	2.09850E+002	6.13923E+002	7.69172E+002	5.76359E+001	3.04913E-001	8.62643E-001	1.11620E-003	5.59155E+001	1.25830E+002	-8.66493E-003	5.76359E+001	1.42115E+002
2.05950E+002	1.75022E+003	4.48793E+001	2.26574E+002	1.16912E+000	1.16604E+000	1.49120E+004	2.27055E+003	1.00000E+000	2.01800E+003	1.00000E+000	3.37881E+005	1.36324E+000	4.18357E+001	9.57392E-003	9.54873E-003	3.81070E-002	3.79140E-002	8.58960E+004	4.48471E+001	2.26535E+002	4.79741E-003	4.79741E-003	8.32544E+005	6.10000E+001	1.40000E+001	0.00000E+000	2.13926E+002	7.15169E+002	8.41778E+002	1.00000E+002	3.09921E+000	2.07897E-002	0.00000E+000	5.41948E+001	2.27526E+000	8.63799E-001	2.09850E+002	6.13923E+002	7.69172E+002	5.76738E+001	3.04913E-001	8.62643E-001	1.31719E-003	5.41948E+001	1.23833E+002	-8.66493E-003	5.76738E+001	1.42176E+002
2.00476E+002	1.57715E+003	4.48384E+001	2.26581E+002	1.13731E+000	1.11959E+000	1.25730E+004	1.69935E+003	1.00000E+000	2.01900E+003	0.00000E+000	3.38032E+005	1.27332E+000	3.97134E+001	1.01429E-002	9.98479E-003	3.69671E-002	3.58734E-002	8.58960E+004	4.48475E+001	2.26535E+002	4.79741E-003	4.79741E-003	8.32544E+005	6.10000E+001	1.50000E+001	0.00000E+000	1.97363E+002	6.12773E+002	7.89245E+002	1.00000E+002	2.82188E+000	2.08985E-002	0.00000E+000	5.76442E+001	2.36310E+000	9.05752E-001	2.09850E+002	6.13923E+002	7.69172E+002	5.76977E+001	3.04913E-001	8.62643E-001	7.85337E-003	5.76442E+001	1.17552E+002	-8.66493E-003	5.76977E+001	1.42202E+002
1.70287E+002	1.26517E+003	4.48167E+001	2.26583E+002	1.18475E+000	1.21709E+000	1.13880E+004	1.15093E+003	1.00000E+000	2.02000E+003	1.90000E+001	3.38203E+005	1.44194E+000	3.55693E+001	1.11020E-002	1.14051E-002	3.76307E-002	3.96106E-002	8.58960E+004	4.48474E+001	2.26535E+002	4.79741E-003	4.79741E-003	8.32544E+005	6.10000E+001	1.60000E+001	0.00000E+000	1.71754E+002	4.76088E+002	6.37478E+002	1.00000E+002	2.27915E+000	1.85861E-002	0.00000E+000	-2.31219E+002	2.51085E+000	8.95710E-001	2.09850E+002	6.13923E+002	7.69172E+002	5.76696E+001	3.04913E-001	8.62643E-001	-1.34660E-002	6.00266E+001	-1.39567E+002	-8.66493E-003	5.76696E+001	1.42173E+002
1.97682E+002	1.42375E+003	4.48387E+001	2.26500E+002	1.11647E+000	1.19237E+000	1.18560E+004	1.82030E+003	1.00000E+000	2.02100E+003	4.00000E+000	3.38331E+005	1.33125E+000	3.77326E+001	1.02536E-002	1.09507E-002	3.55945E-002	4.03607E-002	8.58960E+004	4.48476E+001	2.26535E+002	4.79741E-003	4.79741E-003	8.32544E+005	6.10000E+001	1.70000E+001	0.00000E+000	1.65553E+002	5.38663E+002	7.24855E+002	1.00000E+002	2.52734E+000	2.18950E-002	0.00000E+000	-2.33100E+002	2.30605E+000	9.55812E-001	2.09850E+002	6.13923E+002	7.69172E+002	5.76540E+001	3.04913E-001	8.62643E-001	-3.28749E-002	5.81457E+001	-1.12608E+002	-8.66493E-003	5.76540E+001	1.42107E+002
1.88847E+002	1.44975E+003	4.48004E+001	2.26533E+002	1.18431E+000	1.18560E+000	1.27190E+004	1.54892E+003	1.00000E+000	2.02200E+003	2.00000E+000	3.38479E+005	1.40413E+000	3.80756E+001	1.05012E-002	1.05127E-002	3.68119E-002	3.68883E-002	8.58960E+004	4.48478E+001	2.26535E+002	4.79741E-003	4.79741E-003	8.32544E+005	6.10000E+001	1.80000E+001	0.00000E+000	1.64387E+002	5.64811E+002	7.37257E+002	1.00000E+002	2.58512E+000	1.97567E-002	0.00000E+000	5.67975E+001	2.23850E+000	9.50664E-001	2.09850E+002	6.13923E+002	7.69172E+002	5.76481E+001	3.04913E-001	8.62643E-001	-5.43251E-004	5.67975E+001	1.29175E+002	-8.66493E-003	5.76481E+001	1.42119E+002
1.91616E+002	1.61366E+003	4.48306E+001	2.26551E+002	1.17893E+000	1.25295E+000	1.48660E+004	1.89118E+003	1.00000E+000	2.02300E+003	0.00000E+000	3.38621E+005	1.47714E+000	4.01704E+001	9.66919E-003	1.02763E-002	3.48275E-002	3.91410E-002	8.58960E+004	4.48480E+001	2.26535E+002	4.79741E-003	4.79741E-003	8.32544E+005	6.10000E+001	1.90000E+001	0.00000E+000	2.14446E+002	6.33651E+002	8.00072E+002	1.00000E+002	2.90659E+000	1.62335E-002	0.00000E+000	-2.33515E+002	2.25630E+000	8.72404E-001	2.09850E+002	6.13923E+002	7.69172E+002	5.76633E+001	3.04913E-001	8.62643E-001	-3.04401E-002	5.77307E+001	-1.16615E+002	-8.66493E-003	5.76633E+001	1.42147E+002
1.89514E+002	1.18481E+003	4.48216E+001	2.26526E+002	1.15858E+000	1.17964E+000	1.01240E+004	1.50807E+003	1.00000E+000	2.02400E+003	2.80000E+001	3.38792E+005	1.36671E+000	3.44210E+001	1.15146E-002	1.17240E-002	3.95753E-002	4.09576E-002	8.58960E+004	4.48480E+001	2.26535E+002	4.79741E-003	4.79741E-003	8.32544E+005	6.10000E+001	2.00000E+001	0.00000E+000	1.45751E+002	4.67137E+002	5.94970E+002	1.00000E+002	2.12805E+000	2.62083E-002	0.00000E+000	5.69443E+001	2.62612E+000	9.08283E-001	2.09850E+002	6.13923E+002	7.69172E+002	5.76691E+001	3.04913E-001	8.62643E-001	-9.00925E-003	5.69443E+001	1.41925E+002	-8.66493E-003	5.76691E+001	1.42137E+002
1.96037E+002	1.29714E+003	4.48277E+001	2.26560E+002	1.18717E+000	1.15018E+000	1.10720E+004	1.82522E+003	1.00000E+000	2.02500E+003	1.90000E+001	3.38924E+005	1.36545E+000	3.60159E+001	1.12823E-002	1.09308E-002	4.46247E-002	4.19869E-002	8.58960E+004	4.48484E+001	2.26535E+002	4.79741E-003	4.79741E-003	8.32544E+005	6.10000E+001	2.10000E+001	0.00000E+000	1.68045E+002	4.84906E+002	6.50931E+002	1.00000E+002	2.31065E+000	3.10949E-002	0.00000E+000	5.96049E+001	2.50018E+000	9.12278E-001	2.09850E+002	6.13923E+002	7.69172E+002	5.77331E+001	3.04913E-001	8.62643E-001	1.58240E-002	5.96049E+001	1.07632E+002	-8.66493E-003	5.77331E+001	1.42223E+002
1.81371E+002	1.34040E+003	4.48230E+001	2.26534E+002	1.16828E+000	1.19351E+000	1.16790E+004	1.35911E+003	1.00000E+000	2.02600E+003	1.00000E+001	3.39058E+005	1.39435E+000	3.66115E+001	1.08105E-002	1.10439E-002	3.93360E-002	4.09791E-002	8.58960E+004	4.48487E+001	2.26534E+002	4.79741E-003	4.79741E-003	8.32544E+005	6.10000E+001	2.20000E+001	0.00000E+000	1.80128E+002	5.09466E+002	6.62619E+002	1.00000E+002	2.39185E+000	2.27459E-002	0.00000E+000	-2.32094E+002	2.52430E+000	8.79768E-001	2.09850E+002	6.13923E+002	7.69172E+002	5.77477E+001	3.04913E-001	8.62643E-001	-1.06796E-002	5.91516E+001	-1.44621E+002	-8.66493E-003	5.77477E+001	1.42221E+002
1.75616E+002	1.28986E+003	4.48844E+001	2.26481E+002	1.15670E+000	1.17375E+000	1.09470E+004	1.74876E+003	1.00000E+000	2.02700E+003	2.30000E+001	3.39217E+005	1.35768E+000	3.59146E+001	1.10553E-002	1.12184E-002	4.06161E-002	4.17720E-002	8.58960E+004	4.48489E+001	2.26534E+002	4.79741E-003	4.79741E-003	8.32544E+005	6.10000E+001	2.30000E+001	0.00000E+000	1.56960E+002	4.95389E+002	6.42165E+002	1.00000E+002	2.28435E+000	2.74888E-002	0.00000E+000	5.76603E+001	2.50286E+000	9.16488E-001	2.09850E+002	6.13923E+002	7.69172E+002	5.77475E+001	3.04913E-001	8.62643E-001	-7.31993E-003	5.76603E+001	1.40102E+002	-8.66493E-003	5.77475E+001	1.42192E+002
1.98855E+002	1.68043E+003	4.48505E+001	2.26547E+002	1.15293E+000	1.20269E+000	1.45610E+004	2.02770E+003	1.00000E+000	2.02800E+003	2.00000E+000	3.39343E+005	1.38663E+000	4.09930E+001	9.55451E-003	9.96689E-003	3.64592E-002	3.95481E-002	8.58960E+004	4.48489E+001	2.26534E+002	4.79741E-003	4.79741E-003	8.32544E+005	6.10000E+001	2.40000E+001	0.00000E+000	2.17509E+002	6.66519E+002	8.30881E+002	1.00000E+002	3.01927E+000	2.02104E-002	0.00000E+000	-2.34209E+002	2.27112E+000	8.75739E-001	2.09850E+002	6.13923E+002	7.69172E+002	5.77839E+001	3.04913E-001	8.62643E-001	-2.11243E-002	5.70361E+001	-1.31177E+002	-8.66493E-003	5.77839E+001	1.42267E+002
1.85478E+002	1.57414E+003	4.48213E+001	2.26518E+002	1.20428E+000	1.19504E+000	1.41430E+004	2.42273E+003	1.00000E+000	2.02900E+003	2.00000E+000	3.39501E+005	1.43916E+000	3.96755E+001	1.01264E-002	1.00488E-002	4.07674E-002	4.01663E-002	8.58960E+004	4.48488E+001	2.26534E+002	4.79741E-003	4.79741E-003	8.32544E+005	6.10000E+001	2.50000E+001	0.00000E+000	1.97473E+002	5.93907E+002	8.07815E+002	1.00000E+002	2.83445E+000	2.49816E-002	0.00000E+000	5.94731E+001	2.15300E+000	9.37340E-001	2.09850E+002	6.13923E+002	7.69172E+002	5.78229E+001	3.04913E-001	8.62643E-001	3.84956E-003	5.94731E+001	1.25302E+002	-8.66493E-003	5.78229E+001	1.42286E+002
1.95960E+002	1.66176E+003	4.47993E+001	2.26480E+002	1.15800E+000	1.18063E+000	1.42060E+004	1.82993E+003	1.00000E+000	2.03000E+003	2.00000E+000	3.39648E+005	1.36717E+000	4.07646E+001	9.71567E-003	9.90557E-003	3.41721E-002	3.54586E-002	8.58960E+004	4.48488E+001	2.26534E+002	4.79741E-003	4.79741E-003	8.32544E+005	6.10000E+001	2.60000E+001	0.00000E+000	2.15329E+002	6.56612E+002	8.14099E+002	1.00000E+002	2.96756E+000	1.59795E-002	0.00000E+000	5.70153E+001	2.31515E+000	8.69755E-001	2.09850E+002	6.13923E+002	7.69172E+002	5.78471E+001	3.04913E-001	8.62643E-001	-9.67816E-003	5.70153E+001	1.42961E+002	-8.66493E-003	5.78471E+001	1.42284E+002
2.06207E+002	1.86633E+003	4.48097E+001	2.26511E+002	1.19497E+000	1.21545E+000	1.69200E+004	2.17881E+003	1.00000E+000	2.03100E+003	1.00000E+000	3.39808E+005	1.45243E+000	4.32011E+001	9.18665E-003	9.34410E-003	3.45762E-002	3.57235E-002	8.58960E+004	4.48488E+001	2.26534E+002	4.79741E-003	4.79741E-003	8.32544E+005	6.10000E+001	2.70000E+001	0.00000E+000	2.37370E+002	7.82790E+002	8.61994E+002	1.00000E+002	3.27851E+000	1.57896E-002	0.00000E+000	5.23183E+001	2.27713E+000	8.10258E-001	2.09850E+002	6.13923E+002	7.69172E+002	5.78181E+001	3.04913E-001	8.62643E-001	-8.49650E-003	5.23183E+001	1.36525E+002	-8.66493E-003	5.78181E+001	1.42275E+002
1.81034E+002	1.15047E+003	4.47944E+001	2.26528E+002	1.09499E+000	1.14577E+000	9.04100E+003	1.80728E+003	1.00000E+000	2.03300E+003	4.60000E+001	3.40141E+005	1.25460E+000	3.39186E+001	1.15160E-002	1.20500E-002	3.74312E-002	4.07900E-002	8.58960E+004	4.48491E+001	2.26534E+002	4.79741E-003	4.79741E-003	8.32544E+005	6.10000E+001	2.80000E+001	0.00000E+000	1.32386E+002	4.54201E+002	6.00627E+002	1.00000E+002	2.09495E+000	2.76808E-002	0.00000E+000	-2.34000E+002	2.62916E+000	9.60031E-001	2.09850E+002	6.13923E+002	7.69172E+002	5.77477E+001	3.04913E-001	8.62643E-001	-2.26614E-002	5.72451E+001	-1.28695E+002	-8.66493E-003	5.77477E+001	1.42215E+002
1.86397E+002	1.63029E+003	4.48074E+001	2.26558E+002	1.15453E+000	1.19155E+000	1.40210E+004	1.45409E+003	1.00000E+000	2.03400E+003	3.00000E+000	3.40266E+005	1.37569E+000	4.03769E+001	9.75025E-003	1.00629E-002	3.16805E-002	3.36333E-002	8.58960E+004	4.48488E+001	2.26533E+002	4.79741E-003	4.79741E-003	8.32544E+005	6.10000E+001	2.90000E+001	0.00000E+000	2.13044E+002	6.48674E+002	8.03433E+002	1.00000E+002	2.93066E+000	1.28413E-002	0.00000E+000	-2.34358E+002	2.33396E+000	8.68416E-001	2.09850E+002	6.13923E+002	7.69172E+002	5.77277E+001	3.04913E-001	8.62643E-001	-1.57816E-002	5.68874E+001	-1.39275E+002	-8.66493E-003	5.77277E+001	1.42215E+002
2.06783E+002	1.65556E+003	4.48772E+001	2.26536E+002	1.11722E+000	1.16320E+000	1.34640E+004	1.98371E+003	1.00000E+000	2.03500E+003	3.00000E+000	3.40422E+005	1.29956E+000	4.06886E+001	9.62838E-003	1.00246E-002	3.26559E-002	3.52618E-002	8.58960E+004	4.48485E+001	2.26533E+002	4.79741E-003	4.79741E-003	8.32544E+005	6.10000E+001	3.00000E+001	0.00000E+000	2.10807E+002	6.55736E+002	7.99034E+002	1.00000E+002	2.92665E+000	1.73835E-002	0.00000E+000	-2.35094E+002	2.39478E+000	8.63691E-001	2.09850E+002	6.13923E+002	7.69172E+002	5.77209E+001	3.04913E-001	8.62643E-001	-2.01624E-002	5.61511E+001	-1.33499E+002	-8.66493E-003	5.77209E+001	1.42199E+002
1.91568E+002	1.54166E+003	4.48144E+001	2.26556E+002	1.18257E+000	1.22850E+000	1.39790E+004	2.52237E+003	1.00000E+000	2.03600E+003	3.00000E+000	3.40573E+005	1.45278E+000	3.92640E+001	1.00021E-002	1.03905E-002	4.07236E-002	4.38375E-002	8.58960E+004	4.48482E+001	2.26533E+002	4.79741E-003	4.79741E-003	8.32544E+005	6.10000E+001	3.10000E+001	0.00000E+000	2.04013E+002	6.40264E+002	7.58675E+002	1.00000E+002	2.81032E+000	2.45428E-002	0.00000E+000	-2.36026E+002	2.40020E+000	8.45720E-001	2.09850E+002	6.13923E+002	7.69172E+002	5.77189E+001	3.04913E-001	8.62643E-001	-1.90471E-002	5.52199E+001	-1.36082E+002	-8.66493E-003	5.77189E+001	1.42205E+002
1.71594E+002	1.36029E+003	4.48383E+001	2.26526E+002	1.24904E+000	1.22843E+000	1.29980E+004	1.78407E+003	1.00000E+000	2.03700E+003	1.00000E+001	3.40740E+005	1.53436E+000	3.68821E+001	1.09557E-002	1.07749E-002	3.99420E-002	3.86897E-002	8.58960E+004	4.48480E+001	2.26534E+002	4.79741E-003	4.79741E-003	8.32544E+005	6.10000E+001	3.20000E+001	0.00000E+000	1.83659E+002	5.12948E+002	6.97530E+002	1.00000E+002	2.47443E+000	1.96337E-002	0.00000E+000	6.02800E+001	2.31097E+000	9.10915E-001	2.09850E+002	6.13923E+002	7.69172E+002	5.76857E+001	3.04913E-001	8.62643E-001	8.32131E-003	6.02800E+001	1.19457E+002	-8.66493E-003	5.76857E+001	1.42155E+002
1.89757E+002	1.54746E+003	4.48914E+001	2.26507E+002	1.14853E+000	1.19982E+000	1.33250E+004	2.02695E+003	1.00000E+000	2.03800E+003	4.00000E+000	3.40888E+005	1.37804E+000	3.93378E+001	9.94970E-003	1.03940E-002	3.53489E-002	3.84305E-002	8.58960E+004	4.48480E+001	2.26533E+002	4.79741E-003	4.79741E-003	8.32544E+005	6.10000E+001	3.30000E+001	0.00000E+000	1.97425E+002	5.73261E+002	8.21681E+002	1.00000E+002	2.83479E+000	1.74444E-002	0.00000E+000	-2.30374E+002	2.15020E+000	9.66938E-001	2.09850E+002	6.13923E+002	7.69172E+002	5.76699E+001	3.04913E-001	8.62643E-001	-2.18408E-002	6.08720E+001	-1.26297E+002	-8.66493E-003	5.76699E+001	1.42131E+002
1.95805E+002	1.35480E+003	4.48892E+001	2.26519E+002	1.21504E+000	1.22778E+000	1.25960E+004	1.82394E+003	1.00000E+000	2.03900E+003	8.00000E+000	3.41032E+005	1.49180E+000	3.68077E+001	1.08262E-002	1.09397E-002	4.33669E-002	4.42488E-002	8.58960E+004	4.48474E+001	2.26533E+002	4.79741E-003	4.79741E-003	8.32544E+005	6.10000E+001	3.40000E+001	0.00000E+000	1.88425E+002	5.39609E+002	6.81279E+002	1.00000E+002	2.48694E+000	2.40235E-002	0.00000E+000	5.80986E+001	2.48433E+000	8.60766E-001	2.09850E+002	6.13923E+002	7.69172E+002	5.76037E+001	3.04913E-001	8.62643E-001	-5.21441E-003	5.80986E+001	1.37429E+002	-8.66493E-003	5.76037E+001	1.42072E+002
1.86626E+002	1.11568E+003	4.48573E+001	2.26491E+002	1.19367E+000	1.23593E+000	1.02650E+004	1.75425E+003	1.00000E+000	2.04000E+003	4.20000E+001	3.41212E+005	1.47530E+000	3.34018E+001	1.17816E-002	1.21988E-002	4.75584E-002	5.08670E-002	8.58960E+004	4.48470E+001	2.26533E+002	4.79741E-003	4.79741E-003	8.32544E+005	6.10000E+001	3.50000E+001	0.00000E+000	1.49816E+002	4.20830E+002	5.69959E+002	1.00000E+002	2.02364E+000	3.85910E-002	0.00000E+000	-2.31229E+002	2.60387E+000	9.09731E-001	2.09850E+002	6.13923E+002	7.69172E+002	5.75878E+001	3.04913E-001	8.62643E-001	-1.73949E-002	6.00161E+001	-1.33783E+002	-8.66493E-003	5.75878E+001	1.42036E+002
2.02509E+002	1.41512E+003	4.48032E+001	2.26491E+002	1.17853E+000	1.22648E+000	1.27700E+004	2.08001E+003	1.00000E+000	2.04100E+003	6.00000E+000	3.41346E+005	1.44545E+000	3.76181E+001	1.04291E-002	1.08534E-002	4.03699E-002	4.35952E-002	8.58960E+004	4.48467E+001	2.26533E+002	4.79741E-003	4.79741E-003	8.32544E+005	6.10000E+001	3.60000E+001	0.00000E+000	1.86787E+002	5.47602E+002	7.13512E+002	1.00000E+002	2.55961E+000	2.70553E-002	0.00000E+000	-2.32714E+002	2.37482E+000	8.94306E-001	2.09850E+002	6.13923E+002	7.69172E+002	5.75695E+001	3.04913E-001	8.62643E-001	-1.99400E-002	5.85314E+001	-1.31483E+002	-8.66493E-003	5.75695E+001	1.42014E+002
1.90750E+002	1.43967E+003	4.48320E+001	2.26485E+002	1.20257E+000	1.23045E+000	1.32870E+004	2.18549E+003	1.00000E+000	2.04200E+003	6.00000E+000	3.41506E+005	1.47970E+000	3.79430E+001	1.04327E-002	1.06745E-002	4.01045E-002	4.19133E-002	8.58960E+004	4.48461E+001	2.26533E+002	4.79741E-003	4.79741E-003	8.32544E+005	6.10000E+001	3.70000E+001	0.00000E+000	1.97543E+002	5.33270E+002	7.42564E+002	1.00000E+002	2.62118E+000	2.15046E-002	0.00000E+000	-2.30142E+002	2.26847E+000	9.17836E-001	2.09850E+002	6.13923E+002	7.69172E+002	5.75432E+001	3.04913E-001	8.62643E-001	-1.14570E-002	6.11035E+001	-1.41542E+002	-8.66493E-003	5.75432E+001	1.41986E+002
1.75934E+002	1.23275E+003	4.48130E+001	2.26551E+002	1.18377E+000	1.22204E+000	1.11320E+004	1.24661E+003	1.00000E+000	2.04300E+003	2.50000E+001	3.41678E+005	1.44662E+000	3.51106E+001	1.12197E-002	1.15824E-002	3.99853E-002	4.24951E-002	8.58960E+004	4.48455E+001	2.26532E+002	4.79741E-003	4.79741E-003	8.32544E+005	6.10000E+001	3.80000E+001	0.00000E+000	1.60821E+002	4.76120E+002	6.14563E+002	1.00000E+002	2.21049E+000	2.29250E-002	0.00000E+000	-2.33141E+002	2.55463E+000	8.90424E-001	2.09850E+002	6.13923E+002	7.69172E+002	5.75026E+001	3.04913E-001	8.62643E-001	-1.59059E-002	5.81044E+001	-1.37877E+002	-8.66493E-003	5.75026E+001	1.41985E+002
1.88789E+002	1.45572E+003	4.48488E+001	2.26505E+002	1.16274E+000	1.19349E+000	1.26230E+004	1.53395E+003	1.00000E+000	2.04400E+003	9.00000E+000	3.41818E+005	1.38772E+000	3.81539E+001	1.03491E-002	1.06228E-002	3.57340E-002	3.75576E-002	8.58960E+004	4.48454E+001	2.26531E+002	4.79741E-003	4.79741E-003	8.32544E+005	6.10000E+001	3.90000E+001	0.00000E+000	1.96123E+002	5.60648E+002	7.14009E+002	1.00000E+002	2.59711E+000	1.88879E-002	0.00000E+000	-2.33091E+002	2.46392E+000	8.66968E-001	2.09850E+002	6.13923E+002	7.69172E+002	5.74155E+001	3.04913E-001	8.62643E-001	-1.30508E-002	5.81550E+001	-1.42104E+002	-8.66493E-003	5.74155E+001	1.41872E+002
2.17010E+002	1.26420E+003	4.47962E+001	2.26513E+002	1.18862E+000	1.21489E+000	1.13980E+004	1.70896E+003	1.00000E+000	2.04500E+003	2.20000E+001	3.41971E+005	1.44404E+000	3.55556E+001	1.11334E-002	1.13795E-002	4.06586E-002	4.23981E-002	8.58960E+004	4.48448E+001	2.26531E+002	4.79741E-003	4.79741E-003	8.32544E+005	6.10000E+001	4.00000E+001	0.00000E+000	1.66549E+002	4.66218E+002	6.48253E+002	1.00000E+002	2.27715E+000	2.71898E-002	0.00000E+000	-2.30809E+002	2.41803E+000	9.29686E-001	2.09850E+002	6.13923E+002	7.69172E+002	5.73969E+001	3.04913E-001	8.62643E-001	-1.09272E-002	6.04362E+001	-1.42983E+002	-8.66493E-003	5.73969E+001	1.41855E+002
2.20713E+002	1.34336E+003	4.48185E+001	2.26536E+002	1.17100E+000	1.16039E+000	1.14140E+004	1.66351E+003	1.00000E+000	2.04600E+003	1.30000E+001	3.42114E+005	1.35882E+000	3.66518E+001	1.09607E-002	1.08614E-002	3.69370E-002	3.63040E-002	8.58960E+004	4.48448E+001	2.26530E+002	4.79741E-003	4.79741E-003	8.32544E+005	6.10000E+001	4.10000E+001	0.00000E+000	1.98820E+002	4.65664E+002	6.97023E+002	1.00000E+002	2.44097E+000	1.83958E-002	0.00000E+000	6.43090E+001	2.42649E+000	9.25794E-001	2.09850E+002	6.13923E+002	7.69172E+002	5.73603E+001	3.04913E-001	8.62643E-001	4.55148E-003	6.43090E+001	1.29104E+002	-8.66493E-003	5.73603E+001	1.41834E+002
1.86994E+002	1.47028E+003	4.48112E+001	2.26540E+002	1.16914E+000	1.21416E+000	1.30360E+004	1.99494E+003	1.00000E+000	2.04700E+003	3.00000E+000	3.42246E+005	1.41953E+000	3.83442E+001	1.02399E-002	1.06342E-002	3.79501E-002	4.08056E-002	8.58960E+004	4.48443E+001	2.26530E+002	4.79741E-003	4.79741E-003	8.32544E+005	6.10000E+001	4.20000E+001	0.00000E+000	2.11386E+002	5.29294E+002	7.31963E+002	1.00000E+002	2.62259E+000	2.30866E-002	0.00000E+000	-2.29413E+002	2.37671E+000	8.84429E-001	2.09850E+002	6.13923E+002	7.69172E+002	5.73002E+001	3.04913E-001	8.62643E-001	-1.88889E-002	6.18329E+001	-1.29715E+002	-8.66493E-003	5.73002E+001	1.41776E+002
1.71783E+002	1.08909E+003	4.49060E+001	2.26572E+002	1.19764E+000	1.21316E+000	9.86900E+003	1.08463E+003	1.00000E+000	2.04800E+003	5.20000E+001	3.42430E+005	1.45293E+000	3.30014E+001	1.20556E-002	1.22119E-002	4.24881E-002	4.35467E-002	8.58960E+004	4.48441E+001	2.26529E+002	4.79741E-003	4.79741E-003	8.32544E+005	6.10000E+001	4.30000E+001	0.00000E+000	1.49617E+002	3.97850E+002	5.78033E+002	1.00000E+002	2.00881E+000	2.47227E-002	0.00000E+000	6.18383E+001	2.55071E+000	9.47140E-001	2.09850E+002	6.13923E+002	7.69172E+002	5.72470E+001	3.04913E-001	8.62643E-001	-6.44140E-003	6.18383E+001	1.43030E+002	-8.66493E-003	5.72470E+001	1.41749E+002
1.92569E+002	1.39812E+003	4.48974E+001	2.26605E+002	1.23646E+000	1.16966E+000	1.26070E+004	1.39804E+003	1.00000E+000	2.04900E+003	9.00000E+000	3.42536E+005	1.44624E+000	3.73915E+001	1.10122E-002	1.04172E-002	4.26665E-002	3.83494E-002	8.58960E+004	4.48442E+001	2.26529E+002	4.79741E-003	4.79741E-003	8.32544E+005	6.10000E+001	4.40000E+001	0.00000E+000	1.78393E+002	5.69073E+002	6.64535E+002	1.00000E+002	2.47204E+000	1.90822E-002	0.00000E+000	5.40915E+001	2.54222E+000	8.40799E-001	2.09850E+002	6.13923E+002	7.69172E+002	5.72443E+001	3.04913E-001	8.62643E-001	2.77655E-002	5.40915E+001	8.43753E+001	-8.66493E-003	5.72443E+001	1.41767E+002
1.90343E+002	1.62125E+003	4.48767E+001	2.26599E+002	1.21128E+000	1.18605E+000	1.45320E+004	1.43306E+003	1.00000E+000	2.05000E+003	0.00000E+000	3.42668E+005	1.43664E+000	4.02647E+001	1.00480E-002	9.83878E-003	3.63323E-002	3.48997E-002	8.58960E+004	4.48441E+001	2.26528E+002	4.79741E-003	4.79741E-003	8.32544E+005	6.10000E+001	4.50000E+001	0.00000E+000	2.12170E+002	6.30498E+002	8.01070E+002	1.00000E+002	2.89975E+000	1.32389E-002	0.00000E+000	5.73444E+001	2.26400E+000	8.79371E-001	2.09850E+002	6.13923E+002	7.69172E+002	5.71916E+001	3.04913E-001	8.62643E-001	1.05226E-002	5.73444E+001	1.13292E+002	-8.66493E-003	5.71916E+001	1.41709E+002
1.95247E+002	1.61069E+003	4.49286E+001	2.26580E+002	1.20694E+000	1.19582E+000	1.44970E+004	2.10328E+003	1.00000E+000	2.05100E+003	0.00000E+000	3.42821E+005	1.44328E+000	4.01334E+001	1.00241E-002	9.93176E-003	4.19567E-002	4.12120E-002	8.58960E+004	4.48437E+001	2.26528E+002	4.79741E-003	4.79741E-003	8.32544E+005	6.10000E+001	4.60000E+001	0.00000E+000	2.20809E+002	6.02604E+002	8.12617E+002	1.00000E+002	2.90338E+000	2.17022E-002	0.00000E+000	5.98268E+001	2.22533E+000	8.95730E-001	2.09850E+002	6.13923E+002	7.69172E+002	5.70952E+001	3.04913E-001	8.62643E-001	4.62800E-003	5.98268E+001	1.24543E+002	-8.66493E-003	5.70952E+001	1.41604E+002
1.85379E+002	1.20672E+003	4.48732E+001	2.26527E+002	1.17692E+000	1.20341E+000	1.06710E+004	1.19533E+003	1.00000E+000	2.05200E+003	4.00000E+000	3.42975E+005	1.41631E+000	3.47379E+001	1.13931E-002	1.16496E-002	3.66140E-002	3.81894E-002	8.58960E+004	4.48440E+001	2.26527E+002	4.79741E-003	4.79741E-003	8.32544E+005	6.10000E+001	4.70000E+001	0.00000E+000	1.53164E+002	4.78974E+002	6.10998E+002	1.00000E+002	2.19149E+000	1.80353E-002	0.00000E+000	5.66677E+001	2.57909E+000	9.00830E-001	2.09850E+002	6.13923E+002	7.69172E+002	5.70578E+001	3.04913E-001	8.62643E-001	-1.11300E-002	5.66677E+001	1.44810E+002	-8.66493E-003	5.70578E+001	1.41530E+002
1.96281E+002	1.49697E+003	4.48331E+001	2.26541E+002	1.23353E+000	1.17827E+000	1.35730E+004	1.58592E+003	1.00000E+000	2.05300E+003	0.00000E+000	3.43119E+005	1.45343E+000	3.86907E+001	1.05879E-002	1.01136E-002	4.21757E-002	3.86132E-002	8.58960E+004	4.48439E+001	2.26527E+002	4.79741E-003	4.79741E-003	8.32544E+005	6.10000E+001	4.80000E+001	0.00000E+000	1.97977E+002	5.33319E+002	7.99476E+002	1.00000E+002	2.73743E+000	2.05535E-002	0.00000E+000	6.17973E+001	2.10787E+000	9.77302E-001	2.09850E+002	6.13923E+002	7.69172E+002	5.68110E+001	3.04913E-001	8.62643E-001	2.29128E-002	6.17973E+001	9.92597E+001	-8.66493E-003	5.68110E+001	1.41289E+002
1.90708E+002	1.58893E+003	4.48686E+001	2.26482E+002	1.21855E+000	1.26261E+000	1.52210E+004	2.56436E+003	1.00000E+000	2.05400E+003	0.00000E+000	3.43279E+005	1.53855E+000	3.98614E+001	9.87689E-003	1.02341E-002	4.25723E-002	4.56117E-002	8.58960E+004	4.48443E+001	2.26526E+002	4.79741E-003	4.79741E-003	8.32544E+005	6.10000E+001	4.90000E+001	0.00000E+000	2.08161E+002	5.91510E+002	8.23178E+002	1.00000E+002	2.88414E+000	2.21348E-002	0.00000E+000	-2.31636E+002	2.07898E+000	9.35705E-001	2.09850E+002	6.13923E+002	7.69172E+002	5.67477E+001	3.04913E-001	8.62643E-001	-1.77601E-002	5.96098E+001	-1.33651E+002	-8.66493E-003	5.67477E+001	1.41191E+002
1.88628E+002	2.22875E+003	4.48711E+001	2.26518E+002	1.32562E+000	1.36882E+000	2.49510E+004	1.07171E+004	1.00000E+000	2.05500E+003	0.00000E+000	3.43423E+005	1.81454E+000	4.72097E+001	8.39221E-003	8.66568E-003	4.28218E-002	4.55970E-002	8.58960E+004	4.48440E+001	2.26526E+002	4.79741E-003	4.79741E-003	8.32544E+005	6.10000E+001	5.00000E+001	0.00000E+000	3.35603E+002	9.07402E+002	9.84956E+002	1.00000E+002	3.89470E+000	1.63637E-002	0.00000E+000	-2.37587E+002	2.11019E+000	7.20023E-001	2.09850E+002	6.13923E+002	7.69172E+002	5.66967E+001	3.04913E-001	8.62643E-001	-1.60318E-002	5.36586E+001	-1.42152E+002	-8.66493E-003	5.66967E+001	1.41163E+002
1.53847E+002	2.30792E+003	4.48472E+001	2.26513E+002	1.42883E+000	1.47273E+000	2.95900E+004	9.03378E+003	1.00000E+000	2.05600E+003	0.00000E+000	3.43578E+005	2.10427E+000	4.80409E+001	8.30631E-003	8.56149E-003	4.43443E-002	4.70570E-002	8.58960E+004	4.48446E+001	2.26525E+002	4.79741E-003	4.79741E-003	8.32544E+005	6.10000E+001	5.10000E+001	0.00000E+000	4.02013E+002	9.00873E+002	1.00536E+003	1.00000E+002	4.06262E+000	6.89838E-003	0.00000E+000	-2.32886E+002	2.10998E+000	6.61243E-001	2.09850E+002	6.13923E+002	7.69172E+002	5.66091E+001	3.04913E-001	8.62643E-001	-1.51286E-002	5.83591E+001	-1.38801E+002	-8.66493E-003	5.66091E+001	1.41071E+002
1.72622E+002	2.16666E+003	4.48588E+001	2.26500E+002	1.33561E+000	1.35908E+000	2.42680E+004	6.17082E+003	1.00000E+000	2.05700E+003	0.00000E+000	3.43733E+005	1.81521E+000	4.65473E+001	8.57361E-003	8.72425E-003	4.10942E-002	4.25155E-002	8.58960E+004	4.48446E+001	2.26525E+002	4.79741E-003	4.79741E-003	8.32544E+005	6.10000E+001	5.20000E+001	0.00000E+000	3.47147E+002	8.73069E+002	9.83985E+002	1.00000E+002	3.87027E+000	1.16342E-002	0.00000E+000	5.60856E+001	2.14304E+000	7.18893E-001	2.09850E+002	6.13923E+002	7.69172E+002	5.65754E+001	3.04913E-001	8.62643E-001	-8.70844E-003	5.60856E+001	1.40604E+002	-8.66493E-003	5.65754E+001	1.41029E+002
1.89555E+002	1.64995E+003	4.48757E+001	2.26518E+002	1.19303E+000	1.20800E+000	1.48390E+004	2.27061E+003	1.00000E+000	2.05800E+003	2.00000E+000	3.43894E+005	1.44118E+000	4.06196E+001	9.79375E-003	9.91665E-003	4.04081E-002	4.13945E-002	8.58960E+004	4.48447E+001	2.26525E+002	4.79741E-003	4.79741E-003	8.32544E+005	6.10000E+001	5.30000E+001	0.00000E+000	2.23677E+002	6.50009E+002	8.16101E+002	1.00000E+002	2.97978E+000	2.28590E-002	0.00000E+000	5.66767E+001	2.28610E+000	8.61814E-001	2.09850E+002	6.13923E+002	7.69172E+002	5.65295E+001	3.04913E-001	8.62643E-001	-6.23545E-003	5.66767E+001	1.37526E+002	-8.66493E-003	5.65295E+001	1.40996E+002
1.91323E+002	1.58780E+003	4.48742E+001	2.26535E+002	1.18618E+000	1.18887E+000	1.39820E+004	2.12880E+003	1.00000E+000	2.05900E+003	0.00000E+000	3.44043E+005	1.41022E+000	3.98472E+001	1.00315E-002	1.00543E-002	3.98391E-002	4.00135E-002	8.58960E+004	4.48450E+001	2.26525E+002	4.79741E-003	4.79741E-003	8.32544E+005	6.10000E+001	5.40000E+001	0.00000E+000	2.07948E+002	6.12944E+002	8.04940E+002	1.00000E+002	2.87547E+000	2.44119E-002	0.00000E+000	5.75685E+001	2.24906E+000	9.02457E-001	2.09850E+002	6.13923E+002	7.69172E+002	5.64875E+001	3.04913E-001	8.62643E-001	-1.13289E-003	5.75685E+001	1.30831E+002	-8.66493E-003	5.64875E+001	1.40965E+002
2.02110E+002	1.62335E+003	4.48841E+001	2.26577E+002	1.16787E+000	1.21812E+000	1.44160E+004	2.08619E+003	1.00000E+000	2.06000E+003	0.00000E+000	3.44187E+005	1.42260E+000	4.02909E+001	9.72681E-003	1.01454E-002	3.78163E-002	4.10156E-002	8.58960E+004	4.48450E+001	2.26525E+002	4.79741E-003	4.79741E-003	8.32544E+005	6.10000E+001	5.50000E+001	0.00000E+000	2.03526E+002	6.20106E+002	8.25923E+002	1.00000E+002	2.91856E+000	1.84492E-002	0.00000E+000	-2.33797E+002	2.16023E+000	9.25313E-001	2.09850E+002	6.13923E+002	7.69172E+002	5.64453E+001	3.04913E-001	8.62643E-001	-2.10626E-002	5.74489E+001	-1.30834E+002	-8.66493E-003	5.64453E+001	1.40950E+002
2.12061E+002	1.84817E+003	4.48524E+001	2.26517E+002	1.20057E+000	1.23649E+000	1.71080E+004	3.30094E+003	1.00000E+000	2.06100E+003	0.00000E+000	3.44342E+005	1.48450E+000	4.29903E+001	9.17888E-003	9.45349E-003	3.97083E-002	4.20466E-002	8.58960E+004	4.48450E+001	2.26525E+002	4.79741E-003	4.79741E-003	8.32544E+005	6.10000E+001	5.60000E+001	0.00000E+000	2.42718E+002	7.81992E+002	8.36649E+002	1.00000E+002	3.23699E+000	2.27316E-002	0.00000E+000	5.01755E+001	2.35035E+000	7.80692E-001	2.09850E+002	6.13923E+002	7.69172E+002	5.64052E+001	3.04913E-001	8.62643E-001	-1.47381E-002	5.01755E+001	1.43682E+002	-8.66493E-003	5.64052E+001	1.40870E+002
2.12731E+002	1.78374E+003	4.48864E+001	2.26544E+002	1.16045E+000	1.20017E+000	1.55180E+004	2.84895E+003	1.00000E+000	2.06200E+003	0.00000E+000	3.44482E+005	1.39274E+000	4.22344E+001	9.31555E-003	9.63442E-003	3.99062E-002	4.25984E-002	8.58960E+004	4.48450E+001	2.26524E+002	4.79741E-003	4.79741E-003	8.32544E+005	6.10000E+001	5.70000E+001	0.00000E+000	2.30410E+002	7.25058E+002	8.58853E+002	1.00000E+002	3.18064E+000	2.36025E-002	0.00000E+000	-2.37451E+002	2.27609E+000	8.46456E-001	2.09850E+002	6.13923E+002	7.69172E+002	5.63386E+001	3.04913E-001	8.62643E-001	-1.68273E-002	5.37946E+001	-1.40815E+002	-8.66493E-003	5.63386E+001	1.40822E+002
1.89339E+002	1.35505E+003	4.48596E+001	2.26558E+002	1.15905E+000	1.23735E+000	1.21290E+004	1.69458E+003	1.00000E+000	2.06300E+003	0.00000E+000	3.44642E+005	1.43415E+000	3.68110E+001	1.05243E-002	1.12352E-002	3.94376E-002	4.47227E-002	8.58960E+004	4.48454E+001	2.26523E+002	4.79741E-003	4.79741E-003	8.32544E+005	6.10000E+001	5.80000E+001	0.00000E+000	1.72663E+002	5.48865E+002	6.62112E+002	1.00000E+002	2.42839E+000	2.36562E-002	0.00000E+000	-2.37056E+002	2.52237E+000	8.63952E-001	2.09850E+002	6.13923E+002	7.69172E+002	5.63224E+001	3.04913E-001	8.62643E-001	-3.26714E-002	5.41899E+001	-1.16829E+002	-8.66493E-003	5.63224E+001	1.40813E+002
2.05421E+002	1.53216E+003	4.48451E+001	2.26544E+002	1.14245E+000	1.17127E+000	1.28230E+004	1.25953E+003	1.00000E+000	2.06400E+003	0.00000E+000	3.44815E+005	1.33813E+000	3.91428E+001	1.00889E-002	1.03434E-002	3.36198E-002	3.52490E-002	8.58960E+004	4.48453E+001	2.26523E+002	4.79741E-003	4.79741E-003	8.32544E+005	6.10000E+001	5.90000E+001	0.00000E+000	1.79409E+002	6.03893E+002	7.75497E+002	1.00000E+002	2.74554E+000	1.60545E-002	0.00000E+000	5.52333E+001	2.27548E+000	9.31416E-001	2.09850E+002	6.13923E+002	7.69172E+002	5.62941E+001	3.04913E-001	8.62643E-001	-1.24568E-002	5.52333E+001	1.45360E+002	-8.66493E-003	5.62941E+001	1.40775E+002
1.91579E+002	1.39637E+003	4.49017E+001	2.26539E+002	1.18935E+000	1.24291E+000	1.28680E+004	1.72473E+003	1.00000E+000	2.06500E+003	0.00000E+000	3.44966E+005	1.47826E+000	3.73680E+001	1.04847E-002	1.09568E-002	4.15734E-002	4.52637E-002	8.58960E+004	4.48456E+001	2.26522E+002	4.79741E-003	4.79741E-003	8.32544E+005	6.10000E+001	6.00000E+001	0.00000E+000	1.85270E+002	5.45626E+002	7.02625E+002	1.00000E+002	2.53181E+000	2.26015E-002	0.00000E+000	-2.34397E+002	2.38614E+000	8.86666E-001	2.09850E+002	6.13923E+002	7.69172E+002	5.62363E+001	3.04913E-001	8.62643E-001	-2.20175E-002	5.68486E+001	-1.30036E+002	-8.66493E-003	5.62363E+001	1.40718E+002
1.67568E+002	8.56461E+002	4.48901E+001	2.26530E+002	1.25462E+000	1.19119E+000	7.97200E+003	9.78396E+002	1.00000E+000	2.06600E+003	9.00000E+000	3.45126E+005	1.49449E+000	2.92654E+001	1.40517E-002	1.33413E-002	4.63965E-002	4.20587E-002	8.58960E+004	4.48458E+001	2.26522E+002	4.79741E-003	4.79741E-003	8.32544E+005	6.10000E+001	6.10000E+001	0.00000E+000	1.15237E+002	3.05872E+002	4.40708E+002	1.00000E+002	1.53735E+000	3.03880E-002	0.00000E+000	6.06403E+001	2.86061E+000	9.39656E-001	2.09850E+002	6.13923E+002	7.69172E+002	5.61799E+001	3.04913E-001	8.62643E-001	2.59327E-002	6.06403E+001	9.36043E+001	-8.66493E-003	5.61799E+001	1.40655E+002
2.10606E+002	1.76252E+003	4.43058E+001	2.26431E+002	1.24826E+000	1.18997E+000	1.63350E+004	3.12786E+003	1.00000E+000	2.10200E+003	0.00000E+000	3.50567E+005	1.48539E+000	4.19824E+001	9.76664E-003	9.31056E-003	4.51335E-002	4.11258E-002	8.93440E+004	4.43410E+001	2.26403E+002	1.77913E-002	1.77913E-002	6.38720E+004	5.00000E+000	1.00000E+000	0.00000E+000	4.49675E+002	4.55083E+002	8.58138E+002	1.00000E+002	3.26436E+000	3.14872E-002	0.00000E+000	8.25309E+001	2.30712E+000	8.13918E-001	3.57253E+002	3.51845E+002	7.05856E+002	8.24238E+001	1.10906E+000	8.56249E-001	2.39069E-002	8.25309E+001	1.18407E+002	3.90771E-002	8.24238E+001	9.57239E+001
1.89413E+002	1.38026E+003	4.43313E+001	2.26421E+002	1.29616E+000	1.19183E+000	1.32820E+004	2.65342E+003	1.00000E+000	2.10300E+003	0.00000E+000	3.50707E+005	1.54481E+000	3.71518E+001	1.12467E-002	1.03415E-002	4.80765E-002	4.08768E-002	8.93440E+004	4.43410E+001	2.26403E+002	1.77913E-002	1.77913E-002	6.38720E+004	5.00000E+000	2.00000E+000	0.00000E+000	3.38635E+002	3.43204E+002	7.33700E+002	1.00000E+002	2.63614E+000	3.03220E-002	0.00000E+000	8.05224E+001	2.26661E+000	9.18763E-001	3.57253E+002	3.51845E+002	7.05856E+002	8.23969E+001	1.10906E+000	8.56249E-001	4.19319E-002	8.05224E+001	8.95715E+001	3.90771E-002	8.23969E+001	9.56929E+001
1.89785E+002	1.34858E+003	4.43242E+001	2.26381E+002	1.26370E+000	1.16236E+000	1.23600E+004	2.00898E+003	1.00000E+000	2.10400E+003	0.00000E+000	3.50867E+005	1.46888E+000	3.67230E+001	1.13667E-002	1.04552E-002	4.51444E-002	3.84424E-002	8.93440E+004	4.43410E+001	2.26404E+002	1.77913E-002	1.77913E-002	6.38720E+004	5.00000E+000	3.00000E+000	0.00000E+000	3.76288E+002	3.30967E+002	6.54619E+002	1.00000E+002	2.53626E+000	2.98607E-002	0.00000E+000	8.68173E+001	2.66527E+000	8.09954E-001	3.57253E+002	3.51845E+002	7.05856E+002	8.23642E+001	1.10906E+000	8.56249E-001	4.17717E-002	8.68173E+001	9.60790E+001	3.90771E-002	8.23642E+001	9.56345E+001
1.87730E+002	1.22022E+003	4.43867E+001	2.26350E+002	1.28257E+000	1.16278E+000	1.13490E+004	1.96185E+003	1.00000E+000	2.10500E+003	2.00000E+000	3.51013E+005	1.49135E+000	3.49316E+001	1.20394E-002	1.09148E-002	4.74900E-002	3.93380E-002	8.93440E+004	4.43412E+001	2.26404E+002	1.77913E-002	1.77913E-002	6.38720E+004	5.00000E+000	4.00000E+000	0.00000E+000	3.29577E+002	2.98936E+002	6.20853E+002	1.00000E+002	2.32977E+000	3.03217E-002	0.00000E+000	8.45895E+001	2.62618E+000	8.57842E-001	3.57253E+002	3.51845E+002	7.05856E+002	8.23610E+001	1.10906E+000	8.56249E-001	4.89902E-002	8.45895E+001	8.31004E+001	3.90771E-002	8.23610E+001	9.56163E+001
1.68978E+002	1.09682E+003	4.43788E+001	2.26424E+002	1.29950E+000	1.18771E+000	1.05460E+004	1.14420E+003	1.00000E+000	2.10600E+003	2.00000E+000	3.51171E+005	1.54343E+000	3.31182E+001	1.26542E-002	1.15656E-002	4.78109E-002	4.02470E-002	8.93440E+004	4.43413E+001	2.26403E+002	1.77913E-002	1.77913E-002	6.38720E+004	5.00000E+000	5.00000E+000	0.00000E+000	2.45021E+002	2.84226E+002	5.86442E+002	1.00000E+002	2.06805E+000	2.94090E-002	0.00000E+000	7.70380E+001	2.49190E+000	9.37856E-001	3.57253E+002	3.51845E+002	7.05856E+002	8.23188E+001	1.10906E+000	8.56249E-001	4.49463E-002	7.70380E+001	8.16085E+001	3.90771E-002	8.23188E+001	9.56199E+001
1.65171E+002	6.43948E+002	4.52375E+001	2.26430E+002	1.07821E+000	1.29717E+000	5.62000E+003	7.19580E+002	1.00000E+000	2.13200E+003	3.40000E+001	3.55169E+005	1.39863E+000	2.53761E+001	1.43826E-002	1.73034E-002	4.56341E-002	6.48973E-002	9.04250E+004	4.52404E+001	2.26410E+002	5.92357E-003	5.92357E-003	7.13146E+005	7.20000E+001	1.00000E+000	0.00000E+000	1.87240E+002	4.06893E+002	7.34938E+001	1.00000E+002	1.07545E+000	5.12030E-002	0.00000E+000	-3.45446E+002	4.14421E+000	7.72505E-001	3.31793E+002	6.92532E+002	1.20870E+002	-3.47731E+002	3.67434E-001	7.73468E-001	-9.21787E-002	2.37045E+002	-1.36876E+002	-9.54827E-002	2.34760E+002	-1.34265E+002
1.80043E+002	1.12599E+003	4.52267E+001	2.26341E+002	1.06665E+000	1.33485E+000	9.98600E+003	1.45830E+003	1.00000E+000	2.13300E+003	2.00000E+000	3.55302E+005	1.42382E+000	3.35558E+001	1.06740E-002	1.33579E-002	3.94884E-002	6.09098E-002	9.04250E+004	4.52404E+001	2.26409E+002	5.92357E-003	5.92357E-003	7.13146E+005	7.20000E+001	2.00000E+000	0.00000E+000	3.29278E+002	6.74778E+002	1.26405E+002	1.00000E+002	1.83089E+000	2.97026E-002	0.00000E+000	-3.48156E+002	3.24912E+000	7.39180E-001	3.31793E+002	6.92532E+002	1.20870E+002	-3.47781E+002	3.67434E-001	7.73468E-001	-1.11681E-001	2.34335E+002	-1.10774E+002	-9.54827E-002	2.34710E+002	-1.34372E+002
1.83421E+002	9.95962E+002	4.52372E+001	2.26449E+002	1.06699E+000	1.33669E+000	8.85000E+003	1.35387E+003	1.00000E+000	2.13400E+003	2.00000E+000	3.55457E+005	1.42623E+000	3.15589E+001	1.13419E-002	1.42088E-002	4.10393E-002	6.33895E-002	9.04250E+004	4.52408E+001	2.26409E+002	5.92357E-003	5.92357E-003	7.13146E+005	7.20000E+001	3.00000E+000	0.00000E+000	2.73727E+002	6.38772E+002	1.03786E+002	1.00000E+002	1.62364E+000	4.04312E-002	0.00000E+000	-3.43174E+002	3.03591E+000	8.40330E-001	3.31793E+002	6.92532E+002	1.20870E+002	-3.47800E+002	3.67434E-001	7.73468E-001	-1.12203E-001	2.39317E+002	-1.04952E+002	-9.54827E-002	2.34691E+002	-1.34323E+002
1.88005E+002	1.07084E+003	4.52715E+001	2.26361E+002	1.06608E+000	1.33099E+000	9.46800E+003	1.54097E+003	1.00000E+000	2.13500E+003	3.00000E+000	3.55612E+005	1.41894E+000	3.27237E+001	1.09562E-002	1.36787E-002	4.04581E-002	6.21163E-002	9.04250E+004	4.52405E+001	2.26409E+002	5.92357E-003	5.92357E-003	7.13146E+005	7.20000E+001	4.00000E+000	0.00000E+000	3.09146E+002	6.73882E+002	1.00729E+002	1.00000E+002	1.73665E+000	3.72638E-002	0.00000E+000	-3.46863E+002	2.91429E+000	8.46350E-001	3.31793E+002	6.92532E+002	1.20870E+002	-3.47833E+002	3.67434E-001	7.73468E-001	-1.10515E-001	2.35628E+002	-1.11190E+002	-9.54827E-002	2.34658E+002	-1.34409E+002
1.93126E+002	1.24173E+003	4.52361E+001	2.26384E+002	1.10978E+000	1.28743E+000	1.10690E+004	1.85947E+003	1.00000E+000	2.13600E+003	1.00000E+000	3.55759E+005	1.42876E+000	3.52381E+001	1.05483E-002	1.22369E-002	3.91065E-002	5.20686E-002	9.04250E+004	4.52401E+001	2.26410E+002	5.92357E-003	5.92357E-003	7.13146E+005	7.20000E+001	5.00000E+000	0.00000E+000	3.72830E+002	7.59525E+002	1.22782E+002	1.00000E+002	2.02582E+000	3.16596E-002	0.00000E+000	-5.84062E+001	2.86579E+000	7.95999E-001	3.31793E+002	6.92532E+002	1.20870E+002	-3.47893E+002	3.67434E-001	7.73468E-001	-7.41097E-002	2.32839E+002	1.23336E+002	-9.54827E-002	2.34598E+002	-1.34457E+002
1.82830E+002	1.01199E+003	4.52133E+001	2.26405E+002	1.09626E+000	1.27987E+000	8.86300E+003	1.14325E+003	1.00000E+000	2.13700E+003	3.00000E+000	3.55918E+005	1.40306E+000	3.18119E+001	1.16445E-002	1.35949E-002	3.66924E-002	4.92472E-002	9.04250E+004	4.52403E+001	2.26410E+002	5.92357E-003	5.92357E-003	7.13146E+005	7.20000E+001	6.00000E+000	0.00000E+000	2.77864E+002	6.43192E+002	1.02121E+002	1.00000E+002	1.63462E+000	2.94170E-002	0.00000E+000	-5.25859E+001	3.01334E+000	8.46006E-001	3.31793E+002	6.92532E+002	1.20870E+002	-3.47915E+002	3.67434E-001	7.73468E-001	-7.72742E-002	2.38660E+002	1.33865E+002	-9.54827E-002	2.34576E+002	-1.34467E+002
1.70482E+002	6.60095E+002	4.52579E+001	2.26385E+002	1.08417E+000	1.35472E+000	6.03300E+003	5.88261E+002	1.00000E+000	2.13800E+003	2.90000E+001	3.56104E+005	1.46875E+000	2.56923E+001	1.39583E-002	1.74414E-002	4.09246E-002	6.23797E-002	9.04250E+004	4.52402E+001	2.26409E+002	5.92357E-003	5.92357E-003	7.13146E+005	7.20000E+001	7.00000E+000	0.00000E+000	1.94512E+002	4.03432E+002	6.88219E+001	1.00000E+002	1.07616E+000	3.68008E-002	0.00000E+000	-3.48409E+002	3.95842E+000	7.80590E-001	3.31793E+002	6.92532E+002	1.20870E+002	-3.47919E+002	3.67434E-001	7.73468E-001	-1.10928E-001	2.34082E+002	-1.12111E+002	-9.54827E-002	2.34572E+002	-1.34480E+002
1.91778E+002	1.23673E+003	4.52343E+001	2.26326E+002	1.08342E+000	1.33803E+000	1.11620E+004	2.20658E+003	1.00000E+000	2.13900E+003	2.00000E+000	3.56232E+005	1.44964E+000	3.51671E+001	1.02547E-002	1.26647E-002	4.33694E-002	6.54234E-002	9.04250E+004	4.52400E+001	2.26409E+002	5.92357E-003	5.92357E-003	7.13146E+005	7.20000E+001	8.00000E+000	0.00000E+000	3.70705E+002	7.63292E+002	1.19972E+002	1.00000E+002	2.02084E+000	4.04746E-002	0.00000E+000	-3.49357E+002	2.80582E+000	8.09618E-001	3.31793E+002	6.92532E+002	1.20870E+002	-3.47950E+002	3.67434E-001	7.73468E-001	-1.05149E-001	2.33134E+002	-1.21645E+002	-9.54827E-002	2.34541E+002	-1.34550E+002
1.69269E+002	7.22722E+002	4.52348E+001	2.26371E+002	1.06273E+000	1.33355E+000	6.38100E+003	7.53175E+002	1.00000E+000	2.14000E+003	2.30000E+001	3.56397E+005	1.41720E+000	2.68835E+001	1.33039E-002	1.66941E-002	4.29568E-002	6.62930E-002	9.04250E+004	4.52402E+001	2.26409E+002	5.92357E-003	5.92357E-003	7.13146E+005	7.20000E+001	9.00000E+000	0.00000E+000	2.16460E+002	4.43415E+002	7.60826E+001	1.00000E+002	1.18915E+000	4.32692E-002	0.00000E+000	-3.49063E+002	3.87846E+000	7.74654E-001	3.31793E+002	6.92532E+002	1.20870E+002	-3.47987E+002	3.67434E-001	7.73468E-001	-1.13016E-001	2.33428E+002	-1.09688E+002	-9.54827E-002	2.34504E+002	-1.34559E+002
2.00653E+002	1.25151E+003	4.52357E+001	2.26409E+002	1.03842E+000	1.26225E+000	1.02530E+004	1.44959E+003	1.00000E+000	2.14100E+003	1.00000E+000	3.56524E+005	1.31074E+000	3.53767E+001	1.02553E-002	1.24658E-002	3.40484E-002	4.94561E-002	9.04250E+004	4.52398E+001	2.26409E+002	5.92357E-003	5.92357E-003	7.13146E+005	7.20000E+001	1.00000E+001	0.00000E+000	3.66110E+002	7.91558E+002	1.00352E+002	1.00000E+002	2.00959E+000	3.03321E-002	0.00000E+000	-3.48347E+002	2.63561E+000	8.99301E-001	3.31793E+002	6.92532E+002	1.20870E+002	-3.48005E+002	3.67434E-001	7.73468E-001	-9.72876E-002	2.34144E+002	-1.32221E+002	-9.54827E-002	2.34486E+002	-1.34553E+002
1.76947E+002	8.35680E+002	4.52912E+001	2.26310E+002	1.06409E+000	1.32125E+000	7.32300E+003	1.02393E+003	1.00000E+000	2.14200E+003	7.00000E+000	3.56677E+005	1.40592E+000	2.89081E+001	1.24346E-002	1.54397E-002	4.06904E-002	6.15594E-002	9.04250E+004	4.52399E+001	2.26409E+002	5.92357E-003	5.92357E-003	7.13146E+005	7.20000E+001	1.10000E+001	0.00000E+000	2.45734E+002	5.27965E+002	8.10428E+001	1.00000E+002	1.37211E+000	3.92424E-002	0.00000E+000	-3.47538E+002	3.37172E+000	8.31793E-001	3.31793E+002	6.92532E+002	1.20870E+002	-3.48017E+002	3.67434E-001	7.73468E-001	-1.07809E-001	2.34953E+002	-1.15897E+002	-9.54827E-002	2.34474E+002	-1.34623E+002
1.97158E+002	1.16678E+003	4.54204E+001	2.26395E+002	1.16154E+000	1.22777E+000	1.03980E+004	1.86555E+003	1.00000E+000	2.14300E+003	1.00000E+000	3.56845E+005	1.42610E+000	3.41582E+001	1.13909E-002	1.20404E-002	4.19484E-002	4.66624E-002	9.04250E+004	4.52399E+001	2.26410E+002	5.92357E-003	5.92357E-003	7.13146E+005	7.20000E+001	1.20000E+001	0.00000E+000	2.98224E+002	6.38877E+002	2.32400E+002	1.00000E+002	1.93426E+000	3.95815E-002	0.00000E+000	-4.08882E+001	5.55295E+000	4.23850E-001	3.31793E+002	6.92532E+002	1.20870E+002	-3.48036E+002	3.67434E-001	7.73468E-001	-2.77171E-002	2.50357E+002	7.19030E+001	-9.54827E-002	2.34455E+002	-1.34579E+002
1.84658E+002	1.37142E+003	4.52632E+001	2.26415E+002	1.12658E+000	1.36365E+000	1.30990E+004	2.44632E+003	1.00000E+000	2.14400E+003	0.00000E+000	3.57002E+005	1.53626E+000	3.70327E+001	9.84332E-003	1.19147E-002	3.93633E-002	5.70242E-002	9.04250E+004	4.52401E+001	2.26410E+002	5.92357E-003	5.92357E-003	7.13146E+005	7.20000E+001	1.30000E+001	0.00000E+000	4.13070E+002	8.07475E+002	1.60412E+002	1.00000E+002	2.24827E+000	2.89961E-002	0.00000E+000	-3.50512E+002	2.98780E+000	7.01844E-001	3.31793E+002	6.92532E+002	1.20870E+002	-3.48041E+002	3.67434E-001	7.73468E-001	-9.52016E-002	2.31979E+002	-1.37471E+002	-9.54827E-002	2.34450E+002	-1.34583E+002
1.80741E+002	1.18156E+003	4.52757E+001	2.26418E+002	1.08802E+000	1.32058E+000	1.05830E+004	1.38216E+003	1.00000E+000	2.14500E+003	2.00000E+000	3.57159E+005	1.43681E+000	3.43739E+001	1.05763E-002	1.28369E-002	3.56063E-002	5.16054E-002	9.04250E+004	4.52401E+001	2.26410E+002	5.92357E-003	5.92357E-003	7.13146E+005	7.20000E+001	1.40000E+001	0.00000E+000	3.72952E+002	7.25096E+002	1.21777E+002	1.00000E+002	1.97791E+000	2.18939E-002	0.00000E+000	-3.51958E+002	3.03355E+000	7.69051E-001	3.31793E+002	6.92532E+002	1.20870E+002	-3.48022E+002	3.67434E-001	7.73468E-001	-9.65541E-002	2.30533E+002	-1.36910E+002	-9.54827E-002	2.34469E+002	-1.34561E+002
1.80978E+002	1.34605E+003	4.52377E+001	2.26443E+002	1.10075E+000	1.33843E+000	1.23490E+004	1.98586E+003	1.00000E+000	2.14600E+003	1.00000E+000	3.57320E+005	1.47328E+000	3.66885E+001	9.90542E-003	1.20443E-002	3.92048E-002	5.72813E-002	9.04250E+004	4.52401E+001	2.26410E+002	5.92357E-003	5.92357E-003	7.13146E+005	7.20000E+001	1.50000E+001	0.00000E+000	4.00822E+002	8.03294E+002	1.56012E+002	1.00000E+002	2.20880E+000	2.95299E-002	0.00000E+000	-3.49310E+002	3.00870E+000	7.17822E-001	3.31793E+002	6.92532E+002	1.20870E+002	-3.48040E+002	3.67434E-001	7.73468E-001	-9.74425E-002	2.33181E+002	-1.32933E+002	-9.54827E-002	2.34451E+002	-1.34566E+002
1.94356E+002	1.25794E+003	4.52396E+001	2.26390E+002	1.08286E+000	1.29829E+000	1.10330E+004	2.24272E+003	1.00000E+000	2.14700E+003	1.00000E+000	3.57479E+005	1.40588E+000	3.54674E+001	1.03093E-002	1.23602E-002	4.09225E-002	5.81755E-002	9.04250E+004	4.52397E+001	2.26411E+002	5.92357E-003	5.92357E-003	7.13146E+005	7.20000E+001	1.60000E+001	0.00000E+000	3.94061E+002	7.42638E+002	1.23731E+002	1.00000E+002	2.04838E+000	3.77281E-002	0.00000E+000	-6.24487E+001	2.98683E+000	7.64986E-001	3.31793E+002	6.92532E+002	1.20870E+002	-3.48041E+002	3.67434E-001	7.73468E-001	-9.04723E-002	2.28797E+002	1.43568E+002	-9.54827E-002	2.34450E+002	-1.34601E+002
1.82412E+002	1.15463E+003	4.52396E+001	2.26478E+002	1.10294E+000	1.30807E+000	1.03870E+004	1.33237E+003	1.00000E+000	2.14800E+003	1.00000E+000	3.57630E+005	1.44272E+000	3.39798E+001	1.08219E-002	1.28348E-002	3.55996E-002	4.93109E-002	9.04250E+004	4.52398E+001	2.26411E+002	5.92357E-003	5.92357E-003	7.13146E+005	7.20000E+001	1.70000E+001	0.00000E+000	3.49473E+002	7.16593E+002	1.05785E+002	1.00000E+002	1.88628E+000	2.48668E-002	0.00000E+000	-5.87798E+001	2.83361E+000	8.31047E-001	3.31793E+002	6.92532E+002	1.20870E+002	-3.48046E+002	3.67434E-001	7.73468E-001	-8.50842E-002	2.32466E+002	1.39304E+002	-9.54827E-002	2.34445E+002	-1.34550E+002
1.80556E+002	8.80836E+002	4.52223E+001	2.26405E+002	1.07602E+000	1.32952E+000	7.85200E+003	1.35924E+003	1.00000E+000	2.14900E+003	8.00000E+000	3.57790E+005	1.43059E+000	2.96789E+001	1.21431E-002	1.50039E-002	4.13974E-002	6.21309E-002	9.04250E+004	4.52397E+001	2.26412E+002	5.92357E-003	5.92357E-003	7.13146E+005	7.20000E+001	1.80000E+001	0.00000E+000	2.57746E+002	5.52621E+002	7.91910E+001	1.00000E+002	1.42585E+000	4.14667E-002	0.00000E+000	-3.48125E+002	3.16540E+000	8.55644E-001	3.31793E+002	6.92532E+002	1.20870E+002	-3.48075E+002	3.67434E-001	7.73468E-001	-1.05379E-001	2.34366E+002	-1.20024E+002	-9.54827E-002	2.34416E+002	-1.34627E+002
1.94267E+002	1.25095E+003	4.52453E+001	2.26300E+002	1.06262E+000	1.29799E+000	1.07630E+004	1.71416E+003	1.00000E+000	2.15000E+003	9.00000E+000	3.57945E+005	1.37926E+000	3.53688E+001	1.02426E-002	1.25113E-002	3.60649E-002	5.29894E-002	9.04250E+004	4.52401E+001	2.26411E+002	5.92357E-003	5.92357E-003	7.13146E+005	7.20000E+001	1.90000E+001	0.00000E+000	3.32076E+002	8.09771E+002	1.31530E+002	1.00000E+002	2.02779E+000	2.99192E-002	0.00000E+000	-3.41648E+002	2.69610E+000	8.58042E-001	3.31793E+002	6.92532E+002	1.20870E+002	-3.48118E+002	3.67434E-001	7.73468E-001	-9.97066E-002	2.40843E+002	-1.22008E+002	-9.54827E-002	2.34373E+002	-1.34733E+002
1.84110E+002	1.01717E+003	4.52605E+001	2.26446E+002	1.09480E+000	1.29984E+000	9.03000E+003	1.73546E+003	1.00000E+000	2.15100E+003	3.30000E+001	3.58131E+005	1.42306E+000	3.18930E+001	1.15210E-002	1.36787E-002	3.93674E-002	5.47067E-002	9.04250E+004	4.52401E+001	2.26411E+002	5.92357E-003	5.92357E-003	7.13146E+005	7.20000E+001	2.00000E+001	0.00000E+000	3.10162E+002	6.21212E+002	9.22902E+001	1.00000E+002	1.65108E+000	3.06149E-002	0.00000E+000	-5.99975E+001	3.07249E+000	8.22010E-001	3.31793E+002	6.92532E+002	1.20870E+002	-3.48148E+002	3.67434E-001	7.73468E-001	-8.56237E-002	2.31248E+002	1.38867E+002	-9.54827E-002	2.34343E+002	-1.34671E+002
1.95697E+002	1.33971E+003	4.52260E+001	2.26432E+002	1.07415E+000	1.35461E+000	1.21330E+004	2.05043E+003	1.00000E+000	2.15300E+003	1.00000E+000	3.58412E+005	1.45506E+000	3.66021E+001	9.75170E-003	1.22979E-002	4.01943E-002	6.31268E-002	9.04250E+004	4.52404E+001	2.26412E+002	5.92357E-003	5.92357E-003	7.13146E+005	7.20000E+001	2.10000E+001	0.00000E+000	4.33144E+002	8.11758E+002	1.46188E+002	1.00000E+002	2.26610E+000	3.38495E-002	0.00000E+000	-3.53749E+002	2.97069E+000	7.33448E-001	3.31793E+002	6.92532E+002	1.20870E+002	-3.48214E+002	3.67434E-001	7.73468E-001	-1.15476E-001	2.28742E+002	-1.10700E+002	-9.54827E-002	2.34277E+002	-1.34748E+002
1.91392E+002	1.19019E+003	4.51500E+001	2.26477E+002	1.11877E+000	1.32338E+000	1.09740E+004	2.03164E+003	1.00000E+000	2.15400E+003	1.50000E+001	3.58563E+005	1.48056E+000	3.44992E+001	1.06797E-002	1.26329E-002	4.13806E-002	5.72759E-002	9.04250E+004	4.52405E+001	2.26412E+002	5.92357E-003	5.92357E-003	7.13146E+005	7.20000E+001	2.20000E+001	0.00000E+000	3.71314E+002	7.02254E+002	1.22628E+002	1.00000E+002	1.94570E+000	3.88057E-002	0.00000E+000	-6.21777E+001	3.06454E+000	7.47590E-001	3.31793E+002	6.92532E+002	1.20870E+002	-3.48219E+002	3.67434E-001	7.73468E-001	-8.37816E-002	2.29068E+002	1.33968E+002	-9.54827E-002	2.34272E+002	-1.34729E+002
1.77176E+002	9.03380E+002	4.52248E+001	2.26435E+002	1.08876E+000	1.30851E+000	8.02600E+003	1.35780E+003	1.00000E+000	2.15500E+003	5.20000E+001	3.58745E+005	1.42465E+000	3.00563E+001	1.21529E-002	1.46059E-002	4.39066E-002	6.25689E-002	9.04250E+004	4.52408E+001	2.26411E+002	5.92357E-003	5.92357E-003	7.13146E+005	7.20000E+001	2.30000E+001	0.00000E+000	2.59072E+002	5.54000E+002	8.87517E+001	1.00000E+002	1.44977E+000	5.47255E-002	0.00000E+000	-3.47703E+002	3.28963E+000	8.14357E-001	3.31793E+002	6.92532E+002	1.20870E+002	-3.48254E+002	3.67434E-001	7.73468E-001	-9.16688E-002	2.34788E+002	-1.39887E+002	-9.54827E-002	2.34237E+002	-1.34786E+002
1.73471E+002	9.04974E+002	4.52298E+001	2.26420E+002	1.10563E+000	1.31578E+000	8.20500E+003	1.68836E+003	1.00000E+000	2.15600E+003	5.80000E+001	3.58910E+005	1.45477E+000	3.00828E+001	1.22059E-002	1.45260E-002	4.28320E-002	5.98399E-002	9.04250E+004	4.52410E+001	2.26411E+002	5.92357E-003	5.92357E-003	7.13146E+005	7.20000E+001	2.40000E+001	0.00000E+000	2.44289E+002	5.65652E+002	9.69938E+001	1.00000E+002	1.45196E+000	4.15835E-002	0.00000E+000	-3.43507E+002	3.24598E+000	8.16256E-001	3.31793E+002	6.92532E+002	1.20870E+002	-3.48269E+002	3.67434E-001	7.73468E-001	-8.67887E-002	2.38984E+002	-1.42933E+002	-9.54827E-002	2.34222E+002	-1.34811E+002
1.91807E+002	1.29622E+003	4.52320E+001	2.26383E+002	1.10362E+000	1.33837E+000	1.19200E+004	1.71058E+003	1.00000E+000	2.15700E+003	4.00000E+000	3.59011E+005	1.47704E+000	3.60031E+001	1.01083E-002	1.22585E-002	3.80201E-002	5.51948E-002	9.04250E+004	4.52415E+001	2.26411E+002	5.92357E-003	5.92357E-003	7.13146E+005	7.20000E+001	2.50000E+001	0.00000E+000	3.93956E+002	7.83022E+002	1.35361E+002	1.00000E+002	2.12582E+000	2.93073E-002	0.00000E+000	-3.50857E+002	2.87957E+000	7.63388E-001	3.31793E+002	6.92532E+002	1.20870E+002	-3.48269E+002	3.67434E-001	7.73468E-001	-9.61315E-002	2.31634E+002	-1.36460E+002	-9.54827E-002	2.34222E+002	-1.34833E+002
1.77094E+002	9.78005E+002	4.52057E+001	2.26366E+002	1.07727E+000	1.34465E+000	8.81900E+003	1.50123E+003	1.00000E+000	2.15800E+003	4.00000E+001	3.59196E+005	1.44854E+000	3.12731E+001	1.14713E-002	1.43185E-002	4.12396E-002	6.32374E-002	9.04250E+004	4.52417E+001	2.26411E+002	5.92357E-003	5.92357E-003	7.13146E+005	7.20000E+001	2.60000E+001	0.00000E+000	2.86036E+002	5.93886E+002	9.90056E+001	1.00000E+002	1.57892E+000	3.87929E-002	0.00000E+000	-3.48865E+002	3.23554E+000	7.89870E-001	3.31793E+002	6.92532E+002	1.20870E+002	-3.48262E+002	3.67434E-001	7.73468E-001	-1.10401E-001	2.33626E+002	-1.13362E+002	-9.54827E-002	2.34229E+002	-1.34838E+002
1.90994E+002	1.36318E+003	4.51856E+001	2.26442E+002	1.12038E+000	1.31232E+000	1.24890E+004	2.38712E+003	1.00000E+000	2.15900E+003	2.00000E+000	3.59312E+005	1.47029E+000	3.69213E+001	1.00254E-002	1.17429E-002	3.56790E-002	4.83542E-002	9.04250E+004	4.52416E+001	2.26411E+002	5.92357E-003	5.92357E-003	7.13146E+005	7.20000E+001	2.70000E+001	0.00000E+000	4.17372E+002	8.18306E+002	1.45341E+002	1.00000E+002	2.24101E+000	2.31954E-002	0.00000E+000	-6.01142E+001	2.86663E+000	7.49161E-001	3.31793E+002	6.92532E+002	1.20870E+002	-3.48224E+002	3.67434E-001	7.73468E-001	-7.88998E-002	2.31131E+002	1.28769E+002	-9.54827E-002	2.34267E+002	-1.34755E+002
1.79787E+002	1.16500E+003	4.51992E+001	2.26415E+002	1.09392E+000	1.33645E+000	1.06060E+004	1.96084E+003	1.00000E+000	2.16000E+003	1.70000E+001	3.59480E+005	1.46197E+000	3.41321E+001	1.06221E-002	1.29771E-002	4.07603E-002	6.00617E-002	9.04250E+004	4.52417E+001	2.26411E+002	5.92357E-003	5.92357E-003	7.13146E+005	7.20000E+001	2.80000E+001	0.00000E+000	3.50713E+002	7.09392E+002	1.18085E+002	1.00000E+002	1.90408E+000	3.62825E-002	0.00000E+000	-3.50182E+002	2.97692E+000	7.82833E-001	3.31793E+002	6.92532E+002	1.20870E+002	-3.48252E+002	3.67434E-001	7.73468E-001	-9.97920E-002	2.32310E+002	-1.30346E+002	-9.54827E-002	2.34239E+002	-1.34798E+002
1.95589E+002	9.66318E+002	4.52016E+001	2.26409E+002	9.83599E-001	1.15004E+000	6.85300E+003	2.36181E+003	1.00000E+000	2.16100E+003	5.60000E+001	3.59665E+005	1.13118E+000	3.10857E+001	1.18817E-002	1.38922E-002	4.03431E-002	5.44003E-002	9.04250E+004	4.52417E+001	2.26410E+002	5.92357E-003	5.92357E-003	7.13146E+005	7.20000E+001	2.90000E+001	0.00000E+000	2.84269E+002	6.20079E+002	7.88062E+001	1.00000E+002	1.56948E+000	5.39637E-002	0.00000E+000	-5.69113E+001	3.21543E+000	9.01637E-001	3.31793E+002	6.92532E+002	1.20870E+002	-3.48215E+002	3.67434E-001	7.73468E-001	-7.80064E-002	2.34334E+002	1.30627E+002	-9.54827E-002	2.34276E+002	-1.34766E+002
1.96672E+002	1.30822E+003	4.52010E+001	2.26445E+002	1.08527E+000	1.36201E+000	1.20290E+004	2.59875E+003	1.00000E+000	2.16200E+003	4.00000E+000	3.59775E+005	1.47815E+000	3.61694E+001	9.89514E-003	1.24184E-002	4.13055E-002	6.42810E-002	9.04250E+004	4.52421E+001	2.26411E+002	5.92357E-003	5.92357E-003	7.13146E+005	7.20000E+001	3.00000E+001	0.00000E+000	4.07198E+002	8.01117E+002	1.16540E+002	1.00000E+002	2.13891E+000	3.50949E-002	0.00000E+000	-3.52278E+002	2.65396E+000	8.24523E-001	3.31793E+002	6.92532E+002	1.20870E+002	-3.48188E+002	3.67434E-001	7.73468E-001	-1.13083E-001	2.30213E+002	-1.12760E+002	-9.54827E-002	2.34303E+002	-1.34715E+002
1.85359E+002	1.21174E+003	4.52147E+001	2.26403E+002	1.10746E+000	1.36384E+000	1.13800E+004	2.17862E+003	1.00000E+000	2.16300E+003	8.00000E+000	3.59933E+005	1.51041E+000	3.48100E+001	1.03815E-002	1.27848E-002	4.38561E-002	6.57921E-002	9.04250E+004	4.52420E+001	2.26411E+002	5.92357E-003	5.92357E-003	7.13146E+005	7.20000E+001	3.10000E+001	0.00000E+000	3.81957E+002	7.33119E+002	1.20524E+002	1.00000E+002	2.00447E+000	4.30711E-002	0.00000E+000	-3.52920E+002	2.90622E+000	7.74125E-001	3.31793E+002	6.92532E+002	1.20870E+002	-3.48180E+002	3.67434E-001	7.73468E-001	-1.03743E-001	2.29571E+002	-1.27242E+002	-9.54827E-002	2.34311E+002	-1.34732E+002
1.86281E+002	1.26292E+003	4.52163E+001	2.26411E+002	1.10532E+000	1.27813E+000	1.11360E+004	1.69225E+003	1.00000E+000	2.16400E+003	6.00000E+000	3.60078E+005	1.41274E+000	3.55376E+001	1.04743E-002	1.21118E-002	3.74377E-002	4.94950E-002	9.04250E+004	4.52421E+001	2.26411E+002	5.92357E-003	5.92357E-003	7.13146E+005	7.20000E+001	3.20000E+001	0.00000E+000	3.71889E+002	7.92305E+002	1.22158E+002	1.00000E+002	2.06654E+000	2.94572E-002	0.00000E+000	-5.68252E+001	2.74876E+000	8.27389E-001	3.31793E+002	6.92532E+002	1.20870E+002	-3.48183E+002	3.67434E-001	7.73468E-001	-7.25029E-002	2.34420E+002	1.22547E+002	-9.54827E-002	2.34308E+002	-1.34731E+002
1.67784E+002	9.04877E+002	4.52304E+001	2.26398E+002	1.08666E+000	1.32565E+000	8.12200E+003	8.39381E+002	1.00000E+000	2.16500E+003	5.90000E+001	3.60282E+005	1.44053E+000	3.00812E+001	1.20576E-002	1.47095E-002	3.61505E-002	5.26799E-002	9.04250E+004	4.52421E+001	2.26411E+002	5.92357E-003	5.92357E-003	7.13146E+005	7.20000E+001	3.30000E+001	0.00000E+000	2.73434E+002	5.58523E+002	8.71421E+001	1.00000E+002	1.48184E+000	2.36704E-002	0.00000E+000	-3.49996E+002	3.28783E+000	8.09973E-001	3.31793E+002	6.92532E+002	1.20870E+002	-3.48150E+002	3.67434E-001	7.73468E-001	-9.90721E-002	2.32495E+002	-1.31235E+002	-9.54827E-002	2.34341E+002	-1.34706E+002
1.95317E+002	1.19698E+003	4.52864E+001	2.26363E+002	1.08644E+000	1.34016E+000	1.08530E+004	1.98686E+003	1.00000E+000	2.16600E+003	6.00000E+000	3.60381E+005	1.45601E+000	3.45974E+001	1.04287E-002	1.28642E-002	4.26809E-002	6.41869E-002	9.04250E+004	4.52425E+001	2.26412E+002	5.92357E-003	5.92357E-003	7.13146E+005	7.20000E+001	3.40000E+001	0.00000E+000	3.56753E+002	7.35985E+002	1.20900E+002	1.00000E+002	1.95771E+000	3.99390E-002	0.00000E+000	-3.49177E+002	2.90290E+000	7.93606E-001	3.31793E+002	6.92532E+002	1.20870E+002	-3.48153E+002	3.67434E-001	7.73468E-001	-1.04559E-001	2.33314E+002	-1.22312E+002	-9.54827E-002	2.34338E+002	-1.34726E+002
1.82587E+002	1.01444E+003	4.52145E+001	2.26411E+002	1.05848E+000	1.25015E+000	8.39100E+003	2.11575E+003	1.00000E+000	2.16700E+003	3.60000E+001	3.60550E+005	1.32326E+000	3.18502E+001	1.15552E-002	1.36475E-002	4.40646E-002	6.07811E-002	9.04250E+004	4.52423E+001	2.26411E+002	5.92357E-003	5.92357E-003	7.13146E+005	7.20000E+001	3.50000E+001	0.00000E+000	2.95412E+002	6.24339E+002	9.19367E+001	1.00000E+002	1.62449E+000	5.49736E-002	0.00000E+000	-5.74704E+001	3.11408E+000	8.41345E-001	3.31793E+002	6.92532E+002	1.20870E+002	-3.48163E+002	3.67434E-001	7.73468E-001	-8.30208E-002	2.33775E+002	1.37509E+002	-9.54827E-002	2.34328E+002	-1.34711E+002
1.86413E+002	1.22844E+003	4.52252E+001	2.26450E+002	1.10663E+000	1.35704E+000	1.14760E+004	1.58330E+003	1.00000E+000	2.16800E+003	8.00000E+000	3.60672E+005	1.50173E+000	3.50491E+001	1.03301E-002	1.26677E-002	3.89729E-002	5.78224E-002	9.04250E+004	4.52421E+001	2.26411E+002	5.92357E-003	5.92357E-003	7.13146E+005	7.20000E+001	3.60000E+001	0.00000E+000	3.79755E+002	7.43000E+002	1.19218E+002	1.00000E+002	2.01057E+000	2.71164E-002	0.00000E+000	-3.52011E+002	2.84354E+000	7.87874E-001	3.31793E+002	6.92532E+002	1.20870E+002	-3.48145E+002	3.67434E-001	7.73468E-001	-1.01642E-001	2.30480E+002	-1.29413E+002	-9.54827E-002	2.34346E+002	-1.34668E+002
1.93075E+002	1.15300E+003	4.51918E+001	2.26423E+002	1.07476E+000	1.31459E+000	1.01570E+004	1.81591E+003	1.00000E+000	2.16900E+003	2.00000E+001	3.60821E+005	1.41286E+000	3.39559E+001	1.06642E-002	1.30439E-002	3.96191E-002	5.84600E-002	9.04250E+004	4.52426E+001	2.26411E+002	5.92357E-003	5.92357E-003	7.13146E+005	7.20000E+001	3.70000E+001	0.00000E+000	3.25412E+002	7.31529E+002	1.28108E+002	1.00000E+002	1.90248E+000	3.64284E-002	0.00000E+000	-3.44506E+002	2.98849E+000	7.96850E-001	3.31793E+002	6.92532E+002	1.20870E+002	-3.48121E+002	3.67434E-001	7.73468E-001	-1.00375E-001	2.37985E+002	-1.23803E+002	-9.54827E-002	2.34370E+002	-1.34663E+002
1.91569E+002	1.05626E+003	4.52510E+001	2.26387E+002	1.08546E+000	1.33457E+000	9.53100E+003	1.38706E+003	1.00000E+000	2.17000E+003	2.40000E+001	3.60967E+005	1.44862E+000	3.25002E+001	1.11184E-002	1.36701E-002	3.92318E-002	5.83869E-002	9.04250E+004	4.52430E+001	2.26411E+002	5.92357E-003	5.92357E-003	7.13146E+005	7.20000E+001	3.80000E+001	0.00000E+000	3.25403E+002	6.31686E+002	1.06814E+002	1.00000E+002	1.72559E+000	3.38884E-002	0.00000E+000	-3.52084E+002	3.20907E+000	7.66059E-001	3.31793E+002	6.92532E+002	1.20870E+002	-3.48107E+002	3.67434E-001	7.73468E-001	-1.02939E-001	2.30407E+002	-1.27605E+002	-9.54827E-002	2.34384E+002	-1.34668E+002
2.13997E+002	1.11258E+003	4.52506E+001	2.26414E+002	1.04731E+000	1.27044E+000	9.24900E+003	2.22506E+003	1.00000E+000	2.17100E+003	2.30000E+001	3.61110E+005	1.33055E+000	3.33553E+001	1.08900E-002	1.32102E-002	4.42694E-002	6.44176E-002	9.04250E+004	4.52432E+001	2.26411E+002	5.92357E-003	5.92357E-003	7.13146E+005	7.20000E+001	3.90000E+001	0.00000E+000	3.28823E+002	7.17161E+002	9.80322E+001	1.00000E+002	1.82925E+000	5.60418E-002	0.00000E+000	-3.47664E+002	2.84332E+000	8.77683E-001	3.31793E+002	6.92532E+002	1.20870E+002	-3.48110E+002	3.67434E-001	7.73468E-001	-9.62729E-002	2.34827E+002	-1.33037E+002	-9.54827E-002	2.34381E+002	-1.34654E+002
1.94704E+002	1.15565E+003	4.52326E+001	2.26364E+002	1.08110E+000	1.32606E+000	1.03230E+004	1.75407E+003	1.00000E+000	2.17200E+003	2.40000E+001	3.61258E+005	1.43361E+000	3.39948E+001	1.06405E-002	1.30515E-002	4.09994E-002	6.08893E-002	9.04250E+004	4.52433E+001	2.26411E+002	5.92357E-003	5.92357E-003	7.13146E+005	7.20000E+001	4.00000E+001	0.00000E+000	3.25450E+002	7.23718E+002	1.19773E+002	1.00000E+002	1.87521E+000	3.91742E-002	0.00000E+000	-3.45438E+002	2.89728E+000	8.15301E-001	3.31793E+002	6.92532E+002	1.20870E+002	-3.48066E+002	3.67434E-001	7.73468E-001	-1.01763E-001	2.37053E+002	-1.22715E+002	-9.54827E-002	2.34425E+002	-1.34642E+002
1.89587E+002	8.15342E+002	4.52543E+001	2.26447E+002	1.09715E+000	1.24702E+000	6.97200E+003	8.98526E+002	1.00000E+000	2.17300E+003	8.00000E+001	3.61458E+005	1.36818E+000	2.85542E+001	1.31398E-002	1.49347E-002	4.09545E-002	5.22065E-002	9.04250E+004	4.52433E+001	2.26410E+002	5.92357E-003	5.92357E-003	7.13146E+005	7.20000E+001	4.10000E+001	0.00000E+000	2.32548E+002	5.05557E+002	8.25436E+001	1.00000E+002	1.31826E+000	3.82028E-002	0.00000E+000	-5.53291E+001	3.53694E+000	8.12652E-001	3.31793E+002	6.92532E+002	1.20870E+002	-3.48044E+002	3.67434E-001	7.73468E-001	-6.39331E-002	2.35916E+002	1.11342E+002	-9.54827E-002	2.34447E+002	-1.34567E+002
1.80878E+002	8.86444E+002	4.52024E+001	2.26370E+002	1.11129E+000	1.35569E+000	8.30500E+003	1.14725E+003	1.00000E+000	2.17400E+003	6.00000E+001	3.61598E+005	1.50657E+000	2.97732E+001	1.21943E-002	1.48762E-002	4.10141E-002	6.00346E-002	9.04250E+004	4.52434E+001	2.26411E+002	5.92357E-003	5.92357E-003	7.13146E+005	7.20000E+001	4.20000E+001	0.00000E+000	2.87784E+002	5.16722E+002	8.83639E+001	1.00000E+002	1.45756E+000	3.02293E-002	0.00000E+000	-3.56205E+002	3.53034E+000	7.45976E-001	3.31793E+002	6.92532E+002	1.20870E+002	-3.47986E+002	3.67434E-001	7.73468E-001	-9.90679E-002	2.26286E+002	-1.37469E+002	-9.54827E-002	2.34505E+002	-1.34561E+002
1.87065E+002	1.02379E+003	4.52499E+001	2.26431E+002	1.13915E+000	1.37408E+000	9.95500E+003	1.71666E+003	1.00000E+000	2.17600E+003	3.10000E+001	3.61876E+005	1.56528E+000	3.19967E+001	1.14172E-002	1.37718E-002	4.35678E-002	6.26225E-002	9.04250E+004	4.52438E+001	2.26411E+002	5.92357E-003	5.92357E-003	7.13146E+005	7.20000E+001	4.30000E+001	0.00000E+000	3.10705E+002	6.24893E+002	1.06847E+002	1.00000E+002	1.68660E+000	4.21963E-002	0.00000E+000	-3.49971E+002	3.12045E+000	7.70856E-001	3.31793E+002	6.92532E+002	1.20870E+002	-3.47926E+002	3.67434E-001	7.73468E-001	-9.34750E-002	2.32520E+002	-1.39478E+002	-9.54827E-002	2.34565E+002	-1.34458E+002
1.92916E+002	1.07740E+003	4.52192E+001	2.26392E+002	1.06509E+000	1.33935E+000	9.57300E+003	1.16689E+003	1.00000E+000	2.17700E+003	2.60000E+001	3.62027E+005	1.42653E+000	3.28238E+001	1.08859E-002	1.36890E-002	3.47685E-002	5.38451E-002	9.04250E+004	4.52436E+001	2.26411E+002	5.92357E-003	5.92357E-003	7.13146E+005	7.20000E+001	4.40000E+001	0.00000E+000	3.32183E+002	6.55083E+002	1.06890E+002	1.00000E+002	1.77090E+000	2.15763E-002	0.00000E+000	-3.51301E+002	3.13034E+000	7.83603E-001	3.31793E+002	6.92532E+002	1.20870E+002	-3.47942E+002	3.67434E-001	7.73468E-001	-1.14065E-001	2.31190E+002	-1.10363E+002	-9.54827E-002	2.34549E+002	-1.34501E+002
1.94413E+002	1.32510E+003	4.52499E+001	2.26440E+002	1.10296E+000	1.33636E+000	1.21640E+004	2.46998E+003	1.00000E+000	2.17800E+003	3.00000E+000	3.62172E+005	1.47395E+000	3.64020E+001	1.00005E-002	1.21168E-002	4.11622E-002	5.97799E-002	9.04250E+004	4.52434E+001	2.26411E+002	5.92357E-003	5.92357E-003	7.13146E+005	7.20000E+001	4.50000E+001	0.00000E+000	4.24809E+002	7.99436E+002	1.19893E+002	1.00000E+002	2.17934E+000	3.55467E-002	0.00000E+000	-3.54130E+002	2.70953E+000	8.03119E-001	3.31793E+002	6.92532E+002	1.20870E+002	-3.47905E+002	3.67434E-001	7.73468E-001	-9.56850E-002	2.28361E+002	-1.40358E+002	-9.54827E-002	2.34586E+002	-1.34432E+002
1.98560E+002	1.12823E+003	4.52746E+001	2.26443E+002	1.06974E+000	1.28077E+000	9.65300E+003	1.57021E+003	1.00000E+000	2.17900E+003	2.60000E+001	3.62336E+005	1.37008E+000	3.35891E+001	1.08879E-002	1.30358E-002	3.94682E-002	5.58304E-002	9.04250E+004	4.52434E+001	2.26412E+002	5.92357E-003	5.92357E-003	7.13146E+005	7.20000E+001	4.60000E+001	0.00000E+000	3.27833E+002	7.04368E+002	1.06427E+002	1.00000E+002	1.82711E+000	3.82391E-002	0.00000E+000	-3.47480E+002	2.91657E+000	8.37545E-001	3.31793E+002	6.92532E+002	1.20870E+002	-3.47856E+002	3.67434E-001	7.73468E-001	-8.97804E-002	2.35011E+002	-1.42453E+002	-9.54827E-002	2.34635E+002	-1.34380E+002
1.77187E+002	7.37683E+002	4.52763E+001	2.26310E+002	1.06947E+000	1.36311E+000	6.68800E+003	1.42842E+003	1.00000E+000	2.18000E+003	1.11000E+002	3.62555E+005	1.45780E+000	2.71603E+001	1.30773E-002	1.66679E-002	4.87341E-002	7.79279E-002	9.04250E+004	4.52432E+001	2.26411E+002	5.92357E-003	5.92357E-003	7.13146E+005	7.20000E+001	4.70000E+001	0.00000E+000	2.18876E+002	4.47014E+002	7.79057E+001	1.00000E+002	1.20259E+000	6.42004E-002	0.00000E+000	-3.48982E+002	3.82311E+000	7.67620E-001	3.31793E+002	6.92532E+002	1.20870E+002	-3.47864E+002	3.67434E-001	7.73468E-001	-1.20712E-001	2.33509E+002	-9.82714E+001	-9.54827E-002	2.34627E+002	-1.34471E+002
1.82964E+002	1.20653E+003	4.52529E+001	2.26408E+002	1.09552E+000	1.33236E+000	1.09700E+004	2.06806E+003	1.00000E+000	2.18100E+003	1.20000E+001	3.62631E+005	1.45963E+000	3.47351E+001	1.04597E-002	1.27209E-002	3.96565E-002	5.79037E-002	9.04250E+004	4.52434E+001	2.26411E+002	5.92357E-003	5.92357E-003	7.13146E+005	7.20000E+001	4.80000E+001	0.00000E+000	3.45060E+002	7.29331E+002	1.30769E+002	1.00000E+002	1.94496E+000	3.14304E-002	0.00000E+000	-3.47023E+002	2.98949E+000	7.66498E-001	3.31793E+002	6.92532E+002	1.20870E+002	-3.47871E+002	3.67434E-001	7.73468E-001	-9.75497E-002	2.35468E+002	-1.30508E+002	-9.54827E-002	2.34620E+002	-1.34418E+002
1.84000E+002	1.18037E+003	4.52803E+001	2.26431E+002	1.12486E+000	1.35936E+000	1.12250E+004	1.42600E+003	1.00000E+000	2.18200E+003	1.40000E+001	3.62786E+005	1.52909E+000	3.43564E+001	1.06171E-002	1.28304E-002	3.79844E-002	5.46981E-002	9.04250E+004	4.52437E+001	2.26411E+002	5.92357E-003	5.92357E-003	7.13146E+005	7.20000E+001	4.90000E+001	0.00000E+000	3.41850E+002	7.23694E+002	1.36696E+002	1.00000E+002	1.94288E+000	2.34442E-002	0.00000E+000	-3.46488E+002	3.03880E+000	7.45446E-001	3.31793E+002	6.92532E+002	1.20870E+002	-3.47875E+002	3.67434E-001	7.73468E-001	-9.43968E-002	2.36003E+002	-1.34628E+002	-9.54827E-002	2.34616E+002	-1.34406E+002
1.99866E+002	1.38698E+003	4.52400E+001	2.26414E+002	1.09893E+000	1.26518E+000	1.20440E+004	2.56814E+003	1.00000E+000	2.18400E+003	1.00000E+000	3.63090E+005	1.39034E+000	3.72422E+001	1.00134E-002	1.15284E-002	4.29263E-002	5.64631E-002	9.04250E+004	4.52437E+001	2.26410E+002	5.92357E-003	5.92357E-003	7.13146E+005	7.20000E+001	5.00000E+001	0.00000E+000	3.94037E+002	8.19216E+002	1.70659E+002	1.00000E+002	2.24597E+000	4.62455E-002	0.00000E+000	-5.52534E+001	3.13553E+000	6.97454E-001	3.31793E+002	6.92532E+002	1.20870E+002	-3.47904E+002	3.67434E-001	7.73468E-001	-7.03254E-002	2.35992E+002	1.20889E+002	-9.54827E-002	2.34587E+002	-1.34448E+002
1.75402E+002	9.43370E+002	4.52637E+001	2.26333E+002	1.08482E+000	1.34097E+000	8.54400E+003	1.41922E+003	1.00000E+000	2.18500E+003	5.30000E+001	3.63295E+005	1.45472E+000	3.07143E+001	1.17362E-002	1.45074E-002	4.31415E-002	6.49612E-002	9.04250E+004	4.52438E+001	2.26410E+002	5.92357E-003	5.92357E-003	7.13146E+005	7.20000E+001	5.10000E+001	0.00000E+000	2.75246E+002	5.71137E+002	9.64914E+001	1.00000E+002	1.52137E+000	4.63429E-002	0.00000E+000	-3.48455E+002	3.30963E+000	7.84514E-001	3.31793E+002	6.92532E+002	1.20870E+002	-3.47917E+002	3.67434E-001	7.73468E-001	-1.05593E-001	2.34036E+002	-1.20080E+002	-9.54827E-002	2.34574E+002	-1.34511E+002
1.86303E+002	1.35601E+003	4.52274E+001	2.26467E+002	1.08578E+000	1.33518E+000	1.22460E+004	2.38647E+003	1.00000E+000	2.18600E+003	3.00000E+000	3.63405E+005	1.44971E+000	3.68241E+001	9.81172E-003	1.20654E-002	4.16243E-002	6.22664E-002	9.04250E+004	4.52438E+001	2.26411E+002	5.92357E-003	5.92357E-003	7.13146E+005	7.20000E+001	5.20000E+001	0.00000E+000	3.69337E+002	8.35998E+002	1.56334E+002	1.00000E+002	2.18910E+000	4.01293E-002	0.00000E+000	-3.43338E+002	2.80803E+000	7.72347E-001	3.31793E+002	6.92532E+002	1.20870E+002	-3.47911E+002	3.67434E-001	7.73468E-001	-1.03016E-001	2.39153E+002	-1.18696E+002	-9.54827E-002	2.34580E+002	-1.34423E+002
1.88766E+002	1.13419E+003	4.52865E+001	2.26382E+002	1.08647E+000	1.32302E+000	1.01610E+004	1.40995E+003	1.00000E+000	2.18700E+003	2.10000E+001	3.63580E+005	1.43742E+000	3.36777E+001	1.07783E-002	1.31249E-002	3.87583E-002	5.66470E-002	9.04250E+004	4.52439E+001	2.26411E+002	5.92357E-003	5.92357E-003	7.13146E+005	7.20000E+001	5.30000E+001	0.00000E+000	3.06387E+002	7.07620E+002	1.29197E+002	1.00000E+002	1.83389E+000	3.46472E-002	0.00000E+000	-3.42636E+002	3.01461E+000	7.89791E-001	3.31793E+002	6.92532E+002	1.20870E+002	-3.47893E+002	3.67434E-001	7.73468E-001	-9.81731E-002	2.39855E+002	-1.25212E+002	-9.54827E-002	2.34598E+002	-1.34455E+002
1.83868E+002	1.01459E+003	4.52244E+001	2.26456E+002	1.10048E+000	1.29686E+000	9.03300E+003	1.89961E+003	1.00000E+000	2.18800E+003	3.40000E+001	3.63744E+005	1.42717E+000	3.18526E+001	1.15789E-002	1.36451E-002	4.30689E-002	5.91230E-002	9.04250E+004	4.52436E+001	2.26411E+002	5.92357E-003	5.92357E-003	7.13146E+005	7.20000E+001	5.40000E+001	0.00000E+000	2.64969E+002	6.20239E+002	1.44059E+002	1.00000E+002	1.66256E+000	4.85205E-002	0.00000E+000	-3.38857E+002	3.67057E+000	6.87957E-001	3.31793E+002	6.92532E+002	1.20870E+002	-3.47885E+002	3.67434E-001	7.73468E-001	-8.19146E-002	2.43634E+002	-1.45488E+002	-9.54827E-002	2.34606E+002	-1.34404E+002
1.88393E+002	1.31879E+003	4.51954E+001	2.26418E+002	1.12010E+000	1.34231E+000	1.23390E+004	2.21581E+003	1.00000E+000	2.18900E+003	2.00000E+000	3.63870E+005	1.50352E+000	3.63151E+001	1.00836E-002	1.20840E-002	4.03356E-002	5.73024E-002	9.04250E+004	4.52432E+001	2.26410E+002	5.92357E-003	5.92357E-003	7.13146E+005	7.20000E+001	5.50000E+001	0.00000E+000	3.62932E+002	8.07552E+002	1.59127E+002	1.00000E+002	2.14361E+000	3.57180E-002	0.00000E+000	-3.43609E+002	2.90435E+000	7.43913E-001	3.31793E+002	6.92532E+002	1.20870E+002	-3.47919E+002	3.67434E-001	7.73468E-001	-9.02392E-002	2.38882E+002	-1.37923E+002	-9.54827E-002	2.34572E+002	-1.34464E+002
1.62688E+002	8.43202E+002	4.52557E+001	2.26340E+002	1.08796E+000	1.33832E+000	7.64400E+003	8.84975E+002	1.00000E+000	2.19000E+003	7.40000E+001	3.64088E+005	1.45604E+000	2.90379E+001	1.24438E-002	1.53074E-002	4.04952E-002	6.01619E-002	9.04250E+004	4.52431E+001	2.26410E+002	5.92357E-003	5.92357E-003	7.13146E+005	7.20000E+001	5.60000E+001	0.00000E+000	2.35229E+002	5.17094E+002	9.63276E+001	1.00000E+002	1.36710E+000	3.16951E-002	0.00000E+000	-3.44829E+002	3.59478E+000	7.63622E-001	3.31793E+002	6.92532E+002	1.20870E+002	-3.47964E+002	3.67434E-001	7.73468E-001	-1.03189E-001	2.37662E+002	-1.20008E+002	-9.54827E-002	2.34527E+002	-1.34554E+002
1.76875E+002	9.32132E+002	4.52818E+001	2.26418E+002	1.06435E+000	1.29915E+000	8.04400E+003	1.48307E+003	1.00000E+000	2.19100E+003	5.60000E+001	3.64226E+005	1.38275E+000	3.05308E+001	1.18672E-002	1.44852E-002	4.59043E-002	6.75339E-002	9.04250E+004	4.52434E+001	2.26410E+002	5.92357E-003	5.92357E-003	7.13146E+005	7.20000E+001	5.70000E+001	0.00000E+000	2.49712E+002	5.82117E+002	1.06696E+002	1.00000E+002	1.50472E+000	5.44159E-002	0.00000E+000	-3.42207E+002	3.37991E+000	7.91718E-001	3.31793E+002	6.92532E+002	1.20870E+002	-3.47925E+002	3.67434E-001	7.73468E-001	-9.93457E-002	2.40284E+002	-1.23024E+002	-9.54827E-002	2.34566E+002	-1.34464E+002
1.76258E+002	1.18528E+003	4.52664E+001	2.26423E+002	1.12363E+000	1.41186E+000	1.16590E+004	1.73646E+003	1.00000E+000	2.19200E+003	1.10000E+001	3.64353E+005	1.58641E+000	3.44280E+001	1.04062E-002	1.30755E-002	4.02664E-002	6.26930E-002	9.04250E+004	4.52434E+001	2.26410E+002	5.92357E-003	5.92357E-003	7.13146E+005	7.20000E+001	5.80000E+001	0.00000E+000	3.28572E+002	7.34340E+002	1.25979E+002	1.00000E+002	1.90837E+000	2.84133E-002	0.00000E+000	-3.44759E+002	2.76802E+000	8.02993E-001	3.31793E+002	6.92532E+002	1.20870E+002	-3.47921E+002	3.67434E-001	7.73468E-001	-1.13675E-001	2.37732E+002	-1.04375E+002	-9.54827E-002	2.34570E+002	-1.34458E+002
1.86481E+002	1.35317E+003	4.52687E+001	2.26413E+002	1.13421E+000	1.36653E+000	1.30360E+004	2.28023E+003	1.00000E+000	2.19300E+003	3.00000E+000	3.64497E+005	1.54993E+000	3.67855E+001	9.93392E-003	1.19687E-002	4.14418E-002	5.95492E-002	9.04250E+004	4.52437E+001	2.26410E+002	5.92357E-003	5.92357E-003	7.13146E+005	7.20000E+001	5.90000E+001	0.00000E+000	4.02849E+002	8.08476E+002	1.47398E+002	1.00000E+002	2.20242E+000	3.27555E-002	0.00000E+000	-3.49615E+002	2.82303E+000	7.44602E-001	3.31793E+002	6.92532E+002	1.20870E+002	-3.47916E+002	3.67434E-001	7.73468E-001	-9.29024E-002	2.32876E+002	-1.39981E+002	-9.54827E-002	2.34575E+002	-1.34459E+002
1.66061E+002	8.67521E+002	4.52393E+001	2.26401E+002	1.09570E+000	1.27908E+000	7.59000E+003	1.09577E+003	1.00000E+000	2.19400E+003	7.10000E+001	3.64713E+005	1.40149E+000	2.94537E+001	1.25768E-002	1.46818E-002	4.08848E-002	5.49163E-002	9.04250E+004	4.52436E+001	2.26411E+002	5.92357E-003	5.92357E-003	7.13146E+005	7.20000E+001	6.00000E+001	0.00000E+000	2.37025E+002	5.35164E+002	1.11978E+002	1.00000E+002	1.42667E+000	3.61413E-002	0.00000E+000	-5.09157E+001	3.81220E+000	7.22628E-001	3.31793E+002	6.92532E+002	1.20870E+002	-3.47902E+002	3.67434E-001	7.73468E-001	-7.72229E-002	2.40330E+002	1.35458E+002	-9.54827E-002	2.34589E+002	-1.34455E+002
1.90536E+002	1.32508E+003	4.51903E+001	2.26419E+002	1.10415E+000	1.36055E+000	1.23790E+004	1.88265E+003	1.00000E+000	2.19500E+003	2.00000E+000	3.64802E+005	1.50225E+000	3.64017E+001	9.92396E-003	1.22285E-002	4.00660E-002	6.01102E-002	9.04250E+004	4.52434E+001	2.26411E+002	5.92357E-003	5.92357E-003	7.13146E+005	7.20000E+001	6.10000E+001	0.00000E+000	3.92524E+002	8.02759E+002	1.41445E+002	1.00000E+002	2.16166E+000	2.76929E-002	0.00000E+000	-3.48888E+002	2.82472E+000	7.63647E-001	3.31793E+002	6.92532E+002	1.20870E+002	-3.47922E+002	3.67434E-001	7.73468E-001	-1.04030E-001	2.33603E+002	-1.22778E+002	-9.54827E-002	2.34569E+002	-1.34466E+002
1.92070E+002	1.36637E+003	4.52671E+001	2.26396E+002	1.10838E+000	1.36067E+000	1.28170E+004	2.37184E+003	1.00000E+000	2.19600E+003	1.00000E+000	3.64949E+005	1.50815E+000	3.69644E+001	9.79033E-003	1.20188E-002	4.34369E-002	6.48262E-002	9.04250E+004	4.52434E+001	2.26411E+002	5.92357E-003	5.92357E-003	7.13146E+005	7.20000E+001	6.20000E+001	0.00000E+000	3.98227E+002	8.25121E+002	1.49396E+002	1.00000E+002	2.21934E+000	4.02734E-002	0.00000E+000	-3.48009E+002	2.80246E+000	7.56447E-001	3.31793E+002	6.92532E+002	1.20870E+002	-3.47927E+002	3.67434E-001	7.73468E-001	-1.02180E-001	2.34482E+002	-1.24645E+002	-9.54827E-002	2.34564E+002	-1.34481E+002
1.86201E+002	8.56550E+002	4.52476E+001	2.26416E+002	1.03812E+000	1.28994E+000	7.16200E+003	1.08978E+003	1.00000E+000	2.19700E+003	7.70000E+001	3.65167E+005	1.33911E+000	2.92669E+001	1.22668E-002	1.52423E-002	3.95682E-002	5.99042E-002	9.04250E+004	4.52435E+001	2.26411E+002	5.92357E-003	5.92357E-003	7.13146E+005	7.20000E+001	6.30000E+001	0.00000E+000	2.47731E+002	5.16340E+002	9.24864E+001	1.00000E+002	1.38379E+000	4.33591E-002	0.00000E+000	-3.47796E+002	3.71874E+000	7.62603E-001	3.31793E+002	6.92532E+002	1.20870E+002	-3.47930E+002	3.67434E-001	7.73468E-001	-1.08166E-001	2.34695E+002	-1.15563E+002	-9.54827E-002	2.34561E+002	-1.34472E+002
1.76025E+002	1.04140E+003	4.52471E+001	2.26398E+002	1.12389E+000	1.38280E+000	1.00510E+004	1.66838E+003	1.00000E+000	2.19800E+003	2.80000E+001	3.65276E+005	1.55412E+000	3.22707E+001	1.12104E-002	1.37929E-002	4.11340E-002	6.13818E-002	9.04250E+004	4.52436E+001	2.26411E+002	5.92357E-003	5.92357E-003	7.13146E+005	7.20000E+001	6.40000E+001	0.00000E+000	3.10859E+002	6.42886E+002	1.00842E+002	1.00000E+002	1.69885E+000	3.21005E-002	0.00000E+000	-3.49187E+002	2.94928E+000	8.11689E-001	3.31793E+002	6.92532E+002	1.20870E+002	-3.47984E+002	3.67434E-001	7.73468E-001	-1.03289E-001	2.33304E+002	-1.24182E+002	-9.54827E-002	2.34508E+002	-1.34537E+002
1.98678E+002	1.25917E+003	4.52251E+001	2.26460E+002	1.07806E+000	1.29616E+000	1.09800E+004	2.66801E+003	1.00000E+000	2.19900E+003	7.00000E+000	3.65411E+005	1.39734E+000	3.54848E+001	1.02882E-002	1.23697E-002	4.52402E-002	6.48014E-002	9.04250E+004	4.52436E+001	2.26411E+002	5.92357E-003	5.92357E-003	7.13146E+005	7.20000E+001	6.50000E+001	0.00000E+000	3.71886E+002	7.62816E+002	1.35900E+002	1.00000E+002	2.05487E+000	5.22044E-002	0.00000E+000	-3.48728E+002	3.01343E+000	7.60061E-001	3.31793E+002	6.92532E+002	1.20870E+002	-3.47999E+002	3.67434E-001	7.73468E-001	-9.18625E-002	2.33763E+002	-1.40609E+002	-9.54827E-002	2.34492E+002	-1.34516E+002
1.68493E+002	9.86281E+002	4.53061E+001	2.26494E+002	1.10274E+000	1.37364E+000	9.28900E+003	1.32706E+003	1.00000E+000	2.20000E+003	2.00000E+000	3.65559E+005	1.51477E+000	3.14051E+001	1.14417E-002	1.42524E-002	4.21842E-002	6.44852E-002	9.04250E+004	4.52439E+001	2.26411E+002	5.92357E-003	5.92357E-003	7.13146E+005	7.20000E+001	6.60000E+001	0.00000E+000	2.97234E+002	5.68383E+002	1.22235E+002	1.00000E+002	1.61464E+000	3.22290E-002	0.00000E+000	-3.51063E+002	3.76301E+000	6.61745E-001	3.31793E+002	6.92532E+002	1.20870E+002	-3.47978E+002	3.67434E-001	7.73468E-001	-1.09392E-001	2.31428E+002	-1.16964E+002	-9.54827E-002	2.34513E+002	-1.34468E+002
1.72544E+002	1.17097E+003	4.52732E+001	2.26427E+002	1.12546E+000	1.34770E+000	1.10520E+004	1.86409E+003	1.00000E+000	2.20100E+003	2.00000E+000	3.65728E+005	1.51679E+000	3.42194E+001	1.07056E-002	1.28196E-002	4.03173E-002	5.71129E-002	9.04250E+004	4.52441E+001	2.26412E+002	5.92357E-003	5.92357E-003	7.13146E+005	7.20000E+001	6.70000E+001	0.00000E+000	3.30987E+002	7.12428E+002	1.39297E+002	1.00000E+002	1.91092E+000	3.40887E-002	0.00000E+000	-3.45383E+002	3.10161E+000	7.36045E-001	3.31793E+002	6.92532E+002	1.20870E+002	-3.47953E+002	3.67434E-001	7.73468E-001	-8.98604E-002	2.37108E+002	-1.40248E+002	-9.54827E-002	2.34538E+002	-1.34487E+002
1.68076E+002	9.06978E+002	4.52406E+001	2.26413E+002	1.11137E+000	1.32836E+000	8.34000E+003	1.82676E+003	1.00000E+000	2.20200E+003	4.00000E+000	3.65875E+005	1.47631E+000	3.01161E+001	1.21696E-002	1.45457E-002	4.46536E-002	6.29870E-002	9.04250E+004	4.52442E+001	2.26412E+002	5.92357E-003	5.92357E-003	7.13146E+005	7.20000E+001	6.80000E+001	0.00000E+000	2.39671E+002	5.52434E+002	1.15416E+002	1.00000E+002	1.46216E+000	4.84915E-002	0.00000E+000	-3.41235E+002	3.59558E+000	7.30902E-001	3.31793E+002	6.92532E+002	1.20870E+002	-3.47961E+002	3.67434E-001	7.73468E-001	-8.89398E-002	2.41256E+002	-1.37475E+002	-9.54827E-002	2.34530E+002	-1.34506E+002
1.96912E+002	1.31430E+003	4.52566E+001	2.26407E+002	1.10809E+000	1.29496E+000	1.17650E+004	2.14770E+003	1.00000E+000	2.20300E+003	1.00000E+000	3.66022E+005	1.43494E+000	3.62532E+001	1.02160E-002	1.19388E-002	3.97632E-002	5.37587E-002	9.04250E+004	4.52442E+001	2.26411E+002	5.92357E-003	5.92357E-003	7.13146E+005	7.20000E+001	6.90000E+001	0.00000E+000	3.75649E+002	7.97199E+002	1.40109E+002	1.00000E+002	2.11712E+000	3.36280E-002	0.00000E+000	-5.58579E+001	2.85191E+000	7.75852E-001	3.31793E+002	6.92532E+002	1.20870E+002	-3.47988E+002	3.67434E-001	7.73468E-001	-7.77649E-002	2.35388E+002	1.31325E+002	-9.54827E-002	2.34503E+002	-1.34536E+002
1.72622E+002	1.05333E+003	4.52725E+001	2.26437E+002	1.10915E+000	1.32554E+000	9.64900E+003	1.71628E+003	1.00000E+000	2.20400E+003	2.00000E+000	3.66179E+005	1.47022E+000	3.24551E+001	1.12914E-002	1.34943E-002	4.39689E-002	6.20942E-002	9.04250E+004	4.52444E+001	2.26412E+002	5.92357E-003	5.92357E-003	7.13146E+005	7.20000E+001	7.00000E+001	0.00000E+000	2.79281E+002	6.54285E+002	1.27134E+002	1.00000E+002	1.70304E+000	4.30470E-002	0.00000E+000	-3.41438E+002	3.17748E+000	7.68930E-001	3.31793E+002	6.92532E+002	1.20870E+002	-3.48027E+002	3.67434E-001	7.73468E-001	-8.88780E-002	2.41053E+002	-1.37753E+002	-9.54827E-002	2.34464E+002	-1.34554E+002
1.65621E+002	8.91175E+002	4.52728E+001	2.26455E+002	1.11763E+000	1.35246E+000	8.38100E+003	1.23786E+003	1.00000E+000	2.20500E+003	2.00000E+000	3.66343E+005	1.51154E+000	2.98526E+001	1.22081E-002	1.47732E-002	4.25002E-002	6.13146E-002	9.04250E+004	4.52446E+001	2.26412E+002	5.92357E-003	5.92357E-003	7.13146E+005	7.20000E+001	7.10000E+001	0.00000E+000	2.41804E+002	5.72228E+002	1.00307E+002	1.00000E+002	1.46241E+000	3.54600E-002	0.00000E+000	-3.42092E+002	3.21333E+000	8.15847E-001	3.31793E+002	6.92532E+002	1.20870E+002	-3.48022E+002	3.67434E-001	7.73468E-001	-9.50696E-002	2.40399E+002	-1.29221E+002	-9.54827E-002	2.34469E+002	-1.34538E+002
1.79914E+002	1.10833E+003	4.52244E+001	2.26488E+002	1.10064E+000	1.35185E+000	1.02620E+004	1.28668E+003	1.00000E+000	2.20600E+003	0.00000E+000	3.66489E+005	1.48790E+000	3.32917E+001	1.08650E-002	1.33448E-002	3.83587E-002	5.69765E-002	9.04250E+004	4.52448E+001	2.26412E+002	5.92357E-003	5.92357E-003	7.13146E+005	7.20000E+001	7.20000E+001	0.00000E+000	3.08987E+002	7.01049E+002	1.18190E+002	1.00000E+002	1.80809E+000	2.90124E-002	0.00000E+000	-3.44279E+002	2.90574E+000	8.15340E-001	3.31793E+002	6.92532E+002	1.20870E+002	-3.47979E+002	3.67434E-001	7.73468E-001	-1.02429E-001	2.38212E+002	-1.20493E+002	-9.54827E-002	2.34512E+002	-1.34478E+002
1.66775E+002	8.56629E+002	4.43426E+001	2.26429E+002	1.21234E+000	1.22989E+000	7.97100E+003	7.90209E+002	1.00000E+000	2.21100E+003	3.00000E+000	3.67276E+005	1.49105E+000	2.92682E+001	1.35790E-002	1.37756E-002	3.55380E-002	3.64893E-002	9.32470E+004	4.43314E+001	2.26452E+002	2.17901E-002	2.17901E-002	6.77840E+004	6.00000E+000	1.00000E+000	0.00000E+000	1.26695E+002	2.74589E+002	4.65753E+002	1.00000E+002	1.56953E+000	2.02787E-002	0.00000E+000	6.25146E+001	2.67963E+000	1.00318E+000	2.11822E+002	4.50749E+002	6.93759E+002	6.16901E+001	1.00899E+000	9.13609E-001	-7.18532E-003	6.25146E+001	1.44685E+002	5.85786E-003	6.16901E+001	1.24439E+002
1.89107E+002	1.17604E+003	4.43853E+001	2.26461E+002	1.18932E+000	1.15562E+000	1.01110E+004	1.61853E+003	1.00000E+000	2.21200E+003	2.00000E+000	3.67431E+005	1.37440E+000	3.42935E+001	1.18277E-002	1.14926E-002	4.25163E-002	4.02456E-002	9.32470E+004	4.43317E+001	2.26452E+002	2.17901E-002	2.17901E-002	6.77840E+004	6.00000E+000	2.00000E+000	0.00000E+000	1.77371E+002	3.81278E+002	6.36733E+002	1.00000E+002	2.16209E+000	3.42814E-002	0.00000E+000	6.24860E+001	2.41817E+000	9.87024E-001	2.11822E+002	4.50749E+002	6.93759E+002	6.17043E+001	1.00899E+000	9.13609E-001	1.43695E-002	6.24860E+001	1.12585E+002	5.85786E-003	6.17043E+001	1.24477E+002
1.83074E+002	1.65642E+003	4.43253E+001	2.26533E+002	1.25577E+000	1.24583E+000	1.61420E+004	2.87358E+003	1.00000E+000	2.21300E+003	0.00000E+000	3.67584E+005	1.56448E+000	4.06992E+001	9.88398E-003	9.80573E-003	4.18807E-002	4.12410E-002	9.32470E+004	4.43318E+001	2.26452E+002	2.17901E-002	2.17901E-002	6.77840E+004	6.00000E+000	3.00000E+000	0.00000E+000	2.65788E+002	5.58018E+002	8.44374E+002	1.00000E+002	2.99965E+000	2.61146E-002	0.00000E+000	6.17426E+001	2.11327E+000	8.93877E-001	2.11822E+002	4.50749E+002	6.93759E+002	6.17158E+001	1.00899E+000	9.13609E-001	3.97375E-003	6.17426E+001	1.27361E+002	5.85786E-003	6.17158E+001	1.24528E+002
2.02488E+002	1.65077E+003	4.43005E+001	2.26455E+002	1.19152E+000	1.21888E+000	1.49720E+004	2.40901E+003	1.00000E+000	2.21400E+003	0.00000E+000	3.67734E+005	1.45232E+000	4.06296E+001	9.73783E-003	9.96143E-003	3.65177E-002	3.81454E-002	9.32470E+004	4.43323E+001	2.26453E+002	2.17901E-002	2.17901E-002	6.77840E+004	6.00000E+000	4.00000E+000	0.00000E+000	2.66422E+002	5.50809E+002	8.40198E+002	1.00000E+002	2.98282E+000	2.36331E-002	0.00000E+000	-2.29095E+002	2.19171E+000	8.94930E-001	2.11822E+002	4.50749E+002	6.93759E+002	6.17429E+001	1.00899E+000	9.13609E-001	-1.13503E-002	6.21506E+001	-1.40710E+002	5.85786E-003	6.17429E+001	1.24505E+002
1.70198E+002	1.33625E+003	4.43407E+001	2.26433E+002	1.25135E+000	1.18495E+000	1.23640E+004	1.94144E+003	1.00000E+000	2.21500E+003	0.00000E+000	3.67878E+005	1.48279E+000	3.65548E+001	1.12538E-002	1.06567E-002	4.42348E-002	3.98319E-002	9.32470E+004	4.43325E+001	2.26453E+002	2.17901E-002	2.17901E-002	6.77840E+004	6.00000E+000	5.00000E+000	0.00000E+000	2.05444E+002	4.68716E+002	6.86519E+002	1.00000E+002	2.43727E+000	3.07137E-002	0.00000E+000	5.98845E+001	2.40458E+000	8.97622E-001	2.11822E+002	4.50749E+002	6.93759E+002	6.17685E+001	1.00899E+000	9.13609E-001	2.72521E-002	5.98845E+001	9.07853E+001	5.85786E-003	6.17685E+001	1.24520E+002
1.57541E+002	6.92013E+002	4.43077E+001	2.26291E+002	1.21575E+000	1.18486E+000	6.22400E+003	8.52109E+002	1.00000E+000	2.21600E+003	6.00000E+000	3.68033E+005	1.44049E+000	2.63061E+001	1.54102E-002	1.50186E-002	4.78750E-002	4.56122E-002	9.32470E+004	4.43325E+001	2.26453E+002	2.17901E-002	2.17901E-002	6.77840E+004	6.00000E+000	6.00000E+000	0.00000E+000	1.18178E+002	2.34620E+002	3.49897E+002	1.00000E+002	1.26393E+000	4.26525E-002	0.00000E+000	6.26682E+001	3.53848E+000	8.59725E-001	2.11822E+002	4.50749E+002	6.93759E+002	6.17429E+001	1.00899E+000	9.13609E-001	1.28690E-002	6.26682E+001	1.14889E+002	5.85786E-003	6.17429E+001	1.24403E+002
1.77644E+002	1.19250E+003	4.58709E+001	2.25964E+002	1.08587E+000	1.25320E+000	1.01060E+004	1.37852E+003	1.00000E+000	2.28200E+003	1.00000E+000	3.77789E+005	1.36081E+000	3.45326E+001	1.08016E-002	1.24661E-002	4.12645E-002	5.44246E-002	9.57150E+004	4.58831E+001	2.25966E+002	1.17620E-002	1.17620E-002	1.83058E+005	1.40000E+001	1.00000E+000	0.00000E+000	1.69554E+002	7.08791E+002	3.27179E+002	1.00000E+002	1.95773E+000	2.51908E-002	0.00000E+000	-2.93565E+002	3.53321E+000	6.75696E-001	2.15861E+002	8.35830E+002	4.50195E+002	-2.84665E+002	9.17623E-001	6.11298E-001	-7.15359E-002	2.88926E+002	-1.15863E+002	-6.14563E-002	6.58026E+000	-1.21934E+002
1.79125E+002	1.37376E+003	4.58959E+001	2.25969E+002	1.12413E+000	1.25377E+000	1.20480E+004	1.74060E+003	1.00000E+000	2.28300E+003	1.00000E+000	3.77938E+005	1.40940E+000	3.70643E+001	1.02414E-002	1.14224E-002	4.29453E-002	5.30820E-002	9.57150E+004	4.58828E+001	2.25965E+002	1.17620E-002	1.17620E-002	1.83058E+005	1.40000E+001	2.00000E+000	0.00000E+000	1.74194E+002	8.18969E+002	4.19497E+002	1.00000E+002	2.30179E+000	2.70232E-002	0.00000E+000	-2.86549E+002	3.07909E+000	7.10121E-001	2.15861E+002	8.35830E+002	4.50195E+002	-2.84643E+002	9.17623E-001	6.11298E-001	-5.45173E-002	4.69623E+000	-1.34126E+002	-6.14563E-002	6.60223E+000	-1.21907E+002
2.01668E+002	1.52118E+003	4.57744E+001	2.26024E+002	1.17564E+000	1.23436E+000	1.37460E+004	2.92067E+003	1.00000E+000	2.28400E+003	0.00000E+000	3.78086E+005	1.45115E+000	3.90024E+001	1.00273E-002	1.05282E-002	3.57445E-002	3.92408E-002	9.57150E+004	4.58825E+001	2.25965E+002	1.17620E-002	1.17620E-002	1.83058E+005	1.40000E+001	3.00000E+000	0.00000E+000	2.27771E+002	8.34220E+002	4.97628E+002	1.00000E+002	2.58968E+000	1.93629E-002	0.00000E+000	1.34887E+001	3.51678E+000	5.82073E-001	2.15861E+002	8.35830E+002	4.50195E+002	-2.84638E+002	9.17623E-001	6.11298E-001	-2.43658E-002	1.34887E+001	1.21084E+002	-6.14563E-002	6.60736E+000	-1.21876E+002
1.84188E+002	1.22109E+003	4.58434E+001	2.25992E+002	1.11462E+000	1.21056E+000	1.02750E+004	1.32999E+003	1.00000E+000	2.28500E+003	1.00000E+000	3.78233E+005	1.34932E+000	3.49440E+001	1.09960E-002	1.19426E-002	3.78979E-002	4.43756E-002	9.57150E+004	4.58827E+001	2.25965E+002	1.17620E-002	1.17620E-002	1.83058E+005	1.40000E+001	4.00000E+000	0.00000E+000	1.62343E+002	6.94923E+002	3.82737E+002	1.00000E+002	2.03701E+000	2.34022E-002	0.00000E+000	8.65155E+000	3.59267E+000	6.59027E-001	2.15861E+002	8.35830E+002	4.50195E+002	-2.84622E+002	9.17623E-001	6.11298E-001	-4.12634E-002	8.65155E+000	1.41376E+002	-6.14563E-002	6.62372E+000	-1.21875E+002
1.70746E+002	1.25483E+003	4.59323E+001	2.25969E+002	1.12873E+000	1.33686E+000	1.17270E+004	1.36228E+003	1.00000E+000	2.28600E+003	0.00000E+000	3.78387E+005	1.50896E+000	3.54235E+001	1.04231E-002	1.23451E-002	4.24969E-002	5.90307E-002	9.57150E+004	4.58823E+001	2.25965E+002	1.17620E-002	1.17620E-002	1.83058E+005	1.40000E+001	5.00000E+000	0.00000E+000	1.91909E+002	7.01789E+002	3.67572E+002	1.00000E+002	2.07574E+000	2.28738E-002	0.00000E+000	-2.86974E+002	3.79274E+000	5.84338E-001	2.15861E+002	8.35830E+002	4.50195E+002	-2.84612E+002	9.17623E-001	6.11298E-001	-8.44141E-002	4.27167E+000	-9.01542E+001	-6.14563E-002	6.63373E+000	-1.21873E+002
1.82680E+002	1.18561E+003	4.58742E+001	2.26009E+002	1.07201E+000	1.30371E+000	1.02980E+004	1.57288E+003	1.00000E+000	2.28700E+003	1.00000E+000	3.78527E+005	1.39759E+000	3.44327E+001	1.05638E-002	1.28471E-002	3.97452E-002	5.80134E-002	9.57150E+004	4.58816E+001	2.25965E+002	1.17620E-002	1.17620E-002	1.83058E+005	1.40000E+001	6.00000E+000	0.00000E+000	1.92802E+002	6.96105E+002	3.11991E+002	1.00000E+002	1.95734E+000	3.07568E-002	0.00000E+000	-2.97261E+002	3.88491E+000	6.08771E-001	2.15861E+002	8.35830E+002	4.50195E+002	-2.84643E+002	9.17623E-001	6.11298E-001	-9.75287E-002	2.85230E+002	-8.09843E+001	-6.14563E-002	6.60248E+000	-1.21883E+002
1.81416E+002	1.35955E+003	4.58817E+001	2.25945E+002	1.08417E+000	1.24283E+000	1.14170E+004	1.51998E+003	1.00000E+000	2.28800E+003	0.00000E+000	3.78666E+005	1.34743E+000	3.68720E+001	1.01466E-002	1.16315E-002	3.54140E-002	4.60133E-002	9.57150E+004	4.58810E+001	2.25965E+002	1.17620E-002	1.17620E-002	1.83058E+005	1.40000E+001	7.00000E+000	0.00000E+000	1.78435E+002	7.75495E+002	4.26872E+002	1.00000E+002	2.26714E+000	1.73643E-002	0.00000E+000	-2.82580E+002	3.37142E+000	6.66227E-001	2.15861E+002	8.35830E+002	4.50195E+002	-2.84641E+002	9.17623E-001	6.11298E-001	-6.81829E-002	8.66547E+000	-1.09868E+002	-6.14563E-002	6.60443E+000	-1.21921E+002
1.96608E+002	1.61105E+003	4.58908E+001	2.25991E+002	1.13397E+000	1.27231E+000	1.44480E+004	2.47753E+003	1.00000E+000	2.28900E+003	0.00000E+000	3.78814E+005	1.44276E+000	4.01379E+001	9.43405E-003	1.05849E-002	4.07155E-002	5.09330E-002	9.57150E+004	4.58810E+001	2.25966E+002	1.17620E-002	1.17620E-002	1.83058E+005	1.40000E+001	8.00000E+000	0.00000E+000	1.96747E+002	9.03886E+002	5.32510E+002	1.00000E+002	2.69044E+000	2.80258E-002	0.00000E+000	-2.78104E+002	2.89321E+000	6.90125E-001	2.15861E+002	8.35830E+002	4.50195E+002	-2.84624E+002	9.17623E-001	6.11298E-001	-5.74902E-002	1.31413E+001	-1.21249E+002	-6.14563E-002	6.62128E+000	-1.21875E+002
1.92919E+002	1.55103E+003	4.58817E+001	2.25933E+002	1.12695E+000	1.22791E+000	1.33760E+004	2.35312E+003	1.00000E+000	2.29000E+003	0.00000E+000	3.78945E+005	1.38380E+000	3.93831E+001	9.74411E-003	1.06171E-002	4.13564E-002	4.88526E-002	9.57150E+004	4.58810E+001	2.25966E+002	1.17620E-002	1.17620E-002	1.83058E+005	1.40000E+001	9.00000E+000	0.00000E+000	2.18317E+002	8.77902E+002	4.88942E+002	1.00000E+002	2.61133E+000	2.35998E-002	0.00000E+000	9.09686E+000	3.30296E+000	6.28268E-001	2.15861E+002	8.35830E+002	4.50195E+002	-2.84610E+002	9.17623E-001	6.11298E-001	-4.28729E-002	9.09686E+000	1.44181E+002	-6.14563E-002	6.63544E+000	-1.21898E+002
1.76279E+002	1.50663E+003	4.58689E+001	2.25882E+002	1.14875E+000	1.33776E+000	1.43590E+004	1.78362E+003	1.00000E+000	2.29100E+003	0.00000E+000	3.79097E+005	1.53675E+000	3.88153E+001	9.58659E-003	1.11639E-002	4.08867E-002	5.49942E-002	9.57150E+004	4.58809E+001	2.25966E+002	1.17620E-002	1.17620E-002	1.83058E+005	1.40000E+001	1.00000E+001	0.00000E+000	2.45958E+002	8.77181E+002	4.06941E+002	1.00000E+002	2.50056E+000	2.12077E-002	0.00000E+000	-2.95338E+002	3.37687E+000	5.93109E-001	2.15861E+002	8.35830E+002	4.50195E+002	-2.84632E+002	9.17623E-001	6.11298E-001	-7.60119E-002	2.87153E+002	-1.11043E+002	-6.14563E-002	6.61322E+000	-1.21952E+002
1.90288E+002	1.74303E+003	4.58907E+001	2.25975E+002	1.14739E+000	1.29947E+000	1.61260E+004	2.65686E+003	1.00000E+000	2.29200E+003	0.00000E+000	3.79242E+005	1.49099E+000	4.17496E+001	9.03539E-003	1.02330E-002	4.23940E-002	5.40672E-002	9.57150E+004	4.58811E+001	2.25967E+002	1.17620E-002	1.17620E-002	1.83058E+005	1.40000E+001	1.10000E+001	0.00000E+000	2.62087E+002	9.09436E+002	5.90376E+002	1.00000E+002	2.94825E+000	2.29935E-002	0.00000E+000	-2.71602E+002	3.34335E+000	5.65283E-001	2.15861E+002	8.35830E+002	4.50195E+002	-2.84636E+002	9.17623E-001	6.11298E-001	-6.21529E-002	1.96435E+001	-1.07827E+002	-6.14563E-002	6.60980E+000	-1.21896E+002
1.87401E+002	1.49673E+003	4.59618E+001	2.25968E+002	1.10814E+000	1.27040E+000	1.31010E+004	1.37779E+003	1.00000E+000	2.29300E+003	0.00000E+000	3.79385E+005	1.40777E+000	3.86876E+001	9.68145E-003	1.10991E-002	3.83820E-002	5.00064E-002	9.57150E+004	4.58810E+001	2.25967E+002	1.17620E-002	1.17620E-002	1.83058E+005	1.40000E+001	1.20000E+001	0.00000E+000	1.95305E+002	9.00799E+002	4.22407E+002	1.00000E+002	2.46031E+000	1.72937E-002	0.00000E+000	-2.91677E+002	2.91754E+000	7.18691E-001	2.15861E+002	8.35830E+002	4.50195E+002	-2.84625E+002	9.17623E-001	6.11298E-001	-6.82186E-002	2.90814E+002	-1.18891E+002	-6.14563E-002	6.62054E+000	-1.21884E+002
1.75755E+002	1.71062E+003	4.58801E+001	2.25973E+002	1.21255E+000	1.37821E+000	1.76240E+004	2.63423E+003	1.00000E+000	2.29400E+003	0.00000E+000	3.79535E+005	1.67116E+000	4.13597E+001	9.13375E-003	1.03816E-002	4.46721E-002	5.74055E-002	9.57150E+004	4.58812E+001	2.25966E+002	1.17620E-002	1.17620E-002	1.83058E+005	1.40000E+001	1.30000E+001	0.00000E+000	2.80002E+002	9.05311E+002	5.44917E+002	1.00000E+002	2.88713E+000	1.80530E-002	0.00000E+000	-2.77421E+002	3.50269E+000	5.16128E-001	2.15861E+002	8.35830E+002	4.50195E+002	-2.84671E+002	9.17623E-001	6.11298E-001	-6.39422E-002	1.38242E+001	-1.10991E+002	-6.14563E-002	6.57416E+000	-1.21934E+002
1.77561E+002	1.58516E+003	4.58929E+001	2.25940E+002	1.14369E+000	1.27857E+000	1.44070E+004	2.17784E+003	1.00000E+000	2.29500E+003	0.00000E+000	3.79670E+005	1.46228E+000	3.98141E+001	9.52843E-003	1.06521E-002	4.06762E-002	5.05187E-002	9.57150E+004	4.58815E+001	2.25966E+002	1.17620E-002	1.17620E-002	1.83058E+005	1.40000E+001	1.40000E+001	0.00000E+000	2.51011E+002	9.22875E+002	4.26612E+002	1.00000E+002	2.61191E+000	2.30876E-002	0.00000E+000	-2.95153E+002	3.27731E+000	6.10108E-001	2.15861E+002	8.35830E+002	4.50195E+002	-2.84688E+002	9.17623E-001	6.11298E-001	-5.56827E-002	2.87338E+002	-1.41015E+002	-6.14563E-002	6.55731E+000	-1.21970E+002
1.62987E+002	7.62605E+002	4.52179E+001	2.26443E+002	1.12043E+000	1.37439E+000	7.29700E+003	8.36480E+002	1.00000E+000	2.30800E+003	1.60000E+001	3.81542E+005	1.53990E+000	2.76153E+001	1.31163E-002	1.60893E-002	4.08813E-002	6.03155E-002	9.66280E+004	4.52328E+001	2.26419E+002	1.53747E-002	1.53747E-002	6.40140E+004	1.00000E+001	1.00000E+000	0.00000E+000	2.10347E+002	4.71202E+002	8.34949E+001	1.00000E+002	1.22893E+000	3.31465E-002	0.00000E+000	-3.42813E+002	3.55265E+000	7.90837E-001	2.55719E+002	5.49991E+002	9.67453E+001	-3.44823E+002	1.21641E+000	7.79821E-001	-1.01794E-001	2.39678E+002	-1.19996E+002	-1.00363E-001	2.37668E+002	-1.24123E+002
1.82408E+002	1.08034E+003	4.52543E+001	2.26396E+002	1.04613E+000	1.29187E+000	9.11500E+003	1.72584E+003	1.00000E+000	2.30900E+003	1.00000E+000	3.81672E+005	1.35145E+000	3.28685E+001	1.09573E-002	1.35313E-002	4.09515E-002	6.15672E-002	9.66280E+004	4.52326E+001	2.26419E+002	1.53747E-002	1.53747E-002	6.40140E+004	1.00000E+001	2.00000E+000	0.00000E+000	2.88210E+002	6.84328E+002	1.19112E+002	1.00000E+002	1.74522E+000	4.01774E-002	0.00000E+000	-3.40423E+002	3.06557E+000	8.20016E-001	2.55719E+002	5.49991E+002	9.67453E+001	-3.44877E+002	1.21641E+000	7.79821E-001	-1.05107E-001	2.42068E+002	-1.12728E+002	-1.00363E-001	2.37614E+002	-1.24204E+002
1.90510E+002	1.43800E+003	4.51835E+001	2.26411E+002	1.10754E+000	1.43432E+000	1.41440E+004	2.38471E+003	1.00000E+000	2.31000E+003	0.00000E+000	3.81811E+005	1.58857E+000	3.79209E+001	9.31269E-003	1.20604E-002	4.04532E-002	6.70229E-002	9.66280E+004	4.52327E+001	2.26419E+002	1.53747E-002	1.53747E-002	6.40140E+004	1.00000E+001	3.00000E+000	0.00000E+000	4.37959E+002	8.60159E+002	1.54005E+002	1.00000E+002	2.35658E+000	2.66539E-002	0.00000E+000	-3.49404E+002	2.70378E+000	7.46370E-001	2.55719E+002	5.49991E+002	9.67453E+001	-3.44866E+002	1.21641E+000	7.79821E-001	-1.28558E-001	2.33087E+002	-8.70568E+001	-1.00363E-001	2.37625E+002	-1.24189E+002
1.77097E+002	9.99901E+002	4.52178E+001	2.26434E+002	1.14614E+000	1.31823E+000	9.40800E+003	1.27459E+003	1.00000E+000	2.31100E+003	0.00000E+000	3.81956E+005	1.51088E+000	3.16212E+001	1.18165E-002	1.35907E-002	4.33419E-002	5.67465E-002	9.66280E+004	4.52328E+001	2.26419E+002	1.53747E-002	1.53747E-002	6.40140E+004	1.00000E+001	4.00000E+000	0.00000E+000	2.73823E+002	6.15292E+002	1.21319E+002	1.00000E+002	1.62791E+000	3.89371E-002	0.00000E+000	-5.03733E+001	3.31188E+000	7.47116E-001	2.55719E+002	5.49991E+002	9.67453E+001	-3.44865E+002	1.21641E+000	7.79821E-001	-6.98299E-002	2.40872E+002	1.25045E+002	-1.00363E-001	2.37626E+002	-1.24171E+002
1.57100E+002	4.10489E+002	4.52597E+001	2.26391E+002	1.09605E+000	1.33682E+000	3.74500E+003	4.76803E+002	1.00000E+000	2.31200E+003	8.90000E+001	3.82184E+005	1.46523E+000	2.02605E+001	1.79104E-002	2.18448E-002	5.11651E-002	7.43727E-002	9.66280E+004	4.52331E+001	2.26419E+002	1.53747E-002	1.53747E-002	6.40140E+004	1.00000E+001	5.00000E+000	0.00000E+000	1.10987E+002	2.77999E+002	3.36278E+001	1.00000E+002	6.66652E-001	6.87854E-002	0.00000E+000	-3.41091E+002	4.03213E+000	9.72638E-001	2.55719E+002	5.49991E+002	9.67453E+001	-3.44874E+002	1.21641E+000	7.79821E-001	-9.89656E-002	2.41400E+002	-1.22490E+002	-1.00363E-001	2.37617E+002	-1.24204E+002
1.65298E+002	5.75010E+002	4.53069E+001	2.26432E+002	1.04233E+000	1.31104E+000	4.90300E+003	6.79755E+002	1.00000E+000	2.31300E+003	4.20000E+001	3.82283E+005	1.36653E+000	2.39794E+001	1.48859E-002	1.87233E-002	4.34562E-002	6.70485E-002	9.66280E+004	4.52329E+001	2.26418E+002	1.53747E-002	1.53747E-002	6.40140E+004	1.00000E+001	6.00000E+000	0.00000E+000	1.63350E+002	3.48888E+002	5.80607E+001	1.00000E+002	9.17805E-001	4.65875E-002	0.00000E+000	-3.45669E+002	4.28749E+000	7.99423E-001	2.55719E+002	5.49991E+002	9.67453E+001	-3.44889E+002	1.21641E+000	7.79821E-001	-1.14179E-001	2.36822E+002	-1.04531E+002	-1.00363E-001	2.37602E+002	-1.24190E+002
1.41657E+002	3.34537E+002	4.52436E+001	2.26405E+002	1.02503E+000	1.28277E+000	2.74700E+003	5.11308E+002	1.00000E+000	2.31400E+003	8.63000E+002	3.82541E+005	1.31488E+000	1.82903E+001	1.95571E-002	2.44749E-002	5.65816E-002	8.64022E-002	9.66280E+004	4.52326E+001	2.26418E+002	1.53747E-002	1.53747E-002	6.40140E+004	1.00000E+001	7.00000E+000	0.00000E+000	1.03807E+002	2.03261E+002	4.05159E+001	1.00000E+002	5.65869E-001	1.01609E-001	0.00000E+000	-3.48831E+002	6.53428E+000	7.00784E-001	2.55719E+002	5.49991E+002	9.67453E+001	-3.44931E+002	1.21641E+000	7.79821E-001	-1.11686E-001	2.33660E+002	-1.11400E+002	-1.00363E-001	2.37560E+002	-1.24254E+002
1.64892E+002	5.29797E+002	4.52683E+001	2.26419E+002	1.04107E+000	1.17562E+000	4.06200E+003	4.65752E+002	1.00000E+000	2.31500E+003	5.90000E+001	3.82596E+005	1.22390E+000	2.30173E+001	1.63347E-002	1.84458E-002	3.66218E-002	4.55376E-002	9.66280E+004	4.52324E+001	2.26418E+002	1.53747E-002	1.53747E-002	6.40140E+004	1.00000E+001	8.00000E+000	0.00000E+000	1.33518E+002	3.53283E+002	4.44597E+001	1.00000E+002	8.35350E-001	3.68474E-002	0.00000E+000	-4.77324E+001	3.82448E+000	9.84620E-001	2.55719E+002	5.49991E+002	9.67453E+001	-3.44968E+002	1.21641E+000	7.79821E-001	-6.06985E-002	2.43513E+002	1.14116E+002	-1.00363E-001	2.37523E+002	-1.24280E+002
1.63002E+002	6.54663E+002	4.52849E+001	2.26465E+002	1.06888E+000	1.23511E+000	5.40500E+003	9.72066E+002	1.00000E+000	2.31600E+003	3.20000E+001	3.82715E+005	1.32019E+000	2.55864E+001	1.45389E-002	1.68000E-002	4.81519E-002	6.34539E-002	9.66280E+004	4.52324E+001	2.26418E+002	1.53747E-002	1.53747E-002	6.40140E+004	1.00000E+001	9.00000E+000	0.00000E+000	1.98499E+002	3.97140E+002	6.73969E+001	1.00000E+002	1.07297E+000	6.49224E-002	0.00000E+000	-5.76731E+001	4.22661E+000	7.72363E-001	2.55719E+002	5.49991E+002	9.67453E+001	-3.45003E+002	1.21641E+000	7.79821E-001	-7.21489E-002	2.33572E+002	1.21212E+002	-1.00363E-001	2.37488E+002	-1.24284E+002
1.52379E+002	3.44685E+002	4.51777E+001	2.26358E+002	1.09459E+000	1.35874E+000	3.18800E+003	4.22724E+002	1.00000E+000	2.31700E+003	6.14000E+002	3.82968E+005	1.48727E+000	1.85657E+001	1.93862E-002	2.40646E-002	4.66012E-002	6.93077E-002	9.66280E+004	4.52324E+001	2.26417E+002	1.53747E-002	1.53747E-002	6.40140E+004	1.00000E+001	1.00000E+001	0.00000E+000	1.00415E+002	2.14772E+002	3.50355E+001	1.00000E+002	5.63271E-001	5.49133E-002	0.00000E+000	-3.45872E+002	5.26357E+000	8.07554E-001	2.55719E+002	5.49991E+002	9.67453E+001	-3.45013E+002	1.21641E+000	7.79821E-001	-1.07671E-001	2.36619E+002	-1.14413E+002	-1.00363E-001	2.37478E+002	-1.24369E+002
1.77601E+002	1.06436E+003	4.43583E+001	2.26483E+002	1.23368E+000	1.19758E+000	9.81600E+003	1.27687E+003	1.00000E+000	2.32100E+003	0.00000E+000	3.83409E+005	1.47743E+000	3.26246E+001	1.24519E-002	1.20875E-002	4.42925E-002	4.18516E-002	9.70920E+004	4.43547E+001	2.26487E+002	1.12749E-002	1.12749E-002	1.00104E+005	8.00000E+000	1.00000E+000	0.00000E+000	1.61551E+002	3.63010E+002	5.48866E+002	1.00000E+002	1.92737E+000	3.37045E-002	0.00000E+000	6.18764E+001	2.63621E+000	9.18890E-001	2.22451E+002	4.68349E+002	7.38498E+002	6.35126E+001	8.15345E-001	9.30345E-001	1.48494E-002	6.18764E+001	1.11273E+002	9.81738E-003	6.35126E+001	1.20401E+002
1.91466E+002	1.48967E+003	4.43552E+001	2.26444E+002	1.23628E+000	1.22239E+000	1.40430E+004	1.88415E+003	1.00000E+000	2.32200E+003	0.00000E+000	3.83561E+005	1.51121E+000	3.85963E+001	1.04324E-002	1.03152E-002	3.96483E-002	3.87969E-002	9.70920E+004	4.43549E+001	2.26488E+002	1.12749E-002	1.12749E-002	1.00104E+005	8.00000E+000	2.00000E+000	0.00000E+000	2.20620E+002	5.21047E+002	7.68438E+002	1.00000E+002	2.70425E+000	2.43177E-002	0.00000E+000	6.07370E+001	2.21004E+000	9.16391E-001	2.22451E+002	4.68349E+002	7.38498E+002	6.35517E+001	8.15345E-001	9.30345E-001	5.64976E-003	6.07370E+001	1.23806E+002	9.81738E-003	6.35517E+001	1.20415E+002
1.81575E+002	1.12437E+003	4.43783E+001	2.26494E+002	1.19698E+000	1.16606E+000	9.81300E+003	1.91524E+003	1.00000E+000	2.32300E+003	0.00000E+000	3.83717E+005	1.39575E+000	3.35317E+001	1.20833E-002	1.17712E-002	4.43926E-002	4.22242E-002	9.70920E+004	4.43547E+001	2.26487E+002	1.12749E-002	1.12749E-002	1.00104E+005	8.00000E+000	3.00000E+000	0.00000E+000	1.75635E+002	3.78954E+002	5.78870E+002	1.00000E+002	2.03821E+000	3.72052E-002	0.00000E+000	6.27443E+001	2.65547E+000	9.12365E-001	2.22451E+002	4.68349E+002	7.38498E+002	6.35563E+001	8.15345E-001	9.30345E-001	1.30817E-002	6.27443E+001	1.14781E+002	9.81738E-003	6.35563E+001	1.20453E+002
1.89130E+002	1.15574E+003	4.43601E+001	2.26467E+002	1.19580E+000	1.21267E+000	1.04690E+004	1.84680E+003	1.00000E+000	2.32400E+003	0.00000E+000	3.83854E+005	1.45011E+000	3.39961E+001	1.16871E-002	1.18519E-002	4.24929E-002	4.36485E-002	9.70920E+004	4.43548E+001	2.26488E+002	1.12749E-002	1.12749E-002	1.00104E+005	8.00000E+000	4.00000E+000	0.00000E+000	1.72544E+002	3.91767E+002	6.27533E+002	1.00000E+002	2.14766E+000	3.68030E-002	0.00000E+000	6.25153E+001	2.41416E+000	9.71611E-001	2.22451E+002	4.68349E+002	7.38498E+002	6.35366E+001	8.15345E-001	9.30345E-001	-7.00327E-003	6.25153E+001	1.44440E+002	9.81738E-003	6.35366E+001	1.20415E+002
2.01772E+002	1.38489E+003	4.43357E+001	2.26519E+002	1.17148E+000	1.12917E+000	1.14670E+004	2.09082E+003	1.00000E+000	2.32500E+003	0.00000E+000	3.83993E+005	1.32279E+000	3.72141E+001	1.09398E-002	1.05447E-002	3.72364E-002	3.47256E-002	9.70920E+004	4.43546E+001	2.26487E+002	1.12749E-002	1.12749E-002	1.00104E+005	8.00000E+000	5.00000E+000	0.00000E+000	2.36791E+002	4.25361E+002	7.43188E+002	1.00000E+002	2.55788E+000	2.43550E-002	0.00000E+000	6.72463E+001	2.33661E+000	9.59180E-001	2.22451E+002	4.68349E+002	7.38498E+002	6.35085E+001	8.15345E-001	9.30345E-001	1.83888E-002	6.72463E+001	1.11394E+002	9.81738E-003	6.35085E+001	1.20418E+002
1.91756E+002	1.66192E+003	4.43595E+001	2.26503E+002	1.22404E+000	1.22830E+000	1.55900E+004	1.73543E+003	1.00000E+000	2.32600E+003	0.00000E+000	3.84143E+005	1.50348E+000	4.07666E+001	9.80330E-003	9.83739E-003	3.51229E-002	3.53568E-002	9.70920E+004	4.43545E+001	2.26488E+002	1.12749E-002	1.12749E-002	1.00104E+005	8.00000E+000	6.00000E+000	0.00000E+000	2.75140E+002	5.62226E+002	8.38786E+002	1.00000E+002	3.01302E+000	1.58077E-002	0.00000E+000	6.33666E+001	2.20620E+000	8.71253E-001	2.22451E+002	4.68349E+002	7.38498E+002	6.34831E+001	8.15345E-001	9.30345E-001	-1.73574E-003	6.33666E+001	1.37470E+002	9.81738E-003	6.34831E+001	1.20384E+002
1.85385E+002	1.53209E+003	4.43531E+001	2.26507E+002	1.23142E+000	1.23063E+000	1.44820E+004	2.06769E+003	1.00000E+000	2.32700E+003	0.00000E+000	3.84286E+005	1.51542E+000	3.91420E+001	1.02328E-002	1.02262E-002	3.78513E-002	3.78045E-002	9.70920E+004	4.43545E+001	2.26487E+002	1.12749E-002	1.12749E-002	1.00104E+005	8.00000E+000	7.00000E+000	0.00000E+000	2.33453E+002	4.84877E+002	8.28491E+002	1.00000E+002	2.80362E+000	2.38068E-002	0.00000E+000	6.45129E+001	2.00645E+000	9.93959E-001	2.22451E+002	4.68349E+002	7.38498E+002	6.34374E+001	8.15345E-001	9.30345E-001	3.22420E-004	6.45129E+001	1.35554E+002	9.81738E-003	6.34374E+001	1.20341E+002
2.08427E+002	1.59508E+003	4.43426E+001	2.26478E+002	1.24814E+000	1.16027E+000	1.44240E+004	3.15275E+003	1.00000E+000	2.32800E+003	0.00000E+000	3.84424E+005	1.44819E+000	3.99385E+001	1.03925E-002	9.66091E-003	4.17501E-002	3.62776E-002	9.70920E+004	4.43543E+001	2.26487E+002	1.12749E-002	1.12749E-002	1.00104E+005	8.00000E+000	8.00000E+000	0.00000E+000	2.54353E+002	5.21246E+002	8.25060E+002	1.00000E+002	2.88797E+000	2.81191E-002	0.00000E+000	6.39321E+001	2.16395E+000	9.23467E-001	2.22451E+002	4.68349E+002	7.38498E+002	6.34177E+001	8.15345E-001	9.30345E-001	3.64833E-002	6.39321E+001	8.11238E+001	9.81738E-003	6.34177E+001	1.20302E+002
1.51520E+002	2.30639E+003	4.49047E+001	2.26460E+002	1.56952E+000	1.43606E+000	3.13430E+004	9.78143E+003	1.00000E+000	2.32900E+003	0.00000E+000	3.84570E+005	2.25393E+000	4.80249E+001	8.86535E-003	8.11154E-003	5.72524E-002	4.80531E-002	9.73590E+004	4.49743E+001	2.26428E+002	4.14206E-002	4.14206E-002	8.85670E+004	3.00000E+000	1.00000E+000	0.00000E+000	3.98858E+002	9.12293E+002	1.00527E+003	1.00000E+002	4.07129E+000	1.47711E-002	0.00000E+000	5.48664E+001	2.05465E+000	6.59788E-001	3.81950E+002	9.07845E+002	9.70967E+002	5.30432E+001	1.23563E+000	6.52660E-001	4.44024E-002	5.48664E+001	6.03060E+001	3.84254E-002	5.30432E+001	6.73740E+001
1.81777E+002	2.12927E+003	4.50968E+001	2.26388E+002	1.46534E+000	1.38725E+000	2.64070E+004	6.33394E+003	1.00000E+000	2.33000E+003	0.00000E+000	3.84709E+005	2.03280E+000	4.61440E+001	9.01736E-003	8.53681E-003	5.76261E-002	5.17289E-002	9.73590E+004	4.49741E+001	2.26428E+002	4.14206E-002	4.14206E-002	8.85670E+004	3.00000E+000	2.00000E+000	0.00000E+000	3.39448E+002	9.01047E+002	9.31621E+002	1.00000E+002	3.78597E+000	1.89244E-002	0.00000E+000	4.95134E+001	2.18737E+000	6.75194E-001	3.81950E+002	9.07845E+002	9.70967E+002	5.30114E+001	1.23563E+000	6.52660E-001	2.73751E-002	4.95134E+001	8.02559E+001	3.84254E-002	5.30114E+001	6.73102E+001
1.63378E+002	2.25830E+003	4.49399E+001	2.26430E+002	1.56906E+000	1.44452E+000	3.08170E+004	1.12552E+004	1.00000E+000	2.33100E+003	0.00000E+000	3.84863E+005	2.26653E+000	4.75215E+001	8.93806E-003	8.22863E-003	6.62210E-002	5.62272E-002	9.73590E+004	4.49743E+001	2.26428E+002	4.14206E-002	4.14206E-002	8.85670E+004	3.00000E+000	3.00000E+000	0.00000E+000	4.01173E+002	9.09147E+002	9.69797E+002	1.00000E+002	3.99994E+000	2.33312E-002	0.00000E+000	5.40532E+001	2.17264E+000	6.29258E-001	3.81950E+002	9.07845E+002	9.70967E+002	5.29904E+001	1.23563E+000	6.52660E-001	4.13256E-002	5.40532E+001	6.40531E+001	3.84254E-002	5.29904E+001	6.73049E+001
2.09655E+002	1.63862E+003	4.54783E+001	2.26430E+002	1.15984E+000	1.25129E+000	1.48530E+004	2.49901E+003	1.00000E+000	2.33200E+003	0.00000E+000	3.85009E+005	1.45130E+000	4.04798E+001	9.51682E-003	1.02672E-002	3.96740E-002	4.59640E-002	9.74640E+004	4.54893E+001	2.26420E+002	2.47628E-002	2.47628E-002	2.30940E+004	2.00000E+000	1.00000E+000	0.00000E+000	2.02452E+002	7.81769E+002	6.97675E+002	1.00000E+002	2.87310E+000	3.16362E-002	0.00000E+000	-2.53428E+002	2.66960E+000	7.37663E-001	1.73445E+002	6.52071E+002	5.83426E+002	-2.53044E+002	2.16851E+000	7.28282E-001	-3.79277E-002	3.78173E+001	-1.25417E+002	-3.49304E-002	3.82018E+001	-1.29492E+002
1.70793E+002	8.75972E+002	4.55090E+001	2.26402E+002	1.19221E+000	1.26501E+000	8.24100E+003	1.23231E+003	1.00000E+000	2.33300E+003	5.00000E+000	3.85162E+005	1.50816E+000	2.95968E+001	1.31329E-002	1.39349E-002	4.47843E-002	5.01486E-002	9.74640E+004	4.54891E+001	2.26420E+002	2.47628E-002	2.47628E-002	2.30940E+004	2.00000E+000	2.00000E+000	0.00000E+000	1.21164E+002	4.18313E+002	3.77512E+002	1.00000E+002	1.57201E+000	4.46280E-002	0.00000E+000	-2.51733E+002	3.78895E+000	6.97754E-001	1.73445E+002	6.52071E+002	5.83426E+002	-2.53072E+002	2.16851E+000	7.28282E-001	-2.96298E-002	3.95129E+001	-1.36085E+002	-3.49304E-002	3.81740E+001	-1.29535E+002
1.40770E+002	2.11542E+002	4.57309E+001	2.26446E+002	1.29154E+000	1.54985E+000	2.58700E+003	4.44271E+002	1.00000E+000	2.38000E+003	5.20000E+001	3.91960E+005	2.00170E+000	1.45445E+001	2.53927E-002	3.04714E-002	8.35279E-002	1.18394E-001	9.90560E+004	4.56296E+001	2.26361E+002	6.68856E-002	6.68856E-002	4.82400E+003	2.00000E+000	1.00000E+000	0.00000E+000	5.53397E+001	1.14554E+002	4.52631E+001	1.00000E+002	3.57904E-001	2.13507E-001	0.00000E+000	-3.30840E+002	1.28946E+001	3.65936E-001	5.52566E+001	1.31298E+002	4.69684E+001	-3.26257E+002	7.24144E+000	4.77181E-001	-9.09111E-002	2.51651E+002	-1.24103E+002	-1.08475E-001	2.56234E+002	-9.35152E+001
1.36787E+002	2.57435E+002	4.55121E+001	2.26264E+002	1.03395E+000	1.35029E+000	2.23700E+003	2.54094E+002	1.00000E+000	2.38100E+003	4.90000E+001	3.92105E+005	1.39613E+000	1.60448E+001	2.18608E-002	2.85493E-002	4.26090E-002	6.80149E-002	9.90560E+004	4.56292E+001	2.26361E+002	6.68856E-002	6.68856E-002	4.82400E+003	2.00000E+000	2.00000E+000	0.00000E+000	5.51606E+001	1.50662E+002	4.89405E+001	1.00000E+002	4.13355E-001	5.60704E-002	0.00000E+000	-3.23462E+002	8.57920E+000	5.91469E-001	5.52566E+001	1.31298E+002	4.69684E+001	-3.26298E+002	7.24144E+000	4.77181E-001	-1.32681E-001	2.59029E+002	-5.51030E+001	-1.08475E-001	2.56193E+002	-9.36855E+001
1.47757E+002	4.02506E+002	4.41607E+001	2.26546E+002	1.41258E+000	9.91909E-001	3.49200E+003	5.38725E+002	1.00000E+000	2.47900E+003	2.20000E+001	4.06476E+005	1.40115E+000	2.00625E+001	2.39043E-002	1.67855E-002	9.32071E-002	4.76914E-002	1.02506E+005	4.42006E+001	2.26575E+002	7.23844E-002	7.23844E-002	4.43100E+003	2.00000E+000	2.00000E+000	0.00000E+000	1.68694E+002	1.19403E+002	1.34530E+002	1.00000E+002	7.76226E-001	5.54585E-002	0.00000E+000	1.26201E+002	7.69818E+000	5.27577E-001	1.43424E+002	1.00216E+002	1.12663E+002	1.27119E+002	6.74953E+000	5.34179E-001	1.74952E-001	1.26201E+002	-6.12705E+001	1.85938E-001	1.27119E+002	-7.64086E+001
1.45277E+002	3.04197E+002	4.47254E+001	2.26313E+002	1.15838E+000	1.28173E+000	2.81500E+003	4.35286E+002	1.00000E+000	2.63400E+003	3.30000E+001	4.29055E+005	1.48473E+000	1.74412E+001	2.18330E-002	2.41578E-002	6.19594E-002	7.48797E-002	1.07897E+005	4.47254E+001	2.26313E+002	6.19594E-002	7.48797E-002	2.81500E+003	1.00000E+000	1.00000E+000	0.00000E+000	3.50031E+001	1.50351E+002	1.24744E+002	1.00000E+002	5.25434E-001	9.84483E-002	0.00000E+000	-2.61575E+002	6.08209E+000	7.43736E-001	3.50031E+001	1.50351E+002	1.24744E+002	-2.61575E+002	6.08209E+000	7.43736E-001	-5.05508E-002	2.96706E+001	-1.14915E+002	-5.05508E-002	2.96706E+001	-1.14915E+002
1.38841E+002	2.59981E+002	4.61341E+001	2.26632E+002	1.19631E+000	1.33557E+000	2.57900E+003	2.99779E+002	1.00000E+000	2.65100E+003	6.20000E+001	4.31564E+005	1.59775E+000	1.61239E+001	2.35568E-002	2.62992E-002	4.87339E-002	5.91489E-002	1.08475E+005	4.61341E+001	2.26632E+002	4.87339E-002	5.91489E-002	2.57900E+003	1.00000E+000	1.00000E+000	0.00000E+000	3.27487E+001	1.05213E+002	1.32482E+002	1.00000E+002	4.76056E-001	5.72236E-002	0.00000E+000	-2.40139E+002	5.24885E+000	9.00371E-001	3.27487E+001	1.05213E+002	1.32482E+002	-2.40139E+002	5.24885E+000	9.00371E-001	-5.50053E-002	5.11064E+001	-8.65574E+001	-5.50053E-002	5.11064E+001	-8.65574E+001
1.52813E+002	5.33969E+002	4.44876E+001	2.26372E+002	1.22079E+000	1.19745E+000	4.87500E+003	4.35732E+002	1.00000E+000	2.68600E+003	2.50000E+001	4.36557E+005	1.46184E+000	2.31078E+001	1.74846E-002	1.71502E-002	4.45651E-002	4.30225E-002	1.09698E+005	4.44424E+001	2.26369E+002	1.78195E-002	1.78195E-002	1.21294E+005	1.30000E+001	1.00000E+000	0.00000E+000	1.00343E+002	1.74403E+002	2.71474E+002	1.00000E+002	9.88051E-001	3.35553E-002	0.00000E+000	6.76096E+001	4.06611E+000	8.45366E-001	2.28789E+002	3.03134E+002	5.58448E+002	7.44811E+001	7.74596E-001	8.89645E-001	9.65325E-003	6.76096E+001	1.24682E+002	3.22050E-002	7.44811E+001	9.79829E+001
1.90731E+002	1.25041E+003	4.45316E+001	2.26346E+002	1.20545E+000	1.09993E+000	1.03760E+004	1.27423E+003	1.00000E+000	2.68700E+003	1.00000E+000	4.36681E+005	1.32591E+000	3.53611E+001	1.18341E-002	1.07982E-002	3.80058E-002	3.19938E-002	1.09698E+005	4.44425E+001	2.26369E+002	1.78195E-002	1.78195E-002	1.21294E+005	1.30000E+001	2.00000E+000	0.00000E+000	2.14954E+002	3.77672E+002	6.69753E+002	1.00000E+002	2.30073E+000	2.16257E-002	0.00000E+000	6.81650E+001	2.44483E+000	9.63712E-001	2.28789E+002	3.03134E+002	5.58448E+002	7.45192E+001	7.74596E-001	8.89645E-001	4.57692E-002	6.81650E+001	7.14737E+001	3.22050E-002	7.45192E+001	9.80077E+001
1.81387E+002	1.10463E+003	4.45211E+001	2.26360E+002	1.24244E+000	1.18099E+000	1.01200E+004	1.54602E+003	1.00000E+000	2.68800E+003	1.00000E+000	4.36827E+005	1.46730E+000	3.32360E+001	1.23505E-002	1.17396E-002	4.77904E-002	4.33530E-002	1.09698E+005	4.44427E+001	2.26369E+002	1.78195E-002	1.78195E-002	1.21294E+005	1.30000E+001	3.00000E+000	0.00000E+000	2.08473E+002	3.25299E+002	5.80211E+002	1.00000E+002	2.03597E+000	4.07508E-002	0.00000E+000	7.06647E+001	2.58313E+000	9.23580E-001	2.28789E+002	3.03134E+002	5.58448E+002	7.45761E+001	7.74596E-001	8.89645E-001	2.53578E-002	7.06647E+001	1.04352E+002	3.22050E-002	7.45761E+001	9.80724E+001
1.81828E+002	1.19212E+003	4.44164E+001	2.26380E+002	1.26259E+000	1.14518E+000	1.07620E+004	2.16847E+003	1.00000E+000	2.68900E+003	0.00000E+000	4.36988E+005	1.44589E+000	3.45271E+001	1.21707E-002	1.10389E-002	4.55233E-002	3.77753E-002	1.09698E+005	4.44424E+001	2.26369E+002	1.78195E-002	1.78195E-002	1.21294E+005	1.30000E+001	4.00000E+000	0.00000E+000	2.77071E+002	3.25037E+002	5.90538E+002	1.00000E+002	2.19632E+000	3.37462E-002	0.00000E+000	7.82758E+001	2.77805E+000	8.32768E-001	2.28789E+002	3.03134E+002	5.58448E+002	7.46357E+001	7.74596E-001	8.89645E-001	4.87627E-002	7.82758E+001	7.71461E+001	3.22050E-002	7.46357E+001	9.81374E+001
1.86008E+002	1.23605E+003	4.44303E+001	2.26362E+002	1.27062E+000	1.13098E+000	1.10900E+004	1.70333E+003	1.00000E+000	2.69000E+003	0.00000E+000	4.37135E+005	1.43705E+000	3.51575E+001	1.20657E-002	1.07396E-002	4.74909E-002	3.79845E-002	1.09698E+005	4.44424E+001	2.26369E+002	1.78195E-002	1.78195E-002	1.21294E+005	1.30000E+001	5.00000E+000	0.00000E+000	2.73636E+002	3.13494E+002	6.67720E+002	1.00000E+002	2.33023E+000	2.95009E-002	0.00000E+000	7.75517E+001	2.37328E+000	9.60276E-001	2.28789E+002	3.03134E+002	5.58448E+002	7.47265E+001	7.74596E-001	8.89645E-001	5.81469E-002	7.75517E+001	6.24611E+001	3.22050E-002	7.47265E+001	9.82180E+001
1.91073E+002	1.20717E+003	4.42529E+001	2.26386E+002	1.22427E+000	1.11899E+000	1.03350E+004	2.54296E+003	1.00000E+000	2.69100E+003	0.00000E+000	4.37281E+005	1.36994E+000	3.47444E+001	1.20426E-002	1.10071E-002	4.89740E-002	4.11897E-002	1.09698E+005	4.44424E+001	2.26369E+002	1.78195E-002	1.78195E-002	1.21294E+005	1.30000E+001	6.00000E+000	0.00000E+000	3.06400E+002	3.04812E+002	6.03360E+002	1.00000E+002	2.25498E+000	4.46566E-002	0.00000E+000	8.27119E+001	2.78226E+000	8.48511E-001	2.28789E+002	3.03134E+002	5.58448E+002	7.47797E+001	7.74596E-001	8.89645E-001	4.49276E-002	8.27119E+001	8.72773E+001	3.22050E-002	7.47797E+001	9.82733E+001
1.69558E+002	1.06636E+003	4.43286E+001	2.26419E+002	1.30276E+000	1.19175E+000	1.03090E+004	1.50103E+003	1.00000E+000	2.69200E+003	1.00000E+000	4.37432E+005	1.55257E+000	3.26552E+001	1.28309E-002	1.17375E-002	4.76160E-002	4.01619E-002	1.09698E+005	4.44430E+001	2.26369E+002	1.78195E-002	1.78195E-002	1.21294E+005	1.30000E+001	7.00000E+000	0.00000E+000	2.68506E+002	2.88434E+002	5.27226E+002	1.00000E+002	2.00158E+000	2.89391E-002	0.00000E+000	8.13618E+001	2.92741E+000	8.07458E-001	2.28789E+002	3.03134E+002	5.58448E+002	7.48354E+001	7.74596E-001	8.89645E-001	4.45015E-002	8.13618E+001	8.65871E+001	3.22050E-002	7.48354E+001	9.83550E+001
1.96580E+002	1.26970E+003	4.44984E+001	2.26366E+002	1.22731E+000	1.20336E+000	1.17080E+004	1.35056E+003	1.00000E+000	2.69300E+003	1.00000E+000	4.37577E+005	1.47689E+000	3.56328E+001	1.13426E-002	1.11212E-002	3.89982E-002	3.75625E-002	1.09698E+005	4.44434E+001	2.26370E+002	1.78195E-002	1.78195E-002	1.21294E+005	1.30000E+001	8.00000E+000	0.00000E+000	2.25507E+002	3.85500E+002	6.70967E+002	1.00000E+002	2.33518E+000	2.22307E-002	0.00000E+000	6.89689E+001	2.36706E+000	9.37045E-001	2.28789E+002	3.03134E+002	5.58448E+002	7.48798E+001	7.74596E-001	8.89645E-001	9.85604E-003	6.89689E+001	1.25736E+002	3.22050E-002	7.48798E+001	9.83784E+001
1.70222E+002	9.67351E+002	4.44607E+001	2.26392E+002	1.18666E+000	1.13516E+000	8.15500E+003	9.75031E+002	1.00000E+000	2.69400E+003	4.00000E+000	4.37732E+005	1.34704E+000	3.11023E+001	1.31405E-002	1.25702E-002	3.51399E-002	3.23920E-002	1.09698E+005	4.44437E+001	2.26370E+002	1.78195E-002	1.78195E-002	1.21294E+005	1.30000E+001	9.00000E+000	0.00000E+000	1.87322E+002	2.97929E+002	4.85922E+002	1.00000E+002	1.76520E+000	2.11170E-002	0.00000E+000	7.04108E+001	3.11876E+000	8.52151E-001	2.28789E+002	3.03134E+002	5.58448E+002	7.49492E+001	7.74596E-001	8.89645E-001	2.21817E-002	7.04108E+001	1.08842E+002	3.22050E-002	7.49492E+001	9.84615E+001
1.61283E+002	7.21837E+002	4.44033E+001	2.26316E+002	1.23571E+000	1.22204E+000	6.79800E+003	7.69385E+002	1.00000E+000	2.69500E+003	5.00000E+000	4.37868E+005	1.51009E+000	2.68670E+001	1.49874E-002	1.48216E-002	5.10126E-002	4.99442E-002	1.09698E+005	4.44443E+001	2.26371E+002	1.78195E-002	1.78195E-002	1.21294E+005	1.30000E+001	1.00000E+001	0.00000E+000	1.73289E+002	1.91691E+002	3.63917E+002	1.00000E+002	1.34713E+000	4.83612E-002	0.00000E+000	8.00378E+001	3.42596E+000	8.49646E-001	2.28789E+002	3.03134E+002	5.58448E+002	7.50212E+001	7.74596E-001	8.89645E-001	5.56198E-003	8.00378E+001	1.43161E+002	3.22050E-002	7.50212E+001	9.84816E+001
1.66135E+002	9.25847E+002	4.44933E+001	2.26353E+002	1.28269E+000	1.17423E+000	8.69600E+003	1.11564E+003	1.00000E+000	2.69700E+003	3.00000E+000	4.38155E+005	1.50617E+000	3.04277E+001	1.37550E-002	1.25919E-002	4.61097E-002	3.90128E-002	1.09698E+005	4.44451E+001	2.26371E+002	1.78195E-002	1.78195E-002	1.21294E+005	1.30000E+001	1.10000E+001	0.00000E+000	2.19422E+002	2.41639E+002	4.76424E+002	1.00000E+002	1.73596E+000	3.01387E-002	0.00000E+000	7.98598E+001	2.92387E+000	8.80225E-001	2.28789E+002	3.03134E+002	5.58448E+002	7.51589E+001	7.74596E-001	8.89645E-001	4.41447E-002	7.98598E+001	8.55860E+001	3.22050E-002	7.51589E+001	9.86488E+001
1.69420E+002	1.15679E+003	4.44716E+001	2.26361E+002	1.26073E+000	1.20819E+000	1.09880E+004	1.24114E+003	1.00000E+000	2.69800E+003	1.00000E+000	4.38290E+005	1.52320E+000	3.40116E+001	1.20271E-002	1.15259E-002	3.67414E-002	3.39230E-002	1.09698E+005	4.44448E+001	2.26371E+002	1.78195E-002	1.78195E-002	1.21294E+005	1.30000E+001	1.20000E+001	0.00000E+000	2.45382E+002	3.34276E+002	5.91536E+002	1.00000E+002	2.14615E+000	1.49961E-002	0.00000E+000	7.46320E+001	2.64724E+000	8.64885E-001	2.28789E+002	3.03134E+002	5.58448E+002	7.52094E+001	7.74596E-001	8.89645E-001	2.12803E-002	7.46320E+001	1.14386E+002	3.22050E-002	7.52094E+001	9.87027E+001
1.67897E+002	8.07968E+002	4.45004E+001	2.26382E+002	1.19940E+000	1.16871E+000	7.08200E+003	1.07339E+003	1.00000E+000	2.69900E+003	3.00000E+000	4.38439E+005	1.40176E+000	2.84248E+001	1.42524E-002	1.38877E-002	3.80707E-002	3.62993E-002	1.09698E+005	4.44447E+001	2.26370E+002	1.78195E-002	1.78195E-002	1.21294E+005	1.30000E+001	1.30000E+001	0.00000E+000	1.44044E+002	2.24301E+002	4.55454E+002	1.00000E+002	1.51666E+000	2.32975E-002	0.00000E+000	7.15549E+001	2.75530E+000	1.03506E+000	2.28789E+002	3.03134E+002	5.58448E+002	7.52551E+001	7.74596E-001	8.89645E-001	1.29590E-002	7.15549E+001	1.23712E+002	3.22050E-002	7.52551E+001	9.87638E+001
1.80088E+002	1.18991E+003	4.48646E+001	2.26273E+002	1.16477E+000	1.22935E+000	1.06300E+004	1.72695E+003	1.00000E+000	2.77100E+003	1.00000E+000	4.48972E+005	1.43191E+000	3.44951E+001	1.12973E-002	1.19236E-002	4.14140E-002	4.59339E-002	1.12573E+005	4.48179E+001	2.26295E+002	5.98287E-003	5.98287E-003	3.71751E+005	3.30000E+001	1.00000E+000	0.00000E+000	1.52307E+002	5.40329E+002	5.39594E+002	1.00000E+002	2.12727E+000	2.88378E-002	0.00000E+000	-2.46282E+002	3.01758E+000	7.71411E-001	1.49134E+002	5.91051E+002	6.11442E+002	-2.45999E+002	4.71223E-001	8.35331E-001	-2.69708E-002	4.49638E+001	-1.34717E+002	-3.43995E-002	4.52470E+001	-1.23378E+002
1.96020E+002	1.39132E+003	4.48245E+001	2.26297E+002	1.12944E+000	1.26066E+000	1.23600E+004	1.09865E+003	1.00000E+000	2.77200E+003	3.00000E+000	4.49113E+005	1.42383E+000	3.73004E+001	1.01591E-002	1.13393E-002	3.14524E-002	3.87247E-002	1.12573E+005	4.48178E+001	2.26295E+002	5.98287E-003	5.98287E-003	3.71751E+005	3.30000E+001	2.00000E+000	0.00000E+000	1.54087E+002	6.18937E+002	6.44045E+002	1.00000E+002	2.44779E+000	1.61415E-002	0.00000E+000	-2.45916E+002	2.55836E+000	8.43803E-001	1.49134E+002	5.91051E+002	6.11442E+002	-2.46020E+002	4.71223E-001	8.35331E-001	-5.49011E-002	4.53290E+001	-9.27921E+001	-3.43995E-002	4.52250E+001	-1.23388E+002
2.00200E+002	1.80171E+003	4.48275E+001	2.26265E+002	1.13735E+000	1.17015E+000	1.49950E+004	2.34071E+003	1.00000E+000	2.77300E+003	1.00000E+000	4.49255E+005	1.33087E+000	4.24466E+001	9.28799E-003	9.55579E-003	3.33445E-002	3.52081E-002	1.12573E+005	4.48182E+001	2.26295E+002	5.98287E-003	5.98287E-003	3.71751E+005	3.30000E+001	3.00000E+000	0.00000E+000	2.08651E+002	8.23463E+002	8.01594E+002	1.00000E+002	3.15211E+000	1.71319E-002	0.00000E+000	4.27260E+001	2.46234E+000	7.95959E-001	1.49134E+002	5.91051E+002	6.11442E+002	-2.46043E+002	4.71223E-001	8.35331E-001	-1.42117E-002	4.27260E+001	1.35289E+002	-3.43995E-002	4.52023E+001	-1.23431E+002
1.68614E+002	9.95417E+002	4.48242E+001	2.26300E+002	1.13934E+000	1.20643E+000	8.55000E+003	1.04686E+003	1.00000E+000	2.77400E+003	1.20000E+001	4.49400E+005	1.37453E+000	3.15502E+001	1.23217E-002	1.30472E-002	3.96841E-002	4.42317E-002	1.12573E+005	4.48185E+001	2.26295E+002	5.98287E-003	5.98287E-003	3.71751E+005	3.30000E+001	4.00000E+000	0.00000E+000	1.16160E+002	4.25125E+002	4.72684E+002	1.00000E+002	1.76374E+000	2.96712E-002	0.00000E+000	-2.42590E+002	3.03468E+000	8.55292E-001	1.49134E+002	5.91051E+002	6.11442E+002	-2.46060E+002	4.71223E-001	8.35331E-001	-2.86015E-002	4.86555E+001	-1.28584E+002	-3.43995E-002	4.51852E+001	-1.23426E+002
1.92278E+002	1.45431E+003	4.48340E+001	2.26287E+002	1.16159E+000	1.24400E+000	1.31100E+004	2.60021E+003	1.00000E+000	2.77500E+003	1.00000E+000	4.49544E+005	1.44502E+000	3.81354E+001	1.01450E-002	1.08647E-002	3.97168E-002	4.53356E-002	1.12573E+005	4.48189E+001	2.26295E+002	5.98287E-003	5.98287E-003	3.71751E+005	3.30000E+001	5.00000E+000	0.00000E+000	1.63858E+002	6.39902E+002	6.86177E+002	1.00000E+002	2.58114E+000	2.82107E-002	0.00000E+000	-2.44539E+002	2.45579E+000	8.53529E-001	1.49134E+002	5.91051E+002	6.11442E+002	-2.46053E+002	4.71223E-001	8.35331E-001	-3.42562E-002	4.67070E+001	-1.22125E+002	-3.43995E-002	4.51921E+001	-1.23427E+002
1.84482E+002	1.24262E+003	4.48016E+001	2.26289E+002	1.13315E+000	1.19392E+000	1.05100E+004	1.80929E+003	1.00000E+000	2.77600E+003	0.00000E+000	4.49693E+005	1.35289E+000	3.52509E+001	1.10532E-002	1.16459E-002	3.99302E-002	4.41351E-002	1.12573E+005	4.48192E+001	2.26294E+002	5.98287E-003	5.98287E-003	3.71751E+005	3.30000E+001	6.00000E+000	0.00000E+000	1.29687E+002	5.72483E+002	5.67653E+002	1.00000E+002	2.18109E+000	3.43780E-002	0.00000E+000	-2.48719E+002	2.76468E+000	8.46768E-001	1.49134E+002	5.91051E+002	6.11442E+002	-2.46059E+002	4.71223E-001	8.35331E-001	-2.61113E-002	4.25268E+001	-1.38428E+002	-3.43995E-002	4.51867E+001	-1.23433E+002
1.66732E+002	9.42283E+002	4.48292E+001	2.26290E+002	1.13991E+000	1.20806E+000	8.10700E+003	1.18465E+003	1.00000E+000	2.77700E+003	1.30000E+001	4.49853E+005	1.37709E+000	3.06966E+001	1.26602E-002	1.34171E-002	4.32804E-002	4.83511E-002	1.12573E+005	4.48194E+001	2.26295E+002	5.98287E-003	5.98287E-003	3.71751E+005	3.30000E+001	7.00000E+000	0.00000E+000	9.96574E+001	4.22201E+002	4.35657E+002	1.00000E+002	1.65119E+000	3.47698E-002	0.00000E+000	-2.46764E+002	3.11068E+000	8.56892E-001	1.49134E+002	5.91051E+002	6.11442E+002	-2.46066E+002	4.71223E-001	8.35331E-001	-2.90247E-002	4.44819E+001	-1.32134E+002	-3.43995E-002	4.51796E+001	-1.23438E+002
1.58766E+002	1.00085E+003	4.48417E+001	2.26292E+002	1.18600E+000	1.25709E+000	9.29900E+003	1.06418E+003	1.00000E+000	2.77800E+003	8.00000E+000	4.49994E+005	1.49091E+000	3.16362E+001	1.22990E-002	1.30361E-002	3.89186E-002	4.34528E-002	1.12573E+005	4.48199E+001	2.26295E+002	5.98287E-003	5.98287E-003	3.71751E+005	3.30000E+001	8.00000E+000	0.00000E+000	1.20295E+002	4.18853E+002	5.03594E+002	1.00000E+002	1.82639E+000	2.24240E-002	0.00000E+000	-2.39562E+002	2.78451E+000	8.93809E-001	1.49134E+002	5.91051E+002	6.11442E+002	-2.46098E+002	4.71223E-001	8.35331E-001	-2.90946E-002	5.16838E+001	-1.24826E+002	-3.43995E-002	4.51472E+001	-1.23468E+002
1.63883E+002	1.01670E+003	4.47756E+001	2.26289E+002	1.16645E+000	1.28407E+000	9.48800E+003	1.45326E+003	1.00000E+000	2.77900E+003	3.00000E+000	4.50137E+005	1.49780E+000	3.18857E+001	1.19751E-002	1.31826E-002	4.44937E-002	5.35336E-002	1.12573E+005	4.48201E+001	2.26295E+002	5.98287E-003	5.98287E-003	3.71751E+005	3.30000E+001	9.00000E+000	0.00000E+000	1.24770E+002	4.52613E+002	4.66961E+002	1.00000E+002	1.80652E+000	3.73567E-002	0.00000E+000	-2.45335E+002	3.07504E+000	8.01259E-001	1.49134E+002	5.91051E+002	6.11442E+002	-2.46126E+002	4.71223E-001	8.35331E-001	-4.79963E-002	4.59101E+001	-1.02486E+002	-3.43995E-002	4.51196E+001	-1.23502E+002
1.71371E+002	1.11887E+003	4.48425E+001	2.26302E+002	1.13068E+000	1.24683E+000	9.84600E+003	1.09855E+003	1.00000E+000	2.78000E+003	1.00000E+000	4.50285E+005	1.40977E+000	3.34495E+001	1.13949E-002	1.25654E-002	3.28209E-002	3.94232E-002	1.12573E+005	4.48208E+001	2.26295E+002	5.98287E-003	5.98287E-003	3.71751E+005	3.30000E+001	1.00000E+001	0.00000E+000	1.25187E+002	4.91222E+002	5.46702E+002	1.00000E+002	2.02063E+000	1.91843E-002	0.00000E+000	-2.43297E+002	2.74814E+000	8.80120E-001	1.49134E+002	5.91051E+002	6.11442E+002	-2.46108E+002	4.71223E-001	8.35331E-001	-4.88526E-002	4.79487E+001	-9.91609E+001	-3.43995E-002	4.51379E+001	-1.23471E+002
1.67688E+002	1.35755E+003	4.48385E+001	2.26308E+002	1.15313E+000	1.27173E+000	1.24110E+004	1.17415E+003	1.00000E+000	2.78100E+003	0.00000E+000	4.50427E+005	1.46646E+000	3.68450E+001	1.03508E-002	1.14154E-002	3.49740E-002	4.21619E-002	1.12573E+005	4.48210E+001	2.26295E+002	5.98287E-003	5.98287E-003	3.71751E+005	3.30000E+001	1.10000E+001	0.00000E+000	1.83120E+002	6.01280E+002	6.69227E+002	1.00000E+002	2.53432E+000	1.74809E-002	0.00000E+000	-2.41385E+002	2.63908E+000	8.16311E-001	1.49134E+002	5.91051E+002	6.11442E+002	-2.46133E+002	4.71223E-001	8.35331E-001	-4.89107E-002	4.98605E+001	-9.71591E+001	-3.43995E-002	4.51125E+001	-1.23493E+002
1.67743E+002	1.23697E+003	4.47899E+001	2.26329E+002	1.14530E+000	1.16745E+000	1.03460E+004	1.20344E+003	1.00000E+000	2.78200E+003	1.00000E+000	4.50577E+005	1.33708E+000	3.51706E+001	1.12598E-002	1.14777E-002	3.35278E-002	3.47532E-002	1.12573E+005	4.48209E+001	2.26295E+002	5.98287E-003	5.98287E-003	3.71751E+005	3.30000E+001	1.20000E+001	0.00000E+000	1.29516E+002	5.24331E+002	6.04357E+002	1.00000E+002	2.19060E+000	1.92240E-002	0.00000E+000	4.87912E+001	2.58043E+000	9.14393E-001	1.49134E+002	5.91051E+002	6.11442E+002	-2.46173E+002	4.71223E-001	8.35331E-001	-9.58013E-003	4.87912E+001	1.34496E+002	-3.43995E-002	4.50729E+001	-1.23523E+002
1.69771E+002	1.14603E+003	4.48142E+001	2.26315E+002	1.14930E+000	1.25265E+000	1.02950E+004	1.36749E+003	1.00000E+000	2.78300E+003	1.00000E+000	4.50727E+005	1.43966E+000	3.38531E+001	1.13271E-002	1.23457E-002	3.90591E-002	4.60494E-002	1.12573E+005	4.48210E+001	2.26295E+002	5.98287E-003	5.98287E-003	3.71751E+005	3.30000E+001	1.30000E+001	0.00000E+000	1.41700E+002	5.19116E+002	5.29212E+002	1.00000E+002	2.05620E+000	2.53678E-002	0.00000E+000	-2.45998E+002	2.96739E+000	7.97119E-001	1.49134E+002	5.91051E+002	6.11442E+002	-2.46206E+002	4.71223E-001	8.35331E-001	-4.30274E-002	4.52473E+001	-1.10520E+002	-3.43995E-002	4.50397E+001	-1.23563E+002
1.70069E+002	1.20997E+003	4.48339E+001	2.26321E+002	1.16549E+000	1.26327E+000	1.11070E+004	9.41940E+002	1.00000E+000	2.78400E+003	2.00000E+000	4.50867E+005	1.47233E+000	3.47847E+001	1.10589E-002	1.19866E-002	3.40625E-002	3.96614E-002	1.12573E+005	4.48213E+001	2.26295E+002	5.98287E-003	5.98287E-003	3.71751E+005	3.30000E+001	1.40000E+001	0.00000E+000	1.29998E+002	5.15762E+002	5.94295E+002	1.00000E+002	2.15972E+000	1.78749E-002	0.00000E+000	-2.42347E+002	2.50914E+000	9.07585E-001	1.49134E+002	5.91051E+002	6.11442E+002	-2.46237E+002	4.71223E-001	8.35331E-001	-4.02561E-002	4.88984E+001	-1.10986E+002	-3.43995E-002	4.50085E+001	-1.23589E+002
1.77127E+002	1.13818E+003	4.48234E+001	2.26314E+002	1.15902E+000	1.18840E+000	9.79700E+003	1.38483E+003	1.00000E+000	2.78500E+003	2.00000E+000	4.51005E+005	1.37738E+000	3.37369E+001	1.17096E-002	1.20065E-002	3.99189E-002	4.18682E-002	1.12573E+005	4.48218E+001	2.26294E+002	5.98287E-003	5.98287E-003	3.71751E+005	3.30000E+001	1.50000E+001	0.00000E+000	1.41493E+002	5.27878E+002	5.19646E+002	1.00000E+002	2.04814E+000	2.66897E-002	0.00000E+000	4.35263E+001	3.10200E+000	7.81669E-001	1.49134E+002	5.91051E+002	6.11442E+002	-2.46283E+002	4.71223E-001	8.35331E-001	-1.25164E-002	4.35263E+001	1.33596E+002	-3.43995E-002	4.49628E+001	-1.23640E+002
1.62318E+002	1.25187E+003	4.48352E+001	2.26238E+002	1.16954E+000	1.27466E+000	1.16240E+004	1.03117E+003	1.00000E+000	2.78600E+003	1.00000E+000	4.51144E+005	1.49076E+000	3.53818E+001	1.08477E-002	1.18227E-002	3.65909E-002	4.31223E-002	1.12573E+005	4.48220E+001	2.26294E+002	5.98287E-003	5.98287E-003	3.71751E+005	3.30000E+001	1.60000E+001	0.00000E+000	1.56357E+002	5.80438E+002	5.54191E+002	1.00000E+002	2.21881E+000	1.99766E-002	0.00000E+000	-2.49043E+002	2.92545E+000	7.60924E-001	1.49134E+002	5.91051E+002	6.11442E+002	-2.46321E+002	4.71223E-001	8.35331E-001	-4.30087E-002	4.22026E+001	-1.13639E+002	-3.43995E-002	4.49247E+001	-1.23725E+002
1.82726E+002	1.40709E+003	4.48378E+001	2.26290E+002	1.12578E+000	1.21600E+000	1.20360E+004	1.65225E+003	1.00000E+000	2.78700E+003	1.00000E+000	4.51286E+005	1.36895E+000	3.75112E+001	1.02615E-002	1.10839E-002	3.76046E-002	4.36069E-002	1.12573E+005	4.48221E+001	2.26293E+002	5.98287E-003	5.98287E-003	3.71751E+005	3.30000E+001	1.70000E+001	0.00000E+000	1.51753E+002	6.10060E+002	6.73521E+002	1.00000E+002	2.49086E+000	2.42875E-002	0.00000E+000	-2.44019E+002	2.47784E+000	8.82870E-001	1.49134E+002	5.91051E+002	6.11442E+002	-2.46321E+002	4.71223E-001	8.35331E-001	-3.85277E-002	4.72270E+001	-1.15248E+002	-3.43995E-002	4.49245E+001	-1.23693E+002
2.02675E+002	1.67090E+003	4.48270E+001	2.26293E+002	1.13444E+000	1.20714E+000	1.42990E+004	2.38093E+003	1.00000E+000	2.78800E+003	0.00000E+000	4.51428E+005	1.36943E+000	4.08766E+001	9.48702E-003	1.00950E-002	3.79338E-002	4.27716E-002	1.12573E+005	4.48222E+001	2.26293E+002	5.98287E-003	5.98287E-003	3.71751E+005	3.30000E+001	1.80000E+001	0.00000E+000	2.03724E+002	7.59714E+002	7.44429E+002	1.00000E+002	2.94087E+000	2.71682E-002	0.00000E+000	-2.48003E+002	2.57768E+000	7.78627E-001	1.49134E+002	5.91051E+002	6.11442E+002	-2.46374E+002	4.71223E-001	8.35331E-001	-3.10463E-002	4.32421E+001	-1.30363E+002	-3.43995E-002	4.48713E+001	-1.23744E+002
1.90159E+002	1.71257E+003	4.48209E+001	2.26253E+002	1.13660E+000	1.22673E+000	1.49110E+004	1.95462E+003	1.00000E+000	2.78900E+003	0.00000E+000	4.51569E+005	1.39430E+000	4.13831E+001	9.30795E-003	1.00460E-002	3.59078E-002	4.16007E-002	1.12573E+005	4.48224E+001	2.26292E+002	5.98287E-003	5.98287E-003	3.71751E+005	3.30000E+001	1.90000E+001	0.00000E+000	1.74829E+002	8.08925E+002	7.58239E+002	1.00000E+002	2.97588E+000	2.02668E-002	0.00000E+000	-2.51858E+002	2.36455E+000	8.31207E-001	1.49134E+002	5.91051E+002	6.11442E+002	-2.46393E+002	4.71223E-001	8.35331E-001	-3.81365E-002	3.93874E+001	-1.23694E+002	-3.43995E-002	4.48530E+001	-1.23788E+002
1.85683E+002	1.54596E+003	4.48178E+001	2.26250E+002	1.13089E+000	1.19560E+000	1.30650E+004	2.23709E+003	1.00000E+000	2.79000E+003	0.00000E+000	4.51712E+005	1.35209E+000	3.93187E+001	9.89387E-003	1.04600E-002	3.76170E-002	4.18693E-002	1.12573E+005	4.48225E+001	2.26292E+002	5.98287E-003	5.98287E-003	3.71751E+005	3.30000E+001	2.00000E+001	0.00000E+000	1.63045E+002	6.91655E+002	7.16264E+002	1.00000E+002	2.70976E+000	2.93586E-002	0.00000E+000	-2.46978E+002	2.44272E+000	8.59574E-001	1.49134E+002	5.91051E+002	6.11442E+002	-2.46411E+002	4.71223E-001	8.35331E-001	-2.78124E-002	4.42670E+001	-1.34179E+002	-3.43995E-002	4.48344E+001	-1.23809E+002
[truncated: 519 more rows]
