# Supplementary material for: Super-resolution visualization of chromatin loop folding in human lymphoblastoid cells using interferometric photoactivated localization microscopy
Source: Sci Rep. 2022 May 20;12:8582. doi: 10.1038/s41598-022-12568-9 (PMC9122977; doi:10.1038/s41598-022-12568-9)
Supplement: Supplementary file 2 — Supplementary Information 2. [file 41598_2022_12568_MOESM2_ESM.zip › ChromoLooping-main/data/ascii_files/Run1-647_c123_sum_X2_processed_jsa_IDL_ASCII_image5.txt]

Offset	Amplitude	X Position	Y Position	X Peak Width	Y Peak Width	6 N Photons	ChiSquared	FitOK	Frame Number	Peak Index of Frame	Peak Global Index	12 X PkW * Y PkW	Sigma Amplitude	Sigma X Pos rtNph	Sigma Y Pos rtNph	Sigma X Pos Full	Sigma Y Pos Full	18 Grouped Index	Group X Position	Group Y Position	Group Sigma X Pos	Group Sigma Y Pos	Group N Photons	24 Group Size	Frame Index in Grp	Label Set	Amplitude L1	Amplitude L2	Amplitude L3	30 FitOK Labels	Zeta0	Sigma Amp L2	Sigma Amp L3	Unwrapped Z	Sigma Z	36 Coherence	Group A1	Group A2	Group A3	Unwrapped Group Z	Group Sigma Z	42 Group Coherence	XY Ellipticity	Z Position	Unwrapped Z Error	XY Group Ellipticity	Group Z Position	Unwrapped Group Z Error
2.63762E+002	1.88107E+003	4.83380E+001	2.11750E+002	1.97853E+000	1.26121E+000	2.71460E+004	7.34902E+003	1.00000E+000	1.00000E+000	2.00000E+000	2.00000E+000	2.49536E+000	4.33713E+001	1.20086E-002	7.65484E-003	1.41027E-001	5.76373E-002	2.00000E+000	4.83134E+001	2.11699E+002	3.96492E-002	3.96492E-002	3.33638E+005	1.20000E+001	1.00000E+000	0.00000E+000	8.00036E+002	8.98221E+002	2.63709E+002	3.00000E+002	3.36761E+000	3.30855E-002	0.00000E+000	1.78653E+002	2.43409E+000	5.98442E-001	8.05531E+002	9.13389E+002	2.81710E+002	1.78576E+002	7.27876E-001	5.70842E-001	2.21412E-001	1.78653E+002	-8.54453E+001	2.33303E-001	1.78576E+002	-1.02711E+002
2.51170E+002	1.90059E+003	4.83770E+001	2.11714E+002	1.93174E+000	1.25790E+000	2.69280E+004	8.29832E+003	1.00000E+000	8.00000E+000	2.00000E+000	1.13000E+003	2.42993E+000	4.35957E+001	1.17719E-002	7.66556E-003	1.28334E-001	5.47581E-002	2.00000E+000	4.83129E+001	2.11702E+002	3.96492E-002	3.96492E-002	3.33638E+005	1.20000E+001	8.00000E+000	0.00000E+000	8.08273E+002	9.11052E+002	2.71542E+002	3.00000E+002	3.41745E+000	2.71551E-002	0.00000E+000	1.80087E+002	2.48056E+000	5.89603E-001	8.05531E+002	9.13389E+002	2.81710E+002	1.79975E+002	7.27876E-001	5.70842E-001	2.11259E-001	1.80087E+002	-6.93126E+001	2.33303E-001	1.79975E+002	-1.01331E+002
2.45955E+002	1.92552E+003	4.83884E+001	2.11728E+002	1.98518E+000	1.27058E+000	2.80690E+004	6.95580E+003	1.00000E+000	1.10000E+001	1.00000E+000	1.61900E+003	2.52234E+000	4.38808E+001	1.18491E-002	7.58384E-003	1.49967E-001	6.17353E-002	2.00000E+000	4.83125E+001	2.11703E+002	3.96492E-002	3.96492E-002	3.33638E+005	1.20000E+001	1.10000E+001	0.00000E+000	8.26345E+002	9.13729E+002	2.75720E+002	3.00000E+002	3.46632E+000	3.12893E-002	0.00000E+000	1.79401E+002	2.40979E+000	5.94454E-001	8.05531E+002	9.13389E+002	2.81710E+002	1.80569E+002	7.27876E-001	5.70842E-001	2.19488E-001	1.79401E+002	-8.19203E+001	2.33303E-001	1.80569E+002	-1.00728E+002
2.63279E+002	1.78312E+003	4.84276E+001	2.11768E+002	1.93587E+000	1.21582E+000	2.44910E+004	7.24432E+003	1.00000E+000	1.20000E+001	4.00000E+000	1.78700E+003	2.35367E+000	4.22270E+001	1.23701E-002	7.76901E-003	1.44591E-001	5.73848E-002	2.00000E+000	4.83126E+001	2.11704E+002	3.96492E-002	3.96492E-002	3.33638E+005	1.20000E+001	1.20000E+001	0.00000E+000	7.16680E+002	8.73530E+002	2.59174E+002	3.00000E+002	3.15549E+000	3.36842E-002	0.00000E+000	1.85833E+002	2.77067E+000	5.53507E-001	8.05531E+002	9.13389E+002	2.81710E+002	1.80741E+002	7.27876E-001	5.70842E-001	2.28465E-001	1.85833E+002	-8.84483E+001	2.33303E-001	1.80741E+002	-1.00528E+002
2.74310E+002	1.73949E+003	4.86005E+001	2.11912E+002	1.76591E+000	1.17022E+000	2.14950E+004	7.84886E+003	1.00000E+000	1.90000E+001	6.00000E+000	2.96200E+003	2.06650E+000	4.17072E+001	1.20448E-002	7.98175E-003	1.16081E-001	5.13630E-002	7.24000E+002	4.86949E+001	2.11951E+002	3.24698E-002	3.24698E-002	4.59197E+005	1.70000E+001	7.00000E+000	0.00000E+000	6.85610E+002	8.08832E+002	2.98053E+002	1.00000E+002	3.08428E+000	4.40722E-002	0.00000E+000	1.81907E+002	3.54526E+000	4.61736E-001	7.53115E+002	8.46753E+002	4.10999E+002	1.69384E+002	1.01768E+000	3.48018E-001	2.02883E-001	1.81907E+002	-5.51822E+001	1.78949E-001	1.69384E+002	-3.28022E+001
2.72472E+002	1.91797E+003	4.86406E+001	2.11959E+002	1.78204E+000	1.21918E+000	2.47790E+004	8.78207E+003	1.00000E+000	2.00000E+001	2.00000E+000	3.12600E+003	2.17263E+000	4.37946E+001	1.13208E-002	7.74510E-003	1.14731E-001	5.40289E-002	7.24000E+002	4.86947E+001	2.11952E+002	3.24698E-002	3.24698E-002	4.59197E+005	1.70000E+001	8.00000E+000	0.00000E+000	7.88867E+002	8.36315E+002	3.58664E+002	1.00000E+002	3.45430E+000	4.33215E-002	0.00000E+000	1.71343E+002	3.35760E+000	4.54088E-001	7.53115E+002	8.46753E+002	4.10999E+002	1.69535E+002	1.01768E+000	3.48018E-001	1.87544E-001	1.71343E+002	-4.33658E+001	1.78949E-001	1.69535E+002	-3.26199E+001
2.69698E+002	1.71985E+003	4.85253E+001	2.11876E+002	1.89041E+000	1.17751E+000	2.25070E+004	7.74720E+003	1.00000E+000	2.10000E+001	4.00000E+000	3.30800E+003	2.22597E+000	4.14711E+001	1.26008E-002	7.84883E-003	1.42375E-001	5.56157E-002	7.24000E+002	4.86952E+001	2.11951E+002	3.24698E-002	3.24698E-002	4.59197E+005	1.70000E+001	9.00000E+000	0.00000E+000	6.91257E+002	7.96929E+002	2.91827E+002	1.00000E+002	3.06724E+000	4.42093E-002	0.00000E+000	1.80909E+002	3.34508E+000	4.78239E-001	7.53115E+002	8.46753E+002	4.10999E+002	1.69814E+002	1.01768E+000	3.48018E-001	2.32373E-001	1.80909E+002	-9.89433E+001	1.78949E-001	1.69814E+002	-3.24007E+001
2.36009E+002	1.83155E+003	4.87964E+001	2.11980E+002	1.70172E+000	1.26386E+000	2.32240E+004	6.16291E+003	1.00000E+000	2.30000E+001	1.00000E+000	3.64900E+003	2.15074E+000	4.27967E+001	1.11666E-002	8.29337E-003	1.34755E-001	7.45595E-002	7.24000E+002	4.86948E+001	2.11952E+002	3.24698E-002	3.24698E-002	4.59197E+005	1.70000E+001	1.10000E+001	0.00000E+000	6.28940E+002	8.19061E+002	3.67025E+002	1.00000E+002	3.12224E+000	3.21281E-002	0.00000E+000	1.85787E+002	5.30507E+000	2.96860E-001	7.53115E+002	8.46753E+002	4.10999E+002	1.70129E+002	1.01768E+000	3.48018E-001	1.47646E-001	1.85787E+002	2.95624E+001	1.78949E-001	1.70129E+002	-3.20008E+001
2.63007E+002	1.87803E+003	4.86346E+001	2.11889E+002	1.78112E+000	1.21081E+000	2.41380E+004	7.26705E+003	1.00000E+000	2.40000E+001	2.00000E+000	3.82100E+003	2.15660E+000	4.33363E+001	1.14642E-002	7.79338E-003	1.12572E-001	5.23693E-002	7.24000E+002	4.86953E+001	2.11952E+002	3.24698E-002	3.24698E-002	4.59197E+005	1.70000E+001	1.20000E+001	0.00000E+000	7.75536E+002	8.30294E+002	3.27135E+002	1.00000E+002	3.35519E+000	3.48498E-002	0.00000E+000	1.75223E+002	3.15999E+000	4.88850E-001	7.53115E+002	8.46753E+002	4.10999E+002	1.70367E+002	1.01768E+000	3.48018E-001	1.90617E-001	1.75223E+002	-4.40138E+001	1.78949E-001	1.70367E+002	-3.18321E+001
3.40270E+002	2.07249E+003	4.84749E+001	2.11874E+002	2.06421E+000	1.39989E+000	3.38920E+004	1.63521E+004	1.00000E+000	3.00000E+001	2.40000E+001	4.67300E+003	2.88968E+000	4.55246E+001	1.12126E-002	7.60408E-003	1.47529E-001	6.81011E-002	7.24000E+002	4.86970E+001	2.11950E+002	3.24698E-002	3.24698E-002	4.59197E+005	1.70000E+001	1.70000E+001	0.00000E+000	8.45070E+002	8.65286E+002	4.05982E+002	1.00000E+002	3.70349E+000	5.70127E-002	0.00000E+000	1.68221E+002	2.98523E+000	4.36702E-001	7.53115E+002	8.46753E+002	4.10999E+002	1.71407E+002	1.01768E+000	3.48018E-001	1.91772E-001	1.68221E+002	-5.27215E+001	1.78949E-001	1.71407E+002	-3.08120E+001
3.15396E+002	1.83566E+003	4.83252E+001	2.11929E+002	1.67647E+000	1.36309E+000	2.50490E+004	6.88096E+003	1.00000E+000	4.40000E+001	4.10000E+001	8.32200E+003	2.28518E+000	4.28446E+001	1.05926E-002	8.61248E-003	8.12490E-002	5.39680E-002	2.36500E+003	4.83797E+001	2.11806E+002	5.91954E-002	5.91954E-002	1.63739E+005	7.00000E+000	2.00000E+000	0.00000E+000	8.18401E+002	8.61169E+002	2.16237E+002	1.00000E+002	3.25923E+000	3.57076E-002	0.00000E+000	1.86050E+002	2.17309E+000	6.97812E-001	7.57715E+002	8.10173E+002	2.55460E+002	1.84028E+002	9.98248E-001	5.94151E-001	1.03103E-001	1.86050E+002	9.54903E+001	1.80811E-001	1.84028E+002	-2.08892E+001
3.34255E+002	1.42100E+003	4.84059E+001	2.11660E+002	1.64991E+000	1.17504E+000	1.67230E+004	2.92367E+003	1.00000E+000	4.50000E+001	1.86000E+002	8.70400E+003	1.93872E+000	3.76961E+001	1.27586E-002	9.08648E-003	8.85003E-002	4.53877E-002	2.36500E+003	4.83798E+001	2.11807E+002	5.91954E-002	5.91954E-002	1.63739E+005	7.00000E+000	3.00000E+000	0.00000E+000	6.41879E+002	6.85990E+002	1.96630E+002	1.00000E+002	2.62516E+000	3.38180E-002	0.00000E+000	1.85540E+002	2.91889E+000	6.35824E-001	7.57715E+002	8.10173E+002	2.55460E+002	1.84215E+002	9.98248E-001	5.94151E-001	1.68100E-001	1.85540E+002	-9.38623E-001	1.80811E-001	1.84215E+002	-2.08656E+001
3.32455E+002	1.72122E+003	4.82095E+001	2.11765E+002	1.90157E+000	1.20757E+000	2.31120E+004	4.89673E+003	1.00000E+000	4.70000E+001	5.80000E+001	9.10600E+003	2.29627E+000	4.14876E+001	1.25082E-002	7.94316E-003	1.49608E-001	6.06762E-002	2.36500E+003	4.83809E+001	2.11806E+002	5.91954E-002	5.91954E-002	1.63739E+005	7.00000E+000	5.00000E+000	0.00000E+000	7.81049E+002	8.20119E+002	2.11072E+002	3.00000E+002	3.11767E+000	2.21173E-002	0.00000E+000	1.86370E+002	2.28992E+000	6.89402E-001	7.57715E+002	8.10173E+002	2.55460E+002	1.84710E+002	9.98248E-001	5.94151E-001	2.23213E-001	1.86370E+002	-8.03332E+001	1.80811E-001	1.84710E+002	-2.03187E+001
3.53670E+002	1.73687E+003	4.82234E+001	2.11636E+002	1.83630E+000	1.22334E+000	2.30470E+004	5.88193E+003	1.00000E+000	4.80000E+001	4.00000E+001	9.34300E+003	2.24641E+000	4.16758E+001	1.20959E-002	8.05822E-003	1.40135E-001	6.25140E-002	2.36500E+003	4.83814E+001	2.11805E+002	5.91954E-002	5.91954E-002	1.63739E+005	7.00000E+000	6.00000E+000	0.00000E+000	7.82511E+002	7.89587E+002	2.46073E+002	1.00000E+002	3.15066E+000	3.21376E-002	0.00000E+000	1.82180E+002	2.48960E+000	6.35002E-001	7.57715E+002	8.10173E+002	2.55460E+002	1.84953E+002	9.98248E-001	5.94151E-001	2.00338E-001	1.82180E+002	-5.14081E+001	1.80811E-001	1.84953E+002	-2.01564E+001
3.50258E+002	1.60468E+003	4.84245E+001	2.11779E+002	1.77874E+000	1.24304E+000	2.11550E+004	2.91646E+003	1.00000E+000	4.90000E+001	7.90000E+001	9.62000E+003	2.21105E+000	4.00585E+001	1.22294E-002	8.54633E-003	1.05876E-001	5.21030E-002	2.36500E+003	4.83816E+001	2.11805E+002	5.91954E-002	5.91954E-002	1.63739E+005	7.00000E+000	7.00000E+000	0.00000E+000	7.19231E+002	8.11033E+002	1.82966E+002	3.00000E+002	2.92259E+000	2.64152E-002	0.00000E+000	1.91747E+002	2.34188E+000	7.04594E-001	7.57715E+002	8.10173E+002	2.55460E+002	1.85135E+002	9.98248E-001	5.94151E-001	1.77278E-001	1.91747E+002	-8.09167E+000	1.80811E-001	1.85135E+002	-1.98695E+001
3.51241E+002	1.27495E+003	4.80386E+001	2.11409E+002	1.55309E+000	1.14589E+000	1.38300E+004	2.03375E+003	1.00000E+000	5.40000E+001	2.00000E+000	1.07670E+004	1.77967E+000	3.57064E+001	1.32064E-002	9.74390E-003	9.12325E-002	5.01475E-002	2.88200E+003	4.77471E+001	2.11408E+002	9.92751E-002	9.92751E-002	5.58050E+004	4.00000E+000	4.00000E+000	0.00000E+000	6.11431E+002	6.51615E+002	8.98145E+001	0.00000E+000	2.30068E+000	4.05084E-002	0.00000E+000	1.92596E+002	2.31751E+000	8.80598E-001	5.49116E+002	5.61782E+002	1.06764E+002	1.89073E+002	1.25601E+000	8.08874E-001	1.50869E-001	1.92596E+002	3.12207E+001	2.43157E-001	1.89073E+002	-1.06650E+002
2.96625E+002	1.25954E+003	4.90586E+001	2.11907E+002	1.67289E+000	9.90851E-001	1.25790E+004	1.37921E+003	1.00000E+000	1.43000E+002	0.00000E+000	3.03190E+004	1.65759E+000	3.54900E+001	1.49157E-002	8.83457E-003	1.32090E-001	4.69542E-002	8.08100E+003	4.89589E+001	2.12265E+002	2.15213E-002	2.15213E-002	6.88434E+005	2.80000E+001	2.00000E+000	0.00000E+000	3.85942E+002	7.78280E+002	1.66127E+002	3.00000E+002	2.16547E+000	2.39146E-002	0.00000E+000	2.36037E+002	3.15655E+000	6.77916E-001	8.23202E+002	6.79508E+002	5.50917E+002	1.44904E+002	6.70757E-001	4.31236E-001	2.56046E-001	2.36037E+002	-7.78179E+001	1.88826E-001	1.44904E+002	-7.16788E+001
3.11006E+002	1.77370E+003	4.89508E+001	2.12193E+002	1.68413E+000	1.12413E+000	2.01050E+004	3.60594E+003	1.00000E+000	1.52000E+002	2.00000E+000	3.22360E+004	1.89318E+000	4.21153E+001	1.18774E-002	7.92805E-003	1.34330E-001	6.01742E-002	8.08100E+003	4.89543E+001	2.12268E+002	2.15213E-002	2.15213E-002	6.88434E+005	2.80000E+001	1.10000E+001	0.00000E+000	7.12810E+002	6.48657E+002	3.03742E+002	1.00000E+002	2.93669E+000	3.05285E-002	0.00000E+000	1.76631E+002	3.17870E+000	5.32487E-001	8.23202E+002	6.79508E+002	5.50917E+002	1.45438E+002	6.70757E-001	4.31236E-001	1.99408E-001	1.76631E+002	-5.52022E+001	1.88826E-001	1.45438E+002	-7.09734E+001
2.76802E+002	2.58316E+003	4.89502E+001	2.12292E+002	1.91955E+000	1.34225E+000	3.82890E+004	1.44776E+004	1.00000E+000	1.54000E+002	0.00000E+000	3.26670E+004	2.57653E+000	5.08248E+001	9.80987E-003	6.85958E-003	1.48649E-001	7.28644E-002	8.08100E+003	4.89538E+001	2.12268E+002	2.15213E-002	2.15213E-002	6.88434E+005	2.80000E+001	1.30000E+001	0.00000E+000	9.21927E+002	7.62422E+002	7.89863E+002	1.00000E+002	4.50002E+000	3.15043E-002	0.00000E+000	1.24713E+002	2.80766E+000	4.36847E-001	8.23202E+002	6.79508E+002	5.50917E+002	1.45490E+002	6.70757E-001	4.31236E-001	1.76988E-001	1.24713E+002	-7.43432E+001	1.88826E-001	1.45490E+002	-7.08592E+001
2.63921E+002	2.53914E+003	4.89803E+001	2.12237E+002	1.89138E+000	1.34718E+000	3.74070E+004	1.46834E+004	1.00000E+000	1.55000E+002	0.00000E+000	3.28780E+004	2.54803E+000	5.03898E+001	9.77919E-003	6.96546E-003	1.44354E-001	7.34146E-002	8.08100E+003	4.89535E+001	2.12268E+002	2.15213E-002	2.15213E-002	6.88434E+005	2.80000E+001	1.40000E+001	0.00000E+000	9.20584E+002	8.24209E+002	7.46873E+002	1.00000E+002	4.49295E+000	4.58483E-002	0.00000E+000	1.30859E+002	3.32950E+000	3.72696E-001	8.23202E+002	6.79508E+002	5.50917E+002	1.45518E+002	6.70757E-001	4.31236E-001	1.68038E-001	1.30859E+002	-5.51268E+001	1.88826E-001	1.45518E+002	-7.08629E+001
2.39333E+002	2.59728E+003	4.90014E+001	2.12304E+002	1.94688E+000	1.40013E+000	4.05190E+004	1.43558E+004	1.00000E+000	1.57000E+002	0.00000E+000	3.33150E+004	2.72589E+000	5.09635E+001	9.67186E-003	6.95568E-003	1.46156E-001	7.57611E-002	8.08100E+003	4.89530E+001	2.12268E+002	2.15213E-002	2.15213E-002	6.88434E+005	2.80000E+001	1.50000E+001	0.00000E+000	9.41280E+002	7.80872E+002	7.75206E+002	1.00000E+002	4.53447E+000	3.29680E-002	0.00000E+000	1.28182E+002	2.78819E+000	4.27621E-001	8.23202E+002	6.79508E+002	5.50917E+002	1.45574E+002	6.70757E-001	4.31236E-001	1.63355E-001	1.28182E+002	-5.08950E+001	1.88826E-001	1.45574E+002	-7.07643E+001
3.02412E+002	1.90276E+003	4.89408E+001	2.12380E+002	1.67247E+000	1.18061E+000	2.25090E+004	4.50189E+003	1.00000E+000	1.59000E+002	0.00000E+000	3.37440E+004	1.97454E+000	4.36207E+001	1.11476E-002	7.86917E-003	1.24363E-001	6.22493E-002	8.08100E+003	4.89529E+001	2.12269E+002	2.15213E-002	2.15213E-002	6.88434E+005	2.80000E+001	1.60000E+001	0.00000E+000	7.62829E+002	4.74640E+002	5.66935E+002	1.00000E+002	3.33872E+000	3.64929E-002	0.00000E+000	1.31973E+002	2.66040E+000	6.01294E-001	8.23202E+002	6.79508E+002	5.50917E+002	1.45612E+002	6.70757E-001	4.31236E-001	1.72396E-001	1.31973E+002	-6.03091E+001	1.88826E-001	1.45612E+002	-7.06833E+001
3.03638E+002	2.49225E+003	4.89944E+001	2.12337E+002	1.79523E+000	1.27313E+000	3.35550E+004	1.09007E+004	1.00000E+000	1.61000E+002	0.00000E+000	3.41670E+004	2.28556E+000	4.99224E+001	9.80033E-003	6.95016E-003	1.29752E-001	6.54601E-002	8.08100E+003	4.89529E+001	2.12269E+002	2.15213E-002	2.15213E-002	6.88434E+005	2.80000E+001	1.80000E+001	0.00000E+000	9.15213E+002	7.37683E+002	7.53431E+002	1.00000E+002	4.37939E+000	2.93177E-002	0.00000E+000	1.27859E+002	2.93049E+000	4.47088E-001	8.23202E+002	6.79508E+002	5.50917E+002	1.45608E+002	6.70757E-001	4.31236E-001	1.70155E-001	1.27859E+002	-6.11642E+001	1.88826E-001	1.45608E+002	-7.07094E+001
2.99787E+002	2.36375E+003	4.90429E+001	2.12420E+002	1.61564E+000	1.21731E+000	2.81160E+004	7.99999E+003	1.00000E+000	1.62000E+002	0.00000E+000	3.44030E+004	1.96673E+000	4.86185E+001	9.63535E-003	7.25977E-003	1.00453E-001	5.72487E-002	8.08100E+003	4.89529E+001	2.12269E+002	2.15213E-002	2.15213E-002	6.88434E+005	2.80000E+001	1.90000E+001	0.00000E+000	8.89076E+002	7.37912E+002	7.61461E+002	1.00000E+002	4.34271E+000	2.42442E-002	0.00000E+000	1.24870E+002	3.29556E+000	4.34316E-001	8.23202E+002	6.79508E+002	5.50917E+002	1.45584E+002	6.70757E-001	4.31236E-001	1.40607E-001	1.24870E+002	-2.07038E+001	1.88826E-001	1.45584E+002	-7.06781E+001
3.12266E+002	2.10313E+003	4.89477E+001	2.12431E+002	1.61830E+000	1.14869E+000	2.35970E+004	5.43011E+003	1.00000E+000	1.63000E+002	0.00000E+000	3.46150E+004	1.85893E+000	4.58599E+001	1.05349E-002	7.47784E-003	1.14445E-001	5.79315E-002	8.08100E+003	4.89528E+001	2.12269E+002	2.15213E-002	2.15213E-002	6.88434E+005	2.80000E+001	2.00000E+001	0.00000E+000	8.36836E+002	5.49621E+002	6.65290E+002	1.00000E+002	3.78922E+000	2.96393E-002	0.00000E+000	1.28193E+002	2.72501E+000	5.73343E-001	8.23202E+002	6.79508E+002	5.50917E+002	1.45591E+002	6.70757E-001	4.31236E-001	1.69715E-001	1.28193E+002	-6.01313E+001	1.88826E-001	1.45591E+002	-7.06714E+001
2.97724E+002	2.07251E+003	4.89309E+001	2.12401E+002	1.65856E+000	1.14269E+000	2.35800E+004	5.96190E+003	1.00000E+000	1.64000E+002	0.00000E+000	3.48300E+004	1.89522E+000	4.55249E+001	1.08009E-002	7.44143E-003	1.25498E-001	5.98434E-002	8.08100E+003	4.89529E+001	2.12270E+002	2.15213E-002	2.15213E-002	6.88434E+005	2.80000E+001	2.10000E+001	0.00000E+000	8.29912E+002	5.25897E+002	6.84159E+002	1.00000E+002	3.78155E+000	2.74952E-002	0.00000E+000	1.25593E+002	2.60869E+000	5.99124E-001	8.23202E+002	6.79508E+002	5.50917E+002	1.45601E+002	6.70757E-001	4.31236E-001	1.84158E-001	1.25593E+002	-8.38753E+001	1.88826E-001	1.45601E+002	-7.06811E+001
2.97105E+002	2.35643E+003	4.89614E+001	2.12407E+002	1.66381E+000	1.22250E+000	2.87410E+004	7.38524E+003	1.00000E+000	1.65000E+002	0.00000E+000	3.50430E+004	2.03401E+000	4.85430E+001	9.81414E-003	7.21107E-003	1.15679E-001	6.26655E-002	8.08100E+003	4.89527E+001	2.12270E+002	2.15213E-002	2.15213E-002	6.88434E+005	2.80000E+001	2.20000E+001	0.00000E+000	9.15239E+002	6.49027E+002	7.40326E+002	1.00000E+002	4.23414E+000	2.99676E-002	0.00000E+000	1.27773E+002	2.68090E+000	5.28056E-001	8.23202E+002	6.79508E+002	5.50917E+002	1.45629E+002	6.70757E-001	4.31236E-001	1.52895E-001	1.27773E+002	-3.58879E+001	1.88826E-001	1.45629E+002	-7.06474E+001
2.86656E+002	2.31094E+003	4.89728E+001	2.12442E+002	1.67861E+000	1.22225E+000	2.83940E+004	7.04136E+003	1.00000E+000	1.66000E+002	0.00000E+000	3.52670E+004	2.05169E+000	4.80722E+001	9.96179E-003	7.25349E-003	1.12020E-001	5.96214E-002	8.08100E+003	4.89527E+001	2.12270E+002	2.15213E-002	2.15213E-002	6.88434E+005	2.80000E+001	2.30000E+001	0.00000E+000	8.85602E+002	6.00510E+002	7.56893E+002	1.00000E+002	4.14233E+000	2.71772E-002	0.00000E+000	1.23683E+002	2.52285E+000	5.64556E-001	8.23202E+002	6.79508E+002	5.50917E+002	1.45648E+002	6.70757E-001	4.31236E-001	1.57320E-001	1.23683E+002	-4.64542E+001	1.88826E-001	1.45648E+002	-7.06055E+001
2.85562E+002	2.13937E+003	4.89535E+001	2.12426E+002	1.65717E+000	1.20951E+000	2.57360E+004	4.48138E+003	1.00000E+000	1.67000E+002	0.00000E+000	3.54840E+004	2.00436E+000	4.62534E+001	1.03299E-002	7.53944E-003	1.11599E-001	5.96980E-002	8.08100E+003	4.89525E+001	2.12270E+002	2.15213E-002	2.15213E-002	6.88434E+005	2.80000E+001	2.40000E+001	0.00000E+000	8.71758E+002	5.71119E+002	6.69071E+002	1.00000E+002	3.89683E+000	2.03750E-002	0.00000E+000	1.30555E+002	2.61545E+000	5.71998E-001	8.23202E+002	6.79508E+002	5.50917E+002	1.45668E+002	6.70757E-001	4.31236E-001	1.56158E-001	1.30555E+002	-3.78877E+001	1.88826E-001	1.45668E+002	-7.05972E+001
3.05833E+002	2.04970E+003	4.89686E+001	2.12415E+002	1.57967E+000	1.15528E+000	2.26880E+004	7.12387E+003	1.00000E+000	1.68000E+002	0.00000E+000	3.56940E+004	1.82495E+000	4.52737E+001	1.04874E-002	7.66986E-003	1.07745E-001	5.78940E-002	8.08100E+003	4.89529E+001	2.12270E+002	2.15213E-002	2.15213E-002	6.88434E+005	2.80000E+001	2.50000E+001	0.00000E+000	8.51942E+002	5.15579E+002	6.47603E+002	1.00000E+002	3.73857E+000	3.70526E-002	0.00000E+000	1.30342E+002	2.57719E+000	6.18253E-001	8.23202E+002	6.79508E+002	5.50917E+002	1.45659E+002	6.70757E-001	4.31236E-001	1.55174E-001	1.30342E+002	-3.66616E+001	1.88826E-001	1.45659E+002	-7.06116E+001
2.88998E+002	2.28200E+003	4.89802E+001	2.12411E+002	1.63456E+000	1.21871E+000	2.73760E+004	9.44113E+003	1.00000E+000	1.69000E+002	0.00000E+000	3.59030E+004	1.99205E+000	4.77702E+001	9.87907E-003	7.36570E-003	1.03112E-001	5.75537E-002	8.08100E+003	4.89529E+001	2.12271E+002	2.15213E-002	2.15213E-002	6.88434E+005	2.80000E+001	2.60000E+001	0.00000E+000	9.10247E+002	6.35235E+002	7.06807E+002	1.00000E+002	4.13759E+000	2.77180E-002	0.00000E+000	1.30461E+002	2.71628E+000	5.34012E-001	8.23202E+002	6.79508E+002	5.50917E+002	1.45622E+002	6.70757E-001	4.31236E-001	1.45747E-001	1.30461E+002	-2.26865E+001	1.88826E-001	1.45622E+002	-7.06504E+001
2.86170E+002	1.58756E+003	4.90009E+001	2.12367E+002	1.58739E+000	1.11424E+000	1.70450E+004	2.60535E+003	1.00000E+000	1.70000E+002	4.00000E+000	3.61140E+004	1.76874E+000	3.98443E+001	1.21586E-002	8.53458E-003	1.04388E-001	5.18345E-002	8.08100E+003	4.89527E+001	2.12271E+002	2.15213E-002	2.15213E-002	6.88434E+005	2.80000E+001	2.70000E+001	0.00000E+000	7.63605E+002	4.64356E+002	3.88617E+002	1.00000E+002	2.96527E+000	2.82628E-002	0.00000E+000	1.52195E+002	2.74260E+000	6.70270E-001	8.23202E+002	6.79508E+002	5.50917E+002	1.45629E+002	6.70757E-001	4.31236E-001	1.75133E-001	1.52195E+002	-4.40956E+001	1.88826E-001	1.45629E+002	-7.06698E+001
2.16339E+002	9.37353E+002	4.95166E+001	2.12465E+002	1.29593E+000	1.00659E+000	7.49800E+003	5.36973E+003	1.00000E+000	1.71000E+002	2.37000E+002	3.64870E+004	1.30447E+000	3.06162E+001	1.49661E-002	1.16247E-002	9.33271E-002	5.68471E-002	9.71900E+003	4.94891E+001	2.12425E+002	3.50224E-002	3.50224E-002	3.17960E+004	4.00000E+000	1.00000E+000	0.00000E+000	5.36486E+002	3.09715E+002	1.77413E+002	1.00000E+002	1.86746E+000	1.69590E-001	0.00000E+000	1.65037E+002	3.29227E+000	8.41867E-001	5.55806E+002	3.41053E+002	1.73474E+002	1.68078E+002	1.61582E+000	8.32977E-001	1.25663E-001	1.65037E+002	4.15552E+001	1.26529E-001	1.68078E+002	4.33174E+001
2.37020E+002	1.01959E+003	4.95201E+001	2.12412E+002	1.33836E+000	1.03908E+000	8.65900E+003	5.39066E+003	1.00000E+000	1.74000E+002	1.18000E+002	3.70430E+004	1.39067E+000	3.19311E+001	1.43827E-002	1.11665E-002	8.67621E-002	5.28333E-002	9.71900E+003	4.94899E+001	2.12425E+002	3.50224E-002	3.50224E-002	3.17960E+004	4.00000E+000	2.00000E+000	0.00000E+000	5.77337E+002	3.62601E+002	1.80107E+002	1.00000E+002	2.02700E+000	1.31802E-001	0.00000E+000	1.68948E+002	3.13791E+000	8.21933E-001	5.55806E+002	3.41053E+002	1.73474E+002	1.68227E+002	1.61582E+000	8.32977E-001	1.25882E-001	1.68948E+002	4.51088E+001	1.26529E-001	1.68227E+002	4.34328E+001
2.31839E+002	1.02584E+003	4.94449E+001	2.12396E+002	1.29036E+000	9.53242E-001	7.70100E+003	4.15939E+003	1.00000E+000	1.75000E+002	3.47000E+002	3.73220E+004	1.23002E+000	3.20288E+001	1.47040E-002	1.08625E-002	1.02788E-001	5.66448E-002	9.71900E+003	4.94902E+001	2.12424E+002	3.50224E-002	3.50224E-002	3.17960E+004	4.00000E+000	3.00000E+000	0.00000E+000	5.96144E+002	3.54736E+002	1.81687E+002	1.00000E+002	2.05799E+000	1.12884E-001	0.00000E+000	1.67855E+002	3.19338E+000	8.56420E-001	5.55806E+002	3.41053E+002	1.73474E+002	1.68248E+002	1.61582E+000	8.32977E-001	1.50256E-001	1.67855E+002	8.10085E+000	1.26529E-001	1.68248E+002	4.34393E+001
2.22036E+002	9.28173E+002	4.94753E+001	2.12427E+002	1.31690E+000	1.06376E+000	7.93800E+003	4.58378E+003	1.00000E+000	1.77000E+002	3.18000E+002	3.77390E+004	1.40085E+000	3.04659E+001	1.47807E-002	1.19395E-002	9.31879E-002	6.12650E-002	9.71900E+003	4.94903E+001	2.12424E+002	3.50224E-002	3.50224E-002	3.17960E+004	4.00000E+000	4.00000E+000	0.00000E+000	5.11437E+002	3.33874E+002	1.54547E+002	1.00000E+002	1.80246E+000	1.45108E-001	0.00000E+000	1.70979E+002	3.30478E+000	8.15105E-001	5.55806E+002	3.41053E+002	1.73474E+002	1.68342E+002	1.61582E+000	8.32977E-001	1.06332E-001	1.70979E+002	7.60345E+001	1.26529E-001	1.68342E+002	4.35548E+001
1.93682E+002	9.47349E+002	4.94558E+001	2.12352E+002	1.38854E+000	1.03893E+000	8.27100E+003	4.27418E+003	1.00000E+000	1.81000E+002	6.79000E+002	3.85540E+004	1.44260E+000	3.07790E+001	1.52679E-002	1.14237E-002	1.07317E-001	6.06184E-002	1.02580E+004	4.94829E+001	2.12420E+002	3.58935E-002	3.58935E-002	2.93050E+004	4.00000E+000	1.00000E+000	0.00000E+000	5.02337E+002	3.07674E+002	1.64411E+002	1.00000E+002	1.76881E+000	1.22579E-001	0.00000E+000	1.67410E+002	3.23151E+000	8.16633E-001	4.74771E+002	3.07331E+002	1.75591E+002	1.66018E+002	1.88264E+000	7.44684E-001	1.44022E-001	1.67410E+002	1.67980E+001	1.35022E-001	1.66018E+002	2.86592E+001
2.15686E+002	9.36873E+002	4.94952E+001	2.12356E+002	1.29434E+000	9.91798E-001	7.36900E+003	3.75550E+003	1.00000E+000	1.82000E+002	4.72000E+002	3.87570E+004	1.28373E+000	3.06084E+001	1.50781E-002	1.15536E-002	8.18774E-002	4.87267E-002	1.02580E+004	4.94827E+001	2.12419E+002	3.58935E-002	3.58935E-002	2.93050E+004	4.00000E+000	2.00000E+000	0.00000E+000	4.80877E+002	2.95688E+002	1.78704E+002	1.00000E+002	1.73798E+000	1.06094E-001	0.00000E+000	1.64355E+002	3.63783E+000	7.68536E-001	4.74771E+002	3.07331E+002	1.75591E+002	1.66097E+002	1.88264E+000	7.44684E-001	1.32339E-001	1.64355E+002	3.09551E+001	1.35022E-001	1.66097E+002	2.87435E+001
2.08436E+002	7.95525E+002	4.94980E+001	2.12497E+002	1.29155E+000	9.72571E-001	6.12500E+003	4.29392E+003	1.00000E+000	1.83000E+002	8.30000E+002	3.89860E+004	1.25613E+000	2.82051E+001	1.65029E-002	1.24270E-002	1.09881E-001	6.29196E-002	1.02580E+004	4.94831E+001	2.12419E+002	3.58935E-002	3.58935E-002	2.93050E+004	4.00000E+000	3.00000E+000	0.00000E+000	4.50843E+002	3.09512E+002	1.68329E+002	1.00000E+002	1.67427E+000	1.98647E-001	0.00000E+000	1.67916E+002	4.30560E+000	7.12237E-001	4.74771E+002	3.07331E+002	1.75591E+002	1.66148E+002	1.88264E+000	7.44684E-001	1.40886E-001	1.67916E+002	2.20125E+001	1.35022E-001	1.66148E+002	2.88830E+001
1.93164E+002	8.88475E+002	4.94886E+001	2.12492E+002	1.33473E+000	1.04251E+000	7.54000E+003	4.00363E+003	1.00000E+000	1.84000E+002	7.93000E+002	3.91860E+004	1.39147E+000	2.98073E+001	1.53712E-002	1.20059E-002	9.94970E-002	6.12221E-002	1.02580E+004	4.94832E+001	2.12419E+002	3.58935E-002	3.58935E-002	2.93050E+004	4.00000E+000	4.00000E+000	0.00000E+000	4.58004E+002	3.16560E+002	1.90710E+002	1.00000E+002	1.74365E+000	1.47858E-001	0.00000E+000	1.64792E+002	4.13545E+000	6.68349E-001	4.74771E+002	3.07331E+002	1.75591E+002	1.66203E+002	1.88264E+000	7.44684E-001	1.22924E-001	1.64792E+002	4.53663E+001	1.35022E-001	1.66203E+002	2.89338E+001
2.46265E+002	9.22561E+002	4.94946E+001	2.12448E+002	1.37710E+000	1.03986E+000	8.02300E+003	5.75701E+003	1.00000E+000	1.89000E+002	2.03000E+002	4.01200E+004	1.43199E+000	3.03737E+001	1.53743E-002	1.16093E-002	1.14112E-001	6.55680E-002	1.06400E+004	4.94946E+001	2.12448E+002	1.14112E-001	6.55680E-002	8.02300E+003	1.00000E+000	1.00000E+000	0.00000E+000	5.26817E+002	3.24287E+002	1.70754E+002	1.00000E+002	1.85379E+000	1.89404E-001	0.00000E+000	1.68236E+002	3.27665E+000	8.17734E-001	5.26817E+002	3.24287E+002	1.70754E+002	1.68236E+002	3.27665E+000	8.17734E-001	1.39529E-001	1.68236E+002	2.42998E+001	1.39529E-001	1.68236E+002	2.42998E+001
2.41272E+002	1.36524E+003	4.84543E+001	2.11744E+002	1.57515E+000	1.09152E+000	1.43780E+004	2.61685E+003	1.00000E+000	3.13000E+002	1.00000E+000	6.38700E+004	1.71930E+000	3.69491E+001	1.31363E-002	9.10293E-003	9.13433E-002	4.44096E-002	1.69970E+004	4.84473E+001	2.11791E+002	1.28955E-002	1.28955E-002	5.08497E+005	3.00000E+001	1.00000E+000	0.00000E+000	7.24511E+002	3.88657E+002	3.05141E+002	1.00000E+002	2.61510E+000	3.36437E-002	0.00000E+000	1.57342E+002	2.52023E+000	7.94185E-001	7.97369E+002	4.84057E+002	3.65772E+002	1.57364E+002	4.79122E-001	7.02459E-001	1.81363E-001	1.57342E+002	-4.84888E+001	1.72160E-001	1.57364E+002	-3.50058E+001
2.35442E+002	1.26644E+003	4.84098E+001	2.11816E+002	1.60833E+000	1.10087E+000	1.36830E+004	2.32008E+003	1.00000E+000	3.14000E+002	3.00000E+000	6.40640E+004	1.77057E+000	3.55870E+001	1.37494E-002	9.41122E-003	8.83554E-002	4.20263E-002	1.69970E+004	4.84477E+001	2.11791E+002	1.28955E-002	1.28955E-002	5.08497E+005	3.00000E+001	2.00000E+000	0.00000E+000	7.02933E+002	3.61294E+002	2.59434E+002	1.00000E+002	2.44189E+000	3.11961E-002	0.00000E+000	1.60317E+002	2.38483E+000	8.60328E-001	7.97369E+002	4.84057E+002	3.65772E+002	1.57357E+002	4.79122E-001	7.02459E-001	1.87310E-001	1.60317E+002	-5.41563E+001	1.72160E-001	1.57357E+002	-3.49701E+001
2.35114E+002	1.42080E+003	4.84573E+001	2.11821E+002	1.57260E+000	1.16886E+000	1.59740E+004	2.59582E+003	1.00000E+000	3.15000E+002	1.00000E+000	6.42560E+004	1.83815E+000	3.76935E+001	1.24426E-002	9.24816E-003	8.18558E-002	4.56892E-002	1.69970E+004	4.84478E+001	2.11791E+002	1.28955E-002	1.28955E-002	5.08497E+005	3.00000E+001	3.00000E+000	0.00000E+000	7.37332E+002	4.15163E+002	3.24355E+002	1.00000E+002	2.71566E+000	2.89589E-002	0.00000E+000	1.56961E+002	2.51440E+000	7.55214E-001	7.97369E+002	4.84057E+002	3.65772E+002	1.57341E+002	4.79122E-001	7.02459E-001	1.47273E-001	1.56961E+002	1.16202E+000	1.72160E-001	1.57341E+002	-3.49800E+001
2.16226E+002	1.42309E+003	4.85439E+001	2.11804E+002	1.65118E+000	1.17088E+000	1.66950E+004	2.58480E+003	1.00000E+000	3.16000E+002	0.00000E+000	6.44540E+004	1.93332E+000	3.77239E+001	1.27791E-002	9.06188E-003	9.71067E-002	4.92915E-002	1.69970E+004	4.84474E+001	2.11791E+002	1.28955E-002	1.28955E-002	5.08497E+005	3.00000E+001	4.00000E+000	0.00000E+000	7.57850E+002	4.40589E+002	2.73650E+002	1.00000E+002	2.68880E+000	3.40918E-002	0.00000E+000	1.63829E+002	2.30207E+000	8.06864E-001	7.97369E+002	4.84057E+002	3.65772E+002	1.57298E+002	4.79122E-001	7.02459E-001	1.70195E-001	1.63829E+002	-2.56197E+001	1.72160E-001	1.57298E+002	-3.50276E+001
2.54587E+002	1.68427E+003	4.84626E+001	2.11794E+002	1.62788E+000	1.12402E+000	1.87670E+004	3.19791E+003	1.00000E+000	3.17000E+002	0.00000E+000	6.46440E+004	1.82976E+000	4.10399E+001	1.18829E-002	8.20494E-003	8.92236E-002	4.29996E-002	1.69970E+004	4.84478E+001	2.11791E+002	1.28955E-002	1.28955E-002	5.08497E+005	3.00000E+001	5.00000E+000	0.00000E+000	8.81323E+002	5.21450E+002	3.31662E+002	1.00000E+002	3.16624E+000	2.84469E-002	0.00000E+000	1.63128E+002	2.23649E+000	7.83335E-001	7.97369E+002	4.84057E+002	3.65772E+002	1.57258E+002	4.79122E-001	7.02459E-001	1.83095E-001	1.63128E+002	-4.52018E+001	1.72160E-001	1.57258E+002	-3.50791E+001
2.32021E+002	2.54212E+003	4.83859E+001	2.11795E+002	1.74579E+000	1.30514E+000	3.45850E+004	8.56129E+003	1.00000E+000	3.18000E+002	0.00000E+000	6.48300E+004	2.27850E+000	5.04195E+001	9.38747E-003	7.01799E-003	9.30363E-002	5.22283E-002	1.69970E+004	4.84485E+001	2.11791E+002	1.28955E-002	1.28955E-002	5.08497E+005	3.00000E+001	6.00000E+000	0.00000E+000	9.72863E+002	7.71388E+002	8.32360E+002	1.00000E+002	4.70191E+000	2.25078E-002	0.00000E+000	1.25421E+002	2.77574E+000	4.64931E-001	7.97369E+002	4.84057E+002	3.65772E+002	1.57262E+002	4.79122E-001	7.02459E-001	1.44432E-001	1.25421E+002	-2.62206E+001	1.72160E-001	1.57262E+002	-3.50802E+001
2.49321E+002	2.42322E+003	4.83526E+001	2.11705E+002	1.72177E+000	1.28300E+000	3.21020E+004	9.34609E+003	1.00000E+000	3.20000E+002	0.00000E+000	6.52190E+004	2.20902E+000	4.92263E+001	9.60968E-003	7.16076E-003	9.59037E-002	5.34890E-002	1.69970E+004	4.84489E+001	2.11791E+002	1.28955E-002	1.28955E-002	5.08497E+005	3.00000E+001	7.00000E+000	0.00000E+000	9.52764E+002	6.88543E+002	8.18170E+002	1.00000E+002	4.52124E+000	3.12327E-002	0.00000E+000	1.24493E+002	2.54694E+000	5.25928E-001	7.97369E+002	4.84057E+002	3.65772E+002	1.57247E+002	4.79122E-001	7.02459E-001	1.46026E-001	1.24493E+002	-2.95523E+001	1.72160E-001	1.57247E+002	-3.51540E+001
2.46647E+002	1.62069E+003	4.84361E+001	2.11781E+002	1.63140E+000	1.13813E+000	1.83120E+004	3.03688E+003	1.00000E+000	3.21000E+002	1.00000E+000	6.54100E+004	1.85675E+000	4.02578E+001	1.20557E-002	8.41057E-003	9.38342E-002	4.61113E-002	1.69970E+004	4.84491E+001	2.11791E+002	1.28955E-002	1.28955E-002	5.08497E+005	3.00000E+001	8.00000E+000	0.00000E+000	8.63755E+002	4.54460E+002	3.71954E+002	1.00000E+002	3.12234E+000	2.99897E-002	0.00000E+000	1.56069E+002	2.22596E+000	7.96757E-001	7.97369E+002	4.84057E+002	3.65772E+002	1.57245E+002	4.79122E-001	7.02459E-001	1.78104E-001	1.56069E+002	-4.49768E+001	1.72160E-001	1.57245E+002	-3.51025E+001
2.57297E+002	1.66099E+003	4.84851E+001	2.11795E+002	1.66180E+000	1.10238E+000	1.84690E+004	3.57750E+003	1.00000E+000	3.22000E+002	1.00000E+000	6.55790E+004	1.83194E+000	4.07553E+001	1.22281E-002	8.11167E-003	1.01006E-001	4.49101E-002	1.69970E+004	4.84490E+001	2.11791E+002	1.28955E-002	1.28955E-002	5.08497E+005	3.00000E+001	9.00000E+000	0.00000E+000	8.72433E+002	4.87039E+002	3.66922E+002	1.00000E+002	3.17347E+000	3.72003E-002	0.00000E+000	1.58177E+002	2.28055E+000	7.74374E-001	7.97369E+002	4.84057E+002	3.65772E+002	1.57230E+002	4.79122E-001	7.02459E-001	2.02382E-001	1.58177E+002	-7.82654E+001	1.72160E-001	1.57230E+002	-3.51053E+001
2.41279E+002	1.19361E+003	4.84717E+001	2.11761E+002	1.57559E+000	1.11729E+000	1.28650E+004	1.88314E+003	1.00000E+000	3.23000E+002	5.00000E+000	6.57690E+004	1.76039E+000	3.45487E+001	1.38912E-002	9.85056E-003	8.45463E-002	4.31431E-002	1.69970E+004	4.84491E+001	2.11791E+002	1.28955E-002	1.28955E-002	5.08497E+005	3.00000E+001	1.00000E+001	0.00000E+000	6.40062E+002	3.67672E+002	2.24721E+002	1.00000E+002	2.25199E+000	2.85162E-002	0.00000E+000	1.64222E+002	2.57145E+000	8.22865E-001	7.97369E+002	4.84057E+002	3.65772E+002	1.57278E+002	4.79122E-001	7.02459E-001	1.70190E-001	1.64222E+002	-2.52517E+001	1.72160E-001	1.57278E+002	-3.50793E+001
2.34020E+002	1.75265E+003	4.85028E+001	2.11778E+002	1.69436E+000	1.17596E+000	2.10890E+004	2.90893E+003	1.00000E+000	3.24000E+002	1.00000E+000	6.59560E+004	1.99249E+000	4.18646E+001	1.16675E-002	8.09774E-003	9.38442E-002	4.56206E-002	1.69970E+004	4.84489E+001	2.11792E+002	1.28955E-002	1.28955E-002	5.08497E+005	3.00000E+001	1.10000E+001	0.00000E+000	9.02317E+002	5.62351E+002	3.38957E+002	1.00000E+002	3.27858E+000	2.29759E-002	0.00000E+000	1.64699E+002	2.18058E+000	7.57898E-001	7.97369E+002	4.84057E+002	3.65772E+002	1.57267E+002	4.79122E-001	7.02459E-001	1.80607E-001	1.64699E+002	-4.00022E+001	1.72160E-001	1.57267E+002	-3.50778E+001
2.46726E+002	1.74704E+003	4.84818E+001	2.11772E+002	1.60897E+000	1.14029E+000	1.95530E+004	3.30501E+003	1.00000E+000	3.25000E+002	0.00000E+000	6.61370E+004	1.83468E+000	4.17977E+001	1.15064E-002	8.15470E-003	8.13649E-002	4.13176E-002	1.69970E+004	4.84487E+001	2.11792E+002	1.28955E-002	1.28955E-002	5.08497E+005	3.00000E+001	1.20000E+001	0.00000E+000	9.01128E+002	5.50374E+002	3.43460E+002	1.00000E+002	3.26924E+000	2.32041E-002	0.00000E+000	1.63662E+002	2.25001E+000	7.62817E-001	7.97369E+002	4.84057E+002	3.65772E+002	1.57255E+002	4.79122E-001	7.02459E-001	1.70475E-001	1.63662E+002	-2.62206E+001	1.72160E-001	1.57255E+002	-3.50954E+001
2.52514E+002	1.82692E+003	4.84544E+001	2.11807E+002	1.65285E+000	1.13844E+000	2.08700E+004	4.62421E+003	1.00000E+000	3.26000E+002	0.00000E+000	6.63300E+004	1.88166E+000	4.27425E+001	1.14412E-002	7.88038E-003	9.53209E-002	4.56229E-002	1.69970E+004	4.84488E+001	2.11792E+002	1.28955E-002	1.28955E-002	5.08497E+005	3.00000E+001	1.30000E+001	0.00000E+000	9.02505E+002	5.83700E+002	3.96793E+002	1.00000E+002	3.42473E+000	3.27948E-002	0.00000E+000	1.60740E+002	2.43143E+000	6.83265E-001	7.97369E+002	4.84057E+002	3.65772E+002	1.57282E+002	4.79122E-001	7.02459E-001	1.84292E-001	1.60740E+002	-4.93302E+001	1.72160E-001	1.57282E+002	-3.50483E+001
2.30736E+002	1.24562E+003	4.84961E+001	2.11805E+002	1.57867E+000	1.08937E+000	1.31160E+004	2.32054E+003	1.00000E+000	3.27000E+002	1.00000E+000	6.65110E+004	1.71976E+000	3.52934E+001	1.37845E-002	9.51209E-003	9.13433E-002	4.41017E-002	1.69970E+004	4.84487E+001	2.11792E+002	1.28955E-002	1.28955E-002	5.08497E+005	3.00000E+001	1.40000E+001	0.00000E+000	6.87825E+002	3.81864E+002	2.21357E+002	1.00000E+002	2.36151E+000	3.82198E-002	0.00000E+000	1.65443E+002	2.40668E+000	8.70749E-001	7.97369E+002	4.84057E+002	3.65772E+002	1.57293E+002	4.79122E-001	7.02459E-001	1.83392E-001	1.65443E+002	-4.33115E+001	1.72160E-001	1.57293E+002	-3.50351E+001
2.32583E+002	1.31045E+003	4.84306E+001	2.11748E+002	1.59245E+000	1.10872E+000	1.41440E+004	1.49579E+003	1.00000E+000	3.28000E+002	0.00000E+000	6.67140E+004	1.76558E+000	3.62002E+001	1.33899E-002	9.32258E-003	8.06029E-002	3.97074E-002	1.69970E+004	4.84483E+001	2.11793E+002	1.28955E-002	1.28955E-002	5.08497E+005	3.00000E+001	1.50000E+001	0.00000E+000	6.90070E+002	4.07436E+002	2.56637E+002	1.00000E+002	2.47181E+000	1.65430E-002	0.00000E+000	1.63453E+002	2.55898E+000	7.88601E-001	7.97369E+002	4.84057E+002	3.65772E+002	1.57307E+002	4.79122E-001	7.02459E-001	1.79080E-001	1.63453E+002	-3.90399E+001	1.72160E-001	1.57307E+002	-3.50613E+001
2.39638E+002	1.49265E+003	4.84297E+001	2.11821E+002	1.61931E+000	1.11262E+000	1.63900E+004	2.48901E+003	1.00000E+000	3.29000E+002	0.00000E+000	6.68870E+004	1.80167E+000	3.86349E+001	1.26485E-002	8.69073E-003	9.01225E-002	4.30676E-002	1.69970E+004	4.84482E+001	2.11793E+002	1.28955E-002	1.28955E-002	5.08497E+005	3.00000E+001	1.60000E+001	0.00000E+000	8.01187E+002	4.45906E+002	2.96246E+002	1.00000E+002	2.83001E+000	2.93946E-002	0.00000E+000	1.62082E+002	2.28560E+000	8.20202E-001	7.97369E+002	4.84057E+002	3.65772E+002	1.57327E+002	4.79122E-001	7.02459E-001	1.85470E-001	1.62082E+002	-4.97016E+001	1.72160E-001	1.57327E+002	-3.49962E+001
2.45466E+002	1.52689E+003	4.84804E+001	2.11839E+002	1.59846E+000	1.10455E+000	1.64690E+004	3.26312E+003	1.00000E+000	3.30000E+002	0.00000E+000	6.70730E+004	1.76558E+000	3.90754E+001	1.24557E-002	8.60702E-003	8.84629E-002	4.27510E-002	1.69970E+004	4.84480E+001	2.11793E+002	1.28955E-002	1.28955E-002	5.08497E+005	3.00000E+001	1.70000E+001	0.00000E+000	8.03640E+002	4.67882E+002	3.06576E+002	1.00000E+002	2.88537E+000	3.19007E-002	0.00000E+000	1.62347E+002	2.37747E+000	7.86614E-001	7.97369E+002	4.84057E+002	3.65772E+002	1.57309E+002	4.79122E-001	7.02459E-001	1.82726E-001	1.62347E+002	-4.54137E+001	1.72160E-001	1.57309E+002	-3.49992E+001
2.43430E+002	1.55149E+003	4.84906E+001	2.11820E+002	1.55854E+000	1.11309E+000	1.65040E+004	2.96278E+003	1.00000E+000	3.31000E+002	0.00000E+000	6.72690E+004	1.73479E+000	3.93889E+001	1.21317E-002	8.66435E-003	8.40005E-002	4.33246E-002	1.69970E+004	4.84482E+001	2.11793E+002	1.28955E-002	1.28955E-002	5.08497E+005	3.00000E+001	1.80000E+001	0.00000E+000	8.06899E+002	4.62658E+002	3.27401E+002	1.00000E+002	2.92720E+000	2.91658E-002	0.00000E+000	1.60091E+002	2.41718E+000	7.72871E-001	7.97369E+002	4.84057E+002	3.65772E+002	1.57322E+002	4.79122E-001	7.02459E-001	1.66732E-001	1.60091E+002	-2.42770E+001	1.72160E-001	1.57322E+002	-3.49970E+001
2.39716E+002	1.67781E+003	4.84385E+001	2.11796E+002	1.59482E+000	1.12236E+000	1.83490E+004	3.57868E+003	1.00000E+000	3.32000E+002	1.00000E+000	6.74450E+004	1.78997E+000	4.09611E+001	1.17735E-002	8.28565E-003	8.97204E-002	4.48705E-002	1.69970E+004	4.84483E+001	2.11794E+002	1.28955E-002	1.28955E-002	5.08497E+005	3.00000E+001	1.90000E+001	0.00000E+000	8.84981E+002	4.85977E+002	3.62994E+002	1.00000E+002	3.18965E+000	2.93800E-002	0.00000E+000	1.58723E+002	2.23950E+000	7.91141E-001	7.97369E+002	4.84057E+002	3.65772E+002	1.57357E+002	4.79122E-001	7.02459E-001	1.73879E-001	1.58723E+002	-3.61314E+001	1.72160E-001	1.57357E+002	-3.49808E+001
2.14377E+002	1.22292E+003	4.85015E+001	2.11756E+002	1.63883E+000	1.16235E+000	1.41620E+004	1.97043E+003	1.00000E+000	3.33000E+002	4.00000E+000	6.76110E+004	1.90490E+000	3.49703E+001	1.37712E-002	9.76733E-003	9.16307E-002	4.66613E-002	1.69970E+004	4.84480E+001	2.11794E+002	1.28955E-002	1.28955E-002	5.08497E+005	3.00000E+001	2.00000E+001	0.00000E+000	6.69946E+002	3.51998E+002	2.52946E+002	1.00000E+002	2.34907E+000	3.60350E-002	0.00000E+000	1.60247E+002	2.39635E+000	8.41587E-001	7.97369E+002	4.84057E+002	3.65772E+002	1.57428E+002	4.79122E-001	7.02459E-001	1.70097E-001	1.60247E+002	-2.90905E+001	1.72160E-001	1.57428E+002	-3.49303E+001
2.52847E+002	1.57967E+003	4.84243E+001	2.11758E+002	1.56911E+000	1.10591E+000	1.67950E+004	2.92717E+003	1.00000E+000	3.34000E+002	0.00000E+000	6.77980E+004	1.73529E+000	3.97451E+001	1.21077E-002	8.53354E-003	8.67676E-002	4.35759E-002	1.69970E+004	4.84478E+001	2.11794E+002	1.28955E-002	1.28955E-002	5.08497E+005	3.00000E+001	2.10000E+001	0.00000E+000	8.19349E+002	4.77939E+002	3.34832E+002	1.00000E+002	2.98810E+000	3.45256E-002	0.00000E+000	1.60481E+002	2.43142E+000	7.61661E-001	7.97369E+002	4.84057E+002	3.65772E+002	1.57492E+002	4.79122E-001	7.02459E-001	1.73158E-001	1.60481E+002	-3.33434E+001	1.72160E-001	1.57492E+002	-3.48709E+001
2.41686E+002	1.29655E+003	4.84492E+001	2.11799E+002	1.63980E+000	1.11513E+000	1.44210E+004	2.27142E+003	1.00000E+000	3.35000E+002	3.00000E+000	6.79990E+004	1.82859E+000	3.60076E+001	1.36551E-002	9.28596E-003	1.00117E-001	4.68538E-002	1.69970E+004	4.84482E+001	2.11794E+002	1.28955E-002	1.28955E-002	5.08497E+005	3.00000E+001	2.20000E+001	0.00000E+000	6.76728E+002	3.90236E+002	2.77390E+002	1.00000E+002	2.46363E+000	4.08237E-002	0.00000E+000	1.60106E+002	2.60740E+000	7.66489E-001	7.97369E+002	4.84057E+002	3.65772E+002	1.57514E+002	4.79122E-001	7.02459E-001	1.90450E-001	1.60106E+002	-5.89575E+001	1.72160E-001	1.57514E+002	-3.48210E+001
2.38449E+002	1.52960E+003	4.84221E+001	2.11832E+002	1.61826E+000	1.13670E+000	1.71420E+004	2.65990E+003	1.00000E+000	3.36000E+002	2.00000E+000	6.81620E+004	1.83948E+000	3.91101E+001	1.23600E-002	8.68194E-003	8.76521E-002	4.37375E-002	1.69970E+004	4.84480E+001	2.11794E+002	1.28955E-002	1.28955E-002	5.08497E+005	3.00000E+001	2.30000E+001	0.00000E+000	8.02454E+002	4.60324E+002	3.27534E+002	1.00000E+002	2.91529E+000	3.07211E-002	0.00000E+000	1.60130E+002	2.37875E+000	7.70603E-001	7.97369E+002	4.84057E+002	3.65772E+002	1.57537E+002	4.79122E-001	7.02459E-001	1.74795E-001	1.60130E+002	-3.60448E+001	1.72160E-001	1.57537E+002	-3.47800E+001
2.27963E+002	1.45427E+003	4.84493E+001	2.11842E+002	1.57903E+000	1.13247E+000	1.59070E+004	2.85417E+003	1.00000E+000	3.37000E+002	0.00000E+000	6.83400E+004	1.78820E+000	3.81349E+001	1.25197E-002	8.97908E-003	8.39316E-002	4.36754E-002	1.69970E+004	4.84477E+001	2.11794E+002	1.28955E-002	1.28955E-002	5.08497E+005	3.00000E+001	2.40000E+001	0.00000E+000	7.72204E+002	4.72319E+002	2.58005E+002	1.00000E+002	2.72886E+000	2.93845E-002	0.00000E+000	1.67527E+002	2.34986E+000	8.09795E-001	7.97369E+002	4.84057E+002	3.65772E+002	1.57586E+002	4.79122E-001	7.02459E-001	1.64691E-001	1.67527E+002	-1.38386E+001	1.72160E-001	1.57586E+002	-3.47221E+001
2.26148E+002	1.15470E+003	4.84253E+001	2.11793E+002	1.58088E+000	1.12253E+000	1.25360E+004	1.67738E+003	1.00000E+000	3.38000E+002	1.20000E+001	6.85290E+004	1.77459E+000	3.39809E+001	1.41195E-002	1.00258E-002	8.27423E-002	4.23786E-002	1.69970E+004	4.84476E+001	2.11794E+002	1.28955E-002	1.28955E-002	5.08497E+005	3.00000E+001	2.50000E+001	0.00000E+000	6.19251E+002	3.61666E+002	2.22017E+002	1.00000E+002	2.19606E+000	3.25257E-002	0.00000E+000	1.64463E+002	2.65576E+000	8.07129E-001	7.97369E+002	4.84057E+002	3.65772E+002	1.57619E+002	4.79122E-001	7.02459E-001	1.69546E-001	1.64463E+002	-2.40491E+001	1.72160E-001	1.57619E+002	-3.47218E+001
2.17830E+002	1.26852E+003	4.84338E+001	2.11827E+002	1.60729E+000	1.18141E+000	1.46770E+004	1.55811E+003	1.00000E+000	3.39000E+002	1.00000E+000	6.87000E+004	1.89888E+000	3.56163E+001	1.32671E-002	9.75176E-003	7.96937E-002	4.36152E-002	1.69970E+004	4.84476E+001	2.11794E+002	1.28955E-002	1.28955E-002	5.08497E+005	3.00000E+001	2.60000E+001	0.00000E+000	6.72391E+002	4.16737E+002	2.26196E+002	1.00000E+002	2.38658E+000	2.29361E-002	0.00000E+000	1.67777E+002	2.47370E+000	8.00841E-001	7.97369E+002	4.84057E+002	3.65772E+002	1.57603E+002	4.79122E-001	7.02459E-001	1.52716E-001	1.67777E+002	3.97740E+000	1.72160E-001	1.57603E+002	-3.47159E+001
2.49536E+002	1.51681E+003	4.84454E+001	2.11800E+002	1.57653E+000	1.11302E+000	1.62930E+004	3.25071E+003	1.00000E+000	3.40000E+002	1.00000E+000	6.88780E+004	1.75471E+000	3.89462E+001	1.23510E-002	8.71970E-003	8.75687E-002	4.41330E-002	1.69970E+004	4.84472E+001	2.11795E+002	1.28955E-002	1.28955E-002	5.08497E+005	3.00000E+001	2.70000E+001	0.00000E+000	8.32534E+002	4.77672E+002	2.61784E+002	1.00000E+002	2.86662E+000	3.46738E-002	0.00000E+000	1.67197E+002	2.17885E+000	8.62945E-001	7.97369E+002	4.84057E+002	3.65772E+002	1.57677E+002	4.79122E-001	7.02459E-001	1.72340E-001	1.67197E+002	-2.54009E+001	1.72160E-001	1.57677E+002	-3.46581E+001
2.26962E+002	1.13900E+003	4.84432E+001	2.11807E+002	1.65461E+000	1.12516E+000	1.28740E+004	1.41991E+003	1.00000E+000	3.41000E+002	1.20000E+001	6.90550E+004	1.86170E+000	3.37490E+001	1.45827E-002	9.91646E-003	9.52227E-002	4.46948E-002	1.69970E+004	4.84474E+001	2.11794E+002	1.28955E-002	1.28955E-002	5.08497E+005	3.00000E+001	2.80000E+001	0.00000E+000	6.42530E+002	3.63340E+002	1.90557E+002	1.00000E+002	2.18201E+000	2.48900E-002	0.00000E+000	1.68136E+002	2.37444E+000	8.90826E-001	7.97369E+002	4.84057E+002	3.65772E+002	1.57777E+002	4.79122E-001	7.02459E-001	1.90466E-001	1.68136E+002	-5.09468E+001	1.72160E-001	1.57777E+002	-3.45534E+001
2.21210E+002	1.12994E+003	4.84513E+001	2.11833E+002	1.64833E+000	1.13183E+000	1.28040E+004	1.75865E+003	1.00000E+000	3.42000E+002	1.60000E+001	6.92300E+004	1.86562E+000	3.36146E+001	1.45670E-002	1.00025E-002	9.54801E-002	4.56655E-002	1.69970E+004	4.84469E+001	2.11794E+002	1.28955E-002	1.28955E-002	5.08497E+005	3.00000E+001	2.90000E+001	0.00000E+000	5.93356E+002	3.60505E+002	2.25745E+002	1.00000E+002	2.14929E+000	3.15254E-002	0.00000E+000	1.64122E+002	2.76854E+000	7.66103E-001	7.97369E+002	4.84057E+002	3.65772E+002	1.57816E+002	4.79122E-001	7.02459E-001	1.85781E-001	1.64122E+002	-4.81058E+001	1.72160E-001	1.57816E+002	-3.44980E+001
2.09566E+002	7.99581E+002	4.84980E+001	2.11831E+002	1.56863E+000	1.11575E+000	8.57200E+003	1.43078E+003	1.00000E+000	3.43000E+002	8.20000E+001	6.94600E+004	1.75020E+000	2.82769E+001	1.69426E-002	1.20511E-002	9.60237E-002	4.93943E-002	1.69970E+004	4.84465E+001	2.11794E+002	1.28955E-002	1.28955E-002	5.08497E+005	3.00000E+001	3.00000E+001	0.00000E+000	4.38339E+002	2.44487E+002	1.47978E+002	1.00000E+002	1.52047E+000	4.91115E-002	0.00000E+000	1.65039E+002	3.04456E+000	8.51423E-001	7.97369E+002	4.84057E+002	3.65772E+002	1.57885E+002	4.79122E-001	7.02459E-001	1.68709E-001	1.65039E+002	-2.22177E+001	1.72160E-001	1.57885E+002	-3.44260E+001
2.32650E+002	9.43208E+002	4.82843E+001	2.11983E+002	1.64062E+000	1.04861E+000	9.85700E+003	1.37482E+003	1.00000E+000	3.50000E+002	0.00000E+000	7.06310E+004	1.72037E+000	3.07117E+001	1.65248E-002	1.05618E-002	1.07673E-001	4.48172E-002	1.88140E+004	4.82687E+001	2.11948E+002	4.63156E-002	4.63156E-002	3.02060E+004	4.00000E+000	1.00000E+000	0.00000E+000	3.79093E+002	5.29321E+002	9.49825E+001	0.00000E+000	1.67391E+000	3.45087E-002	0.00000E+000	2.15658E+002	3.33171E+000	7.25557E-001	3.80702E+002	5.14736E+002	8.10181E+001	2.13998E+002	1.78076E+000	7.75459E-001	2.20145E-001	2.15658E+002	-4.64625E+001	2.30365E-001	2.13998E+002	-6.29039E+001
2.02073E+002	6.75095E+002	4.83004E+001	2.11866E+002	1.74281E+000	1.11719E+000	7.88600E+003	1.06078E+003	1.00000E+000	3.51000E+002	6.00000E+000	7.08190E+004	1.94705E+000	2.59826E+001	1.96256E-002	1.25805E-002	1.21028E-001	5.07533E-002	1.88140E+004	4.82693E+001	2.11947E+002	4.63156E-002	4.63156E-002	3.02060E+004	4.00000E+000	2.00000E+000	0.00000E+000	2.89081E+002	3.72610E+002	5.37704E+001	0.00000E+000	1.19709E+000	4.07971E-002	0.00000E+000	2.11603E+002	3.33261E+000	8.10957E-001	3.80702E+002	5.14736E+002	8.10181E+001	2.14094E+002	1.78076E+000	7.75459E-001	2.18751E-001	2.11603E+002	-4.85704E+001	2.30365E-001	2.14094E+002	-6.28800E+001
2.21183E+002	1.12941E+003	4.82596E+001	2.11972E+002	1.69501E+000	1.00683E+000	1.16390E+004	1.22598E+003	1.00000E+000	3.52000E+002	0.00000E+000	7.10020E+004	1.70660E+000	3.36067E+001	1.57114E-002	9.33254E-003	1.18442E-001	4.25432E-002	1.88140E+004	4.82695E+001	2.11948E+002	4.63156E-002	4.63156E-002	3.02060E+004	4.00000E+000	3.00000E+000	0.00000E+000	4.69165E+002	6.29620E+002	9.16424E+001	0.00000E+000	1.98502E+000	2.57133E-002	0.00000E+000	2.13891E+002	2.77711E+000	8.01050E-001	3.80702E+002	5.14736E+002	8.10181E+001	2.14173E+002	1.78076E+000	7.75459E-001	2.54707E-001	2.13891E+002	-9.80599E+001	2.30365E-001	2.14173E+002	-6.27368E+001
1.86245E+002	1.13569E+002	4.79261E+001	2.11967E+002	1.19122E+000	9.74621E-001	8.24000E+002	2.68045E+002	1.00000E+000	3.53000E+002	2.40000E+002	7.13050E+004	1.16099E+000	1.06569E+001	4.14982E-002	3.39525E-002	1.42393E-001	9.76535E-002	1.88140E+004	4.82700E+001	2.11947E+002	4.63156E-002	4.63156E-002	3.02060E+004	4.00000E+000	4.00000E+000	0.00000E+000	2.72662E+001	7.77368E+001	2.46744E+001	1.00000E+002	2.09674E-001	3.89040E-001	0.00000E+000	-2.66106E+001	1.34014E+001	6.23873E-001	3.80702E+002	5.14736E+002	8.10181E+001	2.14208E+002	1.78076E+000	7.75459E-001	1.00008E-001	2.64635E+002	-1.12593E+002	2.30365E-001	2.14208E+002	-6.27285E+001
1.96798E+002	3.89269E+002	4.93084E+001	2.12455E+002	1.32558E+000	1.14080E+000	3.66500E+003	3.42717E+002	1.00000E+000	3.54000E+002	3.20000E+001	7.13660E+004	1.51222E+000	1.97299E+001	2.18962E-002	1.88440E-002	6.30054E-002	4.77584E-002	1.89960E+004	4.94399E+001	2.12473E+002	3.62738E-002	3.62738E-002	1.70800E+004	3.00000E+000	1.00000E+000	0.00000E+000	8.80473E+001	1.20877E+002	1.90607E+002	1.00000E+002	7.27473E-001	4.94682E-002	0.00000E+000	7.69506E+001	5.17563E+000	7.65968E-001	1.22812E+002	2.96934E+002	4.02057E+002	6.20002E+001	2.15148E+000	8.53551E-001	7.49189E-002	7.69506E+001	2.85668E+001	4.34218E-002	6.20002E+001	6.04210E+001
2.19535E+002	1.09696E+003	4.94714E+001	2.12482E+002	1.27649E+000	1.21070E+000	1.05680E+004	1.19492E+003	1.00000E+000	3.55000E+002	1.00000E+000	7.15020E+004	1.54545E+000	3.31203E+001	1.24172E-002	1.17772E-002	4.16989E-002	3.77190E-002	1.89960E+004	4.94397E+001	2.12473E+002	3.62738E-002	3.62738E-002	1.70800E+004	3.00000E+000	2.00000E+000	0.00000E+000	1.55685E+002	4.11060E+002	5.47112E+002	1.00000E+002	1.97623E+000	2.26061E-002	0.00000E+000	6.03019E+001	2.67477E+000	8.72828E-001	1.22812E+002	2.96934E+002	4.02057E+002	6.20663E+001	2.15148E+000	8.53551E-001	2.64517E-002	6.03019E+001	8.40021E+001	4.34218E-002	6.20663E+001	6.05157E+001
1.91839E+002	2.81165E+002	4.94913E+001	2.12461E+002	1.36345E+000	1.19566E+000	2.84700E+003	3.57094E+002	1.00000E+000	3.56000E+002	6.30000E+001	7.17390E+004	1.63023E+000	1.67680E+001	2.55533E-002	2.24086E-002	8.43879E-002	6.58865E-002	1.89960E+004	4.94399E+001	2.12473E+002	3.62738E-002	3.62738E-002	1.70800E+004	3.00000E+000	3.00000E+000	0.00000E+000	4.55406E+001	9.99407E+001	1.35819E+002	1.00000E+002	5.01818E-001	1.14702E-001	0.00000E+000	6.39421E+001	5.49333E+000	8.18808E-001	1.22812E+002	2.96934E+002	4.02057E+002	6.21049E+001	2.15148E+000	8.53551E-001	6.55666E-002	6.39421E+001	2.94619E+001	4.34218E-002	6.21049E+001	6.05425E+001
1.81842E+002	4.90539E+002	4.93620E+001	2.12419E+002	1.26809E+000	1.18680E+000	4.60400E+003	4.82468E+002	1.00000E+000	4.48000E+002	2.00000E+001	8.78610E+004	1.50497E+000	2.21481E+001	1.86888E-002	1.74908E-002	5.15184E-002	4.55933E-002	2.36010E+004	4.94412E+001	2.12461E+002	9.34612E-003	9.34612E-003	2.13518E+005	1.50000E+001	1.00000E+000	0.00000E+000	7.61140E+001	1.87259E+002	2.27793E+002	1.00000E+002	8.67408E-001	3.88909E-002	0.00000E+000	5.80908E+001	4.58404E+000	7.71606E-001	2.46124E+002	5.61022E+002	7.36925E+002	6.12411E+001	6.45250E-001	8.04945E-001	3.31141E-002	5.80908E+001	7.18280E+001	2.65524E-002	6.12411E+001	8.47440E+001
2.27753E+002	1.73541E+003	4.94435E+001	2.12465E+002	1.32032E+000	1.24266E+000	1.77020E+004	2.99374E+003	1.00000E+000	4.49000E+002	0.00000E+000	8.80280E+004	1.64072E+000	4.16583E+001	9.92357E-003	9.33991E-003	4.82053E-002	4.28324E-002	2.36010E+004	4.94412E+001	2.12461E+002	9.34612E-003	9.34612E-003	2.13518E+005	1.50000E+001	2.00000E+000	0.00000E+000	2.91180E+002	6.51643E+002	8.04701E+002	1.00000E+002	3.09642E+000	2.99944E-002	0.00000E+000	6.03066E+001	2.42029E+000	7.45303E-001	2.46124E+002	5.61022E+002	7.36925E+002	6.12009E+001	6.45250E-001	8.04945E-001	3.02988E-002	6.03066E+001	7.82686E+001	2.65524E-002	6.12009E+001	8.47388E+001
2.15717E+002	1.38342E+003	4.94326E+001	2.12463E+002	1.28689E+000	1.17457E+000	1.30400E+004	1.89328E+003	1.00000E+000	4.50000E+002	3.00000E+000	8.82090E+004	1.51155E+000	3.71944E+001	1.12695E-002	1.02858E-002	4.31586E-002	3.62295E-002	2.36010E+004	4.94418E+001	2.12462E+002	9.34612E-003	9.34612E-003	2.13518E+005	1.50000E+001	3.00000E+000	0.00000E+000	2.25590E+002	4.82973E+002	6.92650E+002	1.00000E+002	2.50984E+000	2.29000E-002	0.00000E+000	6.38647E+001	2.45740E+000	8.55258E-001	2.46124E+002	5.61022E+002	7.36925E+002	6.11747E+001	6.45250E-001	8.04945E-001	4.56326E-002	6.38647E+001	5.90111E+001	2.65524E-002	6.11747E+001	8.47104E+001
2.24428E+002	1.57849E+003	4.94972E+001	2.12476E+002	1.29619E+000	1.23919E+000	1.57810E+004	1.89552E+003	1.00000E+000	4.51000E+002	2.00000E+000	8.83850E+004	1.60623E+000	3.97302E+001	1.03182E-002	9.86440E-003	4.38070E-002	4.01559E-002	2.36010E+004	4.94422E+001	2.12462E+002	9.34612E-003	9.34612E-003	2.13518E+005	1.50000E+001	4.00000E+000	0.00000E+000	2.52614E+002	5.91046E+002	7.52118E+002	1.00000E+002	2.83014E+000	2.33800E-002	0.00000E+000	5.99824E+001	2.42238E+000	7.88682E-001	2.46124E+002	5.61022E+002	7.36925E+002	6.11347E+001	6.45250E-001	8.04945E-001	2.24838E-002	5.99824E+001	8.95871E+001	2.65524E-002	6.11347E+001	8.46833E+001
2.16116E+002	1.65956E+003	4.94512E+001	2.12473E+002	1.30762E+000	1.27010E+000	1.71300E+004	2.78301E+003	1.00000E+000	4.52000E+002	1.00000E+000	8.85750E+004	1.66081E+000	4.07377E+001	9.99088E-003	9.70416E-003	4.40129E-002	4.15949E-002	2.36010E+004	4.94422E+001	2.12462E+002	9.34612E-003	9.34612E-003	2.13518E+005	1.50000E+001	5.00000E+000	0.00000E+000	2.63732E+002	5.97425E+002	7.99583E+002	1.00000E+002	2.95750E+000	2.39798E-002	0.00000E+000	6.16198E+001	2.24077E+000	8.18344E-001	2.46124E+002	5.61022E+002	7.36925E+002	6.11452E+001	6.45250E-001	8.04945E-001	1.45580E-002	6.16198E+001	1.03018E+002	2.65524E-002	6.11452E+001	8.46882E+001
2.30023E+002	1.72405E+003	4.94069E+001	2.12475E+002	1.27819E+000	1.23963E+000	1.70120E+004	2.68490E+003	1.00000E+000	4.53000E+002	0.00000E+000	8.87600E+004	1.58449E+000	4.15217E+001	9.79982E-003	9.50418E-003	3.89489E-002	3.67168E-002	2.36010E+004	4.94428E+001	2.12462E+002	9.34612E-003	9.34612E-003	2.13518E+005	1.50000E+001	6.00000E+000	0.00000E+000	2.86602E+002	6.62810E+002	8.07258E+002	1.00000E+002	3.10724E+000	1.77900E-002	0.00000E+000	5.92509E+001	2.46238E+000	7.47270E-001	2.46124E+002	5.61022E+002	7.36925E+002	6.11525E+001	6.45250E-001	8.04945E-001	1.53152E-002	5.92509E+001	9.95206E+001	2.65524E-002	6.11525E+001	8.46942E+001
2.32661E+002	1.68559E+003	4.94426E+001	2.12465E+002	1.31657E+000	1.22898E+000	1.69660E+004	2.30177E+003	1.00000E+000	4.54000E+002	0.00000E+000	8.89380E+004	1.61803E+000	4.10559E+001	1.01077E-002	9.43528E-003	4.40640E-002	3.85634E-002	2.36010E+004	4.94432E+001	2.12463E+002	9.34612E-003	9.34612E-003	2.13518E+005	1.50000E+001	7.00000E+000	0.00000E+000	2.68590E+002	6.36145E+002	7.99619E+002	1.00000E+002	3.01934E+000	2.01020E-002	0.00000E+000	5.94997E+001	2.35222E+000	7.83326E-001	2.46124E+002	5.61022E+002	7.36925E+002	6.11559E+001	6.45250E-001	8.04945E-001	3.44084E-002	5.94997E+001	7.13461E+001	2.65524E-002	6.11559E+001	8.46938E+001
2.21546E+002	1.61421E+003	4.94599E+001	2.12455E+002	1.27890E+000	1.23326E+000	1.58590E+004	1.69419E+003	1.00000E+000	4.55000E+002	1.00000E+000	8.91040E+004	1.57721E+000	4.01772E+001	1.01554E-002	9.79302E-003	3.87817E-002	3.61679E-002	2.36010E+004	4.94438E+001	2.12463E+002	9.34612E-003	9.34612E-003	2.13518E+005	1.50000E+001	8.00000E+000	0.00000E+000	2.54159E+002	6.10940E+002	7.75817E+002	1.00000E+002	2.90795E+000	1.83930E-002	0.00000E+000	5.94562E+001	2.38891E+000	7.97761E-001	2.46124E+002	5.61022E+002	7.36925E+002	6.11640E+001	6.45250E-001	8.04945E-001	1.81672E-002	5.94562E+001	9.54710E+001	2.65524E-002	6.11640E+001	8.46967E+001
2.22644E+002	1.59088E+003	4.94559E+001	2.12479E+002	1.33512E+000	1.26393E+000	1.66690E+004	2.29456E+003	1.00000E+000	4.56000E+002	1.00000E+000	8.92690E+004	1.68749E+000	3.98858E+001	1.03411E-002	9.78964E-003	4.66463E-002	4.19371E-002	2.36010E+004	4.94448E+001	2.12463E+002	9.34612E-003	9.34612E-003	2.13518E+005	1.50000E+001	9.00000E+000	0.00000E+000	2.57430E+002	5.63860E+002	7.84381E+002	1.00000E+002	2.86890E+000	2.63337E-002	0.00000E+000	6.29868E+001	2.21820E+000	8.38023E-001	2.46124E+002	5.61022E+002	7.36925E+002	6.12009E+001	6.45250E-001	8.04945E-001	2.73924E-002	6.29868E+001	8.52836E+001	2.65524E-002	6.12009E+001	8.47479E+001
2.43016E+002	1.49994E+003	4.94431E+001	2.12467E+002	1.23981E+000	1.24226E+000	1.44050E+004	1.90770E+003	1.00000E+000	4.57000E+002	2.00000E+000	8.94560E+004	1.54017E+000	3.87291E+001	1.03299E-002	1.03504E-002	4.16765E-002	4.18359E-002	2.36010E+004	4.94450E+001	2.12463E+002	9.34612E-003	9.34612E-003	2.13518E+005	1.50000E+001	1.00000E+001	0.00000E+000	2.32989E+002	5.80746E+002	7.37635E+002	1.00000E+002	2.74702E+000	2.65833E-002	0.00000E+000	5.88632E+001	2.46163E+000	8.12330E-001	2.46124E+002	5.61022E+002	7.36925E+002	6.12175E+001	6.45250E-001	8.04945E-001	-9.88563E-004	5.88632E+001	1.23406E+002	2.65524E-002	6.12175E+001	8.47567E+001
2.30104E+002	1.52130E+003	4.94353E+001	2.12454E+002	1.32851E+000	1.21473E+000	1.52690E+004	2.39345E+003	1.00000E+000	4.58000E+002	1.00000E+000	8.96260E+004	1.61379E+000	3.90038E+001	1.07513E-002	9.83050E-003	4.59079E-002	3.86120E-002	2.36010E+004	4.94451E+001	2.12464E+002	9.34612E-003	9.34612E-003	2.13518E+005	1.50000E+001	1.10000E+001	0.00000E+000	2.55302E+002	5.17714E+002	7.69972E+002	1.00000E+002	2.77357E+000	2.22319E-002	0.00000E+000	6.54702E+001	2.24386E+000	8.65587E-001	2.46124E+002	5.61022E+002	7.36925E+002	6.12453E+001	6.45250E-001	8.04945E-001	4.47388E-002	6.54702E+001	6.19405E+001	2.65524E-002	6.12453E+001	8.47754E+001
2.45261E+002	1.54118E+003	4.94248E+001	2.12477E+002	1.25383E+000	1.19587E+000	1.44200E+004	2.12425E+003	1.00000E+000	4.59000E+002	1.00000E+000	8.98110E+004	1.49942E+000	3.92579E+001	1.04414E-002	9.95865E-003	4.04236E-002	3.69099E-002	2.36010E+004	4.94451E+001	2.12464E+002	9.34612E-003	9.34612E-003	2.13518E+005	1.50000E+001	1.20000E+001	0.00000E+000	2.39523E+002	5.76133E+002	7.46293E+002	1.00000E+002	2.77169E+000	2.19761E-002	0.00000E+000	5.99662E+001	2.45362E+000	8.14556E-001	2.46124E+002	5.61022E+002	7.36925E+002	6.12546E+001	6.45250E-001	8.04945E-001	2.36617E-002	5.99662E+001	8.78130E+001	2.65524E-002	6.12546E+001	8.47986E+001
2.36135E+002	1.28057E+003	4.94931E+001	2.12487E+002	1.24816E+000	1.17761E+000	1.17530E+004	1.76417E+003	1.00000E+000	4.60000E+002	3.00000E+000	8.99810E+004	1.46984E+000	3.57850E+001	1.15132E-002	1.08624E-002	4.31861E-002	3.86319E-002	2.36010E+004	4.94457E+001	2.12464E+002	9.34612E-003	9.34612E-003	2.13518E+005	1.50000E+001	1.30000E+001	0.00000E+000	2.09644E+002	4.62593E+002	6.22052E+002	1.00000E+002	2.30702E+000	2.65523E-002	0.00000E+000	6.23474E+001	2.72652E+000	8.11949E-001	2.46124E+002	5.61022E+002	7.36925E+002	6.12780E+001	6.45250E-001	8.04945E-001	2.90841E-002	6.23474E+001	8.21344E+001	2.65524E-002	6.12780E+001	8.48331E+001
2.30510E+002	1.27826E+003	4.94308E+001	2.12447E+002	1.28629E+000	1.17835E+000	1.20810E+004	1.75836E+003	1.00000E+000	4.61000E+002	6.00000E+000	9.01680E+004	1.51570E+000	3.57528E+001	1.17027E-002	1.07207E-002	4.63733E-002	3.91834E-002	2.36010E+004	4.94459E+001	2.12464E+002	9.34612E-003	9.34612E-003	2.13518E+005	1.50000E+001	1.40000E+001	0.00000E+000	2.12338E+002	4.49790E+002	6.40932E+002	1.00000E+002	2.33362E+000	2.93373E-002	0.00000E+000	6.40781E+001	2.58227E+000	8.45585E-001	2.46124E+002	5.61022E+002	7.36925E+002	6.12768E+001	6.45250E-001	8.04945E-001	4.37958E-002	6.40781E+001	6.19465E+001	2.65524E-002	6.12768E+001	8.48026E+001
2.21909E+002	1.23344E+003	4.94177E+001	2.12385E+002	1.22023E+000	1.15076E+000	1.08270E+004	1.54732E+003	1.00000E+000	4.62000E+002	1.70000E+001	9.03490E+004	1.40419E+000	3.51204E+001	1.17270E-002	1.10594E-002	4.11569E-002	3.68130E-002	2.36010E+004	4.94458E+001	2.12465E+002	9.34612E-003	9.34612E-003	2.13518E+005	1.50000E+001	1.50000E+001	0.00000E+000	1.94814E+002	4.54964E+002	6.07648E+002	1.00000E+002	2.23741E+000	2.68713E-002	0.00000E+000	6.11760E+001	2.78370E+000	8.28582E-001	2.46124E+002	5.61022E+002	7.36925E+002	6.13090E+001	6.45250E-001	8.04945E-001	2.93010E-002	6.11760E+001	8.05711E+001	2.65524E-002	6.13090E+001	8.47950E+001
2.35919E+002	1.60872E+003	4.90271E+001	2.12222E+002	1.41149E+000	1.23283E+000	1.72100E+004	2.84212E+003	1.00000E+000	4.63000E+002	1.00000E+000	9.05180E+004	1.74012E+000	4.01088E+001	1.07593E-002	9.39748E-003	6.69993E-002	5.13401E-002	2.43390E+004	4.88858E+001	2.12241E+002	2.49390E-002	2.49390E-002	1.84667E+005	7.00000E+000	1.00000E+000	0.00000E+000	2.55499E+002	5.64897E+002	7.92902E+002	1.00000E+002	2.88362E+000	2.36989E-002	0.00000E+000	6.30825E+001	2.15396E+000	8.49343E-001	3.79938E+002	7.94449E+002	8.90363E+002	5.98300E+001	8.80349E-001	6.34398E-001	6.75637E-002	6.30825E+001	2.54532E+001	6.44408E-002	5.98300E+001	2.68393E+001
2.11238E+002	2.18045E+003	4.88405E+001	2.12308E+002	1.60167E+000	1.39494E+000	2.93750E+004	7.96999E+003	1.00000E+000	4.66000E+002	0.00000E+000	9.10660E+004	2.23424E+000	4.66953E+001	9.34512E-003	8.13893E-003	6.35633E-002	4.83962E-002	2.43390E+004	4.88860E+001	2.12241E+002	2.49390E-002	2.49390E-002	1.84667E+005	7.00000E+000	2.00000E+000	0.00000E+000	3.84131E+002	8.73594E+002	9.10248E+002	1.00000E+002	3.79695E+000	1.49487E-002	0.00000E+000	5.55121E+001	2.28838E+000	6.11918E-001	3.79938E+002	7.94449E+002	8.90363E+002	5.99079E+001	8.80349E-001	6.34398E-001	6.89879E-002	5.55121E+001	1.58089E+001	6.44408E-002	5.99079E+001	2.69583E+001
2.00528E+002	2.15953E+003	4.88383E+001	2.12341E+002	1.62201E+000	1.39925E+000	2.94900E+004	7.26465E+003	1.00000E+000	4.68000E+002	0.00000E+000	9.14390E+004	2.26958E+000	4.64708E+001	9.44528E-003	8.14810E-003	7.03047E-002	5.24983E-002	2.43390E+004	4.88860E+001	2.12241E+002	2.49390E-002	2.49390E-002	1.84667E+005	7.00000E+000	3.00000E+000	0.00000E+000	3.81884E+002	8.68789E+002	9.10486E+002	1.00000E+002	3.78642E+000	2.01022E-002	0.00000E+000	5.57504E+001	2.26615E+000	6.16716E-001	3.79938E+002	7.94449E+002	8.90363E+002	5.99623E+001	8.80349E-001	6.34398E-001	7.37312E-002	5.57504E+001	9.02518E+000	6.44408E-002	5.99623E+001	2.70332E+001
1.95578E+002	2.18259E+003	4.88095E+001	2.12297E+002	1.61470E+000	1.44466E+000	3.05770E+004	8.16289E+003	1.00000E+000	4.70000E+002	0.00000E+000	9.18020E+004	2.33270E+000	4.67182E+001	9.23409E-003	8.26170E-003	6.27517E-002	5.03801E-002	2.43390E+004	4.88860E+001	2.12240E+002	2.49390E-002	2.49390E-002	1.84667E+005	7.00000E+000	4.00000E+000	0.00000E+000	3.84544E+002	8.93488E+002	9.07858E+002	1.00000E+002	3.81960E+000	1.79497E-002	0.00000E+000	5.42665E+001	2.28072E+000	6.01785E-001	3.79938E+002	7.94449E+002	8.90363E+002	6.00910E+001	8.80349E-001	6.34398E-001	5.55789E-002	5.42665E+001	3.44764E+001	6.44408E-002	6.00910E+001	2.71324E+001
2.31272E+002	2.09350E+003	4.89369E+001	2.12179E+002	1.52821E+000	1.35190E+000	2.62440E+004	6.22755E+003	1.00000E+000	4.73000E+002	0.00000E+000	9.23200E+004	2.06598E+000	4.57548E+001	9.43339E-003	8.34504E-003	6.80397E-002	5.34027E-002	2.43390E+004	4.88851E+001	2.12240E+002	2.49390E-002	2.49390E-002	1.84667E+005	7.00000E+000	5.00000E+000	0.00000E+000	4.27650E+002	7.60611E+002	8.96086E+002	1.00000E+002	3.70560E+000	2.09499E-002	0.00000E+000	6.63166E+001	2.43816E+000	6.07623E-001	3.79938E+002	7.94449E+002	8.90363E+002	6.02255E+001	8.80349E-001	6.34398E-001	6.12176E-002	6.63166E+001	3.80811E+001	6.44408E-002	6.02255E+001	2.72015E+001
2.36359E+002	1.96101E+003	4.89230E+001	2.12166E+002	1.52225E+000	1.31603E+000	2.38990E+004	4.30611E+003	1.00000E+000	4.74000E+002	0.00000E+000	9.24960E+004	2.00332E+000	4.42833E+001	9.84679E-003	8.51288E-003	6.94743E-002	5.21213E-002	2.43390E+004	4.88849E+001	2.12240E+002	2.49390E-002	2.49390E-002	1.84667E+005	7.00000E+000	6.00000E+000	0.00000E+000	3.93805E+002	6.91918E+002	8.68022E+002	1.00000E+002	3.48777E+000	1.67805E-002	0.00000E+000	6.75707E+001	2.35866E+000	6.58196E-001	3.79938E+002	7.94449E+002	8.90363E+002	6.02643E+001	8.80349E-001	6.34398E-001	7.26544E-002	6.75707E+001	2.23398E+001	6.44408E-002	6.02643E+001	2.72311E+001
2.21357E+002	2.08591E+003	4.88980E+001	2.12133E+002	1.57259E+000	1.41099E+000	2.78720E+004	6.68845E+003	1.00000E+000	4.75000E+002	0.00000E+000	9.26720E+004	2.21892E+000	4.56718E+001	9.41960E-003	8.45163E-003	7.29076E-002	5.88239E-002	2.43390E+004	4.88845E+001	2.12239E+002	2.49390E-002	2.49390E-002	1.84667E+005	7.00000E+000	7.00000E+000	0.00000E+000	3.88428E+002	7.85248E+002	9.02870E+002	1.00000E+002	3.67242E+000	2.20764E-002	0.00000E+000	6.18693E+001	2.24121E+000	6.41424E-001	3.79938E+002	7.94449E+002	8.90363E+002	6.03090E+001	8.80349E-001	6.34398E-001	5.41632E-002	6.18693E+001	4.40866E+001	6.44408E-002	6.03090E+001	2.72534E+001
2.35531E+002	1.66775E+003	4.93266E+001	2.12402E+002	1.43225E+000	1.23052E+000	1.81560E+004	2.09421E+003	1.00000E+000	4.77000E+002	0.00000E+000	9.30190E+004	1.76241E+000	4.08380E+001	1.06294E-002	9.13230E-003	4.99144E-002	3.71738E-002	2.50370E+004	4.93840E+001	2.12442E+002	3.11354E-002	3.11354E-002	3.80420E+004	3.00000E+000	1.00000E+000	0.00000E+000	2.77864E+002	6.23711E+002	7.92686E+002	1.00000E+002	3.00754E+000	1.72784E-002	0.00000E+000	6.15266E+001	2.31064E+000	7.70848E-001	2.20923E+002	4.95068E+002	6.58523E+002	6.24460E+001	1.52133E+000	8.08828E-001	7.57565E-002	6.15266E+001	1.18677E+001	6.12184E-002	6.24460E+001	3.43768E+001
2.26772E+002	1.10482E+003	4.94077E+001	2.12481E+002	1.29757E+000	1.21095E+000	1.08110E+004	1.37647E+003	1.00000E+000	4.78000E+002	2.90000E+001	9.32130E+004	1.57129E+000	3.32388E+001	1.24795E-002	1.16464E-002	4.51304E-002	3.95548E-002	2.50370E+004	4.93841E+001	2.12442E+002	3.11354E-002	3.11354E-002	3.80420E+004	3.00000E+000	2.00000E+000	0.00000E+000	1.89723E+002	3.82849E+002	5.45942E+002	1.00000E+002	2.00543E+000	2.77029E-002	0.00000E+000	6.57516E+001	2.79058E+000	8.27148E-001	2.20923E+002	4.95068E+002	6.58523E+002	6.25273E+001	1.52133E+000	8.08828E-001	3.45300E-002	6.57516E+001	7.74245E+001	6.12184E-002	6.25273E+001	3.45135E+001
2.20325E+002	1.02255E+003	4.94708E+001	2.12475E+002	1.26858E+000	1.12005E+000	9.07500E+003	1.07947E+003	1.00000E+000	4.79000E+002	4.00000E+001	9.33990E+004	1.42088E+000	3.19774E+001	1.33167E-002	1.17575E-002	4.67345E-002	3.69012E-002	2.50370E+004	4.93840E+001	2.12442E+002	3.11354E-002	3.11354E-002	3.80420E+004	3.00000E+000	3.00000E+000	0.00000E+000	1.44171E+002	3.71384E+002	5.24226E+002	1.00000E+002	1.85326E+000	3.00685E-002	0.00000E+000	6.13408E+001	2.76268E+000	9.11923E-001	2.20923E+002	4.95068E+002	6.58523E+002	6.25844E+001	1.52133E+000	8.08828E-001	6.21841E-002	6.13408E+001	3.18931E+001	6.12184E-002	6.25844E+001	3.45717E+001
2.18412E+002	1.23451E+003	4.89061E+001	2.12305E+002	1.56706E+000	1.05370E+000	1.24430E+004	1.98497E+003	1.00000E+000	5.42000E+002	0.00000E+000	1.04170E+005	1.65122E+000	3.51357E+001	1.40483E-002	9.44615E-003	1.06779E-001	4.88442E-002	2.79430E+004	4.88724E+001	2.12327E+002	1.26182E-002	1.26182E-002	4.95432E+005	3.80000E+001	1.00000E+000	0.00000E+000	6.46961E+002	4.17921E+002	2.09903E+002	1.00000E+002	2.30334E+000	3.51249E-002	0.00000E+000	1.71342E+002	2.70961E+000	7.94038E-001	6.53826E+002	4.39729E+002	1.99488E+002	1.74047E+002	4.27511E-001	7.97575E-001	1.95883E-001	1.71342E+002	-5.52900E+001	1.73852E-001	1.74047E+002	-2.04151E+001
2.29783E+002	1.58235E+003	4.89035E+001	2.12278E+002	1.57916E+000	1.08378E+000	1.65070E+004	2.36416E+003	1.00000E+000	5.43000E+002	0.00000E+000	1.04341E+005	1.71145E+000	3.97788E+001	1.22911E-002	8.43540E-003	9.84695E-002	4.68343E-002	2.79430E+004	4.88729E+001	2.12327E+002	1.26182E-002	1.26182E-002	4.95432E+005	3.80000E+001	2.00000E+000	0.00000E+000	7.82406E+002	5.55147E+002	2.87641E+002	1.00000E+002	2.92063E+000	2.80896E-002	0.00000E+000	1.71497E+002	2.66037E+000	7.02158E-001	6.53826E+002	4.39729E+002	1.99488E+002	1.74013E+002	4.27511E-001	7.97575E-001	1.86028E-001	1.71497E+002	-4.07810E+001	1.73852E-001	1.74013E+002	-2.04665E+001
2.09396E+002	1.12935E+003	4.89081E+001	2.12292E+002	1.54002E+000	1.12028E+000	1.19150E+004	1.87038E+003	1.00000E+000	5.44000E+002	2.00000E+000	1.04514E+005	1.72525E+000	3.36058E+001	1.41085E-002	1.02631E-002	8.97924E-002	4.80948E-002	2.79430E+004	4.88726E+001	2.12327E+002	1.26182E-002	1.26182E-002	4.95432E+005	3.80000E+001	3.00000E+000	0.00000E+000	5.98022E+002	3.36142E+002	2.35832E+002	1.00000E+002	2.14660E+000	2.78893E-002	0.00000E+000	1.62145E+002	2.77345E+000	7.92764E-001	6.53826E+002	4.39729E+002	1.99488E+002	1.74038E+002	4.27511E-001	7.97575E-001	1.57780E-001	1.62145E+002	-8.76612E+000	1.73852E-001	1.74038E+002	-2.04325E+001
2.15432E+002	1.15733E+003	4.88655E+001	2.12314E+002	1.50959E+000	1.08278E+000	1.16170E+004	1.92530E+003	1.00000E+000	5.45000E+002	1.00000E+000	1.04688E+005	1.63456E+000	3.40196E+001	1.40059E-002	1.00460E-002	9.13233E-002	4.75653E-002	2.79430E+004	4.88727E+001	2.12327E+002	1.26182E-002	1.26182E-002	4.95432E+005	3.80000E+001	4.00000E+000	0.00000E+000	6.11595E+002	3.66718E+002	2.16079E+002	1.00000E+002	2.17520E+000	3.89595E-002	0.00000E+000	1.66959E+002	2.78571E+000	7.99333E-001	6.53826E+002	4.39729E+002	1.99488E+002	1.74033E+002	4.27511E-001	7.97575E-001	1.64640E-001	1.66959E+002	-1.40060E+001	1.73852E-001	1.74033E+002	-2.04257E+001
2.16204E+002	1.12507E+003	4.88765E+001	2.12312E+002	1.58370E+000	1.12467E+000	1.22110E+004	1.58482E+003	1.00000E+000	5.46000E+002	0.00000E+000	1.04856E+005	1.78114E+000	3.35420E+001	1.43317E-002	1.01777E-002	1.05816E-001	5.38977E-002	2.79430E+004	4.88730E+001	2.12327E+002	1.26182E-002	1.26182E-002	4.95432E+005	3.80000E+001	5.00000E+000	0.00000E+000	5.84576E+002	3.53873E+002	2.32897E+002	1.00000E+002	2.13701E+000	3.66462E-002	0.00000E+000	1.63782E+002	2.88971E+000	7.51590E-001	6.53826E+002	4.39729E+002	1.99488E+002	1.74010E+002	4.27511E-001	7.97575E-001	1.69486E-001	1.63782E+002	-2.42860E+001	1.73852E-001	1.74010E+002	-2.04494E+001
2.39148E+002	1.46418E+003	4.88606E+001	2.12287E+002	1.53215E+000	1.05549E+000	1.45170E+004	2.22619E+003	1.00000E+000	5.47000E+002	0.00000E+000	1.05019E+005	1.61718E+000	3.82646E+001	1.27164E-002	8.76026E-003	8.81520E-002	4.23757E-002	2.79430E+004	4.88731E+001	2.12327E+002	1.26182E-002	1.26182E-002	4.95432E+005	3.80000E+001	6.00000E+000	0.00000E+000	7.90702E+002	4.40015E+002	2.84412E+002	1.00000E+002	2.77678E+000	2.77108E-002	0.00000E+000	1.64460E+002	2.39989E+000	8.30006E-001	6.53826E+002	4.39729E+002	1.99488E+002	1.74004E+002	4.27511E-001	7.97575E-001	1.84206E-001	1.64460E+002	-4.51552E+001	1.73852E-001	1.74004E+002	-2.04726E+001
2.36777E+002	1.48445E+003	4.88230E+001	2.12275E+002	1.59477E+000	1.13032E+000	1.63030E+004	2.82707E+003	1.00000E+000	5.48000E+002	0.00000E+000	1.05190E+005	1.80260E+000	3.85286E+001	1.24901E-002	8.85254E-003	9.93380E-002	5.03371E-002	2.79430E+004	4.88731E+001	2.12327E+002	1.26182E-002	1.26182E-002	4.95432E+005	3.80000E+001	7.00000E+000	0.00000E+000	7.83811E+002	4.55349E+002	2.99886E+002	1.00000E+002	2.81462E+000	3.06327E-002	0.00000E+000	1.63853E+002	2.38936E+000	7.86676E-001	6.53826E+002	4.39729E+002	1.99488E+002	1.73998E+002	4.27511E-001	7.97575E-001	1.70435E-001	1.63853E+002	-2.56305E+001	1.73852E-001	1.73998E+002	-2.04886E+001
2.26142E+002	1.44465E+003	4.87977E+001	2.12240E+002	1.56141E+000	1.18953E+000	1.63880E+004	3.58048E+003	1.00000E+000	5.49000E+002	0.00000E+000	1.05359E+005	1.85735E+000	3.80086E+001	1.21971E-002	9.29207E-003	8.74843E-002	5.11694E-002	2.79430E+004	4.88736E+001	2.12326E+002	1.26182E-002	1.26182E-002	4.95432E+005	3.80000E+001	8.00000E+000	0.00000E+000	7.55443E+002	4.81684E+002	2.58794E+002	1.00000E+002	2.70885E+000	3.78054E-002	0.00000E+000	1.69605E+002	2.40257E+000	7.80319E-001	6.53826E+002	4.39729E+002	1.99488E+002	1.74031E+002	4.27511E-001	7.97575E-001	1.35184E-001	1.69605E+002	3.18901E+001	1.73852E-001	1.74031E+002	-2.04796E+001
2.33802E+002	1.54194E+003	4.86956E+001	2.12148E+002	1.60968E+000	1.25707E+000	1.89420E+004	5.67927E+003	1.00000E+000	5.50000E+002	0.00000E+000	1.05523E+005	2.02348E+000	3.92675E+001	1.16957E-002	9.13371E-003	9.35693E-002	5.73796E-002	2.79430E+004	4.88733E+001	2.12326E+002	1.26182E-002	1.26182E-002	4.95432E+005	3.80000E+001	9.00000E+000	0.00000E+000	7.17133E+002	5.41045E+002	3.22167E+002	1.00000E+002	2.83868E+000	4.62203E-002	0.00000E+000	1.67374E+002	2.92502E+000	5.96170E-001	6.53826E+002	4.39729E+002	1.99488E+002	1.74044E+002	4.27511E-001	7.97575E-001	1.22999E-001	1.67374E+002	4.75665E+001	1.73852E-001	1.74044E+002	-2.05314E+001
2.06271E+002	1.06484E+003	4.88419E+001	2.12299E+002	1.56073E+000	1.12460E+000	1.14230E+004	1.44978E+003	1.00000E+000	5.51000E+002	6.00000E+000	1.05689E+005	1.75520E+000	3.26318E+001	1.46029E-002	1.05222E-002	9.34220E-002	4.91128E-002	2.79430E+004	4.88731E+001	2.12326E+002	1.26182E-002	1.26182E-002	4.95432E+005	3.80000E+001	1.00000E+001	0.00000E+000	5.40485E+002	3.69873E+002	1.83191E+002	1.00000E+002	1.96790E+000	3.55214E-002	0.00000E+000	1.72312E+002	2.99328E+000	7.50193E-001	6.53826E+002	4.39729E+002	1.99488E+002	1.74062E+002	4.27511E-001	7.97575E-001	1.62412E-001	1.72312E+002	-5.39614E+000	1.73852E-001	1.74062E+002	-2.04084E+001
2.25490E+002	1.24159E+003	4.88903E+001	2.12361E+002	1.55795E+000	1.06810E+000	1.26270E+004	1.92841E+003	1.00000E+000	5.52000E+002	2.00000E+000	1.05855E+005	1.66404E+000	3.52362E+001	1.38645E-002	9.50517E-003	9.71918E-002	4.62667E-002	2.79430E+004	4.88733E+001	2.12326E+002	1.26182E-002	1.26182E-002	4.95432E+005	3.80000E+001	1.10000E+001	0.00000E+000	6.60668E+002	4.41988E+002	1.82068E+002	1.00000E+002	2.30711E+000	2.67294E-002	0.00000E+000	1.75870E+002	2.55168E+000	8.37018E-001	6.53826E+002	4.39729E+002	1.99488E+002	1.74102E+002	4.27511E-001	7.97575E-001	1.86538E-001	1.75870E+002	-3.71016E+001	1.73852E-001	1.74102E+002	-2.03258E+001
2.12530E+002	1.11214E+003	4.88912E+001	2.12365E+002	1.53362E+000	1.07849E+000	1.12670E+004	1.77324E+003	1.00000E+000	5.53000E+002	4.00000E+000	1.06035E+005	1.65398E+000	3.33488E+001	1.44482E-002	1.01604E-002	8.58361E-002	4.31327E-002	2.79430E+004	4.88734E+001	2.12326E+002	1.26182E-002	1.26182E-002	4.95432E+005	3.80000E+001	1.20000E+001	0.00000E+000	5.81779E+002	3.83691E+002	1.81054E+002	1.00000E+002	2.06622E+000	2.89084E-002	0.00000E+000	1.73028E+002	2.82810E+000	7.99489E-001	6.53826E+002	4.39729E+002	1.99488E+002	1.74118E+002	4.27511E-001	7.97575E-001	1.74239E-001	1.73028E+002	-2.19644E+001	1.73852E-001	1.74118E+002	-2.03074E+001
1.97945E+002	9.85529E+002	4.88440E+001	2.12304E+002	1.62409E+000	1.19632E+000	1.16110E+004	1.49496E+003	1.00000E+000	5.54000E+002	7.00000E+000	1.06205E+005	1.94293E+000	3.13931E+001	1.50721E-002	1.11023E-002	9.20756E-002	5.05779E-002	2.79430E+004	4.88734E+001	2.12327E+002	1.26182E-002	1.26182E-002	4.95432E+005	3.80000E+001	1.30000E+001	0.00000E+000	5.17615E+002	3.45595E+002	1.56410E+002	1.00000E+002	1.83452E+000	2.79918E-002	0.00000E+000	1.74045E+002	2.76842E+000	8.04533E-001	6.53826E+002	4.39729E+002	1.99488E+002	1.74099E+002	4.27511E-001	7.97575E-001	1.51669E-001	1.74045E+002	1.21122E+001	1.73852E-001	1.74099E+002	-2.03682E+001
2.03519E+002	1.04410E+003	4.88942E+001	2.12386E+002	1.62437E+000	1.10052E+000	1.13250E+004	1.42739E+003	1.00000E+000	5.55000E+002	6.00000E+000	1.06373E+005	1.78765E+000	3.23125E+001	1.52639E-002	1.03414E-002	1.08763E-001	5.05650E-002	2.79430E+004	4.88731E+001	2.12326E+002	1.26182E-002	1.26182E-002	4.95432E+005	3.80000E+001	1.40000E+001	0.00000E+000	5.37633E+002	4.00173E+002	1.41919E+002	1.00000E+002	1.91906E+000	3.63847E-002	0.00000E+000	1.80564E+002	2.80085E+000	8.05196E-001	6.53826E+002	4.39729E+002	1.99488E+002	1.74105E+002	4.27511E-001	7.97575E-001	1.92248E-001	1.80564E+002	-4.07212E+001	1.73852E-001	1.74105E+002	-2.03074E+001
2.08183E+002	1.03325E+003	4.88932E+001	2.12353E+002	1.56575E+000	1.06473E+000	1.05190E+004	1.51009E+003	1.00000E+000	5.56000E+002	8.00000E+000	1.06547E+005	1.66711E+000	3.21443E+001	1.52664E-002	1.03814E-002	1.04254E-001	4.88783E-002	2.79430E+004	4.88732E+001	2.12326E+002	1.26182E-002	1.26182E-002	4.95432E+005	3.80000E+001	1.50000E+001	0.00000E+000	5.42175E+002	3.75208E+002	1.55042E+002	1.00000E+002	1.92146E+000	3.60566E-002	0.00000E+000	1.76422E+002	2.89546E+000	8.08176E-001	6.53826E+002	4.39729E+002	1.99488E+002	1.74130E+002	4.27511E-001	7.97575E-001	1.90466E-001	1.76422E+002	-4.22853E+001	1.73852E-001	1.74130E+002	-2.03026E+001
2.07953E+002	1.21192E+003	4.88522E+001	2.12338E+002	1.60782E+000	1.11478E+000	1.32130E+004	1.70619E+003	1.00000E+000	5.57000E+002	2.00000E+000	1.06709E+005	1.79236E+000	3.48126E+001	1.39874E-002	9.69813E-003	9.23513E-002	4.50053E-002	2.79430E+004	4.88732E+001	2.12326E+002	1.26182E-002	1.26182E-002	4.95432E+005	3.80000E+001	1.60000E+001	0.00000E+000	6.35380E+002	4.42005E+002	1.83790E+002	1.00000E+002	2.25910E+000	2.22349E-002	0.00000E+000	1.76402E+002	2.60460E+000	8.01622E-001	6.53826E+002	4.39729E+002	1.99488E+002	1.74135E+002	4.27511E-001	7.97575E-001	1.81092E-001	1.76402E+002	-2.86321E+001	1.73852E-001	1.74135E+002	-2.03102E+001
2.03070E+002	1.08949E+003	4.88647E+001	2.12357E+002	1.54259E+000	1.11101E+000	1.14300E+004	2.27145E+003	1.00000E+000	5.58000E+002	5.00000E+000	1.06883E+005	1.71383E+000	3.30075E+001	1.44287E-002	1.03919E-002	9.62093E-002	5.04842E-002	2.79430E+004	4.88732E+001	2.12326E+002	1.26182E-002	1.26182E-002	4.95432E+005	3.80000E+001	1.70000E+001	0.00000E+000	5.82165E+002	3.95858E+002	1.50491E+002	1.00000E+002	2.02139E+000	3.36005E-002	0.00000E+000	1.77553E+002	2.63402E+000	8.52253E-001	6.53826E+002	4.39729E+002	1.99488E+002	1.74146E+002	4.27511E-001	7.97575E-001	1.62638E-001	1.77553E+002	-4.49926E-001	1.73852E-001	1.74146E+002	-2.02858E+001
2.17624E+002	1.39838E+003	4.88441E+001	2.12351E+002	1.60812E+000	1.07150E+000	1.46670E+004	2.49225E+003	1.00000E+000	5.59000E+002	2.00000E+000	1.07051E+005	1.72309E+000	3.73950E+001	1.32784E-002	8.84751E-003	1.05009E-001	4.71416E-002	2.79430E+004	4.88733E+001	2.12326E+002	1.26182E-002	1.26182E-002	4.95432E+005	3.80000E+001	1.80000E+001	0.00000E+000	7.41038E+002	5.04703E+002	2.00251E+002	1.00000E+002	2.59172E+000	2.21728E-002	0.00000E+000	1.76869E+002	2.37092E+000	8.35840E-001	6.53826E+002	4.39729E+002	1.99488E+002	1.74139E+002	4.27511E-001	7.97575E-001	2.00259E-001	1.76869E+002	-5.61109E+001	1.73852E-001	1.74139E+002	-2.02985E+001
2.10491E+002	1.43599E+003	4.89186E+001	2.12402E+002	1.64462E+000	1.09952E+000	1.57100E+004	1.42231E+003	1.00000E+000	5.60000E+002	1.00000E+000	1.07224E+005	1.80829E+000	3.78945E+001	1.31213E-002	8.77232E-003	1.04585E-001	4.72523E-002	2.79430E+004	4.88728E+001	2.12326E+002	1.26182E-002	1.26182E-002	4.95432E+005	3.80000E+001	1.90000E+001	0.00000E+000	7.78534E+002	5.09022E+002	2.02827E+002	1.00000E+002	2.67913E+000	1.65332E-002	0.00000E+000	1.76093E+002	2.20738E+000	8.67452E-001	6.53826E+002	4.39729E+002	1.99488E+002	1.74141E+002	4.27511E-001	7.97575E-001	1.98642E-001	1.76093E+002	-5.44957E+001	1.73852E-001	1.74141E+002	-2.02595E+001
2.16553E+002	1.15012E+003	4.88039E+001	2.12353E+002	1.51819E+000	1.07743E+000	1.15590E+004	1.82085E+003	1.00000E+000	5.61000E+002	2.00000E+000	1.07406E+005	1.63574E+000	3.39134E+001	1.41210E-002	1.00214E-002	8.73277E-002	4.46137E-002	2.79430E+004	4.88724E+001	2.12326E+002	1.26182E-002	1.26182E-002	4.95432E+005	3.80000E+001	2.00000E+001	0.00000E+000	6.30778E+002	4.11148E+002	1.53623E+002	1.00000E+002	2.14727E+000	3.14310E-002	0.00000E+000	1.77062E+002	2.50238E+000	8.92066E-001	6.53826E+002	4.39729E+002	1.99488E+002	1.74163E+002	4.27511E-001	7.97575E-001	1.69811E-001	1.77062E+002	-1.14609E+001	1.73852E-001	1.74163E+002	-2.02767E+001
2.16841E+002	1.26054E+003	4.89247E+001	2.12381E+002	1.57749E+000	1.08878E+000	1.31930E+004	1.98710E+003	1.00000E+000	5.62000E+002	2.00000E+000	1.07596E+005	1.71754E+000	3.55040E+001	1.37339E-002	9.47913E-003	9.67905E-002	4.66764E-002	2.79430E+004	4.88725E+001	2.12326E+002	1.26182E-002	1.26182E-002	4.95432E+005	3.80000E+001	2.10000E+001	0.00000E+000	7.01329E+002	4.53002E+002	1.58801E+002	1.00000E+002	2.35759E+000	2.86798E-002	0.00000E+000	1.77814E+002	2.26988E+000	9.20526E-001	6.53826E+002	4.39729E+002	1.99488E+002	1.74182E+002	4.27511E-001	7.97575E-001	1.83294E-001	1.77814E+002	-3.04049E+001	1.73852E-001	1.74182E+002	-2.02313E+001
2.08699E+002	1.44593E+003	4.88915E+001	2.12394E+002	1.55577E+000	1.09350E+000	1.50340E+004	2.71955E+003	1.00000E+000	5.63000E+002	0.00000E+000	1.07775E+005	1.70124E+000	3.80254E+001	1.26885E-002	8.91829E-003	9.45758E-002	4.72036E-002	2.79430E+004	4.88725E+001	2.12326E+002	1.26182E-002	1.26182E-002	4.95432E+005	3.80000E+001	2.20000E+001	0.00000E+000	7.68381E+002	5.06090E+002	2.14630E+002	1.00000E+002	2.67843E+000	2.88747E-002	0.00000E+000	1.75215E+002	2.33188E+000	8.39399E-001	6.53826E+002	4.39729E+002	1.99488E+002	1.74218E+002	4.27511E-001	7.97575E-001	1.74490E-001	1.75215E+002	-2.01267E+001	1.73852E-001	1.74218E+002	-2.01891E+001
2.12207E+002	1.50001E+003	4.88984E+001	2.12351E+002	1.63764E+000	1.14996E+000	1.70990E+004	2.29692E+003	1.00000E+000	5.64000E+002	0.00000E+000	1.07956E+005	1.88322E+000	3.87299E+001	1.25237E-002	8.79422E-003	9.84997E-002	4.90168E-002	2.79430E+004	4.88720E+001	2.12325E+002	1.26182E-002	1.26182E-002	4.95432E+005	3.80000E+001	2.30000E+001	0.00000E+000	7.99628E+002	5.40328E+002	2.24627E+002	1.00000E+002	2.80821E+000	2.13668E-002	0.00000E+000	1.75999E+002	2.22325E+000	8.25538E-001	6.53826E+002	4.39729E+002	1.99488E+002	1.74230E+002	4.27511E-001	7.97575E-001	1.74946E-001	1.75999E+002	-2.00360E+001	1.73852E-001	1.74230E+002	-2.02031E+001
2.06074E+002	1.19493E+003	4.88781E+001	2.12378E+002	1.62638E+000	1.12324E+000	1.32430E+004	1.27178E+003	1.00000E+000	5.65000E+002	2.00000E+000	1.08139E+005	1.82681E+000	3.45677E+001	1.41328E-002	9.76065E-003	9.89164E-002	4.77653E-002	2.79430E+004	4.88717E+001	2.12325E+002	1.26182E-002	1.26182E-002	4.95432E+005	3.80000E+001	2.40000E+001	0.00000E+000	6.54054E+002	4.25059E+002	1.74525E+002	1.00000E+002	2.25568E+000	1.76959E-002	0.00000E+000	1.75581E+002	2.41981E+000	8.61861E-001	6.53826E+002	4.39729E+002	1.99488E+002	1.74225E+002	4.27511E-001	7.97575E-001	1.82986E-001	1.75581E+002	-3.21933E+001	1.73852E-001	1.74225E+002	-2.01932E+001
2.05468E+002	1.27308E+003	4.88676E+001	2.12348E+002	1.62096E+000	1.13013E+000	1.41580E+004	1.77752E+003	1.00000E+000	5.66000E+002	1.00000E+000	1.08324E+005	1.83190E+000	3.56802E+001	1.36230E-002	9.49790E-003	9.65028E-002	4.74554E-002	2.79430E+004	4.88716E+001	2.12324E+002	1.26182E-002	1.26182E-002	4.95432E+005	3.80000E+001	2.50000E+001	0.00000E+000	6.67744E+002	4.46423E+002	1.98889E+002	1.00000E+002	2.36155E+000	2.47168E-002	0.00000E+000	1.74539E+002	2.49263E+000	8.09195E-001	6.53826E+002	4.39729E+002	1.99488E+002	1.74256E+002	4.27511E-001	7.97575E-001	1.78414E-001	1.74539E+002	-2.65730E+001	1.73852E-001	1.74256E+002	-2.01819E+001
2.20381E+002	1.45084E+003	4.88759E+001	2.12339E+002	1.57934E+000	1.10156E+000	1.53930E+004	3.22880E+003	1.00000E+000	5.67000E+002	0.00000E+000	1.08488E+005	1.73974E+000	3.80899E+001	1.27296E-002	8.87865E-003	9.96846E-002	4.89601E-002	2.79430E+004	4.88717E+001	2.12324E+002	1.26182E-002	1.26182E-002	4.95432E+005	3.80000E+001	2.60000E+001	0.00000E+000	7.14447E+002	5.72085E+002	2.02629E+002	1.00000E+002	2.63262E+000	2.44621E-002	0.00000E+000	1.82695E+002	2.58300E+000	7.48901E-001	6.53826E+002	4.39729E+002	1.99488E+002	1.74301E+002	4.27511E-001	7.97575E-001	1.78216E-001	1.82695E+002	-1.81341E+001	1.73852E-001	1.74301E+002	-2.01424E+001
2.12364E+002	1.26781E+003	4.89508E+001	2.12333E+002	1.64507E+000	1.10051E+000	1.38710E+004	2.23925E+003	1.00000E+000	5.68000E+002	0.00000E+000	1.08682E+005	1.81041E+000	3.56063E+001	1.39679E-002	9.34413E-003	1.14538E-001	5.17809E-002	2.79430E+004	4.88716E+001	2.12324E+002	1.26182E-002	1.26182E-002	4.95432E+005	3.80000E+001	2.70000E+001	0.00000E+000	6.23454E+002	4.86715E+002	1.96446E+002	1.00000E+002	2.32032E+000	3.02678E-002	0.00000E+000	1.79541E+002	2.83475E+000	7.18856E-001	6.53826E+002	4.39729E+002	1.99488E+002	1.74290E+002	4.27511E-001	7.97575E-001	1.98343E-001	1.79541E+002	-5.06543E+001	1.73852E-001	1.74290E+002	-2.01511E+001
2.11205E+002	1.36647E+003	4.89348E+001	2.12374E+002	1.56587E+000	1.12158E+000	1.46310E+004	2.08715E+003	1.00000E+000	5.69000E+002	1.00000E+000	1.08865E+005	1.75625E+000	3.69658E+001	1.29455E-002	9.27245E-003	9.26529E-002	4.80244E-002	2.79430E+004	4.88714E+001	2.12324E+002	1.26182E-002	1.26182E-002	4.95432E+005	3.80000E+001	2.80000E+001	0.00000E+000	7.08684E+002	4.97859E+002	2.09085E+002	1.00000E+002	2.53453E+000	2.44545E-002	0.00000E+000	1.76527E+002	2.51189E+000	7.89904E-001	6.53826E+002	4.39729E+002	1.99488E+002	1.74276E+002	4.27511E-001	7.97575E-001	1.65319E-001	1.76527E+002	-5.39138E+000	1.73852E-001	1.74276E+002	-2.01412E+001
2.11020E+002	1.38428E+003	4.88527E+001	2.12328E+002	1.55076E+000	1.11265E+000	1.46120E+004	2.79864E+003	1.00000E+000	5.70000E+002	1.00000E+000	1.09022E+005	1.72546E+000	3.72059E+001	1.28290E-002	9.20459E-003	9.71849E-002	5.04874E-002	2.79430E+004	4.88712E+001	2.12323E+002	1.26182E-002	1.26182E-002	4.95432E+005	3.80000E+001	2.90000E+001	0.00000E+000	7.53200E+002	4.66480E+002	2.10486E+002	1.00000E+002	2.58604E+000	3.03554E-002	0.00000E+000	1.73264E+002	2.28692E+000	8.68170E-001	6.53826E+002	4.39729E+002	1.99488E+002	1.74238E+002	4.27511E-001	7.97575E-001	1.64493E-001	1.73264E+002	-7.47784E+000	1.73852E-001	1.74238E+002	-2.02132E+001
2.06352E+002	1.13168E+003	4.89293E+001	2.12352E+002	1.54207E+000	1.11835E+000	1.19280E+004	1.65821E+003	1.00000E+000	5.71000E+002	2.00000E+000	1.09194E+005	1.72458E+000	3.36405E+001	1.41196E-002	1.02399E-002	8.83063E-002	4.70387E-002	2.79430E+004	4.88710E+001	2.12323E+002	1.26182E-002	1.26182E-002	4.95432E+005	3.80000E+001	3.00000E+001	0.00000E+000	5.86196E+002	4.29037E+002	1.54595E+002	1.00000E+002	2.08236E+000	2.62958E-002	0.00000E+000	1.80058E+002	2.70394E+000	8.12700E-001	6.53826E+002	4.39729E+002	1.99488E+002	1.74252E+002	4.27511E-001	7.97575E-001	1.59267E-001	1.80058E+002	7.00291E+000	1.73852E-001	1.74252E+002	-2.01796E+001
1.99348E+002	1.21504E+003	4.89213E+001	2.12354E+002	1.63799E+000	1.12837E+000	1.35890E+004	1.73838E+003	1.00000E+000	5.72000E+002	1.00000E+000	1.09370E+005	1.84826E+000	3.48575E+001	1.40513E-002	9.67961E-003	1.08382E-001	5.19620E-002	2.79430E+004	4.88710E+001	2.12324E+002	1.26182E-002	1.26182E-002	4.95432E+005	3.80000E+001	3.10000E+001	0.00000E+000	6.56983E+002	4.40040E+002	1.65585E+002	1.00000E+002	2.26360E+000	2.69191E-002	0.00000E+000	1.77530E+002	2.37217E+000	8.67902E-001	6.53826E+002	4.39729E+002	1.99488E+002	1.74245E+002	4.27511E-001	7.97575E-001	1.84221E-001	1.77530E+002	-3.20603E+001	1.73852E-001	1.74245E+002	-2.01857E+001
2.06721E+002	1.24548E+003	4.89086E+001	2.12355E+002	1.54659E+000	1.07678E+000	1.26830E+004	1.89425E+003	1.00000E+000	5.73000E+002	1.00000E+000	1.09539E+005	1.66533E+000	3.52913E+001	1.37329E-002	9.56124E-003	9.12549E-002	4.48280E-002	2.79430E+004	4.88706E+001	2.12324E+002	1.26182E-002	1.26182E-002	4.95432E+005	3.80000E+001	3.20000E+001	0.00000E+000	6.47027E+002	4.72253E+002	1.70831E+002	1.00000E+002	2.29709E+000	2.20341E-002	0.00000E+000	1.79907E+002	2.61971E+000	8.13480E-001	6.53826E+002	4.39729E+002	1.99488E+002	1.74226E+002	4.27511E-001	7.97575E-001	1.79088E-001	1.79907E+002	-2.21830E+001	1.73852E-001	1.74226E+002	-2.02044E+001
1.89345E+002	8.49792E+002	4.89356E+001	2.12341E+002	1.61043E+000	1.09489E+000	9.05400E+003	9.74746E+002	1.00000E+000	5.74000E+002	2.70000E+001	1.09744E+005	1.76324E+000	2.91512E+001	1.69247E-002	1.15067E-002	1.13108E-001	5.30335E-002	2.79430E+004	4.88704E+001	2.12324E+002	1.26182E-002	1.26182E-002	4.95432E+005	3.80000E+001	3.30000E+001	0.00000E+000	4.49735E+002	3.14207E+002	1.19381E+002	1.00000E+002	1.57914E+000	2.64396E-002	0.00000E+000	1.78136E+002	3.03619E+000	8.30734E-001	6.53826E+002	4.39729E+002	1.99488E+002	1.74194E+002	4.27511E-001	7.97575E-001	1.90566E-001	1.78136E+002	-4.07210E+001	1.73852E-001	1.74194E+002	-2.02434E+001
1.93432E+002	9.81755E+002	4.88494E+001	2.12323E+002	1.53408E+000	1.08673E+000	1.00320E+004	1.58142E+003	1.00000E+000	5.75000E+002	6.00000E+000	1.09903E+005	1.66713E+000	3.13330E+001	1.53163E-002	1.08499E-002	8.69812E-002	4.43941E-002	2.79430E+004	4.88704E+001	2.12323E+002	1.26182E-002	1.26182E-002	4.95432E+005	3.80000E+001	3.40000E+001	0.00000E+000	5.08297E+002	3.84595E+002	1.16363E+002	1.00000E+002	1.78664E+000	3.63697E-002	0.00000E+000	1.83380E+002	2.82567E+000	8.48000E-001	6.53826E+002	4.39729E+002	1.99488E+002	1.74240E+002	4.27511E-001	7.97575E-001	1.70691E-001	1.83380E+002	-6.44722E+000	1.73852E-001	1.74240E+002	-2.02149E+001
1.96825E+002	9.44918E+002	4.88516E+001	2.12292E+002	1.59662E+000	1.10262E+000	1.01310E+004	1.07853E+003	1.00000E+000	5.76000E+002	1.50000E+001	1.10083E+005	1.76046E+000	3.07395E+001	1.58626E-002	1.09547E-002	9.76708E-002	4.73256E-002	2.79430E+004	4.88707E+001	2.12323E+002	1.26182E-002	1.26182E-002	4.95432E+005	3.80000E+001	3.50000E+001	0.00000E+000	4.93171E+002	3.59261E+002	1.26814E+002	1.00000E+002	1.74306E+000	2.86812E-002	0.00000E+000	1.80265E+002	2.89472E+000	8.23718E-001	6.53826E+002	4.39729E+002	1.99488E+002	1.74243E+002	4.27511E-001	7.97575E-001	1.83015E-001	1.80265E+002	-2.76079E+001	1.73852E-001	1.74243E+002	-2.02313E+001
1.95008E+002	1.01711E+003	4.88563E+001	2.12306E+002	1.55795E+000	1.09359E+000	1.05950E+004	1.30715E+003	1.00000E+000	5.77000E+002	5.00000E+000	1.10239E+005	1.70376E+000	3.18921E+001	1.51357E-002	1.06244E-002	9.89783E-002	4.94210E-002	2.79430E+004	4.88707E+001	2.12323E+002	1.26182E-002	1.26182E-002	4.95432E+005	3.80000E+001	3.60000E+001	0.00000E+000	5.58880E+002	3.66902E+002	1.43759E+002	1.00000E+002	1.92152E+000	3.58140E-002	0.00000E+000	1.76544E+002	2.68002E+000	8.70008E-001	6.53826E+002	4.39729E+002	1.99488E+002	1.74252E+002	4.27511E-001	7.97575E-001	1.75125E-001	1.76544E+002	-1.97842E+001	1.73852E-001	1.74252E+002	-2.02133E+001
1.85913E+002	9.10235E+002	4.88783E+001	2.12278E+002	1.64641E+000	1.17576E+000	1.06530E+004	1.31744E+003	1.00000E+000	5.78000E+002	2.30000E+001	1.10423E+005	1.93579E+000	3.01701E+001	1.59516E-002	1.13916E-002	1.06607E-001	5.50094E-002	2.79430E+004	4.88711E+001	2.12323E+002	1.26182E-002	1.26182E-002	4.95432E+005	3.80000E+001	3.70000E+001	0.00000E+000	4.94533E+002	3.09450E+002	1.39069E+002	1.00000E+002	1.70394E+000	2.96296E-002	0.00000E+000	1.73477E+002	2.70048E+000	8.61062E-001	6.53826E+002	4.39729E+002	1.99488E+002	1.74252E+002	4.27511E-001	7.97575E-001	1.66769E-001	1.73477E+002	-1.06301E+001	1.73852E-001	1.74252E+002	-2.02292E+001
1.91639E+002	8.37825E+002	4.88457E+001	2.12287E+002	1.60212E+000	1.14370E+000	9.33900E+003	6.88187E+002	1.00000E+000	5.79000E+002	2.50000E+001	1.10593E+005	1.83233E+000	2.89452E+001	1.65785E-002	1.18348E-002	9.02261E-002	4.67990E-002	2.79430E+004	4.88708E+001	2.12323E+002	1.26182E-002	1.26182E-002	4.95432E+005	3.80000E+001	3.80000E+001	0.00000E+000	4.24249E+002	2.96590E+002	1.44219E+002	1.00000E+002	1.55393E+000	1.66024E-002	0.00000E+000	1.73203E+002	3.36062E+000	7.38996E-001	6.53826E+002	4.39729E+002	1.99488E+002	1.74235E+002	4.27511E-001	7.97575E-001	1.66953E-001	1.73203E+002	-1.11715E+001	1.73852E-001	1.74235E+002	-2.02423E+001
2.09000E+002	9.31659E+002	4.90869E+001	2.11978E+002	1.71319E+000	1.07959E+000	1.03260E+004	1.13818E+003	1.00000E+000	6.18000E+002	8.00000E+000	1.17200E+005	1.84954E+000	3.05231E+001	1.68593E-002	1.06241E-002	1.22493E-001	4.94141E-002	3.13780E+004	4.90869E+001	2.11978E+002	1.22493E-001	4.94141E-002	1.03260E+004	1.00000E+000	1.00000E+000	0.00000E+000	3.32799E+002	5.36850E+002	1.03146E+002	3.00000E+002	1.60620E+000	2.95668E-002	0.00000E+000	2.23772E+002	3.42275E+000	6.90033E-001	3.32799E+002	5.36850E+002	1.03146E+002	2.23772E+002	3.42275E+000	6.90033E-001	2.26872E-001	2.23772E+002	-4.80287E+001	2.26872E-001	2.23772E+002	-4.80287E+001
1.85302E+002	5.20814E+002	4.83436E+001	2.12263E+002	1.65590E+000	1.14286E+000	5.97900E+003	6.78220E+002	1.00000E+000	6.25000E+002	9.80000E+001	1.18463E+005	1.89246E+000	2.28214E+001	2.14151E-002	1.47801E-002	1.03408E-001	5.05191E-002	3.16920E+004	4.83510E+001	2.12172E+002	1.25503E-002	1.25503E-002	4.98002E+005	4.10000E+001	1.00000E+000	0.00000E+000	2.94089E+002	1.67274E+002	8.02175E+001	1.00000E+002	9.85831E-001	5.80211E-002	0.00000E+000	1.69513E+002	3.38336E+000	9.17378E-001	6.38863E+002	5.51237E+002	1.35251E+002	1.88161E+002	4.12031E-001	8.25403E-001	1.83311E-001	1.69513E+002	-3.88460E+001	2.05035E-001	1.88161E+002	-5.18556E+001
2.41678E+002	1.48878E+003	4.83407E+001	2.12257E+002	1.60226E+000	1.09833E+000	1.59940E+004	2.26663E+003	1.00000E+000	6.26000E+002	0.00000E+000	1.18541E+005	1.75980E+000	3.85848E+001	1.26694E-002	8.68465E-003	9.15224E-002	4.35233E-002	3.16920E+004	4.83511E+001	2.12171E+002	1.25503E-002	1.25503E-002	4.98002E+005	4.10000E+001	2.00000E+000	0.00000E+000	8.03165E+002	5.21711E+002	2.19368E+002	1.00000E+002	2.77983E+000	2.07863E-002	0.00000E+000	1.73352E+002	2.22255E+000	8.53850E-001	6.38863E+002	5.51237E+002	1.35251E+002	1.88111E+002	4.12031E-001	8.25403E-001	1.86603E-001	1.73352E+002	-3.98185E+001	2.05035E-001	1.88111E+002	-5.19093E+001
2.36123E+002	1.21701E+003	4.83320E+001	2.12214E+002	1.46891E+000	1.05519E+000	1.16540E+004	2.08936E+003	1.00000E+000	6.27000E+002	1.00000E+000	1.18714E+005	1.54998E+000	3.48857E+001	1.36069E-002	9.77447E-003	7.38086E-002	3.87665E-002	3.16920E+004	4.83507E+001	2.12171E+002	1.25503E-002	1.25503E-002	4.98002E+005	4.10000E+001	3.00000E+000	0.00000E+000	6.34814E+002	4.49349E+002	1.63660E+002	1.00000E+002	2.22700E+000	3.21065E-002	0.00000E+000	1.77264E+002	2.66158E+000	8.35285E-001	6.38863E+002	5.51237E+002	1.35251E+002	1.88068E+002	4.12031E-001	8.25403E-001	1.63909E-001	1.77264E+002	-2.72924E+000	2.05035E-001	1.88068E+002	-5.19803E+001
1.99635E+002	8.48091E+002	4.83178E+001	2.12245E+002	1.63780E+000	1.08149E+000	9.13500E+003	1.28347E+003	1.00000E+000	6.28000E+002	2.20000E+001	1.18896E+005	1.77127E+000	2.91220E+001	1.71359E-002	1.13154E-002	1.04524E-001	4.64494E-002	3.16920E+004	4.83507E+001	2.12171E+002	1.25503E-002	1.25503E-002	4.98002E+005	4.10000E+001	4.00000E+000	0.00000E+000	4.76145E+002	3.05189E+002	1.11332E+002	1.00000E+002	1.60457E+000	4.77459E-002	0.00000E+000	1.75282E+002	2.74893E+000	9.13469E-001	6.38863E+002	5.51237E+002	1.35251E+002	1.88030E+002	4.12031E-001	8.25403E-001	2.04579E-001	1.75282E+002	-6.40857E+001	2.05035E-001	1.88030E+002	-5.20000E+001
2.32488E+002	1.41060E+003	4.83480E+001	2.12187E+002	1.61138E+000	1.02169E+000	1.41730E+004	2.30281E+003	1.00000E+000	6.29000E+002	0.00000E+000	1.19059E+005	1.64633E+000	3.75579E+001	1.35353E-002	8.58198E-003	9.79581E-002	4.00079E-002	3.16920E+004	4.83505E+001	2.12170E+002	1.25503E-002	1.25503E-002	4.98002E+005	4.10000E+001	5.00000E+000	0.00000E+000	7.78456E+002	6.24783E+002	1.02662E+002	0.00000E+000	2.63111E+000	2.46137E-002	0.00000E+000	1.88436E+002	2.05350E+000	9.81717E-001	6.38863E+002	5.51237E+002	1.35251E+002	1.87975E+002	4.12031E-001	8.25403E-001	2.23956E-001	1.88436E+002	-7.90689E+001	2.05035E-001	1.87975E+002	-5.20890E+001
2.07048E+002	1.17194E+003	4.83796E+001	2.12233E+002	1.69992E+000	1.10037E+000	1.32430E+004	1.27939E+003	1.00000E+000	6.30000E+002	0.00000E+000	1.19244E+005	1.87054E+000	3.42337E+001	1.47718E-002	9.56193E-003	9.88422E-002	4.21235E-002	3.16920E+004	4.83506E+001	2.12170E+002	1.25503E-002	1.25503E-002	4.98002E+005	4.10000E+001	6.00000E+000	0.00000E+000	6.14055E+002	5.27624E+002	1.17260E+002	3.00000E+002	2.19555E+000	2.58232E-002	0.00000E+000	1.88696E+002	2.42708E+000	8.59278E-001	6.38863E+002	5.51237E+002	1.35251E+002	1.87936E+002	4.12031E-001	8.25403E-001	2.14102E-001	1.88696E+002	-6.45027E+001	2.05035E-001	1.87936E+002	-5.20968E+001
1.94989E+002	1.04381E+003	4.83862E+001	2.12196E+002	1.69805E+000	1.10976E+000	1.18830E+004	1.62855E+003	1.00000E+000	6.31000E+002	3.00000E+000	1.19411E+005	1.88444E+000	3.23081E+001	1.55772E-002	1.01805E-002	1.01949E-001	4.42956E-002	3.16920E+004	4.83503E+001	2.12170E+002	1.25503E-002	1.25503E-002	4.98002E+005	4.10000E+001	7.00000E+000	0.00000E+000	5.30323E+002	4.55888E+002	1.05230E+002	1.00000E+002	1.90447E+000	1.98532E-002	0.00000E+000	1.88371E+002	2.59843E+000	8.47299E-001	6.38863E+002	5.51237E+002	1.35251E+002	1.87927E+002	4.12031E-001	8.25403E-001	2.09519E-001	1.88371E+002	-5.81998E+001	2.05035E-001	1.87927E+002	-5.21285E+001
2.13905E+002	1.24763E+003	4.83351E+001	2.12113E+002	1.63814E+000	1.10082E+000	1.36750E+004	2.29148E+003	1.00000E+000	6.32000E+002	1.00000E+000	1.19593E+005	1.80330E+000	3.53218E+001	1.40083E-002	9.41356E-003	9.12511E-002	4.18602E-002	3.16920E+004	4.83504E+001	2.12170E+002	1.25503E-002	1.25503E-002	4.98002E+005	4.10000E+001	8.00000E+000	0.00000E+000	6.37213E+002	5.44996E+002	1.28623E+002	1.00000E+002	2.28902E+000	2.25855E-002	0.00000E+000	1.87945E+002	2.43283E+000	8.43598E-001	6.38863E+002	5.51237E+002	1.35251E+002	1.87889E+002	4.12031E-001	8.25403E-001	1.96175E-001	1.87945E+002	-3.92736E+001	2.05035E-001	1.87889E+002	-5.22221E+001
1.95645E+002	7.35147E+002	4.82902E+001	2.12028E+002	1.52907E+000	1.03498E+000	7.14400E+003	9.49992E+002	1.00000E+000	6.33000E+002	4.70000E+001	1.19826E+005	1.58256E+000	2.71136E+001	1.80907E-002	1.22451E-002	8.09544E-002	3.82980E-002	3.16920E+004	4.83500E+001	2.12171E+002	1.25503E-002	1.25503E-002	4.98002E+005	4.10000E+001	9.00000E+000	0.00000E+000	3.77424E+002	2.96170E+002	8.21389E+001	1.00000E+002	1.33219E+000	3.76637E-002	0.00000E+000	1.83374E+002	3.33918E+000	8.50356E-001	6.38863E+002	5.51237E+002	1.35251E+002	1.87839E+002	4.12031E-001	8.25403E-001	1.92697E-001	1.83374E+002	-3.88340E+001	2.05035E-001	1.87839E+002	-5.23288E+001
2.07820E+002	8.59048E+002	4.83453E+001	2.12152E+002	1.59572E+000	1.07073E+000	8.96700E+003	1.44502E+003	1.00000E+000	6.34000E+002	2.30000E+001	1.19984E+005	1.70858E+000	2.93095E+001	1.68513E-002	1.13072E-002	8.93643E-002	4.11983E-002	3.16920E+004	4.83501E+001	2.12171E+002	1.25503E-002	1.25503E-002	4.98002E+005	4.10000E+001	1.00000E+001	0.00000E+000	4.26130E+002	3.86467E+002	8.76550E+001	1.00000E+002	1.56356E+000	3.55371E-002	0.00000E+000	1.90454E+002	3.09318E+000	8.19375E-001	6.38863E+002	5.51237E+002	1.35251E+002	1.87816E+002	4.12031E-001	8.25403E-001	1.96890E-001	1.90454E+002	-3.77810E+001	2.05035E-001	1.87816E+002	-5.22701E+001
2.06769E+002	6.13031E+002	4.83790E+001	2.12157E+002	1.54125E+000	1.05923E+000	6.14800E+003	5.75066E+002	1.00000E+000	6.35000E+002	6.50000E+001	1.20199E+005	1.63253E+000	2.47595E+001	1.96565E-002	1.35090E-002	8.66075E-002	4.21988E-002	3.16920E+004	4.83501E+001	2.12171E+002	1.25503E-002	1.25503E-002	4.98002E+005	4.10000E+001	1.10000E+001	0.00000E+000	3.08717E+002	2.81766E+002	5.59528E+001	3.00000E+002	1.11984E+000	3.24398E-002	0.00000E+000	1.91747E+002	3.57358E+000	8.56528E-001	6.38863E+002	5.51237E+002	1.35251E+002	1.87788E+002	4.12031E-001	8.25403E-001	1.85359E-001	1.91747E+002	-1.96677E+001	2.05035E-001	1.87788E+002	-5.22928E+001
2.38854E+002	1.13413E+003	4.84181E+001	2.12171E+002	1.66726E+000	1.07698E+000	1.23540E+004	1.96577E+003	1.00000E+000	6.36000E+002	5.00000E+000	1.20312E+005	1.79561E+000	3.36768E+001	1.50003E-002	9.68959E-003	1.00537E-001	4.26727E-002	3.16920E+004	4.83500E+001	2.12171E+002	1.25503E-002	1.25503E-002	4.98002E+005	4.10000E+001	1.20000E+001	0.00000E+000	5.69975E+002	5.29802E+002	1.67731E+002	3.00000E+002	2.21089E+000	3.35888E-002	0.00000E+000	1.87412E+002	3.16130E+000	6.83033E-001	6.38863E+002	5.51237E+002	1.35251E+002	1.87745E+002	4.12031E-001	8.25403E-001	2.15096E-001	1.87412E+002	-6.72641E+001	2.05035E-001	1.87745E+002	-5.23243E+001
1.92251E+002	6.13553E+002	4.83444E+001	2.12099E+002	1.59811E+000	1.02546E+000	6.14300E+003	6.74915E+002	1.00000E+000	6.37000E+002	7.60000E+001	1.20541E+005	1.63881E+000	2.47700E+001	2.03900E-002	1.30837E-002	9.62197E-002	4.10143E-002	3.16920E+004	4.83497E+001	2.12171E+002	1.25503E-002	1.25503E-002	4.98002E+005	4.10000E+001	1.30000E+001	0.00000E+000	3.09921E+002	2.91220E+002	5.88177E+001	3.00000E+002	1.14076E+000	3.19432E-002	0.00000E+000	1.92721E+002	3.66762E+000	8.34904E-001	6.38863E+002	5.51237E+002	1.35251E+002	1.87694E+002	4.12031E-001	8.25403E-001	2.18270E-001	1.92721E+002	-6.66065E+001	2.05035E-001	1.87694E+002	-5.24260E+001
2.18587E+002	1.08295E+003	4.83603E+001	2.12202E+002	1.55557E+000	1.00529E+000	1.03940E+004	1.62333E+003	1.00000E+000	6.38000E+002	1.00000E+001	1.20658E+005	1.56380E+000	3.29082E+001	1.52581E-002	9.86049E-003	8.87834E-002	3.79333E-002	3.16920E+004	4.83499E+001	2.12171E+002	1.25503E-002	1.25503E-002	4.98002E+005	4.10000E+001	1.40000E+001	0.00000E+000	5.62386E+002	4.94749E+002	1.08083E+002	3.00000E+002	2.02763E+000	2.42090E-002	0.00000E+000	1.89455E+002	2.77011E+000	8.49813E-001	6.38863E+002	5.51237E+002	1.35251E+002	1.87675E+002	4.12031E-001	8.25403E-001	2.14884E-001	1.89455E+002	-6.48982E+001	2.05035E-001	1.87675E+002	-5.23791E+001
2.28159E+002	1.24001E+003	4.83784E+001	2.12128E+002	1.64467E+000	1.06444E+000	1.31990E+004	1.85593E+003	1.00000E+000	6.39000E+002	4.00000E+000	1.20833E+005	1.75065E+000	3.52138E+001	1.43155E-002	9.26509E-003	9.66080E-002	4.11518E-002	3.16920E+004	4.83500E+001	2.12171E+002	1.25503E-002	1.25503E-002	4.98002E+005	4.10000E+001	1.50000E+001	0.00000E+000	6.10761E+002	5.92843E+002	1.04398E+002	3.00000E+002	2.25013E+000	1.76493E-002	0.00000E+000	1.94953E+002	2.43563E+000	8.57688E-001	6.38863E+002	5.51237E+002	1.35251E+002	1.87629E+002	4.12031E-001	8.25403E-001	2.14178E-001	1.94953E+002	-5.84214E+001	2.05035E-001	1.87629E+002	-5.24700E+001
2.22144E+002	1.20235E+003	4.83959E+001	2.12163E+002	1.63457E+000	1.07345E+000	1.28430E+004	1.16051E+003	1.00000E+000	6.40000E+002	1.00000E+000	1.21000E+005	1.75462E+000	3.46749E+001	1.44235E-002	9.47213E-003	9.36235E-002	4.10789E-002	3.16920E+004	4.83500E+001	2.12171E+002	1.25503E-002	1.25503E-002	4.98002E+005	4.10000E+001	1.60000E+001	0.00000E+000	6.15731E+002	5.46120E+002	1.10142E+002	3.00000E+002	2.20931E+000	1.93452E-002	0.00000E+000	1.90305E+002	2.43776E+000	8.68734E-001	6.38863E+002	5.51237E+002	1.35251E+002	1.87582E+002	4.12031E-001	8.25403E-001	2.07207E-001	1.90305E+002	-5.29275E+001	2.05035E-001	1.87582E+002	-5.24932E+001
2.30824E+002	1.39082E+003	4.84519E+001	2.12212E+002	1.67457E+000	1.06820E+000	1.50860E+004	2.10633E+003	1.00000E+000	6.41000E+002	1.00000E+000	1.21172E+005	1.78876E+000	3.72937E+001	1.36337E-002	8.69688E-003	1.05659E-001	4.35744E-002	3.16920E+004	4.83501E+001	2.12170E+002	1.25503E-002	1.25503E-002	4.98002E+005	4.10000E+001	1.70000E+001	0.00000E+000	7.31170E+002	6.42264E+002	1.04109E+002	0.00000E+000	2.56110E+000	2.43411E-002	0.00000E+000	1.91268E+002	2.09478E+000	9.32793E-001	6.38863E+002	5.51237E+002	1.35251E+002	1.87520E+002	4.12031E-001	8.25403E-001	2.21080E-001	1.91268E+002	-7.20524E+001	2.05035E-001	1.87520E+002	-5.25215E+001
2.18815E+002	1.18865E+003	4.83978E+001	2.12194E+002	1.60263E+000	1.05550E+000	1.22840E+004	1.30777E+003	1.00000E+000	6.42000E+002	1.00000E+000	1.21346E+005	1.69158E+000	3.44768E+001	1.44598E-002	9.52335E-003	9.31563E-002	4.11153E-002	3.16920E+004	4.83505E+001	2.12170E+002	1.25503E-002	1.25503E-002	4.98002E+005	4.10000E+001	1.80000E+001	0.00000E+000	6.10134E+002	5.41903E+002	1.17042E+002	3.00000E+002	2.20624E+000	2.26936E-002	0.00000E+000	1.89683E+002	2.55520E+000	8.47453E-001	6.38863E+002	5.51237E+002	1.35251E+002	1.87444E+002	4.12031E-001	8.25403E-001	2.05831E-001	1.89683E+002	-5.15302E+001	2.05035E-001	1.87444E+002	-5.26124E+001
2.19490E+002	1.14023E+003	4.84109E+001	2.12171E+002	1.66046E+000	1.08000E+000	1.24130E+004	1.54282E+003	1.00000E+000	6.43000E+002	1.00000E+000	1.21503E+005	1.79330E+000	3.37673E+001	1.49036E-002	9.69360E-003	1.01636E-001	4.36954E-002	3.16920E+004	4.83503E+001	2.12170E+002	1.25503E-002	1.25503E-002	4.98002E+005	4.10000E+001	1.90000E+001	0.00000E+000	5.38273E+002	5.64425E+002	9.73065E+001	3.00000E+002	2.04999E+000	2.61087E-002	0.00000E+000	1.98329E+002	2.60543E+000	8.26787E-001	6.38863E+002	5.51237E+002	1.35251E+002	1.87372E+002	4.12031E-001	8.25403E-001	2.11812E-001	1.98329E+002	-5.15837E+001	2.05035E-001	1.87372E+002	-5.26979E+001
2.33818E+002	1.42584E+003	4.84025E+001	2.12260E+002	1.63476E+000	1.06628E+000	1.51350E+004	1.24433E+003	1.00000E+000	6.44000E+002	0.00000E+000	1.21668E+005	1.74310E+000	3.77603E+001	1.32881E-002	8.66719E-003	8.84760E-002	3.82794E-002	3.16920E+004	4.83508E+001	2.12171E+002	1.25503E-002	1.25503E-002	4.98002E+005	4.10000E+001	2.00000E+001	0.00000E+000	7.32118E+002	6.39182E+002	1.44412E+002	3.00000E+002	2.64056E+000	1.43454E-002	0.00000E+000	1.88521E+002	2.31097E+000	8.44163E-001	6.38863E+002	5.51237E+002	1.35251E+002	1.87315E+002	4.12031E-001	8.25403E-001	2.10468E-001	1.88521E+002	-5.93864E+001	2.05035E-001	1.87315E+002	-5.26991E+001
2.33219E+002	1.70896E+003	4.83936E+001	2.12301E+002	1.62713E+000	1.09329E+000	1.85220E+004	2.50607E+003	1.00000E+000	6.45000E+002	0.00000E+000	1.21836E+005	1.77892E+000	4.13395E+001	1.19558E-002	8.03323E-003	8.94616E-002	4.08783E-002	3.16920E+004	4.83508E+001	2.12171E+002	1.25503E-002	1.25503E-002	4.98002E+005	4.10000E+001	2.10000E+001	0.00000E+000	8.49601E+002	7.55819E+002	1.73359E+002	1.00000E+002	3.09482E+000	2.03853E-002	0.00000E+000	1.89043E+002	2.13066E+000	8.27660E-001	6.38863E+002	5.51237E+002	1.35251E+002	1.87259E+002	4.12031E-001	8.25403E-001	1.96235E-001	1.89043E+002	-3.81406E+001	2.05035E-001	1.87259E+002	-5.27297E+001
2.40170E+002	1.88101E+003	4.83303E+001	2.12213E+002	1.64230E+000	1.12374E+000	2.10900E+004	3.65654E+003	1.00000E+000	6.46000E+002	0.00000E+000	1.22003E+005	1.84552E+000	4.33706E+001	1.13088E-002	7.73796E-003	9.00081E-002	4.25625E-002	3.16920E+004	4.83513E+001	2.12171E+002	1.25503E-002	1.25503E-002	4.98002E+005	4.10000E+001	2.20000E+001	0.00000E+000	9.00916E+002	8.37843E+002	2.08709E+002	1.00000E+002	3.38087E+000	1.86287E-002	0.00000E+000	1.89956E+002	2.13922E+000	7.72533E-001	6.38863E+002	5.51237E+002	1.35251E+002	1.87200E+002	4.12031E-001	8.25403E-001	1.87476E-001	1.89956E+002	-2.45170E+001	2.05035E-001	1.87200E+002	-5.28493E+001
2.21128E+002	2.09917E+003	4.83599E+001	2.12198E+002	1.84356E+000	1.21478E+000	2.77950E+004	8.67481E+003	1.00000E+000	6.47000E+002	0.00000E+000	1.22157E+005	2.23952E+000	4.58167E+001	1.10580E-002	7.28642E-003	1.12913E-001	4.93639E-002	3.16920E+004	4.83510E+001	2.12171E+002	1.25503E-002	1.25503E-002	4.98002E+005	4.10000E+001	2.30000E+001	0.00000E+000	9.75974E+002	8.84691E+002	2.96317E+002	1.00000E+002	3.77405E+000	3.70703E-002	0.00000E+000	1.84891E+002	2.12298E+000	6.78083E-001	6.38863E+002	5.51237E+002	1.35251E+002	1.87140E+002	4.12031E-001	8.25403E-001	2.05596E-001	1.84891E+002	-5.59811E+001	2.05035E-001	1.87140E+002	-5.29164E+001
2.27106E+002	1.55714E+003	4.83091E+001	2.12234E+002	1.63331E+000	1.11422E+000	1.72320E+004	2.18464E+003	1.00000E+000	6.48000E+002	0.00000E+000	1.22323E+005	1.81988E+000	3.94607E+001	1.24423E-002	8.48799E-003	9.56469E-002	4.49935E-002	3.16920E+004	4.83510E+001	2.12171E+002	1.25503E-002	1.25503E-002	4.98002E+005	4.10000E+001	2.40000E+001	0.00000E+000	8.30108E+002	6.52450E+002	1.70572E+002	1.00000E+002	2.91100E+000	2.45250E-002	0.00000E+000	1.83322E+002	2.10569E+000	8.68260E-001	6.38863E+002	5.51237E+002	1.35251E+002	1.87095E+002	4.12031E-001	8.25403E-001	1.88928E-001	1.83322E+002	-3.32579E+001	2.05035E-001	1.87095E+002	-5.29427E+001
2.40102E+002	1.50650E+003	4.83024E+001	2.12138E+002	1.60793E+000	1.01954E+000	1.50690E+004	1.82335E+003	1.00000E+000	6.49000E+002	1.00000E+000	1.22480E+005	1.63935E+000	3.88136E+001	1.30986E-002	8.30544E-003	9.03848E-002	3.69761E-002	3.16920E+004	4.83511E+001	2.12171E+002	1.25503E-002	1.25503E-002	4.98002E+005	4.10000E+001	2.50000E+001	0.00000E+000	7.52339E+002	7.06361E+002	1.23621E+002	3.00000E+002	2.72962E+000	1.88230E-002	0.00000E+000	1.92999E+002	2.22997E+000	8.76740E-001	6.38863E+002	5.51237E+002	1.35251E+002	1.87050E+002	4.12031E-001	8.25403E-001	2.23938E-001	1.92999E+002	-7.45131E+001	2.05035E-001	1.87050E+002	-5.30474E+001
2.01615E+002	1.01979E+003	4.84681E+001	2.12078E+002	1.68218E+000	1.06721E+000	1.10880E+004	1.64920E+003	1.00000E+000	6.50000E+002	0.00000E+000	1.22634E+005	1.79525E+000	3.19341E+001	1.59752E-002	1.01350E-002	1.04634E-001	4.29196E-002	3.16920E+004	4.83513E+001	2.12170E+002	1.25503E-002	1.25503E-002	4.98002E+005	4.10000E+001	2.60000E+001	0.00000E+000	4.98228E+002	4.98103E+002	8.52515E+001	0.00000E+000	1.85514E+000	2.18067E-002	0.00000E+000	1.95768E+002	2.67812E+000	8.51050E-001	6.38863E+002	5.51237E+002	1.35251E+002	1.86976E+002	4.12031E-001	8.25403E-001	2.23676E-001	1.95768E+002	-7.13918E+001	2.05035E-001	1.86976E+002	-5.31480E+001
1.63310E+002	3.17768E+002	4.84240E+001	2.12141E+002	1.67279E+000	1.17563E+000	3.78100E+003	4.13758E+002	1.00000E+000	6.51000E+002	1.00000E+002	1.22889E+005	1.96659E+000	1.78261E+001	2.72044E-002	1.91192E-002	1.20051E-001	6.09909E-002	3.16920E+004	4.83515E+001	2.12170E+002	1.25503E-002	1.25503E-002	4.98002E+005	4.10000E+001	2.70000E+001	0.00000E+000	1.62913E+002	1.52259E+002	3.52654E+001	3.00000E+002	6.07355E-001	9.43252E-002	0.00000E+000	1.90567E+002	4.91356E+000	7.94349E-001	6.38863E+002	5.51237E+002	1.35251E+002	1.86896E+002	4.12031E-001	8.25403E-001	1.74538E-001	1.90567E+002	-5.03676E+000	2.05035E-001	1.86896E+002	-5.31915E+001
1.94542E+002	8.38072E+002	4.84734E+001	2.12071E+002	1.68136E+000	1.05771E+000	9.02800E+003	1.09308E+003	1.00000E+000	6.52000E+002	7.00000E+000	1.22982E+005	1.77839E+000	2.89495E+001	1.76956E-002	1.11319E-002	1.13731E-001	4.59255E-002	3.16920E+004	4.83513E+001	2.12170E+002	1.25503E-002	1.25503E-002	4.98002E+005	4.10000E+001	2.80000E+001	0.00000E+000	4.28950E+002	3.90663E+002	6.74332E+001	0.00000E+000	1.53396E+000	3.35734E-002	0.00000E+000	1.91627E+002	2.81637E+000	8.96862E-001	6.38863E+002	5.51237E+002	1.35251E+002	1.86834E+002	4.12031E-001	8.25403E-001	2.27687E-001	1.91627E+002	-8.13360E+001	2.05035E-001	1.86834E+002	-5.32937E+001
1.93917E+002	8.32042E+002	4.84591E+001	2.12035E+002	1.67398E+000	1.06216E+000	8.96700E+003	1.12514E+003	1.00000E+000	6.53000E+002	7.00000E+000	1.23158E+005	1.77803E+000	2.88451E+001	1.76777E-002	1.12167E-002	9.46002E-002	3.91699E-002	3.16920E+004	4.83513E+001	2.12169E+002	1.25503E-002	1.25503E-002	4.98002E+005	4.10000E+001	2.90000E+001	0.00000E+000	4.27576E+002	3.82905E+002	6.67539E+001	3.00000E+002	1.51939E+000	2.76357E-002	0.00000E+000	1.90821E+002	2.80500E+000	9.03555E-001	6.38863E+002	5.51237E+002	1.35251E+002	1.86750E+002	4.12031E-001	8.25403E-001	2.23608E-001	1.90821E+002	-7.62671E+001	2.05035E-001	1.86750E+002	-5.34012E+001
2.32243E+002	1.40799E+003	4.83841E+001	2.12028E+002	1.63001E+000	1.02119E+000	1.42750E+004	2.06994E+003	1.00000E+000	6.54000E+002	0.00000E+000	1.23319E+005	1.66455E+000	3.75232E+001	1.36427E-002	8.54710E-003	9.43683E-002	3.77103E-002	3.16920E+004	4.83507E+001	2.12169E+002	1.25503E-002	1.25503E-002	4.98002E+005	4.10000E+001	3.00000E+001	0.00000E+000	6.95702E+002	6.67817E+002	1.06173E+002	0.00000E+000	2.52724E+000	2.05279E-002	0.00000E+000	1.94078E+002	2.25478E+000	8.90881E-001	6.38863E+002	5.51237E+002	1.35251E+002	1.86664E+002	4.12031E-001	8.25403E-001	2.29638E-001	1.94078E+002	-8.17388E+001	2.05035E-001	1.86664E+002	-5.34976E+001
2.26584E+002	1.49744E+003	4.83089E+001	2.12096E+002	1.64809E+000	1.10876E+000	1.66060E+004	2.02073E+003	1.00000E+000	6.55000E+002	0.00000E+000	1.23491E+005	1.82734E+000	3.86968E+001	1.27894E-002	8.60409E-003	9.36339E-002	4.29097E-002	3.16920E+004	4.83507E+001	2.12169E+002	1.25503E-002	1.25503E-002	4.98002E+005	4.10000E+001	3.10000E+001	0.00000E+000	7.52242E+002	6.77032E+002	1.49699E+002	3.00000E+002	2.74297E+000	1.93432E-002	0.00000E+000	1.89175E+002	2.23818E+000	8.32116E-001	6.38863E+002	5.51237E+002	1.35251E+002	1.86618E+002	4.12031E-001	8.25403E-001	1.95633E-001	1.89175E+002	-3.72670E+001	2.05035E-001	1.86618E+002	-5.35062E+001
2.22014E+002	1.31393E+003	4.83054E+001	2.12134E+002	1.61197E+000	1.06488E+000	1.37500E+004	1.94263E+003	1.00000E+000	6.56000E+002	1.00000E+000	1.23671E+005	1.71656E+000	3.62482E+001	1.37469E-002	9.08136E-003	9.65634E-002	4.27556E-002	3.16920E+004	4.83508E+001	2.12169E+002	1.25503E-002	1.25503E-002	4.98002E+005	4.10000E+001	3.20000E+001	0.00000E+000	6.44049E+002	6.10451E+002	1.33266E+002	3.00000E+002	2.40003E+000	2.31486E-002	0.00000E+000	1.91307E+002	2.54077E+000	8.05553E-001	6.38863E+002	5.51237E+002	1.35251E+002	1.86526E+002	4.12031E-001	8.25403E-001	2.04377E-001	1.91307E+002	-4.78365E+001	2.05035E-001	1.86526E+002	-5.35740E+001
2.10783E+002	1.03518E+003	4.82805E+001	2.12139E+002	1.62223E+000	1.07754E+000	1.10140E+004	1.75762E+003	1.00000E+000	6.57000E+002	2.00000E+000	1.23836E+005	1.74802E+000	3.21742E+001	1.54575E-002	1.02674E-002	9.81648E-002	4.40642E-002	3.16920E+004	4.83510E+001	2.12169E+002	1.25503E-002	1.25503E-002	4.98002E+005	4.10000E+001	3.30000E+001	0.00000E+000	5.72311E+002	4.07102E+002	1.09781E+002	1.00000E+002	1.93390E+000	3.74432E-002	0.00000E+000	1.79555E+002	2.45897E+000	9.30007E-001	6.38863E+002	5.51237E+002	1.35251E+002	1.86438E+002	4.12031E-001	8.25403E-001	2.01754E-001	1.79555E+002	-5.57717E+001	2.05035E-001	1.86438E+002	-5.36610E+001
2.23641E+002	1.15441E+003	4.82880E+001	2.12117E+002	1.62299E+000	1.09032E+000	1.24320E+004	1.75157E+003	1.00000E+000	6.58000E+002	1.00000E+000	1.24008E+005	1.76958E+000	3.39767E+001	1.45561E-002	9.77876E-003	1.01469E-001	4.64298E-002	3.16920E+004	4.83512E+001	2.12169E+002	1.25503E-002	1.25503E-002	4.98002E+005	4.10000E+001	3.40000E+001	0.00000E+000	5.67304E+002	4.99059E+002	1.41815E+002	1.00000E+002	2.11176E+000	3.15960E-002	0.00000E+000	1.85428E+002	2.82493E+000	7.61961E-001	6.38863E+002	5.51237E+002	1.35251E+002	1.86368E+002	4.12031E-001	8.25403E-001	1.96316E-001	1.85428E+002	-4.19976E+001	2.05035E-001	1.86368E+002	-5.37444E+001
1.95227E+002	9.84577E+002	4.82851E+001	2.12186E+002	1.63048E+000	1.09165E+000	1.06580E+004	1.31598E+003	1.00000E+000	6.59000E+002	1.00000E+000	1.24159E+005	1.77991E+000	3.13780E+001	1.57935E-002	1.05741E-002	1.03243E-001	4.70167E-002	3.16920E+004	4.83511E+001	2.12169E+002	1.25503E-002	1.25503E-002	4.98002E+005	4.10000E+001	3.50000E+001	0.00000E+000	5.24114E+002	3.89997E+002	1.22123E+002	1.00000E+002	1.83778E+000	3.88846E-002	0.00000E+000	1.78871E+002	2.73854E+000	8.48895E-001	6.38863E+002	5.51237E+002	1.35251E+002	1.86316E+002	4.12031E-001	8.25403E-001	1.97947E-001	1.78871E+002	-5.08860E+001	2.05035E-001	1.86316E+002	-5.37529E+001
2.19290E+002	1.28614E+003	4.82908E+001	2.12173E+002	1.64663E+000	1.07600E+000	1.38380E+004	2.22681E+003	1.00000E+000	6.60000E+002	1.00000E+000	1.24333E+005	1.77178E+000	3.58629E+001	1.39978E-002	9.14696E-003	9.86767E-002	4.27678E-002	3.16920E+004	4.83512E+001	2.12169E+002	1.25503E-002	1.25503E-002	4.98002E+005	4.10000E+001	3.60000E+001	0.00000E+000	6.54024E+002	5.05123E+002	1.67504E+002	1.00000E+002	2.34864E+000	2.51937E-002	0.00000E+000	1.78964E+002	2.54781E+000	8.00768E-001	6.38863E+002	5.51237E+002	1.35251E+002	1.86218E+002	4.12031E-001	8.25403E-001	2.09587E-001	1.78964E+002	-6.77269E+001	2.05035E-001	1.86218E+002	-5.38591E+001
2.01368E+002	1.18007E+003	4.82343E+001	2.12141E+002	1.62138E+000	1.07066E+000	1.24630E+004	1.78050E+003	1.00000E+000	6.61000E+002	0.00000E+000	1.24496E+005	1.73595E+000	3.43522E+001	1.45236E-002	9.59047E-003	1.00391E-001	4.44340E-002	3.16920E+004	4.83512E+001	2.12168E+002	1.25503E-002	1.25503E-002	4.98002E+005	4.10000E+001	3.70000E+001	0.00000E+000	6.38714E+002	4.68638E+002	1.30283E+002	1.00000E+002	2.19316E+000	2.86056E-002	0.00000E+000	1.79746E+002	2.39373E+000	8.98101E-001	6.38863E+002	5.51237E+002	1.35251E+002	1.86140E+002	4.12031E-001	8.25403E-001	2.04574E-001	1.79746E+002	-5.96850E+001	2.05035E-001	1.86140E+002	-5.39605E+001
1.92293E+002	9.70974E+002	4.82024E+001	2.12124E+002	1.64042E+000	1.06630E+000	1.03050E+004	1.28505E+003	1.00000E+000	6.62000E+002	1.00000E+000	1.24661E+005	1.74917E+000	3.11605E+001	1.61596E-002	1.05040E-002	1.06308E-001	4.57025E-002	3.16920E+004	4.83512E+001	2.12168E+002	1.25503E-002	1.25503E-002	4.98002E+005	4.10000E+001	3.80000E+001	0.00000E+000	4.68747E+002	4.17299E+002	1.19341E+002	1.00000E+002	1.75589E+000	2.78900E-002	0.00000E+000	1.85480E+002	3.14590E+000	7.51523E-001	6.38863E+002	5.51237E+002	1.35251E+002	1.86055E+002	4.12031E-001	8.25403E-001	2.12111E-001	1.85480E+002	-6.49109E+001	2.05035E-001	1.86055E+002	-5.40585E+001
2.01918E+002	9.47698E+002	4.82790E+001	2.12162E+002	1.64565E+000	1.04564E+000	9.90500E+003	1.00658E+003	1.00000E+000	6.63000E+002	3.00000E+000	1.24826E+005	1.72075E+000	3.07847E+001	1.65352E-002	1.05064E-002	1.04237E-001	4.29499E-002	3.16920E+004	4.83508E+001	2.12168E+002	1.25503E-002	1.25503E-002	4.98002E+005	4.10000E+001	3.90000E+001	0.00000E+000	4.91485E+002	4.28182E+002	8.47325E+001	3.00000E+002	1.74669E+000	2.93834E-002	0.00000E+000	1.88177E+002	2.72522E+000	8.84875E-001	6.38863E+002	5.51237E+002	1.35251E+002	1.85995E+002	4.12031E-001	8.25403E-001	2.22947E-001	1.88177E+002	-7.78880E+001	2.05035E-001	1.85995E+002	-5.40902E+001
2.06096E+002	7.12803E+002	4.83098E+001	2.12155E+002	1.58326E+000	1.09110E+000	7.52700E+003	7.98961E+002	1.00000E+000	6.64000E+002	1.40000E+001	1.24995E+005	1.72749E+000	2.66984E+001	1.82491E-002	1.25763E-002	9.22301E-002	4.48426E-002	3.16920E+004	4.83511E+001	2.12168E+002	1.25503E-002	1.25503E-002	4.98002E+005	4.10000E+001	4.00000E+001	0.00000E+000	3.85739E+002	3.13282E+002	7.69140E+001	3.00000E+002	1.36147E+000	4.22187E-002	0.00000E+000	1.83831E+002	3.19633E+000	8.65464E-001	6.38863E+002	5.51237E+002	1.35251E+002	1.85931E+002	4.12031E-001	8.25403E-001	1.84029E-001	1.83831E+002	-2.56472E+001	2.05035E-001	1.85931E+002	-5.41562E+001
1.75213E+002	4.23670E+002	4.83724E+001	2.12187E+002	1.65667E+000	1.12987E+000	4.81100E+003	5.29318E+002	1.00000E+000	6.65000E+002	5.90000E+001	1.25193E+005	1.87182E+000	2.05832E+001	2.38846E-002	1.62896E-002	1.06761E-001	5.12132E-002	3.16920E+004	4.83510E+001	2.12168E+002	1.25503E-002	1.25503E-002	4.98002E+005	4.10000E+001	4.10000E+001	0.00000E+000	2.02402E+002	1.72682E+002	6.71668E+001	1.00000E+002	7.79807E-001	5.76535E-002	0.00000E+000	1.78621E+002	5.21970E+000	6.62900E-001	6.38863E+002	5.51237E+002	1.35251E+002	1.85864E+002	4.12031E-001	8.25403E-001	1.89051E-001	1.78621E+002	-3.81639E+001	2.05035E-001	1.85864E+002	-5.41987E+001
2.02771E+002	1.29651E+003	4.81751E+001	2.11964E+002	1.28189E+000	1.24823E+000	1.28560E+004	1.64748E+003	1.00000E+000	7.43000E+002	0.00000E+000	1.38041E+005	1.60010E+000	3.60071E+001	1.13057E-002	1.10089E-002	5.03148E-002	4.77809E-002	3.69560E+004	4.82132E+001	2.11956E+002	1.70341E-002	1.70341E-002	8.24260E+004	8.00000E+000	1.00000E+000	0.00000E+000	1.84639E+002	4.83394E+002	6.63105E+002	1.00000E+002	2.36711E+000	2.18365E-002	0.00000E+000	5.61000E+001	2.36668E+000	8.94373E-001	1.72852E+002	4.65274E+002	5.74644E+002	5.32619E+001	1.01988E+000	8.19653E-001	1.33036E-002	5.61000E+001	9.89571E+001	1.10272E-002	5.32619E+001	9.95082E+001
1.99061E+002	1.02760E+003	4.81853E+001	2.11970E+002	1.22629E+000	1.16758E+000	9.16200E+003	1.10758E+003	1.00000E+000	7.44000E+002	3.00000E+000	1.38218E+005	1.43178E+000	3.20562E+001	1.28114E-002	1.21980E-002	4.46372E-002	4.06590E-002	3.69560E+004	4.82135E+001	2.11956E+002	1.70341E-002	1.70341E-002	8.24260E+004	8.00000E+000	2.00000E+000	0.00000E+000	1.53833E+002	3.80069E+002	4.99601E+002	1.00000E+002	1.83469E+000	2.22108E-002	0.00000E+000	5.61481E+001	2.99478E+000	8.37243E-001	1.72852E+002	4.65274E+002	5.74644E+002	5.32790E+001	1.01988E+000	8.19653E-001	2.45254E-002	5.61481E+001	8.23037E+001	1.10272E-002	5.32790E+001	9.95299E+001
1.90523E+002	1.26035E+003	4.82148E+001	2.12000E+002	1.28249E+000	1.26271E+000	1.26440E+004	1.59325E+003	1.00000E+000	7.45000E+002	1.00000E+000	1.38381E+005	1.61942E+000	3.55014E+001	1.14055E-002	1.12295E-002	4.64655E-002	4.50909E-002	3.69560E+004	4.82130E+001	2.11956E+002	1.70341E-002	1.70341E-002	8.24260E+004	8.00000E+000	3.00000E+000	0.00000E+000	1.85686E+002	5.00877E+002	5.95826E+002	1.00000E+002	2.25636E+000	3.05382E-002	0.00000E+000	5.22490E+001	2.69987E+000	7.90544E-001	1.72852E+002	4.65274E+002	5.74644E+002	5.32883E+001	1.01988E+000	8.19653E-001	7.77271E-003	5.22490E+001	1.03366E+002	1.10272E-002	5.32883E+001	9.95597E+001
1.91149E+002	8.62820E+002	4.82398E+001	2.11958E+002	1.23138E+000	1.21587E+000	8.03600E+003	8.96681E+002	1.00000E+000	7.46000E+002	3.00000E+000	1.38554E+005	1.49720E+000	2.93738E+001	1.37364E-002	1.35633E-002	4.69123E-002	4.57939E-002	3.69560E+004	4.82133E+001	2.11956E+002	1.70341E-002	1.70341E-002	8.24260E+004	8.00000E+000	4.00000E+000	0.00000E+000	1.20907E+002	3.32921E+002	4.15237E+002	1.00000E+002	1.53353E+000	2.89183E-002	0.00000E+000	5.31337E+001	3.20150E+000	8.36254E-001	1.72852E+002	4.65274E+002	5.74644E+002	5.32333E+001	1.01988E+000	8.19653E-001	6.34102E-003	5.31337E+001	1.06358E+002	1.10272E-002	5.32333E+001	9.94805E+001
2.14738E+002	1.50727E+003	4.82263E+001	2.11915E+002	1.23444E+000	1.22651E+000	1.41950E+004	2.07833E+003	1.00000E+000	7.47000E+002	0.00000E+000	1.38724E+005	1.51405E+000	3.88236E+001	1.03610E-002	1.02945E-002	4.45719E-002	4.40184E-002	3.69560E+004	4.82131E+001	2.11956E+002	1.70341E-002	1.70341E-002	8.24260E+004	8.00000E+000	5.00000E+000	0.00000E+000	2.15698E+002	5.88013E+002	7.14260E+002	1.00000E+002	2.67416E+000	2.70350E-002	0.00000E+000	5.25353E+001	2.48287E+000	8.11315E-001	1.72852E+002	4.65274E+002	5.74644E+002	5.31730E+001	1.01988E+000	8.19653E-001	3.22288E-003	5.25353E+001	1.10374E+002	1.10272E-002	5.31730E+001	9.93918E+001
2.29516E+002	1.50860E+003	4.81854E+001	2.11894E+002	1.21328E+000	1.15035E+000	1.31350E+004	2.18170E+003	1.00000E+000	7.48000E+002	0.00000E+000	1.38900E+005	1.39570E+000	3.88407E+001	1.05863E-002	1.00373E-002	4.65477E-002	4.19832E-002	3.69560E+004	4.82130E+001	2.11956E+002	1.70341E-002	1.70341E-002	8.24260E+004	8.00000E+000	6.00000E+000	0.00000E+000	2.07069E+002	6.13867E+002	7.10507E+002	1.00000E+002	2.68361E+000	2.57776E-002	0.00000E+000	4.98776E+001	2.59717E+000	8.06298E-001	1.72852E+002	4.65274E+002	5.74644E+002	5.31708E+001	1.01988E+000	8.19653E-001	2.66204E-002	4.98776E+001	7.28671E+001	1.10272E-002	5.31708E+001	9.93739E+001
1.93696E+002	8.19047E+002	4.82212E+001	2.11942E+002	1.25742E+000	1.23290E+000	7.88700E+003	8.51379E+002	1.00000E+000	7.49000E+002	6.00000E+000	1.39090E+005	1.55028E+000	2.86190E+001	1.41587E-002	1.38827E-002	4.42389E-002	4.26283E-002	3.69560E+004	4.82130E+001	2.11957E+002	1.70341E-002	1.70341E-002	8.24260E+004	8.00000E+000	7.00000E+000	0.00000E+000	1.31551E+002	3.01944E+002	3.92021E+002	1.00000E+002	1.46670E+000	1.93752E-002	0.00000E+000	5.71386E+001	3.38709E+000	7.97864E-001	1.72852E+002	4.65274E+002	5.74644E+002	5.31882E+001	1.01988E+000	8.19653E-001	9.84470E-003	5.71386E+001	1.05135E+002	1.10272E-002	5.31882E+001	9.94239E+001
1.69000E+002	4.17032E+002	4.83514E+001	2.12114E+002	1.29778E+000	1.34873E+000	4.51100E+003	5.25032E+002	1.00000E+000	7.50000E+002	8.50000E+001	1.39331E+005	1.75035E+000	2.04214E+001	1.93226E-002	2.00811E-002	5.65385E-002	6.07720E-002	3.69560E+004	4.82131E+001	2.11957E+002	1.70341E-002	1.70341E-002	8.24260E+004	8.00000E+000	8.00000E+000	0.00000E+000	7.21978E+001	1.89333E+002	1.83905E+002	1.00000E+002	7.73294E-001	5.67205E-002	0.00000E+000	4.56015E+001	5.73004E+000	6.23616E-001	1.72852E+002	4.65274E+002	5.74644E+002	5.31496E+001	1.01988E+000	8.19653E-001	-1.92502E-002	4.56015E+001	1.37035E+002	1.10272E-002	5.31496E+001	9.95023E+001
1.95269E+002	4.49558E+002	4.90780E+001	2.11997E+002	1.40624E+000	9.95081E-001	3.89000E+003	6.44901E+002	1.00000E+000	7.57000E+002	8.80000E+001	1.40544E+005	1.39932E+000	2.12028E+001	2.25468E-002	1.59545E-002	9.80602E-002	5.05486E-002	3.76080E+004	4.90473E+001	2.11955E+002	2.02883E-002	2.02883E-002	2.33178E+005	2.10000E+001	1.00000E+000	0.00000E+000	8.16591E+001	2.75840E+002	1.08938E+002	1.00000E+002	7.56570E-001	5.57943E-002	0.00000E+000	2.74360E+002	6.24883E+000	6.15797E-001	2.28352E+002	6.61004E+002	2.40142E+002	2.65677E+002	8.74074E-001	5.68616E-001	1.71222E-001	2.74360E+002	8.35673E+001	2.29886E-001	2.65677E+002	-1.04683E+001
2.12405E+002	1.01096E+003	4.89907E+001	2.11986E+002	1.70636E+000	1.03453E+000	1.06890E+004	1.27441E+003	1.00000E+000	7.58000E+002	4.00000E+000	1.40638E+005	1.76529E+000	3.17955E+001	1.65045E-002	1.00064E-002	1.28826E-001	4.80962E-002	3.76080E+004	4.90469E+001	2.11955E+002	2.02883E-002	2.02883E-002	2.33178E+005	2.10000E+001	2.00000E+000	0.00000E+000	1.70581E+002	6.10719E+002	2.41769E+002	1.00000E+002	1.65543E+000	2.16170E-002	0.00000E+000	2.75802E+002	3.59635E+000	6.45477E-001	2.28352E+002	6.61004E+002	2.40142E+002	2.65706E+002	8.74074E-001	5.68616E-001	2.45112E-001	2.75802E+002	-2.23053E+001	2.29886E-001	2.65706E+002	-1.04524E+001
2.24310E+002	9.11196E+002	4.89662E+001	2.12052E+002	1.64813E+000	1.00259E+000	9.09500E+003	1.01960E+003	1.00000E+000	7.59000E+002	8.00000E+000	1.40806E+005	1.65240E+000	3.01860E+001	1.72818E-002	1.05129E-002	1.24285E-001	4.68360E-002	3.76080E+004	4.90471E+001	2.11955E+002	2.02883E-002	2.02883E-002	2.33178E+005	2.10000E+001	3.00000E+000	0.00000E+000	1.40697E+002	5.47959E+002	2.38169E+002	1.00000E+002	1.50317E+000	2.39053E-002	0.00000E+000	2.82233E+002	3.83020E+000	6.57035E-001	2.28352E+002	6.61004E+002	2.40142E+002	2.65720E+002	8.74074E-001	5.68616E-001	2.43535E-001	2.82233E+002	-1.35656E+001	2.29886E-001	2.65720E+002	-1.03991E+001
2.24646E+002	1.06992E+003	4.90315E+001	2.11998E+002	1.60534E+000	1.02623E+000	1.06890E+004	1.27281E+003	1.00000E+000	7.60000E+002	3.00000E+000	1.40968E+005	1.64745E+000	3.27096E+001	1.55274E-002	9.92604E-003	1.10131E-001	4.57282E-002	3.76080E+004	4.90471E+001	2.11956E+002	2.02883E-002	2.02883E-002	2.33178E+005	2.10000E+001	4.00000E+000	0.00000E+000	1.80400E+002	6.45942E+002	2.63256E+002	1.00000E+002	1.76614E+000	1.65097E-002	0.00000E+000	2.77317E+002	3.65632E+000	6.34890E-001	2.28352E+002	6.61004E+002	2.40142E+002	2.65727E+002	8.74074E-001	5.68616E-001	2.20062E-001	2.77317E+002	1.53781E+001	2.29886E-001	2.65727E+002	-1.04206E+001
2.24436E+002	1.03227E+003	4.89815E+001	2.12007E+002	1.61263E+000	1.03513E+000	1.04410E+004	1.12477E+003	1.00000E+000	7.61000E+002	4.00000E+000	1.41127E+005	1.66928E+000	3.21290E+001	1.57821E-002	1.01303E-002	1.06491E-001	4.46423E-002	3.76080E+004	4.90472E+001	2.11956E+002	2.02883E-002	2.02883E-002	2.33178E+005	2.10000E+001	5.00000E+000	0.00000E+000	1.75974E+002	6.16965E+002	2.59655E+002	1.00000E+002	1.71102E+000	2.27169E-002	0.00000E+000	2.78645E+002	3.83365E+000	6.12672E-001	2.28352E+002	6.61004E+002	2.40142E+002	2.65741E+002	8.74074E-001	5.68616E-001	2.18110E-001	2.78645E+002	1.95363E+001	2.29886E-001	2.65741E+002	-1.04050E+001
2.08888E+002	1.06056E+003	4.90332E+001	2.11958E+002	1.68420E+000	1.04506E+000	1.12160E+004	1.31779E+003	1.00000E+000	7.62000E+002	4.00000E+000	1.41297E+005	1.76009E+000	3.25662E+001	1.59029E-002	9.86781E-003	1.31981E-001	5.14717E-002	3.76080E+004	4.90470E+001	2.11956E+002	2.02883E-002	2.02883E-002	2.33178E+005	2.10000E+001	6.00000E+000	0.00000E+000	2.16248E+002	6.40491E+002	2.29449E+002	1.00000E+002	1.76340E+000	2.81719E-002	0.00000E+000	2.65919E+002	3.86147E+000	5.86867E-001	2.28352E+002	6.61004E+002	2.40142E+002	2.65759E+002	8.74074E-001	5.68616E-001	2.34183E-001	2.65919E+002	-1.64568E+001	2.29886E-001	2.65759E+002	-1.04140E+001
2.32180E+002	1.21071E+003	4.89779E+001	2.11963E+002	1.69789E+000	1.04515E+000	1.28880E+004	1.37902E+003	1.00000E+000	7.63000E+002	1.00000E+000	1.41455E+005	1.77454E+000	3.47952E+001	1.49560E-002	9.20628E-003	1.20179E-001	4.61807E-002	3.76080E+004	4.90471E+001	2.11957E+002	2.02883E-002	2.02883E-002	2.33178E+005	2.10000E+001	7.00000E+000	0.00000E+000	2.43965E+002	7.08479E+002	2.80497E+002	1.00000E+002	2.01436E+000	2.77306E-002	0.00000E+000	2.70300E+002	3.96196E+000	5.33591E-001	2.28352E+002	6.61004E+002	2.40142E+002	2.65792E+002	8.74074E-001	5.68616E-001	2.37963E-001	2.70300E+002	-1.75283E+001	2.29886E-001	2.65792E+002	-1.03820E+001
2.26282E+002	1.25355E+003	4.90861E+001	2.11909E+002	1.68663E+000	1.07274E+000	1.36440E+004	1.68709E+003	1.00000E+000	7.64000E+002	0.00000E+000	1.41610E+005	1.80931E+000	3.54055E+001	1.44394E-002	9.18380E-003	1.27051E-001	5.19389E-002	3.76080E+004	4.90472E+001	2.11957E+002	2.02883E-002	2.02883E-002	2.33178E+005	2.10000E+001	8.00000E+000	0.00000E+000	3.01543E+002	7.50789E+002	2.54238E+002	1.00000E+002	2.13516E+000	2.93836E-002	0.00000E+000	2.56204E+002	3.90314E+000	5.26412E-001	2.28352E+002	6.61004E+002	2.40142E+002	2.65805E+002	8.74074E-001	5.68616E-001	2.22477E-001	2.56204E+002	-9.28353E+000	2.29886E-001	2.65805E+002	-1.03949E+001
2.37993E+002	1.32348E+003	4.90395E+001	2.11991E+002	1.75446E+000	1.05021E+000	1.45210E+004	1.92445E+003	1.00000E+000	7.65000E+002	0.00000E+000	1.41756E+005	1.84255E+000	3.63796E+001	1.45595E-002	8.71520E-003	1.38815E-001	5.02853E-002	3.76080E+004	4.90467E+001	2.11957E+002	2.02883E-002	2.02883E-002	2.33178E+005	2.10000E+001	9.00000E+000	0.00000E+000	3.13074E+002	7.70971E+002	2.73693E+002	1.00000E+002	2.22511E+000	1.99476E-002	0.00000E+000	2.57671E+002	4.00104E+000	4.97783E-001	2.28352E+002	6.61004E+002	2.40142E+002	2.65835E+002	8.74074E-001	5.68616E-001	2.51100E-001	2.57671E+002	-4.90346E+001	2.29886E-001	2.65835E+002	-1.03170E+001
2.38016E+002	1.25157E+003	4.90664E+001	2.11915E+002	1.71087E+000	1.03626E+000	1.33060E+004	1.58132E+003	1.00000E+000	7.66000E+002	0.00000E+000	1.41933E+005	1.77291E+000	3.53775E+001	1.48317E-002	8.98351E-003	1.32654E-001	4.92524E-002	3.76080E+004	4.90465E+001	2.11958E+002	2.02883E-002	2.02883E-002	2.33178E+005	2.10000E+001	1.00000E+001	0.00000E+000	2.83361E+002	7.57067E+002	2.38753E+002	1.00000E+002	2.07515E+000	1.78904E-002	0.00000E+000	2.56936E+002	3.49575E+000	5.95178E-001	2.28352E+002	6.61004E+002	2.40142E+002	2.65886E+002	8.74074E-001	5.68616E-001	2.45566E-001	2.56936E+002	-4.18637E+001	2.29886E-001	2.65886E+002	-1.03117E+001
2.32396E+002	1.27891E+003	4.90917E+001	2.11936E+002	1.67244E+000	1.06204E+000	1.36910E+004	2.05614E+003	1.00000E+000	7.67000E+002	0.00000E+000	1.42097E+005	1.77620E+000	3.57618E+001	1.42934E-002	9.07658E-003	1.24646E-001	5.08090E-002	3.76080E+004	4.90465E+001	2.11958E+002	2.02883E-002	2.02883E-002	2.33178E+005	2.10000E+001	1.10000E+001	0.00000E+000	2.67828E+002	7.89122E+002	2.64952E+002	1.00000E+002	2.13952E+000	2.37609E-002	0.00000E+000	2.63173E+002	3.34153E+000	6.13830E-001	2.28352E+002	6.61004E+002	2.40142E+002	2.65947E+002	8.74074E-001	5.68616E-001	2.23226E-001	2.63173E+002	-3.37961E+000	2.29886E-001	2.65947E+002	-1.02354E+001
2.23420E+002	1.16032E+003	4.91201E+001	2.11928E+002	1.66669E+000	1.07551E+000	1.25520E+004	1.81650E+003	1.00000E+000	7.68000E+002	0.00000E+000	1.42258E+005	1.79255E+000	3.40635E+001	1.48765E-002	9.59974E-003	1.18902E-001	5.01151E-002	3.76080E+004	4.90465E+001	2.11958E+002	2.02883E-002	2.02883E-002	2.33178E+005	2.10000E+001	1.20000E+001	0.00000E+000	2.61222E+002	6.85214E+002	2.45063E+002	1.00000E+002	1.94658E+000	2.99785E-002	0.00000E+000	2.61260E+002	4.07894E+000	5.25180E-001	2.28352E+002	6.61004E+002	2.40142E+002	2.65986E+002	8.74074E-001	5.68616E-001	2.15586E-001	2.61260E+002	5.77046E+000	2.29886E-001	2.65986E+002	-1.01998E+001
2.27536E+002	1.34198E+003	4.90534E+001	2.11960E+002	1.67217E+000	1.08210E+000	1.46120E+004	1.67781E+003	1.00000E+000	7.69000E+002	0.00000E+000	1.42413E+005	1.80945E+000	3.66330E+001	1.38333E-002	8.95183E-003	1.22832E-001	5.19424E-002	3.76080E+004	4.90467E+001	2.11958E+002	2.02883E-002	2.02883E-002	2.33178E+005	2.10000E+001	1.30000E+001	0.00000E+000	3.00581E+002	8.04276E+002	2.83570E+002	1.00000E+002	2.26427E+000	1.86172E-002	0.00000E+000	2.61552E+002	3.66367E+000	5.41926E-001	2.28352E+002	6.61004E+002	2.40142E+002	2.66040E+002	8.74074E-001	5.68616E-001	2.14238E-001	2.61552E+002	8.03183E+000	2.29886E-001	2.66040E+002	-1.01309E+001
2.12758E+002	1.02754E+003	4.90957E+001	2.11946E+002	1.67678E+000	1.06151E+000	1.10180E+004	1.15606E+003	1.00000E+000	7.70000E+002	1.00000E+000	1.42571E+005	1.77991E+000	3.20553E+001	1.59744E-002	1.01128E-002	1.20633E-001	4.90485E-002	3.76080E+004	4.90466E+001	2.11958E+002	2.02883E-002	2.02883E-002	2.33178E+005	2.10000E+001	1.40000E+001	0.00000E+000	2.10218E+002	6.18754E+002	2.14440E+002	1.00000E+002	1.69159E+000	2.76169E-002	0.00000E+000	2.64608E+002	3.81937E+000	5.98643E-001	2.28352E+002	6.61004E+002	2.40142E+002	2.66116E+002	8.74074E-001	5.68616E-001	2.24694E-001	2.64608E+002	-4.06341E+000	2.29886E-001	2.66116E+002	-1.00608E+001
2.15952E+002	1.09609E+003	4.90103E+001	2.11871E+002	1.66369E+000	1.04292E+000	1.14470E+004	1.51510E+003	1.00000E+000	7.71000E+002	1.00000E+000	1.42746E+005	1.73509E+000	3.31072E+001	1.55499E-002	9.74775E-003	1.16966E-001	4.66619E-002	3.76080E+004	4.90467E+001	2.11958E+002	2.02883E-002	2.02883E-002	2.33178E+005	2.10000E+001	1.50000E+001	0.00000E+000	2.67828E+002	6.63097E+002	1.96941E+002	1.00000E+002	1.83293E+000	3.15835E-002	0.00000E+000	2.51753E+002	3.80263E+000	5.89903E-001	2.28352E+002	6.61004E+002	2.40142E+002	2.66167E+002	8.74074E-001	5.68616E-001	2.29354E-001	2.51753E+002	-2.37078E+001	2.29886E-001	2.66167E+002	-1.00624E+001
2.23252E+002	1.00065E+003	4.90957E+001	2.11967E+002	1.75787E+000	1.04229E+000	1.09350E+004	1.08668E+003	1.00000E+000	7.72000E+002	5.00000E+000	1.42921E+005	1.83221E+000	3.16330E+001	1.68104E-002	9.96730E-003	1.43588E-001	5.11878E-002	3.76080E+004	4.90467E+001	2.11958E+002	2.02883E-002	2.02883E-002	2.33178E+005	2.10000E+001	1.60000E+001	0.00000E+000	1.93240E+002	6.11182E+002	2.24576E+002	1.00000E+002	1.66739E+000	2.26763E-002	0.00000E+000	2.69613E+002	3.76101E+000	6.10235E-001	2.28352E+002	6.61004E+002	2.40142E+002	2.66207E+002	8.74074E-001	5.68616E-001	2.55552E-001	2.69613E+002	-4.34934E+001	2.29886E-001	2.66207E+002	-9.95645E+000
2.38930E+002	1.17119E+003	4.90294E+001	2.11978E+002	1.69266E+000	1.02897E+000	1.22430E+004	1.61706E+003	1.00000E+000	7.73000E+002	3.00000E+000	1.43090E+005	1.74170E+000	3.42227E+001	1.52977E-002	9.29948E-003	1.31323E-001	4.91565E-002	3.76080E+004	4.90466E+001	2.11959E+002	2.02883E-002	2.02883E-002	2.33178E+005	2.10000E+001	1.70000E+001	0.00000E+000	2.37279E+002	7.14155E+002	2.58358E+002	1.00000E+002	1.96349E+000	2.78063E-002	0.00000E+000	2.67392E+002	3.67065E+000	5.90915E-001	2.28352E+002	6.61004E+002	2.40142E+002	2.66245E+002	8.74074E-001	5.68616E-001	2.43858E-001	2.67392E+002	-2.89131E+001	2.29886E-001	2.66245E+002	-9.91562E+000
2.23505E+002	8.73007E+002	4.90425E+001	2.11957E+002	1.65868E+000	1.02882E+000	8.98400E+003	9.51838E+002	1.00000E+000	7.74000E+002	1.20000E+001	1.43257E+005	1.70649E+000	2.95467E+001	1.74996E-002	1.08544E-002	1.23589E-001	4.83947E-002	3.76080E+004	4.90466E+001	2.11959E+002	2.02883E-002	2.02883E-002	2.33178E+005	2.10000E+001	1.80000E+001	0.00000E+000	1.62743E+002	5.45911E+002	1.86896E+002	1.00000E+002	1.44148E+000	2.19052E-002	0.00000E+000	2.68279E+002	3.76922E+000	6.71776E-001	2.28352E+002	6.61004E+002	2.40142E+002	2.66290E+002	8.74074E-001	5.68616E-001	2.34364E-001	2.68279E+002	-1.43587E+001	2.29886E-001	2.66290E+002	-9.88310E+000
2.13345E+002	8.31313E+002	4.89976E+001	2.11859E+002	1.62149E+000	1.07783E+000	8.78800E+003	9.83376E+002	1.00000E+000	7.75000E+002	2.10000E+001	1.43418E+005	1.74768E+000	2.88325E+001	1.72969E-002	1.14975E-002	1.06569E-001	4.79509E-002	3.76080E+004	4.90466E+001	2.11960E+002	2.02883E-002	2.02883E-002	2.33178E+005	2.10000E+001	1.90000E+001	0.00000E+000	1.75652E+002	4.90761E+002	1.79423E+002	1.00000E+002	1.37877E+000	2.09538E-002	0.00000E+000	2.65312E+002	4.67778E+000	5.47301E-001	2.28352E+002	6.61004E+002	2.40142E+002	2.66340E+002	8.74074E-001	5.68616E-001	2.01408E-001	2.65312E+002	3.03629E+001	2.29886E-001	2.66340E+002	-9.89741E+000
2.10288E+002	1.08609E+003	4.91042E+001	2.11959E+002	1.59007E+000	1.05210E+000	1.10560E+004	9.42473E+002	1.00000E+000	7.76000E+002	0.00000E+000	1.43551E+005	1.67291E+000	3.29559E+001	1.51223E-002	1.00059E-002	9.82806E-002	4.37555E-002	3.76080E+004	4.90463E+001	2.11959E+002	2.02883E-002	2.02883E-002	2.33178E+005	2.10000E+001	2.00000E+001	0.00000E+000	2.10915E+002	6.39080E+002	2.56004E+002	1.00000E+002	1.80444E+000	1.44204E-002	0.00000E+000	2.72896E+002	4.13529E+000	5.51959E-001	2.28352E+002	6.61004E+002	2.40142E+002	2.66371E+002	8.74074E-001	5.68616E-001	2.03612E-001	2.72896E+002	3.48118E+001	2.29886E-001	2.66371E+002	-9.79696E+000
2.07909E+002	7.10247E+002	4.90679E+001	2.12039E+002	1.71150E+000	1.02516E+000	7.47300E+003	8.81596E+002	1.00000E+000	7.77000E+002	2.50000E+001	1.43734E+005	1.75456E+000	2.66505E+001	1.97983E-002	1.18589E-002	1.36181E-001	4.98787E-002	3.76080E+004	4.90461E+001	2.11959E+002	2.02883E-002	2.02883E-002	2.33178E+005	2.10000E+001	2.10000E+001	0.00000E+000	1.31739E+002	4.14710E+002	1.76493E+002	1.00000E+002	1.18149E+000	3.27651E-002	0.00000E+000	2.77524E+002	5.04121E+000	5.50718E-001	2.28352E+002	6.61004E+002	2.40142E+002	2.66414E+002	8.74074E-001	5.68616E-001	2.50792E-001	2.77524E+002	-2.87077E+001	2.29886E-001	2.66414E+002	-9.70613E+000
1.83433E+002	6.85733E+002	4.83115E+001	2.11890E+002	1.42825E+000	1.19067E+000	7.20100E+003	7.61338E+002	1.00000E+000	8.61000E+002	4.00000E+000	1.57148E+005	1.70058E+000	2.61865E+001	1.68310E-002	1.40312E-002	6.35864E-002	4.49360E-002	4.20840E+004	4.83313E+001	2.11854E+002	2.28355E-002	2.28355E-002	3.90610E+004	4.00000E+000	1.00000E+000	0.00000E+000	2.05465E+002	1.85302E+002	3.02878E+002	1.00000E+002	1.28048E+000	4.25513E-002	0.00000E+000	8.97829E+001	4.22261E+000	6.69783E-001	3.05786E+002	2.76518E+002	4.77154E+002	8.79509E+001	1.70722E+000	7.11295E-001	9.07177E-002	8.97829E+001	1.75411E+001	6.14943E-002	8.79509E+001	5.90788E+001
1.96233E+002	1.29251E+003	4.83677E+001	2.11853E+002	1.38924E+000	1.22489E+000	1.36090E+004	2.13980E+003	1.00000E+000	8.62000E+002	0.00000E+000	1.57305E+005	1.70166E+000	3.59515E+001	1.19087E-002	1.04999E-002	6.18264E-002	4.83472E-002	4.20840E+004	4.83316E+001	2.11854E+002	2.28355E-002	2.28355E-002	3.90610E+004	4.00000E+000	2.00000E+000	0.00000E+000	4.08528E+002	3.26147E+002	5.79171E+002	1.00000E+002	2.44265E+000	3.42987E-002	0.00000E+000	9.31415E+001	2.90444E+000	7.08329E-001	3.05786E+002	2.76518E+002	4.77154E+002	8.79445E+001	1.70722E+000	7.11295E-001	6.28692E-002	9.31415E+001	6.22075E+001	6.14943E-002	8.79445E+001	5.90532E+001
2.02163E+002	1.18693E+003	4.83061E+001	2.11863E+002	1.30786E+000	1.17999E+000	1.13910E+004	2.13630E+003	1.00000E+000	8.63000E+002	0.00000E+000	1.57467E+005	1.54326E+000	3.44518E+001	1.22541E-002	1.10560E-002	5.44681E-002	4.46253E-002	4.20840E+004	4.83316E+001	2.11853E+002	2.28355E-002	2.28355E-002	3.90610E+004	4.00000E+000	3.00000E+000	0.00000E+000	3.17989E+002	3.27297E+002	5.45956E+002	1.00000E+002	2.19241E+000	4.05525E-002	0.00000E+000	8.29184E+001	3.13318E+000	7.17703E-001	3.05786E+002	2.76518E+002	4.77154E+002	8.79584E+001	1.70722E+000	7.11295E-001	5.13968E-002	8.29184E+001	6.90374E+001	6.14943E-002	8.79584E+001	5.90693E+001
1.78464E+002	7.14263E+002	4.83230E+001	2.11801E+002	1.29711E+000	1.18993E+000	6.86000E+003	9.12517E+002	1.00000E+000	8.64000E+002	3.00000E+000	1.57618E+005	1.54347E+000	2.67257E+001	1.56608E-002	1.43667E-002	5.33985E-002	4.53417E-002	4.20840E+004	4.83315E+001	2.11853E+002	2.28355E-002	2.28355E-002	3.90610E+004	4.00000E+000	4.00000E+000	0.00000E+000	1.87012E+002	1.89498E+002	3.43465E+002	1.00000E+002	1.33072E+000	4.04748E-002	0.00000E+000	8.19003E+001	3.70767E+000	7.81535E-001	3.05786E+002	2.76518E+002	4.77154E+002	8.79821E+001	1.70722E+000	7.11295E-001	4.30971E-002	8.19003E+001	8.03246E+001	6.14943E-002	8.79821E+001	5.90554E+001
1.64382E+002	2.18093E+002	4.83271E+001	2.12071E+002	1.12984E+000	1.21403E+000	1.85600E+003	2.77168E+002	1.00000E+000	8.77000E+002	1.71000E+002	1.59837E+005	1.37166E+000	1.47680E+001	2.62258E-002	2.81799E-002	7.96537E-002	9.12021E-002	4.27410E+004	4.83271E+001	2.12071E+002	7.96537E-002	9.12021E-002	1.85600E+003	1.00000E+000	1.00000E+000	0.00000E+000	3.40392E+001	1.01084E+002	8.22648E+001	1.00000E+002	3.71420E-001	1.69530E-001	0.00000E+000	-2.56368E+002	9.77001E+000	5.70200E-001	3.40392E+001	1.01084E+002	8.22648E+001	-2.56368E+002	9.77001E+000	5.70200E-001	-3.59168E-002	3.48776E+001	-1.40157E+002	-3.59168E-002	3.48776E+001	-1.40157E+002
1.88572E+002	7.82390E+002	4.96854E+001	2.11894E+002	1.32661E+000	1.20680E+000	7.77600E+003	7.92898E+002	1.00000E+000	8.78000E+002	6.00000E+000	1.59894E+005	1.60096E+000	2.79712E+001	1.50441E-002	1.36854E-002	4.91373E-002	4.11017E-002	4.27690E+004	4.97383E+001	2.11848E+002	1.97193E-002	1.97193E-002	5.23470E+004	4.00000E+000	1.00000E+000	0.00000E+000	1.43831E+002	2.35593E+002	4.06656E+002	1.00000E+002	1.43249E+000	2.26004E-002	0.00000E+000	6.79499E+001	2.97958E+000	9.13435E-001	2.65103E+002	4.60659E+002	6.86241E+002	6.58427E+001	1.30080E+000	8.06411E-001	4.72918E-002	6.79499E+001	6.02896E+001	4.10681E-002	6.58427E+001	6.74392E+001
2.15786E+002	1.72802E+003	4.97493E+001	2.11859E+002	1.34642E+000	1.25088E+000	1.80190E+004	2.88798E+003	1.00000E+000	8.79000E+002	0.00000E+000	1.60058E+005	1.68421E+000	4.15695E+001	1.00303E-002	9.31863E-003	5.12084E-002	4.43498E-002	4.27690E+004	4.97381E+001	2.11848E+002	1.97193E-002	1.97193E-002	5.23470E+004	4.00000E+000	2.00000E+000	0.00000E+000	3.26112E+002	5.81745E+002	8.25071E+002	1.00000E+002	3.11525E+000	1.95579E-002	0.00000E+000	6.48012E+001	2.31210E+000	7.73286E-001	2.65103E+002	4.60659E+002	6.86241E+002	6.58561E+001	1.30080E+000	8.06411E-001	3.67815E-002	6.48012E+001	7.27580E+001	4.10681E-002	6.58561E+001	6.74355E+001
2.17421E+002	1.46143E+003	4.97617E+001	2.11821E+002	1.28698E+000	1.19630E+000	1.39980E+004	1.91399E+003	1.00000E+000	8.80000E+002	0.00000E+000	1.60223E+005	1.53961E+000	3.82286E+001	1.08778E-002	1.01113E-002	4.68481E-002	4.06714E-002	4.27690E+004	4.97383E+001	2.11848E+002	1.97193E-002	1.97193E-002	5.23470E+004	4.00000E+000	3.00000E+000	0.00000E+000	2.77862E+002	4.73637E+002	7.18989E+002	1.00000E+002	2.65721E+000	2.27781E-002	0.00000E+000	6.65019E+001	2.48733E+000	8.15538E-001	2.65103E+002	4.60659E+002	6.86241E+002	6.59018E+001	1.30080E+000	8.06411E-001	3.65193E-002	6.65019E+001	7.48255E+001	4.10681E-002	6.59018E+001	6.74579E+001
2.00734E+002	1.26106E+003	4.97292E+001	2.11834E+002	1.32925E+000	1.20631E+000	1.25540E+004	1.82979E+003	1.00000E+000	8.81000E+002	0.00000E+000	1.60392E+005	1.60348E+000	3.55115E+001	1.18635E-002	1.07663E-002	5.15247E-002	4.27036E-002	4.27690E+004	4.97387E+001	2.11848E+002	1.97193E-002	1.97193E-002	5.23470E+004	4.00000E+000	4.00000E+000	0.00000E+000	2.38424E+002	4.11800E+002	6.23638E+002	1.00000E+002	2.30085E+000	2.11476E-002	0.00000E+000	6.62585E+001	2.61662E+000	8.18613E-001	2.65103E+002	4.60659E+002	6.86241E+002	6.59980E+001	1.30080E+000	8.06411E-001	4.84865E-002	6.62585E+001	5.67872E+001	4.10681E-002	6.59980E+001	6.75602E+001
1.97732E+002	1.08057E+003	4.83328E+001	2.12168E+002	1.23157E+000	1.22794E+000	1.01800E+004	9.58627E+002	1.00000E+000	8.85000E+002	0.00000E+000	1.61010E+005	1.51229E+000	3.28721E+001	1.22063E-002	1.21703E-002	4.05175E-002	4.02908E-002	4.30440E+004	4.83348E+001	2.12200E+002	1.87692E-002	1.87692E-002	3.24600E+004	3.00000E+000	1.00000E+000	0.00000E+000	1.50855E+002	5.71595E+002	3.80941E+002	1.00000E+002	1.84477E+000	2.78131E-002	0.00000E+000	1.98144E+001	3.86939E+000	6.14745E-001	1.56762E+002	6.58812E+002	4.64847E+002	2.31850E+001	1.96976E+000	6.76274E-001	1.47830E-003	1.98144E+001	8.04176E+001	-9.36495E-003	2.31850E+001	9.99337E+001
2.21038E+002	1.59810E+003	4.83274E+001	2.12203E+002	1.18558E+000	1.20995E+000	1.43110E+004	2.11712E+003	1.00000E+000	8.86000E+002	0.00000E+000	1.61167E+005	1.43450E+000	3.99763E+001	9.91054E-003	1.01142E-002	3.57637E-002	3.71840E-002	4.30440E+004	4.83345E+001	2.12200E+002	1.87692E-002	1.87692E-002	3.24600E+004	3.00000E+000	2.00000E+000	0.00000E+000	1.94427E+002	8.33746E+002	5.92081E+002	1.00000E+002	2.71245E+000	2.28095E-002	0.00000E+000	2.35007E+001	2.92125E+000	6.86764E-001	1.56762E+002	6.58812E+002	4.64847E+002	2.31799E+001	1.96976E+000	6.76274E-001	-1.01714E-002	2.35007E+001	1.01472E+002	-9.36495E-003	2.31799E+001	9.99503E+001
1.94513E+002	8.84033E+002	4.83499E+001	2.12235E+002	1.17548E+000	1.22859E+000	7.96900E+003	6.89005E+002	1.00000E+000	8.87000E+002	0.00000E+000	1.61332E+005	1.44417E+000	2.97327E+001	1.31677E-002	1.37627E-002	3.57477E-002	3.87978E-002	4.30440E+004	4.83346E+001	2.12200E+002	1.87692E-002	1.87692E-002	3.24600E+004	3.00000E+000	3.00000E+000	0.00000E+000	9.66672E+001	4.56076E+002	3.43541E+002	1.00000E+002	1.50385E+000	2.30042E-002	0.00000E+000	2.66066E+001	3.61687E+000	7.43321E-001	1.56762E+002	6.58812E+002	4.64847E+002	2.31987E+001	1.96976E+000	6.76274E-001	-2.20930E-002	2.66066E+001	1.22348E+002	-9.36495E-003	2.31987E+001	9.99905E+001
1.44709E+002	1.19977E+002	4.83343E+001	2.12044E+002	1.41140E+000	1.39760E+000	1.44300E+003	2.94121E+002	1.00000E+000	9.32000E+002	9.60000E+001	1.68592E+005	1.97258E+000	1.09534E+001	3.71551E-002	3.67917E-002	1.30557E-001	1.28132E-001	4.49280E+004	4.83343E+001	2.12044E+002	1.30557E-001	1.28132E-001	1.44300E+003	1.00000E+000	1.00000E+000	0.00000E+000	2.96806E+001	5.83820E+001	2.64988E+001	1.00000E+002	1.92364E-001	4.01549E-001	0.00000E+000	-3.27351E+001	2.32095E+001	2.72215E-001	2.96806E+001	5.83820E+001	2.64988E+001	-3.27351E+001	2.32095E+001	2.72215E-001	4.91414E-003	2.58510E+002	2.26746E+001	4.91414E-003	2.58510E+002	2.26746E+001
1.96748E+002	1.06583E+003	4.88532E+001	2.12308E+002	1.62411E+000	1.12928E+000	1.18680E+004	1.41186E+003	1.00000E+000	9.63000E+002	2.60000E+001	1.73547E+005	1.83407E+000	3.26471E+001	1.49082E-002	1.03660E-002	9.43612E-002	4.62918E-002	4.61220E+004	4.89994E+001	2.12312E+002	2.62182E-002	2.62182E-002	5.62156E+005	3.30000E+001	1.00000E+000	0.00000E+000	4.50252E+002	6.00755E+002	1.60217E+002	3.00000E+002	2.04675E+000	2.57461E-002	0.00000E+000	2.08847E+002	3.86113E+000	5.70569E-001	6.62055E+002	7.93160E+002	2.86444E+002	1.97602E+002	6.90265E-001	4.63732E-001	1.79717E-001	2.08847E+002	5.80329E+000	1.93343E-001	1.97602E+002	-2.53315E+001
2.16319E+002	1.08111E+003	4.89312E+001	2.12303E+002	1.62206E+000	1.00702E+000	1.07160E+004	1.64905E+003	1.00000E+000	9.64000E+002	2.60000E+001	1.73712E+005	1.63344E+000	3.28803E+001	1.56693E-002	9.72793E-003	1.11393E-001	4.36914E-002	4.61220E+004	4.89994E+001	2.12311E+002	2.62182E-002	2.62182E-002	5.62156E+005	3.30000E+001	2.00000E+000	0.00000E+000	4.36690E+002	6.25263E+002	1.21196E+002	3.00000E+002	1.97289E+000	3.38581E-002	0.00000E+000	2.14491E+002	3.34541E+000	6.93019E-001	6.62055E+002	7.93160E+002	2.86444E+002	1.97590E+002	6.90265E-001	4.63732E-001	2.33939E-001	2.14491E+002	-6.73244E+001	1.93343E-001	1.97590E+002	-2.53403E+001
2.24566E+002	1.25890E+003	4.88854E+001	2.12288E+002	1.63817E+000	1.00172E+000	1.25290E+004	1.95166E+003	1.00000E+000	9.65000E+002	8.00000E+000	1.73846E+005	1.64099E+000	3.54810E+001	1.46353E-002	8.94930E-003	1.12887E-001	4.28771E-002	4.61220E+004	4.89994E+001	2.12311E+002	2.62182E-002	2.62182E-002	5.62156E+005	3.30000E+001	3.00000E+000	0.00000E+000	5.15908E+002	7.13030E+002	1.09737E+002	0.00000E+000	2.22866E+000	2.52855E-002	0.00000E+000	2.12671E+002	2.75106E+000	7.79387E-001	6.62055E+002	7.93160E+002	2.86444E+002	1.97577E+002	6.90265E-001	4.63732E-001	2.41089E-001	2.12671E+002	-7.94631E+001	1.93343E-001	1.97577E+002	-2.53655E+001
2.11150E+002	1.07335E+003	4.88342E+001	2.12263E+002	1.60543E+000	1.05222E+000	1.10440E+004	1.11294E+003	1.00000E+000	9.66000E+002	2.60000E+001	1.74018E+005	1.68927E+000	3.27621E+001	1.52767E-002	1.00125E-002	9.49713E-002	4.15750E-002	4.61220E+004	4.89992E+001	2.12311E+002	2.62182E-002	2.62182E-002	5.62156E+005	3.30000E+001	4.00000E+000	0.00000E+000	4.42763E+002	5.93918E+002	1.09529E+002	3.00000E+002	1.91964E+000	2.12271E-002	0.00000E+000	2.10583E+002	3.16002E+000	7.22701E-001	6.62055E+002	7.93160E+002	2.86444E+002	1.97584E+002	6.90265E-001	4.63732E-001	2.08159E-001	2.10583E+002	-3.39393E+001	1.93343E-001	1.97584E+002	-2.53783E+001
2.15751E+002	9.46172E+002	4.88066E+001	2.12285E+002	1.63883E+000	1.03570E+000	9.75400E+003	1.12786E+003	1.00000E+000	9.67000E+002	4.50000E+001	1.74194E+005	1.69734E+000	3.07599E+001	1.65936E-002	1.04868E-002	1.07534E-001	4.38022E-002	4.61220E+004	4.89992E+001	2.12311E+002	2.62182E-002	2.62182E-002	5.62156E+005	3.30000E+001	5.00000E+000	0.00000E+000	4.06977E+002	5.15457E+002	8.97881E+001	3.00000E+002	1.70163E+000	2.82144E-002	0.00000E+000	2.07400E+002	3.21462E+000	7.55946E-001	6.62055E+002	7.93160E+002	2.86444E+002	1.97580E+002	6.90265E-001	4.63732E-001	2.25506E-001	2.07400E+002	-6.22532E+001	1.93343E-001	1.97580E+002	-2.53703E+001
2.13853E+002	1.20872E+003	4.88591E+001	2.12277E+002	1.70387E+000	1.06728E+000	1.32300E+004	1.40341E+003	1.00000E+000	9.68000E+002	7.00000E+000	1.74324E+005	1.81850E+000	3.47667E+001	1.48135E-002	9.27892E-003	1.19370E-001	4.74562E-002	4.61220E+004	4.89994E+001	2.12311E+002	2.62182E-002	2.62182E-002	5.62156E+005	3.30000E+001	6.00000E+000	0.00000E+000	4.94183E+002	6.72307E+002	1.26477E+002	0.00000E+000	2.16375E+000	3.16373E-002	0.00000E+000	2.11372E+002	2.92800E+000	7.12622E-001	6.62055E+002	7.93160E+002	2.86444E+002	1.97572E+002	6.90265E-001	4.63732E-001	2.29721E-001	2.11372E+002	-6.43747E+001	1.93343E-001	1.97572E+002	-2.53794E+001
2.31950E+002	1.81800E+003	4.89663E+001	2.12342E+002	1.60779E+000	1.11031E+000	1.96880E+004	3.66118E+003	1.00000E+000	9.69000E+002	0.00000E+000	1.74482E+005	1.78515E+000	4.26380E+001	1.14585E-002	7.91305E-003	9.72133E-002	4.67566E-002	4.61220E+004	4.89995E+001	2.12311E+002	2.62182E-002	2.62182E-002	5.62156E+005	3.30000E+001	7.00000E+000	0.00000E+000	7.93192E+002	8.33371E+002	2.57598E+002	1.00000E+002	3.25442E+000	2.14073E-002	0.00000E+000	1.92266E+002	2.78831E+000	6.13436E-001	6.62055E+002	7.93160E+002	2.86444E+002	1.97566E+002	6.90265E-001	4.63732E-001	1.83024E-001	1.92266E+002	-1.55812E+001	1.93343E-001	1.97566E+002	-2.53376E+001
2.30489E+002	1.43940E+003	4.88660E+001	2.12293E+002	1.63033E+000	1.06628E+000	1.51890E+004	2.41612E+003	1.00000E+000	9.70000E+002	2.00000E+000	1.74656E+005	1.73840E+000	3.79394E+001	1.32285E-002	8.65184E-003	1.09056E-001	4.71619E-002	4.61220E+004	4.89997E+001	2.12311E+002	2.62182E-002	2.62182E-002	5.62156E+005	3.30000E+001	8.00000E+000	0.00000E+000	6.37686E+002	7.73476E+002	1.16062E+002	0.00000E+000	2.57058E+000	2.59533E-002	0.00000E+000	2.05534E+002	2.39154E+000	8.14272E-001	6.62055E+002	7.93160E+002	2.86444E+002	1.97604E+002	6.90265E-001	4.63732E-001	2.09169E-001	2.05534E+002	-4.04330E+001	1.93343E-001	1.97604E+002	-2.53375E+001
2.42436E+002	1.81818E+003	4.89593E+001	2.12376E+002	1.57142E+000	1.12306E+000	1.95420E+004	3.71431E+003	1.00000E+000	9.71000E+002	0.00000E+000	1.74825E+005	1.76479E+000	4.26401E+001	1.12411E-002	8.03372E-003	9.79303E-002	5.03725E-002	4.61220E+004	4.90000E+001	2.12312E+002	2.62182E-002	2.62182E-002	5.62156E+005	3.30000E+001	9.00000E+000	0.00000E+000	7.45640E+002	8.07418E+002	3.02229E+002	1.00000E+002	3.21317E+000	2.82660E-002	0.00000E+000	1.90362E+002	3.39131E+000	5.06243E-001	6.62055E+002	7.93160E+002	2.86444E+002	1.97613E+002	6.90265E-001	4.63732E-001	1.66401E-001	1.90362E+002	6.86185E+000	1.93343E-001	1.97613E+002	-2.52695E+001
2.27705E+002	1.55140E+003	4.88789E+001	2.12237E+002	1.64303E+000	1.08364E+000	1.67330E+004	3.16840E+003	1.00000E+000	9.72000E+002	2.00000E+000	1.74991E+005	1.78045E+000	3.93879E+001	1.27016E-002	8.37716E-003	1.01707E-001	4.47409E-002	4.61220E+004	4.89999E+001	2.12312E+002	2.62182E-002	2.62182E-002	5.62156E+005	3.30000E+001	1.00000E+001	0.00000E+000	6.87176E+002	8.32068E+002	1.51499E+002	3.00000E+002	2.82170E+000	2.59607E-002	0.00000E+000	2.04729E+002	2.46050E+000	7.54052E-001	6.62055E+002	7.93160E+002	2.86444E+002	1.97608E+002	6.90265E-001	4.63732E-001	2.05158E-001	2.04729E+002	-3.54441E+001	1.93343E-001	1.97608E+002	-2.53670E+001
2.28886E+002	1.49072E+003	4.88739E+001	2.12249E+002	1.68492E+000	1.04527E+000	1.58360E+004	2.46389E+003	1.00000E+000	9.73000E+002	1.00000E+000	1.75154E+005	1.76120E+000	3.86098E+001	1.33892E-002	8.30628E-003	1.18181E-001	4.60050E-002	4.61220E+004	4.90001E+001	2.12312E+002	2.62182E-002	2.62182E-002	5.62156E+005	3.30000E+001	1.10000E+001	0.00000E+000	6.78750E+002	7.76585E+002	1.42743E+002	0.00000E+000	2.71248E+000	2.12196E-002	0.00000E+000	2.01633E+002	2.47445E+000	7.70744E-001	6.62055E+002	7.93160E+002	2.86444E+002	1.97633E+002	6.90265E-001	4.63732E-001	2.34287E-001	2.01633E+002	-8.07215E+001	1.93343E-001	1.97633E+002	-2.53348E+001
2.37626E+002	1.54151E+003	4.88945E+001	2.12251E+002	1.63774E+000	1.07120E+000	1.63890E+004	2.28032E+003	1.00000E+000	9.74000E+002	1.00000E+000	1.75334E+005	1.75434E+000	3.92620E+001	1.27929E-002	8.36744E-003	1.05137E-001	4.54762E-002	4.61220E+004	4.90006E+001	2.12312E+002	2.62182E-002	2.62182E-002	5.62156E+005	3.30000E+001	1.20000E+001	0.00000E+000	7.16239E+002	7.80172E+002	1.36576E+002	0.00000E+000	2.78117E+000	2.08492E-002	0.00000E+000	1.99357E+002	2.32659E+000	8.05778E-001	6.62055E+002	7.93160E+002	2.86444E+002	1.97625E+002	6.90265E-001	4.63732E-001	2.09140E-001	1.99357E+002	-4.65920E+001	1.93343E-001	1.97625E+002	-2.53406E+001
2.20369E+002	1.43837E+003	4.89296E+001	2.12270E+002	1.64914E+000	1.08008E+000	1.54910E+004	1.86974E+003	1.00000E+000	9.75000E+002	1.00000E+000	1.75494E+005	1.78120E+000	3.79259E+001	1.32501E-002	8.67791E-003	1.14809E-001	4.97329E-002	4.61220E+004	4.90014E+001	2.12312E+002	2.62182E-002	2.62182E-002	5.62156E+005	3.30000E+001	1.30000E+001	0.00000E+000	6.39049E+002	7.52602E+002	1.10315E+002	0.00000E+000	2.53376E+000	2.01647E-002	0.00000E+000	2.04083E+002	2.32446E+000	8.29563E-001	6.62055E+002	7.93160E+002	2.86444E+002	1.97623E+002	6.90265E-001	4.63732E-001	2.08508E-001	2.04083E+002	-4.09353E+001	1.93343E-001	1.97623E+002	-2.53286E+001
2.35202E+002	1.47258E+003	4.88710E+001	2.12291E+002	1.55328E+000	1.06101E+000	1.48480E+004	3.23989E+003	1.00000E+000	9.76000E+002	0.00000E+000	1.75657E+005	1.64804E+000	3.83743E+001	1.27472E-002	8.70734E-003	9.54288E-002	4.50360E-002	4.61220E+004	4.90017E+001	2.12312E+002	2.62182E-002	2.62182E-002	5.62156E+005	3.30000E+001	1.40000E+001	0.00000E+000	6.37763E+002	7.87221E+002	1.28630E+002	3.00000E+002	2.61461E+000	3.22188E-002	0.00000E+000	2.06226E+002	2.51337E+000	7.83646E-001	6.62055E+002	7.93160E+002	2.86444E+002	1.97629E+002	6.90265E-001	4.63732E-001	1.88299E-001	2.06226E+002	-9.36153E+000	1.93343E-001	1.97629E+002	-2.53138E+001
2.28238E+002	1.43956E+003	4.88543E+001	2.12336E+002	1.68570E+000	1.03218E+000	1.51170E+004	1.72933E+003	1.00000E+000	9.77000E+002	1.00000E+000	1.75815E+005	1.73995E+000	3.79415E+001	1.37103E-002	8.39504E-003	1.08239E-001	4.11893E-002	4.61220E+004	4.90021E+001	2.12311E+002	2.62182E-002	2.62182E-002	5.62156E+005	3.30000E+001	1.50000E+001	0.00000E+000	6.24327E+002	7.76629E+002	1.05502E+002	0.00000E+000	2.52619E+000	1.63069E-002	0.00000E+000	2.07199E+002	2.33545E+000	8.35810E-001	6.62055E+002	7.93160E+002	2.86444E+002	1.97652E+002	6.90265E-001	4.63732E-001	2.40452E-001	2.07199E+002	-8.39905E+001	1.93343E-001	1.97652E+002	-2.52631E+001
2.44962E+002	1.53138E+003	4.88710E+001	2.12269E+002	1.62409E+000	1.03330E+000	1.56130E+004	2.25724E+003	1.00000E+000	9.78000E+002	0.00000E+000	1.75975E+005	1.67817E+000	3.91329E+001	1.29977E-002	8.26955E-003	1.04601E-001	4.28816E-002	4.61220E+004	4.90022E+001	2.12311E+002	2.62182E-002	2.62182E-002	5.62156E+005	3.30000E+001	1.60000E+001	0.00000E+000	6.92621E+002	8.09903E+002	1.17153E+002	0.00000E+000	2.73352E+000	2.38465E-002	0.00000E+000	2.03778E+002	2.29910E+000	8.35431E-001	6.62055E+002	7.93160E+002	2.86444E+002	1.97641E+002	6.90265E-001	4.63732E-001	2.22320E-001	2.03778E+002	-6.12719E+001	1.93343E-001	1.97641E+002	-2.53156E+001
2.11919E+002	1.27163E+003	4.88663E+001	2.12287E+002	1.63669E+000	1.07274E+000	1.35420E+004	1.36450E+003	1.00000E+000	9.79000E+002	5.00000E+000	1.76152E+005	1.75574E+000	3.56600E+001	1.40645E-002	9.21835E-003	9.87846E-002	4.30724E-002	4.61220E+004	4.90026E+001	2.12311E+002	2.62182E-002	2.62182E-002	5.62156E+005	3.30000E+001	1.70000E+001	0.00000E+000	5.94817E+002	6.45492E+002	1.04319E+002	0.00000E+000	2.28801E+000	1.51822E-002	0.00000E+000	1.99560E+002	2.48200E+000	8.30937E-001	6.62055E+002	7.93160E+002	2.86444E+002	1.97617E+002	6.90265E-001	4.63732E-001	2.08142E-001	1.99560E+002	-4.49195E+001	1.93343E-001	1.97617E+002	-2.53279E+001
2.25285E+002	1.49208E+003	4.89180E+001	2.12302E+002	1.67030E+000	1.06631E+000	1.60380E+004	1.80047E+003	1.00000E+000	9.80000E+002	0.00000E+000	1.76307E+005	1.78105E+000	3.86274E+001	1.31892E-002	8.41990E-003	1.10012E-001	4.53576E-002	4.61220E+004	4.90032E+001	2.12311E+002	2.62182E-002	2.62182E-002	5.62156E+005	3.30000E+001	1.80000E+001	0.00000E+000	6.27767E+002	8.22265E+002	1.24899E+002	0.00000E+000	2.63362E+000	1.57110E-002	0.00000E+000	2.09659E+002	2.39170E+000	7.92372E-001	6.62055E+002	7.93160E+002	2.86444E+002	1.97573E+002	6.90265E-001	4.63732E-001	2.20710E-001	2.09659E+002	-5.30344E+001	1.93343E-001	1.97573E+002	-2.53593E+001
2.35735E+002	1.77613E+003	4.91260E+001	2.12327E+002	1.65133E+000	1.12307E+000	1.99160E+004	3.88733E+003	1.00000E+000	9.81000E+002	0.00000E+000	1.76463E+005	1.85455E+000	4.21442E+001	1.17012E-002	7.95803E-003	1.05495E-001	4.91845E-002	4.61220E+004	4.90033E+001	2.12311E+002	2.62182E-002	2.62182E-002	5.62156E+005	3.30000E+001	1.90000E+001	0.00000E+000	6.67407E+002	8.61609E+002	2.91714E+002	1.00000E+002	3.10505E+000	2.50454E-002	0.00000E+000	2.04248E+002	3.68055E+000	4.62059E-001	6.62055E+002	7.93160E+002	2.86444E+002	1.97540E+002	6.90265E-001	4.63732E-001	1.90404E-001	2.04248E+002	-1.43700E+001	1.93343E-001	1.97540E+002	-2.53614E+001
2.38060E+002	2.24615E+003	4.93013E+001	2.12283E+002	1.60861E+000	1.16829E+000	2.57070E+004	5.50101E+003	1.00000E+000	9.82000E+002	0.00000E+000	1.76621E+005	1.87932E+000	4.73935E+001	1.00329E-002	7.28657E-003	8.18868E-002	4.35172E-002	4.61220E+004	4.90034E+001	2.12311E+002	2.62182E-002	2.62182E-002	5.62156E+005	3.30000E+001	2.00000E+001	0.00000E+000	6.99979E+002	8.92451E+002	6.60652E+002	1.00000E+002	3.96016E+000	2.46918E-002	0.00000E+000	1.14733E+002	1.07298E+001	1.39506E-001	6.62055E+002	7.93160E+002	2.86444E+002	1.97452E+002	6.90265E-001	4.63732E-001	1.58568E-001	1.14733E+002	-5.73121E+001	1.93343E-001	1.97452E+002	-2.54645E+001
2.30306E+002	2.50155E+003	4.93097E+001	2.12335E+002	1.62810E+000	1.25211E+000	3.09340E+004	8.98188E+003	1.00000E+000	9.83000E+002	0.00000E+000	1.76786E+005	2.03855E+000	5.00155E+001	9.25685E-003	7.11907E-003	7.94795E-002	4.72535E-002	4.61220E+004	4.90038E+001	2.12311E+002	2.62182E-002	2.62182E-002	5.62156E+005	3.30000E+001	2.10000E+001	0.00000E+000	8.52308E+002	9.03648E+002	7.65007E+002	1.00000E+002	4.49697E+000	2.53287E-002	0.00000E+000	1.22092E+002	5.08234E+000	2.68491E-001	6.62055E+002	7.93160E+002	2.86444E+002	1.97458E+002	6.90265E-001	4.63732E-001	1.30544E-001	1.22092E+002	-8.68714E+000	1.93343E-001	1.97458E+002	-2.54257E+001
2.44555E+002	2.26597E+003	4.92765E+001	2.12337E+002	1.69180E+000	1.21279E+000	2.80190E+004	6.08734E+003	1.00000E+000	9.84000E+002	0.00000E+000	1.76936E+005	2.05180E+000	4.76022E+001	1.01070E-002	7.24537E-003	9.83861E-002	5.08410E-002	4.61220E+004	4.90043E+001	2.12311E+002	2.62182E-002	2.62182E-002	5.62156E+005	3.30000E+001	2.20000E+001	0.00000E+000	7.75083E+002	8.94404E+002	6.24218E+002	1.00000E+002	4.04200E+000	3.00306E-002	0.00000E+000	1.43481E+002	7.57956E+000	1.89165E-001	6.62055E+002	7.93160E+002	2.86444E+002	1.97455E+002	6.90265E-001	4.63732E-001	1.64912E-001	1.43481E+002	-3.78400E+001	1.93343E-001	1.97455E+002	-2.54300E+001
2.30568E+002	2.23972E+003	4.92764E+001	2.12321E+002	1.67917E+000	1.20694E+000	2.73990E+004	6.12869E+003	1.00000E+000	9.85000E+002	0.00000E+000	1.77100E+005	2.02667E+000	4.73257E+001	1.01444E-002	7.29155E-003	9.09418E-002	4.72877E-002	4.61220E+004	4.90042E+001	2.12311E+002	2.62182E-002	2.62182E-002	5.62156E+005	3.30000E+001	2.30000E+001	0.00000E+000	7.61479E+002	8.87720E+002	6.02756E+002	1.00000E+002	3.96185E+000	2.42658E-002	0.00000E+000	1.47841E+002	7.89931E+000	1.83550E-001	6.62055E+002	7.93160E+002	2.86444E+002	1.97425E+002	6.90265E-001	4.63732E-001	1.63621E-001	1.47841E+002	-3.15961E+001	1.93343E-001	1.97425E+002	-2.54697E+001
2.29924E+002	2.36782E+003	4.93622E+001	2.12337E+002	1.64527E+000	1.24766E+000	2.94520E+004	6.42384E+003	1.00000E+000	9.86000E+002	0.00000E+000	1.77272E+005	2.05273E+000	4.86603E+001	9.58695E-003	7.27005E-003	7.89595E-002	4.56811E-002	4.61220E+004	4.90043E+001	2.12311E+002	2.62182E-002	2.62182E-002	5.62156E+005	3.30000E+001	2.40000E+001	0.00000E+000	7.33226E+002	8.96933E+002	7.41549E+002	1.00000E+002	4.19780E+000	2.25967E-002	0.00000E+000	1.04556E+002	6.69757E+000	2.08803E-001	6.62055E+002	7.93160E+002	2.86444E+002	1.97402E+002	6.90265E-001	4.63732E-001	1.37445E-001	1.04556E+002	-3.63892E+001	1.93343E-001	1.97402E+002	-2.54766E+001
2.34398E+002	1.73489E+003	4.90884E+001	2.12333E+002	1.62143E+000	1.12555E+000	1.91880E+004	2.64971E+003	1.00000E+000	9.87000E+002	0.00000E+000	1.77450E+005	1.82500E+000	4.16520E+001	1.17053E-002	8.12551E-003	9.72937E-002	4.72904E-002	4.61220E+004	4.90042E+001	2.12311E+002	2.62182E-002	2.62182E-002	5.62156E+005	3.30000E+001	2.50000E+001	0.00000E+000	6.63361E+002	8.24891E+002	2.91158E+002	1.00000E+002	3.04649E+000	1.83842E-002	0.00000E+000	2.00555E+002	3.79352E+000	4.56725E-001	6.62055E+002	7.93160E+002	2.86444E+002	1.97384E+002	6.90265E-001	4.63732E-001	1.80517E-001	2.00555E+002	-3.62469E+000	1.93343E-001	1.97384E+002	-2.55160E+001
2.34258E+002	1.41061E+003	4.88933E+001	2.12324E+002	1.69535E+000	1.04020E+000	1.49820E+004	2.17617E+003	1.00000E+000	9.88000E+002	0.00000E+000	1.77622E+005	1.76351E+000	3.75581E+001	1.38508E-002	8.49830E-003	1.24737E-001	4.74940E-002	4.61220E+004	4.90044E+001	2.12310E+002	2.62182E-002	2.62182E-002	5.62156E+005	3.30000E+001	2.60000E+001	0.00000E+000	6.23517E+002	7.65245E+002	1.30027E+002	0.00000E+000	2.55897E+000	2.92595E-002	0.00000E+000	2.05517E+002	2.53726E+000	7.72791E-001	6.62055E+002	7.93160E+002	2.86444E+002	1.97372E+002	6.90265E-001	4.63732E-001	2.39496E-001	2.05517E+002	-8.43003E+001	1.93343E-001	1.97372E+002	-2.55474E+001
2.16789E+002	1.49714E+003	4.88469E+001	2.12333E+002	1.65054E+000	1.12435E+000	1.68250E+004	2.31965E+003	1.00000E+000	9.89000E+002	0.00000E+000	1.77788E+005	1.85578E+000	3.86929E+001	1.27248E-002	8.66807E-003	1.02252E-001	4.79190E-002	4.61220E+004	4.90040E+001	2.12310E+002	2.62182E-002	2.62182E-002	5.62156E+005	3.30000E+001	2.70000E+001	0.00000E+000	6.70574E+002	7.99808E+002	1.34617E+002	0.00000E+000	2.71045E+000	2.49118E-002	0.00000E+000	2.03994E+002	2.35846E+000	7.84521E-001	6.62055E+002	7.93160E+002	2.86444E+002	1.97372E+002	6.90265E-001	4.63732E-001	1.89628E-001	2.03994E+002	-1.35072E+001	1.93343E-001	1.97372E+002	-2.55455E+001
2.12165E+002	1.45597E+003	4.88401E+001	2.12358E+002	1.65569E+000	1.09144E+000	1.59330E+004	1.83208E+003	1.00000E+000	9.90000E+002	1.00000E+000	1.77948E+005	1.80708E+000	3.81572E+001	1.31169E-002	8.64669E-003	1.07493E-001	4.72152E-002	4.61220E+004	4.90041E+001	2.12310E+002	2.62182E-002	2.62182E-002	5.62156E+005	3.30000E+001	2.80000E+001	0.00000E+000	6.56713E+002	7.52509E+002	1.40871E+002	3.00000E+002	2.63153E+000	1.91426E-002	0.00000E+000	2.01377E+002	2.48827E+000	7.64126E-001	6.62055E+002	7.93160E+002	2.86444E+002	1.97393E+002	6.90265E-001	4.63732E-001	2.05397E-001	2.01377E+002	-3.90709E+001	1.93343E-001	1.97393E+002	-2.55096E+001
2.08277E+002	1.25454E+003	4.88343E+001	2.12365E+002	1.65391E+000	1.06987E+000	1.34510E+004	1.45330E+003	1.00000E+000	9.91000E+002	5.00000E+000	1.78114E+005	1.76947E+000	3.54195E+001	1.42605E-002	9.22473E-003	9.40724E-002	4.00617E-002	4.61220E+004	4.90040E+001	2.12310E+002	2.62182E-002	2.62182E-002	5.62156E+005	3.30000E+001	2.90000E+001	0.00000E+000	5.36042E+002	6.80427E+002	1.15491E+002	3.00000E+002	2.23767E+000	2.18594E-002	0.00000E+000	2.07410E+002	2.70854E+000	7.64011E-001	6.62055E+002	7.93160E+002	2.86444E+002	1.97381E+002	6.90265E-001	4.63732E-001	2.14424E-001	2.07410E+002	-4.61401E+001	1.93343E-001	1.97381E+002	-2.55175E+001
2.32381E+002	1.53226E+003	4.88557E+001	2.12315E+002	1.62764E+000	1.04852E+000	1.58860E+004	1.76105E+003	1.00000E+000	9.92000E+002	0.00000E+000	1.78274E+005	1.70662E+000	3.91441E+001	1.29137E-002	8.31900E-003	9.92422E-002	4.17351E-002	4.61220E+004	4.90040E+001	2.12309E+002	2.62182E-002	2.62182E-002	5.62156E+005	3.30000E+001	3.00000E+001	0.00000E+000	6.84486E+002	8.16316E+002	1.29131E+002	3.00000E+002	2.74980E+000	1.73638E-002	0.00000E+000	2.04241E+002	2.36947E+000	8.03625E-001	6.62055E+002	7.93160E+002	2.86444E+002	1.97388E+002	6.90265E-001	4.63732E-001	2.16399E-001	2.04241E+002	-5.22038E+001	1.93343E-001	1.97388E+002	-2.55407E+001
2.33511E+002	1.46142E+003	4.88789E+001	2.12306E+002	1.62275E+000	1.04193E+000	1.50120E+004	2.07613E+003	1.00000E+000	9.93000E+002	2.00000E+000	1.78437E+005	1.69079E+000	3.82286E+001	1.32444E-002	8.50390E-003	1.04474E-001	4.36233E-002	4.61220E+004	4.90040E+001	2.12309E+002	2.62182E-002	2.62182E-002	5.62156E+005	3.30000E+001	3.10000E+001	0.00000E+000	6.20839E+002	7.99702E+002	1.11499E+002	0.00000E+000	2.56214E+000	2.69725E-002	0.00000E+000	2.08688E+002	2.38585E+000	8.21011E-001	6.62055E+002	7.93160E+002	2.86444E+002	1.97335E+002	6.90265E-001	4.63732E-001	2.17972E-001	2.08688E+002	-5.00400E+001	1.93343E-001	1.97335E+002	-2.55977E+001
2.34805E+002	1.29816E+003	4.88359E+001	2.12324E+002	1.58556E+000	9.87753E-001	1.24150E+004	1.52381E+003	1.00000E+000	9.94000E+002	3.00000E+000	1.78597E+005	1.56614E+000	3.60300E+001	1.42302E-002	8.86492E-003	9.23870E-002	3.66083E-002	4.61220E+004	4.90035E+001	2.12309E+002	2.62182E-002	2.62182E-002	5.62156E+005	3.30000E+001	3.20000E+001	0.00000E+000	5.53523E+002	7.09233E+002	1.11130E+002	3.00000E+002	2.30304E+000	1.99113E-002	0.00000E+000	2.08080E+002	2.73556E+000	7.87393E-001	6.62055E+002	7.93160E+002	2.86444E+002	1.97294E+002	6.90265E-001	4.63732E-001	2.32311E-001	2.08080E+002	-7.13785E+001	1.93343E-001	1.97294E+002	-2.56295E+001
2.25553E+002	1.40297E+003	4.88557E+001	2.12323E+002	1.55540E+000	1.03851E+000	1.38700E+004	2.48177E+003	1.00000E+000	9.95000E+002	1.00000E+000	1.78750E+005	1.61529E+000	3.74562E+001	1.32070E-002	8.81804E-003	9.66213E-002	4.36354E-002	4.61220E+004	4.90034E+001	2.12308E+002	2.62182E-002	2.62182E-002	5.62156E+005	3.30000E+001	3.30000E+001	0.00000E+000	6.32353E+002	7.57519E+002	1.04832E+002	0.00000E+000	2.51559E+000	2.53632E-002	0.00000E+000	2.04813E+002	2.42482E+000	8.40414E-001	6.62055E+002	7.93160E+002	2.86444E+002	1.97290E+002	6.90265E-001	4.63732E-001	1.99270E-001	2.04813E+002	-2.67435E+001	1.93343E-001	1.97290E+002	-2.56328E+001
1.61626E+002	3.54893E+002	4.82771E+001	2.11621E+002	1.44487E+000	1.26357E+000	3.99100E+003	7.25908E+002	1.00000E+000	1.00100E+003	3.20000E+001	1.79776E+005	1.82570E+000	1.88386E+001	2.28711E-002	2.00013E-002	7.49278E-002	5.82027E-002	4.76940E+004	4.82553E+001	2.11638E+002	5.18849E-002	5.18849E-002	5.78300E+003	2.00000E+000	1.00000E+000	0.00000E+000	1.28667E+002	9.77677E+001	1.38237E+002	1.00000E+002	6.73192E-001	8.55518E-002	0.00000E+000	1.08136E+002	6.64586E+000	5.71636E-001	1.05550E+002	8.40577E+001	1.19455E+002	1.04714E+002	5.54162E+000	5.69506E-001	6.69376E-002	1.08136E+002	7.10072E+001	7.41438E-002	1.04714E+002	5.68853E+001
1.67838E+002	1.86038E+002	4.82069E+001	2.11674E+002	1.36568E+000	1.13668E+000	1.79200E+003	5.28786E+002	1.00000E+000	1.00200E+003	7.20000E+001	1.79978E+005	1.55233E+000	1.36396E+001	3.22611E-002	2.68514E-002	1.37206E-001	9.63579E-002	4.76940E+004	4.82555E+001	2.11637E+002	5.18849E-002	5.18849E-002	5.78300E+003	2.00000E+000	2.00000E+000	0.00000E+000	5.40648E+001	5.35238E+001	7.76267E+001	1.00000E+002	3.39124E-001	3.19541E-001	0.00000E+000	8.99960E+001	9.49922E+000	5.96835E-001	1.05550E+002	8.40577E+001	1.19455E+002	1.04720E+002	5.54162E+000	5.69506E-001	9.15145E-002	8.99960E+001	1.64303E+001	7.41438E-002	1.04720E+002	5.69192E+001
1.57606E+002	1.43323E+002	4.84623E+001	2.12206E+002	1.36676E+000	1.32549E+000	1.60300E+003	3.59210E+002	1.00000E+000	1.01900E+003	8.40000E+001	1.82732E+005	1.81163E+000	1.19718E+001	3.41371E-002	3.31062E-002	1.06380E-001	1.00417E-001	4.84170E+004	4.84623E+001	2.12206E+002	1.06380E-001	1.00417E-001	1.60300E+003	1.00000E+000	1.00000E+000	0.00000E+000	1.86566E+001	7.20867E+001	5.88692E+001	1.00000E+002	2.53837E-001	2.64411E-001	0.00000E+000	3.33618E+001	8.64549E+000	6.93354E-001	1.86566E+001	7.20867E+001	5.88692E+001	3.33618E+001	8.64549E+000	6.93354E-001	1.53302E-002	3.33618E+001	7.33734E+001	1.53302E-002	3.33618E+001	7.33734E+001
1.72077E+002	6.93395E+002	4.84494E+001	2.12415E+002	1.62916E+000	1.16363E+000	8.00200E+003	8.43026E+002	1.00000E+000	1.06200E+003	1.00000E+001	1.89657E+005	1.89575E+000	2.63324E+001	1.82123E-002	1.30082E-002	9.10465E-002	4.74188E-002	5.02000E+004	4.85147E+001	2.12409E+002	2.13788E-002	2.13788E-002	1.39523E+005	1.00000E+001	1.00000E+000	0.00000E+000	3.48542E+002	2.92010E+002	8.65999E+001	1.00000E+002	1.27680E+000	3.67159E-002	0.00000E+000	1.82365E+002	3.43676E+000	7.80661E-001	6.92199E+002	5.65116E+002	1.60633E+002	1.82055E+002	7.89434E-001	8.13903E-001	1.66687E-001	1.82365E+002	-1.56758E+000	1.88031E-001	1.82055E+002	-3.30928E+001
2.13867E+002	1.44521E+003	4.85312E+001	2.12404E+002	1.64200E+000	1.10524E+000	1.59610E+004	1.93723E+003	1.00000E+000	1.06300E+003	0.00000E+000	1.89817E+005	1.81481E+000	3.80159E+001	1.29970E-002	8.74838E-003	8.98568E-002	4.12825E-002	5.02000E+004	4.85147E+001	2.12409E+002	2.13788E-002	2.13788E-002	1.39523E+005	1.00000E+001	2.00000E+000	0.00000E+000	7.72342E+002	6.03790E+002	1.71318E+002	1.00000E+002	2.72962E+000	1.76551E-002	0.00000E+000	1.80728E+002	2.24674E+000	8.45531E-001	6.92199E+002	5.65116E+002	1.60633E+002	1.82047E+002	7.89434E-001	8.13903E-001	1.95381E-001	1.80728E+002	-4.51372E+001	1.88031E-001	1.82047E+002	-3.31020E+001
2.10760E+002	1.28525E+003	4.85155E+001	2.12450E+002	1.62270E+000	1.09474E+000	1.39240E+004	1.86292E+003	1.00000E+000	1.06400E+003	0.00000E+000	1.89983E+005	1.77642E+000	3.58504E+001	1.37517E-002	9.27742E-003	9.20603E-002	4.25213E-002	5.02000E+004	4.85148E+001	2.12408E+002	2.13788E-002	2.13788E-002	1.39523E+005	1.00000E+001	3.00000E+000	0.00000E+000	6.79404E+002	5.45882E+002	1.59035E+002	3.00000E+002	2.43779E+000	2.73711E-002	0.00000E+000	1.81204E+002	2.48985E+000	8.16875E-001	6.92199E+002	5.65116E+002	1.60633E+002	1.82012E+002	7.89434E-001	8.13903E-001	1.94287E-001	1.81204E+002	-4.30400E+001	1.88031E-001	1.82012E+002	-3.31092E+001
2.13923E+002	1.68135E+003	4.85669E+001	2.12438E+002	1.60695E+000	1.14909E+000	1.89500E+004	3.04740E+003	1.00000E+000	1.06500E+003	0.00000E+000	1.90148E+005	1.84653E+000	4.10043E+001	1.16734E-002	8.34737E-003	8.39192E-002	4.33517E-002	5.02000E+004	4.85149E+001	2.12408E+002	2.13788E-002	2.13788E-002	1.39523E+005	1.00000E+001	4.00000E+000	0.00000E+000	8.26021E+002	7.17084E+002	2.03749E+002	1.00000E+002	3.05646E+000	2.54413E-002	0.00000E+000	1.84115E+002	2.26102E+000	7.71086E-001	6.92199E+002	5.65116E+002	1.60633E+002	1.82015E+002	7.89434E-001	8.13903E-001	1.66129E-001	1.84115E+002	1.02408E+000	1.88031E-001	1.82015E+002	-3.31104E+001
2.18676E+002	1.48043E+003	4.85558E+001	2.12381E+002	1.63420E+000	1.07932E+000	1.59070E+004	2.10446E+003	1.00000E+000	1.06600E+003	0.00000E+000	1.90301E+005	1.76383E+000	3.84764E+001	1.29572E-002	8.55769E-003	8.94113E-002	3.95911E-002	5.02000E+004	4.85153E+001	2.12409E+002	2.13788E-002	2.13788E-002	1.39523E+005	1.00000E+001	5.00000E+000	0.00000E+000	7.66352E+002	5.93951E+002	1.82651E+002	1.00000E+002	2.72720E+000	2.13749E-002	0.00000E+000	1.79376E+002	2.30760E+000	8.24625E-001	6.92199E+002	5.65116E+002	1.60633E+002	1.81951E+002	7.89434E-001	8.13903E-001	2.04488E-001	1.79376E+002	-5.97563E+001	1.88031E-001	1.81951E+002	-3.32109E+001
2.11064E+002	1.52685E+003	4.84670E+001	2.12439E+002	1.64048E+000	1.12653E+000	1.71680E+004	3.65213E+003	1.00000E+000	1.06700E+003	0.00000E+000	1.90473E+005	1.84806E+000	3.90749E+001	1.25202E-002	8.59775E-003	9.53005E-002	4.54237E-002	5.02000E+004	4.85155E+001	2.12409E+002	2.13788E-002	2.13788E-002	1.39523E+005	1.00000E+001	6.00000E+000	0.00000E+000	8.00178E+002	6.24683E+002	1.77543E+002	1.00000E+002	2.82694E+000	2.86912E-002	0.00000E+000	1.80546E+002	2.16517E+000	8.45977E-001	6.92199E+002	5.65116E+002	1.60633E+002	1.81926E+002	7.89434E-001	8.13903E-001	1.85740E-001	1.80546E+002	-3.12409E+001	1.88031E-001	1.81926E+002	-3.32058E+001
2.08235E+002	1.36578E+003	4.84954E+001	2.12414E+002	1.60963E+000	1.06948E+000	1.43610E+004	2.09298E+003	1.00000E+000	1.06800E+003	0.00000E+000	1.90640E+005	1.72146E+000	3.69565E+001	1.34317E-002	8.92443E-003	9.33631E-002	4.18182E-002	5.02000E+004	4.85162E+001	2.12409E+002	2.13788E-002	2.13788E-002	1.39523E+005	1.00000E+001	7.00000E+000	0.00000E+000	7.12735E+002	5.80076E+002	1.64223E+002	1.00000E+002	2.56202E+000	1.93507E-002	0.00000E+000	1.81836E+002	2.44985E+000	8.17486E-001	6.92199E+002	5.65116E+002	1.60633E+002	1.81887E+002	7.89434E-001	8.13903E-001	2.01614E-001	1.81836E+002	-5.31009E+001	1.88031E-001	1.81887E+002	-3.32588E+001
2.08663E+002	1.12188E+003	4.85123E+001	2.12371E+002	1.57843E+000	1.12009E+000	1.21450E+004	1.83501E+003	1.00000E+000	1.06900E+003	2.00000E+000	1.90808E+005	1.76799E+000	3.34945E+001	1.43228E-002	1.01638E-002	8.40686E-002	4.30037E-002	5.02000E+004	4.85166E+001	2.12409E+002	2.13788E-002	2.13788E-002	1.39523E+005	1.00000E+001	8.00000E+000	0.00000E+000	5.64101E+002	4.75433E+002	1.42078E+002	1.00000E+002	2.07412E+000	3.78200E-002	0.00000E+000	1.82273E+002	2.81486E+000	7.73670E-001	6.92199E+002	5.65116E+002	1.60633E+002	1.81865E+002	7.89434E-001	8.13903E-001	1.69849E-001	1.82273E+002	-6.31424E+000	1.88031E-001	1.81865E+002	-3.33060E+001
2.21186E+002	1.25404E+003	4.85141E+001	2.12363E+002	1.59816E+000	1.05874E+000	1.29770E+004	2.27450E+003	1.00000E+000	1.07000E+003	1.00000E+000	1.90952E+005	1.69205E+000	3.54124E+001	1.40292E-002	9.29402E-003	9.03407E-002	4.03290E-002	5.02000E+004	4.85166E+001	2.12410E+002	2.13788E-002	2.13788E-002	1.39523E+005	1.00000E+001	9.00000E+000	0.00000E+000	6.35802E+002	5.37591E+002	1.36173E+002	1.00000E+002	2.29152E+000	3.53533E-002	0.00000E+000	1.84320E+002	2.54328E+000	8.28382E-001	6.92199E+002	5.65116E+002	1.60633E+002	1.81844E+002	7.89434E-001	8.13903E-001	2.03026E-001	1.84320E+002	-5.27009E+001	1.88031E-001	1.81844E+002	-3.33319E+001
2.05981E+002	1.00185E+003	4.85007E+001	2.12389E+002	1.55291E+000	1.05995E+000	1.01280E+004	1.22125E+003	1.00000E+000	1.07100E+003	2.00000E+000	1.91110E+005	1.64601E+000	3.16521E+001	1.54306E-002	1.05323E-002	7.90408E-002	3.77159E-002	5.02000E+004	4.85169E+001	2.12410E+002	2.13788E-002	2.13788E-002	1.39523E+005	1.00000E+001	1.00000E+001	0.00000E+000	5.01868E+002	4.37389E+002	1.09070E+002	1.00000E+002	1.82948E+000	2.66774E-002	0.00000E+000	1.85534E+002	2.93139E+000	8.13535E-001	6.92199E+002	5.65116E+002	1.60633E+002	1.81807E+002	7.89434E-001	8.13903E-001	1.88665E-001	1.85534E+002	-3.05524E+001	1.88031E-001	1.81807E+002	-3.33543E+001
1.58872E+002	2.34611E+002	4.76500E+001	2.11015E+002	1.29097E+000	1.27856E+000	2.39600E+003	2.97130E+002	1.00000E+000	1.11200E+003	1.55000E+002	1.97825E+005	1.65059E+000	1.53170E+001	2.63739E-002	2.61203E-002	6.27502E-002	6.16679E-002	5.22560E+004	4.76787E+001	2.10913E+002	1.23357E-002	1.23357E-002	9.58300E+004	9.00000E+000	1.00000E+000	0.00000E+000	4.21695E+001	8.16066E+001	1.10154E+002	1.00000E+002	4.18398E-001	9.99805E-002	0.00000E+000	6.14536E+001	6.43058E+000	7.62461E-001	1.64981E+002	5.42700E+002	5.77202E+002	4.55544E+001	9.88110E-001	7.84612E-001	4.83168E-003	6.14536E+001	1.16292E+002	-2.57120E-003	4.55544E+001	1.11415E+002
2.10595E+002	1.30901E+003	4.76565E+001	2.10936E+002	1.20375E+000	1.21781E+000	1.19540E+004	1.68026E+003	1.00000E+000	1.11300E+003	0.00000E+000	1.97875E+005	1.46594E+000	3.61803E+001	1.10098E-002	1.11384E-002	4.79363E-002	4.90288E-002	5.22560E+004	4.76786E+001	2.10913E+002	1.23357E-002	1.23357E-002	9.58300E+004	9.00000E+000	2.00000E+000	0.00000E+000	1.57883E+002	5.74363E+002	6.03583E+002	1.00000E+002	2.31385E+000	2.73318E-002	0.00000E+000	4.38915E+001	2.69477E+000	8.14578E-001	1.64981E+002	5.42700E+002	5.77202E+002	4.55256E+001	9.88110E-001	7.84612E-001	-5.80495E-003	4.38915E+001	1.14519E+002	-2.57120E-003	4.55256E+001	1.11338E+002
1.85589E+002	1.08281E+003	4.77517E+001	2.10937E+002	1.21012E+000	1.20952E+000	9.87100E+003	1.07403E+003	1.00000E+000	1.11400E+003	0.00000E+000	1.98039E+005	1.46367E+000	3.29061E+001	1.21800E-002	1.21740E-002	4.61933E-002	4.61493E-002	5.22560E+004	4.76788E+001	2.10912E+002	1.23357E-002	1.23357E-002	9.58300E+004	9.00000E+000	3.00000E+000	0.00000E+000	1.56267E+002	4.79767E+002	4.80475E+002	1.00000E+002	1.93445E+000	2.76495E-002	0.00000E+000	4.41032E+001	3.37970E+000	7.14746E-001	1.64981E+002	5.42700E+002	5.77202E+002	4.55107E+001	9.88110E-001	7.84612E-001	2.47617E-004	4.41032E+001	1.05725E+002	-2.57120E-003	4.55107E+001	1.11330E+002
2.01344E+002	1.52012E+003	4.76836E+001	2.10901E+002	1.18842E+000	1.22247E+000	1.37640E+004	1.59912E+003	1.00000E+000	1.11500E+003	0.00000E+000	1.98188E+005	1.45280E+000	3.89887E+001	1.01297E-002	1.04199E-002	4.04664E-002	4.27345E-002	5.22560E+004	4.76787E+001	2.10912E+002	1.23357E-002	1.23357E-002	9.58300E+004	9.00000E+000	4.00000E+000	0.00000E+000	1.88203E+002	6.88539E+002	6.73702E+002	1.00000E+002	2.67062E+000	2.04277E-002	0.00000E+000	4.08974E+001	2.65554E+000	7.70345E-001	1.64981E+002	5.42700E+002	5.77202E+002	4.54965E+001	9.88110E-001	7.84612E-001	-1.41216E-002	4.08974E+001	1.23888E+002	-2.57120E-003	4.54965E+001	1.11289E+002
1.97334E+002	1.23604E+003	4.76837E+001	2.10884E+002	1.20398E+000	1.21112E+000	1.12360E+004	9.41869E+002	1.00000E+000	1.11600E+003	0.00000E+000	1.98353E+005	1.45816E+000	3.51573E+001	1.13583E-002	1.14257E-002	3.89493E-002	3.93907E-002	5.22560E+004	4.76790E+001	2.10911E+002	1.23357E-002	1.23357E-002	9.58300E+004	9.00000E+000	5.00000E+000	0.00000E+000	1.57756E+002	5.03759E+002	6.08406E+002	1.00000E+002	2.22879E+000	1.67704E-002	0.00000E+000	5.00336E+001	2.61305E+000	8.66478E-001	1.64981E+002	5.42700E+002	5.77202E+002	4.54719E+001	9.88110E-001	7.84612E-001	-2.95810E-003	5.00336E+001	1.16391E+002	-2.57120E-003	4.54719E+001	1.11253E+002
1.92157E+002	1.16687E+003	4.76889E+001	2.10906E+002	1.22288E+000	1.22465E+000	1.08800E+004	9.07429E+002	1.00000E+000	1.11700E+003	0.00000E+000	1.98513E+005	1.49759E+000	3.41595E+001	1.17238E-002	1.17408E-002	3.77697E-002	3.78734E-002	5.22560E+004	4.76787E+001	2.10912E+002	1.23357E-002	1.23357E-002	9.58300E+004	9.00000E+000	6.00000E+000	0.00000E+000	1.56021E+002	4.85898E+002	5.26774E+002	1.00000E+002	2.03595E+000	1.44722E-002	0.00000E+000	4.68859E+001	2.96187E+000	7.76838E-001	1.64981E+002	5.42700E+002	5.77202E+002	4.54658E+001	9.88110E-001	7.84612E-001	-7.24941E-004	4.68859E+001	1.09932E+002	-2.57120E-003	4.54658E+001	1.11261E+002
2.00541E+002	1.37334E+003	4.76690E+001	2.10917E+002	1.23613E+000	1.21404E+000	1.28320E+004	2.01544E+003	1.00000E+000	1.11800E+003	0.00000E+000	1.98677E+005	1.50071E+000	3.70586E+001	1.09123E-002	1.07173E-002	4.68909E-002	4.52810E-002	5.22560E+004	4.76790E+001	2.10911E+002	1.23357E-002	1.23357E-002	9.58300E+004	9.00000E+000	7.00000E+000	0.00000E+000	1.82048E+002	5.75277E+002	6.41907E+002	1.00000E+002	2.44196E+000	2.87565E-002	0.00000E+000	4.76310E+001	2.63663E+000	8.03553E-001	1.64981E+002	5.42700E+002	5.77202E+002	4.54133E+001	9.88110E-001	7.84612E-001	9.01389E-003	4.76310E+001	9.61821E+001	-2.57120E-003	4.54133E+001	1.11214E+002
1.92307E+002	1.38419E+003	4.76708E+001	2.10892E+002	1.22869E+000	1.24202E+000	1.31440E+004	1.12008E+003	1.00000E+000	1.11900E+003	0.00000E+000	1.98825E+005	1.52605E+000	3.72046E+001	1.07171E-002	1.08334E-002	4.31792E-002	4.40882E-002	5.22560E+004	4.76791E+001	2.10912E+002	1.23357E-002	1.23357E-002	9.58300E+004	9.00000E+000	8.00000E+000	0.00000E+000	1.88719E+002	5.89621E+002	6.32279E+002	1.00000E+002	2.45525E+000	1.87617E-002	0.00000E+000	4.63669E+001	2.71792E+000	7.70212E-001	1.64981E+002	5.42700E+002	5.77202E+002	4.53825E+001	9.88110E-001	7.84612E-001	-5.39367E-003	4.63669E+001	1.16355E+002	-2.57120E-003	4.53825E+001	1.11168E+002
1.95901E+002	1.07252E+003	4.76402E+001	2.10907E+002	1.20743E+000	1.20824E+000	9.75300E+003	1.21952E+003	1.00000E+000	1.12000E+003	0.00000E+000	1.98979E+005	1.45886E+000	3.27493E+001	1.22263E-002	1.22344E-002	4.28294E-002	4.28838E-002	5.22560E+004	4.76790E+001	2.10912E+002	1.23357E-002	1.23357E-002	9.58300E+004	9.00000E+000	9.00000E+000	0.00000E+000	1.43772E+002	4.77179E+002	4.82261E+002	1.00000E+002	1.90914E+000	2.56880E-002	0.00000E+000	4.32333E+001	3.22742E+000	7.52985E-001	1.64981E+002	5.42700E+002	5.77202E+002	4.53322E+001	9.88110E-001	7.84612E-001	-3.32658E-004	4.32333E+001	1.05693E+002	-2.57120E-003	4.53322E+001	1.11125E+002
2.38744E+002	1.17319E+003	4.90566E+001	2.11962E+002	1.62210E+000	1.01093E+000	1.16530E+004	1.21266E+003	1.00000E+000	1.13400E+003	2.00000E+000	2.01215E+005	1.63982E+000	3.42518E+001	1.50265E-002	9.36485E-003	1.15912E-001	4.56882E-002	5.31120E+004	4.90490E+001	2.11947E+002	3.27473E-002	3.27473E-002	5.64530E+004	6.00000E+000	1.00000E+000	0.00000E+000	2.12164E+002	6.95393E+002	2.93858E+002	1.00000E+002	1.95910E+000	1.94927E-002	0.00000E+000	2.76906E+002	3.86551E+000	5.75156E-001	2.22429E+002	6.01914E+002	2.20255E+002	2.62948E+002	1.90460E+000	5.30352E-001	2.32118E-001	2.76906E+002	-2.48643E+000	2.23975E-001	2.62948E+002	-4.67581E+000
2.27911E+002	9.40626E+002	4.90212E+001	2.11962E+002	1.61788E+000	1.05226E+000	9.68800E+003	1.88913E+003	1.00000E+000	1.13500E+003	2.00000E+000	2.01378E+005	1.70243E+000	3.06696E+001	1.64373E-002	1.06907E-002	1.02692E-001	4.42811E-002	5.31120E+004	4.90491E+001	2.11947E+002	3.27473E-002	3.27473E-002	5.64530E+004	6.00000E+000	2.00000E+000	0.00000E+000	2.10404E+002	5.48572E+002	2.13364E+002	1.00000E+002	1.59578E+000	3.12153E-002	0.00000E+000	2.64476E+002	5.04337E+000	4.83474E-001	2.22429E+002	6.01914E+002	2.20255E+002	2.62936E+002	1.90460E+000	5.30352E-001	2.11832E-001	2.64476E+002	1.44453E+001	2.23975E-001	2.62936E+002	-4.69047E+000
2.22726E+002	1.00690E+003	4.90657E+001	2.11963E+002	1.61856E+000	1.02056E+000	1.00800E+004	9.82733E+002	1.00000E+000	1.13600E+003	2.00000E+000	2.01531E+005	1.65183E+000	3.17317E+001	1.61212E-002	1.01650E-002	1.09181E-001	4.42073E-002	5.31120E+004	4.90491E+001	2.11947E+002	3.27473E-002	3.27473E-002	5.64530E+004	6.00000E+000	3.00000E+000	0.00000E+000	2.19788E+002	5.93119E+002	2.13826E+002	1.00000E+002	1.67551E+000	1.85995E-002	0.00000E+000	2.62058E+002	4.46140E+000	5.35809E-001	2.22429E+002	6.01914E+002	2.20255E+002	2.62883E+002	1.90460E+000	5.30352E-001	2.26591E-001	2.62058E+002	-9.34723E+000	2.23975E-001	2.62883E+002	-4.73882E+000
2.16692E+002	1.18629E+003	4.90731E+001	2.11920E+002	1.62868E+000	1.01948E+000	1.19300E+004	1.76977E+003	1.00000E+000	1.13700E+003	1.00000E+000	2.01689E+005	1.66040E+000	3.44426E+001	1.49113E-002	9.33376E-003	1.11482E-001	4.43589E-002	5.31120E+004	4.90492E+001	2.11947E+002	3.27473E-002	3.27473E-002	5.64530E+004	6.00000E+000	4.00000E+000	0.00000E+000	2.95104E+002	7.10513E+002	2.27777E+002	1.00000E+002	2.01449E+000	2.15770E-002	0.00000E+000	2.51738E+002	4.07814E+000	5.38802E-001	2.22429E+002	6.01914E+002	2.20255E+002	2.62870E+002	1.90460E+000	5.30352E-001	2.30049E-001	2.51738E+002	-2.46901E+001	2.23975E-001	2.62870E+002	-4.77928E+000
2.11003E+002	9.54563E+002	4.90284E+001	2.11916E+002	1.60860E+000	1.02050E+000	9.49500E+003	1.00147E+003	1.00000E+000	1.13800E+003	3.00000E+000	2.01843E+005	1.64157E+000	3.08960E+001	1.65082E-002	1.04729E-002	1.04205E-001	4.28091E-002	5.31120E+004	4.90487E+001	2.11946E+002	3.27473E-002	3.27473E-002	5.64530E+004	6.00000E+000	5.00000E+000	0.00000E+000	2.17776E+002	5.70995E+002	1.93712E+002	1.00000E+002	1.60103E+000	1.74474E-002	0.00000E+000	2.58059E+002	4.47555E+000	5.50323E-001	2.22429E+002	6.01914E+002	2.20255E+002	2.62813E+002	1.90460E+000	5.30352E-001	2.23687E-001	2.58059E+002	-9.17787E+000	2.23975E-001	2.62813E+002	-4.84204E+000
1.71942E+002	3.12865E+002	4.90262E+001	2.11977E+002	1.71092E+000	1.12779E+000	3.60700E+003	5.28208E+002	1.00000E+000	1.13900E+003	6.40000E+001	2.02046E+005	1.92956E+000	1.76880E+001	2.84877E-002	1.87782E-002	1.41963E-001	6.34453E-002	5.31120E+004	4.90483E+001	2.11945E+002	3.27473E-002	3.27473E-002	5.64530E+004	6.00000E+000	6.00000E+000	0.00000E+000	6.71528E+001	1.89973E+002	6.39383E+001	1.00000E+002	5.20831E-001	7.23489E-002	0.00000E+000	2.60898E+002	6.74998E+000	5.92019E-001	2.22429E+002	6.01914E+002	2.20255E+002	2.62792E+002	1.90460E+000	5.30352E-001	2.05423E-001	2.60898E+002	2.01861E+001	2.23975E-001	2.62792E+002	-4.82470E+000
1.54002E+002	2.43565E+002	4.81982E+001	2.11318E+002	1.54558E+000	1.21427E+000	2.79400E+003	5.24488E+002	1.00000E+000	1.19400E+003	6.00000E+001	2.10766E+005	1.87675E+000	1.56066E+001	2.92400E-002	2.29722E-002	9.31836E-002	5.94283E-002	5.54780E+004	4.83180E+001	2.11375E+002	5.02595E-002	5.02595E-002	1.52950E+004	3.00000E+000	1.00000E+000	0.00000E+000	1.25004E+002	1.00400E+002	3.67010E+001	1.00000E+002	4.63554E-001	1.11188E-001	0.00000E+000	1.77231E+002	6.18123E+000	7.34553E-001	3.11608E+002	2.16717E+002	9.29788E+001	1.70965E+002	2.45551E+000	7.90306E-001	1.20044E-001	1.77231E+002	6.12314E+001	1.37079E-001	1.70965E+002	2.98367E+001
1.85601E+002	8.36934E+002	4.83165E+001	2.11312E+002	1.53840E+000	1.13055E+000	8.93400E+003	1.06694E+003	1.00000E+000	1.19500E+003	0.00000E+000	2.10873E+005	1.73925E+000	2.89298E+001	1.62760E-002	1.19610E-002	8.35520E-002	4.59256E-002	5.54780E+004	4.83183E+001	2.11375E+002	5.02595E-002	5.02595E-002	1.52950E+004	3.00000E+000	2.00000E+000	0.00000E+000	4.34433E+002	2.94631E+002	1.26995E+002	1.00000E+002	1.53717E+000	3.07132E-002	0.00000E+000	1.70482E+002	3.13707E+000	8.09402E-001	3.11608E+002	2.16717E+002	9.29788E+001	1.70987E+002	2.45551E+000	7.90306E-001	1.52811E-001	1.70482E+002	6.21156E+000	1.37079E-001	1.70987E+002	2.98628E+001
1.69231E+002	2.99117E+002	4.84169E+001	2.11576E+002	1.56414E+000	1.24711E+000	3.56700E+003	5.33703E+002	1.00000E+000	1.19600E+003	3.80000E+001	2.11061E+005	1.95066E+000	1.72950E+001	2.61893E-002	2.08811E-002	9.48997E-002	6.17604E-002	5.54780E+004	4.83187E+001	2.11374E+002	5.02595E-002	5.02595E-002	1.52950E+004	3.00000E+000	3.00000E+000	0.00000E+000	1.50144E+002	1.12680E+002	5.18642E+001	1.00000E+002	5.61949E-001	1.07439E-001	0.00000E+000	1.70840E+002	5.73931E+000	7.00164E-001	3.11608E+002	2.16717E+002	9.29788E+001	1.71075E+002	2.45551E+000	7.90306E-001	1.12771E-001	1.70840E+002	6.57629E+001	1.37079E-001	1.71075E+002	3.01236E+001
1.71640E+002	7.28675E+002	4.81348E+001	2.11667E+002	1.39678E+000	1.25661E+000	7.84700E+003	8.51212E+002	1.00000E+000	1.26700E+003	7.60000E+001	2.22320E+005	1.75520E+000	2.69940E+001	1.57680E-002	1.41856E-002	8.14340E-002	6.62304E-002	5.83540E+004	4.81661E+001	2.11658E+002	1.41548E-002	1.41548E-002	4.61570E+005	2.50000E+001	1.00000E+000	0.00000E+000	2.44169E+002	1.70635E+002	3.27447E+002	1.00000E+002	1.38947E+000	4.06915E-002	0.00000E+000	1.01096E+002	3.65257E+000	7.41755E-001	6.12861E+002	4.55890E+002	7.63588E+002	1.03545E+002	5.32287E-001	6.63661E-001	5.28274E-002	1.01096E+002	8.49533E+001	8.55421E-002	1.03545E+002	3.88235E+001
2.12946E+002	1.64007E+003	4.80973E+001	2.11664E+002	1.43699E+000	1.18140E+000	1.71520E+004	2.64747E+003	1.00000E+000	1.26800E+003	0.00000E+000	2.22420E+005	1.69767E+000	4.04978E+001	1.09723E-002	9.02071E-003	6.64622E-002	4.52500E-002	5.83540E+004	4.81656E+001	2.11658E+002	1.41548E-002	1.41548E-002	4.61570E+005	2.50000E+001	2.00000E+000	0.00000E+000	5.77427E+002	3.86275E+002	7.02342E+002	1.00000E+002	3.11689E+000	2.50660E-002	0.00000E+000	1.05756E+002	2.59040E+000	7.07436E-001	6.12861E+002	4.55890E+002	7.63588E+002	1.03602E+002	5.32287E-001	6.63661E-001	9.76134E-002	1.05756E+002	2.31417E+001	8.55421E-002	1.03602E+002	3.88761E+001
2.42169E+002	1.79509E+003	4.81437E+001	2.11638E+002	1.35907E+000	1.15068E+000	1.74110E+004	3.41550E+003	1.00000E+000	1.26900E+003	0.00000E+000	2.22581E+005	1.56387E+000	4.23685E+001	1.02999E-002	8.72056E-003	6.06719E-002	4.37714E-002	5.83540E+004	4.81657E+001	2.11658E+002	1.41548E-002	1.41548E-002	4.61570E+005	2.50000E+001	3.00000E+000	0.00000E+000	6.13192E+002	4.31077E+002	7.66786E+002	1.00000E+002	3.38033E+000	2.52416E-002	0.00000E+000	1.04064E+002	2.61103E+000	6.96607E-001	6.12861E+002	4.55890E+002	7.63588E+002	1.03625E+002	5.32287E-001	6.63661E-001	8.30319E-002	1.04064E+002	4.30481E+001	8.55421E-002	1.03625E+002	3.88859E+001
2.15854E+002	1.54653E+003	4.81304E+001	2.11700E+002	1.41868E+000	1.15446E+000	1.56420E+004	2.63968E+003	1.00000E+000	1.27000E+003	0.00000E+000	2.22734E+005	1.63781E+000	3.93260E+001	1.13433E-002	9.23067E-003	6.38103E-002	4.26362E-002	5.83540E+004	4.81649E+001	2.11658E+002	1.41548E-002	1.41548E-002	4.61570E+005	2.50000E+001	4.00000E+000	0.00000E+000	5.18619E+002	3.66801E+002	6.91413E+002	1.00000E+002	2.94883E+000	2.99597E-002	0.00000E+000	1.01309E+002	2.62187E+000	7.31904E-001	6.12861E+002	4.55890E+002	7.63588E+002	1.03649E+002	5.32287E-001	6.63661E-001	1.02683E-001	1.01309E+002	1.12129E+001	8.55421E-002	1.03649E+002	3.89484E+001
1.90772E+002	1.44045E+003	4.80682E+001	2.11658E+002	1.42033E+000	1.21714E+000	1.52980E+004	1.41178E+003	1.00000E+000	1.27100E+003	2.00000E+000	2.22906E+005	1.72874E+000	3.79532E+001	1.14834E-002	9.84067E-003	6.85295E-002	5.06094E-002	5.83540E+004	4.81647E+001	2.11658E+002	1.41548E-002	1.41548E-002	4.61570E+005	2.50000E+001	5.00000E+000	0.00000E+000	4.89770E+002	3.16853E+002	6.55604E+002	1.00000E+002	2.75060E+000	1.51166E-002	0.00000E+000	1.02036E+002	2.48974E+000	7.79363E-001	6.12861E+002	4.55890E+002	7.63588E+002	1.03652E+002	5.32287E-001	6.63661E-001	7.70370E-002	1.02036E+002	4.99211E+001	8.55421E-002	1.03652E+002	3.89202E+001
2.14431E+002	1.49938E+003	4.83015E+001	2.11657E+002	1.45036E+000	1.17098E+000	1.57250E+004	2.88496E+003	1.00000E+000	1.27200E+003	1.00000E+000	2.23057E+005	1.69834E+000	3.87218E+001	1.15659E-002	9.33797E-003	6.72400E-002	4.42161E-002	5.83540E+004	4.81647E+001	2.11659E+002	1.41548E-002	1.41548E-002	4.61570E+005	2.50000E+001	6.00000E+000	0.00000E+000	5.16625E+002	3.77124E+002	6.28543E+002	1.00000E+002	2.83123E+000	3.62991E-002	0.00000E+000	1.05031E+002	2.89860E+000	6.60279E-001	6.12861E+002	4.55890E+002	7.63588E+002	1.03719E+002	5.32287E-001	6.63661E-001	1.06580E-001	1.05031E+002	9.15295E+000	8.55421E-002	1.03719E+002	3.90029E+001
2.22272E+002	1.47288E+003	4.81294E+001	2.11661E+002	1.41617E+000	1.10082E+000	1.41950E+004	3.08086E+003	1.00000E+000	1.27300E+003	2.00000E+000	2.23201E+005	1.55895E+000	3.83781E+001	1.18863E-002	9.23951E-003	6.51244E-002	3.98319E-002	5.83540E+004	4.81645E+001	2.11659E+002	1.41548E-002	1.41548E-002	4.61570E+005	2.50000E+001	7.00000E+000	0.00000E+000	4.99738E+002	3.60308E+002	6.29034E+002	1.00000E+002	2.77529E+000	3.72208E-002	0.00000E+000	1.03632E+002	2.93285E+000	6.86837E-001	6.12861E+002	4.55890E+002	7.63588E+002	1.03747E+002	5.32287E-001	6.63661E-001	1.25288E-001	1.03632E+002	-1.99002E+001	8.55421E-002	1.03747E+002	3.90221E+001
2.19711E+002	1.50439E+003	4.80957E+001	2.11603E+002	1.38422E+000	1.14765E+000	1.47890E+004	2.57846E+003	1.00000E+000	1.27400E+003	2.00000E+000	2.23350E+005	1.58860E+000	3.87864E+001	1.13825E-002	9.43712E-003	6.24632E-002	4.33003E-002	5.83540E+004	4.81642E+001	2.11659E+002	1.41548E-002	1.41548E-002	4.61570E+005	2.50000E+001	8.00000E+000	0.00000E+000	5.29076E+002	3.64671E+002	6.34518E+002	1.00000E+002	2.85202E+000	2.87043E-002	0.00000E+000	1.06387E+002	2.88617E+000	6.83785E-001	6.12861E+002	4.55890E+002	7.63588E+002	1.03840E+002	5.32287E-001	6.63661E-001	9.34382E-002	1.06387E+002	2.99186E+001	8.55421E-002	1.03840E+002	3.90754E+001
2.06485E+002	1.54195E+003	4.80599E+001	2.11668E+002	1.40859E+000	1.16795E+000	1.56190E+004	1.94255E+003	1.00000E+000	1.27500E+003	0.00000E+000	2.23499E+005	1.64516E+000	3.92676E+001	1.12709E-002	9.34540E-003	7.15439E-002	4.94978E-002	5.83540E+004	4.81642E+001	2.11659E+002	1.41548E-002	1.41548E-002	4.61570E+005	2.50000E+001	9.00000E+000	0.00000E+000	5.39597E+002	3.38423E+002	7.03904E+002	1.00000E+002	2.97887E+000	1.69233E-002	0.00000E+000	1.03562E+002	2.46393E+000	7.79392E-001	6.12861E+002	4.55890E+002	7.63588E+002	1.03875E+002	5.32287E-001	6.63661E-001	9.33957E-002	1.03562E+002	2.71952E+001	8.55421E-002	1.03875E+002	3.91495E+001
1.93158E+002	1.66216E+003	4.81079E+001	2.11717E+002	1.45976E+000	1.18943E+000	1.77450E+004	2.68756E+003	1.00000E+000	1.27600E+003	0.00000E+000	2.23656E+005	1.73629E+000	4.07696E+001	1.09583E-002	8.92899E-003	7.08254E-002	4.73406E-002	5.83540E+004	4.81641E+001	2.11659E+002	1.41548E-002	1.41548E-002	4.61570E+005	2.50000E+001	1.00000E+001	0.00000E+000	5.70905E+002	4.01650E+002	7.29591E+002	1.00000E+002	3.17940E+000	2.95887E-002	0.00000E+000	1.03393E+002	2.54130E+000	7.08954E-001	6.12861E+002	4.55890E+002	7.63588E+002	1.03914E+002	5.32287E-001	6.63661E-001	1.02040E-001	1.03393E+002	1.42584E+001	8.55421E-002	1.03914E+002	3.92222E+001
2.15897E+002	1.77284E+003	4.80737E+001	2.11680E+002	1.36521E+000	1.18122E+000	1.76470E+004	3.09218E+003	1.00000E+000	1.27700E+003	1.00000E+000	2.23823E+005	1.61261E+000	4.21051E+001	1.02769E-002	8.89189E-003	6.80697E-002	5.11777E-002	5.83540E+004	4.81637E+001	2.11659E+002	1.41548E-002	1.41548E-002	4.61570E+005	2.50000E+001	1.10000E+001	0.00000E+000	5.76264E+002	4.55262E+002	7.50788E+002	1.00000E+002	3.30507E+000	2.53395E-002	0.00000E+000	1.01240E+002	2.74687E+000	6.57714E-001	6.12861E+002	4.55890E+002	7.63588E+002	1.03971E+002	5.32287E-001	6.63661E-001	7.22540E-002	1.01240E+002	5.62383E+001	8.55421E-002	1.03971E+002	3.92535E+001
2.36466E+002	2.16971E+003	4.81286E+001	2.11688E+002	1.47048E+000	1.22234E+000	2.39510E+004	5.46423E+003	1.00000E+000	1.27800E+003	0.00000E+000	2.23979E+005	1.79742E+000	4.65802E+001	9.50161E-003	7.89822E-003	6.52210E-002	4.53055E-002	5.83540E+004	4.81629E+001	2.11659E+002	1.41548E-002	1.41548E-002	4.61570E+005	2.50000E+001	1.20000E+001	0.00000E+000	7.75388E+002	5.58267E+002	8.59922E+002	1.00000E+002	4.06989E+000	2.51205E-002	0.00000E+000	1.10156E+002	2.50579E+000	6.18877E-001	6.12861E+002	4.55890E+002	7.63588E+002	1.04023E+002	5.32287E-001	6.63661E-001	9.21498E-002	1.10156E+002	3.56524E+001	8.55421E-002	1.04023E+002	3.93145E+001
2.17255E+002	2.20331E+003	4.82050E+001	2.11653E+002	1.47605E+000	1.28738E+000	2.56850E+004	4.93143E+003	1.00000E+000	1.27900E+003	0.00000E+000	2.24126E+005	1.90025E+000	4.69394E+001	9.21006E-003	8.03281E-003	5.91696E-002	4.52009E-002	5.83540E+004	4.81622E+001	2.11659E+002	1.41548E-002	1.41548E-002	4.61570E+005	2.50000E+001	1.30000E+001	0.00000E+000	7.24242E+002	5.99405E+002	8.94682E+002	1.00000E+002	4.09119E+000	2.14804E-002	0.00000E+000	1.03072E+002	2.50692E+000	5.97354E-001	6.12861E+002	4.55890E+002	7.63588E+002	1.04046E+002	5.32287E-001	6.63661E-001	6.82749E-002	1.03072E+002	6.39719E+001	8.55421E-002	1.04046E+002	3.93205E+001
2.02767E+002	1.75158E+003	4.80476E+001	2.11664E+002	1.38972E+000	1.21871E+000	1.82740E+004	3.20884E+003	1.00000E+000	1.28000E+003	1.00000E+000	2.24269E+005	1.69366E+000	4.18519E+001	1.02804E-002	9.01534E-003	6.35654E-002	4.90985E-002	5.83540E+004	4.81620E+001	2.11658E+002	1.41548E-002	1.41548E-002	4.61570E+005	2.50000E+001	1.40000E+001	0.00000E+000	5.74730E+002	4.49763E+002	7.41748E+002	1.00000E+002	3.27626E+000	1.86613E-002	0.00000E+000	1.01888E+002	2.70227E+000	6.57001E-001	6.12861E+002	4.55890E+002	7.63588E+002	1.04083E+002	5.32287E-001	6.63661E-001	6.55621E-002	1.01888E+002	6.68124E+001	8.55421E-002	1.04083E+002	3.93543E+001
2.05681E+002	1.94049E+003	4.80445E+001	2.11629E+002	1.49983E+000	1.26120E+000	2.23810E+004	3.58836E+003	1.00000E+000	1.28100E+003	0.00000E+000	2.24415E+005	1.89159E+000	4.40510E+001	1.00254E-002	8.43036E-003	7.37108E-002	5.23435E-002	5.83540E+004	4.81616E+001	2.11658E+002	1.41548E-002	1.41548E-002	4.61570E+005	2.50000E+001	1.50000E+001	0.00000E+000	6.36711E+002	4.98902E+002	8.19943E+002	1.00000E+002	3.62680E+000	1.66555E-002	0.00000E+000	1.01938E+002	2.44959E+000	6.54904E-001	6.12861E+002	4.55890E+002	7.63588E+002	1.04055E+002	5.32287E-001	6.63661E-001	8.64261E-002	1.01938E+002	3.58755E+001	8.55421E-002	1.04055E+002	3.93035E+001
2.22999E+002	1.89548E+003	4.81180E+001	2.11600E+002	1.41628E+000	1.17395E+000	1.94600E+004	2.93703E+003	1.00000E+000	1.28200E+003	0.00000E+000	2.24563E+005	1.66264E+000	4.35371E+001	1.01526E-002	8.41543E-003	5.92681E-002	4.10262E-002	5.83540E+004	4.81614E+001	2.11658E+002	1.41548E-002	1.41548E-002	4.61570E+005	2.50000E+001	1.60000E+001	0.00000E+000	6.14823E+002	4.90971E+002	8.03726E+002	1.00000E+002	3.53872E+000	2.10753E-002	0.00000E+000	1.01039E+002	2.63119E+000	6.53864E-001	6.12861E+002	4.55890E+002	7.63588E+002	1.04063E+002	5.32287E-001	6.63661E-001	9.35577E-002	1.01039E+002	2.43931E+001	8.55421E-002	1.04063E+002	3.92985E+001
2.17309E+002	1.85971E+003	4.82459E+001	2.11627E+002	1.45708E+000	1.21267E+000	2.02520E+004	4.75376E+003	1.00000E+000	1.28300E+003	0.00000E+000	2.24717E+005	1.76696E+000	4.31244E+001	1.02388E-002	8.52139E-003	6.55206E-002	4.56581E-002	5.83540E+004	4.81613E+001	2.11657E+002	1.41548E-002	1.41548E-002	4.61570E+005	2.50000E+001	1.70000E+001	0.00000E+000	6.07130E+002	4.71092E+002	8.10865E+002	1.00000E+002	3.51088E+000	3.61634E-002	0.00000E+000	1.00560E+002	2.46672E+000	6.83688E-001	6.12861E+002	4.55890E+002	7.63588E+002	1.04086E+002	5.32287E-001	6.63661E-001	9.15455E-002	1.00560E+002	2.69215E+001	8.55421E-002	1.04086E+002	3.93476E+001
2.25168E+002	2.10096E+003	4.82967E+001	2.11649E+002	1.47032E+000	1.22392E+000	2.32830E+004	4.46467E+003	1.00000E+000	1.28400E+003	0.00000E+000	2.24877E+005	1.79955E+000	4.58363E+001	9.63593E-003	8.02107E-003	6.09184E-002	4.24724E-002	5.83540E+004	4.81612E+001	2.11657E+002	1.41548E-002	1.41548E-002	4.61570E+005	2.50000E+001	1.80000E+001	0.00000E+000	7.48987E+002	5.37359E+002	8.34995E+002	1.00000E+002	3.93759E+000	2.43945E-002	0.00000E+000	1.09966E+002	2.52270E+000	6.23485E-001	6.12861E+002	4.55890E+002	7.63588E+002	1.04086E+002	5.32287E-001	6.63661E-001	9.14575E-002	1.09966E+002	3.64757E+001	8.55421E-002	1.04086E+002	3.93649E+001
2.22830E+002	1.83093E+003	4.82116E+001	2.11662E+002	1.40832E+000	1.18900E+000	1.89590E+004	3.51516E+003	1.00000E+000	1.28500E+003	0.00000E+000	2.25026E+005	1.67449E+000	4.27894E+001	1.02281E-002	8.63522E-003	6.04645E-002	4.33767E-002	5.83540E+004	4.81608E+001	2.11657E+002	1.41548E-002	1.41548E-002	4.61570E+005	2.50000E+001	1.90000E+001	0.00000E+000	6.24637E+002	4.52017E+002	7.80236E+002	1.00000E+002	3.45895E+000	2.91279E-002	0.00000E+000	1.04298E+002	2.56207E+000	6.80320E-001	6.12861E+002	4.55890E+002	7.63588E+002	1.04110E+002	5.32287E-001	6.63661E-001	8.44416E-002	1.04298E+002	4.12110E+001	8.55421E-002	1.04110E+002	3.93903E+001
2.36496E+002	1.91548E+003	4.81880E+001	2.11637E+002	1.39815E+000	1.17727E+000	1.95110E+004	3.66955E+003	1.00000E+000	1.28600E+003	0.00000E+000	2.25180E+005	1.64600E+000	4.37663E+001	1.00095E-002	8.42824E-003	6.07120E-002	4.33145E-002	5.83540E+004	4.81604E+001	2.11658E+002	1.41548E-002	1.41548E-002	4.61570E+005	2.50000E+001	2.00000E+001	0.00000E+000	6.55902E+002	4.92919E+002	7.88720E+002	1.00000E+002	3.59463E+000	2.81115E-002	0.00000E+000	1.05664E+002	2.69624E+000	6.37255E-001	6.12861E+002	4.55890E+002	7.63588E+002	1.04105E+002	5.32287E-001	6.63661E-001	8.57639E-002	1.05664E+002	4.05989E+001	8.55421E-002	1.04105E+002	3.93683E+001
2.23084E+002	1.94897E+003	4.82405E+001	2.11675E+002	1.45538E+000	1.19373E+000	2.08760E+004	4.34348E+003	1.00000E+000	1.28700E+003	0.00000E+000	2.25336E+005	1.73733E+000	4.41471E+001	1.00729E-002	8.26192E-003	6.14792E-002	4.16624E-002	5.83540E+004	4.81601E+001	2.11658E+002	1.41548E-002	1.41548E-002	4.61570E+005	2.50000E+001	2.10000E+001	0.00000E+000	6.58123E+002	5.08627E+002	8.10934E+002	1.00000E+002	3.66520E+000	2.51246E-002	0.00000E+000	1.04191E+002	2.61356E+000	6.35559E-001	6.12861E+002	4.55890E+002	7.63588E+002	1.04127E+002	5.32287E-001	6.63661E-001	9.87705E-002	1.04191E+002	1.98797E+001	8.55421E-002	1.04127E+002	3.94180E+001
2.16203E+002	1.57969E+003	4.82076E+001	2.11669E+002	1.39833E+000	1.18166E+000	1.61540E+004	3.25179E+003	1.00000E+000	1.28800E+003	0.00000E+000	2.25483E+005	1.65235E+000	3.97453E+001	1.10019E-002	9.29724E-003	5.93238E-002	4.26902E-002	5.83540E+004	4.81601E+001	2.11658E+002	1.41548E-002	1.41548E-002	4.61570E+005	2.50000E+001	2.20000E+001	0.00000E+000	5.13399E+002	3.77729E+002	7.13472E+002	1.00000E+002	2.99752E+000	3.15760E-002	0.00000E+000	9.97167E+001	2.55880E+000	7.37963E-001	6.12861E+002	4.55890E+002	7.63588E+002	1.04130E+002	5.32287E-001	6.63661E-001	8.39785E-002	9.97167E+001	3.73204E+001	8.55421E-002	1.04130E+002	3.94150E+001
2.18125E+002	1.84893E+003	4.82496E+001	2.11668E+002	1.40952E+000	1.22520E+000	1.97350E+004	3.25070E+003	1.00000E+000	1.28900E+003	0.00000E+000	2.25638E+005	1.72695E+000	4.29992E+001	1.00335E-002	8.72144E-003	5.51501E-002	4.19185E-002	5.83540E+004	4.81600E+001	2.11658E+002	1.41548E-002	1.41548E-002	4.61570E+005	2.50000E+001	2.30000E+001	0.00000E+000	6.20977E+002	4.61735E+002	7.85737E+002	1.00000E+002	3.47565E+000	2.56307E-002	0.00000E+000	1.03444E+002	2.53800E+000	6.73134E-001	6.12861E+002	4.55890E+002	7.63588E+002	1.04135E+002	5.32287E-001	6.63661E-001	6.99591E-002	1.03444E+002	6.18553E+001	8.55421E-002	1.04135E+002	3.94230E+001
2.32980E+002	2.05998E+003	4.81999E+001	2.11647E+002	1.37224E+000	1.21355E+000	2.12470E+004	5.22650E+003	1.00000E+000	1.29000E+003	0.00000E+000	2.25808E+005	1.66527E+000	4.53870E+001	9.41413E-003	8.32545E-003	5.72294E-002	4.49480E-002	5.83540E+004	4.81601E+001	2.11658E+002	1.41548E-002	1.41548E-002	4.61570E+005	2.50000E+001	2.40000E+001	0.00000E+000	7.12555E+002	5.19448E+002	8.47219E+002	1.00000E+002	3.86412E+000	3.64660E-002	0.00000E+000	1.06610E+002	2.54042E+000	6.48123E-001	6.12861E+002	4.55890E+002	7.63588E+002	1.04178E+002	5.32287E-001	6.63661E-001	6.13704E-002	1.06610E+002	7.77612E+001	8.55421E-002	1.04178E+002	3.94489E+001
2.30285E+002	2.05680E+003	4.82140E+001	2.11682E+002	1.43376E+000	1.25088E+000	2.27320E+004	6.05721E+003	1.00000E+000	1.29100E+003	0.00000E+000	2.25963E+005	1.79346E+000	4.53519E+001	9.50951E-003	8.29651E-003	6.26949E-002	4.79132E-002	5.83540E+004	4.81593E+001	2.11659E+002	1.41548E-002	1.41548E-002	4.61570E+005	2.50000E+001	2.50000E+001	0.00000E+000	6.73723E+002	5.57422E+002	8.41244E+002	1.00000E+002	3.82375E+000	3.04885E-002	0.00000E+000	1.02707E+002	2.63441E+000	6.04238E-001	6.12861E+002	4.55890E+002	7.63588E+002	1.04186E+002	5.32287E-001	6.63661E-001	6.81227E-002	1.02707E+002	6.38516E+001	8.55421E-002	1.04186E+002	3.94796E+001
1.95804E+002	1.20131E+003	4.99490E+001	2.12269E+002	1.24734E+000	1.20129E+000	1.11820E+004	1.34922E+003	1.00000E+000	1.30700E+003	5.77000E+002	2.28583E+005	1.49841E+000	3.46599E+001	1.17957E-002	1.13602E-002	5.41764E-002	5.03548E-002	5.98870E+004	5.00703E+001	2.12345E+002	3.22699E-002	3.22699E-002	6.07370E+004	3.00000E+000	1.00000E+000	0.00000E+000	1.52568E+002	5.24230E+002	5.37434E+002	1.00000E+002	2.10186E+000	2.48066E-002	0.00000E+000	4.95837E+001	2.92364E+000	7.76295E-001	2.76943E+002	8.51530E+002	7.88854E+002	4.66406E+001	1.46797E+000	6.63389E-001	1.88063E-002	4.95837E+001	8.45645E+001	-6.32575E-003	4.66406E+001	1.19041E+002
1.75696E+002	2.05823E+003	5.00776E+001	2.12336E+002	1.44166E+000	1.47239E+000	2.65370E+004	5.30839E+003	1.00000E+000	1.30900E+003	0.00000E+000	2.28739E+005	2.12268E+000	4.53677E+001	8.84985E-003	9.03852E-003	5.18508E-002	5.40492E-002	5.98870E+004	5.00703E+001	2.12345E+002	3.22699E-002	3.22699E-002	6.07370E+004	3.00000E+000	2.00000E+000	0.00000E+000	3.20939E+002	9.26317E+002	8.50041E+002	1.00000E+002	3.61683E+000	2.12773E-002	0.00000E+000	4.72360E+001	2.34378E+000	6.28591E-001	2.76943E+002	8.51530E+002	7.88854E+002	4.67021E+001	1.46797E+000	6.63389E-001	-1.05469E-002	4.72360E+001	1.25973E+002	-6.32575E-003	4.67021E+001	1.19154E+002
1.93820E+002	2.01676E+003	5.01207E+001	2.12392E+002	1.34509E+000	1.37803E+000	2.30180E+004	4.82098E+003	1.00000E+000	1.31000E+003	0.00000E+000	2.28901E+005	1.85358E+000	4.49084E+001	8.86580E-003	9.08292E-003	4.69608E-002	4.92427E-002	5.98870E+004	5.00702E+001	2.12345E+002	3.22699E-002	3.22699E-002	6.07370E+004	3.00000E+000	3.00000E+000	0.00000E+000	2.86640E+002	9.24311E+002	8.40450E+002	1.00000E+002	3.52483E+000	1.93721E-002	0.00000E+000	4.51525E+001	2.35142E+000	6.72739E-001	2.76943E+002	8.51530E+002	7.88854E+002	4.67260E+001	1.46797E+000	6.63389E-001	-1.20964E-002	4.51525E+001	1.26235E+002	-6.32575E-003	4.67260E+001	1.19216E+002
2.21261E+002	2.22307E+003	4.94008E+001	2.12024E+002	1.81045E+000	1.34224E+000	3.18030E+004	1.05163E+004	1.00000E+000	1.32300E+003	1.00000E+000	2.30942E+005	2.43007E+000	4.71494E+001	1.01520E-002	7.52658E-003	9.82436E-002	5.42591E-002	6.04120E+004	4.93282E+001	2.11996E+002	7.76052E-002	7.76052E-002	6.56440E+004	2.00000E+000	2.00000E+000	0.00000E+000	5.43358E+002	7.95466E+002	8.73451E+002	1.00000E+002	3.94221E+000	3.43238E-002	0.00000E+000	7.65214E+001	2.88021E+000	4.67254E-001	5.84024E+002	8.14462E+002	8.74442E+002	7.98093E+001	2.17354E+000	4.30970E-001	1.48510E-001	7.65214E+001	-8.09031E+001	1.59399E-001	7.98093E+001	-9.36117E+001
2.31903E+002	2.18152E+003	4.91770E+001	2.11970E+002	1.86888E+000	1.28879E+000	3.02730E+004	1.08971E+004	1.00000E+000	1.33100E+003	2.00000E+000	2.32224E+005	2.40860E+000	4.67068E+001	1.07412E-002	7.40722E-003	1.49920E-001	7.15169E-002	6.07690E+004	4.91280E+001	2.11951E+002	6.50914E-002	6.50914E-002	8.92890E+004	3.00000E+000	1.00000E+000	0.00000E+000	5.62358E+002	7.79723E+002	8.54534E+002	1.00000E+002	3.92152E+000	2.99586E-002	0.00000E+000	7.96811E+001	3.08521E+000	4.47094E-001	5.71049E+002	7.41966E+002	8.40283E+002	8.35798E+001	1.76071E+000	4.56168E-001	1.83708E-001	7.96811E+001	-1.29384E+002	1.75462E-001	8.35798E+001	-1.13429E+002
2.13883E+002	2.12581E+003	4.90337E+001	2.11914E+002	1.85107E+000	1.30745E+000	2.99220E+004	8.72444E+003	1.00000E+000	1.33200E+003	2.00000E+000	2.32371E+005	2.42018E+000	4.61065E+001	1.07011E-002	7.55839E-003	1.33201E-001	6.66885E-002	6.07690E+004	4.91278E+001	2.11951E+002	6.50914E-002	6.50914E-002	8.92890E+004	3.00000E+000	2.00000E+000	0.00000E+000	6.10625E+002	7.00764E+002	8.39368E+002	1.00000E+002	3.88338E+000	2.59110E-002	0.00000E+000	9.07492E+001	2.92699E+000	4.74018E-001	5.71049E+002	7.41966E+002	8.40283E+002	8.35322E+001	1.76071E+000	4.56168E-001	1.72114E-001	9.07492E+001	-1.01405E+002	1.75462E-001	8.35322E+001	-1.13522E+002
2.05971E+002	1.41971E+003	5.00013E+001	2.12259E+002	1.33073E+000	1.30650E+000	1.52240E+004	3.35976E+003	1.00000E+000	1.33400E+003	5.70000E+001	2.32739E+005	1.73860E+000	3.76790E+001	1.07851E-002	1.05888E-002	6.57033E-002	6.33685E-002	6.08830E+004	5.01465E+001	2.12352E+002	1.22104E-002	1.22104E-002	2.04287E+005	1.30000E+001	1.00000E+000	0.00000E+000	2.00716E+002	6.81247E+002	5.64504E+002	1.00000E+002	2.46513E+000	4.16077E-002	0.00000E+000	3.90820E+001	3.02353E+000	6.43328E-001	1.99589E+002	7.98835E+002	6.66410E+002	3.79020E+001	7.39606E-001	7.17944E-001	9.18563E-003	3.90820E+001	8.83838E+001	-1.72687E-002	3.79020E+001	1.26593E+002
1.96908E+002	1.20919E+003	5.01532E+001	2.12358E+002	1.25389E+000	1.25620E+000	1.18450E+004	1.52464E+003	1.00000E+000	1.33500E+003	1.36000E+002	2.32948E+005	1.57513E+000	3.47734E+001	1.15210E-002	1.15422E-002	4.47515E-002	4.49103E-002	6.08830E+004	5.01464E+001	2.12352E+002	1.22104E-002	1.22104E-002	2.04287E+005	1.30000E+001	2.00000E+000	0.00000E+000	1.55204E+002	6.22143E+002	4.65526E+002	1.00000E+002	2.09270E+000	2.65079E-002	0.00000E+000	3.15912E+001	3.27314E+000	6.73719E-001	1.99589E+002	7.98835E+002	6.66410E+002	3.78508E+001	7.39606E-001	7.17944E-001	-9.19210E-004	3.15912E+001	9.60122E+001	-1.72687E-002	3.78508E+001	1.26615E+002
2.11642E+002	1.35151E+003	5.01948E+001	2.12344E+002	1.13964E+000	1.23368E+000	1.18670E+004	1.69839E+003	1.00000E+000	1.33600E+003	7.80000E+001	2.33066E+005	1.40595E+000	3.67629E+001	1.04616E-002	1.13248E-002	3.89486E-002	4.53666E-002	6.08830E+004	5.01459E+001	2.12352E+002	1.22104E-002	1.22104E-002	2.04287E+005	1.30000E+001	3.00000E+000	0.00000E+000	1.45429E+002	7.07519E+002	5.08207E+002	1.00000E+002	2.27361E+000	2.74146E-002	0.00000E+000	-2.62988E+002	2.97076E+000	7.41605E-001	1.99589E+002	7.98835E+002	6.66410E+002	3.78327E+001	7.39606E-001	7.17944E-001	-3.96242E-002	2.82580E+001	-1.40958E+002	-1.72687E-002	3.78327E+001	1.26591E+002
2.16806E+002	1.46216E+003	5.01446E+001	2.12262E+002	1.16783E+000	1.24025E+000	1.32070E+004	1.91268E+003	1.00000E+000	1.33700E+003	5.60000E+001	2.33201E+005	1.44840E+000	3.82381E+001	1.01619E-002	1.07922E-002	3.82495E-002	4.29448E-002	6.08830E+004	5.01455E+001	2.12353E+002	1.22104E-002	1.22104E-002	2.04287E+005	1.30000E+001	4.00000E+000	0.00000E+000	1.61793E+002	7.35003E+002	5.98547E+002	1.00000E+002	2.52679E+000	2.31807E-002	0.00000E+000	3.55815E+001	2.75742E+000	7.57366E-001	1.99589E+002	7.98835E+002	6.66410E+002	3.77700E+001	7.39606E-001	7.17944E-001	-3.00765E-002	3.55815E+001	1.43350E+002	-1.72687E-002	3.77700E+001	1.26473E+002
1.92746E+002	1.31307E+003	5.01625E+001	2.12426E+002	1.20829E+000	1.29118E+000	1.27470E+004	1.46049E+003	1.00000E+000	1.33800E+003	9.10000E+001	2.33395E+005	1.56012E+000	3.62363E+001	1.07021E-002	1.14362E-002	3.87956E-002	4.40651E-002	6.08830E+004	5.01454E+001	2.12353E+002	1.22104E-002	1.22104E-002	2.04287E+005	1.30000E+001	5.00000E+000	0.00000E+000	1.58084E+002	6.65578E+002	5.25165E+002	1.00000E+002	2.27757E+000	1.97841E-002	0.00000E+000	-2.56935E+002	2.97530E+000	7.14458E-001	1.99589E+002	7.98835E+002	6.66410E+002	3.77607E+001	7.39606E-001	7.17944E-001	-3.31630E-002	3.43102E+001	-1.44470E+002	-1.72687E-002	3.77607E+001	1.26568E+002
1.99728E+002	1.43702E+003	5.01588E+001	2.12352E+002	1.23820E+000	1.22557E+000	1.35830E+004	1.34986E+003	1.00000E+000	1.33900E+003	6.00000E+001	2.33538E+005	1.51750E+000	3.79080E+001	1.06241E-002	1.05158E-002	4.15819E-002	4.07692E-002	6.08830E+004	5.01453E+001	2.12353E+002	1.22104E-002	1.22104E-002	2.04287E+005	1.30000E+001	6.00000E+000	0.00000E+000	1.78003E+002	6.91067E+002	5.89851E+002	1.00000E+002	2.48335E+000	2.18823E-002	0.00000E+000	3.91806E+001	2.87379E+000	7.16571E-001	1.99589E+002	7.98835E+002	6.66410E+002	3.77040E+001	7.39606E-001	7.17944E-001	5.12464E-003	3.91806E+001	9.45990E+001	-1.72687E-002	3.77040E+001	1.26465E+002
2.13214E+002	1.73627E+003	5.01827E+001	2.12372E+002	1.23332E+000	1.27113E+000	1.69370E+004	2.08422E+003	1.00000E+000	1.34000E+003	2.00000E+000	2.33656E+005	1.56771E+000	4.16686E+001	9.47673E-003	9.76724E-003	3.81741E-002	4.04678E-002	6.08830E+004	5.01453E+001	2.12353E+002	1.22104E-002	1.22104E-002	2.04287E+005	1.30000E+001	7.00000E+000	0.00000E+000	2.11069E+002	8.24496E+002	7.18821E+002	1.00000E+002	2.99073E+000	2.01594E-002	0.00000E+000	4.02177E+001	2.52657E+000	7.29897E-001	1.99589E+002	7.98835E+002	6.66410E+002	3.76950E+001	7.39606E-001	7.17944E-001	-1.50962E-002	4.02177E+001	1.25758E+002	-1.72687E-002	3.76950E+001	1.26470E+002
2.06875E+002	1.68678E+003	5.01449E+001	2.12379E+002	1.22515E+000	1.29777E+000	1.66710E+004	2.76356E+003	1.00000E+000	1.34100E+003	1.30000E+001	2.33832E+005	1.58996E+000	4.10704E+001	9.48877E-003	1.00511E-002	4.16981E-002	4.66386E-002	6.08830E+004	5.01449E+001	2.12354E+002	1.22104E-002	1.22104E-002	2.04287E+005	1.30000E+001	8.00000E+000	0.00000E+000	2.13658E+002	8.43694E+002	6.80476E+002	1.00000E+002	2.94404E+000	2.41347E-002	0.00000E+000	3.59072E+001	2.66695E+000	6.96972E-001	1.99589E+002	7.98835E+002	6.66410E+002	3.76620E+001	7.39606E-001	7.17944E-001	-2.87809E-002	3.59072E+001	1.41820E+002	-1.72687E-002	3.76620E+001	1.26439E+002
2.14687E+002	1.74012E+003	5.01605E+001	2.12356E+002	1.22961E+000	1.27849E+000	1.70160E+004	2.42035E+003	1.00000E+000	1.34200E+003	3.00000E+000	2.33972E+005	1.57204E+000	4.17147E+001	9.42625E-003	9.80092E-003	3.99107E-002	4.30446E-002	6.08830E+004	5.01444E+001	2.12354E+002	1.22104E-002	1.22104E-002	2.04287E+005	1.30000E+001	9.00000E+000	0.00000E+000	2.07291E+002	8.80272E+002	7.08866E+002	1.00000E+002	3.03757E+000	2.13366E-002	0.00000E+000	3.52331E+001	2.53327E+000	7.26276E-001	1.99589E+002	7.98835E+002	6.66410E+002	3.75991E+001	7.39606E-001	7.17944E-001	-1.94865E-002	3.52331E+001	1.27298E+002	-1.72687E-002	3.75991E+001	1.26362E+002
2.10054E+002	1.79644E+003	5.01374E+001	2.12351E+002	1.21324E+000	1.25314E+000	1.70090E+004	2.03516E+003	1.00000E+000	1.34300E+003	2.00000E+000	2.34129E+005	1.52036E+000	4.23844E+001	9.30265E-003	9.60862E-003	3.81563E-002	4.06216E-002	6.08830E+004	5.01446E+001	2.12355E+002	1.22104E-002	1.22104E-002	2.04287E+005	1.30000E+001	1.00000E+001	0.00000E+000	2.05517E+002	8.66662E+002	7.55874E+002	1.00000E+002	3.11096E+000	1.90158E-002	0.00000E+000	3.94704E+001	2.42066E+000	7.60216E-001	1.99589E+002	7.98835E+002	6.66410E+002	3.75690E+001	7.39606E-001	7.17944E-001	-1.61794E-002	3.94704E+001	1.26607E+002	-1.72687E-002	3.75690E+001	1.26328E+002
2.02893E+002	1.84044E+003	5.01434E+001	2.12396E+002	1.29116E+000	1.30242E+000	1.91860E+004	1.92077E+003	1.00000E+000	1.34400E+003	0.00000E+000	2.34278E+005	1.68163E+000	4.29004E+001	9.32152E-003	9.40286E-003	4.03947E-002	4.10816E-002	6.08830E+004	5.01448E+001	2.12355E+002	1.22104E-002	1.22104E-002	2.04287E+005	1.30000E+001	1.10000E+001	0.00000E+000	2.21242E+002	8.84618E+002	7.57871E+002	1.00000E+002	3.17110E+000	1.35934E-002	0.00000E+000	3.89335E+001	2.37220E+000	7.30411E-001	1.99589E+002	7.98835E+002	6.66410E+002	3.75153E+001	7.39606E-001	7.17944E-001	-4.34426E-003	3.89335E+001	1.08477E+002	-1.72687E-002	3.75153E+001	1.26302E+002
2.08264E+002	1.79240E+003	5.01291E+001	2.12365E+002	1.24260E+000	1.29894E+000	1.79680E+004	3.01133E+003	1.00000E+000	1.34500E+003	1.00000E+000	2.34433E+005	1.61406E+000	4.23368E+001	9.27005E-003	9.69032E-003	4.37055E-002	4.76555E-002	6.08830E+004	5.01447E+001	2.12355E+002	1.22104E-002	1.22104E-002	2.04287E+005	1.30000E+001	1.20000E+001	0.00000E+000	2.22852E+002	8.84202E+002	7.33414E+002	1.00000E+002	3.12428E+000	2.58017E-002	0.00000E+000	3.72243E+001	2.51582E+000	7.11675E-001	1.99589E+002	7.98835E+002	6.66410E+002	3.74638E+001	7.39606E-001	7.17944E-001	-2.21652E-002	3.72243E+001	1.33280E+002	-1.72687E-002	3.74638E+001	1.26230E+002
2.07604E+002	1.94423E+003	5.01770E+001	2.12361E+002	1.28265E+000	1.36319E+000	2.10270E+004	3.84919E+003	1.00000E+000	1.34600E+003	1.00000E+000	2.34598E+005	1.74850E+000	4.40934E+001	8.84545E-003	9.40088E-003	4.33928E-002	4.88824E-002	6.08830E+004	5.01447E+001	2.12356E+002	1.22104E-002	1.22104E-002	2.04287E+005	1.30000E+001	1.30000E+001	0.00000E+000	2.46126E+002	8.97314E+002	8.19545E+002	1.00000E+002	3.36376E+000	2.27017E-002	0.00000E+000	-2.48312E+002	2.27534E+000	7.27405E-001	1.99589E+002	7.98835E+002	6.66410E+002	3.74255E+001	7.39606E-001	7.17944E-001	-3.04404E-002	4.29338E+001	-1.39938E+002	-1.72687E-002	3.74255E+001	1.26193E+002
1.88368E+002	1.04738E+003	4.83853E+001	2.12389E+002	1.11287E+000	1.13808E+000	8.31100E+003	1.59746E+003	1.00000E+000	1.51100E+003	1.00000E+000	2.60200E+005	1.26654E+000	3.23632E+001	1.22073E-002	1.24838E-002	3.98429E-002	4.15702E-002	6.76040E+004	4.83840E+001	2.12413E+002	8.48697E-003	8.48697E-003	2.67856E+005	2.20000E+001	1.00000E+000	0.00000E+000	1.61127E+002	6.77478E+002	2.15475E+002	1.00000E+002	1.67231E+000	3.85601E-002	0.00000E+000	-1.56252E+001	3.21812E+000	8.18053E-001	2.60698E+002	8.04431E+002	3.05337E+002	-1.56020E+001	7.94771E-001	5.83470E-001	-1.11996E-002	2.75620E+002	6.39974E+001	-4.56435E-002	2.75643E+002	1.15282E+002
1.76037E+002	6.90931E+002	4.83793E+001	2.12317E+002	1.11675E+000	1.15621E+000	5.58600E+003	7.06262E+002	1.00000E+000	1.51200E+003	4.00000E+001	2.60379E+005	1.29120E+000	2.62856E+001	1.49419E-002	1.54698E-002	3.70422E-002	3.94591E-002	6.76040E+004	4.83839E+001	2.12413E+002	8.48697E-003	8.48697E-003	2.67856E+005	2.20000E+001	2.00000E+000	0.00000E+000	1.35879E+002	4.22077E+002	1.31369E+002	1.00000E+002	1.10838E+000	2.92699E-002	0.00000E+000	-2.36386E+001	4.74804E+000	6.76311E-001	2.60698E+002	8.04431E+002	3.05337E+002	-1.56069E+001	7.94771E-001	5.83470E-001	-1.73578E-002	2.67607E+002	6.51072E+001	-4.56435E-002	2.75639E+002	1.15231E+002
1.89855E+002	1.34659E+003	4.83767E+001	2.12431E+002	1.14429E+000	1.28833E+000	1.23840E+004	1.66292E+003	1.00000E+000	1.51300E+003	0.00000E+000	2.60505E+005	1.47422E+000	3.66958E+001	1.02827E-002	1.15770E-002	3.61453E-002	4.53726E-002	6.76040E+004	4.83841E+001	2.12413E+002	8.48697E-003	8.48697E-003	2.67856E+005	2.20000E+001	3.00000E+000	0.00000E+000	2.67774E+002	8.38492E+002	2.43212E+002	1.00000E+002	2.16149E+000	2.33165E-002	0.00000E+000	-2.56535E+001	3.02113E+000	7.13857E-001	2.60698E+002	8.04431E+002	3.05337E+002	-1.56281E+001	7.94771E-001	5.83470E-001	-5.92093E-002	2.65592E+002	1.25424E+002	-4.56435E-002	2.75617E+002	1.15281E+002
1.71402E+002	1.14872E+003	4.83613E+001	2.12404E+002	1.18101E+000	1.29286E+000	1.09310E+004	1.22487E+003	1.00000E+000	1.51400E+003	0.00000E+000	2.60654E+005	1.52688E+000	3.38928E+001	1.12959E-002	1.23658E-002	3.60437E-002	4.27982E-002	6.76040E+004	4.83841E+001	2.12412E+002	8.48697E-003	8.48697E-003	2.67856E+005	2.20000E+001	4.00000E+000	0.00000E+000	2.19399E+002	7.11649E+002	2.26141E+002	1.00000E+002	1.85843E+000	1.87851E-002	0.00000E+000	-2.16364E+001	3.33384E+000	6.88552E-001	2.60698E+002	8.04431E+002	3.05337E+002	-1.56425E+001	7.94771E-001	5.83470E-001	-4.52153E-002	2.69609E+002	1.08619E+002	-4.56435E-002	2.75603E+002	1.15249E+002
1.91851E+002	1.37122E+003	4.83508E+001	2.12389E+002	1.17730E+000	1.26699E+000	1.27600E+004	1.93002E+003	1.00000E+000	1.51500E+003	0.00000E+000	2.60803E+005	1.49163E+000	3.70300E+001	1.04223E-002	1.12163E-002	3.78540E-002	4.35843E-002	6.76040E+004	4.83837E+001	2.12412E+002	8.48697E-003	8.48697E-003	2.67856E+005	2.20000E+001	5.00000E+000	0.00000E+000	2.62779E+002	8.26549E+002	2.86880E+002	1.00000E+002	2.22378E+000	2.57599E-002	0.00000E+000	-1.91965E+001	3.35991E+000	6.32351E-001	2.60698E+002	8.04431E+002	3.05337E+002	-1.56819E+001	7.94771E-001	5.83470E-001	-3.66933E-002	2.72049E+002	9.83711E+001	-4.56435E-002	2.75564E+002	1.15200E+002
1.92079E+002	1.43099E+003	4.83164E+001	2.12428E+002	1.13127E+000	1.28257E+000	1.29560E+004	2.00600E+003	1.00000E+000	1.51600E+003	0.00000E+000	2.60953E+005	1.45093E+000	3.78284E+001	9.93871E-003	1.12679E-002	3.56384E-002	4.53579E-002	6.76040E+004	4.83835E+001	2.12411E+002	8.48697E-003	8.48697E-003	2.67856E+005	2.20000E+001	6.00000E+000	0.00000E+000	2.91841E+002	8.68245E+002	2.82131E+002	1.00000E+002	2.32923E+000	2.26716E-002	0.00000E+000	-2.36342E+001	3.32512E+000	6.34115E-001	2.60698E+002	8.04431E+002	3.05337E+002	-1.57031E+001	7.94771E-001	5.83470E-001	-6.26794E-002	2.67611E+002	1.32593E+002	-4.56435E-002	2.75542E+002	1.15200E+002
1.98635E+002	1.50675E+003	4.83856E+001	2.12440E+002	1.18441E+000	1.28929E+000	1.43430E+004	2.96867E+003	1.00000E+000	1.51700E+003	0.00000E+000	2.61094E+005	1.52704E+000	3.88169E+001	9.88966E-003	1.07654E-002	4.01466E-002	4.73163E-002	6.76040E+004	4.83831E+001	2.12411E+002	8.48697E-003	8.48697E-003	2.67856E+005	2.20000E+001	7.00000E+000	0.00000E+000	2.94806E+002	8.62732E+002	3.61674E+002	1.00000E+002	2.48904E+000	3.05388E-002	0.00000E+000	-1.18589E+001	3.88560E+000	5.15743E-001	2.60698E+002	8.04431E+002	3.05337E+002	-1.57358E+001	7.94771E-001	5.83470E-001	-4.23974E-002	2.79387E+002	1.14229E+002	-4.56435E-002	2.75510E+002	1.15180E+002
1.97154E+002	1.69481E+003	4.83220E+001	2.12377E+002	1.26318E+000	1.46459E+000	1.93080E+004	3.94332E+003	1.00000E+000	1.51800E+003	0.00000E+000	2.61258E+005	1.85004E+000	4.11681E+001	9.09067E-003	1.05402E-002	4.26207E-002	5.69237E-002	6.76040E+004	4.83828E+001	2.12411E+002	8.48697E-003	8.48697E-003	2.67856E+005	2.20000E+001	8.00000E+000	0.00000E+000	3.64786E+002	9.30865E+002	3.93573E+002	1.00000E+002	2.78752E+000	1.93118E-002	0.00000E+000	-3.07809E+002	3.95501E+000	4.36712E-001	2.60698E+002	8.04431E+002	3.05337E+002	-1.57595E+001	7.94771E-001	5.83470E-001	-7.38389E-002	2.74682E+002	-1.35040E+002	-4.56435E-002	2.75486E+002	1.15113E+002
1.88633E+002	1.41036E+003	4.83819E+001	2.12469E+002	1.21072E+000	1.32254E+000	1.40500E+004	2.50615E+003	1.00000E+000	1.51900E+003	0.00000E+000	2.61408E+005	1.60123E+000	3.75548E+001	1.02143E-002	1.11576E-002	3.98035E-002	4.72102E-002	6.76040E+004	4.83824E+001	2.12411E+002	8.48697E-003	8.48697E-003	2.67856E+005	2.20000E+001	9.00000E+000	0.00000E+000	2.71438E+002	8.40530E+002	2.99964E+002	1.00000E+002	2.28666E+000	2.71083E-002	0.00000E+000	-1.85920E+001	3.30943E+000	6.11814E-001	2.60698E+002	8.04431E+002	3.05337E+002	-1.57968E+001	7.94771E-001	5.83470E-001	-4.41398E-002	2.72654E+002	1.10105E+002	-4.56435E-002	2.75449E+002	1.15137E+002
1.86686E+002	1.27752E+003	4.83747E+001	2.12395E+002	1.15440E+000	1.22832E+000	1.13200E+004	1.59689E+003	1.00000E+000	1.52000E+003	0.00000E+000	2.61559E+005	1.41797E+000	3.57424E+001	1.08500E-002	1.15448E-002	3.84220E-002	4.32702E-002	6.76040E+004	4.83821E+001	2.12410E+002	8.48697E-003	8.48697E-003	2.67856E+005	2.20000E+001	1.00000E+001	0.00000E+000	2.48059E+002	7.80202E+002	2.59587E+002	1.00000E+002	2.07642E+000	2.95366E-002	0.00000E+000	-2.09980E+001	3.46224E+000	6.51525E-001	2.60698E+002	8.04431E+002	3.05337E+002	-1.57805E+001	7.94771E-001	5.83470E-001	-3.10247E-002	2.70247E+002	8.81395E+001	-4.56435E-002	2.75465E+002	1.15106E+002
1.72576E+002	8.68508E+002	4.84274E+001	2.12412E+002	1.10788E+000	1.21721E+000	7.32700E+003	9.70953E+002	1.00000E+000	1.52100E+003	1.20000E+001	2.61729E+005	1.34853E+000	2.94705E+001	1.29429E-002	1.42201E-002	3.72798E-002	4.44695E-002	6.76040E+004	4.83821E+001	2.12410E+002	8.48697E-003	8.48697E-003	2.67856E+005	2.20000E+001	1.10000E+001	0.00000E+000	1.70963E+002	5.27721E+002	1.80044E+002	1.00000E+002	1.41998E+000	3.33508E-002	0.00000E+000	-2.06103E+001	4.44788E+000	6.30370E-001	2.60698E+002	8.04431E+002	3.05337E+002	-1.58020E+001	7.94771E-001	5.83470E-001	-4.70228E-002	2.70635E+002	1.12342E+002	-4.56435E-002	2.75444E+002	1.15099E+002
1.94394E+002	1.21226E+003	4.84484E+001	2.12420E+002	1.15004E+000	1.22717E+000	1.06940E+004	1.43175E+003	1.00000E+000	1.52200E+003	1.00000E+000	2.61881E+005	1.41129E+000	3.48176E+001	1.11209E-002	1.18668E-002	3.93593E-002	4.45686E-002	6.76040E+004	4.83823E+001	2.12410E+002	8.48697E-003	8.48697E-003	2.67856E+005	2.20000E+001	1.20000E+001	0.00000E+000	2.20739E+002	7.45561E+002	2.65169E+002	1.00000E+002	1.98565E+000	3.06009E-002	0.00000E+000	-1.63003E+001	3.52392E+000	6.58590E-001	2.60698E+002	8.04431E+002	3.05337E+002	-1.58156E+001	7.94771E-001	5.83470E-001	-3.24475E-002	2.74945E+002	9.49758E+001	-4.56435E-002	2.75430E+002	1.15092E+002
1.93598E+002	1.27689E+003	4.83841E+001	2.12418E+002	1.17367E+000	1.26220E+000	1.18050E+004	1.61551E+003	1.00000E+000	1.52300E+003	1.00000E+000	2.62047E+005	1.48140E+000	3.57336E+001	1.08022E-002	1.16170E-002	3.89177E-002	4.47443E-002	6.76040E+004	4.83823E+001	2.12410E+002	8.48697E-003	8.48697E-003	2.67856E+005	2.20000E+001	1.30000E+001	0.00000E+000	2.33827E+002	7.86968E+002	2.57644E+002	1.00000E+002	2.05254E+000	2.90224E-002	0.00000E+000	-1.97221E+001	3.18447E+000	6.93651E-001	2.60698E+002	8.04431E+002	3.05337E+002	-1.58391E+001	7.94771E-001	5.83470E-001	-3.63428E-002	2.71523E+002	9.73440E+001	-4.56435E-002	2.75406E+002	1.15063E+002
1.79651E+002	9.71748E+002	4.83834E+001	2.12428E+002	1.16788E+000	1.25675E+000	8.90400E+003	8.06321E+002	1.00000E+000	1.52400E+003	3.00000E+000	2.62207E+005	1.46773E+000	3.11729E+001	1.23767E-002	1.33185E-002	3.62408E-002	4.15885E-002	6.76040E+004	4.83826E+001	2.12410E+002	8.48697E-003	8.48697E-003	2.67856E+005	2.20000E+001	1.40000E+001	0.00000E+000	1.67633E+002	5.93255E+002	2.10888E+002	1.00000E+002	1.56347E+000	2.43466E-002	0.00000E+000	-1.52527E+001	3.72424E+000	6.82938E-001	2.60698E+002	8.04431E+002	3.05337E+002	-1.58916E+001	7.94771E-001	5.83470E-001	-3.66525E-002	2.75993E+002	1.02281E+002	-4.56435E-002	2.75354E+002	1.15017E+002
1.99549E+002	1.52018E+003	4.83633E+001	2.12417E+002	1.21001E+000	1.33507E+000	1.52680E+004	2.82477E+003	1.00000E+000	1.52500E+003	0.00000E+000	2.62357E+005	1.61545E+000	3.89895E+001	9.79261E-003	1.08047E-002	3.90287E-002	4.72125E-002	6.76040E+004	4.83829E+001	2.12410E+002	8.48697E-003	8.48697E-003	2.67856E+005	2.20000E+001	1.50000E+001	0.00000E+000	2.90999E+002	8.96521E+002	3.42600E+002	1.00000E+002	2.48789E+000	2.24391E-002	0.00000E+000	-1.56535E+001	3.34982E+000	5.79828E-001	2.60698E+002	8.04431E+002	3.05337E+002	-1.59458E+001	7.94771E-001	5.83470E-001	-4.91385E-002	2.75592E+002	1.20444E+002	-4.56435E-002	2.75300E+002	1.14954E+002
1.81397E+002	1.39435E+003	4.84115E+001	2.12437E+002	1.16469E+000	1.32392E+000	1.33890E+004	1.47216E+003	1.00000E+000	1.52600E+003	0.00000E+000	2.62515E+005	1.54195E+000	3.73410E+001	1.00655E-002	1.14416E-002	3.29276E-002	4.20372E-002	6.76040E+004	4.83830E+001	2.12410E+002	8.48697E-003	8.48697E-003	2.67856E+005	2.20000E+001	1.60000E+001	0.00000E+000	2.76296E+002	8.39135E+002	2.69399E+002	1.00000E+002	2.23277E+000	1.46338E-002	0.00000E+000	-2.36665E+001	3.18963E+000	6.50275E-001	2.60698E+002	8.04431E+002	3.05337E+002	-1.59922E+001	7.94771E-001	5.83470E-001	-6.39843E-002	2.67579E+002	1.34512E+002	-4.56435E-002	2.75253E+002	1.14924E+002
2.03027E+002	1.49849E+003	4.83934E+001	2.12408E+002	1.17037E+000	1.23843E+000	1.35660E+004	2.52131E+003	1.00000E+000	1.52700E+003	0.00000E+000	2.62676E+005	1.44941E+000	3.87104E+001	1.00484E-002	1.06327E-002	3.62655E-002	4.04166E-002	6.76040E+004	4.83829E+001	2.12410E+002	8.48697E-003	8.48697E-003	2.67856E+005	2.20000E+001	1.70000E+001	0.00000E+000	2.34597E+002	8.54215E+002	4.14929E+002	1.00000E+002	2.46283E+000	2.41719E-002	0.00000E+000	1.94623E+000	3.47003E+000	5.93816E-001	2.60698E+002	8.04431E+002	3.05337E+002	-1.60395E+001	7.94771E-001	5.83470E-001	-2.82546E-002	1.94623E+000	1.06970E+002	-4.56435E-002	2.75206E+002	1.14856E+002
1.94096E+002	1.35200E+003	4.83968E+001	2.12409E+002	1.15944E+000	1.25867E+000	1.23180E+004	1.18782E+003	1.00000E+000	1.52800E+003	0.00000E+000	2.62843E+005	1.45935E+000	3.67696E+001	1.04467E-002	1.13408E-002	3.35184E-002	3.91711E-002	6.76040E+004	4.83829E+001	2.12410E+002	8.48697E-003	8.48697E-003	2.67856E+005	2.20000E+001	1.80000E+001	0.00000E+000	2.56381E+002	7.90326E+002	3.07156E+002	1.00000E+002	2.20331E+000	1.77569E-002	0.00000E+000	-1.49131E+001	3.77225E+000	5.73245E-001	2.60698E+002	8.04431E+002	3.05337E+002	-1.60898E+001	7.94771E-001	5.83470E-001	-4.10368E-002	2.76332E+002	1.09132E+002	-4.56435E-002	2.75156E+002	1.14807E+002
1.94503E+002	1.59188E+003	4.84091E+001	2.12466E+002	1.23372E+000	1.37669E+000	1.67670E+004	2.67422E+003	1.00000E+000	1.52900E+003	0.00000E+000	2.63009E+005	1.69845E+000	3.98983E+001	9.52769E-003	1.06319E-002	3.87834E-002	4.79714E-002	6.76040E+004	4.83833E+001	2.12410E+002	8.48697E-003	8.48697E-003	2.67856E+005	2.20000E+001	1.90000E+001	0.00000E+000	3.06180E+002	9.24199E+002	3.75225E+002	1.00000E+002	2.62200E+000	1.96977E-002	0.00000E+000	-1.31530E+001	3.40270E+000	5.44704E-001	2.60698E+002	8.04431E+002	3.05337E+002	-1.60842E+001	7.94771E-001	5.83470E-001	-5.47714E-002	2.78092E+002	1.31353E+002	-4.56435E-002	2.75161E+002	1.14849E+002
1.98837E+002	1.23858E+003	4.84007E+001	2.12390E+002	1.13105E+000	1.24648E+000	1.09110E+004	1.96368E+003	1.00000E+000	1.53000E+003	0.00000E+000	2.63175E+005	1.40983E+000	3.51935E+001	1.08280E-002	1.19331E-002	3.75657E-002	4.52430E-002	6.76040E+004	4.83838E+001	2.12411E+002	8.48697E-003	8.48697E-003	2.67856E+005	2.20000E+001	2.00000E+001	0.00000E+000	2.44282E+002	7.27283E+002	2.75258E+002	1.00000E+002	2.02959E+000	2.79192E-002	0.00000E+000	-1.73376E+001	4.06206E+000	5.65631E-001	2.60698E+002	8.04431E+002	3.05337E+002	-1.60610E+001	7.94771E-001	5.83470E-001	-4.85493E-002	2.73908E+002	1.17869E+002	-4.56435E-002	2.75185E+002	1.14824E+002
1.99527E+002	1.70434E+003	4.83981E+001	2.12375E+002	1.21381E+000	1.28163E+000	1.65190E+004	2.75523E+003	1.00000E+000	1.53100E+003	0.00000E+000	2.63346E+005	1.55567E+000	4.12837E+001	9.44409E-003	9.97177E-003	3.77746E-002	4.19603E-002	6.76040E+004	4.83841E+001	2.12411E+002	8.48697E-003	8.48697E-003	2.67856E+005	2.20000E+001	2.10000E+001	0.00000E+000	3.12761E+002	9.02693E+002	4.98267E+002	1.00000E+002	2.85587E+000	2.34783E-002	0.00000E+000	8.55023E+000	4.17269E+000	4.47511E-001	2.60698E+002	8.04431E+002	3.05337E+002	-1.60781E+001	7.94771E-001	5.83470E-001	-2.71774E-002	8.55023E+000	1.11951E+002	-4.56435E-002	2.75167E+002	1.14798E+002
1.87583E+002	1.03714E+003	4.84513E+001	2.12331E+002	1.06431E+000	1.22188E+000	8.43900E+003	1.62938E+003	1.00000E+000	1.53200E+003	3.00000E+000	2.63519E+005	1.30047E+000	3.22047E+001	1.15858E-002	1.33010E-002	3.33388E-002	4.32034E-002	6.76040E+004	4.83843E+001	2.12411E+002	8.48697E-003	8.48697E-003	2.67856E+005	2.20000E+001	2.20000E+001	0.00000E+000	1.98451E+002	6.55799E+002	1.98151E+002	1.00000E+002	1.68423E+000	2.33320E-002	0.00000E+000	-2.32680E+001	3.62055E+000	7.21590E-001	2.60698E+002	8.04431E+002	3.05337E+002	-1.61128E+001	7.94771E-001	5.83470E-001	-6.89222E-002	2.67977E+002	1.42181E+002	-4.56435E-002	2.75133E+002	1.14739E+002
2.10699E+002	1.10428E+003	4.91332E+001	2.11932E+002	1.64694E+000	1.04935E+000	1.15490E+004	2.26414E+003	1.00000E+000	1.55300E+003	2.40000E+001	2.66793E+005	1.72822E+000	3.32306E+001	1.53252E-002	9.76448E-003	1.23087E-001	5.06001E-002	6.91330E+004	4.89762E+001	2.11997E+002	1.75570E-002	1.75570E-002	5.59380E+005	4.30000E+001	1.00000E+000	0.00000E+000	2.37129E+002	6.82413E+002	2.23013E+002	1.00000E+002	1.84906E+000	3.34175E-002	0.00000E+000	2.67379E+002	3.63359E+000	6.14616E-001	2.70322E+002	7.25764E+002	2.95202E+002	2.75196E+002	6.68448E-001	4.80054E-001	2.21634E-001	2.67379E+002	3.12977E+000	2.25512E-001	2.75196E+002	5.33639E+000
2.10850E+002	1.19129E+003	4.89823E+001	2.11894E+002	1.62902E+000	1.05006E+000	1.23270E+004	1.30659E+003	1.00000E+000	1.55500E+003	1.70000E+001	2.67118E+005	1.71058E+000	3.45151E+001	1.46723E-002	9.45772E-003	1.10037E-001	4.63586E-002	6.91330E+004	4.89759E+001	2.11997E+002	1.75570E-002	1.75570E-002	5.59380E+005	4.30000E+001	3.00000E+000	0.00000E+000	2.57449E+002	6.99005E+002	2.54188E+002	1.00000E+002	1.97585E+000	2.18789E-002	0.00000E+000	2.69611E+002	4.04089E+000	5.34941E-001	2.70322E+002	7.25764E+002	2.95202E+002	2.75197E+002	6.68448E-001	4.80054E-001	2.16104E-001	2.69611E+002	1.33397E+001	2.25512E-001	2.75197E+002	5.30315E+000
2.11516E+002	1.24325E+003	4.88979E+001	2.11860E+002	1.63552E+000	1.02960E+000	1.26900E+004	1.31901E+003	1.00000E+000	1.55600E+003	5.00000E+000	2.67262E+005	1.68393E+000	3.52598E+001	1.45186E-002	9.13986E-003	1.07263E-001	4.31719E-002	6.91330E+004	4.89760E+001	2.11996E+002	1.75570E-002	1.75570E-002	5.59380E+005	4.30000E+001	4.00000E+000	0.00000E+000	3.13997E+002	7.11441E+002	2.43705E+002	1.00000E+002	2.08650E+000	1.65038E-002	0.00000E+000	2.57565E+002	4.45306E+000	4.78434E-001	2.70322E+002	7.25764E+002	2.95202E+002	2.75205E+002	6.68448E-001	4.80054E-001	2.27349E-001	2.57565E+002	-1.50126E+001	2.25512E-001	2.75205E+002	5.28364E+000
2.03773E+002	1.07018E+003	4.88134E+001	2.11815E+002	1.69598E+000	1.09027E+000	1.19270E+004	1.62215E+003	1.00000E+000	1.55700E+003	2.20000E+001	2.67446E+005	1.84906E+000	3.27136E+001	1.55294E-002	9.98313E-003	1.17977E-001	4.94182E-002	6.91330E+004	4.89759E+001	2.11997E+002	1.75570E-002	1.75570E-002	5.59380E+005	4.30000E+001	5.00000E+000	0.00000E+000	2.93414E+002	5.80027E+002	2.19459E+002	1.00000E+002	1.81941E+000	2.42671E-002	0.00000E+000	2.51438E+002	5.88653E+000	3.73324E-001	2.70322E+002	7.25764E+002	2.95202E+002	2.75177E+002	6.68448E-001	4.80054E-001	2.17394E-001	2.51438E+002	-6.76440E+000	2.25512E-001	2.75177E+002	5.22167E+000
2.29211E+002	1.42195E+003	4.88082E+001	2.11797E+002	1.62778E+000	1.06276E+000	1.49500E+004	2.14295E+003	1.00000E+000	1.55800E+003	2.00000E+000	2.67593E+005	1.72994E+000	3.77088E+001	1.33129E-002	8.69192E-003	9.97505E-002	4.30897E-002	6.91330E+004	4.89761E+001	2.11996E+002	1.75570E-002	1.75570E-002	5.59380E+005	4.30000E+001	6.00000E+000	0.00000E+000	4.30739E+002	7.25940E+002	2.85415E+002	1.00000E+002	2.42830E+000	2.61847E-002	0.00000E+000	2.35904E+002	6.16555E+000	3.18360E-001	2.70322E+002	7.25764E+002	2.95202E+002	2.75203E+002	6.68448E-001	4.80054E-001	2.10000E-001	2.35904E+002	-1.15850E+001	2.25512E-001	2.75203E+002	5.23514E+000
2.27411E+002	1.45145E+003	4.87651E+001	2.11784E+002	1.67476E+000	1.10355E+000	1.62230E+004	2.91522E+003	1.00000E+000	1.55900E+003	2.00000E+000	2.67750E+005	1.84819E+000	3.80979E+001	1.31488E-002	8.66418E-003	1.00727E-001	4.42739E-002	6.91330E+004	4.89764E+001	2.11996E+002	1.75570E-002	1.75570E-002	5.59380E+005	4.30000E+001	7.00000E+000	0.00000E+000	3.74299E+002	7.51238E+002	3.32288E+002	1.00000E+002	2.44214E+000	2.21318E-002	0.00000E+000	2.62539E+002	6.40834E+000	2.94036E-001	2.70322E+002	7.25764E+002	2.95202E+002	2.75214E+002	6.68448E-001	4.80054E-001	2.05595E-001	2.62539E+002	2.14382E+001	2.25512E-001	2.75214E+002	5.23574E+000
1.97396E+002	1.04883E+003	4.90397E+001	2.11970E+002	1.68743E+000	1.04034E+000	1.10580E+004	1.22174E+003	1.00000E+000	1.56000E+003	3.50000E+001	2.67932E+005	1.75550E+000	3.23857E+001	1.60467E-002	9.89322E-003	1.40287E-001	5.39571E-002	6.91330E+004	4.89759E+001	2.11996E+002	1.75570E-002	1.75570E-002	5.59380E+005	4.30000E+001	8.00000E+000	0.00000E+000	1.92460E+002	6.30406E+002	2.46015E+002	1.00000E+002	1.73498E+000	2.64441E-002	0.00000E+000	2.79365E+002	3.77828E+000	6.04059E-001	2.70322E+002	7.25764E+002	2.95202E+002	2.75199E+002	6.68448E-001	4.80054E-001	2.37222E-001	2.79365E+002	-7.38590E+000	2.25512E-001	2.75199E+002	5.35710E+000
2.18340E+002	1.46341E+003	4.87647E+001	2.11743E+002	1.68484E+000	1.07461E+000	1.60130E+004	1.88351E+003	1.00000E+000	1.56100E+003	0.00000E+000	2.68057E+005	1.81054E+000	3.82545E+001	1.33144E-002	8.49206E-003	1.08626E-001	4.47286E-002	6.91330E+004	4.89757E+001	2.11995E+002	1.75570E-002	1.75570E-002	5.59380E+005	4.30000E+001	9.00000E+000	0.00000E+000	4.69835E+002	7.15823E+002	2.98793E+002	1.00000E+002	2.52152E+000	1.86804E-002	0.00000E+000	2.23934E+002	6.64674E+000	2.85342E-001	2.70322E+002	7.25764E+002	2.95202E+002	2.75215E+002	6.68448E-001	4.80054E-001	2.21143E-001	2.23934E+002	-3.97491E+001	2.25512E-001	2.75215E+002	5.21051E+000
2.07256E+002	1.22043E+003	4.88738E+001	2.11915E+002	1.70946E+000	1.11226E+000	1.39310E+004	1.52992E+003	1.00000E+000	1.56200E+003	1.20000E+001	2.68225E+005	1.90135E+000	3.49346E+001	1.44833E-002	9.42353E-003	1.09326E-001	4.68935E-002	6.91330E+004	4.89757E+001	2.11995E+002	1.75570E-002	1.75570E-002	5.59380E+005	4.30000E+001	1.00000E+001	0.00000E+000	2.79696E+002	6.78840E+002	2.73183E+002	1.00000E+002	2.03266E+000	2.20284E-002	0.00000E+000	2.69735E+002	4.71795E+000	4.30990E-001	2.70322E+002	7.25764E+002	2.95202E+002	2.75191E+002	6.68448E-001	4.80054E-001	2.11644E-001	2.69735E+002	1.99368E+001	2.25512E-001	2.75191E+002	5.30198E+000
2.21759E+002	1.53808E+003	4.90340E+001	2.11862E+002	1.68911E+000	1.08677E+000	1.69470E+004	2.59758E+003	1.00000E+000	1.56300E+003	1.00000E+000	2.68369E+005	1.83567E+000	3.92183E+001	1.29751E-002	8.34819E-003	1.28163E-001	5.34843E-002	6.91330E+004	4.89751E+001	2.11996E+002	1.75570E-002	1.75570E-002	5.59380E+005	4.30000E+001	1.10000E+001	0.00000E+000	4.41918E+002	8.69607E+002	2.70950E+002	1.00000E+002	2.61421E+000	2.11352E-002	0.00000E+000	2.44661E+002	3.83194E+000	4.81111E-001	2.70322E+002	7.25764E+002	2.95202E+002	2.75171E+002	6.68448E-001	4.80054E-001	2.16988E-001	2.44661E+002	-1.29092E+001	2.25512E-001	2.75171E+002	5.26017E+000
2.32600E+002	1.74448E+003	4.87497E+001	2.11827E+002	1.68805E+000	1.15960E+000	2.05970E+004	2.60079E+003	1.00000E+000	1.56400E+003	0.00000E+000	2.68529E+005	1.95746E+000	4.17670E+001	1.17621E-002	8.07988E-003	9.87613E-002	4.70146E-002	6.91330E+004	4.89746E+001	2.11997E+002	1.75570E-002	1.75570E-002	5.59380E+005	4.30000E+001	1.20000E+001	0.00000E+000	4.80425E+002	8.63543E+002	4.11274E+002	1.00000E+002	2.96884E+000	1.70625E-002	0.00000E+000	2.55602E+002	7.90915E+000	2.11436E-001	2.70322E+002	7.25764E+002	2.95202E+002	2.75174E+002	6.68448E-001	4.80054E-001	1.85577E-001	2.55602E+002	4.36887E+001	2.25512E-001	2.75174E+002	5.22043E+000
2.40008E+002	1.68934E+003	4.87156E+001	2.11907E+002	1.60684E+000	1.10419E+000	1.82640E+004	3.83518E+003	1.00000E+000	1.56500E+003	0.00000E+000	2.68679E+005	1.77426E+000	4.11016E+001	1.18898E-002	8.17046E-003	8.86133E-002	4.23147E-002	6.91330E+004	4.89744E+001	2.11997E+002	1.75570E-002	1.75570E-002	5.59380E+005	4.30000E+001	1.30000E+001	0.00000E+000	4.35523E+002	8.24266E+002	4.36052E+002	1.00000E+002	2.87493E+000	1.68404E-002	0.00000E+000	2.77646E+002	9.49537E+000	1.87026E-001	2.70322E+002	7.25764E+002	2.95202E+002	2.75167E+002	6.68448E-001	4.80054E-001	1.85410E-001	2.77646E+002	6.60245E+001	2.25512E-001	2.75167E+002	5.26207E+000
2.47295E+002	1.42834E+003	4.90480E+001	2.12066E+002	1.61063E+000	1.06803E+000	1.48930E+004	2.20901E+003	1.00000E+000	1.56600E+003	1.00000E+000	2.68851E+005	1.72020E+000	3.77934E+001	1.31979E-002	8.75168E-003	1.08560E-001	4.82382E-002	6.91330E+004	4.89742E+001	2.11998E+002	1.75570E-002	1.75570E-002	5.59380E+005	4.30000E+001	1.40000E+001	0.00000E+000	2.76694E+002	8.46238E+002	3.38589E+002	1.00000E+002	2.38327E+000	2.87144E-002	0.00000E+000	2.78742E+002	3.52778E+000	5.57467E-001	2.70322E+002	7.25764E+002	2.95202E+002	2.75147E+002	6.68448E-001	4.80054E-001	2.02565E-001	2.78742E+002	4.22430E+001	2.25512E-001	2.75147E+002	5.36510E+000
2.22333E+002	1.19118E+003	4.90087E+001	2.12047E+002	1.65997E+000	1.05299E+000	1.25350E+004	1.33243E+003	1.00000E+000	1.56700E+003	2.00000E+001	2.69035E+005	1.74794E+000	3.45135E+001	1.48265E-002	9.40511E-003	1.20498E-001	4.90950E-002	6.91330E+004	4.89739E+001	2.11998E+002	1.75570E-002	1.75570E-002	5.59380E+005	4.30000E+001	1.50000E+001	0.00000E+000	1.97619E+002	7.17999E+002	2.88797E+002	1.00000E+002	1.94949E+000	2.23522E-002	0.00000E+000	2.83181E+002	3.31191E+000	6.47247E-001	2.70322E+002	7.25764E+002	2.95202E+002	2.75126E+002	6.68448E-001	4.80054E-001	2.23732E-001	2.83181E+002	1.59589E+001	2.25512E-001	2.75126E+002	5.32981E+000
2.16321E+002	1.16894E+003	4.90241E+001	2.12081E+002	1.64969E+000	1.03057E+000	1.19900E+004	1.42847E+003	1.00000E+000	1.56800E+003	2.10000E+001	2.69180E+005	1.70012E+000	3.41897E+001	1.50659E-002	9.41167E-003	1.20012E-001	4.74793E-002	6.91330E+004	4.89739E+001	2.11997E+002	1.75570E-002	1.75570E-002	5.59380E+005	4.30000E+001	1.60000E+001	0.00000E+000	1.95951E+002	6.93484E+002	2.92985E+002	1.00000E+002	1.92174E+000	2.48372E-002	0.00000E+000	2.85276E+002	3.55606E+000	6.16357E-001	2.70322E+002	7.25764E+002	2.95202E+002	2.75117E+002	6.68448E-001	4.80054E-001	2.30995E-001	2.85276E+002	7.57817E+000	2.25512E-001	2.75117E+002	5.34360E+000
2.33647E+002	1.26935E+003	4.90161E+001	2.12005E+002	1.64388E+000	1.03881E+000	1.30790E+004	1.73019E+003	1.00000E+000	1.56900E+003	7.00000E+000	2.69321E+005	1.70768E+000	3.56279E+001	1.43741E-002	9.08341E-003	1.20549E-001	4.87148E-002	6.91330E+004	4.89741E+001	2.11997E+002	1.75570E-002	1.75570E-002	5.59380E+005	4.30000E+001	1.70000E+001	0.00000E+000	2.64714E+002	7.59571E+002	2.75234E+002	1.00000E+002	2.11442E+000	2.30817E-002	0.00000E+000	2.71543E+002	3.71295E+000	5.65203E-001	2.70322E+002	7.25764E+002	2.95202E+002	2.75128E+002	6.68448E-001	4.80054E-001	2.25545E-001	2.71543E+002	1.67271E+000	2.25512E-001	2.75128E+002	5.30553E+000
2.19111E+002	1.28713E+003	4.91315E+001	2.11937E+002	1.63474E+000	1.01661E+000	1.29680E+004	1.38310E+003	1.00000E+000	1.57000E+003	1.00000E+001	2.69472E+005	1.66189E+000	3.58765E+001	1.43553E-002	8.92725E-003	1.13356E-001	4.44637E-002	6.91330E+004	4.89738E+001	2.11998E+002	1.75570E-002	1.75570E-002	5.59380E+005	4.30000E+001	1.80000E+001	0.00000E+000	2.61460E+002	7.93415E+002	2.64440E+002	1.00000E+002	2.13125E+000	1.96929E-002	0.00000E+000	2.69939E+002	3.33289E+000	6.32344E-001	2.70322E+002	7.25764E+002	2.95202E+002	2.75141E+002	6.68448E-001	4.80054E-001	2.33138E-001	2.69939E+002	-1.09348E+001	2.25512E-001	2.75141E+002	5.28393E+000
2.24151E+002	1.14727E+003	4.90517E+001	2.12008E+002	1.64192E+000	1.00232E+000	1.14130E+004	1.10768E+003	1.00000E+000	1.57100E+003	2.40000E+001	2.69649E+005	1.64574E+000	3.38714E+001	1.53693E-002	9.38226E-003	1.24549E-001	4.70811E-002	6.91330E+004	4.89740E+001	2.11998E+002	1.75570E-002	1.75570E-002	5.59380E+005	4.30000E+001	1.90000E+001	0.00000E+000	2.31347E+002	6.86663E+002	2.58768E+002	1.00000E+002	1.91541E+000	1.91049E-002	0.00000E+000	2.74617E+002	3.97031E+000	5.65831E-001	2.70322E+002	7.25764E+002	2.95202E+002	2.75120E+002	6.68448E-001	4.80054E-001	2.41884E-001	2.74617E+002	-1.88265E+001	2.25512E-001	2.75120E+002	5.30199E+000
2.22506E+002	1.52279E+003	4.89782E+001	2.11983E+002	1.76620E+000	1.10098E+000	1.75870E+004	1.63379E+003	1.00000E+000	1.57200E+003	1.00000E+000	2.69775E+005	1.94455E+000	3.90229E+001	1.33181E-002	8.30201E-003	1.34431E-001	5.26852E-002	6.91330E+004	4.89735E+001	2.11999E+002	1.75570E-002	1.75570E-002	5.59380E+005	4.30000E+001	2.00000E+001	0.00000E+000	3.09400E+002	8.77496E+002	3.54955E+002	1.00000E+002	2.52494E+000	1.46519E-002	0.00000E+000	2.76888E+002	3.53376E+000	5.12128E-001	2.70322E+002	7.25764E+002	2.95202E+002	2.75122E+002	6.68448E-001	4.80054E-001	2.32011E-001	2.76888E+002	-2.34215E+000	2.25512E-001	2.75122E+002	5.28321E+000
2.28959E+002	1.45382E+003	4.90770E+001	2.11925E+002	1.66422E+000	1.07115E+000	1.56250E+004	1.98867E+003	1.00000E+000	1.57300E+003	1.00000E+000	2.69918E+005	1.78263E+000	3.81291E+001	1.33138E-002	8.56917E-003	1.14175E-001	4.78055E-002	6.91330E+004	4.89737E+001	2.11999E+002	1.75570E-002	1.75570E-002	5.59380E+005	4.30000E+001	2.10000E+001	0.00000E+000	3.19301E+002	8.57483E+002	3.15698E+002	1.00000E+002	2.43878E+000	2.23297E-002	0.00000E+000	2.69612E+002	3.66683E+000	5.23613E-001	2.70322E+002	7.25764E+002	2.95202E+002	2.75065E+002	6.68448E-001	4.80054E-001	2.16818E-001	2.69612E+002	1.23307E+001	2.25512E-001	2.75065E+002	5.19664E+000
2.32658E+002	1.44790E+003	4.90826E+001	2.11937E+002	1.64830E+000	1.00234E+000	1.44630E+004	1.86767E+003	1.00000E+000	1.57400E+003	1.00000E+000	2.70073E+005	1.65215E+000	3.80513E+001	1.37059E-002	8.33460E-003	1.24168E-001	4.64535E-002	6.91330E+004	4.89738E+001	2.11998E+002	1.75570E-002	1.75570E-002	5.59380E+005	4.30000E+001	2.20000E+001	0.00000E+000	2.76076E+002	8.66659E+002	3.36702E+002	1.00000E+002	2.40554E+000	1.95051E-002	0.00000E+000	2.77844E+002	3.42226E+000	5.83135E-001	2.70322E+002	7.25764E+002	2.95202E+002	2.75062E+002	6.68448E-001	4.80054E-001	2.43700E-001	2.77844E+002	-1.82561E+001	2.25512E-001	2.75062E+002	5.20218E+000
2.18936E+002	9.95993E+002	4.90506E+001	2.12039E+002	1.61892E+000	1.01991E+000	9.96500E+003	1.68392E+003	1.00000E+000	1.57500E+003	4.60000E+001	2.70269E+005	1.65115E+000	3.15594E+001	1.62176E-002	1.02170E-002	1.20994E-001	4.87541E-002	6.91330E+004	4.89740E+001	2.11999E+002	1.75570E-002	1.75570E-002	5.59380E+005	4.30000E+001	2.30000E+001	0.00000E+000	2.35743E+002	5.93536E+002	2.06832E+002	1.00000E+002	1.69441E+000	2.89967E-002	0.00000E+000	2.64024E+002	4.64559E+000	5.17526E-001	2.70322E+002	7.25764E+002	2.95202E+002	2.75012E+002	6.68448E-001	4.80054E-001	2.26996E-001	2.64024E+002	-7.92030E+000	2.25512E-001	2.75012E+002	5.21358E+000
2.03943E+002	9.81394E+002	4.89083E+001	2.12212E+002	1.65327E+000	1.04186E+000	1.02240E+004	1.48000E+003	1.00000E+000	1.57600E+003	3.70000E+001	2.70415E+005	1.72248E+000	3.13272E+001	1.63505E-002	1.03039E-002	1.22387E-001	4.93359E-002	6.91330E+004	4.89740E+001	2.11999E+002	1.75570E-002	1.75570E-002	5.59380E+005	4.30000E+001	2.40000E+001	0.00000E+000	1.33950E+002	5.93002E+002	2.81837E+002	1.00000E+002	1.63823E+000	3.77692E-002	0.00000E+000	2.94914E+002	3.40835E+000	6.96396E-001	2.70322E+002	7.25764E+002	2.95202E+002	2.75035E+002	6.68448E-001	4.80054E-001	2.26855E-001	3.66840E+000	2.32720E+001	2.25512E-001	2.75035E+002	5.33438E+000
2.09642E+002	9.95035E+002	4.89839E+001	2.12226E+002	1.65132E+000	1.00729E+000	9.97400E+003	1.49191E+003	1.00000E+000	1.57700E+003	3.90000E+001	2.70573E+005	1.66336E+000	3.15442E+001	1.65347E-002	1.00861E-002	1.33776E-001	5.04945E-002	6.91330E+004	4.89741E+001	2.11999E+002	1.75570E-002	1.75570E-002	5.59380E+005	4.30000E+001	2.50000E+001	0.00000E+000	1.33704E+002	5.75917E+002	2.95081E+002	1.00000E+002	1.64167E+000	3.60310E-002	0.00000E+000	2.99052E+002	3.59001E+000	6.69392E-001	2.70322E+002	7.25764E+002	2.95202E+002	2.74967E+002	6.68448E-001	4.80054E-001	2.42240E-001	7.80658E+000	5.22758E+000	2.25512E-001	2.74967E+002	5.28080E+000
1.95151E+002	8.41736E+002	4.90808E+001	2.11975E+002	1.65298E+000	1.01605E+000	8.54000E+003	1.39052E+003	1.00000E+000	1.57800E+003	7.00000E+001	2.70761E+005	1.67950E+000	2.90127E+001	1.78871E-002	1.09947E-002	1.26584E-001	4.87005E-002	6.91330E+004	4.89744E+001	2.11998E+002	1.75570E-002	1.75570E-002	5.59380E+005	4.30000E+001	2.60000E+001	0.00000E+000	1.51553E+002	4.90843E+002	2.06109E+002	1.00000E+002	1.38384E+000	3.11995E-002	0.00000E+000	2.82835E+002	4.54947E+000	5.70849E-001	2.70322E+002	7.25764E+002	2.95202E+002	2.74956E+002	6.68448E-001	4.80054E-001	2.38640E-001	2.82835E+002	-5.95384E+000	2.25512E-001	2.74956E+002	5.11911E+000
2.08430E+002	1.02360E+003	4.91143E+001	2.12263E+002	1.60858E+000	1.01295E+000	1.01410E+004	1.08519E+003	1.00000E+000	1.58000E+003	3.00000E+001	2.71040E+005	1.62942E+000	3.19937E+001	1.59736E-002	1.00589E-002	1.06999E-001	4.32333E-002	6.91330E+004	4.89748E+001	2.11998E+002	1.75570E-002	1.75570E-002	5.59380E+005	4.30000E+001	2.70000E+001	0.00000E+000	1.45911E+002	5.90848E+002	2.99624E+002	1.00000E+002	1.69575E+000	1.91405E-002	0.00000E+000	2.97906E+002	3.71919E+000	6.40801E-001	2.70322E+002	7.25764E+002	2.95202E+002	2.74944E+002	6.68448E-001	4.80054E-001	2.27206E-001	6.66010E+000	2.58030E+001	2.25512E-001	2.74944E+002	5.29021E+000
2.24454E+002	1.12813E+003	4.89470E+001	2.12212E+002	1.66516E+000	1.01762E+000	1.15350E+004	1.45413E+003	1.00000E+000	1.58100E+003	2.30000E+001	2.71186E+005	1.69450E+000	3.35877E+001	1.55041E-002	9.47498E-003	1.18269E-001	4.48818E-002	6.91330E+004	4.89749E+001	2.11998E+002	1.75570E-002	1.75570E-002	5.59380E+005	4.30000E+001	2.80000E+001	0.00000E+000	1.61802E+002	6.56657E+002	3.17740E+002	1.00000E+002	1.85298E+000	2.51082E-002	0.00000E+000	2.95048E+002	3.43624E+000	6.50307E-001	2.70322E+002	7.25764E+002	2.95202E+002	2.74959E+002	6.68448E-001	4.80054E-001	2.41366E-001	3.80219E+000	2.47035E+000	2.25512E-001	2.74959E+002	5.26163E+000
2.18652E+002	1.01058E+003	4.90171E+001	2.12229E+002	1.75166E+000	1.06472E+000	1.12230E+004	1.48030E+003	1.00000E+000	1.58200E+003	3.10000E+001	2.71345E+005	1.86502E+000	3.17896E+001	1.65346E-002	1.00503E-002	1.43983E-001	5.38592E-002	6.91330E+004	4.89750E+001	2.11998E+002	1.75570E-002	1.75570E-002	5.59380E+005	4.30000E+001	2.90000E+001	0.00000E+000	1.73976E+002	5.36443E+002	3.04259E+002	1.00000E+002	1.68945E+000	2.89299E-002	0.00000E+000	3.03678E+002	4.66087E+000	4.86060E-001	2.70322E+002	7.25764E+002	2.95202E+002	2.74962E+002	6.68448E-001	4.80054E-001	2.43909E-001	1.24326E+001	7.45636E+000	2.25512E-001	2.74962E+002	5.27996E+000
2.30538E+002	1.32478E+003	4.90402E+001	2.12163E+002	1.71495E+000	1.06616E+000	1.45030E+004	1.66980E+003	1.00000E+000	1.58300E+003	1.00000E+000	2.71471E+005	1.82840E+000	3.63976E+001	1.42404E-002	8.85303E-003	1.31489E-001	5.13463E-002	6.91330E+004	4.89749E+001	2.11998E+002	1.75570E-002	1.75570E-002	5.59380E+005	4.30000E+001	3.00000E+001	0.00000E+000	2.16958E+002	7.47908E+002	3.59369E+002	1.00000E+002	2.17193E+000	2.26227E-002	0.00000E+000	2.92832E+002	3.51663E+000	5.66702E-001	2.70322E+002	7.25764E+002	2.95202E+002	2.75244E+002	6.68448E-001	4.80054E-001	2.33285E-001	1.58661E+000	1.18807E+001	2.25512E-001	2.75244E+002	5.52218E+000
2.24885E+002	1.34200E+003	4.90087E+001	2.12130E+002	1.65143E+000	1.05119E+000	1.40440E+004	2.08873E+003	1.00000E+000	1.58400E+003	2.00000E+000	2.71633E+005	1.73596E+000	3.66334E+001	1.39352E-002	8.87023E-003	1.28653E-001	5.26288E-002	6.91330E+004	4.89747E+001	2.11999E+002	1.75570E-002	1.75570E-002	5.59380E+005	4.30000E+001	3.10000E+001	0.00000E+000	2.09708E+002	7.64842E+002	3.81248E+002	1.00000E+002	2.22417E+000	2.67457E-002	0.00000E+000	2.96062E+002	3.43312E+000	5.89899E-001	2.70322E+002	7.25764E+002	2.95202E+002	2.75262E+002	6.68448E-001	4.80054E-001	2.22096E-001	4.81635E+000	3.12596E+001	2.25512E-001	2.75262E+002	5.51785E+000
2.20726E+002	1.19684E+003	4.90334E+001	2.12201E+002	1.67493E+000	1.01611E+000	1.22600E+004	1.10193E+003	1.00000E+000	1.58500E+003	1.10000E+001	2.71790E+005	1.70191E+000	3.45954E+001	1.51270E-002	9.17688E-003	1.27612E-001	4.75993E-002	6.91330E+004	4.89748E+001	2.11999E+002	1.75570E-002	1.75570E-002	5.59380E+005	4.30000E+001	3.20000E+001	0.00000E+000	1.86657E+002	6.88094E+002	3.40308E+002	1.00000E+002	1.99145E+000	1.70986E-002	0.00000E+000	2.95667E+002	3.63126E+000	5.96909E-001	2.70322E+002	7.25764E+002	2.95202E+002	2.75261E+002	6.68448E-001	4.80054E-001	2.44821E-001	4.42133E+000	-1.88317E+000	2.25512E-001	2.75261E+002	5.56289E+000
2.06008E+002	1.12851E+003	4.90153E+001	2.12090E+002	1.67330E+000	1.06638E+000	1.21060E+004	1.50659E+003	1.00000E+000	1.58600E+003	2.30000E+001	2.71962E+005	1.78437E+000	3.35933E+001	1.52081E-002	9.69193E-003	1.23749E-001	5.08754E-002	6.91330E+004	4.89747E+001	2.11999E+002	1.75570E-002	1.75570E-002	5.59380E+005	4.30000E+001	3.30000E+001	0.00000E+000	2.06809E+002	6.74995E+002	2.71707E+002	1.00000E+002	1.87599E+000	2.54026E-002	0.00000E+000	2.80951E+002	3.69547E+000	5.90257E-001	2.70322E+002	7.25764E+002	2.95202E+002	2.75248E+002	6.68448E-001	4.80054E-001	2.21532E-001	2.80951E+002	1.69397E+001	2.25512E-001	2.75248E+002	5.47918E+000
2.21773E+002	1.25223E+003	4.90161E+001	2.12007E+002	1.64335E+000	1.00926E+000	1.25360E+004	1.13897E+003	1.00000E+000	1.58700E+003	1.50000E+001	2.72105E+005	1.65856E+000	3.53868E+001	1.46774E-002	9.01408E-003	1.24291E-001	4.74853E-002	6.91330E+004	4.89749E+001	2.11999E+002	1.75570E-002	1.75570E-002	5.59380E+005	4.30000E+001	3.40000E+001	0.00000E+000	2.56450E+002	7.76814E+002	2.55070E+002	1.00000E+002	2.07982E+000	1.59303E-002	0.00000E+000	2.69441E+002	3.35781E+000	6.38375E-001	2.70322E+002	7.25764E+002	2.95202E+002	2.75277E+002	6.68448E-001	4.80054E-001	2.39046E-001	2.69441E+002	-1.99177E+001	2.25512E-001	2.75277E+002	5.45536E+000
2.24168E+002	1.27243E+003	4.90185E+001	2.12056E+002	1.65176E+000	1.05459E+000	1.33620E+004	1.44270E+003	1.00000E+000	1.58800E+003	9.00000E+000	2.72260E+005	1.74192E+000	3.56711E+001	1.42893E-002	9.12320E-003	1.21301E-001	5.00032E-002	6.91330E+004	4.89748E+001	2.11998E+002	1.75570E-002	1.75570E-002	5.59380E+005	4.30000E+001	3.50000E+001	0.00000E+000	2.58653E+002	7.34834E+002	3.01115E+002	1.00000E+002	2.12137E+000	2.05541E-002	0.00000E+000	2.77911E+002	4.08712E+000	5.07994E-001	2.70322E+002	7.25764E+002	2.95202E+002	2.75316E+002	6.68448E-001	4.80054E-001	2.20655E-001	2.77911E+002	1.51489E+001	2.25512E-001	2.75316E+002	5.52579E+000
2.09305E+002	1.29011E+003	4.90612E+001	2.12004E+002	1.66453E+000	1.03675E+000	1.34200E+004	1.37050E+003	1.00000E+000	1.58900E+003	1.00000E+001	2.72408E+005	1.72571E+000	3.59181E+001	1.43687E-002	8.94948E-003	1.23744E-001	4.85759E-002	6.91330E+004	4.89745E+001	2.12000E+002	1.75570E-002	1.75570E-002	5.59380E+005	4.30000E+001	3.60000E+001	0.00000E+000	2.53472E+002	8.04735E+002	2.68244E+002	1.00000E+002	2.13785E+000	1.66806E-002	0.00000E+000	2.71570E+002	3.16057E+000	6.55496E-001	2.70322E+002	7.25764E+002	2.95202E+002	2.75339E+002	6.68448E-001	4.80054E-001	2.32402E-001	2.71570E+002	-8.20545E+000	2.25512E-001	2.75339E+002	5.51915E+000
1.94383E+002	1.08380E+003	4.90151E+001	2.11974E+002	1.68929E+000	1.05892E+000	1.16290E+004	1.06254E+003	1.00000E+000	1.59000E+003	3.10000E+001	2.72581E+005	1.78882E+000	3.29211E+001	1.56651E-002	9.81955E-003	1.26917E-001	5.05217E-002	6.91330E+004	4.89745E+001	2.12000E+002	1.75570E-002	1.75570E-002	5.59380E+005	4.30000E+001	3.70000E+001	0.00000E+000	2.37388E+002	6.43569E+002	2.32806E+002	1.00000E+002	1.81740E+000	2.12362E-002	0.00000E+000	2.69412E+002	4.14765E+000	5.36584E-001	2.70322E+002	7.25764E+002	2.95202E+002	2.75309E+002	6.68448E-001	4.80054E-001	2.29374E-001	2.69412E+002	-6.01228E+000	2.25512E-001	2.75309E+002	5.46701E+000
2.32195E+002	1.32159E+003	4.90071E+001	2.12054E+002	1.68210E+000	1.03949E+000	1.38770E+004	1.67298E+003	1.00000E+000	1.59100E+003	5.00000E+000	2.72709E+005	1.74853E+000	3.63537E+001	1.42792E-002	8.82413E-003	1.20950E-001	4.67714E-002	6.91330E+004	4.89746E+001	2.12001E+002	1.75570E-002	1.75570E-002	5.59380E+005	4.30000E+001	3.80000E+001	0.00000E+000	2.68280E+002	7.87635E+002	2.85703E+002	1.00000E+002	2.18048E+000	2.17942E-002	0.00000E+000	2.72596E+002	3.53273E+000	5.76704E-001	2.70322E+002	7.25764E+002	2.95202E+002	2.75312E+002	6.68448E-001	4.80054E-001	2.36116E-001	2.72596E+002	-1.25108E+001	2.25512E-001	2.75312E+002	5.52036E+000
2.17885E+002	1.19068E+003	4.89688E+001	2.11999E+002	1.70472E+000	1.00276E+000	1.22110E+004	6.73608E+002	1.00000E+000	1.59200E+003	2.70000E+001	2.72872E+005	1.70943E+000	3.45063E+001	1.54269E-002	9.07450E-003	1.19414E-001	4.20471E-002	6.91330E+004	4.89750E+001	2.12001E+002	1.75570E-002	1.75570E-002	5.59380E+005	4.30000E+001	3.90000E+001	0.00000E+000	2.36134E+002	7.36765E+002	2.40549E+002	1.00000E+002	1.95537E+000	8.12392E-003	0.00000E+000	2.70178E+002	3.31007E+000	6.56144E-001	2.70322E+002	7.25764E+002	2.95202E+002	2.75270E+002	6.68448E-001	4.80054E-001	2.59266E-001	2.70178E+002	-4.82408E+001	2.25512E-001	2.75270E+002	5.44069E+000
2.16670E+002	1.22075E+003	4.90075E+001	2.12007E+002	1.65723E+000	1.03132E+000	1.25670E+004	1.73646E+003	1.00000E+000	1.59300E+003	2.30000E+001	2.73027E+005	1.70913E+000	3.49392E+001	1.47832E-002	9.19974E-003	1.26373E-001	4.95333E-002	6.91330E+004	4.89755E+001	2.12001E+002	1.75570E-002	1.75570E-002	5.59380E+005	4.30000E+001	4.00000E+001	0.00000E+000	2.39081E+002	7.44410E+002	2.58353E+002	1.00000E+002	2.00768E+000	2.60105E-002	0.00000E+000	2.72544E+002	3.41390E+000	6.27112E-001	2.70322E+002	7.25764E+002	2.95202E+002	2.75280E+002	6.68448E-001	4.80054E-001	2.32808E-001	2.72544E+002	-7.82029E+000	2.25512E-001	2.75280E+002	5.45863E+000
2.16772E+002	1.08212E+003	4.90556E+001	2.12099E+002	1.65693E+000	9.88557E-001	1.06990E+004	1.51986E+003	1.00000E+000	1.59400E+003	2.90000E+001	2.73192E+005	1.63797E+000	3.28956E+001	1.60189E-002	9.55719E-003	1.32355E-001	4.78128E-002	6.91330E+004	4.89757E+001	2.12000E+002	1.75570E-002	1.75570E-002	5.59380E+005	4.30000E+001	4.10000E+001	0.00000E+000	1.83808E+002	6.42024E+002	2.64557E+002	1.00000E+002	1.77048E+000	1.85597E-002	0.00000E+000	2.83787E+002	3.75487E+000	6.17938E-001	2.70322E+002	7.25764E+002	2.95202E+002	2.75263E+002	6.68448E-001	4.80054E-001	2.52646E-001	2.83787E+002	-2.50704E+001	2.25512E-001	2.75263E+002	5.50250E+000
2.27373E+002	1.12361E+003	4.89434E+001	2.12192E+002	1.57774E+000	1.00381E+000	1.08450E+004	1.36270E+003	1.00000E+000	1.59500E+003	2.20000E+001	2.73342E+005	1.58375E+000	3.35202E+001	1.51503E-002	9.63913E-003	1.00120E-001	4.12926E-002	6.91330E+004	4.89757E+001	2.12000E+002	1.75570E-002	1.75570E-002	5.59380E+005	4.30000E+001	4.20000E+001	0.00000E+000	1.67395E+002	6.56086E+002	3.09261E+002	1.00000E+002	1.84643E+000	1.84165E-002	0.00000E+000	2.93352E+002	3.60963E+000	6.38461E-001	2.70322E+002	7.25764E+002	2.95202E+002	2.75230E+002	6.68448E-001	4.80054E-001	2.22318E-001	2.10687E+000	2.82628E+001	2.25512E-001	2.75230E+002	5.52011E+000
2.22156E+002	1.06771E+003	4.90360E+001	2.12114E+002	1.54736E+000	1.01784E+000	1.02640E+004	9.49457E+002	1.00000E+000	1.59600E+003	3.00000E+001	2.73507E+005	1.57497E+000	3.26759E+001	1.52733E-002	1.00467E-002	1.03007E-001	4.52903E-002	6.91330E+004	4.89756E+001	2.12001E+002	1.75570E-002	1.75570E-002	5.59380E+005	4.30000E+001	4.30000E+001	0.00000E+000	1.99851E+002	6.47019E+002	2.51292E+002	1.00000E+002	1.78298E+000	1.94295E-002	0.00000E+000	2.78874E+002	3.94998E+000	5.99733E-001	2.70322E+002	7.25764E+002	2.95202E+002	2.75259E+002	6.68448E-001	4.80054E-001	2.06422E-001	2.78874E+002	3.67974E+001	2.25512E-001	2.75259E+002	5.50619E+000
2.05873E+002	1.23795E+003	4.76525E+001	2.11105E+002	1.18809E+000	1.22407E+000	1.12270E+004	1.92902E+003	1.00000E+000	1.61800E+003	1.00000E+000	2.76832E+005	1.45430E+000	3.51846E+001	1.12129E-002	1.15525E-002	4.10965E-002	4.35174E-002	7.15590E+004	4.77068E+001	2.11103E+002	6.85740E-003	6.85740E-003	3.31367E+005	3.50000E+001	1.00000E+000	0.00000E+000	1.38712E+002	6.10198E+002	5.01445E+002	1.00000E+002	2.11586E+000	3.22151E-002	0.00000E+000	3.74557E+001	3.02481E+000	7.48828E-001	1.28950E+002	5.43515E+002	4.58180E+002	3.91086E+001	5.60689E-001	7.43592E-001	-1.49189E-002	3.74557E+001	1.21759E+002	-1.46341E-002	3.91086E+001	1.22987E+002
2.00451E+002	1.34531E+003	4.76165E+001	2.11067E+002	1.16800E+000	1.22834E+000	1.20350E+004	1.89419E+003	1.00000E+000	1.61900E+003	0.00000E+000	2.76994E+005	1.43470E+000	3.66785E+001	1.06468E-002	1.11968E-002	4.12800E-002	4.54901E-002	7.15590E+004	4.77067E+001	2.11103E+002	6.85740E-003	6.85740E-003	3.31367E+005	3.50000E+001	2.00000E+000	0.00000E+000	1.74812E+002	6.81941E+002	5.17682E+002	1.00000E+002	2.31842E+000	3.43497E-002	0.00000E+000	3.37141E+001	3.27999E+000	6.66985E-001	1.28950E+002	5.43515E+002	4.58180E+002	3.90825E+001	5.60689E-001	7.43592E-001	-2.51799E-002	3.37141E+001	1.33266E+002	-1.46341E-002	3.90825E+001	1.22935E+002
2.00197E+002	1.22403E+003	4.76492E+001	2.10976E+002	1.15705E+000	1.13870E+000	1.00790E+004	1.40371E+003	1.00000E+000	1.62000E+003	1.00000E+000	2.77160E+005	1.31753E+000	3.49862E+001	1.15251E-002	1.13423E-002	3.79553E-002	3.68237E-002	7.15590E+004	4.77064E+001	2.11104E+002	6.85740E-003	6.85740E-003	3.31367E+005	3.50000E+001	3.00000E+000	0.00000E+000	1.22674E+002	6.44925E+002	4.73759E+002	1.00000E+002	2.07361E+000	1.56645E-002	0.00000E+000	3.04174E+001	3.07754E+000	7.76781E-001	1.28950E+002	5.43515E+002	4.58180E+002	3.91235E+001	5.60689E-001	7.43592E-001	7.99366E-003	3.04174E+001	8.05229E+001	-1.46341E-002	3.91235E+001	1.22921E+002
1.88913E+002	1.09348E+003	4.77029E+001	2.11067E+002	1.19229E+000	1.18459E+000	9.63700E+003	1.16972E+003	1.00000E+000	1.62100E+003	0.00000E+000	2.77315E+005	1.41237E+000	3.30678E+001	1.21453E-002	1.20669E-002	4.20238E-002	4.15084E-002	7.15590E+004	4.77064E+001	2.11104E+002	6.85740E-003	6.85740E-003	3.31367E+005	3.50000E+001	4.00000E+000	0.00000E+000	1.35552E+002	5.45300E+002	4.59396E+002	1.00000E+002	1.93731E+000	2.89268E-002	0.00000E+000	3.94225E+001	3.37360E+000	7.24680E-001	1.28950E+002	5.43515E+002	4.58180E+002	3.90932E+001	5.60689E-001	7.43592E-001	3.23904E-003	3.94225E+001	9.66690E+001	-1.46341E-002	3.90932E+001	1.22952E+002
1.93749E+002	1.13170E+003	4.77377E+001	2.11137E+002	1.17118E+000	1.17690E+000	9.74400E+003	1.60771E+003	1.00000E+000	1.62200E+003	1.00000E+000	2.77470E+005	1.37836E+000	3.36407E+001	1.18646E-002	1.19226E-002	4.01582E-002	4.05320E-002	7.15590E+004	4.77062E+001	2.11104E+002	6.85740E-003	6.85740E-003	3.31367E+005	3.50000E+001	5.00000E+000	0.00000E+000	1.27816E+002	5.44864E+002	5.07414E+002	1.00000E+002	2.01824E+000	3.06295E-002	0.00000E+000	4.39206E+001	3.04400E+000	7.98726E-001	1.28950E+002	5.43515E+002	4.58180E+002	3.91047E+001	5.60689E-001	7.43592E-001	-2.43655E-003	4.39206E+001	1.09664E+002	-1.46341E-002	3.91047E+001	1.23010E+002
1.76005E+002	8.44419E+002	4.77202E+001	2.11121E+002	1.18951E+000	1.24276E+000	7.77800E+003	1.35609E+003	1.00000E+000	1.62300E+003	2.70000E+001	2.77643E+005	1.47828E+000	2.90589E+001	1.34876E-002	1.40914E-002	4.44425E-002	4.82993E-002	7.15590E+004	4.77063E+001	2.11104E+002	6.85740E-003	6.85740E-003	3.31367E+005	3.50000E+001	6.00000E+000	0.00000E+000	9.86941E+001	3.82466E+002	3.74568E+002	1.00000E+002	1.47224E+000	3.38741E-002	0.00000E+000	4.70361E+001	3.43235E+000	7.92839E-001	1.28950E+002	5.43515E+002	4.58180E+002	3.91254E+001	5.60689E-001	7.43592E-001	-2.18912E-002	4.70361E+001	1.41734E+002	-1.46341E-002	3.91254E+001	1.23019E+002
1.75718E+002	6.80462E+002	4.77514E+001	2.11148E+002	1.13282E+000	1.25628E+000	6.03800E+003	7.38594E+002	1.00000E+000	1.62400E+003	5.00000E+001	2.77830E+005	1.42313E+000	2.60857E+001	1.45785E-002	1.61674E-002	4.68335E-002	5.70092E-002	7.15590E+004	4.77062E+001	2.11104E+002	6.85740E-003	6.85740E-003	3.31367E+005	3.50000E+001	7.00000E+000	0.00000E+000	8.59727E+001	3.22972E+002	2.84039E+002	1.00000E+002	1.18323E+000	3.97086E-002	0.00000E+000	-2.48869E+002	4.29820E+000	7.18585E-001	1.28950E+002	5.43515E+002	4.58180E+002	3.92016E+001	5.60689E-001	7.43592E-001	-5.16768E-002	4.23769E+001	-1.09837E+002	-1.46341E-002	3.92016E+001	1.23114E+002
1.93261E+002	1.04485E+003	4.77322E+001	2.11108E+002	1.19524E+000	1.16338E+000	9.07200E+003	1.67198E+003	1.00000E+000	1.62500E+003	5.00000E+000	2.77940E+005	1.39052E+000	3.23242E+001	1.25489E-002	1.22143E-002	4.79109E-002	4.54880E-002	7.15590E+004	4.77065E+001	2.11104E+002	6.85740E-003	6.85740E-003	3.31367E+005	3.50000E+001	8.00000E+000	0.00000E+000	1.22536E+002	5.36673E+002	4.23316E+002	1.00000E+002	1.82614E+000	4.41706E-002	0.00000E+000	3.53325E+001	3.45035E+000	7.30293E-001	1.28950E+002	5.43515E+002	4.58180E+002	3.92031E+001	5.60689E-001	7.43592E-001	1.35108E-002	3.53325E+001	7.73123E+001	-1.46341E-002	3.92031E+001	1.23089E+002
1.75652E+002	8.32964E+002	4.77317E+001	2.11136E+002	1.19139E+000	1.27648E+000	7.88300E+003	6.88800E+002	1.00000E+000	1.62600E+003	2.30000E+001	2.78111E+005	1.52079E+000	2.88611E+001	1.34187E-002	1.43770E-002	3.72942E-002	4.24094E-002	7.15590E+004	4.77067E+001	2.11104E+002	6.85740E-003	6.85740E-003	3.31367E+005	3.50000E+001	9.00000E+000	0.00000E+000	9.45124E+001	4.02365E+002	3.51758E+002	1.00000E+002	1.44416E+000	1.90185E-002	0.00000E+000	-2.50243E+002	3.53338E+000	7.65025E-001	1.28950E+002	5.43515E+002	4.58180E+002	3.92126E+001	5.60689E-001	7.43592E-001	-3.44774E-002	4.10029E+001	-1.36802E+002	-1.46341E-002	3.92126E+001	1.23117E+002
1.67830E+002	8.91796E+002	4.77163E+001	2.11154E+002	1.22370E+000	1.26606E+000	8.59600E+003	1.02230E+003	1.00000E+000	1.62700E+003	1.90000E+001	2.78257E+005	1.54927E+000	2.98629E+001	1.31985E-002	1.36554E-002	4.55098E-002	4.85644E-002	7.15590E+004	4.77067E+001	2.11104E+002	6.85740E-003	6.85740E-003	3.31367E+005	3.50000E+001	1.00000E+001	0.00000E+000	1.12731E+002	4.18102E+002	3.94650E+002	1.00000E+002	1.58926E+000	3.34474E-002	0.00000E+000	4.59223E+001	3.43466E+000	7.53667E-001	1.28950E+002	5.43515E+002	4.58180E+002	3.92031E+001	5.60689E-001	7.43592E-001	-1.70154E-002	4.59223E+001	1.33382E+002	-1.46341E-002	3.92031E+001	1.23117E+002
1.90757E+002	1.18514E+003	4.76800E+001	2.11102E+002	1.20325E+000	1.21742E+000	1.08230E+004	1.75035E+003	1.00000E+000	1.62800E+003	0.00000E+000	2.78377E+005	1.46486E+000	3.44259E+001	1.15659E-002	1.17022E-002	3.98329E-002	4.07321E-002	7.15590E+004	4.77066E+001	2.11104E+002	6.85740E-003	6.85740E-003	3.31367E+005	3.50000E+001	1.10000E+001	0.00000E+000	1.51868E+002	5.75427E+002	5.02856E+002	1.00000E+002	2.09896E+000	2.72931E-002	0.00000E+000	4.19877E+001	3.20983E+000	7.18713E-001	1.28950E+002	5.43515E+002	4.58180E+002	3.92189E+001	5.60689E-001	7.43592E-001	-5.85673E-003	4.19877E+001	1.12798E+002	-1.46341E-002	3.92189E+001	1.23098E+002
1.81072E+002	9.64948E+002	4.77119E+001	2.11120E+002	1.17147E+000	1.21285E+000	8.55500E+003	1.01162E+003	1.00000E+000	1.62900E+003	6.00000E+000	2.78535E+005	1.42082E+000	3.10636E+001	1.26654E-002	1.31129E-002	4.25093E-002	4.54123E-002	7.15590E+004	4.77063E+001	2.11103E+002	6.85740E-003	6.85740E-003	3.31367E+005	3.50000E+001	1.20000E+001	0.00000E+000	1.10948E+002	4.69092E+002	3.89725E+002	1.00000E+002	1.64395E+000	3.02715E-002	0.00000E+000	3.84382E+001	3.51538E+000	7.38123E-001	1.28950E+002	5.43515E+002	4.58180E+002	3.92326E+001	5.60689E-001	7.43592E-001	-1.73566E-002	3.84382E+001	1.26384E+002	-1.46341E-002	3.92326E+001	1.23125E+002
1.93039E+002	1.33951E+003	4.77154E+001	2.11066E+002	1.21576E+000	1.20243E+000	1.22040E+004	2.01360E+003	1.00000E+000	1.63000E+003	0.00000E+000	2.78679E+005	1.46187E+000	3.65993E+001	1.10052E-002	1.08845E-002	4.36359E-002	4.27185E-002	7.15590E+004	4.77060E+001	2.11103E+002	6.85740E-003	6.85740E-003	3.31367E+005	3.50000E+001	1.30000E+001	0.00000E+000	1.58715E+002	6.41717E+002	5.66285E+002	1.00000E+002	2.33020E+000	3.04053E-002	0.00000E+000	4.19133E+001	2.89712E+000	7.49883E-001	1.28950E+002	5.43515E+002	4.58180E+002	3.92355E+001	5.60689E-001	7.43592E-001	5.51242E-003	4.19133E+001	9.57749E+001	-1.46341E-002	3.92355E+001	1.23095E+002
1.88741E+002	1.09473E+003	4.77296E+001	2.11110E+002	1.15943E+000	1.20387E+000	9.53900E+003	9.92266E+002	1.00000E+000	1.63100E+003	1.00000E+000	2.78828E+005	1.39581E+000	3.30867E+001	1.18712E-002	1.23261E-002	3.81639E-002	4.09813E-002	7.15590E+004	4.77054E+001	2.11103E+002	6.85740E-003	6.85740E-003	3.31367E+005	3.50000E+001	1.40000E+001	0.00000E+000	1.28151E+002	5.26011E+002	4.77668E+002	1.00000E+002	1.93341E+000	2.29283E-002	0.00000E+000	4.31816E+001	3.18759E+000	7.70899E-001	1.28950E+002	5.43515E+002	4.58180E+002	3.92321E+001	5.60689E-001	7.43592E-001	-1.88015E-002	4.31816E+001	1.33274E+002	-1.46341E-002	3.92321E+001	1.23120E+002
1.84061E+002	8.78288E+002	4.77444E+001	2.11130E+002	1.17118E+000	1.20756E+000	7.75200E+003	7.96717E+002	1.00000E+000	1.63200E+003	1.70000E+001	2.78993E+005	1.41427E+000	2.96359E+001	1.33020E-002	1.37152E-002	4.14624E-002	4.39261E-002	7.15590E+004	4.77045E+001	2.11105E+002	6.85740E-003	6.85740E-003	3.31367E+005	3.50000E+001	1.50000E+001	0.00000E+000	9.14034E+001	4.26448E+002	3.77914E+002	1.00000E+002	1.52308E+000	3.31410E-002	0.00000E+000	4.10248E+001	3.38470E+000	8.05349E-001	1.28950E+002	5.43515E+002	4.58180E+002	3.92245E+001	5.60689E-001	7.43592E-001	-1.52940E-002	4.10248E+001	1.25908E+002	-1.46341E-002	3.92245E+001	1.23126E+002
1.86395E+002	9.55516E+002	4.77493E+001	2.11105E+002	1.18804E+000	1.20244E+000	8.51500E+003	1.24017E+003	1.00000E+000	1.63300E+003	1.70000E+001	2.79148E+005	1.42855E+000	3.09114E+001	1.28748E-002	1.30308E-002	4.55807E-002	4.66421E-002	7.15590E+004	4.77049E+001	2.11105E+002	6.85740E-003	6.85740E-003	3.31367E+005	3.50000E+001	1.60000E+001	0.00000E+000	1.07020E+002	4.79332E+002	3.93025E+002	1.00000E+002	1.65635E+000	3.52625E-002	0.00000E+000	3.73386E+001	3.44572E+000	7.54812E-001	1.28950E+002	5.43515E+002	4.58180E+002	3.92275E+001	5.60689E-001	7.43592E-001	-6.02325E-003	3.73386E+001	1.08404E+002	-1.46341E-002	3.92275E+001	1.23113E+002
1.63985E+002	4.88915E+002	4.78388E+001	2.11188E+002	1.18837E+000	1.15369E+000	4.17000E+003	5.70079E+002	1.00000E+000	1.63500E+003	1.15000E+002	2.79523E+005	1.37101E+000	2.21114E+001	1.84027E-002	1.78658E-002	4.69926E-002	4.45239E-002	7.15590E+004	4.77053E+001	2.11105E+002	6.85740E-003	6.85740E-003	3.31367E+005	3.50000E+001	1.70000E+001	0.00000E+000	5.61878E+001	2.38572E+002	2.01954E+002	1.00000E+002	8.43189E-001	3.91305E-002	0.00000E+000	3.94416E+001	4.96597E+000	7.48409E-001	1.28950E+002	5.43515E+002	4.58180E+002	3.92780E+001	5.60689E-001	7.43592E-001	1.48043E-002	3.94416E+001	7.95536E+001	-1.46341E-002	3.92780E+001	1.23222E+002
1.84359E+002	1.09935E+003	4.77584E+001	2.11110E+002	1.18959E+000	1.24432E+000	1.01360E+004	1.17852E+003	1.00000E+000	1.63600E+003	2.00000E+000	2.79583E+005	1.48023E+000	3.31565E+001	1.18158E-002	1.23594E-002	3.90250E-002	4.25085E-002	7.15590E+004	4.77054E+001	2.11105E+002	6.85740E-003	6.85740E-003	3.31367E+005	3.50000E+001	1.80000E+001	0.00000E+000	1.27974E+002	5.45588E+002	4.56363E+002	1.00000E+002	1.91611E+000	2.35881E-002	0.00000E+000	3.88151E+001	3.20207E+000	7.44469E-001	1.28950E+002	5.43515E+002	4.58180E+002	3.93088E+001	5.60689E-001	7.43592E-001	-2.24873E-002	3.88151E+001	1.34396E+002	-1.46341E-002	3.93088E+001	1.23198E+002
1.80972E+002	9.23752E+002	4.77313E+001	2.11087E+002	1.16493E+000	1.19352E+000	8.01700E+003	1.11586E+003	1.00000E+000	1.63700E+003	1.10000E+001	2.79739E+005	1.39036E+000	3.03933E+001	1.30105E-002	1.33298E-002	4.36446E-002	4.57040E-002	7.15590E+004	4.77056E+001	2.11105E+002	6.85740E-003	6.85740E-003	3.31367E+005	3.50000E+001	1.90000E+001	0.00000E+000	1.02595E+002	4.72167E+002	3.68855E+002	1.00000E+002	1.58877E+000	3.28833E-002	0.00000E+000	3.46303E+001	3.59234E+000	7.46153E-001	1.28950E+002	5.43515E+002	4.58180E+002	3.93215E+001	5.60689E-001	7.43592E-001	-1.21221E-002	3.46303E+001	1.14763E+002	-1.46341E-002	3.93215E+001	1.23195E+002
1.77149E+002	9.48546E+002	4.77079E+001	2.11129E+002	1.19342E+000	1.26699E+000	8.92800E+003	7.46182E+002	1.00000E+000	1.63800E+003	4.00000E+000	2.79882E+005	1.51206E+000	3.07985E+001	1.26304E-002	1.34090E-002	3.99337E-002	4.47233E-002	7.15590E+004	4.77056E+001	2.11105E+002	6.85740E-003	6.85740E-003	3.31367E+005	3.50000E+001	2.00000E+001	0.00000E+000	1.19647E+002	4.83005E+002	3.73554E+002	1.00000E+002	1.64755E+000	2.15571E-002	0.00000E+000	3.48439E+001	3.68664E+000	6.88975E-001	1.28950E+002	5.43515E+002	4.58180E+002	3.93288E+001	5.60689E-001	7.43592E-001	-2.99022E-002	3.48439E+001	1.41470E+002	-1.46341E-002	3.93288E+001	1.23227E+002
2.03226E+002	1.42780E+003	4.76727E+001	2.11061E+002	1.18040E+000	1.22707E+000	1.28900E+004	1.63757E+003	1.00000E+000	1.63900E+003	0.00000E+000	2.80023E+005	1.44844E+000	3.77862E+001	1.03969E-002	1.08080E-002	3.79067E-002	4.08331E-002	7.15590E+004	4.77050E+001	2.11105E+002	6.85740E-003	6.85740E-003	3.31367E+005	3.50000E+001	2.10000E+001	0.00000E+000	1.61465E+002	7.03870E+002	5.90843E+002	1.00000E+002	2.46881E+000	2.41911E-002	0.00000E+000	3.88923E+001	2.80090E+000	7.54723E-001	1.28950E+002	5.43515E+002	4.58180E+002	3.93581E+001	5.60689E-001	7.43592E-001	-1.93863E-002	3.88923E+001	1.29820E+002	-1.46341E-002	3.93581E+001	1.23211E+002
1.90188E+002	1.15825E+003	4.77310E+001	2.11115E+002	1.22894E+000	1.20859E+000	1.07190E+004	1.47729E+003	1.00000E+000	1.64000E+003	1.00000E+000	2.80171E+005	1.48529E+000	3.40330E+001	1.18701E-002	1.16735E-002	4.41668E-002	4.27752E-002	7.15590E+004	4.77057E+001	2.11105E+002	6.85740E-003	6.85740E-003	3.31367E+005	3.50000E+001	2.20000E+001	0.00000E+000	1.29908E+002	5.60930E+002	4.80453E+002	1.00000E+002	1.98940E+000	2.71688E-002	0.00000E+000	4.00373E+001	3.04833E+000	7.60452E-001	1.28950E+002	5.43515E+002	4.58180E+002	3.93893E+001	5.60689E-001	7.43592E-001	8.34855E-003	4.00373E+001	8.97073E+001	-1.46341E-002	3.93893E+001	1.23280E+002
2.14872E+002	1.62365E+003	4.76756E+001	2.11087E+002	1.18120E+000	1.25028E+000	1.49360E+004	1.99634E+003	1.00000E+000	1.64100E+003	0.00000E+000	2.80319E+005	1.47683E+000	4.02946E+001	9.66511E-003	1.02303E-002	3.72502E-002	4.15629E-002	7.15590E+004	4.77058E+001	2.11105E+002	6.85740E-003	6.85740E-003	3.31367E+005	3.50000E+001	2.30000E+001	0.00000E+000	1.86036E+002	7.91758E+002	6.65458E+002	1.00000E+002	2.78776E+000	2.07205E-002	0.00000E+000	3.78351E+001	2.63243E+000	7.45997E-001	1.28950E+002	5.43515E+002	4.58180E+002	3.80634E+001	5.60689E-001	7.43592E-001	-2.84094E-002	3.78351E+001	1.42211E+002	-1.46341E-002	3.80634E+001	1.21933E+002
1.91922E+002	1.22697E+003	4.76911E+001	2.11110E+002	1.17476E+000	1.25305E+000	1.12530E+004	1.50129E+003	1.00000E+000	1.64200E+003	0.00000E+000	2.80467E+005	1.47203E+000	3.50281E+001	1.10743E-002	1.18123E-002	3.82610E-002	4.32804E-002	7.15590E+004	4.77057E+001	2.11105E+002	6.85740E-003	6.85740E-003	3.31367E+005	3.50000E+001	2.40000E+001	0.00000E+000	1.44453E+002	5.96249E+002	5.12705E+002	1.00000E+002	2.13169E+000	2.56259E-002	0.00000E+000	-2.51993E+002	3.03733E+000	7.44878E-001	1.28950E+002	5.43515E+002	4.58180E+002	3.80595E+001	5.60689E-001	7.43592E-001	-3.22449E-002	3.92529E+001	-1.41894E+002	-1.46341E-002	3.80595E+001	1.21944E+002
1.83331E+002	9.26873E+002	4.77119E+001	2.11142E+002	1.16604E+000	1.24127E+000	8.36500E+003	8.67057E+002	1.00000E+000	1.64300E+003	1.00000E+001	2.80620E+005	1.44737E+000	3.04446E+001	1.27492E-002	1.35717E-002	3.91235E-002	4.40214E-002	7.15590E+004	4.77053E+001	2.11105E+002	6.85740E-003	6.85740E-003	3.31367E+005	3.50000E+001	2.50000E+001	0.00000E+000	1.08931E+002	4.58347E+002	3.92231E+002	1.00000E+002	1.63053E+000	2.30406E-002	0.00000E+000	-2.52425E+002	3.49857E+000	7.50045E-001	1.28950E+002	5.43515E+002	4.58180E+002	3.80258E+001	5.60689E-001	7.43592E-001	-3.12489E-002	3.88210E+001	-1.43786E+002	-1.46341E-002	3.80258E+001	1.21932E+002
1.72999E+002	7.72743E+002	4.76930E+001	2.11135E+002	1.19223E+000	1.19209E+000	6.85500E+003	6.21807E+002	1.00000E+000	1.64400E+003	3.00000E+001	2.80797E+005	1.42125E+000	2.77983E+001	1.43998E-002	1.43982E-002	3.86542E-002	3.86461E-002	7.15590E+004	4.77056E+001	2.11105E+002	6.85740E-003	6.85740E-003	3.31367E+005	3.50000E+001	2.60000E+001	0.00000E+000	8.86720E+001	3.65571E+002	3.46717E+002	1.00000E+002	1.37277E+000	1.86787E-002	0.00000E+000	4.39433E+001	3.63812E+000	7.96766E-001	1.28950E+002	5.43515E+002	4.58180E+002	3.80156E+001	5.60689E-001	7.43592E-001	5.68967E-005	4.39433E+001	1.05970E+002	-1.46341E-002	3.80156E+001	1.21916E+002
1.98687E+002	1.29481E+003	4.76715E+001	2.11060E+002	1.16169E+000	1.22630E+000	1.15020E+004	2.35473E+003	1.00000E+000	1.64500E+003	1.00000E+000	2.80924E+005	1.42458E+000	3.59835E+001	1.08319E-002	1.14343E-002	4.53886E-002	5.04105E-002	7.15590E+004	4.77059E+001	2.11105E+002	6.85740E-003	6.85740E-003	3.31367E+005	3.50000E+001	2.70000E+001	0.00000E+000	1.61242E+002	6.77405E+002	5.20151E+002	1.00000E+002	2.28969E+000	4.15104E-002	0.00000E+000	3.28430E+001	3.18275E+000	7.03107E-001	1.28950E+002	5.43515E+002	4.58180E+002	3.79992E+001	5.60689E-001	7.43592E-001	-2.70585E-002	3.28430E+001	1.35191E+002	-1.46341E-002	3.79992E+001	1.21851E+002
1.84075E+002	7.97299E+002	4.77061E+001	2.11141E+002	1.20425E+000	1.16821E+000	7.00400E+003	1.37978E+003	1.00000E+000	1.64600E+003	2.40000E+001	2.81083E+005	1.40682E+000	2.82365E+001	1.43894E-002	1.39588E-002	5.01409E-002	4.73220E-002	7.15590E+004	4.77060E+001	2.11105E+002	6.85740E-003	6.85740E-003	3.31367E+005	3.50000E+001	2.80000E+001	0.00000E+000	1.00041E+002	3.78000E+002	3.50097E+002	1.00000E+002	1.41943E+000	4.35670E-002	0.00000E+000	4.35988E+001	3.82442E+000	7.49846E-001	1.28950E+002	5.43515E+002	4.58180E+002	3.79479E+001	5.60689E-001	7.43592E-001	1.51883E-002	4.35988E+001	8.31001E+001	-1.46341E-002	3.79479E+001	1.21853E+002
1.87692E+002	9.43006E+002	4.77434E+001	2.11118E+002	1.19853E+000	1.19196E+000	8.40500E+003	9.16902E+002	1.00000E+000	1.64700E+003	7.00000E+000	2.81211E+005	1.42860E+000	3.07084E+001	1.30731E-002	1.30015E-002	4.32741E-002	4.28257E-002	7.15590E+004	4.77060E+001	2.11104E+002	6.85740E-003	6.85740E-003	3.31367E+005	3.50000E+001	2.90000E+001	0.00000E+000	1.01323E+002	4.81086E+002	3.70858E+002	1.00000E+002	1.60218E+000	3.25064E-002	0.00000E+000	3.23376E+001	3.47450E+000	7.53442E-001	1.28950E+002	5.43515E+002	4.58180E+002	3.79296E+001	5.60689E-001	7.43592E-001	2.74609E-003	3.23376E+001	9.03525E+001	-1.46341E-002	3.79296E+001	1.21823E+002
1.91209E+002	1.30898E+003	4.76990E+001	2.11084E+002	1.19503E+000	1.24708E+000	1.21480E+004	1.73322E+003	1.00000E+000	1.64800E+003	1.00000E+000	2.81354E+005	1.49029E+000	3.61799E+001	1.08424E-002	1.13146E-002	3.87979E-002	4.20986E-002	7.15590E+004	4.77061E+001	2.11105E+002	6.85740E-003	6.85740E-003	3.31367E+005	3.50000E+001	3.00000E+001	0.00000E+000	1.53935E+002	6.43652E+002	5.50681E+002	1.00000E+002	2.29144E+000	2.62547E-002	0.00000E+000	3.87277E+001	2.91311E+000	7.47485E-001	1.28950E+002	5.43515E+002	4.58180E+002	3.78959E+001	5.60689E-001	7.43592E-001	-2.13122E-002	3.87277E+001	1.32539E+002	-1.46341E-002	3.78959E+001	1.21765E+002
1.97509E+002	1.17453E+003	4.77167E+001	2.11139E+002	1.20018E+000	1.22194E+000	1.07390E+004	1.50716E+003	1.00000E+000	1.64900E+003	3.00000E+000	2.81504E+005	1.46654E+000	3.42714E+001	1.15815E-002	1.17915E-002	4.21329E-002	4.36087E-002	7.15590E+004	4.77060E+001	2.11105E+002	6.85740E-003	6.85740E-003	3.31367E+005	3.50000E+001	3.10000E+001	0.00000E+000	1.33983E+002	5.83718E+002	4.86670E+002	1.00000E+002	2.04083E+000	3.10677E-002	0.00000E+000	3.70419E+001	3.08206E+000	7.51430E-001	1.28950E+002	5.43515E+002	4.58180E+002	3.78605E+001	5.60689E-001	7.43592E-001	-8.98357E-003	3.70419E+001	1.12534E+002	-1.46341E-002	3.78605E+001	1.21765E+002
2.04375E+002	1.05510E+003	4.76914E+001	2.11096E+002	1.16980E+000	1.22914E+000	9.46000E+003	1.70199E+003	1.00000E+000	1.65000E+003	0.00000E+000	2.81650E+005	1.43785E+000	3.24823E+001	1.20272E-002	1.26374E-002	4.68107E-002	5.14987E-002	7.15590E+004	4.77061E+001	2.11104E+002	6.85740E-003	6.85740E-003	3.31367E+005	3.50000E+001	3.20000E+001	0.00000E+000	1.42476E+002	5.36536E+002	4.34310E+002	1.00000E+002	1.88886E+000	4.52847E-002	0.00000E+000	3.64643E+001	3.63800E+000	6.78271E-001	1.28950E+002	5.43515E+002	4.58180E+002	3.77839E+001	5.60689E-001	7.43592E-001	-2.47374E-002	3.64643E+001	1.35381E+002	-1.46341E-002	3.77839E+001	1.21660E+002
1.85902E+002	9.14547E+002	4.77302E+001	2.11085E+002	1.23350E+000	1.24894E+000	8.76200E+003	7.20328E+002	1.00000E+000	1.65100E+003	1.00000E+000	2.81804E+005	1.54057E+000	3.02415E+001	1.31776E-002	1.33426E-002	4.24696E-002	4.34818E-002	7.15590E+004	4.77057E+001	2.11104E+002	6.85740E-003	6.85740E-003	3.31367E+005	3.50000E+001	3.30000E+001	0.00000E+000	1.08215E+002	4.42248E+002	3.88218E+002	1.00000E+002	1.59937E+000	2.13446E-002	0.00000E+000	4.00815E+001	3.41243E+000	7.51356E-001	1.28950E+002	5.43515E+002	4.58180E+002	3.77570E+001	5.60689E-001	7.43592E-001	-6.22007E-003	4.00815E+001	1.11425E+002	-1.46341E-002	3.77570E+001	1.21628E+002
2.00840E+002	1.18135E+003	4.76900E+001	2.11157E+002	1.14004E+000	1.22431E+000	1.02950E+004	1.39135E+003	1.00000E+000	1.65200E+003	0.00000E+000	2.81956E+005	1.39576E+000	3.43707E+001	1.12359E-002	1.20664E-002	3.95407E-002	4.53240E-002	7.15590E+004	4.77054E+001	2.11104E+002	6.85740E-003	6.85740E-003	3.31367E+005	3.50000E+001	3.40000E+001	0.00000E+000	1.30228E+002	5.74788E+002	5.04161E+002	1.00000E+002	2.05665E+000	3.11774E-002	0.00000E+000	-2.51823E+002	3.03168E+000	7.80217E-001	1.28950E+002	5.43515E+002	4.58180E+002	3.77375E+001	5.60689E-001	7.43592E-001	-3.56429E-002	3.94223E+001	-1.36639E+002	-1.46341E-002	3.77375E+001	1.21651E+002
1.73426E+002	8.22634E+002	4.76936E+001	2.11117E+002	1.15519E+000	1.23251E+000	7.30600E+003	7.91095E+002	1.00000E+000	1.65300E+003	1.00000E+000	2.82106E+005	1.42378E+000	2.86816E+001	1.35149E-002	1.44195E-002	3.98433E-002	4.49967E-002	7.15590E+004	4.77051E+001	2.11104E+002	6.85740E-003	6.85740E-003	3.31367E+005	3.50000E+001	3.50000E+001	0.00000E+000	8.54306E+001	3.99962E+002	3.56451E+002	1.00000E+002	1.43195E+000	3.36602E-002	0.00000E+000	-2.51500E+002	3.46931E+000	8.09336E-001	1.28950E+002	5.43515E+002	4.58180E+002	3.76957E+001	5.60689E-001	7.43592E-001	-3.23840E-002	3.97453E+001	-1.41190E+002	-1.46341E-002	3.76957E+001	1.21585E+002
1.60674E+002	3.26747E+002	4.84878E+001	2.12032E+002	1.39522E+000	1.05894E+000	2.99700E+003	3.53963E+002	1.00000E+000	1.67200E+003	5.70000E+001	2.84995E+005	1.47746E+000	1.80761E+001	2.54858E-002	1.93433E-002	7.80879E-002	4.69315E-002	7.35320E+004	4.85564E+001	2.12152E+002	2.02942E-002	2.02942E-002	5.80540E+004	6.00000E+000	1.00000E+000	0.00000E+000	1.40369E+002	9.22589E+001	9.93317E+001	1.00000E+002	6.10841E-001	8.32633E-002	0.00000E+000	1.37589E+002	7.70641E+000	5.68873E-001	4.45411E+002	2.82247E+002	4.08075E+002	1.20809E+002	1.60516E+000	6.20551E-001	1.37021E-001	1.37589E+002	-2.98553E+000	1.07950E-001	1.20809E+002	2.31534E+001
2.05461E+002	1.08073E+003	4.85728E+001	2.12113E+002	1.44154E+000	1.12567E+000	1.08470E+004	1.96864E+003	1.00000E+000	1.67300E+003	1.00000E+000	2.85105E+005	1.62270E+000	3.28744E+001	1.38411E-002	1.08083E-002	6.73712E-002	4.16981E-002	7.35320E+004	4.85568E+001	2.12152E+002	2.02942E-002	2.02942E-002	5.80540E+004	6.00000E+000	2.00000E+000	0.00000E+000	4.42587E+002	2.91003E+002	3.67085E+002	1.00000E+002	2.03532E+000	3.81618E-002	0.00000E+000	1.27199E+002	3.98637E+000	5.78068E-001	4.45411E+002	2.82247E+002	4.08075E+002	1.20797E+002	1.60516E+000	6.20551E-001	1.23038E-001	1.27199E+002	7.30329E+000	1.07950E-001	1.20797E+002	2.31988E+001
2.13425E+002	1.47363E+003	4.85524E+001	2.12127E+002	1.44406E+000	1.18479E+000	1.55730E+004	3.57529E+003	1.00000E+000	1.67400E+003	1.00000E+000	2.85252E+005	1.71092E+000	3.83880E+001	1.15718E-002	9.49415E-003	6.46902E-002	4.39227E-002	7.35320E+004	4.85569E+001	2.12152E+002	2.02942E-002	2.02942E-002	5.80540E+004	6.00000E+000	3.00000E+000	0.00000E+000	5.71188E+002	3.67613E+002	5.77964E+002	1.00000E+002	2.82720E+000	3.58802E-002	0.00000E+000	1.14868E+002	2.98941E+000	6.43339E-001	4.45411E+002	2.82247E+002	4.08075E+002	1.20714E+002	1.60516E+000	6.20551E-001	9.86253E-002	1.14868E+002	3.10770E+001	1.07950E-001	1.20714E+002	2.31224E+001
1.97414E+002	1.06540E+003	4.85374E+001	2.12142E+002	1.43556E+000	1.13180E+000	1.07120E+004	1.34461E+003	1.00000E+000	1.67500E+003	1.00000E+000	2.85411E+005	1.62476E+000	3.26404E+001	1.38703E-002	1.09354E-002	6.41847E-002	4.05253E-002	7.35320E+004	4.85568E+001	2.12152E+002	2.02942E-002	2.02942E-002	5.80540E+004	6.00000E+000	4.00000E+000	0.00000E+000	4.43876E+002	2.59760E+002	3.91499E+002	1.00000E+002	2.04556E+000	2.88967E-002	0.00000E+000	1.22813E+002	3.53245E+000	6.56447E-001	4.45411E+002	2.82247E+002	4.08075E+002	1.20679E+002	1.60516E+000	6.20551E-001	1.18318E-001	1.22813E+002	9.90269E+000	1.07950E-001	1.20679E+002	2.30958E+001
1.98660E+002	1.18099E+003	4.85829E+001	2.12215E+002	1.43112E+000	1.13848E+000	1.19120E+004	1.32091E+003	1.00000E+000	1.67600E+003	1.00000E+000	2.85565E+005	1.62930E+000	3.43655E+001	1.31124E-002	1.04312E-002	6.34456E-002	4.07050E-002	7.35320E+004	4.85571E+001	2.12152E+002	2.02942E-002	2.02942E-002	5.80540E+004	6.00000E+000	5.00000E+000	0.00000E+000	4.79316E+002	3.09546E+002	4.14311E+002	1.00000E+002	2.23067E+000	2.89371E-002	0.00000E+000	1.24319E+002	3.68937E+000	5.96029E-001	4.45411E+002	2.82247E+002	4.08075E+002	1.20667E+002	1.60516E+000	6.20551E-001	1.13883E-001	1.24319E+002	1.80112E+001	1.07950E-001	1.20667E+002	2.31333E+001
1.69165E+002	5.26579E+002	4.85583E+001	2.12242E+002	1.45185E+000	1.27686E+000	6.01300E+003	7.20833E+002	1.00000E+000	1.67700E+003	2.50000E+001	2.85744E+005	1.85381E+000	2.29473E+001	1.87230E-002	1.64664E-002	7.40477E-002	5.78599E-002	7.35320E+004	4.85576E+001	2.12152E+002	2.02942E-002	2.02942E-002	5.80540E+004	6.00000E+000	6.00000E+000	0.00000E+000	2.12367E+002	1.26034E+002	2.13087E+002	1.00000E+002	1.03325E+000	7.19220E-002	0.00000E+000	1.15457E+002	4.51999E+000	6.84744E-001	4.45411E+002	2.82247E+002	4.08075E+002	1.20606E+002	1.60516E+000	6.20551E-001	6.41272E-002	1.15457E+002	8.29120E+001	1.07950E-001	1.20606E+002	2.30872E+001
1.38804E+002	2.55563E+002	4.87208E+001	2.12202E+002	1.52698E+000	1.15734E+000	2.76000E+003	2.86963E+002	1.00000E+000	1.78000E+003	1.99000E+002	3.01684E+005	1.76724E+000	1.59863E+001	2.90656E-002	2.20296E-002	1.07577E-001	6.36304E-002	7.75110E+004	4.88712E+001	2.12342E+002	2.08465E-002	2.08465E-002	1.66415E+005	1.20000E+001	1.00000E+000	0.00000E+000	1.13856E+002	8.31861E+001	5.68735E+001	1.00000E+002	4.58647E-001	8.97881E-002	0.00000E+000	1.58936E+002	7.93417E+000	5.75778E-001	7.30431E+002	5.49140E+002	1.85531E+002	1.78999E+002	7.22092E-001	8.14747E-001	1.37704E-001	1.58936E+002	1.74796E+001	1.78345E-001	1.78999E+002	-2.21134E+001
2.12004E+002	1.48863E+003	4.89294E+001	2.12337E+002	1.57045E+000	1.08183E+000	1.54240E+004	2.83814E+003	1.00000E+000	1.78100E+003	0.00000E+000	3.01711E+005	1.69897E+000	3.85828E+001	1.26452E-002	8.71088E-003	9.89925E-002	4.74505E-002	7.75110E+004	4.88713E+001	2.12342E+002	2.08465E-002	2.08465E-002	1.66415E+005	1.20000E+001	2.00000E+000	0.00000E+000	7.67425E+002	5.74359E+002	1.96558E+002	1.00000E+002	2.73131E+000	2.42471E-002	0.00000E+000	1.78711E+002	2.37501E+000	8.13668E-001	7.30431E+002	5.49140E+002	1.85531E+002	1.79018E+002	7.22092E-001	8.14747E-001	1.84226E-001	1.78711E+002	-3.08969E+001	1.78345E-001	1.79018E+002	-2.19958E+001
2.03929E+002	1.58334E+003	4.89170E+001	2.12328E+002	1.58152E+000	1.09974E+000	1.67770E+004	2.40033E+003	1.00000E+000	1.78200E+003	0.00000E+000	3.01870E+005	1.73927E+000	3.97912E+001	1.22101E-002	8.49051E-003	9.76723E-002	4.76687E-002	7.75110E+004	4.88711E+001	2.12343E+002	2.08465E-002	2.08465E-002	1.66415E+005	1.20000E+001	3.00000E+000	0.00000E+000	8.19611E+002	6.08386E+002	2.16251E+002	1.00000E+002	2.92313E+000	2.57558E-002	0.00000E+000	1.77974E+002	2.29740E+000	8.06526E-001	7.30431E+002	5.49140E+002	1.85531E+002	1.79072E+002	7.22092E-001	8.14747E-001	1.79685E-001	1.77974E+002	-2.50046E+001	1.78345E-001	1.79072E+002	-2.19471E+001
2.07145E+002	1.37890E+003	4.88565E+001	2.12367E+002	1.58423E+000	1.09869E+000	1.46390E+004	2.10564E+003	1.00000E+000	1.78300E+003	0.00000E+000	3.02024E+005	1.74058E+000	3.71335E+001	1.30937E-002	9.08068E-003	1.00452E-001	4.88072E-002	7.75110E+004	4.88711E+001	2.12343E+002	2.08465E-002	2.08465E-002	1.66415E+005	1.20000E+001	4.00000E+000	0.00000E+000	7.15610E+002	5.42103E+002	1.78125E+002	1.00000E+002	2.54518E+000	2.71488E-002	0.00000E+000	1.79713E+002	2.42275E+000	8.18742E-001	7.30431E+002	5.49140E+002	1.85531E+002	1.79109E+002	7.22092E-001	8.14747E-001	1.80977E-001	1.79713E+002	-2.51344E+001	1.78345E-001	1.79109E+002	-2.18913E+001
2.16924E+002	1.60366E+003	4.88554E+001	2.12344E+002	1.56074E+000	1.08681E+000	1.66320E+004	2.10666E+003	1.00000E+000	1.78400E+003	0.00000E+000	3.02179E+005	1.69623E+000	4.00457E+001	1.21021E-002	8.42715E-003	8.45292E-002	4.14866E-002	7.75110E+004	4.88713E+001	2.12343E+002	2.08465E-002	2.08465E-002	1.66415E+005	1.20000E+001	5.00000E+000	0.00000E+000	8.33306E+002	6.30974E+002	1.96100E+002	1.00000E+002	2.94046E+000	2.10809E-002	0.00000E+000	1.80487E+002	2.21977E+000	8.38361E-001	7.30431E+002	5.49140E+002	1.85531E+002	1.79128E+002	7.22092E-001	8.14747E-001	1.79009E-001	1.80487E+002	-2.14980E+001	1.78345E-001	1.79128E+002	-2.18860E+001
1.99964E+002	1.22472E+003	4.88746E+001	2.12354E+002	1.56297E+000	1.10349E+000	1.29050E+004	1.63001E+003	1.00000E+000	1.78500E+003	0.00000E+000	3.02329E+005	1.72473E+000	3.49959E+001	1.37585E-002	9.71384E-003	9.44340E-002	4.76313E-002	7.75110E+004	4.88715E+001	2.12343E+002	2.08465E-002	2.08465E-002	1.66415E+005	1.20000E+001	6.00000E+000	0.00000E+000	6.49596E+002	4.49316E+002	1.69660E+002	1.00000E+002	2.26923E+000	2.72305E-002	0.00000E+000	1.75568E+002	2.51223E+000	8.40955E-001	7.30431E+002	5.49140E+002	1.85531E+002	1.79178E+002	7.22092E-001	8.14747E-001	1.72317E-001	1.75568E+002	-1.66190E+001	1.78345E-001	1.79178E+002	-2.18285E+001
1.88328E+002	1.08991E+003	4.88954E+001	2.12353E+002	1.59756E+000	1.12832E+000	1.19510E+004	1.71752E+003	1.00000E+000	1.78600E+003	1.00000E+000	3.02483E+005	1.80256E+000	3.30137E+001	1.46136E-002	1.03212E-002	9.60123E-002	4.85092E-002	7.75110E+004	4.88715E+001	2.12343E+002	2.08465E-002	2.08465E-002	1.66415E+005	1.20000E+001	7.00000E+000	0.00000E+000	5.99102E+002	3.87967E+002	1.46432E+002	1.00000E+002	2.03711E+000	2.76440E-002	0.00000E+000	1.74386E+002	2.45611E+000	8.93843E-001	7.30431E+002	5.49140E+002	1.85531E+002	1.79205E+002	7.22092E-001	8.14747E-001	1.72144E-001	1.74386E+002	-1.75466E+001	1.78345E-001	1.79205E+002	-2.18002E+001
2.13732E+002	1.54007E+003	4.88385E+001	2.12325E+002	1.55726E+000	1.11897E+000	1.64130E+004	2.66362E+003	1.00000E+000	1.78700E+003	0.00000E+000	3.02649E+005	1.74253E+000	3.92438E+001	1.21553E-002	8.73425E-003	8.45694E-002	4.41358E-002	7.75110E+004	4.88715E+001	2.12344E+002	2.08465E-002	2.08465E-002	1.66415E+005	1.20000E+001	8.00000E+000	0.00000E+000	7.93746E+002	6.06643E+002	1.94225E+002	1.00000E+002	2.82346E+000	2.13159E-002	0.00000E+000	1.80410E+002	2.28148E+000	8.21110E-001	7.30431E+002	5.49140E+002	1.85531E+002	1.79201E+002	7.22092E-001	8.14747E-001	1.63770E-001	1.80410E+002	7.25577E-001	1.78345E-001	1.79201E+002	-2.18262E+001
2.12823E+002	1.59291E+003	4.89085E+001	2.12352E+002	1.64469E+000	1.08122E+000	1.71480E+004	2.90670E+003	1.00000E+000	1.78800E+003	0.00000E+000	3.02812E+005	1.77826E+000	3.99113E+001	1.25596E-002	8.25668E-003	1.05396E-001	4.60240E-002	7.75110E+004	4.88722E+001	2.12342E+002	2.08465E-002	2.08465E-002	1.66415E+005	1.20000E+001	9.00000E+000	0.00000E+000	7.97517E+002	6.52144E+002	2.04708E+002	1.00000E+002	2.91333E+000	2.34217E-002	0.00000E+000	1.82761E+002	2.35639E+000	7.77781E-001	7.30431E+002	5.49140E+002	1.85531E+002	1.79301E+002	7.22092E-001	8.14747E-001	2.06711E-001	1.82761E+002	-5.95954E+001	1.78345E-001	1.79301E+002	-2.17045E+001
2.01145E+002	1.33182E+003	4.88590E+001	2.12363E+002	1.58256E+000	1.11002E+000	1.42700E+004	1.73317E+003	1.00000E+000	1.78900E+003	0.00000E+000	3.02991E+005	1.75667E+000	3.64940E+001	1.32479E-002	9.29221E-003	9.22890E-002	4.59409E-002	7.75110E+004	4.88718E+001	2.12342E+002	2.08465E-002	2.08465E-002	1.66415E+005	1.20000E+001	1.00000E+001	0.00000E+000	6.74861E+002	5.22060E+002	1.87499E+002	1.00000E+002	2.45429E+000	2.20357E-002	0.00000E+000	1.79086E+002	2.60763E+000	7.70465E-001	7.30431E+002	5.49140E+002	1.85531E+002	1.79322E+002	7.22092E-001	8.14747E-001	1.75496E-001	1.79086E+002	-1.77491E+001	1.78345E-001	1.79322E+002	-2.16804E+001
2.04477E+002	1.50313E+003	4.88349E+001	2.12328E+002	1.52282E+000	1.08466E+000	1.52400E+004	2.20980E+003	1.00000E+000	1.79000E+003	0.00000E+000	3.03148E+005	1.65175E+000	3.87702E+001	1.23355E-002	8.78623E-003	8.68041E-002	4.45223E-002	7.75110E+004	4.88715E+001	2.12342E+002	2.08465E-002	2.08465E-002	1.66415E+005	1.20000E+001	1.10000E+001	0.00000E+000	7.61896E+002	5.87622E+002	1.99141E+002	1.00000E+002	2.74305E+000	2.32425E-002	0.00000E+000	1.79956E+002	2.44841E+000	7.94025E-001	7.30431E+002	5.49140E+002	1.85531E+002	1.79334E+002	7.22092E-001	8.14747E-001	1.68038E-001	1.79956E+002	-5.98243E+000	1.78345E-001	1.79334E+002	-2.16914E+001
1.98919E+002	1.20520E+003	4.88354E+001	2.12353E+002	1.54854E+000	1.07215E+000	1.22560E+004	2.17779E+003	1.00000E+000	1.79100E+003	2.00000E+000	3.03305E+005	1.66028E+000	3.47160E+001	1.39878E-002	9.68463E-003	9.61267E-002	4.66711E-002	7.75110E+004	4.88713E+001	2.12341E+002	2.08465E-002	2.08465E-002	1.66415E+005	1.20000E+001	1.20000E+001	0.00000E+000	6.38847E+002	4.63405E+002	1.50228E+002	1.00000E+002	2.22683E+000	3.20525E-002	0.00000E+000	1.79070E+002	2.53109E+000	8.56504E-001	7.30431E+002	5.49140E+002	1.85531E+002	1.79375E+002	7.22092E-001	8.14747E-001	1.81780E-001	1.79070E+002	-2.69618E+001	1.78345E-001	1.79375E+002	-2.16349E+001
1.40496E+002	1.15573E+002	4.75631E+001	2.10955E+002	1.11933E+000	1.39912E+000	1.11800E+003	2.03128E+002	1.00000E+000	1.89000E+003	8.40000E+001	3.18697E+005	1.56608E+000	1.07505E+001	3.34762E-002	4.18442E-002	8.84133E-002	1.34005E-001	8.16380E+004	4.75934E+001	2.11003E+002	8.31022E-002	8.31022E-002	1.58100E+003	2.00000E+000	2.00000E+000	0.00000E+000	2.83919E+001	6.75166E+001	2.85940E+001	1.00000E+002	2.06219E-001	3.09740E-001	0.00000E+000	-3.12310E+002	1.80401E+001	3.97879E-001	2.34466E+001	5.93054E+001	2.35911E+001	-2.18720E+001	1.31894E+001	4.57637E-001	-1.11099E-001	2.70181E+002	-8.52783E+001	-5.98297E-002	2.69373E+002	1.29144E+002
1.62913E+002	5.08838E+002	4.98457E+001	2.12279E+002	1.35176E+000	1.22621E+000	5.22400E+003	4.83882E+002	1.00000E+000	1.92700E+003	3.40000E+001	3.24232E+005	1.65755E+000	2.25574E+001	1.87025E-002	1.69654E-002	6.63220E-002	5.50895E-002	8.30460E+004	4.99343E+001	2.12226E+002	2.04603E-002	2.04603E-002	8.42100E+004	1.20000E+001	1.00000E+000	0.00000E+000	7.29762E+001	1.82105E+002	2.57186E+002	1.00000E+002	9.13658E-001	4.75367E-002	0.00000E+000	6.30976E+001	3.68695E+000	9.00622E-001	1.10752E+002	3.41379E+002	3.84557E+002	5.42678E+001	1.03254E+000	8.00981E-001	4.87021E-002	6.30976E+001	5.35932E+001	3.63313E-002	5.42678E+001	6.31646E+001
1.80653E+002	7.66746E+002	4.98216E+001	2.12197E+002	1.27707E+000	1.24963E+000	7.59900E+003	7.62170E+002	1.00000E+000	1.92800E+003	3.00000E+000	3.24343E+005	1.59586E+000	2.76902E+001	1.46499E-002	1.43352E-002	5.10196E-002	4.89498E-002	8.30460E+004	4.99342E+001	2.12226E+002	2.04603E-002	2.04603E-002	8.42100E+004	1.20000E+001	2.00000E+000	0.00000E+000	1.26644E+002	2.78993E+002	3.97835E+002	1.00000E+002	1.43773E+000	3.25117E-002	0.00000E+000	6.54052E+001	3.19602E+000	8.61436E-001	1.10752E+002	3.41379E+002	3.84557E+002	5.43173E+001	1.03254E+000	8.00981E-001	1.08601E-002	6.54052E+001	1.12163E+002	3.63313E-002	5.43173E+001	6.31610E+001
1.92104E+002	9.84010E+002	4.99319E+001	2.12181E+002	1.18104E+000	1.18429E+000	8.58400E+003	1.29637E+003	1.00000E+000	1.92900E+003	1.00000E+000	3.24487E+005	1.39870E+000	3.13689E+001	1.27474E-002	1.27825E-002	4.87488E-002	4.90071E-002	8.30460E+004	4.99340E+001	2.12226E+002	2.04603E-002	2.04603E-002	8.42100E+004	1.20000E+001	3.00000E+000	0.00000E+000	1.22524E+002	4.26460E+002	4.54462E+002	1.00000E+002	1.74158E+000	3.47934E-002	0.00000E+000	5.08481E+001	3.20760E+000	8.07582E-001	1.10752E+002	3.41379E+002	3.84557E+002	5.43300E+001	1.03254E+000	8.00981E-001	-1.37421E-003	5.08481E+001	1.15820E+002	3.63313E-002	5.43300E+001	6.31713E+001
1.82754E+002	1.11296E+003	4.99328E+001	2.12260E+002	1.24051E+000	1.24725E+000	1.07030E+004	1.16633E+003	1.00000E+000	1.93000E+003	1.00000E+000	3.24636E+005	1.54723E+000	3.33610E+001	1.19908E-002	1.20559E-002	4.64723E-002	4.69595E-002	8.30460E+004	4.99335E+001	2.12226E+002	2.04603E-002	2.04603E-002	8.42100E+004	1.20000E+001	4.00000E+000	0.00000E+000	1.43156E+002	4.80472E+002	5.20773E+002	1.00000E+002	1.99031E+000	2.43199E-002	0.00000E+000	5.19059E+001	2.87945E+000	8.05656E-001	1.10752E+002	3.41379E+002	3.84557E+002	5.43359E+001	1.03254E+000	8.00981E-001	-2.70777E-003	5.19059E+001	1.18913E+002	3.63313E-002	5.43359E+001	6.32266E+001
1.65481E+002	7.49420E+002	4.99859E+001	2.12261E+002	1.29428E+000	1.18837E+000	7.15400E+003	8.69237E+002	1.00000E+000	1.93100E+003	9.00000E+000	3.24791E+005	1.53808E+000	2.73755E+001	1.53022E-002	1.40500E-002	6.33451E-002	5.37245E-002	8.30460E+004	4.99334E+001	2.12226E+002	2.04603E-002	2.04603E-002	8.42100E+004	1.20000E+001	5.00000E+000	0.00000E+000	1.00407E+002	3.20626E+002	3.53500E+002	1.00000E+002	1.35022E+000	3.79170E-002	0.00000E+000	5.31696E+001	3.55207E+000	7.98832E-001	1.10752E+002	3.41379E+002	3.84557E+002	5.43681E+001	1.03254E+000	8.00981E-001	4.26598E-002	5.31696E+001	5.26503E+001	3.63313E-002	5.43681E+001	6.32637E+001
1.91561E+002	8.48246E+002	4.99937E+001	2.12254E+002	1.27420E+000	1.19007E+000	7.98800E+003	8.30647E+002	1.00000E+000	1.93200E+003	2.00000E+000	3.24927E+005	1.51640E+000	2.91247E+001	1.42567E-002	1.33154E-002	5.24916E-002	4.60650E-002	8.30460E+004	4.99332E+001	2.12227E+002	2.04603E-002	2.04603E-002	8.42100E+004	1.20000E+001	6.00000E+000	0.00000E+000	1.14474E+002	3.40636E+002	4.13448E+002	1.00000E+002	1.52713E+000	3.24321E-002	0.00000E+000	5.71664E+001	3.18072E+000	8.44242E-001	1.10752E+002	3.41379E+002	3.84557E+002	5.44133E+001	1.03254E+000	8.00981E-001	3.41399E-002	5.71664E+001	6.93187E+001	3.63313E-002	5.44133E+001	6.33048E+001
1.71757E+002	1.02456E+003	4.98898E+001	2.12226E+002	1.28520E+000	1.25253E+000	1.02330E+004	7.64726E+002	1.00000E+000	1.93300E+003	0.00000E+000	3.25084E+005	1.60975E+000	3.20087E+001	1.27049E-002	1.23818E-002	4.77351E-002	4.54331E-002	8.30460E+004	4.99332E+001	2.12228E+002	2.04603E-002	2.04603E-002	8.42100E+004	1.20000E+001	7.00000E+000	0.00000E+000	1.40146E+002	4.16012E+002	4.90589E+002	1.00000E+002	1.83669E+000	2.22306E-002	0.00000E+000	5.63950E+001	2.88945E+000	8.21098E-001	1.10752E+002	3.41379E+002	3.84557E+002	5.44396E+001	1.03254E+000	8.00981E-001	1.28772E-002	5.63950E+001	1.00172E+002	3.63313E-002	5.44396E+001	6.33065E+001
1.74431E+002	7.20685E+002	4.99222E+001	2.12220E+002	1.23377E+000	1.14418E+000	6.34200E+003	7.35093E+002	1.00000E+000	1.93400E+003	1.20000E+001	3.25244E+005	1.41165E+000	2.68456E+001	1.54924E-002	1.43675E-002	5.02550E-002	4.35956E-002	8.30460E+004	4.99330E+001	2.12229E+002	2.04603E-002	2.04603E-002	8.42100E+004	1.20000E+001	8.00000E+000	0.00000E+000	9.73002E+001	3.22757E+002	3.08067E+002	1.00000E+002	1.25470E+000	2.74970E-002	0.00000E+000	4.70383E+001	4.21373E+000	7.15206E-001	1.10752E+002	3.41379E+002	3.84557E+002	5.44536E+001	1.03254E+000	8.00981E-001	3.76739E-002	4.70383E+001	5.39060E+001	3.63313E-002	5.44536E+001	6.33188E+001
1.61092E+002	3.77087E+002	5.00891E+001	2.12269E+002	1.35355E+000	1.10813E+000	3.50800E+003	5.04000E+002	1.00000E+000	1.93500E+003	5.60000E+001	3.25434E+005	1.49991E+000	1.94187E+001	2.28531E-002	1.87095E-002	6.80239E-002	4.69936E-002	8.30460E+004	4.99327E+001	2.12229E+002	2.04603E-002	2.04603E-002	8.42100E+004	1.20000E+001	9.00000E+000	0.00000E+000	4.54032E+001	1.60808E+002	1.77098E+002	1.00000E+002	6.66696E-001	5.63431E-002	0.00000E+000	5.20097E+001	4.84206E+000	8.36857E-001	1.10752E+002	3.41379E+002	3.84557E+002	5.44985E+001	1.03254E+000	8.00981E-001	9.96951E-002	5.20097E+001	-3.31676E+001	3.63313E-002	5.44985E+001	6.34061E+001
1.47981E+002	3.71654E+002	4.99701E+001	2.12168E+002	1.55368E+000	1.31976E+000	4.61300E+003	4.80204E+002	1.00000E+000	1.93600E+003	5.80000E+001	3.25580E+005	2.05048E+000	1.92783E+001	2.28754E-002	1.94313E-002	1.10235E-001	8.02586E-002	8.30460E+004	4.99332E+001	2.12228E+002	2.04603E-002	2.04603E-002	8.42100E+004	1.20000E+001	1.00000E+001	0.00000E+000	5.89159E+001	1.62122E+002	1.70035E+002	1.00000E+002	6.81682E-001	7.41376E-002	0.00000E+000	5.37910E+001	5.03727E+000	7.01495E-001	1.10752E+002	3.41379E+002	3.84557E+002	5.45036E+001	1.03254E+000	8.00981E-001	8.14075E-002	5.37910E+001	-4.35409E+000	3.63313E-002	5.45036E+001	6.33396E+001
1.68192E+002	2.77453E+002	5.01888E+001	2.12320E+002	1.59363E+000	1.10775E+000	2.98500E+003	5.64685E+002	1.00000E+000	1.93700E+003	8.20000E+001	3.25754E+005	1.76534E+000	1.66569E+001	2.91686E-002	2.02754E-002	1.33491E-001	6.63098E-002	8.30460E+004	4.99328E+001	2.12229E+002	2.04603E-002	2.04603E-002	8.42100E+004	1.20000E+001	1.10000E+001	0.00000E+000	3.52948E+001	1.07514E+002	1.42859E+002	1.00000E+002	5.05347E-001	1.69454E-001	0.00000E+000	5.93281E+001	4.75731E+000	9.23373E-001	1.10752E+002	3.41379E+002	3.84557E+002	5.45317E+001	1.03254E+000	8.00981E-001	1.79864E-001	5.93281E+001	-1.43829E+002	3.63313E-002	5.45317E+001	6.34782E+001
1.84901E+002	9.43842E+002	4.98807E+001	2.12169E+002	1.32500E+000	1.19622E+000	9.27700E+003	1.09095E+003	1.00000E+000	1.93800E+003	0.00000E+000	3.25832E+005	1.58499E+000	3.07220E+001	1.37567E-002	1.24196E-002	5.18445E-002	4.26315E-002	8.30460E+004	4.99330E+001	2.12229E+002	2.04603E-002	2.04603E-002	8.42100E+004	1.20000E+001	1.20000E+001	0.00000E+000	1.27037E+002	4.22687E+002	4.20866E+002	1.00000E+002	1.67767E+000	2.26067E-002	0.00000E+000	4.88906E+001	3.34910E+000	7.44010E-001	1.10752E+002	3.41379E+002	3.84557E+002	5.45065E+001	1.03254E+000	8.00981E-001	5.10812E-002	4.88906E+001	3.57816E+001	3.63313E-002	5.45065E+001	6.33364E+001
2.00710E+002	1.14625E+003	4.85970E+001	2.11882E+002	1.67730E+000	1.04051E+000	1.21240E+004	1.49276E+003	1.00000E+000	1.93900E+003	0.00000E+000	3.25981E+005	1.74525E+000	3.38563E+001	1.52331E-002	9.44982E-003	1.02279E-001	4.01355E-002	8.34750E+004	4.89305E+001	2.11961E+002	7.24610E-002	7.24610E-002	6.94070E+004	5.00000E+000	1.00000E+000	0.00000E+000	4.74440E+002	6.14913E+002	1.19297E+002	0.00000E+000	2.03210E+000	1.96750E-002	0.00000E+000	2.12242E+002	3.06126E+000	7.12014E-001	4.07227E+002	6.36518E+002	2.14696E+002	2.25357E+002	2.20149E+000	4.13802E-001	2.34303E-001	2.12242E+002	-7.03869E+001	2.28101E-001	2.25357E+002	-4.83152E+001
1.97499E+002	1.11681E+003	4.88224E+001	2.11948E+002	1.84420E+000	1.10683E+000	1.34550E+004	1.64060E+003	1.00000E+000	1.94000E+003	0.00000E+000	3.26133E+005	2.04121E+000	3.34187E+001	1.58988E-002	9.54200E-003	1.42308E-001	5.18853E-002	8.34750E+004	4.89305E+001	2.11961E+002	7.24610E-002	7.24610E-002	6.94070E+004	5.00000E+000	2.00000E+000	0.00000E+000	4.16722E+002	5.97943E+002	1.45294E+002	3.00000E+002	1.94442E+000	3.21389E-002	0.00000E+000	2.18214E+002	3.46629E+000	5.96904E-001	4.07227E+002	6.36518E+002	2.14696E+002	2.25401E+002	2.20149E+000	4.13802E-001	2.49867E-001	2.18214E+002	-8.67650E+001	2.28101E-001	2.25401E+002	-4.82136E+001
2.14931E+002	1.48142E+003	4.91010E+001	2.11988E+002	1.74412E+000	1.11201E+000	1.71500E+004	4.19102E+003	1.00000E+000	1.94100E+003	0.00000E+000	3.26284E+005	1.93949E+000	3.84892E+001	1.33182E-002	8.49136E-003	1.31144E-001	5.37558E-002	8.34750E+004	4.89308E+001	2.11961E+002	7.24610E-002	7.24610E-002	6.94070E+004	5.00000E+000	3.00000E+000	0.00000E+000	4.45196E+002	7.23754E+002	3.17150E+002	1.00000E+002	2.51913E+000	3.82285E-002	0.00000E+000	2.33957E+002	7.40850E+000	2.47371E-001	4.07227E+002	6.36518E+002	2.14696E+002	2.25449E+002	2.20149E+000	4.13802E-001	2.21317E-001	2.33957E+002	-2.98001E+001	2.28101E-001	2.25449E+002	-4.81212E+001
2.14396E+002	1.26693E+003	4.89244E+001	2.11988E+002	1.74683E+000	1.08078E+000	1.42720E+004	1.55795E+003	1.00000E+000	1.94200E+003	0.00000E+000	3.26440E+005	1.88794E+000	3.55939E+001	1.46220E-002	9.04683E-003	1.25509E-001	4.86283E-002	8.34750E+004	4.89307E+001	2.11962E+002	7.24610E-002	7.24610E-002	6.94070E+004	5.00000E+000	4.00000E+000	0.00000E+000	4.01768E+002	6.64947E+002	2.22447E+002	1.00000E+002	2.16001E+000	1.75016E-002	0.00000E+000	2.30871E+002	4.82865E+000	4.16047E-001	4.07227E+002	6.36518E+002	2.14696E+002	2.25436E+002	2.20149E+000	4.13802E-001	2.35549E-001	2.30871E+002	-5.34659E+001	2.28101E-001	2.25436E+002	-4.81469E+001
1.88514E+002	1.05789E+003	4.91457E+001	2.11987E+002	1.71053E+000	1.14318E+000	1.24060E+004	2.18574E+003	1.00000E+000	1.94300E+003	1.00000E+000	3.26597E+005	1.95544E+000	3.25253E+001	1.53573E-002	1.02636E-002	1.09074E-001	4.93752E-002	8.34750E+004	4.89306E+001	2.11962E+002	7.24610E-002	7.24610E-002	6.94070E+004	5.00000E+000	5.00000E+000	0.00000E+000	2.85035E+002	5.46168E+002	2.32651E+002	1.00000E+002	1.78371E+000	1.92984E-002	0.00000E+000	2.54811E+002	7.27985E+000	2.95987E-001	4.07227E+002	6.36518E+002	2.14696E+002	2.25616E+002	2.20149E+000	4.13802E-001	1.98812E-001	2.54811E+002	2.37317E+001	2.28101E-001	2.25616E+002	-4.79510E+001
1.85001E+002	9.96380E+002	4.92377E+001	2.12654E+002	1.31020E+000	1.17454E+000	9.54000E+003	1.02838E+003	1.00000E+000	2.09300E+003	2.00000E+000	3.49251E+005	1.53889E+000	3.15655E+001	1.34142E-002	1.20253E-002	5.08159E-002	4.12256E-002	8.90680E+004	4.92318E+001	2.12638E+002	1.58559E-002	1.58559E-002	7.54910E+004	7.00000E+000	1.00000E+000	0.00000E+000	2.83633E+002	2.42909E+002	4.83081E+002	1.00000E+002	1.88199E+000	2.87277E-002	0.00000E+000	8.80429E+001	3.04546E+000	8.06834E-001	3.33738E+002	2.77081E+002	5.16949E+002	9.11628E+001	1.16317E+000	7.50967E-001	5.45971E-002	8.80429E+001	6.99665E+001	6.37478E-002	9.11628E+001	5.94879E+001
1.80645E+002	1.00802E+003	4.92089E+001	2.12659E+002	1.31966E+000	1.15086E+000	9.52300E+003	1.44582E+003	1.00000E+000	2.09400E+003	0.00000E+000	3.49401E+005	1.51874E+000	3.17494E+001	1.35230E-002	1.17933E-002	5.27704E-002	4.05973E-002	8.90680E+004	4.92319E+001	2.12638E+002	1.58559E-002	1.58559E-002	7.54910E+004	7.00000E+000	2.00000E+000	0.00000E+000	2.92238E+002	2.57412E+002	4.65159E+002	1.00000E+002	1.88265E+000	2.82197E-002	0.00000E+000	8.93879E+001	3.32145E+000	7.40451E-001	3.33738E+002	2.77081E+002	5.16949E+002	9.11457E+001	1.16317E+000	7.50967E-001	6.83263E-002	8.93879E+001	5.09130E+001	6.37478E-002	9.11457E+001	5.94713E+001
1.83107E+002	1.14177E+003	4.92268E+001	2.12637E+002	1.33340E+000	1.20336E+000	1.13780E+004	1.17207E+003	1.00000E+000	2.09500E+003	0.00000E+000	3.49554E+005	1.60456E+000	3.37901E+001	1.25005E-002	1.12814E-002	4.55007E-002	3.74136E-002	8.90680E+004	4.92319E+001	2.12638E+002	1.58559E-002	1.58559E-002	7.54910E+004	7.00000E+000	3.00000E+000	0.00000E+000	3.35169E+002	3.01636E+002	5.11225E+002	1.00000E+002	2.12269E+000	1.69345E-002	0.00000E+000	9.02697E+001	3.23010E+000	6.96567E-001	3.33738E+002	2.77081E+002	5.16949E+002	9.11379E+001	1.16317E+000	7.50967E-001	5.12598E-002	9.02697E+001	7.71428E+001	6.37478E-002	9.11379E+001	5.94511E+001
1.96280E+002	1.12020E+003	4.92154E+001	2.12621E+002	1.31684E+000	1.15591E+000	1.06080E+004	1.65898E+003	1.00000E+000	2.09600E+003	0.00000E+000	3.49704E+005	1.52214E+000	3.34694E+001	1.27854E-002	1.12229E-002	5.53006E-002	4.29899E-002	8.90680E+004	4.92317E+001	2.12638E+002	1.58559E-002	1.58559E-002	7.54910E+004	7.00000E+000	4.00000E+000	0.00000E+000	3.25695E+002	2.79885E+002	5.20467E+002	1.00000E+002	2.09297E+000	3.49199E-002	0.00000E+000	8.96555E+001	3.08080E+000	7.56364E-001	3.33738E+002	2.77081E+002	5.16949E+002	9.11186E+001	1.16317E+000	7.50967E-001	6.50805E-002	8.96555E+001	5.59781E+001	6.37478E-002	9.11186E+001	5.94210E+001
2.03013E+002	1.35711E+003	4.92032E+001	2.12631E+002	1.33088E+000	1.18366E+000	1.32830E+004	2.08287E+003	1.00000E+000	2.09700E+003	0.00000E+000	3.49859E+005	1.57531E+000	3.68390E+001	1.15476E-002	1.02702E-002	5.36123E-002	4.26981E-002	8.90680E+004	4.92314E+001	2.12638E+002	1.58559E-002	1.58559E-002	7.54910E+004	7.00000E+000	5.00000E+000	0.00000E+000	4.13577E+002	3.30617E+002	6.29050E+002	1.00000E+002	2.55998E+000	3.26767E-002	0.00000E+000	9.21926E+001	2.74988E+000	7.57268E-001	3.33738E+002	2.77081E+002	5.16949E+002	9.10644E+001	1.16317E+000	7.50967E-001	5.85484E-002	9.21926E+001	6.82260E+001	6.37478E-002	9.10644E+001	5.93722E+001
1.83610E+002	9.86396E+002	4.92711E+001	2.12623E+002	1.39535E+000	1.19229E+000	1.01650E+004	1.12190E+003	1.00000E+000	2.09800E+003	0.00000E+000	3.50004E+005	1.66367E+000	3.14069E+001	1.38398E-002	1.18258E-002	5.68255E-002	4.19936E-002	8.90680E+004	4.92309E+001	2.12638E+002	1.58559E-002	1.58559E-002	7.54910E+004	7.00000E+000	6.00000E+000	0.00000E+000	3.10482E+002	2.36715E+002	4.52240E+002	1.00000E+002	1.86593E+000	2.68106E-002	0.00000E+000	9.42653E+001	3.16895E+000	7.51177E-001	3.33738E+002	2.77081E+002	5.16949E+002	9.10466E+001	1.16317E+000	7.50967E-001	7.84711E-002	9.42653E+001	4.07129E+001	6.37478E-002	9.10466E+001	5.93543E+001
1.89039E+002	1.11474E+003	4.92639E+001	2.12648E+002	1.35401E+000	1.17282E+000	1.09940E+004	1.85227E+003	1.00000E+000	2.09900E+003	0.00000E+000	3.50150E+005	1.58802E+000	3.33878E+001	1.29135E-002	1.11855E-002	6.06273E-002	4.58701E-002	8.90680E+004	4.92312E+001	2.12638E+002	1.58559E-002	1.58559E-002	7.54910E+004	7.00000E+000	7.00000E+000	0.00000E+000	3.44483E+002	2.68294E+002	5.18114E+002	1.00000E+002	2.11096E+000	4.54991E-002	0.00000E+000	9.28723E+001	3.00131E+000	7.62645E-001	3.33738E+002	2.77081E+002	5.16949E+002	9.10190E+001	1.16317E+000	7.50967E-001	7.17058E-002	9.28723E+001	4.93766E+001	6.37478E-002	9.10190E+001	5.93422E+001
2.10113E+002	2.44247E+003	4.92034E+001	2.12600E+002	1.54273E+000	1.30915E+000	3.00750E+004	7.48736E+003	1.00000E+000	2.11000E+003	0.00000E+000	3.51765E+005	2.01966E+000	4.94214E+001	8.89587E-003	7.54893E-003	6.53920E-002	4.72771E-002	8.96380E+004	4.90371E+001	2.12546E+002	2.05047E-002	2.05047E-002	8.97492E+005	3.00000E+001	1.00000E+000	0.00000E+000	8.91105E+002	6.71755E+002	9.00290E+002	1.00000E+002	4.53948E+000	2.87712E-002	0.00000E+000	1.11720E+002	2.51928E+000	5.49329E-001	8.94766E+002	7.45241E+002	8.45110E+002	1.16081E+002	5.51580E-001	4.59290E-001	8.19072E-002	1.11720E+002	5.30506E+001	1.02626E-001	1.16081E+002	2.67103E+001
2.29407E+002	2.46459E+003	4.91665E+001	2.12630E+002	1.53637E+000	1.29986E+000	3.00130E+004	9.24434E+003	1.00000E+000	2.11100E+003	0.00000E+000	3.51911E+005	1.99707E+000	4.96446E+001	8.86834E-003	7.50311E-003	6.92439E-002	4.97451E-002	8.96380E+004	4.90372E+001	2.12546E+002	2.05047E-002	2.05047E-002	8.97492E+005	3.00000E+001	2.00000E+000	0.00000E+000	8.87722E+002	6.96347E+002	8.97084E+002	1.00000E+002	4.55903E+000	3.54827E-002	0.00000E+000	1.11426E+002	2.64132E+000	5.24489E-001	8.94766E+002	7.45241E+002	8.45110E+002	1.16010E+002	5.51580E-001	4.59290E-001	8.33909E-002	1.11426E+002	5.05725E+001	1.02626E-001	1.16010E+002	2.66556E+001
2.22679E+002	2.19254E+003	4.91873E+001	2.12582E+002	1.44026E+000	1.24527E+000	2.42280E+004	6.91179E+003	1.00000E+000	2.11200E+003	2.00000E+000	3.52066E+005	1.79351E+000	4.68246E+001	9.25298E-003	8.00024E-003	5.97055E-002	4.48356E-002	8.96380E+004	4.90371E+001	2.12546E+002	2.05047E-002	2.05047E-002	8.97492E+005	3.00000E+001	3.00000E+000	0.00000E+000	7.88685E+002	5.65462E+002	8.67913E+002	1.00000E+002	4.12281E+000	3.42804E-002	0.00000E+000	1.06877E+002	2.49681E+000	6.17542E-001	8.94766E+002	7.45241E+002	8.45110E+002	1.15950E+002	5.51580E-001	4.59290E-001	7.26090E-002	1.06877E+002	6.19932E+001	1.02626E-001	1.15950E+002	2.65671E+001
2.15637E+002	2.30435E+003	4.92011E+001	2.12603E+002	1.50256E+000	1.28945E+000	2.73360E+004	7.76665E+003	1.00000E+000	2.11300E+003	1.00000E+000	3.52229E+005	1.93748E+000	4.80037E+001	9.08792E-003	7.79896E-003	6.65121E-002	4.91653E-002	8.96380E+004	4.90373E+001	2.12547E+002	2.05047E-002	2.05047E-002	8.97492E+005	3.00000E+001	4.00000E+000	0.00000E+000	8.30394E+002	6.02547E+002	9.00902E+002	1.00000E+002	4.32431E+000	3.17927E-002	0.00000E+000	1.07525E+002	2.40421E+000	6.03769E-001	8.94766E+002	7.45241E+002	8.45110E+002	1.15902E+002	5.51580E-001	4.59290E-001	7.63287E-002	1.07525E+002	5.71345E+001	1.02626E-001	1.15902E+002	2.65326E+001
2.05296E+002	2.45475E+003	4.92147E+001	2.12621E+002	1.56631E+000	1.30580E+000	3.05490E+004	8.11893E+003	1.00000E+000	2.11400E+003	0.00000E+000	3.52377E+005	2.04528E+000	4.95455E+001	8.96147E-003	7.47097E-003	6.81727E-002	4.75808E-002	8.96380E+004	4.90377E+001	2.12547E+002	2.05047E-002	2.05047E-002	8.97492E+005	3.00000E+001	5.00000E+000	0.00000E+000	8.67925E+002	7.09682E+002	9.04691E+002	1.00000E+002	4.55196E+000	2.92718E-002	0.00000E+000	1.08956E+002	2.68360E+000	5.11675E-001	8.94766E+002	7.45241E+002	8.45110E+002	1.15853E+002	5.51580E-001	4.59290E-001	9.07044E-002	1.08956E+002	3.72562E+001	1.02626E-001	1.15853E+002	2.64960E+001
2.23687E+002	2.29442E+003	4.91783E+001	2.12588E+002	1.45572E+000	1.24339E+000	2.55550E+004	5.76066E+003	1.00000E+000	2.11500E+003	0.00000E+000	3.52533E+005	1.81002E+000	4.79001E+001	9.10623E-003	7.77802E-003	6.08492E-002	4.45994E-002	8.96380E+004	4.90382E+001	2.12547E+002	2.05047E-002	2.05047E-002	8.97492E+005	3.00000E+001	6.00000E+000	0.00000E+000	8.04001E+002	6.31149E+002	8.76788E+002	1.00000E+002	4.25998E+000	2.62038E-002	0.00000E+000	1.06475E+002	2.68557E+000	5.59032E-001	8.94766E+002	7.45241E+002	8.45110E+002	1.15802E+002	5.51580E-001	4.59290E-001	7.86653E-002	1.06475E+002	5.26057E+001	1.02626E-001	1.15802E+002	2.64219E+001
2.37334E+002	2.26951E+003	4.91772E+001	2.12578E+002	1.46520E+000	1.25564E+000	2.56650E+004	7.68348E+003	1.00000E+000	2.11600E+003	2.00000E+000	3.52686E+005	1.83977E+000	4.76394E+001	9.14592E-003	7.83783E-003	6.24702E-002	4.60773E-002	8.96380E+004	4.90383E+001	2.12547E+002	2.05047E-002	2.05047E-002	8.97492E+005	3.00000E+001	7.00000E+000	0.00000E+000	7.88424E+002	5.98663E+002	8.97408E+002	1.00000E+002	4.22650E+000	3.64441E-002	0.00000E+000	1.04394E+002	2.49244E+000	6.01057E-001	8.94766E+002	7.45241E+002	8.45110E+002	1.15798E+002	5.51580E-001	4.59290E-001	7.70200E-002	1.04394E+002	5.29603E+001	1.02626E-001	1.15798E+002	2.64110E+001
2.14851E+002	2.41409E+003	4.92000E+001	2.12649E+002	1.52664E+000	1.29041E+000	2.90510E+004	6.53062E+003	1.00000E+000	2.11700E+003	0.00000E+000	3.52846E+005	1.97000E+000	4.91334E+001	8.95689E-003	7.57092E-003	6.55713E-002	4.70430E-002	8.96380E+004	4.90387E+001	2.12547E+002	2.05047E-002	2.05047E-002	8.97492E+005	3.00000E+001	8.00000E+000	0.00000E+000	8.61390E+002	6.69672E+002	9.01788E+002	1.00000E+002	4.47917E+000	2.57815E-002	0.00000E+000	1.08949E+002	2.58108E+000	5.45543E-001	8.94766E+002	7.45241E+002	8.45110E+002	1.15732E+002	5.51580E-001	4.59290E-001	8.38570E-002	1.08949E+002	4.74182E+001	1.02626E-001	1.15732E+002	2.63919E+001
2.24396E+002	2.36128E+003	4.91886E+001	2.12601E+002	1.46892E+000	1.27787E+000	2.72180E+004	7.05910E+003	1.00000E+000	2.11800E+003	0.00000E+000	3.53015E+005	1.87708E+000	4.85930E+001	8.90369E-003	7.74564E-003	6.08640E-002	4.62380E-002	8.96380E+004	4.90390E+001	2.12547E+002	2.05047E-002	2.05047E-002	8.97492E+005	3.00000E+001	9.00000E+000	0.00000E+000	8.21764E+002	6.53208E+002	9.06724E+002	1.00000E+002	4.38637E+000	2.52361E-002	0.00000E+000	1.05562E+002	2.61034E+000	5.57297E-001	8.94766E+002	7.45241E+002	8.45110E+002	1.15695E+002	5.51580E-001	4.59290E-001	6.95555E-002	1.05562E+002	6.52248E+001	1.02626E-001	1.15695E+002	2.63236E+001
2.18370E+002	1.97595E+003	4.91896E+001	2.12565E+002	1.42887E+000	1.21658E+000	2.11980E+004	4.51757E+003	1.00000E+000	2.11900E+003	4.00000E+000	3.53187E+005	1.73834E+000	4.44517E+001	9.81398E-003	8.35593E-003	6.45366E-002	4.70145E-002	8.96380E+004	4.90389E+001	2.12547E+002	2.05047E-002	2.05047E-002	8.97492E+005	3.00000E+001	1.00000E+001	0.00000E+000	6.96086E+002	4.95040E+002	8.12022E+002	1.00000E+002	3.72656E+000	3.21563E-002	0.00000E+000	1.03569E+002	2.52941E+000	6.51696E-001	8.94766E+002	7.45241E+002	8.45110E+002	1.15621E+002	5.51580E-001	4.59290E-001	8.02455E-002	1.03569E+002	4.73414E+001	1.02626E-001	1.15621E+002	2.62265E+001
2.31835E+002	2.13561E+003	4.91557E+001	2.12571E+002	1.45007E+000	1.22695E+000	2.33940E+004	4.66454E+003	1.00000E+000	2.12000E+003	1.00000E+000	3.53333E+005	1.77916E+000	4.62127E+001	9.48064E-003	8.02182E-003	6.04448E-002	4.35105E-002	8.96380E+004	4.90394E+001	2.12546E+002	2.05047E-002	2.05047E-002	8.97492E+005	3.00000E+001	1.10000E+001	0.00000E+000	7.67082E+002	5.44604E+002	8.53399E+002	1.00000E+002	4.02145E+000	2.13373E-002	0.00000E+000	1.05957E+002	2.49668E+000	6.28486E-001	8.94766E+002	7.45241E+002	8.45110E+002	1.15544E+002	5.51580E-001	4.59290E-001	8.33495E-002	1.05957E+002	4.51267E+001	1.02626E-001	1.15544E+002	2.61520E+001
2.21840E+002	2.37665E+003	4.92184E+001	2.12576E+002	1.47106E+000	1.27105E+000	2.73050E+004	5.87271E+003	1.00000E+000	2.12100E+003	0.00000E+000	3.53476E+005	1.86979E+000	4.87509E+001	8.90245E-003	7.69204E-003	6.02594E-002	4.51734E-002	8.96380E+004	4.90397E+001	2.12546E+002	2.05047E-002	2.05047E-002	8.97492E+005	3.00000E+001	1.20000E+001	0.00000E+000	8.43557E+002	6.53095E+002	8.95659E+002	1.00000E+002	4.40821E+000	2.58388E-002	0.00000E+000	1.07871E+002	2.61877E+000	5.54617E-001	8.94766E+002	7.45241E+002	8.45110E+002	1.15486E+002	5.51580E-001	4.59290E-001	7.29402E-002	1.07871E+002	6.24937E+001	1.02626E-001	1.15486E+002	2.61010E+001
2.28528E+002	2.27719E+003	4.92425E+001	2.12622E+002	1.45227E+000	1.25818E+000	2.56190E+004	5.93569E+003	1.00000E+000	2.12200E+003	0.00000E+000	3.53624E+005	1.82722E+000	4.77199E+001	9.07333E-003	7.86071E-003	6.05034E-002	4.56016E-002	8.96380E+004	4.90399E+001	2.12546E+002	2.05047E-002	2.05047E-002	8.97492E+005	3.00000E+001	1.30000E+001	0.00000E+000	8.12669E+002	6.04662E+002	8.90740E+002	1.00000E+002	4.27043E+000	2.63060E-002	0.00000E+000	1.06325E+002	2.52486E+000	5.93872E-001	8.94766E+002	7.45241E+002	8.45110E+002	1.15472E+002	5.51580E-001	4.59290E-001	7.16090E-002	1.06325E+002	6.29553E+001	1.02626E-001	1.15472E+002	2.61177E+001
2.20513E+002	2.02369E+003	4.91874E+001	2.12593E+002	1.39230E+000	1.21198E+000	2.11260E+004	4.35369E+003	1.00000E+000	2.12300E+003	3.00000E+000	3.53779E+005	1.68744E+000	4.49854E+001	9.57910E-003	8.33846E-003	5.73345E-002	4.36623E-002	8.96380E+004	4.90401E+001	2.12546E+002	2.05047E-002	2.05047E-002	8.97492E+005	3.00000E+001	1.40000E+001	0.00000E+000	7.10565E+002	5.03524E+002	8.31969E+002	1.00000E+002	3.80784E+000	2.68267E-002	0.00000E+000	1.03217E+002	2.51840E+000	6.55659E-001	8.94766E+002	7.45241E+002	8.45110E+002	1.15419E+002	5.51580E-001	4.59290E-001	6.92419E-002	1.03217E+002	6.33395E+001	1.02626E-001	1.15419E+002	2.60424E+001
2.30123E+002	2.45396E+003	4.90175E+001	2.12513E+002	1.51254E+000	1.22309E+000	2.77040E+004	6.24208E+003	1.00000E+000	2.12400E+003	0.00000E+000	3.53936E+005	1.84997E+000	4.95375E+001	9.08731E-003	7.34828E-003	7.87285E-002	5.16826E-002	8.96380E+004	4.90405E+001	2.12546E+002	2.05047E-002	2.05047E-002	8.97492E+005	3.00000E+001	1.50000E+001	0.00000E+000	8.79508E+002	7.51703E+002	8.35634E+002	1.00000E+002	4.49195E+000	1.99853E-002	0.00000E+000	1.14857E+002	3.24821E+000	4.43912E-001	8.94766E+002	7.45241E+002	8.45110E+002	1.15355E+002	5.51580E-001	4.59290E-001	1.05809E-001	1.14857E+002	2.07083E+001	1.02626E-001	1.15355E+002	2.59162E+001
1.49075E+002	2.79125E+003	4.89659E+001	2.12519E+002	1.77087E+000	1.42260E+000	4.13520E+004	1.92444E+004	1.00000E+000	2.12500E+003	0.00000E+000	3.54080E+005	2.51925E+000	5.28323E+001	8.70840E-003	6.99578E-003	9.84493E-002	6.36846E-002	8.96380E+004	4.90407E+001	2.12546E+002	2.05047E-002	2.05047E-002	8.97492E+005	3.00000E+001	1.60000E+001	0.00000E+000	1.02457E+003	8.86157E+002	8.97076E+002	1.00000E+002	5.09211E+000	2.19796E-002	0.00000E+000	1.21662E+002	2.87251E+000	4.10867E-001	8.94766E+002	7.45241E+002	8.45110E+002	1.15312E+002	5.51580E-001	4.59290E-001	1.09055E-001	1.21662E+002	2.27113E+001	1.02626E-001	1.15312E+002	2.58739E+001
2.11177E+002	2.47203E+003	4.89385E+001	2.12524E+002	1.60825E+000	1.23118E+000	2.96430E+004	5.74517E+003	1.00000E+000	2.12600E+003	0.00000E+000	3.54232E+005	1.98004E+000	4.97195E+001	9.34096E-003	7.15090E-003	8.17881E-002	4.81786E-002	8.96380E+004	4.90411E+001	2.12547E+002	2.05047E-002	2.05047E-002	8.97492E+005	3.00000E+001	1.70000E+001	0.00000E+000	9.10627E+002	7.88006E+002	7.94724E+002	1.00000E+002	4.52111E+000	1.94927E-002	0.00000E+000	1.21917E+002	3.40213E+000	4.09731E-001	8.94766E+002	7.45241E+002	8.45110E+002	1.15277E+002	5.51580E-001	4.59290E-001	1.32796E-001	1.21917E+002	-1.20904E+001	1.02626E-001	1.15277E+002	2.58394E+001
2.34465E+002	2.15276E+003	4.88714E+001	2.12488E+002	1.49107E+000	1.16764E+000	2.30270E+004	4.11987E+003	1.00000E+000	2.12700E+003	0.00000E+000	3.54389E+005	1.74104E+000	4.63978E+001	9.82608E-003	7.69469E-003	7.10118E-002	4.38414E-002	8.96380E+004	4.90409E+001	2.12547E+002	2.05047E-002	2.05047E-002	8.97492E+005	3.00000E+001	1.80000E+001	0.00000E+000	8.29692E+002	7.31246E+002	6.06930E+002	1.00000E+002	3.89971E+000	1.88873E-002	0.00000E+000	1.38663E+002	4.16236E+000	3.79973E-001	8.94766E+002	7.45241E+002	8.45110E+002	1.15228E+002	5.51580E-001	4.59290E-001	1.21649E-001	1.38663E+002	2.10734E+001	1.02626E-001	1.15228E+002	2.57635E+001
2.20288E+002	2.29163E+003	4.88708E+001	2.12540E+002	1.55910E+000	1.18459E+000	2.58340E+004	4.67253E+003	1.00000E+000	2.12800E+003	0.00000E+000	3.54541E+005	1.84690E+000	4.78710E+001	9.70014E-003	7.37009E-003	7.70934E-002	4.47935E-002	8.96380E+004	4.90411E+001	2.12547E+002	2.05047E-002	2.05047E-002	8.97492E+005	3.00000E+001	1.90000E+001	0.00000E+000	8.85407E+002	7.77265E+002	6.50043E+002	1.00000E+002	4.16222E+000	1.90784E-002	0.00000E+000	1.38123E+002	3.90395E+000	3.82482E-001	8.94766E+002	7.45241E+002	8.45110E+002	1.15173E+002	5.51580E-001	4.59290E-001	1.36498E-001	1.38123E+002	-1.33386E+000	1.02626E-001	1.15173E+002	2.57414E+001
1.58126E+002	2.74702E+003	4.89180E+001	2.12499E+002	1.77409E+000	1.38033E+000	3.97050E+004	1.64535E+004	1.00000E+000	2.13000E+003	0.00000E+000	3.54836E+005	2.44883E+000	5.24120E+001	8.90333E-003	6.92725E-003	9.59702E-002	5.82767E-002	8.96380E+004	4.90418E+001	2.12547E+002	2.05047E-002	2.05047E-002	8.97492E+005	3.00000E+001	2.00000E+001	0.00000E+000	1.02132E+003	8.97074E+002	8.55906E+002	1.00000E+002	5.01671E+000	1.84780E-002	0.00000E+000	1.25548E+002	3.08119E+000	3.90904E-001	8.94766E+002	7.45241E+002	8.45110E+002	1.15056E+002	5.51580E-001	4.59290E-001	1.24826E-001	1.25548E+002	3.27960E+000	1.02626E-001	1.15056E+002	2.56017E+001
1.75642E+002	2.73006E+003	4.89725E+001	2.12513E+002	1.74486E+000	1.39097E+000	3.91680E+004	1.69341E+004	1.00000E+000	2.13100E+003	0.00000E+000	3.54983E+005	2.42705E+000	5.22500E+001	8.81645E-003	7.02835E-003	9.58876E-002	6.10999E-002	8.96380E+004	4.90418E+001	2.12547E+002	2.05047E-002	2.05047E-002	8.97492E+005	3.00000E+001	2.10000E+001	0.00000E+000	9.87558E+002	8.79799E+002	8.83347E+002	1.00000E+002	4.98036E+000	2.38409E-002	0.00000E+000	1.19688E+002	3.06459E+000	3.95706E-001	8.94766E+002	7.45241E+002	8.45110E+002	1.15034E+002	5.51580E-001	4.59290E-001	1.12851E-001	1.19688E+002	1.51213E+001	1.02626E-001	1.15034E+002	2.55923E+001
1.61552E+002	2.71051E+003	4.88638E+001	2.12477E+002	1.82510E+000	1.39635E+000	4.05120E+004	1.82187E+004	1.00000E+000	2.13200E+003	0.00000E+000	3.55141E+005	2.54847E+000	5.20626E+001	9.06763E-003	6.93749E-003	1.01842E-001	5.97975E-002	8.96380E+004	4.90421E+001	2.12548E+002	2.05047E-002	2.05047E-002	8.97492E+005	3.00000E+001	2.20000E+001	0.00000E+000	9.95530E+002	8.90613E+002	8.47798E+002	1.00000E+002	4.93907E+000	2.55399E-002	0.00000E+000	1.24237E+002	3.12994E+000	3.80964E-001	8.94766E+002	7.45241E+002	8.45110E+002	1.14991E+002	5.51580E-001	4.59290E-001	1.33091E-001	1.24237E+002	-1.02407E+001	1.02626E-001	1.14991E+002	2.55184E+001
1.86641E+002	2.66965E+003	4.89099E+001	2.12486E+002	1.73959E+000	1.36124E+000	3.75320E+004	1.53366E+004	1.00000E+000	2.13300E+003	0.00000E+000	3.55300E+005	2.36801E+000	5.16687E+001	8.97940E-003	7.02643E-003	9.00802E-002	5.53489E-002	8.96380E+004	4.90421E+001	2.12547E+002	2.05047E-002	2.05047E-002	8.97492E+005	3.00000E+001	2.30000E+001	0.00000E+000	9.73370E+002	8.75788E+002	8.42745E+002	1.00000E+002	4.86382E+000	2.31775E-002	0.00000E+000	1.22690E+002	3.25638E+000	3.80430E-001	8.94766E+002	7.45241E+002	8.45110E+002	1.14941E+002	5.51580E-001	4.59290E-001	1.22016E-001	1.22690E+002	4.56031E+000	1.02626E-001	1.14941E+002	2.54770E+001
1.99396E+002	2.60056E+003	4.88607E+001	2.12446E+002	1.70157E+000	1.32901E+000	3.51830E+004	1.39128E+004	1.00000E+000	2.13400E+003	0.00000E+000	3.55455E+005	2.26141E+000	5.09957E+001	9.07159E-003	7.08536E-003	8.82497E-002	5.40368E-002	8.96380E+004	4.90425E+001	2.12547E+002	2.05047E-002	2.05047E-002	8.97492E+005	3.00000E+001	2.40000E+001	0.00000E+000	9.91174E+002	8.44207E+002	7.85511E+002	1.00000E+002	4.74185E+000	2.52995E-002	0.00000E+000	1.29977E+002	3.15935E+000	4.04992E-001	8.94766E+002	7.45241E+002	8.45110E+002	1.14922E+002	5.51580E-001	4.59290E-001	1.22933E-001	1.29977E+002	1.04655E+001	1.02626E-001	1.14922E+002	2.54296E+001
1.67085E+002	2.68155E+003	4.89071E+001	2.12462E+002	1.76142E+000	1.38075E+000	3.85710E+004	1.54264E+004	1.00000E+000	2.13500E+003	0.00000E+000	3.55609E+005	2.43207E+000	5.17837E+001	8.96876E-003	7.03045E-003	9.65071E-002	5.94779E-002	8.96380E+004	4.90422E+001	2.12547E+002	2.05047E-002	2.05047E-002	8.97492E+005	3.00000E+001	2.50000E+001	0.00000E+000	9.81082E+002	8.85091E+002	8.46123E+002	1.00000E+002	4.89884E+000	1.95651E-002	0.00000E+000	1.23038E+002	3.23582E+000	3.77656E-001	8.94766E+002	7.45241E+002	8.45110E+002	1.14888E+002	5.51580E-001	4.59290E-001	1.21150E-001	1.23038E+002	6.17287E+000	1.02626E-001	1.14888E+002	2.54098E+001
1.65877E+002	2.72144E+003	4.89471E+001	2.12490E+002	1.71968E+000	1.40222E+000	3.89280E+004	1.54306E+004	1.00000E+000	2.13700E+003	0.00000E+000	3.55915E+005	2.41137E+000	5.21674E+001	8.71599E-003	7.10696E-003	9.08444E-002	6.05538E-002	8.96380E+004	4.90420E+001	2.12548E+002	2.05047E-002	2.05047E-002	8.97492E+005	3.00000E+001	2.60000E+001	0.00000E+000	1.00720E+003	8.74737E+002	8.61977E+002	1.00000E+002	4.97032E+000	2.67952E-002	0.00000E+000	1.23227E+002	3.01964E+000	4.02832E-001	8.94766E+002	7.45241E+002	8.45110E+002	1.14807E+002	5.51580E-001	4.59290E-001	1.01690E-001	1.23227E+002	3.51551E+001	1.02626E-001	1.14807E+002	2.53482E+001
1.84211E+002	2.71776E+003	4.89673E+001	2.12545E+002	1.69991E+000	1.36611E+000	3.75800E+004	1.69422E+004	1.00000E+000	2.13800E+003	0.00000E+000	3.56080E+005	2.32226E+000	5.21321E+001	8.76895E-003	7.04704E-003	9.17628E-002	5.94272E-002	8.96380E+004	4.90419E+001	2.12547E+002	2.05047E-002	2.05047E-002	8.97492E+005	3.00000E+001	2.70000E+001	0.00000E+000	9.73521E+002	8.82019E+002	8.81412E+002	1.00000E+002	4.95081E+000	2.79926E-002	0.00000E+000	1.18444E+002	3.19661E+000	3.87296E-001	8.94766E+002	7.45241E+002	8.45110E+002	1.14803E+002	5.51580E-001	4.59290E-001	1.08871E-001	1.18444E+002	1.97807E+001	1.02626E-001	1.14803E+002	2.53805E+001
2.15739E+002	2.45455E+003	4.90215E+001	2.12560E+002	1.56317E+000	1.26488E+000	2.94280E+004	6.13828E+003	1.00000E+000	2.14000E+003	0.00000E+000	3.56378E+005	1.97721E+000	4.95434E+001	9.11224E-003	7.37339E-003	8.17712E-002	5.37361E-002	8.96380E+004	4.90419E+001	2.12547E+002	2.05047E-002	2.05047E-002	8.97492E+005	3.00000E+001	2.80000E+001	0.00000E+000	8.83587E+002	7.66276E+002	8.13545E+002	1.00000E+002	4.47503E+000	2.12548E-002	0.00000E+000	1.16781E+002	3.30593E+000	4.23192E-001	8.94766E+002	7.45241E+002	8.45110E+002	1.14734E+002	5.51580E-001	4.59290E-001	1.05477E-001	1.16781E+002	2.31534E+001	1.02626E-001	1.14734E+002	2.53253E+001
2.57325E+002	2.24918E+003	4.88687E+001	2.12559E+002	1.44738E+000	1.12920E+000	2.26780E+004	5.86391E+003	1.00000E+000	2.14300E+003	2.00000E+000	3.56846E+005	1.63438E+000	4.74255E+001	9.61124E-003	7.49842E-003	7.35974E-002	4.50740E-002	8.96380E+004	4.90416E+001	2.12548E+002	2.05047E-002	2.05047E-002	8.97492E+005	3.00000E+001	2.90000E+001	0.00000E+000	8.56004E+002	7.24338E+002	6.86280E+002	1.00000E+002	4.10483E+000	2.94307E-002	0.00000E+000	1.28572E+002	3.88141E+000	4.10601E-001	8.94766E+002	7.45241E+002	8.45110E+002	1.14685E+002	5.51580E-001	4.59290E-001	1.23487E-001	1.28572E+002	8.31406E+000	1.02626E-001	1.14685E+002	2.52651E+001
2.22545E+002	2.05469E+003	4.90466E+001	2.12612E+002	1.49282E+000	1.19018E+000	2.23150E+004	4.04647E+003	1.00000E+000	2.14400E+003	8.00000E+000	3.57008E+005	1.77673E+000	4.53287E+001	9.99328E-003	7.96738E-003	7.96759E-002	5.09011E-002	8.96380E+004	4.90418E+001	2.12548E+002	2.05047E-002	2.05047E-002	8.97492E+005	3.00000E+001	3.00000E+001	0.00000E+000	7.08889E+002	5.90678E+002	7.73242E+002	1.00000E+002	3.80219E+000	2.09646E-002	0.00000E+000	1.04732E+002	3.07807E+000	5.21956E-001	8.94766E+002	7.45241E+002	8.45110E+002	1.14681E+002	5.51580E-001	4.59290E-001	1.12797E-001	1.04732E+002	3.12534E-001	1.02626E-001	1.14681E+002	2.53059E+001
2.03581E+002	1.40995E+003	4.92718E+001	2.12608E+002	1.37462E+000	1.17506E+000	1.41290E+004	1.84260E+003	1.00000E+000	2.14800E+003	1.83000E+002	3.57742E+005	1.61527E+000	3.75493E+001	1.15645E-002	9.88566E-003	5.30827E-002	3.91680E-002	9.10480E+004	4.92350E+001	2.12597E+002	9.86986E-003	9.86986E-003	2.33356E+005	1.80000E+001	1.00000E+000	0.00000E+000	3.82618E+002	3.83703E+002	6.53651E+002	1.00000E+002	2.61784E+000	2.68218E-002	0.00000E+000	8.32150E+001	2.77524E+000	7.27536E-001	3.61332E+002	3.42828E+002	6.47275E+002	8.32424E+001	6.25000E-001	7.94917E-001	7.82666E-002	8.32150E+001	2.99564E+001	5.38609E-002	8.32424E+001	6.62335E+001
2.08871E+002	1.57744E+003	4.92540E+001	2.12573E+002	1.37057E+000	1.21434E+000	1.62750E+004	2.84561E+003	1.00000E+000	2.14900E+003	7.70000E+001	3.57851E+005	1.66435E+000	3.97170E+001	1.07434E-002	9.51879E-003	5.34808E-002	4.22426E-002	9.10480E+004	4.92350E+001	2.12597E+002	9.86986E-003	9.86986E-003	2.33356E+005	1.80000E+001	2.00000E+000	0.00000E+000	4.09177E+002	4.27561E+002	7.54339E+002	1.00000E+002	2.93469E+000	2.56583E-002	0.00000E+000	8.07853E+001	2.44723E+000	7.68734E-001	3.61332E+002	3.42828E+002	6.47275E+002	8.32133E+001	6.25000E-001	7.94917E-001	6.04379E-002	8.07853E+001	5.39784E+001	5.38609E-002	8.32133E+001	6.61816E+001
2.10114E+002	1.10284E+003	4.92400E+001	2.12639E+002	1.31860E+000	1.19508E+000	1.07130E+004	1.97561E+003	1.00000E+000	2.15000E+003	4.40000E+001	3.57976E+005	1.57583E+000	3.32090E+001	1.27396E-002	1.15463E-002	6.82070E-002	5.62648E-002	9.10480E+004	4.92353E+001	2.12596E+002	9.86986E-003	9.86986E-003	2.33356E+005	1.80000E+001	3.00000E+000	0.00000E+000	3.06726E+002	2.67084E+002	5.46288E+002	1.00000E+002	2.08948E+000	4.44582E-002	0.00000E+000	8.47131E+001	2.78244E+000	8.33354E-001	3.61332E+002	3.42828E+002	6.47275E+002	8.31708E+001	6.25000E-001	7.94917E-001	4.91372E-002	8.47131E+001	7.47447E+001	5.38609E-002	8.31708E+001	6.61793E+001
1.96842E+002	1.38625E+003	4.92508E+001	2.12597E+002	1.35195E+000	1.19156E+000	1.38640E+004	3.12671E+003	1.00000E+000	2.15100E+003	9.00000E+000	3.58110E+005	1.61092E+000	3.72324E+001	1.14819E-002	1.01198E-002	5.88812E-002	4.60186E-002	9.10480E+004	4.92354E+001	2.12597E+002	9.86986E-003	9.86986E-003	2.33356E+005	1.80000E+001	4.00000E+000	0.00000E+000	3.87022E+002	3.51707E+002	6.58066E+002	1.00000E+002	2.59290E+000	3.76623E-002	0.00000E+000	8.50908E+001	2.62866E+000	7.75411E-001	3.61332E+002	3.42828E+002	6.47275E+002	8.31406E+001	6.25000E-001	7.94917E-001	6.30577E-002	8.50908E+001	5.44063E+001	5.38609E-002	8.31406E+001	6.61237E+001
1.88195E+002	1.15421E+003	4.92289E+001	2.12602E+002	1.30323E+000	1.21064E+000	1.13250E+004	1.57006E+003	1.00000E+000	2.15200E+003	3.70000E+001	3.58285E+005	1.57774E+000	3.39737E+001	1.22462E-002	1.13762E-002	4.92622E-002	4.27447E-002	9.10480E+004	4.92357E+001	2.12597E+002	9.86986E-003	9.86986E-003	2.33356E+005	1.80000E+001	5.00000E+000	0.00000E+000	3.14231E+002	2.92241E+002	5.54462E+002	1.00000E+002	2.15503E+000	2.76635E-002	0.00000E+000	8.37885E+001	2.84405E+000	7.92967E-001	3.61332E+002	3.42828E+002	6.47275E+002	8.31066E+001	6.25000E-001	7.94917E-001	3.68284E-002	8.37885E+001	9.21050E+001	5.38609E-002	8.31066E+001	6.60914E+001
2.03940E+002	1.46228E+003	4.92398E+001	2.12563E+002	1.31303E+000	1.17580E+000	1.40470E+004	2.73841E+003	1.00000E+000	2.15300E+003	3.00000E+000	3.58414E+005	1.54387E+000	3.82398E+001	1.10786E-002	9.92068E-003	5.11680E-002	4.12979E-002	9.10480E+004	4.92356E+001	2.12597E+002	9.86986E-003	9.86986E-003	2.33356E+005	1.80000E+001	6.00000E+000	0.00000E+000	3.91181E+002	3.79832E+002	6.97672E+002	1.00000E+002	2.71928E+000	3.35491E-002	0.00000E+000	8.27458E+001	2.59780E+000	7.79495E-001	3.61332E+002	3.42828E+002	6.47275E+002	8.30746E+001	6.25000E-001	7.94917E-001	5.51402E-002	8.27458E+001	6.38047E+001	5.38609E-002	8.30746E+001	6.60352E+001
1.96808E+002	1.40675E+003	4.92144E+001	2.12631E+002	1.33736E+000	1.23636E+000	1.44280E+004	1.79530E+003	1.00000E+000	2.15400E+003	7.00000E+000	3.58555E+005	1.65346E+000	3.75067E+001	1.11338E-002	1.02930E-002	4.71591E-002	4.05185E-002	9.10480E+004	4.92357E+001	2.12597E+002	9.86986E-003	9.86986E-003	2.33356E+005	1.80000E+001	7.00000E+000	0.00000E+000	4.12194E+002	3.43264E+002	6.71277E+002	1.00000E+002	2.65965E+000	2.07540E-002	0.00000E+000	8.75507E+001	2.53962E+000	7.86753E-001	3.61332E+002	3.42828E+002	6.47275E+002	8.30703E+001	6.25000E-001	7.94917E-001	3.92402E-002	8.75507E+001	9.22962E+001	5.38609E-002	8.30703E+001	6.60722E+001
1.96769E+002	1.49599E+003	4.92595E+001	2.12570E+002	1.38741E+000	1.20464E+000	1.54890E+004	2.99155E+003	1.00000E+000	2.15500E+003	1.00000E+000	3.58701E+005	1.67133E+000	3.86781E+001	1.11479E-002	9.67935E-003	5.58544E-002	4.24134E-002	9.10480E+004	4.92361E+001	2.12596E+002	9.86986E-003	9.86986E-003	2.33356E+005	1.80000E+001	8.00000E+000	0.00000E+000	4.26118E+002	3.59059E+002	7.35316E+002	1.00000E+002	2.83891E+000	3.17255E-002	0.00000E+000	8.58217E+001	2.33752E+000	8.24980E-001	3.61332E+002	3.42828E+002	6.47275E+002	8.30351E+001	6.25000E-001	7.94917E-001	7.05105E-002	8.58217E+001	4.40515E+001	5.38609E-002	8.30351E+001	6.60018E+001
1.83100E+002	1.04919E+003	4.92310E+001	2.12577E+002	1.36783E+000	1.18958E+000	1.05880E+004	1.04877E+003	1.00000E+000	2.15600E+003	6.20000E+001	3.58914E+005	1.62715E+000	3.23911E+001	1.32931E-002	1.15608E-002	5.52947E-002	4.22546E-002	9.10480E+004	4.92363E+001	2.12597E+002	9.86986E-003	9.86986E-003	2.33356E+005	1.80000E+001	9.00000E+000	0.00000E+000	2.79854E+002	2.65217E+002	5.12451E+002	1.00000E+002	1.96368E+000	2.37028E-002	0.00000E+000	8.25807E+001	2.86798E+000	8.13257E-001	3.61332E+002	3.42828E+002	6.47275E+002	8.30192E+001	6.25000E-001	7.94917E-001	6.96993E-002	8.25807E+001	4.20175E+001	5.38609E-002	8.30192E+001	6.59884E+001
1.90365E+002	1.38594E+003	4.92224E+001	2.12595E+002	1.35732E+000	1.21215E+000	1.41410E+004	1.83585E+003	1.00000E+000	2.15700E+003	1.10000E+001	3.59018E+005	1.64527E+000	3.72283E+001	1.14141E-002	1.01933E-002	5.29573E-002	4.25129E-002	9.10480E+004	4.92367E+001	2.12597E+002	9.86986E-003	9.86986E-003	2.33356E+005	1.80000E+001	1.00000E+001	0.00000E+000	3.61919E+002	3.85464E+002	6.44864E+002	1.00000E+002	2.56022E+000	2.56626E-002	0.00000E+000	8.08115E+001	2.76385E+000	7.30225E-001	3.61332E+002	3.42828E+002	6.47275E+002	8.30197E+001	6.25000E-001	7.94917E-001	5.64986E-002	8.08115E+001	5.98703E+001	5.38609E-002	8.30197E+001	6.59993E+001
1.84816E+002	9.24229E+002	4.92258E+001	2.12626E+002	1.33768E+000	1.19425E+000	9.17000E+003	9.37158E+002	1.00000E+000	2.15800E+003	9.40000E+001	3.59241E+005	1.59752E+000	3.04011E+001	1.39690E-002	1.24713E-002	5.26704E-002	4.23990E-002	9.10480E+004	4.92369E+001	2.12597E+002	9.86986E-003	9.86986E-003	2.33356E+005	1.80000E+001	1.10000E+001	0.00000E+000	2.41618E+002	2.34904E+002	4.63202E+002	1.00000E+002	1.74539E+000	2.86786E-002	0.00000E+000	8.12602E+001	2.99132E+000	8.37846E-001	3.61332E+002	3.42828E+002	6.47275E+002	8.30270E+001	6.25000E-001	7.94917E-001	5.66463E-002	8.12602E+001	6.01191E+001	5.38609E-002	8.30270E+001	6.60262E+001
2.00817E+002	1.30481E+003	4.92421E+001	2.12599E+002	1.33000E+000	1.17281E+000	1.26540E+004	1.86315E+003	1.00000E+000	2.15900E+003	2.50000E+001	3.59331E+005	1.55984E+000	3.61222E+001	1.18232E-002	1.04259E-002	5.19501E-002	4.07314E-002	9.10480E+004	4.92369E+001	2.12596E+002	9.86986E-003	9.86986E-003	2.33356E+005	1.80000E+001	1.20000E+001	0.00000E+000	3.39828E+002	3.16345E+002	6.56740E+002	1.00000E+002	2.44668E+000	2.86865E-002	0.00000E+000	8.18718E+001	2.46426E+000	8.65788E-001	3.61332E+002	3.42828E+002	6.47275E+002	8.30644E+001	6.25000E-001	7.94917E-001	6.28024E-002	8.18718E+001	5.15672E+001	5.38609E-002	8.30644E+001	6.60481E+001
2.01344E+002	1.21111E+003	4.92257E+001	2.12611E+002	1.32963E+000	1.20794E+000	1.20820E+004	2.08573E+003	1.00000E+000	2.16000E+003	2.80000E+001	3.59491E+005	1.60610E+000	3.48010E+001	1.20965E-002	1.09894E-002	5.92779E-002	4.91647E-002	9.10480E+004	4.92370E+001	2.12596E+002	9.86986E-003	9.86986E-003	2.33356E+005	1.80000E+001	1.30000E+001	0.00000E+000	3.31443E+002	2.81426E+002	6.10195E+002	1.00000E+002	2.28853E+000	4.13166E-002	0.00000E+000	8.42089E+001	2.50530E+000	8.71530E-001	3.61332E+002	3.42828E+002	6.47275E+002	8.30370E+001	6.25000E-001	7.94917E-001	4.79550E-002	8.42089E+001	7.59796E+001	5.38609E-002	8.30370E+001	6.60268E+001
1.96351E+002	1.18075E+003	4.92146E+001	2.12593E+002	1.28916E+000	1.20240E+000	1.13900E+004	1.42952E+003	1.00000E+000	2.16100E+003	3.10000E+001	3.59643E+005	1.55009E+000	3.43621E+001	1.20793E-002	1.12665E-002	5.00478E-002	4.37510E-002	9.10480E+004	4.92370E+001	2.12596E+002	9.86986E-003	9.86986E-003	2.33356E+005	1.80000E+001	1.40000E+001	0.00000E+000	3.17624E+002	2.91864E+002	5.75749E+002	1.00000E+002	2.20457E+000	3.17587E-002	0.00000E+000	8.33705E+001	2.74044E+000	8.20595E-001	3.61332E+002	3.42828E+002	6.47275E+002	8.30737E+001	6.25000E-001	7.94917E-001	3.48180E-002	8.33705E+001	9.46716E+001	5.38609E-002	8.30737E+001	6.60516E+001
2.04366E+002	1.48104E+003	4.92747E+001	2.12589E+002	1.35543E+000	1.23060E+000	1.53220E+004	1.97763E+003	1.00000E+000	2.16200E+003	1.00000E+000	3.59773E+005	1.66800E+000	3.84843E+001	1.09501E-002	9.94170E-003	4.85220E-002	4.02386E-002	9.10480E+004	4.92373E+001	2.12596E+002	9.86986E-003	9.86986E-003	2.33356E+005	1.80000E+001	1.50000E+001	0.00000E+000	4.04297E+002	3.83903E+002	7.10557E+002	1.00000E+002	2.77757E+000	2.58142E-002	0.00000E+000	8.35019E+001	2.48855E+000	7.79127E-001	3.61332E+002	3.42828E+002	6.47275E+002	8.31010E+001	6.25000E-001	7.94917E-001	4.82690E-002	8.35019E+001	7.47954E+001	5.38609E-002	8.31010E+001	6.60803E+001
2.20358E+002	1.57187E+003	4.92473E+001	2.12570E+002	1.29293E+000	1.15830E+000	1.46660E+004	3.24655E+003	1.00000E+000	2.16300E+003	2.00000E+000	3.59928E+005	1.49759E+000	3.96468E+001	1.06762E-002	9.56455E-003	5.29041E-002	4.27003E-002	9.10480E+004	4.92373E+001	2.12596E+002	9.86986E-003	9.86986E-003	2.33356E+005	1.80000E+001	1.60000E+001	0.00000E+000	3.92104E+002	4.31413E+002	7.61311E+002	1.00000E+002	2.91918E+000	3.59821E-002	0.00000E+000	7.87341E+001	2.52250E+000	7.85641E-001	3.61332E+002	3.42828E+002	6.47275E+002	8.31091E+001	6.25000E-001	7.94917E-001	5.49223E-002	7.87341E+001	6.01219E+001	5.38609E-002	8.31091E+001	6.60747E+001
1.95455E+002	9.00544E+002	4.91824E+001	2.12643E+002	1.24261E+000	1.17334E+000	8.12600E+003	1.06300E+003	1.00000E+000	2.16400E+003	1.02000E+002	3.60157E+005	1.45800E+000	3.00091E+001	1.37847E-002	1.30162E-002	5.91007E-002	5.28903E-002	9.10480E+004	4.92374E+001	2.12596E+002	9.86986E-003	9.86986E-003	2.33356E+005	1.80000E+001	1.70000E+001	0.00000E+000	2.50599E+002	2.16729E+002	4.45012E+002	1.00000E+002	1.70249E+000	3.14876E-002	0.00000E+000	8.48183E+001	3.19078E+000	8.34403E-001	3.61332E+002	3.42828E+002	6.47275E+002	8.31052E+001	6.25000E-001	7.94917E-001	2.86748E-002	8.48183E+001	1.05291E+002	5.38609E-002	8.31052E+001	6.61122E+001
2.04489E+002	1.46389E+003	4.91894E+001	2.12594E+002	1.33608E+000	1.23199E+000	1.49470E+004	2.53367E+003	1.00000E+000	2.16500E+003	4.00000E+000	3.60233E+005	1.64603E+000	3.82608E+001	1.09284E-002	1.00769E-002	5.37450E-002	4.58826E-002	9.10480E+004	4.92374E+001	2.12597E+002	9.86986E-003	9.86986E-003	2.33356E+005	1.80000E+001	1.80000E+001	0.00000E+000	3.88075E+002	3.75556E+002	7.15976E+002	1.00000E+002	2.74431E+000	2.93423E-002	0.00000E+000	8.21794E+001	2.42717E+000	8.08787E-001	3.61332E+002	3.42828E+002	6.47275E+002	8.31384E+001	6.25000E-001	7.94917E-001	4.05340E-002	8.21794E+001	8.49750E+001	5.38609E-002	8.31384E+001	6.61153E+001
2.02440E+002	2.05056E+003	4.86632E+001	2.12064E+002	1.57232E+000	1.38294E+000	2.69700E+004	7.06915E+003	1.00000E+000	2.16600E+003	0.00000E+000	3.60377E+005	2.17442E+000	4.52831E+001	9.57414E-003	8.42097E-003	6.57654E-002	5.10507E-002	9.16730E+004	4.86514E+001	2.12120E+002	2.08724E-002	2.08724E-002	3.43352E+005	1.30000E+001	1.00000E+000	0.00000E+000	7.10807E+002	5.63451E+002	7.97405E+002	1.00000E+002	3.81858E+000	2.40155E-002	0.00000E+000	1.03518E+002	2.57457E+000	5.67631E-001	7.10064E+002	5.57902E+002	8.16228E+002	1.02275E+002	6.98836E-001	5.86092E-001	6.40825E-002	1.03518E+002	7.09349E+001	7.69728E-002	1.02275E+002	5.05519E+001
2.13209E+002	1.84180E+003	4.87384E+001	2.12166E+002	1.54591E+000	1.34798E+000	2.33370E+004	7.28822E+003	1.00000E+000	2.16700E+003	0.00000E+000	3.60520E+005	2.08385E+000	4.29162E+001	1.01196E-002	8.82388E-003	6.52871E-002	4.98458E-002	9.16730E+004	4.86512E+001	2.12119E+002	2.08724E-002	2.08724E-002	3.43352E+005	1.30000E+001	2.00000E+000	0.00000E+000	6.18561E+002	4.52882E+002	7.89552E+002	1.00000E+002	3.46660E+000	2.17874E-002	0.00000E+000	9.79980E+001	2.28728E+000	6.86863E-001	7.10064E+002	5.57902E+002	8.16228E+002	1.02265E+002	6.98836E-001	5.86092E-001	6.83982E-002	9.79980E+001	5.90738E+001	7.69728E-002	1.02265E+002	5.06116E+001
2.07642E+002	2.05567E+003	4.86650E+001	2.12140E+002	1.58492E+000	1.35423E+000	2.67340E+004	6.68522E+003	1.00000E+000	2.16800E+003	0.00000E+000	3.60666E+005	2.14634E+000	4.53395E+001	9.69338E-003	8.28245E-003	6.52845E-002	4.78766E-002	9.16730E+004	4.86510E+001	2.12120E+002	2.08724E-002	2.08724E-002	3.43352E+005	1.30000E+001	3.00000E+000	0.00000E+000	6.87427E+002	5.51639E+002	8.38946E+002	1.00000E+002	3.83928E+000	2.03768E-002	0.00000E+000	9.89599E+001	2.41395E+000	6.08066E-001	7.10064E+002	5.57902E+002	8.16228E+002	1.02283E+002	6.98836E-001	5.86092E-001	7.84901E-002	9.89599E+001	4.50333E+001	7.69728E-002	1.02283E+002	5.06077E+001
2.16176E+002	1.85466E+003	4.85194E+001	2.11985E+002	1.53043E+000	1.28448E+000	2.22500E+004	6.31256E+003	1.00000E+000	2.16900E+003	0.00000E+000	3.60804E+005	1.96582E+000	4.30657E+001	1.02601E-002	8.61119E-003	7.40257E-002	5.23773E-002	9.16730E+004	4.86516E+001	2.12119E+002	2.08724E-002	2.08724E-002	3.43352E+005	1.30000E+001	4.00000E+000	0.00000E+000	6.48170E+002	4.87625E+002	7.39899E+002	1.00000E+002	3.47288E+000	2.52868E-002	0.00000E+000	1.03135E+002	2.64621E+000	6.08025E-001	7.10064E+002	5.57902E+002	8.16228E+002	1.02307E+002	6.98836E-001	5.86092E-001	8.73739E-002	1.03135E+002	3.59244E+001	7.69728E-002	1.02307E+002	5.05247E+001
2.22138E+002	1.77156E+003	4.86333E+001	2.12122E+002	1.50104E+000	1.30606E+000	2.12550E+004	5.83416E+003	1.00000E+000	2.17000E+003	0.00000E+000	3.60947E+005	1.96044E+000	4.20899E+001	1.02958E-002	8.95843E-003	5.66730E-002	4.31569E-002	9.16730E+004	4.86519E+001	2.12120E+002	2.08724E-002	2.08724E-002	3.43352E+005	1.30000E+001	5.00000E+000	0.00000E+000	5.86966E+002	4.64440E+002	7.37131E+002	1.00000E+002	3.31150E+000	2.02653E-002	0.00000E+000	9.78327E+001	2.59787E+000	6.33670E-001	7.10064E+002	5.57902E+002	8.16228E+002	1.02321E+002	6.98836E-001	5.86092E-001	6.94595E-002	9.78327E+001	5.72976E+001	7.69728E-002	1.02321E+002	5.06323E+001
2.11471E+002	2.09133E+003	4.88358E+001	2.12274E+002	1.56509E+000	1.35943E+000	2.69770E+004	8.19276E+003	1.00000E+000	2.17100E+003	0.00000E+000	3.61091E+005	2.12763E+000	4.57310E+001	9.52886E-003	8.27678E-003	6.81120E-002	5.15687E-002	9.16730E+004	4.86521E+001	2.12119E+002	2.08724E-002	2.08724E-002	3.43352E+005	1.30000E+001	6.00000E+000	0.00000E+000	6.96113E+002	5.47591E+002	8.56383E+002	1.00000E+002	3.88688E+000	1.99447E-002	0.00000E+000	9.88683E+001	2.33996E+000	6.24462E-001	7.10064E+002	5.57902E+002	8.16228E+002	1.02318E+002	6.98836E-001	5.86092E-001	7.03196E-002	9.88683E+001	5.71661E+001	7.69728E-002	1.02318E+002	5.07389E+001
2.22874E+002	1.96741E+003	4.86893E+001	2.12159E+002	1.56427E+000	1.35637E+000	2.53400E+004	6.87844E+003	1.00000E+000	2.17200E+003	0.00000E+000	3.61239E+005	2.12173E+000	4.43555E+001	9.82674E-003	8.52069E-003	6.29573E-002	4.75440E-002	9.16730E+004	4.86522E+001	2.12119E+002	2.08724E-002	2.08724E-002	3.43352E+005	1.30000E+001	7.00000E+000	0.00000E+000	6.51975E+002	5.48873E+002	7.80455E+002	1.00000E+002	3.64484E+000	2.25592E-002	0.00000E+000	9.93383E+001	2.65499E+000	5.67865E-001	7.10064E+002	5.57902E+002	8.16228E+002	1.02362E+002	6.98836E-001	5.86092E-001	7.11843E-002	9.93383E+001	5.62691E+001	7.69728E-002	1.02362E+002	5.07004E+001
2.17608E+002	2.06349E+003	4.86983E+001	2.12121E+002	1.61754E+000	1.38204E+000	2.77960E+004	9.84541E+003	1.00000E+000	2.17300E+003	0.00000E+000	3.61389E+005	2.23551E+000	4.54256E+001	9.70207E-003	8.28953E-003	7.44869E-002	5.45640E-002	9.16730E+004	4.86522E+001	2.12119E+002	2.08724E-002	2.08724E-002	3.43352E+005	1.30000E+001	8.00000E+000	0.00000E+000	6.90885E+002	5.50361E+002	8.37748E+002	1.00000E+002	3.84219E+000	2.69593E-002	0.00000E+000	9.94721E+001	2.36571E+000	6.08498E-001	7.10064E+002	5.57902E+002	8.16228E+002	1.02384E+002	6.98836E-001	5.86092E-001	7.85109E-002	9.94721E+001	4.55051E+001	7.69728E-002	1.02384E+002	5.06990E+001
2.19443E+002	2.30502E+003	4.86359E+001	2.12110E+002	1.62737E+000	1.38667E+000	3.13150E+004	1.16924E+004	1.00000E+000	2.17400E+003	0.00000E+000	3.61546E+005	2.25662E+000	4.80107E+001	9.19621E-003	7.83604E-003	7.18747E-002	5.23632E-002	9.16730E+004	4.86523E+001	2.12119E+002	2.08724E-002	2.08724E-002	3.43352E+005	1.30000E+001	9.00000E+000	0.00000E+000	7.96539E+002	6.49404E+002	8.67830E+002	1.00000E+002	4.25108E+000	3.06358E-002	0.00000E+000	1.05092E+002	2.53459E+000	5.35091E-001	7.10064E+002	5.57902E+002	8.16228E+002	1.02442E+002	6.98836E-001	5.86092E-001	7.98584E-002	1.05092E+002	4.91139E+001	7.69728E-002	1.02442E+002	5.07457E+001
2.12792E+002	2.41828E+003	4.86605E+001	2.12143E+002	1.62562E+000	1.40073E+000	3.31380E+004	9.29091E+003	1.00000E+000	2.17500E+003	0.00000E+000	3.61685E+005	2.27705E+000	4.91760E+001	8.93009E-003	7.69468E-003	6.95386E-002	5.17920E-002	9.16730E+004	4.86526E+001	2.12119E+002	2.08724E-002	2.08724E-002	3.43352E+005	1.30000E+001	1.00000E+001	0.00000E+000	8.68217E+002	6.87356E+002	8.91071E+002	1.00000E+002	4.49506E+000	2.06052E-002	0.00000E+000	1.09131E+002	2.50994E+000	5.25273E-001	7.10064E+002	5.57902E+002	8.16228E+002	1.02489E+002	6.98836E-001	5.86092E-001	7.43110E-002	1.09131E+002	6.14085E+001	7.69728E-002	1.02489E+002	5.08157E+001
2.31783E+002	2.16836E+003	4.85611E+001	2.12063E+002	1.60040E+000	1.34241E+000	2.81900E+004	8.39704E+003	1.00000E+000	2.17600E+003	0.00000E+000	3.61849E+005	2.14839E+000	4.65657E+001	9.53194E-003	7.99535E-003	6.73176E-002	4.75838E-002	9.16730E+004	4.86527E+001	2.12119E+002	2.08724E-002	2.08724E-002	3.43352E+005	1.30000E+001	1.10000E+001	0.00000E+000	7.47544E+002	5.82335E+002	8.51849E+002	1.00000E+002	4.02903E+000	1.77378E-002	0.00000E+000	1.03067E+002	2.43730E+000	5.86483E-001	7.10064E+002	5.57902E+002	8.16228E+002	1.02502E+002	6.98836E-001	5.86092E-001	8.76684E-002	1.03067E+002	3.54716E+001	7.69728E-002	1.02502E+002	5.07717E+001
2.34733E+002	2.23758E+003	4.85210E+001	2.12066E+002	1.60281E+000	1.32216E+000	2.87230E+004	1.02526E+004	1.00000E+000	2.17700E+003	0.00000E+000	3.62006E+005	2.11918E+000	4.73031E+001	9.45733E-003	7.80137E-003	6.67549E-002	4.56607E-002	9.16730E+004	4.86525E+001	2.12119E+002	2.08724E-002	2.08724E-002	3.43352E+005	1.30000E+001	1.20000E+001	0.00000E+000	8.00714E+002	6.04353E+002	8.49206E+002	1.00000E+002	4.16151E+000	2.38439E-002	0.00000E+000	1.07424E+002	2.48588E+000	5.69661E-001	7.10064E+002	5.57902E+002	8.16228E+002	1.02486E+002	6.98836E-001	5.86092E-001	9.59494E-002	1.07424E+002	2.75565E+001	7.69728E-002	1.02486E+002	5.07544E+001
1.99920E+002	1.46904E+003	4.82863E+001	2.11828E+002	1.45991E+000	1.27943E+000	1.66130E+004	3.44109E+003	1.00000E+000	2.17800E+003	7.00000E+000	3.62175E+005	1.86786E+000	3.83281E+001	1.13267E-002	9.92645E-003	9.45740E-002	7.28105E-002	9.20890E+004	4.80712E+001	2.11651E+002	1.44637E-002	1.44637E-002	3.50713E+005	2.50000E+001	1.00000E+000	0.00000E+000	5.05141E+002	3.77147E+002	5.98164E+002	1.00000E+002	2.74631E+000	2.98586E-002	0.00000E+000	1.01542E+002	2.94477E+000	6.32317E-001	4.94434E+002	3.34395E+002	5.90498E+002	1.02066E+002	5.85853E-001	6.91746E-001	6.58834E-002	1.01542E+002	6.61092E+001	8.15239E-002	1.02066E+002	4.34158E+001
2.08073E+002	1.69178E+003	4.86540E+001	2.12129E+002	1.54502E+000	1.34062E+000	2.13270E+004	5.44890E+003	1.00000E+000	2.17900E+003	0.00000E+000	3.62316E+005	2.07129E+000	4.11312E+001	1.05796E-002	9.17996E-003	6.18790E-002	4.68349E-002	9.16730E+004	4.86523E+001	2.12120E+002	2.08724E-002	2.08724E-002	3.43352E+005	1.30000E+001	1.30000E+001	0.00000E+000	5.92204E+002	4.43367E+002	6.79319E+002	1.00000E+002	3.17683E+000	2.18701E-002	0.00000E+000	1.03190E+002	2.67902E+000	6.13438E-001	7.10064E+002	5.57902E+002	8.16228E+002	1.02572E+002	6.98836E-001	5.86092E-001	7.08339E-002	1.03190E+002	6.06196E+001	7.69728E-002	1.02572E+002	5.08893E+001
1.90057E+002	1.34077E+003	4.81710E+001	2.11672E+002	1.43798E+000	1.25983E+000	1.48310E+004	1.74361E+003	1.00000E+000	2.18000E+003	2.00000E+001	3.62481E+005	1.81160E+000	3.66166E+001	1.18077E-002	1.03449E-002	8.16527E-002	6.28938E-002	9.20890E+004	4.80710E+001	2.11651E+002	1.44637E-002	1.44637E-002	3.50713E+005	2.50000E+001	2.00000E+000	0.00000E+000	4.91684E+002	3.41344E+002	5.27519E+002	1.00000E+002	2.52781E+000	2.22438E-002	0.00000E+000	1.07403E+002	3.15655E+000	6.24329E-001	4.94434E+002	3.34395E+002	5.90498E+002	1.02107E+002	5.85853E-001	6.91746E-001	6.60357E-002	1.07403E+002	7.16376E+001	8.15239E-002	1.02107E+002	4.33511E+001
1.87519E+002	1.02408E+003	4.80636E+001	2.11620E+002	1.33766E+000	1.21462E+000	1.02840E+004	1.59591E+003	1.00000E+000	2.18100E+003	7.10000E+001	3.62683E+005	1.62474E+000	3.20012E+001	1.31906E-002	1.19773E-002	6.81839E-002	5.64668E-002	9.20890E+004	4.80712E+001	2.11651E+002	1.44637E-002	1.44637E-002	3.50713E+005	2.50000E+001	3.00000E+000	0.00000E+000	3.84151E+002	2.35649E+002	4.26173E+002	1.00000E+002	1.96180E+000	3.59508E-002	0.00000E+000	1.06366E+002	3.34636E+000	7.07225E-001	4.94434E+002	3.34395E+002	5.90498E+002	1.02100E+002	5.85853E-001	6.91746E-001	4.82079E-002	1.06366E+002	9.70569E+001	8.15239E-002	1.02100E+002	4.33035E+001
1.75993E+002	1.13217E+003	4.80118E+001	2.11588E+002	1.45942E+000	1.24981E+000	1.26540E+004	1.20640E+003	1.00000E+000	2.18200E+003	3.90000E+001	3.62808E+005	1.82400E+000	3.36477E+001	1.29738E-002	1.11104E-002	7.42824E-002	5.48097E-002	9.20890E+004	4.80715E+001	2.11651E+002	1.44637E-002	1.44637E-002	3.50713E+005	2.50000E+001	4.00000E+000	0.00000E+000	4.34686E+002	2.92194E+002	4.20139E+002	1.00000E+002	2.12829E+000	2.31960E-002	0.00000E+000	1.13604E+002	3.54306E+000	6.02170E-001	4.94434E+002	3.34395E+002	5.90498E+002	1.02096E+002	5.85853E-001	6.91746E-001	7.73716E-002	1.13604E+002	6.09444E+001	8.15239E-002	1.02096E+002	4.32758E+001
1.92229E+002	1.40504E+003	4.80539E+001	2.11655E+002	1.39571E+000	1.17748E+000	1.42300E+004	2.45947E+003	1.00000E+000	2.18300E+003	9.00000E+000	3.62947E+005	1.64343E+000	3.74839E+001	1.17002E-002	9.87080E-003	7.25883E-002	5.19672E-002	9.20890E+004	4.80716E+001	2.11650E+002	1.44637E-002	1.44637E-002	3.50713E+005	2.50000E+001	5.00000E+000	0.00000E+000	5.02911E+002	3.37173E+002	5.88128E+002	1.00000E+002	2.66789E+000	2.87415E-002	0.00000E+000	1.03161E+002	2.93536E+000	6.85405E-001	4.94434E+002	3.34395E+002	5.90498E+002	1.02084E+002	5.85853E-001	6.91746E-001	8.48089E-002	1.03161E+002	3.95135E+001	8.15239E-002	1.02084E+002	4.33085E+001
1.86775E+002	1.53183E+003	4.80450E+001	2.11642E+002	1.44775E+000	1.17804E+000	1.60380E+004	2.23954E+003	1.00000E+000	2.18400E+003	2.00000E+000	3.63091E+005	1.70550E+000	3.91386E+001	1.14319E-002	9.30217E-003	7.60135E-002	5.06535E-002	9.20890E+004	4.80715E+001	2.11650E+002	1.44637E-002	1.44637E-002	3.50713E+005	2.50000E+001	6.00000E+000	0.00000E+000	5.27986E+002	3.67460E+002	6.57445E+002	1.00000E+002	2.89998E+000	2.19209E-002	0.00000E+000	9.98857E+001	2.70907E+000	6.99546E-001	4.94434E+002	3.34395E+002	5.90498E+002	1.02068E+002	5.85853E-001	6.91746E-001	1.02716E-001	9.98857E+001	9.69869E+000	8.15239E-002	1.02068E+002	4.32838E+001
1.96569E+002	1.69142E+003	4.81054E+001	2.11616E+002	1.42015E+000	1.21204E+000	1.78700E+004	2.71710E+003	1.00000E+000	2.18500E+003	2.00000E+000	3.63250E+005	1.72128E+000	4.11268E+001	1.06236E-002	9.06682E-003	7.18137E-002	5.25472E-002	9.20890E+004	4.80716E+001	2.11650E+002	1.44637E-002	1.44637E-002	3.50713E+005	2.50000E+001	7.00000E+000	0.00000E+000	5.69928E+002	4.16115E+002	7.20765E+002	1.00000E+002	3.17890E+000	2.11033E-002	0.00000E+000	9.86821E+001	2.62939E+000	6.82802E-001	4.94434E+002	3.34395E+002	5.90498E+002	1.02054E+002	5.85853E-001	6.91746E-001	7.90618E-002	9.86821E+001	4.35387E+001	8.15239E-002	1.02054E+002	4.32580E+001
2.05593E+002	1.68490E+003	4.82212E+001	2.11665E+002	1.38843E+000	1.19452E+000	1.71400E+004	3.25215E+003	1.00000E+000	2.18600E+003	1.00000E+000	3.63403E+005	1.65850E+000	4.10476E+001	1.06052E-002	9.12404E-003	7.91031E-002	5.87579E-002	9.20890E+004	4.80716E+001	2.11650E+002	1.44637E-002	1.44637E-002	3.50713E+005	2.50000E+001	8.00000E+000	0.00000E+000	5.49884E+002	4.05519E+002	7.42460E+002	1.00000E+002	3.16781E+000	3.02839E-002	0.00000E+000	9.58244E+001	2.55305E+000	7.18038E-001	4.94434E+002	3.34395E+002	5.90498E+002	1.02060E+002	5.85853E-001	6.91746E-001	7.50724E-002	9.58244E+001	4.66403E+001	8.15239E-002	1.02060E+002	4.33027E+001
1.84938E+002	1.13365E+003	4.80555E+001	2.11647E+002	1.38882E+000	1.16652E+000	1.13260E+004	2.06718E+003	1.00000E+000	2.18700E+003	4.50000E+001	3.63603E+005	1.62009E+000	3.36697E+001	1.30499E-002	1.09611E-002	7.36635E-002	5.23485E-002	9.20890E+004	4.80717E+001	2.11651E+002	1.44637E-002	1.44637E-002	3.50713E+005	2.50000E+001	9.00000E+000	0.00000E+000	4.02471E+002	2.70001E+002	4.70871E+002	1.00000E+002	2.13570E+000	3.53809E-002	0.00000E+000	1.03130E+002	3.29077E+000	6.85292E-001	4.94434E+002	3.34395E+002	5.90498E+002	1.02078E+002	5.85853E-001	6.91746E-001	8.69944E-002	1.03130E+002	3.62368E+001	8.15239E-002	1.02078E+002	4.32982E+001
2.09292E+002	1.85950E+003	4.80175E+001	2.11637E+002	1.42168E+000	1.19255E+000	1.94020E+004	3.51841E+003	1.00000E+000	2.18800E+003	1.00000E+000	3.63715E+005	1.69542E+000	4.31220E+001	1.02065E-002	8.56156E-003	7.20061E-002	5.09067E-002	9.20890E+004	4.80714E+001	2.11651E+002	1.44637E-002	1.44637E-002	3.50713E+005	2.50000E+001	1.00000E+001	0.00000E+000	6.64639E+002	4.66603E+002	7.53958E+002	1.00000E+002	3.50676E+000	2.67338E-002	0.00000E+000	1.04316E+002	2.67335E+000	6.44515E-001	4.94434E+002	3.34395E+002	5.90498E+002	1.02086E+002	5.85853E-001	6.91746E-001	8.76461E-002	1.04316E+002	3.64475E+001	8.15239E-002	1.02086E+002	4.32971E+001
2.05876E+002	1.52864E+003	4.80320E+001	2.11653E+002	1.39102E+000	1.19726E+000	1.56950E+004	2.73836E+003	1.00000E+000	2.18900E+003	1.00000E+000	3.63869E+005	1.66541E+000	3.90978E+001	1.11033E-002	9.55669E-003	7.33487E-002	5.45813E-002	9.20890E+004	4.80710E+001	2.11650E+002	1.44637E-002	1.44637E-002	3.50713E+005	2.50000E+001	1.10000E+001	0.00000E+000	5.21083E+002	3.59186E+002	6.62451E+002	1.00000E+002	2.88497E+000	2.83914E-002	0.00000E+000	9.90517E+001	2.67317E+000	7.16645E-001	4.94434E+002	3.34395E+002	5.90498E+002	1.02052E+002	5.85853E-001	6.91746E-001	7.48610E-002	9.90517E+001	5.01606E+001	8.15239E-002	1.02052E+002	4.32739E+001
1.80951E+002	1.10554E+003	4.81009E+001	2.11663E+002	1.40669E+000	1.22364E+000	1.16890E+004	1.39970E+003	1.00000E+000	2.19000E+003	5.40000E+001	3.64071E+005	1.72128E+000	3.32496E+001	1.30109E-002	1.13179E-002	7.38924E-002	5.62221E-002	9.20890E+004	4.80709E+001	2.11650E+002	1.44637E-002	1.44637E-002	3.50713E+005	2.50000E+001	1.20000E+001	0.00000E+000	3.86536E+002	2.60702E+002	4.71172E+002	1.00000E+002	2.09138E+000	2.39903E-002	0.00000E+000	1.01081E+002	3.15189E+000	7.04290E-001	4.94434E+002	3.34395E+002	5.90498E+002	1.02008E+002	5.85853E-001	6.91746E-001	6.95897E-002	1.01081E+002	6.00272E+001	8.15239E-002	1.02008E+002	4.32407E+001
1.98512E+002	1.22177E+003	4.79839E+001	2.11611E+002	1.40201E+000	1.12571E+000	1.19090E+004	1.53127E+003	1.00000E+000	2.19100E+003	2.90000E+001	3.64201E+005	1.57826E+000	3.49539E+001	1.28474E-002	1.03154E-002	6.62635E-002	4.32132E-002	9.20890E+004	4.80712E+001	2.11650E+002	1.44637E-002	1.44637E-002	3.50713E+005	2.50000E+001	1.30000E+001	0.00000E+000	4.17081E+002	2.66309E+002	5.62325E+002	1.00000E+002	2.34580E+000	2.48377E-002	0.00000E+000	9.73571E+001	2.78365E+000	7.90059E-001	4.94434E+002	3.34395E+002	5.90498E+002	1.02046E+002	5.85853E-001	6.91746E-001	1.09311E-001	9.73571E+001	-2.61169E+000	8.15239E-002	1.02046E+002	4.32386E+001
2.03425E+002	1.67106E+003	4.80528E+001	2.11659E+002	1.46115E+000	1.19905E+000	1.79390E+004	3.78852E+003	1.00000E+000	2.19200E+003	2.00000E+000	3.64345E+005	1.75199E+000	4.08786E+001	1.09092E-002	8.95237E-003	8.75609E-002	5.92129E-002	9.20890E+004	4.80712E+001	2.11650E+002	1.44637E-002	1.44637E-002	3.50713E+005	2.50000E+001	1.40000E+001	0.00000E+000	5.93958E+002	3.94286E+002	7.05647E+002	1.00000E+002	3.16800E+000	3.56017E-002	0.00000E+000	1.02453E+002	2.56380E+000	6.98921E-001	4.94434E+002	3.34395E+002	5.90498E+002	1.02050E+002	5.85853E-001	6.91746E-001	9.85257E-002	1.02453E+002	1.84806E+001	8.15239E-002	1.02050E+002	4.32779E+001
1.96270E+002	1.34864E+003	4.80285E+001	2.11645E+002	1.35269E+000	1.15888E+000	1.30810E+004	1.89944E+003	1.00000E+000	2.19300E+003	1.60000E+001	3.64508E+005	1.56761E+000	3.67238E+001	1.18271E-002	1.01326E-002	6.03380E-002	4.46325E-002	9.20890E+004	4.80715E+001	2.11650E+002	1.44637E-002	1.44637E-002	3.50713E+005	2.50000E+001	1.50000E+001	0.00000E+000	4.67032E+002	2.93578E+002	6.16558E+002	1.00000E+002	2.59398E+000	2.22475E-002	0.00000E+000	9.83320E+001	2.67247E+000	7.85196E-001	4.94434E+002	3.34395E+002	5.90498E+002	1.02056E+002	5.85853E-001	6.91746E-001	7.71635E-002	9.83320E+001	4.60184E+001	8.15239E-002	1.02056E+002	4.32724E+001
1.83326E+002	1.13904E+003	4.80430E+001	2.11629E+002	1.38848E+000	1.14463E+000	1.11730E+004	1.53525E+003	1.00000E+000	2.19400E+003	4.20000E+001	3.64687E+005	1.58930E+000	3.37496E+001	1.31358E-002	1.08288E-002	7.59033E-002	5.19898E-002	9.20890E+004	4.80714E+001	2.11651E+002	1.44637E-002	1.44637E-002	3.50713E+005	2.50000E+001	1.60000E+001	0.00000E+000	3.88200E+002	2.63574E+002	4.88379E+002	1.00000E+002	2.13348E+000	3.36151E-002	0.00000E+000	9.96696E+001	3.16008E+000	7.18503E-001	4.94434E+002	3.34395E+002	5.90498E+002	1.02069E+002	5.85853E-001	6.91746E-001	9.62676E-002	9.96696E+001	1.90224E+001	8.15239E-002	1.02069E+002	4.32773E+001
1.98753E+002	1.29025E+003	4.81095E+001	2.11595E+002	1.39274E+000	1.16438E+000	1.28840E+004	1.42044E+003	1.00000E+000	2.19500E+003	2.20000E+001	3.64819E+005	1.62168E+000	3.59201E+001	1.22700E-002	1.02581E-002	7.23532E-002	5.09212E-002	9.20890E+004	4.80712E+001	2.11651E+002	1.44637E-002	1.44637E-002	3.50713E+005	2.50000E+001	1.70000E+001	0.00000E+000	4.71276E+002	3.02501E+002	5.53867E+002	1.00000E+002	2.48758E+000	2.38813E-002	0.00000E+000	1.03222E+002	2.97354E+000	7.11069E-001	4.94434E+002	3.34395E+002	5.90498E+002	1.02049E+002	5.85853E-001	6.91746E-001	8.93050E-002	1.03222E+002	3.28755E+001	8.15239E-002	1.02049E+002	4.32409E+001
1.88469E+002	1.24974E+003	4.80770E+001	2.11678E+002	1.38668E+000	1.17783E+000	1.25790E+004	1.60825E+003	1.00000E+000	2.19600E+003	2.80000E+001	3.64972E+005	1.63326E+000	3.53517E+001	1.23638E-002	1.05017E-002	6.98822E-002	5.07568E-002	9.20890E+004	4.80712E+001	2.11651E+002	1.44637E-002	1.44637E-002	3.50713E+005	2.50000E+001	1.80000E+001	0.00000E+000	4.13464E+002	3.04017E+002	5.50846E+002	1.00000E+002	2.36569E+000	2.35219E-002	0.00000E+000	9.63810E+001	3.00935E+000	7.11076E-001	4.94434E+002	3.34395E+002	5.90498E+002	1.02044E+002	5.85853E-001	6.91746E-001	8.14394E-002	9.63810E+001	3.77476E+001	8.15239E-002	1.02044E+002	4.32855E+001
2.03302E+002	1.45836E+003	4.80433E+001	2.11656E+002	1.38151E+000	1.17900E+000	1.46570E+004	1.48032E+003	1.00000E+000	2.19800E+003	3.00000E+000	3.65255E+005	1.62879E+000	3.81885E+001	1.14112E-002	9.73844E-003	6.73562E-002	4.93501E-002	9.20890E+004	4.80714E+001	2.11651E+002	1.44637E-002	1.44637E-002	3.50713E+005	2.50000E+001	1.90000E+001	0.00000E+000	5.66298E+002	3.49504E+002	5.55797E+002	1.00000E+002	2.74807E+000	1.94294E-002	0.00000E+000	1.12755E+002	3.02212E+000	6.55959E-001	4.94434E+002	3.34395E+002	5.90498E+002	1.01988E+002	5.85853E-001	6.91746E-001	7.90905E-002	1.12755E+002	5.75901E+001	8.15239E-002	1.01988E+002	4.32128E+001
1.97641E+002	1.33250E+003	4.80541E+001	2.11580E+002	1.36922E+000	1.16663E+000	1.31470E+004	1.26309E+003	1.00000E+000	2.19900E+003	2.30000E+001	3.65424E+005	1.59738E+000	3.65034E+001	1.19416E-002	1.01747E-002	6.31156E-002	4.61664E-002	9.20890E+004	4.80714E+001	2.11651E+002	1.44637E-002	1.44637E-002	3.50713E+005	2.50000E+001	2.00000E+001	0.00000E+000	5.08406E+002	3.08990E+002	5.41376E+002	1.00000E+002	2.54662E+000	1.91890E-002	0.00000E+000	1.08368E+002	3.01366E+000	6.94550E-001	4.94434E+002	3.34395E+002	5.90498E+002	1.01972E+002	5.85853E-001	6.91746E-001	7.98901E-002	1.08368E+002	5.19693E+001	8.15239E-002	1.01972E+002	4.31497E+001
1.98180E+002	1.36702E+003	4.80086E+001	2.11663E+002	1.35776E+000	1.17093E+000	1.34440E+004	2.01225E+003	1.00000E+000	2.20000E+003	0.00000E+000	3.65557E+005	1.58983E+000	3.69732E+001	1.17100E-002	1.00987E-002	6.24367E-002	4.67511E-002	9.20890E+004	4.80717E+001	2.11651E+002	1.44637E-002	1.44637E-002	3.50713E+005	2.50000E+001	2.10000E+001	0.00000E+000	4.62129E+002	3.26768E+002	6.02326E+002	1.00000E+002	2.59962E+000	2.13576E-002	0.00000E+000	9.76723E+001	2.88234E+000	7.18128E-001	4.94434E+002	3.34395E+002	5.90498E+002	1.01993E+002	5.85853E-001	6.91746E-001	7.38841E-002	9.76723E+001	5.02362E+001	8.15239E-002	1.01993E+002	4.32201E+001
1.99176E+002	1.41333E+003	4.80276E+001	2.11649E+002	1.38779E+000	1.16404E+000	1.40920E+004	2.21875E+003	1.00000E+000	2.20100E+003	0.00000E+000	3.65726E+005	1.61545E+000	3.75942E+001	1.16906E-002	9.80578E-003	7.34173E-002	5.19607E-002	9.20890E+004	4.80719E+001	2.11652E+002	1.44637E-002	1.44637E-002	3.50713E+005	2.50000E+001	2.20000E+001	0.00000E+000	5.01030E+002	3.17378E+002	6.14788E+002	1.00000E+002	2.69155E+000	3.10290E-002	0.00000E+000	1.01315E+002	2.73060E+000	7.40402E-001	4.94434E+002	3.34395E+002	5.90498E+002	1.02018E+002	5.85853E-001	6.91746E-001	8.76825E-002	1.01315E+002	3.34010E+001	8.15239E-002	1.02018E+002	4.32376E+001
1.87639E+002	1.26352E+003	4.80514E+001	2.11629E+002	1.40879E+000	1.18489E+000	1.30090E+004	1.55632E+003	1.00000E+000	2.20200E+003	0.00000E+000	3.65871E+005	1.66926E+000	3.55461E+001	1.23517E-002	1.03885E-002	6.02511E-002	4.30329E-002	9.20890E+004	4.80721E+001	2.11652E+002	1.44637E-002	1.44637E-002	3.50713E+005	2.50000E+001	2.30000E+001	0.00000E+000	4.76441E+002	2.89483E+002	5.31245E+002	1.00000E+002	2.43483E+000	1.79944E-002	0.00000E+000	1.06078E+002	2.94512E+000	7.14473E-001	4.94434E+002	3.34395E+002	5.90498E+002	1.02011E+002	5.85853E-001	6.91746E-001	8.63281E-002	1.06078E+002	4.01614E+001	8.15239E-002	1.02011E+002	4.32190E+001
2.10690E+002	1.43633E+003	4.80419E+001	2.11660E+002	1.39139E+000	1.17105E+000	1.44530E+004	2.09272E+003	1.00000E+000	2.20300E+003	0.00000E+000	3.66021E+005	1.62939E+000	3.78990E+001	1.15737E-002	9.74082E-003	6.12045E-002	4.37108E-002	9.20890E+004	4.80720E+001	2.11651E+002	1.44637E-002	1.44637E-002	3.50713E+005	2.50000E+001	2.40000E+001	0.00000E+000	5.20389E+002	3.33932E+002	6.09255E+002	1.00000E+002	2.74196E+000	2.77798E-002	0.00000E+000	1.03339E+002	2.81457E+000	7.09284E-001	4.94434E+002	3.34395E+002	5.90498E+002	1.01983E+002	5.85853E-001	6.91746E-001	8.59914E-002	1.03339E+002	3.79406E+001	8.15239E-002	1.01983E+002	4.32104E+001
1.77668E+002	9.91921E+002	4.80033E+001	2.11683E+002	1.40684E+000	1.23088E+000	1.05740E+004	1.63308E+003	1.00000E+000	2.20400E+003	3.00000E+000	3.66180E+005	1.73165E+000	3.14948E+001	1.36812E-002	1.19701E-002	7.22540E-002	5.56462E-002	9.20890E+004	4.80722E+001	2.11652E+002	1.44637E-002	1.44637E-002	3.50713E+005	2.50000E+001	2.50000E+001	0.00000E+000	3.37317E+002	2.42111E+002	4.31842E+002	1.00000E+002	1.88651E+000	3.28842E-002	0.00000E+000	9.82243E+001	3.33728E+000	6.99357E-001	4.94434E+002	3.34395E+002	5.90498E+002	1.01945E+002	5.85853E-001	6.91746E-001	6.67085E-002	9.82243E+001	6.14551E+001	8.15239E-002	1.01945E+002	4.31837E+001
1.67605E+002	4.12142E+002	4.84413E+001	2.11936E+002	1.23858E+000	1.18246E+000	3.76200E+003	4.29492E+002	1.00000E+000	2.31000E+003	2.60000E+001	3.81832E+005	1.46458E+000	2.03013E+001	2.01937E-002	1.92787E-002	6.52216E-002	5.97554E-002	9.66880E+004	4.83108E+001	2.11889E+002	5.18705E-002	5.18705E-002	9.17100E+003	3.00000E+000	1.00000E+000	0.00000E+000	1.17015E+002	1.07410E+002	1.88038E+002	1.00000E+002	7.63257E-001	7.17729E-002	0.00000E+000	8.81098E+001	5.39006E+000	7.25952E-001	8.25835E+001	1.14762E+002	1.70659E+002	-2.17447E+002	3.48859E+000	7.18378E-001	2.31802E-002	8.81098E+001	1.16264E+002	-7.38328E-003	7.37990E+001	-1.43787E+002
1.64290E+002	3.83829E+002	4.82483E+001	2.11914E+002	1.15029E+000	1.23313E+000	3.39300E+003	4.08230E+002	1.00000E+000	2.31100E+003	2.80000E+001	3.81980E+005	1.41846E+000	1.95916E+001	1.97477E-002	2.11698E-002	5.51531E-002	6.27846E-002	9.66880E+004	4.83108E+001	2.11889E+002	5.18705E-002	5.18705E-002	9.17100E+003	3.00000E+000	2.00000E+000	0.00000E+000	6.24554E+001	1.36909E+002	1.88499E+002	1.00000E+002	6.92527E-001	5.30776E-002	0.00000E+000	-2.30159E+002	4.96702E+000	8.29513E-001	8.25835E+001	1.14762E+002	1.70659E+002	-2.17445E+002	3.48859E+000	7.18378E-001	-3.47546E-002	6.10869E+001	-1.15782E+002	-7.38328E-003	7.38002E+001	-1.43813E+002
1.56038E+002	2.41659E+002	4.81729E+001	2.11760E+002	1.13290E+000	1.17824E+000	2.01600E+003	3.31036E+002	1.00000E+000	2.31200E+003	5.60000E+001	3.82156E+005	1.33483E+000	1.55454E+001	2.52316E-002	2.62416E-002	5.38151E-002	5.76555E-002	9.66880E+004	4.83112E+001	2.11889E+002	5.18705E-002	5.18705E-002	9.17100E+003	3.00000E+000	3.00000E+000	0.00000E+000	5.22087E+001	9.12066E+001	1.08203E+002	1.00000E+002	4.47761E-001	6.69337E-002	0.00000E+000	-2.26442E+002	8.81696E+000	6.06244E-001	8.25835E+001	1.14762E+002	1.70659E+002	-2.17454E+002	3.48859E+000	7.18378E-001	-1.96215E-002	6.48036E+001	-1.34690E+002	-7.38328E-003	7.37917E+001	-1.43923E+002
1.98316E+002	5.65266E+002	4.88653E+001	2.12333E+002	1.44413E+000	1.01701E+000	5.12900E+003	8.96436E+002	1.00000E+000	2.38800E+003	3.10000E+001	3.93118E+005	1.46869E+000	2.37753E+001	2.01646E-002	1.42007E-002	9.37968E-002	4.77342E-002	9.93450E+004	4.89022E+001	2.12301E+002	2.42403E-002	2.42403E-002	1.67253E+005	1.00000E+001	1.00000E+000	0.00000E+000	2.56789E+002	2.72985E+002	4.99129E+001	3.00000E+002	9.90029E-001	8.02958E-002	0.00000E+000	1.95664E+002	4.17376E+000	8.02911E-001	7.78436E+002	7.63052E+002	2.07270E+002	1.88444E+002	8.28355E-001	7.08447E-001	1.73547E-001	1.95664E+002	1.66243E+000	1.97526E-001	1.88444E+002	-4.05671E+001
2.09787E+002	1.29729E+003	4.88901E+001	2.12364E+002	1.60538E+000	1.06354E+000	1.34760E+004	1.88433E+003	1.00000E+000	2.38900E+003	0.00000E+000	3.93247E+005	1.70738E+000	3.60179E+001	1.38292E-002	9.16163E-003	1.03100E-001	4.58299E-002	9.93450E+004	4.89029E+001	2.12302E+002	2.42403E-002	2.42403E-002	1.67253E+005	1.00000E+001	2.00000E+000	0.00000E+000	6.44501E+002	5.92115E+002	1.39814E+002	3.00000E+002	2.38966E+000	2.28291E-002	0.00000E+000	1.87119E+002	2.58981E+000	7.98294E-001	7.78436E+002	7.63052E+002	2.07270E+002	1.88402E+002	8.28355E-001	7.08447E-001	2.03018E-001	1.87119E+002	-4.98626E+001	1.97526E-001	1.88402E+002	-4.05876E+001
2.28331E+002	1.73252E+003	4.89037E+001	2.12336E+002	1.62743E+000	1.08477E+000	1.85540E+004	2.63775E+003	1.00000E+000	2.39000E+003	0.00000E+000	3.93391E+005	1.76539E+000	4.16235E+001	1.19477E-002	7.96376E-003	1.00434E-001	4.50641E-002	9.93450E+004	4.89029E+001	2.12302E+002	2.42403E-002	2.42403E-002	1.67253E+005	1.00000E+001	3.00000E+000	0.00000E+000	8.55534E+002	8.02257E+002	2.09237E+002	3.00000E+002	3.24180E+000	1.69308E-002	0.00000E+000	1.86904E+002	2.34592E+000	7.51069E-001	7.78436E+002	7.63052E+002	2.07270E+002	1.88365E+002	8.28355E-001	7.08447E-001	2.00083E-001	1.86904E+002	-4.58253E+001	1.97526E-001	1.88365E+002	-4.06412E+001
2.31638E+002	1.65724E+003	4.88973E+001	2.12354E+002	1.56883E+000	1.06924E+000	1.69740E+004	1.76710E+003	1.00000E+000	2.39100E+003	0.00000E+000	3.93542E+005	1.67745E+000	4.07093E+001	1.20416E-002	8.20696E-003	8.88060E-002	4.17421E-002	9.93450E+004	4.89032E+001	2.12302E+002	2.42403E-002	2.42403E-002	1.67253E+005	1.00000E+001	4.00000E+000	0.00000E+000	8.16441E+002	7.53776E+002	1.61340E+002	1.00000E+002	3.00017E+000	1.75637E-002	0.00000E+000	1.88108E+002	2.22723E+000	8.27093E-001	7.78436E+002	7.63052E+002	2.07270E+002	1.88329E+002	8.28355E-001	7.08447E-001	1.89377E-001	1.88108E+002	-2.90093E+001	1.97526E-001	1.88329E+002	-4.06659E+001
2.31757E+002	1.53368E+003	4.88901E+001	2.12368E+002	1.59586E+000	1.06182E+000	1.58280E+004	1.89998E+003	1.00000E+000	2.39200E+003	0.00000E+000	3.93677E+005	1.69451E+000	3.91622E+001	1.26848E-002	8.43988E-003	9.46654E-002	4.24386E-002	9.93450E+004	4.89037E+001	2.12302E+002	2.42403E-002	2.42403E-002	1.67253E+005	1.00000E+001	5.00000E+000	0.00000E+000	7.66866E+002	7.10483E+002	1.80498E+002	3.00000E+002	2.87997E+000	1.90775E-002	0.00000E+000	1.86638E+002	2.48389E+000	7.68007E-001	7.78436E+002	7.63052E+002	2.07270E+002	1.88314E+002	8.28355E-001	7.08447E-001	2.00945E-001	1.86638E+002	-4.73255E+001	1.97526E-001	1.88314E+002	-4.06731E+001
2.27521E+002	1.57960E+003	4.89100E+001	2.12369E+002	1.58788E+000	1.08453E+000	1.65700E+004	2.50265E+003	1.00000E+000	2.39300E+003	0.00000E+000	3.93827E+005	1.72210E+000	3.97442E+001	1.23355E-002	8.42519E-003	9.25813E-002	4.36789E-002	9.93450E+004	4.89038E+001	2.12302E+002	2.42403E-002	2.42403E-002	1.67253E+005	1.00000E+001	6.00000E+000	0.00000E+000	7.76025E+002	7.23137E+002	1.57384E+002	1.00000E+002	2.86876E+000	2.48101E-002	0.00000E+000	1.88291E+002	2.28375E+000	8.16398E-001	7.78436E+002	7.63052E+002	2.07270E+002	1.88268E+002	8.28355E-001	7.08447E-001	1.88351E-001	1.88291E+002	-2.73203E+001	1.97526E-001	1.88268E+002	-4.07174E+001
2.14316E+002	1.67936E+003	4.89165E+001	2.12378E+002	1.61448E+000	1.06455E+000	1.75330E+004	2.22247E+003	1.00000E+000	2.39400E+003	0.00000E+000	3.93973E+005	1.71869E+000	4.09801E+001	1.21928E-002	8.03965E-003	1.01825E-001	4.47338E-002	9.93450E+004	4.89042E+001	2.12301E+002	2.42403E-002	2.42403E-002	1.67253E+005	1.00000E+001	7.00000E+000	0.00000E+000	8.24579E+002	7.77437E+002	1.62855E+002	3.00000E+002	3.05151E+000	1.88977E-002	0.00000E+000	1.89054E+002	2.20574E+000	8.21731E-001	7.78436E+002	7.63052E+002	2.07270E+002	1.88233E+002	8.28355E-001	7.08447E-001	2.05272E-001	1.89054E+002	-5.11950E+001	1.97526E-001	1.88233E+002	-4.07465E+001
2.00363E+002	1.58012E+003	4.88815E+001	2.12338E+002	1.55009E+000	1.07135E+000	1.60570E+004	2.19306E+003	1.00000E+000	2.39500E+003	0.00000E+000	3.94118E+005	1.66069E+000	3.97508E+001	1.22327E-002	8.45473E-003	9.04818E-002	4.37073E-002	9.93450E+004	4.89042E+001	2.12302E+002	2.42403E-002	2.42403E-002	1.67253E+005	1.00000E+001	8.00000E+000	0.00000E+000	7.50427E+002	7.08025E+002	1.80548E+002	1.00000E+002	2.84328E+000	2.06253E-002	0.00000E+000	1.87262E+002	2.50747E+000	7.55343E-001	7.78436E+002	7.63052E+002	2.07270E+002	1.88219E+002	8.28355E-001	7.08447E-001	1.82623E-001	1.87262E+002	-2.00071E+001	1.97526E-001	1.88219E+002	-4.07877E+001
2.00892E+002	2.18168E+003	4.88830E+001	2.12222E+002	1.84827E+000	1.24638E+000	2.95390E+004	8.48062E+003	1.00000E+000	2.39600E+003	0.00000E+000	3.94270E+005	2.30364E+000	4.67085E+001	1.07539E-002	7.25191E-003	1.25699E-001	5.74381E-002	9.93450E+004	4.89046E+001	2.12302E+002	2.42403E-002	2.42403E-002	1.67253E+005	1.00000E+001	9.00000E+000	0.00000E+000	9.67590E+002	9.10886E+002	3.45336E+002	1.00000E+002	3.89136E+000	2.66680E-002	0.00000E+000	1.80921E+002	2.33292E+000	5.98568E-001	7.78436E+002	7.63052E+002	2.07270E+002	1.88219E+002	8.28355E-001	7.08447E-001	1.94493E-001	1.80921E+002	-4.37405E+001	1.97526E-001	1.88219E+002	-4.08606E+001
2.24394E+002	1.66695E+003	4.89814E+001	2.12062E+002	1.65711E+000	1.05612E+000	1.75930E+004	2.03822E+003	1.00000E+000	2.39700E+003	0.00000E+000	3.94410E+005	1.75011E+000	4.08283E+001	1.24934E-002	7.96241E-003	1.15518E-001	4.73717E-002	9.93450E+004	4.89049E+001	2.12302E+002	2.42403E-002	2.42403E-002	1.67253E+005	1.00000E+001	1.00000E+001	0.00000E+000	5.89793E+002	8.77024E+002	2.54963E+002	1.00000E+002	2.89309E+000	1.68888E-002	0.00000E+000	2.14333E+002	3.59904E+000	5.02752E-001	7.78436E+002	7.63052E+002	2.07270E+002	1.88210E+002	8.28355E-001	7.08447E-001	2.21503E-001	2.14333E+002	-4.96554E+001	1.97526E-001	1.88210E+002	-4.09623E+001
2.15139E+002	1.23191E+003	4.90934E+001	2.11918E+002	1.61847E+000	1.00900E+000	1.22050E+004	1.37830E+003	1.00000E+000	2.39800E+003	1.00000E+000	3.94551E+005	1.63304E+000	3.50986E+001	1.46499E-002	9.13321E-003	1.10880E-001	4.37587E-002	9.97120E+004	4.90947E+001	2.11925E+002	9.97747E-003	9.97747E-003	9.97324E+005	7.40000E+001	1.00000E+000	0.00000E+000	3.15594E+002	7.77513E+002	1.90555E+002	1.00000E+002	2.07058E+000	1.90542E-002	0.00000E+000	2.46178E+002	3.18105E+000	6.82923E-001	3.85756E+002	8.04808E+002	2.08698E+002	2.38328E+002	4.04405E-001	5.94261E-001	2.31959E-001	2.46178E+002	-3.30094E+001	2.24833E-001	2.38328E+002	-3.05615E+001
2.22993E+002	1.42510E+003	4.90054E+001	2.11927E+002	1.63459E+000	1.04800E+000	1.47490E+004	1.68524E+003	1.00000E+000	2.39900E+003	1.00000E+000	3.94690E+005	1.71306E+000	3.77505E+001	1.34594E-002	8.62942E-003	1.10576E-001	4.59940E-002	9.97120E+004	4.90944E+001	2.11925E+002	9.97747E-003	9.97747E-003	9.97324E+005	7.40000E+001	2.00000E+000	0.00000E+000	3.85374E+002	8.68137E+002	2.29664E+002	1.00000E+002	2.41339E+000	2.30767E-002	0.00000E+000	2.43147E+002	3.23953E+000	6.10026E-001	3.85756E+002	8.04808E+002	2.08698E+002	2.38299E+002	4.04405E-001	5.94261E-001	2.18663E-001	2.43147E+002	-1.68108E+001	2.24833E-001	2.38299E+002	-3.05910E+001
2.00380E+002	1.14061E+003	4.91264E+001	2.11922E+002	1.66161E+000	1.02040E+000	1.16790E+004	1.20701E+003	1.00000E+000	2.40100E+003	4.00000E+001	3.95023E+005	1.69550E+000	3.37729E+001	1.53754E-002	9.44205E-003	1.17423E-001	4.49831E-002	9.97120E+004	4.90947E+001	2.11925E+002	9.97747E-003	9.97747E-003	9.97324E+005	7.40000E+001	3.00000E+000	0.00000E+000	3.10750E+002	6.95848E+002	1.79062E+002	1.00000E+002	1.92804E+000	1.81934E-002	0.00000E+000	2.42210E+002	3.57235E+000	6.21663E-001	3.85756E+002	8.04808E+002	2.08698E+002	2.38244E+002	4.04405E-001	5.94261E-001	2.39078E-001	2.42210E+002	-4.72408E+001	2.24833E-001	2.38244E+002	-3.06411E+001
2.04937E+002	1.11769E+003	4.91007E+001	2.11948E+002	1.59303E+000	1.02543E+000	1.11060E+004	9.98033E+002	1.00000E+000	2.40200E+003	4.50000E+001	3.95176E+005	1.63354E+000	3.34319E+001	1.51163E-002	9.73029E-003	1.05386E-001	4.43757E-002	9.97120E+004	4.90948E+001	2.11926E+002	9.97747E-003	9.97747E-003	9.97324E+005	7.40000E+001	4.00000E+000	0.00000E+000	2.87561E+002	6.93515E+002	1.79305E+002	1.00000E+002	1.87815E+000	1.99393E-002	0.00000E+000	2.46151E+002	3.51412E+000	6.48061E-001	3.85756E+002	8.04808E+002	2.08698E+002	2.38229E+002	4.04405E-001	5.94261E-001	2.16770E-001	2.46151E+002	-1.10448E+001	2.24833E-001	2.38229E+002	-3.06411E+001
1.92152E+002	9.45642E+002	4.90851E+001	2.11952E+002	1.57517E+000	1.03841E+000	9.42100E+003	8.44103E+002	1.00000E+000	2.40300E+003	9.00000E+001	3.95357E+005	1.63568E+000	3.07513E+001	1.62286E-002	1.06984E-002	1.01239E-001	4.48158E-002	9.97120E+004	4.90946E+001	2.11926E+002	9.97747E-003	9.97747E-003	9.97324E+005	7.40000E+001	5.00000E+000	0.00000E+000	2.46337E+002	5.74589E+002	1.53091E+002	1.00000E+002	1.58175E+000	2.49465E-002	0.00000E+000	2.45041E+002	3.98992E+000	6.19724E-001	3.85756E+002	8.04808E+002	2.08698E+002	2.38165E+002	4.04405E-001	5.94261E-001	2.05375E-001	2.45041E+002	4.38811E+000	2.24833E-001	2.38165E+002	-3.07037E+001
2.03633E+002	1.13721E+003	4.91502E+001	2.11972E+002	1.55144E+000	9.89890E-001	1.06830E+004	9.55943E+002	1.00000E+000	2.40400E+003	4.20000E+001	3.95462E+005	1.53576E+000	3.37226E+001	1.50103E-002	9.57724E-003	9.29250E-002	3.86370E-002	9.97120E+004	4.90949E+001	2.11926E+002	9.97747E-003	9.97747E-003	9.97324E+005	7.40000E+001	6.00000E+000	0.00000E+000	3.10599E+002	6.93064E+002	1.74054E+002	1.00000E+002	1.91386E+000	1.31370E-002	0.00000E+000	2.41466E+002	3.67148E+000	6.32445E-001	3.85756E+002	8.04808E+002	2.08698E+002	2.38147E+002	4.04405E-001	5.94261E-001	2.20968E-001	2.41466E+002	-2.17929E+001	2.24833E-001	2.38147E+002	-3.07050E+001
1.95171E+002	1.29397E+003	4.90505E+001	2.11920E+002	1.66155E+000	1.01225E+000	1.30920E+004	1.36357E+003	1.00000E+000	2.40500E+003	2.40000E+001	3.95596E+005	1.68191E+000	3.59718E+001	1.45215E-002	8.84678E-003	1.20218E-001	4.52373E-002	9.97120E+004	4.90946E+001	2.11926E+002	9.97747E-003	9.97747E-003	9.97324E+005	7.40000E+001	7.00000E+000	0.00000E+000	3.41470E+002	7.49691E+002	2.39612E+002	1.00000E+002	2.18542E+000	1.82190E-002	0.00000E+000	2.46272E+002	4.17421E+000	5.02497E-001	3.85756E+002	8.04808E+002	2.08698E+002	2.38121E+002	4.04405E-001	5.94261E-001	2.42838E-001	2.46272E+002	-4.85998E+001	2.24833E-001	2.38121E+002	-3.07706E+001
1.89553E+002	1.05722E+003	4.92031E+001	2.11968E+002	1.62622E+000	1.04274E+000	1.08880E+004	9.10352E+002	1.00000E+000	2.40600E+003	5.30000E+001	3.95761E+005	1.69572E+000	3.25149E+001	1.55849E-002	9.99314E-003	1.05141E-001	4.39847E-002	9.97120E+004	4.90951E+001	2.11926E+002	9.97747E-003	9.97747E-003	9.97324E+005	7.40000E+001	8.00000E+000	0.00000E+000	3.28367E+002	6.13266E+002	1.63278E+002	1.00000E+002	1.82134E+000	1.72254E-002	0.00000E+000	2.31194E+002	4.15439E+000	5.53643E-001	3.85756E+002	8.04808E+002	2.08698E+002	2.38095E+002	4.04405E-001	5.94261E-001	2.18616E-001	2.31194E+002	-2.86570E+001	2.24833E-001	2.38095E+002	-3.07560E+001
2.11653E+002	1.54872E+003	4.91367E+001	2.11938E+002	1.66428E+000	1.06324E+000	1.65470E+004	1.87529E+003	1.00000E+000	2.40700E+003	2.00000E+000	3.95864E+005	1.76953E+000	3.93538E+001	1.29380E-002	8.26555E-003	1.12299E-001	4.63270E-002	9.97120E+004	4.90948E+001	2.11926E+002	9.97747E-003	9.97747E-003	9.97324E+005	7.40000E+001	9.00000E+000	0.00000E+000	4.84770E+002	8.82097E+002	2.48030E+002	1.00000E+002	2.67183E+000	1.79540E-002	0.00000E+000	2.30000E+002	3.58289E+000	5.20736E-001	3.85756E+002	8.04808E+002	2.08698E+002	2.38076E+002	4.04405E-001	5.94261E-001	2.20362E-001	2.30000E+002	-3.24033E+001	2.24833E-001	2.38076E+002	-3.07983E+001
2.16425E+002	1.44759E+003	4.90869E+001	2.11929E+002	1.61599E+000	1.03899E+000	1.47410E+004	1.66751E+003	1.00000E+000	2.40800E+003	5.00000E+000	3.96009E+005	1.67900E+000	3.80473E+001	1.33099E-002	8.55755E-003	1.10621E-001	4.62555E-002	9.97120E+004	4.90947E+001	2.11926E+002	9.97747E-003	9.97747E-003	9.97324E+005	7.40000E+001	1.00000E+001	0.00000E+000	4.50435E+002	8.77475E+002	1.85622E+002	3.00000E+002	2.46925E+000	1.97477E-002	0.00000E+000	2.31375E+002	2.93574E+000	6.73333E-001	3.85756E+002	8.04808E+002	2.08698E+002	2.38084E+002	4.04405E-001	5.94261E-001	2.17324E-001	2.31375E+002	-2.66367E+001	2.24833E-001	2.38084E+002	-3.07990E+001
2.09992E+002	1.57204E+003	4.91310E+001	2.11956E+002	1.69941E+000	1.07084E+000	1.71950E+004	1.08581E+003	1.00000E+000	2.40900E+003	1.00000E+000	3.96158E+005	1.81979E+000	3.96490E+001	1.29597E-002	8.16623E-003	1.14406E-001	4.59195E-002	9.97120E+004	4.90946E+001	2.11926E+002	9.97747E-003	9.97747E-003	9.97324E+005	7.40000E+001	1.10000E+001	0.00000E+000	5.02456E+002	8.93122E+002	2.45693E+002	1.00000E+002	2.71790E+000	1.25032E-002	0.00000E+000	2.27984E+002	3.45882E+000	5.29154E-001	3.85756E+002	8.04808E+002	2.08698E+002	2.38098E+002	4.04405E-001	5.94261E-001	2.26901E-001	2.27984E+002	-4.38694E+001	2.24833E-001	2.38098E+002	-3.07651E+001
2.19598E+002	1.43767E+003	4.91081E+001	2.11934E+002	1.62574E+000	1.00888E+000	1.42990E+004	1.77958E+003	1.00000E+000	2.41000E+003	8.00000E+000	3.96309E+005	1.64018E+000	3.79167E+001	1.35956E-002	8.43699E-003	1.17210E-001	4.56840E-002	9.97120E+004	4.90949E+001	2.11926E+002	9.97747E-003	9.97747E-003	9.97324E+005	7.40000E+001	1.20000E+001	0.00000E+000	4.46094E+002	8.65388E+002	2.07120E+002	1.00000E+002	2.48776E+000	2.46508E-002	0.00000E+000	2.32429E+002	3.26519E+000	6.14681E-001	3.85756E+002	8.04808E+002	2.08698E+002	2.38114E+002	4.04405E-001	5.94261E-001	2.34135E-001	2.32429E+002	-4.98882E+001	2.24833E-001	2.38114E+002	-3.07644E+001
2.17805E+002	1.37897E+003	4.91391E+001	2.11952E+002	1.59611E+000	1.02145E+000	1.36850E+004	1.50200E+003	1.00000E+000	2.41100E+003	8.00000E+000	3.96454E+005	1.63035E+000	3.71345E+001	1.36440E-002	8.73162E-003	1.02217E-001	4.24665E-002	9.97120E+004	4.90947E+001	2.11926E+002	9.97747E-003	9.97747E-003	9.97324E+005	7.40000E+001	1.30000E+001	0.00000E+000	3.86146E+002	8.31877E+002	2.19262E+002	1.00000E+002	2.34532E+000	1.89665E-002	0.00000E+000	2.40360E+002	3.44098E+000	5.96220E-001	3.85756E+002	8.04808E+002	2.08698E+002	2.38139E+002	4.04405E-001	5.94261E-001	2.19541E-001	2.40360E+002	-2.08454E+001	2.24833E-001	2.38139E+002	-3.07268E+001
2.05863E+002	1.44747E+003	4.91594E+001	2.11932E+002	1.67658E+000	1.05099E+000	1.53900E+004	1.69034E+003	1.00000E+000	2.41200E+003	5.00000E+000	3.96596E+005	1.76206E+000	3.80457E+001	1.35146E-002	8.47185E-003	1.15441E-001	4.59003E-002	9.97120E+004	4.90943E+001	2.11926E+002	9.97747E-003	9.97747E-003	9.97324E+005	7.40000E+001	1.40000E+001	0.00000E+000	4.01863E+002	8.65085E+002	2.38083E+002	1.00000E+002	2.45995E+000	2.23067E-002	0.00000E+000	2.41143E+002	3.37067E+000	5.73952E-001	3.85756E+002	8.04808E+002	2.08698E+002	2.38102E+002	4.04405E-001	5.94261E-001	2.29359E-001	2.41143E+002	-3.42749E+001	2.24833E-001	2.38102E+002	-3.07744E+001
2.07618E+002	1.34617E+003	4.91289E+001	2.11968E+002	1.62347E+000	1.04684E+000	1.38770E+004	1.45948E+003	1.00000E+000	2.41300E+003	1.10000E+001	3.96753E+005	1.69951E+000	3.66902E+001	1.37815E-002	8.88650E-003	1.07170E-001	4.51385E-002	9.97120E+004	4.90938E+001	2.11926E+002	9.97747E-003	9.97747E-003	9.97324E+005	7.40000E+001	1.50000E+001	0.00000E+000	3.85388E+002	8.27942E+002	1.94499E+002	1.00000E+002	2.28833E+000	1.81881E-002	0.00000E+000	2.38268E+002	3.12500E+000	6.51949E-001	3.85756E+002	8.04808E+002	2.08698E+002	2.38130E+002	4.04405E-001	5.94261E-001	2.15944E-001	2.38268E+002	-1.77159E+001	2.24833E-001	2.38130E+002	-3.07259E+001
2.14975E+002	1.52509E+003	4.91000E+001	2.11915E+002	1.70470E+000	1.07077E+000	1.67100E+004	3.09658E+003	1.00000E+000	2.41400E+003	4.00000E+000	3.96896E+005	1.82534E+000	3.90524E+001	1.31874E-002	8.28339E-003	1.23720E-001	4.92882E-002	9.97120E+004	4.90937E+001	2.11926E+002	9.97747E-003	9.97747E-003	9.97324E+005	7.40000E+001	1.60000E+001	0.00000E+000	4.28785E+002	8.81439E+002	2.68584E+002	1.00000E+002	2.59851E+000	2.74915E-002	0.00000E+000	2.40527E+002	3.67214E+000	5.05596E-001	3.85756E+002	8.04808E+002	2.08698E+002	2.38149E+002	4.04405E-001	5.94261E-001	2.28404E-001	2.40527E+002	-3.35264E+001	2.24833E-001	2.38149E+002	-3.07417E+001
2.21846E+002	1.47280E+003	4.91263E+001	2.11957E+002	1.65317E+000	9.95846E-001	1.46660E+004	1.64017E+003	1.00000E+000	2.41500E+003	5.00000E+000	3.97041E+005	1.64630E+000	3.83770E+001	1.36509E-002	8.22311E-003	1.16152E-001	4.27240E-002	9.97120E+004	4.90934E+001	2.11926E+002	9.97747E-003	9.97747E-003	9.97324E+005	7.40000E+001	1.70000E+001	0.00000E+000	3.73279E+002	8.98285E+002	2.42849E+002	1.00000E+002	2.45583E+000	1.93503E-002	0.00000E+000	2.47008E+002	3.17066E+000	6.25037E-001	3.85756E+002	8.04808E+002	2.08698E+002	2.38200E+002	4.04405E-001	5.94261E-001	2.48139E-001	2.47008E+002	-5.54596E+001	2.24833E-001	2.38200E+002	-3.06628E+001
2.37043E+002	1.51623E+003	4.90578E+001	2.11911E+002	1.61297E+000	9.98800E-001	1.48150E+004	1.60255E+003	1.00000E+000	2.41600E+003	4.00000E+000	3.97180E+005	1.61103E+000	3.89388E+001	1.32518E-002	8.20593E-003	1.07953E-001	4.19601E-002	9.97120E+004	4.90928E+001	2.11927E+002	9.97747E-003	9.97747E-003	9.97324E+005	7.40000E+001	1.80000E+001	0.00000E+000	3.81412E+002	8.92319E+002	2.82362E+002	1.00000E+002	2.54446E+000	1.77331E-002	0.00000E+000	2.49891E+002	3.69858E+000	5.33121E-001	3.85756E+002	8.04808E+002	2.08698E+002	2.38218E+002	4.04405E-001	5.94261E-001	2.35153E-001	2.49891E+002	-3.39130E+001	2.24833E-001	2.38218E+002	-3.06790E+001
2.21233E+002	1.53549E+003	4.90855E+001	2.11945E+002	1.59688E+000	1.02091E+000	1.52170E+004	1.54898E+003	1.00000E+000	2.41700E+003	1.00000E+000	3.97325E+005	1.63027E+000	3.91853E+001	1.29452E-002	8.27605E-003	1.03971E-001	4.30321E-002	9.97120E+004	4.90928E+001	2.11927E+002	9.97747E-003	9.97747E-003	9.97324E+005	7.40000E+001	1.90000E+001	0.00000E+000	4.48289E+002	9.00399E+002	2.50769E+002	1.00000E+002	2.62756E+000	1.35112E-002	0.00000E+000	2.37082E+002	3.55856E+000	5.46729E-001	3.85756E+002	8.04808E+002	2.08698E+002	2.38240E+002	4.04405E-001	5.94261E-001	2.20021E-001	2.37082E+002	-2.48269E+001	2.24833E-001	2.38240E+002	-3.06334E+001
2.11746E+002	1.49714E+003	4.91297E+001	2.11959E+002	1.58804E+000	1.00357E+000	1.45360E+004	1.53612E+003	1.00000E+000	2.41800E+003	3.00000E+000	3.97469E+005	1.59371E+000	3.86929E+001	1.31716E-002	8.32386E-003	1.06528E-001	4.30957E-002	9.97120E+004	4.90926E+001	2.11927E+002	9.97747E-003	9.97747E-003	9.97324E+005	7.40000E+001	2.00000E+001	0.00000E+000	4.40533E+002	8.96530E+002	2.18105E+002	1.00000E+002	2.54040E+000	1.46304E-002	0.00000E+000	2.35801E+002	3.21705E+000	6.18772E-001	3.85756E+002	8.04808E+002	2.08698E+002	2.38306E+002	4.04405E-001	5.94261E-001	2.25525E-001	2.35801E+002	-3.40607E+001	2.24833E-001	2.38306E+002	-3.05553E+001
2.13198E+002	1.44855E+003	4.91483E+001	2.11917E+002	1.63535E+000	1.03153E+000	1.48160E+004	2.15685E+003	1.00000E+000	2.41900E+003	4.00000E+000	3.97620E+005	1.68691E+000	3.80598E+001	1.34352E-002	8.47452E-003	1.11443E-001	4.48867E-002	9.97120E+004	4.90924E+001	2.11927E+002	9.97747E-003	9.97747E-003	9.97324E+005	7.40000E+001	2.10000E+001	0.00000E+000	4.55848E+002	8.58440E+002	2.09735E+002	1.00000E+002	2.50363E+000	2.46522E-002	0.00000E+000	2.30963E+002	3.29493E+000	5.98410E-001	3.85756E+002	8.04808E+002	2.08698E+002	2.38332E+002	4.04405E-001	5.94261E-001	2.26416E-001	2.30963E+002	-4.02124E+001	2.24833E-001	2.38332E+002	-3.05546E+001
2.01340E+002	1.14958E+003	4.90566E+001	2.11931E+002	1.58751E+000	1.01156E+000	1.11970E+004	1.37122E+003	1.00000E+000	2.42000E+003	3.90000E+001	3.97803E+005	1.60587E+000	3.39055E+001	1.50026E-002	9.55966E-003	1.16072E-001	4.77743E-002	9.97120E+004	4.90924E+001	2.11927E+002	9.97747E-003	9.97747E-003	9.97324E+005	7.40000E+001	2.20000E+001	0.00000E+000	2.94465E+002	7.10019E+002	1.85964E+002	1.00000E+002	1.92782E+000	2.24881E-002	0.00000E+000	2.46564E+002	3.53510E+000	6.41591E-001	3.85756E+002	8.04808E+002	2.08698E+002	2.38374E+002	4.04405E-001	5.94261E-001	2.21598E-001	2.46564E+002	-1.76381E+001	2.24833E-001	2.38374E+002	-3.05095E+001
1.92399E+002	1.09988E+003	4.90453E+001	2.11919E+002	1.59115E+000	1.01091E+000	1.07310E+004	1.40691E+003	1.00000E+000	2.42100E+003	5.00000E+001	3.97961E+005	1.60851E+000	3.31644E+001	1.53600E-002	9.75870E-003	1.18146E-001	4.83568E-002	9.97120E+004	4.90924E+001	2.11927E+002	9.97747E-003	9.97747E-003	9.97324E+005	7.40000E+001	2.30000E+001	0.00000E+000	3.22306E+002	6.61810E+002	1.60196E+002	1.00000E+002	1.86777E+000	2.20030E-002	0.00000E+000	2.36398E+002	3.71449E+000	6.23724E-001	3.85756E+002	8.04808E+002	2.08698E+002	2.38436E+002	4.04405E-001	5.94261E-001	2.22995E-001	2.36398E+002	-2.98346E+001	2.24833E-001	2.38436E+002	-3.04559E+001
1.95172E+002	1.27238E+003	4.90935E+001	2.11873E+002	1.60041E+000	1.01348E+000	1.25470E+004	1.93295E+003	1.00000E+000	2.42200E+003	2.00000E+001	3.98094E+005	1.62198E+000	3.56705E+001	1.42877E-002	9.04781E-003	1.12490E-001	4.57209E-002	9.97120E+004	4.90921E+001	2.11927E+002	9.97747E-003	9.97747E-003	9.97324E+005	7.40000E+001	2.40000E+001	0.00000E+000	3.37904E+002	7.79257E+002	2.10862E+002	1.00000E+002	2.15952E+000	2.01996E-002	0.00000E+000	2.45123E+002	3.52682E+000	6.07516E-001	3.85756E+002	8.04808E+002	2.08698E+002	2.38509E+002	4.04405E-001	5.94261E-001	2.24545E-001	2.45123E+002	-2.33781E+001	2.24833E-001	2.38509E+002	-3.04083E+001
2.08132E+002	1.24832E+003	4.90863E+001	2.11923E+002	1.54862E+000	9.84797E-001	1.16350E+004	1.28080E+003	1.00000E+000	2.42300E+003	2.40000E+001	3.98244E+005	1.52508E+000	3.53316E+001	1.43569E-002	9.12985E-003	1.00844E-001	4.14670E-002	9.97120E+004	4.90920E+001	2.11927E+002	9.97747E-003	9.97747E-003	9.97324E+005	7.40000E+001	2.50000E+001	0.00000E+000	3.34971E+002	7.52049E+002	2.02855E+002	1.00000E+002	2.10087E+000	1.84500E-002	0.00000E+000	2.43593E+002	3.71454E+000	5.98995E-001	3.85756E+002	8.04808E+002	2.08698E+002	2.38525E+002	4.04405E-001	5.94261E-001	2.22555E-001	2.43593E+002	-2.19968E+001	2.24833E-001	2.38525E+002	-3.03621E+001
1.88184E+002	1.13129E+003	4.91171E+001	2.11951E+002	1.59376E+000	1.01340E+000	1.11210E+004	8.33654E+002	1.00000E+000	2.42400E+003	4.20000E+001	3.98398E+005	1.61512E+000	3.36347E+001	1.51130E-002	9.60968E-003	1.05122E-001	4.32264E-002	9.97120E+004	4.90923E+001	2.11927E+002	9.97747E-003	9.97747E-003	9.97324E+005	7.40000E+001	2.60000E+001	0.00000E+000	3.14554E+002	6.93209E+002	1.68763E+002	1.00000E+002	1.91139E+000	1.46293E-002	0.00000E+000	2.40695E+002	3.53788E+000	6.43275E-001	3.85756E+002	8.04808E+002	2.08698E+002	2.38595E+002	4.04405E-001	5.94261E-001	2.22603E-001	2.40695E+002	-2.49448E+001	2.24833E-001	2.38595E+002	-3.02724E+001
1.98887E+002	1.23401E+003	4.90687E+001	2.11950E+002	1.55382E+000	1.03678E+000	1.21300E+004	1.76733E+003	1.00000E+000	2.42500E+003	2.50000E+001	3.98522E+005	1.61098E+000	3.51285E+001	1.41082E-002	9.41365E-003	9.27569E-002	4.19635E-002	9.97120E+004	4.90926E+001	2.11927E+002	9.97747E-003	9.97747E-003	9.97324E+005	7.40000E+001	2.70000E+001	0.00000E+000	3.18675E+002	7.58082E+002	1.96537E+002	1.00000E+002	2.06295E+000	1.67603E-002	0.00000E+000	2.45931E+002	3.39889E+000	6.41127E-001	3.85756E+002	8.04808E+002	2.08698E+002	2.38633E+002	4.04405E-001	5.94261E-001	1.99582E-001	2.45931E+002	1.37016E+001	2.24833E-001	2.38633E+002	-3.02388E+001
1.95695E+002	1.15930E+003	4.90898E+001	2.11991E+002	1.62204E+000	9.80572E-001	1.11830E+004	1.12735E+003	1.00000E+000	2.42600E+003	3.70000E+001	3.98669E+005	1.59052E+000	3.40484E+001	1.53384E-002	9.27257E-003	1.09311E-001	4.07158E-002	9.97120E+004	4.90927E+001	2.11927E+002	9.97747E-003	9.97747E-003	9.97324E+005	7.40000E+001	2.80000E+001	0.00000E+000	3.06861E+002	6.98923E+002	1.92305E+002	1.00000E+002	1.95106E+000	1.81261E-002	0.00000E+000	2.45013E+002	3.81872E+000	5.94312E-001	3.85756E+002	8.04808E+002	2.08698E+002	2.38701E+002	4.04405E-001	5.94261E-001	2.46470E-001	2.45013E+002	-5.50369E+001	2.24833E-001	2.38701E+002	-3.01432E+001
1.96255E+002	1.21541E+003	4.90735E+001	2.11927E+002	1.59587E+000	1.03612E+000	1.22120E+004	1.26926E+003	1.00000E+000	2.42700E+003	2.60000E+001	3.98800E+005	1.65351E+000	3.48628E+001	1.44412E-002	9.37595E-003	1.02639E-001	4.39218E-002	9.97120E+004	4.90929E+001	2.11926E+002	9.97747E-003	9.97747E-003	9.97324E+005	7.40000E+001	2.90000E+001	0.00000E+000	2.94623E+002	7.34716E+002	2.18803E+002	1.00000E+002	2.02775E+000	1.69970E-002	0.00000E+000	2.51888E+002	3.67022E+000	5.91733E-001	3.85756E+002	8.04808E+002	2.08698E+002	2.38754E+002	4.04405E-001	5.94261E-001	2.12673E-001	2.51888E+002	6.19966E-001	2.24833E-001	2.38754E+002	-3.01317E+001
1.87545E+002	1.03352E+003	4.91031E+001	2.11909E+002	1.62889E+000	1.00186E+000	1.02200E+004	1.00099E+003	1.00000E+000	2.42800E+003	6.70000E+001	3.98978E+005	1.63193E+000	3.21483E+001	1.61127E-002	9.91023E-003	1.04634E-001	4.04438E-002	9.97120E+004	4.90934E+001	2.11926E+002	9.97747E-003	9.97747E-003	9.97324E+005	7.40000E+001	3.00000E+001	0.00000E+000	2.64287E+002	6.50957E+002	1.64408E+002	1.00000E+002	1.74354E+000	1.22746E-002	0.00000E+000	2.47255E+002	3.55248E+000	6.68274E-001	3.85756E+002	8.04808E+002	2.08698E+002	2.38814E+002	4.04405E-001	5.94261E-001	2.38346E-001	2.47255E+002	-4.11499E+001	2.24833E-001	2.38814E+002	-3.00809E+001
1.83074E+002	1.02102E+003	4.91394E+001	2.11913E+002	1.61409E+000	1.01053E+000	1.01200E+004	1.12104E+003	1.00000E+000	2.42900E+003	6.30000E+001	3.99119E+005	1.63109E+000	3.19534E+001	1.60449E-002	1.00452E-002	1.14797E-001	4.57580E-002	9.97120E+004	4.90938E+001	2.11925E+002	9.97747E-003	9.97747E-003	9.97324E+005	7.40000E+001	3.10000E+001	0.00000E+000	2.61768E+002	6.41256E+002	1.56910E+002	1.00000E+002	1.71022E+000	3.14454E-002	0.00000E+000	2.46358E+002	3.50159E+000	6.81327E-001	3.85756E+002	8.04808E+002	2.08698E+002	2.38803E+002	4.04405E-001	5.94261E-001	2.29961E-001	2.46358E+002	-2.99436E+001	2.24833E-001	2.38803E+002	-3.00864E+001
1.96739E+002	1.26627E+003	4.90258E+001	2.11942E+002	1.58738E+000	1.00580E+000	1.22760E+004	1.33447E+003	1.00000E+000	2.43000E+003	2.60000E+001	3.99233E+005	1.59659E+000	3.55846E+001	1.43269E-002	9.07784E-003	1.05312E-001	4.29356E-002	9.97120E+004	4.90938E+001	2.11925E+002	9.97747E-003	9.97747E-003	9.97324E+005	7.40000E+001	3.20000E+001	0.00000E+000	3.64647E+002	7.68107E+002	1.88609E+002	1.00000E+002	2.15399E+000	2.05095E-002	0.00000E+000	2.38456E+002	3.46974E+000	6.24290E-001	3.85756E+002	8.04808E+002	2.08698E+002	2.38772E+002	4.04405E-001	5.94261E-001	2.24275E-001	2.38456E+002	-2.96160E+001	2.24833E-001	2.38772E+002	-3.01072E+001
2.06897E+002	1.19696E+003	4.91258E+001	2.11952E+002	1.62645E+000	1.00142E+000	1.18270E+004	1.18111E+003	1.00000E+000	2.43100E+003	3.00000E+001	3.99364E+005	1.62876E+000	3.45971E+001	1.49556E-002	9.20832E-003	1.11781E-001	4.30731E-002	9.97120E+004	4.90942E+001	2.11925E+002	9.97747E-003	9.97747E-003	9.97324E+005	7.40000E+001	3.30000E+001	0.00000E+000	3.25262E+002	7.33424E+002	1.79650E+002	1.00000E+002	2.00913E+000	1.59620E-002	0.00000E+000	2.42247E+002	3.40339E+000	6.48428E-001	3.85756E+002	8.04808E+002	2.08698E+002	2.38807E+002	4.04405E-001	5.94261E-001	2.37845E-001	2.42247E+002	-4.54077E+001	2.24833E-001	2.38807E+002	-3.00594E+001
2.07675E+002	1.30971E+003	4.91463E+001	2.11945E+002	1.58761E+000	1.01833E+000	1.29030E+004	1.01185E+003	1.00000E+000	2.43200E+003	1.70000E+001	3.99504E+005	1.61671E+000	3.61899E+001	1.39765E-002	8.96485E-003	9.75769E-002	4.08065E-002	9.97120E+004	4.90943E+001	2.11926E+002	9.97747E-003	9.97747E-003	9.97324E+005	7.40000E+001	3.40000E+001	0.00000E+000	3.51783E+002	8.09602E+002	2.04157E+002	1.00000E+002	2.21486E+000	1.21910E-002	0.00000E+000	2.43924E+002	3.29195E+000	6.41820E-001	3.85756E+002	8.04808E+002	2.08698E+002	2.38877E+002	4.04405E-001	5.94261E-001	2.18454E-001	2.43924E+002	-1.57099E+001	2.24833E-001	2.38877E+002	-2.99921E+001
2.01553E+002	1.22176E+003	4.91249E+001	2.11956E+002	1.60185E+000	1.02571E+000	1.22040E+004	9.70727E+002	1.00000E+000	2.43300E+003	2.60000E+001	3.99657E+005	1.64303E+000	3.49537E+001	1.45001E-002	9.28478E-003	1.03310E-001	4.30305E-002	9.97120E+004	4.90946E+001	2.11926E+002	9.97747E-003	9.97747E-003	9.97324E+005	7.40000E+001	3.50000E+001	0.00000E+000	3.26323E+002	7.38712E+002	1.98999E+002	1.00000E+002	2.05757E+000	1.42742E-002	0.00000E+000	2.44429E+002	3.60454E+000	6.02713E-001	3.85756E+002	8.04808E+002	2.08698E+002	2.38928E+002	4.04405E-001	5.94261E-001	2.19271E-001	2.44429E+002	-1.63835E+001	2.24833E-001	2.38928E+002	-2.99358E+001
1.96694E+002	1.08563E+003	4.91301E+001	2.11927E+002	1.57455E+000	1.00043E+000	1.04330E+004	1.06321E+003	1.00000E+000	2.43400E+003	5.20000E+001	3.99816E+005	1.57524E+000	3.29489E+001	1.54153E-002	9.79454E-003	1.05363E-001	4.32894E-002	9.97120E+004	4.90946E+001	2.11926E+002	9.97747E-003	9.97747E-003	9.97324E+005	7.40000E+001	3.60000E+001	0.00000E+000	2.80871E+002	6.55788E+002	1.75479E+002	1.00000E+002	1.80623E+000	2.25754E-002	0.00000E+000	2.45996E+002	3.80229E+000	6.17961E-001	3.85756E+002	8.04808E+002	2.08698E+002	2.38974E+002	4.04405E-001	5.94261E-001	2.22960E-001	2.45996E+002	-2.01754E+001	2.24833E-001	2.38974E+002	-2.99078E+001
2.12794E+002	1.17866E+003	4.91152E+001	2.11971E+002	1.59539E+000	1.06537E+000	1.21780E+004	1.24159E+003	1.00000E+000	2.43500E+003	3.00000E+001	3.99945E+005	1.69968E+000	3.43317E+001	1.44570E-002	9.65411E-003	9.61476E-002	4.35456E-002	9.97120E+004	4.90950E+001	2.11926E+002	9.97747E-003	9.97747E-003	9.97324E+005	7.40000E+001	3.70000E+001	0.00000E+000	3.34690E+002	7.10886E+002	1.87822E+002	1.00000E+002	2.01471E+000	1.14751E-002	0.00000E+000	2.40448E+002	3.68373E+000	5.90386E-001	3.85756E+002	8.04808E+002	2.08698E+002	2.39026E+002	4.04405E-001	5.94261E-001	1.99197E-001	2.40448E+002	8.79452E+000	2.24833E-001	2.39026E+002	-2.98286E+001
1.95107E+002	1.16307E+003	4.91324E+001	2.11919E+002	1.60755E+000	1.06812E+000	1.21340E+004	1.06280E+003	1.00000E+000	2.43600E+003	3.10000E+001	4.00103E+005	1.71706E+000	3.41038E+001	1.45936E-002	9.69657E-003	9.48602E-002	4.25757E-002	9.97120E+004	4.90947E+001	2.11927E+002	9.97747E-003	9.97747E-003	9.97324E+005	7.40000E+001	3.80000E+001	0.00000E+000	2.93248E+002	7.28981E+002	1.76265E+002	1.00000E+002	1.93109E+000	1.71188E-002	0.00000E+000	2.47090E+002	3.14313E+000	6.93182E-001	3.85756E+002	8.04808E+002	2.08698E+002	2.39087E+002	4.04405E-001	5.94261E-001	2.01606E-001	2.47090E+002	1.19000E+001	2.24833E-001	2.39087E+002	-2.97997E+001
2.01421E+002	1.09451E+003	4.90988E+001	2.11919E+002	1.58525E+000	1.00146E+000	1.05810E+004	1.28796E+003	1.00000E+000	2.43700E+003	5.10000E+001	4.00269E+005	1.58757E+000	3.30834E+001	1.54111E-002	9.73579E-003	1.08508E-001	4.40420E-002	9.97120E+004	4.90947E+001	2.11927E+002	9.97747E-003	9.97747E-003	9.97324E+005	7.40000E+001	3.90000E+001	0.00000E+000	2.84667E+002	6.92730E+002	1.65032E+002	1.00000E+002	1.84229E+000	2.19324E-002	0.00000E+000	2.45842E+002	3.37461E+000	6.91391E-001	3.85756E+002	8.04808E+002	2.08698E+002	2.39097E+002	4.04405E-001	5.94261E-001	2.25688E-001	2.45842E+002	-2.42820E+001	2.24833E-001	2.39097E+002	-2.97917E+001
2.12238E+002	1.49831E+003	4.91241E+001	2.11942E+002	1.63722E+000	1.03798E+000	1.54220E+004	2.19131E+003	1.00000E+000	2.43800E+003	5.00000E+000	4.00376E+005	1.69940E+000	3.87081E+001	1.31837E-002	8.35830E-003	1.07250E-001	4.36518E-002	9.97120E+004	4.90951E+001	2.11926E+002	9.97747E-003	9.97747E-003	9.97324E+005	7.40000E+001	4.00000E+001	0.00000E+000	4.79782E+002	8.95750E+002	2.09365E+002	1.00000E+002	2.60162E+000	1.85560E-002	0.00000E+000	2.30720E+002	3.12601E+000	6.18231E-001	3.85756E+002	8.04808E+002	2.08698E+002	2.39110E+002	4.04405E-001	5.94261E-001	2.23999E-001	2.30720E+002	-3.69455E+001	2.24833E-001	2.39110E+002	-2.97627E+001
2.03369E+002	1.32024E+003	4.90984E+001	2.11906E+002	1.56745E+000	1.04808E+000	1.32250E+004	1.62435E+003	1.00000E+000	2.43900E+003	2.00000E+001	4.00531E+005	1.64281E+000	3.63351E+001	1.36300E-002	9.11373E-003	9.93672E-002	4.50056E-002	9.97120E+004	4.90952E+001	2.11927E+002	9.97747E-003	9.97747E-003	9.97324E+005	7.40000E+001	4.10000E+001	0.00000E+000	4.30552E+002	7.83521E+002	1.83049E+002	1.00000E+002	2.29767E+000	1.82208E-002	0.00000E+000	2.29034E+002	3.39820E+000	6.14136E-001	3.85756E+002	8.04808E+002	2.08698E+002	2.39099E+002	4.04405E-001	5.94261E-001	1.98571E-001	2.29034E+002	-1.75097E+000	2.24833E-001	2.39099E+002	-2.97984E+001
2.10309E+002	1.38229E+003	4.90765E+001	2.11920E+002	1.65539E+000	1.01194E+000	1.39270E+004	1.47525E+003	1.00000E+000	2.44000E+003	1.70000E+001	4.00683E+005	1.67516E+000	3.71791E+001	1.40272E-002	8.57486E-003	1.30152E-001	4.91689E-002	9.97120E+004	4.90955E+001	2.11927E+002	9.97747E-003	9.97747E-003	9.97324E+005	7.40000E+001	4.20000E+001	0.00000E+000	4.02860E+002	8.56119E+002	1.87271E+002	3.00000E+002	2.34704E+000	2.28413E-002	0.00000E+000	2.37688E+002	2.98205E+000	6.81973E-001	3.85756E+002	8.04808E+002	2.08698E+002	2.39110E+002	4.04405E-001	5.94261E-001	2.41232E-001	2.37688E+002	-5.48706E+001	2.24833E-001	2.39110E+002	-2.97801E+001
2.18520E+002	1.46661E+003	4.91294E+001	2.11905E+002	1.58069E+000	9.90203E-001	1.39980E+004	1.42209E+003	1.00000E+000	2.44100E+003	9.00000E+000	4.00835E+005	1.56521E+000	3.82963E+001	1.33603E-002	8.36934E-003	1.00189E-001	3.99277E-002	9.97120E+004	4.90953E+001	2.11926E+002	9.97747E-003	9.97747E-003	9.97324E+005	7.40000E+001	4.30000E+001	0.00000E+000	4.51702E+002	8.55825E+002	2.19575E+002	1.00000E+002	2.51161E+000	1.96280E-002	0.00000E+000	2.32779E+002	3.52618E+000	5.75272E-001	3.85756E+002	8.04808E+002	2.08698E+002	2.39163E+002	4.04405E-001	5.94261E-001	2.29683E-001	2.32779E+002	-4.31265E+001	2.24833E-001	2.39163E+002	-2.97325E+001
2.22295E+002	1.48439E+003	4.90640E+001	2.11918E+002	1.65300E+000	9.99676E-001	1.48110E+004	1.38119E+003	1.00000E+000	2.44200E+003	5.00000E+000	4.00992E+005	1.65246E+000	3.85278E+001	1.35825E-002	8.21424E-003	1.20979E-001	4.47924E-002	9.97120E+004	4.90952E+001	2.11926E+002	9.97747E-003	9.97747E-003	9.97324E+005	7.40000E+001	4.40000E+001	0.00000E+000	3.95153E+002	9.07712E+002	2.33203E+002	1.00000E+002	2.49349E+000	1.54167E-002	0.00000E+000	2.44504E+002	3.12072E+000	6.31923E-001	3.85756E+002	8.04808E+002	2.08698E+002	2.39193E+002	4.04405E-001	5.94261E-001	2.46288E-001	2.44504E+002	-5.53314E+001	2.24833E-001	2.39193E+002	-2.96989E+001
2.09572E+002	1.36510E+003	4.91415E+001	2.11973E+002	1.64907E+000	1.02950E+000	1.40230E+004	1.56820E+003	1.00000E+000	2.44300E+003	1.00000E+001	4.01154E+005	1.69772E+000	3.69473E+001	1.39258E-002	8.69373E-003	1.11970E-001	4.42312E-002	9.97120E+004	4.90950E+001	2.11926E+002	9.97747E-003	9.97747E-003	9.97324E+005	7.40000E+001	4.50000E+001	0.00000E+000	4.27574E+002	8.19100E+002	1.71118E+002	3.00000E+002	2.31509E+000	2.10424E-002	0.00000E+000	2.31448E+002	3.00176E+000	6.75173E-001	3.85756E+002	8.04808E+002	2.08698E+002	2.39256E+002	4.04405E-001	5.94261E-001	2.31306E-001	2.31448E+002	-4.67594E+001	2.24833E-001	2.39256E+002	-2.95963E+001
[truncated: 741 more rows]
