# Supplementary material for: Super-resolution visualization of chromatin loop folding in human lymphoblastoid cells using interferometric photoactivated localization microscopy
Source: Sci Rep. 2022 May 20;12:8582. doi: 10.1038/s41598-022-12568-9 (PMC9122977; doi:10.1038/s41598-022-12568-9)
Supplement: Supplementary file 2 — Supplementary Information 2. [file 41598_2022_12568_MOESM2_ESM.zip › ChromoLooping-main/data/ascii_files/Run1-647_c123_sum_X2_processed_jsa_IDL_ASCII_image6.txt]

Offset	Amplitude	X Position	Y Position	X Peak Width	Y Peak Width	6 N Photons	ChiSquared	FitOK	Frame Number	Peak Index of Frame	Peak Global Index	12 X PkW * Y PkW	Sigma Amplitude	Sigma X Pos rtNph	Sigma Y Pos rtNph	Sigma X Pos Full	Sigma Y Pos Full	18 Grouped Index	Group X Position	Group Y Position	Group Sigma X Pos	Group Sigma Y Pos	Group N Photons	24 Group Size	Frame Index in Grp	Label Set	Amplitude L1	Amplitude L2	Amplitude L3	30 FitOK Labels	Zeta0	Sigma Amp L2	Sigma Amp L3	Unwrapped Z	Sigma Z	36 Coherence	Group A1	Group A2	Group A3	Unwrapped Group Z	Group Sigma Z	42 Group Coherence	XY Ellipticity	Z Position	Unwrapped Z Error	XY Group Ellipticity	Group Z Position	Unwrapped Group Z Error
1.77051E+002	5.60011E+002	2.36588E+002	1.89208E+002	1.17948E+000	1.28480E+000	5.28500E+003	8.96392E+002	1.00000E+000	1.00000E+000	8.00000E+000	7.00000E+000	1.51539E+000	2.36646E+001	1.62243E-002	1.76731E-002	5.24163E-002	6.16696E-002	7.00000E+000	2.36605E+002	1.89243E+002	1.36107E-002	1.36107E-002	1.57447E+005	3.10000E+001	1.00000E+000	0.00000E+000	8.98897E+001	3.62717E+002	1.09863E+002	1.00000E+002	8.91584E-001	8.41037E-002	0.00000E+000	-3.94892E+001	4.02424E+000	8.20361E-001	1.02878E+002	3.80739E+002	8.53624E+001	-4.87990E+001	6.58723E-001	9.18208E-001	-4.27391E-002	2.51756E+002	8.58175E+001	-8.22686E-002	2.42446E+002	1.35233E+002
1.55307E+002	3.71801E+002	2.36669E+002	1.89165E+002	1.23294E+000	1.39991E+000	3.96400E+003	9.30024E+002	1.00000E+000	2.00000E+000	5.40000E+001	2.16000E+002	1.72601E+000	1.92821E+001	1.95829E-002	2.22348E-002	7.63255E-002	9.75891E-002	7.00000E+000	2.36605E+002	1.89243E+002	1.36107E-002	1.36107E-002	1.57447E+005	3.10000E+001	2.00000E+000	0.00000E+000	4.32415E+001	2.45194E+002	9.31857E+001	1.00000E+002	6.05326E-001	1.80211E-001	0.00000E+000	-2.65434E+001	4.34560E+000	8.77192E-001	1.02878E+002	3.80739E+002	8.53624E+001	-4.86594E+001	6.58723E-001	9.18208E-001	-6.34159E-002	2.64702E+002	1.29480E+002	-8.22686E-002	2.42586E+002	1.35351E+002
1.78441E+002	4.56202E+002	2.36589E+002	1.89189E+002	1.14390E+000	1.41457E+000	4.56700E+003	1.35632E+003	1.00000E+000	3.00000E+000	1.60000E+001	3.48000E+002	1.61812E+000	2.13589E+001	1.69267E-002	2.09318E-002	7.09498E-002	1.07301E-001	7.00000E+000	2.36605E+002	1.89244E+002	1.36107E-002	1.36107E-002	1.57447E+005	3.10000E+001	3.00000E+000	0.00000E+000	5.30653E+001	2.90847E+002	1.17195E+002	1.00000E+002	7.35133E-001	2.05282E-001	0.00000E+000	-3.15537E+002	4.22323E+000	8.40912E-001	1.02878E+002	3.80739E+002	8.53624E+001	-4.85237E+001	6.58723E-001	9.18208E-001	-1.05791E-001	2.66954E+002	-9.66672E+001	-8.22686E-002	2.42722E+002	1.35497E+002
1.73837E+002	3.64475E+002	2.36655E+002	1.89146E+002	1.09568E+000	1.33420E+000	3.31200E+003	7.81849E+002	1.00000E+000	4.00000E+000	4.50000E+001	5.36000E+002	1.46185E+000	1.90912E+001	1.90387E-002	2.31833E-002	7.40535E-002	1.08464E-001	7.00000E+000	2.36605E+002	1.89244E+002	1.36107E-002	1.36107E-002	1.57447E+005	3.10000E+001	4.00000E+000	0.00000E+000	5.31828E+001	2.32541E+002	9.51037E+001	1.00000E+002	6.12520E-001	2.06005E-001	0.00000E+000	-3.16972E+002	5.68138E+000	7.34027E-001	1.02878E+002	3.80739E+002	8.53624E+001	-4.81841E+001	6.58723E-001	9.18208E-001	-9.81603E-002	2.65519E+002	-1.09420E+002	-8.22686E-002	2.43061E+002	1.35814E+002
1.69212E+002	4.11025E+002	2.36621E+002	1.89169E+002	1.15166E+000	1.37110E+000	4.02400E+003	9.01124E+002	1.00000E+000	5.00000E+000	3.00000E+001	6.80000E+002	1.57904E+000	2.02738E+001	1.81549E-002	2.16143E-002	7.20564E-002	1.01061E-001	7.00000E+000	2.36605E+002	1.89244E+002	1.36107E-002	1.36107E-002	1.57447E+005	3.10000E+001	5.00000E+000	0.00000E+000	6.15300E+001	2.66553E+002	9.29012E+001	1.00000E+002	6.70626E-001	1.44060E-001	0.00000E+000	-3.23640E+002	4.77636E+000	7.92109E-001	1.02878E+002	3.80739E+002	8.53624E+001	-4.78344E+001	6.58723E-001	9.18208E-001	-8.69866E-002	2.58851E+002	-1.32633E+002	-8.22686E-002	2.43411E+002	1.36176E+002
1.63774E+002	3.97957E+002	2.36570E+002	1.89222E+002	1.21432E+000	1.36189E+000	4.08000E+003	6.19016E+002	1.00000E+000	6.00000E+000	3.20000E+001	8.46000E+002	1.65378E+000	1.99489E+001	1.90109E-002	2.13213E-002	6.32626E-002	7.87506E-002	7.00000E+000	2.36605E+002	1.89244E+002	1.36107E-002	1.36107E-002	1.57447E+005	3.10000E+001	6.00000E+000	0.00000E+000	6.24194E+001	2.56611E+002	8.49189E+001	1.00000E+002	6.42950E-001	1.17550E-001	0.00000E+000	-3.50522E+001	4.76020E+000	7.89326E-001	1.02878E+002	3.80739E+002	8.53624E+001	-4.76784E+001	6.58723E-001	9.18208E-001	-5.72828E-002	2.56193E+002	1.11887E+002	-8.22686E-002	2.43567E+002	1.36361E+002
2.09249E+002	6.07495E+002	2.36592E+002	1.89418E+002	1.09743E+000	1.36178E+000	5.64800E+003	1.04434E+003	1.00000E+000	7.00000E+000	5.00000E+000	9.75000E+002	1.49446E+000	2.46474E+001	1.46026E-002	1.81201E-002	4.96446E-002	7.51318E-002	7.00000E+000	2.36604E+002	1.89245E+002	1.36107E-002	1.36107E-002	1.57447E+005	3.10000E+001	7.00000E+000	0.00000E+000	9.91495E+001	4.10049E+002	1.12670E+002	1.00000E+002	9.79540E-001	8.67009E-002	0.00000E+000	-3.31811E+002	3.63789E+000	8.77838E-001	1.02878E+002	3.80739E+002	8.53624E+001	-4.75446E+001	6.58723E-001	9.18208E-001	-1.07494E-001	2.50680E+002	-1.10278E+002	-8.22686E-002	2.43701E+002	1.36620E+002
1.78008E+002	5.57245E+002	2.36581E+002	1.89333E+002	1.15190E+000	1.39453E+000	5.55200E+003	1.38732E+003	1.00000E+000	8.00000E+000	1.00000E+001	1.13800E+003	1.60637E+000	2.36060E+001	1.54593E-002	1.87156E-002	5.51869E-002	7.97541E-002	7.00000E+000	2.36604E+002	1.89246E+002	1.36107E-002	1.36107E-002	1.57447E+005	3.10000E+001	8.00000E+000	0.00000E+000	8.73246E+001	3.86641E+002	9.58771E+001	1.00000E+002	8.90070E-001	1.25643E-001	0.00000E+000	-3.32928E+002	3.35859E+000	9.59025E-001	1.02878E+002	3.80739E+002	8.53624E+001	-4.73999E+001	6.58723E-001	9.18208E-001	-9.52825E-002	2.49563E+002	-1.29527E+002	-8.22686E-002	2.43846E+002	1.36710E+002
1.82379E+002	7.12819E+002	2.36571E+002	1.89226E+002	1.11611E+000	1.31907E+000	6.53300E+003	1.26106E+003	1.00000E+000	9.00000E+000	5.00000E+000	1.29400E+003	1.47223E+000	2.66987E+001	1.38087E-002	1.63197E-002	5.01783E-002	6.92370E-002	7.00000E+000	2.36604E+002	1.89247E+002	1.36107E-002	1.36107E-002	1.57447E+005	3.10000E+001	9.00000E+000	0.00000E+000	1.24179E+002	4.94291E+002	1.18455E+002	1.00000E+002	1.15510E+000	7.95845E-002	0.00000E+000	-4.42832E+001	3.21567E+000	9.23385E-001	1.02878E+002	3.80739E+002	8.53624E+001	-4.72321E+001	6.58723E-001	9.18208E-001	-8.33435E-002	2.46962E+002	1.41353E+002	-8.22686E-002	2.44013E+002	1.36810E+002
1.74117E+002	5.30636E+002	2.36563E+002	1.89157E+002	1.10505E+000	1.23641E+000	4.52700E+003	7.13364E+002	1.00000E+000	1.00000E+001	1.70000E+001	1.46600E+003	1.36629E+000	2.30355E+001	1.64238E-002	1.83763E-002	4.99257E-002	6.17278E-002	7.00000E+000	2.36603E+002	1.89247E+002	1.36107E-002	1.36107E-002	1.57447E+005	3.10000E+001	1.00000E+001	0.00000E+000	9.04284E+001	3.75640E+002	7.81517E+001	1.00000E+002	8.45749E-001	7.61814E-002	0.00000E+000	-4.60217E+001	3.53392E+000	1.00937E+000	1.02878E+002	3.80739E+002	8.53624E+001	-4.71118E+001	6.58723E-001	9.18208E-001	-5.61054E-002	2.45224E+002	9.91265E+001	-8.22686E-002	2.44134E+002	1.36887E+002
1.81419E+002	5.66831E+002	2.36531E+002	1.89212E+002	1.09170E+000	1.37519E+000	5.28300E+003	1.19822E+003	1.00000E+000	1.10000E+001	9.00000E+000	1.62600E+003	1.50129E+000	2.38082E+001	1.50197E-002	1.89201E-002	5.59626E-002	8.74659E-002	7.00000E+000	2.36604E+002	1.89247E+002	1.36107E-002	1.36107E-002	1.57447E+005	3.10000E+001	1.10000E+001	0.00000E+000	1.11401E+002	4.05128E+002	6.67956E+001	1.00000E+002	9.04977E-001	1.12645E-001	0.00000E+000	-3.43136E+002	3.16673E+000	1.04270E+000	1.02878E+002	3.80739E+002	8.53624E+001	-4.68059E+001	6.58723E-001	9.18208E-001	-1.14920E-001	2.39355E+002	-1.10756E+002	-8.22686E-002	2.44440E+002	1.37225E+002
1.80172E+002	6.14322E+002	2.36570E+002	1.89119E+002	1.10818E+000	1.29135E+000	5.47400E+003	1.12796E+003	1.00000E+000	1.20000E+001	9.00000E+000	1.79100E+003	1.43104E+000	2.47855E+001	1.49781E-002	1.74538E-002	5.52683E-002	7.42275E-002	7.00000E+000	2.36604E+002	1.89247E+002	1.36107E-002	1.36107E-002	1.57447E+005	3.10000E+001	1.20000E+001	0.00000E+000	1.18353E+002	4.34326E+002	7.16863E+001	1.00000E+002	9.68161E-001	9.17573E-002	0.00000E+000	-5.14975E+001	3.09864E+000	1.04686E+000	1.02878E+002	3.80739E+002	8.53624E+001	-4.66340E+001	6.58723E-001	9.18208E-001	-7.63351E-002	2.39748E+002	1.23674E+002	-8.22686E-002	2.44612E+002	1.37341E+002
1.79257E+002	6.22177E+002	2.36604E+002	1.89136E+002	1.11370E+000	1.18478E+000	5.13300E+003	1.30133E+003	1.00000E+000	1.30000E+001	5.00000E+000	1.96100E+003	1.31949E+000	2.49435E+001	1.55448E-002	1.65368E-002	6.24270E-002	7.03598E-002	7.00000E+000	2.36604E+002	1.89247E+002	1.36107E-002	1.36107E-002	1.57447E+005	3.10000E+001	1.30000E+001	0.00000E+000	1.24328E+002	4.24425E+002	8.12110E+001	1.00000E+002	9.86369E-001	1.19011E-001	0.00000E+000	-5.11362E+001	3.53108E+000	9.48676E-001	1.02878E+002	3.80739E+002	8.53624E+001	-4.64734E+001	6.58723E-001	9.18208E-001	-3.09222E-002	2.40109E+002	5.65448E+001	-8.22686E-002	2.44772E+002	1.37515E+002
1.62719E+002	4.70283E+002	2.36622E+002	1.89232E+002	1.16543E+000	1.33474E+000	4.54700E+003	5.44174E+002	1.00000E+000	1.40000E+001	1.50000E+001	2.14300E+003	1.55554E+000	2.16860E+001	1.72832E-002	1.97940E-002	5.40505E-002	6.99273E-002	7.00000E+000	2.36604E+002	1.89246E+002	1.36107E-002	1.36107E-002	1.57447E+005	3.10000E+001	1.40000E+001	0.00000E+000	8.90607E+001	3.29868E+002	7.61278E+001	1.00000E+002	7.77552E-001	7.53900E-002	0.00000E+000	-4.55927E+001	3.93156E+000	9.05282E-001	1.02878E+002	3.80739E+002	8.53624E+001	-4.61799E+001	6.58723E-001	9.18208E-001	-6.77177E-002	2.45653E+002	1.16860E+002	-8.22686E-002	2.45066E+002	1.37870E+002
1.74910E+002	5.74884E+002	2.36636E+002	1.89288E+002	1.12812E+000	1.30834E+000	5.28600E+003	8.14999E+002	1.00000E+000	1.50000E+001	8.00000E+000	2.31500E+003	1.47597E+000	2.39767E+001	1.55164E-002	1.79953E-002	4.82154E-002	6.38785E-002	7.00000E+000	2.36604E+002	1.89245E+002	1.36107E-002	1.36107E-002	1.57447E+005	3.10000E+001	1.50000E+001	0.00000E+000	1.06896E+002	4.28034E+002	7.95118E+001	1.00000E+002	9.52240E-001	6.12052E-002	0.00000E+000	-4.73305E+001	3.17012E+000	1.04129E+000	1.02878E+002	3.80739E+002	8.53624E+001	-4.59062E+001	6.58723E-001	9.18208E-001	-7.39702E-002	2.43915E+002	1.24441E+002	-8.22686E-002	2.45339E+002	1.38180E+002
1.64611E+002	5.38600E+002	2.36653E+002	1.89214E+002	1.14583E+000	1.29628E+000	4.98200E+003	5.56239E+002	1.00000E+000	1.60000E+001	1.10000E+001	2.47300E+003	1.48531E+000	2.32078E+001	1.62337E-002	1.83652E-002	5.04701E-002	6.37702E-002	7.00000E+000	2.36604E+002	1.89244E+002	1.36107E-002	1.36107E-002	1.57447E+005	3.10000E+001	1.60000E+001	0.00000E+000	1.02406E+002	3.66292E+002	8.57139E+001	1.00000E+002	8.72954E-001	5.80267E-002	0.00000E+000	-4.56462E+001	3.85726E+000	8.81517E-001	1.02878E+002	3.80739E+002	8.53624E+001	-4.56811E+001	6.58723E-001	9.18208E-001	-6.16069E-002	2.45599E+002	1.07720E+002	-8.22686E-002	2.45564E+002	1.38359E+002
1.76373E+002	5.40036E+002	2.36655E+002	1.89221E+002	1.14960E+000	1.39775E+000	5.37600E+003	1.06997E+003	1.00000E+000	1.70000E+001	5.00000E+000	2.62900E+003	1.60686E+000	2.32387E+001	1.56790E-002	1.90634E-002	5.62223E-002	8.19419E-002	7.00000E+000	2.36604E+002	1.89243E+002	1.36107E-002	1.36107E-002	1.57447E+005	3.10000E+001	1.70000E+001	0.00000E+000	1.07312E+002	3.80512E+002	6.57846E+001	1.00000E+002	8.61624E-001	1.08376E-001	0.00000E+000	-3.41739E+002	3.23905E+000	1.01057E+000	1.02878E+002	3.80739E+002	8.53624E+001	-4.53935E+001	6.58723E-001	9.18208E-001	-9.74148E-002	2.40752E+002	-1.35244E+002	-8.22686E-002	2.45852E+002	1.38652E+002
1.73709E+002	5.80047E+002	2.36603E+002	1.89288E+002	1.12239E+000	1.34434E+000	5.44500E+003	8.54987E+002	1.00000E+000	1.80000E+001	5.00000E+000	2.78700E+003	1.50888E+000	2.40842E+001	1.52105E-002	1.82185E-002	5.16499E-002	7.30002E-002	7.00000E+000	2.36604E+002	1.89242E+002	1.36107E-002	1.36107E-002	1.57447E+005	3.10000E+001	1.80000E+001	0.00000E+000	1.31688E+002	4.03472E+002	6.54684E+001	1.00000E+002	9.41408E-001	8.84856E-002	0.00000E+000	-5.49174E+001	3.37703E+000	9.63113E-001	1.02878E+002	3.80739E+002	8.53624E+001	-4.51374E+001	6.58723E-001	9.18208E-001	-8.99797E-002	2.36328E+002	1.40600E+002	-8.22686E-002	2.46108E+002	1.38946E+002
1.89832E+002	6.24359E+002	2.36561E+002	1.89232E+002	1.07576E+000	1.32674E+000	5.54900E+003	9.57734E+002	1.00000E+000	1.90000E+001	5.00000E+000	2.96100E+003	1.42725E+000	2.49872E+001	1.44413E-002	1.78106E-002	4.54473E-002	6.77685E-002	7.00000E+000	2.36604E+002	1.89242E+002	1.36107E-002	1.36107E-002	1.57447E+005	3.10000E+001	1.90000E+001	0.00000E+000	1.43853E+002	4.21938E+002	7.15258E+001	1.00000E+002	1.00320E+000	7.11967E-002	0.00000E+000	-3.46844E+002	3.48492E+000	9.24508E-001	1.02878E+002	3.80739E+002	8.53624E+001	-4.49646E+001	6.58723E-001	9.18208E-001	-1.04468E-001	2.35647E+002	-1.29907E+002	-8.22686E-002	2.46281E+002	1.39081E+002
1.68182E+002	5.58444E+002	2.36639E+002	1.89271E+002	1.13702E+000	1.36993E+000	5.40200E+003	9.10735E+002	1.00000E+000	2.00000E+001	9.00000E+000	3.13200E+003	1.55763E+000	2.36314E+001	1.54700E-002	1.86389E-002	5.26765E-002	7.53145E-002	7.00000E+000	2.36604E+002	1.89243E+002	1.36107E-002	1.36107E-002	1.57447E+005	3.10000E+001	2.00000E+001	0.00000E+000	1.12315E+002	4.08811E+002	6.76203E+001	1.00000E+002	9.13444E-001	9.21551E-002	0.00000E+000	-3.41086E+002	3.13422E+000	1.04185E+000	1.02878E+002	3.80739E+002	8.53624E+001	-4.48142E+001	6.58723E-001	9.18208E-001	-9.29072E-002	2.41405E+002	-1.41238E+002	-8.22686E-002	2.46431E+002	1.39261E+002
1.83554E+002	4.46491E+002	2.36623E+002	1.89181E+002	1.20066E+000	1.39639E+000	4.63100E+003	8.63532E+002	1.00000E+000	2.10000E+001	1.20000E+001	3.31500E+003	1.67659E+000	2.11303E+001	1.76435E-002	2.05196E-002	6.90815E-002	9.25541E-002	7.00000E+000	2.36605E+002	1.89242E+002	1.36107E-002	1.36107E-002	1.57447E+005	3.10000E+001	2.10000E+001	0.00000E+000	1.07915E+002	3.02469E+002	5.48721E+001	1.00000E+002	7.36208E-001	1.38869E-001	0.00000E+000	-5.58713E+001	4.02957E+000	8.75216E-001	1.02878E+002	3.80739E+002	8.53624E+001	-4.45351E+001	6.58723E-001	9.18208E-001	-7.53634E-002	2.35374E+002	1.17901E+002	-8.22686E-002	2.46710E+002	1.39483E+002
2.04720E+002	6.12360E+002	2.36573E+002	1.89234E+002	1.08694E+000	1.30590E+000	5.41700E+003	1.22815E+003	1.00000E+000	2.20000E+001	5.00000E+000	3.48100E+003	1.41943E+000	2.47459E+001	1.47681E-002	1.77432E-002	5.81509E-002	8.29988E-002	7.00000E+000	2.36604E+002	1.89243E+002	1.36107E-002	1.36107E-002	1.57447E+005	3.10000E+001	2.20000E+001	0.00000E+000	1.40447E+002	4.24466E+002	7.48008E+001	1.00000E+002	1.00628E+000	1.09665E-001	0.00000E+000	-5.36037E+001	3.53212E+000	9.23202E-001	1.02878E+002	3.80739E+002	8.53624E+001	-4.43713E+001	6.58723E-001	9.18208E-001	-9.15100E-002	2.37642E+002	1.44146E+002	-8.22686E-002	2.46874E+002	1.39676E+002
1.95092E+002	3.91061E+002	2.36688E+002	1.89378E+002	1.18714E+000	1.33740E+000	3.86000E+003	7.98800E+002	1.00000E+000	2.30000E+001	1.70000E+001	3.66200E+003	1.58768E+000	1.97753E+001	1.91077E-002	2.15261E-002	6.81824E-002	8.57263E-002	7.00000E+000	2.36604E+002	1.89243E+002	1.36107E-002	1.36107E-002	1.57447E+005	3.10000E+001	2.30000E+001	0.00000E+000	7.76875E+001	2.70381E+002	5.84767E+001	1.00000E+002	6.38937E-001	1.41514E-001	0.00000E+000	-4.63877E+001	4.27292E+000	9.04050E-001	1.02878E+002	3.80739E+002	8.53624E+001	-4.42199E+001	6.58723E-001	9.18208E-001	-5.95176E-002	2.44858E+002	1.03979E+002	-8.22686E-002	2.47026E+002	1.39926E+002
1.81180E+002	4.30948E+002	2.36593E+002	1.89317E+002	1.12976E+000	1.39020E+000	4.20000E+003	6.81202E+002	1.00000E+000	2.40000E+001	1.40000E+001	3.83200E+003	1.57060E+000	2.07593E+001	1.74326E-002	2.14513E-002	5.82476E-002	8.66913E-002	7.00000E+000	2.36605E+002	1.89243E+002	1.36107E-002	1.36107E-002	1.57447E+005	3.10000E+001	2.40000E+001	0.00000E+000	7.30865E+001	3.04893E+002	6.24121E+001	1.00000E+002	6.83761E-001	1.27733E-001	0.00000E+000	-3.34331E+002	3.63509E+000	1.01876E+000	1.02878E+002	3.80739E+002	8.53624E+001	-4.39821E+001	6.58723E-001	9.18208E-001	-1.03350E-001	2.48160E+002	-1.18992E+002	-8.22686E-002	2.47263E+002	1.40119E+002
1.78918E+002	4.37296E+002	2.36613E+002	1.89253E+002	1.07038E+000	1.29393E+000	3.77700E+003	8.40426E+002	1.00000E+000	2.50000E+001	2.00000E+001	4.00300E+003	1.38500E+000	2.09116E+001	1.74167E-002	2.10541E-002	6.33094E-002	9.12548E-002	7.00000E+000	2.36605E+002	1.89243E+002	1.36107E-002	1.36107E-002	1.57447E+005	3.10000E+001	2.50000E+001	0.00000E+000	8.44955E+001	3.28162E+002	5.02874E+001	1.00000E+002	7.13615E-001	1.43756E-001	0.00000E+000	-3.39467E+002	3.53354E+000	1.10517E+000	1.02878E+002	3.80739E+002	8.53624E+001	-4.37512E+001	6.58723E-001	9.18208E-001	-9.45479E-002	2.43024E+002	-1.37201E+002	-8.22686E-002	2.47494E+002	1.40311E+002
1.82600E+002	4.91469E+002	2.36581E+002	1.89202E+002	1.11078E+000	1.22951E+000	4.19300E+003	9.19356E+002	1.00000E+000	2.60000E+001	1.10000E+001	4.16600E+003	1.36571E+000	2.21691E+001	1.71540E-002	1.89876E-002	6.16084E-002	7.48744E-002	7.00000E+000	2.36606E+002	1.89242E+002	1.36107E-002	1.36107E-002	1.57447E+005	3.10000E+001	2.60000E+001	0.00000E+000	1.05432E+002	3.48701E+002	5.02453E+001	1.00000E+002	7.83703E-001	1.24687E-001	0.00000E+000	-5.23491E+001	3.54128E+000	1.04662E+000	1.02878E+002	3.80739E+002	8.53624E+001	-4.34878E+001	6.58723E-001	9.18208E-001	-5.07332E-002	2.38896E+002	8.48424E+001	-8.22686E-002	2.47758E+002	1.40541E+002
2.60106E+002	7.74985E+002	2.36598E+002	1.89310E+002	1.21051E+000	1.35586E+000	7.89600E+003	9.46510E+002	1.00000E+000	2.90000E+001	4.40000E+001	4.41300E+003	1.64129E+000	2.78386E+001	1.36228E-002	1.52585E-002	4.69859E-002	5.83868E-002	7.00000E+000	2.36606E+002	1.89242E+002	1.36107E-002	1.36107E-002	1.57447E+005	3.10000E+001	2.70000E+001	0.00000E+000	1.45013E+002	5.28193E+002	1.22533E+002	1.00000E+002	1.25123E+000	3.63680E-002	0.00000E+000	-4.28872E+001	3.01924E+000	8.94560E-001	1.02878E+002	3.80739E+002	8.53624E+001	-4.31853E+001	6.58723E-001	9.18208E-001	-5.66366E-002	2.48358E+002	1.03149E+002	-8.22686E-002	2.48060E+002	1.40912E+002
2.62306E+002	4.55832E+002	2.36665E+002	1.89257E+002	1.26755E+000	1.49477E+000	5.29900E+003	8.05994E+002	1.00000E+000	3.00000E+001	1.26000E+002	4.75300E+003	1.89470E+000	2.13502E+001	1.74128E-002	2.05342E-002	6.39273E-002	8.78776E-002	7.00000E+000	2.36606E+002	1.89241E+002	1.36107E-002	1.36107E-002	1.57447E+005	3.10000E+001	2.80000E+001	0.00000E+000	7.72739E+001	3.21474E+002	7.65614E+001	1.00000E+002	7.43169E-001	8.02601E-002	0.00000E+000	-3.92441E+001	3.47816E+000	9.47905E-001	1.02878E+002	3.80739E+002	8.53624E+001	-4.29416E+001	6.58723E-001	9.18208E-001	-8.22560E-002	2.52001E+002	1.44806E+002	-8.22686E-002	2.48304E+002	1.41127E+002
2.91594E+002	4.91358E+002	2.36604E+002	1.89262E+002	1.16563E+000	1.53886E+000	5.40400E+003	1.31402E+003	1.00000E+000	3.10000E+001	1.10000E+002	5.00800E+003	1.79374E+000	2.21666E+001	1.58563E-002	2.09335E-002	6.82762E-002	1.17480E-001	7.00000E+000	2.36607E+002	1.89240E+002	1.36107E-002	1.36107E-002	1.57447E+005	3.10000E+001	2.90000E+001	0.00000E+000	9.15726E+001	3.36114E+002	9.81623E+001	1.00000E+002	8.35676E-001	1.50780E-001	0.00000E+000	-3.27768E+002	4.13067E+000	7.90374E-001	1.02878E+002	3.80739E+002	8.53624E+001	-4.26945E+001	6.58723E-001	9.18208E-001	-1.38004E-001	2.54723E+002	-6.12908E+001	-8.22686E-002	2.48551E+002	1.41373E+002
2.76818E+002	5.21623E+002	2.36614E+002	1.89376E+002	1.19792E+000	1.39198E+000	5.39200E+003	8.68135E+002	1.00000E+000	3.20000E+001	1.04000E+002	5.26500E+003	1.66748E+000	2.28391E+001	1.63137E-002	1.89565E-002	5.66643E-002	7.55934E-002	7.00000E+000	2.36608E+002	1.89239E+002	1.36107E-002	1.36107E-002	1.57447E+005	3.10000E+001	3.00000E+001	0.00000E+000	1.03307E+002	3.63760E+002	7.58707E+001	1.00000E+002	8.51457E-001	8.08089E-002	0.00000E+000	-4.49560E+001	3.52887E+000	9.26190E-001	1.02878E+002	3.80739E+002	8.53624E+001	-4.24485E+001	6.58723E-001	9.18208E-001	-7.49307E-002	2.46289E+002	1.28296E+002	-8.22686E-002	2.48797E+002	1.41691E+002
3.00472E+002	7.91726E+002	2.36590E+002	1.89225E+002	1.11438E+000	1.35085E+000	7.40900E+003	9.95086E+002	1.00000E+000	3.30000E+001	5.10000E+001	5.48400E+003	1.50535E+000	2.81376E+001	1.29465E-002	1.56937E-002	3.94776E-002	5.68817E-002	7.00000E+000	2.36608E+002	1.89238E+002	1.36107E-002	1.36107E-002	1.57447E+005	3.10000E+001	3.10000E+001	0.00000E+000	1.45290E+002	5.38978E+002	1.26158E+002	1.00000E+002	1.27358E+000	4.04176E-002	0.00000E+000	-3.32526E+002	3.09973E+000	8.99513E-001	1.02878E+002	3.80739E+002	8.53624E+001	-4.21921E+001	6.58723E-001	9.18208E-001	-9.59228E-002	2.49965E+002	-1.28243E+002	-8.22686E-002	2.49053E+002	1.41851E+002
2.20615E+002	3.51242E+002	2.36262E+002	1.88907E+002	1.09209E+000	1.25915E+000	3.00000E+003	4.52427E+002	1.00000E+000	6.20000E+001	1.24000E+002	1.27070E+004	1.37511E+000	1.87414E+001	1.99388E-002	2.29888E-002	5.79985E-002	7.58086E-002	3.61300E+003	2.36234E+002	1.88895E+002	2.44385E-002	2.44385E-002	1.77130E+004	6.00000E+000	1.00000E+000	0.00000E+000	6.25875E+001	2.22832E+002	6.44097E+001	1.00000E+002	5.56497E-001	9.02529E-002	0.00000E+000	-3.17873E+001	5.61789E+000	7.79969E-001	6.18529E+001	2.26274E+002	5.16554E+001	-3.68415E+001	1.99447E+000	9.04144E-001	-7.10484E-002	2.59458E+002	1.35382E+002	-4.91839E-002	2.54404E+002	9.78384E+001
2.23712E+002	3.65724E+002	2.36206E+002	1.88938E+002	1.14010E+000	1.25164E+000	3.23800E+003	4.29055E+002	1.00000E+000	6.30000E+001	1.13000E+002	1.29250E+004	1.42700E+000	1.91239E+001	2.00357E-002	2.19959E-002	6.42240E-002	7.66783E-002	3.61300E+003	2.36235E+002	1.88895E+002	2.44385E-002	2.44385E-002	1.77130E+004	6.00000E+000	2.00000E+000	0.00000E+000	6.51029E+001	2.64214E+002	4.94438E+001	1.00000E+002	5.86733E-001	7.64636E-002	0.00000E+000	-3.78049E+001	4.03685E+000	1.04479E+000	6.18529E+001	2.26274E+002	5.16554E+001	-3.66787E+001	1.99447E+000	9.04144E-001	-4.66359E-002	2.53441E+002	9.31013E+001	-4.91839E-002	2.54567E+002	9.80166E+001
2.15495E+002	3.51662E+002	2.36327E+002	1.88907E+002	1.14914E+000	1.19039E+000	2.98500E+003	3.33344E+002	1.00000E+000	6.40000E+001	1.40000E+002	1.31760E+004	1.36792E+000	1.87526E+001	2.10329E-002	2.17879E-002	6.38889E-002	6.82704E-002	3.61300E+003	2.36234E+002	1.88895E+002	2.44385E-002	2.44385E-002	1.77130E+004	6.00000E+000	3.00000E+000	0.00000E+000	7.06168E+001	2.43187E+002	3.96773E+001	1.00000E+002	5.50018E-001	6.38936E-002	0.00000E+000	-4.31440E+001	4.30947E+000	1.01933E+000	6.18529E+001	2.26274E+002	5.16554E+001	-3.65420E+001	1.99447E+000	9.04144E-001	-1.76314E-002	2.48102E+002	4.45900E+001	-4.91839E-002	2.54704E+002	9.81421E+001
2.21780E+002	3.32766E+002	2.36158E+002	1.88922E+002	1.15344E+000	1.20869E+000	2.88400E+003	5.04487E+002	1.00000E+000	6.50000E+001	1.28000E+002	1.34010E+004	1.39416E+000	1.82419E+001	2.14782E-002	2.25070E-002	5.89786E-002	6.43282E-002	3.61300E+003	2.36234E+002	1.88894E+002	2.44385E-002	2.44385E-002	1.77130E+004	6.00000E+000	4.00000E+000	0.00000E+000	5.18875E+001	2.26868E+002	5.43417E+001	1.00000E+002	5.19702E-001	8.02450E-002	0.00000E+000	-3.17351E+001	4.61070E+000	9.69274E-001	6.18529E+001	2.26274E+002	5.16554E+001	-3.63945E+001	1.99447E+000	9.04144E-001	-2.33888E-002	2.59510E+002	6.45675E+001	-4.91839E-002	2.54851E+002	9.82874E+001
2.24837E+002	3.65064E+002	2.36263E+002	1.88829E+002	1.15421E+000	1.26791E+000	3.31200E+003	3.70217E+002	1.00000E+000	6.60000E+001	1.17000E+002	1.36210E+004	1.46344E+000	1.91066E+001	2.00558E-002	2.20314E-002	4.64100E-002	5.49861E-002	3.61300E+003	2.36234E+002	1.88893E+002	2.44385E-002	2.44385E-002	1.77130E+004	6.00000E+000	5.00000E+000	0.00000E+000	6.77407E+001	2.41761E+002	5.59123E+001	1.00000E+002	5.75137E-001	5.75055E-002	0.00000E+000	-3.65952E+001	4.70766E+000	8.85852E-001	6.18529E+001	2.26274E+002	5.16554E+001	-3.62563E+001	1.99447E+000	9.04144E-001	-4.69398E-002	2.54650E+002	9.46987E+001	-4.91839E-002	2.54989E+002	9.83745E+001
2.19455E+002	2.02879E+002	2.36173E+002	1.88859E+002	1.24030E+000	1.49679E+000	2.29400E+003	3.51836E+002	1.00000E+000	6.70000E+001	3.26000E+002	1.39490E+004	1.85647E+000	1.42436E+001	2.58958E-002	3.12511E-002	7.91221E-002	1.13064E-001	3.61300E+003	2.36234E+002	1.88893E+002	2.44385E-002	2.44385E-002	1.77130E+004	6.00000E+000	6.00000E+000	0.00000E+000	4.89293E+001	1.32108E+002	4.41609E+001	3.00000E+002	3.66122E-001	1.56973E-001	0.00000E+000	-3.26302E+002	8.76165E+000	5.71911E-001	6.18529E+001	2.26274E+002	5.16554E+001	-3.60837E+001	1.99447E+000	9.04144E-001	-9.37110E-002	2.56189E+002	-1.25555E+002	-4.91839E-002	2.55162E+002	9.85596E+001
2.37635E+002	7.68033E+002	2.37356E+002	1.89356E+002	1.17043E+000	1.46701E+000	8.14000E+003	1.38230E+003	1.00000E+000	8.00000E+001	1.00000E+001	1.67260E+004	1.71704E+000	2.77134E+001	1.29728E-002	1.62600E-002	5.42147E-002	8.41846E-002	4.66600E+003	2.37342E+002	1.89236E+002	1.02366E-002	1.02366E-002	3.58391E+005	4.40000E+001	1.00000E+000	0.00000E+000	4.11969E+002	3.37312E+002	6.83578E+001	3.00000E+002	1.42977E+000	5.88618E-002	0.00000E+000	-1.08739E+002	2.90265E+000	9.16442E-001	4.02232E+002	3.87904E+002	6.36516E+001	-1.01090E+002	4.55414E-001	8.80290E-001	-1.12451E-001	1.82507E+002	1.20139E+002	-1.03165E-001	1.90156E+002	1.14053E+002
2.29821E+002	6.61580E+002	2.37311E+002	1.89315E+002	1.20656E+000	1.48764E+000	7.30900E+003	1.04466E+003	1.00000E+000	8.10000E+001	2.10000E+001	1.69620E+004	1.79493E+000	2.57212E+001	1.41131E-002	1.74008E-002	5.54052E-002	8.31899E-002	4.66600E+003	2.37342E+002	1.89236E+002	1.02366E-002	1.02366E-002	3.58391E+005	4.40000E+001	2.00000E+000	0.00000E+000	3.40854E+002	3.01072E+002	4.95229E+001	0.00000E+000	1.19816E+000	5.99207E-002	0.00000E+000	-1.04674E+002	3.03128E+000	9.26098E-001	4.02232E+002	3.87904E+002	6.36516E+001	-1.01107E+002	4.55414E-001	8.80290E-001	-1.04325E-001	1.86571E+002	1.12157E+002	-1.03165E-001	1.90138E+002	1.14007E+002
2.52704E+002	1.02428E+003	2.37345E+002	1.89225E+002	1.18160E+000	1.41004E+000	1.05600E+004	2.52924E+003	1.00000E+000	8.20000E+001	1.00000E+000	1.71750E+004	1.66611E+000	3.20044E+001	1.14984E-002	1.37215E-002	5.57663E-002	7.88514E-002	4.66600E+003	2.37341E+002	1.89236E+002	1.02366E-002	1.02366E-002	3.58391E+005	4.40000E+001	3.00000E+000	0.00000E+000	5.25766E+002	4.94630E+002	7.67829E+001	0.00000E+000	1.88944E+000	6.78068E-002	0.00000E+000	-1.01852E+002	2.57483E+000	9.07049E-001	4.02232E+002	3.87904E+002	6.36516E+001	-1.01100E+002	4.55414E-001	8.80290E-001	-8.81457E-002	1.89393E+002	9.09595E+001	-1.03165E-001	1.90145E+002	1.13960E+002
2.46594E+002	9.59247E+002	2.37378E+002	1.89301E+002	1.14388E+000	1.46957E+000	9.95300E+003	1.38545E+003	1.00000E+000	8.30000E+001	2.00000E+000	1.73840E+004	1.68101E+000	3.09717E+001	1.14657E-002	1.47304E-002	4.51967E-002	7.35366E-002	4.66600E+003	2.37341E+002	1.89236E+002	1.02366E-002	1.02366E-002	3.58391E+005	4.40000E+001	4.00000E+000	0.00000E+000	4.98598E+002	4.36588E+002	7.79117E+001	3.00000E+002	1.75862E+000	3.95152E-002	0.00000E+000	-1.05498E+002	2.64317E+000	9.10141E-001	4.02232E+002	3.87904E+002	6.36516E+001	-1.01121E+002	4.55414E-001	8.80290E-001	-1.24623E-001	1.85747E+002	1.41328E+002	-1.03165E-001	1.90125E+002	1.13989E+002
2.51985E+002	8.69770E+002	2.37382E+002	1.89176E+002	1.13549E+000	1.27440E+000	7.84700E+003	2.09847E+003	1.00000E+000	8.40000E+001	2.00000E+000	1.76110E+004	1.44708E+000	2.94919E+001	1.28184E-002	1.43865E-002	5.05663E-002	6.32176E-002	4.66600E+003	2.37341E+002	1.89236E+002	1.02366E-002	1.02366E-002	3.58391E+005	4.40000E+001	5.00000E+000	0.00000E+000	4.29153E+002	4.24240E+002	6.84481E+001	3.00000E+002	1.58141E+000	6.31027E-002	0.00000E+000	-9.99416E+001	3.10465E+000	8.72662E-001	4.02232E+002	3.87904E+002	6.36516E+001	-1.01106E+002	4.55414E-001	8.80290E-001	-5.76403E-002	1.91304E+002	4.75573E+001	-1.03165E-001	1.90140E+002	1.13926E+002
2.38341E+002	9.57449E+002	2.37321E+002	1.89198E+002	1.22118E+000	1.45986E+000	1.05100E+004	2.35830E+003	1.00000E+000	8.50000E+001	5.00000E+000	1.78280E+004	1.78275E+000	3.09427E+001	1.19118E-002	1.42400E-002	5.37394E-002	7.61698E-002	4.66600E+003	2.37341E+002	1.89237E+002	1.02366E-002	1.02366E-002	3.58391E+005	4.40000E+001	6.00000E+000	0.00000E+000	4.86915E+002	4.51750E+002	8.24995E+001	3.00000E+002	1.76442E+000	6.66140E-002	0.00000E+000	-1.03381E+002	2.68661E+000	8.71376E-001	4.02232E+002	3.87904E+002	6.36516E+001	-1.01130E+002	4.55414E-001	8.80290E-001	-8.90262E-002	1.87865E+002	9.07174E+001	-1.03165E-001	1.90115E+002	1.13911E+002
2.58221E+002	1.01348E+003	2.37401E+002	1.89283E+002	1.13292E+000	1.56810E+000	1.10210E+004	2.38898E+003	1.00000E+000	8.60000E+001	2.00000E+000	1.80600E+004	1.77653E+000	3.18352E+001	1.07917E-002	1.49370E-002	5.50382E-002	1.04358E-001	4.66600E+003	2.37341E+002	1.89238E+002	1.02366E-002	1.02366E-002	3.58391E+005	4.40000E+001	7.00000E+000	0.00000E+000	5.20456E+002	4.59669E+002	9.06284E+001	3.00000E+002	1.85984E+000	5.11870E-002	0.00000E+000	-3.97070E+002	2.60445E+000	8.77777E-001	4.02232E+002	3.87904E+002	6.36516E+001	-1.01106E+002	4.55414E-001	8.80290E-001	-1.61114E-001	1.85421E+002	-9.65482E+001	-1.03165E-001	1.90139E+002	1.13994E+002
2.49453E+002	9.31895E+002	2.37355E+002	1.89206E+002	1.14751E+000	1.42506E+000	9.42500E+003	2.19924E+003	1.00000E+000	8.70000E+001	3.00000E+000	1.82750E+004	1.63527E+000	3.05270E+001	1.18199E-002	1.46789E-002	5.27344E-002	8.05244E-002	4.66600E+003	2.37341E+002	1.89238E+002	1.02366E-002	1.02366E-002	3.58391E+005	4.40000E+001	8.00000E+000	0.00000E+000	4.69368E+002	4.30432E+002	8.15562E+001	3.00000E+002	1.69820E+000	6.44546E-002	0.00000E+000	-1.04078E+002	2.84997E+000	8.67422E-001	4.02232E+002	3.87904E+002	6.36516E+001	-1.01113E+002	4.55414E-001	8.80290E-001	-1.07890E-001	1.87167E+002	1.17962E+002	-1.03165E-001	1.90133E+002	1.13935E+002
2.47964E+002	1.08593E+003	2.37401E+002	1.89278E+002	1.21594E+000	1.41890E+000	1.15850E+004	1.80515E+003	1.00000E+000	8.80000E+001	1.00000E+000	1.84860E+004	1.72530E+000	3.29534E+001	1.12970E-002	1.31827E-002	4.74780E-002	6.41079E-002	4.66600E+003	2.37341E+002	1.89238E+002	1.02366E-002	1.02366E-002	3.58391E+005	4.40000E+001	9.00000E+000	0.00000E+000	5.61357E+002	5.06679E+002	8.86115E+001	3.00000E+002	2.00207E+000	3.90485E-002	0.00000E+000	-1.04154E+002	2.48211E+000	8.98342E-001	4.02232E+002	3.87904E+002	6.36516E+001	-1.01069E+002	4.55414E-001	8.80290E-001	-7.70287E-002	1.87092E+002	7.22060E+001	-1.03165E-001	1.90177E+002	1.14028E+002
2.38651E+002	9.11263E+002	2.37350E+002	1.89227E+002	1.17038E+000	1.46426E+000	9.62900E+003	1.30347E+003	1.00000E+000	8.90000E+001	4.00000E+000	1.87040E+004	1.71374E+000	3.01871E+001	1.19272E-002	1.49220E-002	5.01917E-002	7.76666E-002	4.66600E+003	2.37341E+002	1.89238E+002	1.02366E-002	1.02366E-002	3.58391E+005	4.40000E+001	1.00000E+001	0.00000E+000	4.73358E+002	4.05317E+002	8.30597E+001	3.00000E+002	1.67574E+000	4.83814E-002	0.00000E+000	-1.07235E+002	2.76231E+000	8.85419E-001	4.02232E+002	3.87904E+002	6.36516E+001	-1.01076E+002	4.55414E-001	8.80290E-001	-1.11543E-001	1.84011E+002	1.20219E+002	-1.03165E-001	1.90170E+002	1.13985E+002
2.37227E+002	7.76133E+002	2.37348E+002	1.89239E+002	1.15732E+000	1.34073E+000	7.48600E+003	1.25133E+003	1.00000E+000	9.00000E+001	9.00000E+000	1.89200E+004	1.55166E+000	2.78592E+001	1.33761E-002	1.54959E-002	5.28260E-002	7.02471E-002	4.66600E+003	2.37341E+002	1.89238E+002	1.02366E-002	1.02366E-002	3.58391E+005	4.40000E+001	1.10000E+001	0.00000E+000	3.91412E+002	3.71246E+002	5.96297E+001	3.00000E+002	1.41565E+000	6.33582E-002	0.00000E+000	-1.01664E+002	3.10185E+000	8.94263E-001	4.02232E+002	3.87904E+002	6.36516E+001	-1.01075E+002	4.55414E-001	8.80290E-001	-7.34217E-002	1.89581E+002	6.93131E+001	-1.03165E-001	1.90171E+002	1.13994E+002
2.42240E+002	7.53025E+002	2.37311E+002	1.89236E+002	1.14669E+000	1.34433E+000	7.21500E+003	1.30807E+003	1.00000E+000	9.10000E+001	1.10000E+001	1.91390E+004	1.54153E+000	2.74413E+001	1.34998E-002	1.58267E-002	5.10119E-002	6.93621E-002	4.66600E+003	2.37341E+002	1.89238E+002	1.02366E-002	1.02366E-002	3.58391E+005	4.40000E+001	1.20000E+001	0.00000E+000	4.00178E+002	3.35922E+002	5.65213E+001	3.00000E+002	1.37990E+000	6.78630E-002	0.00000E+000	-1.06663E+002	2.97564E+000	9.49537E-001	4.02232E+002	3.87904E+002	6.36516E+001	-1.01091E+002	4.55414E-001	8.80290E-001	-7.93425E-002	1.84583E+002	7.30973E+001	-1.03165E-001	1.90154E+002	1.13973E+002
2.69151E+002	9.88556E+002	2.37347E+002	1.89262E+002	1.15972E+000	1.41600E+000	1.00500E+004	1.98801E+003	1.00000E+000	9.20000E+001	3.00000E+000	1.93430E+004	1.64216E+000	3.14413E+001	1.15683E-002	1.41247E-002	5.04808E-002	7.45271E-002	4.66600E+003	2.37341E+002	1.89238E+002	1.02366E-002	1.02366E-002	3.58391E+005	4.40000E+001	1.30000E+001	0.00000E+000	5.01479E+002	4.76008E+002	8.00035E+001	3.00000E+002	1.82153E+000	5.42319E-002	0.00000E+000	-1.01905E+002	2.71444E+000	8.81959E-001	4.02232E+002	3.87904E+002	6.36516E+001	-1.01101E+002	4.55414E-001	8.80290E-001	-9.94979E-002	1.89340E+002	1.07749E+002	-1.03165E-001	1.90145E+002	1.13982E+002
2.51209E+002	1.00043E+003	2.37357E+002	1.89234E+002	1.20102E+000	1.50205E+000	1.10890E+004	1.68475E+003	1.00000E+000	9.30000E+001	1.00000E+000	1.95440E+004	1.80399E+000	3.16295E+001	1.14052E-002	1.42639E-002	5.34273E-002	8.28026E-002	4.66600E+003	2.37341E+002	1.89239E+002	1.02366E-002	1.02366E-002	3.58391E+005	4.40000E+001	1.40000E+001	0.00000E+000	4.96642E+002	4.70094E+002	8.88014E+001	3.00000E+002	1.82158E+000	4.36414E-002	0.00000E+000	-1.02764E+002	2.67876E+000	8.50808E-001	4.02232E+002	3.87904E+002	6.36516E+001	-1.01124E+002	4.55414E-001	8.80290E-001	-1.11366E-001	1.88481E+002	1.24435E+002	-1.03165E-001	1.90121E+002	1.13942E+002
2.39226E+002	8.07063E+002	2.37347E+002	1.89279E+002	1.13750E+000	1.49777E+000	8.46600E+003	1.09841E+003	1.00000E+000	9.40000E+001	4.00000E+000	1.97430E+004	1.70371E+000	2.84089E+001	1.23627E-002	1.62782E-002	5.06258E-002	8.65336E-002	4.66600E+003	2.37341E+002	1.89239E+002	1.02366E-002	1.02366E-002	3.58391E+005	4.40000E+001	1.50000E+001	0.00000E+000	4.19731E+002	3.75879E+002	6.63023E+001	0.00000E+000	1.49308E+000	4.50566E-002	0.00000E+000	-3.95818E+002	2.89675E+000	9.00454E-001	4.02232E+002	3.87904E+002	6.36516E+001	-1.01128E+002	4.55414E-001	8.80290E-001	-1.36709E-001	1.86673E+002	-1.31185E+002	-1.03165E-001	1.90118E+002	1.13966E+002
2.42937E+002	8.68956E+002	2.37354E+002	1.89213E+002	1.16634E+000	1.41281E+000	8.86000E+003	1.47092E+003	1.00000E+000	9.50000E+001	7.00000E+000	1.99640E+004	1.64781E+000	2.94781E+001	1.23910E-002	1.50095E-002	5.16122E-002	7.49526E-002	4.66600E+003	2.37340E+002	1.89240E+002	1.02366E-002	1.02366E-002	3.58391E+005	4.40000E+001	1.60000E+001	0.00000E+000	4.31862E+002	4.11560E+002	7.72339E+001	3.00000E+002	1.58774E+000	5.91907E-002	0.00000E+000	-1.02458E+002	3.00298E+000	8.49068E-001	4.02232E+002	3.87904E+002	6.36516E+001	-1.01149E+002	4.55414E-001	8.80290E-001	-9.55638E-002	1.88788E+002	1.01340E+002	-1.03165E-001	1.90097E+002	1.13904E+002
2.33080E+002	7.10722E+002	2.37323E+002	1.89200E+002	1.19026E+000	1.53256E+000	7.94200E+003	1.07732E+003	1.00000E+000	9.60000E+001	2.00000E+001	2.02050E+004	1.82414E+000	2.66594E+001	1.33560E-002	1.71970E-002	5.53603E-002	9.06078E-002	4.66600E+003	2.37340E+002	1.89240E+002	1.02366E-002	1.02366E-002	3.58391E+005	4.40000E+001	1.70000E+001	0.00000E+000	3.66265E+002	3.23635E+002	6.81583E+001	3.00000E+002	1.31791E+000	5.42116E-002	0.00000E+000	-1.06334E+002	3.13797E+000	8.58217E-001	4.02232E+002	3.87904E+002	6.36516E+001	-1.01135E+002	4.55414E-001	8.80290E-001	-1.25717E-001	1.84912E+002	1.42039E+002	-1.03165E-001	1.90110E+002	1.13907E+002
2.31620E+002	7.88943E+002	2.37323E+002	1.89055E+002	1.18159E+000	1.38955E+000	8.00500E+003	1.31519E+003	1.00000E+000	9.70000E+001	1.50000E+001	2.04190E+004	1.64187E+000	2.80881E+001	1.32064E-002	1.55307E-002	5.22418E-002	7.15354E-002	4.66600E+003	2.37340E+002	1.89241E+002	1.02366E-002	1.02366E-002	3.58391E+005	4.40000E+001	1.80000E+001	0.00000E+000	3.75013E+002	3.96985E+002	5.53853E+001	3.00000E+002	1.40811E+000	4.87991E-002	0.00000E+000	-9.61960E+001	3.04749E+000	8.80214E-001	4.02232E+002	3.87904E+002	6.36516E+001	-1.01132E+002	4.55414E-001	8.80290E-001	-8.08812E-002	1.95049E+002	8.57345E+001	-1.03165E-001	1.90113E+002	1.13820E+002
2.24326E+002	5.21413E+002	2.37272E+002	1.89182E+002	1.23489E+000	1.50340E+000	5.93400E+003	9.33553E+002	1.00000E+000	9.80000E+001	5.30000E+001	2.06610E+004	1.85652E+000	2.28345E+001	1.60307E-002	1.95164E-002	6.53117E-002	9.57541E-002	4.66600E+003	2.37340E+002	1.89241E+002	1.02366E-002	1.02366E-002	3.58391E+005	4.40000E+001	1.90000E+001	0.00000E+000	2.37136E+002	2.72865E+002	5.50740E+001	1.00000E+002	9.60277E-001	1.07578E-001	0.00000E+000	-9.37766E+001	4.22910E+000	7.36698E-001	4.02232E+002	3.87904E+002	6.36516E+001	-1.01114E+002	4.55414E-001	8.80290E-001	-9.80585E-002	1.97469E+002	1.13691E+002	-1.03165E-001	1.90131E+002	1.13913E+002
2.27311E+002	7.02709E+002	2.37274E+002	1.89202E+002	1.21394E+000	1.38231E+000	7.29900E+003	1.30655E+003	1.00000E+000	9.90000E+001	1.90000E+001	2.08690E+004	1.67805E+000	2.65087E+001	1.42091E-002	1.61798E-002	5.80308E-002	7.46714E-002	4.66600E+003	2.37340E+002	1.89241E+002	1.02366E-002	1.02366E-002	3.58391E+005	4.40000E+001	2.00000E+001	0.00000E+000	3.22387E+002	3.68288E+002	5.57679E+001	3.00000E+002	1.26321E+000	8.11239E-002	0.00000E+000	-9.27734E+001	3.38341E+000	8.30281E-001	4.02232E+002	3.87904E+002	6.36516E+001	-1.01106E+002	4.55414E-001	8.80290E-001	-6.48497E-002	1.98472E+002	6.54464E+001	-1.03165E-001	1.90139E+002	1.13934E+002
2.20407E+002	5.79351E+002	2.37322E+002	1.89223E+002	1.22650E+000	1.55085E+000	6.73500E+003	6.64722E+002	1.00000E+000	1.00000E+002	6.90000E+001	2.11450E+004	1.90211E+000	2.40697E+001	1.49451E-002	1.88974E-002	5.77295E-002	9.10217E-002	4.66600E+003	2.37340E+002	1.89241E+002	1.02366E-002	1.02366E-002	3.58391E+005	4.40000E+001	2.10000E+001	0.00000E+000	2.85655E+002	2.77094E+002	4.17075E+001	3.00000E+002	1.03773E+000	5.37301E-002	0.00000E+000	-1.00421E+002	3.25065E+000	8.99647E-001	4.02232E+002	3.87904E+002	6.36516E+001	-1.01109E+002	4.55414E-001	8.80290E-001	-1.16786E-001	1.90825E+002	1.34779E+002	-1.03165E-001	1.90136E+002	1.13948E+002
2.57820E+002	8.48351E+002	2.37367E+002	1.89183E+002	1.13593E+000	1.39793E+000	8.34500E+003	1.44036E+003	1.00000E+000	1.01000E+002	1.50000E+001	2.13190E+004	1.58795E+000	2.91265E+001	1.24348E-002	1.53029E-002	4.94068E-002	7.39218E-002	4.66600E+003	2.37339E+002	1.89241E+002	1.02366E-002	1.02366E-002	3.58391E+005	4.40000E+001	2.20000E+001	0.00000E+000	4.11779E+002	4.36261E+002	6.20680E+001	0.00000E+000	1.54918E+000	4.86535E-002	0.00000E+000	-9.61936E+001	3.00269E+000	8.74958E-001	4.02232E+002	3.87904E+002	6.36516E+001	-1.01090E+002	4.55414E-001	8.80290E-001	-1.03401E-001	1.95052E+002	1.19190E+002	-1.03165E-001	1.90155E+002	1.13945E+002
2.29054E+002	8.17937E+002	2.37341E+002	1.89329E+002	1.18144E+000	1.50110E+000	8.92600E+003	1.22978E+003	1.00000E+000	1.02000E+002	1.70000E+001	2.15500E+004	1.77346E+000	2.85996E+001	1.25050E-002	1.58885E-002	5.33126E-002	8.50636E-002	4.66600E+003	2.37339E+002	1.89242E+002	1.02366E-002	1.02366E-002	3.58391E+005	4.40000E+001	2.30000E+001	0.00000E+000	4.15541E+002	4.01382E+002	6.54213E+001	0.00000E+000	1.51692E+000	4.83942E-002	0.00000E+000	-1.00941E+002	2.88251E+000	8.81275E-001	4.02232E+002	3.87904E+002	6.36516E+001	-1.01046E+002	4.55414E-001	8.80290E-001	-1.19165E-001	1.90304E+002	1.37842E+002	-1.03165E-001	1.90200E+002	1.14079E+002
2.22039E+002	7.17686E+002	2.37352E+002	1.89213E+002	1.20010E+000	1.40816E+000	7.50100E+003	1.28289E+003	1.00000E+000	1.03000E+002	3.70000E+001	2.17780E+004	1.68993E+000	2.67897E+001	1.38566E-002	1.62590E-002	5.87586E-002	8.02155E-002	4.66600E+003	2.37339E+002	1.89242E+002	1.02366E-002	1.02366E-002	3.58391E+005	4.40000E+001	2.40000E+001	0.00000E+000	3.72441E+002	3.41395E+002	5.97799E+001	0.00000E+000	1.33731E+000	7.84133E-002	0.00000E+000	-1.03470E+002	3.11530E+000	8.89511E-001	4.02232E+002	3.87904E+002	6.36516E+001	-1.00991E+002	4.55414E-001	8.80290E-001	-7.97708E-002	1.87776E+002	7.69146E+001	-1.03165E-001	1.90255E+002	1.14062E+002
2.25979E+002	6.86672E+002	2.37294E+002	1.89237E+002	1.14465E+000	1.36962E+000	6.68200E+003	1.12196E+003	1.00000E+000	1.04000E+002	5.30000E+001	2.20230E+004	1.56773E+000	2.62044E+001	1.40029E-002	1.67551E-002	5.09573E-002	7.20247E-002	4.66600E+003	2.37339E+002	1.89243E+002	1.02366E-002	1.02366E-002	3.58391E+005	4.40000E+001	2.50000E+001	0.00000E+000	3.20626E+002	3.64410E+002	5.47196E+001	3.00000E+002	1.25231E+000	5.81019E-002	0.00000E+000	-9.28354E+001	3.51877E+000	8.34385E-001	4.02232E+002	3.87904E+002	6.36516E+001	-1.00942E+002	4.55414E-001	8.80290E-001	-8.94760E-002	1.98410E+002	1.01952E+002	-1.03165E-001	1.90304E+002	1.14122E+002
2.36696E+002	7.06082E+002	2.37248E+002	1.89287E+002	1.23959E+000	1.47865E+000	7.95800E+003	1.45987E+003	1.00000E+000	1.05000E+002	4.30000E+001	2.22390E+004	1.83292E+000	2.65722E+001	1.38955E-002	1.65754E-002	6.16865E-002	8.70447E-002	4.66600E+003	2.37339E+002	1.89243E+002	1.02366E-002	1.02366E-002	3.58391E+005	4.40000E+001	2.60000E+001	0.00000E+000	3.39302E+002	3.62201E+002	6.22390E+001	0.00000E+000	1.30264E+000	7.26654E-002	0.00000E+000	-9.65197E+001	3.28124E+000	8.19921E-001	4.02232E+002	3.87904E+002	6.36516E+001	-1.00908E+002	4.55414E-001	8.80290E-001	-8.79484E-002	1.94726E+002	9.60314E+001	-1.03165E-001	1.90337E+002	1.14183E+002
2.25295E+002	7.37242E+002	2.37329E+002	1.89181E+002	1.19969E+000	1.48095E+000	8.05400E+003	1.21713E+003	1.00000E+000	1.06000E+002	3.80000E+001	2.24520E+004	1.77668E+000	2.71522E+001	1.33679E-002	1.65019E-002	5.45778E-002	8.22182E-002	4.66600E+003	2.37339E+002	1.89244E+002	1.02366E-002	1.02366E-002	3.58391E+005	4.40000E+001	2.70000E+001	0.00000E+000	3.56885E+002	3.70655E+002	5.14560E+001	0.00000E+000	1.32794E+000	6.18112E-002	0.00000E+000	-9.67683E+001	3.00763E+000	8.89162E-001	4.02232E+002	3.87904E+002	6.36516E+001	-1.00841E+002	4.55414E-001	8.80290E-001	-1.04923E-001	1.94477E+002	1.20865E+002	-1.03165E-001	1.90405E+002	1.14190E+002
2.26826E+002	6.77027E+002	2.37356E+002	1.89289E+002	1.15881E+000	1.39357E+000	6.77900E+003	1.16409E+003	1.00000E+000	1.07000E+002	4.40000E+001	2.26730E+004	1.61489E+000	2.60197E+001	1.40744E-002	1.69257E-002	5.81824E-002	8.32963E-002	4.66600E+003	2.37338E+002	1.89245E+002	1.02366E-002	1.02366E-002	3.58391E+005	4.40000E+001	2.80000E+001	0.00000E+000	3.39242E+002	3.41994E+002	4.45373E+001	3.00000E+002	1.23959E+000	7.67675E-002	0.00000E+000	-9.78340E+001	3.17962E+000	9.16754E-001	4.02232E+002	3.87904E+002	6.36516E+001	-1.00814E+002	4.55414E-001	8.80290E-001	-9.19768E-002	1.93412E+002	1.00697E+002	-1.03165E-001	1.90431E+002	1.14286E+002
2.27173E+002	6.89275E+002	2.37295E+002	1.89279E+002	1.14133E+000	1.33386E+000	6.52800E+003	1.33056E+003	1.00000E+000	1.08000E+002	4.70000E+001	2.29050E+004	1.52237E+000	2.62541E+001	1.41260E-002	1.65090E-002	5.22595E-002	7.05944E-002	4.66600E+003	2.37338E+002	1.89244E+002	1.02366E-002	1.02366E-002	3.58391E+005	4.40000E+001	2.90000E+001	0.00000E+000	3.58790E+002	3.23146E+002	4.68929E+001	0.00000E+000	1.25895E+000	7.07529E-002	0.00000E+000	-1.02938E+002	3.14147E+000	9.45557E-001	4.02232E+002	3.87904E+002	6.36516E+001	-1.00764E+002	4.55414E-001	8.80290E-001	-7.77867E-002	1.88307E+002	7.45389E+001	-1.03165E-001	1.90482E+002	1.14326E+002
2.28140E+002	7.06455E+002	2.37339E+002	1.89269E+002	1.19057E+000	1.40119E+000	7.29800E+003	1.29952E+003	1.00000E+000	1.09000E+002	3.70000E+001	2.31080E+004	1.66821E+000	2.65792E+001	1.39365E-002	1.64019E-002	5.13884E-002	7.03681E-002	4.66600E+003	2.37338E+002	1.89245E+002	1.02366E-002	1.02366E-002	3.58391E+005	4.40000E+001	3.00000E+001	0.00000E+000	3.30612E+002	3.86175E+002	4.21642E+001	3.00000E+002	1.27637E+000	7.70544E-002	0.00000E+000	-9.02924E+001	3.10463E+000	9.04896E-001	4.02232E+002	3.87904E+002	6.36516E+001	-1.00705E+002	4.55414E-001	8.80290E-001	-8.12638E-002	2.00953E+002	9.23409E+001	-1.03165E-001	1.90541E+002	1.14383E+002
2.28658E+002	7.00281E+002	2.37312E+002	1.89188E+002	1.17016E+000	1.43265E+000	7.25000E+003	1.32487E+003	1.00000E+000	1.10000E+002	3.80000E+001	2.33310E+004	1.67643E+000	2.64628E+001	1.37428E-002	1.68256E-002	5.24998E-002	7.76950E-002	4.66600E+003	2.37338E+002	1.89245E+002	1.02366E-002	1.02366E-002	3.58391E+005	4.40000E+001	3.10000E+001	0.00000E+000	3.38662E+002	3.78274E+002	5.02988E+001	0.00000E+000	1.29867E+000	5.55516E-002	0.00000E+000	-9.29985E+001	3.23085E+000	8.72419E-001	4.02232E+002	3.87904E+002	6.36516E+001	-1.00675E+002	4.55414E-001	8.80290E-001	-1.00848E-001	1.98247E+002	1.18607E+002	-1.03165E-001	1.90570E+002	1.14359E+002
2.32918E+002	8.34280E+002	2.37314E+002	1.89268E+002	1.16873E+000	1.52680E+000	9.13600E+003	1.75858E+003	1.00000E+000	1.11000E+002	1.40000E+001	2.35340E+004	1.78442E+000	2.88839E+001	1.22275E-002	1.59736E-002	5.94962E-002	1.00550E-001	4.66600E+003	2.37338E+002	1.89245E+002	1.02366E-002	1.02366E-002	3.58391E+005	4.40000E+001	3.20000E+001	0.00000E+000	4.13845E+002	4.12516E+002	6.68283E+001	0.00000E+000	1.53123E+000	6.71498E-002	0.00000E+000	-3.90342E+002	2.89405E+000	8.67614E-001	4.02232E+002	3.87904E+002	6.36516E+001	-1.00607E+002	4.55414E-001	8.80290E-001	-1.32838E-001	1.92149E+002	-1.31424E+002	-1.03165E-001	1.90638E+002	1.14477E+002
2.24040E+002	5.43848E+002	2.37333E+002	1.89188E+002	1.12658E+000	1.41908E+000	5.37900E+003	1.31431E+003	1.00000E+000	1.12000E+002	8.30000E+001	2.38080E+004	1.59871E+000	2.33205E+001	1.53607E-002	1.93490E-002	6.02558E-002	9.43191E-002	4.66600E+003	2.37338E+002	1.89245E+002	1.02366E-002	1.02366E-002	3.58391E+005	4.40000E+001	3.30000E+001	0.00000E+000	2.43648E+002	2.82461E+002	4.40973E+001	3.00000E+002	9.64161E-001	1.14243E-001	0.00000E+000	-9.15539E+001	4.00742E+000	8.16575E-001	4.02232E+002	3.87904E+002	6.36516E+001	-1.00524E+002	4.55414E-001	8.80290E-001	-1.14904E-001	1.99692E+002	1.40843E+002	-1.03165E-001	1.90722E+002	1.14512E+002
2.31657E+002	7.31796E+002	2.37267E+002	1.89285E+002	1.11707E+000	1.37849E+000	6.99600E+003	1.07831E+003	1.00000E+000	1.13000E+002	3.00000E+001	2.39690E+004	1.53988E+000	2.70517E+001	1.33554E-002	1.64809E-002	5.07129E-002	7.61925E-002	4.66600E+003	2.37338E+002	1.89245E+002	1.02366E-002	1.02366E-002	3.58391E+005	4.40000E+001	3.40000E+001	0.00000E+000	3.32632E+002	3.87943E+002	5.56348E+001	3.00000E+002	1.31015E+000	6.05690E-002	0.00000E+000	-9.08694E+001	3.42159E+000	8.38606E-001	4.02232E+002	3.87904E+002	6.36516E+001	-1.00453E+002	4.55414E-001	8.80290E-001	-1.04753E-001	2.00376E+002	1.26573E+002	-1.03165E-001	1.90792E+002	1.14639E+002
2.29333E+002	7.33108E+002	2.37360E+002	1.89256E+002	1.17744E+000	1.47408E+000	7.84100E+003	1.40999E+003	1.00000E+000	1.14000E+002	2.90000E+001	2.41950E+004	1.73564E+000	2.70760E+001	1.32970E-002	1.66469E-002	4.70885E-002	7.26171E-002	4.66600E+003	2.37338E+002	1.89245E+002	1.02366E-002	1.02366E-002	3.58391E+005	4.40000E+001	3.50000E+001	0.00000E+000	3.50854E+002	3.73103E+002	6.20023E+001	0.00000E+000	1.34030E+000	4.62473E-002	0.00000E+000	-9.60239E+001	3.26020E+000	8.31345E-001	4.02232E+002	3.87904E+002	6.36516E+001	-1.00399E+002	4.55414E-001	8.80290E-001	-1.11873E-001	1.95222E+002	1.31938E+002	-1.03165E-001	1.90846E+002	1.14681E+002
2.33463E+002	7.35044E+002	2.37382E+002	1.89247E+002	1.13522E+000	1.45699E+000	7.50700E+003	1.27582E+003	1.00000E+000	1.15000E+002	2.60000E+001	2.44110E+004	1.65401E+000	2.71117E+001	1.31023E-002	1.68161E-002	5.02376E-002	8.15159E-002	4.66600E+003	2.37338E+002	1.89246E+002	1.02366E-002	1.02366E-002	3.58391E+005	4.40000E+001	3.60000E+001	0.00000E+000	3.56631E+002	3.75237E+002	5.74552E+001	3.00000E+002	1.34572E+000	4.61431E-002	0.00000E+000	-3.87292E+002	3.22614E+000	8.58607E-001	4.02232E+002	3.87904E+002	6.36516E+001	-1.00307E+002	4.55414E-001	8.80290E-001	-1.24131E-001	1.95199E+002	-1.41226E+002	-1.03165E-001	1.90939E+002	1.14770E+002
2.19081E+002	6.22660E+002	2.37328E+002	1.89267E+002	1.18849E+000	1.32828E+000	6.11100E+003	7.95290E+002	1.00000E+000	1.16000E+002	5.80000E+001	2.46360E+004	1.57864E+000	2.49532E+001	1.52033E-002	1.69915E-002	4.80301E-002	5.93229E-002	4.66600E+003	2.37337E+002	1.89246E+002	1.02366E-002	1.02366E-002	3.58391E+005	4.40000E+001	3.70000E+001	0.00000E+000	3.09562E+002	3.09163E+002	4.59704E+001	3.00000E+002	1.13804E+000	4.45490E-002	0.00000E+000	-9.81948E+001	3.45317E+000	8.89072E-001	4.02232E+002	3.87904E+002	6.36516E+001	-1.00209E+002	4.55414E-001	8.80290E-001	-5.55448E-002	1.93051E+002	4.62431E+001	-1.03165E-001	1.91037E+002	1.14876E+002
2.40282E+002	7.06872E+002	2.37364E+002	1.89267E+002	1.20283E+000	1.54357E+000	8.03700E+003	9.85173E+002	1.00000E+000	1.17000E+002	3.30000E+001	2.48410E+004	1.85666E+000	2.65871E+001	1.34171E-002	1.72179E-002	5.38353E-002	8.74608E-002	4.66600E+003	2.37338E+002	1.89246E+002	1.02366E-002	1.02366E-002	3.58391E+005	4.40000E+001	3.80000E+001	0.00000E+000	3.65186E+002	3.36761E+002	4.48415E+001	0.00000E+000	1.28606E+000	4.37405E-002	0.00000E+000	-1.00996E+002	2.80978E+000	9.52777E-001	4.02232E+002	3.87904E+002	6.36516E+001	-1.00134E+002	4.55414E-001	8.80290E-001	-1.24067E-001	1.90250E+002	1.44987E+002	-1.03165E-001	1.91112E+002	1.14954E+002
2.41516E+002	8.34468E+002	2.37372E+002	1.89277E+002	1.15438E+000	1.37017E+000	8.19500E+003	1.63167E+003	1.00000E+000	1.18000E+002	1.90000E+001	2.50480E+004	1.58170E+000	2.88872E+001	1.27519E-002	1.51356E-002	5.15648E-002	7.19216E-002	4.66600E+003	2.37338E+002	1.89246E+002	1.02366E-002	1.02366E-002	3.58391E+005	4.40000E+001	3.90000E+001	0.00000E+000	4.18517E+002	4.20769E+002	5.59401E+001	0.00000E+000	1.52974E+000	6.48646E-002	0.00000E+000	-9.72680E+001	2.90325E+000	9.13170E-001	4.02232E+002	3.87904E+002	6.36516E+001	-1.00049E+002	4.55414E-001	8.80290E-001	-8.54768E-002	1.93977E+002	9.16214E+001	-1.03165E-001	1.91196E+002	1.15045E+002
2.30407E+002	7.99341E+002	2.37337E+002	1.89287E+002	1.17440E+000	1.39845E+000	8.13500E+003	1.13755E+003	1.00000E+000	1.19000E+002	2.90000E+001	2.52750E+004	1.64234E+000	2.82726E+001	1.30208E-002	1.55049E-002	5.06121E-002	7.09827E-002	4.66600E+003	2.37338E+002	1.89246E+002	1.02366E-002	1.02366E-002	3.58391E+005	4.40000E+001	4.00000E+001	0.00000E+000	3.97207E+002	3.92556E+002	5.43254E+001	3.00000E+002	1.44526E+000	5.27654E-002	0.00000E+000	-9.80820E+001	2.91975E+000	9.11354E-001	4.02232E+002	3.87904E+002	6.36516E+001	-9.99502E+001	4.55414E-001	8.80290E-001	-8.70801E-002	1.93164E+002	9.31880E+001	-1.03165E-001	1.91295E+002	1.15148E+002
2.32428E+002	6.31714E+002	2.37312E+002	1.89283E+002	1.12645E+000	1.47669E+000	6.48100E+003	7.81415E+002	1.00000E+000	1.20000E+002	5.20000E+001	2.55090E+004	1.66342E+000	2.51339E+001	1.39924E-002	1.83429E-002	4.65356E-002	7.82760E-002	4.66600E+003	2.37338E+002	1.89246E+002	1.02366E-002	1.02366E-002	3.58391E+005	4.40000E+001	4.10000E+001	0.00000E+000	3.17151E+002	3.06691E+002	5.04697E+001	0.00000E+000	1.15930E+000	4.55353E-002	0.00000E+000	-3.90969E+002	3.39481E+000	8.78161E-001	4.02232E+002	3.87904E+002	6.36516E+001	-9.98252E+001	4.55414E-001	8.80290E-001	-1.34543E-001	1.91522E+002	-1.29528E+002	-1.03165E-001	1.91420E+002	1.15268E+002
2.34074E+002	7.66231E+002	2.37338E+002	1.89220E+002	1.15653E+000	1.36574E+000	7.51200E+003	1.06662E+003	1.00000E+000	1.21000E+002	3.30000E+001	2.57260E+004	1.57953E+000	2.76809E+001	1.33438E-002	1.57576E-002	5.11960E-002	7.06251E-002	4.66600E+003	2.37338E+002	1.89246E+002	1.02366E-002	1.02366E-002	3.58391E+005	4.40000E+001	4.20000E+001	0.00000E+000	3.86206E+002	3.65438E+002	5.65947E+001	3.00000E+002	1.39111E+000	5.11533E-002	0.00000E+000	-1.00234E+002	3.06066E+000	9.04728E-001	4.02232E+002	3.87904E+002	6.36516E+001	-9.97331E+001	4.55414E-001	8.80290E-001	-8.29446E-002	1.91012E+002	8.48620E+001	-1.03165E-001	1.91512E+002	1.15323E+002
2.27217E+002	7.91642E+002	2.37272E+002	1.89217E+002	1.22786E+000	1.60781E+000	9.49400E+003	1.69385E+003	1.00000E+000	1.22000E+002	2.20000E+001	2.59350E+004	1.97417E+000	2.81361E+001	1.26016E-002	1.65010E-002	5.79785E-002	9.83333E-002	4.66600E+003	2.37338E+002	1.89247E+002	1.02366E-002	1.02366E-002	3.58391E+005	4.40000E+001	4.30000E+001	0.00000E+000	3.99829E+002	3.98318E+002	5.05881E+001	0.00000E+000	1.45075E+000	4.92344E-002	0.00000E+000	-3.88367E+002	2.65578E+000	9.27459E-001	4.02232E+002	3.87904E+002	6.36516E+001	-9.96750E+001	4.55414E-001	8.80290E-001	-1.33988E-001	1.94124E+002	-1.27788E+002	-1.03165E-001	1.91570E+002	1.15375E+002
2.43182E+002	6.41163E+002	2.37450E+002	1.89174E+002	1.18556E+000	1.54543E+000	7.18600E+003	1.14530E+003	1.00000E+000	1.23000E+002	4.30000E+001	2.61780E+004	1.83220E+000	2.53212E+001	1.39856E-002	1.82308E-002	6.06707E-002	1.01846E-001	4.66600E+003	2.37339E+002	1.89248E+002	1.02366E-002	1.02366E-002	3.58391E+005	4.40000E+001	4.40000E+001	0.00000E+000	3.47658E+002	2.80028E+002	5.38194E+001	3.00000E+002	1.19254E+000	5.74032E-002	0.00000E+000	-3.98669E+002	3.00883E+000	9.40959E-001	4.02232E+002	3.87904E+002	6.36516E+001	-9.95981E+001	4.55414E-001	8.80290E-001	-1.31774E-001	1.83822E+002	-1.41369E+002	-1.03165E-001	1.91647E+002	1.15437E+002
2.56245E+002	9.45748E+002	2.36862E+002	1.88988E+002	1.31632E+000	1.38935E+000	1.06100E+004	1.83452E+003	1.00000E+000	1.24000E+002	5.00000E+000	2.63670E+004	1.82883E+000	3.07530E+001	1.27792E-002	1.34882E-002	5.79040E-002	6.43297E-002	7.15900E+003	2.36697E+002	1.89001E+002	3.24590E-002	3.24590E-002	6.26480E+004	5.00000E+000	1.00000E+000	0.00000E+000	4.14535E+002	4.89602E+002	8.17575E+001	1.00000E+002	1.66613E+000	3.92445E-002	0.00000E+000	-8.98357E+001	2.94876E+000	7.90159E-001	4.77509E+002	5.82257E+002	1.00980E+002	-8.82563E+001	1.24843E+000	7.68055E-001	-2.69913E-002	2.01410E+002	1.19202E+001	-4.15157E-003	2.02989E+002	-2.05035E+001
2.77962E+002	1.20290E+003	2.36665E+002	1.88935E+002	1.33526E+000	1.35485E+000	1.34040E+004	1.96726E+003	1.00000E+000	1.25000E+002	0.00000E+000	2.65850E+004	1.80908E+000	3.46828E+001	1.15331E-002	1.17024E-002	5.20514E-002	5.35484E-002	7.15900E+003	2.36697E+002	1.89001E+002	3.24590E-002	3.24590E-002	6.26480E+004	5.00000E+000	2.00000E+000	0.00000E+000	5.03678E+002	6.17510E+002	1.13759E+002	1.00000E+002	2.08394E+000	2.78548E-002	0.00000E+000	-8.80713E+001	2.77821E+000	7.46154E-001	4.77509E+002	5.82257E+002	1.00980E+002	-8.81294E+001	1.24843E+000	7.68055E-001	-7.28339E-003	2.03174E+002	-1.57022E+001	-4.15157E-003	2.03116E+002	-2.04236E+001
2.70864E+002	1.20076E+003	2.36642E+002	1.88961E+002	1.39319E+000	1.32038E+000	1.35880E+004	3.60765E+003	1.00000E+000	1.26000E+002	0.00000E+000	2.68070E+004	1.83954E+000	3.46520E+001	1.19518E-002	1.13271E-002	6.26888E-002	5.64350E-002	7.15900E+003	2.36697E+002	1.89002E+002	3.24590E-002	3.24590E-002	6.26480E+004	5.00000E+000	3.00000E+000	0.00000E+000	4.71863E+002	6.52307E+002	1.19794E+002	1.00000E+002	2.07794E+000	4.70775E-002	0.00000E+000	-8.08933E+001	2.86486E+000	7.18670E-001	4.77509E+002	5.82257E+002	1.00980E+002	-8.80063E+001	1.24843E+000	7.68055E-001	2.68349E-002	2.10352E+002	-5.93066E+001	-4.15157E-003	2.03239E+002	-2.02859E+001
2.65441E+002	1.11730E+003	2.36619E+002	1.89084E+002	1.35519E+000	1.44075E+000	1.33590E+004	2.01935E+003	1.00000E+000	1.27000E+002	0.00000E+000	2.70090E+004	1.95249E+000	3.34260E+001	1.17250E-002	1.24653E-002	5.59833E-002	6.31001E-002	7.15900E+003	2.36697E+002	1.89002E+002	3.24590E-002	3.24590E-002	6.26480E+004	5.00000E+000	4.00000E+000	0.00000E+000	5.09980E+002	5.59549E+002	9.94041E+001	3.00000E+002	1.99006E+000	4.68400E-002	0.00000E+000	-9.35832E+001	2.60129E+000	7.98245E-001	4.77509E+002	5.82257E+002	1.00980E+002	-8.78921E+001	1.24843E+000	7.68055E-001	-3.06044E-002	1.97662E+002	1.35933E+001	-4.15157E-003	2.03353E+002	-2.00961E+001
2.77375E+002	1.07301E+003	2.36737E+002	1.89045E+002	1.35107E+000	1.30957E+000	1.16870E+004	2.60105E+003	1.00000E+000	1.28000E+002	0.00000E+000	2.72210E+004	1.76933E+000	3.27569E+001	1.24976E-002	1.21137E-002	6.26872E-002	5.89787E-002	7.15900E+003	2.36697E+002	1.89003E+002	3.24590E-002	3.24590E-002	6.26480E+004	5.00000E+000	5.00000E+000	0.00000E+000	4.74112E+002	5.70452E+002	8.37033E+001	3.00000E+002	1.89977E+000	5.56382E-002	0.00000E+000	-8.78899E+001	2.69760E+000	8.22968E-001	4.77509E+002	5.82257E+002	1.00980E+002	-8.77558E+001	1.24843E+000	7.68055E-001	1.55975E-002	2.03356E+002	-4.95155E+001	-4.15157E-003	2.03490E+002	-1.99760E+001
2.32244E+002	7.51886E+002	2.37308E+002	1.89195E+002	1.18044E+000	1.51561E+000	8.25200E+003	1.09955E+003	1.00000E+000	1.29000E+002	2.70000E+001	2.74500E+004	1.78908E+000	2.74205E+001	1.29947E-002	1.66842E-002	5.14812E-002	8.36843E-002	7.42200E+003	2.37318E+002	1.89238E+002	3.43126E-002	3.43126E-002	3.51140E+004	5.00000E+000	1.00000E+000	0.00000E+000	3.72541E+002	3.62308E+002	5.83466E+001	0.00000E+000	1.36263E+000	4.02242E-002	0.00000E+000	-3.89694E+002	2.99858E+000	8.81082E-001	3.34788E+002	3.26784E+002	5.75108E+001	-3.90030E+002	1.49794E+000	8.55023E-001	-1.24316E-001	1.92797E+002	-1.43392E+002	-1.26868E-001	1.92461E+002	-1.39963E+002
2.42670E+002	6.49302E+002	2.37356E+002	1.89165E+002	1.17890E+000	1.46231E+000	6.89400E+003	1.10222E+003	1.00000E+000	1.30000E+002	4.40000E+001	2.76720E+004	1.72392E+000	2.54814E+001	1.41985E-002	1.76118E-002	5.55059E-002	8.43132E-002	7.42200E+003	2.37318E+002	1.89238E+002	3.43126E-002	3.43126E-002	3.51140E+004	5.00000E+000	2.00000E+000	0.00000E+000	2.97071E+002	3.31148E+002	5.80556E+001	1.00000E+002	1.16651E+000	6.23290E-002	0.00000E+000	-9.23474E+001	3.63153E+000	7.95951E-001	3.34788E+002	3.26784E+002	5.75108E+001	-3.89907E+002	1.49794E+000	8.55023E-001	-1.07302E-001	1.98898E+002	1.28797E+002	-1.26868E-001	1.92584E+002	-1.39855E+002
2.70963E+002	7.70380E+002	2.37398E+002	1.89301E+002	1.15986E+000	1.50694E+000	8.28300E+003	1.21263E+003	1.00000E+000	1.31000E+002	2.50000E+001	2.78770E+004	1.74783E+000	2.77557E+001	1.27442E-002	1.65577E-002	5.26769E-002	8.77385E-002	7.42200E+003	2.37318E+002	1.89238E+002	3.43126E-002	3.43126E-002	3.51140E+004	5.00000E+000	3.00000E+000	0.00000E+000	3.87035E+002	3.34062E+002	7.42833E+001	1.00000E+002	1.38661E+000	5.66385E-002	0.00000E+000	-3.96452E+002	3.07970E+000	8.56267E-001	3.34788E+002	3.26784E+002	5.75108E+001	-3.89802E+002	1.49794E+000	8.55023E-001	-1.30147E-001	1.86039E+002	-1.41474E+002	-1.26868E-001	1.92689E+002	-1.39662E+002
2.52128E+002	7.06011E+002	2.37236E+002	1.89231E+002	1.15839E+000	1.56396E+000	7.81800E+003	1.43253E+003	1.00000E+000	1.32000E+002	3.50000E+001	2.80800E+004	1.81167E+000	2.65709E+001	1.31011E-002	1.76880E-002	5.67819E-002	1.02123E-001	7.42200E+003	2.37319E+002	1.89238E+002	3.43126E-002	3.43126E-002	3.51140E+004	5.00000E+000	4.00000E+000	0.00000E+000	3.43215E+002	3.57437E+002	5.19557E+001	0.00000E+000	1.28340E+000	6.57752E-002	0.00000E+000	-3.85781E+002	3.09674E+000	8.76513E-001	3.34788E+002	3.26784E+002	5.75108E+001	-3.89665E+002	1.49794E+000	8.55023E-001	-1.48978E-001	1.96710E+002	-1.03130E+002	-1.26868E-001	1.92826E+002	-1.39581E+002
2.25628E+002	3.62486E+002	2.37268E+002	1.89338E+002	1.17291E+000	1.47526E+000	3.86700E+003	4.83527E+002	1.00000E+000	1.33000E+002	4.09000E+002	2.84350E+004	1.73036E+000	1.90391E+001	1.88616E-002	2.37237E-002	6.36530E-002	9.88780E-002	7.42200E+003	2.37319E+002	1.89238E+002	3.43126E-002	3.43126E-002	3.51140E+004	5.00000E+000	5.00000E+000	0.00000E+000	1.92517E+002	1.65637E+002	3.00609E+001	0.00000E+000	6.75056E-001	1.06562E-001	0.00000E+000	-1.03553E+002	4.21370E+000	9.15926E-001	3.34788E+002	3.26784E+002	5.75108E+001	-3.89534E+002	1.49794E+000	8.55023E-001	-1.14173E-001	1.87693E+002	1.27854E+002	-1.26868E-001	1.92957E+002	-1.39380E+002
1.95567E+002	2.68600E+002	2.35251E+002	1.88831E+002	1.15630E+000	1.19013E+000	2.29700E+003	3.71315E+002	1.00000E+000	1.47000E+002	1.38000E+002	3.12710E+004	1.37615E+000	1.63890E+001	2.41263E-002	2.48322E-002	7.58302E-002	8.00728E-002	8.35900E+003	2.35212E+002	1.88778E+002	7.02462E-002	7.02462E-002	3.53300E+003	2.00000E+000	1.00000E+000	0.00000E+000	3.86650E+001	1.22608E+002	1.08840E+002	1.00000E+002	4.63514E-001	1.42670E-001	0.00000E+000	4.04177E+001	7.69502E+000	6.50761E-001	3.47409E+001	1.03680E+002	8.51584E+001	3.69404E+001	6.99002E+000	5.77645E-001	-1.44174E-002	4.04177E+001	1.23243E+002	-1.07781E-003	3.69404E+001	9.99042E+001
2.51179E+002	8.35011E+002	2.35551E+002	1.88767E+002	1.12834E+000	1.26744E+000	7.45000E+003	1.01757E+003	1.00000E+000	1.73000E+002	3.00000E+000	3.67460E+004	1.43010E+000	2.88966E+001	1.30725E-002	1.46842E-002	4.31111E-002	5.38081E-002	9.80200E+003	2.35551E+002	1.88767E+002	4.31111E-002	5.38081E-002	7.45000E+003	1.00000E+000	1.00000E+000	0.00000E+000	1.07558E+002	5.13215E+002	2.35265E+002	1.00000E+002	1.38323E+000	4.64163E-002	0.00000E+000	-2.92123E+002	3.75800E+000	7.39905E-001	1.07558E+002	5.13215E+002	2.35265E+002	-2.92123E+002	3.75800E+000	7.39905E-001	-5.80629E-002	2.90368E+002	-1.44382E+002	-5.80629E-002	2.90368E+002	-1.44382E+002
1.86147E+002	1.42991E+002	2.35584E+002	1.88907E+002	1.26004E+000	1.44004E+000	1.58800E+003	2.61848E+002	1.00000E+000	1.80000E+002	2.53000E+002	3.83240E+004	1.81450E+000	1.19579E+001	3.16198E-002	3.61367E-002	1.03915E-001	1.34068E-001	1.01880E+004	2.35467E+002	1.88825E+002	2.71668E-002	2.71668E-002	5.03040E+004	6.00000E+000	1.00000E+000	0.00000E+000	1.79306E+001	7.63908E+001	4.81231E+001	1.00000E+002	2.36352E-001	3.37282E-001	0.00000E+000	-2.73117E+002	9.11718E+000	6.60580E-001	1.33845E+002	6.63853E+002	3.41504E+002	6.02338E+000	1.45945E+000	7.33196E-001	-6.66641E-002	1.81281E+001	-1.12507E+002	-2.88609E-002	6.02338E+000	1.10421E+002
2.23499E+002	6.06793E+002	2.35521E+002	1.88681E+002	1.19191E+000	1.20082E+000	5.42600E+003	5.80737E+002	1.00000E+000	1.81000E+002	1.00000E+001	3.83730E+004	1.43127E+000	2.46332E+001	1.61809E-002	1.63019E-002	4.18669E-002	4.24423E-002	1.01880E+004	2.35467E+002	1.88825E+002	2.71668E-002	2.71668E-002	5.03040E+004	6.00000E+000	2.00000E+000	0.00000E+000	6.77826E+001	3.85050E+002	1.81749E+002	1.00000E+002	1.02209E+000	2.89104E-002	0.00000E+000	2.22968E+000	4.03662E+000	8.07149E-001	1.33845E+002	6.63853E+002	3.41504E+002	6.08856E+000	1.45945E+000	7.33196E-001	-3.72276E-003	2.22968E+000	6.90569E+001	-2.88609E-002	6.08856E+000	1.10340E+002
2.15659E+002	8.14931E+002	2.35344E+002	1.88957E+002	1.17511E+000	1.25611E+000	7.48600E+003	8.63146E+002	1.00000E+000	1.84000E+002	3.00000E+000	3.89920E+004	1.47607E+000	2.85470E+001	1.35817E-002	1.45179E-002	4.40504E-002	4.99964E-002	1.01880E+004	2.35467E+002	1.88824E+002	2.71668E-002	2.71668E-002	5.03040E+004	6.00000E+000	3.00000E+000	0.00000E+000	1.03526E+002	5.12772E+002	2.15961E+002	1.00000E+002	1.33531E+000	2.91860E-002	0.00000E+000	-4.22687E+000	3.54807E+000	7.81797E-001	1.33845E+002	6.63853E+002	3.41504E+002	6.27313E+000	1.45945E+000	7.33196E-001	-3.33177E-002	2.87019E+002	1.06818E+002	-2.88609E-002	6.27313E+000	1.10685E+002
2.25941E+002	1.07654E+003	2.35533E+002	1.88874E+002	1.19496E+000	1.28883E+000	1.03110E+004	8.96506E+002	1.00000E+000	1.85000E+002	0.00000E+000	3.91900E+004	1.54010E+000	3.28106E+001	1.17680E-002	1.26924E-002	3.11176E-002	3.57885E-002	1.01880E+004	2.35467E+002	1.88824E+002	2.71668E-002	2.71668E-002	5.03040E+004	6.00000E+000	4.00000E+000	0.00000E+000	1.51208E+002	7.10498E+002	2.66718E+002	1.00000E+002	1.80014E+000	1.61393E-002	0.00000E+000	-9.88620E+000	2.95524E+000	7.99777E-001	1.33845E+002	6.63853E+002	3.41504E+002	6.32025E+000	1.45945E+000	7.33196E-001	-3.77929E-002	2.81359E+002	1.07778E+002	-2.88609E-002	6.32025E+000	1.10693E+002
2.32615E+002	1.38314E+003	2.35443E+002	1.88758E+002	1.18643E+000	1.26938E+000	1.29820E+004	1.52754E+003	1.00000E+000	1.86000E+002	0.00000E+000	3.93950E+004	1.50603E+000	3.71906E+001	1.04129E-002	1.11409E-002	3.60183E-002	4.09846E-002	1.01880E+004	2.35467E+002	1.88824E+002	2.71668E-002	2.71668E-002	5.03040E+004	6.00000E+000	5.00000E+000	0.00000E+000	1.66688E+002	8.02254E+002	4.65218E+002	1.00000E+002	2.35673E+000	2.29239E-002	0.00000E+000	1.34062E+001	2.96501E+000	7.10419E-001	1.33845E+002	6.63853E+002	3.41504E+002	6.41473E+000	1.45945E+000	7.33196E-001	-3.37781E-002	1.34062E+001	1.25018E+002	-2.88609E-002	6.41473E+000	1.10709E+002
2.34653E+002	1.33521E+003	2.35474E+002	1.88824E+002	1.20316E+000	1.24978E+000	1.25110E+004	1.45231E+003	1.00000E+000	1.87000E+002	0.00000E+000	3.95960E+004	1.50368E+000	3.65405E+001	1.07566E-002	1.11735E-002	3.48354E-002	3.74395E-002	1.01880E+004	2.35467E+002	1.88823E+002	2.71668E-002	2.71668E-002	5.03040E+004	6.00000E+000	6.00000E+000	0.00000E+000	1.46962E+002	7.67680E+002	4.56409E+002	1.00000E+002	2.25238E+000	1.63984E-002	0.00000E+000	1.50656E+001	2.88141E+000	7.44663E-001	1.33845E+002	6.63853E+002	3.41504E+002	6.43939E+000	1.45945E+000	7.33196E-001	-1.90087E-002	1.50656E+001	1.04738E+002	-2.88609E-002	6.43939E+000	1.10777E+002
2.15248E+002	6.07993E+002	2.35750E+002	1.88747E+002	1.21441E+000	1.34497E+000	6.16000E+003	4.41492E+002	1.00000E+000	2.50000E+002	1.60000E+001	5.20860E+004	1.63334E+000	2.46575E+001	1.54730E-002	1.71365E-002	4.85089E-002	5.88768E-002	1.39210E+004	2.35793E+002	1.88850E+002	3.16347E-002	3.16347E-002	4.10530E+004	5.00000E+000	1.00000E+000	0.00000E+000	1.63934E+002	4.19657E+002	7.51330E+001	1.00000E+002	1.04837E+000	2.90395E-002	0.00000E+000	-4.36819E+001	3.64133E+000	8.39771E-001	1.69341E+002	5.73635E+002	1.45805E+002	-2.83882E+001	1.45200E+000	8.15781E-001	-5.10134E-002	2.47564E+002	9.35818E+001	-6.01018E-002	2.62857E+002	1.22385E+002
2.21116E+002	8.19779E+002	2.35733E+002	1.88767E+002	1.16207E+000	1.34006E+000	7.93000E+003	9.10335E+002	1.00000E+000	2.51000E+002	3.00000E+000	5.22670E+004	1.55725E+000	2.86318E+001	1.30495E-002	1.50483E-002	4.68424E-002	6.16178E-002	1.39210E+004	2.35792E+002	1.88850E+002	3.16347E-002	3.16347E-002	4.10530E+004	5.00000E+000	2.00000E+000	0.00000E+000	2.00759E+002	5.62447E+002	8.47938E+001	1.00000E+002	1.33425E+000	3.36813E-002	0.00000E+000	-4.21980E+001	2.84267E+000	9.48088E-001	1.69341E+002	5.73635E+002	1.45805E+002	-2.84099E+001	1.45200E+000	8.15781E-001	-7.11372E-002	2.49048E+002	1.24978E+002	-6.01018E-002	2.62836E+002	1.22374E+002
2.21180E+002	8.96621E+002	2.35770E+002	1.88866E+002	1.21374E+000	1.35424E+000	9.12200E+003	1.36192E+003	1.00000E+000	2.52000E+002	2.00000E+000	5.24700E+004	1.64370E+000	2.99436E+001	1.27081E-002	1.41792E-002	5.49829E-002	6.80473E-002	1.39210E+004	2.35792E+002	1.88850E+002	3.16347E-002	3.16347E-002	4.10530E+004	5.00000E+000	3.00000E+000	0.00000E+000	1.80341E+002	5.78470E+002	1.56342E+002	1.00000E+002	1.45905E+000	4.51004E-002	0.00000E+000	-2.84587E+001	3.30829E+000	7.59561E-001	1.69341E+002	5.73635E+002	1.45805E+002	-2.84292E+001	1.45200E+000	8.15781E-001	-5.47115E-002	2.62787E+002	1.14379E+002	-6.01018E-002	2.62816E+002	1.22419E+002
2.36238E+002	9.22190E+002	2.35725E+002	1.88899E+002	1.15136E+000	1.24541E+000	8.23900E+003	1.01615E+003	1.00000E+000	2.53000E+002	3.00000E+000	5.26550E+004	1.43392E+000	3.03676E+001	1.26845E-002	1.37207E-002	4.53858E-002	5.27629E-002	1.39210E+004	2.35792E+002	1.88851E+002	3.16347E-002	3.16347E-002	4.10530E+004	5.00000E+000	4.00000E+000	0.00000E+000	1.25985E+002	5.93523E+002	2.28524E+002	1.00000E+002	1.51469E+000	3.19001E-002	0.00000E+000	-8.21222E+000	3.34224E+000	7.91110E-001	1.69341E+002	5.73635E+002	1.45805E+002	-2.84380E+001	1.45200E+000	8.15781E-001	-3.92433E-002	2.83033E+002	1.11640E+002	-6.01018E-002	2.62808E+002	1.22428E+002
2.18273E+002	9.84212E+002	2.35946E+002	1.88929E+002	1.16031E+000	1.35995E+000	9.60200E+003	9.21048E+002	1.00000E+000	2.54000E+002	2.00000E+000	5.28630E+004	1.57797E+000	3.13721E+001	1.18412E-002	1.38785E-002	4.94108E-002	6.72802E-002	1.39210E+004	2.35792E+002	1.88851E+002	3.16347E-002	3.16347E-002	4.10530E+004	5.00000E+000	5.00000E+000	0.00000E+000	1.73614E+002	6.59997E+002	1.60542E+002	1.00000E+002	1.56305E+000	2.43364E-002	0.00000E+000	-3.17907E+002	2.74046E+000	8.93732E-001	1.69341E+002	5.73635E+002	1.45805E+002	-2.84978E+001	1.45200E+000	8.15781E-001	-7.92132E-002	2.64584E+002	-1.38628E+002	-6.01018E-002	2.62748E+002	1.22403E+002
1.95091E+002	1.68763E+002	2.35985E+002	1.89357E+002	1.30568E+000	1.40922E+000	1.90900E+003	5.02021E+002	1.00000E+000	2.55000E+002	1.27000E+002	5.31530E+004	1.84000E+000	1.29909E+001	2.98838E-002	3.22535E-002	1.16252E-001	1.34712E-001	1.41920E+004	2.35985E+002	1.89357E+002	1.16252E-001	1.34712E-001	1.90900E+003	1.00000E+000	1.00000E+000	0.00000E+000	3.55224E+001	1.27532E+002	4.09777E+001	3.00000E+002	3.26225E-001	3.97060E-001	0.00000E+000	-2.01977E+001	7.47283E+000	7.35061E-001	3.55224E+001	1.27532E+002	4.09777E+001	-2.01977E+001	7.47283E+000	7.35061E-001	-3.81370E-002	2.71048E+002	9.83135E+001	-3.81370E-002	2.71048E+002	9.83135E+001
1.85069E+002	2.68805E+002	2.35459E+002	1.88802E+002	1.15122E+000	1.40592E+000	2.69300E+003	4.15707E+002	1.00000E+000	3.31000E+002	5.00000E+001	6.73110E+004	1.61852E+000	1.63953E+001	2.21840E-002	2.70920E-002	6.44059E-002	9.39316E-002	1.79010E+004	2.35461E+002	1.88938E+002	6.46785E-002	6.46785E-002	6.34000E+003	3.00000E+000	2.00000E+000	0.00000E+000	3.44032E+001	1.53461E+002	8.48147E+001	1.00000E+002	4.47484E-001	1.56442E-001	0.00000E+000	-2.80993E+002	6.82034E+000	6.78089E-001	3.98351E+001	1.60371E+002	7.94580E+001	-2.88510E+002	4.69675E+000	6.41755E-001	-9.96029E-002	1.02526E+001	-7.16048E+001	-7.53390E-002	2.73529E+000	-1.15094E+002
1.77893E+002	3.32789E+002	2.35412E+002	1.89023E+002	1.05367E+000	1.20174E+000	2.63200E+003	3.43353E+002	1.00000E+000	3.32000E+002	4.90000E+001	6.74860E+004	1.26624E+000	1.82425E+001	2.05381E-002	2.34244E-002	5.27839E-002	6.72723E-002	1.79010E+004	2.35461E+002	1.88938E+002	6.46785E-002	6.46785E-002	6.34000E+003	3.00000E+000	3.00000E+000	0.00000E+000	5.32588E+001	2.10037E+002	9.36500E+001	1.00000E+002	5.79587E-001	8.08178E-002	0.00000E+000	-2.94968E+002	7.13229E+000	6.55902E-001	3.98351E+001	1.60371E+002	7.94580E+001	-2.88475E+002	4.69675E+000	6.41755E-001	-6.56533E-002	2.87523E+002	-1.35798E+002	-7.53390E-002	2.77069E+000	-1.14924E+002
2.07857E+002	6.94063E+002	2.36637E+002	1.88603E+002	1.10053E+000	1.24511E+000	5.94400E+003	9.49183E+002	1.00000E+000	4.01000E+002	3.00000E+001	7.96790E+004	1.37028E+000	2.63451E+001	1.42745E-002	1.61498E-002	4.07512E-002	5.13658E-002	2.13070E+004	2.36673E+002	1.88606E+002	1.95494E-002	1.95494E-002	5.78490E+004	4.00000E+000	1.00000E+000	0.00000E+000	9.75223E+001	4.83699E+002	1.34158E+002	1.00000E+002	1.11841E+000	3.96064E-002	0.00000E+000	-1.79663E+001	3.24584E+000	9.59059E-001	2.50925E+002	8.70784E+002	3.49434E+002	-1.06242E+001	1.59895E+000	6.24064E-001	-6.16377E-002	2.73279E+002	1.35061E+002	-4.79099E-002	2.80621E+002	1.21997E+002
2.14843E+002	1.21194E+003	2.36651E+002	1.88580E+002	1.20224E+000	1.29925E+000	1.17890E+004	1.64370E+003	1.00000E+000	4.02000E+002	0.00000E+000	7.98280E+004	1.56200E+000	3.48130E+001	1.10726E-002	1.19661E-002	3.96005E-002	4.59567E-002	2.13070E+004	2.36674E+002	1.88606E+002	1.95494E-002	1.95494E-002	5.78490E+004	4.00000E+000	2.00000E+000	0.00000E+000	1.88778E+002	7.82268E+002	2.52941E+002	1.00000E+002	1.94492E+000	2.31514E-002	0.00000E+000	-1.62751E+001	2.75082E+000	8.03546E-001	2.50925E+002	8.70784E+002	3.49434E+002	-1.06631E+001	1.59895E+000	6.24064E-001	-3.87817E-002	2.74970E+002	1.02755E+002	-4.79099E-002	2.80582E+002	1.21945E+002
2.18436E+002	1.58241E+003	2.36673E+002	1.88621E+002	1.28992E+000	1.41254E+000	1.77970E+004	3.78880E+003	1.00000E+000	4.03000E+002	0.00000E+000	7.99990E+004	1.82206E+000	3.97795E+001	9.66915E-003	1.05883E-002	4.01275E-002	4.78608E-002	2.13070E+004	2.36674E+002	1.88606E+002	1.95494E-002	1.95494E-002	5.78490E+004	4.00000E+000	3.00000E+000	0.00000E+000	2.66101E+002	9.43432E+002	3.74807E+002	1.00000E+002	2.56524E+000	1.71433E-002	0.00000E+000	-1.07861E+001	2.81518E+000	6.39045E-001	2.50925E+002	8.70784E+002	3.49434E+002	-1.07319E+001	1.59895E+000	6.24064E-001	-4.53744E-002	2.80459E+002	1.18078E+002	-4.79099E-002	2.80514E+002	1.21903E+002
1.86704E+002	1.71207E+003	2.36697E+002	1.88608E+002	1.39116E+000	1.54057E+000	2.23190E+004	5.83775E+003	1.00000E+000	4.04000E+002	0.00000E+000	8.01820E+004	2.14317E+000	4.13772E+001	9.31192E-003	1.03120E-002	5.00602E-002	6.11746E-002	2.13070E+004	2.36675E+002	1.88606E+002	1.95494E-002	1.95494E-002	5.78490E+004	4.00000E+000	4.00000E+000	0.00000E+000	3.12505E+002	9.62699E+002	4.37503E+002	1.00000E+002	2.81262E+000	1.74864E-002	0.00000E+000	-6.10626E+000	3.10026E+000	5.18174E-001	2.50925E+002	8.70784E+002	3.49434E+002	-1.07668E+001	1.59895E+000	6.24064E-001	-5.09624E-002	2.85139E+002	1.31061E+002	-4.79099E-002	2.80479E+002	1.21861E+002
2.00160E+002	7.29824E+002	2.36638E+002	1.88646E+002	1.10065E+000	1.19095E+000	5.98700E+003	6.06548E+002	1.00000E+000	4.13000E+002	2.40000E+001	8.17840E+004	1.31081E+000	2.70153E+001	1.42247E-002	1.53918E-002	3.45683E-002	3.99027E-002	2.19120E+004	2.36649E+002	1.88681E+002	9.81138E-003	9.81138E-003	1.39382E+005	1.30000E+001	1.00000E+000	0.00000E+000	8.33507E+001	5.14157E+002	1.43860E+002	1.00000E+002	1.14998E+000	2.33512E-002	0.00000E+000	-1.54621E+001	2.95753E+000	1.04877E+000	1.53522E+002	7.69791E+002	2.78305E+002	-9.66037E+000	7.61233E-001	8.44481E-001	-3.94050E-002	2.75783E+002	1.04536E+002	-5.11630E-002	2.81585E+002	1.27825E+002
2.26659E+002	1.44656E+003	2.36598E+002	1.88670E+002	1.23155E+000	1.36185E+000	1.50480E+004	2.09922E+003	1.00000E+000	4.14000E+002	0.00000E+000	8.19250E+004	1.67719E+000	3.80337E+001	1.00395E-002	1.11017E-002	3.61025E-002	4.37976E-002	2.19120E+004	2.36649E+002	1.88680E+002	9.81138E-003	9.81138E-003	1.39382E+005	1.30000E+001	2.00000E+000	0.00000E+000	2.01257E+002	8.97948E+002	3.50046E+002	1.00000E+002	2.32203E+000	1.20007E-002	0.00000E+000	-8.03912E+000	2.57090E+000	7.61002E-001	1.53522E+002	7.69791E+002	2.78305E+002	-9.67868E+000	7.61233E-001	8.44481E-001	-5.02462E-002	2.83206E+002	1.28095E+002	-5.11630E-002	2.81567E+002	1.27819E+002
2.14145E+002	1.40262E+003	2.36640E+002	1.88667E+002	1.22705E+000	1.35628E+000	1.44830E+004	1.99932E+003	1.00000E+000	4.15000E+002	0.00000E+000	8.20890E+004	1.66423E+000	3.74516E+001	1.01961E-002	1.12699E-002	4.01082E-002	4.86786E-002	2.19120E+004	2.36650E+002	1.88680E+002	9.81138E-003	9.81138E-003	1.39382E+005	1.30000E+001	3.00000E+000	0.00000E+000	1.92545E+002	8.69314E+002	3.51072E+002	1.00000E+002	2.26800E+000	2.13218E-002	0.00000E+000	-6.27448E+000	2.64605E+000	7.53674E-001	1.53522E+002	7.69791E+002	2.78305E+002	-9.67722E+000	7.61233E-001	8.44481E-001	-5.00229E-002	2.84971E+002	1.29529E+002	-5.11630E-002	2.81568E+002	1.27821E+002
2.11977E+002	1.28627E+003	2.36640E+002	1.88669E+002	1.22128E+000	1.34567E+000	1.31250E+004	1.73263E+003	1.00000E+000	4.16000E+002	0.00000E+000	8.22630E+004	1.64344E+000	3.58646E+001	1.06602E-002	1.17460E-002	4.05646E-002	4.89122E-002	2.19120E+004	2.36650E+002	1.88680E+002	9.81138E-003	9.81138E-003	1.39382E+005	1.30000E+001	4.00000E+000	0.00000E+000	1.80043E+002	8.27275E+002	2.97863E+002	1.00000E+002	2.07842E+000	2.38329E-002	0.00000E+000	-1.09773E+001	2.59814E+000	8.06305E-001	1.53522E+002	7.69791E+002	2.78305E+002	-9.68991E+000	7.61233E-001	8.44481E-001	-4.84580E-002	2.80268E+002	1.22501E+002	-5.11630E-002	2.81556E+002	1.27810E+002
2.05797E+002	1.33921E+003	2.36655E+002	1.88689E+002	1.23591E+000	1.37934E+000	1.41400E+004	1.62917E+003	1.00000E+000	4.17000E+002	0.00000E+000	8.24510E+004	1.70475E+000	3.65952E+001	1.03935E-002	1.15997E-002	3.67081E-002	4.53180E-002	2.19120E+004	2.36650E+002	1.88681E+002	9.81138E-003	9.81138E-003	1.39382E+005	1.30000E+001	5.00000E+000	0.00000E+000	1.86262E+002	8.63172E+002	3.18813E+002	1.00000E+002	2.18161E+000	1.29478E-002	0.00000E+000	-9.89474E+000	2.52336E+000	7.99848E-001	1.53522E+002	7.69791E+002	2.78305E+002	-9.74533E+000	7.61233E-001	8.44481E-001	-5.48442E-002	2.81351E+002	1.33091E+002	-5.11630E-002	2.81500E+002	1.27768E+002
2.16089E+002	1.31130E+003	2.36665E+002	1.88690E+002	1.20198E+000	1.36911E+000	1.33850E+004	1.66138E+003	1.00000E+000	4.18000E+002	1.00000E+000	8.26330E+004	1.64564E+000	3.62118E+001	1.03894E-002	1.18339E-002	3.90821E-002	5.02445E-002	2.19120E+004	2.36650E+002	1.88680E+002	9.81138E-003	9.81138E-003	1.39382E+005	1.30000E+001	6.00000E+000	0.00000E+000	1.89247E+002	8.48510E+002	3.01467E+002	1.00000E+002	2.13292E+000	1.78135E-002	0.00000E+000	-3.03157E+002	2.59194E+000	8.00344E-001	1.53522E+002	7.69791E+002	2.78305E+002	-9.74973E+000	7.61233E-001	8.44481E-001	-6.50031E-002	2.79334E+002	-1.45073E+002	-5.11630E-002	2.81496E+002	1.27765E+002
2.16363E+002	1.31669E+003	2.36664E+002	1.88713E+002	1.18001E+000	1.26378E+000	1.22420E+004	1.62645E+003	1.00000E+000	4.19000E+002	0.00000E+000	8.28020E+004	1.49128E+000	3.62862E+001	1.06650E-002	1.14221E-002	3.87373E-002	4.41886E-002	2.19120E+004	2.36650E+002	1.88681E+002	9.81138E-003	9.81138E-003	1.39382E+005	1.30000E+001	7.00000E+000	0.00000E+000	1.74428E+002	8.49212E+002	3.14772E+002	1.00000E+002	2.13061E+000	2.52380E-002	0.00000E+000	-9.13434E+000	2.64186E+000	8.21061E-001	1.53522E+002	7.69791E+002	2.78305E+002	-9.76120E+000	7.61233E-001	8.44481E-001	-3.42806E-002	2.82111E+002	1.03283E+002	-5.11630E-002	2.81484E+002	1.27768E+002
2.09248E+002	1.04036E+003	2.36635E+002	1.88696E+002	1.15283E+000	1.30531E+000	9.75200E+003	7.38418E+002	1.00000E+000	4.20000E+002	2.00000E+000	8.29750E+004	1.50481E+000	3.22546E+001	1.16740E-002	1.32181E-002	3.56336E-002	4.50724E-002	2.19120E+004	2.36650E+002	1.88680E+002	9.81138E-003	9.81138E-003	1.39382E+005	1.30000E+001	8.00000E+000	0.00000E+000	1.26027E+002	7.25561E+002	2.14098E+002	1.00000E+002	1.66241E+000	1.55060E-002	0.00000E+000	-1.48899E+001	2.44258E+000	9.94984E-001	1.53522E+002	7.69791E+002	2.78305E+002	-9.78586E+000	7.61233E-001	8.44481E-001	-6.20300E-002	2.76356E+002	1.38779E+002	-5.11630E-002	2.81460E+002	1.27731E+002
2.05635E+002	1.08751E+003	2.36676E+002	1.88672E+002	1.16804E+000	1.30075E+000	1.02920E+004	8.68669E+002	1.00000E+000	4.21000E+002	1.00000E+000	8.31550E+004	1.51932E+000	3.29774E+001	1.15135E-002	1.28216E-002	3.44500E-002	4.22005E-002	2.19120E+004	2.36650E+002	1.88680E+002	9.81138E-003	9.81138E-003	1.39382E+005	1.30000E+001	9.00000E+000	0.00000E+000	1.15462E+002	7.33057E+002	2.47895E+002	1.00000E+002	1.71939E+000	1.62200E-002	0.00000E+000	-9.77805E+000	2.43433E+000	9.71811E-001	1.53522E+002	7.69791E+002	2.78305E+002	-9.79147E+000	7.61233E-001	8.44481E-001	-5.37558E-002	2.81467E+002	1.31581E+002	-5.11630E-002	2.81454E+002	1.27713E+002
2.15917E+002	1.09981E+003	2.36682E+002	1.88669E+002	1.11055E+000	1.25375E+000	9.56400E+003	7.63504E+002	1.00000E+000	4.22000E+002	3.00000E+000	8.33370E+004	1.39235E+000	3.31633E+001	1.13558E-002	1.28200E-002	3.25425E-002	4.08539E-002	2.19120E+004	2.36650E+002	1.88680E+002	9.81138E-003	9.81138E-003	1.39382E+005	1.30000E+001	1.00000E+001	0.00000E+000	1.13697E+002	7.39470E+002	2.67070E+002	1.00000E+002	1.76323E+000	1.85313E-002	0.00000E+000	-7.32892E+000	2.57652E+000	9.52485E-001	1.53522E+002	7.69791E+002	2.78305E+002	-9.81027E+000	7.61233E-001	8.44481E-001	-6.05652E-002	2.83917E+002	1.44149E+002	-5.11630E-002	2.81435E+002	1.27693E+002
2.15522E+002	9.64852E+002	2.36699E+002	1.88707E+002	1.15281E+000	1.25011E+000	8.67800E+003	7.22174E+002	1.00000E+000	4.23000E+002	7.00000E+000	8.35190E+004	1.44114E+000	3.10621E+001	1.23751E-002	1.34196E-002	3.29366E-002	3.82671E-002	2.19120E+004	2.36650E+002	1.88679E+002	9.81138E-003	9.81138E-003	1.39382E+005	1.30000E+001	1.10000E+001	0.00000E+000	1.06651E+002	6.53757E+002	2.23240E+002	1.00000E+002	1.54527E+000	1.44721E-002	0.00000E+000	-9.78464E+000	2.70150E+000	9.53667E-001	1.53522E+002	7.69791E+002	2.78305E+002	-9.81296E+000	7.61233E-001	8.44481E-001	-4.04934E-002	2.81461E+002	1.11875E+002	-5.11630E-002	2.81433E+002	1.27715E+002
2.04568E+002	7.59088E+002	2.36653E+002	1.88705E+002	1.12115E+000	1.23178E+000	6.55000E+003	7.28595E+002	1.00000E+000	4.24000E+002	2.50000E+001	8.37180E+004	1.38101E+000	2.75516E+001	1.38530E-002	1.52199E-002	4.00206E-002	4.77458E-002	2.19120E+004	2.36650E+002	1.88679E+002	9.81138E-003	9.81138E-003	1.39382E+005	1.30000E+001	1.20000E+001	0.00000E+000	7.74950E+001	5.27774E+002	1.67325E+002	1.00000E+002	1.20383E+000	2.76175E-002	0.00000E+000	-1.12636E+001	2.88441E+000	1.02809E+000	1.53522E+002	7.69791E+002	2.78305E+002	-9.83493E+000	7.61233E-001	8.44481E-001	-4.70176E-002	2.79982E+002	1.20096E+002	-5.11630E-002	2.81411E+002	1.27689E+002
1.88526E+002	6.30543E+002	2.36620E+002	1.88627E+002	1.19017E+000	1.31353E+000	6.13600E+003	6.26164E+002	1.00000E+000	4.25000E+002	3.70000E+001	8.39000E+004	1.56333E+000	2.51106E+001	1.51938E-002	1.67686E-002	4.23263E-002	5.08888E-002	2.19120E+004	2.36650E+002	1.88679E+002	9.81138E-003	9.81138E-003	1.39382E+005	1.30000E+001	1.30000E+001	0.00000E+000	7.80640E+001	4.03321E+002	1.70249E+002	1.00000E+002	1.04421E+000	2.81286E-002	0.00000E+000	-2.93658E+000	3.83161E+000	7.99627E-001	1.53522E+002	7.69791E+002	2.78305E+002	-9.84958E+000	7.61233E-001	8.44481E-001	-4.92711E-002	2.88309E+002	1.31723E+002	-5.11630E-002	2.81396E+002	1.27623E+002
2.20424E+002	1.38358E+003	2.35497E+002	1.90123E+002	1.22771E+000	1.34734E+000	1.41860E+004	3.02052E+003	1.00000E+000	4.45000E+002	0.00000E+000	8.73420E+004	1.65415E+000	3.71965E+001	1.03078E-002	1.13122E-002	4.33020E-002	5.18709E-002	2.34570E+004	2.35444E+002	1.90072E+002	1.81137E-002	1.81137E-002	4.57965E+005	3.20000E+001	1.00000E+000	0.00000E+000	2.54646E+002	8.85863E+002	2.60387E+002	1.00000E+002	2.23299E+000	2.46512E-002	0.00000E+000	-2.40632E+001	2.64975E+000	7.60459E-001	2.59392E+002	8.64500E+002	2.54297E+002	-2.51897E+001	4.80212E-001	7.38520E-001	-4.64578E-002	2.67182E+002	1.07272E+002	-7.05084E-002	2.66056E+002	1.41886E+002
1.94857E+002	1.35404E+003	2.35452E+002	1.90194E+002	1.21271E+000	1.44086E+000	1.45980E+004	2.06478E+003	1.00000E+000	4.46000E+002	0.00000E+000	8.75060E+004	1.74736E+000	3.67973E+001	1.00372E-002	1.19255E-002	3.91309E-002	5.46461E-002	2.34570E+004	2.35445E+002	1.90072E+002	1.81137E-002	1.81137E-002	4.57965E+005	3.20000E+001	2.00000E+000	0.00000E+000	2.21020E+002	8.66067E+002	2.75689E+002	1.00000E+002	2.16895E+000	2.21771E-002	0.00000E+000	-3.10011E+002	2.53643E+000	7.83143E-001	2.59392E+002	8.64500E+002	2.54297E+002	-2.51897E+001	4.80212E-001	7.38520E-001	-8.59782E-002	2.72480E+002	-1.19939E+002	-7.05084E-002	2.66056E+002	1.41928E+002
2.23506E+002	1.35783E+003	2.35440E+002	1.90148E+002	1.19152E+000	1.30538E+000	1.31340E+004	2.30268E+003	1.00000E+000	4.47000E+002	0.00000E+000	8.76770E+004	1.55539E+000	3.68487E+001	1.03969E-002	1.13904E-002	3.97705E-002	4.74278E-002	2.34570E+004	2.35445E+002	1.90072E+002	1.81137E-002	1.81137E-002	4.57965E+005	3.20000E+001	3.00000E+000	0.00000E+000	2.33392E+002	8.63121E+002	2.65932E+002	1.00000E+002	2.17045E+000	2.83724E-002	0.00000E+000	-2.11311E+001	2.72240E+000	7.69238E-001	2.59392E+002	8.64500E+002	2.54297E+002	-2.52234E+001	4.80212E-001	7.38520E-001	-4.56019E-002	2.70114E+002	1.08943E+002	-7.05084E-002	2.66022E+002	1.41865E+002
2.11353E+002	1.43799E+003	2.35455E+002	1.90126E+002	1.25198E+000	1.37115E+000	1.52690E+004	3.09448E+003	1.00000E+000	4.48000E+002	0.00000E+000	8.78450E+004	1.71665E+000	3.79208E+001	1.01319E-002	1.10963E-002	4.33382E-002	5.17169E-002	2.34570E+004	2.35445E+002	1.90072E+002	1.81137E-002	1.81137E-002	4.57965E+005	3.20000E+001	4.00000E+000	0.00000E+000	2.74852E+002	8.98753E+002	2.78058E+002	1.00000E+002	2.32723E+000	2.79802E-002	0.00000E+000	-2.41628E+001	2.75438E+000	7.05151E-001	2.59392E+002	8.64500E+002	2.54297E+002	-2.52385E+001	4.80212E-001	7.38520E-001	-4.54298E-002	2.67083E+002	1.05642E+002	-7.05084E-002	2.66007E+002	1.41837E+002
2.06102E+002	1.13199E+003	2.35444E+002	1.90104E+002	1.16338E+000	1.30818E+000	1.07130E+004	1.31386E+003	1.00000E+000	4.49000E+002	2.00000E+000	8.80300E+004	1.52191E+000	3.36450E+001	1.12399E-002	1.26390E-002	4.01887E-002	5.03465E-002	2.34570E+004	2.35445E+002	1.90073E+002	1.81137E-002	1.81137E-002	4.57965E+005	3.20000E+001	5.00000E+000	0.00000E+000	1.99475E+002	7.83841E+002	1.79434E+002	1.00000E+002	1.81991E+000	2.95060E-002	0.00000E+000	-2.74682E+001	2.47117E+000	9.38323E-001	2.59392E+002	8.64500E+002	2.54297E+002	-2.52788E+001	4.80212E-001	7.38520E-001	-5.85892E-002	2.63777E+002	1.21886E+002	-7.05084E-002	2.65967E+002	1.41782E+002
2.10428E+002	1.34371E+003	2.35415E+002	1.90143E+002	1.23887E+000	1.38983E+000	1.43020E+004	2.57400E+003	1.00000E+000	4.50000E+002	1.00000E+000	8.82070E+004	1.72182E+000	3.66566E+001	1.03592E-002	1.16215E-002	4.66198E-002	5.83416E-002	2.34570E+004	2.35445E+002	1.90073E+002	1.81137E-002	1.81137E-002	4.57965E+005	3.20000E+001	6.00000E+000	0.00000E+000	2.47942E+002	8.70890E+002	2.31358E+002	1.00000E+002	2.14046E+000	3.59086E-002	0.00000E+000	-2.67461E+001	2.46841E+000	8.13008E-001	2.59392E+002	8.64500E+002	2.54297E+002	-2.53049E+001	4.80212E-001	7.38520E-001	-5.74302E-002	2.64499E+002	1.20909E+002	-7.05084E-002	2.65941E+002	1.41778E+002
2.05138E+002	1.41968E+003	2.35455E+002	1.90165E+002	1.26345E+000	1.39114E+000	1.54180E+004	2.50147E+003	1.00000E+000	4.51000E+002	0.00000E+000	8.83830E+004	1.75763E+000	3.76787E+001	1.01752E-002	1.12035E-002	4.08272E-002	4.91957E-002	2.34570E+004	2.35446E+002	1.90074E+002	1.81137E-002	1.81137E-002	4.57965E+005	3.20000E+001	7.00000E+000	0.00000E+000	2.64138E+002	8.86153E+002	2.77045E+002	1.00000E+002	2.28647E+000	2.41089E-002	0.00000E+000	-2.31963E+001	2.70980E+000	7.13279E-001	2.59392E+002	8.64500E+002	2.54297E+002	-2.53449E+001	4.80212E-001	7.38520E-001	-4.80998E-002	2.68049E+002	1.10604E+002	-7.05084E-002	2.65901E+002	1.41755E+002
2.05256E+002	1.38974E+003	2.35426E+002	1.90144E+002	1.25479E+000	1.36325E+000	1.47130E+004	2.72936E+003	1.00000E+000	4.52000E+002	2.00000E+000	8.85760E+004	1.71059E+000	3.72793E+001	1.03447E-002	1.12389E-002	4.32052E-002	5.07473E-002	2.34570E+004	2.35446E+002	1.90074E+002	1.81137E-002	1.81137E-002	4.57965E+005	3.20000E+001	8.00000E+000	0.00000E+000	2.65460E+002	8.79300E+002	2.52081E+002	1.00000E+002	2.22941E+000	3.05935E-002	0.00000E+000	-2.62746E+001	2.64662E+000	7.47598E-001	2.59392E+002	8.64500E+002	2.54297E+002	-2.53344E+001	4.80212E-001	7.38520E-001	-4.14277E-002	2.64971E+002	9.75866E+001	-7.05084E-002	2.65911E+002	1.41750E+002
2.16905E+002	1.33616E+003	2.35427E+002	1.90157E+002	1.21723E+000	1.36033E+000	1.37120E+004	2.73468E+003	1.00000E+000	4.53000E+002	1.00000E+000	8.87610E+004	1.65583E+000	3.65536E+001	1.03949E-002	1.16170E-002	3.89996E-002	4.83217E-002	2.34570E+004	2.35446E+002	1.90073E+002	1.81137E-002	1.81137E-002	4.57965E+005	3.20000E+001	9.00000E+000	0.00000E+000	2.34990E+002	8.81407E+002	2.33578E+002	1.00000E+002	2.13266E+000	2.69730E-002	0.00000E+000	-2.52507E+001	2.42021E+000	8.46852E-001	2.59392E+002	8.64500E+002	2.54297E+002	-2.53271E+001	4.80212E-001	7.38520E-001	-5.55199E-002	2.65995E+002	1.19574E+002	-7.05084E-002	2.65918E+002	1.41766E+002
2.09831E+002	1.36106E+003	2.35453E+002	1.90106E+002	1.18314E+000	1.33308E+000	1.33270E+004	2.04818E+003	1.00000E+000	4.54000E+002	1.00000E+000	8.89390E+004	1.57723E+000	3.68926E+001	1.02488E-002	1.15476E-002	3.73483E-002	4.69868E-002	2.34570E+004	2.35447E+002	1.90074E+002	1.81137E-002	1.81137E-002	4.57965E+005	3.20000E+001	1.00000E+001	0.00000E+000	2.47367E+002	8.77501E+002	2.44103E+002	1.00000E+002	2.17397E+000	2.63103E-002	0.00000E+000	-2.52961E+001	2.61110E+000	7.96198E-001	2.59392E+002	8.64500E+002	2.54297E+002	-2.53237E+001	4.80212E-001	7.38520E-001	-5.95893E-002	2.65949E+002	1.25547E+002	-7.05084E-002	2.65922E+002	1.41739E+002
1.92210E+002	1.48863E+003	2.35557E+002	1.89758E+002	1.31183E+000	1.71087E+000	2.00120E+004	3.35986E+003	1.00000E+000	4.55000E+002	0.00000E+000	8.91030E+004	2.24437E+000	3.85827E+001	9.27325E-003	1.20941E-002	4.93012E-002	8.31848E-002	2.39550E+004	2.35562E+002	1.89725E+002	4.52503E-002	4.52503E-002	4.07580E+004	2.00000E+000	1.00000E+000	0.00000E+000	3.03779E+002	9.12102E+002	2.61197E+002	1.00000E+002	2.36989E+000	1.67102E-002	0.00000E+000	-3.20580E+002	2.42680E+000	6.99089E-001	3.55006E+002	9.12172E+002	2.44219E+002	-3.28476E+002	1.80654E+000	6.58049E-001	-1.32016E-001	2.61911E+002	-6.26890E+001	-1.38340E-001	2.54015E+002	-6.12660E+001
1.97220E+002	1.54122E+003	2.35567E+002	1.89693E+002	1.29700E+000	1.73487E+000	2.07460E+004	4.03057E+003	1.00000E+000	4.56000E+002	0.00000E+000	8.92680E+004	2.25012E+000	3.92584E+001	9.00477E-003	1.20448E-002	4.82368E-002	8.55737E-002	2.39550E+004	2.35563E+002	1.89725E+002	4.52503E-002	4.52503E-002	4.07580E+004	2.00000E+000	2.00000E+000	0.00000E+000	4.04420E+002	9.12241E+002	2.27841E+002	1.00000E+002	2.50758E+000	1.03528E-002	0.00000E+000	-3.36313E+002	2.60738E+000	6.39057E-001	3.55006E+002	9.12172E+002	2.44219E+002	-3.28439E+002	1.80654E+000	6.58049E-001	-1.44422E-001	2.46178E+002	-6.01905E+001	-1.38340E-001	2.54052E+002	-6.12692E+001
2.07453E+002	1.32442E+003	2.35393E+002	1.90133E+002	1.22351E+000	1.36510E+000	1.36980E+004	2.65136E+003	1.00000E+000	4.57000E+002	3.00000E+000	8.94570E+004	1.67022E+000	3.63926E+001	1.04539E-002	1.16637E-002	4.59372E-002	5.68585E-002	2.34570E+004	2.35449E+002	1.90074E+002	1.81137E-002	1.81137E-002	4.57965E+005	3.20000E+001	1.10000E+001	0.00000E+000	2.79192E+002	8.42523E+002	2.22502E+002	1.00000E+002	2.14820E+000	4.21267E-002	0.00000E+000	-3.12890E+001	2.76944E+000	7.40442E-001	2.59392E+002	8.64500E+002	2.54297E+002	-2.52622E+001	4.80212E-001	7.38520E-001	-5.46981E-002	2.59956E+002	1.12297E+002	-7.05084E-002	2.65983E+002	1.41813E+002
2.02986E+002	1.29828E+003	2.35442E+002	1.90175E+002	1.22306E+000	1.37062E+000	1.34820E+004	2.27437E+003	1.00000E+000	4.58000E+002	2.00000E+000	8.96270E+004	1.67635E+000	3.60317E+001	1.05334E-002	1.18043E-002	4.45484E-002	5.55900E-002	2.34570E+004	2.35449E+002	1.90075E+002	1.81137E-002	1.81137E-002	4.57965E+005	3.20000E+001	1.20000E+001	0.00000E+000	2.22587E+002	8.54853E+002	2.34136E+002	1.00000E+002	2.07295E+000	3.59399E-002	0.00000E+000	-2.37766E+001	2.45183E+000	8.43032E-001	2.59392E+002	8.64500E+002	2.54297E+002	-2.52343E+001	4.80212E-001	7.38520E-001	-5.68952E-002	2.67469E+002	1.23105E+002	-7.05084E-002	2.66011E+002	1.41871E+002
2.10967E+002	1.35633E+003	2.35410E+002	1.90162E+002	1.19714E+000	1.37664E+000	1.38480E+004	2.42317E+003	1.00000E+000	4.59000E+002	0.00000E+000	8.98100E+004	1.64803E+000	3.68284E+001	1.01730E-002	1.16984E-002	4.15273E-002	5.44630E-002	2.34570E+004	2.35449E+002	1.90075E+002	1.81137E-002	1.81137E-002	4.57965E+005	3.20000E+001	1.30000E+001	0.00000E+000	2.40548E+002	8.64120E+002	2.56476E+002	1.00000E+002	2.16721E+000	3.02969E-002	0.00000E+000	-2.30000E+001	2.64167E+000	7.72038E-001	2.59392E+002	8.64500E+002	2.54297E+002	-2.52251E+001	4.80212E-001	7.38520E-001	-6.97424E-002	2.68246E+002	1.42957E+002	-7.05084E-002	2.66020E+002	1.41870E+002
2.18221E+002	1.19758E+003	2.35444E+002	1.90089E+002	1.15941E+000	1.31921E+000	1.13820E+004	1.84733E+003	1.00000E+000	4.60000E+002	0.00000E+000	8.99780E+004	1.52952E+000	3.46060E+001	1.08675E-002	1.23653E-002	4.26799E-002	5.47952E-002	2.34570E+004	2.35449E+002	1.90075E+002	1.81137E-002	1.81137E-002	4.57965E+005	3.20000E+001	1.40000E+001	0.00000E+000	2.07027E+002	8.01505E+002	2.04336E+002	1.00000E+002	1.90941E+000	4.06140E-002	0.00000E+000	-2.53711E+001	2.55420E+000	8.80739E-001	2.59392E+002	8.64500E+002	2.54297E+002	-2.52016E+001	4.80212E-001	7.38520E-001	-6.44714E-002	2.65874E+002	1.32714E+002	-7.05084E-002	2.66044E+002	1.41850E+002
2.15087E+002	1.34623E+003	2.35454E+002	1.90139E+002	1.21868E+000	1.33408E+000	1.35810E+004	2.17086E+003	1.00000E+000	4.61000E+002	0.00000E+000	9.01630E+004	1.62582E+000	3.66911E+001	1.04574E-002	1.14477E-002	4.48718E-002	5.35014E-002	2.34570E+004	2.35449E+002	1.90076E+002	1.81137E-002	1.81137E-002	4.57965E+005	3.20000E+001	1.50000E+001	0.00000E+000	2.67102E+002	8.32341E+002	2.57757E+002	1.00000E+002	2.18135E+000	3.23100E-002	0.00000E+000	-2.55488E+001	3.02719E+000	6.80307E-001	2.59392E+002	8.64500E+002	2.54297E+002	-2.52029E+001	4.80212E-001	7.38520E-001	-4.52087E-002	2.65697E+002	1.03935E+002	-7.05084E-002	2.66043E+002	1.41880E+002
2.16801E+002	1.40381E+003	2.35393E+002	1.90124E+002	1.22438E+000	1.36343E+000	1.45110E+004	3.57728E+003	1.00000E+000	4.62000E+002	0.00000E+000	9.03350E+004	1.66936E+000	3.74674E+001	1.01640E-002	1.13184E-002	4.14506E-002	5.10653E-002	2.34570E+004	2.35449E+002	1.90076E+002	1.81137E-002	1.81137E-002	4.57965E+005	3.20000E+001	1.60000E+001	0.00000E+000	2.62523E+002	8.95284E+002	2.61361E+002	1.00000E+002	2.26363E+000	3.41572E-002	0.00000E+000	-2.47729E+001	2.64350E+000	7.53675E-001	2.59392E+002	8.64500E+002	2.54297E+002	-2.51709E+001	4.80212E-001	7.38520E-001	-5.37359E-002	2.66473E+002	1.17377E+002	-7.05084E-002	2.66075E+002	1.41899E+002
2.09251E+002	1.39789E+003	2.35411E+002	1.90066E+002	1.27919E+000	1.50880E+000	1.64820E+004	2.60118E+003	1.00000E+000	4.63000E+002	0.00000E+000	9.05170E+004	1.93004E+000	3.73884E+001	9.96391E-003	1.17524E-002	4.84262E-002	6.69265E-002	2.34570E+004	2.35449E+002	1.90076E+002	1.81137E-002	1.81137E-002	4.57965E+005	3.20000E+001	1.70000E+001	0.00000E+000	2.84669E+002	8.68453E+002	2.57447E+002	1.00000E+002	2.26489E+000	2.57389E-002	0.00000E+000	-3.18843E+002	2.70764E+000	6.90422E-001	2.59392E+002	8.64500E+002	2.54297E+002	-2.51513E+001	4.80212E-001	7.38520E-001	-8.23566E-002	2.63648E+002	-1.34225E+002	-7.05084E-002	2.66094E+002	1.41883E+002
2.41449E+002	1.43957E+003	2.35441E+002	1.89889E+002	1.22730E+000	1.50192E+000	1.62490E+004	2.73285E+003	1.00000E+000	4.64000E+002	1.00000E+000	9.07040E+004	1.84331E+000	3.79416E+001	9.62804E-003	1.17824E-002	4.44714E-002	6.60211E-002	2.34570E+004	2.35449E+002	1.90077E+002	1.81137E-002	1.81137E-002	4.57965E+005	3.20000E+001	1.80000E+001	0.00000E+000	2.80070E+002	8.73552E+002	2.78181E+002	1.00000E+002	2.30435E+000	2.97908E-002	0.00000E+000	-3.15697E+002	2.82013E+000	6.67619E-001	2.59392E+002	8.64500E+002	2.54297E+002	-2.51028E+001	4.80212E-001	7.38520E-001	-1.00621E-001	2.66794E+002	-1.04121E+002	-7.05084E-002	2.66143E+002	1.41823E+002
2.22057E+002	1.43924E+003	2.35486E+002	1.89964E+002	1.26894E+000	1.60010E+000	1.76650E+004	3.41110E+003	1.00000E+000	4.65000E+002	1.00000E+000	9.08750E+004	2.03043E+000	3.79373E+001	9.54736E-003	1.20390E-002	5.26780E-002	8.31968E-002	2.34570E+004	2.35449E+002	1.90076E+002	1.81137E-002	1.81137E-002	4.57965E+005	3.20000E+001	1.90000E+001	0.00000E+000	2.85013E+002	8.78430E+002	2.72246E+002	1.00000E+002	2.30894E+000	2.95443E-002	0.00000E+000	-3.17000E+002	2.67767E+000	6.74369E-001	2.59392E+002	8.64500E+002	2.54297E+002	-2.50832E+001	4.80212E-001	7.38520E-001	-1.15427E-001	2.65491E+002	-8.34736E+001	-7.05084E-002	2.66162E+002	1.41892E+002
1.82165E+002	1.58494E+003	2.35514E+002	1.89872E+002	1.36009E+000	1.70651E+000	2.19390E+004	4.33866E+003	1.00000E+000	4.66000E+002	1.00000E+000	9.10670E+004	2.32101E+000	3.98113E+001	9.18244E-003	1.15213E-002	5.63389E-002	8.82230E-002	2.34570E+004	2.35449E+002	1.90076E+002	1.81137E-002	1.81137E-002	4.57965E+005	3.20000E+001	2.00000E+001	0.00000E+000	3.53166E+002	9.31456E+002	2.91345E+002	1.00000E+002	2.55753E+000	2.85980E-002	0.00000E+000	-3.22598E+002	2.73221E+000	5.93047E-001	2.59392E+002	8.64500E+002	2.54297E+002	-2.50732E+001	4.80212E-001	7.38520E-001	-1.12967E-001	2.59893E+002	-9.27622E+001	-7.05084E-002	2.66172E+002	1.41847E+002
1.85263E+002	1.62827E+003	2.35510E+002	1.89713E+002	1.33986E+000	1.71301E+000	2.23710E+004	4.06816E+003	1.00000E+000	4.67000E+002	1.00000E+000	9.12540E+004	2.29521E+000	4.03519E+001	8.95815E-003	1.14530E-002	5.25144E-002	8.53053E-002	2.34570E+004	2.35450E+002	1.90077E+002	1.81137E-002	1.81137E-002	4.57965E+005	3.20000E+001	2.10000E+001	0.00000E+000	3.46583E+002	9.28057E+002	3.39736E+002	1.00000E+002	2.63760E+000	1.71159E-002	0.00000E+000	-3.15483E+002	3.05786E+000	5.24748E-001	2.59392E+002	8.64500E+002	2.54297E+002	-2.50459E+001	4.80212E-001	7.38520E-001	-1.22229E-001	2.67008E+002	-7.20651E+001	-7.05084E-002	2.66200E+002	1.41774E+002
2.01282E+002	1.60919E+003	2.35462E+002	1.89901E+002	1.31611E+000	1.58731E+000	2.03480E+004	4.57812E+003	1.00000E+000	4.68000E+002	1.00000E+000	9.14400E+004	2.08906E+000	4.01147E+001	9.22635E-003	1.11276E-002	5.13912E-002	7.43371E-002	2.34570E+004	2.35449E+002	1.90076E+002	1.81137E-002	1.81137E-002	4.57965E+005	3.20000E+001	2.20000E+001	0.00000E+000	3.10851E+002	9.37438E+002	3.44293E+002	1.00000E+002	2.58658E+000	3.48774E-002	0.00000E+000	-3.10830E+002	2.87437E+000	5.85340E-001	2.59392E+002	8.64500E+002	2.54297E+002	-2.50188E+001	4.80212E-001	7.38520E-001	-9.34069E-002	2.71661E+002	-1.09929E+002	-7.05084E-002	2.66227E+002	1.41916E+002
2.06045E+002	1.28539E+003	2.35464E+002	1.89872E+002	1.20201E+000	1.54164E+000	1.45480E+004	1.46870E+003	1.00000E+000	4.69000E+002	1.00000E+000	9.16190E+004	1.85307E+000	3.58524E+001	9.96567E-003	1.27815E-002	4.33901E-002	7.05508E-002	2.34570E+004	2.35450E+002	1.90076E+002	1.81137E-002	1.81137E-002	4.57965E+005	3.20000E+001	2.30000E+001	0.00000E+000	2.14063E+002	8.15964E+002	2.60921E+002	1.00000E+002	2.05775E+000	1.72992E-002	0.00000E+000	-3.10205E+002	2.59306E+000	7.67357E-001	2.59392E+002	8.64500E+002	2.54297E+002	-2.49668E+001	4.80212E-001	7.38520E-001	-1.23788E-001	2.72286E+002	-6.43892E+001	-7.05084E-002	2.66279E+002	1.41950E+002
2.17300E+002	1.02973E+003	2.35406E+002	1.90171E+002	1.12811E+000	1.23870E+000	8.98400E+003	1.55994E+003	1.00000E+000	4.70000E+002	1.70000E+001	9.18160E+004	1.39739E+000	3.20894E+001	1.19019E-002	1.30686E-002	4.03702E-002	4.82625E-002	2.34570E+004	2.35449E+002	1.90075E+002	1.81137E-002	1.81137E-002	4.57965E+005	3.20000E+001	2.40000E+001	0.00000E+000	1.67455E+002	7.10139E+002	1.96613E+002	1.00000E+002	1.69074E+000	3.24942E-002	0.00000E+000	-2.11633E+001	2.85649E+000	8.86427E-001	2.59392E+002	8.64500E+002	2.54297E+002	-2.48901E+001	4.80212E-001	7.38520E-001	-4.67242E-002	2.70082E+002	1.10591E+002	-7.05084E-002	2.66355E+002	1.42210E+002
2.21199E+002	1.05526E+003	2.35438E+002	1.90143E+002	1.14827E+000	1.18856E+000	9.00200E+003	1.38478E+003	1.00000E+000	4.71000E+002	9.00000E+000	9.19920E+004	1.36478E+000	3.24848E+001	1.21025E-002	1.25271E-002	4.09268E-002	4.37040E-002	2.34570E+004	2.35449E+002	1.90075E+002	1.81137E-002	1.81137E-002	4.57965E+005	3.20000E+001	2.50000E+001	0.00000E+000	1.74903E+002	7.30927E+002	1.63622E+002	1.00000E+002	1.66693E+000	3.35437E-002	0.00000E+000	-2.62229E+001	2.58416E+000	9.78864E-001	2.59392E+002	8.64500E+002	2.54297E+002	-2.48340E+001	4.80212E-001	7.38520E-001	-1.72423E-002	2.65023E+002	6.16450E+001	-7.05084E-002	2.66412E+002	1.42251E+002
2.14010E+002	1.39141E+003	2.35439E+002	1.90184E+002	1.24441E+000	1.41281E+000	1.51060E+004	3.47624E+003	1.00000E+000	4.72000E+002	1.00000E+000	9.21550E+004	1.75811E+000	3.73016E+001	1.01249E-002	1.14950E-002	4.40670E-002	5.64250E-002	2.34570E+004	2.35449E+002	1.90075E+002	1.81137E-002	1.81137E-002	4.57965E+005	3.20000E+001	2.60000E+001	0.00000E+000	2.91800E+002	8.96912E+002	2.11279E+002	1.00000E+002	2.22401E+000	3.57250E-002	0.00000E+000	-3.27905E+001	2.43042E+000	8.03442E-001	2.59392E+002	8.64500E+002	2.54297E+002	-2.47907E+001	4.80212E-001	7.38520E-001	-6.33725E-002	2.58455E+002	1.23722E+002	-7.05084E-002	2.66455E+002	1.42320E+002
2.08626E+002	1.10860E+003	2.35403E+002	1.90127E+002	1.16604E+000	1.28944E+000	1.03750E+004	1.33543E+003	1.00000E+000	4.73000E+002	4.00000E+000	9.23240E+004	1.50353E+000	3.32957E+001	1.14477E-002	1.26592E-002	4.30981E-002	5.23201E-002	2.34570E+004	2.35449E+002	1.90075E+002	1.81137E-002	1.81137E-002	4.57965E+005	3.20000E+001	2.70000E+001	0.00000E+000	1.98144E+002	7.61003E+002	1.77083E+002	1.00000E+002	1.78184E+000	3.09861E-002	0.00000E+000	-2.71069E+001	2.56268E+000	9.19440E-001	2.59392E+002	8.64500E+002	2.54297E+002	-2.47556E+001	4.80212E-001	7.38520E-001	-5.02546E-002	2.64139E+002	1.09870E+002	-7.05084E-002	2.66490E+002	1.42316E+002
2.10901E+002	1.30434E+003	2.35435E+002	1.90134E+002	1.20706E+000	1.32139E+000	1.29200E+004	2.16979E+003	1.00000E+000	4.74000E+002	3.00000E+000	9.24990E+004	1.59500E+000	3.61157E+001	1.06193E-002	1.16252E-002	4.39996E-002	5.24433E-002	2.34570E+004	2.35448E+002	1.90075E+002	1.81137E-002	1.81137E-002	4.57965E+005	3.20000E+001	2.80000E+001	0.00000E+000	2.39573E+002	8.54839E+002	2.15608E+002	1.00000E+002	2.07000E+000	3.07227E-002	0.00000E+000	-2.70263E+001	2.49786E+000	8.45303E-001	2.59392E+002	8.64500E+002	2.54297E+002	-2.47168E+001	4.80212E-001	7.38520E-001	-4.52163E-002	2.64219E+002	1.02465E+002	-7.05084E-002	2.66529E+002	1.42362E+002
2.10012E+002	1.41594E+003	2.35465E+002	1.90167E+002	1.25495E+000	1.39649E+000	1.53320E+004	2.85114E+003	1.00000E+000	4.75000E+002	2.00000E+000	9.26740E+004	1.75252E+000	3.76290E+001	1.01351E-002	1.12782E-002	4.38623E-002	5.40028E-002	2.34570E+004	2.35448E+002	1.90075E+002	1.81137E-002	1.81137E-002	4.57965E+005	3.20000E+001	2.90000E+001	0.00000E+000	2.77750E+002	8.94294E+002	2.50321E+002	1.00000E+002	2.27097E+000	2.96605E-002	0.00000E+000	-2.71174E+001	2.60254E+000	7.44757E-001	2.59392E+002	8.64500E+002	2.54297E+002	-2.46723E+001	4.80212E-001	7.38520E-001	-5.33820E-002	2.64128E+002	1.14538E+002	-7.05084E-002	2.66573E+002	1.42429E+002
2.16572E+002	1.21045E+003	2.35468E+002	1.90138E+002	1.16768E+000	1.26014E+000	1.11020E+004	1.20318E+003	1.00000E+000	4.76000E+002	3.00000E+000	9.28470E+004	1.47144E+000	3.47916E+001	1.10821E-002	1.19597E-002	3.45075E-002	3.98569E-002	2.34570E+004	2.35448E+002	1.90074E+002	1.81137E-002	1.81137E-002	4.57965E+005	3.20000E+001	3.00000E+001	0.00000E+000	2.18504E+002	7.96787E+002	2.12445E+002	1.00000E+002	1.94290E+000	2.30736E-002	0.00000E+000	-2.50461E+001	2.74442E+000	8.29967E-001	2.59392E+002	8.64500E+002	2.54297E+002	-2.46213E+001	4.80212E-001	7.38520E-001	-3.80862E-002	2.66199E+002	9.38434E+001	-7.05084E-002	2.66624E+002	1.42462E+002
2.14458E+002	1.16859E+003	2.35432E+002	1.90197E+002	1.13686E+000	1.30259E+000	1.07790E+004	1.42490E+003	1.00000E+000	4.77000E+002	2.00000E+000	9.30210E+004	1.48086E+000	3.41847E+001	1.09500E-002	1.25464E-002	3.72375E-002	4.83146E-002	2.34570E+004	2.35448E+002	1.90074E+002	1.81137E-002	1.81137E-002	4.57965E+005	3.20000E+001	3.10000E+001	0.00000E+000	2.05768E+002	7.87510E+002	1.94595E+002	1.00000E+002	1.86836E+000	3.01697E-002	0.00000E+000	-2.57444E+001	2.59822E+000	8.89703E-001	2.59392E+002	8.64500E+002	2.54297E+002	-2.46030E+001	4.80212E-001	7.38520E-001	-6.79397E-002	2.65501E+002	1.37559E+002	-7.05084E-002	2.66643E+002	1.42515E+002
2.09026E+002	1.43160E+003	2.35440E+002	1.90191E+002	1.22468E+000	1.37075E+000	1.48890E+004	2.97767E+003	1.00000E+000	4.78000E+002	0.00000E+000	9.31890E+004	1.67873E+000	3.78364E+001	1.00367E-002	1.12338E-002	4.27766E-002	5.32555E-002	2.34570E+004	2.35448E+002	1.90075E+002	1.81137E-002	1.81137E-002	4.57965E+005	3.20000E+001	3.20000E+001	0.00000E+000	2.55423E+002	8.93000E+002	2.85167E+002	1.00000E+002	2.29433E+000	3.42905E-002	0.00000E+000	-2.05593E+001	2.71506E+000	7.24434E-001	2.59392E+002	8.64500E+002	2.54297E+002	-2.45219E+001	4.80212E-001	7.38520E-001	-5.62798E-002	2.70686E+002	1.25418E+002	-7.05084E-002	2.66724E+002	1.42593E+002
1.73095E+002	1.36867E+002	2.36295E+002	1.88444E+002	1.28980E+000	1.14974E+000	1.26500E+003	3.37372E+002	1.00000E+000	5.43000E+002	8.20000E+001	1.04409E+005	1.48293E+000	1.16990E+001	3.62640E-002	3.23261E-002	1.01868E-001	8.24431E-002	2.79900E+004	2.36295E+002	1.88444E+002	1.01868E-001	8.24431E-002	1.26500E+003	1.00000E+000	1.00000E+000	0.00000E+000	2.58779E+001	8.46381E+001	2.08440E+001	1.00000E+002	2.08329E-001	2.71380E-001	0.00000E+000	-2.89140E+001	8.29782E+000	8.13209E-001	2.58779E+001	8.46381E+001	2.08440E+001	-2.89140E+001	8.29782E+000	8.13209E-001	5.74112E-002	2.62331E+002	-5.31572E+001	5.74112E-002	2.62331E+002	-5.31572E+001
1.72255E+002	1.43815E+002	2.35835E+002	1.88708E+002	1.02226E+000	1.46219E+000	1.32800E+003	2.94153E+002	1.00000E+000	6.88000E+002	1.32000E+002	1.29134E+005	1.49473E+000	1.19923E+001	2.80518E-002	4.01240E-002	7.58149E-002	1.48759E-001	3.45430E+004	2.35908E+002	1.88740E+002	2.63196E-002	2.63196E-002	5.02820E+004	1.10000E+001	1.00000E+000	0.00000E+000	5.48277E+001	8.94762E+001	1.60167E+001	0.00000E+000	2.64020E-001	2.46213E-001	0.00000E+000	-3.61851E+002	9.16691E+000	7.18438E-001	2.40147E+002	2.78528E+002	5.38076E+001	-9.10910E+001	1.42920E+000	7.48881E-001	-1.77075E-001	2.20640E+002	-3.84188E+001	-1.12417E-001	2.00154E+002	1.37224E+002
1.87374E+002	3.49783E+002	2.35957E+002	1.88962E+002	1.04972E+000	1.27557E+000	2.91300E+003	4.34475E+002	1.00000E+000	6.89000E+002	5.10000E+001	1.29247E+005	1.33899E+000	1.87025E+001	1.94492E-002	2.36338E-002	5.19068E-002	7.46432E-002	3.45430E+004	2.35907E+002	1.88740E+002	2.63196E-002	2.63196E-002	5.02820E+004	1.10000E+001	2.00000E+000	0.00000E+000	1.26628E+002	2.23944E+002	2.00625E+001	3.00000E+002	5.98638E-001	6.20498E-002	0.00000E+000	-6.75988E+001	4.74449E+000	9.37241E-001	2.40147E+002	2.78528E+002	5.38076E+001	-9.10869E+001	1.42920E+000	7.48881E-001	-9.71287E-002	2.23647E+002	1.38261E+002	-1.12417E-001	2.00159E+002	1.37396E+002
1.81157E+002	3.19930E+002	2.36015E+002	1.88634E+002	1.12966E+000	1.39944E+000	3.13200E+003	5.10208E+002	1.00000E+000	6.90000E+002	6.00000E+001	1.29412E+005	1.58089E+000	1.78866E+001	2.01854E-002	2.50059E-002	6.82997E-002	1.03015E-001	3.45430E+004	2.35908E+002	1.88740E+002	2.63196E-002	2.63196E-002	5.02820E+004	1.10000E+001	3.00000E+000	0.00000E+000	1.51191E+002	1.49535E+002	2.98511E+001	1.00000E+002	5.68853E-001	1.38013E-001	0.00000E+000	-9.92050E+001	5.29010E+000	8.10656E-001	2.40147E+002	2.78528E+002	5.38076E+001	-9.10779E+001	1.42920E+000	7.48881E-001	-1.06670E-001	1.92040E+002	1.20576E+002	-1.12417E-001	2.00168E+002	1.37203E+002
1.89861E+002	3.35735E+002	2.35985E+002	1.88661E+002	1.08590E+000	1.38231E+000	3.12700E+003	5.21077E+002	1.00000E+000	6.91000E+002	5.00000E+001	1.29565E+005	1.50105E+000	1.83231E+001	1.94190E-002	2.47195E-002	5.66903E-002	8.95081E-002	3.45430E+004	2.35908E+002	1.88741E+002	2.63196E-002	2.63196E-002	5.02820E+004	1.10000E+001	4.00000E+000	0.00000E+000	1.44058E+002	1.91106E+002	3.00390E+001	3.00000E+002	6.10380E-001	9.19574E-002	0.00000E+000	-3.74083E+002	5.50784E+000	7.79230E-001	2.40147E+002	2.78528E+002	5.38076E+001	-9.10981E+001	1.42920E+000	7.48881E-001	-1.20088E-001	2.08408E+002	-1.34453E+002	-1.12417E-001	2.00147E+002	1.37197E+002
1.75824E+002	2.97262E+002	2.36003E+002	1.88578E+002	1.11242E+000	1.49524E+000	3.04400E+003	4.97545E+002	1.00000E+000	6.92000E+002	5.70000E+001	1.29746E+005	1.66334E+000	1.72413E+001	2.01626E-002	2.71013E-002	6.98401E-002	1.23528E-001	3.45430E+004	2.35909E+002	1.88741E+002	2.63196E-002	2.63196E-002	5.02820E+004	1.10000E+001	5.00000E+000	0.00000E+000	1.25235E+002	1.62058E+002	3.08631E+001	0.00000E+000	5.34786E-001	1.51061E-001	0.00000E+000	-3.76043E+002	6.04825E+000	7.19216E-001	2.40147E+002	2.78528E+002	5.38076E+001	-9.10930E+001	1.42920E+000	7.48881E-001	-1.46808E-001	2.06448E+002	-9.70797E+001	-1.12417E-001	2.00153E+002	1.37152E+002
1.77147E+002	5.00270E+002	2.35903E+002	1.88875E+002	1.18502E+000	1.50190E+000	5.45100E+003	3.94372E+002	1.00000E+000	6.93000E+002	2.40000E+001	1.29893E+005	1.77978E+000	2.23667E+001	1.60504E-002	2.03425E-002	5.19457E-002	8.17658E-002	3.45430E+004	2.35909E+002	1.88741E+002	2.63196E-002	2.63196E-002	5.02820E+004	1.10000E+001	6.00000E+000	0.00000E+000	2.17930E+002	2.58405E+002	4.74682E+001	1.00000E+002	8.86365E-001	4.22788E-002	0.00000E+000	-3.80868E+002	4.28839E+000	7.58016E-001	2.40147E+002	2.78528E+002	5.38076E+001	-9.10803E+001	1.42920E+000	7.48881E-001	-1.17938E-001	2.01623E+002	-1.44285E+002	-1.12417E-001	2.00165E+002	1.37344E+002
1.91738E+002	7.37935E+002	2.35749E+002	1.89138E+002	1.13286E+000	1.53293E+000	7.85000E+003	1.05270E+003	1.00000E+000	6.94000E+002	3.00000E+000	1.30042E+005	1.73660E+000	2.71650E+001	1.27862E-002	1.73016E-002	4.78106E-002	8.59500E-002	3.48130E+004	2.35749E+002	1.89138E+002	4.78106E-002	8.59500E-002	7.85000E+003	1.00000E+000	1.00000E+000	0.00000E+000	3.07827E+002	3.10545E+002	1.32937E+002	1.00000E+002	1.31254E+000	3.77297E-002	0.00000E+000	-4.01330E+002	5.50872E+000	4.91729E-001	3.07827E+002	3.10545E+002	1.32937E+002	-4.01330E+002	5.50872E+000	4.91729E-001	-1.50074E-001	1.81161E+002	-1.17230E+002	-1.50074E-001	1.81161E+002	-1.17230E+002
1.77586E+002	5.88714E+002	2.35904E+002	1.88711E+002	1.12830E+000	1.42674E+000	5.85900E+003	4.40012E+002	1.00000E+000	6.95000E+002	1.70000E+001	1.30220E+005	1.60980E+000	2.42634E+001	1.47406E-002	1.86395E-002	4.52971E-002	7.08117E-002	3.45430E+004	2.35909E+002	1.88742E+002	2.63196E-002	2.63196E-002	5.02820E+004	1.10000E+001	7.00000E+000	0.00000E+000	2.77207E+002	2.81165E+002	5.44812E+001	1.00000E+002	1.05185E+000	2.75516E-002	0.00000E+000	-9.78073E+001	3.88491E+000	8.07084E-001	2.40147E+002	2.78528E+002	5.38076E+001	-9.10361E+001	1.42920E+000	7.48881E-001	-1.16804E-001	1.93438E+002	1.36998E+002	-1.12417E-001	2.00209E+002	1.37285E+002
1.76982E+002	4.72047E+002	2.35835E+002	1.88702E+002	1.07436E+000	1.46727E+000	4.59300E+003	4.24505E+002	1.00000E+000	6.96000E+002	2.80000E+001	1.30407E+005	1.57638E+000	2.17266E+001	1.58527E-002	2.16502E-002	4.61154E-002	8.33334E-002	3.45430E+004	2.35909E+002	1.88742E+002	2.63196E-002	2.63196E-002	5.02820E+004	1.10000E+001	8.00000E+000	0.00000E+000	2.02378E+002	2.51277E+002	4.38209E+001	1.00000E+002	8.37738E-001	3.67928E-002	0.00000E+000	-3.78049E+002	4.65379E+000	7.60949E-001	2.40147E+002	2.78528E+002	5.38076E+001	-9.10320E+001	1.42920E+000	7.48881E-001	-1.54590E-001	2.04442E+002	-8.75803E+001	-1.12417E-001	2.00214E+002	1.37279E+002
1.93368E+002	7.69537E+002	2.35816E+002	1.88760E+002	1.16288E+000	1.32175E+000	7.35200E+003	7.53559E+002	1.00000E+000	6.97000E+002	3.00000E+000	1.30557E+005	1.53704E+000	2.77405E+001	1.35622E-002	1.54151E-002	4.33700E-002	5.53350E-002	3.45430E+004	2.35909E+002	1.88743E+002	2.63196E-002	2.63196E-002	5.02820E+004	1.10000E+001	9.00000E+000	0.00000E+000	3.16332E+002	4.44564E+002	1.03521E+002	3.00000E+002	1.44979E+000	3.07756E-002	0.00000E+000	-8.01030E+001	4.51550E+000	6.19872E-001	2.40147E+002	2.78528E+002	5.38076E+001	-9.10095E+001	1.42920E+000	7.48881E-001	-6.39420E-002	2.11143E+002	7.63881E+001	-1.12417E-001	2.00236E+002	1.37337E+002
1.73259E+002	7.23370E+002	2.35960E+002	1.88759E+002	1.20594E+000	1.52927E+000	8.15600E+003	1.06397E+003	1.00000E+000	6.98000E+002	3.00000E+000	1.30711E+005	1.84420E+000	2.68955E+001	1.33532E-002	1.69334E-002	5.84368E-002	9.29485E-002	3.45430E+004	2.35908E+002	1.88743E+002	2.63196E-002	2.63196E-002	5.02820E+004	1.10000E+001	1.00000E+001	0.00000E+000	3.48114E+002	3.35733E+002	7.17448E+001	3.00000E+002	1.30440E+000	4.86323E-002	0.00000E+000	-1.00758E+002	3.31104E+000	8.02617E-001	2.40147E+002	2.78528E+002	5.38076E+001	-9.09987E+001	1.42920E+000	7.48881E-001	-1.18212E-001	1.90488E+002	1.36161E+002	-1.12417E-001	2.00247E+002	1.37357E+002
1.83517E+002	5.54648E+002	2.35862E+002	1.88715E+002	1.13488E+000	1.36334E+000	5.32700E+003	6.67550E+002	1.00000E+000	6.99000E+002	1.90000E+001	1.30882E+005	1.54723E+000	2.35510E+001	1.55492E-002	1.86794E-002	4.83794E-002	6.85709E-002	3.45430E+004	2.35909E+002	1.88743E+002	2.63196E-002	2.63196E-002	5.02820E+004	1.10000E+001	1.10000E+001	0.00000E+000	2.66879E+002	2.73665E+002	4.11136E+001	3.00000E+002	9.93674E-001	4.39551E-002	0.00000E+000	-9.58571E+001	3.75955E+000	8.74649E-001	2.40147E+002	2.78528E+002	5.38076E+001	-9.09931E+001	1.42920E+000	7.48881E-001	-9.14500E-002	1.95388E+002	1.01428E+002	-1.12417E-001	2.00252E+002	1.37328E+002
1.85416E+002	3.96111E+002	2.34785E+002	1.89871E+002	1.18874E+000	1.34612E+000	3.91100E+003	4.71633E+002	1.00000E+000	7.00000E+002	3.80000E+001	1.31063E+005	1.60019E+000	1.99025E+001	1.90083E-002	2.15249E-002	6.32831E-002	8.02456E-002	3.50990E+004	2.34797E+002	1.89730E+002	9.29331E-002	9.29331E-002	6.66200E+003	2.00000E+000	1.00000E+000	0.00000E+000	6.76209E+001	1.69000E+002	1.54869E+002	1.00000E+002	6.77908E-001	6.18693E-002	0.00000E+000	-2.46897E+002	6.86366E+000	5.59128E-001	5.28878E+001	1.38812E+002	1.26648E+002	4.30661E+001	5.07087E+000	5.79864E-001	-6.20867E-002	4.43481E+001	-9.25381E+001	-3.40717E-003	4.30661E+001	1.10118E+002
1.62381E+002	2.10986E+002	2.34815E+002	1.89529E+002	1.57063E+000	1.36919E+000	2.75100E+003	2.71983E+002	1.00000E+000	7.02000E+002	6.90000E+001	1.31419E+005	2.15049E+000	1.45254E+001	2.99454E-002	2.61046E-002	9.96629E-002	7.69110E-002	3.50990E+004	2.34797E+002	1.89730E+002	9.29331E-002	9.29331E-002	6.66200E+003	2.00000E+000	2.00000E+000	0.00000E+000	3.19421E+001	9.58935E+001	8.65291E+001	1.00000E+002	3.68833E-001	9.94248E-002	0.00000E+000	4.01669E+001	7.19588E+000	6.35890E-001	5.28878E+001	1.38812E+002	1.26648E+002	4.31137E+001	5.07087E+000	5.79864E-001	6.85242E-002	4.01669E+001	-9.75226E-003	-3.40717E-003	4.31137E+001	1.09953E+002
1.72831E+002	2.30588E+002	2.35848E+002	1.88998E+002	1.16787E+000	1.36079E+000	2.26500E+003	4.32283E+002	1.00000E+000	7.14000E+002	7.70000E+001	1.33382E+005	1.58923E+000	1.51851E+001	2.45393E-002	2.85927E-002	7.45830E-002	9.96233E-002	3.56980E+004	2.35848E+002	1.88998E+002	7.45830E-002	9.96233E-002	2.26500E+003	1.00000E+000	1.00000E+000	0.00000E+000	1.05096E+002	1.01804E+002	2.65260E+001	1.00000E+002	4.04255E-001	1.55354E-001	0.00000E+000	-1.02138E+002	6.89524E+000	7.31354E-001	1.05096E+002	1.01804E+002	2.65260E+001	-1.02138E+002	6.89524E+000	7.31354E-001	-7.62899E-002	1.89107E+002	7.28398E+001	-7.62899E-002	1.89107E+002	7.28398E+001
1.90539E+002	1.11526E+003	2.36868E+002	1.88614E+002	1.17291E+000	1.31703E+000	1.07160E+004	6.18990E+002	1.00000E+000	7.43000E+002	2.00000E+000	1.38043E+005	1.54476E+000	3.33955E+001	1.13305E-002	1.27227E-002	3.66063E-002	4.56385E-002	3.69570E+004	2.36893E+002	1.88636E+002	1.41813E-002	1.41813E-002	1.03472E+005	1.00000E+001	1.00000E+000	0.00000E+000	1.64522E+002	7.56434E+002	2.13681E+002	1.00000E+002	1.78136E+000	1.37035E-002	0.00000E+000	-2.32509E+001	2.53259E+000	9.15441E-001	1.83383E+002	7.61024E+002	1.97369E+002	-2.72480E+001	8.22875E-001	9.06705E-001	-5.78806E-002	2.67995E+002	1.24216E+002	-5.27701E-002	2.63997E+002	1.12623E+002
1.99009E+002	1.11836E+003	2.36918E+002	1.88618E+002	1.15522E+000	1.27266E+000	1.02460E+004	1.17910E+003	1.00000E+000	7.44000E+002	1.00000E+000	1.38216E+005	1.47020E+000	3.34418E+001	1.14126E-002	1.25729E-002	4.19683E-002	5.05603E-002	3.69570E+004	2.36894E+002	1.88636E+002	1.41813E-002	1.41813E-002	1.03472E+005	1.00000E+001	2.00000E+000	0.00000E+000	1.62924E+002	7.46728E+002	2.19333E+002	1.00000E+002	1.77655E+000	2.50662E-002	0.00000E+000	-2.21855E+001	2.64708E+000	8.95709E-001	1.83383E+002	7.61024E+002	1.97369E+002	-2.72309E+001	8.22875E-001	9.06705E-001	-4.83742E-002	2.69060E+002	1.11156E+002	-5.27701E-002	2.64015E+002	1.12646E+002
2.05346E+002	1.29327E+003	2.36874E+002	1.88611E+002	1.14985E+000	1.31887E+000	1.22050E+004	1.44692E+003	1.00000E+000	7.45000E+002	0.00000E+000	1.38380E+005	1.51650E+000	3.59621E+001	1.04081E-002	1.19381E-002	4.03610E-002	5.26195E-002	3.69570E+004	2.36893E+002	1.88637E+002	1.41813E-002	1.41813E-002	1.03472E+005	1.00000E+001	3.00000E+000	0.00000E+000	1.93157E+002	8.53344E+002	2.59841E+002	1.00000E+002	2.06303E+000	2.36443E-002	0.00000E+000	-2.16941E+001	2.52114E+000	8.61680E-001	1.83383E+002	7.61024E+002	1.97369E+002	-2.72219E+001	8.22875E-001	9.06705E-001	-6.84664E-002	2.69551E+002	1.41499E+002	-5.27701E-002	2.64024E+002	1.12648E+002
2.02953E+002	1.14960E+003	2.36883E+002	1.88649E+002	1.11651E+000	1.22415E+000	9.81600E+003	8.74064E+002	1.00000E+000	7.46000E+002	1.00000E+000	1.38552E+005	1.36678E+000	3.39058E+001	1.12693E-002	1.23557E-002	3.37606E-002	4.01493E-002	3.69570E+004	2.36894E+002	1.88636E+002	1.41813E-002	1.41813E-002	1.03472E+005	1.00000E+001	4.00000E+000	0.00000E+000	1.87222E+002	7.83363E+002	1.94720E+002	1.00000E+002	1.82527E+000	1.72430E-002	0.00000E+000	-2.81128E+001	2.60289E+000	9.30653E-001	1.83383E+002	7.61024E+002	1.97369E+002	-2.72766E+001	8.22875E-001	9.06705E-001	-4.59859E-002	2.63133E+002	1.01693E+002	-5.27701E-002	2.63969E+002	1.12617E+002
1.91733E+002	1.22626E+003	2.36959E+002	1.88602E+002	1.17130E+000	1.27582E+000	1.14100E+004	1.53402E+003	1.00000E+000	7.47000E+002	2.00000E+000	1.38726E+005	1.49437E+000	3.50180E+001	1.09654E-002	1.19439E-002	3.92796E-002	4.62802E-002	3.69570E+004	2.36893E+002	1.88636E+002	1.41813E-002	1.41813E-002	1.03472E+005	1.00000E+001	5.00000E+000	0.00000E+000	2.11333E+002	8.36694E+002	1.83710E+002	1.00000E+002	1.92353E+000	1.89222E-002	0.00000E+000	-3.18269E+001	2.33749E+000	9.61210E-001	1.83383E+002	7.61024E+002	1.97369E+002	-2.73369E+001	8.22875E-001	9.06705E-001	-4.27135E-002	2.59419E+002	9.30882E+001	-5.27701E-002	2.63909E+002	1.12533E+002
1.99958E+002	1.22683E+003	2.36940E+002	1.88647E+002	1.17286E+000	1.29994E+000	1.16350E+004	1.02241E+003	1.00000E+000	7.48000E+002	2.00000E+000	1.38902E+005	1.52465E+000	3.50262E+001	1.08734E-002	1.20515E-002	3.91550E-002	4.77095E-002	3.69570E+004	2.36893E+002	1.88636E+002	1.41813E-002	1.41813E-002	1.03472E+005	1.00000E+001	6.00000E+000	0.00000E+000	2.03314E+002	8.30266E+002	2.11721E+002	1.00000E+002	1.95533E+000	1.84983E-002	0.00000E+000	-2.80561E+001	2.45364E+000	9.06812E-001	1.83383E+002	7.61024E+002	1.97369E+002	-2.73393E+001	8.22875E-001	9.06705E-001	-5.13888E-002	2.63189E+002	1.09787E+002	-5.27701E-002	2.63906E+002	1.12557E+002
1.86808E+002	9.74800E+002	2.36905E+002	1.88624E+002	1.16361E+000	1.33583E+000	9.41600E+003	8.02413E+002	1.00000E+000	7.49000E+002	2.00000E+000	1.39086E+005	1.55438E+000	3.12218E+001	1.19915E-002	1.37663E-002	3.70199E-002	4.80924E-002	3.69570E+004	2.36893E+002	1.88637E+002	1.41813E-002	1.41813E-002	1.03472E+005	1.00000E+001	7.00000E+000	0.00000E+000	1.66605E+002	6.56074E+002	1.61275E+002	1.00000E+002	1.54500E+000	1.58008E-002	0.00000E+000	-2.96208E+001	2.72929E+000	9.06210E-001	1.83383E+002	7.61024E+002	1.97369E+002	-2.73217E+001	8.22875E-001	9.06705E-001	-6.89044E-002	2.61625E+002	1.34233E+002	-5.27701E-002	2.63924E+002	1.12558E+002
1.97624E+002	1.20183E+003	2.36921E+002	1.88698E+002	1.16038E+000	1.30096E+000	1.12870E+004	1.21419E+003	1.00000E+000	7.50000E+002	1.00000E+000	1.39261E+005	1.50961E+000	3.46675E+001	1.09222E-002	1.22455E-002	4.06595E-002	5.06819E-002	3.69570E+004	2.36893E+002	1.88637E+002	1.41813E-002	1.41813E-002	1.03472E+005	1.00000E+001	8.00000E+000	0.00000E+000	1.91531E+002	8.16185E+002	2.09712E+002	1.00000E+002	1.90839E+000	2.04582E-002	0.00000E+000	-2.70859E+001	2.44503E+000	9.23926E-001	1.83383E+002	7.61024E+002	1.97369E+002	-2.73603E+001	8.22875E-001	9.06705E-001	-5.71162E-002	2.64160E+002	1.19302E+002	-5.27701E-002	2.63885E+002	1.12567E+002
1.98074E+002	1.06390E+003	2.36773E+002	1.88684E+002	1.21989E+000	1.30480E+000	1.05280E+004	1.28648E+003	1.00000E+000	7.51000E+002	0.00000E+000	1.39429E+005	1.59171E+000	3.26175E+001	1.18890E-002	1.27166E-002	4.25180E-002	4.83749E-002	3.69570E+004	2.36893E+002	1.88638E+002	1.41813E-002	1.41813E-002	1.03472E+005	1.00000E+001	9.00000E+000	0.00000E+000	1.90691E+002	7.12466E+002	1.70402E+002	1.00000E+002	1.68811E+000	2.53186E-002	0.00000E+000	-3.14289E+001	2.61922E+000	8.93031E-001	1.83383E+002	7.61024E+002	1.97369E+002	-2.73777E+001	8.22875E-001	9.06705E-001	-3.36345E-002	2.59817E+002	8.00166E+001	-5.27701E-002	2.63868E+002	1.12531E+002
1.84977E+002	6.70173E+002	2.36879E+002	1.88606E+002	1.15829E+000	1.28473E+000	6.21300E+003	6.03416E+002	1.00000E+000	7.52000E+002	8.00000E+000	1.39619E+005	1.48809E+000	2.58877E+001	1.46949E-002	1.62990E-002	4.12981E-002	5.01292E-002	3.69570E+004	2.36893E+002	1.88638E+002	1.41813E-002	1.41813E-002	1.03472E+005	1.00000E+001	1.00000E+001	0.00000E+000	1.33974E+002	4.48360E+002	9.06570E+001	1.00000E+002	1.05722E+000	3.05603E-002	0.00000E+000	-3.73032E+001	3.32881E+000	9.14684E-001	1.83383E+002	7.61024E+002	1.97369E+002	-2.73823E+001	8.22875E-001	9.06705E-001	-5.17581E-002	2.53942E+002	1.01059E+002	-5.27701E-002	2.63863E+002	1.12484E+002
1.85308E+002	7.31193E+002	2.35905E+002	1.88882E+002	1.15649E+000	1.29937E+000	6.81200E+003	7.93998E+002	1.00000E+000	9.50000E+002	2.56000E+002	1.71549E+005	1.50271E+000	2.70406E+001	1.40122E-002	1.57433E-002	4.33380E-002	5.40395E-002	4.56480E+004	2.35820E+002	1.88830E+002	7.40982E-003	7.40982E-003	5.32007E+005	4.80000E+001	1.00000E+000	0.00000E+000	1.81405E+002	4.94451E+002	7.69048E+001	1.00000E+002	1.18775E+000	2.83013E-002	0.00000E+000	-4.46557E+001	3.14870E+000	9.23511E-001	3.38070E+002	7.54823E+002	1.23241E+002	-5.22199E+001	4.00313E-001	8.21964E-001	-5.81766E-002	2.46590E+002	1.03352E+002	-7.61893E-002	2.39026E+002	1.22540E+002
2.21198E+002	1.25275E+003	2.35817E+002	1.88769E+002	1.12728E+000	1.29972E+000	1.14290E+004	1.97793E+003	1.00000E+000	9.51000E+002	9.00000E+000	1.71581E+005	1.46515E+000	3.53942E+001	1.05446E-002	1.21576E-002	4.26582E-002	5.62200E-002	4.56480E+004	2.35820E+002	1.88830E+002	7.40982E-003	7.40982E-003	5.32007E+005	4.80000E+001	2.00000E+000	0.00000E+000	3.61829E+002	7.94709E+002	1.17354E+002	1.00000E+002	2.03953E+000	2.88509E-002	0.00000E+000	-5.36833E+001	2.63076E+000	8.53346E-001	3.38070E+002	7.54823E+002	1.23241E+002	-5.22121E+001	4.00313E-001	8.21964E-001	-7.10515E-002	2.37562E+002	1.13372E+002	-7.61893E-002	2.39033E+002	1.22470E+002
2.12100E+002	1.15563E+003	2.35805E+002	1.88825E+002	1.18149E+000	1.35480E+000	1.14670E+004	1.24815E+003	1.00000E+000	9.52000E+002	1.90000E+001	1.71758E+005	1.60069E+000	3.39946E+001	1.10333E-002	1.26517E-002	4.55877E-002	5.94702E-002	4.56480E+004	2.35820E+002	1.88830E+002	7.40982E-003	7.40982E-003	5.32007E+005	4.80000E+001	3.00000E+000	0.00000E+000	2.99355E+002	7.60389E+002	1.39800E+002	1.00000E+002	1.91173E+000	2.31690E-002	0.00000E+000	-4.54902E+001	2.71531E+000	8.25404E-001	3.38070E+002	7.54823E+002	1.23241E+002	-5.21875E+001	4.00313E-001	8.21964E-001	-6.83315E-002	2.45755E+002	1.17561E+002	-7.61893E-002	2.39058E+002	1.22529E+002
2.20522E+002	1.15602E+003	2.35801E+002	1.88844E+002	1.13911E+000	1.30375E+000	1.06780E+004	1.41931E+003	1.00000E+000	9.53000E+002	2.20000E+001	1.71926E+005	1.48511E+000	3.40002E+001	1.10235E-002	1.26168E-002	4.30943E-002	5.59568E-002	4.56480E+004	2.35820E+002	1.88829E+002	7.40982E-003	7.40982E-003	5.32007E+005	4.80000E+001	4.00000E+000	0.00000E+000	3.05892E+002	7.63874E+002	1.18700E+002	1.00000E+002	1.88697E+000	3.11090E-002	0.00000E+000	-4.78769E+001	2.62470E+000	8.84885E-001	3.38070E+002	7.54823E+002	1.23241E+002	-5.21994E+001	4.00313E-001	8.21964E-001	-6.73970E-002	2.43369E+002	1.13798E+002	-7.61893E-002	2.39046E+002	1.22529E+002
1.98354E+002	1.12063E+003	2.35748E+002	1.88799E+002	1.17004E+000	1.40146E+000	1.13690E+004	1.77142E+003	1.00000E+000	9.54000E+002	2.30000E+001	1.72091E+005	1.63977E+000	3.34758E+001	1.09734E-002	1.31438E-002	4.63485E-002	6.58620E-002	4.56480E+004	2.35820E+002	1.88829E+002	7.40982E-003	7.40982E-003	5.32007E+005	4.80000E+001	5.00000E+000	0.00000E+000	2.93150E+002	7.36132E+002	1.22073E+002	1.00000E+002	1.83068E+000	3.14855E-002	0.00000E+000	-3.38297E+002	2.61035E+000	8.62285E-001	3.38070E+002	7.54823E+002	1.23241E+002	-5.21904E+001	4.00313E-001	8.21964E-001	-8.99940E-002	2.44194E+002	-1.43125E+002	-7.61893E-002	2.39055E+002	1.22506E+002
2.07117E+002	1.16110E+003	2.35807E+002	1.88836E+002	1.17114E+000	1.32994E+000	1.12270E+004	1.59723E+003	1.00000E+000	9.55000E+002	2.10000E+001	1.72249E+005	1.55754E+000	3.40749E+001	1.10529E-002	1.25516E-002	4.44556E-002	5.68804E-002	4.56480E+004	2.35820E+002	1.88830E+002	7.40982E-003	7.40982E-003	5.32007E+005	4.80000E+001	6.00000E+000	0.00000E+000	3.28264E+002	7.36414E+002	1.23930E+002	1.00000E+002	1.90637E+000	2.74502E-002	0.00000E+000	-5.17431E+001	2.78974E+000	8.11926E-001	3.38070E+002	7.54823E+002	1.23241E+002	-5.22087E+001	4.00313E-001	8.21964E-001	-6.34922E-002	2.39502E+002	1.04127E+002	-7.61893E-002	2.39037E+002	1.22515E+002
2.05227E+002	1.17537E+003	2.35870E+002	1.88779E+002	1.17651E+000	1.32323E+000	1.13650E+004	1.94952E+003	1.00000E+000	9.56000E+002	1.70000E+001	1.72403E+005	1.55678E+000	3.42837E+001	1.10359E-002	1.24122E-002	5.16847E-002	6.50284E-002	4.56480E+004	2.35820E+002	1.88830E+002	7.40982E-003	7.40982E-003	5.32007E+005	4.80000E+001	7.00000E+000	0.00000E+000	3.60418E+002	7.51219E+002	1.30522E+002	1.00000E+002	2.00508E+000	4.02168E-002	0.00000E+000	-5.50320E+001	2.90547E+000	7.74835E-001	3.38070E+002	7.54823E+002	1.23241E+002	-5.22216E+001	4.00313E-001	8.21964E-001	-5.86951E-002	2.36214E+002	9.36789E+001	-7.61893E-002	2.39024E+002	1.22471E+002
1.94753E+002	1.19000E+003	2.35796E+002	1.88842E+002	1.11935E+000	1.35316E+000	1.11870E+004	1.16710E+003	1.00000E+000	9.57000E+002	1.50000E+001	1.72569E+005	1.51465E+000	3.44964E+001	1.05830E-002	1.27935E-002	4.02061E-002	5.80276E-002	4.56480E+004	2.35820E+002	1.88830E+002	7.40982E-003	7.40982E-003	5.32007E+005	4.80000E+001	8.00000E+000	0.00000E+000	3.27444E+002	7.75388E+002	1.18351E+002	1.00000E+002	1.94560E+000	2.22392E-002	0.00000E+000	-3.41457E+002	2.60928E+000	8.69629E-001	3.38070E+002	7.54823E+002	1.23241E+002	-5.22404E+001	4.00313E-001	8.21964E-001	-9.45620E-002	2.41034E+002	-1.39486E+002	-7.61893E-002	2.39005E+002	1.22486E+002
1.99315E+002	1.19120E+003	2.35733E+002	1.88847E+002	1.14960E+000	1.32197E+000	1.12500E+004	1.18403E+003	1.00000E+000	9.58000E+002	1.60000E+001	1.72731E+005	1.51975E+000	3.45138E+001	1.08386E-002	1.24637E-002	4.15404E-002	5.44159E-002	4.56480E+004	2.35820E+002	1.88830E+002	7.40982E-003	7.40982E-003	5.32007E+005	4.80000E+001	9.00000E+000	0.00000E+000	2.90039E+002	7.98927E+002	1.28467E+002	1.00000E+002	1.92141E+000	2.45428E-002	0.00000E+000	-4.39861E+001	2.47123E+000	9.15633E-001	3.38070E+002	7.54823E+002	1.23241E+002	-5.22417E+001	4.00313E-001	8.21964E-001	-6.97413E-002	2.47259E+002	1.21167E+002	-7.61893E-002	2.39004E+002	1.22484E+002
2.06875E+002	1.23554E+003	2.35759E+002	1.88887E+002	1.15496E+000	1.30490E+000	1.15740E+004	1.76617E+003	1.00000E+000	9.59000E+002	1.40000E+001	1.72901E+005	1.50711E+000	3.51503E+001	1.07356E-002	1.21293E-002	4.59217E-002	5.82261E-002	4.56480E+004	2.35820E+002	1.88830E+002	7.40982E-003	7.40982E-003	5.32007E+005	4.80000E+001	1.00000E+001	0.00000E+000	2.68258E+002	8.36774E+002	1.45861E+002	1.00000E+002	1.96295E+000	3.78826E-002	0.00000E+000	-3.91218E+001	2.36532E+000	9.43147E-001	3.38070E+002	7.54823E+002	1.23241E+002	-5.22507E+001	4.00313E-001	8.21964E-001	-6.09520E-002	2.52124E+002	1.13003E+002	-7.61893E-002	2.38995E+002	1.22502E+002
2.04069E+002	1.13715E+003	2.35820E+002	1.88869E+002	1.12347E+000	1.33572E+000	1.05960E+004	1.23655E+003	1.00000E+000	9.60000E+002	2.30000E+001	1.73065E+005	1.50065E+000	3.37217E+001	1.09142E-002	1.29761E-002	4.22191E-002	5.90168E-002	4.56480E+004	2.35819E+002	1.88831E+002	7.40982E-003	7.40982E-003	5.32007E+005	4.80000E+001	1.10000E+001	0.00000E+000	2.87339E+002	7.47172E+002	1.29090E+002	1.00000E+002	1.84784E+000	2.11072E-002	0.00000E+000	-4.53264E+001	2.70754E+000	8.61124E-001	3.38070E+002	7.54823E+002	1.23241E+002	-5.22407E+001	4.00313E-001	8.21964E-001	-8.63075E-002	2.45919E+002	1.44429E+002	-7.61893E-002	2.39005E+002	1.22504E+002
1.86108E+002	8.81590E+002	2.35859E+002	1.88789E+002	1.17136E+000	1.34638E+000	8.62600E+003	9.56306E+002	1.00000E+000	9.61000E+002	6.90000E+001	1.73263E+005	1.57710E+000	2.96916E+001	1.26121E-002	1.44964E-002	4.62721E-002	6.05117E-002	4.56480E+004	2.35819E+002	1.88831E+002	7.40982E-003	7.40982E-003	5.32007E+005	4.80000E+001	1.20000E+001	0.00000E+000	2.41255E+002	5.66576E+002	9.99985E+001	1.00000E+002	1.45310E+000	3.15794E-002	0.00000E+000	-4.93383E+001	3.18991E+000	8.10081E-001	3.38070E+002	7.54823E+002	1.23241E+002	-5.22966E+001	4.00313E-001	8.21964E-001	-6.95113E-002	2.41907E+002	1.15446E+002	-7.61893E-002	2.38949E+002	1.22401E+002
2.08476E+002	1.37870E+003	2.35842E+002	1.88858E+002	1.17327E+000	1.36909E+000	1.37110E+004	2.52295E+003	1.00000E+000	9.62000E+002	2.00000E+000	1.73368E+005	1.60631E+000	3.71309E+001	1.00199E-002	1.16922E-002	4.98611E-002	6.74836E-002	4.56480E+004	2.35819E+002	1.88831E+002	7.40982E-003	7.40982E-003	5.32007E+005	4.80000E+001	1.30000E+001	0.00000E+000	3.92069E+002	8.90815E+002	1.45129E+002	1.00000E+002	2.28615E+000	3.25238E-002	0.00000E+000	-5.15630E+001	2.47192E+000	8.29166E-001	3.38070E+002	7.54823E+002	1.23241E+002	-5.23335E+001	4.00313E-001	8.21964E-001	-7.70219E-002	2.39683E+002	1.24413E+002	-7.61893E-002	2.38912E+002	1.22407E+002
2.08381E+002	1.33003E+003	2.35757E+002	1.88868E+002	1.17026E+000	1.31109E+000	1.26790E+004	2.29075E+003	1.00000E+000	9.63000E+002	1.00000E+000	1.73526E+005	1.53431E+000	3.64696E+001	1.03930E-002	1.16436E-002	4.89327E-002	6.11004E-002	4.56480E+004	2.35819E+002	1.88831E+002	7.40982E-003	7.40982E-003	5.32007E+005	4.80000E+001	1.40000E+001	0.00000E+000	3.74414E+002	8.53377E+002	1.36027E+002	1.00000E+002	2.18158E+000	3.90907E-002	0.00000E+000	-5.15776E+001	2.54145E+000	8.38661E-001	3.38070E+002	7.54823E+002	1.23241E+002	-5.23112E+001	4.00313E-001	8.21964E-001	-5.67543E-002	2.39668E+002	9.42968E+001	-7.61893E-002	2.38934E+002	1.22429E+002
2.00821E+002	1.02155E+003	2.35845E+002	1.88801E+002	1.15174E+000	1.36216E+000	9.93800E+003	1.39699E+003	1.00000E+000	9.64000E+002	3.60000E+001	1.73720E+005	1.56884E+000	3.19617E+001	1.15532E-002	1.36640E-002	4.67298E-002	6.47230E-002	4.56480E+004	2.35819E+002	1.88830E+002	7.40982E-003	7.40982E-003	5.32007E+005	4.80000E+001	1.50000E+001	0.00000E+000	2.81534E+002	6.69541E+002	1.00694E+002	1.00000E+002	1.67450E+000	3.59930E-002	0.00000E+000	-5.02309E+001	2.74581E+000	8.76782E-001	3.38070E+002	7.54823E+002	1.23241E+002	-5.23225E+001	4.00313E-001	8.21964E-001	-8.37022E-002	2.41015E+002	1.35620E+002	-7.61893E-002	2.38923E+002	1.22382E+002
2.00929E+002	1.29187E+003	2.35799E+002	1.88827E+002	1.13903E+000	1.33874E+000	1.22340E+004	1.13163E+003	1.00000E+000	9.65000E+002	3.00000E+000	1.73842E+005	1.52487E+000	3.59426E+001	1.02980E-002	1.21036E-002	4.05311E-002	5.54247E-002	4.56480E+004	2.35819E+002	1.88830E+002	7.40982E-003	7.40982E-003	5.32007E+005	4.80000E+001	1.60000E+001	0.00000E+000	3.19477E+002	8.50060E+002	1.52244E+002	1.00000E+002	2.09805E+000	1.99895E-002	0.00000E+000	-4.41508E+001	2.53281E+000	8.56692E-001	3.38070E+002	7.54823E+002	1.23241E+002	-5.23354E+001	4.00313E-001	8.21964E-001	-8.06003E-002	2.47095E+002	1.37112E+002	-7.61893E-002	2.38910E+002	1.22382E+002
2.06405E+002	1.31664E+003	2.35834E+002	1.88848E+002	1.14687E+000	1.29433E+000	1.21580E+004	1.76933E+003	1.00000E+000	9.66000E+002	3.00000E+000	1.73999E+005	1.48443E+000	3.62856E+001	1.04012E-002	1.17385E-002	4.60018E-002	5.82268E-002	4.56480E+004	2.35819E+002	1.88830E+002	7.40982E-003	7.40982E-003	5.32007E+005	4.80000E+001	1.70000E+001	0.00000E+000	3.57352E+002	8.42571E+002	1.43959E+002	1.00000E+002	2.14841E+000	3.32766E-002	0.00000E+000	-4.95107E+001	2.63933E+000	8.24682E-001	3.38070E+002	7.54823E+002	1.23241E+002	-5.23288E+001	4.00313E-001	8.21964E-001	-6.04034E-002	2.41735E+002	1.01779E+002	-7.61893E-002	2.38917E+002	1.22404E+002
2.10315E+002	1.18419E+003	2.35807E+002	1.88831E+002	1.12842E+000	1.31859E+000	1.09550E+004	1.50634E+003	1.00000E+000	9.67000E+002	1.70000E+001	1.74167E+005	1.48792E+000	3.44121E+001	1.07811E-002	1.25981E-002	4.21543E-002	5.69892E-002	4.56480E+004	2.35819E+002	1.88831E+002	7.40982E-003	7.40982E-003	5.32007E+005	4.80000E+001	1.80000E+001	0.00000E+000	3.27045E+002	7.68619E+002	1.26145E+002	1.00000E+002	1.95151E+000	3.55853E-002	0.00000E+000	-5.00200E+001	2.73235E+000	8.39208E-001	3.38070E+002	7.54823E+002	1.23241E+002	-5.23327E+001	4.00313E-001	8.21964E-001	-7.77177E-002	2.41226E+002	1.26969E+002	-7.61893E-002	2.38913E+002	1.22388E+002
1.99463E+002	9.22763E+002	2.35774E+002	1.88792E+002	1.12621E+000	1.27112E+000	8.23500E+003	1.45618E+003	1.00000E+000	9.68000E+002	6.00000E+001	1.74372E+005	1.43156E+000	3.03770E+001	1.24105E-002	1.40074E-002	4.65334E-002	5.87647E-002	4.56480E+004	2.35819E+002	1.88830E+002	7.40982E-003	7.40982E-003	5.32007E+005	4.80000E+001	1.90000E+001	0.00000E+000	2.39400E+002	6.14756E+002	1.03533E+002	1.00000E+002	1.52102E+000	4.62032E-002	0.00000E+000	-4.61748E+001	3.05452E+000	8.65838E-001	3.38070E+002	7.54823E+002	1.23241E+002	-5.23403E+001	4.00313E-001	8.21964E-001	-6.04458E-002	2.45071E+002	1.05139E+002	-7.61893E-002	2.38905E+002	1.22354E+002
1.93995E+002	1.03274E+003	2.35785E+002	1.88754E+002	1.12380E+000	1.34112E+000	9.67600E+003	1.14514E+003	1.00000E+000	9.69000E+002	3.70000E+001	1.74513E+005	1.50715E+000	3.21363E+001	1.14246E-002	1.36339E-002	4.10300E-002	5.76686E-002	4.56480E+004	2.35819E+002	1.88830E+002	7.40982E-003	7.40982E-003	5.32007E+005	4.80000E+001	2.00000E+001	0.00000E+000	2.91184E+002	6.56164E+002	1.13702E+002	1.00000E+002	1.70260E+000	2.98951E-002	0.00000E+000	-5.14209E+001	3.04235E+000	8.01962E-001	3.38070E+002	7.54823E+002	1.23241E+002	-5.23471E+001	4.00313E-001	8.21964E-001	-8.81638E-002	2.39825E+002	1.41012E+002	-7.61893E-002	2.38898E+002	1.22324E+002
1.89862E+002	9.67092E+002	2.35784E+002	1.88836E+002	1.13479E+000	1.31822E+000	8.99400E+003	1.24840E+003	1.00000E+000	9.70000E+002	6.00000E+001	1.74708E+005	1.49590E+000	3.10981E+001	1.19657E-002	1.38999E-002	4.76141E-002	6.36577E-002	4.56480E+004	2.35819E+002	1.88831E+002	7.40982E-003	7.40982E-003	5.32007E+005	4.80000E+001	2.10000E+001	0.00000E+000	2.71372E+002	6.23852E+002	1.02653E+002	1.00000E+002	1.59657E+000	4.00004E-002	0.00000E+000	-5.09350E+001	3.05006E+000	8.29711E-001	3.38070E+002	7.54823E+002	1.23241E+002	-5.23091E+001	4.00313E-001	8.21964E-001	-7.47790E-002	2.40310E+002	1.21694E+002	-7.61893E-002	2.38936E+002	1.22413E+002
1.99271E+002	1.05407E+003	2.35737E+002	1.88744E+002	1.14279E+000	1.35068E+000	1.01090E+004	1.38334E+003	1.00000E+000	9.71000E+002	3.00000E+001	1.74850E+005	1.54355E+000	3.24664E+001	1.13662E-002	1.34338E-002	4.63408E-002	6.41095E-002	4.56480E+004	2.35819E+002	1.88831E+002	7.40982E-003	7.40982E-003	5.32007E+005	4.80000E+001	2.20000E+001	0.00000E+000	3.29258E+002	6.66219E+002	9.91923E+001	1.00000E+002	1.76426E+000	3.65101E-002	0.00000E+000	-5.75844E+001	2.89644E+000	8.24125E-001	3.38070E+002	7.54823E+002	1.23241E+002	-5.22998E+001	4.00313E-001	8.21964E-001	-8.33709E-002	2.33661E+002	1.27732E+002	-7.61893E-002	2.38946E+002	1.22362E+002
1.98833E+002	1.23769E+003	2.35770E+002	1.88806E+002	1.12811E+000	1.28765E+000	1.11990E+004	1.25167E+003	1.00000E+000	9.72000E+002	8.00000E+000	1.74996E+005	1.45262E+000	3.51809E+001	1.06601E-002	1.21677E-002	3.90409E-002	5.03630E-002	4.56480E+004	2.35819E+002	1.88831E+002	7.40982E-003	7.40982E-003	5.32007E+005	4.80000E+001	2.30000E+001	0.00000E+000	3.27573E+002	8.18734E+002	1.26350E+002	1.00000E+002	2.02013E+000	2.09710E-002	0.00000E+000	-4.80070E+001	2.55437E+000	8.87847E-001	3.38070E+002	7.54823E+002	1.23241E+002	-5.23044E+001	4.00313E-001	8.21964E-001	-6.60409E-002	2.43238E+002	1.11627E+002	-7.61893E-002	2.38941E+002	1.22398E+002
1.78722E+002	1.01646E+003	2.35784E+002	1.88826E+002	1.16807E+000	1.45129E+000	1.06190E+004	9.11165E+002	1.00000E+000	9.73000E+002	4.00000E+001	1.75188E+005	1.69521E+000	3.18819E+001	1.13351E-002	1.40835E-002	4.57634E-002	6.97911E-002	4.56480E+004	2.35820E+002	1.88831E+002	7.40982E-003	7.40982E-003	5.32007E+005	4.80000E+001	2.40000E+001	0.00000E+000	3.11518E+002	6.27881E+002	1.07573E+002	1.00000E+002	1.69373E+000	2.23487E-002	0.00000E+000	-3.48149E+002	3.02207E+000	7.70663E-001	3.38070E+002	7.54823E+002	1.23241E+002	-5.22795E+001	4.00313E-001	8.21964E-001	-1.08125E-001	2.34342E+002	-1.26111E+002	-7.61893E-002	2.38966E+002	1.22436E+002
1.97167E+002	1.22512E+003	2.35852E+002	1.88792E+002	1.15873E+000	1.36674E+000	1.20280E+004	1.70278E+003	1.00000E+000	9.74000E+002	1.00000E+001	1.75342E+005	1.58368E+000	3.50017E+001	1.05654E-002	1.24620E-002	4.38821E-002	6.04902E-002	4.56480E+004	2.35820E+002	1.88831E+002	7.40982E-003	7.40982E-003	5.32007E+005	4.80000E+001	2.50000E+001	0.00000E+000	3.93902E+002	7.67022E+002	1.22107E+002	1.00000E+002	2.07743E+000	2.74253E-002	0.00000E+000	-5.91479E+001	2.77144E+000	7.89603E-001	3.38070E+002	7.54823E+002	1.23241E+002	-5.22878E+001	4.00313E-001	8.21964E-001	-8.23647E-002	2.32098E+002	1.24714E+002	-7.61893E-002	2.38958E+002	1.22412E+002
2.08272E+002	1.32033E+003	2.35845E+002	1.88807E+002	1.11139E+000	1.30375E+000	1.19080E+004	1.39147E+003	1.00000E+000	9.75000E+002	4.00000E+000	1.75496E+005	1.44897E+000	3.63363E+001	1.01846E-002	1.19474E-002	3.93587E-002	5.35979E-002	4.56480E+004	2.35821E+002	1.88831E+002	7.40982E-003	7.40982E-003	5.32007E+005	4.80000E+001	2.60000E+001	0.00000E+000	3.61825E+002	8.61894E+002	1.28129E+002	1.00000E+002	2.15134E+000	2.08704E-002	0.00000E+000	-5.02202E+001	2.49454E+000	8.81659E-001	3.38070E+002	7.54823E+002	1.23241E+002	-5.22900E+001	4.00313E-001	8.21964E-001	-7.96488E-002	2.41025E+002	1.29621E+002	-7.61893E-002	2.38956E+002	1.22418E+002
2.04971E+002	1.30012E+003	2.35827E+002	1.88824E+002	1.12594E+000	1.37726E+000	1.24950E+004	1.53659E+003	1.00000E+000	9.76000E+002	5.00000E+000	1.75660E+005	1.55071E+000	3.60572E+001	1.00727E-002	1.23210E-002	4.27163E-002	6.32467E-002	4.56480E+004	2.35821E+002	1.88831E+002	7.40982E-003	7.40982E-003	5.32007E+005	4.80000E+001	2.70000E+001	0.00000E+000	3.71111E+002	8.30635E+002	1.30618E+002	1.00000E+002	2.13343E+000	2.77553E-002	0.00000E+000	-3.43710E+002	2.56489E+000	8.37096E-001	3.38070E+002	7.54823E+002	1.23241E+002	-5.22841E+001	4.00313E-001	8.21964E-001	-1.00399E-001	2.38781E+002	-1.33103E+002	-7.61893E-002	2.38961E+002	1.22433E+002
2.04179E+002	1.27549E+003	2.35890E+002	1.88852E+002	1.12292E+000	1.34163E+000	1.19270E+004	1.54695E+003	1.00000E+000	9.77000E+002	8.00000E+000	1.75821E+005	1.50654E+000	3.57140E+001	1.02821E-002	1.22848E-002	4.49569E-002	6.36056E-002	4.56480E+004	2.35822E+002	1.88830E+002	7.40982E-003	7.40982E-003	5.32007E+005	4.80000E+001	2.80000E+001	0.00000E+000	3.61147E+002	8.37427E+002	1.30620E+002	1.00000E+002	2.12223E+000	3.28359E-002	0.00000E+000	-5.09487E+001	2.57525E+000	8.53350E-001	3.38070E+002	7.54823E+002	1.23241E+002	-5.22605E+001	4.00313E-001	8.21964E-001	-8.87448E-002	2.40297E+002	1.42414E+002	-7.61893E-002	2.38985E+002	1.22479E+002
2.09821E+002	1.12411E+003	2.35886E+002	1.88931E+002	1.13293E+000	1.35384E+000	1.06540E+004	1.62054E+003	1.00000E+000	9.78000E+002	2.40000E+001	1.75994E+005	1.53381E+000	3.35278E+001	1.09760E-002	1.31163E-002	4.55642E-002	6.44270E-002	4.56480E+004	2.35822E+002	1.88830E+002	7.40982E-003	7.40982E-003	5.32007E+005	4.80000E+001	2.90000E+001	0.00000E+000	2.42237E+002	7.70929E+002	1.48287E+002	1.00000E+002	1.82665E+000	3.20415E-002	0.00000E+000	-3.28482E+002	2.55066E+000	9.11597E-001	3.38070E+002	7.54823E+002	1.23241E+002	-5.22722E+001	4.00313E-001	8.21964E-001	-8.88368E-002	2.54009E+002	-1.34933E+002	-7.61893E-002	2.38973E+002	1.22517E+002
2.04295E+002	1.39525E+003	2.35906E+002	1.88887E+002	1.18395E+000	1.32541E+000	1.35730E+004	1.79432E+003	1.00000E+000	9.79000E+002	2.00000E+000	1.76149E+005	1.56922E+000	3.73531E+001	1.01624E-002	1.13766E-002	4.41339E-002	5.49765E-002	4.56480E+004	2.35822E+002	1.88830E+002	7.40982E-003	7.40982E-003	5.32007E+005	4.80000E+001	3.00000E+001	0.00000E+000	3.38071E+002	8.89287E+002	1.82618E+002	1.00000E+002	2.25002E+000	2.66280E-002	0.00000E+000	-4.27573E+001	2.59776E+000	7.93003E-001	3.38070E+002	7.54823E+002	1.23241E+002	-5.22959E+001	4.00313E-001	8.21964E-001	-5.63744E-002	2.48488E+002	1.02575E+002	-7.61893E-002	2.38950E+002	1.22467E+002
2.10126E+002	1.35438E+003	2.35889E+002	1.88857E+002	1.14913E+000	1.31334E+000	1.26980E+004	1.52869E+003	1.00000E+000	9.80000E+002	4.00000E+000	1.76310E+005	1.50920E+000	3.68019E+001	1.01977E-002	1.16549E-002	4.34874E-002	5.63889E-002	4.56480E+004	2.35823E+002	1.88831E+002	7.40982E-003	7.40982E-003	5.32007E+005	4.80000E+001	3.10000E+001	0.00000E+000	3.13110E+002	8.92742E+002	1.68060E+002	1.00000E+002	2.17429E+000	2.67333E-002	0.00000E+000	-4.10654E+001	2.45463E+000	8.67677E-001	3.38070E+002	7.54823E+002	1.23241E+002	-5.23398E+001	4.00313E-001	8.21964E-001	-6.66826E-002	2.50180E+002	1.19562E+002	-7.61893E-002	2.38906E+002	1.22403E+002
2.04549E+002	1.26858E+003	2.35828E+002	1.88901E+002	1.11891E+000	1.35422E+000	1.19180E+004	1.96999E+003	1.00000E+000	9.81000E+002	1.00000E+001	1.76471E+005	1.51524E+000	3.56171E+001	1.02492E-002	1.24047E-002	4.81802E-002	7.00026E-002	4.56480E+004	2.35823E+002	1.88830E+002	7.40982E-003	7.40982E-003	5.32007E+005	4.80000E+001	3.20000E+001	0.00000E+000	3.57686E+002	8.16156E+002	1.23870E+002	1.00000E+002	2.07301E+000	4.01322E-002	0.00000E+000	-3.43211E+002	2.56426E+000	8.57330E-001	3.38070E+002	7.54823E+002	1.23241E+002	-5.23725E+001	4.00313E-001	8.21964E-001	-9.51484E-002	2.39280E+002	-1.40332E+002	-7.61893E-002	2.38873E+002	1.22393E+002
1.88129E+002	9.22245E+002	2.35798E+002	1.88821E+002	1.18445E+000	1.31774E+000	8.94100E+003	1.13109E+003	1.00000E+000	9.82000E+002	6.30000E+001	1.76676E+005	1.56080E+000	3.03685E+001	1.25264E-002	1.39359E-002	4.65893E-002	5.72148E-002	4.56480E+004	2.35823E+002	1.88830E+002	7.40982E-003	7.40982E-003	5.32007E+005	4.80000E+001	3.30000E+001	0.00000E+000	2.66928E+002	5.74411E+002	9.90034E+001	1.00000E+002	1.51389E+000	3.23676E-002	0.00000E+000	-5.37575E+001	3.22044E+000	7.88138E-001	3.38070E+002	7.54823E+002	1.23241E+002	-5.24607E+001	4.00313E-001	8.21964E-001	-5.32669E-002	2.37488E+002	8.69065E+001	-7.61893E-002	2.38785E+002	1.22253E+002
2.28149E+002	1.23636E+003	2.35807E+002	1.88869E+002	1.11001E+000	1.28852E+000	1.10090E+004	1.56649E+003	1.00000E+000	9.83000E+002	1.30000E+001	1.76796E+005	1.43027E+000	3.51619E+001	1.05792E-002	1.22805E-002	4.17397E-002	5.57140E-002	4.56480E+004	2.35823E+002	1.88831E+002	7.40982E-003	7.40982E-003	5.32007E+005	4.80000E+001	3.40000E+001	0.00000E+000	3.48757E+002	8.04305E+002	1.21647E+002	1.00000E+002	2.03444E+000	2.99149E-002	0.00000E+000	-5.16135E+001	2.65157E+000	8.62649E-001	3.38070E+002	7.54823E+002	1.23241E+002	-5.24553E+001	4.00313E-001	8.21964E-001	-7.44263E-002	2.39632E+002	1.20514E+002	-7.61893E-002	2.38790E+002	1.22289E+002
1.83766E+002	9.60952E+002	2.35846E+002	1.88821E+002	1.16833E+000	1.44428E+000	9.99500E+003	9.01940E+002	1.00000E+000	9.84000E+002	5.00000E+001	1.76977E+005	1.68740E+000	3.09992E+001	1.16862E-002	1.44464E-002	4.58169E-002	6.91344E-002	4.56480E+004	2.35824E+002	1.88830E+002	7.40982E-003	7.40982E-003	5.32007E+005	4.80000E+001	3.50000E+001	0.00000E+000	2.58086E+002	6.21784E+002	1.07754E+002	1.00000E+002	1.57706E+000	2.34591E-002	0.00000E+000	-3.39825E+002	2.90072E+000	8.27589E-001	3.38070E+002	7.54823E+002	1.23241E+002	-5.24580E+001	4.00313E-001	8.21964E-001	-1.05623E-001	2.42666E+002	-1.21487E+002	-7.61893E-002	2.38788E+002	1.22259E+002
2.11448E+002	1.09943E+003	2.35797E+002	1.88881E+002	1.11501E+000	1.24100E+000	9.48800E+003	1.20706E+003	1.00000E+000	9.85000E+002	3.00000E+001	1.77125E+005	1.38373E+000	3.31577E+001	1.14470E-002	1.27404E-002	4.21326E-002	5.17684E-002	4.56480E+004	2.35824E+002	1.88830E+002	7.40982E-003	7.40982E-003	5.32007E+005	4.80000E+001	3.60000E+001	0.00000E+000	3.03376E+002	7.09591E+002	1.04832E+002	1.00000E+002	1.78104E+000	2.72799E-002	0.00000E+000	-5.12216E+001	2.81060E+000	8.76648E-001	3.38070E+002	7.54823E+002	1.23241E+002	-5.24880E+001	4.00313E-001	8.21964E-001	-5.34734E-002	2.40024E+002	8.97867E+001	-7.61893E-002	2.38758E+002	1.22263E+002
2.08036E+002	1.27047E+003	2.35797E+002	1.88796E+002	1.17067E+000	1.34024E+000	1.23750E+004	1.90407E+003	1.00000E+000	9.86000E+002	3.00000E+000	1.77274E+005	1.56898E+000	3.56436E+001	1.05235E-002	1.20478E-002	4.50575E-002	5.86253E-002	4.56480E+004	2.35824E+002	1.88830E+002	7.40982E-003	7.40982E-003	5.32007E+005	4.80000E+001	3.70000E+001	0.00000E+000	3.48285E+002	8.16702E+002	1.40827E+002	1.00000E+002	2.08894E+000	2.73619E-002	0.00000E+000	-4.98440E+001	2.63463E+000	8.18877E-001	3.38070E+002	7.54823E+002	1.23241E+002	-5.25105E+001	4.00313E-001	8.21964E-001	-6.75325E-002	2.41402E+002	1.12002E+002	-7.61893E-002	2.38735E+002	1.22187E+002
2.03932E+002	1.14018E+003	2.35848E+002	1.88849E+002	1.15087E+000	1.30190E+000	1.06210E+004	1.74370E+003	1.00000E+000	9.87000E+002	2.60000E+001	1.77471E+005	1.49831E+000	3.37666E+001	1.11672E-002	1.26327E-002	4.49529E-002	5.70870E-002	4.56480E+004	2.35824E+002	1.88830E+002	7.40982E-003	7.40982E-003	5.32007E+005	4.80000E+001	3.80000E+001	0.00000E+000	2.94796E+002	7.63635E+002	1.06658E+002	1.00000E+002	1.83964E+000	2.89566E-002	0.00000E+000	-4.76965E+001	2.47836E+000	9.39644E-001	3.38070E+002	7.54823E+002	1.23241E+002	-5.25288E+001	4.00313E-001	8.21964E-001	-6.15762E-002	2.43549E+002	1.05338E+002	-7.61893E-002	2.38717E+002	1.22206E+002
1.95880E+002	9.31502E+002	2.35781E+002	1.88841E+002	1.10945E+000	1.29232E+000	8.31600E+003	1.01738E+003	1.00000E+000	9.88000E+002	6.50000E+001	1.77678E+005	1.43376E+000	3.05205E+001	1.21661E-002	1.41714E-002	4.41388E-002	5.92094E-002	4.56480E+004	2.35824E+002	1.88829E+002	7.40982E-003	7.40982E-003	5.32007E+005	4.80000E+001	3.90000E+001	0.00000E+000	2.48114E+002	6.23224E+002	8.59813E+001	1.00000E+002	1.51456E+000	3.00079E-002	0.00000E+000	-4.89399E+001	2.82877E+000	9.30371E-001	3.38070E+002	7.54823E+002	1.23241E+002	-5.25403E+001	4.00313E-001	8.21964E-001	-7.61404E-002	2.42306E+002	1.25713E+002	-7.61893E-002	2.38705E+002	1.22185E+002
2.05458E+002	1.18174E+003	2.35863E+002	1.88751E+002	1.16984E+000	1.34337E+000	1.15290E+004	1.29313E+003	1.00000E+000	9.89000E+002	1.60000E+001	1.77799E+005	1.57153E+000	3.43765E+001	1.08951E-002	1.25112E-002	4.43551E-002	5.80096E-002	4.56480E+004	2.35823E+002	1.88829E+002	7.40982E-003	7.40982E-003	5.32007E+005	4.80000E+001	4.00000E+001	0.00000E+000	4.22487E+002	7.05739E+002	1.06554E+002	1.00000E+002	2.02208E+000	2.78214E-002	0.00000E+000	-6.79375E+001	2.85845E+000	7.81960E-001	3.38070E+002	7.54823E+002	1.23241E+002	-5.25410E+001	4.00313E-001	8.21964E-001	-6.90471E-002	2.23308E+002	9.61339E+001	-7.61893E-002	2.38705E+002	1.22133E+002
2.01085E+002	1.06861E+003	2.35838E+002	1.88809E+002	1.16666E+000	1.38657E+000	1.07000E+004	1.56263E+003	1.00000E+000	9.90000E+002	3.10000E+001	1.77974E+005	1.61766E+000	3.26895E+001	1.12785E-002	1.34045E-002	4.85257E-002	6.79365E-002	4.56480E+004	2.35824E+002	1.88829E+002	7.40982E-003	7.40982E-003	5.32007E+005	4.80000E+001	4.10000E+001	0.00000E+000	3.91380E+002	6.22575E+002	9.01576E+001	1.00000E+002	1.81408E+000	3.27887E-002	0.00000E+000	-7.07339E+001	2.92738E+000	7.92574E-001	3.38070E+002	7.54823E+002	1.23241E+002	-5.25200E+001	4.00313E-001	8.21964E-001	-8.61308E-002	2.20512E+002	1.18723E+002	-7.61893E-002	2.38726E+002	1.22189E+002
2.22139E+002	1.31849E+003	2.35833E+002	1.88794E+002	1.15815E+000	1.35781E+000	1.28610E+004	1.76066E+003	1.00000E+000	9.91000E+002	3.00000E+000	1.78112E+005	1.57254E+000	3.63110E+001	1.02124E-002	1.19729E-002	4.06861E-002	5.53811E-002	4.56480E+004	2.35823E+002	1.88829E+002	7.40982E-003	7.40982E-003	5.32007E+005	4.80000E+001	4.20000E+001	0.00000E+000	4.20631E+002	8.20675E+002	1.18661E+002	1.00000E+002	2.19678E+000	2.23734E-002	0.00000E+000	-5.97729E+001	2.56690E+000	8.24452E-001	3.38070E+002	7.54823E+002	1.23241E+002	-5.25317E+001	4.00313E-001	8.21964E-001	-7.93559E-002	2.31473E+002	1.19626E+002	-7.61893E-002	2.38714E+002	1.22168E+002
1.95267E+002	1.05269E+003	2.35858E+002	1.88809E+002	1.16006E+000	1.35068E+000	1.02310E+004	1.39558E+003	1.00000E+000	9.92000E+002	3.50000E+001	1.78302E+005	1.56687E+000	3.24452E+001	1.14689E-002	1.33534E-002	4.88531E-002	6.56882E-002	4.56480E+004	2.35824E+002	1.88828E+002	7.40982E-003	7.40982E-003	5.32007E+005	4.80000E+001	4.30000E+001	0.00000E+000	3.15201E+002	6.61578E+002	9.34377E+001	1.00000E+002	1.71774E+000	3.44478E-002	0.00000E+000	-5.63459E+001	2.77945E+000	8.53676E-001	3.38070E+002	7.54823E+002	1.23241E+002	-5.25251E+001	4.00313E-001	8.21964E-001	-7.59215E-002	2.34900E+002	1.17967E+002	-7.61893E-002	2.38720E+002	1.22186E+002
2.01978E+002	1.18836E+003	2.35806E+002	1.88829E+002	1.14237E+000	1.32044E+000	1.11410E+004	1.83519E+003	1.00000E+000	9.93000E+002	2.10000E+001	1.78451E+005	1.50842E+000	3.44726E+001	1.08229E-002	1.25100E-002	4.47276E-002	5.92611E-002	4.56480E+004	2.35824E+002	1.88828E+002	7.40982E-003	7.40982E-003	5.32007E+005	4.80000E+001	4.40000E+001	0.00000E+000	3.71799E+002	7.49215E+002	1.19139E+002	1.00000E+002	2.00252E+000	3.30194E-002	0.00000E+000	-5.76906E+001	2.84556E+000	7.99065E-001	3.38070E+002	7.54823E+002	1.23241E+002	-5.25781E+001	4.00313E-001	8.21964E-001	-7.23052E-002	2.33555E+002	1.11263E+002	-7.61893E-002	2.38667E+002	1.22141E+002
2.03519E+002	1.36042E+003	2.35828E+002	1.88807E+002	1.16771E+000	1.37930E+000	1.35690E+004	2.07922E+003	1.00000E+000	9.94000E+002	2.00000E+000	1.78596E+005	1.61062E+000	3.68838E+001	1.00245E-002	1.18409E-002	4.50082E-002	6.22996E-002	4.56480E+004	2.35823E+002	1.88828E+002	7.40982E-003	7.40982E-003	5.32007E+005	4.80000E+001	4.50000E+001	0.00000E+000	4.34102E+002	8.41701E+002	1.30532E+002	1.00000E+002	2.27644E+000	2.66205E-002	0.00000E+000	-5.98371E+001	2.58143E+000	7.98136E-001	3.38070E+002	7.54823E+002	1.23241E+002	-5.26184E+001	4.00313E-001	8.21964E-001	-8.30721E-002	2.31408E+002	1.25082E+002	-7.61893E-002	2.38627E+002	1.22088E+002
1.98334E+002	1.08892E+003	2.35736E+002	1.88804E+002	1.15508E+000	1.32108E+000	1.03300E+004	1.43883E+003	1.00000E+000	9.95000E+002	2.70000E+001	1.78771E+005	1.52595E+000	3.29988E+001	1.13648E-002	1.29980E-002	4.55195E-002	5.90492E-002	4.56480E+004	2.35823E+002	1.88828E+002	7.40982E-003	7.40982E-003	5.32007E+005	4.80000E+001	4.60000E+001	0.00000E+000	3.44759E+002	6.80386E+002	1.01423E+002	1.00000E+002	1.81934E+000	3.34188E-002	0.00000E+000	-5.91413E+001	2.89096E+000	8.16806E-001	3.38070E+002	7.54823E+002	1.23241E+002	-5.26225E+001	4.00313E-001	8.21964E-001	-6.70365E-002	2.32104E+002	1.01968E+002	-7.61893E-002	2.38623E+002	1.22076E+002
2.09203E+002	1.27204E+003	2.35884E+002	1.88890E+002	1.19138E+000	1.40648E+000	1.31470E+004	2.28012E+003	1.00000E+000	9.96000E+002	4.00000E+000	1.78915E+005	1.67565E+000	3.56657E+001	1.03906E-002	1.22665E-002	5.27101E-002	7.30091E-002	4.56480E+004	2.35823E+002	1.88827E+002	7.40982E-003	7.40982E-003	5.32007E+005	4.80000E+001	4.70000E+001	0.00000E+000	5.21502E+002	7.02060E+002	1.24158E+002	3.00000E+002	2.25457E+000	3.41439E-002	0.00000E+000	-8.06425E+001	2.84020E+000	7.36970E-001	3.38070E+002	7.54823E+002	1.23241E+002	-5.26245E+001	4.00313E-001	8.21964E-001	-8.27959E-002	2.10603E+002	1.03923E+002	-7.61893E-002	2.38621E+002	1.22139E+002
2.08166E+002	1.26212E+003	2.35882E+002	1.88826E+002	1.14772E+000	1.39078E+000	1.24660E+004	1.94918E+003	1.00000E+000	9.97000E+002	7.00000E+000	1.79091E+005	1.59622E+000	3.55264E+001	1.02795E-002	1.24565E-002	4.86977E-002	7.09361E-002	4.56480E+004	2.35823E+002	1.88827E+002	7.40982E-003	7.40982E-003	5.32007E+005	4.80000E+001	4.80000E+001	0.00000E+000	5.20794E+002	7.12740E+002	1.23483E+002	3.00000E+002	2.26607E+000	3.10291E-002	0.00000E+000	-7.95717E+001	2.89997E+000	7.41233E-001	3.38070E+002	7.54823E+002	1.23241E+002	-5.25688E+001	4.00313E-001	8.21964E-001	-9.57527E-002	2.11674E+002	1.24159E+002	-7.61893E-002	2.38677E+002	1.22154E+002
1.73605E+002	9.43551E+002	2.36640E+002	1.88695E+002	1.15373E+000	1.31658E+000	8.92300E+003	1.10922E+003	1.00000E+000	1.18500E+003	0.00000E+000	2.09282E+005	1.51898E+000	3.07173E+001	1.22137E-002	1.39378E-002	3.80022E-002	4.88173E-002	5.51030E+004	2.36654E+002	1.88632E+002	1.18055E-002	1.18055E-002	1.10000E+005	1.10000E+001	1.00000E+000	0.00000E+000	1.32272E+002	6.27850E+002	2.11635E+002	1.00000E+002	1.53926E+000	2.17573E-002	0.00000E+000	-1.71482E+001	2.99088E+000	8.49486E-001	1.39702E+002	7.23614E+002	2.53587E+002	-3.05882E+002	8.29911E-001	8.71934E-001	-6.59242E-002	2.74097E+002	1.42305E+002	-7.02681E-002	2.76609E+002	-1.39978E+002
1.93487E+002	9.54957E+002	2.36653E+002	1.88622E+002	1.10697E+000	1.24897E+000	8.25000E+003	9.08415E+002	1.00000E+000	1.18600E+003	1.00000E+000	2.09444E+005	1.38257E+000	3.09024E+001	1.21873E-002	1.37507E-002	3.70644E-002	4.65589E-002	5.51030E+004	2.36654E+002	1.88634E+002	1.18055E-002	1.18055E-002	1.10000E+005	1.10000E+001	2.00000E+000	0.00000E+000	1.02451E+002	6.49751E+002	2.20965E+002	1.00000E+002	1.52673E+000	2.82353E-002	0.00000E+000	-1.35588E+001	2.72717E+000	9.68885E-001	1.39702E+002	7.23614E+002	2.53587E+002	-3.05783E+002	8.29911E-001	8.71934E-001	-6.02713E-002	2.77687E+002	1.37451E+002	-7.02681E-002	2.76708E+002	-1.39924E+002
1.83721E+002	1.25359E+003	2.36640E+002	1.88646E+002	1.18559E+000	1.37110E+000	1.26490E+004	1.65458E+003	1.00000E+000	1.18700E+003	0.00000E+000	2.09607E+005	1.62556E+000	3.54060E+001	1.05416E-002	1.21910E-002	3.96276E-002	5.24670E-002	5.51030E+004	2.36653E+002	1.88634E+002	1.18055E-002	1.18055E-002	1.10000E+005	1.10000E+001	3.00000E+000	0.00000E+000	1.65662E+002	8.19341E+002	2.94658E+002	1.00000E+002	2.03199E+000	2.14416E-002	0.00000E+000	-3.05378E+002	2.53881E+000	8.40528E-001	1.39702E+002	7.23614E+002	2.53587E+002	-3.05796E+002	8.29911E-001	8.71934E-001	-7.25607E-002	2.77113E+002	-1.36101E+002	-7.02681E-002	2.76695E+002	-1.39923E+002
1.93887E+002	9.49937E+002	2.36678E+002	1.88625E+002	1.11370E+000	1.25784E+000	8.31200E+003	9.88059E+002	1.00000E+000	1.18800E+003	0.00000E+000	2.09766E+005	1.40086E+000	3.08210E+001	1.22156E-002	1.37966E-002	3.70893E-002	4.66790E-002	5.51030E+004	2.36653E+002	1.88635E+002	1.18055E-002	1.18055E-002	1.10000E+005	1.10000E+001	4.00000E+000	0.00000E+000	1.14597E+002	6.32574E+002	2.12706E+002	1.00000E+002	1.51174E+000	2.42550E-002	0.00000E+000	-1.52546E+001	2.86962E+000	9.17350E-001	1.39702E+002	7.23614E+002	2.53587E+002	-3.05757E+002	8.29911E-001	8.71934E-001	-6.07770E-002	2.75991E+002	1.36511E+002	-7.02681E-002	2.76734E+002	-1.39894E+002
1.91498E+002	9.36209E+002	2.36716E+002	1.88588E+002	1.10223E+000	1.32694E+000	8.53100E+003	1.26466E+003	1.00000E+000	1.18900E+003	0.00000E+000	2.09925E+005	1.46260E+000	3.05975E+001	1.19336E-002	1.43666E-002	3.96134E-002	5.64941E-002	5.51030E+004	2.36652E+002	1.88635E+002	1.18055E-002	1.18055E-002	1.10000E+005	1.10000E+001	5.00000E+000	0.00000E+000	9.46608E+001	6.14301E+002	2.45836E+002	1.00000E+002	1.51376E+000	2.98945E-002	0.00000E+000	-2.98498E+002	2.85333E+000	9.10667E-001	1.39702E+002	7.23614E+002	2.53587E+002	-3.05679E+002	8.29911E-001	8.71934E-001	-9.25076E-002	2.83993E+002	-9.96654E+001	-7.02681E-002	2.76812E+002	-1.39836E+002
1.95835E+002	1.26605E+003	2.36669E+002	1.88643E+002	1.16854E+000	1.36502E+000	1.25440E+004	1.06427E+003	1.00000E+000	1.19000E+003	0.00000E+000	2.10083E+005	1.59508E+000	3.55816E+001	1.04334E-002	1.21877E-002	3.50239E-002	4.71518E-002	5.51030E+004	2.36652E+002	1.88635E+002	1.18055E-002	1.18055E-002	1.10000E+005	1.10000E+001	6.00000E+000	0.00000E+000	1.62383E+002	8.05472E+002	3.13278E+002	1.00000E+002	2.04446E+000	1.16027E-002	0.00000E+000	-3.02046E+002	2.64330E+000	8.10674E-001	1.39702E+002	7.23614E+002	2.53587E+002	-3.05676E+002	8.29911E-001	8.71934E-001	-7.75482E-002	2.80445E+002	-1.25365E+002	-7.02681E-002	2.76815E+002	-1.39802E+002
1.89857E+002	1.15971E+003	2.36643E+002	1.88633E+002	1.15647E+000	1.31083E+000	1.09520E+004	9.09541E+002	1.00000E+000	1.19100E+003	1.00000E+000	2.10241E+005	1.51594E+000	3.40545E+001	1.10507E-002	1.25256E-002	3.56501E-002	4.52493E-002	5.51030E+004	2.36653E+002	1.88635E+002	1.18055E-002	1.18055E-002	1.10000E+005	1.10000E+001	7.00000E+000	0.00000E+000	1.37834E+002	7.58924E+002	2.80550E+002	1.00000E+002	1.86578E+000	1.55141E-002	0.00000E+000	-1.17266E+001	2.61795E+000	8.75997E-001	1.39702E+002	7.23614E+002	2.53587E+002	-3.05639E+002	8.29911E-001	8.71934E-001	-6.25591E-002	2.79519E+002	1.42689E+002	-7.02681E-002	2.76852E+002	-1.39773E+002
1.97875E+002	1.16254E+003	2.36631E+002	1.88618E+002	1.13991E+000	1.30922E+000	1.08130E+004	1.17316E+003	1.00000E+000	1.19200E+003	1.00000E+000	2.10392E+005	1.49239E+000	3.40961E+001	1.09622E-002	1.25904E-002	3.54809E-002	4.61907E-002	5.51030E+004	2.36653E+002	1.88634E+002	1.18055E-002	1.18055E-002	1.10000E+005	1.10000E+001	8.00000E+000	0.00000E+000	1.60678E+002	7.75865E+002	2.68338E+002	1.00000E+002	1.91028E+000	1.87785E-002	0.00000E+000	-3.06944E+002	2.72757E+000	8.46180E-001	1.39702E+002	7.23614E+002	2.53587E+002	-3.05591E+002	8.29911E-001	8.71934E-001	-6.91324E-002	2.75547E+002	-1.42775E+002	-7.02681E-002	2.76900E+002	-1.39736E+002
1.91843E+002	1.14648E+003	2.36619E+002	1.88627E+002	1.15307E+000	1.37355E+000	1.12790E+004	1.23484E+003	1.00000E+000	1.19300E+003	0.00000E+000	2.10543E+005	1.58380E+000	3.38597E+001	1.08573E-002	1.29333E-002	3.94277E-002	5.52403E-002	5.51030E+004	2.36653E+002	1.88634E+002	1.18055E-002	1.18055E-002	1.10000E+005	1.10000E+001	9.00000E+000	0.00000E+000	1.49292E+002	7.64066E+002	2.60709E+002	1.00000E+002	1.85582E+000	2.39297E-002	0.00000E+000	-3.06655E+002	2.57340E+000	8.78148E-001	1.39702E+002	7.23614E+002	2.53587E+002	-3.05553E+002	8.29911E-001	8.71934E-001	-8.72623E-002	2.75836E+002	-1.15579E+002	-7.02681E-002	2.76938E+002	-1.39693E+002
1.94808E+002	1.17090E+003	2.36640E+002	1.88650E+002	1.18093E+000	1.30244E+000	1.12170E+004	8.37584E+002	1.00000E+000	1.19400E+003	0.00000E+000	2.10714E+005	1.53809E+000	3.42184E+001	1.11503E-002	1.22976E-002	3.74731E-002	4.51766E-002	5.51030E+004	2.36654E+002	1.88634E+002	1.18055E-002	1.18055E-002	1.10000E+005	1.10000E+001	1.00000E+001	0.00000E+000	1.70991E+002	7.91476E+002	2.43053E+002	1.00000E+002	1.90098E+000	1.80107E-002	0.00000E+000	-2.02507E+001	2.57586E+000	8.79734E-001	1.39702E+002	7.23614E+002	2.53587E+002	-3.05525E+002	8.29911E-001	8.71934E-001	-4.89314E-002	2.70995E+002	1.13919E+002	-7.02681E-002	2.76966E+002	-1.39649E+002
1.89025E+002	7.62438E+002	2.36685E+002	1.88608E+002	1.08707E+000	1.26114E+000	6.53000E+003	9.40810E+002	1.00000E+000	1.19500E+003	2.00000E+000	2.10875E+005	1.37095E+000	2.76123E+001	1.34524E-002	1.56066E-002	3.85855E-002	5.10081E-002	5.51030E+004	2.36654E+002	1.88633E+002	1.18055E-002	1.18055E-002	1.10000E+005	1.10000E+001	1.10000E+001	0.00000E+000	9.19510E+001	5.31628E+002	1.56206E+002	1.00000E+002	1.21592E+000	3.04627E-002	0.00000E+000	-3.09892E+002	2.97365E+000	9.98769E-001	1.39702E+002	7.23614E+002	2.53587E+002	-3.05503E+002	8.29911E-001	8.71934E-001	-7.41298E-002	2.72599E+002	-1.38306E+002	-7.02681E-002	2.76988E+002	-1.39650E+002
1.67635E+002	5.38464E+002	2.35225E+002	1.88874E+002	1.17102E+000	1.31838E+000	5.16100E+003	4.94495E+002	1.00000E+000	1.20700E+003	1.30000E+001	2.12716E+005	1.54384E+000	2.32048E+001	1.63004E-002	1.83515E-002	4.78139E-002	5.97693E-002	5.59740E+004	2.35225E+002	1.88874E+002	4.78139E-002	5.97693E-002	5.16100E+003	1.00000E+000	1.00000E+000	0.00000E+000	6.37870E+001	3.19010E+002	1.71908E+002	1.00000E+002	9.05547E-001	3.31691E-002	0.00000E+000	-2.84584E+002	4.57040E+000	7.30954E-001	6.37870E+001	3.19010E+002	1.71908E+002	-2.84584E+002	4.57040E+000	7.30954E-001	-5.91937E-002	6.66132E+000	-1.35118E+002	-5.91937E-002	6.66132E+000	-1.35118E+002
1.51918E+002	8.17704E+001	2.36005E+002	1.88858E+002	8.70871E-001	9.22136E-001	4.12000E+002	1.81357E+002	1.00000E+000	1.25100E+003	1.51000E+002	2.19814E+005	8.03061E-001	9.04270E+000	4.29047E-002	4.54304E-002	1.24995E-001	1.39029E-001	5.77310E+004	2.36005E+002	1.88858E+002	1.24995E-001	1.39029E-001	4.12000E+002	1.00000E+000	1.00000E+000	0.00000E+000	1.86984E+001	6.15315E+001	1.03360E+001	3.00000E+002	1.41461E-001	5.80234E-001	0.00000E+000	-3.63349E+001	1.20067E+001	9.84777E-001	1.86984E+001	6.15315E+001	1.03360E+001	-3.63349E+001	1.20067E+001	9.84777E-001	-2.85913E-002	2.54911E+002	6.76601E+001	-2.85913E-002	2.54911E+002	6.76601E+001
1.92565E+002	1.22420E+003	2.35858E+002	1.90144E+002	1.18317E+000	1.45338E+000	1.29600E+004	2.64436E+003	1.00000E+000	1.46900E+003	0.00000E+000	2.53748E+005	1.71960E+000	3.49886E+001	1.03931E-002	1.27667E-002	5.34913E-002	8.01389E-002	6.60400E+004	2.35821E+002	1.90207E+002	1.15086E-002	1.15086E-002	3.56691E+005	3.30000E+001	1.00000E+000	0.00000E+000	6.11973E+002	5.94819E+002	9.40883E+001	0.00000E+000	2.23436E+000	5.55800E-002	0.00000E+000	-9.34692E+001	2.37930E+000	8.86053E-001	5.05845E+002	5.87246E+002	8.28973E+001	-8.45971E+001	4.75944E-001	8.44324E-001	-1.02486E-001	1.97776E+002	1.21057E+002	-1.07547E-001	2.06648E+002	1.37418E+002
1.84807E+002	1.11531E+003	2.35844E+002	1.90235E+002	1.17514E+000	1.45782E+000	1.17780E+004	1.62118E+003	1.00000E+000	1.47000E+003	1.00000E+000	2.53908E+005	1.71315E+000	3.33963E+001	1.08282E-002	1.34329E-002	4.91559E-002	7.49295E-002	6.60400E+004	2.35821E+002	1.90207E+002	1.15086E-002	1.15086E-002	3.56691E+005	3.30000E+001	2.00000E+000	0.00000E+000	5.14180E+002	5.94746E+002	9.65246E+001	3.00000E+002	2.03993E+000	3.90227E-002	0.00000E+000	-8.52771E+001	2.74419E+000	8.05864E-001	5.05845E+002	5.87246E+002	8.28973E+001	-8.45737E+001	4.75944E-001	8.44324E-001	-1.07361E-001	2.05968E+002	1.36518E+002	-1.07547E-001	2.06672E+002	1.37497E+002
1.84991E+002	1.12709E+003	2.35853E+002	1.90221E+002	1.16853E+000	1.47733E+000	1.19750E+004	2.93220E+003	1.00000E+000	1.47100E+003	1.00000E+000	2.54080E+005	1.72630E+000	3.35721E+001	1.06783E-002	1.35002E-002	5.35934E-002	8.49502E-002	6.60400E+004	2.35821E+002	1.90206E+002	1.15086E-002	1.15086E-002	3.56691E+005	3.30000E+001	3.00000E+000	0.00000E+000	5.01199E+002	6.29679E+002	7.16412E+001	0.00000E+000	2.00986E+000	5.69243E-002	0.00000E+000	-3.71214E+002	2.49585E+000	8.78729E-001	5.05845E+002	5.87246E+002	8.28973E+001	-8.45588E+001	4.75944E-001	8.44324E-001	-1.16711E-001	2.11277E+002	-1.35603E+002	-1.07547E-001	2.06687E+002	1.37504E+002
1.72292E+002	1.02950E+003	2.35768E+002	1.90246E+002	1.19195E+000	1.44565E+000	1.09460E+004	1.48394E+003	1.00000E+000	1.47200E+003	2.00000E+000	2.54233E+005	1.72314E+000	3.20858E+001	1.13928E-002	1.38177E-002	4.86638E-002	7.08825E-002	6.60400E+004	2.35821E+002	1.90206E+002	1.15086E-002	1.15086E-002	3.56691E+005	3.30000E+001	4.00000E+000	0.00000E+000	4.30746E+002	5.88875E+002	7.16281E+001	0.00000E+000	1.81161E+000	3.45013E-002	0.00000E+000	-7.55674E+001	2.70167E+000	8.49085E-001	5.05845E+002	5.87246E+002	8.28973E+001	-8.45009E+001	4.75944E-001	8.44324E-001	-9.61858E-002	2.15678E+002	1.29688E+002	-1.07547E-001	2.06745E+002	1.37571E+002
1.93716E+002	9.84579E+002	2.35734E+002	1.90272E+002	1.13312E+000	1.46761E+000	1.01040E+004	1.79149E+003	1.00000E+000	1.47300E+003	4.00000E+000	2.54399E+005	1.66298E+000	3.13780E+001	1.12728E-002	1.46004E-002	4.85240E-002	8.04035E-002	6.60400E+004	2.35821E+002	1.90205E+002	1.15086E-002	1.15086E-002	3.56691E+005	3.30000E+001	5.00000E+000	0.00000E+000	4.32391E+002	5.26862E+002	7.57772E+001	3.00000E+002	1.74031E+000	5.18655E-002	0.00000E+000	-3.73268E+002	2.89352E+000	8.25159E-001	5.05845E+002	5.87246E+002	8.28973E+001	-8.44734E+001	4.75944E-001	8.44324E-001	-1.28612E-001	2.09223E+002	-1.20063E+002	-1.07547E-001	2.06772E+002	1.37613E+002
1.90010E+002	1.09067E+003	2.35842E+002	1.90191E+002	1.14942E+000	1.44564E+000	1.11820E+004	1.80869E+003	1.00000E+000	1.47400E+003	2.00000E+000	2.54567E+005	1.66164E+000	3.30253E+001	1.08697E-002	1.36710E-002	4.91702E-002	7.69946E-002	6.60400E+004	2.35821E+002	1.90205E+002	1.15086E-002	1.15086E-002	3.56691E+005	3.30000E+001	6.00000E+000	0.00000E+000	4.82084E+002	5.83224E+002	8.39487E+001	3.00000E+002	1.93362E+000	4.35777E-002	0.00000E+000	-3.73599E+002	2.74482E+000	8.26871E-001	5.05845E+002	5.87246E+002	8.28973E+001	-8.44255E+001	4.75944E-001	8.44324E-001	-1.14147E-001	2.08892E+002	-1.41797E+002	-1.07547E-001	2.06820E+002	1.37617E+002
1.85763E+002	1.03046E+003	2.35837E+002	1.90117E+002	1.15205E+000	1.45734E+000	1.06520E+004	1.81949E+003	1.00000E+000	1.47500E+003	4.00000E+000	2.54714E+005	1.67893E+000	3.21007E+001	1.11623E-002	1.41204E-002	4.94935E-002	7.83542E-002	6.60400E+004	2.35821E+002	1.90205E+002	1.15086E-002	1.15086E-002	3.56691E+005	3.30000E+001	7.00000E+000	0.00000E+000	4.74371E+002	5.50813E+002	7.68352E+001	3.00000E+002	1.86008E+000	4.74311E-002	0.00000E+000	-3.75594E+002	2.74399E+000	8.47447E-001	5.05845E+002	5.87246E+002	8.28973E+001	-8.43974E+001	4.75944E-001	8.44324E-001	-1.16999E-001	2.06897E+002	-1.39623E+002	-1.07547E-001	2.06848E+002	1.37599E+002
1.96128E+002	1.07543E+003	2.35832E+002	1.90180E+002	1.17571E+000	1.44102E+000	1.12380E+004	1.93020E+003	1.00000E+000	1.47600E+003	1.00000E+000	2.54858E+005	1.69421E+000	3.27937E+001	1.10906E-002	1.35933E-002	5.21085E-002	7.76168E-002	6.60400E+004	2.35821E+002	1.90205E+002	1.15086E-002	1.15086E-002	3.56691E+005	3.30000E+001	8.00000E+000	0.00000E+000	4.98224E+002	5.67774E+002	7.01158E+001	0.00000E+000	1.91779E+000	4.55040E-002	0.00000E+000	-8.48369E+001	2.56124E+000	8.83929E-001	5.05845E+002	5.87246E+002	8.28973E+001	-8.43227E+001	4.75944E-001	8.44324E-001	-1.01391E-001	2.06409E+002	1.28090E+002	-1.07547E-001	2.06923E+002	1.37713E+002
1.76560E+002	9.92760E+002	2.35877E+002	1.90132E+002	1.16965E+000	1.52761E+000	1.08530E+004	1.74413E+003	1.00000E+000	1.47700E+003	5.00000E+000	2.55011E+005	1.78677E+000	3.15081E+001	1.12274E-002	1.46635E-002	5.40204E-002	9.12274E-002	6.60400E+004	2.35821E+002	1.90205E+002	1.15086E-002	1.15086E-002	3.56691E+005	3.30000E+001	9.00000E+000	0.00000E+000	4.68067E+002	5.04077E+002	8.30565E+001	3.00000E+002	1.79723E+000	5.18541E-002	0.00000E+000	-3.79923E+002	2.78065E+000	8.28494E-001	5.05845E+002	5.87246E+002	8.28973E+001	-8.43051E+001	4.75944E-001	8.44324E-001	-1.32714E-001	2.02568E+002	-1.20747E+002	-1.07547E-001	2.06940E+002	1.37704E+002
1.86138E+002	1.07702E+003	2.35900E+002	1.90224E+002	1.17590E+000	1.45896E+000	1.13830E+004	2.36236E+003	1.00000E+000	1.47800E+003	1.00000E+000	2.55164E+005	1.71559E+000	3.28179E+001	1.10215E-002	1.36746E-002	5.51686E-002	8.42624E-002	6.60400E+004	2.35821E+002	1.90205E+002	1.15086E-002	1.15086E-002	3.56691E+005	3.30000E+001	1.00000E+001	0.00000E+000	5.04249E+002	5.72868E+002	7.05366E+001	0.00000E+000	1.93774E+000	5.68498E-002	0.00000E+000	-8.49248E+001	2.54011E+000	8.85585E-001	5.05845E+002	5.87246E+002	8.28973E+001	-8.42675E+001	4.75944E-001	8.44324E-001	-1.07430E-001	2.06321E+002	1.36971E+002	-1.07547E-001	2.06978E+002	1.37800E+002
1.92214E+002	1.11473E+003	2.35855E+002	1.90203E+002	1.16738E+000	1.42967E+000	1.14880E+004	2.55560E+003	1.00000E+000	1.47900E+003	0.00000E+000	2.55305E+005	1.66897E+000	3.33876E+001	1.08916E-002	1.33387E-002	5.30517E-002	7.89428E-002	6.60400E+004	2.35821E+002	1.90205E+002	1.15086E-002	1.15086E-002	3.56691E+005	3.30000E+001	1.10000E+001	0.00000E+000	5.34904E+002	5.87682E+002	7.32192E+001	0.00000E+000	2.02548E+000	5.96264E-002	0.00000E+000	-8.65278E+001	2.50527E+000	8.93787E-001	5.05845E+002	5.87246E+002	8.28973E+001	-8.42170E+001	4.75944E-001	8.44324E-001	-1.00993E-001	2.04718E+002	1.25826E+002	-1.07547E-001	2.07029E+002	1.37835E+002
2.21343E+002	1.03257E+003	2.35830E+002	1.90173E+002	1.20483E+000	1.41039E+000	1.08350E+004	1.72431E+003	1.00000E+000	1.48000E+003	2.00000E+000	2.55463E+005	1.69927E+000	3.21336E+001	1.15747E-002	1.35495E-002	5.11843E-002	6.95986E-002	6.60400E+004	2.35821E+002	1.90206E+002	1.15086E-002	1.15086E-002	3.56691E+005	3.30000E+001	1.20000E+001	0.00000E+000	4.77808E+002	5.09203E+002	8.53419E+001	1.00000E+002	1.82858E+000	4.50044E-002	0.00000E+000	-8.91762E+001	2.78474E+000	8.27965E-001	5.05845E+002	5.87246E+002	8.28973E+001	-8.42119E+001	4.75944E-001	8.44324E-001	-7.86019E-002	2.02069E+002	8.99685E+001	-1.07547E-001	2.07034E+002	1.37819E+002
1.78431E+002	9.46942E+002	2.35852E+002	1.90171E+002	1.22610E+000	1.55084E+000	1.09850E+004	3.21310E+003	1.00000E+000	1.48100E+003	6.00000E+000	2.55617E+005	1.90147E+000	3.07724E+001	1.16983E-002	1.47967E-002	6.63752E-002	1.05508E-001	6.60400E+004	2.35822E+002	1.90206E+002	1.15086E-002	1.15086E-002	3.56691E+005	3.30000E+001	1.30000E+001	0.00000E+000	4.46492E+002	5.20013E+002	6.44876E+001	0.00000E+000	1.73700E+000	1.05739E-001	0.00000E+000	-3.74849E+002	2.61270E+000	8.76438E-001	5.05845E+002	5.87246E+002	8.28973E+001	-8.41538E+001	4.75944E-001	8.44324E-001	-1.16942E-001	2.07643E+002	-1.38927E+002	-1.07547E-001	2.07092E+002	1.37877E+002
1.80968E+002	1.01418E+003	2.35869E+002	1.90259E+002	1.16589E+000	1.45917E+000	1.06380E+004	2.23390E+003	1.00000E+000	1.48200E+003	3.00000E+000	2.55765E+005	1.70123E+000	3.18461E+001	1.13039E-002	1.41474E-002	5.48222E-002	8.51341E-002	6.60400E+004	2.35822E+002	1.90206E+002	1.15086E-002	1.15086E-002	3.56691E+005	3.30000E+001	1.40000E+001	0.00000E+000	4.68562E+002	5.27026E+002	6.58815E+001	0.00000E+000	1.79419E+000	6.30550E-002	0.00000E+000	-8.53105E+001	2.62880E+000	8.85163E-001	5.05845E+002	5.87246E+002	8.28973E+001	-8.41208E+001	4.75944E-001	8.44324E-001	-1.11722E-001	2.05935E+002	1.42953E+002	-1.07547E-001	2.07125E+002	1.37967E+002
1.87764E+002	1.00586E+003	2.35825E+002	1.90268E+002	1.15119E+000	1.41622E+000	1.01480E+004	2.63061E+003	1.00000E+000	1.48300E+003	1.00000E+000	2.55908E+005	1.63034E+000	3.17153E+001	1.14276E-002	1.40586E-002	5.55865E-002	8.34509E-002	6.60400E+004	2.35822E+002	1.90206E+002	1.15086E-002	1.15086E-002	3.56691E+005	3.30000E+001	1.50000E+001	0.00000E+000	4.20507E+002	5.90510E+002	7.11021E+001	0.00000E+000	1.79188E+000	7.16033E-002	0.00000E+000	-7.37339E+001	2.80549E+000	8.49206E-001	5.05845E+002	5.87246E+002	8.28973E+001	-8.41181E+001	4.75944E-001	8.44324E-001	-1.03229E-001	2.17512E+002	1.41968E+002	-1.07547E-001	2.07127E+002	1.37972E+002
1.72955E+002	8.32366E+002	2.35816E+002	1.90169E+002	1.15482E+000	1.41278E+000	8.39500E+003	1.05667E+003	1.00000E+000	1.48400E+003	2.30000E+001	2.56078E+005	1.63150E+000	2.88508E+001	1.26038E-002	1.54193E-002	4.66765E-002	6.89115E-002	6.60400E+004	2.35822E+002	1.90206E+002	1.15086E-002	1.15086E-002	3.56691E+005	3.30000E+001	1.60000E+001	0.00000E+000	3.25902E+002	4.92756E+002	5.89877E+001	3.00000E+002	1.44362E+000	3.95418E-002	0.00000E+000	-6.97050E+001	3.08857E+000	8.48093E-001	5.05845E+002	5.87246E+002	8.28973E+001	-8.40720E+001	4.75944E-001	8.44324E-001	-1.00470E-001	2.21540E+002	1.41850E+002	-1.07547E-001	2.07174E+002	1.37955E+002
1.73695E+002	9.11399E+002	2.35767E+002	1.90195E+002	1.15348E+000	1.38205E+000	9.00500E+003	1.34849E+003	1.00000E+000	1.48500E+003	5.00000E+000	2.56217E+005	1.59416E+000	3.01894E+001	1.21553E-002	1.45640E-002	4.79839E-002	6.81311E-002	6.60400E+004	2.35822E+002	1.90206E+002	1.15086E-002	1.15086E-002	3.56691E+005	3.30000E+001	1.70000E+001	0.00000E+000	3.69182E+002	5.35695E+002	6.05061E+001	3.00000E+002	1.59240E+000	4.47478E-002	0.00000E+000	-7.18491E+001	2.92741E+000	8.63943E-001	5.05845E+002	5.87246E+002	8.28973E+001	-8.40205E+001	4.75944E-001	8.44324E-001	-9.01474E-002	2.19396E+002	1.24427E+002	-1.07547E-001	2.07225E+002	1.38020E+002
1.81975E+002	9.59779E+002	2.35813E+002	1.90201E+002	1.13933E+000	1.42931E+000	9.65900E+003	1.65531E+003	1.00000E+000	1.48600E+003	4.00000E+000	2.56369E+005	1.62846E+000	3.09803E+001	1.15927E-002	1.45432E-002	5.21718E-002	8.12793E-002	6.60400E+004	2.35822E+002	1.90207E+002	1.15086E-002	1.15086E-002	3.56691E+005	3.30000E+001	1.80000E+001	0.00000E+000	3.94079E+002	5.47367E+002	5.22976E+001	0.00000E+000	1.64214E+000	5.53488E-002	0.00000E+000	-3.65279E+002	2.69758E+000	9.05254E-001	5.05845E+002	5.87246E+002	8.28973E+001	-8.40061E+001	4.75944E-001	8.44324E-001	-1.12894E-001	2.17212E+002	-1.35325E+002	-1.07547E-001	2.07239E+002	1.38041E+002
1.84292E+002	1.05233E+003	2.35809E+002	1.90286E+002	1.12526E+000	1.36993E+000	1.00740E+004	1.96091E+003	1.00000E+000	1.48700E+003	1.00000E+000	2.56514E+005	1.54153E+000	3.24396E+001	1.12112E-002	1.36489E-002	4.73345E-002	6.94327E-002	6.60400E+004	2.35822E+002	1.90206E+002	1.15086E-002	1.15086E-002	3.56691E+005	3.30000E+001	1.90000E+001	0.00000E+000	4.50229E+002	6.03183E+002	5.83203E+001	0.00000E+000	1.84352E+000	4.31516E-002	0.00000E+000	-7.59140E+001	2.64013E+000	9.05701E-001	5.05845E+002	5.87246E+002	8.28973E+001	-8.40258E+001	4.75944E-001	8.44324E-001	-9.80532E-002	2.15331E+002	1.32135E+002	-1.07547E-001	2.07220E+002	1.38075E+002
1.72438E+002	1.01989E+003	2.35833E+002	1.90209E+002	1.19810E+000	1.41396E+000	1.06740E+004	1.81734E+003	1.00000E+000	1.48800E+003	2.00000E+000	2.56660E+005	1.69407E+000	3.19357E+001	1.15966E-002	1.36859E-002	5.04081E-002	6.96230E-002	6.60400E+004	2.35822E+002	1.90206E+002	1.15086E-002	1.15086E-002	3.56691E+005	3.30000E+001	2.00000E+001	0.00000E+000	4.77524E+002	5.26502E+002	6.25677E+001	0.00000E+000	1.80503E+000	4.57756E-002	0.00000E+000	-8.60073E+001	2.57131E+000	9.03429E-001	5.05845E+002	5.87246E+002	8.28973E+001	-8.40085E+001	4.75944E-001	8.44324E-001	-8.26398E-002	2.05238E+002	9.91505E+001	-1.07547E-001	2.07237E+002	1.38045E+002
1.72761E+002	6.20350E+002	2.35749E+002	1.90159E+002	1.17241E+000	1.42590E+000	6.40400E+003	7.81320E+002	1.00000E+000	1.48900E+003	5.80000E+001	2.56860E+005	1.67174E+000	2.49068E+001	1.46506E-002	1.78181E-002	5.07172E-002	7.38871E-002	6.60400E+004	2.35822E+002	1.90207E+002	1.15086E-002	1.15086E-002	3.56691E+005	3.30000E+001	2.10000E+001	0.00000E+000	2.47927E+002	3.65736E+002	4.51271E+001	3.00000E+002	1.08651E+000	4.60522E-002	0.00000E+000	-7.09773E+001	3.57018E+000	8.40032E-001	5.05845E+002	5.87246E+002	8.28973E+001	-8.40124E+001	4.75944E-001	8.44324E-001	-9.75576E-002	2.20268E+002	1.36254E+002	-1.07547E-001	2.07233E+002	1.38004E+002
1.89889E+002	1.17381E+003	2.35798E+002	1.90235E+002	1.14247E+000	1.41855E+000	1.17700E+004	2.51222E+003	1.00000E+000	1.49000E+003	0.00000E+000	2.56971E+005	1.62064E+000	3.42610E+001	1.05307E-002	1.30754E-002	5.00739E-002	7.65242E-002	6.60400E+004	2.35822E+002	1.90206E+002	1.15086E-002	1.15086E-002	3.56691E+005	3.30000E+001	2.20000E+001	0.00000E+000	5.20801E+002	6.30175E+002	8.43227E+001	3.00000E+002	2.07616E+000	4.93408E-002	0.00000E+000	-8.17329E+001	2.61269E+000	8.46711E-001	5.05845E+002	5.87246E+002	8.28973E+001	-8.40205E+001	4.75944E-001	8.44324E-001	-1.07801E-001	2.09513E+002	1.40712E+002	-1.07547E-001	2.07225E+002	1.38047E+002
1.98680E+002	1.44531E+003	2.35765E+002	1.90219E+002	1.16405E+000	1.46117E+000	1.51570E+004	3.05572E+003	1.00000E+000	1.49100E+003	0.00000E+000	2.57132E+005	1.70087E+000	3.80173E+001	9.45508E-003	1.18684E-002	4.96879E-002	7.77087E-002	6.60400E+004	2.35822E+002	1.90206E+002	1.15086E-002	1.15086E-002	3.56691E+005	3.30000E+001	2.30000E+001	0.00000E+000	6.85676E+002	7.34999E+002	1.17494E+002	3.00000E+002	2.61973E+000	4.49763E-002	0.00000E+000	-8.84619E+001	2.32338E+000	8.39044E-001	5.05845E+002	5.87246E+002	8.28973E+001	-8.40088E+001	4.75944E-001	8.44324E-001	-1.13178E-001	2.02784E+002	1.41921E+002	-1.07547E-001	2.07237E+002	1.38046E+002
1.98708E+002	1.56957E+003	2.35813E+002	1.90258E+002	1.17582E+000	1.47861E+000	1.68030E+004	4.53935E+003	1.00000E+000	1.49200E+003	0.00000E+000	2.57277E+005	1.73859E+000	3.96178E+001	9.07087E-003	1.14067E-002	5.12519E-002	8.05229E-002	6.60400E+004	2.35822E+002	1.90205E+002	1.15086E-002	1.15086E-002	3.56691E+005	3.30000E+001	2.40000E+001	0.00000E+000	7.03085E+002	8.38189E+002	1.25144E+002	3.00000E+002	2.80892E+000	4.88538E-002	0.00000E+000	-3.74058E+002	2.25603E+000	8.20680E-001	5.05845E+002	5.87246E+002	8.28973E+001	-8.39978E+001	4.75944E-001	8.44324E-001	-1.14069E-001	2.08433E+002	-1.42332E+002	-1.07547E-001	2.07248E+002	1.38085E+002
1.92116E+002	9.95510E+002	2.35833E+002	1.90260E+002	1.17550E+000	1.34831E+000	9.79600E+003	1.54619E+003	1.00000E+000	1.49300E+003	2.00000E+000	2.57440E+005	1.58493E+000	3.15517E+001	1.18767E-002	1.36227E-002	4.91798E-002	6.41943E-002	6.60400E+004	2.35822E+002	1.90205E+002	1.15086E-002	1.15086E-002	3.56691E+005	3.30000E+001	2.50000E+001	0.00000E+000	4.54297E+002	5.26653E+002	8.33276E+001	3.00000E+002	1.79996E+000	4.57459E-002	0.00000E+000	-8.45273E+001	2.98384E+000	8.12665E-001	5.05845E+002	5.87246E+002	8.28973E+001	-8.40424E+001	4.75944E-001	8.44324E-001	-6.84723E-002	2.06718E+002	7.96353E+001	-1.07547E-001	2.07203E+002	1.38043E+002
1.79632E+002	6.99718E+002	2.35771E+002	1.90171E+002	1.04915E+000	1.33637E+000	6.10300E+003	6.06075E+002	1.00000E+000	1.49500E+003	4.20000E+001	2.57776E+005	1.40205E+000	2.64522E+001	1.34297E-002	1.71062E-002	3.87121E-002	6.11514E-002	6.60400E+004	2.35823E+002	1.90205E+002	1.15086E-002	1.15086E-002	3.56691E+005	3.30000E+001	2.60000E+001	0.00000E+000	2.97953E+002	3.94717E+002	4.73137E+001	0.00000E+000	1.23170E+000	3.19518E-002	0.00000E+000	-3.68114E+002	3.58518E+000	8.56896E-001	5.05845E+002	5.87246E+002	8.28973E+001	-8.41425E+001	4.75944E-001	8.44324E-001	-1.20399E-001	2.14377E+002	-1.27092E+002	-1.07547E-001	2.07103E+002	1.37883E+002
1.99064E+002	1.31100E+003	2.35834E+002	1.90234E+002	1.18236E+000	1.46132E+000	1.39580E+004	3.74593E+003	1.00000E+000	1.49600E+003	0.00000E+000	2.57895E+005	1.72779E+000	3.62077E+001	1.00078E-002	1.23689E-002	5.28389E-002	8.01539E-002	6.60400E+004	2.35823E+002	1.90204E+002	1.15086E-002	1.15086E-002	3.56691E+005	3.30000E+001	2.70000E+001	0.00000E+000	6.05563E+002	6.80947E+002	1.10272E+002	3.00000E+002	2.36945E+000	5.16692E-002	0.00000E+000	-8.63198E+001	2.48769E+000	8.16590E-001	5.05845E+002	5.87246E+002	8.28973E+001	-8.41755E+001	4.75944E-001	8.44324E-001	-1.05520E-001	2.04926E+002	1.32751E+002	-1.07547E-001	2.07070E+002	1.37894E+002
1.78683E+002	5.84321E+002	2.35852E+002	1.90031E+002	1.12073E+000	1.30101E+000	5.28400E+003	1.06775E+003	1.00000E+000	1.49700E+003	7.30000E+001	2.58122E+005	1.45807E+000	2.41727E+001	1.54177E-002	1.78978E-002	5.34483E-002	7.11542E-002	6.60400E+004	2.35823E+002	1.90204E+002	1.15086E-002	1.15086E-002	3.56691E+005	3.30000E+001	2.80000E+001	0.00000E+000	2.80684E+002	3.01754E+002	4.15749E+001	3.00000E+002	1.06036E+000	5.05994E-002	0.00000E+000	-8.78860E+001	3.76325E+000	8.77337E-001	5.05845E+002	5.87246E+002	8.28973E+001	-8.41963E+001	4.75944E-001	8.44324E-001	-7.44430E-002	2.03360E+002	8.49990E+001	-1.07547E-001	2.07049E+002	1.37747E+002
1.79602E+002	6.65033E+002	2.35876E+002	1.90088E+002	1.17543E+000	1.52762E+000	7.25300E+003	6.34472E+002	1.00000E+000	1.49800E+003	4.90000E+001	2.58246E+005	1.79561E+000	2.57882E+001	1.38018E-002	1.79373E-002	5.71774E-002	9.53023E-002	6.60400E+004	2.35823E+002	1.90204E+002	1.15086E-002	1.15086E-002	3.56691E+005	3.30000E+001	2.90000E+001	0.00000E+000	3.38518E+002	3.00305E+002	6.36917E+001	3.00000E+002	1.22108E+000	3.85062E-002	0.00000E+000	-3.90043E+002	3.30100E+000	8.53703E-001	5.05845E+002	5.87246E+002	8.28973E+001	-8.42927E+001	4.75944E-001	8.44324E-001	-1.30296E-001	1.92448E+002	-1.34459E+002	-1.07547E-001	2.06953E+002	1.37688E+002
2.02717E+002	1.47126E+003	2.35824E+002	1.90160E+002	1.14976E+000	1.51733E+000	1.57400E+004	3.13939E+003	1.00000E+000	1.49900E+003	0.00000E+000	2.58365E+005	1.74456E+000	3.83570E+001	9.16439E-003	1.20942E-002	5.09643E-002	8.80736E-002	6.60400E+004	2.35823E+002	1.90204E+002	1.15086E-002	1.15086E-002	3.56691E+005	3.30000E+001	3.00000E+001	0.00000E+000	7.33939E+002	6.94264E+002	1.41237E+002	3.00000E+002	2.71161E+000	4.30789E-002	0.00000E+000	-3.87109E+002	2.30768E+000	8.28959E-001	5.05845E+002	5.87246E+002	8.28973E+001	-8.42707E+001	4.75944E-001	8.44324E-001	-1.37818E-001	1.95383E+002	-1.20397E+002	-1.07547E-001	2.06975E+002	1.37751E+002
1.90180E+002	1.26244E+003	2.35773E+002	1.90225E+002	1.19394E+000	1.49856E+000	1.38770E+004	2.02545E+003	1.00000E+000	1.50000E+003	0.00000E+000	2.58515E+005	1.78920E+000	3.55308E+001	1.01353E-002	1.27212E-002	4.87856E-002	7.61786E-002	6.60400E+004	2.35823E+002	1.90204E+002	1.15086E-002	1.15086E-002	3.56691E+005	3.30000E+001	3.10000E+001	0.00000E+000	5.78185E+002	6.59974E+002	9.67559E+001	3.00000E+002	2.25819E+000	3.72549E-002	0.00000E+000	-8.52512E+001	2.42673E+000	8.39540E-001	5.05845E+002	5.87246E+002	8.28973E+001	-8.42629E+001	4.75944E-001	8.44324E-001	-1.13135E-001	2.05994E+002	1.45071E+002	-1.07547E-001	2.06983E+002	1.37796E+002
2.03678E+002	1.50691E+003	2.35801E+002	1.90233E+002	1.17174E+000	1.40755E+000	1.53790E+004	4.55757E+003	1.00000E+000	1.50100E+003	0.00000E+000	2.58672E+005	1.64929E+000	3.88190E+001	9.44861E-003	1.13501E-002	4.92094E-002	7.05564E-002	6.60400E+004	2.35823E+002	1.90204E+002	1.15086E-002	1.15086E-002	3.56691E+005	3.30000E+001	3.20000E+001	0.00000E+000	6.98346E+002	8.03816E+002	1.05174E+002	0.00000E+000	2.71277E+000	4.90641E-002	0.00000E+000	-8.44704E+001	2.23290E+000	8.66718E-001	5.05845E+002	5.87246E+002	8.28973E+001	-8.42798E+001	4.75944E-001	8.44324E-001	-9.14231E-002	2.06775E+002	1.13723E+002	-1.07547E-001	2.06966E+002	1.37787E+002
1.63787E+002	3.75598E+002	2.35809E+002	1.90238E+002	1.17435E+000	1.55521E+000	4.19500E+003	4.19368E+002	1.00000E+000	1.50200E+003	3.10000E+001	2.58850E+005	1.82636E+000	1.93803E+001	1.81314E-002	2.40117E-002	5.73206E-002	9.81115E-002	6.60400E+004	2.35823E+002	1.90204E+002	1.15086E-002	1.15086E-002	3.56691E+005	3.30000E+001	3.30000E+001	0.00000E+000	1.47172E+002	2.09750E+002	4.38697E+001	1.00000E+002	6.69720E-001	7.56930E-002	0.00000E+000	-3.64854E+002	5.58709E+000	6.63223E-001	5.05845E+002	5.87246E+002	8.28973E+001	-8.42641E+001	4.75944E-001	8.44324E-001	-1.39531E-001	2.17637E+002	-9.55715E+001	-1.07547E-001	2.06981E+002	1.37806E+002
1.94093E+002	9.88141E+002	2.35319E+002	1.88922E+002	1.19317E+000	1.19577E+000	8.79200E+003	8.65538E+002	1.00000E+000	1.60600E+003	2.00000E+000	2.75013E+005	1.42676E+000	3.14347E+001	1.27251E-002	1.27528E-002	4.00003E-002	4.01648E-002	7.11320E+004	2.35318E+002	1.88940E+002	2.56976E-002	2.56976E-002	1.59370E+004	2.00000E+000	1.00000E+000	0.00000E+000	1.26674E+002	4.95305E+002	3.89178E+002	1.00000E+002	1.71000E+000	2.32886E-002	0.00000E+000	3.55722E+001	3.75524E+000	6.81601E-001	1.14941E+002	4.50557E+002	3.44815E+002	3.39958E+001	2.82825E+000	6.72188E-001	-1.08818E-003	3.55722E+001	9.86132E+001	-2.73197E-002	3.39958E+001	1.36090E+002
1.76339E+002	7.68616E+002	2.35317E+002	1.88961E+002	1.15343E+000	1.29750E+000	7.14500E+003	6.94070E+002	1.00000E+000	1.60700E+003	2.00000E+000	2.75162E+005	1.49657E+000	2.77239E+001	1.36455E-002	1.53499E-002	4.41578E-002	5.52485E-002	7.11320E+004	2.35318E+002	1.88940E+002	2.56976E-002	2.56976E-002	1.59370E+004	2.00000E+000	2.00000E+000	0.00000E+000	1.00504E+002	3.95494E+002	2.90226E+002	1.00000E+002	1.32251E+000	2.58902E-002	0.00000E+000	-2.59824E+002	4.30932E+000	6.58872E-001	1.14941E+002	4.50557E+002	3.44815E+002	3.40165E+001	2.82825E+000	6.72188E-001	-5.87816E-002	3.14211E+001	-1.10910E+002	-2.73197E-002	3.40165E+001	1.36135E+002
1.46632E+002	1.53057E+002	2.34851E+002	1.89995E+002	1.35768E+000	1.20509E+000	1.54800E+003	2.36329E+002	1.00000E+000	1.63800E+003	8.20000E+001	2.79949E+005	1.63613E+000	1.23716E+001	3.45075E-002	3.06291E-002	1.24964E-001	9.95865E-002	7.23180E+004	2.34906E+002	1.90257E+002	4.45594E-002	4.45594E-002	1.44650E+004	4.00000E+000	1.00000E+000	0.00000E+000	4.56122E+001	4.00507E+001	6.77492E+001	1.00000E+002	2.83843E-001	2.76881E-001	0.00000E+000	9.60734E+001	8.83878E+000	6.90134E-001	1.15287E+002	9.59477E+001	1.76313E+002	9.60126E+001	2.69545E+000	7.40323E-001	5.95425E-002	9.60734E+001	6.95344E+001	5.01006E-002	9.60126E+001	8.35088E+001
1.55475E+002	2.88874E+002	2.34904E+002	1.90382E+002	1.41362E+000	1.29973E+000	3.26500E+003	4.05074E+002	1.00000E+000	1.63900E+003	4.30000E+001	2.80059E+005	1.83732E+000	1.69963E+001	2.47394E-002	2.27464E-002	8.98208E-002	7.65108E-002	7.23180E+004	2.34906E+002	1.90257E+002	4.45594E-002	4.45594E-002	1.44650E+004	4.00000E+000	2.00000E+000	0.00000E+000	9.90684E+001	6.15444E+001	1.40112E+002	1.00000E+002	5.68159E-001	9.71455E-002	0.00000E+000	1.02139E+002	5.04727E+000	8.32171E-001	1.15287E+002	9.59477E+001	1.76313E+002	9.60419E+001	2.69545E+000	7.40323E-001	4.19721E-002	1.02139E+002	1.01971E+002	5.01006E-002	9.60419E+001	8.37847E+001
1.46468E+002	4.44176E+002	2.34956E+002	1.90238E+002	1.48499E+000	1.31789E+000	5.30400E+003	4.38516E+002	1.00000E+000	1.64000E+003	2.20000E+001	2.80188E+005	1.95705E+000	2.10755E+001	2.03902E-002	1.80957E-002	8.53486E-002	6.77846E-002	7.23180E+004	2.34907E+002	1.90258E+002	4.45594E-002	4.45594E-002	1.44650E+004	4.00000E+000	3.00000E+000	0.00000E+000	1.40043E+002	1.21038E+002	1.96169E+002	1.00000E+002	8.44907E-001	4.74644E-002	0.00000E+000	9.84687E+001	5.02051E+000	6.56389E-001	1.15287E+002	9.59477E+001	1.76313E+002	9.60732E+001	2.69545E+000	7.40323E-001	5.96187E-002	9.84687E+001	7.19762E+001	5.01006E-002	9.60732E+001	8.37291E+001
1.71041E+002	4.42950E+002	2.34867E+002	1.90280E+002	1.30888E+000	1.20741E+000	4.34800E+003	3.06514E+002	1.00000E+000	1.64100E+003	2.30000E+001	2.80338E+005	1.58036E+000	2.10464E+001	1.98498E-002	1.83109E-002	5.43456E-002	4.68443E-002	7.23180E+004	2.34907E+002	1.90257E+002	4.45594E-002	4.45594E-002	1.44650E+004	4.00000E+000	4.00000E+000	0.00000E+000	1.22073E+002	1.11076E+002	2.17928E+002	1.00000E+002	8.39028E-001	3.52659E-002	0.00000E+000	8.91906E+001	4.47502E+000	8.13338E-001	1.15287E+002	9.59477E+001	1.76313E+002	9.47470E+001	2.69545E+000	7.40323E-001	4.03256E-002	8.91906E+001	9.14050E+001	5.01006E-002	9.47470E+001	8.24233E+001
2.04889E+002	1.10619E+003	2.37287E+002	1.88871E+002	1.14502E+000	1.43287E+000	1.11960E+004	2.02908E+003	1.00000E+000	1.67100E+003	0.00000E+000	2.84787E+005	1.64067E+000	3.32594E+001	1.08214E-002	1.35417E-002	5.26969E-002	8.18152E-002	7.34930E+004	2.37246E+002	1.88810E+002	2.26562E-002	2.26562E-002	9.13610E+004	7.00000E+000	1.00000E+000	0.00000E+000	4.57279E+002	6.69299E+002	7.03657E+001	0.00000E+000	1.97085E+000	4.48012E-002	0.00000E+000	-3.64053E+002	2.57322E+000	8.81462E-001	6.15233E+002	7.20837E+002	1.03020E+002	-8.50261E+001	9.47368E-001	8.38132E-001	-1.11658E-001	2.18438E+002	-1.36655E+002	-1.08163E-001	2.06219E+002	1.37202E+002
2.17443E+002	1.34279E+003	2.37261E+002	1.88793E+002	1.11741E+000	1.40519E+000	1.30540E+004	2.21248E+003	1.00000E+000	1.67200E+003	0.00000E+000	2.84946E+005	1.57017E+000	3.66441E+001	9.78002E-003	1.22988E-002	4.50258E-002	7.05058E-002	7.34930E+004	2.37246E+002	1.88810E+002	2.26562E-002	2.26562E-002	9.13610E+004	7.00000E+000	2.00000E+000	0.00000E+000	5.93479E+002	7.40361E+002	9.49767E+001	3.00000E+002	2.39343E+000	3.43214E-002	0.00000E+000	-3.72740E+002	2.47006E+000	8.50416E-001	6.15233E+002	7.20837E+002	1.03020E+002	-8.50466E+001	9.47368E-001	8.38132E-001	-1.14082E-001	2.09751E+002	-1.41811E+002	-1.08163E-001	2.06199E+002	1.37130E+002
2.39677E+002	1.62243E+003	2.37244E+002	1.88789E+002	1.19793E+000	1.46061E+000	1.74770E+004	4.11348E+003	1.00000E+000	1.67300E+003	0.00000E+000	2.85104E+005	1.74970E+000	4.02795E+001	9.06144E-003	1.10484E-002	5.14211E-002	7.60094E-002	7.34930E+004	2.37246E+002	1.88810E+002	2.26562E-002	2.26562E-002	9.13610E+004	7.00000E+000	3.00000E+000	0.00000E+000	7.72937E+002	8.17666E+002	1.21822E+002	0.00000E+000	2.91704E+000	4.55329E-002	0.00000E+000	-9.02534E+001	2.10207E+000	8.63635E-001	6.15233E+002	7.20837E+002	1.03020E+002	-8.50578E+001	9.47368E-001	8.38132E-001	-9.88071E-002	2.00992E+002	1.18074E+002	-1.08163E-001	2.06188E+002	1.37116E+002
2.18577E+002	1.61856E+003	2.37231E+002	1.88771E+002	1.15842E+000	1.47643E+000	1.70420E+004	2.89486E+003	1.00000E+000	1.67400E+003	0.00000E+000	2.85251E+005	1.71032E+000	4.02313E+001	8.87369E-003	1.13098E-002	4.81433E-002	7.76304E-002	7.34930E+004	2.37247E+002	1.88810E+002	2.26562E-002	2.26562E-002	9.13610E+004	7.00000E+000	4.00000E+000	0.00000E+000	7.44360E+002	8.30602E+002	1.23162E+002	3.00000E+002	2.87885E+000	3.18886E-002	0.00000E+000	-3.78982E+002	2.17738E+000	8.44341E-001	6.15233E+002	7.20837E+002	1.03020E+002	-8.51413E+001	9.47368E-001	8.38132E-001	-1.20696E-001	2.03509E+002	-1.38296E+002	-1.08163E-001	2.06104E+002	1.37020E+002
1.94514E+002	9.58986E+002	2.37229E+002	1.88807E+002	1.17335E+000	1.45453E+000	1.00830E+004	1.70096E+003	1.00000E+000	1.67500E+003	2.00000E+000	2.85412E+005	1.70667E+000	3.09675E+001	1.16851E-002	1.44853E-002	5.23164E-002	7.96124E-002	7.34930E+004	2.37246E+002	1.88810E+002	2.26562E-002	2.26562E-002	9.13610E+004	7.00000E+000	5.00000E+000	0.00000E+000	4.36696E+002	4.97326E+002	7.98798E+001	3.00000E+002	1.71783E+000	4.36297E-002	0.00000E+000	-8.70686E+001	2.93483E+000	8.14391E-001	6.15233E+002	7.20837E+002	1.03020E+002	-8.51765E+001	9.47368E-001	8.38132E-001	-1.06999E-001	2.04177E+002	1.33395E+002	-1.08163E-001	2.06069E+002	1.37007E+002
2.27426E+002	1.50051E+003	2.37242E+002	1.88863E+002	1.13160E+000	1.40942E+000	1.47920E+004	2.39053E+003	1.00000E+000	1.67600E+003	0.00000E+000	2.85564E+005	1.59489E+000	3.87365E+001	9.30417E-003	1.15885E-002	4.74192E-002	7.29929E-002	7.34930E+004	2.37247E+002	1.88810E+002	2.26562E-002	2.26562E-002	9.13610E+004	7.00000E+000	6.00000E+000	0.00000E+000	6.89618E+002	7.89624E+002	1.23780E+002	3.00000E+002	2.71367E+000	2.88113E-002	0.00000E+000	-8.67031E+001	2.40768E+000	8.19596E-001	6.15233E+002	7.20837E+002	1.03020E+002	-8.51882E+001	9.47368E-001	8.38132E-001	-1.09335E-001	2.04542E+002	1.37251E+002	-1.08163E-001	2.06057E+002	1.37031E+002
1.85101E+002	7.82404E+002	2.37234E+002	1.88784E+002	1.15748E+000	1.37471E+000	7.71700E+003	1.36593E+003	1.00000E+000	1.67700E+003	3.00000E+000	2.85725E+005	1.59120E+000	2.79715E+001	1.31761E-002	1.56491E-002	5.43858E-002	7.59826E-002	7.34930E+004	2.37247E+002	1.88810E+002	2.26562E-002	2.26562E-002	9.13610E+004	7.00000E+000	7.00000E+000	0.00000E+000	3.29575E+002	4.61073E+002	6.73788E+001	3.00000E+002	1.42566E+000	5.52262E-002	0.00000E+000	-7.56799E+001	3.44009E+000	7.94177E-001	6.15233E+002	7.20837E+002	1.03020E+002	-8.52495E+001	9.47368E-001	8.38132E-001	-8.57904E-002	2.15566E+002	1.13355E+002	-1.08163E-001	2.05996E+002	1.36920E+002
1.98020E+002	1.20030E+003	2.36784E+002	1.88604E+002	1.18346E+000	1.28948E+000	1.14100E+004	1.05398E+003	1.00000E+000	1.68400E+003	0.00000E+000	2.86773E+005	1.52605E+000	3.46453E+001	1.10793E-002	1.20718E-002	3.82459E-002	4.50659E-002	7.39790E+004	2.36779E+002	1.88592E+002	2.56031E-002	2.56031E-002	1.61210E+004	2.00000E+000	1.00000E+000	0.00000E+000	1.74383E+002	7.88662E+002	2.65520E+002	1.00000E+002	1.94964E+000	1.90816E-002	0.00000E+000	-1.42988E+001	2.71513E+000	8.27519E-001	1.46899E+002	6.64779E+002	2.15941E+002	-1.55388E+001	2.24049E+000	8.43669E-001	-4.28704E-002	2.76947E+002	1.10838E+002	-4.48256E-002	2.75707E+002	1.12507E+002
1.70616E+002	5.24219E+002	2.36766E+002	1.88564E+002	1.14175E+000	1.26117E+000	4.71100E+003	4.45963E+002	1.00000E+000	1.68500E+003	2.60000E+001	2.86946E+005	1.43993E+000	2.28958E+001	1.66346E-002	1.83746E-002	4.45431E-002	5.35746E-002	7.39790E+004	2.36779E+002	1.88592E+002	2.56031E-002	2.56031E-002	1.61210E+004	2.00000E+000	2.00000E+000	0.00000E+000	8.03357E+001	3.64736E+002	9.58586E+001	1.00000E+002	8.46450E-001	3.85683E-002	0.00000E+000	-2.16501E+001	3.70597E+000	9.43525E-001	1.46899E+002	6.64779E+002	2.15941E+002	-1.55674E+001	2.24049E+000	8.43669E-001	-4.96993E-002	2.69595E+002	1.13616E+002	-4.48256E-002	2.75678E+002	1.12451E+002
1.56418E+002	1.69868E+002	2.37007E+002	1.88831E+002	1.14708E+000	1.22320E+000	1.48500E+003	1.81978E+002	1.00000E+000	1.69900E+003	8.41000E+002	2.89200E+005	1.40311E+000	1.30333E+001	2.97668E-002	3.17420E-002	7.15676E-002	8.04051E-002	7.45610E+004	2.37072E+002	1.88834E+002	3.58115E-002	3.58115E-002	1.25610E+004	5.00000E+000	1.00000E+000	0.00000E+000	5.19692E+001	1.15926E+002	1.28678E+001	1.00000E+002	2.87244E-001	1.45172E-001	0.00000E+000	-5.34834E+001	6.54910E+000	9.50969E-001	8.72910E+001	1.65390E+002	2.30592E+001	-6.00217E+001	2.58129E+000	8.29589E-001	-3.21122E-002	2.37762E+002	5.58058E+001	-6.61084E-002	2.31224E+002	9.98165E+001
1.70577E+002	2.64641E+002	2.37105E+002	1.88687E+002	1.17731E+000	1.24866E+000	2.42400E+003	1.83045E+002	1.00000E+000	1.70000E+003	4.90000E+001	2.89244E+005	1.47006E+000	1.62678E+001	2.39125E-002	2.53617E-002	5.07116E-002	5.62441E-002	7.45610E+004	2.37072E+002	1.88834E+002	3.58115E-002	3.58115E-002	1.25610E+004	5.00000E+000	2.00000E+000	0.00000E+000	8.95944E+001	1.60229E+002	2.66314E+001	1.00000E+002	4.51140E-001	4.94264E-002	0.00000E+000	-6.24331E+001	6.44684E+000	7.56133E-001	8.72910E+001	1.65390E+002	2.30592E+001	-6.00451E+001	2.58129E+000	8.29589E-001	-2.94101E-002	2.28812E+002	4.27514E+001	-6.61084E-002	2.31200E+002	9.97095E+001
1.57092E+002	2.73703E+002	2.37035E+002	1.88879E+002	1.15005E+000	1.35956E+000	2.64800E+003	2.96552E+002	1.00000E+000	1.70100E+003	5.60000E+001	2.89408E+005	1.56355E+000	1.65440E+001	2.23489E-002	2.64203E-002	6.34188E-002	8.68556E-002	7.45610E+004	2.37072E+002	1.88834E+002	3.58115E-002	3.58115E-002	1.25610E+004	5.00000E+000	3.00000E+000	0.00000E+000	9.24566E+001	1.72940E+002	1.64901E+001	0.00000E+000	4.53453E-001	1.17035E-001	0.00000E+000	-6.18108E+001	4.98649E+000	9.35315E-001	8.72910E+001	1.65390E+002	2.30592E+001	-6.00793E+001	2.58129E+000	8.29589E-001	-8.34833E-002	2.29435E+002	1.23848E+002	-6.61084E-002	2.31166E+002	9.97904E+001
1.63044E+002	2.65523E+002	2.36987E+002	1.88830E+002	1.18194E+000	1.45206E+000	2.80100E+003	3.08555E+002	1.00000E+000	1.70200E+003	5.60000E+001	2.89564E+005	1.71625E+000	1.62949E+001	2.23326E-002	2.74365E-002	6.77477E-002	1.00143E-001	7.45610E+004	2.37071E+002	1.88834E+002	3.58115E-002	3.58115E-002	1.25610E+004	5.00000E+000	4.00000E+000	0.00000E+000	8.16383E+001	1.79318E+002	1.69571E+001	3.00000E+002	4.40897E-001	1.09418E-001	0.00000E+000	-3.46058E+002	4.58770E+000	9.88462E-001	8.72910E+001	1.65390E+002	2.30592E+001	-6.00976E+001	2.58129E+000	8.29589E-001	-1.02553E-001	2.36433E+002	-1.32178E+002	-6.61084E-002	2.31148E+002	9.97378E+001
1.47520E+002	2.89607E+002	2.37180E+002	1.88913E+002	1.26303E+000	1.42550E+000	3.20300E+003	2.57695E+002	1.00000E+000	1.70300E+003	4.10000E+001	2.89694E+005	1.80045E+000	1.70178E+001	2.23169E-002	2.51878E-002	6.07349E-002	7.61135E-002	7.45610E+004	2.37071E+002	1.88834E+002	3.58115E-002	3.58115E-002	1.25610E+004	5.00000E+000	5.00000E+000	0.00000E+000	1.02597E+002	1.73806E+002	3.58478E+001	1.00000E+002	5.14492E-001	5.93995E-002	0.00000E+000	-6.48764E+001	6.39931E+000	6.62674E-001	8.72910E+001	1.65390E+002	2.30592E+001	-6.01399E+001	2.58129E+000	8.29589E-001	-6.04326E-002	2.26369E+002	8.65926E+001	-6.61084E-002	2.31106E+002	9.97614E+001
1.80641E+002	1.74790E+002	2.36418E+002	1.88989E+002	1.18850E+000	1.40840E+000	1.80200E+003	2.95924E+002	1.00000E+000	1.70800E+003	7.40000E+001	2.90493E+005	1.67388E+000	1.32208E+001	2.79977E-002	3.31779E-002	7.22781E-002	9.90062E-002	7.48540E+004	2.36111E+002	1.88887E+002	6.26353E-002	6.26353E-002	9.17500E+003	4.00000E+000	1.00000E+000	0.00000E+000	2.91378E+001	1.08654E+002	3.68144E+001	1.00000E+002	2.79494E-001	1.04209E-001	0.00000E+000	-3.09500E+002	7.74031E+000	7.30424E-001	4.69112E+001	1.60455E+002	3.62572E+001	-3.22869E+002	2.86220E+000	8.75403E-001	-8.46773E-002	2.72991E+002	-1.22044E+002	-1.07084E-001	2.59622E+002	-1.02224E+002
1.61394E+002	2.03966E+002	2.36064E+002	1.88956E+002	1.22146E+000	1.41212E+000	2.16200E+003	2.44379E+002	1.00000E+000	1.70900E+003	7.00000E+001	2.90657E+005	1.72485E+000	1.42817E+001	2.62695E-002	3.03699E-002	7.99214E-002	1.05184E-001	7.48540E+004	2.36111E+002	1.88887E+002	6.26353E-002	6.26353E-002	9.17500E+003	4.00000E+000	2.00000E+000	0.00000E+000	3.32617E+001	1.35910E+002	3.51553E+001	1.00000E+002	3.21045E-001	1.03817E-001	0.00000E+000	-2.46220E+001	5.73261E+000	9.00391E-001	4.69112E+001	1.60455E+002	3.62572E+001	-3.22885E+002	2.86220E+000	8.75403E-001	-7.23949E-002	2.66623E+002	1.44563E+002	-1.07084E-001	2.59606E+002	-1.02286E+002
1.60781E+002	1.88873E+002	2.36121E+002	1.88848E+002	1.13220E+000	1.44956E+000	1.90900E+003	3.60243E+002	1.00000E+000	1.71000E+003	7.30000E+001	2.90816E+005	1.64119E+000	1.37431E+001	2.59132E-002	3.31766E-002	7.47445E-002	1.19245E-001	7.48540E+004	2.36111E+002	1.88887E+002	6.26353E-002	6.26353E-002	9.17500E+003	4.00000E+000	3.00000E+000	0.00000E+000	3.51873E+001	1.33170E+002	2.30053E+001	1.00000E+002	2.96684E-001	2.69849E-001	0.00000E+000	-3.24731E+002	5.26273E+000	1.04375E+000	4.69112E+001	1.60455E+002	3.62572E+001	-3.22927E+002	2.86220E+000	8.75403E-001	-1.22922E-001	2.57760E+002	-8.07883E+001	-1.07084E-001	2.59564E+002	-1.02392E+002
1.54021E+002	3.30777E+002	2.35967E+002	1.88808E+002	1.11286E+000	1.45585E+000	3.30200E+003	5.10725E+002	1.00000E+000	1.71100E+003	4.20000E+001	2.90939E+005	1.62015E+000	1.81873E+001	1.93665E-002	2.53355E-002	5.86911E-002	9.78702E-002	7.48540E+004	2.36111E+002	1.88887E+002	6.26353E-002	6.26353E-002	9.17500E+003	4.00000E+000	4.00000E+000	0.00000E+000	7.23258E+001	2.20570E+002	4.43360E+001	1.00000E+002	5.32643E-001	9.72449E-002	0.00000E+000	-3.28256E+002	4.79210E+000	8.71559E-001	4.69112E+001	1.60455E+002	3.62572E+001	-3.22925E+002	2.86220E+000	8.75403E-001	-1.33529E-001	2.54235E+002	-6.87022E+001	-1.07084E-001	2.59566E+002	-1.02425E+002
1.53948E+002	1.09622E+002	2.35247E+002	1.88770E+002	1.49103E+000	1.40801E+000	1.38200E+003	2.20965E+002	1.00000E+000	1.81200E+003	1.10000E+002	3.06689E+005	2.09938E+000	1.04700E+001	4.01081E-002	3.78749E-002	1.41805E-001	1.27130E-001	7.87400E+004	2.35216E+002	1.88901E+002	2.95025E-002	2.95025E-002	2.80840E+004	9.00000E+000	1.00000E+000	0.00000E+000	2.01331E+001	3.64469E+001	5.53934E+001	1.00000E+002	2.02065E-001	3.06191E-001	0.00000E+000	6.78000E+001	7.68353E+000	8.40226E-001	6.33132E+001	1.72944E+002	1.74487E+002	-2.41365E+002	2.13868E+000	6.69632E-001	2.86370E-002	6.78000E+001	8.64860E+001	-2.40388E-002	4.98801E+001	-1.44255E+002
1.55599E+002	2.33755E+002	2.35069E+002	1.88997E+002	1.21821E+000	1.26344E+000	2.23000E+003	2.91954E+002	1.00000E+000	1.81500E+003	6.30000E+001	3.07121E+005	1.53913E+000	1.52891E+001	2.57970E-002	2.67548E-002	7.46275E-002	7.98920E-002	7.87400E+004	2.35216E+002	1.88899E+002	2.95025E-002	2.95025E-002	2.80840E+004	9.00000E+000	2.00000E+000	0.00000E+000	3.42025E+001	1.15530E+002	9.14107E+001	1.00000E+002	4.09631E-001	1.03532E-001	0.00000E+000	3.44069E+001	8.21681E+000	6.18523E-001	6.33132E+001	1.72944E+002	1.74487E+002	-2.41320E+002	2.13868E+000	6.69632E-001	-1.82270E-002	3.44069E+001	1.22995E+002	-2.40388E-002	4.99255E+001	-1.44080E+002
1.61519E+002	1.95416E+002	2.35229E+002	1.88837E+002	1.09026E+000	1.38735E+000	1.83100E+003	1.95146E+002	1.00000E+000	1.81600E+003	6.50000E+001	3.07275E+005	1.51257E+000	1.39791E+001	2.54791E-002	3.24222E-002	5.41870E-002	8.34327E-002	7.87400E+004	2.35216E+002	1.88899E+002	2.95025E-002	2.95025E-002	2.80840E+004	9.00000E+000	3.00000E+000	0.00000E+000	2.87747E+001	8.41590E+001	9.01827E+001	1.00000E+002	3.54062E-001	1.04571E-001	0.00000E+000	-2.40189E+002	7.54864E+000	7.43016E-001	6.33132E+001	1.72944E+002	1.74487E+002	-2.41308E+002	2.13868E+000	6.69632E-001	-1.19913E-001	5.10561E+001	-7.60294E-001	-2.40388E-002	4.99379E+001	-1.44156E+002
1.88379E+002	5.87922E+002	2.35184E+002	1.88852E+002	1.24875E+000	1.31837E+000	5.99600E+003	6.77154E+002	1.00000E+000	1.81700E+003	8.00000E+000	3.07374E+005	1.64631E+000	2.42471E+001	1.61266E-002	1.70258E-002	4.48895E-002	4.96656E-002	7.87400E+004	2.35216E+002	1.88899E+002	2.95025E-002	2.95025E-002	2.80840E+004	9.00000E+000	4.00000E+000	0.00000E+000	9.71865E+001	2.44547E+002	2.47984E+002	1.00000E+002	1.02799E+000	3.34389E-002	0.00000E+000	-2.39479E+002	4.86792E+000	6.36703E-001	6.33132E+001	1.72944E+002	1.74487E+002	-2.41303E+002	2.13868E+000	6.69632E-001	-2.71225E-002	5.17663E+001	-1.37732E+002	-2.40388E-002	4.99421E+001	-1.44146E+002
1.91419E+002	5.99400E+002	2.35174E+002	1.88942E+002	1.22502E+000	1.29368E+000	5.88900E+003	6.64749E+002	1.00000E+000	1.81800E+003	6.00000E+000	3.07535E+005	1.58479E+000	2.44826E+001	1.59633E-002	1.68581E-002	5.01967E-002	5.56555E-002	7.87400E+004	2.35215E+002	1.88899E+002	2.95025E-002	2.95025E-002	2.80840E+004	9.00000E+000	5.00000E+000	0.00000E+000	9.14739E+001	2.53866E+002	2.58826E+002	1.00000E+002	1.05079E+000	4.31587E-002	0.00000E+000	-2.41198E+002	4.57068E+000	6.84241E-001	6.33132E+001	1.72944E+002	1.74487E+002	-2.41325E+002	2.13868E+000	6.69632E-001	-2.72617E-002	5.00478E+001	-1.39187E+002	-2.40388E-002	4.99201E+001	-1.44112E+002
1.59719E+002	2.49162E+002	2.35218E+002	1.88819E+002	1.40362E+000	1.43207E+000	3.00500E+003	3.17837E+002	1.00000E+000	1.82000E+003	6.00000E+001	3.07895E+005	2.01008E+000	1.57849E+001	2.56051E-002	2.61241E-002	1.15151E-001	1.19739E-001	7.87400E+004	2.35216E+002	1.88899E+002	2.95025E-002	2.95025E-002	2.80840E+004	9.00000E+000	6.00000E+000	0.00000E+000	3.44169E+001	7.58378E+001	1.23201E+002	1.00000E+002	4.21305E-001	1.43185E-001	0.00000E+000	6.48574E+001	4.50135E+000	9.72628E-001	6.33132E+001	1.72944E+002	1.74487E+002	-2.41307E+002	2.13868E+000	6.69632E-001	-1.00329E-002	6.48574E+001	1.41145E+002	-2.40388E-002	4.99382E+001	-1.44168E+002
1.53521E+002	1.61312E+002	2.35306E+002	1.89188E+002	1.38252E+000	1.39375E+000	1.90900E+003	3.88242E+002	1.00000E+000	1.82200E+003	8.20000E+001	3.08214E+005	1.92689E+000	1.27009E+001	3.16424E-002	3.18994E-002	1.01605E-001	1.03174E-001	7.87400E+004	2.35215E+002	1.88900E+002	2.95025E-002	2.95025E-002	2.80840E+004	9.00000E+000	7.00000E+000	0.00000E+000	4.86849E+001	7.23177E+001	6.72116E+001	1.00000E+002	3.32235E-001	2.96434E-001	0.00000E+000	7.34431E+001	1.68409E+001	3.26169E-001	6.33132E+001	1.72944E+002	1.74487E+002	-2.41286E+002	2.13868E+000	6.69632E-001	-4.04404E-003	7.34431E+001	1.41052E+002	-2.40388E-002	4.99594E+001	-1.43909E+002
1.61453E+002	1.56030E+002	2.35397E+002	1.88901E+002	1.29938E+000	1.31306E+000	1.64700E+003	2.67389E+002	1.00000E+000	1.82300E+003	8.20000E+001	3.08369E+005	1.70616E+000	1.24912E+001	3.20176E-002	3.23547E-002	9.83289E-002	1.00288E-001	7.87400E+004	2.35215E+002	1.88900E+002	2.95025E-002	2.95025E-002	2.80840E+004	9.00000E+000	8.00000E+000	0.00000E+000	2.47496E+001	8.09990E+001	5.44413E+001	1.00000E+002	2.69220E-001	2.75317E-001	0.00000E+000	2.35368E+001	1.08982E+001	5.42637E-001	6.33132E+001	1.72944E+002	1.74487E+002	-2.41312E+002	2.13868E+000	6.69632E-001	-5.23712E-003	2.35368E+001	9.27482E+001	-2.40388E-002	4.99330E+001	-1.44109E+002
1.90057E+002	4.84175E+002	2.35268E+002	1.88849E+002	1.14784E+000	1.20908E+000	4.19500E+003	4.80790E+002	1.00000E+000	1.82400E+003	2.20000E+001	3.08473E+005	1.38783E+000	2.20040E+001	1.77221E-002	1.86676E-002	5.14671E-002	5.67268E-002	7.87400E+004	2.35215E+002	1.88900E+002	2.95025E-002	2.95025E-002	2.80840E+004	9.00000E+000	9.00000E+000	0.00000E+000	6.26369E+001	2.22690E+002	2.03920E+002	1.00000E+002	8.39040E-001	6.93631E-002	0.00000E+000	4.18603E+001	5.15656E+000	7.18596E-001	6.33132E+001	1.72944E+002	1.74487E+002	-2.41268E+002	2.13868E+000	6.69632E-001	-2.59825E-002	4.18603E+001	1.41915E+002	-2.40388E-002	4.99780E+001	-1.44106E+002
1.70901E+002	2.25041E+002	2.35383E+002	1.88809E+002	1.16460E+000	1.41048E+000	2.28600E+003	3.51008E+002	1.00000E+000	1.86000E+003	6.70000E+001	3.14087E+005	1.64265E+000	1.50014E+001	2.43578E-002	2.95005E-002	7.01463E-002	1.00656E-001	8.05510E+004	2.35435E+002	1.88744E+002	6.33027E-002	6.33027E-002	4.90300E+003	3.00000E+000	1.00000E+000	0.00000E+000	3.46494E+001	1.44895E+002	5.61565E+001	1.00000E+002	3.78453E-001	1.32849E-001	0.00000E+000	-3.01282E+002	6.85742E+000	7.32002E-001	3.12573E+001	1.11593E+002	4.84422E+001	-2.98146E+002	5.59797E+000	6.12279E-001	-9.54847E-002	2.81209E+002	-9.79939E+001	-1.32520E-001	2.84345E+002	-4.01211E+001
1.56259E+002	1.32448E+002	2.35536E+002	1.88612E+002	1.01500E+000	1.34089E+000	1.12300E+003	2.26019E+002	1.00000E+000	1.86200E+003	8.70000E+001	3.14407E+005	1.36100E+000	1.15086E+001	3.02884E-002	4.00132E-002	8.73638E-002	1.47873E-001	8.05510E+004	2.35435E+002	1.88745E+002	6.33027E-002	6.33027E-002	4.90300E+003	3.00000E+000	3.00000E+000	0.00000E+000	2.07795E+001	6.51213E+001	4.57553E+001	1.00000E+002	2.22265E-001	3.70593E-001	0.00000E+000	-2.64163E+002	1.34375E+001	5.32969E-001	3.12573E+001	1.11593E+002	4.84422E+001	-2.98202E+002	5.59797E+000	6.12279E-001	-1.38331E-001	2.70822E+001	2.31125E+000	-1.32520E-001	2.84289E+002	-4.02902E+001
1.73859E+002	6.28443E+002	2.36905E+002	1.88671E+002	1.17125E+000	1.33153E+000	6.08900E+003	5.86314E+002	1.00000E+000	1.89700E+003	3.00000E+000	3.19702E+005	1.55956E+000	2.50688E+001	1.50099E-002	1.70639E-002	4.71998E-002	6.02192E-002	8.19350E+004	2.36910E+002	1.88624E+002	1.73728E-002	1.73728E-002	6.12410E+004	8.00000E+000	1.00000E+000	0.00000E+000	1.23173E+002	4.38957E+002	9.69277E+001	1.00000E+002	1.03532E+000	3.63677E-002	0.00000E+000	-2.97138E+001	3.39331E+000	9.06390E-001	1.54155E+002	6.15959E+002	1.49732E+002	-3.16430E+002	1.05575E+000	9.18603E-001	-6.40401E-002	2.61532E+002	1.26944E+002	-7.39714E-002	2.66061E+002	-1.45024E+002
1.98748E+002	9.98319E+002	2.36923E+002	1.88577E+002	1.06484E+000	1.26716E+000	8.41200E+003	1.01527E+003	1.00000E+000	1.89800E+003	1.00000E+000	3.19867E+005	1.34932E+000	3.15962E+001	1.16100E-002	1.38160E-002	3.88117E-002	5.41328E-002	8.19350E+004	2.36910E+002	1.88624E+002	1.73728E-002	1.73728E-002	6.12410E+004	8.00000E+000	2.00000E+000	0.00000E+000	1.91800E+002	6.54690E+002	1.55645E+002	1.00000E+002	1.58308E+000	3.26516E-002	0.00000E+000	-3.20604E+002	3.07528E+000	8.50897E-001	1.54155E+002	6.15959E+002	1.49732E+002	-3.16433E+002	1.05575E+000	9.18603E-001	-8.67584E-002	2.61887E+002	-1.30286E+002	-7.39714E-002	2.66058E+002	-1.45085E+002
2.03191E+002	1.03203E+003	2.36944E+002	1.88586E+002	1.16032E+000	1.29911E+000	9.68300E+003	1.19622E+003	1.00000E+000	1.89900E+003	0.00000E+000	3.20022E+005	1.50738E+000	3.21253E+001	1.17916E-002	1.32020E-002	4.37557E-002	5.43948E-002	8.19350E+004	2.36909E+002	1.88624E+002	1.73728E-002	1.73728E-002	6.12410E+004	8.00000E+000	3.00000E+000	0.00000E+000	1.92019E+002	6.78957E+002	1.64033E+002	1.00000E+002	1.63303E+000	2.97400E-002	0.00000E+000	-2.81023E+001	2.83293E+000	8.60936E-001	1.54155E+002	6.15959E+002	1.49732E+002	-3.16432E+002	1.05575E+000	9.18603E-001	-5.64331E-002	2.63143E+002	1.17202E+002	-7.39714E-002	2.66059E+002	-1.45077E+002
1.89539E+002	9.51051E+002	2.36849E+002	1.88655E+002	1.12601E+000	1.36990E+000	9.11000E+003	8.77237E+002	1.00000E+000	1.90000E+003	0.00000E+000	3.20165E+005	1.54251E+000	3.08391E+001	1.17973E-002	1.43525E-002	4.01741E-002	5.85215E-002	8.19350E+004	2.36909E+002	1.88624E+002	1.73728E-002	1.73728E-002	6.12410E+004	8.00000E+000	4.00000E+000	0.00000E+000	1.48053E+002	6.61376E+002	1.57857E+002	1.00000E+002	1.50738E+000	2.25000E-002	0.00000E+000	-3.14712E+002	2.56264E+000	9.81217E-001	1.54155E+002	6.15959E+002	1.49732E+002	-3.16414E+002	1.05575E+000	9.18603E-001	-9.77168E-002	2.67779E+002	-1.08112E+002	-7.39714E-002	2.66077E+002	-1.45023E+002
1.81066E+002	6.32049E+002	2.36910E+002	1.88653E+002	1.09448E+000	1.30665E+000	5.63200E+003	6.73164E+002	1.00000E+000	1.90100E+003	4.00000E+000	3.20317E+005	1.43011E+000	2.51406E+001	1.45840E-002	1.74112E-002	3.86697E-002	5.37844E-002	8.19350E+004	2.36910E+002	1.88624E+002	1.73728E-002	1.73728E-002	6.12410E+004	8.00000E+000	5.00000E+000	0.00000E+000	1.02466E+002	4.31432E+002	1.09496E+002	1.00000E+002	1.00851E+000	2.52674E-002	0.00000E+000	-3.14426E+002	3.46137E+000	9.23915E-001	1.54155E+002	6.15959E+002	1.49732E+002	-3.16429E+002	1.05575E+000	9.18603E-001	-8.83640E-002	2.68065E+002	-1.21680E+002	-7.39714E-002	2.66062E+002	-1.45034E+002
1.89284E+002	1.10279E+003	2.36898E+002	1.88627E+002	1.15293E+000	1.29354E+000	1.02430E+004	1.23888E+003	1.00000E+000	1.90200E+003	0.00000E+000	3.20469E+005	1.49136E+000	3.32083E+001	1.13918E-002	1.27810E-002	4.15841E-002	5.18885E-002	8.19350E+004	2.36910E+002	1.88625E+002	1.73728E-002	1.73728E-002	6.12410E+004	8.00000E+000	6.00000E+000	0.00000E+000	1.69250E+002	7.64860E+002	1.95851E+002	1.00000E+002	1.76616E+000	3.07514E-002	0.00000E+000	-2.05459E+001	2.48668E+000	9.53625E-001	1.54155E+002	6.15959E+002	1.49732E+002	-3.15258E+002	1.05575E+000	9.18603E-001	-5.74724E-002	2.70700E+002	1.26325E+002	-7.39714E-002	2.67233E+002	-1.43880E+002
2.07936E+002	9.76503E+002	2.36915E+002	1.88663E+002	1.09043E+000	1.26733E+000	8.42100E+003	1.39864E+003	1.00000E+000	1.90300E+003	1.00000E+000	3.20617E+005	1.38193E+000	3.12490E+001	1.18827E-002	1.38104E-002	4.18567E-002	5.58639E-002	8.19350E+004	2.36910E+002	1.88625E+002	1.73728E-002	1.73728E-002	6.12410E+004	8.00000E+000	7.00000E+000	0.00000E+000	1.54480E+002	6.83841E+002	1.63622E+002	1.00000E+002	1.56224E+000	3.80501E-002	0.00000E+000	-3.13641E+002	2.68043E+000	9.75719E-001	1.54155E+002	6.15959E+002	1.49732E+002	-3.15238E+002	1.05575E+000	9.18603E-001	-7.50288E-002	2.68850E+002	-1.40670E+002	-7.39714E-002	2.67253E+002	-1.43836E+002
1.76804E+002	3.90409E+002	2.36964E+002	1.88542E+002	1.14141E+000	1.31669E+000	3.65100E+003	5.20056E+002	1.00000E+000	1.90400E+003	3.30000E+001	3.20800E+005	1.50287E+000	1.97588E+001	1.88901E-002	2.17909E-002	5.94179E-002	7.79455E-002	8.19350E+004	2.36910E+002	1.88625E+002	1.73728E-002	1.73728E-002	6.12410E+004	8.00000E+000	8.00000E+000	0.00000E+000	7.05377E+001	2.51849E+002	6.66154E+001	1.00000E+002	6.16033E-001	9.31981E-002	0.00000E+000	-2.45244E+001	4.82491E+000	8.23220E-001	1.54155E+002	6.15959E+002	1.49732E+002	-3.15217E+002	1.05575E+000	9.18603E-001	-7.13065E-002	2.66721E+002	1.42849E+002	-7.39714E-002	2.67274E+002	-1.43888E+002
1.58985E+002	1.69763E+002	2.35891E+002	1.88573E+002	1.07182E+000	1.18156E+000	1.34500E+003	3.89764E+002	1.00000E+000	1.94900E+003	7.80000E+001	3.27598E+005	1.26642E+000	1.30293E+001	2.92254E-002	3.22177E-002	9.26145E-002	1.11396E-001	8.38680E+004	2.35851E+002	1.88604E+002	8.64152E-002	8.64152E-002	1.57200E+003	2.00000E+000	1.00000E+000	0.00000E+000	2.62202E+001	1.13370E+002	5.20262E+001	1.00000E+002	3.10684E-001	3.34114E-001	0.00000E+000	1.80707E+000	9.43528E+000	6.93578E-001	2.41277E+001	1.02389E+002	4.85518E+001	3.46698E+000	8.94631E+000	6.76614E-001	-4.86994E-002	1.80707E+000	1.35531E+002	-4.29183E-002	3.46698E+000	1.28593E+002
1.59210E+002	2.70893E+002	2.36140E+002	1.88920E+002	1.27909E+000	1.40482E+000	2.98100E+003	3.28721E+002	1.00000E+000	2.03800E+003	7.70000E+001	3.40951E+005	1.79688E+000	1.64588E+001	2.34271E-002	2.57299E-002	6.44191E-002	7.67275E-002	8.70820E+004	2.35853E+002	1.88856E+002	1.42091E-002	1.42091E-002	3.85229E+005	4.10000E+001	1.00000E+000	0.00000E+000	3.55934E+001	1.81525E+002	6.57611E+001	1.00000E+002	4.48900E-001	9.79438E-002	0.00000E+000	-8.41510E+000	5.16432E+000	8.51171E-001	1.59250E+002	6.96396E+002	2.05040E+002	-3.08888E+002	4.43249E-001	8.72377E-001	-4.68463E-002	2.82830E+002	1.22788E+002	-7.08300E-002	2.73603E+002	-1.42043E+002
1.99407E+002	1.14983E+003	2.35752E+002	1.88902E+002	1.10729E+000	1.28426E+000	1.01800E+004	1.26264E+003	1.00000E+000	2.03900E+003	1.00000E+000	3.41029E+005	1.42204E+000	3.39092E+001	1.09746E-002	1.27285E-002	3.99702E-002	5.31748E-002	8.70820E+004	2.35852E+002	1.88855E+002	1.42091E-002	1.42091E-002	3.85229E+005	4.10000E+001	2.00000E+000	0.00000E+000	1.40293E+002	7.83875E+002	2.35174E+002	1.00000E+002	1.81228E+000	2.53558E-002	0.00000E+000	-3.04972E+002	2.44081E+000	9.74549E-001	1.59250E+002	6.96396E+002	2.05040E+002	-3.08954E+002	4.43249E-001	8.72377E-001	-7.39971E-002	2.77519E+002	-1.33464E+002	-7.08300E-002	2.73537E+002	-1.42148E+002
1.97572E+002	1.18879E+003	2.35769E+002	1.88871E+002	1.16803E+000	1.29125E+000	1.11500E+004	1.41555E+003	1.00000E+000	2.04000E+003	2.00000E+000	3.41177E+005	1.50822E+000	3.44788E+001	1.10615E-002	1.22285E-002	4.20229E-002	5.09917E-002	8.70820E+004	2.35852E+002	1.88856E+002	1.42091E-002	1.42091E-002	3.85229E+005	4.10000E+001	3.00000E+000	0.00000E+000	1.48915E+002	7.88482E+002	2.70884E+002	1.00000E+002	1.90837E+000	2.37915E-002	0.00000E+000	-1.00239E+001	2.55357E+000	8.90075E-001	1.59250E+002	6.96396E+002	2.05040E+002	-3.08970E+002	4.43249E-001	8.72377E-001	-5.01055E-002	2.81222E+002	1.25969E+002	-7.08300E-002	2.73521E+002	-1.42183E+002
2.01449E+002	1.04176E+003	2.35718E+002	1.88868E+002	1.15530E+000	1.27755E+000	9.57300E+003	1.30087E+003	1.00000E+000	2.04100E+003	4.00000E+000	3.41344E+005	1.47595E+000	3.22763E+001	1.18078E-002	1.30573E-002	4.20067E-002	5.09489E-002	8.70820E+004	2.35852E+002	1.88855E+002	1.42091E-002	1.42091E-002	3.85229E+005	4.10000E+001	4.00000E+000	0.00000E+000	1.45797E+002	6.91024E+002	2.30903E+002	1.00000E+002	1.69048E+000	2.97775E-002	0.00000E+000	-1.24204E+001	2.87688E+000	8.52639E-001	1.59250E+002	6.96396E+002	2.05040E+002	-3.08988E+002	4.43249E-001	8.72377E-001	-5.02499E-002	2.78825E+002	1.23781E+002	-7.08300E-002	2.73503E+002	-1.42206E+002
1.99407E+002	9.87783E+002	2.35781E+002	1.88821E+002	1.08695E+000	1.30014E+000	8.69400E+003	8.21589E+002	1.00000E+000	2.04200E+003	4.00000E+000	3.41505E+005	1.41319E+000	3.14290E+001	1.16573E-002	1.39438E-002	3.38920E-002	4.75035E-002	8.70820E+004	2.35851E+002	1.88855E+002	1.42091E-002	1.42091E-002	3.85229E+005	4.10000E+001	5.00000E+000	0.00000E+000	1.70176E+002	6.55970E+002	1.71420E+002	1.00000E+002	1.57269E+000	1.90998E-002	0.00000E+000	-3.14678E+002	2.96896E+000	8.66956E-001	1.59250E+002	6.96396E+002	2.05040E+002	-3.09014E+002	4.43249E-001	8.72377E-001	-8.93130E-002	2.67813E+002	-1.20500E+002	-7.08300E-002	2.73477E+002	-1.42258E+002
1.79994E+002	1.00962E+003	2.35697E+002	1.88885E+002	1.19718E+000	1.37861E+000	1.03070E+004	9.45769E+002	1.00000E+000	2.04300E+003	1.00000E+000	3.41659E+005	1.65045E+000	3.17745E+001	1.17922E-002	1.35792E-002	4.62155E-002	6.07348E-002	8.70820E+004	2.35851E+002	1.88855E+002	1.42091E-002	1.42091E-002	3.85229E+005	4.10000E+001	6.00000E+000	0.00000E+000	1.41422E+002	6.67585E+002	2.17102E+002	1.00000E+002	1.62221E+000	2.63627E-002	0.00000E+000	-3.04721E+002	2.73983E+000	8.62823E-001	1.59250E+002	6.96396E+002	2.05040E+002	-3.09055E+002	4.43249E-001	8.72377E-001	-7.04339E-002	2.77770E+002	-1.38518E+002	-7.08300E-002	2.73436E+002	-1.42264E+002
1.95217E+002	1.05390E+003	2.35703E+002	1.88777E+002	1.14444E+000	1.31416E+000	9.86400E+003	1.83094E+003	1.00000E+000	2.04400E+003	2.00000E+000	3.41812E+005	1.50398E+000	3.24639E+001	1.15230E-002	1.32319E-002	4.70966E-002	6.15943E-002	8.70820E+004	2.35850E+002	1.88854E+002	1.42091E-002	1.42091E-002	3.85229E+005	4.10000E+001	7.00000E+000	0.00000E+000	1.48161E+002	7.15004E+002	2.06454E+002	1.00000E+002	1.67788E+000	4.46064E-002	0.00000E+000	-3.08142E+002	2.60506E+000	9.27615E-001	1.59250E+002	6.96396E+002	2.05040E+002	-3.09142E+002	4.43249E-001	8.72377E-001	-6.90327E-002	2.74349E+002	-1.44087E+002	-7.08300E-002	2.73349E+002	-1.42419E+002
1.86200E+002	1.08602E+003	2.35742E+002	1.88792E+002	1.13538E+000	1.31719E+000	1.01040E+004	1.46476E+003	1.00000E+000	2.04500E+003	1.00000E+000	3.41953E+005	1.49551E+000	3.29548E+001	1.12952E-002	1.31039E-002	4.22795E-002	5.63133E-002	8.70820E+004	2.35850E+002	1.88853E+002	1.42091E-002	1.42091E-002	3.85229E+005	4.10000E+001	8.00000E+000	0.00000E+000	1.48040E+002	7.47065E+002	2.15716E+002	1.00000E+002	1.73934E+000	2.81865E-002	0.00000E+000	-3.07530E+002	2.51885E+000	9.47901E-001	1.59250E+002	6.96396E+002	2.05040E+002	-3.09161E+002	4.43249E-001	8.72377E-001	-7.41301E-002	2.74961E+002	-1.35895E+002	-7.08300E-002	2.73330E+002	-1.42425E+002
1.78908E+002	8.79318E+002	2.35833E+002	1.88777E+002	1.14977E+000	1.29459E+000	8.14700E+003	7.99291E+002	1.00000E+000	2.04600E+003	1.00000E+000	3.42104E+005	1.48848E+000	2.96533E+001	1.27383E-002	1.43428E-002	3.99301E-002	5.00070E-002	8.70820E+004	2.35850E+002	1.88853E+002	1.42091E-002	1.42091E-002	3.85229E+005	4.10000E+001	9.00000E+000	0.00000E+000	1.15875E+002	5.86383E+002	1.93507E+002	1.00000E+002	1.41358E+000	2.60717E-002	0.00000E+000	-1.21862E+001	2.99487E+000	8.87841E-001	1.59250E+002	6.96396E+002	2.05040E+002	-3.09197E+002	4.43249E-001	8.72377E-001	-5.92452E-002	2.79059E+002	1.37338E+002	-7.08300E-002	2.73294E+002	-1.42465E+002
1.96883E+002	1.20319E+003	2.35764E+002	1.88834E+002	1.14085E+000	1.33395E+000	1.13740E+004	1.54551E+003	1.00000E+000	2.04700E+003	0.00000E+000	3.42243E+005	1.52183E+000	3.46870E+001	1.06972E-002	1.25078E-002	4.16930E-002	5.64313E-002	8.70820E+004	2.35849E+002	1.88852E+002	1.42091E-002	1.42091E-002	3.85229E+005	4.10000E+001	1.00000E+001	0.00000E+000	1.60947E+002	7.96515E+002	2.90237E+002	1.00000E+002	1.98285E+000	2.79421E-002	0.00000E+000	-3.00160E+002	2.69382E+000	8.35383E-001	1.59250E+002	6.96396E+002	2.05040E+002	-3.09257E+002	4.43249E-001	8.72377E-001	-7.80270E-002	2.82331E+002	-1.22713E+002	-7.08300E-002	2.73234E+002	-1.42494E+002
1.88748E+002	9.93505E+002	2.35753E+002	1.88859E+002	1.13197E+000	1.30487E+000	9.12800E+003	8.84539E+002	1.00000E+000	2.04800E+003	2.00000E+000	3.42385E+005	1.47707E+000	3.15199E+001	1.18480E-002	1.36578E-002	4.03095E-002	5.29153E-002	8.70820E+004	2.35849E+002	1.88851E+002	1.42091E-002	1.42091E-002	3.85229E+005	4.10000E+001	1.10000E+001	0.00000E+000	1.21711E+002	6.34321E+002	2.49438E+002	1.00000E+002	1.60300E+000	2.87157E-002	0.00000E+000	-2.96524E+002	3.03260E+000	8.28339E-001	1.59250E+002	6.96396E+002	2.05040E+002	-3.09311E+002	4.43249E-001	8.72377E-001	-7.09544E-002	2.85967E+002	-1.29561E+002	-7.08300E-002	2.73180E+002	-1.42532E+002
1.97890E+002	1.13418E+003	2.35701E+002	1.88901E+002	1.14576E+000	1.31253E+000	1.05990E+004	1.19485E+003	1.00000E+000	2.04900E+003	0.00000E+000	3.42529E+005	1.50384E+000	3.36776E+001	1.11291E-002	1.27490E-002	4.40117E-002	5.72598E-002	8.70820E+004	2.35849E+002	1.88851E+002	1.42091E-002	1.42091E-002	3.85229E+005	4.10000E+001	1.20000E+001	0.00000E+000	1.38693E+002	7.10393E+002	2.97522E+002	1.00000E+002	1.83691E+000	2.52826E-002	0.00000E+000	-2.93895E+002	2.91961E+000	7.98460E-001	1.59250E+002	6.96396E+002	2.05040E+002	-3.09313E+002	4.43249E-001	8.72377E-001	-6.78421E-002	2.88596E+002	-1.31531E+002	-7.08300E-002	2.73178E+002	-1.42512E+002
1.94480E+002	1.06328E+003	2.35793E+002	1.88802E+002	1.14979E+000	1.32492E+000	1.00670E+004	8.61421E+002	1.00000E+000	2.05000E+003	1.90000E+001	3.42683E+005	1.52339E+000	3.26080E+001	1.14596E-002	1.32051E-002	4.04151E-002	5.30623E-002	8.70820E+004	2.35849E+002	1.88850E+002	1.42091E-002	1.42091E-002	3.85229E+005	4.10000E+001	1.30000E+001	0.00000E+000	1.47902E+002	7.00651E+002	2.29550E+002	1.00000E+002	1.70492E+000	2.32853E-002	0.00000E+000	-3.04731E+002	2.77770E+000	8.61144E-001	1.59250E+002	6.96396E+002	2.05040E+002	-3.09366E+002	4.43249E-001	8.72377E-001	-7.07672E-002	2.77760E+002	-1.38078E+002	-7.08300E-002	2.73125E+002	-1.42621E+002
1.94714E+002	1.12024E+003	2.35775E+002	1.88859E+002	1.17240E+000	1.33406E+000	1.08720E+004	7.93266E+002	1.00000E+000	2.05100E+003	9.00000E+000	3.42827E+005	1.56406E+000	3.34699E+001	1.12440E-002	1.27944E-002	4.11824E-002	5.28127E-002	8.70820E+004	2.35849E+002	1.88850E+002	1.42091E-002	1.42091E-002	3.85229E+005	4.10000E+001	1.40000E+001	0.00000E+000	1.61851E+002	7.41162E+002	2.39723E+002	1.00000E+002	1.80822E+000	1.76283E-002	0.00000E+000	-1.45141E+001	2.70430E+000	8.51140E-001	1.59250E+002	6.96396E+002	2.05040E+002	-3.09463E+002	4.43249E-001	8.72377E-001	-6.44978E-002	2.76731E+002	1.42862E+002	-7.08300E-002	2.73029E+002	-1.42682E+002
1.88377E+002	1.06305E+003	2.35819E+002	1.88797E+002	1.12941E+000	1.36607E+000	1.01740E+004	1.30556E+003	1.00000E+000	2.05200E+003	2.10000E+001	3.42990E+005	1.54284E+000	3.26045E+001	1.11971E-002	1.35433E-002	4.27453E-002	6.17685E-002	8.70820E+004	2.35849E+002	1.88849E+002	1.42091E-002	1.42091E-002	3.85229E+005	4.10000E+001	1.50000E+001	0.00000E+000	1.47859E+002	7.13033E+002	2.13382E+002	1.00000E+002	1.68866E+000	3.49096E-002	0.00000E+000	-3.07481E+002	2.61299E+000	9.10600E-001	1.59250E+002	6.96396E+002	2.05040E+002	-3.09500E+002	4.43249E-001	8.72377E-001	-9.48348E-002	2.75010E+002	-1.05133E+002	-7.08300E-002	2.72991E+002	-1.42756E+002
1.87031E+002	9.62262E+002	2.35718E+002	1.88868E+002	1.14657E+000	1.34728E+000	9.22300E+003	1.21648E+003	1.00000E+000	2.05300E+003	2.40000E+001	3.43138E+005	1.54475E+000	3.10203E+001	1.19389E-002	1.40288E-002	4.16105E-002	5.67171E-002	8.70820E+004	2.35849E+002	1.88849E+002	1.42091E-002	1.42091E-002	3.85229E+005	4.10000E+001	1.60000E+001	0.00000E+000	1.35839E+002	6.39867E+002	2.06570E+002	1.00000E+002	1.55237E+000	3.37616E-002	0.00000E+000	-3.05688E+002	2.88867E+000	8.65120E-001	1.59250E+002	6.96396E+002	2.05040E+002	-3.09747E+002	4.43249E-001	8.72377E-001	-8.04797E-002	2.76803E+002	-1.24585E+002	-7.08300E-002	2.72744E+002	-1.42965E+002
1.83714E+002	9.45789E+002	2.35746E+002	1.88827E+002	1.12884E+000	1.28856E+000	8.56700E+003	1.08654E+003	1.00000E+000	2.05400E+003	3.20000E+001	3.43307E+005	1.45458E+000	3.07537E+001	1.21960E-002	1.39217E-002	4.26400E-002	5.49613E-002	8.70820E+004	2.35849E+002	1.88849E+002	1.42091E-002	1.42091E-002	3.85229E+005	4.10000E+001	1.70000E+001	0.00000E+000	1.35603E+002	6.39394E+002	1.94782E+002	1.00000E+002	1.52737E+000	3.87224E-002	0.00000E+000	-1.63408E+001	2.90686E+000	8.92016E-001	1.59250E+002	6.96396E+002	2.05040E+002	-3.09810E+002	4.43249E-001	8.72377E-001	-6.60731E-002	2.74905E+002	1.43353E+002	-7.08300E-002	2.72681E+002	-1.43052E+002
1.83778E+002	1.00213E+003	2.35736E+002	1.88882E+002	1.16246E+000	1.31401E+000	9.50900E+003	9.56159E+002	1.00000E+000	2.05500E+003	2.50000E+001	3.43444E+005	1.52749E+000	3.16565E+001	1.19210E-002	1.34751E-002	4.52384E-002	5.73105E-002	8.70820E+004	2.35849E+002	1.88848E+002	1.42091E-002	1.42091E-002	3.85229E+005	4.10000E+001	1.80000E+001	0.00000E+000	1.29609E+002	6.87854E+002	2.13576E+002	1.00000E+002	1.61814E+000	2.95277E-002	0.00000E+000	-1.42190E+001	2.62827E+000	9.36428E-001	1.59250E+002	6.96396E+002	2.05040E+002	-3.09861E+002	4.43249E-001	8.72377E-001	-6.11935E-002	2.77027E+002	1.38260E+002	-7.08300E-002	2.72630E+002	-1.43069E+002
1.87319E+002	1.10131E+003	2.35808E+002	1.88899E+002	1.16256E+000	1.33080E+000	1.05690E+004	1.25778E+003	1.00000E+000	2.05600E+003	1.90000E+001	3.43594E+005	1.54713E+000	3.31861E+001	1.13083E-002	1.29448E-002	4.41999E-002	5.74120E-002	8.70820E+004	2.35850E+002	1.88848E+002	1.42091E-002	1.42091E-002	3.85229E+005	4.10000E+001	1.90000E+001	0.00000E+000	1.64454E+002	7.23161E+002	2.38478E+002	1.00000E+002	1.78689E+000	2.86410E-002	0.00000E+000	-3.06215E+002	2.83535E+000	8.23355E-001	1.59250E+002	6.96396E+002	2.05040E+002	-3.09949E+002	4.43249E-001	8.72377E-001	-6.74745E-002	2.76276E+002	-1.44390E+002	-7.08300E-002	2.72542E+002	-1.43141E+002
2.01596E+002	1.02182E+003	2.35835E+002	1.88804E+002	1.09710E+000	1.29049E+000	9.01200E+003	1.31236E+003	1.00000E+000	2.05700E+003	2.70000E+001	3.43756E+005	1.41581E+000	3.19660E+001	1.15568E-002	1.35939E-002	3.86274E-002	5.26895E-002	8.70820E+004	2.35850E+002	1.88847E+002	1.42091E-002	1.42091E-002	3.85229E+005	4.10000E+001	2.00000E+001	0.00000E+000	1.44564E+002	6.82913E+002	2.12084E+002	1.00000E+002	1.63898E+000	2.37992E-002	0.00000E+000	-3.07136E+002	2.85980E+000	8.84027E-001	1.59250E+002	6.96396E+002	2.05040E+002	-3.09982E+002	4.43249E-001	8.72377E-001	-8.09980E-002	2.75355E+002	-1.25295E+002	-7.08300E-002	2.72509E+002	-1.43232E+002
1.89671E+002	1.06467E+003	2.35842E+002	1.88878E+002	1.17354E+000	1.30396E+000	1.01180E+004	1.30651E+003	1.00000E+000	2.05800E+003	1.80000E+001	3.43907E+005	1.53025E+000	3.26293E+001	1.16667E-002	1.29634E-002	4.58393E-002	5.62021E-002	8.70820E+004	2.35850E+002	1.88847E+002	1.42091E-002	1.42091E-002	3.85229E+005	4.10000E+001	2.10000E+001	0.00000E+000	1.74278E+002	7.03446E+002	2.13347E+002	1.00000E+002	1.72958E+000	2.93988E-002	0.00000E+000	-1.93474E+001	2.91007E+000	8.19900E-001	1.59250E+002	6.96396E+002	2.05040E+002	-3.10028E+002	4.43249E-001	8.72377E-001	-5.26442E-002	2.71898E+002	1.20430E+002	-7.08300E-002	2.72463E+002	-1.43231E+002
1.95834E+002	1.09267E+003	2.35784E+002	1.88824E+002	1.10988E+000	1.28941E+000	9.74000E+003	1.33497E+003	1.00000E+000	2.05900E+003	1.00000E+001	3.44051E+005	1.43109E+000	3.30556E+001	1.12460E-002	1.30651E-002	3.80070E-002	5.06347E-002	8.70820E+004	2.35850E+002	1.88847E+002	1.42091E-002	1.42091E-002	3.85229E+005	4.10000E+001	2.20000E+001	0.00000E+000	1.56538E+002	7.21682E+002	2.33581E+002	1.00000E+002	1.75885E+000	2.66102E-002	0.00000E+000	-3.06243E+002	2.84761E+000	8.53986E-001	1.59250E+002	6.96396E+002	2.05040E+002	-3.10070E+002	4.43249E-001	8.72377E-001	-7.48265E-002	2.76248E+002	-1.33551E+002	-7.08300E-002	2.72421E+002	-1.43311E+002
1.79182E+002	8.59522E+002	2.35973E+002	1.88866E+002	1.12769E+000	1.28959E+000	7.77100E+003	1.11529E+003	1.00000E+000	2.06000E+003	5.80000E+001	3.44238E+005	1.45426E+000	2.93176E+001	1.27924E-002	1.46289E-002	4.88546E-002	6.33061E-002	8.70820E+004	2.35850E+002	1.88847E+002	1.42091E-002	1.42091E-002	3.85229E+005	4.10000E+001	2.30000E+001	0.00000E+000	1.38496E+002	5.66270E+002	1.81306E+002	1.00000E+002	1.40802E+000	4.36271E-002	0.00000E+000	-1.74165E+001	3.39703E+000	8.01445E-001	1.59250E+002	6.96396E+002	2.05040E+002	-3.10112E+002	4.43249E-001	8.72377E-001	-6.69757E-002	2.73829E+002	1.43659E+002	-7.08300E-002	2.72379E+002	-1.43313E+002
2.17008E+002	8.81181E+002	2.36023E+002	1.88899E+002	1.09448E+000	1.31123E+000	7.85600E+003	1.11050E+003	1.00000E+000	2.06100E+003	4.40000E+001	3.44379E+005	1.43511E+000	2.96847E+001	1.23482E-002	1.47937E-002	4.35464E-002	6.16360E-002	8.70820E+004	2.35850E+002	1.88847E+002	1.42091E-002	1.42091E-002	3.85229E+005	4.10000E+001	2.40000E+001	0.00000E+000	1.51905E+002	6.05625E+002	1.52742E+002	1.00000E+002	1.43019E+000	3.48252E-002	0.00000E+000	-3.15953E+002	3.00777E+000	9.00256E-001	1.59250E+002	6.96396E+002	2.05040E+002	-3.10152E+002	4.43249E-001	8.72377E-001	-9.01003E-002	2.66538E+002	-1.20542E+002	-7.08300E-002	2.72339E+002	-1.43330E+002
2.00592E+002	1.00208E+003	2.36061E+002	1.88880E+002	1.08063E+000	1.30392E+000	8.78100E+003	9.60105E+002	1.00000E+000	2.06200E+003	2.30000E+001	3.44501E+005	1.40906E+000	3.16556E+001	1.15320E-002	1.39149E-002	3.80512E-002	5.44908E-002	8.70820E+004	2.35850E+002	1.88847E+002	1.42091E-002	1.42091E-002	3.85229E+005	4.10000E+001	2.50000E+001	0.00000E+000	1.82651E+002	6.50480E+002	1.74559E+002	1.00000E+002	1.59712E+000	2.58799E-002	0.00000E+000	-3.17051E+002	3.14203E+000	8.15133E-001	1.59250E+002	6.96396E+002	2.05040E+002	-3.10219E+002	4.43249E-001	8.72377E-001	-9.36417E-002	2.65440E+002	-1.16401E+002	-7.08300E-002	2.72272E+002	-1.43406E+002
2.08307E+002	1.22240E+003	2.36045E+002	1.88823E+002	1.07355E+000	1.27043E+000	1.03910E+004	1.16453E+003	1.00000E+000	2.06300E+003	4.00000E+000	3.44645E+005	1.36386E+000	3.49628E+001	1.05316E-002	1.24629E-002	3.42286E-002	4.71892E-002	8.70820E+004	2.35850E+002	1.88846E+002	1.42091E-002	1.42091E-002	3.85229E+005	4.10000E+001	2.60000E+001	0.00000E+000	2.07580E+002	8.43213E+002	1.90546E+002	1.00000E+002	1.93847E+000	2.28369E-002	0.00000E+000	-3.17995E+002	2.45092E+000	9.60624E-001	1.59250E+002	6.96396E+002	2.05040E+002	-3.10235E+002	4.43249E-001	8.72377E-001	-8.39935E-002	2.64497E+002	-1.31684E+002	-7.08300E-002	2.72256E+002	-1.43459E+002
1.97680E+002	1.07726E+003	2.36060E+002	1.88842E+002	1.08368E+000	1.31232E+000	9.52700E+003	1.29650E+003	1.00000E+000	2.06400E+003	2.00000E+001	3.44832E+005	1.42214E+000	3.28216E+001	1.11026E-002	1.34450E-002	3.59383E-002	5.17881E-002	8.70820E+004	2.35850E+002	1.88845E+002	1.42091E-002	1.42091E-002	3.85229E+005	4.10000E+001	2.70000E+001	0.00000E+000	1.81460E+002	7.35874E+002	1.65083E+002	1.00000E+002	1.68988E+000	3.05913E-002	0.00000E+000	-3.18198E+002	2.55291E+000	9.63159E-001	1.59250E+002	6.96396E+002	2.05040E+002	-3.10264E+002	4.43249E-001	8.72377E-001	-9.54235E-002	2.64293E+002	-1.14932E+002	-7.08300E-002	2.72227E+002	-1.43474E+002
2.34240E+002	1.09422E+003	2.36079E+002	1.88856E+002	1.12254E+000	1.30673E+000	9.97600E+003	1.37383E+003	1.00000E+000	2.06500E+003	9.00000E+000	3.44974E+005	1.46686E+000	3.30789E+001	1.12389E-002	1.30831E-002	4.02783E-002	5.39490E-002	8.70820E+004	2.35851E+002	1.88845E+002	1.42091E-002	1.42091E-002	3.85229E+005	4.10000E+001	2.80000E+001	0.00000E+000	2.05195E+002	7.39291E+002	1.69012E+002	1.00000E+002	1.75078E+000	3.33483E-002	0.00000E+000	-2.92553E+001	2.68209E+000	8.95899E-001	1.59250E+002	6.96396E+002	2.05040E+002	-3.10321E+002	4.43249E-001	8.72377E-001	-7.58228E-002	2.61990E+002	1.44956E+002	-7.08300E-002	2.72170E+002	-1.43522E+002
1.98410E+002	9.11626E+002	2.36080E+002	1.88885E+002	1.16892E+000	1.32812E+000	8.77300E+003	1.01325E+003	1.00000E+000	2.06600E+003	2.80000E+001	3.45141E+005	1.55246E+000	3.01931E+001	1.24798E-002	1.41795E-002	4.55168E-002	5.81994E-002	8.70820E+004	2.35851E+002	1.88845E+002	1.42091E-002	1.42091E-002	3.85229E+005	4.10000E+001	2.90000E+001	0.00000E+000	1.67882E+002	6.20010E+002	1.39081E+002	1.00000E+002	1.45434E+000	2.72857E-002	0.00000E+000	-2.90927E+001	2.79450E+000	9.16924E-001	1.59250E+002	6.96396E+002	2.05040E+002	-3.10378E+002	4.43249E-001	8.72377E-001	-6.37556E-002	2.62153E+002	1.27219E+002	-7.08300E-002	2.72113E+002	-1.43559E+002
1.93037E+002	1.00354E+003	2.35957E+002	1.88848E+002	1.15402E+000	1.27334E+000	9.17200E+003	1.01658E+003	1.00000E+000	2.06700E+003	2.70000E+001	3.45293E+005	1.46946E+000	3.16787E+001	1.20498E-002	1.32957E-002	4.44720E-002	5.37422E-002	8.70820E+004	2.35851E+002	1.88845E+002	1.42091E-002	1.42091E-002	3.85229E+005	4.10000E+001	3.00000E+001	0.00000E+000	1.71829E+002	6.67696E+002	1.83678E+002	1.00000E+002	1.61660E+000	2.75156E-002	0.00000E+000	-2.33318E+001	2.95949E+000	8.46765E-001	1.59250E+002	6.96396E+002	2.05040E+002	-3.10407E+002	4.43249E-001	8.72377E-001	-4.91555E-002	2.67914E+002	1.11247E+002	-7.08300E-002	2.72084E+002	-1.43621E+002
1.92303E+002	9.96947E+002	2.35948E+002	1.88867E+002	1.15722E+000	1.33799E+000	9.56800E+003	1.42089E+003	1.00000E+000	2.06800E+003	2.70000E+001	3.45448E+005	1.54835E+000	3.15745E+001	1.18305E-002	1.36787E-002	4.97996E-002	6.60410E-002	8.70820E+004	2.35851E+002	1.88845E+002	1.42091E-002	1.42091E-002	3.85229E+005	4.10000E+001	3.10000E+001	0.00000E+000	1.54848E+002	6.57640E+002	2.02282E+002	1.00000E+002	1.60622E+000	3.35650E-002	0.00000E+000	-3.09648E+002	2.92736E+000	8.38157E-001	1.59250E+002	6.96396E+002	2.05040E+002	-3.10472E+002	4.43249E-001	8.72377E-001	-7.24491E-002	2.72843E+002	-1.40446E+002	-7.08300E-002	2.72019E+002	-1.43675E+002
2.07424E+002	8.83641E+002	2.35963E+002	1.88877E+002	1.08623E+000	1.20330E+000	7.20700E+003	1.24600E+003	1.00000E+000	2.06900E+003	5.90000E+001	3.45625E+005	1.30706E+000	2.97261E+001	1.27951E-002	1.41742E-002	3.61375E-002	4.37569E-002	8.70820E+004	2.35851E+002	1.88845E+002	1.42091E-002	1.42091E-002	3.85229E+005	4.10000E+001	3.20000E+001	0.00000E+000	1.39951E+002	6.19563E+002	1.52340E+002	1.00000E+002	1.42368E+000	3.29070E-002	0.00000E+000	-2.36606E+001	2.93584E+000	9.62945E-001	1.59250E+002	6.96396E+002	2.05040E+002	-3.10510E+002	4.43249E-001	8.72377E-001	-5.11346E-002	2.67585E+002	1.13880E+002	-7.08300E-002	2.71981E+002	-1.43705E+002
2.02816E+002	9.46618E+002	2.36025E+002	1.88803E+002	1.09046E+000	1.19989E+000	7.73600E+003	1.26862E+003	1.00000E+000	2.07000E+003	3.40000E+001	3.45765E+005	1.30844E+000	3.07672E+001	1.23980E-002	1.36422E-002	3.96559E-002	4.75466E-002	8.70820E+004	2.35851E+002	1.88846E+002	1.42091E-002	1.42091E-002	3.85229E+005	4.10000E+001	3.30000E+001	0.00000E+000	1.78301E+002	6.48517E+002	1.47728E+002	1.00000E+002	1.53127E+000	4.32907E-002	0.00000E+000	-2.94033E+001	3.02424E+000	9.02271E-001	1.59250E+002	6.96396E+002	2.05040E+002	-3.10627E+002	4.43249E-001	8.72377E-001	-4.77795E-002	2.61842E+002	1.03106E+002	-7.08300E-002	2.71864E+002	-1.43864E+002
2.17376E+002	1.07231E+003	2.36032E+002	1.88870E+002	1.09334E+000	1.21829E+000	8.91200E+003	1.81826E+003	1.00000E+000	2.07100E+003	1.90000E+001	3.45908E+005	1.33200E+000	3.27461E+001	1.15815E-002	1.29051E-002	3.99861E-002	4.91841E-002	8.70820E+004	2.35851E+002	1.88846E+002	1.42091E-002	1.42091E-002	3.85229E+005	4.10000E+001	3.40000E+001	0.00000E+000	2.07569E+002	7.11631E+002	1.57193E+002	1.00000E+002	1.69462E+000	3.76143E-002	0.00000E+000	-3.16128E+001	2.86627E+000	8.86965E-001	1.59250E+002	6.96396E+002	2.05040E+002	-3.10765E+002	4.43249E-001	8.72377E-001	-5.40540E-002	2.59633E+002	1.10268E+002	-7.08300E-002	2.71726E+002	-1.43960E+002
1.93824E+002	1.07183E+003	2.35884E+002	1.88811E+002	1.13719E+000	1.29242E+000	9.80200E+003	1.23975E+003	1.00000E+000	2.07200E+003	1.60000E+001	3.46056E+005	1.46972E+000	3.27388E+001	1.14862E-002	1.30541E-002	4.26719E-002	5.46060E-002	8.70820E+004	2.35851E+002	1.88845E+002	1.42091E-002	1.42091E-002	3.85229E+005	4.10000E+001	3.50000E+001	0.00000E+000	1.83443E+002	7.15629E+002	1.91587E+002	1.00000E+002	1.72050E+000	2.99573E-002	0.00000E+000	-2.43799E+001	2.81390E+000	8.61482E-001	1.59250E+002	6.96396E+002	2.05040E+002	-3.10826E+002	4.43249E-001	8.72377E-001	-6.38913E-002	2.66866E+002	1.32073E+002	-7.08300E-002	2.71665E+002	-1.44069E+002
1.75802E+002	1.02809E+003	2.35874E+002	1.88876E+002	1.17921E+000	1.30819E+000	9.84400E+003	6.55559E+002	1.00000E+000	2.07300E+003	2.10000E+001	3.46213E+005	1.54263E+000	3.20639E+001	1.18852E-002	1.31852E-002	4.04853E-002	4.93727E-002	8.70820E+004	2.35851E+002	1.88845E+002	1.42091E-002	1.42091E-002	3.85229E+005	4.10000E+001	3.60000E+001	0.00000E+000	1.68409E+002	6.86652E+002	1.86416E+002	1.00000E+002	1.64057E+000	1.60029E-002	0.00000E+000	-2.32302E+001	2.75954E+000	8.76575E-001	1.59250E+002	6.96396E+002	2.05040E+002	-3.10940E+002	4.43249E-001	8.72377E-001	-5.18537E-002	2.68015E+002	1.15372E+002	-7.08300E-002	2.71551E+002	-1.44143E+002
1.79171E+002	1.09746E+003	2.35879E+002	1.88920E+002	1.17533E+000	1.36414E+000	1.08810E+004	1.26491E+003	1.00000E+000	2.07400E+003	2.00000E+001	3.46363E+005	1.60331E+000	3.31279E+001	1.12675E-002	1.30774E-002	4.38594E-002	5.85173E-002	8.70820E+004	2.35852E+002	1.88845E+002	1.42091E-002	1.42091E-002	3.85229E+005	4.10000E+001	3.70000E+001	0.00000E+000	1.64537E+002	7.38571E+002	2.09675E+002	1.00000E+002	1.74934E+000	2.05164E-002	0.00000E+000	-3.11622E+002	2.55129E+000	9.01814E-001	1.59250E+002	6.96396E+002	2.05040E+002	-3.11024E+002	4.43249E-001	8.72377E-001	-7.43471E-002	2.70869E+002	-1.39575E+002	-7.08300E-002	2.71467E+002	-1.44198E+002
1.74954E+002	8.33803E+002	2.35805E+002	1.88879E+002	1.15833E+000	1.35521E+000	8.11100E+003	8.81385E+002	1.00000E+000	2.07500E+003	6.00000E+001	3.46558E+005	1.56979E+000	2.88756E+001	1.28616E-002	1.50477E-002	4.49110E-002	6.07117E-002	8.70820E+004	2.35852E+002	1.88845E+002	1.42091E-002	1.42091E-002	3.85229E+005	4.10000E+001	3.80000E+001	0.00000E+000	1.21279E+002	5.75370E+002	1.66694E+002	1.00000E+002	1.35552E+000	2.71390E-002	0.00000E+000	-3.10225E+002	2.90232E+000	9.18181E-001	1.59250E+002	6.96396E+002	2.05040E+002	-3.11067E+002	4.43249E-001	8.72377E-001	-7.83272E-002	2.72266E+002	-1.32302E+002	-7.08300E-002	2.71424E+002	-1.44272E+002
1.85578E+002	9.10641E+002	2.35748E+002	1.88826E+002	1.14480E+000	1.34899E+000	8.72900E+003	8.37366E+002	1.00000E+000	2.07600E+003	3.00000E+001	3.46692E+005	1.54433E+000	3.01768E+001	1.22532E-002	1.44387E-002	4.16508E-002	5.70435E-002	8.70820E+004	2.35852E+002	1.88845E+002	1.42091E-002	1.42091E-002	3.85229E+005	4.10000E+001	3.90000E+001	0.00000E+000	1.55448E+002	6.04821E+002	1.67037E+002	1.00000E+002	1.46529E+000	2.62916E-002	0.00000E+000	-3.15151E+002	3.03800E+000	8.45553E-001	1.59250E+002	6.96396E+002	2.05040E+002	-3.11113E+002	4.43249E-001	8.72377E-001	-8.18798E-002	2.67341E+002	-1.31994E+002	-7.08300E-002	2.71378E+002	-1.44356E+002
2.28128E+002	1.27947E+003	2.35780E+002	1.88740E+002	1.07351E+000	1.27367E+000	1.09170E+004	1.17678E+003	1.00000E+000	2.07700E+003	0.00000E+000	3.46819E+005	1.36730E+000	3.57697E+001	1.02744E-002	1.21900E-002	3.44458E-002	4.77703E-002	8.70820E+004	2.35853E+002	1.88845E+002	1.42091E-002	1.42091E-002	3.85229E+005	4.10000E+001	4.00000E+001	0.00000E+000	2.27270E+002	8.68771E+002	1.97784E+002	1.00000E+002	2.02748E+000	2.15388E-002	0.00000E+000	-3.20063E+002	2.47726E+000	9.27232E-001	1.59250E+002	6.96396E+002	2.05040E+002	-3.11172E+002	4.43249E-001	8.72377E-001	-8.52728E-002	2.62428E+002	-1.31926E+002	-7.08300E-002	2.71319E+002	-1.44466E+002
2.05225E+002	1.18350E+003	2.35843E+002	1.88832E+002	1.13933E+000	1.35383E+000	1.13230E+004	1.52018E+003	1.00000E+000	2.07800E+003	4.00000E+000	3.46988E+005	1.54246E+000	3.44021E+001	1.07070E-002	1.27228E-002	4.44994E-002	6.22324E-002	8.70820E+004	2.35853E+002	1.88845E+002	1.42091E-002	1.42091E-002	3.85229E+005	4.10000E+001	4.10000E+001	0.00000E+000	1.88644E+002	7.80198E+002	2.23438E+002	1.00000E+002	1.88211E+000	2.58855E-002	0.00000E+000	-3.13057E+002	2.62737E+000	8.58439E-001	1.59250E+002	6.96396E+002	2.05040E+002	-3.11252E+002	4.43249E-001	8.72377E-001	-8.60345E-002	2.69434E+002	-1.23728E+002	-7.08300E-002	2.71239E+002	-1.44484E+002
2.06227E+002	1.12292E+003	2.35722E+002	1.88847E+002	1.13661E+000	1.26554E+000	1.00660E+004	1.60875E+003	1.00000E+000	2.08200E+003	7.00000E+000	3.47608E+005	1.43842E+000	3.35100E+001	1.13288E-002	1.26139E-002	4.20994E-002	5.17776E-002	8.86780E+004	2.35863E+002	1.88852E+002	2.79832E-002	2.79832E-002	1.67820E+005	1.70000E+001	1.00000E+000	0.00000E+000	1.59979E+002	7.65479E+002	2.17672E+002	1.00000E+002	1.79230E+000	3.43880E-002	0.00000E+000	-1.97666E+001	2.56976E+000	9.30872E-001	1.85423E+002	7.27943E+002	2.20641E+002	-2.13557E+001	7.26389E-001	8.06530E-001	-5.36742E-002	2.71479E+002	1.21514E+002	-6.33381E-002	2.69890E+002	1.34286E+002
2.10134E+002	1.03031E+003	2.35629E+002	1.88813E+002	1.12177E+000	1.22649E+000	8.85300E+003	1.29838E+003	1.00000E+000	2.08300E+003	2.40000E+001	3.47776E+005	1.37584E+000	3.20984E+001	1.19223E-002	1.30352E-002	3.90623E-002	4.62904E-002	8.86780E+004	2.35863E+002	1.88851E+002	2.79832E-002	2.79832E-002	1.67820E+005	1.70000E+001	2.00000E+000	0.00000E+000	1.27001E+002	6.86889E+002	2.46863E+002	1.00000E+002	1.67897E+000	2.92229E-002	0.00000E+000	-1.07088E+001	2.89850E+000	8.80021E-001	1.85423E+002	7.27943E+002	2.20641E+002	-2.14211E+001	7.26389E-001	8.06530E-001	-4.45932E-002	2.80537E+002	1.17040E+002	-6.33381E-002	2.69824E+002	1.34193E+002
1.93786E+002	1.14903E+003	2.35717E+002	1.88804E+002	1.11781E+000	1.31470E+000	1.05080E+004	1.11875E+003	1.00000E+000	2.08400E+003	4.00000E+000	3.47920E+005	1.46958E+000	3.38973E+001	1.09045E-002	1.28252E-002	3.84794E-002	5.25556E-002	8.86780E+004	2.35863E+002	1.88851E+002	2.79832E-002	2.79832E-002	1.67820E+005	1.70000E+001	3.00000E+000	0.00000E+000	1.51567E+002	7.40927E+002	2.88620E+002	1.00000E+002	1.88601E+000	1.90717E-002	0.00000E+000	-2.99893E+002	2.91371E+000	8.03535E-001	1.85423E+002	7.27943E+002	2.20641E+002	-2.14802E+001	7.26389E-001	8.06530E-001	-8.09413E-002	2.82598E+002	-1.18144E+002	-6.33381E-002	2.69765E+002	1.34134E+002
1.70348E+002	8.57458E+002	2.35743E+002	1.88763E+002	1.14072E+000	1.34415E+000	8.16900E+003	5.59844E+002	1.00000E+000	2.08500E+003	4.50000E+001	3.48107E+005	1.53331E+000	2.92824E+001	1.26211E-002	1.48718E-002	3.79706E-002	5.17998E-002	8.86780E+004	2.35863E+002	1.88852E+002	2.79832E-002	2.79832E-002	1.67820E+005	1.70000E+001	4.00000E+000	0.00000E+000	1.02447E+002	5.15021E+002	2.70498E+002	1.00000E+002	1.44661E+000	1.88434E-002	0.00000E+000	-2.84484E+002	3.60725E+000	7.36124E-001	1.85423E+002	7.27943E+002	2.20641E+002	-2.14890E+001	7.26389E-001	8.06530E-001	-8.18671E-002	6.76190E+000	-1.01386E+002	-6.33381E-002	2.69757E+002	1.34102E+002
1.65395E+002	7.42076E+002	2.35672E+002	1.88663E+002	1.15995E+000	1.34197E+000	7.18300E+003	6.82830E+002	1.00000E+000	2.08600E+003	6.90000E+001	3.48282E+005	1.55662E+000	2.72411E+001	1.36863E-002	1.58340E-002	4.00322E-002	5.26924E-002	8.86780E+004	2.35863E+002	1.88852E+002	2.79832E-002	2.79832E-002	1.67820E+005	1.70000E+001	5.00000E+000	0.00000E+000	1.07733E+002	4.47327E+002	2.32562E+002	1.00000E+002	1.28985E+000	2.39991E-002	0.00000E+000	-2.86269E+002	4.35865E+000	6.49690E-001	1.85423E+002	7.27943E+002	2.20641E+002	-2.15573E+001	7.26389E-001	8.06530E-001	-7.27517E-002	4.97675E+000	-1.16765E+002	-6.33381E-002	2.69688E+002	1.33966E+002
1.83903E+002	9.77734E+002	2.35854E+002	1.88816E+002	1.11341E+000	1.29035E+000	8.74700E+003	7.51712E+002	1.00000E+000	2.08700E+003	2.70000E+001	3.48402E+005	1.43669E+000	3.12687E+001	1.19049E-002	1.37968E-002	3.81752E-002	5.05478E-002	8.86780E+004	2.35863E+002	1.88853E+002	2.79832E-002	2.79832E-002	1.67820E+005	1.70000E+001	6.00000E+000	0.00000E+000	1.52910E+002	6.35975E+002	1.89466E+002	1.00000E+002	1.54729E+000	1.95996E-002	0.00000E+000	-3.12268E+002	3.04484E+000	8.42786E-001	1.85423E+002	7.27943E+002	2.20641E+002	-2.16174E+001	7.26389E-001	8.06530E-001	-7.36074E-002	2.70223E+002	-1.41386E+002	-6.33381E-002	2.69628E+002	1.34014E+002
1.91312E+002	1.46173E+003	2.35851E+002	1.88841E+002	1.23143E+000	1.33395E+000	1.48700E+004	1.92939E+003	1.00000E+000	2.08800E+003	2.00000E+000	3.48529E+005	1.64266E+000	3.82325E+001	1.00984E-002	1.09391E-002	4.20538E-002	4.91111E-002	8.86780E+004	2.35862E+002	1.88852E+002	2.79832E-002	2.79832E-002	1.67820E+005	1.70000E+001	7.00000E+000	0.00000E+000	2.56869E+002	8.94760E+002	3.21625E+002	1.00000E+002	2.37350E+000	2.03144E-002	0.00000E+000	-1.80273E+001	2.93745E+000	6.70016E-001	1.85423E+002	7.27943E+002	2.20641E+002	-2.16633E+001	7.26389E-001	8.06530E-001	-3.99617E-002	2.73218E+002	1.02865E+002	-6.33381E-002	2.69582E+002	1.33984E+002
1.94737E+002	1.21408E+003	2.35966E+002	1.88921E+002	1.13818E+000	1.30061E+000	1.11500E+004	1.15543E+003	1.00000E+000	2.08900E+003	8.00000E+000	3.48680E+005	1.48033E+000	3.48436E+001	1.07789E-002	1.23171E-002	4.31959E-002	5.59383E-002	8.86780E+004	2.35862E+002	1.88852E+002	2.79832E-002	2.79832E-002	1.67820E+005	1.70000E+001	8.00000E+000	0.00000E+000	2.60624E+002	8.06810E+002	1.57454E+002	1.00000E+002	1.93075E+000	1.97226E-002	0.00000E+000	-3.76089E+001	2.54877E+000	8.91751E-001	1.85423E+002	7.27943E+002	2.20641E+002	-2.17080E+001	7.26389E-001	8.06530E-001	-6.66015E-002	2.53637E+002	1.22945E+002	-6.33381E-002	2.69538E+002	1.33998E+002
2.26327E+002	1.36667E+003	2.36098E+002	1.88902E+002	1.13553E+000	1.34046E+000	1.28970E+004	1.56439E+003	1.00000E+000	2.09000E+003	1.00000E+000	3.48827E+005	1.52214E+000	3.69685E+001	9.99899E-003	1.18035E-002	3.57520E-002	4.91956E-002	8.86780E+004	2.35862E+002	1.88852E+002	2.79832E-002	2.79832E-002	1.67820E+005	1.70000E+001	9.00000E+000	0.00000E+000	3.22901E+002	8.90771E+002	1.72958E+002	1.00000E+002	2.20152E+000	2.68712E-002	0.00000E+000	-4.15468E+001	2.51874E+000	8.39043E-001	1.85423E+002	7.27943E+002	2.20641E+002	-2.17541E+001	7.26389E-001	8.06530E-001	-8.27644E-002	2.49699E+002	1.42994E+002	-6.33381E-002	2.69491E+002	1.33949E+002
2.32195E+002	1.06830E+003	2.36152E+002	1.88844E+002	1.08788E+000	1.21128E+000	8.79300E+003	1.56332E+003	1.00000E+000	2.09100E+003	1.00000E+001	3.48978E+005	1.31773E+000	3.26849E+001	1.16014E-002	1.29175E-002	4.02430E-002	4.94318E-002	8.86780E+004	2.35862E+002	1.88852E+002	2.79832E-002	2.79832E-002	1.67820E+005	1.70000E+001	1.00000E+001	0.00000E+000	2.24016E+002	7.39351E+002	1.25383E+002	1.00000E+002	1.70082E+000	4.82326E-002	0.00000E+000	-3.77585E+001	2.60528E+000	9.82398E-001	1.85423E+002	7.27943E+002	2.20641E+002	-2.18073E+001	7.26389E-001	8.06530E-001	-5.36755E-002	2.53487E+002	1.03552E+002	-6.33381E-002	2.69438E+002	1.33863E+002
2.28981E+002	1.17052E+003	2.36111E+002	1.88917E+002	1.10110E+000	1.16953E+000	9.41800E+003	2.32866E+003	1.00000E+000	2.09200E+003	6.00000E+000	3.49112E+005	1.28776E+000	3.42128E+001	1.13461E-002	1.20512E-002	4.12382E-002	4.62936E-002	8.86780E+004	2.35862E+002	1.88852E+002	2.79832E-002	2.79832E-002	1.67820E+005	1.70000E+001	1.10000E+001	0.00000E+000	2.35735E+002	7.96062E+002	1.53553E+002	1.00000E+002	1.85773E+000	5.17380E-002	0.00000E+000	-3.54258E+001	2.63150E+000	9.39785E-001	1.85423E+002	7.27943E+002	2.20641E+002	-2.18149E+001	7.26389E-001	8.06530E-001	-3.01364E-002	2.55820E+002	7.09137E+001	-6.33381E-002	2.69431E+002	1.33899E+002
2.02823E+002	1.01926E+003	2.36023E+002	1.88964E+002	1.12092E+000	1.26879E+000	9.00500E+003	1.51104E+003	1.00000E+000	2.09300E+003	2.60000E+001	3.49271E+005	1.42221E+000	3.19259E+001	1.18122E-002	1.33705E-002	4.24935E-002	5.39197E-002	8.86780E+004	2.35862E+002	1.88851E+002	2.79832E-002	2.79832E-002	1.67820E+005	1.70000E+001	1.20000E+001	0.00000E+000	1.96604E+002	6.76213E+002	1.61622E+002	1.00000E+002	1.63381E+000	4.71079E-002	0.00000E+000	-3.11396E+001	2.96777E+000	8.52194E-001	1.85423E+002	7.27943E+002	2.20641E+002	-2.18364E+001	7.26389E-001	8.06530E-001	-6.18779E-002	2.60106E+002	1.22427E+002	-6.33381E-002	2.69409E+002	1.33900E+002
1.99599E+002	1.11974E+003	2.35919E+002	1.88858E+002	1.13013E+000	1.27645E+000	1.00520E+004	1.18079E+003	1.00000E+000	2.09400E+003	1.70000E+001	3.49415E+005	1.44256E+000	3.34625E+001	1.12720E-002	1.27315E-002	4.08786E-002	5.16629E-002	8.86780E+004	2.35862E+002	1.88851E+002	2.79832E-002	2.79832E-002	1.67820E+005	1.70000E+001	1.30000E+001	0.00000E+000	1.83417E+002	7.81630E+002	1.67753E+002	1.00000E+002	1.76056E+000	2.93525E-002	0.00000E+000	-2.85156E+001	2.37542E+000	1.00773E+000	1.85423E+002	7.27943E+002	2.20641E+002	-2.18535E+001	7.26389E-001	8.06530E-001	-6.08024E-002	2.62730E+002	1.23380E+002	-6.33381E-002	2.69392E+002	1.33809E+002
1.93577E+002	9.79420E+002	2.35840E+002	1.88815E+002	1.14128E+000	1.33822E+000	9.28800E+003	1.18261E+003	1.00000E+000	2.09500E+003	2.60000E+001	3.49576E+005	1.52729E+000	3.12957E+001	1.18422E-002	1.38856E-002	4.36614E-002	5.93494E-002	8.86780E+004	2.35862E+002	1.88851E+002	2.79832E-002	2.79832E-002	1.67820E+005	1.70000E+001	1.40000E+001	0.00000E+000	1.45341E+002	6.43560E+002	2.25829E+002	1.00000E+002	1.61569E+000	3.02211E-002	0.00000E+000	-3.05848E+002	3.11418E+000	7.99662E-001	1.85423E+002	7.27943E+002	2.20641E+002	-2.18613E+001	7.26389E-001	8.06530E-001	-7.94240E-002	2.76643E+002	-1.26335E+002	-6.33381E-002	2.69384E+002	1.33769E+002
1.88971E+002	9.23639E+002	2.35801E+002	1.88940E+002	1.12722E+000	1.30441E+000	8.42400E+003	8.78103E+002	1.00000E+000	2.09600E+003	4.00000E+001	3.49740E+005	1.47035E+000	3.03914E+001	1.22814E-002	1.42119E-002	4.62396E-002	6.12933E-002	8.86780E+004	2.35862E+002	1.88851E+002	2.79832E-002	2.79832E-002	1.67820E+005	1.70000E+001	1.50000E+001	0.00000E+000	1.17360E+002	6.17634E+002	2.29222E+002	1.00000E+002	1.53082E+000	3.12107E-002	0.00000E+000	-3.01470E+002	3.05812E+000	8.55062E-001	1.85423E+002	7.27943E+002	2.20641E+002	-2.18808E+001	7.26389E-001	8.06530E-001	-7.28693E-002	2.81021E+002	-1.31610E+002	-6.33381E-002	2.69365E+002	1.33825E+002
1.95891E+002	1.03742E+003	2.35669E+002	1.88873E+002	1.14334E+000	1.30878E+000	9.65200E+003	1.05548E+003	1.00000E+000	2.09900E+003	1.80000E+001	3.50164E+005	1.49638E+000	3.22090E+001	1.16376E-002	1.33217E-002	3.74057E-002	4.83783E-002	8.86780E+004	2.35861E+002	1.88851E+002	2.79832E-002	2.79832E-002	1.67820E+005	1.70000E+001	1.60000E+001	0.00000E+000	1.27352E+002	6.61027E+002	2.69069E+002	1.00000E+002	1.69003E+000	2.42970E-002	0.00000E+000	-2.97837E+002	3.00095E+000	8.14036E-001	1.85423E+002	7.27943E+002	2.20641E+002	-2.19802E+001	7.26389E-001	8.06530E-001	-6.74719E-002	2.84654E+002	-1.36042E+002	-6.33381E-002	2.69265E+002	1.33674E+002
1.98780E+002	1.18312E+003	2.35775E+002	1.88832E+002	1.13658E+000	1.28329E+000	1.07450E+004	1.15742E+003	1.00000E+000	2.10000E+003	0.00000E+000	3.50288E+005	1.45856E+000	3.43965E+001	1.09647E-002	1.23800E-002	4.05024E-002	5.11699E-002	8.86780E+004	2.35861E+002	1.88851E+002	2.79832E-002	2.79832E-002	1.67820E+005	1.70000E+001	1.70000E+001	0.00000E+000	1.47059E+002	7.73725E+002	2.78873E+002	1.00000E+002	1.90101E+000	2.49166E-002	0.00000E+000	-1.14737E+001	2.67070E+000	8.66929E-001	1.85423E+002	7.27943E+002	2.20641E+002	-2.19968E+001	7.26389E-001	8.06530E-001	-6.06251E-002	2.79772E+002	1.40132E+002	-6.33381E-002	2.69249E+002	1.33640E+002
1.42619E+002	2.89711E+002	2.36539E+002	1.89208E+002	1.16750E+000	1.39824E+000	2.92900E+003	1.96277E+002	1.00000E+000	2.29700E+003	4.30000E+001	3.79994E+005	1.63244E+000	1.70209E+001	2.15723E-002	2.58358E-002	5.34828E-002	7.45715E-002	9.62560E+004	2.36513E+002	1.89145E+002	7.00866E-003	7.00866E-003	4.60667E+005	4.80000E+001	1.00000E+000	0.00000E+000	6.22576E+001	1.96649E+002	4.67268E+001	1.00000E+002	4.84929E-001	5.59963E-002	0.00000E+000	-3.24921E+002	5.45629E+000	8.12745E-001	2.62129E+002	7.12607E+002	1.17814E+002	-4.40893E+001	3.93462E-001	8.98699E-001	-8.99324E-002	2.57570E+002	-1.29528E+002	-8.28345E-002	2.47156E+002	1.40779E+002
1.96854E+002	1.19755E+003	2.36557E+002	1.89163E+002	1.10800E+000	1.31981E+000	1.09000E+004	2.32926E+003	1.00000E+000	2.29800E+003	0.00000E+000	3.80100E+005	1.46235E+000	3.46056E+001	1.06127E-002	1.26415E-002	4.48997E-002	6.31108E-002	9.62560E+004	2.36513E+002	1.89145E+002	7.00866E-003	7.00866E-003	4.60667E+005	4.80000E+001	2.00000E+000	0.00000E+000	3.00558E+002	8.13531E+002	1.21468E+002	1.00000E+002	1.94822E+000	5.24341E-002	0.00000E+000	-3.36521E+002	2.45707E+000	9.35579E-001	2.62129E+002	7.12607E+002	1.17814E+002	-4.41418E+001	3.93462E-001	8.98699E-001	-8.72462E-002	2.45970E+002	-1.45138E+002	-8.28345E-002	2.47104E+002	1.40700E+002
1.90008E+002	1.17715E+003	2.36535E+002	1.89142E+002	1.12144E+000	1.31586E+000	1.08090E+004	1.75065E+003	1.00000E+000	2.29900E+003	0.00000E+000	3.80248E+005	1.47566E+000	3.43096E+001	1.07866E-002	1.26566E-002	3.93502E-002	5.35444E-002	9.62560E+004	2.36514E+002	1.89144E+002	7.00866E-003	7.00866E-003	4.60667E+005	4.80000E+001	3.00000E+000	0.00000E+000	3.29927E+002	7.90449E+002	1.01192E+002	1.00000E+002	1.93607E+000	2.97763E-002	0.00000E+000	-5.09145E+001	2.46764E+000	9.35486E-001	2.62129E+002	7.12607E+002	1.17814E+002	-4.41147E+001	3.93462E-001	8.98699E-001	-7.97695E-002	2.40331E+002	1.29365E+002	-8.28345E-002	2.47131E+002	1.40712E+002
1.83751E+002	1.27975E+003	2.36488E+002	1.89161E+002	1.16694E+000	1.40634E+000	1.29950E+004	1.93034E+003	1.00000E+000	2.30000E+003	0.00000E+000	3.80390E+005	1.64111E+000	3.57736E+001	1.02367E-002	1.23368E-002	4.21527E-002	6.05890E-002	9.62560E+004	2.36514E+002	1.89144E+002	7.00866E-003	7.00866E-003	4.60667E+005	4.80000E+001	4.00000E+000	0.00000E+000	3.31996E+002	8.47905E+002	1.39747E+002	1.00000E+002	2.09536E+000	2.96723E-002	0.00000E+000	-3.37712E+002	2.41445E+000	8.71978E-001	2.62129E+002	7.12607E+002	1.17814E+002	-4.41255E+001	3.93462E-001	8.98699E-001	-9.30313E-002	2.44779E+002	-1.37760E+002	-8.28345E-002	2.47120E+002	1.40710E+002
1.84983E+002	9.99189E+002	2.36525E+002	1.89125E+002	1.16846E+000	1.33953E+000	9.71100E+003	1.48003E+003	1.00000E+000	2.30100E+003	2.40000E+001	3.80549E+005	1.56518E+000	3.16100E+001	1.18572E-002	1.35931E-002	4.50987E-002	5.87194E-002	9.62560E+004	2.36514E+002	1.89144E+002	7.00866E-003	7.00866E-003	4.60667E+005	4.80000E+001	5.00000E+000	0.00000E+000	2.54465E+002	6.65385E+002	1.04863E+002	1.00000E+002	1.62222E+000	3.50349E-002	0.00000E+000	-4.60293E+001	2.70714E+000	8.99641E-001	2.62129E+002	7.12607E+002	1.17814E+002	-4.41489E+001	3.93462E-001	8.98699E-001	-6.82083E-002	2.45216E+002	1.17078E+002	-8.28345E-002	2.47097E+002	1.40667E+002
2.09403E+002	1.15882E+003	2.36574E+002	1.89132E+002	1.15537E+000	1.23338E+000	1.03050E+004	1.92919E+003	1.00000E+000	2.30200E+003	4.00000E+000	3.80677E+005	1.42501E+000	3.40414E+001	1.13815E-002	1.21499E-002	4.42205E-002	5.01612E-002	9.62560E+004	2.36514E+002	1.89145E+002	7.00866E-003	7.00866E-003	4.60667E+005	4.80000E+001	6.00000E+000	0.00000E+000	2.76611E+002	7.91286E+002	1.19676E+002	1.00000E+002	1.86600E+000	4.10425E-002	0.00000E+000	-4.33557E+001	2.47095E+000	9.56805E-001	2.62129E+002	7.12607E+002	1.17814E+002	-4.41953E+001	3.93462E-001	8.98699E-001	-3.26552E-002	2.47890E+002	6.68999E+001	-8.28345E-002	2.47050E+002	1.40628E+002
2.06613E+002	1.29221E+003	2.36519E+002	1.89106E+002	1.18018E+000	1.35270E+000	1.27930E+004	2.28851E+003	1.00000E+000	2.30300E+003	1.00000E+000	3.80816E+005	1.59643E+000	3.59474E+001	1.04342E-002	1.19596E-002	4.38763E-002	5.72042E-002	9.62560E+004	2.36514E+002	1.89144E+002	7.00866E-003	7.00866E-003	4.60667E+005	4.80000E+001	7.00000E+000	0.00000E+000	3.35483E+002	8.23078E+002	1.45420E+002	1.00000E+002	2.08070E+000	3.57731E-002	0.00000E+000	-4.74482E+001	2.56517E+000	8.27197E-001	2.62129E+002	7.12607E+002	1.17814E+002	-4.42060E+001	3.93462E-001	8.98699E-001	-6.81152E-002	2.43797E+002	1.15508E+002	-8.28345E-002	2.47039E+002	1.40597E+002
1.90687E+002	9.81548E+002	2.36567E+002	1.89118E+002	1.08840E+000	1.30358E+000	8.67200E+003	1.19284E+003	1.00000E+000	2.30400E+003	2.60000E+001	3.80979E+005	1.41881E+000	3.13297E+001	1.16877E-002	1.39984E-002	3.75143E-002	5.29114E-002	9.62560E+004	2.36514E+002	1.89145E+002	7.00866E-003	7.00866E-003	4.60667E+005	4.80000E+001	8.00000E+000	0.00000E+000	2.16286E+002	6.88459E+002	1.09057E+002	1.00000E+002	1.58383E+000	3.43794E-002	0.00000E+000	-3.30923E+002	2.59950E+000	9.91429E-001	2.62129E+002	7.12607E+002	1.17814E+002	-4.42036E+001	3.93462E-001	8.98699E-001	-8.99606E-002	2.51568E+002	-1.35543E+002	-8.28345E-002	2.47042E+002	1.40610E+002
1.84637E+002	9.72908E+002	2.36527E+002	1.89162E+002	1.14411E+000	1.34364E+000	9.29300E+003	1.18178E+003	1.00000E+000	2.30500E+003	2.70000E+001	3.81118E+005	1.53728E+000	3.11915E+001	1.18683E-002	1.39382E-002	4.02144E-002	5.47143E-002	9.62560E+004	2.36515E+002	1.89145E+002	7.00866E-003	7.00866E-003	4.60667E+005	4.80000E+001	9.00000E+000	0.00000E+000	1.98513E+002	6.68856E+002	1.22265E+002	1.00000E+002	1.54811E+000	2.81270E-002	0.00000E+000	-3.64043E+001	2.58890E+000	9.61651E-001	2.62129E+002	7.12607E+002	1.17814E+002	-4.42160E+001	3.93462E-001	8.98699E-001	-8.02069E-002	2.54841E+002	1.44536E+002	-8.28345E-002	2.47029E+002	1.40622E+002
1.80933E+002	8.61670E+002	2.36528E+002	1.89265E+002	1.17933E+000	1.44424E+000	9.06700E+003	8.80461E+002	1.00000E+000	2.30600E+003	3.70000E+001	3.81271E+005	1.70323E+000	2.93542E+001	1.23852E-002	1.51673E-002	4.31084E-002	6.36556E-002	9.62560E+004	2.36515E+002	1.89145E+002	7.00866E-003	7.00866E-003	4.60667E+005	4.80000E+001	1.00000E+001	0.00000E+000	2.04190E+002	5.88727E+002	1.10746E+002	1.00000E+002	1.42902E+000	2.80400E-002	0.00000E+000	-3.31925E+002	2.88622E+000	8.73273E-001	2.62129E+002	7.12607E+002	1.17814E+002	-4.42414E+001	3.93462E-001	8.98699E-001	-1.00974E-001	2.50566E+002	-1.20142E+002	-8.28345E-002	2.47004E+002	1.40662E+002
1.94454E+002	9.48840E+002	2.36514E+002	1.89135E+002	1.13254E+000	1.27539E+000	8.54200E+003	1.47394E+003	1.00000E+000	2.30700E+003	2.80000E+001	3.81414E+005	1.44442E+000	3.08033E+001	1.22538E-002	1.37994E-002	4.52813E-002	5.69207E-002	9.62560E+004	2.36515E+002	1.89144E+002	7.00866E-003	7.00866E-003	4.60667E+005	4.80000E+001	1.10000E+001	0.00000E+000	2.11908E+002	6.61162E+002	1.08547E+002	1.00000E+002	1.53731E+000	4.37761E-002	0.00000E+000	-3.99421E+001	2.68416E+000	9.67439E-001	2.62129E+002	7.12607E+002	1.17814E+002	-4.42915E+001	3.93462E-001	8.98699E-001	-5.93248E-002	2.51303E+002	1.09973E+002	-8.28345E-002	2.46954E+002	1.40529E+002
1.90421E+002	1.03097E+003	2.36532E+002	1.89149E+002	1.07831E+000	1.27769E+000	8.85900E+003	1.20320E+003	1.00000E+000	2.30800E+003	2.00000E+001	3.81546E+005	1.37774E+000	3.21087E+001	1.14564E-002	1.35748E-002	4.10437E-002	5.68867E-002	9.62560E+004	2.36515E+002	1.89144E+002	7.00866E-003	7.00866E-003	4.60667E+005	4.80000E+001	1.20000E+001	0.00000E+000	2.30231E+002	6.97357E+002	1.20699E+002	1.00000E+002	1.64775E+000	3.37605E-002	0.00000E+000	-3.31506E+002	2.73694E+000	9.31651E-001	2.62129E+002	7.12607E+002	1.17814E+002	-4.43425E+001	3.93462E-001	8.98699E-001	-8.46268E-002	2.50985E+002	-1.44018E+002	-8.28345E-002	2.46903E+002	1.40488E+002
1.81492E+002	9.04833E+002	2.36527E+002	1.89142E+002	1.12213E+000	1.35958E+000	8.57000E+003	1.25506E+003	1.00000E+000	2.30900E+003	3.40000E+001	3.81700E+005	1.52563E+000	3.00804E+001	1.21214E-002	1.46864E-002	4.65797E-002	6.75451E-002	9.62560E+004	2.36515E+002	1.89144E+002	7.00866E-003	7.00866E-003	4.60667E+005	4.80000E+001	1.30000E+001	0.00000E+000	2.27009E+002	6.11149E+002	1.01177E+002	1.00000E+002	1.48616E+000	4.96276E-002	0.00000E+000	-3.35975E+002	2.90086E+000	8.93706E-001	2.62129E+002	7.12607E+002	1.17814E+002	-4.43965E+001	3.93462E-001	8.98699E-001	-9.56809E-002	2.46516E+002	-1.32107E+002	-8.28345E-002	2.46849E+002	1.40429E+002
2.04846E+002	1.20865E+003	2.36516E+002	1.89136E+002	1.17388E+000	1.35417E+000	1.19210E+004	2.07150E+003	1.00000E+000	2.31000E+003	3.00000E+000	3.81813E+005	1.58963E+000	3.47657E+001	1.07515E-002	1.24027E-002	4.53052E-002	5.98149E-002	9.62560E+004	2.36515E+002	1.89144E+002	7.00866E-003	7.00866E-003	4.60667E+005	4.80000E+001	1.40000E+001	0.00000E+000	3.20816E+002	7.91618E+002	1.31691E+002	1.00000E+002	1.98086E+000	4.32485E-002	0.00000E+000	-4.79970E+001	2.57499E+000	8.53648E-001	2.62129E+002	7.12607E+002	1.17814E+002	-4.43857E+001	3.93462E-001	8.98699E-001	-7.13140E-002	2.43248E+002	1.19728E+002	-8.28345E-002	2.46860E+002	1.40436E+002
2.02662E+002	1.18732E+003	2.36528E+002	1.89142E+002	1.10490E+000	1.38868E+000	1.12930E+004	1.90997E+003	1.00000E+000	2.31100E+003	3.00000E+000	3.81958E+005	1.53435E+000	3.44575E+001	1.03972E-002	1.30677E-002	4.20408E-002	6.55647E-002	9.62560E+004	2.36515E+002	1.89144E+002	7.00866E-003	7.00866E-003	4.60667E+005	4.80000E+001	1.50000E+001	0.00000E+000	3.08290E+002	7.99637E+002	1.17961E+002	1.00000E+002	1.93826E+000	3.33823E-002	0.00000E+000	-3.38392E+002	2.45302E+000	9.20672E-001	2.62129E+002	7.12607E+002	1.17814E+002	-4.43842E+001	3.93462E-001	8.98699E-001	-1.13805E-001	2.44099E+002	-1.07704E+002	-8.28345E-002	2.46861E+002	1.40442E+002
2.16695E+002	1.21955E+003	2.36545E+002	1.89084E+002	1.12867E+000	1.26243E+000	1.08310E+004	2.27499E+003	1.00000E+000	2.31200E+003	3.00000E+000	3.82109E+005	1.42487E+000	3.49220E+001	1.08451E-002	1.21303E-002	4.41322E-002	5.48321E-002	9.62560E+004	2.36516E+002	1.89144E+002	7.00866E-003	7.00866E-003	4.60667E+005	4.80000E+001	1.60000E+001	0.00000E+000	2.93272E+002	8.09995E+002	1.38315E+002	1.00000E+002	1.96277E+000	4.37447E-002	0.00000E+000	-4.34878E+001	2.58201E+000	8.93140E-001	2.62129E+002	7.12607E+002	1.17814E+002	-4.43930E+001	3.93462E-001	8.98699E-001	-5.59417E-002	2.47758E+002	1.01370E+002	-8.28345E-002	2.46852E+002	1.40398E+002
2.01598E+002	1.08744E+003	2.36515E+002	1.89182E+002	1.08567E+000	1.26765E+000	9.34000E+003	2.12951E+003	1.00000E+000	2.31300E+003	9.00000E+000	3.82254E+005	1.37626E+000	3.29763E+001	1.12338E-002	1.31168E-002	4.52535E-002	6.11170E-002	9.62560E+004	2.36515E+002	1.89144E+002	7.00866E-003	7.00866E-003	4.60667E+005	4.80000E+001	1.70000E+001	0.00000E+000	2.71494E+002	7.43533E+002	1.08220E+002	1.00000E+002	1.76840E+000	5.38390E-002	0.00000E+000	-4.53615E+001	2.61303E+000	9.50371E-001	2.62129E+002	7.12607E+002	1.17814E+002	-4.44082E+001	3.93462E-001	8.98699E-001	-7.73280E-002	2.45884E+002	1.31319E+002	-8.28345E-002	2.46837E+002	1.40442E+002
1.95126E+002	1.28131E+003	2.36514E+002	1.89163E+002	1.15332E+000	1.37568E+000	1.26070E+004	1.98831E+003	1.00000E+000	2.31400E+003	0.00000E+000	3.82393E+005	1.58660E+000	3.57953E+001	1.02717E-002	1.22522E-002	4.28607E-002	6.03944E-002	9.62560E+004	2.36515E+002	1.89143E+002	7.00866E-003	7.00866E-003	4.60667E+005	4.80000E+001	1.80000E+001	0.00000E+000	3.36875E+002	8.31412E+002	1.45717E+002	1.00000E+002	2.09530E+000	3.14695E-002	0.00000E+000	-4.75320E+001	2.56626E+000	8.32923E-001	2.62129E+002	7.12607E+002	1.17814E+002	-4.44504E+001	3.93462E-001	8.98699E-001	-8.79261E-002	2.43714E+002	1.44857E+002	-8.28345E-002	2.46795E+002	1.40388E+002
2.00297E+002	1.25618E+003	2.36518E+002	1.89112E+002	1.19281E+000	1.39444E+000	1.29220E+004	2.06006E+003	1.00000E+000	2.31500E+003	0.00000E+000	3.82544E+005	1.66330E+000	3.54427E+001	1.04932E-002	1.22669E-002	4.42029E-002	5.98977E-002	9.62560E+004	2.36515E+002	1.89143E+002	7.00866E-003	7.00866E-003	4.60667E+005	4.80000E+001	1.90000E+001	0.00000E+000	3.37483E+002	8.28100E+002	1.35224E+002	1.00000E+002	2.07085E+000	2.97544E-002	0.00000E+000	-4.85000E+001	2.45908E+000	8.58565E-001	2.62129E+002	7.12607E+002	1.17814E+002	-4.44875E+001	3.93462E-001	8.98699E-001	-7.79329E-002	2.42746E+002	1.29035E+002	-8.28345E-002	2.46758E+002	1.40319E+002
1.92014E+002	1.25645E+003	2.36509E+002	1.89133E+002	1.16658E+000	1.37243E+000	1.24690E+004	1.79016E+003	1.00000E+000	2.31600E+003	0.00000E+000	3.82687E+005	1.60105E+000	3.54464E+001	1.04472E-002	1.22906E-002	4.47177E-002	6.13632E-002	9.62560E+004	2.36515E+002	1.89143E+002	7.00866E-003	7.00866E-003	4.60667E+005	4.80000E+001	2.00000E+001	0.00000E+000	3.17909E+002	8.27519E+002	1.39798E+002	1.00000E+002	2.03945E+000	3.43209E-002	0.00000E+000	-4.58862E+001	2.46883E+000	8.70571E-001	2.62129E+002	7.12607E+002	1.17814E+002	-4.45217E+001	3.93462E-001	8.98699E-001	-8.10727E-002	2.45359E+002	1.36320E+002	-8.28345E-002	2.46724E+002	1.40298E+002
1.97888E+002	9.16088E+002	2.36444E+002	1.89149E+002	1.09782E+000	1.33581E+000	8.35400E+003	9.52019E+002	1.00000E+000	2.31700E+003	3.60000E+001	3.82856E+005	1.46648E+000	3.02669E+001	1.20111E-002	1.46149E-002	3.96220E-002	5.76677E-002	9.62560E+004	2.36515E+002	1.89143E+002	7.00866E-003	7.00866E-003	4.60667E+005	4.80000E+001	2.10000E+001	0.00000E+000	2.12635E+002	6.31067E+002	9.78420E+001	1.00000E+002	1.47680E+000	3.29851E-002	0.00000E+000	-3.33534E+002	2.72055E+000	9.65179E-001	2.62129E+002	7.12607E+002	1.17814E+002	-4.45322E+001	3.93462E-001	8.98699E-001	-9.77907E-002	2.48957E+002	-1.26542E+002	-8.28345E-002	2.46713E+002	1.40293E+002
1.89176E+002	8.82272E+002	2.36465E+002	1.89076E+002	1.16585E+000	1.28770E+000	8.21400E+003	1.27579E+003	1.00000E+000	2.31800E+003	4.40000E+001	3.83015E+005	1.50126E+000	2.97031E+001	1.28636E-002	1.42081E-002	5.03443E-002	6.10107E-002	9.62560E+004	2.36514E+002	1.89143E+002	7.00866E-003	7.00866E-003	4.60667E+005	4.80000E+001	2.20000E+001	0.00000E+000	2.21864E+002	5.89289E+002	9.04072E+001	1.00000E+002	1.42458E+000	4.21745E-002	0.00000E+000	-4.61010E+001	2.88829E+000	9.16840E-001	2.62129E+002	7.12607E+002	1.17814E+002	-4.45429E+001	3.93462E-001	8.98699E-001	-4.96625E-002	2.45144E+002	8.94109E+001	-8.28345E-002	2.46703E+002	1.40237E+002
2.05517E+002	8.62530E+002	2.36489E+002	1.89143E+002	1.09522E+000	1.30770E+000	7.69300E+003	1.20808E+003	1.00000E+000	2.31900E+003	3.80000E+001	3.83158E+005	1.43222E+000	2.93689E+001	1.24869E-002	1.49094E-002	3.95511E-002	5.54313E-002	9.62560E+004	2.36514E+002	1.89143E+002	7.00866E-003	7.00866E-003	4.60667E+005	4.80000E+001	2.30000E+001	0.00000E+000	2.37499E+002	5.70123E+002	7.58820E+001	1.00000E+002	1.40134E+000	4.41503E-002	0.00000E+000	-5.10324E+001	2.96323E+000	9.23419E-001	2.62129E+002	7.12607E+002	1.17814E+002	-4.45547E+001	3.93462E-001	8.98699E-001	-8.84275E-002	2.40213E+002	1.42085E+002	-8.28345E-002	2.46691E+002	1.40269E+002
1.96082E+002	1.13342E+003	2.36490E+002	1.89134E+002	1.10072E+000	1.34458E+000	1.04250E+004	1.83997E+003	1.00000E+000	2.32000E+003	5.00000E+000	3.83268E+005	1.48000E+000	3.36663E+001	1.07805E-002	1.31689E-002	4.35468E-002	6.42337E-002	9.62560E+004	2.36514E+002	1.89143E+002	7.00866E-003	7.00866E-003	4.60667E+005	4.80000E+001	2.40000E+001	0.00000E+000	3.06995E+002	7.43592E+002	1.24021E+002	1.00000E+002	1.87283E+000	4.62137E-002	0.00000E+000	-3.40168E+002	2.78181E+000	8.44979E-001	2.62129E+002	7.12607E+002	1.17814E+002	-4.45752E+001	3.93462E-001	8.98699E-001	-9.97270E-002	2.42323E+002	-1.30315E+002	-8.28345E-002	2.46670E+002	1.40243E+002
2.01080E+002	1.23206E+003	2.36489E+002	1.89108E+002	1.17200E+000	1.37654E+000	1.23120E+004	1.98799E+003	1.00000E+000	2.32100E+003	2.00000E+000	3.83411E+005	1.61330E+000	3.51007E+001	1.05624E-002	1.24058E-002	4.27813E-002	5.84601E-002	9.62560E+004	2.36514E+002	1.89142E+002	7.00866E-003	7.00866E-003	4.60667E+005	4.80000E+001	2.50000E+001	0.00000E+000	3.09937E+002	8.09740E+002	1.35399E+002	1.00000E+002	1.99048E+000	3.58661E-002	0.00000E+000	-4.59194E+001	2.46837E+000	8.76267E-001	2.62129E+002	7.12607E+002	1.17814E+002	-4.45874E+001	3.93462E-001	8.98699E-001	-8.02579E-002	2.45326E+002	1.35061E+002	-8.28345E-002	2.46658E+002	1.40215E+002
2.10713E+002	9.69761E+002	2.36527E+002	1.89131E+002	1.09303E+000	1.30131E+000	8.59100E+003	9.35842E+002	1.00000E+000	2.32200E+003	3.00000E+001	3.83587E+005	1.42237E+000	3.11410E+001	1.17927E-002	1.40397E-002	3.76898E-002	5.25432E-002	9.62560E+004	2.36514E+002	1.89143E+002	7.00866E-003	7.00866E-003	4.60667E+005	4.80000E+001	2.60000E+001	0.00000E+000	2.14283E+002	6.72108E+002	9.98255E+001	1.00000E+002	1.53915E+000	2.84680E-002	0.00000E+000	-3.32340E+002	2.56710E+000	1.00866E+000	2.62129E+002	7.12607E+002	1.17814E+002	-4.45483E+001	3.93462E-001	8.98699E-001	-8.69856E-002	2.50151E+002	-1.41366E+002	-8.28345E-002	2.46697E+002	1.40271E+002
2.06078E+002	1.14358E+003	2.36512E+002	1.89127E+002	1.16545E+000	1.37036E+000	1.13220E+004	2.68577E+003	1.00000E+000	2.32300E+003	7.00000E+000	3.83723E+005	1.59708E+000	3.38168E+001	1.09529E-002	1.28787E-002	4.86176E-002	6.66861E-002	9.62560E+004	2.36514E+002	1.89142E+002	7.00866E-003	7.00866E-003	4.60667E+005	4.80000E+001	2.70000E+001	0.00000E+000	2.87372E+002	7.57339E+002	1.35270E+002	1.00000E+002	1.87405E+000	4.66440E-002	0.00000E+000	-4.48305E+001	2.64264E+000	8.53517E-001	2.62129E+002	7.12607E+002	1.17814E+002	-4.45437E+001	3.93462E-001	8.98699E-001	-8.08078E-002	2.46415E+002	1.36979E+002	-8.28345E-002	2.46702E+002	1.40272E+002
1.76681E+002	8.23485E+002	2.36542E+002	1.89119E+002	1.15709E+000	1.38831E+000	8.19100E+003	9.28997E+002	1.00000E+000	2.32400E+003	4.80000E+001	3.83896E+005	1.60640E+000	2.86964E+001	1.27849E-002	1.53397E-002	4.55767E-002	6.47270E-002	9.62560E+004	2.36514E+002	1.89143E+002	7.00866E-003	7.00866E-003	4.60667E+005	4.80000E+001	2.80000E+001	0.00000E+000	1.84948E+002	5.69235E+002	1.01297E+002	1.00000E+002	1.34455E+000	3.53220E-002	0.00000E+000	-3.30899E+002	2.85737E+000	9.28059E-001	2.62129E+002	7.12607E+002	1.17814E+002	-4.45634E+001	3.93462E-001	8.98699E-001	-9.08379E-002	2.51592E+002	-1.34220E+002	-8.28345E-002	2.46682E+002	1.40249E+002
1.97749E+002	1.21984E+003	2.36491E+002	1.89150E+002	1.15995E+000	1.30865E+000	1.15210E+004	1.50176E+003	1.00000E+000	2.32500E+003	1.00000E+000	3.83994E+005	1.51796E+000	3.49262E+001	1.08067E-002	1.21921E-002	3.94410E-002	4.97448E-002	9.62560E+004	2.36514E+002	1.89142E+002	7.00866E-003	7.00866E-003	4.60667E+005	4.80000E+001	2.90000E+001	0.00000E+000	2.81026E+002	8.25685E+002	1.41485E+002	1.00000E+002	1.96525E+000	2.62821E-002	0.00000E+000	-4.15808E+001	2.42782E+000	9.20980E-001	2.62129E+002	7.12607E+002	1.17814E+002	-4.45915E+001	3.93462E-001	8.98699E-001	-6.02377E-002	2.49665E+002	1.09699E+002	-8.28345E-002	2.46654E+002	1.40237E+002
1.96674E+002	1.13273E+003	2.36517E+002	1.89187E+002	1.10673E+000	1.31399E+000	1.02580E+004	1.66022E+003	1.00000E+000	2.32600E+003	7.00000E+000	3.84149E+005	1.45423E+000	3.36560E+001	1.09273E-002	1.29736E-002	4.20786E-002	5.86537E-002	9.62560E+004	2.36514E+002	1.89143E+002	7.00866E-003	7.00866E-003	4.60667E+005	4.80000E+001	3.00000E+001	0.00000E+000	2.64512E+002	7.71858E+002	1.32395E+002	1.00000E+002	1.84109E+000	3.87177E-002	0.00000E+000	-3.33060E+002	2.58332E+000	9.17280E-001	2.62129E+002	7.12607E+002	1.17814E+002	-4.46169E+001	3.93462E-001	8.98699E-001	-8.56181E-002	2.49431E+002	-1.44078E+002	-8.28345E-002	2.46629E+002	1.40237E+002
1.84148E+002	1.10162E+003	2.36503E+002	1.89159E+002	1.11338E+000	1.35578E+000	1.03300E+004	1.21192E+003	1.00000E+000	2.32700E+003	1.70000E+001	3.84300E+005	1.50950E+000	3.31906E+001	1.09546E-002	1.33395E-002	3.68173E-002	5.36995E-002	9.62560E+004	2.36514E+002	1.89142E+002	7.00866E-003	7.00866E-003	4.60667E+005	4.80000E+001	3.10000E+001	0.00000E+000	2.68067E+002	7.41218E+002	1.15357E+002	1.00000E+002	1.77277E+000	3.08649E-002	0.00000E+000	-3.35925E+002	2.53925E+000	9.29942E-001	2.62129E+002	7.12607E+002	1.17814E+002	-4.46626E+001	3.93462E-001	8.98699E-001	-9.81680E-002	2.46566E+002	-1.28364E+002	-8.28345E-002	2.46583E+002	1.40173E+002
1.93739E+002	1.05485E+003	2.36513E+002	1.89162E+002	1.05638E+000	1.30819E+000	9.08300E+003	1.45719E+003	1.00000E+000	2.32800E+003	2.40000E+001	3.84444E+005	1.38194E+000	3.24784E+001	1.10842E-002	1.37264E-002	3.87000E-002	5.83785E-002	9.62560E+004	2.36514E+002	1.89142E+002	7.00866E-003	7.00866E-003	4.60667E+005	4.80000E+001	3.20000E+001	0.00000E+000	2.17855E+002	7.21181E+002	1.32187E+002	1.00000E+002	1.67771E+000	3.67815E-002	0.00000E+000	-3.28550E+002	2.64604E+000	9.51700E-001	2.62129E+002	7.12607E+002	1.17814E+002	-4.46823E+001	3.93462E-001	8.98699E-001	-1.06494E-001	2.53941E+002	-1.08662E+002	-8.28345E-002	2.46563E+002	1.40155E+002
1.97187E+002	9.98263E+002	2.36548E+002	1.89106E+002	1.10156E+000	1.34002E+000	9.15600E+003	1.26748E+003	1.00000E+000	2.32900E+003	2.70000E+001	3.84593E+005	1.47611E+000	3.15953E+001	1.15121E-002	1.40042E-002	4.03770E-002	5.88552E-002	9.62560E+004	2.36514E+002	1.89141E+002	7.00866E-003	7.00866E-003	4.60667E+005	4.80000E+001	3.30000E+001	0.00000E+000	2.27509E+002	6.81470E+002	1.17332E+002	1.00000E+002	1.61410E+000	3.45292E-002	0.00000E+000	-3.32295E+002	2.70172E+000	9.28365E-001	2.62129E+002	7.12607E+002	1.17814E+002	-4.47246E+001	3.93462E-001	8.98699E-001	-9.76643E-002	2.50196E+002	-1.25511E+002	-8.28345E-002	2.46521E+002	1.40080E+002
1.84190E+002	9.82137E+002	2.36504E+002	1.89147E+002	1.10991E+000	1.31642E+000	8.93100E+003	1.08411E+003	1.00000E+000	2.33100E+003	2.80000E+001	3.84887E+005	1.46110E+000	3.13391E+001	1.17446E-002	1.39297E-002	4.02645E-002	5.58500E-002	9.62560E+004	2.36514E+002	1.89141E+002	7.00866E-003	7.00866E-003	4.60667E+005	4.80000E+001	3.40000E+001	0.00000E+000	1.85914E+002	7.01851E+002	1.23651E+002	1.00000E+002	1.56944E+000	2.89101E-002	0.00000E+000	-3.25963E+002	2.45536E+000	1.03430E+000	2.62129E+002	7.12607E+002	1.17814E+002	-4.47771E+001	3.93462E-001	8.98699E-001	-8.51114E-002	2.56529E+002	-1.37758E+002	-8.28345E-002	2.46468E+002	1.40050E+002
1.84214E+002	9.95007E+002	2.36463E+002	1.89152E+002	1.07077E+000	1.34267E+000	8.89600E+003	1.04778E+003	1.00000E+000	2.33200E+003	2.80000E+001	3.85033E+005	1.43769E+000	3.15437E+001	1.13527E-002	1.42354E-002	3.67390E-002	5.66184E-002	9.62560E+004	2.36514E+002	1.89142E+002	7.00866E-003	7.00866E-003	4.60667E+005	4.80000E+001	3.50000E+001	0.00000E+000	2.28544E+002	6.58294E+002	1.20551E+002	1.00000E+002	1.59169E+000	2.54183E-002	0.00000E+000	-3.32823E+002	2.87801E+000	8.84140E-001	2.62129E+002	7.12607E+002	1.17814E+002	-4.47536E+001	3.93462E-001	8.98699E-001	-1.12659E-001	2.49668E+002	-1.03828E+002	-8.28345E-002	2.46492E+002	1.40074E+002
1.72389E+002	1.24121E+003	2.36543E+002	1.89162E+002	1.16520E+000	1.42218E+000	1.27140E+004	2.27032E+003	1.00000E+000	2.33300E+003	0.00000E+000	3.85158E+005	1.65712E+000	3.52308E+001	1.03338E-002	1.26129E-002	4.26461E-002	6.28425E-002	9.62560E+004	2.36514E+002	1.89142E+002	7.00866E-003	7.00866E-003	4.60667E+005	4.80000E+001	3.60000E+001	0.00000E+000	3.17013E+002	8.05530E+002	1.45687E+002	1.00000E+002	2.02010E+000	3.57767E-002	0.00000E+000	-3.37585E+002	2.55709E+000	8.32385E-001	2.62129E+002	7.12607E+002	1.17814E+002	-4.47815E+001	3.93462E-001	8.98699E-001	-9.93229E-002	2.44906E+002	-1.28309E+002	-8.28345E-002	2.46464E+002	1.40058E+002
1.87386E+002	1.07691E+003	2.36535E+002	1.89118E+002	1.16080E+000	1.30118E+000	1.01200E+004	1.83723E+003	1.00000E+000	2.33400E+003	1.40000E+001	3.85315E+005	1.51040E+000	3.28163E+001	1.15390E-002	1.29344E-002	4.59640E-002	5.73339E-002	9.62560E+004	2.36514E+002	1.89142E+002	7.00866E-003	7.00866E-003	4.60667E+005	4.80000E+001	3.70000E+001	0.00000E+000	2.47098E+002	7.18756E+002	1.30189E+002	1.00000E+002	1.73001E+000	4.81403E-002	0.00000E+000	-4.14624E+001	2.67043E+000	8.93387E-001	2.62129E+002	7.12607E+002	1.17814E+002	-4.48232E+001	3.93462E-001	8.98699E-001	-5.70182E-002	2.49783E+002	1.05016E+002	-8.28345E-002	2.46422E+002	1.39989E+002
1.70707E+002	6.26124E+002	2.36490E+002	1.89287E+002	1.03301E+000	1.30678E+000	5.27300E+003	4.82575E+002	1.00000E+000	2.33500E+003	2.83000E+002	3.85555E+005	1.34992E+000	2.50225E+001	1.42257E-002	1.79960E-002	3.61112E-002	5.58500E-002	9.62560E+004	2.36514E+002	1.89142E+002	7.00866E-003	7.00866E-003	4.60667E+005	4.80000E+001	3.80000E+001	0.00000E+000	1.55072E+002	4.24123E+002	5.40482E+001	1.00000E+002	9.93583E-001	3.15817E-002	0.00000E+000	-3.38115E+002	3.31859E+000	9.95931E-001	2.62129E+002	7.12607E+002	1.17814E+002	-4.48327E+001	3.93462E-001	8.98699E-001	-1.17009E-001	2.44376E+002	-1.02604E+002	-8.28345E-002	2.46413E+002	1.40082E+002
2.02989E+002	1.10426E+003	2.36538E+002	1.89142E+002	1.10759E+000	1.34350E+000	1.02130E+004	1.54040E+003	1.00000E+000	2.33600E+003	1.60000E+001	3.85590E+005	1.48804E+000	3.32305E+001	1.09598E-002	1.32941E-002	4.19971E-002	6.10270E-002	9.62560E+004	2.36514E+002	1.89142E+002	7.00866E-003	7.00866E-003	4.60667E+005	4.80000E+001	3.90000E+001	0.00000E+000	2.78924E+002	7.55650E+002	1.28040E+002	1.00000E+002	1.83992E+000	3.91527E-002	0.00000E+000	-3.35990E+002	2.67630E+000	8.87359E-001	2.62129E+002	7.12607E+002	1.17814E+002	-4.48828E+001	3.93462E-001	8.98699E-001	-9.62451E-002	2.46501E+002	-1.31285E+002	-8.28345E-002	2.46363E+002	1.39944E+002
1.66176E+002	7.23090E+002	2.36499E+002	1.89127E+002	1.11883E+000	1.30086E+000	6.55300E+003	8.10450E+002	1.00000E+000	2.33800E+003	9.50000E+001	3.85979E+005	1.45544E+000	2.68903E+001	1.38212E-002	1.60697E-002	4.14102E-002	5.50626E-002	9.62560E+004	2.36515E+002	1.89141E+002	7.00866E-003	7.00866E-003	4.60667E+005	4.80000E+001	4.00000E+001	0.00000E+000	1.62107E+002	5.03328E+002	7.64068E+001	1.00000E+002	1.15931E+000	3.96605E-002	0.00000E+000	-4.15632E+001	2.97845E+000	9.95407E-001	2.62129E+002	7.12607E+002	1.17814E+002	-4.49416E+001	3.93462E-001	8.98699E-001	-7.52249E-002	2.49682E+002	1.31961E+002	-8.28345E-002	2.46304E+002	1.39873E+002
1.71259E+002	7.91320E+002	2.36503E+002	1.89204E+002	1.13223E+000	1.32809E+000	7.40400E+003	1.00836E+003	1.00000E+000	2.33900E+003	6.90000E+001	3.86102E+005	1.50370E+000	2.81304E+001	1.31584E-002	1.54346E-002	4.80766E-002	6.53860E-002	9.62560E+004	2.36515E+002	1.89141E+002	7.00866E-003	7.00866E-003	4.60667E+005	4.80000E+001	4.10000E+001	0.00000E+000	1.73895E+002	5.20894E+002	1.06195E+002	1.00000E+002	1.26720E+000	4.56949E-002	0.00000E+000	-3.89970E+001	3.25595E+000	8.56643E-001	2.62129E+002	7.12607E+002	1.17814E+002	-4.49809E+001	3.93462E-001	8.98699E-001	-7.96078E-002	2.52248E+002	1.41080E+002	-8.28345E-002	2.46265E+002	1.39883E+002
1.82538E+002	8.83438E+002	2.36500E+002	1.89186E+002	1.14579E+000	1.27985E+000	8.07500E+003	1.35055E+003	1.00000E+000	2.34000E+003	4.40000E+001	3.86224E+005	1.46644E+000	2.97227E+001	1.27507E-002	1.42426E-002	4.49934E-002	5.56325E-002	9.62560E+004	2.36516E+002	1.89141E+002	7.00866E-003	7.00866E-003	4.60667E+005	4.80000E+001	4.20000E+001	0.00000E+000	2.26021E+002	5.96714E+002	8.60639E+001	1.00000E+002	1.43420E+000	4.68755E-002	0.00000E+000	-4.72990E+001	2.85101E+000	9.36788E-001	2.62129E+002	7.12607E+002	1.17814E+002	-4.49904E+001	3.93462E-001	8.98699E-001	-5.52700E-002	2.43946E+002	9.66208E+001	-8.28345E-002	2.46255E+002	1.39861E+002
1.80066E+002	9.71009E+002	2.36485E+002	1.89150E+002	1.14519E+000	1.37313E+000	9.47000E+003	1.49779E+003	1.00000E+000	2.34300E+003	2.80000E+001	3.86642E+005	1.57250E+000	3.11610E+001	1.17680E-002	1.41103E-002	4.18096E-002	5.92918E-002	9.62560E+004	2.36516E+002	1.89142E+002	7.00866E-003	7.00866E-003	4.60667E+005	4.80000E+001	4.30000E+001	0.00000E+000	2.48813E+002	6.26363E+002	1.19202E+002	1.00000E+002	1.58748E+000	3.83780E-002	0.00000E+000	-3.37797E+002	3.05600E+000	8.07016E-001	2.62129E+002	7.12607E+002	1.17814E+002	-4.52187E+001	3.93462E-001	8.98699E-001	-9.05107E-002	2.44694E+002	-1.41588E+002	-8.28345E-002	2.46027E+002	1.39609E+002
1.84524E+002	1.12002E+003	2.36471E+002	1.89102E+002	1.13604E+000	1.36726E+000	1.07870E+004	1.62998E+003	1.00000E+000	2.34400E+003	1.20000E+001	3.86779E+005	1.55327E+000	3.34667E+001	1.09381E-002	1.31644E-002	4.08383E-002	5.84115E-002	9.62560E+004	2.36517E+002	1.89143E+002	7.00866E-003	7.00866E-003	4.60667E+005	4.80000E+001	4.40000E+001	0.00000E+000	2.73631E+002	7.67065E+002	1.16044E+002	1.00000E+002	1.82013E+000	3.25264E-002	0.00000E+000	-3.36306E+002	2.43993E+000	9.47075E-001	2.62129E+002	7.12607E+002	1.17814E+002	-4.52383E+001	3.93462E-001	8.98699E-001	-9.23672E-002	2.46185E+002	-1.37376E+002	-8.28345E-002	2.46007E+002	1.39559E+002
1.81184E+002	9.39154E+002	2.36528E+002	1.89123E+002	1.14233E+000	1.38766E+000	9.22100E+003	1.36656E+003	1.00000E+000	2.34500E+003	3.40000E+001	3.86951E+005	1.58516E+000	3.06456E+001	1.18960E-002	1.44509E-002	4.88287E-002	7.12792E-002	9.62560E+004	2.36517E+002	1.89143E+002	7.00866E-003	7.00866E-003	4.60667E+005	4.80000E+001	4.50000E+001	0.00000E+000	2.57056E+002	6.13113E+002	1.03688E+002	1.00000E+002	1.55510E+000	5.50789E-002	0.00000E+000	-3.41357E+002	2.99932E+000	8.33297E-001	2.62129E+002	7.12607E+002	1.17814E+002	-4.52473E+001	3.93462E-001	8.98699E-001	-9.69710E-002	2.41134E+002	-1.35590E+002	-8.28345E-002	2.45998E+002	1.39567E+002
1.77488E+002	7.98451E+002	2.36533E+002	1.89125E+002	1.13266E+000	1.35513E+000	7.60700E+003	1.03409E+003	1.00000E+000	2.34600E+003	6.50000E+001	3.87119E+005	1.53490E+000	2.82569E+001	1.29865E-002	1.55372E-002	4.33841E-002	6.11552E-002	9.62560E+004	2.36517E+002	1.89143E+002	7.00866E-003	7.00866E-003	4.60667E+005	4.80000E+001	4.60000E+001	0.00000E+000	2.14261E+002	5.23619E+002	8.44969E+001	1.00000E+002	1.30915E+000	4.03355E-002	0.00000E+000	-4.95332E+001	3.19425E+000	8.61460E-001	2.62129E+002	7.12607E+002	1.17814E+002	-4.52480E+001	3.93462E-001	8.98699E-001	-8.94249E-002	2.41712E+002	1.45055E+002	-8.28345E-002	2.45997E+002	1.39568E+002
1.67618E+002	6.45792E+002	2.36465E+002	1.89172E+002	1.07097E+000	1.25086E+000	5.40300E+003	5.14087E+002	1.00000E+000	2.34700E+003	3.54000E+002	3.87326E+005	1.33964E+000	2.54124E+001	1.45701E-002	1.70173E-002	4.04477E-002	5.40837E-002	9.62560E+004	2.36517E+002	1.89143E+002	7.00866E-003	7.00866E-003	4.60667E+005	4.80000E+001	4.70000E+001	0.00000E+000	1.38933E+002	4.52032E+002	6.70139E+001	1.00000E+002	1.02435E+000	3.25813E-002	0.00000E+000	-4.08203E+001	3.17693E+000	1.02775E+000	2.62129E+002	7.12607E+002	1.17814E+002	-4.52658E+001	3.93462E-001	8.98699E-001	-7.74752E-002	2.50425E+002	1.36069E+002	-8.28345E-002	2.45980E+002	1.39575E+002
1.95988E+002	1.09489E+003	2.36509E+002	1.89113E+002	1.13448E+000	1.25504E+000	9.72200E+003	1.25099E+003	1.00000E+000	2.34800E+003	2.00000E+001	3.87354E+005	1.42382E+000	3.30892E+001	1.15059E-002	1.27286E-002	4.05205E-002	4.91748E-002	9.62560E+004	2.36517E+002	1.89143E+002	7.00866E-003	7.00866E-003	4.60667E+005	4.80000E+001	4.80000E+001	0.00000E+000	2.96915E+002	7.08732E+002	1.09259E+002	1.00000E+002	1.77569E+000	3.43036E-002	0.00000E+000	-5.08835E+001	2.80055E+000	8.69139E-001	2.62129E+002	7.12607E+002	1.17814E+002	-4.52431E+001	3.93462E-001	8.98699E-001	-5.04532E-002	2.40362E+002	8.58303E+001	-8.28345E-002	2.46002E+002	1.39563E+002
1.48660E+002	2.30800E+002	2.37063E+002	1.88724E+002	1.26080E+000	1.45822E+000	2.60500E+003	3.48873E+002	1.00000E+000	2.41000E+003	5.80000E+001	3.96354E+005	1.83852E+000	1.51921E+001	2.47026E-002	2.85706E-002	6.34944E-002	8.31178E-002	1.00131E+005	2.37063E+002	1.88724E+002	6.34944E-002	8.31178E-002	2.60500E+003	1.00000E+000	1.00000E+000	0.00000E+000	7.33446E+001	1.48579E+002	2.42482E+001	3.00000E+002	3.97594E-001	1.27155E-001	0.00000E+000	-5.96933E+001	5.94618E+000	7.90805E-001	7.33446E+001	1.48579E+002	2.42482E+001	-5.96933E+001	5.94618E+000	7.90805E-001	-7.26073E-002	2.31552E+002	1.09732E+002	-7.26073E-002	2.31552E+002	1.09732E+002
1.40264E+002	6.29339E+001	2.35596E+002	1.89379E+002	9.83911E-001	9.72652E-001	3.78000E+002	1.05978E+002	1.00000E+000	2.44300E+003	1.39000E+002	4.01254E+005	9.57004E-001	7.93309E+000	5.06069E-002	5.00278E-002	1.47303E-001	1.44194E-001	1.01269E+005	2.35596E+002	1.89379E+002	1.47303E-001	1.44194E-001	3.78000E+002	1.00000E+000	1.00000E+000	0.00000E+000	1.32827E+001	4.24377E+001	7.56743E+000	3.00000E+002	9.92407E-002	6.64554E-001	0.00000E+000	-3.97575E+001	1.30544E+001	9.45602E-001	1.32827E+001	4.24377E+001	7.56743E+000	-3.97575E+001	1.30544E+001	9.45602E-001	5.75433E-003	2.51488E+002	1.34011E+001	5.75433E-003	2.51488E+002	1.34011E+001
1.70598E+002	6.56334E+002	2.36636E+002	1.88603E+002	1.10694E+000	1.28167E+000	5.81200E+003	6.11738E+002	1.00000E+000	2.54300E+003	0.00000E+000	4.15867E+005	1.41874E+000	2.56190E+001	1.45199E-002	1.68118E-002	4.13344E-002	5.44274E-002	1.04844E+005	2.36636E+002	1.88603E+002	4.13344E-002	5.44274E-002	5.81200E+003	1.00000E+000	1.00000E+000	0.00000E+000	8.90340E+001	4.35086E+002	1.34127E+002	1.00000E+002	1.03593E+000	3.33764E-002	0.00000E+000	-3.13966E+002	3.48650E+000	9.02941E-001	8.90340E+001	4.35086E+002	1.34127E+002	-3.13966E+002	3.48650E+000	9.02941E-001	-7.31498E-002	2.68525E+002	-1.43842E+002	-7.31498E-002	2.68525E+002	-1.43842E+002
1.53908E+002	1.16135E+002	2.35258E+002	1.90122E+002	1.12003E+000	9.91756E-001	8.08000E+002	1.95218E+002	1.00000E+000	2.58100E+003	8.90000E+001	4.21457E+005	1.11080E+000	1.07766E+001	3.94025E-002	3.48898E-002	1.22739E-001	9.78403E-002	1.06148E+005	2.35258E+002	1.90122E+002	1.22739E-001	9.78403E-002	8.08000E+002	1.00000E+000	1.00000E+000	0.00000E+000	3.77934E+001	3.30351E+001	4.81211E+001	1.00000E+002	2.18749E-001	3.76233E-001	0.00000E+000	9.29824E+001	1.44492E+001	5.84335E-001	3.77934E+001	3.30351E+001	4.81211E+001	9.29824E+001	1.44492E+001	5.84335E-001	6.07420E-002	9.29824E+001	6.47696E+001	6.07420E-002	9.29824E+001	6.47696E+001
1.55341E+002	2.45375E+002	2.36158E+002	1.89180E+002	1.12589E+000	1.31552E+000	2.26000E+003	2.75268E+002	1.00000E+000	2.70100E+003	5.10000E+001	4.38774E+005	1.48113E+000	1.56644E+001	2.36834E-002	2.76722E-002	5.92619E-002	7.89280E-002	1.10208E+005	2.36185E+002	1.89150E+002	3.86817E-002	3.86817E-002	1.10570E+004	4.00000E+000	1.00000E+000	0.00000E+000	6.98058E+001	1.64258E+002	1.90815E+001	1.00000E+002	4.00918E-001	1.10146E-001	0.00000E+000	-5.13842E+001	5.26650E+000	9.58594E-001	1.05648E+002	2.05353E+002	2.97580E+001	-5.88322E+001	2.77420E+000	8.22726E-001	-7.76705E-002	2.39861E+002	1.25778E+002	-5.74010E-002	2.32413E+002	8.82271E+001
1.48792E+002	3.70043E+002	2.36164E+002	1.89242E+002	1.23243E+000	1.34830E+000	3.80900E+003	5.41726E+002	1.00000E+000	2.70200E+003	3.00000E+001	4.38893E+005	1.66168E+000	1.92365E+001	1.99690E-002	2.18465E-002	5.41744E-002	6.40304E-002	1.10208E+005	2.36186E+002	1.89150E+002	3.86817E-002	3.86817E-002	1.10570E+004	4.00000E+000	2.00000E+000	0.00000E+000	1.23366E+002	2.28655E+002	3.38495E+001	1.00000E+002	6.26233E-001	5.89239E-002	0.00000E+000	-6.11435E+001	4.83425E+000	8.04409E-001	1.05648E+002	2.05353E+002	2.97580E+001	-5.87820E+001	2.77420E+000	8.22726E-001	-4.49007E-002	2.30102E+002	6.73697E+001	-5.74010E-002	2.32464E+002	8.83167E+001
1.52310E+002	3.95529E+002	2.36184E+002	1.89073E+002	1.14751E+000	1.34171E+000	3.77500E+003	4.00937E+002	1.00000E+000	2.70300E+003	2.70000E+001	4.39042E+005	1.53962E+000	1.98879E+001	1.86765E-002	2.18374E-002	5.52661E-002	7.42472E-002	1.10208E+005	2.36186E+002	1.89150E+002	3.86817E-002	3.86817E-002	1.10570E+004	4.00000E+000	3.00000E+000	0.00000E+000	1.27747E+002	2.42969E+002	3.65976E+001	1.00000E+002	6.59900E-001	5.61737E-002	0.00000E+000	-5.96452E+001	4.85858E+000	8.03976E-001	1.05648E+002	2.05353E+002	2.97580E+001	-5.87085E+001	2.77420E+000	8.22726E-001	-7.80178E-002	2.31600E+002	1.17967E+002	-5.74010E-002	2.32537E+002	8.82857E+001
1.48906E+002	1.48120E+002	2.36311E+002	1.89043E+002	1.15429E+000	1.13509E+000	1.21300E+003	2.90699E+002	1.00000E+000	2.70400E+003	7.70000E+001	4.39224E+005	1.31023E+000	1.21705E+001	3.31425E-002	3.25912E-002	1.01651E-001	9.85041E-002	1.10208E+005	2.36186E+002	1.89149E+002	3.86817E-002	3.86817E-002	1.10570E+004	4.00000E+000	4.00000E+000	0.00000E+000	4.80208E+001	9.16788E+001	1.55161E+001	1.00000E+002	2.52086E-001	2.92897E-001	0.00000E+000	-5.87649E+001	9.04533E+000	7.61827E-001	1.05648E+002	2.05353E+002	2.97580E+001	-5.86135E+001	2.77420E+000	8.22726E-001	8.38626E-003	2.32481E+002	-9.68536E+000	-5.74010E-002	2.32632E+002	8.83707E+001
1.49017E+002	1.36768E+002	2.37125E+002	1.88502E+002	1.33695E+000	1.67556E+000	1.84100E+003	2.27032E+002	1.00000E+000	2.90000E+003	8.60000E+001	4.67618E+005	2.24014E+000	1.16948E+001	3.11593E-002	3.90511E-002	9.42415E-002	1.44745E-001	1.16923E+005	2.37138E+002	1.88440E+002	8.13364E-002	8.13364E-002	3.78600E+003	2.00000E+000	1.00000E+000	0.00000E+000	4.06155E+001	7.85587E+001	1.80802E+001	1.00000E+002	2.24617E-001	2.68693E-001	0.00000E+000	-3.48316E+002	8.83954E+000	6.32783E-001	5.37446E+001	8.47062E+001	1.46884E+001	-3.62421E+002	5.34617E+000	7.29588E-001	-1.12402E-001	2.34175E+002	-1.20062E+002	-1.52574E-001	2.20070E+002	-7.49487E+001
1.39526E+002	1.48802E+002	2.35383E+002	1.88573E+002	1.39708E+000	1.71843E+000	2.13300E+003	2.38869E+002	1.00000E+000	2.92300E+003	1.35000E+002	4.70901E+005	2.40079E+000	1.21984E+001	3.02500E-002	3.72081E-002	9.14855E-002	1.35573E-001	1.17667E+005	2.35130E+002	1.88897E+002	2.82039E-002	2.82039E-002	7.54660E+004	8.00000E+000	1.00000E+000	0.00000E+000	4.56437E+001	5.46338E+001	6.99822E+001	1.00000E+002	3.07964E-001	2.37356E-001	0.00000E+000	-2.07019E+002	9.64358E+000	5.38862E-001	2.61188E+002	3.71795E+002	4.92785E+002	7.50876E+001	1.39868E+000	6.24623E-001	-1.03146E-001	8.42270E+001	7.46510E+000	-4.50064E-003	7.50876E+001	1.42995E+002
1.56064E+002	3.45014E+002	2.35163E+002	1.88777E+002	1.17985E+000	1.40205E+000	3.52900E+003	5.53160E+002	1.00000E+000	2.92400E+003	4.40000E+001	4.70986E+005	1.65421E+000	1.85745E+001	1.98610E-002	2.36014E-002	6.46981E-002	8.99519E-002	1.17667E+005	2.35129E+002	1.88897E+002	2.82039E-002	2.82039E-002	7.54660E+004	8.00000E+000	2.00000E+000	0.00000E+000	5.86419E+001	1.47386E+002	1.42171E+002	1.00000E+002	6.04935E-001	1.19611E-001	0.00000E+000	-2.41298E+002	6.74692E+000	5.98797E-001	2.61188E+002	3.71795E+002	4.92785E+002	7.50595E+001	1.39868E+000	6.24623E-001	-8.60604E-002	4.99479E+001	-5.20129E+001	-4.50064E-003	7.50595E+001	1.43080E+002
2.10070E+002	9.58483E+002	2.35125E+002	1.88918E+002	1.29295E+000	1.27776E+000	9.79600E+003	1.19341E+003	1.00000E+000	2.92500E+003	1.00000E+000	4.71089E+005	1.65209E+000	3.09594E+001	1.30635E-002	1.29100E-002	5.08115E-002	4.96681E-002	1.17667E+005	2.35129E+002	1.88897E+002	2.82039E-002	2.82039E-002	7.54660E+004	8.00000E+000	3.00000E+000	0.00000E+000	2.53864E+002	3.16774E+002	3.95752E+002	1.00000E+002	1.74335E+000	3.30659E-002	0.00000E+000	8.21999E+001	4.58380E+000	5.29007E-001	2.61188E+002	3.71795E+002	4.92785E+002	7.49807E+001	1.39868E+000	6.24623E-001	5.90983E-003	8.21999E+001	1.34805E+002	-4.50064E-003	7.49807E+001	1.43087E+002
2.16632E+002	1.38656E+003	2.35081E+002	1.89040E+002	1.27760E+000	1.24195E+000	1.36300E+004	2.39836E+003	1.00000E+000	2.92600E+003	0.00000E+000	4.71242E+005	1.58672E+000	3.72365E+001	1.09433E-002	1.06379E-002	5.28243E-002	4.99870E-002	1.17667E+005	2.35129E+002	1.88898E+002	2.82039E-002	2.82039E-002	7.54660E+004	8.00000E+000	4.00000E+000	0.00000E+000	2.98673E+002	5.00851E+002	6.00216E+002	1.00000E+002	2.49545E+000	3.19552E-002	0.00000E+000	6.80068E+001	3.43625E+000	5.98245E-001	2.61188E+002	3.71795E+002	4.92785E+002	7.48967E+001	1.39868E+000	6.24623E-001	1.41516E-002	6.80068E+001	1.08413E+002	-4.50064E-003	7.48967E+001	1.43076E+002
2.32958E+002	1.30954E+003	2.35120E+002	1.88940E+002	1.28816E+000	1.24494E+000	1.30090E+004	2.07040E+003	1.00000E+000	2.92700E+003	0.00000E+000	4.71391E+005	1.60368E+000	3.61875E+001	1.12940E-002	1.09151E-002	5.25364E-002	4.91600E-002	1.17667E+005	2.35128E+002	1.88899E+002	2.82039E-002	2.82039E-002	7.54660E+004	8.00000E+000	5.00000E+000	0.00000E+000	2.99375E+002	4.36338E+002	5.85313E+002	1.00000E+002	2.38027E+000	2.67471E-002	0.00000E+000	7.38234E+001	3.26682E+000	6.44115E-001	2.61188E+002	3.71795E+002	4.92785E+002	7.48205E+001	1.39868E+000	6.24623E-001	1.70614E-002	7.38234E+001	1.09838E+002	-4.50064E-003	7.48205E+001	1.42940E+002
1.93512E+002	1.21481E+003	2.35150E+002	1.88882E+002	1.30004E+000	1.32293E+000	1.29030E+004	1.76576E+003	1.00000E+000	2.92800E+003	0.00000E+000	4.71538E+005	1.71986E+000	3.48542E+001	1.14449E-002	1.16464E-002	5.17031E-002	5.34901E-002	1.17667E+005	2.35128E+002	1.88900E+002	2.82039E-002	2.82039E-002	7.54660E+004	8.00000E+000	6.00000E+000	0.00000E+000	2.98097E+002	3.85683E+002	5.53308E+002	1.00000E+002	2.24498E+000	2.88650E-002	0.00000E+000	-2.13007E+002	3.19667E+000	6.60949E-001	2.61188E+002	3.71795E+002	4.92785E+002	7.47714E+001	1.39868E+000	6.24623E-001	-8.72865E-003	7.82390E+001	-1.38626E+002	-4.50064E-003	7.47714E+001	1.42856E+002
1.97350E+002	1.26108E+003	2.35129E+002	1.88802E+002	1.31110E+000	1.30606E+000	1.33490E+004	1.52049E+003	1.00000E+000	2.92900E+003	0.00000E+000	4.71677E+005	1.71238E+000	3.55116E+001	1.13478E-002	1.13042E-002	4.91947E-002	4.88286E-002	1.17667E+005	2.35127E+002	1.88900E+002	2.82039E-002	2.82039E-002	7.54660E+004	8.00000E+000	7.00000E+000	0.00000E+000	2.87578E+002	4.14186E+002	5.66706E+002	1.00000E+002	2.28887E+000	2.52153E-002	0.00000E+000	7.41008E+001	3.15994E+000	6.57366E-001	2.61188E+002	3.71795E+002	4.92785E+002	7.46745E+001	1.39868E+000	6.24623E-001	1.92449E-003	7.41008E+001	1.32567E+002	-4.50064E-003	7.46745E+001	1.42708E+002
1.68619E+002	6.59117E+002	2.35103E+002	1.88898E+002	1.29734E+000	1.35085E+000	7.11700E+003	5.53266E+002	1.00000E+000	2.93000E+003	1.00000E+001	4.71840E+005	1.75251E+000	2.56733E+001	1.53782E-002	1.60124E-002	5.41776E-002	5.85358E-002	1.17667E+005	2.35127E+002	1.88900E+002	2.82039E-002	2.82039E-002	7.54660E+004	8.00000E+000	8.00000E+000	0.00000E+000	1.78294E+002	1.84031E+002	3.03662E+002	1.00000E+002	1.22499E+000	3.32065E-002	0.00000E+000	-2.05675E+002	4.00925E+000	7.09576E-001	2.61188E+002	3.71795E+002	4.92785E+002	7.46152E+001	1.39868E+000	6.24623E-001	-2.02036E-002	8.55710E+001	-1.14203E+002	-4.50064E-003	7.46152E+001	1.42707E+002
1.59004E+002	6.11869E+002	2.35616E+002	1.88771E+002	1.14846E+000	1.55023E+000	6.67100E+003	5.77359E+002	1.00000E+000	2.95000E+003	1.70000E+001	4.74766E+005	1.78038E+000	2.47360E+001	1.40612E-002	1.89802E-002	5.04655E-002	9.01548E-002	1.18587E+005	2.35729E+002	1.88706E+002	1.42506E-002	1.42506E-002	1.32825E+005	1.90000E+001	1.00000E+000	0.00000E+000	1.70050E+002	3.81752E+002	7.41864E+001	1.00000E+002	1.00815E+000	2.83611E-002	0.00000E+000	-3.41018E+002	3.90206E+000	7.53047E-001	2.27277E+002	4.73120E+002	8.12115E+001	-3.45869E+002	8.45062E-001	7.79261E-001	-1.48875E-001	2.41473E+002	-5.89205E+001	-1.00119E-001	2.36622E+002	-1.35725E+002
1.60293E+002	7.34503E+002	2.35687E+002	1.88713E+002	1.13215E+000	1.48998E+000	7.63300E+003	6.33382E+002	1.00000E+000	2.95100E+003	8.00000E+000	4.74907E+005	1.68688E+000	2.71017E+001	1.29585E-002	1.70543E-002	4.61347E-002	7.84151E-002	1.18587E+005	2.35729E+002	1.88707E+002	1.42506E-002	1.42506E-002	1.32825E+005	1.90000E+001	2.00000E+000	0.00000E+000	2.11006E+002	4.44265E+002	8.98786E+001	1.00000E+002	1.20713E+000	2.60213E-002	0.00000E+000	-3.43802E+002	3.84613E+000	7.14232E-001	2.27277E+002	4.73120E+002	8.12115E+001	-3.45838E+002	8.45062E-001	7.79261E-001	-1.36467E-001	2.38689E+002	-7.99979E+001	-1.00119E-001	2.36653E+002	-1.35725E+002
1.76547E+002	8.15824E+002	2.35703E+002	1.88753E+002	1.10438E+000	1.30654E+000	7.33400E+003	1.16914E+003	1.00000E+000	2.95200E+003	4.00000E+000	4.75039E+005	1.44291E+000	2.85626E+001	1.28957E-002	1.52564E-002	4.21890E-002	5.81549E-002	1.18587E+005	2.35729E+002	1.88707E+002	1.42506E-002	1.42506E-002	1.32825E+005	1.90000E+001	3.00000E+000	0.00000E+000	2.17484E+002	5.36699E+002	8.17060E+001	1.00000E+002	1.32758E+000	3.80135E-002	0.00000E+000	-4.79543E+001	3.15768E+000	8.87510E-001	2.27277E+002	4.73120E+002	8.12115E+001	-3.45848E+002	8.45062E-001	7.79261E-001	-8.38532E-002	2.43291E+002	1.38080E+002	-1.00119E-001	2.36643E+002	-1.35709E+002
1.97836E+002	1.12375E+003	2.35761E+002	1.88701E+002	1.12862E+000	1.34946E+000	1.06410E+004	1.72136E+003	1.00000E+000	2.95300E+003	1.00000E+000	4.75181E+005	1.52302E+000	3.35224E+001	1.09409E-002	1.30819E-002	4.63970E-002	6.57047E-002	1.18587E+005	2.35728E+002	1.88706E+002	1.42506E-002	1.42506E-002	1.32825E+005	1.90000E+001	4.00000E+000	0.00000E+000	3.49443E+002	7.11270E+002	1.08597E+002	1.00000E+002	1.88478E+000	3.84136E-002	0.00000E+000	-5.64436E+001	2.84828E+000	8.16840E-001	2.27277E+002	4.73120E+002	8.12115E+001	-3.45802E+002	8.45062E-001	7.79261E-001	-8.91204E-002	2.34802E+002	1.37372E+002	-1.00119E-001	2.36689E+002	-1.35693E+002
1.77197E+002	7.99825E+002	2.35683E+002	1.88647E+002	1.10556E+000	1.28858E+000	7.10900E+003	1.04288E+003	1.00000E+000	2.95400E+003	4.00000E+000	4.75339E+005	1.42459E+000	2.82812E+001	1.31122E-002	1.52829E-002	4.12014E-002	5.51229E-002	1.18587E+005	2.35728E+002	1.88706E+002	1.42506E-002	1.42506E-002	1.32825E+005	1.90000E+001	5.00000E+000	0.00000E+000	2.57290E+002	4.90595E+002	8.63647E+001	1.00000E+002	1.35638E+000	3.50496E-002	0.00000E+000	-5.90080E+001	3.81479E+000	7.46168E-001	2.27277E+002	4.73120E+002	8.12115E+001	-3.45807E+002	8.45062E-001	7.79261E-001	-7.64454E-002	2.32237E+002	1.15969E+002	-1.00119E-001	2.36685E+002	-1.35736E+002
1.56207E+002	6.36009E+002	2.35820E+002	1.88677E+002	1.18712E+000	1.49921E+000	6.95900E+003	7.30278E+002	1.00000E+000	2.95500E+003	2.00000E+001	4.75491E+005	1.77973E+000	2.52192E+001	1.42305E-002	1.79717E-002	5.30208E-002	8.33019E-002	1.18587E+005	2.35728E+002	1.88707E+002	1.42506E-002	1.42506E-002	1.32825E+005	1.90000E+001	6.00000E+000	0.00000E+000	2.12451E+002	3.79233E+002	7.01728E+001	1.00000E+002	1.08304E+000	4.73495E-002	0.00000E+000	-3.53718E+002	4.02944E+000	7.13991E-001	2.27277E+002	4.73120E+002	8.12115E+001	-3.45782E+002	8.45062E-001	7.79261E-001	-1.16178E-001	2.28773E+002	-1.19866E+002	-1.00119E-001	2.36709E+002	-1.35683E+002
1.82708E+002	5.02154E+002	2.35805E+002	1.88715E+002	1.14993E+000	1.30420E+000	4.68900E+003	1.34022E+003	1.00000E+000	2.95600E+003	3.10000E+001	4.75635E+005	1.49974E+000	2.24088E+001	1.67931E-002	1.90461E-002	7.01320E-002	8.95657E-002	1.18587E+005	2.35728E+002	1.88708E+002	1.42506E-002	1.42506E-002	1.32825E+005	1.90000E+001	7.00000E+000	0.00000E+000	1.89072E+002	3.09697E+002	3.95158E+001	0.00000E+000	8.80153E-001	1.61812E-001	0.00000E+000	-6.82910E+001	4.20343E+000	8.33811E-001	2.27277E+002	4.73120E+002	8.12115E+001	-3.45743E+002	8.45062E-001	7.79261E-001	-6.28648E-002	2.22955E+002	8.65707E+001	-1.00119E-001	2.36748E+002	-1.35621E+002
1.80809E+002	7.28132E+002	2.35786E+002	1.88697E+002	1.18596E+000	1.42357E+000	7.60000E+003	1.20949E+003	1.00000E+000	2.95700E+003	7.00000E+000	4.75765E+005	1.68830E+000	2.69839E+001	1.36038E-002	1.63295E-002	5.23479E-002	7.45597E-002	1.18587E+005	2.35729E+002	1.88708E+002	1.42506E-002	1.42506E-002	1.32825E+005	1.90000E+001	8.00000E+000	0.00000E+000	2.14335E+002	4.52366E+002	8.11062E+001	1.00000E+002	1.20699E+000	7.44620E-002	0.00000E+000	-5.34162E+001	3.59371E+000	7.66058E-001	2.27277E+002	4.73120E+002	8.12115E+001	-3.45697E+002	8.45062E-001	7.79261E-001	-9.10581E-002	2.37829E+002	1.43271E+002	-1.00119E-001	2.36794E+002	-1.35588E+002
2.31788E+002	8.38993E+002	2.35777E+002	1.88719E+002	1.09120E+000	1.27850E+000	7.30300E+003	1.57134E+003	1.00000E+000	2.95800E+003	2.00000E+000	4.75909E+005	1.39510E+000	2.89654E+001	1.27689E-002	1.49606E-002	5.06045E-002	6.87843E-002	1.18587E+005	2.35729E+002	1.88708E+002	1.42506E-002	1.42506E-002	1.32825E+005	1.90000E+001	9.00000E+000	0.00000E+000	2.86302E+002	4.94878E+002	8.52001E+001	1.00000E+002	1.41887E+000	7.53200E-002	0.00000E+000	-6.45258E+001	3.80488E+000	7.38107E-001	2.27277E+002	4.73120E+002	8.12115E+001	-3.45654E+002	8.45062E-001	7.79261E-001	-7.90369E-002	2.26720E+002	1.14348E+002	-1.00119E-001	2.36837E+002	-1.35532E+002
2.37277E+002	9.68068E+002	2.35721E+002	1.88701E+002	1.09647E+000	1.30194E+000	8.61600E+003	1.88827E+003	1.00000E+000	2.95900E+003	2.00000E+000	4.76050E+005	1.42754E+000	3.11138E+001	1.18126E-002	1.40261E-002	4.72848E-002	6.59786E-002	1.18587E+005	2.35729E+002	1.88708E+002	1.42506E-002	1.42506E-002	1.32825E+005	1.90000E+001	1.00000E+001	0.00000E+000	3.18391E+002	5.94252E+002	9.13471E+001	1.00000E+002	1.62982E+000	6.50105E-002	0.00000E+000	-6.06621E+001	3.26211E+000	7.92611E-001	2.27277E+002	4.73120E+002	8.12115E+001	-3.45615E+002	8.45062E-001	7.79261E-001	-8.56664E-002	2.30583E+002	1.28030E+002	-1.00119E-001	2.36876E+002	-1.35507E+002
1.88727E+002	6.88656E+002	2.35628E+002	1.88720E+002	1.09226E+000	1.31224E+000	6.15200E+003	1.31389E+003	1.00000E+000	2.96100E+003	5.00000E+000	4.76338E+005	1.43330E+000	2.62423E+001	1.39257E-002	1.67303E-002	4.67731E-002	6.64691E-002	1.18587E+005	2.35729E+002	1.88708E+002	1.42506E-002	1.42506E-002	1.32825E+005	1.90000E+001	1.10000E+001	0.00000E+000	1.56599E+002	4.51661E+002	9.00340E+001	1.00000E+002	1.10648E+000	8.06681E-002	0.00000E+000	-3.30129E+002	3.60652E+000	8.48428E-001	2.27277E+002	4.73120E+002	8.12115E+001	-3.45565E+002	8.45062E-001	7.79261E-001	-9.14857E-002	2.52362E+002	-1.32805E+002	-1.00119E-001	2.36926E+002	-1.35453E+002
1.97761E+002	8.09597E+002	2.35681E+002	1.88724E+002	1.06079E+000	1.37731E+000	7.34900E+003	1.74425E+003	1.00000E+000	2.96400E+003	3.00000E+000	4.76761E+005	1.46104E+000	2.84534E+001	1.23742E-002	1.60664E-002	4.87366E-002	8.09368E-002	1.18587E+005	2.35728E+002	1.88710E+002	1.42506E-002	1.42506E-002	1.32825E+005	1.90000E+001	1.20000E+001	0.00000E+000	2.02323E+002	5.44130E+002	9.44231E+001	1.00000E+002	1.33241E+000	8.12970E-002	0.00000E+000	-3.34260E+002	3.20162E+000	8.74435E-001	2.27277E+002	4.73120E+002	8.12115E+001	-3.45442E+002	8.45062E-001	7.79261E-001	-1.29823E-001	2.48231E+002	-8.02442E+001	-1.00119E-001	2.37049E+002	-1.35324E+002
2.11082E+002	7.76060E+002	2.35788E+002	1.88752E+002	1.13678E+000	1.40745E+000	7.68900E+003	1.31736E+003	1.00000E+000	2.96500E+003	6.00000E+000	4.76912E+005	1.59996E+000	2.78578E+001	1.29641E-002	1.60508E-002	5.23657E-002	7.93120E-002	1.18587E+005	2.35728E+002	1.88710E+002	1.42506E-002	1.42506E-002	1.32825E+005	1.90000E+001	1.30000E+001	0.00000E+000	2.41734E+002	4.69115E+002	9.04707E+001	1.00000E+002	1.30423E+000	7.22461E-002	0.00000E+000	-3.48270E+002	3.83979E+000	7.12802E-001	2.27277E+002	4.73120E+002	8.12115E+001	-3.45414E+002	8.45062E-001	7.79261E-001	-1.06383E-001	2.34221E+002	-1.28854E+002	-1.00119E-001	2.37077E+002	-1.35270E+002
2.03170E+002	5.85831E+002	2.35769E+002	1.88737E+002	1.15474E+000	1.36465E+000	5.73000E+003	1.83533E+003	1.00000E+000	2.96600E+003	2.20000E+001	4.77069E+005	1.57582E+000	2.42039E+001	1.52549E-002	1.80279E-002	6.69793E-002	9.27724E-002	1.18587E+005	2.35728E+002	1.88711E+002	1.42506E-002	1.42506E-002	1.32825E+005	1.90000E+001	1.40000E+001	0.00000E+000	1.95634E+002	3.56695E+002	4.56154E+001	3.00000E+002	9.68834E-001	1.60465E-001	0.00000E+000	-6.22551E+001	3.73495E+000	8.48886E-001	2.27277E+002	4.73120E+002	8.12115E+001	-3.45338E+002	8.45062E-001	7.79261E-001	-8.33157E-002	2.28990E+002	1.22977E+002	-1.00119E-001	2.37154E+002	-1.35205E+002
2.12366E+002	7.18993E+002	2.35775E+002	1.88693E+002	1.14794E+000	1.37595E+000	7.04800E+003	1.77355E+003	1.00000E+000	2.96700E+003	7.00000E+000	4.77201E+005	1.57951E+000	2.68140E+001	1.36737E-002	1.63896E-002	5.97215E-002	8.50370E-002	1.18587E+005	2.35728E+002	1.88712E+002	1.42506E-002	1.42506E-002	1.32825E+005	1.90000E+001	1.50000E+001	0.00000E+000	2.00529E+002	4.53642E+002	9.21047E+001	1.00000E+002	1.20285E+000	1.02156E-001	0.00000E+000	-3.39568E+002	3.88036E+000	7.36727E-001	2.27277E+002	4.73120E+002	8.12115E+001	-3.45293E+002	8.45062E-001	7.79261E-001	-9.03378E-002	2.42923E+002	-1.43952E+002	-1.00119E-001	2.37198E+002	-1.35187E+002
2.07076E+002	6.82107E+002	2.35716E+002	1.88790E+002	1.10798E+000	1.33343E+000	6.26900E+003	1.38715E+003	1.00000E+000	2.96800E+003	1.70000E+001	4.77360E+005	1.47741E+000	2.61172E+001	1.39937E-002	1.68411E-002	4.97063E-002	7.09966E-002	1.18587E+005	2.35728E+002	1.88712E+002	1.42506E-002	1.42506E-002	1.32825E+005	1.90000E+001	1.60000E+001	0.00000E+000	2.13846E+002	4.37855E+002	7.02496E+001	1.00000E+002	1.16456E+000	7.63210E-002	0.00000E+000	-5.53086E+001	3.78752E+000	8.00309E-001	2.27277E+002	4.73120E+002	8.12115E+001	-3.45261E+002	8.45062E-001	7.79261E-001	-9.23462E-002	2.35937E+002	1.43341E+002	-1.00119E-001	2.37230E+002	-1.35098E+002
1.88556E+002	6.82657E+002	2.35624E+002	1.88703E+002	1.11555E+000	1.37396E+000	6.50000E+003	1.26791E+003	1.00000E+000	2.96900E+003	6.00000E+000	4.77503E+005	1.53272E+000	2.61277E+001	1.38367E-002	1.70419E-002	5.42767E-002	8.13108E-002	1.18587E+005	2.35728E+002	1.88712E+002	1.42506E-002	1.42506E-002	1.32825E+005	1.90000E+001	1.70000E+001	0.00000E+000	2.09826E+002	4.18280E+002	7.49539E+001	1.00000E+002	1.13968E+000	8.89233E-002	0.00000E+000	-3.47104E+002	3.97000E+000	7.49833E-001	2.27277E+002	4.73120E+002	8.12115E+001	-3.45180E+002	8.45062E-001	7.79261E-001	-1.03802E-001	2.35387E+002	-1.31551E+002	-1.00119E-001	2.37311E+002	-1.35079E+002
1.91005E+002	6.58662E+002	2.35707E+002	1.88642E+002	1.09461E+000	1.33900E+000	6.01100E+003	1.34992E+003	1.00000E+000	2.97000E+003	1.00000E+001	4.77650E+005	1.46568E+000	2.56644E+001	1.41184E-002	1.72706E-002	5.66088E-002	8.37225E-002	1.18587E+005	2.35728E+002	1.88712E+002	1.42506E-002	1.42506E-002	1.32825E+005	1.90000E+001	1.80000E+001	0.00000E+000	1.64219E+002	4.47785E+002	7.04560E+001	1.00000E+002	1.07716E+000	1.06485E-001	0.00000E+000	-3.34473E+002	3.36731E+000	9.19296E-001	2.27277E+002	4.73120E+002	8.12115E+001	-3.45127E+002	8.45062E-001	7.79261E-001	-1.00424E-001	2.48018E+002	-1.23952E+002	-1.00119E-001	2.37364E+002	-1.35057E+002
2.22739E+002	5.55908E+002	2.35791E+002	1.88596E+002	1.12179E+000	1.43005E+000	5.52200E+003	1.24716E+003	1.00000E+000	2.97100E+003	2.20000E+001	4.77815E+005	1.60421E+000	2.35777E+001	1.50960E-002	1.92443E-002	5.88724E-002	9.43164E-002	1.18587E+005	2.35728E+002	1.88712E+002	1.42506E-002	1.42506E-002	1.32825E+005	1.90000E+001	1.90000E+001	0.00000E+000	1.69805E+002	3.38232E+002	6.02757E+001	1.00000E+002	9.21171E-001	1.24510E-001	0.00000E+000	-3.47059E+002	4.29567E+000	7.51851E-001	2.27277E+002	4.73120E+002	8.12115E+001	-3.45055E+002	8.45062E-001	7.79261E-001	-1.20800E-001	2.35432E+002	-1.06432E+002	-1.00119E-001	2.37436E+002	-1.35008E+002
1.55031E+002	1.54063E+002	2.34894E+002	1.89695E+002	1.31776E+000	1.32257E+000	1.65900E+003	2.66554E+002	1.00000E+000	3.04600E+003	7.30000E+001	4.88952E+005	1.74282E+000	1.24122E+001	3.23528E-002	3.24710E-002	9.82579E-002	9.89326E-002	1.21822E+005	2.34747E+002	1.89863E+002	4.62176E-002	4.62176E-002	1.24560E+004	2.00000E+000	1.00000E+000	0.00000E+000	3.10593E+001	6.49508E+001	5.80793E+001	1.00000E+002	2.67951E-001	2.34164E-001	0.00000E+000	5.05793E+001	1.30515E+001	4.51467E-001	1.47896E+002	3.89568E+002	3.21885E+002	-2.51521E+002	4.15307E+000	5.17789E-001	-1.82228E-003	5.05793E+001	1.15168E+002	-3.87021E-002	3.97248E+001	-1.32034E+002
1.71512E+002	9.62127E+002	2.34725E+002	1.89889E+002	1.29203E+000	1.41163E+000	1.07970E+004	9.62634E+002	1.00000E+000	3.04700E+003	2.00000E+000	4.89038E+005	1.82387E+000	3.10182E+001	1.24343E-002	1.35853E-002	4.83893E-002	5.74199E-002	1.21822E+005	2.34747E+002	1.89863E+002	4.62176E-002	4.62176E-002	1.24560E+004	2.00000E+000	2.00000E+000	0.00000E+000	1.65849E+002	4.39447E+002	3.62419E+002	1.00000E+002	1.66079E+000	2.67041E-002	0.00000E+000	-2.51686E+002	4.44395E+000	5.19745E-001	1.47896E+002	3.89568E+002	3.21885E+002	-2.51455E+002	4.15307E+000	5.17789E-001	-4.42361E-002	3.95590E+001	-1.23857E+002	-3.87021E-002	3.97905E+001	-1.31858E+002
1.42326E+002	1.29940E+002	2.36021E+002	1.90189E+002	1.09933E+000	1.21909E+000	1.08600E+003	2.55384E+002	1.00000E+000	3.27800E+003	7.60000E+001	5.21490E+005	1.34018E+000	1.13991E+001	3.33591E-002	3.69930E-002	1.01052E-001	1.22796E-001	1.29441E+005	2.36053E+002	1.90262E+002	6.67718E-002	6.67718E-002	2.93900E+003	2.00000E+000	1.00000E+000	0.00000E+000	5.57881E+001	6.76392E+001	1.37119E+001	1.00000E+002	2.32058E-001	3.59550E-001	0.00000E+000	-8.37016E+001	1.01745E+001	7.15788E-001	6.15725E+001	5.88652E+001	1.32228E+001	-3.87722E+002	5.59511E+000	7.91230E-001	-5.16520E-002	2.07544E+002	5.54357E+001	-1.27890E-001	1.94769E+002	-1.35613E+002
1.32344E+002	1.29122E+002	2.36072E+002	1.90304E+002	1.32933E+000	1.83799E+000	1.85300E+003	2.25097E+002	1.00000E+000	3.27900E+003	7.50000E+001	5.21621E+005	2.44330E+000	1.13632E+001	3.08813E-002	4.26978E-002	6.69916E-002	1.20724E-001	1.29441E+005	2.36053E+002	1.90262E+002	6.67718E-002	6.67718E-002	2.93900E+003	2.00000E+000	2.00000E+000	0.00000E+000	6.49627E+001	5.37231E+001	1.29361E+001	3.00000E+002	2.30541E-001	1.85898E-001	0.00000E+000	-3.93930E+002	6.48761E+000	8.59387E-001	6.15725E+001	5.88652E+001	1.32228E+001	-3.87714E+002	5.59511E+000	7.91230E-001	-1.60597E-001	1.88561E+002	-9.36208E+001	-1.27890E-001	1.94778E+002	-1.35529E+002
1.55472E+002	4.42021E+002	2.37270E+002	1.89258E+002	1.13430E+000	1.57872E+000	4.83600E+003	3.23406E+002	1.00000E+000	3.46600E+003	2.20000E+001	5.47496E+005	1.79075E+000	2.10243E+001	1.63112E-002	2.27019E-002	5.05637E-002	9.51784E-002	1.35835E+005	2.37296E+002	1.89264E+002	2.43114E-002	2.43114E-002	8.41180E+004	1.00000E+001	1.00000E+000	0.00000E+000	2.15070E+002	2.11209E+002	3.48738E+001	0.00000E+000	7.91804E-001	3.72356E-002	0.00000E+000	-3.87438E+002	3.96850E+000	8.69644E-001	4.08795E+002	3.71695E+002	6.38716E+001	-3.90881E+002	9.20519E-001	8.98947E-001	-1.63807E-001	1.95053E+002	-8.29907E+001	-1.36965E-001	1.91610E+002	-1.25890E+002
1.71027E+002	8.51763E+002	2.37263E+002	1.89197E+002	1.18735E+000	1.56974E+000	9.68800E+003	1.35630E+003	1.00000E+000	3.46700E+003	2.00000E+000	5.47611E+005	1.86383E+000	2.91850E+001	1.20632E-002	1.59482E-002	5.05171E-002	8.70992E-002	1.35835E+005	2.37296E+002	1.89264E+002	2.43114E-002	2.43114E-002	8.41180E+004	1.00000E+001	2.00000E+000	0.00000E+000	4.46307E+002	3.84573E+002	6.47375E+001	0.00000E+000	1.55571E+000	4.00219E-002	0.00000E+000	-3.92889E+002	2.60981E+000	9.34298E-001	4.08795E+002	3.71695E+002	6.38716E+001	-3.90952E+002	9.20519E-001	8.98947E-001	-1.38693E-001	1.89602E+002	-1.25391E+002	-1.36965E-001	1.91539E+002	-1.26001E+002
1.75731E+002	8.22680E+002	2.37286E+002	1.89206E+002	1.17117E+000	1.49139E+000	8.83600E+003	1.63401E+003	1.00000E+000	3.46800E+003	1.00000E+000	5.47734E+005	1.74667E+000	2.86824E+001	1.24593E-002	1.58659E-002	5.33894E-002	8.55693E-002	1.35835E+005	2.37296E+002	1.89264E+002	2.43114E-002	2.43114E-002	8.41180E+004	1.00000E+001	3.00000E+000	0.00000E+000	4.21778E+002	3.75220E+002	7.63417E+001	3.00000E+002	1.51671E+000	6.34731E-002	0.00000E+000	-1.01740E+002	2.95377E+000	8.64383E-001	4.08795E+002	3.71695E+002	6.38716E+001	-3.91003E+002	9.20519E-001	8.98947E-001	-1.20267E-001	1.89505E+002	1.38589E+002	-1.36965E-001	1.91488E+002	-1.26044E+002
1.75267E+002	7.61473E+002	2.37309E+002	1.89347E+002	1.19621E+000	1.60416E+000	8.90400E+003	9.79054E+002	1.00000E+000	3.46900E+003	1.00000E+000	5.47863E+005	1.91890E+000	2.75948E+001	1.26769E-002	1.70002E-002	5.31248E-002	9.42031E-002	1.35835E+005	2.37296E+002	1.89264E+002	2.43114E-002	2.43114E-002	8.41180E+004	1.00000E+001	4.00000E+000	0.00000E+000	4.03542E+002	3.29610E+002	6.41589E+001	0.00000E+000	1.39377E+000	3.97913E-002	0.00000E+000	-3.95784E+002	2.73817E+000	9.28877E-001	4.08795E+002	3.71695E+002	6.38716E+001	-3.91031E+002	9.20519E-001	8.98947E-001	-1.45678E-001	1.86707E+002	-1.17908E+002	-1.36965E-001	1.91460E+002	-1.25982E+002
1.77320E+002	8.23812E+002	2.37307E+002	1.89330E+002	1.15480E+000	1.48423E+000	8.70300E+003	1.48596E+003	1.00000E+000	3.47000E+003	1.00000E+000	5.47997E+005	1.71399E+000	2.87021E+001	1.23786E-002	1.59099E-002	5.24757E-002	8.56239E-002	1.35835E+005	2.37296E+002	1.89264E+002	2.43114E-002	2.43114E-002	8.41180E+004	1.00000E+001	5.00000E+000	0.00000E+000	4.14475E+002	4.05989E+002	6.99050E+001	3.00000E+002	1.53000E+000	5.13138E-002	0.00000E+000	-3.87988E+002	2.99352E+000	8.59399E-001	4.08795E+002	3.71695E+002	6.38716E+001	-3.91085E+002	9.20519E-001	8.98947E-001	-1.24832E-001	1.94503E+002	-1.40840E+002	-1.36965E-001	1.91406E+002	-1.26046E+002
1.76975E+002	8.78708E+002	2.37313E+002	1.89327E+002	1.16338E+000	1.51797E+000	9.53700E+003	1.62545E+003	1.00000E+000	3.47100E+003	1.00000E+000	5.48129E+005	1.76597E+000	2.96430E+001	1.19128E-002	1.55438E-002	5.24944E-002	8.83128E-002	1.35835E+005	2.37296E+002	1.89264E+002	2.43114E-002	2.43114E-002	8.41180E+004	1.00000E+001	6.00000E+000	0.00000E+000	4.66991E+002	3.89345E+002	6.18839E+001	0.00000E+000	1.59847E+000	5.43472E-002	0.00000E+000	-3.93912E+002	2.54134E+000	9.67035E-001	4.08795E+002	3.71695E+002	6.38716E+001	-3.91104E+002	9.20519E-001	8.98947E-001	-1.32245E-001	1.88579E+002	-1.35832E+002	-1.36965E-001	1.91387E+002	-1.26068E+002
1.79561E+002	9.28643E+002	2.37315E+002	1.89187E+002	1.15424E+000	1.43463E+000	9.49800E+003	2.07965E+003	1.00000E+000	3.47200E+003	0.00000E+000	5.48262E+005	1.65591E+000	3.04736E+001	1.18435E-002	1.47206E-002	5.45212E-002	8.34428E-002	1.35835E+005	2.37297E+002	1.89264E+002	2.43114E-002	2.43114E-002	8.41180E+004	1.00000E+001	7.00000E+000	0.00000E+000	4.73225E+002	4.48488E+002	6.60656E+001	0.00000E+000	1.69886E+000	7.08068E-002	0.00000E+000	-9.73794E+001	2.68778E+000	9.16224E-001	4.08795E+002	3.71695E+002	6.38716E+001	-3.91123E+002	9.20519E-001	8.98947E-001	-1.08307E-001	1.93866E+002	1.25263E+002	-1.36965E-001	1.91368E+002	-1.26174E+002
1.68123E+002	8.41078E+002	2.37327E+002	1.89248E+002	1.15241E+000	1.51798E+000	9.03700E+003	1.34945E+003	1.00000E+000	3.47300E+003	1.00000E+000	5.48405E+005	1.74934E+000	2.90013E+001	1.21226E-002	1.59681E-002	5.29722E-002	9.07733E-002	1.35835E+005	2.37297E+002	1.89263E+002	2.43114E-002	2.43114E-002	8.41180E+004	1.00000E+001	8.00000E+000	0.00000E+000	4.17269E+002	4.15405E+002	7.53627E+001	0.00000E+000	1.55936E+000	4.80310E-002	0.00000E+000	-3.87656E+002	3.01861E+000	8.36357E-001	4.08795E+002	3.71695E+002	6.38716E+001	-3.91162E+002	9.20519E-001	8.98947E-001	-1.36897E-001	1.94835E+002	-1.22767E+002	-1.36965E-001	1.91329E+002	-1.26174E+002
1.76347E+002	7.71785E+002	2.37321E+002	1.89313E+002	1.14043E+000	1.54896E+000	8.35900E+003	1.31739E+003	1.00000E+000	3.47400E+003	2.00000E+000	5.48544E+005	1.76649E+000	2.77810E+001	1.24736E-002	1.69420E-002	5.53353E-002	1.00758E-001	1.35835E+005	2.37297E+002	1.89263E+002	2.43114E-002	2.43114E-002	8.41180E+004	1.00000E+001	9.00000E+000	0.00000E+000	4.09885E+002	3.58602E+002	6.30543E+001	0.00000E+000	1.44329E+000	5.63778E-002	0.00000E+000	-3.92840E+002	2.87043E+000	9.14507E-001	4.08795E+002	3.71695E+002	6.38716E+001	-3.91212E+002	9.20519E-001	8.98947E-001	-1.51904E-001	1.89651E+002	-1.05830E+002	-1.36965E-001	1.91279E+002	-1.26183E+002
1.61558E+002	6.01192E+002	2.37225E+002	1.89223E+002	1.14514E+000	1.60293E+000	6.72000E+003	6.35429E+002	1.00000E+000	3.47500E+003	1.60000E+001	5.48693E+005	1.83559E+000	2.45192E+001	1.39693E-002	1.95538E-002	5.31811E-002	1.02242E-001	1.35835E+005	2.37297E+002	1.89264E+002	2.43114E-002	2.43114E-002	8.41180E+004	1.00000E+001	1.00000E+001	0.00000E+000	2.90261E+002	2.99255E+002	4.41840E+001	0.00000E+000	1.08182E+000	3.84573E-002	0.00000E+000	-3.85048E+002	3.33913E+000	8.76785E-001	4.08795E+002	3.71695E+002	6.38716E+001	-3.91216E+002	9.20519E-001	8.98947E-001	-1.66586E-001	1.97443E+002	-7.65528E+001	-1.36965E-001	1.91275E+002	-1.26251E+002
1.61358E+002	3.32927E+002	2.36398E+002	1.88729E+002	1.07179E+000	1.22416E+000	2.73100E+003	5.14849E+002	1.00000E+000	3.59200E+003	3.10000E+001	5.65044E+005	1.31204E+000	1.82463E+001	2.05092E-002	2.34249E-002	5.63371E-002	7.21862E-002	1.39835E+005	2.36398E+002	1.88729E+002	5.63371E-002	7.21862E-002	2.73100E+003	1.00000E+000	1.00000E+000	0.00000E+000	1.27702E+002	2.18761E+002	2.31440E+001	0.00000E+000	6.00128E-001	8.83707E-002	0.00000E+000	-6.84929E+001	5.15292E+000	8.91245E-001	1.27702E+002	2.18761E+002	2.31440E+001	-6.84929E+001	5.15292E+000	8.91245E-001	-6.63654E-002	2.22753E+002	9.16199E+001	-6.63654E-002	2.22753E+002	9.16199E+001
1.34283E+002	9.39099E+001	2.35392E+002	1.88416E+002	1.26439E+000	1.16979E+000	8.66000E+002	1.59060E+002	1.00000E+000	3.67900E+003	9.50000E+001	5.76961E+005	1.47907E+000	9.69071E+000	4.29656E-002	3.97510E-002	1.19619E-001	1.03671E-001	1.42758E+005	2.35392E+002	1.88416E+002	1.19619E-001	1.03671E-001	8.66000E+002	1.00000E+000	1.00000E+000	0.00000E+000	2.31694E+001	5.46354E+001	1.75053E+001	1.00000E+002	1.55858E-001	4.01656E-001	0.00000E+000	-3.52414E+001	1.53864E+001	5.30049E-001	2.31694E+001	5.46354E+001	1.75053E+001	-3.52414E+001	1.53864E+001	5.30049E-001	3.88630E-002	2.56004E+002	-3.19836E+001	3.88630E-002	2.56004E+002	-3.19836E+001
1.37703E+002	1.12097E+002	2.35454E+002	1.88840E+002	1.12373E+000	1.09373E+000	8.63000E+002	2.06243E+002	1.00000E+000	3.73900E+003	8.50000E+001	5.85104E+005	1.22906E+000	1.05876E+001	3.82521E-002	3.72311E-002	1.20719E-001	1.14733E-001	1.44716E+005	2.35454E+002	1.88840E+002	1.20719E-001	1.14733E-001	8.63000E+002	1.00000E+000	1.00000E+000	0.00000E+000	1.92409E+001	7.43626E+001	3.27088E+001	1.00000E+002	2.05078E-001	4.33418E-001	0.00000E+000	-1.52588E-003	1.25775E+001	6.49550E-001	1.92409E+001	7.43626E+001	3.27088E+001	-1.52588E-003	1.25775E+001	6.49550E-001	1.35261E-002	2.91244E+002	4.12373E+001	1.35261E-002	2.91244E+002	4.12373E+001
1.59428E+002	2.21180E+002	2.34986E+002	1.90039E+002	1.31946E+000	1.06688E+000	1.93300E+003	2.58506E+002	1.00000E+000	3.97200E+003	5.50000E+001	6.16957E+005	1.40770E+000	1.48721E+001	3.00110E-002	2.42660E-002	7.55729E-002	5.17046E-002	1.52056E+005	2.34986E+002	1.90039E+002	7.55729E-002	5.17046E-002	1.93300E+003	1.00000E+000	1.00000E+000	0.00000E+000	1.11909E+002	2.99430E+001	8.78930E+001	1.00000E+002	4.46204E-001	7.37297E-002	0.00000E+000	1.25921E+002	5.57048E+000	9.79948E-001	1.11909E+002	2.99430E+001	8.78930E+001	1.25921E+002	5.57048E+000	9.79948E-001	1.05845E-001	1.25921E+002	3.07465E+001	1.05845E-001	1.25921E+002	3.07465E+001
1.52323E+002	2.37104E+002	2.36376E+002	1.88760E+002	1.09010E+000	1.29905E+000	2.09300E+003	2.88970E+002	1.00000E+000	4.13600E+003	8.80000E+001	6.39488E+005	1.41609E+000	1.53982E+001	2.38277E-002	2.83949E-002	5.51411E-002	7.58084E-002	1.57302E+005	2.36432E+002	1.88727E+002	3.59821E-002	3.59821E-002	6.75600E+003	2.00000E+000	1.00000E+000	0.00000E+000	3.96998E+001	1.66501E+002	3.38109E+001	1.00000E+002	3.72416E-001	9.86571E-002	0.00000E+000	-3.21050E+002	5.11811E+000	1.02498E+000	8.30895E+001	2.99991E+002	6.54236E+001	-3.23020E+002	3.17884E+000	9.18539E-001	-8.74573E-002	2.61441E+002	-1.29619E+002	-8.76402E-002	2.59471E+002	-1.31318E+002
1.55700E+002	5.31652E+002	2.36457E+002	1.88711E+002	1.08598E+000	1.29483E+000	4.66300E+003	4.55170E+002	1.00000E+000	4.13700E+003	2.00000E+001	6.39573E+005	1.40616E+000	2.30576E+001	1.59033E-002	1.89618E-002	4.65949E-002	6.49367E-002	1.57302E+005	2.36432E+002	1.88726E+002	3.59821E-002	3.59821E-002	6.75600E+003	2.00000E+000	2.00000E+000	0.00000E+000	1.02565E+002	3.59908E+002	7.96131E+001	1.00000E+002	8.52368E-001	5.13060E-002	0.00000E+000	-3.23412E+002	3.91433E+000	8.97886E-001	8.30895E+001	2.99991E+002	6.54236E+001	-3.22971E+002	3.17884E+000	9.18539E-001	-8.77226E-002	2.59079E+002	-1.31613E+002	-8.76402E-002	2.59520E+002	-1.31294E+002
1.72659E+002	1.28887E+003	2.36458E+002	1.88649E+002	1.17711E+000	1.41940E+000	1.33340E+004	1.54495E+003	1.00000E+000	4.14100E+003	0.00000E+000	6.40087E+005	1.67079E+000	3.59008E+001	1.01939E-002	1.22920E-002	3.71247E-002	5.32653E-002	1.57451E+005	2.36403E+002	1.89054E+002	9.27858E-003	9.27858E-003	7.65300E+005	7.40000E+001	1.00000E+000	0.00000E+000	2.91527E+002	8.59484E+002	1.59884E+002	1.00000E+002	2.06920E+000	1.42043E-002	0.00000E+000	-3.31160E+002	2.33887E+000	8.88639E-001	2.21317E+002	7.58332E+002	1.64153E+002	-3.24397E+002	3.06229E-001	8.95879E-001	-9.33115E-002	2.51331E+002	-1.31117E+002	-9.02136E-002	2.58094E+002	-1.28944E+002
1.78253E+002	1.29595E+003	2.36469E+002	1.88720E+002	1.15788E+000	1.39356E+000	1.29660E+004	1.41985E+003	1.00000E+000	4.14200E+003	0.00000E+000	6.40227E+005	1.61358E+000	3.59992E+001	1.01686E-002	1.22383E-002	3.92766E-002	5.62269E-002	1.57451E+005	2.36403E+002	1.89054E+002	9.27858E-003	9.27858E-003	7.65300E+005	7.40000E+001	2.00000E+000	0.00000E+000	3.10991E+002	8.40591E+002	1.56134E+002	1.00000E+002	2.07596E+000	1.74708E-002	0.00000E+000	-3.34190E+002	2.48370E+000	8.48610E-001	2.21317E+002	7.58332E+002	1.64153E+002	-3.24409E+002	3.06229E-001	8.95879E-001	-9.23710E-002	2.48301E+002	-1.35494E+002	-9.02136E-002	2.58082E+002	-1.28911E+002
1.84623E+002	1.32660E+003	2.36485E+002	1.88674E+002	1.18906E+000	1.38997E+000	1.35950E+004	2.12574E+003	1.00000E+000	4.14300E+003	0.00000E+000	6.40356E+005	1.65276E+000	3.64225E+001	1.01979E-002	1.19211E-002	3.96640E-002	5.36605E-002	1.57451E+005	2.36403E+002	1.89055E+002	9.27858E-003	9.27858E-003	7.65300E+005	7.40000E+001	3.00000E+000	0.00000E+000	3.32764E+002	8.41105E+002	1.52742E+002	1.00000E+002	2.11414E+000	2.22668E-002	0.00000E+000	-4.58174E+001	2.48463E+000	8.28439E-001	2.21317E+002	7.58332E+002	1.64153E+002	-3.24430E+002	3.06229E-001	8.95879E-001	-7.79044E-002	2.45428E+002	1.31398E+002	-9.02136E-002	2.58061E+002	-1.28960E+002
1.92233E+002	1.16442E+003	2.36382E+002	1.88981E+002	1.15221E+000	1.34467E+000	1.11780E+004	1.59530E+003	1.00000E+000	4.14400E+003	0.00000E+000	6.40490E+005	1.54934E+000	3.41236E+001	1.08981E-002	1.27184E-002	4.65798E-002	6.29193E-002	1.57451E+005	2.36403E+002	1.89055E+002	9.27858E-003	9.27858E-003	7.65300E+005	7.40000E+001	4.00000E+000	0.00000E+000	2.34203E+002	8.03499E+002	1.63680E+002	1.00000E+002	1.88509E+000	2.91216E-002	0.00000E+000	-3.41948E+001	2.45740E+000	9.23749E-001	2.21317E+002	7.58332E+002	1.64153E+002	-3.24433E+002	3.06229E-001	8.95879E-001	-7.70783E-002	2.57051E+002	1.41980E+002	-9.02136E-002	2.58058E+002	-1.28778E+002
1.85726E+002	1.21971E+003	2.36365E+002	1.89049E+002	1.13844E+000	1.40521E+000	1.20510E+004	2.02487E+003	1.00000E+000	4.14500E+003	0.00000E+000	6.40623E+005	1.59974E+000	3.49243E+001	1.03704E-002	1.28006E-002	4.44504E-002	6.70091E-002	1.57451E+005	2.36403E+002	1.89055E+002	9.27858E-003	9.27858E-003	7.65300E+005	7.40000E+001	5.00000E+000	0.00000E+000	2.60113E+002	7.92825E+002	1.89072E+002	1.00000E+002	1.97503E+000	3.81518E-002	0.00000E+000	-3.25925E+002	2.75484E+000	7.93602E-001	2.21317E+002	7.58332E+002	1.64153E+002	-3.24390E+002	3.06229E-001	8.95879E-001	-1.04878E-001	2.56566E+002	-1.08511E+002	-9.02136E-002	2.58102E+002	-1.28692E+002
1.75080E+002	1.16744E+003	2.36443E+002	1.89066E+002	1.16998E+000	1.37091E+000	1.15900E+004	1.52155E+003	1.00000E+000	4.14600E+003	0.00000E+000	6.40759E+005	1.60394E+000	3.41678E+001	1.08677E-002	1.27340E-002	4.42765E-002	6.02298E-002	1.57451E+005	2.36404E+002	1.89054E+002	9.27858E-003	9.27858E-003	7.65300E+005	7.40000E+001	6.00000E+000	0.00000E+000	2.28591E+002	7.84281E+002	1.81080E+002	1.00000E+002	1.88316E+000	3.45284E-002	0.00000E+000	-3.23169E+002	2.57127E+000	8.67006E-001	2.21317E+002	7.58332E+002	1.64153E+002	-3.24427E+002	3.06229E-001	8.95879E-001	-7.90753E-002	2.59322E+002	-1.43973E+002	-9.02136E-002	2.58064E+002	-1.28714E+002
1.90716E+002	1.10280E+003	2.36417E+002	1.89064E+002	1.13726E+000	1.27706E+000	9.97000E+003	1.72083E+003	1.00000E+000	4.14700E+003	0.00000E+000	6.40890E+005	1.45235E+000	3.32084E+001	1.13897E-002	1.27898E-002	4.34201E-002	5.43095E-002	1.57451E+005	2.36403E+002	1.89055E+002	9.27858E-003	9.27858E-003	7.65300E+005	7.40000E+001	7.00000E+000	0.00000E+000	2.05815E+002	7.70479E+002	1.54668E+002	1.00000E+002	1.76476E+000	4.08528E-002	0.00000E+000	-3.23322E+001	2.46828E+000	9.73798E-001	2.21317E+002	7.58332E+002	1.64153E+002	-3.24450E+002	3.06229E-001	8.95879E-001	-5.79063E-002	2.58913E+002	1.15424E+002	-9.02136E-002	2.58041E+002	-1.28740E+002
2.05909E+002	1.25279E+003	2.36395E+002	1.89070E+002	1.12279E+000	1.32468E+000	1.15740E+004	1.70693E+003	1.00000E+000	4.14800E+003	0.00000E+000	6.41022E+005	1.48734E+000	3.53948E+001	1.04365E-002	1.23131E-002	4.09308E-002	5.63816E-002	1.57451E+005	2.36404E+002	1.89055E+002	9.27858E-003	9.27858E-003	7.65300E+005	7.40000E+001	8.00000E+000	0.00000E+000	2.54254E+002	8.32084E+002	1.80198E+002	1.00000E+002	1.99770E+000	3.76297E-002	0.00000E+000	-3.25674E+002	2.55568E+000	8.72898E-001	2.21317E+002	7.58332E+002	1.64153E+002	-3.24432E+002	3.06229E-001	8.95879E-001	-8.24885E-002	2.56817E+002	-1.41416E+002	-9.02136E-002	2.58059E+002	-1.28720E+002
1.84307E+002	1.03129E+003	2.36406E+002	1.89076E+002	1.12809E+000	1.39814E+000	1.00590E+004	1.49179E+003	1.00000E+000	4.14900E+003	0.00000E+000	6.41157E+005	1.57722E+000	3.21136E+001	1.12478E-002	1.39403E-002	4.57689E-002	6.94687E-002	1.57451E+005	2.36404E+002	1.89055E+002	9.27858E-003	9.27858E-003	7.65300E+005	7.40000E+001	9.00000E+000	0.00000E+000	2.08348E+002	7.13854E+002	1.35629E+002	1.00000E+002	1.65550E+000	4.45366E-002	0.00000E+000	-3.26535E+002	2.50952E+000	9.53550E-001	2.21317E+002	7.58332E+002	1.64153E+002	-3.24420E+002	3.06229E-001	8.95879E-001	-1.06897E-001	2.55956E+002	-1.06112E+002	-9.02136E-002	2.58071E+002	-1.28702E+002
2.01374E+002	1.19733E+003	2.36416E+002	1.89054E+002	1.09223E+000	1.30933E+000	1.06470E+004	1.82269E+003	1.00000E+000	4.15000E+003	5.00000E+000	6.41287E+005	1.43009E+000	3.46025E+001	1.05852E-002	1.26892E-002	4.08424E-002	5.80088E-002	1.57451E+005	2.36404E+002	1.89055E+002	9.27858E-003	9.27858E-003	7.65300E+005	7.40000E+001	1.00000E+001	0.00000E+000	2.30819E+002	8.02437E+002	1.72359E+002	1.00000E+002	1.89435E+000	3.85532E-002	0.00000E+000	-3.24215E+002	2.56554E+000	9.06605E-001	2.21317E+002	7.58332E+002	1.64153E+002	-3.24452E+002	3.06229E-001	8.95879E-001	-9.03997E-002	2.58276E+002	-1.28236E+002	-9.02136E-002	2.58039E+002	-1.28748E+002
1.98226E+002	1.15577E+003	2.36480E+002	1.89070E+002	1.10861E+000	1.34599E+000	1.07020E+004	2.06372E+003	1.00000E+000	4.15100E+003	7.00000E+000	6.41427E+005	1.49218E+000	3.39966E+001	1.07163E-002	1.30109E-002	4.20163E-002	6.12004E-002	1.57451E+005	2.36405E+002	1.89055E+002	9.27858E-003	9.27858E-003	7.65300E+005	7.40000E+001	1.10000E+001	0.00000E+000	2.25610E+002	7.86810E+002	1.66024E+002	1.00000E+002	1.84998E+000	3.95169E-002	0.00000E+000	-3.24464E+002	2.53216E+000	9.16194E-001	2.21317E+002	7.58332E+002	1.64153E+002	-3.24470E+002	3.06229E-001	8.95879E-001	-9.67069E-002	2.58027E+002	-1.19125E+002	-9.02136E-002	2.58021E+002	-1.28751E+002
1.85065E+002	1.28301E+003	2.36390E+002	1.89125E+002	1.16072E+000	1.35567E+000	1.25210E+004	1.98224E+003	1.00000E+000	4.15200E+003	0.00000E+000	6.41560E+005	1.57355E+000	3.58191E+001	1.03731E-002	1.21154E-002	4.01411E-002	5.42071E-002	1.57451E+005	2.36405E+002	1.89054E+002	9.27858E-003	9.27858E-003	7.65300E+005	7.40000E+001	1.20000E+001	0.00000E+000	2.84822E+002	8.42689E+002	1.69646E+002	1.00000E+002	2.05282E+000	3.38306E-002	0.00000E+000	-3.87827E+001	2.50488E+000	8.56257E-001	2.21317E+002	7.58332E+002	1.64153E+002	-3.24507E+002	3.06229E-001	8.95879E-001	-7.74756E-002	2.52463E+002	1.38072E+002	-9.02136E-002	2.57984E+002	-1.28760E+002
1.73776E+002	9.11324E+002	2.36423E+002	1.89112E+002	1.16051E+000	1.39262E+000	9.11200E+003	1.22502E+003	1.00000E+000	4.15300E+003	4.60000E+001	6.41740E+005	1.61615E+000	3.01881E+001	1.21575E-002	1.45890E-002	5.04215E-002	7.18836E-002	1.57451E+005	2.36405E+002	1.89055E+002	9.27858E-003	9.27858E-003	7.65300E+005	7.40000E+001	1.30000E+001	0.00000E+000	1.77995E+002	6.26368E+002	1.33451E+002	1.00000E+002	1.47206E+000	4.80350E-002	0.00000E+000	-3.24177E+002	2.74380E+000	9.16332E-001	2.21317E+002	7.58332E+002	1.64153E+002	-3.24578E+002	3.06229E-001	8.95879E-001	-9.09097E-002	2.58314E+002	-1.27404E+002	-9.02136E-002	2.57913E+002	-1.28838E+002
1.83167E+002	1.09714E+003	2.36399E+002	1.89045E+002	1.09960E+000	1.33937E+000	1.00100E+004	9.51913E+002	1.00000E+000	4.15400E+003	2.10000E+001	6.41858E+005	1.47277E+000	3.31230E+001	1.09905E-002	1.33870E-002	4.39092E-002	6.43904E-002	1.57451E+005	2.36406E+002	1.89055E+002	9.27858E-003	9.27858E-003	7.65300E+005	7.40000E+001	1.40000E+001	0.00000E+000	1.87976E+002	7.58130E+002	1.65169E+002	1.00000E+002	1.73314E+000	2.19494E-002	0.00000E+000	-3.20747E+002	2.46309E+000	9.73899E-001	2.21317E+002	7.58332E+002	1.64153E+002	-3.24629E+002	3.06229E-001	8.95879E-001	-9.83080E-002	2.61744E+002	-1.13058E+002	-9.02136E-002	2.57862E+002	-1.28932E+002
1.78354E+002	1.09024E+003	2.36380E+002	1.89051E+002	1.11551E+000	1.35550E+000	1.01980E+004	1.02763E+003	1.00000E+000	4.15500E+003	2.10000E+001	6.41995E+005	1.51207E+000	3.30187E+001	1.10463E-002	1.34228E-002	4.51346E-002	6.59148E-002	1.57451E+005	2.36406E+002	1.89055E+002	9.27858E-003	9.27858E-003	7.65300E+005	7.40000E+001	1.50000E+001	0.00000E+000	2.18127E+002	7.25998E+002	1.53815E+002	1.00000E+002	1.72854E+000	2.22308E-002	0.00000E+000	-3.25830E+002	2.66690E+000	8.91143E-001	2.21317E+002	7.58332E+002	1.64153E+002	-3.24673E+002	3.06229E-001	8.95879E-001	-9.71223E-002	2.56661E+002	-1.19895E+002	-9.02136E-002	2.57818E+002	-1.28973E+002
1.86946E+002	1.11691E+003	2.36432E+002	1.89019E+002	1.12928E+000	1.35163E+000	1.05550E+004	1.41579E+003	1.00000E+000	4.15600E+003	1.90000E+001	6.42116E+005	1.52637E+000	3.34201E+001	1.09919E-002	1.31562E-002	4.60488E-002	6.53259E-002	1.57451E+005	2.36406E+002	1.89054E+002	9.27858E-003	9.27858E-003	7.65300E+005	7.40000E+001	1.60000E+001	0.00000E+000	2.42108E+002	7.32836E+002	1.75443E+002	1.00000E+002	1.83038E+000	2.68687E-002	0.00000E+000	-3.26356E+002	2.96297E+000	7.88416E-001	2.21317E+002	7.58332E+002	1.64153E+002	-3.24675E+002	3.06229E-001	8.95879E-001	-8.96238E-002	2.56135E+002	-1.31547E+002	-9.02136E-002	2.57816E+002	-1.28992E+002
1.88014E+002	1.04732E+003	2.36415E+002	1.89068E+002	1.05152E+000	1.29689E+000	8.89100E+003	1.47865E+003	1.00000E+000	4.15700E+003	2.60000E+001	6.42268E+005	1.36370E+000	3.23623E+001	1.11517E-002	1.37539E-002	4.28395E-002	6.42986E-002	1.57451E+005	2.36407E+002	1.89053E+002	9.27858E-003	9.27858E-003	7.65300E+005	7.40000E+001	1.70000E+001	0.00000E+000	2.09283E+002	7.01703E+002	1.50911E+002	1.00000E+002	1.67209E+000	4.43693E-002	0.00000E+000	-3.25416E+002	2.86617E+000	8.88042E-001	2.21317E+002	7.58332E+002	1.64153E+002	-3.24722E+002	3.06229E-001	8.95879E-001	-1.04484E-001	2.57075E+002	-1.08568E+002	-9.02136E-002	2.57769E+002	-1.29009E+002
1.78760E+002	1.06760E+003	2.36381E+002	1.89103E+002	1.14880E+000	1.35097E+000	1.02780E+004	1.14041E+003	1.00000E+000	4.15800E+003	2.40000E+001	6.42398E+005	1.55200E+000	3.26742E+001	1.13316E-002	1.33257E-002	3.86461E-002	5.27263E-002	1.57451E+005	2.36407E+002	1.89053E+002	9.27858E-003	9.27858E-003	7.65300E+005	7.40000E+001	1.80000E+001	0.00000E+000	2.05637E+002	7.00207E+002	1.77489E+002	1.00000E+002	1.71650E+000	3.02969E-002	0.00000E+000	-3.21681E+002	2.88820E+000	8.19652E-001	2.21317E+002	7.58332E+002	1.64153E+002	-3.24762E+002	3.06229E-001	8.95879E-001	-8.08752E-002	2.60810E+002	-1.39796E+002	-9.02136E-002	2.57729E+002	-1.29029E+002
1.86393E+002	1.13793E+003	2.36432E+002	1.89076E+002	1.12492E+000	1.35927E+000	1.07880E+004	1.65524E+003	1.00000E+000	4.15900E+003	1.90000E+001	6.42526E+005	1.52907E+000	3.37332E+001	1.08306E-002	1.30868E-002	4.50294E-002	6.50666E-002	1.57451E+005	2.36407E+002	1.89053E+002	9.27858E-003	9.27858E-003	7.65300E+005	7.40000E+001	1.90000E+001	0.00000E+000	2.41698E+002	7.77613E+002	1.50595E+002	1.00000E+002	1.83918E+000	3.73282E-002	0.00000E+000	-3.28314E+002	2.52807E+000	9.14011E-001	2.21317E+002	7.58332E+002	1.64153E+002	-3.24772E+002	3.06229E-001	8.95879E-001	-9.43333E-002	2.54177E+002	-1.26491E+002	-9.02136E-002	2.57719E+002	-1.29053E+002
1.82260E+002	1.28415E+003	2.36411E+002	1.89103E+002	1.15215E+000	1.36565E+000	1.25220E+004	1.81727E+003	1.00000E+000	4.16000E+003	0.00000E+000	6.42646E+005	1.57343E+000	3.58350E+001	1.02960E-002	1.22040E-002	4.39812E-002	6.12412E-002	1.57451E+005	2.36407E+002	1.89053E+002	9.27858E-003	9.27858E-003	7.65300E+005	7.40000E+001	2.00000E+001	0.00000E+000	2.76378E+002	8.44644E+002	1.86516E+002	1.00000E+002	2.07241E+000	3.48519E-002	0.00000E+000	-3.27750E+002	2.58262E+000	8.30452E-001	2.21317E+002	7.58332E+002	1.64153E+002	-3.24810E+002	3.06229E-001	8.95879E-001	-8.47988E-002	2.54741E+002	-1.40044E+002	-9.02136E-002	2.57681E+002	-1.29076E+002
1.86430E+002	1.20748E+003	2.36399E+002	1.89035E+002	1.11800E+000	1.34427E+000	1.12370E+004	1.70846E+003	1.00000E+000	4.16100E+003	7.00000E+000	6.42795E+005	1.50290E+000	3.47488E+001	1.05467E-002	1.26812E-002	4.65286E-002	6.66637E-002	1.57451E+005	2.36407E+002	1.89052E+002	9.27858E-003	9.27858E-003	7.65300E+005	7.40000E+001	2.10000E+001	0.00000E+000	2.30785E+002	8.26055E+002	1.62508E+002	1.00000E+002	1.90596E+000	3.19251E-002	0.00000E+000	-3.25336E+002	2.35770E+000	9.60279E-001	2.21317E+002	7.58332E+002	1.64153E+002	-3.24837E+002	3.06229E-001	8.95879E-001	-9.18918E-002	2.57155E+002	-1.27158E+002	-9.02136E-002	2.57654E+002	-1.29147E+002
1.71856E+002	9.47800E+002	2.36440E+002	1.89044E+002	1.15873E+000	1.30131E+000	8.86600E+003	6.83357E+002	1.00000E+000	4.16200E+003	4.70000E+001	6.42966E+005	1.50786E+000	3.07864E+001	1.23060E-002	1.38202E-002	4.61280E-002	5.76946E-002	1.57451E+005	2.36407E+002	1.89052E+002	9.27858E-003	9.27858E-003	7.65300E+005	7.40000E+001	2.20000E+001	0.00000E+000	1.77414E+002	6.35631E+002	1.46823E+002	1.00000E+002	1.51037E+000	1.99326E-002	0.00000E+000	-3.12710E+001	2.86924E+000	8.88343E-001	2.21317E+002	7.58332E+002	1.64153E+002	-3.24884E+002	3.06229E-001	8.95879E-001	-5.79577E-002	2.59975E+002	1.16551E+002	-9.02136E-002	2.57607E+002	-1.29184E+002
1.87948E+002	1.14853E+003	2.36436E+002	1.89104E+002	1.09352E+000	1.34308E+000	1.04780E+004	1.86566E+003	1.00000E+000	4.16300E+003	9.00000E+000	6.43072E+005	1.46868E+000	3.38899E+001	1.06829E-002	1.31208E-002	4.36992E-002	6.51653E-002	1.57451E+005	2.36407E+002	1.89051E+002	9.27858E-003	9.27858E-003	7.65300E+005	7.40000E+001	2.30000E+001	0.00000E+000	2.14790E+002	7.72218E+002	1.78536E+002	1.00000E+002	1.83373E+000	4.06514E-002	0.00000E+000	-3.22452E+002	2.63544E+000	8.89649E-001	2.21317E+002	7.58332E+002	1.64153E+002	-3.24923E+002	3.06229E-001	8.95879E-001	-1.02418E-001	2.60039E+002	-1.08637E+002	-9.02136E-002	2.57568E+002	-1.29186E+002
1.82369E+002	1.13310E+003	2.36436E+002	1.89075E+002	1.09502E+000	1.39086E+000	1.06820E+004	1.32518E+003	1.00000E+000	4.16400E+003	1.20000E+001	6.43216E+005	1.52302E+000	3.36616E+001	1.05949E-002	1.34572E-002	3.99268E-002	6.34352E-002	1.57451E+005	2.36406E+002	1.89051E+002	9.27858E-003	9.27858E-003	7.65300E+005	7.40000E+001	2.40000E+001	0.00000E+000	2.03314E+002	7.80952E+002	1.80879E+002	1.00000E+002	1.82679E+000	2.56386E-002	0.00000E+000	-3.20917E+002	2.51950E+000	9.21660E-001	2.21317E+002	7.58332E+002	1.64153E+002	-3.24954E+002	3.06229E-001	8.95879E-001	-1.19005E-001	2.61574E+002	-8.25949E+001	-9.02136E-002	2.57537E+002	-1.29236E+002
1.83772E+002	1.22814E+003	2.36461E+002	1.89102E+002	1.14419E+000	1.38052E+000	1.20140E+004	1.72936E+003	1.00000E+000	4.16500E+003	3.00000E+000	6.43346E+005	1.57957E+000	3.50448E+001	1.04389E-002	1.25950E-002	4.14119E-002	5.96090E-002	1.57451E+005	2.36406E+002	1.89051E+002	9.27858E-003	9.27858E-003	7.65300E+005	7.40000E+001	2.50000E+001	0.00000E+000	2.40042E+002	8.03469E+002	2.09357E+002	1.00000E+002	1.98948E+000	2.59384E-002	0.00000E+000	-3.21717E+002	2.74351E+000	7.98108E-001	2.21317E+002	7.58332E+002	1.64153E+002	-3.24992E+002	3.06229E-001	8.95879E-001	-9.36087E-002	2.60774E+002	-1.20949E+002	-9.02136E-002	2.57499E+002	-1.29255E+002
1.88392E+002	1.12353E+003	2.36448E+002	1.89025E+002	1.11670E+000	1.35839E+000	1.05470E+004	9.26859E+002	1.00000E+000	4.16600E+003	1.40000E+001	6.43482E+005	1.51692E+000	3.35191E+001	1.08736E-002	1.32270E-002	4.28296E-002	6.26246E-002	1.57451E+005	2.36406E+002	1.89051E+002	9.27858E-003	9.27858E-003	7.65300E+005	7.40000E+001	2.60000E+001	0.00000E+000	2.18083E+002	7.59015E+002	1.69184E+002	1.00000E+002	1.80381E+000	2.41197E-002	0.00000E+000	-3.24078E+002	2.62485E+000	8.90312E-001	2.21317E+002	7.58332E+002	1.64153E+002	-3.25023E+002	3.06229E-001	8.95879E-001	-9.76468E-002	2.58413E+002	-1.17377E+002	-9.02136E-002	2.57468E+002	-1.29335E+002
1.98557E+002	1.11572E+003	2.36404E+002	1.89077E+002	1.09288E+000	1.30015E+000	9.86500E+003	1.57978E+003	1.00000E+000	4.16700E+003	1.90000E+001	6.43624E+005	1.42091E+000	3.34023E+001	1.10034E-002	1.30902E-002	4.17578E-002	5.84122E-002	1.57451E+005	2.36406E+002	1.89051E+002	9.27858E-003	9.27858E-003	7.65300E+005	7.40000E+001	2.70000E+001	0.00000E+000	1.73136E+002	7.72068E+002	1.91967E+002	1.00000E+002	1.77586E+000	4.62115E-002	0.00000E+000	-3.16609E+002	2.51400E+000	9.61165E-001	2.21317E+002	7.58332E+002	1.64153E+002	-3.25065E+002	3.06229E-001	8.95879E-001	-8.66117E-002	2.65883E+002	-1.26230E+002	-9.02136E-002	2.57426E+002	-1.29348E+002
1.77693E+002	9.68596E+002	2.36460E+002	1.89022E+002	1.10452E+000	1.37346E+000	9.08600E+003	9.93023E+002	1.00000E+000	4.16800E+003	3.60000E+001	6.43779E+005	1.51701E+000	3.11223E+001	1.15874E-002	1.44089E-002	4.67639E-002	7.14223E-002	1.57451E+005	2.36406E+002	1.89051E+002	9.27858E-003	9.27858E-003	7.65300E+005	7.40000E+001	2.80000E+001	0.00000E+000	1.73079E+002	6.54928E+002	1.53784E+002	1.00000E+002	1.54149E+000	2.75281E-002	0.00000E+000	-3.21074E+002	2.77329E+000	9.07884E-001	2.21317E+002	7.58332E+002	1.64153E+002	-3.25060E+002	3.06229E-001	8.95879E-001	-1.08533E-001	2.61417E+002	-9.82625E+001	-9.02136E-002	2.57431E+002	-1.29373E+002
1.79434E+002	1.15856E+003	2.36380E+002	1.89073E+002	1.12264E+000	1.35501E+000	1.09290E+004	1.63166E+003	1.00000E+000	4.16900E+003	1.70000E+001	6.43903E+005	1.52119E+000	3.40376E+001	1.07387E-002	1.29614E-002	4.02905E-002	5.79551E-002	1.57451E+005	2.36406E+002	1.89051E+002	9.27858E-003	9.27858E-003	7.65300E+005	7.40000E+001	2.90000E+001	0.00000E+000	2.28656E+002	7.83027E+002	1.65198E+002	1.00000E+002	1.84944E+000	3.97337E-002	0.00000E+000	-3.25529E+002	2.53059E+000	9.07193E-001	2.21317E+002	7.58332E+002	1.64153E+002	-3.25062E+002	3.06229E-001	8.95879E-001	-9.37874E-002	2.56962E+002	-1.24520E+002	-9.02136E-002	2.57429E+002	-1.29348E+002
1.80440E+002	1.07534E+003	2.36401E+002	1.89079E+002	1.14101E+000	1.32406E+000	1.00910E+004	1.63649E+003	1.00000E+000	4.17000E+003	2.40000E+001	6.44048E+005	1.51076E+000	3.27924E+001	1.13585E-002	1.31808E-002	4.30965E-002	5.74471E-002	1.57451E+005	2.36406E+002	1.89051E+002	9.27858E-003	9.27858E-003	7.65300E+005	7.40000E+001	3.00000E+001	0.00000E+000	1.98910E+002	7.52572E+002	1.57033E+002	1.00000E+002	1.73149E+000	3.28758E-002	0.00000E+000	-3.20735E+001	2.48400E+000	9.61818E-001	2.21317E+002	7.58332E+002	1.64153E+002	-3.25074E+002	3.06229E-001	8.95879E-001	-7.42588E-002	2.59172E+002	1.39980E+002	-9.02136E-002	2.57417E+002	-1.29355E+002
1.88099E+002	1.21385E+003	2.36362E+002	1.89014E+002	1.08005E+000	1.32503E+000	1.07780E+004	1.23211E+003	1.00000E+000	4.17100E+003	1.70000E+001	6.44184E+005	1.43110E+000	3.48404E+001	1.04034E-002	1.27632E-002	4.26138E-002	6.34068E-002	1.57451E+005	2.36406E+002	1.89051E+002	9.27858E-003	9.27858E-003	7.65300E+005	7.40000E+001	3.10000E+001	0.00000E+000	2.36259E+002	8.12752E+002	1.68667E+002	1.00000E+002	1.91178E+000	2.70116E-002	0.00000E+000	-3.25746E+002	2.52145E+000	9.16835E-001	2.21317E+002	7.58332E+002	1.64153E+002	-3.25116E+002	3.06229E-001	8.95879E-001	-1.01862E-001	2.56745E+002	-1.12816E+002	-9.02136E-002	2.57375E+002	-1.29441E+002
2.00564E+002	1.14026E+003	2.36383E+002	1.89114E+002	1.08363E+000	1.31209E+000	1.00890E+004	2.13793E+003	1.00000E+000	4.17200E+003	2.40000E+001	6.44328E+005	1.42182E+000	3.37677E+001	1.07884E-002	1.30629E-002	4.62577E-002	6.71513E-002	1.57451E+005	2.36406E+002	1.89050E+002	9.27858E-003	9.27858E-003	7.65300E+005	7.40000E+001	3.20000E+001	0.00000E+000	2.24874E+002	7.96372E+002	1.54463E+002	1.00000E+002	1.83786E+000	5.70169E-002	0.00000E+000	-3.26101E+002	2.48598E+000	9.61146E-001	2.21317E+002	7.58332E+002	1.64153E+002	-3.25125E+002	3.06229E-001	8.95879E-001	-9.53647E-002	2.56390E+002	-1.22729E+002	-9.02136E-002	2.57366E+002	-1.29386E+002
1.79372E+002	1.14504E+003	2.36432E+002	1.89104E+002	1.12853E+000	1.34253E+000	1.07710E+004	1.72328E+003	1.00000E+000	4.17300E+003	2.30000E+001	6.44466E+005	1.51508E+000	3.38384E+001	1.08739E-002	1.29359E-002	4.35463E-002	6.09888E-002	1.57451E+005	2.36406E+002	1.89050E+002	9.27858E-003	9.27858E-003	7.65300E+005	7.40000E+001	3.30000E+001	0.00000E+000	2.18052E+002	7.78324E+002	1.70808E+002	1.00000E+002	1.83290E+000	3.30124E-002	0.00000E+000	-3.23826E+002	2.54123E+000	9.09995E-001	2.21317E+002	7.58332E+002	1.64153E+002	-3.25115E+002	3.06229E-001	8.95879E-001	-8.66011E-002	2.58665E+002	-1.33445E+002	-9.02136E-002	2.57376E+002	-1.29378E+002
1.86868E+002	1.02374E+003	2.36422E+002	1.89085E+002	1.08203E+000	1.35755E+000	9.33100E+003	1.56544E+003	1.00000E+000	4.17400E+003	3.80000E+001	6.44611E+005	1.46892E+000	3.19960E+001	1.12015E-002	1.40538E-002	4.28214E-002	6.64485E-002	1.57451E+005	2.36406E+002	1.89050E+002	9.27858E-003	9.27858E-003	7.65300E+005	7.40000E+001	3.40000E+001	0.00000E+000	1.81019E+002	7.24793E+002	1.46038E+002	1.00000E+002	1.63555E+000	3.80437E-002	0.00000E+000	-3.22740E+002	2.47071E+000	1.00560E+000	2.21317E+002	7.58332E+002	1.64153E+002	-3.25119E+002	3.06229E-001	8.95879E-001	-1.12937E-001	2.59751E+002	-9.33781E+001	-9.02136E-002	2.57372E+002	-1.29395E+002
1.75383E+002	7.60804E+002	2.36405E+002	1.89106E+002	1.06757E+000	1.30614E+000	6.60400E+003	6.14288E+002	1.00000E+000	4.17500E+003	1.09000E+002	6.44814E+005	1.39441E+000	2.75827E+001	1.31370E-002	1.60726E-002	3.92745E-002	5.75433E-002	1.57451E+005	2.36406E+002	1.89049E+002	9.27858E-003	9.27858E-003	7.65300E+005	7.40000E+001	3.50000E+001	0.00000E+000	1.44670E+002	5.14235E+002	1.16708E+002	1.00000E+002	1.22003E+000	3.21300E-002	0.00000E+000	-3.23307E+002	3.30890E+000	8.92532E-001	2.21317E+002	7.58332E+002	1.64153E+002	-3.25131E+002	3.06229E-001	8.95879E-001	-1.00504E-001	2.59184E+002	-1.12327E+002	-9.02136E-002	2.57360E+002	-1.29395E+002
1.76217E+002	1.03207E+003	2.36393E+002	1.89082E+002	1.10878E+000	1.32166E+000	9.40000E+003	1.79057E+003	1.00000E+000	4.17600E+003	3.80000E+001	6.44892E+005	1.46543E+000	3.21259E+001	1.14362E-002	1.36319E-002	4.43575E-002	6.23217E-002	1.57451E+005	2.36406E+002	1.89049E+002	9.27858E-003	9.27858E-003	7.65300E+005	7.40000E+001	3.60000E+001	0.00000E+000	1.93761E+002	6.97652E+002	1.47986E+002	1.00000E+002	1.62911E+000	4.64993E-002	0.00000E+000	-3.24246E+002	2.66249E+000	9.29736E-001	2.21317E+002	7.58332E+002	1.64153E+002	-3.25134E+002	3.06229E-001	8.95879E-001	-8.75906E-002	2.58245E+002	-1.32414E+002	-9.02136E-002	2.57357E+002	-1.29414E+002
1.86876E+002	1.04680E+003	2.36397E+002	1.89000E+002	1.06734E+000	1.33717E+000	9.26700E+003	1.15836E+003	1.00000E+000	4.17700E+003	3.00000E+001	6.45040E+005	1.42721E+000	3.23543E+001	1.10875E-002	1.38904E-002	4.03424E-002	6.23269E-002	1.57451E+005	2.36406E+002	1.89049E+002	9.27858E-003	9.27858E-003	7.65300E+005	7.40000E+001	3.70000E+001	0.00000E+000	2.12281E+002	7.22577E+002	1.35507E+002	1.00000E+002	1.67495E+000	2.89712E-002	0.00000E+000	-3.27615E+002	2.60820E+000	9.55873E-001	2.21317E+002	7.58332E+002	1.64153E+002	-3.25141E+002	3.06229E-001	8.95879E-001	-1.12216E-001	2.54876E+002	-9.93739E+001	-9.02136E-002	2.57350E+002	-1.29472E+002
1.88690E+002	1.15490E+003	2.36423E+002	1.89031E+002	1.12412E+000	1.31876E+000	1.06180E+004	1.22358E+003	1.00000E+000	4.17800E+003	2.00000E+001	6.45187E+005	1.48244E+000	3.39839E+001	1.09091E-002	1.27981E-002	4.41707E-002	6.02168E-002	1.57451E+005	2.36406E+002	1.89048E+002	9.27858E-003	9.27858E-003	7.65300E+005	7.40000E+001	3.80000E+001	0.00000E+000	2.24782E+002	7.84816E+002	1.64131E+002	1.00000E+002	1.84178E+000	2.21298E-002	0.00000E+000	-3.25299E+002	2.52953E+000	9.20769E-001	2.21317E+002	7.58332E+002	1.64153E+002	-3.25180E+002	3.06229E-001	8.95879E-001	-7.96779E-002	2.57192E+002	-1.45233E+002	-9.02136E-002	2.57311E+002	-1.29490E+002
1.70671E+002	1.15569E+003	2.36399E+002	1.89083E+002	1.15330E+000	1.38523E+000	1.14250E+004	1.18269E+003	1.00000E+000	4.17900E+003	1.60000E+001	6.45316E+005	1.59758E+000	3.39954E+001	1.07898E-002	1.29597E-002	3.84902E-002	5.47731E-002	1.57451E+005	2.36406E+002	1.89049E+002	9.27858E-003	9.27858E-003	7.65300E+005	7.40000E+001	3.90000E+001	0.00000E+000	2.25829E+002	7.76000E+002	1.72581E+002	1.00000E+002	1.84922E+000	2.55030E-002	0.00000E+000	-3.24593E+002	2.53714E+000	8.84990E-001	2.21317E+002	7.58332E+002	1.64153E+002	-3.25165E+002	3.06229E-001	8.95879E-001	-9.13676E-002	2.57898E+002	-1.27161E+002	-9.02136E-002	2.57326E+002	-1.29444E+002
1.76682E+002	1.09369E+003	2.36384E+002	1.89153E+002	1.13700E+000	1.31666E+000	1.01840E+004	2.07687E+003	1.00000E+000	4.18000E+003	1.90000E+001	6.45451E+005	1.49704E+000	3.30710E+001	1.12668E-002	1.30471E-002	4.46802E-002	5.93681E-002	1.57451E+005	2.36407E+002	1.89049E+002	9.27858E-003	9.27858E-003	7.65300E+005	7.40000E+001	4.00000E+001	0.00000E+000	2.14011E+002	7.37733E+002	1.59611E+002	1.00000E+002	1.74761E+000	4.83040E-002	0.00000E+000	-3.38125E+001	2.64507E+000	8.99115E-001	2.21317E+002	7.58332E+002	1.64153E+002	-3.25206E+002	3.06229E-001	8.95879E-001	-7.32225E-002	2.57433E+002	1.36748E+002	-9.02136E-002	2.57285E+002	-1.29442E+002
1.83763E+002	1.10718E+003	2.36400E+002	1.89122E+002	1.15757E+000	1.38393E+000	1.09830E+004	1.85239E+003	1.00000E+000	4.18100E+003	1.80000E+001	6.45587E+005	1.60200E+000	3.32743E+001	1.10456E-002	1.32054E-002	4.50427E-002	6.37259E-002	1.57451E+005	2.36407E+002	1.89049E+002	9.27858E-003	9.27858E-003	7.65300E+005	7.40000E+001	4.10000E+001	0.00000E+000	2.27118E+002	7.45246E+002	1.49409E+002	1.00000E+002	1.76371E+000	4.24728E-002	0.00000E+000	-3.27673E+002	2.52028E+000	9.08661E-001	2.21317E+002	7.58332E+002	1.64153E+002	-3.25213E+002	3.06229E-001	8.95879E-001	-8.90620E-002	2.54818E+002	-1.33634E+002	-9.02136E-002	2.57279E+002	-1.29467E+002
1.77075E+002	8.51521E+002	2.36396E+002	1.89109E+002	1.11749E+000	1.35636E+000	8.00900E+003	9.62870E+002	1.00000E+000	4.18200E+003	6.30000E+001	6.45755E+005	1.51572E+000	2.91808E+001	1.24869E-002	1.51560E-002	4.12386E-002	5.97398E-002	1.57451E+005	2.36408E+002	1.89049E+002	9.27858E-003	9.27858E-003	7.65300E+005	7.40000E+001	4.20000E+001	0.00000E+000	1.68397E+002	5.99150E+002	1.13475E+002	1.00000E+002	1.37557E+000	4.12549E-002	0.00000E+000	-3.26450E+002	2.75394E+000	9.73794E-001	2.21317E+002	7.58332E+002	1.64153E+002	-3.25234E+002	3.06229E-001	8.95879E-001	-9.65547E-002	2.56041E+002	-1.21318E+002	-9.02136E-002	2.57257E+002	-1.29497E+002
1.79934E+002	1.20173E+003	2.36417E+002	1.89048E+002	1.15686E+000	1.33997E+000	1.15520E+004	1.96820E+003	1.00000E+000	4.18300E+003	9.00000E+000	6.45852E+005	1.55016E+000	3.46659E+001	1.07635E-002	1.24672E-002	4.32258E-002	5.74760E-002	1.57451E+005	2.36408E+002	1.89049E+002	9.27858E-003	9.27858E-003	7.65300E+005	7.40000E+001	4.30000E+001	0.00000E+000	2.48198E+002	7.81949E+002	1.84434E+002	1.00000E+002	1.92679E+000	3.33937E-002	0.00000E+000	-3.46989E+001	2.74009E+000	8.14926E-001	2.21317E+002	7.58332E+002	1.64153E+002	-3.25218E+002	3.06229E-001	8.95879E-001	-7.33382E-002	2.56547E+002	1.35969E+002	-9.02136E-002	2.57273E+002	-1.29518E+002
1.82693E+002	1.13369E+003	2.36390E+002	1.89088E+002	1.13104E+000	1.33464E+000	1.06270E+004	1.25676E+003	1.00000E+000	4.18400E+003	1.80000E+001	6.45997E+005	1.50953E+000	3.36703E+001	1.09717E-002	1.29466E-002	4.13994E-002	5.69988E-002	1.57451E+005	2.36408E+002	1.89049E+002	9.27858E-003	9.27858E-003	7.65300E+005	7.40000E+001	4.40000E+001	0.00000E+000	2.39114E+002	7.55509E+002	1.56168E+002	1.00000E+002	1.81560E+000	3.02049E-002	0.00000E+000	-3.28288E+002	2.65617E+000	8.76495E-001	2.21317E+002	7.58332E+002	1.64153E+002	-3.25233E+002	3.06229E-001	8.95879E-001	-8.25709E-002	2.54203E+002	-1.43897E+002	-9.02136E-002	2.57258E+002	-1.29509E+002
2.02213E+002	1.22572E+003	2.36397E+002	1.89109E+002	1.11540E+000	1.30931E+000	1.11360E+004	2.18372E+003	1.00000E+000	4.18500E+003	1.20000E+001	6.46124E+005	1.46040E+000	3.50103E+001	1.05698E-002	1.24073E-002	4.30407E-002	5.87491E-002	1.57451E+005	2.36408E+002	1.89049E+002	9.27858E-003	9.27858E-003	7.65300E+005	7.40000E+001	4.50000E+001	0.00000E+000	2.51895E+002	8.14577E+002	1.75497E+002	1.00000E+002	1.95992E+000	4.04318E-002	0.00000E+000	-3.56745E+001	2.61612E+000	8.69339E-001	2.21317E+002	7.58332E+002	1.64153E+002	-3.25246E+002	3.06229E-001	8.95879E-001	-7.99722E-002	2.55571E+002	1.44875E+002	-9.02136E-002	2.57245E+002	-1.29509E+002
1.99283E+002	1.19021E+003	2.36420E+002	1.89055E+002	1.10150E+000	1.33518E+000	1.08680E+004	2.02965E+003	1.00000E+000	4.18600E+003	1.90000E+001	6.46266E+005	1.47070E+000	3.44994E+001	1.05660E-002	1.28075E-002	4.41660E-002	6.42187E-002	1.57451E+005	2.36408E+002	1.89048E+002	9.27858E-003	9.27858E-003	7.65300E+005	7.40000E+001	4.60000E+001	0.00000E+000	2.51968E+002	7.95373E+002	1.68115E+002	1.00000E+002	1.91939E+000	4.08439E-002	0.00000E+000	-3.28003E+002	2.65819E+000	8.66066E-001	2.21317E+002	7.58332E+002	1.64153E+002	-3.25291E+002	3.06229E-001	8.95879E-001	-9.58994E-002	2.54488E+002	-1.23873E+002	-9.02136E-002	2.57200E+002	-1.29586E+002
1.81719E+002	1.14835E+003	2.36398E+002	1.89016E+002	1.14753E+000	1.33830E+000	1.09230E+004	1.54984E+003	1.00000E+000	4.18700E+003	1.90000E+001	6.46409E+005	1.53574E+000	3.38873E+001	1.09798E-002	1.28051E-002	4.65237E-002	6.27519E-002	1.57451E+005	2.36409E+002	1.89049E+002	9.27858E-003	9.27858E-003	7.65300E+005	7.40000E+001	4.70000E+001	0.00000E+000	2.27017E+002	7.82132E+002	1.66089E+002	1.00000E+002	1.84671E+000	3.84681E-002	0.00000E+000	-3.42505E+001	2.53107E+000	9.07268E-001	2.21317E+002	7.58332E+002	1.64153E+002	-3.25299E+002	3.06229E-001	8.95879E-001	-7.67455E-002	2.56995E+002	1.41454E+002	-9.02136E-002	2.57192E+002	-1.29620E+002
1.91098E+002	1.19871E+003	2.36426E+002	1.89045E+002	1.06435E+000	1.26414E+000	1.00530E+004	1.69395E+003	1.00000E+000	4.18800E+003	1.60000E+001	6.46544E+005	1.34549E+000	3.46224E+001	1.06154E-002	1.26080E-002	3.63425E-002	5.05351E-002	1.57451E+005	2.36409E+002	1.89048E+002	9.27858E-003	9.27858E-003	7.65300E+005	7.40000E+001	4.80000E+001	0.00000E+000	2.39642E+002	8.14134E+002	1.54708E+002	1.00000E+002	1.89224E+000	3.19054E-002	0.00000E+000	-3.27632E+002	2.52167E+000	9.49238E-001	2.21317E+002	7.58332E+002	1.64153E+002	-3.25298E+002	3.06229E-001	8.95879E-001	-8.58018E-002	2.54859E+002	-1.38473E+002	-9.02136E-002	2.57193E+002	-1.29599E+002
1.89148E+002	1.05976E+003	2.36412E+002	1.89069E+002	1.07026E+000	1.31890E+000	9.30100E+003	1.41533E+003	1.00000E+000	4.18900E+003	2.90000E+001	6.46689E+005	1.41157E+000	3.25539E+001	1.10975E-002	1.36756E-002	4.26642E-002	6.39355E-002	1.57451E+005	2.36410E+002	1.89048E+002	9.27858E-003	9.27858E-003	7.65300E+005	7.40000E+001	4.90000E+001	0.00000E+000	2.10529E+002	7.08219E+002	1.59538E+002	1.00000E+002	1.70084E+000	4.04263E-002	0.00000E+000	-3.25060E+002	2.86513E+000	8.68566E-001	2.21317E+002	7.58332E+002	1.64153E+002	-3.25308E+002	3.06229E-001	8.95879E-001	-1.04070E-001	2.57431E+002	-1.08825E+002	-9.02136E-002	2.57183E+002	-1.29595E+002
1.81965E+002	1.17335E+003	2.36375E+002	1.89018E+002	1.17658E+000	1.36074E+000	1.16110E+004	1.46974E+003	1.00000E+000	4.19000E+003	1.50000E+001	6.46811E+005	1.60102E+000	3.42542E+001	1.09191E-002	1.26281E-002	4.71603E-002	6.25984E-002	1.57451E+005	2.36410E+002	1.89048E+002	9.27858E-003	9.27858E-003	7.65300E+005	7.40000E+001	5.00000E+001	0.00000E+000	2.37571E+002	7.65543E+002	1.82434E+002	1.00000E+002	1.87911E+000	2.69119E-002	0.00000E+000	-3.39245E+001	2.71212E+000	8.21237E-001	2.21317E+002	7.58332E+002	1.64153E+002	-3.25331E+002	3.06229E-001	8.95879E-001	-7.25772E-002	2.57321E+002	1.35592E+002	-9.02136E-002	2.57160E+002	-1.29653E+002
1.78216E+002	1.03517E+003	2.36408E+002	1.89021E+002	1.11443E+000	1.33637E+000	9.55300E+003	1.14911E+003	1.00000E+000	4.19100E+003	2.70000E+001	6.46963E+005	1.48928E+000	3.21740E+001	1.14020E-002	1.36727E-002	4.74595E-002	6.75660E-002	1.57451E+005	2.36410E+002	1.89048E+002	9.27858E-003	9.27858E-003	7.65300E+005	7.40000E+001	5.10000E+001	0.00000E+000	1.91889E+002	7.00256E+002	1.59545E+002	1.00000E+002	1.65220E+000	3.42411E-002	0.00000E+000	-3.22811E+002	2.71679E+000	9.03828E-001	2.21317E+002	7.58332E+002	1.64153E+002	-3.25350E+002	3.06229E-001	8.95879E-001	-9.05592E-002	2.59680E+002	-1.26616E+002	-9.02136E-002	2.57141E+002	-1.29667E+002
1.77169E+002	1.12125E+003	2.36398E+002	1.89072E+002	1.13147E+000	1.34617E+000	1.05960E+004	1.70191E+003	1.00000E+000	4.19200E+003	1.80000E+001	6.47085E+005	1.52315E+000	3.34851E+001	1.09918E-002	1.30777E-002	4.29226E-002	6.00966E-002	1.57451E+005	2.36410E+002	1.89048E+002	9.27858E-003	9.27858E-003	7.65300E+005	7.40000E+001	5.20000E+001	0.00000E+000	2.16526E+002	7.77106E+002	1.57616E+002	1.00000E+002	1.80143E+000	3.99939E-002	0.00000E+000	-3.25317E+002	2.45898E+000	9.48167E-001	2.21317E+002	7.58332E+002	1.64153E+002	-3.25370E+002	3.06229E-001	8.95879E-001	-8.66583E-002	2.57174E+002	-1.34874E+002	-9.02136E-002	2.57121E+002	-1.29656E+002
1.91726E+002	1.15240E+003	2.36411E+002	1.89019E+002	1.11706E+000	1.29380E+000	1.03470E+004	1.43507E+003	1.00000E+000	4.19300E+003	1.40000E+001	6.47216E+005	1.44526E+000	3.39471E+001	1.09817E-002	1.27192E-002	4.49863E-002	5.98284E-002	1.57451E+005	2.36411E+002	1.89047E+002	9.27858E-003	9.27858E-003	7.65300E+005	7.40000E+001	5.30000E+001	0.00000E+000	2.11601E+002	7.92226E+002	1.61163E+002	1.00000E+002	1.81884E+000	2.81542E-002	0.00000E+000	-3.30317E+001	2.43755E+000	9.67945E-001	2.21317E+002	7.58332E+002	1.64153E+002	-3.25369E+002	3.06229E-001	8.95879E-001	-7.33118E-002	2.58214E+002	1.37579E+002	-9.02136E-002	2.57122E+002	-1.29687E+002
2.01122E+002	1.05281E+003	2.36451E+002	1.89048E+002	1.10174E+000	1.27004E+000	9.17700E+003	1.59448E+003	1.00000E+000	4.19400E+003	2.40000E+001	6.47360E+005	1.39926E+000	3.24470E+001	1.15009E-002	1.32577E-002	4.39750E-002	5.78725E-002	1.57451E+005	2.36411E+002	1.89047E+002	9.27858E-003	9.27858E-003	7.65300E+005	7.40000E+001	5.40000E+001	0.00000E+000	2.03745E+002	7.23326E+002	1.53239E+002	1.00000E+002	1.69448E+000	4.57587E-002	0.00000E+000	-3.36587E+001	2.71350E+000	9.23274E-001	2.21317E+002	7.58332E+002	1.64153E+002	-3.25426E+002	3.06229E-001	8.95879E-001	-7.09578E-002	2.57587E+002	1.33478E+002	-9.02136E-002	2.57065E+002	-1.29723E+002
1.99229E+002	9.31960E+002	2.36417E+002	1.89048E+002	1.11651E+000	1.24191E+000	8.05800E+003	1.18342E+003	1.00000E+000	4.19500E+003	5.00000E+001	6.47522E+005	1.38660E+000	3.05280E+001	1.24379E-002	1.38349E-002	4.06156E-002	4.97370E-002	1.57451E+005	2.36411E+002	1.89046E+002	9.27858E-003	9.27858E-003	7.65300E+005	7.40000E+001	5.50000E+001	0.00000E+000	1.78543E+002	6.26165E+002	1.46533E+002	1.00000E+002	1.49940E+000	4.07831E-002	0.00000E+000	-3.20918E+001	3.06714E+000	8.71694E-001	2.21317E+002	7.58332E+002	1.64153E+002	-3.25436E+002	3.06229E-001	8.95879E-001	-5.31713E-002	2.59154E+002	1.08616E+002	-9.02136E-002	2.57055E+002	-1.29736E+002
2.01130E+002	1.05871E+003	2.36418E+002	1.89084E+002	1.13025E+000	1.32427E+000	9.84600E+003	1.85830E+003	1.00000E+000	4.19600E+003	2.30000E+001	6.47640E+005	1.49676E+000	3.25378E+001	1.13905E-002	1.33459E-002	4.57110E-002	6.21531E-002	1.57451E+005	2.36412E+002	1.89046E+002	9.27858E-003	9.27858E-003	7.65300E+005	7.40000E+001	5.60000E+001	0.00000E+000	2.07529E+002	7.02578E+002	1.65093E+002	1.00000E+002	1.69842E+000	4.79583E-002	0.00000E+000	-3.24183E+002	2.83807E+000	8.52234E-001	2.21317E+002	7.58332E+002	1.64153E+002	-3.25443E+002	3.06229E-001	8.95879E-001	-7.90464E-002	2.58308E+002	-1.45021E+002	-9.02136E-002	2.57049E+002	-1.29719E+002
1.98817E+002	1.01359E+003	2.36352E+002	1.89084E+002	1.08479E+000	1.36716E+000	9.32200E+003	1.40336E+003	1.00000E+000	4.19700E+003	3.20000E+001	6.47778E+005	1.48308E+000	3.18369E+001	1.12355E-002	1.41600E-002	3.98715E-002	6.22700E-002	1.57451E+005	2.36412E+002	1.89046E+002	9.27858E-003	9.27858E-003	7.65300E+005	7.40000E+001	5.70000E+001	0.00000E+000	1.91997E+002	6.94937E+002	1.44466E+002	1.00000E+002	1.61475E+000	4.39875E-002	0.00000E+000	-3.24771E+002	2.64043E+000	9.41417E-001	2.21317E+002	7.58332E+002	1.64153E+002	-3.25438E+002	3.06229E-001	8.95879E-001	-1.15160E-001	2.57720E+002	-9.21294E+001	-9.02136E-002	2.57053E+002	-1.29719E+002
1.93171E+002	1.05538E+003	2.36320E+002	1.89142E+002	1.11272E+000	1.32600E+000	9.68200E+003	1.64039E+003	1.00000E+000	4.19800E+003	2.70000E+001	6.47914E+005	1.47547E+000	3.24867E+001	1.13084E-002	1.34760E-002	4.00362E-002	5.60938E-002	1.57451E+005	2.36413E+002	1.89045E+002	9.27858E-003	9.27858E-003	7.65300E+005	7.40000E+001	5.80000E+001	0.00000E+000	1.97544E+002	7.52036E+002	1.44305E+002	1.00000E+002	1.70221E+000	3.85630E-002	0.00000E+000	-3.24909E+002	2.43422E+000	1.00200E+000	2.21317E+002	7.58332E+002	1.64153E+002	-3.25452E+002	3.06229E-001	8.95879E-001	-8.74598E-002	2.57582E+002	-1.33239E+002	-9.02136E-002	2.57039E+002	-1.29700E+002
2.11328E+002	1.19961E+003	2.36375E+002	1.89078E+002	1.08672E+000	1.33087E+000	1.07810E+004	1.86848E+003	1.00000E+000	4.19900E+003	1.10000E+001	6.48034E+005	1.44628E+000	3.46354E+001	1.04662E-002	1.28176E-002	4.29748E-002	6.37287E-002	1.57451E+005	2.36413E+002	1.89045E+002	9.27858E-003	9.27858E-003	7.65300E+005	7.40000E+001	5.90000E+001	0.00000E+000	2.51062E+002	8.26336E+002	1.46803E+002	1.00000E+002	1.91584E+000	3.99869E-002	0.00000E+000	-3.29561E+002	2.40293E+000	9.61922E-001	2.21317E+002	7.58332E+002	1.64153E+002	-3.25458E+002	3.06229E-001	8.95879E-001	-1.00991E-001	2.52930E+002	-1.17881E+002	-9.02136E-002	2.57033E+002	-1.29741E+002
1.89580E+002	1.04574E+003	2.36397E+002	1.89101E+002	1.12877E+000	1.35078E+000	9.89500E+003	1.38183E+003	1.00000E+000	4.20000E+003	2.00000E+000	6.48157E+005	1.52472E+000	3.23379E+001	1.13474E-002	1.35793E-002	4.44714E-002	6.29782E-002	1.57451E+005	2.36413E+002	1.89045E+002	9.27858E-003	9.27858E-003	7.65300E+005	7.40000E+001	6.00000E+001	0.00000E+000	2.00449E+002	6.95191E+002	1.72226E+002	1.00000E+002	1.68855E+000	3.85758E-002	0.00000E+000	-3.22453E+002	2.87375E+000	8.39564E-001	2.21317E+002	7.58332E+002	1.64153E+002	-3.25491E+002	3.06229E-001	8.95879E-001	-8.95366E-002	2.60039E+002	-1.27724E+002	-9.02136E-002	2.57000E+002	-1.29759E+002
1.91273E+002	1.17978E+003	2.36361E+002	1.89091E+002	1.11127E+000	1.33488E+000	1.08710E+004	1.61123E+003	1.00000E+000	4.20100E+003	0.00000E+000	6.48285E+005	1.48341E+000	3.43479E+001	1.06582E-002	1.28029E-002	4.20496E-002	5.99957E-002	1.57451E+005	2.36414E+002	1.89045E+002	9.27858E-003	9.27858E-003	7.65300E+005	7.40000E+001	6.10000E+001	0.00000E+000	2.29424E+002	7.98597E+002	1.66170E+002	1.00000E+002	1.87383E+000	3.38800E-002	0.00000E+000	-3.25806E+002	2.49787E+000	9.21524E-001	2.21317E+002	7.58332E+002	1.64153E+002	-3.25524E+002	3.06229E-001	8.95879E-001	-9.14148E-002	2.56685E+002	-1.28302E+002	-9.02136E-002	2.56967E+002	-1.29801E+002
1.98044E+002	1.10600E+003	2.36444E+002	1.89110E+002	1.11247E+000	1.31546E+000	1.00680E+004	1.79242E+003	1.00000E+000	4.20200E+003	0.00000E+000	6.48419E+005	1.46341E+000	3.32567E+001	1.10871E-002	1.31101E-002	4.16794E-002	5.76102E-002	1.57451E+005	2.36414E+002	1.89044E+002	9.27858E-003	9.27858E-003	7.65300E+005	7.40000E+001	6.20000E+001	0.00000E+000	2.09659E+002	7.42053E+002	1.73127E+002	1.00000E+002	1.77191E+000	4.36305E-002	0.00000E+000	-3.23273E+002	2.72532E+000	8.77653E-001	2.21317E+002	7.58332E+002	1.64153E+002	-3.25541E+002	3.06229E-001	8.95879E-001	-8.36057E-002	2.59218E+002	-1.37329E+002	-9.02136E-002	2.56950E+002	-1.29800E+002
1.89638E+002	1.20675E+003	2.36377E+002	1.89101E+002	1.12343E+000	1.35988E+000	1.14350E+004	2.08678E+003	1.00000E+000	4.20300E+003	0.00000E+000	6.48551E+005	1.52772E+000	3.47383E+001	1.05057E-002	1.27169E-002	4.45266E-002	6.45899E-002	1.57451E+005	2.36414E+002	1.89043E+002	9.27858E-003	9.27858E-003	7.65300E+005	7.40000E+001	6.30000E+001	0.00000E+000	2.38795E+002	7.96738E+002	1.98591E+002	1.00000E+002	1.95612E+000	4.97802E-002	0.00000E+000	-3.23378E+002	2.74559E+000	8.17442E-001	2.21317E+002	7.58332E+002	1.64153E+002	-3.25514E+002	3.06229E-001	8.95879E-001	-9.52173E-002	2.59113E+002	-1.20233E+002	-9.02136E-002	2.56977E+002	-1.29783E+002
2.04657E+002	1.18866E+003	2.36408E+002	1.89078E+002	1.11542E+000	1.32098E+000	1.08860E+004	2.08747E+003	1.00000E+000	4.20400E+003	1.00000E+000	6.48690E+005	1.47344E+000	3.44769E+001	1.06906E-002	1.26608E-002	4.30452E-002	5.97661E-002	1.57451E+005	2.36414E+002	1.89043E+002	9.27858E-003	9.27858E-003	7.65300E+005	7.40000E+001	6.40000E+001	0.00000E+000	2.27825E+002	8.12440E+002	1.80423E+002	1.00000E+002	1.91799E+000	4.37350E-002	0.00000E+000	-3.24022E+002	2.54422E+000	9.04112E-001	2.21317E+002	7.58332E+002	1.64153E+002	-3.25509E+002	3.06229E-001	8.95879E-001	-8.43711E-002	2.58469E+002	-1.36966E+002	-9.02136E-002	2.56982E+002	-1.29790E+002
1.84962E+002	1.18284E+003	2.36422E+002	1.89052E+002	1.14644E+000	1.37249E+000	1.15230E+004	2.21683E+003	1.00000E+000	4.20500E+003	1.00000E+000	6.48830E+005	1.57347E+000	3.43925E+001	1.06799E-002	1.27857E-002	4.59625E-002	6.52690E-002	1.57451E+005	2.36415E+002	1.89042E+002	9.27858E-003	9.27858E-003	7.65300E+005	7.40000E+001	6.50000E+001	0.00000E+000	2.33133E+002	7.75748E+002	1.81553E+002	1.00000E+002	1.88195E+000	4.12970E-002	0.00000E+000	-3.24762E+002	2.64422E+000	8.45532E-001	2.21317E+002	7.58332E+002	1.64153E+002	-3.25466E+002	3.06229E-001	8.95879E-001	-8.97418E-002	2.57729E+002	-1.29758E+002	-9.02136E-002	2.57025E+002	-1.29763E+002
1.88308E+002	1.03969E+003	2.36365E+002	1.89064E+002	1.08320E+000	1.33031E+000	9.30800E+003	1.66334E+003	1.00000E+000	4.20600E+003	3.00000E+000	6.48967E+005	1.44100E+000	3.22442E+001	1.12275E-002	1.37888E-002	4.00538E-002	5.95011E-002	1.57451E+005	2.36415E+002	1.89041E+002	9.27858E-003	9.27858E-003	7.65300E+005	7.40000E+001	6.60000E+001	0.00000E+000	1.78972E+002	7.25615E+002	1.69941E+002	1.00000E+002	1.68091E+000	3.70722E-002	0.00000E+000	-3.20072E+002	2.63765E+000	9.43117E-001	2.21317E+002	7.58332E+002	1.64153E+002	-3.25469E+002	3.06229E-001	8.95879E-001	-1.02385E-001	2.62419E+002	-1.06337E+002	-9.02136E-002	2.57022E+002	-1.29762E+002
1.88580E+002	1.18889E+003	2.36373E+002	1.89049E+002	1.12362E+000	1.31404E+000	1.09080E+004	1.79786E+003	1.00000E+000	4.20700E+003	1.00000E+000	6.49102E+005	1.47648E+000	3.44803E+001	1.07584E-002	1.25816E-002	4.20687E-002	5.69609E-002	1.57451E+005	2.36415E+002	1.89041E+002	9.27858E-003	9.27858E-003	7.65300E+005	7.40000E+001	6.70000E+001	0.00000E+000	2.22456E+002	7.89271E+002	1.85318E+002	1.00000E+002	1.88593E+000	3.87670E-002	0.00000E+000	-3.22958E+002	2.62346E+000	8.75919E-001	2.21317E+002	7.58332E+002	1.64153E+002	-3.25418E+002	3.06229E-001	8.95879E-001	-7.81126E-002	2.59533E+002	-1.45206E+002	-9.02136E-002	2.57073E+002	-1.29720E+002
1.89261E+002	1.16681E+003	2.36367E+002	1.89080E+002	1.09267E+000	1.32738E+000	1.05180E+004	1.88613E+003	1.00000E+000	4.20800E+003	1.00000E+000	6.49237E+005	1.45039E+000	3.41586E+001	1.06543E-002	1.29428E-002	4.17089E-002	6.08140E-002	1.57451E+005	2.36415E+002	1.89040E+002	9.27858E-003	9.27858E-003	7.65300E+005	7.40000E+001	6.80000E+001	0.00000E+000	2.00376E+002	8.09769E+002	1.93254E+002	1.00000E+002	1.88447E+000	4.29458E-002	0.00000E+000	-3.19663E+002	2.50885E+000	9.32761E-001	2.21317E+002	7.58332E+002	1.64153E+002	-3.25390E+002	3.06229E-001	8.95879E-001	-9.69828E-002	2.62828E+002	-1.13916E+002	-9.02136E-002	2.57102E+002	-1.29672E+002
1.80999E+002	1.00564E+003	2.36397E+002	1.89037E+002	1.08664E+000	1.38306E+000	9.35600E+003	1.31664E+003	1.00000E+000	4.20900E+003	3.00000E+000	6.49377E+005	1.50289E+000	3.17118E+001	1.12342E-002	1.42987E-002	4.06526E-002	6.47634E-002	1.57451E+005	2.36415E+002	1.89040E+002	9.27858E-003	9.27858E-003	7.65300E+005	7.40000E+001	6.90000E+001	0.00000E+000	1.76198E+002	6.93975E+002	1.49861E+002	1.00000E+002	1.59219E+000	3.19753E-002	0.00000E+000	-3.22160E+002	2.56793E+000	9.66235E-001	2.21317E+002	7.58332E+002	1.64153E+002	-3.25391E+002	3.06229E-001	8.95879E-001	-1.20025E-001	2.60331E+002	-8.23579E+001	-9.02136E-002	2.57100E+002	-1.29699E+002
1.77685E+002	9.24612E+002	2.36404E+002	1.89054E+002	1.08653E+000	1.41060E+000	8.75900E+003	7.17071E+002	1.00000E+000	4.21000E+003	5.00000E+000	6.49517E+005	1.53266E+000	3.04074E+001	1.16095E-002	1.50722E-002	3.82025E-002	6.30152E-002	1.57451E+005	2.36415E+002	1.89040E+002	9.27858E-003	9.27858E-003	7.65300E+005	7.40000E+001	7.00000E+001	0.00000E+000	1.68372E+002	6.26570E+002	1.38731E+002	1.00000E+002	1.46342E+000	2.68848E-002	0.00000E+000	-3.22973E+002	2.76728E+000	9.26681E-001	2.21317E+002	7.58332E+002	1.64153E+002	-3.25419E+002	3.06229E-001	8.95879E-001	-1.29776E-001	2.59518E+002	-6.87677E+001	-9.02136E-002	2.57072E+002	-1.29716E+002
1.92680E+002	1.12526E+003	2.36392E+002	1.89001E+002	1.08456E+000	1.36141E+000	1.02850E+004	1.46566E+003	1.00000E+000	4.21100E+003	2.00000E+000	6.49652E+005	1.47653E+000	3.35449E+001	1.06943E-002	1.34242E-002	4.72602E-002	7.36762E-002	1.57451E+005	2.36415E+002	1.89039E+002	9.27858E-003	9.27858E-003	7.65300E+005	7.40000E+001	7.10000E+001	0.00000E+000	1.91420E+002	7.83798E+002	1.72378E+002	1.00000E+002	1.78914E+000	3.51951E-002	0.00000E+000	-3.21071E+002	2.42216E+000	9.77027E-001	2.21317E+002	7.58332E+002	1.64153E+002	-3.25430E+002	3.06229E-001	8.95879E-001	-1.13187E-001	2.61420E+002	-9.13950E+001	-9.02136E-002	2.57061E+002	-1.29761E+002
1.92136E+002	1.16901E+003	2.36410E+002	1.89117E+002	1.10069E+000	1.34304E+000	1.07370E+004	1.68263E+003	1.00000E+000	4.21200E+003	2.00000E+000	6.49788E+005	1.47827E+000	3.41907E+001	1.06224E-002	1.29613E-002	4.36501E-002	6.42707E-002	1.57451E+005	2.36415E+002	1.89039E+002	9.27858E-003	9.27858E-003	7.65300E+005	7.40000E+001	7.20000E+001	0.00000E+000	2.04742E+002	8.16851E+002	1.75180E+002	1.00000E+002	1.86624E+000	3.91769E-002	0.00000E+000	-3.22064E+002	2.37374E+000	9.75744E-001	2.21317E+002	7.58332E+002	1.64153E+002	-3.25438E+002	3.06229E-001	8.95879E-001	-9.91743E-002	2.60427E+002	-1.13046E+002	-9.02136E-002	2.57053E+002	-1.29695E+002
1.77768E+002	9.43218E+002	2.36419E+002	1.89081E+002	1.11725E+000	1.35348E+000	8.85000E+003	1.21325E+003	1.00000E+000	4.21300E+003	3.00000E+000	6.49939E+005	1.51217E+000	3.07119E+001	1.18762E-002	1.43873E-002	4.50015E-002	6.52152E-002	1.57451E+005	2.36416E+002	1.89038E+002	9.27858E-003	9.27858E-003	7.65300E+005	7.40000E+001	7.30000E+001	0.00000E+000	1.74990E+002	6.18166E+002	1.55187E+002	1.00000E+002	1.49898E+000	4.57300E-002	0.00000E+000	-3.21620E+002	3.02808E+000	8.42504E-001	2.21317E+002	7.58332E+002	1.64153E+002	-3.25433E+002	3.06229E-001	8.95879E-001	-9.56139E-002	2.60871E+002	-1.17898E+002	-9.02136E-002	2.57058E+002	-1.29712E+002
1.60660E+002	5.05581E+002	2.36431E+002	1.89115E+002	1.16458E+000	1.27453E+000	4.67300E+003	6.37265E+002	1.00000E+000	4.21400E+003	3.00000E+001	6.50092E+005	1.48430E+000	2.24851E+001	1.70362E-002	1.86446E-002	5.47882E-002	6.50324E-002	1.57451E+005	2.36416E+002	1.89037E+002	9.27858E-003	9.27858E-003	7.65300E+005	7.40000E+001	7.40000E+001	0.00000E+000	7.89652E+001	3.44799E+002	9.42773E+001	1.00000E+002	8.13748E-001	6.55485E-002	0.00000E+000	-2.37715E+001	3.87372E+000	9.06328E-001	2.21317E+002	7.58332E+002	1.64153E+002	-3.25416E+002	3.06229E-001	8.95879E-001	-4.50785E-002	2.67474E+002	1.04945E+002	-9.02136E-002	2.57075E+002	-1.29673E+002
1.51923E+002	7.04620E+002	2.36498E+002	1.90555E+002	1.16137E+000	1.73852E+000	8.55300E+003	1.00876E+003	1.00000E+000	4.26700E+003	1.50000E+001	6.57370E+005	2.01906E+000	2.65447E+001	1.25577E-002	1.87984E-002	5.90661E-002	1.30533E-001	1.61305E+005	2.36489E+002	1.90628E+002	1.01098E-002	1.01098E-002	6.51603E+005	8.30000E+001	1.00000E+000	0.00000E+000	4.31337E+002	1.94999E+002	1.08623E+002	1.00000E+002	1.36019E+000	3.91024E-002	0.00000E+000	-4.19997E+002	2.46218E+000	1.05398E+000	4.10219E+002	1.88582E+002	1.09109E+002	-4.20579E+002	2.89300E-001	1.02771E+000	-1.99027E-001	1.62494E+002	-6.33265E+001	-1.71836E-001	1.61912E+002	-1.03607E+002
1.63049E+002	6.19229E+002	2.36500E+002	1.90618E+002	1.16852E+000	1.63352E+000	7.19000E+003	1.21512E+003	1.00000E+000	4.26800E+003	2.40000E+001	6.57515E+005	1.90880E+000	2.48843E+001	1.37808E-002	1.92646E-002	6.15516E-002	1.18657E-001	1.61305E+005	2.36490E+002	1.90626E+002	1.01098E-002	1.01098E-002	6.51603E+005	8.30000E+001	2.00000E+000	0.00000E+000	3.86353E+002	1.69897E+002	9.42095E+001	1.00000E+002	1.20570E+000	5.79607E-002	0.00000E+000	-4.20035E+002	2.62663E+000	1.07758E+000	4.10219E+002	1.88582E+002	1.09109E+002	-4.20611E+002	2.89300E-001	1.02771E+000	-1.65948E-001	1.62456E+002	-1.11650E+002	-1.71836E-001	1.61880E+002	-1.03600E+002
1.64889E+002	7.06062E+002	2.36498E+002	1.90597E+002	1.21335E+000	1.74194E+000	8.95600E+003	8.10424E+002	1.00000E+000	4.26900E+003	1.50000E+001	6.57647E+005	2.11358E+000	2.65718E+001	1.28212E-002	1.84067E-002	5.91268E-002	1.20244E-001	1.61305E+005	2.36490E+002	1.90626E+002	1.01098E-002	1.01098E-002	6.51603E+005	8.30000E+001	3.00000E+000	0.00000E+000	4.32348E+002	1.86244E+002	1.19521E+002	1.00000E+002	1.37260E+000	3.10677E-002	0.00000E+000	-4.22457E+002	2.42726E+000	1.04481E+000	4.10219E+002	1.88582E+002	1.09109E+002	-4.20613E+002	2.89300E-001	1.02771E+000	-1.78860E-001	1.60034E+002	-9.51819E+001	-1.71836E-001	1.61878E+002	-1.03615E+002
1.58356E+002	6.90055E+002	2.36511E+002	1.90641E+002	1.17986E+000	1.61034E+000	7.99100E+003	8.49591E+002	1.00000E+000	4.27000E+003	1.70000E+001	6.57780E+005	1.89996E+000	2.62689E+001	1.31986E-002	1.80142E-002	5.39900E-002	9.90347E-002	1.61305E+005	2.36491E+002	1.90625E+002	1.01098E-002	1.01098E-002	6.51603E+005	8.30000E+001	4.00000E+000	0.00000E+000	4.21776E+002	1.88915E+002	1.06962E+002	1.00000E+002	1.32919E+000	2.87149E-002	0.00000E+000	-4.20343E+002	2.54250E+000	1.05597E+000	4.10219E+002	1.88582E+002	1.09109E+002	-4.20643E+002	2.89300E-001	1.02771E+000	-1.54283E-001	1.62148E+002	-1.29061E+002	-1.71836E-001	1.61848E+002	-1.03616E+002
1.81587E+002	8.72886E+002	2.36491E+002	1.90614E+002	1.15337E+000	1.60227E+000	9.84700E+003	1.76490E+003	1.00000E+000	4.27100E+003	2.00000E+000	6.57901E+005	1.84802E+000	2.95446E+001	1.16230E-002	1.61467E-002	5.74000E-002	1.09560E-001	1.61305E+005	2.36492E+002	1.90625E+002	1.01098E-002	1.01098E-002	6.51603E+005	8.30000E+001	5.00000E+000	0.00000E+000	5.30962E+002	2.68697E+002	1.18760E+002	3.00000E+002	1.68244E+000	5.04906E-002	0.00000E+000	-4.16035E+002	2.32647E+000	1.03959E+000	4.10219E+002	1.88582E+002	1.09109E+002	-4.20640E+002	2.89300E-001	1.02771E+000	-1.62903E-001	1.66456E+002	-1.12118E+002	-1.71836E-001	1.61851E+002	-1.03633E+002
1.41579E+002	7.45403E+002	2.36468E+002	1.90634E+002	1.23972E+000	1.74663E+000	9.67100E+003	8.27536E+002	1.00000E+000	4.27200E+003	1.20000E+001	6.58045E+005	2.16533E+000	2.73021E+001	1.26063E-002	1.77610E-002	6.01935E-002	1.18060E-001	1.61305E+005	2.36492E+002	1.90625E+002	1.01098E-002	1.01098E-002	6.51603E+005	8.30000E+001	6.00000E+000	0.00000E+000	4.42712E+002	2.08463E+002	1.21625E+002	1.00000E+002	1.42774E+000	3.61554E-002	0.00000E+000	-4.20727E+002	2.42747E+000	1.00536E+000	4.10219E+002	1.88582E+002	1.09109E+002	-4.20628E+002	2.89300E-001	1.02771E+000	-1.69745E-001	1.61764E+002	-1.06770E+002	-1.71836E-001	1.61863E+002	-1.03609E+002
1.72227E+002	8.36610E+002	2.36512E+002	1.90465E+002	1.22000E+000	1.75822E+000	1.07480E+004	1.43303E+003	1.00000E+000	4.27300E+003	3.00000E+000	6.58173E+005	2.14504E+000	2.89242E+001	1.17678E-002	1.69594E-002	5.89268E-002	1.20998E-001	1.61305E+005	2.36492E+002	1.90625E+002	1.01098E-002	1.01098E-002	6.51603E+005	8.30000E+001	7.00000E+000	0.00000E+000	5.01651E+002	2.31297E+002	1.42159E+002	1.00000E+002	1.62002E+000	2.96258E-002	0.00000E+000	-4.21702E+002	2.30432E+000	1.00463E+000	4.10219E+002	1.88582E+002	1.09109E+002	-4.20634E+002	2.89300E-001	1.02771E+000	-1.80718E-001	1.60789E+002	-9.17934E+001	-1.71836E-001	1.61857E+002	-1.03718E+002
1.61847E+002	6.28218E+002	2.36461E+002	1.90570E+002	1.19920E+000	1.68566E+000	7.67700E+003	8.70029E+002	1.00000E+000	4.27400E+003	2.20000E+001	6.58328E+005	2.02145E+000	2.50643E+001	1.36867E-002	1.92386E-002	6.02732E-002	1.17421E-001	1.61305E+005	2.36492E+002	1.90625E+002	1.01098E-002	1.01098E-002	6.51603E+005	8.30000E+001	8.00000E+000	0.00000E+000	3.75300E+002	1.87823E+002	9.03898E+001	1.00000E+002	1.19945E+000	4.33789E-002	0.00000E+000	-4.17349E+002	2.68334E+000	1.02080E+000	4.10219E+002	1.88582E+002	1.09109E+002	-4.20658E+002	2.89300E-001	1.02771E+000	-1.68623E-001	1.65142E+002	-1.05076E+002	-1.71836E-001	1.61833E+002	-1.03680E+002
2.11620E+002	7.31962E+002	2.36440E+002	1.90573E+002	1.19876E+000	1.66057E+000	8.83300E+003	1.78659E+003	1.00000E+000	4.27500E+003	1.30000E+001	6.58467E+005	1.99063E+000	2.70548E+001	1.27550E-002	1.76686E-002	6.23445E-002	1.18311E-001	1.61305E+005	2.36493E+002	1.90624E+002	1.01098E-002	1.01098E-002	6.51603E+005	8.30000E+001	9.00000E+000	0.00000E+000	4.33186E+002	1.99547E+002	1.23423E+002	1.00000E+002	1.40003E+000	6.98003E-002	0.00000E+000	-4.21892E+002	2.54550E+000	1.00319E+000	4.10219E+002	1.88582E+002	1.09109E+002	-4.20706E+002	2.89300E-001	1.02771E+000	-1.61508E-001	1.60599E+002	-1.20051E+002	-1.71836E-001	1.61785E+002	-1.03727E+002
1.88695E+002	6.74878E+002	2.36554E+002	1.90633E+002	1.19450E+000	1.61735E+000	7.93900E+003	1.11491E+003	1.00000E+000	4.27700E+003	2.50000E+001	6.58780E+005	1.93193E+000	2.59784E+001	1.34061E-002	1.81519E-002	5.70314E-002	1.03107E-001	1.61305E+005	2.36494E+002	1.90624E+002	1.01098E-002	1.01098E-002	6.51603E+005	8.30000E+001	1.00000E+001	0.00000E+000	3.90332E+002	1.71546E+002	1.34996E+002	1.00000E+002	1.29864E+000	4.23955E-002	0.00000E+000	-4.26804E+002	2.81164E+000	9.58006E-001	4.10219E+002	1.88582E+002	1.09109E+002	-4.20671E+002	2.89300E-001	1.02771E+000	-1.50381E-001	1.55687E+002	-1.41257E+002	-1.71836E-001	1.61820E+002	-1.03647E+002
1.68637E+002	7.78277E+002	2.36501E+002	1.90656E+002	1.18364E+000	1.70763E+000	9.48300E+003	1.25008E+003	1.00000E+000	4.27800E+003	6.00000E+000	6.58903E+005	2.02123E+000	2.78976E+001	1.21548E-002	1.75356E-002	5.95267E-002	1.22416E-001	1.61305E+005	2.36495E+002	1.90623E+002	1.01098E-002	1.01098E-002	6.51603E+005	8.30000E+001	1.10000E+001	0.00000E+000	4.50926E+002	2.26720E+002	1.31246E+002	1.00000E+002	1.48842E+000	3.56609E-002	0.00000E+000	-4.20477E+002	2.58290E+000	9.54180E-001	4.10219E+002	1.88582E+002	1.09109E+002	-4.20659E+002	2.89300E-001	1.02771E+000	-1.81230E-001	1.62014E+002	-8.97013E+001	-1.71836E-001	1.61832E+002	-1.03624E+002
1.58614E+002	6.51213E+002	2.36479E+002	1.90584E+002	1.17654E+000	1.75524E+000	8.06500E+003	7.32634E+002	1.00000E+000	4.27900E+003	2.30000E+001	6.59063E+005	2.06510E+000	2.55189E+001	1.31010E-002	1.95449E-002	5.79704E-002	1.27024E-001	1.61305E+005	2.36495E+002	1.90623E+002	1.01098E-002	1.01098E-002	6.51603E+005	8.30000E+001	1.20000E+001	0.00000E+000	3.86165E+002	1.84482E+002	1.06023E+002	1.00000E+002	1.24878E+000	3.01777E-002	0.00000E+000	-4.20509E+002	2.67582E+000	9.98739E-001	4.10219E+002	1.88582E+002	1.09109E+002	-4.20707E+002	2.89300E-001	1.02771E+000	-1.97389E-001	1.61982E+002	-6.62066E+001	-1.71836E-001	1.61784E+002	-1.03719E+002
1.58271E+002	7.26915E+002	2.36521E+002	1.90637E+002	1.19359E+000	1.68503E+000	8.83700E+003	8.78621E+002	1.00000E+000	4.28000E+003	1.70000E+001	6.59198E+005	2.01124E+000	2.69614E+001	1.26971E-002	1.79248E-002	5.38870E-002	1.05757E-001	1.61305E+005	2.36496E+002	1.90623E+002	1.01098E-002	1.01098E-002	6.51603E+005	8.30000E+001	1.30000E+001	0.00000E+000	4.08126E+002	2.34447E+002	1.10298E+002	1.00000E+002	1.36912E+000	2.52044E-002	0.00000E+000	-4.15950E+002	2.78767E+000	9.15836E-001	4.10219E+002	1.88582E+002	1.09109E+002	-4.20723E+002	2.89300E-001	1.02771E+000	-1.70719E-001	1.66541E+002	-1.00561E+002	-1.71836E-001	1.61768E+002	-1.03698E+002
1.53320E+002	6.97246E+002	2.36489E+002	1.90582E+002	1.16991E+000	1.66494E+000	8.23400E+003	1.12892E+003	1.00000E+000	4.28100E+003	1.70000E+001	6.59345E+005	1.94783E+000	2.64054E+001	1.28928E-002	1.83482E-002	6.00736E-002	1.20102E-001	1.61305E+005	2.36497E+002	1.90623E+002	1.01098E-002	1.01098E-002	6.51603E+005	8.30000E+001	1.40000E+001	0.00000E+000	4.20904E+002	1.97295E+002	1.07192E+002	1.00000E+002	1.33910E+000	4.97555E-002	0.00000E+000	-4.19598E+002	2.55981E+000	1.03323E+000	4.10219E+002	1.88582E+002	1.09109E+002	-4.20691E+002	2.89300E-001	1.02771E+000	-1.74624E-001	1.62893E+002	-9.85297E+001	-1.71836E-001	1.61800E+002	-1.03703E+002
1.56853E+002	6.87584E+002	2.36527E+002	1.90616E+002	1.18534E+000	1.58397E+000	7.89000E+003	1.11530E+003	1.00000E+000	4.28200E+003	2.10000E+001	6.59487E+005	1.87755E+000	2.62218E+001	1.33446E-002	1.78324E-002	5.90702E-002	1.04172E-001	1.61305E+005	2.36497E+002	1.90622E+002	1.01098E-002	1.01098E-002	6.51603E+005	8.30000E+001	1.50000E+001	0.00000E+000	4.17444E+002	1.95559E+002	1.05905E+002	1.00000E+002	1.32712E+000	5.61197E-002	0.00000E+000	-4.19557E+002	2.61107E+000	1.03479E+000	4.10219E+002	1.88582E+002	1.09109E+002	-4.20700E+002	2.89300E-001	1.02771E+000	-1.43944E-001	1.62935E+002	-1.43490E+002	-1.71836E-001	1.61791E+002	-1.03688E+002
1.51727E+002	6.80964E+002	2.36453E+002	1.90621E+002	1.20334E+000	1.73088E+000	8.52400E+003	6.69534E+002	1.00000E+000	4.28300E+003	2.00000E+001	6.59617E+005	2.08283E+000	2.60953E+001	1.30336E-002	1.87476E-002	5.59577E-002	1.13992E-001	1.61305E+005	2.36498E+002	1.90621E+002	1.01098E-002	1.01098E-002	6.51603E+005	8.30000E+001	1.60000E+001	0.00000E+000	4.20077E+002	1.93812E+002	1.00381E+002	1.00000E+002	1.31895E+000	2.49901E-002	0.00000E+000	-4.18936E+002	2.44809E+000	1.06185E+000	4.10219E+002	1.88582E+002	1.09109E+002	-4.20703E+002	2.89300E-001	1.02771E+000	-1.79791E-001	1.63555E+002	-9.02893E+001	-1.71836E-001	1.61788E+002	-1.03693E+002
1.58743E+002	7.75107E+002	2.36456E+002	1.90654E+002	1.19048E+000	1.65773E+000	9.27300E+003	1.38676E+003	1.00000E+000	4.28400E+003	5.00000E+000	6.59743E+005	1.97349E+000	2.78407E+001	1.23626E-002	1.72148E-002	5.97837E-002	1.14597E-001	1.61305E+005	2.36498E+002	1.90620E+002	1.01098E-002	1.01098E-002	6.51603E+005	8.30000E+001	1.70000E+001	0.00000E+000	4.55513E+002	2.56035E+002	9.90587E+001	3.00000E+002	1.47183E+000	5.07297E-002	0.00000E+000	-4.13229E+002	2.49580E+000	9.98601E-001	4.10219E+002	1.88582E+002	1.09109E+002	-4.20710E+002	2.89300E-001	1.02771E+000	-1.64050E-001	1.69262E+002	-1.07608E+002	-1.71836E-001	1.61781E+002	-1.03680E+002
1.55425E+002	6.53144E+002	2.36528E+002	1.90611E+002	1.19283E+000	1.68088E+000	7.92000E+003	1.21911E+003	1.00000E+000	4.28500E+003	2.20000E+001	6.59897E+005	2.00500E+000	2.55567E+001	1.34034E-002	1.88874E-002	6.20808E-002	1.21704E-001	1.61305E+005	2.36498E+002	1.90620E+002	1.01098E-002	1.01098E-002	6.51603E+005	8.30000E+001	1.80000E+001	0.00000E+000	3.88020E+002	2.05917E+002	9.44906E+001	3.00000E+002	1.25791E+000	5.22681E-002	0.00000E+000	-4.16218E+002	2.72633E+000	9.89169E-001	4.10219E+002	1.88582E+002	1.09109E+002	-4.20690E+002	2.89300E-001	1.02771E+000	-1.69831E-001	1.66273E+002	-1.02146E+002	-1.71836E-001	1.61801E+002	-1.03682E+002
1.61547E+002	5.75582E+002	2.36507E+002	1.90571E+002	1.18803E+000	1.66754E+000	6.90900E+003	1.08150E+003	1.00000E+000	4.28600E+003	3.20000E+001	6.60041E+005	1.98109E+000	2.39913E+001	1.42929E-002	2.00617E-002	6.42915E-002	1.24962E-001	1.61305E+005	2.36499E+002	1.90619E+002	1.01098E-002	1.01098E-002	6.51603E+005	8.30000E+001	1.90000E+001	0.00000E+000	3.44824E+002	1.69992E+002	8.47694E+001	1.00000E+002	1.10208E+000	7.19401E-002	0.00000E+000	-4.17977E+002	2.82752E+000	1.02117E+000	4.10219E+002	1.88582E+002	1.09109E+002	-4.20653E+002	2.89300E-001	1.02771E+000	-1.67919E-001	1.64514E+002	-1.06733E+002	-1.71836E-001	1.61838E+002	-1.03670E+002
1.55398E+002	7.03162E+002	2.36488E+002	1.90556E+002	1.14523E+000	1.65431E+000	8.09100E+003	1.22429E+003	1.00000E+000	4.28700E+003	1.60000E+001	6.60163E+005	1.89457E+000	2.65172E+001	1.27319E-002	1.83914E-002	6.02325E-002	1.24063E-001	1.61305E+005	2.36499E+002	1.90619E+002	1.01098E-002	1.01098E-002	6.51603E+005	8.30000E+001	2.00000E+001	0.00000E+000	4.25835E+002	2.22035E+002	9.59871E+001	3.00000E+002	1.35959E+000	5.70782E-002	0.00000E+000	-4.15499E+002	2.60849E+000	1.02287E+000	4.10219E+002	1.88582E+002	1.09109E+002	-4.20672E+002	2.89300E-001	1.02771E+000	-1.81843E-001	1.66992E+002	-8.38908E+001	-1.71836E-001	1.61819E+002	-1.03701E+002
1.71837E+002	8.63164E+002	2.36482E+002	1.90618E+002	1.18451E+000	1.57886E+000	9.87000E+003	1.67524E+003	1.00000E+000	4.28800E+003	2.00000E+000	6.60294E+005	1.87018E+000	2.93797E+001	1.19229E-002	1.58922E-002	5.80469E-002	1.02076E-001	1.61305E+005	2.36499E+002	1.90619E+002	1.01098E-002	1.01098E-002	6.51603E+005	8.30000E+001	2.10000E+001	0.00000E+000	5.23103E+002	2.57530E+002	1.17328E+002	1.00000E+002	1.64857E+000	4.76339E-002	0.00000E+000	-4.16702E+002	2.29683E+000	1.05178E+000	4.10219E+002	1.88582E+002	1.09109E+002	-4.20676E+002	2.89300E-001	1.02771E+000	-1.42705E-001	1.65789E+002	-1.42461E+002	-1.71836E-001	1.61815E+002	-1.03666E+002
1.65177E+002	6.02185E+002	2.36458E+002	1.90666E+002	1.13134E+000	1.52856E+000	6.40000E+003	8.68500E+002	1.00000E+000	4.28900E+003	2.60000E+001	6.60444E+005	1.72932E+000	2.45395E+001	1.41417E-002	1.91071E-002	5.31004E-002	9.51983E-002	1.61305E+005	2.36500E+002	1.90619E+002	1.01098E-002	1.01098E-002	6.51603E+005	8.30000E+001	2.20000E+001	0.00000E+000	3.53590E+002	2.00167E+002	8.43336E+001	1.00000E+002	1.15947E+000	4.50671E-002	0.00000E+000	-4.14283E+002	3.10803E+000	9.65240E-001	4.10219E+002	1.88582E+002	1.09109E+002	-4.20674E+002	2.89300E-001	1.02771E+000	-1.49339E-001	1.68208E+002	-1.30255E+002	-1.71836E-001	1.61817E+002	-1.03636E+002
1.43905E+002	4.36331E+002	2.36468E+002	1.90645E+002	1.21456E+000	1.54687E+000	5.02200E+003	4.90879E+002	1.00000E+000	4.29000E+003	6.80000E+001	6.60606E+005	1.87877E+000	2.08885E+001	1.71388E-002	2.18281E-002	5.93229E-002	9.45162E-002	1.61305E+005	2.36500E+002	1.90618E+002	1.01098E-002	1.01098E-002	6.51603E+005	8.30000E+001	2.30000E+001	0.00000E+000	2.53260E+002	1.39881E+002	6.59171E+001	1.00000E+002	8.36973E-001	5.40693E-002	0.00000E+000	-1.25052E+002	3.57387E+000	9.47621E-001	4.10219E+002	1.88582E+002	1.09109E+002	-4.20690E+002	2.89300E-001	1.02771E+000	-1.20339E-001	1.66194E+002	1.16228E+002	-1.71836E-001	1.61801E+002	-1.03664E+002
1.60863E+002	6.38074E+002	2.36478E+002	1.90587E+002	1.14108E+000	1.60239E+000	7.12400E+003	1.06862E+003	1.00000E+000	4.29100E+003	2.10000E+001	6.60702E+005	1.82846E+000	2.52601E+001	1.35193E-002	1.89849E-002	6.09216E-002	1.18519E-001	1.61305E+005	2.36501E+002	1.90618E+002	1.01098E-002	1.01098E-002	6.51603E+005	8.30000E+001	2.40000E+001	0.00000E+000	3.54639E+002	2.27917E+002	9.77404E+001	1.00000E+002	1.22594E+000	6.57764E-002	0.00000E+000	-4.12957E+002	3.32323E+000	8.55636E-001	4.10219E+002	1.88582E+002	1.09109E+002	-4.20685E+002	2.89300E-001	1.02771E+000	-1.68149E-001	1.69534E+002	-1.01367E+002	-1.71836E-001	1.61806E+002	-1.03695E+002
1.68136E+002	8.01022E+002	2.36456E+002	1.90543E+002	1.12463E+000	1.60278E+000	8.82000E+003	1.34526E+003	1.00000E+000	4.29200E+003	6.00000E+000	6.60834E+005	1.80254E+000	2.83023E+001	1.19750E-002	1.70663E-002	5.43614E-002	1.08896E-001	1.61305E+005	2.36501E+002	1.90618E+002	1.01098E-002	1.01098E-002	6.51603E+005	8.30000E+001	2.50000E+001	0.00000E+000	4.87730E+002	2.27378E+002	1.10047E+002	1.00000E+002	1.52135E+000	4.96221E-002	0.00000E+000	-4.17916E+002	2.37585E+000	1.07562E+000	4.10219E+002	1.88582E+002	1.09109E+002	-4.20701E+002	2.89300E-001	1.02771E+000	-1.75312E-001	1.64575E+002	-9.58674E+001	-1.71836E-001	1.61790E+002	-1.03740E+002
1.62363E+002	6.25298E+002	2.36529E+002	1.90687E+002	1.19490E+000	1.60072E+000	7.29100E+003	9.65784E+002	1.00000E+000	4.29300E+003	2.20000E+001	6.60986E+005	1.91269E+000	2.50060E+001	1.39938E-002	1.87465E-002	6.03781E-002	1.06932E-001	1.61305E+005	2.36501E+002	1.90617E+002	1.01098E-002	1.01098E-002	6.51603E+005	8.30000E+001	2.60000E+001	0.00000E+000	3.74563E+002	2.05687E+002	7.55216E+001	3.00000E+002	1.19175E+000	5.23906E-002	0.00000E+000	-4.12853E+002	2.72034E+000	1.03322E+000	4.10219E+002	1.88582E+002	1.09109E+002	-4.20678E+002	2.89300E-001	1.02771E+000	-1.45163E-001	1.69638E+002	-1.34948E+002	-1.71836E-001	1.61813E+002	-1.03622E+002
1.60782E+002	6.96087E+002	2.36501E+002	1.90678E+002	1.22834E+000	1.70326E+000	8.77100E+003	1.24304E+003	1.00000E+000	4.29500E+003	1.40000E+001	6.61236E+005	2.09218E+000	2.63835E+001	1.31158E-002	1.81868E-002	6.39228E-002	1.21547E-001	1.61305E+005	2.36502E+002	1.90616E+002	1.01098E-002	1.01098E-002	6.51603E+005	8.30000E+001	2.70000E+001	0.00000E+000	4.29755E+002	1.89958E+002	1.08199E+002	1.00000E+002	1.34935E+000	4.62685E-002	0.00000E+000	-4.20495E+002	2.40725E+000	1.06455E+000	4.10219E+002	1.88582E+002	1.09109E+002	-4.20670E+002	2.89300E-001	1.02771E+000	-1.61999E-001	1.61996E+002	-1.17863E+002	-1.71836E-001	1.61821E+002	-1.03621E+002
1.58088E+002	7.48648E+002	2.36491E+002	1.90607E+002	1.20341E+000	1.85498E+000	9.87900E+003	1.01618E+003	1.00000E+000	4.29600E+003	6.00000E+000	6.61370E+005	2.23230E+000	2.73614E+001	1.21076E-002	1.86630E-002	6.36000E-002	1.49376E-001	1.61305E+005	2.36502E+002	1.90616E+002	1.01098E-002	1.01098E-002	6.51603E+005	8.30000E+001	2.80000E+001	0.00000E+000	4.57307E+002	1.60909E+002	1.60960E+002	1.00000E+002	1.47347E+000	3.17502E-002	0.00000E+000	-4.30393E+002	2.29751E+000	1.05099E+000	4.10219E+002	1.88582E+002	1.09109E+002	-4.20685E+002	2.89300E-001	1.02771E+000	-2.13041E-001	1.52098E+002	-5.33248E+001	-1.71836E-001	1.61806E+002	-1.03681E+002
1.59356E+002	6.72642E+002	2.36540E+002	1.90606E+002	1.18101E+000	1.75003E+000	8.34000E+003	1.13795E+003	1.00000E+000	4.29700E+003	1.60000E+001	6.61498E+005	2.06680E+000	2.59353E+001	1.29321E-002	1.91629E-002	6.39243E-002	1.38642E-001	1.61305E+005	2.36502E+002	1.90616E+002	1.01098E-002	1.01098E-002	6.51603E+005	8.30000E+001	2.90000E+001	0.00000E+000	4.14498E+002	1.37132E+002	1.52578E+002	1.00000E+002	1.33741E+000	5.38906E-002	0.00000E+000	-4.32161E+002	2.47648E+000	1.06119E+000	4.10219E+002	1.88582E+002	1.09109E+002	-4.20693E+002	2.89300E-001	1.02771E+000	-1.94136E-001	1.50330E+002	-8.25797E+001	-1.71836E-001	1.61798E+002	-1.03687E+002
1.62022E+002	6.41180E+002	2.36508E+002	1.90612E+002	1.18617E+000	1.64440E+000	7.59600E+003	8.38777E+002	1.00000E+000	4.29800E+003	1.90000E+001	6.61629E+005	1.95054E+000	2.53215E+001	1.36099E-002	1.88675E-002	5.84286E-002	1.10677E-001	1.61305E+005	2.36502E+002	1.90615E+002	1.01098E-002	1.01098E-002	6.51603E+005	8.30000E+001	3.00000E+001	0.00000E+000	3.79898E+002	1.81470E+002	1.02919E+002	1.00000E+002	1.22569E+000	4.42958E-002	0.00000E+000	-4.20305E+002	2.74451E+000	1.00335E+000	4.10219E+002	1.88582E+002	1.09109E+002	-4.20736E+002	2.89300E-001	1.02771E+000	-1.61883E-001	1.62186E+002	-1.17884E+002	-1.71836E-001	1.61755E+002	-1.03729E+002
1.63822E+002	6.65946E+002	2.36495E+002	1.90665E+002	1.14579E+000	1.59510E+000	7.43200E+003	1.12258E+003	1.00000E+000	4.29900E+003	1.60000E+001	6.61765E+005	1.82764E+000	2.58059E+001	1.32908E-002	1.85027E-002	5.53593E-002	1.05628E-001	1.61305E+005	2.36502E+002	1.90615E+002	1.01098E-002	1.01098E-002	6.51603E+005	8.30000E+001	3.10000E+001	0.00000E+000	4.20948E+002	1.81959E+002	9.96701E+001	1.00000E+002	1.30341E+000	4.01491E-002	0.00000E+000	-4.20049E+002	2.54193E+000	1.09521E+000	4.10219E+002	1.88582E+002	1.09109E+002	-4.20759E+002	2.89300E-001	1.02771E+000	-1.63931E-001	1.62442E+002	-1.14593E+002	-1.71836E-001	1.61732E+002	-1.03719E+002
1.77523E+002	8.79305E+002	2.36485E+002	1.90559E+002	1.08983E+000	1.61000E+000	9.42100E+003	1.61256E+003	1.00000E+000	4.30000E+003	1.10000E+001	6.61896E+005	1.75462E+000	2.96531E+001	1.12282E-002	1.65873E-002	5.26608E-002	1.13341E-001	1.61305E+005	2.36502E+002	1.90615E+002	1.01098E-002	1.01098E-002	6.51603E+005	8.30000E+001	3.20000E+001	0.00000E+000	5.13874E+002	2.71777E+002	1.27109E+002	1.00000E+002	1.66866E+000	4.01560E-002	0.00000E+000	-4.16638E+002	2.50880E+000	9.85592E-001	4.10219E+002	1.88582E+002	1.09109E+002	-4.20790E+002	2.89300E-001	1.02771E+000	-1.92669E-001	1.65853E+002	-6.92281E+001	-1.71836E-001	1.61701E+002	-1.03817E+002
1.69766E+002	7.37652E+002	2.36548E+002	1.90585E+002	1.17364E+000	1.64684E+000	8.66100E+003	1.10729E+003	1.00000E+000	4.30100E+003	2.30000E+001	6.62047E+005	1.93280E+000	2.71598E+001	1.26111E-002	1.76957E-002	5.52993E-002	1.07340E-001	1.61305E+005	2.36501E+002	1.90615E+002	1.01098E-002	1.01098E-002	6.51603E+005	8.30000E+001	3.30000E+001	0.00000E+000	4.41056E+002	2.14446E+002	1.15772E+002	1.00000E+002	1.42052E+000	3.70866E-002	0.00000E+000	-4.19460E+002	2.56420E+000	1.00571E+000	4.10219E+002	1.88582E+002	1.09109E+002	-4.20794E+002	2.89300E-001	1.02771E+000	-1.67773E-001	1.63031E+002	-1.08418E+002	-1.71836E-001	1.61697E+002	-1.03800E+002
1.66982E+002	6.67769E+002	2.36537E+002	1.90542E+002	1.18109E+000	1.69966E+000	8.09400E+003	1.24434E+003	1.00000E+000	4.30200E+003	3.50000E+001	6.62183E+005	2.00744E+000	2.58412E+001	1.31280E-002	1.88921E-002	6.37534E-002	1.30433E-001	1.61305E+005	2.36501E+002	1.90614E+002	1.01098E-002	1.01098E-002	6.51603E+005	8.30000E+001	3.40000E+001	0.00000E+000	3.87239E+002	2.02862E+002	1.08978E+002	3.00000E+002	1.28158E+000	5.37203E-002	0.00000E+000	-4.19086E+002	2.81954E+000	9.46132E-001	4.10219E+002	1.88582E+002	1.09109E+002	-4.20826E+002	2.89300E-001	1.02771E+000	-1.80013E-001	1.63405E+002	-9.01579E+001	-1.71836E-001	1.61665E+002	-1.03860E+002
1.50527E+002	6.91251E+002	2.36514E+002	1.90578E+002	1.22557E+000	1.74248E+000	8.85700E+003	1.16694E+003	1.00000E+000	4.30300E+003	3.30000E+001	6.62331E+005	2.13553E+000	2.62917E+001	1.30225E-002	1.85151E-002	6.43980E-002	1.28705E-001	1.61305E+005	2.36500E+002	1.90614E+002	1.01098E-002	1.01098E-002	6.51603E+005	8.30000E+001	3.50000E+001	0.00000E+000	4.44491E+002	1.65416E+002	1.21500E+002	1.00000E+002	1.37345E+000	4.79751E-002	0.00000E+000	-4.24731E+002	2.28852E+000	1.11433E+000	4.10219E+002	1.88582E+002	1.09109E+002	-4.20834E+002	2.89300E-001	1.02771E+000	-1.74160E-001	1.57760E+002	-1.04342E+002	-1.71836E-001	1.61657E+002	-1.03847E+002
1.50813E+002	6.22168E+002	2.36523E+002	1.90665E+002	1.20207E+000	1.78227E+000	7.95500E+003	8.47945E+002	1.00000E+000	4.30400E+003	5.10000E+001	6.62488E+005	2.14241E+000	2.49433E+001	1.34775E-002	1.99827E-002	6.45014E-002	1.39944E-001	1.61305E+005	2.36500E+002	1.90614E+002	1.01098E-002	1.01098E-002	6.51603E+005	8.30000E+001	3.60000E+001	0.00000E+000	3.87212E+002	1.58239E+002	1.07406E+002	3.00000E+002	1.21857E+000	4.25612E-002	0.00000E+000	-4.23589E+002	2.52016E+000	1.06773E+000	4.10219E+002	1.88582E+002	1.09109E+002	-4.20818E+002	2.89300E-001	1.02771E+000	-1.94417E-001	1.58902E+002	-7.35616E+001	-1.71836E-001	1.61673E+002	-1.03776E+002
1.67992E+002	7.98975E+002	2.36514E+002	1.90639E+002	1.13240E+000	1.71890E+000	9.37200E+003	1.27709E+003	1.00000E+000	4.30500E+003	2.00000E+001	6.62588E+005	1.94647E+000	2.82661E+001	1.16972E-002	1.77555E-002	5.83959E-002	1.32856E-001	1.61305E+005	2.36500E+002	1.90613E+002	1.01098E-002	1.01098E-002	6.51603E+005	8.30000E+001	3.70000E+001	0.00000E+000	4.82835E+002	2.17795E+002	1.31255E+002	1.00000E+002	1.54151E+000	3.92300E-002	0.00000E+000	-4.21541E+002	2.40885E+000	1.02917E+000	4.10219E+002	1.88582E+002	1.09109E+002	-4.20811E+002	2.89300E-001	1.02771E+000	-2.05696E-001	1.60950E+002	-5.51162E+001	-1.71836E-001	1.61680E+002	-1.03786E+002
1.59303E+002	5.81969E+002	2.36585E+002	1.90607E+002	1.18265E+000	1.71820E+000	7.12200E+003	7.39542E+002	1.00000E+000	4.30700E+003	6.10000E+001	6.62893E+005	2.03204E+000	2.41240E+001	1.40138E-002	2.03598E-002	6.05063E-002	1.25725E-001	1.61305E+005	2.36500E+002	1.90613E+002	1.01098E-002	1.01098E-002	6.51603E+005	8.30000E+001	3.90000E+001	0.00000E+000	3.83380E+002	1.28346E+002	1.12751E+002	1.00000E+002	1.18155E+000	4.73264E-002	0.00000E+000	-4.27359E+002	2.50784E+000	1.13399E+000	4.10219E+002	1.88582E+002	1.09109E+002	-4.20809E+002	2.89300E-001	1.02771E+000	-1.84618E-001	1.55132E+002	-9.16580E+001	-1.71836E-001	1.61682E+002	-1.03799E+002
1.68051E+002	7.18187E+002	2.36542E+002	1.90574E+002	1.14958E+000	1.56009E+000	7.89600E+003	1.19910E+003	1.00000E+000	4.30800E+003	3.10000E+001	6.63006E+005	1.79345E+000	2.67990E+001	1.29370E-002	1.75569E-002	5.71244E-002	1.03837E-001	1.61305E+005	2.36499E+002	1.90613E+002	1.01098E-002	1.01098E-002	6.51603E+005	8.30000E+001	4.00000E+001	0.00000E+000	4.35456E+002	1.87149E+002	1.38430E+002	1.00000E+002	1.41845E+000	5.35024E-002	0.00000E+000	-4.25414E+002	2.70739E+000	9.97600E-001	4.10219E+002	1.88582E+002	1.09109E+002	-4.20808E+002	2.89300E-001	1.02771E+000	-1.51500E-001	1.57077E+002	-1.38261E+002	-1.71836E-001	1.61683E+002	-1.03822E+002
1.55767E+002	6.75053E+002	2.36467E+002	1.90603E+002	1.17169E+000	1.64922E+000	7.92100E+003	1.23190E+003	1.00000E+000	4.30900E+003	3.50000E+001	6.63151E+005	1.93238E+000	2.59818E+001	1.31651E-002	1.85306E-002	5.99719E-002	1.17252E-001	1.61305E+005	2.36500E+002	1.90613E+002	1.01098E-002	1.01098E-002	6.51603E+005	8.30000E+001	4.10000E+001	0.00000E+000	4.28311E+002	1.72905E+002	1.01938E+002	1.00000E+002	1.31088E+000	5.29556E-002	0.00000E+000	-4.21351E+002	2.39756E+000	1.12474E+000	4.10219E+002	1.88582E+002	1.09109E+002	-4.20851E+002	2.89300E-001	1.02771E+000	-1.69283E-001	1.61140E+002	-1.08091E+002	-1.71836E-001	1.61640E+002	-1.03852E+002
1.60107E+002	6.23033E+002	2.36484E+002	1.90600E+002	1.12353E+000	1.44553E+000	6.26200E+003	1.32834E+003	1.00000E+000	4.31000E+003	5.90000E+001	6.63305E+005	1.62409E+000	2.49606E+001	1.41980E-002	1.82671E-002	6.01248E-002	9.82964E-002	1.61305E+005	2.36499E+002	1.90613E+002	1.01098E-002	1.01098E-002	6.51603E+005	8.30000E+001	4.20000E+001	0.00000E+000	3.95172E+002	1.57822E+002	1.00367E+002	1.00000E+002	1.21997E+000	8.69722E-002	0.00000E+000	-1.31260E+002	2.73729E+000	1.10799E+000	4.10219E+002	1.88582E+002	1.09109E+002	-4.20852E+002	2.89300E-001	1.02771E+000	-1.25336E-001	1.59986E+002	1.17370E+002	-1.71836E-001	1.61639E+002	-1.03853E+002
1.50320E+002	6.43054E+002	2.36547E+002	1.90645E+002	1.19621E+000	1.75342E+000	8.08200E+003	7.64228E+002	1.00000E+000	4.31100E+003	4.50000E+001	6.63433E+005	2.09745E+000	2.53585E+001	1.33060E-002	1.95041E-002	5.79872E-002	1.22664E-001	1.61305E+005	2.36499E+002	1.90612E+002	1.01098E-002	1.01098E-002	6.51603E+005	8.30000E+001	4.30000E+001	0.00000E+000	3.98409E+002	1.52480E+002	1.16658E+002	1.00000E+002	1.25241E+000	2.72441E-002	0.00000E+000	-4.25608E+002	2.47554E+000	1.07841E+000	4.10219E+002	1.88582E+002	1.09109E+002	-4.20864E+002	2.89300E-001	1.02771E+000	-1.88909E-001	1.56883E+002	-8.36230E+001	-1.71836E-001	1.61627E+002	-1.03833E+002
1.53935E+002	7.43188E+002	2.36568E+002	1.90558E+002	1.18045E+000	1.65123E+000	8.79500E+003	1.17398E+003	1.00000E+000	4.31200E+003	2.40000E+001	6.63562E+005	1.94919E+000	2.72615E+001	1.25872E-002	1.76072E-002	5.80951E-002	1.12233E-001	1.61305E+005	2.36499E+002	1.90612E+002	1.01098E-002	1.01098E-002	6.51603E+005	8.30000E+001	4.40000E+001	0.00000E+000	4.47655E+002	1.96704E+002	1.28323E+002	1.00000E+002	1.43563E+000	4.57850E-002	0.00000E+000	-4.23003E+002	2.50119E+000	1.02317E+000	4.10219E+002	1.88582E+002	1.09109E+002	-4.20843E+002	2.89300E-001	1.02771E+000	-1.66257E-001	1.59488E+002	-1.14199E+002	-1.71836E-001	1.61648E+002	-1.03865E+002
1.58321E+002	6.00528E+002	2.36462E+002	1.90601E+002	1.15709E+000	1.72319E+000	7.21100E+003	1.07064E+003	1.00000E+000	4.31300E+003	5.80000E+001	6.63730E+005	1.99388E+000	2.45057E+001	1.36260E-002	2.02925E-002	6.26320E-002	1.36915E-001	1.61305E+005	2.36499E+002	1.90612E+002	1.01098E-002	1.01098E-002	6.51603E+005	8.30000E+001	4.50000E+001	0.00000E+000	3.54870E+002	1.68825E+002	1.00845E+002	1.00000E+002	1.15355E+000	6.38198E-002	0.00000E+000	-4.21376E+002	2.85809E+000	9.88866E-001	4.10219E+002	1.88582E+002	1.09109E+002	-4.20864E+002	2.89300E-001	1.02771E+000	-1.96544E-001	1.61115E+002	-6.82938E+001	-1.71836E-001	1.61627E+002	-1.03866E+002
1.72948E+002	6.68058E+002	2.36511E+002	1.90564E+002	1.12443E+000	1.60531E+000	7.36400E+003	8.72448E+002	1.00000E+000	4.31500E+003	3.60000E+001	6.63994E+005	1.80506E+000	2.58468E+001	1.31031E-002	1.87069E-002	5.40820E-002	1.08398E-001	1.61305E+005	2.36499E+002	1.90612E+002	1.01098E-002	1.01098E-002	6.51603E+005	8.30000E+001	4.60000E+001	0.00000E+000	3.98916E+002	2.02537E+002	9.59093E+001	1.00000E+002	1.27846E+000	3.73905E-002	0.00000E+000	-4.17266E+002	2.75672E+000	1.01452E+000	4.10219E+002	1.88582E+002	1.09109E+002	-4.20917E+002	2.89300E-001	1.02771E+000	-1.76166E-001	1.65225E+002	-9.39507E+001	-1.71836E-001	1.61574E+002	-1.03939E+002
1.71671E+002	6.94075E+002	2.36436E+002	1.90579E+002	1.19028E+000	1.57174E+000	7.94500E+003	7.40131E+002	1.00000E+000	4.31600E+003	2.90000E+001	6.64129E+005	1.87081E+000	2.63453E+001	1.33538E-002	1.76333E-002	5.22288E-002	8.96638E-002	1.61305E+005	2.36498E+002	1.90612E+002	1.01098E-002	1.01098E-002	6.51603E+005	8.30000E+001	4.70000E+001	0.00000E+000	4.18425E+002	2.13669E+002	9.57210E+001	1.00000E+002	1.33274E+000	3.68867E-002	0.00000E+000	-1.25184E+002	2.61913E+000	1.02803E+000	4.10219E+002	1.88582E+002	1.09109E+002	-4.20926E+002	2.89300E-001	1.02771E+000	-1.38106E-001	1.66062E+002	1.42259E+002	-1.71836E-001	1.61565E+002	-1.03944E+002
1.60635E+002	6.27261E+002	2.36513E+002	1.90621E+002	1.12653E+000	1.56899E+000	6.79200E+003	1.16453E+003	1.00000E+000	4.31700E+003	4.90000E+001	6.64289E+005	1.76751E+000	2.50452E+001	1.36692E-002	1.90380E-002	5.73439E-002	1.09529E-001	1.61305E+005	2.36499E+002	1.90613E+002	1.01098E-002	1.01098E-002	6.51603E+005	8.30000E+001	4.80000E+001	0.00000E+000	3.83869E+002	1.87084E+002	9.00084E+001	1.00000E+002	1.21514E+000	6.25346E-002	0.00000E+000	-4.17787E+002	2.79424E+000	1.04219E+000	4.10219E+002	1.88582E+002	1.09109E+002	-4.20926E+002	2.89300E-001	1.02771E+000	-1.64146E-001	1.64704E+002	-1.12041E+002	-1.71836E-001	1.61565E+002	-1.03912E+002
1.54684E+002	6.60266E+002	2.36440E+002	1.90621E+002	1.17090E+000	1.69145E+000	7.90100E+003	8.74657E+002	1.00000E+000	4.31800E+003	3.80000E+001	6.64419E+005	1.98052E+000	2.56956E+001	1.31728E-002	1.90291E-002	5.88782E-002	1.21100E-001	1.61305E+005	2.36499E+002	1.90613E+002	1.01098E-002	1.01098E-002	6.51603E+005	8.30000E+001	4.90000E+001	0.00000E+000	3.83323E+002	1.98251E+002	1.05368E+002	1.00000E+002	1.26011E+000	4.48090E-002	0.00000E+000	-4.19040E+002	2.81127E+000	9.60434E-001	4.10219E+002	1.88582E+002	1.09109E+002	-4.20914E+002	2.89300E-001	1.02771E+000	-1.81862E-001	1.63451E+002	-8.73666E+001	-1.71836E-001	1.61577E+002	-1.03905E+002
1.50977E+002	6.62959E+002	2.36556E+002	1.90585E+002	1.18577E+000	1.71233E+000	8.11300E+003	8.67935E+002	1.00000E+000	4.31900E+003	4.00000E+001	6.64565E+005	2.03042E+000	2.57480E+001	1.31646E-002	1.90106E-002	6.05973E-002	1.24657E-001	1.61305E+005	2.36499E+002	1.90613E+002	1.01098E-002	1.01098E-002	6.51603E+005	8.30000E+001	5.00000E+001	0.00000E+000	3.99660E+002	1.76772E+002	1.08862E+002	1.00000E+002	1.27171E+000	4.02113E-002	0.00000E+000	-4.22038E+002	2.56789E+000	1.03763E+000	4.10219E+002	1.88582E+002	1.09109E+002	-4.20917E+002	2.89300E-001	1.02771E+000	-1.81692E-001	1.60453E+002	-9.06281E+001	-1.71836E-001	1.61574E+002	-1.03923E+002
1.52567E+002	6.35333E+002	2.36472E+002	1.90688E+002	1.23166E+000	1.58964E+000	7.58300E+003	9.05254E+002	1.00000E+000	4.32000E+003	4.50000E+001	6.64714E+005	1.95789E+000	2.52058E+001	1.41439E-002	1.82549E-002	5.82933E-002	9.58462E-002	1.61305E+005	2.36500E+002	1.90612E+002	1.01098E-002	1.01098E-002	6.51603E+005	8.30000E+001	5.10000E+001	0.00000E+000	3.92506E+002	1.98417E+002	7.62940E+001	3.00000E+002	1.22014E+000	4.36406E-002	0.00000E+000	-1.23336E+002	2.54335E+000	1.08364E+000	4.10219E+002	1.88582E+002	1.09109E+002	-4.20899E+002	2.89300E-001	1.02771E+000	-1.26886E-001	1.67910E+002	1.27636E+002	-1.71836E-001	1.61592E+002	-1.03846E+002
1.52694E+002	6.92634E+002	2.36518E+002	1.90642E+002	1.23814E+000	1.61415E+000	8.42100E+003	1.02556E+003	1.00000E+000	4.32100E+003	3.20000E+001	6.64852E+005	1.99855E+000	2.63179E+001	1.34924E-002	1.75898E-002	6.02820E-002	1.01295E-001	1.61305E+005	2.36500E+002	1.90613E+002	1.01098E-002	1.01098E-002	6.51603E+005	8.30000E+001	5.20000E+001	0.00000E+000	4.16332E+002	2.15398E+002	8.98041E+001	1.00000E+002	1.31881E+000	4.53065E-002	0.00000E+000	-1.24039E+002	2.51329E+000	1.04061E+000	4.10219E+002	1.88582E+002	1.09109E+002	-4.20865E+002	2.89300E-001	1.02771E+000	-1.31826E-001	1.67206E+002	1.34193E+002	-1.71836E-001	1.61626E+002	-1.03837E+002
1.67590E+002	6.48242E+002	2.36496E+002	1.90604E+002	1.16266E+000	1.48686E+000	6.91000E+003	1.23866E+003	1.00000E+000	4.32200E+003	4.50000E+001	6.65007E+005	1.72871E+000	2.54606E+001	1.39867E-002	1.78867E-002	5.88520E-002	9.50743E-002	1.61305E+005	2.36500E+002	1.90613E+002	1.01098E-002	1.01098E-002	6.51603E+005	8.30000E+001	5.30000E+001	0.00000E+000	3.90420E+002	1.91299E+002	9.42437E+001	1.00000E+002	1.24272E+000	6.69831E-002	0.00000E+000	-1.26835E+002	2.80278E+000	1.03011E+000	4.10219E+002	1.88582E+002	1.09109E+002	-4.20904E+002	2.89300E-001	1.02771E+000	-1.22361E-001	1.64411E+002	1.17408E+002	-1.71836E-001	1.61587E+002	-1.03902E+002
1.44701E+002	6.40068E+002	2.36457E+002	1.90636E+002	1.24560E+000	1.74399E+000	8.33100E+003	8.87338E+002	1.00000E+000	4.32300E+003	4.70000E+001	6.65143E+005	2.17231E+000	2.52996E+001	1.36468E-002	1.91071E-002	6.27996E-002	1.21550E-001	1.61305E+005	2.36501E+002	1.90613E+002	1.01098E-002	1.01098E-002	6.51603E+005	8.30000E+001	5.40000E+001	0.00000E+000	3.89208E+002	1.77225E+002	1.02205E+002	1.00000E+002	1.23753E+000	4.03578E-002	0.00000E+000	-4.20910E+002	2.53679E+000	1.03652E+000	4.10219E+002	1.88582E+002	1.09109E+002	-4.20945E+002	2.89300E-001	1.02771E+000	-1.66708E-001	1.61581E+002	-1.11403E+002	-1.71836E-001	1.61546E+002	-1.03926E+002
1.63286E+002	8.06437E+002	2.36475E+002	1.90584E+002	1.19297E+000	1.68203E+000	9.78700E+003	1.86238E+003	1.00000E+000	4.32400E+003	1.60000E+001	6.65255E+005	2.00662E+000	2.83978E+001	1.20588E-002	1.70024E-002	6.46999E-002	1.27398E-001	1.61305E+005	2.36501E+002	1.90614E+002	1.01098E-002	1.01098E-002	6.51603E+005	8.30000E+001	5.50000E+001	0.00000E+000	5.18990E+002	2.08376E+002	1.18200E+002	1.00000E+002	1.57611E+000	6.30339E-002	0.00000E+000	-4.20947E+002	2.12518E+000	1.14154E+000	4.10219E+002	1.88582E+002	1.09109E+002	-4.20986E+002	2.89300E-001	1.02771E+000	-1.70109E-001	1.61544E+002	-1.06489E+002	-1.71836E-001	1.61505E+002	-1.03998E+002
1.60580E+002	7.65613E+002	2.36484E+002	1.90705E+002	1.17185E+000	1.58338E+000	8.67700E+003	1.09772E+003	1.00000E+000	4.32500E+003	2.10000E+001	6.65415E+005	1.85549E+000	2.76697E+001	1.25802E-002	1.69981E-002	5.72161E-002	1.03193E-001	1.61305E+005	2.36501E+002	1.90614E+002	1.01098E-002	1.01098E-002	6.51603E+005	8.30000E+001	5.60000E+001	0.00000E+000	4.51893E+002	2.58324E+002	1.01418E+002	3.00000E+002	1.47230E+000	5.06962E-002	0.00000E+000	-4.13504E+002	2.62771E+000	9.80501E-001	4.10219E+002	1.88582E+002	1.09109E+002	-4.21008E+002	2.89300E-001	1.02771E+000	-1.49363E-001	1.68987E+002	-1.29414E+002	-1.71836E-001	1.61483E+002	-1.03943E+002
1.58520E+002	7.37794E+002	2.36436E+002	1.90594E+002	1.22099E+000	1.72258E+000	9.33200E+003	1.07924E+003	1.00000E+000	4.32600E+003	2.10000E+001	6.65538E+005	2.10326E+000	2.71624E+001	1.26394E-002	1.78316E-002	6.05090E-002	1.19000E-001	1.61305E+005	2.36501E+002	1.90614E+002	1.01098E-002	1.01098E-002	6.51603E+005	8.30000E+001	5.70000E+001	0.00000E+000	4.48740E+002	2.11864E+002	1.12917E+002	3.00000E+002	1.42693E+000	3.83515E-002	0.00000E+000	-4.19594E+002	2.40304E+000	1.03386E+000	4.10219E+002	1.88582E+002	1.09109E+002	-4.21021E+002	2.89300E-001	1.02771E+000	-1.70400E-001	1.62897E+002	-1.04706E+002	-1.71836E-001	1.61470E+002	-1.04029E+002
1.67452E+002	7.46558E+002	2.36465E+002	1.90620E+002	1.16936E+000	1.58478E+000	8.45600E+003	9.46621E+002	1.00000E+000	4.32700E+003	2.00000E+001	6.65661E+005	1.85317E+000	2.73232E+001	1.27164E-002	1.72340E-002	5.57709E-002	1.01091E-001	1.61305E+005	2.36501E+002	1.90614E+002	1.01098E-002	1.01098E-002	6.51603E+005	8.30000E+001	5.80000E+001	0.00000E+000	4.44484E+002	2.33288E+002	1.06049E+002	1.00000E+002	1.43305E+000	4.44541E-002	0.00000E+000	-4.16485E+002	2.60675E+000	1.00122E+000	4.10219E+002	1.88582E+002	1.09109E+002	-4.21004E+002	2.89300E-001	1.02771E+000	-1.50835E-001	1.66006E+002	-1.30285E+002	-1.71836E-001	1.61487E+002	-1.03994E+002
[truncated: 357 more rows]
