# Supplementary material for: Super-resolution visualization of chromatin loop folding in human lymphoblastoid cells using interferometric photoactivated localization microscopy
Source: Sci Rep. 2022 May 20;12:8582. doi: 10.1038/s41598-022-12568-9 (PMC9122977; doi:10.1038/s41598-022-12568-9)
Supplement: Supplementary file 2 — Supplementary Information 2. [file 41598_2022_12568_MOESM2_ESM.zip › ChromoLooping-main/data/ascii_files/Run1-647_c123_sum_X2_processed_jsa_IDL_ASCII_image7.txt]

Offset	Amplitude	X Position	Y Position	X Peak Width	Y Peak Width	6 N Photons	ChiSquared	FitOK	Frame Number	Peak Index of Frame	Peak Global Index	12 X PkW * Y PkW	Sigma Amplitude	Sigma X Pos rtNph	Sigma Y Pos rtNph	Sigma X Pos Full	Sigma Y Pos Full	18 Grouped Index	Group X Position	Group Y Position	Group Sigma X Pos	Group Sigma Y Pos	Group N Photons	24 Group Size	Frame Index in Grp	Label Set	Amplitude L1	Amplitude L2	Amplitude L3	30 FitOK Labels	Zeta0	Sigma Amp L2	Sigma Amp L3	Unwrapped Z	Sigma Z	36 Coherence	Group A1	Group A2	Group A3	Unwrapped Group Z	Group Sigma Z	42 Group Coherence	XY Ellipticity	Z Position	Unwrapped Z Error	XY Group Ellipticity	Group Z Position	Unwrapped Group Z Error
1.51393E+002	4.34401E+002	2.48697E+002	1.96436E+002	1.22845E+000	1.24490E+000	4.14100E+003	4.31733E+002	1.00000E+000	1.00000E+000	7.00000E+000	6.00000E+000	1.52930E+000	2.08423E+001	1.90900E-002	1.93456E-002	4.85339E-002	4.97292E-002	6.00000E+000	2.48719E+002	1.96441E+002	4.67058E-002	4.67058E-002	9.81000E+003	3.00000E+000	1.00000E+000	0.00000E+000	8.39982E+001	2.24844E+002	1.76123E+002	1.00000E+002	8.29139E-001	4.09179E-002	0.00000E+000	1.74697E+001	7.51965E+000	4.95976E-001	5.41032E+001	1.89005E+002	1.53448E+002	-2.75042E+002	3.74927E+000	6.46294E-001	-6.65167E-003	1.74697E+001	9.44545E+001	-4.50646E-002	1.62031E+001	-1.40886E+002
1.66264E+002	4.13611E+002	2.48701E+002	1.96374E+002	1.11306E+000	1.28916E+000	3.70200E+003	4.89974E+002	1.00000E+000	2.00000E+000	9.00000E+000	1.85000E+002	1.43491E+000	2.03374E+001	1.82936E-002	2.11880E-002	5.45503E-002	7.19875E-002	6.00000E+000	2.48719E+002	1.96442E+002	4.67058E-002	4.67058E-002	9.81000E+003	3.00000E+000	2.00000E+000	0.00000E+000	3.96857E+001	2.17794E+002	1.71832E+002	1.00000E+002	7.20708E-001	7.52402E-002	0.00000E+000	-2.79428E+002	4.84868E+000	8.13523E-001	5.41032E+001	1.89005E+002	1.53448E+002	-2.74903E+002	3.74927E+000	6.46294E-001	-7.33098E-002	1.18178E+001	-1.03338E+002	-4.50646E-002	1.63427E+001	-1.40785E+002
2.88423E+002	9.25794E+002	2.48556E+002	1.95531E+002	1.15616E+000	1.42893E+000	9.47300E+003	2.08184E+003	1.00000E+000	3.90000E+001	1.10000E+001	7.03100E+003	1.65207E+000	3.04269E+001	1.18789E-002	1.46814E-002	5.49857E-002	8.32330E-002	2.18900E+003	2.48569E+002	1.95533E+002	4.19085E-002	4.19085E-002	3.83450E+004	5.00000E+000	1.00000E+000	0.00000E+000	4.34806E+002	4.80013E+002	8.65451E+001	3.00000E+002	1.70429E+000	6.55267E-002	0.00000E+000	-1.01388E+002	3.11705E+000	7.91086E-001	3.61937E+002	3.64216E+002	7.83087E+001	-3.98313E+002	1.57645E+000	7.77458E-001	-1.05515E-001	1.89858E+002	1.21898E+002	-1.29681E-001	1.84178E+002	-1.39326E+002
2.94652E+002	7.02586E+002	2.48537E+002	1.95639E+002	1.14896E+000	1.66667E+000	8.15400E+003	2.81180E+003	1.00000E+000	4.00000E+001	3.30000E+001	7.30700E+003	1.91494E+000	2.65063E+001	1.27239E-002	1.84572E-002	7.08911E-002	1.47778E-001	2.18900E+003	2.48569E+002	1.95532E+002	4.19085E-002	4.19085E-002	3.83450E+004	5.00000E+000	2.00000E+000	0.00000E+000	3.55015E+002	3.38408E+002	7.22067E+001	0.00000E+000	1.32298E+000	1.20981E-001	0.00000E+000	-4.00482E+002	3.28255E+000	8.09681E-001	3.61937E+002	3.64216E+002	7.83087E+001	-3.98126E+002	1.57645E+000	7.77458E-001	-1.83872E-001	1.82009E+002	-6.18701E+001	-1.29681E-001	1.84365E+002	-1.39072E+002
2.85098E+002	8.60971E+002	2.48606E+002	1.95525E+002	1.13503E+000	1.53067E+000	9.19700E+003	1.89947E+003	1.00000E+000	4.10000E+001	2.00000E+001	7.54600E+003	1.73737E+000	2.93423E+001	1.18355E-002	1.59610E-002	5.66749E-002	1.01942E-001	2.18900E+003	2.48570E+002	1.95532E+002	4.19085E-002	4.19085E-002	3.83450E+004	5.00000E+000	3.00000E+000	0.00000E+000	4.15655E+002	4.00362E+002	9.82316E+001	3.00000E+002	1.58225E+000	7.48795E-002	0.00000E+000	-4.01056E+002	3.30796E+000	7.56534E-001	3.61937E+002	3.64216E+002	7.83087E+001	-3.97895E+002	1.57645E+000	7.77458E-001	-1.48418E-001	1.81435E+002	-1.14474E+002	-1.29681E-001	1.84596E+002	-1.38908E+002
2.83340E+002	5.25254E+002	2.48494E+002	1.95558E+002	1.16136E+000	1.37954E+000	5.22600E+003	1.32979E+003	1.00000E+000	4.20000E+001	5.70000E+001	7.83300E+003	1.60215E+000	2.29184E+001	1.60651E-002	1.90831E-002	6.80110E-002	9.50931E-002	2.18900E+003	2.48570E+002	1.95532E+002	4.19085E-002	4.19085E-002	3.83450E+004	5.00000E+000	4.00000E+000	0.00000E+000	2.37603E+002	2.58251E+002	4.89754E+001	1.00000E+002	9.29298E-001	1.46156E-001	0.00000E+000	-1.01843E+002	4.24792E+000	7.81539E-001	3.61937E+002	3.64216E+002	7.83087E+001	-3.97695E+002	1.57645E+000	7.77458E-001	-8.58669E-002	1.89402E+002	9.23511E+001	-1.29681E-001	1.84796E+002	-1.38695E+002
2.73952E+002	5.96964E+002	2.48640E+002	1.95384E+002	1.18412E+000	1.44027E+000	6.29500E+003	1.15487E+003	1.00000E+000	4.30000E+001	5.10000E+001	8.08200E+003	1.70546E+000	2.44329E+001	1.49245E-002	1.81530E-002	6.21832E-002	9.10415E-002	2.18900E+003	2.48570E+002	1.95532E+002	4.19085E-002	4.19085E-002	3.83450E+004	5.00000E+000	5.00000E+000	0.00000E+000	2.85981E+002	2.58550E+002	6.90630E+001	1.00000E+002	1.06897E+000	1.06360E-001	0.00000E+000	-1.12920E+002	3.94941E+000	7.65917E-001	3.61937E+002	3.64216E+002	7.83087E+001	-3.97453E+002	1.57645E+000	7.77458E-001	-9.76038E-002	1.78326E+002	9.85687E+001	-1.29681E-001	1.85038E+002	-1.38552E+002
2.57527E+002	1.49824E+002	2.48689E+002	1.95032E+002	1.42000E+000	1.44377E+000	1.87000E+003	4.64176E+002	1.00000E+000	4.80000E+001	2.51000E+002	9.48400E+003	2.05015E+000	1.22402E+001	3.28372E-002	3.33871E-002	1.32521E-001	1.36846E-001	2.76200E+003	2.48689E+002	1.95032E+002	1.32521E-001	1.36846E-001	1.87000E+003	1.00000E+000	1.00000E+000	0.00000E+000	2.00340E+001	8.17168E+001	6.33763E+001	1.00000E+002	2.78673E-001	3.87899E-001	0.00000E+000	2.23295E+001	7.99174E+000	6.94463E-001	2.00340E+001	8.17168E+001	6.33763E+001	2.23295E+001	7.99174E+000	6.94463E-001	-8.30274E-003	2.23295E+001	1.00891E+002	-8.30274E-003	2.23295E+001	1.00891E+002
2.12483E+002	3.58447E+002	2.49797E+002	1.97259E+002	1.17285E+000	1.81357E+000	4.52600E+003	5.71224E+002	1.00000E+000	1.13000E+002	4.70000E+001	2.39820E+004	2.12705E+000	1.89327E+001	1.74335E-002	2.69574E-002	5.98271E-002	1.39121E-001	6.54800E+003	2.49797E+002	1.97259E+002	5.98271E-002	1.39121E-001	4.52600E+003	1.00000E+000	1.00000E+000	0.00000E+000	1.90393E+002	6.22483E+001	1.23606E+002	1.00000E+002	7.21754E-001	5.15788E-002	0.00000E+000	-4.52466E+002	3.87940E+000	9.19581E-001	1.90393E+002	6.22483E+001	1.23606E+002	-4.52466E+002	3.87940E+000	9.19581E-001	-2.14544E-001	1.30025E+002	-6.81024E+001	-2.14544E-001	1.30025E+002	-6.81024E+001
2.17985E+002	1.39575E+002	2.50220E+002	1.96585E+002	1.28463E+000	1.36264E+000	1.51100E+003	3.56639E+002	1.00000E+000	1.27000E+002	1.27000E+002	2.71100E+004	1.75049E+000	1.18142E+001	3.30481E-002	3.50550E-002	1.27076E-001	1.42372E-001	7.32500E+003	2.50220E+002	1.96585E+002	1.27076E-001	1.42372E-001	1.51100E+003	1.00000E+000	1.00000E+000	0.00000E+000	4.26168E+001	9.22329E+001	2.76019E+001	0.00000E+000	2.66301E-001	5.42800E-001	0.00000E+000	-4.70522E+001	1.16026E+001	5.32136E-001	4.26168E+001	9.22329E+001	2.76019E+001	-4.70522E+001	1.16026E+001	5.32136E-001	-2.94687E-002	2.44193E+002	6.41008E+001	-2.94687E-002	2.44193E+002	6.41008E+001
1.95657E+002	1.70128E+002	2.49368E+002	1.97033E+002	1.23321E+000	1.61919E+000	2.05400E+003	3.29843E+002	1.00000E+000	2.10000E+002	1.00000E+002	4.43790E+004	1.99681E+000	1.30433E+001	2.72106E-002	3.57272E-002	8.48377E-002	1.42711E-001	1.17150E+004	2.49389E+002	1.96989E+002	8.64454E-002	8.64454E-002	3.66000E+003	2.00000E+000	2.00000E+000	0.00000E+000	6.59120E+001	1.10991E+002	1.12959E+001	0.00000E+000	3.05861E-001	2.35850E-001	0.00000E+000	-3.56805E+002	5.89379E+000	8.98496E-001	6.45783E+001	1.09342E+002	1.15077E+001	-3.56485E+002	4.45327E+000	8.90823E-001	-1.35318E-001	2.25686E+002	-8.85079E+001	-1.49862E-001	2.26006E+002	-6.67812E+001
1.94405E+002	1.73423E+002	2.47953E+002	1.95092E+002	1.14848E+000	9.53436E-001	1.18800E+003	4.66085E+002	1.00000E+000	2.39000E+002	1.04000E+002	5.00360E+004	1.09500E+000	1.31690E+001	3.33208E-002	2.76620E-002	1.47640E-001	1.03118E-001	1.32970E+004	2.48238E+002	1.95174E+002	9.58340E-002	9.58340E-002	3.96600E+003	3.00000E+000	2.00000E+000	0.00000E+000	1.71958E+001	9.16680E+001	8.57710E+001	1.00000E+002	3.31589E-001	4.72926E-001	0.00000E+000	4.05190E+001	7.94489E+000	8.76426E-001	1.49254E+001	7.69945E+001	7.11235E+001	4.01349E+001	4.43307E+000	8.59667E-001	9.27945E-002	4.05190E+001	-3.12445E+001	9.92731E-003	4.01349E+001	9.15378E+001
1.98928E+002	1.45455E+002	2.48397E+002	1.95344E+002	1.11056E+000	1.29658E+000	1.30600E+003	3.60669E+002	1.00000E+000	2.41000E+002	1.17000E+002	5.04270E+004	1.43993E+000	1.20605E+001	3.07306E-002	3.58780E-002	1.03782E-001	1.39559E-001	1.32970E+004	2.48238E+002	1.95174E+002	9.58340E-002	9.58340E-002	3.96600E+003	3.00000E+000	3.00000E+000	0.00000E+000	2.11052E+001	6.74817E+001	7.01879E+001	1.00000E+002	2.75588E-001	4.52519E-001	0.00000E+000	-2.41651E+002	8.76420E+000	7.57752E-001	1.49254E+001	7.69945E+001	7.11235E+001	4.01154E+001	4.43307E+000	8.59667E-001	-7.72780E-002	4.95944E+001	-6.03389E+001	9.92731E-003	4.01154E+001	9.17078E+001
2.13548E+002	1.73784E+002	2.49812E+002	1.96984E+002	1.15388E+000	1.38905E+000	1.71900E+003	5.32634E+002	1.00000E+000	2.49000E+002	9.30000E+001	5.19470E+004	1.60280E+000	1.31827E+001	2.78306E-002	3.35028E-002	9.84282E-002	1.40631E-001	1.38620E+004	2.49808E+002	1.97155E+002	4.90149E-002	4.90149E-002	1.56590E+004	6.00000E+000	1.00000E+000	0.00000E+000	7.08158E+001	9.31477E+001	2.98241E+001	3.00000E+002	3.29489E-001	3.07640E-001	0.00000E+000	-8.28491E+001	1.19530E+001	4.84279E-001	9.24608E+001	1.45175E+002	3.13333E+001	-3.60022E+002	2.99159E+000	6.41101E-001	-9.24822E-002	2.08396E+002	1.22139E+002	-1.16779E-001	2.22469E+002	-1.19081E+002
1.99979E+002	2.43350E+002	2.49857E+002	1.97009E+002	1.27001E+000	1.41882E+000	2.68700E+003	5.36285E+002	1.00000E+000	2.50000E+002	2.32000E+002	5.22200E+004	1.80191E+000	1.55997E+001	2.45004E-002	2.73711E-002	7.75243E-002	9.56849E-002	1.38620E+004	2.49808E+002	1.97155E+002	4.90149E-002	4.90149E-002	1.56590E+004	6.00000E+000	2.00000E+000	0.00000E+000	1.10052E+002	1.33055E+002	3.57549E+001	0.00000E+000	4.74910E-001	1.16319E-001	0.00000E+000	-8.71450E+001	7.68327E+000	6.02603E-001	9.24608E+001	1.45175E+002	3.13333E+001	-3.60073E+002	2.99159E+000	6.41101E-001	-5.53425E-002	2.04101E+002	6.27346E+001	-1.16779E-001	2.22418E+002	-1.19114E+002
1.93293E+002	2.46306E+002	2.49812E+002	1.97203E+002	1.05076E+000	1.48011E+000	2.36100E+003	5.16150E+002	1.00000E+000	2.55000E+002	3.96000E+002	5.32120E+004	1.55524E+000	1.56941E+001	2.16250E-002	3.04611E-002	7.00678E-002	1.35267E-001	1.38620E+004	2.49807E+002	1.97158E+002	4.90149E-002	4.90149E-002	1.56590E+004	6.00000E+000	4.00000E+000	0.00000E+000	7.65910E+001	1.68729E+002	2.56093E+001	1.00000E+002	4.33957E-001	1.74904E-001	0.00000E+000	-3.42893E+002	5.84871E+000	8.44507E-001	9.24608E+001	1.45175E+002	3.13333E+001	-3.60187E+002	2.99159E+000	6.41101E-001	-1.69646E-001	2.39598E+002	-2.40183E+001	-1.16779E-001	2.22304E+002	-1.19109E+002
1.97602E+002	2.56532E+002	2.49666E+002	1.97182E+002	1.16460E+000	1.50084E+000	2.75500E+003	4.42073E+002	1.00000E+000	2.57000E+002	2.00000E+002	5.35540E+004	1.74787E+000	1.60166E+001	2.21879E-002	2.85938E-002	7.65217E-002	1.24697E-001	1.38620E+004	2.49807E+002	1.97158E+002	4.90149E-002	4.90149E-002	1.56590E+004	6.00000E+000	5.00000E+000	0.00000E+000	8.29960E+001	1.80934E+002	2.01953E+001	3.00000E+002	4.52389E-001	1.52895E-001	0.00000E+000	-3.45029E+002	4.85992E+000	9.40852E-001	9.24608E+001	1.45175E+002	3.13333E+001	-3.60199E+002	2.99159E+000	6.41101E-001	-1.26148E-001	2.37462E+002	-9.01404E+001	-1.16779E-001	2.22292E+002	-1.19144E+002
1.90695E+002	2.53253E+002	2.49840E+002	1.97184E+002	1.29703E+000	1.54125E+000	3.08400E+003	3.38301E+002	1.00000E+000	2.58000E+002	2.20000E+002	5.37610E+004	1.99904E+000	1.59139E+001	2.33556E-002	2.77534E-002	7.64137E-002	1.06270E-001	1.38620E+004	2.49807E+002	1.97157E+002	4.90149E-002	4.90149E-002	1.56590E+004	6.00000E+000	6.00000E+000	0.00000E+000	9.67566E+001	1.34695E+002	4.50849E+001	1.00000E+002	4.68917E-001	1.02525E-001	0.00000E+000	-7.86755E+001	9.79373E+000	4.41272E-001	9.24608E+001	1.45175E+002	3.13333E+001	-3.60182E+002	2.99159E+000	6.41101E-001	-8.60468E-002	2.12570E+002	1.16900E+002	-1.16779E-001	2.22310E+002	-1.19113E+002
1.98557E+002	3.15911E+002	2.49869E+002	1.97368E+002	1.12336E+000	1.54029E+000	3.35400E+003	7.43943E+002	1.00000E+000	2.63000E+002	1.15000E+002	5.46780E+004	1.73029E+000	1.77739E+001	1.93970E-002	2.65962E-002	7.57731E-002	1.40003E-001	1.45940E+004	2.49883E+002	1.97321E+002	8.37404E-003	8.37404E-003	3.85744E+005	8.70000E+001	1.00000E+000	0.00000E+000	1.15378E+002	2.10075E+002	2.34333E+001	0.00000E+000	5.63967E-001	1.81399E-001	0.00000E+000	-3.53260E+002	4.66465E+000	8.88404E-001	1.53418E+002	2.88682E+002	4.38102E+001	-5.93447E+001	4.83682E-001	7.98917E-001	-1.56527E-001	2.29231E+002	-5.35173E+001	-7.66928E-002	2.31901E+002	1.22473E+002
1.89942E+002	3.84557E+002	2.49897E+002	1.97222E+002	1.18208E+000	1.39348E+000	3.91900E+003	7.23305E+002	1.00000E+000	2.64000E+002	8.60000E+001	5.48480E+004	1.64720E+000	1.96101E+001	1.88825E-002	2.22593E-002	6.79507E-002	9.32827E-002	1.45940E+004	2.49883E+002	1.97321E+002	8.37404E-003	8.37404E-003	3.85744E+005	8.70000E+001	2.00000E+000	0.00000E+000	1.35593E+002	2.20983E+002	4.25102E+001	1.00000E+002	6.58416E-001	1.11680E-001	0.00000E+000	-6.67356E+001	5.55758E+000	6.89823E-001	1.53418E+002	2.88682E+002	4.38102E+001	-5.93271E+001	4.83682E-001	7.98917E-001	-8.20766E-002	2.24510E+002	1.22980E+002	-7.66928E-002	2.31918E+002	1.22401E+002
1.80996E+002	3.30996E+002	2.49956E+002	1.97249E+002	1.30983E+000	1.65103E+000	4.30700E+003	6.18476E+002	1.00000E+000	2.65000E+002	1.12000E+002	5.50470E+004	2.16257E+000	1.81933E+001	1.99584E-002	2.51576E-002	7.67626E-002	1.20287E-001	1.45940E+004	2.49883E+002	1.97321E+002	8.37404E-003	8.37404E-003	3.85744E+005	8.70000E+001	3.00000E+000	0.00000E+000	1.08611E+002	2.16277E+002	5.29455E+001	3.00000E+002	6.18273E-001	1.17167E-001	0.00000E+000	-3.43599E+002	5.99564E+000	6.09942E-001	1.53418E+002	2.88682E+002	4.38102E+001	-5.93559E+001	4.83682E-001	7.98917E-001	-1.15240E-001	2.38892E+002	-1.04756E+002	-7.66928E-002	2.31890E+002	1.22393E+002
1.84547E+002	3.38095E+002	2.49953E+002	1.97354E+002	1.21384E+000	1.58879E+000	3.96600E+003	3.65066E+002	1.00000E+000	2.66000E+002	9.80000E+001	5.52190E+004	1.92854E+000	1.83874E+001	1.92746E-002	2.52285E-002	6.30791E-002	1.05731E-001	1.45940E+004	2.49883E+002	1.97322E+002	8.37404E-003	8.37404E-003	3.85744E+005	8.70000E+001	4.00000E+000	0.00000E+000	1.12300E+002	2.22920E+002	2.32942E+001	3.00000E+002	5.74618E-001	7.25006E-002	0.00000E+000	-3.49319E+002	4.10579E+000	9.28193E-001	1.53418E+002	2.88682E+002	4.38102E+001	-5.93259E+001	4.83682E-001	7.98917E-001	-1.33786E-001	2.33172E+002	-8.30370E+001	-7.66928E-002	2.31920E+002	1.22489E+002
1.87685E+002	2.62617E+002	2.49876E+002	1.97299E+002	1.31946E+000	1.56511E+000	3.29600E+003	5.07727E+002	1.00000E+000	2.67000E+002	1.89000E+002	5.54580E+004	2.06511E+000	1.62055E+001	2.29828E-002	2.72617E-002	8.43586E-002	1.17289E-001	1.45940E+004	2.49883E+002	1.97322E+002	8.37404E-003	8.37404E-003	3.85744E+005	8.70000E+001	5.00000E+000	0.00000E+000	9.23579E+001	1.72634E+002	4.18654E+001	3.00000E+002	5.04249E-001	1.81051E-001	0.00000E+000	-5.65078E+001	6.95980E+000	6.00649E-001	1.53418E+002	2.88682E+002	4.38102E+001	-5.93269E+001	4.83682E-001	7.98917E-001	-8.51611E-002	2.34738E+002	1.37830E+002	-7.66928E-002	2.31919E+002	1.22448E+002
2.08322E+002	2.49180E+002	2.49815E+002	1.97013E+002	1.23066E+000	1.56015E+000	2.89900E+003	5.48530E+002	1.00000E+000	2.68000E+002	1.92000E+002	5.56480E+004	1.92002E+000	1.57854E+001	2.28568E-002	2.89763E-002	7.39161E-002	1.16402E-001	1.45940E+004	2.49883E+002	1.97322E+002	8.37404E-003	8.37404E-003	3.85744E+005	8.70000E+001	6.00000E+000	0.00000E+000	1.03753E+002	1.34144E+002	4.75574E+001	3.00000E+002	4.87444E-001	1.95828E-001	0.00000E+000	-3.76845E+002	1.02125E+001	4.36471E-001	1.53418E+002	2.88682E+002	4.38102E+001	-5.93530E+001	4.83682E-001	7.98917E-001	-1.18062E-001	2.05646E+002	-1.33989E+002	-7.66928E-002	2.31893E+002	1.22238E+002
1.79679E+002	2.92614E+002	2.49942E+002	1.97186E+002	1.38085E+000	1.72673E+000	4.13900E+003	4.30018E+002	1.00000E+000	2.69000E+002	1.39000E+002	5.58090E+004	2.38437E+000	1.71060E+001	2.14634E-002	2.68397E-002	7.94292E-002	1.22420E-001	1.45940E+004	2.49883E+002	1.97323E+002	8.37404E-003	8.37404E-003	3.85744E+005	8.70000E+001	7.00000E+000	0.00000E+000	1.10027E+002	1.62526E+002	4.20932E+001	0.00000E+000	5.27175E-001	8.27590E-002	0.00000E+000	-3.64271E+002	6.63598E+000	5.62158E-001	1.53418E+002	2.88682E+002	4.38102E+001	-5.93112E+001	4.83682E-001	7.98917E-001	-1.11303E-001	2.18220E+002	-1.31288E+002	-7.66928E-002	2.31934E+002	1.22397E+002
1.99642E+002	3.01572E+002	2.49859E+002	1.97229E+002	1.20093E+000	1.46234E+000	3.26000E+003	4.36450E+002	1.00000E+000	2.70000E+002	1.20000E+002	5.59830E+004	1.75617E+000	1.73658E+001	2.10334E-002	2.56117E-002	6.70137E-002	9.75786E-002	1.45940E+004	2.49883E+002	1.97323E+002	8.37404E-003	8.37404E-003	3.85744E+005	8.70000E+001	8.00000E+000	0.00000E+000	1.17504E+002	1.75170E+002	3.25200E+001	0.00000E+000	5.39952E-001	1.07465E-001	0.00000E+000	-7.23139E+001	5.95733E+000	7.05588E-001	1.53418E+002	2.88682E+002	4.38102E+001	-5.93054E+001	4.83682E-001	7.98917E-001	-9.81525E-002	2.18932E+002	1.41231E+002	-7.66928E-002	2.31940E+002	1.22424E+002
1.94319E+002	2.53734E+002	2.49863E+002	1.97137E+002	1.14546E+000	1.45973E+000	2.61200E+003	4.76944E+002	1.00000E+000	2.73000E+002	2.17000E+002	5.65770E+004	1.67207E+000	1.59290E+001	2.24127E-002	2.85618E-002	7.24631E-002	1.15236E-001	1.45940E+004	2.49884E+002	1.97324E+002	8.37404E-003	8.37404E-003	3.85744E+005	8.70000E+001	9.00000E+000	0.00000E+000	8.64100E+001	1.51048E+002	3.25112E+001	1.00000E+002	4.44264E-001	1.51220E-001	0.00000E+000	-3.53081E+002	7.26063E+000	6.46771E-001	1.53418E+002	2.88682E+002	4.38102E+001	-5.93269E+001	4.83682E-001	7.98917E-001	-1.20630E-001	2.29410E+002	-1.06351E+002	-7.66928E-002	2.31919E+002	1.22346E+002
2.11293E+002	3.45121E+002	2.49870E+002	1.97341E+002	1.23518E+000	1.43009E+000	3.76100E+003	8.07113E+002	1.00000E+000	2.74000E+002	8.50000E+001	5.66900E+004	1.76642E+000	1.85774E+001	2.01409E-002	2.33191E-002	7.62109E-002	1.01153E-001	1.45940E+004	2.49884E+002	1.97324E+002	8.37404E-003	8.37404E-003	3.85744E+005	8.70000E+001	1.00000E+001	0.00000E+000	1.19659E+002	2.28949E+002	3.94867E+001	3.00000E+002	6.30492E-001	1.37242E-001	0.00000E+000	-5.77971E+001	5.18339E+000	7.54998E-001	1.53418E+002	2.88682E+002	4.38102E+001	-5.93364E+001	4.83682E-001	7.98917E-001	-7.31296E-002	2.33448E+002	1.18715E+002	-7.66928E-002	2.31909E+002	1.22464E+002
2.04542E+002	3.02964E+002	2.49822E+002	1.97037E+002	1.17144E+000	1.25175E+000	2.75900E+003	4.94664E+002	1.00000E+000	2.75000E+002	1.27000E+002	5.69100E+004	1.46635E+000	1.74059E+001	2.23020E-002	2.38310E-002	6.90239E-002	7.82350E-002	1.45940E+004	2.49884E+002	1.97325E+002	8.37404E-003	8.37404E-003	3.85744E+005	8.70000E+001	1.10000E+001	0.00000E+000	8.84916E+001	2.26767E+002	2.56294E+001	0.00000E+000	5.35988E-001	1.31440E-001	0.00000E+000	-4.74184E+001	4.55221E+000	1.00372E+000	1.53418E+002	2.88682E+002	4.38102E+001	-5.93603E+001	4.83682E-001	7.98917E-001	-3.31431E-002	2.43827E+002	6.94584E+001	-7.66928E-002	2.31885E+002	1.22246E+002
2.05853E+002	3.21972E+002	2.49985E+002	1.97200E+002	1.10342E+000	1.23745E+000	2.74200E+003	4.27098E+002	1.00000E+000	2.76000E+002	1.10000E+002	5.70800E+004	1.36543E+000	1.79436E+001	2.10721E-002	2.36317E-002	6.62145E-002	8.22907E-002	1.45940E+004	2.49884E+002	1.97325E+002	8.37404E-003	8.37404E-003	3.85744E+005	8.70000E+001	1.20000E+001	0.00000E+000	1.06209E+002	2.06344E+002	3.00428E+001	3.00000E+002	5.53675E-001	1.42448E-001	0.00000E+000	-5.78735E+001	5.58272E+000	8.20978E-001	1.53418E+002	2.88682E+002	4.38102E+001	-5.93349E+001	4.83682E-001	7.98917E-001	-5.72567E-002	2.33372E+002	9.49800E+001	-7.66928E-002	2.31911E+002	1.22385E+002
1.90309E+002	3.40901E+002	2.49893E+002	1.97167E+002	1.17068E+000	1.33678E+000	3.31000E+003	5.06938E+002	1.00000E+000	2.77000E+002	1.00000E+002	5.72560E+004	1.56495E+000	1.84635E+001	2.03481E-002	2.32352E-002	6.20775E-002	7.98009E-002	1.45940E+004	2.49884E+002	1.97326E+002	8.37404E-003	8.37404E-003	3.85744E+005	8.70000E+001	1.30000E+001	0.00000E+000	1.34303E+002	1.98996E+002	2.06181E+001	1.00000E+002	5.81987E-001	1.11275E-001	0.00000E+000	-7.26301E+001	4.71430E+000	8.84872E-001	1.53418E+002	2.88682E+002	4.38102E+001	-5.93222E+001	4.83682E-001	7.98917E-001	-6.62426E-002	2.18615E+002	9.35478E+001	-7.66928E-002	2.31923E+002	1.22371E+002
1.98483E+002	3.43653E+002	2.49816E+002	1.97186E+002	1.15544E+000	1.30372E+000	3.22000E+003	5.60685E+002	1.00000E+000	2.78000E+002	9.70000E+001	5.74480E+004	1.50636E+000	1.85379E+001	2.03619E-002	2.29750E-002	5.81614E-002	7.29459E-002	1.45940E+004	2.49885E+002	1.97327E+002	8.37404E-003	8.37404E-003	3.85744E+005	8.70000E+001	1.40000E+001	0.00000E+000	9.99968E+001	2.35735E+002	2.63206E+001	3.00000E+002	5.72844E-001	8.81623E-002	0.00000E+000	-5.04809E+001	4.35507E+000	9.71153E-001	1.53418E+002	2.88682E+002	4.38102E+001	-5.92661E+001	4.83682E-001	7.98917E-001	-6.02973E-002	2.40765E+002	1.06871E+002	-7.66928E-002	2.31979E+002	1.22434E+002
1.94426E+002	3.64285E+002	2.49807E+002	1.97202E+002	1.24223E+000	1.37922E+000	3.85900E+003	5.60792E+002	1.00000E+000	2.79000E+002	8.60000E+001	5.76310E+004	1.71331E+000	1.90863E+001	1.99970E-002	2.22022E-002	6.88787E-002	8.41556E-002	1.45940E+004	2.49884E+002	1.97327E+002	8.37404E-003	8.37404E-003	3.85744E+005	8.70000E+001	1.50000E+001	0.00000E+000	1.33019E+002	2.18891E+002	3.78852E+001	0.00000E+000	6.40998E-001	9.71981E-002	0.00000E+000	-6.63716E+001	5.27985E+000	7.31733E-001	1.53418E+002	2.88682E+002	4.38102E+001	-5.92954E+001	4.83682E-001	7.98917E-001	-5.22571E-002	2.24874E+002	7.90394E+001	-7.66928E-002	2.31950E+002	1.22414E+002
2.00863E+002	3.84032E+002	2.49891E+002	1.97293E+002	1.16347E+000	1.34041E+000	3.72000E+003	5.38469E+002	1.00000E+000	2.80000E+002	7.90000E+001	5.78160E+004	1.55952E+000	1.95967E+001	1.90758E-002	2.19769E-002	6.15972E-002	8.06699E-002	1.45940E+004	2.49884E+002	1.97327E+002	8.37404E-003	8.37404E-003	3.85744E+005	8.70000E+001	1.60000E+001	0.00000E+000	1.29096E+002	2.59597E+002	4.92468E+001	0.00000E+000	7.10548E-001	9.11652E-002	0.00000E+000	-5.43747E+001	5.40022E+000	7.28665E-001	1.53418E+002	2.88682E+002	4.38102E+001	-5.92732E+001	4.83682E-001	7.98917E-001	-7.06695E-002	2.36871E+002	1.18456E+002	-7.66928E-002	2.31972E+002	1.22499E+002
2.06754E+002	3.44738E+002	2.49776E+002	1.97344E+002	1.20332E+000	1.37155E+000	3.52800E+003	6.21765E+002	1.00000E+000	2.81000E+002	8.30000E+001	5.80010E+004	1.65041E+000	1.85671E+001	2.02589E-002	2.30913E-002	7.22139E-002	9.28663E-002	1.45940E+004	2.49885E+002	1.97328E+002	8.37404E-003	8.37404E-003	3.85744E+005	8.70000E+001	1.70000E+001	0.00000E+000	1.15679E+002	2.29876E+002	2.29862E+001	0.00000E+000	5.90197E-001	1.30996E-001	0.00000E+000	-5.81240E+001	4.29813E+000	9.40086E-001	1.53418E+002	2.88682E+002	4.38102E+001	-5.92971E+001	4.83682E-001	7.98917E-001	-6.53370E-002	2.33122E+002	1.06812E+002	-7.66928E-002	2.31948E+002	1.22499E+002
2.23005E+002	3.57465E+002	2.49803E+002	1.97329E+002	1.09992E+000	1.28469E+000	3.15100E+003	5.46664E+002	1.00000E+000	2.82000E+002	8.30000E+001	5.81720E+004	1.41305E+000	1.89067E+001	1.95945E-002	2.28863E-002	6.03958E-002	8.10731E-002	1.45940E+004	2.49884E+002	1.97328E+002	8.37404E-003	8.37404E-003	3.85744E+005	8.70000E+001	1.80000E+001	0.00000E+000	1.04869E+002	2.37699E+002	3.06543E+001	3.00000E+002	5.94182E-001	1.02694E-001	0.00000E+000	-5.13623E+001	4.69290E+000	9.11058E-001	1.53418E+002	2.88682E+002	4.38102E+001	-5.93195E+001	4.83682E-001	7.98917E-001	-7.74879E-002	2.39883E+002	1.31606E+002	-7.66928E-002	2.31926E+002	1.22469E+002
1.94812E+002	3.44143E+002	2.49756E+002	1.97330E+002	1.26901E+000	1.59328E+000	4.23300E+003	7.56731E+002	1.00000E+000	2.83000E+002	7.80000E+001	5.83530E+004	2.02189E+000	1.85511E+001	1.95048E-002	2.44888E-002	7.15551E-002	1.11104E-001	1.45940E+004	2.49884E+002	1.97327E+002	8.37404E-003	8.37404E-003	3.85744E+005	8.70000E+001	1.90000E+001	0.00000E+000	1.24557E+002	2.09231E+002	4.20406E+001	0.00000E+000	6.19236E-001	1.05507E-001	0.00000E+000	-3.55926E+002	5.47894E+000	6.73272E-001	1.53418E+002	2.88682E+002	4.38102E+001	-5.93083E+001	4.83682E-001	7.98917E-001	-1.13289E-001	2.26565E+002	-1.19929E+002	-7.66928E-002	2.31937E+002	1.22478E+002
2.03474E+002	3.15374E+002	2.49980E+002	1.97361E+002	1.16287E+000	1.42410E+000	3.22600E+003	6.34295E+002	1.00000E+000	2.85000E+002	1.06000E+002	5.87210E+004	1.65603E+000	1.77588E+001	2.04738E-002	2.50730E-002	7.12754E-002	1.05244E-001	1.45940E+004	2.49883E+002	1.97329E+002	8.37404E-003	8.37404E-003	3.85744E+005	8.70000E+001	2.00000E+001	0.00000E+000	9.91145E+001	2.16277E+002	3.82426E+001	1.00000E+002	5.69136E-001	1.43521E-001	0.00000E+000	-3.42053E+002	5.39969E+000	7.82546E-001	1.53418E+002	2.88682E+002	4.38102E+001	-5.92834E+001	4.83682E-001	7.98917E-001	-1.00979E-001	2.40438E+002	-1.24233E+002	-7.66928E-002	2.31962E+002	1.22537E+002
2.03648E+002	3.74786E+002	2.49948E+002	1.97306E+002	1.20728E+000	1.44635E+000	4.03200E+003	5.58321E+002	1.00000E+000	2.86000E+002	8.00000E+001	5.88930E+004	1.74615E+000	1.93594E+001	1.90129E-002	2.27778E-002	5.61980E-002	7.90929E-002	1.45940E+004	2.49883E+002	1.97329E+002	8.37404E-003	8.37404E-003	3.85744E+005	8.70000E+001	2.10000E+001	0.00000E+000	1.38096E+002	2.37706E+002	2.50771E+001	0.00000E+000	6.50600E-001	7.72271E-002	0.00000E+000	-6.48457E+001	4.23376E+000	8.92740E-001	1.53418E+002	2.88682E+002	4.38102E+001	-5.92712E+001	4.83682E-001	7.98917E-001	-9.00902E-002	2.26400E+002	1.36809E+002	-7.66928E-002	2.31974E+002	1.22513E+002
2.02802E+002	3.74446E+002	2.49860E+002	1.97244E+002	1.11380E+000	1.39328E+000	3.60200E+003	4.58102E+002	1.00000E+000	2.87000E+002	8.10000E+001	5.90950E+004	1.55183E+000	1.93506E+001	1.85581E-002	2.32149E-002	5.89081E-002	9.03123E-002	1.45940E+004	2.49883E+002	1.97330E+002	8.37404E-003	8.37404E-003	3.85744E+005	8.70000E+001	2.20000E+001	0.00000E+000	1.31294E+002	2.22428E+002	3.42874E+001	1.00000E+002	6.34933E-001	9.84423E-002	0.00000E+000	-3.56202E+002	5.15192E+000	7.76194E-001	1.53418E+002	2.88682E+002	4.38102E+001	-5.92829E+001	4.83682E-001	7.98917E-001	-1.11480E-001	2.26289E+002	-1.22927E+002	-7.66928E-002	2.31963E+002	1.22456E+002
2.11413E+002	4.48499E+002	2.49880E+002	1.97333E+002	1.19879E+000	1.25064E+000	4.18900E+003	6.70539E+002	1.00000E+000	2.88000E+002	6.40000E+001	5.92650E+004	1.49926E+000	2.11778E+001	1.85221E-002	1.93232E-002	5.87858E-002	6.36914E-002	1.45940E+004	2.49883E+002	1.97330E+002	8.37404E-003	8.37404E-003	3.85744E+005	8.70000E+001	2.30000E+001	0.00000E+000	1.51026E+002	2.87068E+002	4.00028E+001	1.00000E+002	7.73303E-001	8.68169E-002	0.00000E+000	-5.91491E+001	4.46487E+000	8.30515E-001	1.53418E+002	2.88682E+002	4.38102E+001	-5.93154E+001	4.83682E-001	7.98917E-001	-2.11681E-002	2.32096E+002	4.00940E+001	-7.66928E-002	2.31930E+002	1.22481E+002
2.17577E+002	5.67528E+002	2.49862E+002	1.97375E+002	1.09322E+000	1.28710E+000	4.98100E+003	7.61980E+002	1.00000E+000	2.89000E+002	3.80000E+001	5.94230E+004	1.40708E+000	2.38229E+001	1.54899E-002	1.82370E-002	4.96063E-002	6.77014E-002	1.45940E+004	2.49883E+002	1.97331E+002	8.37404E-003	8.37404E-003	3.85744E+005	8.70000E+001	2.40000E+001	0.00000E+000	1.86935E+002	3.78316E+002	4.90565E+001	3.00000E+002	9.87040E-001	6.07322E-002	0.00000E+000	-5.64294E+001	3.90551E+000	8.70713E-001	1.53418E+002	2.88682E+002	4.38102E+001	-5.93628E+001	4.83682E-001	7.98917E-001	-8.14528E-002	2.34816E+002	1.32455E+002	-7.66928E-002	2.31883E+002	1.22459E+002
2.01812E+002	5.13587E+002	2.49948E+002	1.97376E+002	1.11957E+000	1.44275E+000	5.12800E+003	9.12591E+002	1.00000E+000	2.90000E+002	5.10000E+001	5.96260E+004	1.61526E+000	2.26625E+001	1.56343E-002	2.01473E-002	5.94321E-002	9.71707E-002	1.45940E+004	2.49883E+002	1.97331E+002	8.37404E-003	8.37404E-003	3.85744E+005	8.70000E+001	2.50000E+001	0.00000E+000	1.84285E+002	3.34371E+002	3.62940E+001	0.00000E+000	8.96922E-001	7.60241E-002	0.00000E+000	-3.53540E+002	3.74431E+000	8.95089E-001	1.53418E+002	2.88682E+002	4.38102E+001	-5.93918E+001	4.83682E-001	7.98917E-001	-1.26127E-001	2.28951E+002	-9.85401E+001	-7.66928E-002	2.31854E+002	1.22436E+002
1.99295E+002	5.29823E+002	2.49919E+002	1.97434E+002	1.13496E+000	1.48198E+000	5.49400E+003	9.67748E+002	1.00000E+000	2.91000E+002	4.80000E+001	5.98090E+004	1.68199E+000	2.30179E+001	1.53122E-002	1.99940E-002	6.29600E-002	1.05879E-001	1.45940E+004	2.49883E+002	1.97330E+002	8.37404E-003	8.37404E-003	3.85744E+005	8.70000E+001	2.60000E+001	0.00000E+000	1.84010E+002	3.41578E+002	4.04626E+001	0.00000E+000	9.14461E-001	9.23829E-002	0.00000E+000	-3.52192E+002	3.69778E+000	8.75641E-001	1.53418E+002	2.88682E+002	4.38102E+001	-5.93842E+001	4.83682E-001	7.98917E-001	-1.32605E-001	2.30299E+002	-8.76029E+001	-7.66928E-002	2.31861E+002	1.22478E+002
1.92946E+002	5.69396E+002	2.49945E+002	1.97342E+002	1.20719E+000	1.35608E+000	5.77600E+003	9.39352E+002	1.00000E+000	2.92000E+002	3.70000E+001	6.00020E+004	1.63705E+000	2.38620E+001	1.58841E-002	1.78432E-002	6.30331E-002	7.89566E-002	1.45940E+004	2.49882E+002	1.97330E+002	8.37404E-003	8.37404E-003	3.85744E+005	8.70000E+001	2.70000E+001	0.00000E+000	1.88277E+002	3.49757E+002	5.37333E+001	1.00000E+002	9.60996E-001	7.59827E-002	0.00000E+000	-6.00288E+001	3.98805E+000	7.91839E-001	1.53418E+002	2.88682E+002	4.38102E+001	-5.94026E+001	4.83682E-001	7.98917E-001	-5.80854E-002	2.31217E+002	9.41431E+001	-7.66928E-002	2.31843E+002	1.22404E+002
2.19392E+002	4.86162E+002	2.49851E+002	1.97294E+002	1.15356E+000	1.35196E+000	4.70900E+003	9.85725E+002	1.00000E+000	2.93000E+002	5.60000E+001	6.02060E+004	1.55957E+000	2.20491E+001	1.68103E-002	1.97015E-002	6.35514E-002	8.63601E-002	1.45940E+004	2.49882E+002	1.97331E+002	8.37404E-003	8.37404E-003	3.85744E+005	8.70000E+001	2.80000E+001	0.00000E+000	1.59464E+002	3.07973E+002	7.17289E+001	3.00000E+002	8.82773E-001	1.05106E-001	0.00000E+000	-5.49475E+001	5.57992E+000	6.26785E-001	1.53418E+002	2.88682E+002	4.38102E+001	-5.94348E+001	4.83682E-001	7.98917E-001	-7.91868E-002	2.36298E+002	1.30523E+002	-7.66928E-002	2.31811E+002	1.22335E+002
2.00134E+002	4.68420E+002	2.49956E+002	1.97288E+002	1.19033E+000	1.41742E+000	4.88100E+003	5.64009E+002	1.00000E+000	2.94000E+002	6.20000E+001	6.04010E+004	1.68720E+000	2.16430E+001	1.70378E-002	2.02882E-002	5.58645E-002	7.79996E-002	1.45940E+004	2.49881E+002	1.97331E+002	8.37404E-003	8.37404E-003	3.85744E+005	8.70000E+001	2.90000E+001	0.00000E+000	1.75256E+002	2.81073E+002	6.57793E+001	3.00000E+002	8.66867E-001	5.40428E-002	0.00000E+000	-6.74008E+001	5.68643E+000	6.04112E-001	1.53418E+002	2.88682E+002	4.38102E+001	-5.94807E+001	4.83682E-001	7.98917E-001	-8.70808E-002	2.23845E+002	1.29782E+002	-7.66928E-002	2.31765E+002	1.22293E+002
1.95906E+002	3.94576E+002	2.49903E+002	1.97323E+002	1.25473E+000	1.37991E+000	4.22200E+003	6.48912E+002	1.00000E+000	2.95000E+002	7.40000E+001	6.05920E+004	1.73141E+000	1.98639E+001	1.93103E-002	2.12370E-002	6.87801E-002	8.25585E-002	1.45940E+004	2.49881E+002	1.97331E+002	8.37404E-003	8.37404E-003	3.85744E+005	8.70000E+001	3.00000E+001	0.00000E+000	1.26490E+002	2.42755E+002	5.78854E+001	1.00000E+002	7.00179E-001	7.94986E-002	0.00000E+000	-5.51137E+001	6.01461E+000	6.14108E-001	1.53418E+002	2.88682E+002	4.38102E+001	-5.94629E+001	4.83682E-001	7.98917E-001	-4.75156E-002	2.36132E+002	8.33294E+001	-7.66928E-002	2.31783E+002	1.22329E+002
1.99205E+002	4.02091E+002	2.49941E+002	1.97335E+002	1.20758E+000	1.36939E+000	4.11700E+003	5.82459E+002	1.00000E+000	2.96000E+002	7.30000E+001	6.07780E+004	1.65365E+000	2.00522E+001	1.88202E-002	2.13421E-002	6.14636E-002	7.81187E-002	1.45940E+004	2.49881E+002	1.97332E+002	8.37404E-003	8.37404E-003	3.85744E+005	8.70000E+001	3.10000E+001	0.00000E+000	1.27065E+002	2.75849E+002	4.19244E+001	1.00000E+002	7.13344E-001	8.93271E-002	0.00000E+000	-5.24258E+001	4.45860E+000	8.38924E-001	1.53418E+002	2.88682E+002	4.38102E+001	-5.94992E+001	4.83682E-001	7.98917E-001	-6.27940E-002	2.38820E+002	1.08738E+002	-7.66928E-002	2.31746E+002	1.22303E+002
2.03460E+002	4.84182E+002	2.49875E+002	1.97350E+002	1.18294E+000	1.41714E+000	5.01900E+003	8.34637E+002	1.00000E+000	2.97000E+002	4.60000E+001	6.09510E+004	1.67639E+000	2.20041E+001	1.66977E-002	2.00034E-002	6.42049E-002	9.10892E-002	1.45940E+004	2.49881E+002	1.97333E+002	8.37404E-003	8.37404E-003	3.85744E+005	8.70000E+001	3.20000E+001	0.00000E+000	1.65925E+002	3.01801E+002	4.31078E+001	1.00000E+002	8.29688E-001	8.66902E-002	0.00000E+000	-6.15046E+001	4.16753E+000	8.12874E-001	1.53418E+002	2.88682E+002	4.38102E+001	-5.94829E+001	4.83682E-001	7.98917E-001	-9.00712E-002	2.29741E+002	1.40144E+002	-7.66928E-002	2.31763E+002	1.22324E+002
1.86511E+002	4.31375E+002	2.49893E+002	1.97385E+002	1.18369E+000	1.49602E+000	4.69800E+003	6.76975E+002	1.00000E+000	2.98000E+002	5.90000E+001	6.11470E+004	1.77083E+000	2.07696E+001	1.72696E-002	2.18264E-002	6.12005E-002	9.61356E-002	1.45940E+004	2.49881E+002	1.97333E+002	8.37404E-003	8.37404E-003	3.85744E+005	8.70000E+001	3.30000E+001	0.00000E+000	1.49499E+002	2.83256E+002	7.69942E+001	3.00000E+002	8.40027E-001	7.17817E-002	0.00000E+000	-3.45593E+002	6.41687E+000	5.45672E-001	1.53418E+002	2.88682E+002	4.38102E+001	-5.95119E+001	4.83682E-001	7.98917E-001	-1.16554E-001	2.36898E+002	-1.04727E+002	-7.66928E-002	2.31734E+002	1.22318E+002
1.90579E+002	3.83148E+002	2.49830E+002	1.97397E+002	1.14805E+000	1.48937E+000	4.03600E+003	3.14554E+002	1.00000E+000	2.99000E+002	6.80000E+001	6.13360E+004	1.70987E+000	1.95742E+001	1.80711E-002	2.34438E-002	5.30115E-002	8.68500E-002	1.45940E+004	2.49881E+002	1.97333E+002	8.37404E-003	8.37404E-003	3.85744E+005	8.70000E+001	3.40000E+001	0.00000E+000	1.33622E+002	2.29480E+002	3.72368E+001	1.00000E+002	6.55098E-001	5.00611E-002	0.00000E+000	-3.55503E+002	4.97450E+000	7.59427E-001	1.53418E+002	2.88682E+002	4.38102E+001	-5.94963E+001	4.83682E-001	7.98917E-001	-1.29415E-001	2.26988E+002	-9.56461E+001	-7.66928E-002	2.31749E+002	1.22337E+002
1.93348E+002	3.24707E+002	2.49917E+002	1.97390E+002	1.15713E+000	1.38718E+000	3.22600E+003	4.35405E+002	1.00000E+000	3.00000E+002	4.19000E+002	6.16250E+004	1.60515E+000	1.80196E+001	2.03727E-002	2.44232E-002	6.77418E-002	9.58476E-002	1.45940E+004	2.49881E+002	1.97333E+002	8.37404E-003	8.37404E-003	3.85744E+005	8.70000E+001	3.50000E+001	0.00000E+000	1.04883E+002	2.26793E+002	3.29301E+001	3.00000E+002	5.84213E-001	1.20176E-001	0.00000E+000	-3.44151E+002	4.94839E+000	8.53916E-001	1.53418E+002	2.88682E+002	4.38102E+001	-5.95036E+001	4.83682E-001	7.98917E-001	-9.04206E-002	2.38340E+002	-1.41956E+002	-7.66928E-002	2.31742E+002	1.22331E+002
1.90598E+002	5.14296E+002	2.49854E+002	1.97366E+002	1.21207E+000	1.48760E+000	5.70300E+003	8.86891E+002	1.00000E+000	3.01000E+002	6.20000E+001	6.16980E+004	1.80307E+000	2.26781E+001	1.60500E-002	1.96985E-002	6.48225E-002	9.65283E-002	1.45940E+004	2.49881E+002	1.97333E+002	8.37404E-003	8.37404E-003	3.85744E+005	8.70000E+001	3.60000E+001	0.00000E+000	1.91717E+002	3.08949E+002	7.26176E+001	3.00000E+002	9.51602E-001	7.79441E-002	0.00000E+000	-3.58356E+002	5.27873E+000	6.02046E-001	1.53418E+002	2.88682E+002	4.38102E+001	-5.95385E+001	4.83682E-001	7.98917E-001	-1.02060E-001	2.24135E+002	-1.38940E+002	-7.66928E-002	2.31707E+002	1.22277E+002
1.81978E+002	3.27197E+002	2.49888E+002	1.97329E+002	1.25566E+000	1.44352E+000	3.65100E+003	3.86391E+002	1.00000E+000	3.03000E+002	3.09000E+002	6.21860E+004	1.81257E+000	1.80886E+001	2.07811E-002	2.38900E-002	6.22488E-002	8.10254E-002	1.45940E+004	2.49880E+002	1.97334E+002	8.37404E-003	8.37404E-003	3.85744E+005	8.70000E+001	3.70000E+001	0.00000E+000	1.11249E+002	1.99569E+002	3.96391E+001	3.00000E+002	5.74311E-001	5.37320E-002	0.00000E+000	-6.09277E+001	5.79634E+000	6.85254E-001	1.53418E+002	2.88682E+002	4.38102E+001	-5.95788E+001	4.83682E-001	7.98917E-001	-6.95954E-002	2.30318E+002	1.10331E+002	-7.66928E-002	2.31667E+002	1.22216E+002
1.96659E+002	4.96181E+002	2.49934E+002	1.97269E+002	1.19054E+000	1.36759E+000	5.00400E+003	7.19775E+002	1.00000E+000	3.04000E+002	7.60000E+001	6.22780E+004	1.62817E+000	2.22751E+001	1.68301E-002	1.93329E-002	5.06353E-002	6.58141E-002	1.45940E+004	2.49880E+002	1.97334E+002	8.37404E-003	8.37404E-003	3.85744E+005	8.70000E+001	3.80000E+001	0.00000E+000	1.73266E+002	3.20479E+002	3.28190E+001	1.00000E+002	8.48821E-001	5.44122E-002	0.00000E+000	-6.16992E+001	3.70912E+000	9.14706E-001	1.53418E+002	2.88682E+002	4.38102E+001	-5.95976E+001	4.83682E-001	7.98917E-001	-6.92079E-002	2.29546E+002	1.08949E+002	-7.66928E-002	2.31648E+002	1.22163E+002
2.05374E+002	5.37901E+002	2.49867E+002	1.97241E+002	1.14596E+000	1.21888E+000	4.69000E+003	7.38347E+002	1.00000E+000	3.05000E+002	6.30000E+001	6.24580E+004	1.39679E+000	2.31927E+001	1.67334E-002	1.77982E-002	5.18962E-002	5.83104E-002	1.45940E+004	2.49880E+002	1.97334E+002	8.37404E-003	8.37404E-003	3.85744E+005	8.70000E+001	3.90000E+001	0.00000E+000	1.82870E+002	3.39896E+002	5.40313E+001	3.00000E+002	9.37373E-001	5.34568E-002	0.00000E+000	-6.00488E+001	4.49512E+000	7.79621E-001	1.53418E+002	2.88682E+002	4.38102E+001	-5.96001E+001	4.83682E-001	7.98917E-001	-3.08354E-002	2.31197E+002	5.35249E+001	-7.66928E-002	2.31645E+002	1.22137E+002
2.04222E+002	5.05002E+002	2.49907E+002	1.97290E+002	1.17188E+000	1.23759E+000	4.56600E+003	7.06186E+002	1.00000E+000	3.06000E+002	6.60000E+001	6.26510E+004	1.45031E+000	2.24723E+001	1.73427E-002	1.83150E-002	5.75099E-002	6.37998E-002	1.45940E+004	2.49880E+002	1.97334E+002	8.37404E-003	8.37404E-003	3.85744E+005	8.70000E+001	4.00000E+001	0.00000E+000	1.69065E+002	3.18541E+002	4.96425E+001	3.00000E+002	8.71748E-001	7.80830E-002	0.00000E+000	-5.94428E+001	4.49761E+000	7.89699E-001	1.53418E+002	2.88682E+002	4.38102E+001	-5.96311E+001	4.83682E-001	7.98917E-001	-2.72680E-002	2.31803E+002	4.88552E+001	-7.66928E-002	2.31614E+002	1.22140E+002
2.03146E+002	4.61803E+002	2.49971E+002	1.97330E+002	1.07371E+000	1.28668E+000	3.97700E+003	6.29790E+002	1.00000E+000	3.07000E+002	8.60000E+001	6.28520E+004	1.38152E+000	2.14896E+001	1.70258E-002	2.04029E-002	4.91246E-002	6.90742E-002	1.45940E+004	2.49880E+002	1.97335E+002	8.37404E-003	8.37404E-003	3.85744E+005	8.70000E+001	4.10000E+001	0.00000E+000	1.53849E+002	2.78346E+002	4.20401E+001	1.00000E+002	7.71500E-001	6.36726E-002	0.00000E+000	-6.17368E+001	4.80053E+000	7.92765E-001	1.53418E+002	2.88682E+002	4.38102E+001	-5.96267E+001	4.83682E-001	7.98917E-001	-9.02257E-002	2.29509E+002	1.40135E+002	-7.66928E-002	2.31619E+002	1.22174E+002
1.86402E+002	5.11406E+002	2.49896E+002	1.97306E+002	1.18263E+000	1.49581E+000	5.56000E+003	7.19884E+002	1.00000E+000	3.08000E+002	6.20000E+001	6.30150E+004	1.76898E+000	2.26143E+001	1.58602E-002	2.00603E-002	5.94634E-002	9.37160E-002	1.45940E+004	2.49880E+002	1.97336E+002	8.37404E-003	8.37404E-003	3.85744E+005	8.70000E+001	4.20000E+001	0.00000E+000	1.73185E+002	3.15569E+002	3.91139E+001	3.00000E+002	8.54833E-001	6.69733E-002	0.00000E+000	-3.53248E+002	3.75021E+000	8.58258E-001	1.53418E+002	2.88682E+002	4.38102E+001	-5.96389E+001	4.83682E-001	7.98917E-001	-1.16927E-001	2.29243E+002	-1.11880E+002	-7.66928E-002	2.31607E+002	1.22142E+002
1.92470E+002	4.37058E+002	2.49938E+002	1.97303E+002	1.19190E+000	1.35246E+000	4.36800E+003	1.16162E+003	1.00000E+000	3.09000E+002	9.00000E+001	6.32090E+004	1.61200E+000	2.09059E+001	1.80343E-002	2.04637E-002	7.46958E-002	9.54758E-002	1.45940E+004	2.49880E+002	1.97336E+002	8.37404E-003	8.37404E-003	3.85744E+005	8.70000E+001	4.30000E+001	0.00000E+000	1.43972E+002	2.81595E+002	4.10677E+001	3.00000E+002	7.53756E-001	1.34228E-001	0.00000E+000	-5.78564E+001	4.41709E+000	8.22117E-001	1.53418E+002	2.88682E+002	4.38102E+001	-5.96645E+001	4.83682E-001	7.98917E-001	-6.31033E-002	2.33389E+002	1.03747E+002	-7.66928E-002	2.31581E+002	1.22117E+002
2.14308E+002	4.22746E+002	2.49803E+002	1.97287E+002	1.12885E+000	1.24321E+000	3.70400E+003	9.39712E+002	1.00000E+000	3.10000E+002	1.01000E+002	6.34030E+004	1.40340E+000	2.05608E+001	1.85482E-002	2.04272E-002	6.96482E-002	8.38794E-002	1.45940E+004	2.49880E+002	1.97336E+002	8.37404E-003	8.37404E-003	3.85744E+005	8.70000E+001	4.40000E+001	0.00000E+000	1.28197E+002	3.07410E+002	3.61494E+001	0.00000E+000	7.46226E-001	1.42184E-001	0.00000E+000	-4.99541E+001	4.09621E+000	9.62705E-001	1.53418E+002	2.88682E+002	4.38102E+001	-5.96653E+001	4.83682E-001	7.98917E-001	-4.82122E-002	2.41291E+002	8.94951E+001	-7.66928E-002	2.31580E+002	1.22097E+002
1.94897E+002	5.38126E+002	2.49915E+002	1.97344E+002	1.19142E+000	1.44506E+000	5.71500E+003	7.44810E+002	1.00000E+000	3.11000E+002	6.00000E+001	6.35430E+004	1.72167E+000	2.31976E+001	1.57600E-002	1.91151E-002	5.82807E-002	8.46190E-002	1.45940E+004	2.49881E+002	1.97336E+002	8.37404E-003	8.37404E-003	3.85744E+005	8.70000E+001	4.50000E+001	0.00000E+000	1.83087E+002	3.30600E+002	5.19865E+001	1.00000E+002	9.21221E-001	5.87016E-002	0.00000E+000	-3.53011E+002	4.08004E+000	7.78105E-001	1.53418E+002	2.88682E+002	4.38102E+001	-5.96997E+001	4.83682E-001	7.98917E-001	-9.62033E-002	2.29480E+002	-1.42277E+002	-7.66928E-002	2.31546E+002	1.22106E+002
1.98588E+002	4.78175E+002	2.49861E+002	1.97224E+002	1.18568E+000	1.40559E+000	4.92600E+003	5.69933E+002	1.00000E+000	3.12000E+002	8.00000E+001	6.37400E+004	1.66659E+000	2.18672E+001	1.68936E-002	2.00268E-002	5.70227E-002	7.90028E-002	1.45940E+004	2.49881E+002	1.97335E+002	8.37404E-003	8.37404E-003	3.85744E+005	8.70000E+001	4.60000E+001	0.00000E+000	1.72609E+002	2.90310E+002	3.63539E+001	3.00000E+002	8.14232E-001	5.99653E-002	0.00000E+000	-6.62170E+001	4.06051E+000	8.42137E-001	1.53418E+002	2.88682E+002	4.38102E+001	-5.97256E+001	4.83682E-001	7.98917E-001	-8.48655E-002	2.25029E+002	1.27634E+002	-7.66928E-002	2.31520E+002	1.22001E+002
2.29623E+002	4.95406E+002	2.49827E+002	1.97450E+002	1.14931E+000	1.30460E+000	4.62700E+003	4.40077E+002	1.00000E+000	3.13000E+002	7.50000E+001	6.39310E+004	1.49939E+000	2.22577E+001	1.68961E-002	1.91791E-002	4.41121E-002	5.57827E-002	1.45940E+004	2.49881E+002	1.97335E+002	8.37404E-003	8.37404E-003	3.85744E+005	8.70000E+001	4.70000E+001	0.00000E+000	1.71393E+002	2.95882E+002	3.36949E+001	1.00000E+002	8.13831E-001	4.25930E-002	0.00000E+000	-6.49992E+001	4.04234E+000	8.72827E-001	1.53418E+002	2.88682E+002	4.38102E+001	-5.96997E+001	4.83682E-001	7.98917E-001	-6.32836E-002	2.26246E+002	9.69562E+001	-7.66928E-002	2.31546E+002	1.22167E+002
1.99361E+002	5.05482E+002	2.49900E+002	1.97322E+002	1.11473E+000	1.34733E+000	4.71900E+003	4.94427E+002	1.00000E+000	3.15000E+002	6.70000E+001	6.43120E+004	1.50192E+000	2.24829E+001	1.62273E-002	1.96132E-002	4.82445E-002	6.90541E-002	1.45940E+004	2.49882E+002	1.97335E+002	8.37404E-003	8.37404E-003	3.85744E+005	8.70000E+001	4.80000E+001	0.00000E+000	1.79940E+002	3.31810E+002	4.46768E+001	3.00000E+002	9.01620E-001	4.81527E-002	0.00000E+000	-3.52474E+002	4.18406E+000	8.35003E-001	1.53418E+002	2.88682E+002	4.38102E+001	-5.97226E+001	4.83682E-001	7.98917E-001	-9.44725E-002	2.30017E+002	-1.44319E+002	-7.66928E-002	2.31523E+002	1.22068E+002
1.90380E+002	4.53040E+002	2.49893E+002	1.97332E+002	1.17258E+000	1.43049E+000	4.69500E+003	6.38204E+002	1.00000E+000	3.16000E+002	7.70000E+001	6.45170E+004	1.67737E+000	2.12847E+001	1.71130E-002	2.08770E-002	5.75426E-002	8.42492E-002	1.45940E+004	2.49882E+002	1.97335E+002	8.37404E-003	8.37404E-003	3.85744E+005	8.70000E+001	4.90000E+001	0.00000E+000	1.61898E+002	2.72191E+002	5.14972E+001	3.00000E+002	7.98817E-001	6.30973E-002	0.00000E+000	-3.56542E+002	5.01595E+000	6.98298E-001	1.53418E+002	2.88682E+002	4.38102E+001	-5.97651E+001	4.83682E-001	7.98917E-001	-9.90796E-002	2.25949E+002	-1.41557E+002	-7.66928E-002	2.31480E+002	1.22031E+002
2.10356E+002	4.77949E+002	2.49811E+002	1.97316E+002	1.23284E+000	1.36263E+000	4.97500E+003	8.94971E+002	1.00000E+000	3.17000E+002	7.10000E+001	6.47040E+004	1.67990E+000	2.18620E+001	1.74788E-002	1.93188E-002	7.21391E-002	8.76054E-002	1.45940E+004	2.49882E+002	1.97335E+002	8.37404E-003	8.37404E-003	3.85744E+005	8.70000E+001	5.00000E+001	0.00000E+000	1.67926E+002	2.99743E+002	4.40525E+001	0.00000E+000	8.32922E-001	1.19864E-001	0.00000E+000	-6.27358E+001	4.25409E+000	7.99850E-001	1.53418E+002	2.88682E+002	4.38102E+001	-5.98049E+001	4.83682E-001	7.98917E-001	-5.00037E-002	2.28510E+002	7.93959E+001	-7.66928E-002	2.31441E+002	1.21976E+002
2.13121E+002	5.36174E+002	2.49863E+002	1.97359E+002	1.19711E+000	1.22264E+000	4.89400E+003	8.55498E+002	1.00000E+000	3.18000E+002	5.90000E+001	6.48780E+004	1.46363E+000	2.31554E+001	1.71120E-002	1.74770E-002	6.35466E-002	6.61743E-002	1.45940E+004	2.49883E+002	1.97335E+002	8.37404E-003	8.37404E-003	3.85744E+005	8.70000E+001	5.10000E+001	0.00000E+000	1.68084E+002	3.47482E+002	7.79517E+001	3.00000E+002	9.65866E-001	8.36799E-002	0.00000E+000	-5.16853E+001	5.18266E+000	6.61952E-001	1.53418E+002	2.88682E+002	4.38102E+001	-5.98012E+001	4.83682E-001	7.98917E-001	-1.05500E-002	2.39560E+002	3.17651E+001	-7.66928E-002	2.31444E+002	1.22010E+002
1.98629E+002	4.86545E+002	2.49822E+002	1.97260E+002	1.24566E+000	1.25860E+000	4.74400E+003	5.23103E+002	1.00000E+000	3.19000E+002	6.60000E+001	6.50680E+004	1.56780E+000	2.20578E+001	1.80854E-002	1.82733E-002	5.64538E-002	5.75653E-002	1.45940E+004	2.49883E+002	1.97335E+002	8.37404E-003	8.37404E-003	3.85744E+005	8.70000E+001	5.20000E+001	0.00000E+000	1.69534E+002	2.95474E+002	3.68975E+001	1.00000E+002	8.15986E-001	5.92527E-002	0.00000E+000	-6.44162E+001	4.10936E+000	8.47938E-001	1.53418E+002	2.88682E+002	4.38102E+001	-5.97881E+001	4.83682E-001	7.98917E-001	-5.16729E-003	2.26829E+002	1.09548E+001	-7.66928E-002	2.31457E+002	1.21959E+002
1.99323E+002	4.72861E+002	2.49878E+002	1.97318E+002	1.20479E+000	1.42346E+000	5.00800E+003	5.64194E+002	1.00000E+000	3.20000E+002	7.30000E+001	6.52810E+004	1.71497E+000	2.17454E+001	1.70247E-002	2.01147E-002	5.97082E-002	8.22786E-002	1.45940E+004	2.49883E+002	1.97335E+002	8.37404E-003	8.37404E-003	3.85744E+005	8.70000E+001	5.30000E+001	0.00000E+000	1.56225E+002	3.02848E+002	3.68072E+001	3.00000E+002	7.98559E-001	6.75990E-002	0.00000E+000	-5.91855E+001	3.85957E+000	8.78699E-001	1.53418E+002	2.88682E+002	4.38102E+001	-5.98164E+001	4.83682E-001	7.98917E-001	-8.31995E-002	2.32060E+002	1.32255E+002	-7.66928E-002	2.31429E+002	1.21970E+002
1.95127E+002	4.87320E+002	2.49791E+002	1.97402E+002	1.19466E+000	1.34804E+000	4.87400E+003	6.85918E+002	1.00000E+000	3.21000E+002	6.70000E+001	6.54650E+004	1.61044E+000	2.20753E+001	1.71120E-002	1.93090E-002	5.54408E-002	6.97833E-002	1.45940E+004	2.49883E+002	1.97335E+002	8.37404E-003	8.37404E-003	3.85744E+005	8.70000E+001	5.40000E+001	0.00000E+000	1.57149E+002	3.12115E+002	5.28493E+001	1.00000E+002	8.45355E-001	8.48513E-002	0.00000E+000	-5.64006E+001	4.45712E+000	7.71284E-001	1.53418E+002	2.88682E+002	4.38102E+001	-5.98178E+001	4.83682E-001	7.98917E-001	-6.03221E-002	2.34845E+002	1.01122E+002	-7.66928E-002	2.31428E+002	1.22016E+002
2.08482E+002	5.35931E+002	2.49839E+002	1.97324E+002	1.09534E+000	1.34913E+000	4.92600E+003	5.85760E+002	1.00000E+000	3.22000E+002	5.50000E+001	6.56240E+004	1.47775E+000	2.31502E+001	1.56063E-002	1.92223E-002	4.73281E-002	7.02911E-002	1.45940E+004	2.49883E+002	1.97335E+002	8.37404E-003	8.37404E-003	3.85744E+005	8.70000E+001	5.50000E+001	0.00000E+000	1.93742E+002	3.16292E+002	4.18043E+001	1.00000E+002	9.03140E-001	4.92666E-002	0.00000E+000	-3.59086E+002	4.15526E+000	8.22936E-001	1.53418E+002	2.88682E+002	4.38102E+001	-5.98332E+001	4.83682E-001	7.98917E-001	-1.03822E-001	2.23405E+002	-1.37090E+002	-7.66928E-002	2.31412E+002	1.21955E+002
1.98794E+002	4.64474E+002	2.49900E+002	1.97448E+002	1.19506E+000	1.45317E+000	4.97600E+003	5.53554E+002	1.00000E+000	3.23000E+002	7.60000E+001	6.58290E+004	1.73662E+000	2.15517E+001	1.69414E-002	2.06004E-002	5.12435E-002	7.42715E-002	1.45940E+004	2.49883E+002	1.97335E+002	8.37404E-003	8.37404E-003	3.85744E+005	8.70000E+001	5.60000E+001	0.00000E+000	1.57494E+002	2.83267E+002	4.22580E+001	3.00000E+002	7.85961E-001	4.51413E-002	0.00000E+000	-3.53503E+002	4.27414E+000	7.96017E-001	1.53418E+002	2.88682E+002	4.38102E+001	-5.97851E+001	4.83682E-001	7.98917E-001	-9.74647E-002	2.28988E+002	-1.40836E+002	-7.66928E-002	2.31460E+002	1.22085E+002
1.91980E+002	4.77271E+002	2.49923E+002	1.97290E+002	1.19442E+000	1.34750E+000	4.76400E+003	8.16428E+002	1.00000E+000	3.24000E+002	7.60000E+001	6.60210E+004	1.60948E+000	2.18465E+001	1.73050E-002	1.95228E-002	5.73929E-002	7.22510E-002	1.45940E+004	2.49883E+002	1.97336E+002	8.37404E-003	8.37404E-003	3.85744E+005	8.70000E+001	5.70000E+001	0.00000E+000	1.55206E+002	3.02844E+002	4.64537E+001	3.00000E+002	8.16022E-001	6.55114E-002	0.00000E+000	-5.78613E+001	4.32662E+000	8.03667E-001	1.53418E+002	2.88682E+002	4.38102E+001	-5.97964E+001	4.83682E-001	7.98917E-001	-6.02228E-002	2.33384E+002	9.94527E+001	-7.66928E-002	2.31449E+002	1.21976E+002
1.99516E+002	5.43331E+002	2.49820E+002	1.97318E+002	1.15586E+000	1.36723E+000	5.33000E+003	8.24083E+002	1.00000E+000	3.25000E+002	5.50000E+001	6.61840E+004	1.58033E+000	2.33095E+001	1.58322E-002	1.87274E-002	5.73346E-002	7.92435E-002	1.45940E+004	2.49883E+002	1.97336E+002	8.37404E-003	8.37404E-003	3.85744E+005	8.70000E+001	5.80000E+001	0.00000E+000	1.64190E+002	3.45719E+002	5.06874E+001	1.00000E+002	9.00333E-001	7.47295E-002	0.00000E+000	-5.43828E+001	3.90568E+000	8.41687E-001	1.53418E+002	2.88682E+002	4.38102E+001	-5.98086E+001	4.83682E-001	7.98917E-001	-8.37754E-002	2.36863E+002	1.37908E+002	-7.66928E-002	2.31437E+002	1.21974E+002
1.92529E+002	5.06647E+002	2.49918E+002	1.97328E+002	1.21871E+000	1.49625E+000	5.67200E+003	6.32595E+002	1.00000E+000	3.26000E+002	6.30000E+001	6.63820E+004	1.82350E+000	2.25088E+001	1.61821E-002	1.98672E-002	5.42624E-002	8.04315E-002	1.45940E+004	2.49883E+002	1.97336E+002	8.37404E-003	8.37404E-003	3.85744E+005	8.70000E+001	5.90000E+001	0.00000E+000	1.85005E+002	3.15420E+002	4.40058E+001	3.00000E+002	8.88628E-001	5.02517E-002	0.00000E+000	-3.56581E+002	3.93214E+000	8.10427E-001	1.53418E+002	2.88682E+002	4.38102E+001	-5.97812E+001	4.83682E-001	7.98917E-001	-1.02224E-001	2.25910E+002	-1.36942E+002	-7.66928E-002	2.31464E+002	1.22015E+002
1.98283E+002	4.72961E+002	2.49858E+002	1.97343E+002	1.09896E+000	1.32508E+000	4.28900E+003	8.04246E+002	1.00000E+000	3.28000E+002	7.80000E+001	6.67790E+004	1.45622E+000	2.17477E+001	1.67805E-002	2.02332E-002	5.65705E-002	8.09648E-002	1.45940E+004	2.49882E+002	1.97336E+002	8.37404E-003	8.37404E-003	3.85744E+005	8.70000E+001	6.00000E+001	0.00000E+000	1.66648E+002	2.99346E+002	3.28664E+001	3.00000E+002	8.07124E-001	9.02016E-002	0.00000E+000	-6.31299E+001	4.11794E+000	8.89926E-001	1.53418E+002	2.88682E+002	4.38102E+001	-5.97561E+001	4.83682E-001	7.98917E-001	-9.32825E-002	2.28116E+002	1.43272E+002	-7.66928E-002	2.31489E+002	1.22045E+002
1.94323E+002	4.98519E+002	2.49808E+002	1.97314E+002	1.22494E+000	1.26846E+000	4.82100E+003	7.75534E+002	1.00000E+000	3.29000E+002	7.00000E+001	6.69470E+004	1.55379E+000	2.23275E+001	1.76420E-002	1.82687E-002	5.62558E-002	6.01002E-002	1.45940E+004	2.49882E+002	1.97337E+002	8.37404E-003	8.37404E-003	3.85744E+005	8.70000E+001	6.10000E+001	0.00000E+000	1.51616E+002	3.31587E+002	4.97546E+001	1.00000E+002	8.53892E-001	6.78994E-002	0.00000E+000	-5.24111E+001	4.08522E+000	8.46111E-001	1.53418E+002	2.88682E+002	4.38102E+001	-5.97368E+001	4.83682E-001	7.98917E-001	-1.74526E-002	2.38834E+002	4.12841E+001	-7.66928E-002	2.31509E+002	1.22043E+002
1.91905E+002	4.89580E+002	2.49850E+002	1.97397E+002	1.13760E+000	1.23048E+000	4.28000E+003	6.46663E+002	1.00000E+000	3.31000E+002	7.50000E+001	6.73330E+004	1.39979E+000	2.21264E+001	1.73888E-002	1.88084E-002	5.84088E-002	6.78376E-002	1.45940E+004	2.49882E+002	1.97337E+002	8.37404E-003	8.37404E-003	3.85744E+005	8.70000E+001	6.20000E+001	0.00000E+000	1.47278E+002	3.35731E+002	6.63681E+001	3.00000E+002	8.84262E-001	8.23237E-002	0.00000E+000	-4.80456E+001	4.88349E+000	7.51206E-001	1.53418E+002	2.88682E+002	4.38102E+001	-5.97409E+001	4.83682E-001	7.98917E-001	-3.92201E-002	2.43200E+002	7.81012E+001	-7.66928E-002	2.31505E+002	1.22093E+002
1.95130E+002	4.89571E+002	2.49815E+002	1.97287E+002	1.14336E+000	1.17428E+000	4.11000E+003	6.70738E+002	1.00000E+000	3.32000E+002	7.10000E+001	6.75050E+004	1.34263E+000	2.21263E+001	1.78346E-002	1.83168E-002	4.83762E-002	5.08234E-002	1.45940E+004	2.49882E+002	1.97338E+002	8.37404E-003	8.37404E-003	3.85744E+005	8.70000E+001	6.30000E+001	0.00000E+000	1.49219E+002	3.23511E+002	3.83460E+001	1.00000E+002	8.15078E-001	5.00369E-002	0.00000E+000	-5.40691E+001	4.06418E+000	9.21123E-001	1.53418E+002	2.88682E+002	4.38102E+001	-5.97058E+001	4.83682E-001	7.98917E-001	-1.33398E-002	2.37176E+002	3.34866E+001	-7.66928E-002	2.31540E+002	1.22057E+002
1.78368E+002	4.68647E+002	2.49909E+002	1.97378E+002	1.16581E+000	1.33112E+000	4.52000E+003	7.36518E+002	1.00000E+000	3.33000E+002	8.00000E+001	6.76740E+004	1.55184E+000	2.16483E+001	1.73404E-002	1.97992E-002	6.28404E-002	8.11097E-002	1.45940E+004	2.49882E+002	1.97338E+002	8.37404E-003	8.37404E-003	3.85744E+005	8.70000E+001	6.40000E+001	0.00000E+000	1.55320E+002	2.89716E+002	4.70552E+001	3.00000E+002	7.99888E-001	9.66308E-002	0.00000E+000	-5.97929E+001	4.62159E+000	7.72414E-001	1.53418E+002	2.88682E+002	4.38102E+001	-5.96352E+001	4.83682E-001	7.98917E-001	-6.62051E-002	2.31453E+002	1.06463E+002	-7.66928E-002	2.31610E+002	1.22192E+002
1.81202E+002	5.16588E+002	2.49862E+002	1.97361E+002	1.15772E+000	1.35624E+000	5.03700E+003	1.19698E+003	1.00000E+000	3.34000E+002	6.10000E+001	6.78480E+004	1.57014E+000	2.27286E+001	1.63123E-002	1.91095E-002	5.95921E-002	8.08492E-002	1.45940E+004	2.49882E+002	1.97338E+002	8.37404E-003	8.37404E-003	3.85744E+005	8.70000E+001	6.50000E+001	0.00000E+000	1.82092E+002	3.23791E+002	5.09168E+001	0.00000E+000	9.07906E-001	8.90361E-002	0.00000E+000	-6.24821E+001	4.36030E+000	7.75549E-001	1.53418E+002	2.88682E+002	4.38102E+001	-5.95715E+001	4.83682E-001	7.98917E-001	-7.89674E-002	2.28763E+002	1.22706E+002	-7.66928E-002	2.31674E+002	1.22241E+002
1.77117E+002	3.67802E+002	2.49830E+002	1.97294E+002	1.24948E+000	1.47486E+000	4.16500E+003	4.32334E+002	1.00000E+000	3.35000E+002	1.36000E+002	6.81030E+004	1.84280E+000	1.91782E+001	1.93607E-002	2.28530E-002	5.98676E-002	8.20455E-002	1.45940E+004	2.49882E+002	1.97338E+002	8.37404E-003	8.37404E-003	3.85744E+005	8.70000E+001	6.60000E+001	0.00000E+000	1.37957E+002	2.07687E+002	3.05093E+001	1.00000E+002	6.21112E-001	6.52374E-002	0.00000E+000	-7.19897E+001	4.72230E+000	7.87500E-001	1.53418E+002	2.88682E+002	4.38102E+001	-5.95488E+001	4.83682E-001	7.98917E-001	-8.27301E-002	2.19256E+002	1.18736E+002	-7.66928E-002	2.31697E+002	1.22219E+002
1.95261E+002	4.90596E+002	2.49838E+002	1.97396E+002	1.19835E+000	1.36684E+000	4.98400E+003	7.67842E+002	1.00000E+000	3.36000E+002	6.40000E+001	6.82140E+004	1.63795E+000	2.21494E+001	1.69744E-002	1.93610E-002	5.68224E-002	7.30721E-002	1.45940E+004	2.49882E+002	1.97338E+002	8.37404E-003	8.37404E-003	3.85744E+005	8.70000E+001	6.70000E+001	0.00000E+000	1.53061E+002	3.23449E+002	4.92426E+001	3.00000E+002	8.44900E-001	6.68903E-002	0.00000E+000	-5.37002E+001	4.09900E+000	8.29363E-001	1.53418E+002	2.88682E+002	4.38102E+001	-5.95266E+001	4.83682E-001	7.98917E-001	-6.56836E-002	2.37545E+002	1.11787E+002	-7.66928E-002	2.31719E+002	1.22306E+002
1.96791E+002	6.03805E+002	2.49889E+002	1.97428E+002	1.12655E+000	1.23057E+000	5.22800E+003	8.60300E+002	1.00000E+000	3.37000E+002	4.90000E+001	6.83810E+004	1.38630E+000	2.45724E+001	1.55805E-002	1.70192E-002	5.17692E-002	6.12586E-002	1.45940E+004	2.49882E+002	1.97338E+002	8.37404E-003	8.37404E-003	3.85744E+005	8.70000E+001	6.80000E+001	0.00000E+000	1.89765E+002	3.94876E+002	4.59449E+001	1.00000E+002	1.00868E+000	6.74435E-002	0.00000E+000	-5.57216E+001	3.63693E+000	9.12659E-001	1.53418E+002	2.88682E+002	4.38102E+001	-5.94770E+001	4.83682E-001	7.98917E-001	-4.41324E-002	2.35524E+002	7.77544E+001	-7.66928E-002	2.31768E+002	1.22379E+002
1.98361E+002	5.58530E+002	2.49848E+002	1.97368E+002	1.17232E+000	1.32493E+000	5.39500E+003	7.43049E+002	1.00000E+000	3.38000E+002	5.00000E+001	6.85610E+004	1.55324E+000	2.36332E+001	1.59606E-002	1.80384E-002	5.42818E-002	6.86051E-002	1.45940E+004	2.49882E+002	1.97338E+002	8.37404E-003	8.37404E-003	3.85744E+005	8.70000E+001	6.90000E+001	0.00000E+000	1.75944E+002	3.62623E+002	6.18372E+001	1.00000E+002	9.69516E-001	7.03813E-002	0.00000E+000	-5.40759E+001	4.19525E+000	7.78857E-001	1.53418E+002	2.88682E+002	4.38102E+001	-5.94445E+001	4.83682E-001	7.98917E-001	-6.11124E-002	2.37170E+002	1.04603E+002	-7.66928E-002	2.31801E+002	1.22372E+002
1.94737E+002	5.36104E+002	2.49832E+002	1.97455E+002	1.12881E+000	1.27944E+000	4.83000E+003	8.04716E+002	1.00000E+000	3.39000E+002	6.30000E+001	6.87530E+004	1.44424E+000	2.31539E+001	1.62422E-002	1.84096E-002	5.59140E-002	7.10736E-002	1.45940E+004	2.49882E+002	1.97338E+002	8.37404E-003	8.37404E-003	3.85744E+005	8.70000E+001	7.00000E+001	0.00000E+000	1.71740E+002	3.43193E+002	3.56887E+001	3.00000E+002	8.81950E-001	8.19262E-002	0.00000E+000	-5.79196E+001	3.70734E+000	9.31484E-001	1.53418E+002	2.88682E+002	4.38102E+001	-5.94602E+001	4.83682E-001	7.98917E-001	-6.25482E-002	2.33326E+002	1.02946E+002	-7.66928E-002	2.31785E+002	1.22409E+002
1.86402E+002	4.55162E+002	2.49844E+002	1.97408E+002	1.14449E+000	1.34913E+000	4.36900E+003	5.12523E+002	1.00000E+000	3.40000E+002	8.70000E+001	6.89470E+004	1.54407E+000	2.13345E+001	1.73150E-002	2.04109E-002	5.32991E-002	7.28276E-002	1.45940E+004	2.49881E+002	1.97338E+002	8.37404E-003	8.37404E-003	3.85744E+005	8.70000E+001	7.10000E+001	0.00000E+000	1.52463E+002	2.67919E+002	4.37380E+001	1.00000E+002	7.58148E-001	5.80071E-002	0.00000E+000	-6.28252E+001	4.77650E+000	7.60170E-001	1.53418E+002	2.88682E+002	4.38102E+001	-5.93864E+001	4.83682E-001	7.98917E-001	-8.20640E-002	2.28420E+002	1.26985E+002	-7.66928E-002	2.31859E+002	1.22454E+002
1.83127E+002	4.78300E+002	2.49898E+002	1.97459E+002	1.14872E+000	1.31028E+000	4.48200E+003	4.98052E+002	1.00000E+000	3.41000E+002	8.10000E+001	6.91140E+004	1.50514E+000	2.18701E+001	1.71584E-002	1.95717E-002	5.13805E-002	6.58766E-002	1.45940E+004	2.49881E+002	1.97338E+002	8.37404E-003	8.37404E-003	3.85744E+005	8.70000E+001	7.20000E+001	0.00000E+000	1.46019E+002	3.29196E+002	3.48355E+001	3.00000E+002	8.09061E-001	5.52970E-002	0.00000E+000	-5.25136E+001	3.70111E+000	9.68599E-001	1.53418E+002	2.88682E+002	4.38102E+001	-5.92859E+001	4.83682E-001	7.98917E-001	-6.57025E-002	2.38732E+002	1.13046E+002	-7.66928E-002	2.31960E+002	1.22591E+002
1.74581E+002	3.93964E+002	2.49873E+002	1.97342E+002	1.21395E+000	1.51046E+000	4.43200E+003	3.85666E+002	1.00000E+000	3.42000E+002	1.22000E+002	6.93200E+004	1.83362E+000	1.98485E+001	1.82348E-002	2.26887E-002	5.11932E-002	7.72673E-002	1.45940E+004	2.49881E+002	1.97338E+002	8.37404E-003	8.37404E-003	3.85744E+005	8.70000E+001	7.30000E+001	0.00000E+000	1.21549E+002	2.39823E+002	4.16050E+001	1.00000E+002	6.53202E-001	3.84791E-002	0.00000E+000	-3.47266E+002	4.74289E+000	7.60097E-001	1.53418E+002	2.88682E+002	4.38102E+001	-5.92478E+001	4.83682E-001	7.98917E-001	-1.08835E-001	2.35225E+002	-1.17840E+002	-7.66928E-002	2.31998E+002	1.22554E+002
1.92996E+002	5.30052E+002	2.49901E+002	1.97397E+002	1.08597E+000	1.29624E+000	4.65300E+003	5.69942E+002	1.00000E+000	3.43000E+002	6.30000E+001	6.94430E+004	1.40768E+000	2.30228E+001	1.59203E-002	1.90028E-002	4.86106E-002	6.79968E-002	1.45940E+004	2.49881E+002	1.97338E+002	8.37404E-003	8.37404E-003	3.85744E+005	8.70000E+001	7.40000E+001	0.00000E+000	1.67086E+002	3.51032E+002	4.09493E+001	3.00000E+002	8.93623E-001	6.25330E-002	0.00000E+000	-5.49853E+001	3.84500E+000	9.15057E-001	1.53418E+002	2.88682E+002	4.38102E+001	-5.91779E+001	4.83682E-001	7.98917E-001	-8.82652E-002	2.36260E+002	1.44018E+002	-7.66928E-002	2.32068E+002	1.22660E+002
1.91703E+002	5.18226E+002	2.49899E+002	1.97401E+002	1.20747E+000	1.24964E+000	4.87000E+003	5.87427E+002	1.00000E+000	3.44000E+002	6.00000E+001	6.96270E+004	1.50891E+000	2.27646E+001	1.73026E-002	1.79070E-002	4.66547E-002	4.97151E-002	1.45940E+004	2.49880E+002	1.97338E+002	8.37404E-003	8.37404E-003	3.85744E+005	8.70000E+001	7.50000E+001	0.00000E+000	1.70402E+002	3.24123E+002	4.20898E+001	1.00000E+002	8.66647E-001	4.38624E-002	0.00000E+000	-5.91650E+001	4.02930E+000	8.53526E-001	1.53418E+002	2.88682E+002	4.38102E+001	-5.91013E+001	4.83682E-001	7.98917E-001	-1.71647E-002	2.32081E+002	3.41625E+001	-7.66928E-002	2.32144E+002	1.22739E+002
1.77642E+002	5.04995E+002	2.49835E+002	1.97376E+002	1.24071E+000	1.28805E+000	5.01600E+003	5.81671E+002	1.00000E+000	3.45000E+002	6.90000E+001	6.98120E+004	1.59810E+000	2.24721E+001	1.75183E-002	1.81867E-002	6.36417E-002	6.83814E-002	1.45940E+004	2.49880E+002	1.97338E+002	8.37404E-003	8.37404E-003	3.85744E+005	8.70000E+001	7.60000E+001	0.00000E+000	1.59346E+002	3.28872E+002	4.78218E+001	1.00000E+002	8.62091E-001	7.82621E-002	0.00000E+000	-5.46487E+001	4.04227E+000	8.38316E-001	1.53418E+002	2.88682E+002	4.38102E+001	-5.90788E+001	4.83682E-001	7.98917E-001	-1.87184E-002	2.36597E+002	4.09717E+001	-7.66928E-002	2.32167E+002	1.22741E+002
1.96145E+002	5.25181E+002	2.49976E+002	1.97409E+002	1.14334E+000	1.32402E+000	4.94200E+003	6.65477E+002	1.00000E+000	3.46000E+002	5.50000E+001	6.99760E+004	1.51380E+000	2.29168E+001	1.62639E-002	1.88340E-002	4.88012E-002	6.44014E-002	1.45940E+004	2.49880E+002	1.97339E+002	8.37404E-003	8.37404E-003	3.85744E+005	8.70000E+001	7.70000E+001	0.00000E+000	1.71189E+002	3.22832E+002	4.80794E+001	1.00000E+002	8.78658E-001	5.93933E-002	0.00000E+000	-5.89253E+001	4.23556E+000	8.06026E-001	1.53418E+002	2.88682E+002	4.38102E+001	-5.89592E+001	4.83682E-001	7.98917E-001	-7.32281E-002	2.32320E+002	1.17783E+002	-7.66928E-002	2.32286E+002	1.22891E+002
1.82084E+002	4.61940E+002	2.49906E+002	1.97439E+002	1.18311E+000	1.28124E+000	4.36000E+003	7.04571E+002	1.00000E+000	3.47000E+002	7.90000E+001	7.01790E+004	1.51585E+000	2.14928E+001	1.79176E-002	1.94039E-002	5.99326E-002	6.97676E-002	1.45940E+004	2.49880E+002	1.97339E+002	8.37404E-003	8.37404E-003	3.85744E+005	8.70000E+001	7.80000E+001	0.00000E+000	1.36822E+002	3.01785E+002	4.53477E+001	1.00000E+002	7.74901E-001	7.78384E-002	0.00000E+000	-5.11613E+001	4.28329E+000	8.48576E-001	1.53418E+002	2.88682E+002	4.38102E+001	-5.88811E+001	4.83682E-001	7.98917E-001	-3.98218E-002	2.40084E+002	7.59112E+001	-7.66928E-002	2.32364E+002	1.22984E+002
1.90762E+002	4.96966E+002	2.49913E+002	1.97323E+002	1.21827E+000	1.37575E+000	5.14400E+003	9.03148E+002	1.00000E+000	3.48000E+002	6.70000E+001	7.03480E+004	1.67604E+000	2.22927E+001	1.69861E-002	1.91818E-002	6.05939E-002	7.65423E-002	1.45940E+004	2.49880E+002	1.97339E+002	8.37404E-003	8.37404E-003	3.85744E+005	8.70000E+001	7.90000E+001	0.00000E+000	1.67159E+002	3.20309E+002	6.93150E+001	3.00000E+002	9.10085E-001	8.20720E-002	0.00000E+000	-5.55227E+001	5.07504E+000	6.59358E-001	1.53418E+002	2.88682E+002	4.38102E+001	-5.87983E+001	4.83682E-001	7.98917E-001	-6.07094E-002	2.35723E+002	1.02534E+002	-7.66928E-002	2.32447E+002	1.22994E+002
1.87330E+002	4.77082E+002	2.49956E+002	1.97316E+002	1.13789E+000	1.31376E+000	4.43600E+003	6.71737E+002	1.00000E+000	3.49000E+002	7.70000E+001	7.05230E+004	1.49492E+000	2.18422E+001	1.70846E-002	1.97251E-002	5.97984E-002	7.87945E-002	1.45940E+004	2.49880E+002	1.97339E+002	8.37404E-003	8.37404E-003	3.85744E+005	8.70000E+001	8.00000E+001	0.00000E+000	1.51767E+002	3.07511E+002	3.44605E+001	1.00000E+002	7.90967E-001	8.79288E-002	0.00000E+000	-5.62751E+001	3.93774E+000	9.15101E-001	1.53418E+002	2.88682E+002	4.38102E+001	-5.86892E+001	4.83682E-001	7.98917E-001	-7.17331E-002	2.34970E+002	1.18154E+002	-7.66928E-002	2.32556E+002	1.23102E+002
1.79445E+002	5.02369E+002	2.49983E+002	1.97433E+002	1.17430E+000	1.39771E+000	5.10200E+003	7.77707E+002	1.00000E+000	3.50000E+002	8.10000E+001	7.06980E+004	1.64133E+000	2.24136E+001	1.64403E-002	1.95680E-002	5.72023E-002	7.99361E-002	1.45940E+004	2.49880E+002	1.97340E+002	8.37404E-003	8.37404E-003	3.85744E+005	8.70000E+001	8.10000E+001	0.00000E+000	1.57412E+002	3.37939E+002	4.45077E+001	3.00000E+002	8.63581E-001	8.79880E-002	0.00000E+000	-5.28845E+001	3.79849E+000	8.84565E-001	1.53418E+002	2.88682E+002	4.38102E+001	-5.86040E+001	4.83682E-001	7.98917E-001	-8.68590E-002	2.38361E+002	1.44062E+002	-7.66928E-002	2.32642E+002	1.23263E+002
1.88408E+002	4.68579E+002	2.49935E+002	1.97293E+002	1.19640E+000	1.39077E+000	4.81600E+003	8.22464E+002	1.00000E+000	3.51000E+002	9.10000E+001	7.08900E+004	1.66392E+000	2.16467E+001	1.72399E-002	2.00406E-002	6.36298E-002	8.50682E-002	1.45940E+004	2.49881E+002	1.97339E+002	8.37404E-003	8.37404E-003	3.85744E+005	8.70000E+001	8.20000E+001	0.00000E+000	1.63276E+002	2.75693E+002	4.52518E+001	1.00000E+002	7.93662E-001	9.19955E-002	0.00000E+000	-6.42082E+001	4.59006E+000	7.53442E-001	1.53418E+002	2.88682E+002	4.38102E+001	-5.85080E+001	4.83682E-001	7.98917E-001	-7.51268E-002	2.27037E+002	1.15243E+002	-7.66928E-002	2.32737E+002	1.23267E+002
1.75963E+002	3.90953E+002	2.49937E+002	1.97351E+002	1.21332E+000	1.36439E+000	4.00200E+003	6.93863E+002	1.00000E+000	3.52000E+002	1.91000E+002	7.11260E+004	1.65543E+000	1.97725E+001	1.91794E-002	2.15675E-002	6.28169E-002	7.85682E-002	1.45940E+004	2.49881E+002	1.97340E+002	8.37404E-003	8.37404E-003	3.85744E+005	8.70000E+001	8.30000E+001	0.00000E+000	1.31176E+002	2.56152E+002	2.50081E+001	1.00000E+002	6.61068E-001	1.14886E-001	0.00000E+000	-5.81128E+001	4.03145E+000	9.41046E-001	1.53418E+002	2.88682E+002	4.38102E+001	-5.84287E+001	4.83682E-001	7.98917E-001	-5.86076E-002	2.33133E+002	9.68398E+001	-7.66928E-002	2.32817E+002	1.23383E+002
1.85620E+002	4.70657E+002	2.49878E+002	1.97403E+002	1.20230E+000	1.51875E+000	5.25900E+003	9.99565E+002	1.00000E+000	3.55000E+002	8.90000E+001	7.15730E+004	1.82599E+000	2.16946E+001	1.65791E-002	2.09428E-002	6.73657E-002	1.06147E-001	1.45940E+004	2.49881E+002	1.97339E+002	8.37404E-003	8.37404E-003	3.85744E+005	8.70000E+001	8.40000E+001	0.00000E+000	1.67632E+002	3.04207E+002	3.22438E+001	0.00000E+000	8.14379E-001	9.91848E-002	0.00000E+000	-3.52484E+002	3.67125E+000	9.01457E-001	1.53418E+002	2.88682E+002	4.38102E+001	-5.82915E+001	4.83682E-001	7.98917E-001	-1.16297E-001	2.30008E+002	-1.11987E+002	-7.66928E-002	2.32954E+002	1.23549E+002
1.88163E+002	4.78839E+002	2.49893E+002	1.97440E+002	1.17485E+000	1.31482E+000	4.59100E+003	5.08313E+002	1.00000E+000	3.56000E+002	9.90000E+001	7.17670E+004	1.54471E+000	2.18824E+001	1.73392E-002	1.94049E-002	4.83457E-002	5.96684E-002	1.45940E+004	2.49881E+002	1.97339E+002	8.37404E-003	8.37404E-003	3.85744E+005	8.70000E+001	8.50000E+001	0.00000E+000	1.54667E+002	2.96239E+002	4.91832E+001	1.00000E+002	8.11606E-001	4.07361E-002	0.00000E+000	-5.68723E+001	4.60065E+000	7.69908E-001	1.53418E+002	2.88682E+002	4.38102E+001	-5.82529E+001	4.83682E-001	7.98917E-001	-5.62202E-002	2.34373E+002	9.45852E+001	-7.66928E-002	2.32993E+002	1.23612E+002
1.87394E+002	5.02183E+002	2.49834E+002	1.97401E+002	1.23056E+000	1.42386E+000	5.41000E+003	5.92272E+002	1.00000E+000	3.57000E+002	8.30000E+001	7.19270E+004	1.75215E+000	2.24094E+001	1.67304E-002	1.93584E-002	5.80580E-002	7.68233E-002	1.45940E+004	2.49881E+002	1.97339E+002	8.37404E-003	8.37404E-003	3.85744E+005	8.70000E+001	8.60000E+001	0.00000E+000	2.00738E+002	3.03090E+002	2.78780E+001	0.00000E+000	8.71499E-001	5.72364E-002	0.00000E+000	-7.05044E+001	3.57649E+000	9.12338E-001	1.53418E+002	2.88682E+002	4.38102E+001	-5.81674E+001	4.83682E-001	7.98917E-001	-7.28213E-002	2.20741E+002	1.05585E+002	-7.66928E-002	2.33078E+002	1.23668E+002
1.91374E+002	4.96918E+002	2.49881E+002	1.97382E+002	1.15509E+000	1.33753E+000	4.76200E+003	6.82841E+002	1.00000E+000	3.58000E+002	8.40000E+001	7.21190E+004	1.54497E+000	2.22917E+001	1.67387E-002	1.93825E-002	5.08809E-002	6.71669E-002	1.45940E+004	2.49881E+002	1.97339E+002	8.37404E-003	8.37404E-003	3.85744E+005	8.70000E+001	8.70000E+001	0.00000E+000	1.67658E+002	3.17725E+002	3.99150E+001	3.00000E+002	8.48080E-001	5.77834E-002	0.00000E+000	-5.84250E+001	4.03036E+000	8.62924E-001	1.53418E+002	2.88682E+002	4.38102E+001	-5.80637E+001	4.83682E-001	7.98917E-001	-7.31937E-002	2.32820E+002	1.18208E+002	-7.66928E-002	2.33182E+002	1.23763E+002
1.86414E+002	4.02748E+002	2.49839E+002	1.97301E+002	1.19570E+000	1.27041E+000	3.80900E+003	3.87336E+002	1.00000E+000	3.62000E+002	2.41000E+002	7.28930E+004	1.51903E+000	2.00686E+001	1.93739E-002	2.05844E-002	4.99065E-002	5.57945E-002	1.93930E+004	2.49872E+002	1.97306E+002	3.29225E-002	3.29225E-002	7.76100E+003	2.00000E+000	1.00000E+000	0.00000E+000	1.40205E+002	2.46783E+002	9.01146E+001	3.00000E+002	7.98814E-001	3.64266E-002	0.00000E+000	-5.32060E+001	1.05719E+001	3.67834E-001	1.44849E+002	2.55154E+002	6.73859E+001	-5.82929E+001	4.95960E+000	5.49295E-001	-3.02925E-002	2.38039E+002	5.95953E+001	-5.52694E-002	2.32953E+002	9.16598E+001
2.00413E+002	4.38252E+002	2.49905E+002	1.97311E+002	1.11144E+000	1.30433E+000	3.95200E+003	6.61249E+002	1.00000E+000	3.63000E+002	1.11000E+002	7.30240E+004	1.44968E+000	2.09345E+001	1.76798E-002	2.07481E-002	5.45267E-002	7.38678E-002	1.93930E+004	2.49872E+002	1.97306E+002	3.29225E-002	3.29225E-002	7.76100E+003	2.00000E+000	2.00000E+000	0.00000E+000	1.49325E+002	2.63223E+002	4.54797E+001	1.00000E+002	7.48992E-001	7.86672E-002	0.00000E+000	-6.08615E+001	5.16425E+000	7.39258E-001	1.44849E+002	2.55154E+002	6.73859E+001	-5.82636E+001	4.95960E+000	5.49295E-001	-7.98442E-002	2.30384E+002	1.25599E+002	-5.52694E-002	2.32982E+002	9.17002E+001
1.81704E+002	5.55800E+002	2.49343E+002	1.96949E+002	1.39264E+000	1.83182E+000	8.25000E+003	1.82583E+003	1.00000E+000	3.64000E+002	5.90000E+001	7.31570E+004	2.55107E+000	2.35754E+001	1.53325E-002	2.01677E-002	7.91556E-002	1.35783E-001	1.94610E+004	2.49343E+002	1.96949E+002	7.91556E-002	1.35783E-001	8.25000E+003	1.00000E+000	1.00000E+000	0.00000E+000	2.23542E+002	2.65465E+002	6.04520E+001	1.00000E+002	9.33559E-001	8.83630E-002	0.00000E+000	-3.76667E+002	3.89009E+000	6.79242E-001	2.23542E+002	2.65465E+002	6.04520E+001	-3.76667E+002	3.89009E+000	6.79242E-001	-1.36203E-001	2.05824E+002	-1.07120E+002	-1.36203E-001	2.05824E+002	-1.07120E+002
1.82370E+002	7.53859E+002	2.48932E+002	1.96413E+002	1.41585E+000	1.90338E+000	1.17710E+004	2.49243E+003	1.00000E+000	3.76000E+002	2.20000E+001	7.52910E+004	2.69490E+000	2.74565E+001	1.30500E-002	1.75436E-002	5.83968E-002	1.04268E-001	2.00880E+004	2.48932E+002	1.96413E+002	5.83968E-002	1.04268E-001	1.17710E+004	1.00000E+000	1.00000E+000	0.00000E+000	3.59549E+002	3.06092E+002	9.87745E+001	1.00000E+002	1.34276E+000	1.65808E-002	0.00000E+000	-3.96033E+002	2.99715E+000	7.38066E-001	3.59549E+002	3.06092E+002	9.87745E+001	-3.96033E+002	2.99715E+000	7.38066E-001	-1.46880E-001	1.86458E+002	-1.11134E+002	-1.46880E-001	1.86458E+002	-1.11134E+002
1.87792E+002	3.71267E+002	2.49782E+002	1.97457E+002	1.13099E+000	1.18551E+000	3.11400E+003	4.91030E+002	1.00000E+000	3.85000E+002	5.61000E+002	7.69990E+004	1.34080E+000	1.92683E+001	2.02674E-002	2.12445E-002	5.54066E-002	6.04607E-002	2.05750E+004	2.49782E+002	1.97457E+002	5.54066E-002	6.04607E-002	3.11400E+003	1.00000E+000	1.00000E+000	0.00000E+000	1.37505E+002	2.03374E+002	3.35987E+001	1.00000E+002	6.20673E-001	7.91799E-002	0.00000E+000	-7.10461E+001	5.74285E+000	7.48901E-001	1.37505E+002	2.03374E+002	3.35987E+001	-7.10461E+001	5.74285E+000	7.48901E-001	-2.35378E-002	2.20199E+002	3.17961E+001	-2.35378E-002	2.20199E+002	3.17961E+001
1.91883E+002	5.55956E+002	2.48815E+002	1.96227E+002	1.35794E+000	1.72494E+000	7.62200E+003	1.25768E+003	1.00000E+000	3.90000E+002	6.00000E+001	7.77640E+004	2.34236E+000	2.35787E+001	1.55541E-002	1.97578E-002	8.34724E-002	1.33725E-001	2.05870E+004	2.48856E+002	1.96238E+002	5.61338E-002	5.61338E-002	5.11010E+004	6.00000E+000	5.00000E+000	0.00000E+000	2.95477E+002	1.78457E+002	1.16493E+002	1.00000E+002	1.07713E+000	6.98126E-002	0.00000E+000	-1.27029E+002	3.63413E+000	7.56444E-001	3.19622E+002	2.10436E+002	1.10697E+002	-4.11949E+002	1.39572E+000	7.60674E-001	-1.19044E-001	1.64217E+002	1.16714E+002	-1.47665E-001	1.70542E+002	-1.26020E+002
1.94086E+002	8.62003E+002	2.48785E+002	1.96195E+002	1.39694E+000	1.79616E+000	1.25290E+004	2.73694E+003	1.00000E+000	3.91000E+002	7.00000E+000	7.78980E+004	2.50913E+000	2.93599E+001	1.24802E-002	1.60467E-002	9.04340E-002	1.48900E-001	2.05870E+004	2.48856E+002	1.96237E+002	5.61338E-002	5.61338E-002	5.11010E+004	6.00000E+000	6.00000E+000	0.00000E+000	4.52867E+002	2.84985E+002	1.65385E+002	1.00000E+002	1.63958E+000	6.72996E-002	0.00000E+000	-1.23591E+002	2.80891E+000	7.63335E-001	3.19622E+002	2.10436E+002	1.10697E+002	-4.11964E+002	1.39572E+000	7.60674E-001	-1.25024E-001	1.67655E+002	1.28959E+002	-1.47665E-001	1.70527E+002	-1.26057E+002
2.03553E+002	3.79893E+002	2.49923E+002	1.97355E+002	1.03963E+000	1.25142E+000	3.08600E+003	5.48217E+002	1.00000E+000	3.95000E+002	2.00000E+002	7.87300E+004	1.30101E+000	1.94908E+001	1.87146E-002	2.25270E-002	5.53204E-002	7.85173E-002	2.10480E+004	2.49911E+002	1.97387E+002	3.79426E-002	3.79426E-002	1.37840E+004	4.00000E+000	1.00000E+000	0.00000E+000	1.21167E+002	2.48100E+002	4.26588E+001	0.00000E+000	6.65645E-001	9.06864E-002	0.00000E+000	-3.44255E+002	5.58390E+000	7.73705E-001	1.23610E+002	2.41250E+002	3.86297E+001	-5.59314E+001	2.59409E+000	7.88022E-001	-9.24408E-002	2.38236E+002	-1.39088E+002	-6.52459E-002	2.35314E+002	1.08886E+002
1.95769E+002	3.51450E+002	2.49894E+002	1.97496E+002	1.17125E+000	1.24668E+000	3.19300E+003	5.40589E+002	1.00000E+000	3.96000E+002	3.42000E+002	7.89320E+004	1.46017E+000	1.87470E+001	2.07277E-002	2.20625E-002	5.75425E-002	6.46309E-002	2.10480E+004	2.49911E+002	1.97387E+002	3.79426E-002	3.79426E-002	1.37840E+004	4.00000E+000	2.00000E+000	0.00000E+000	1.17189E+002	2.12605E+002	4.48227E+001	1.00000E+002	6.14379E-001	7.50190E-002	0.00000E+000	-5.84575E+001	6.42588E+000	6.60966E-001	1.23610E+002	2.41250E+002	3.86297E+001	-5.59966E+001	2.59409E+000	7.88022E-001	-3.11936E-002	2.32788E+002	5.58111E+001	-6.52459E-002	2.35249E+002	1.08907E+002
1.88022E+002	3.85442E+002	2.49863E+002	1.97407E+002	1.21172E+000	1.33910E+000	3.86900E+003	5.82580E+002	1.00000E+000	3.99000E+002	1.57000E+002	7.94060E+004	1.62262E+000	1.96327E+001	1.94807E-002	2.15285E-002	6.89619E-002	8.35419E-002	2.10480E+004	2.49911E+002	1.97385E+002	3.79426E-002	3.79426E-002	1.37840E+004	4.00000E+000	3.00000E+000	0.00000E+000	1.28985E+002	2.60314E+002	2.87953E+001	3.00000E+002	6.69849E-001	9.96107E-002	0.00000E+000	-5.63081E+001	4.20513E+000	9.17556E-001	1.23610E+002	2.41250E+002	3.86297E+001	-5.63217E+001	2.59409E+000	7.88022E-001	-4.99361E-002	2.34937E+002	8.57840E+001	-6.52459E-002	2.34924E+002	1.08524E+002
1.84345E+002	3.94828E+002	2.49966E+002	1.97294E+002	1.11172E+000	1.33216E+000	3.63600E+003	7.12093E+002	1.00000E+000	4.00000E+002	3.50000E+001	7.95000E+004	1.48099E+000	1.98703E+001	1.84368E-002	2.20924E-002	6.00443E-002	8.48239E-002	2.10480E+004	2.49911E+002	1.97386E+002	3.79426E-002	3.79426E-002	1.37840E+004	4.00000E+000	4.00000E+000	0.00000E+000	1.25604E+002	2.40304E+002	4.02362E+001	1.00000E+002	6.59335E-001	9.92476E-002	0.00000E+000	-5.71750E+001	5.19317E+000	7.66419E-001	1.23610E+002	2.41250E+002	3.86297E+001	-5.63676E+001	2.59409E+000	7.88022E-001	-9.01979E-002	2.34070E+002	1.44633E+002	-6.52459E-002	2.34878E+002	1.08415E+002
1.72083E+002	2.36644E+002	2.48107E+002	1.95653E+002	1.51072E+000	1.32231E+000	2.86500E+003	3.11812E+002	1.00000E+000	4.85000E+002	6.00000E+001	9.44450E+004	1.99763E+000	1.53832E+001	2.82241E-002	2.47041E-002	1.18200E-001	9.14175E-002	2.53820E+004	2.48107E+002	1.95653E+002	1.18200E-001	9.14175E-002	2.86500E+003	1.00000E+000	1.00000E+000	0.00000E+000	5.76074E+001	6.29331E+001	1.18729E+002	1.00000E+002	4.42214E-001	1.59919E-001	0.00000E+000	8.26752E+001	5.33816E+000	8.39957E-001	5.76074E+001	6.29331E+001	1.18729E+002	8.26752E+001	5.33816E+000	8.39957E-001	6.65054E-002	8.26752E+001	5.02775E+001	6.65054E-002	8.26752E+001	5.02775E+001
2.00791E+002	8.01981E+002	2.48453E+002	1.96184E+002	1.21384E+000	1.58475E+000	9.39900E+003	1.73220E+003	1.00000E+000	5.40000E+002	0.00000E+000	1.03832E+005	1.92363E+000	2.83193E+001	1.25205E-002	1.63463E-002	5.78548E-002	9.75598E-002	2.78630E+004	2.48508E+002	1.95967E+002	2.26728E-002	2.26728E-002	4.86815E+005	3.40000E+001	1.00000E+000	0.00000E+000	4.20238E+002	2.84832E+002	1.33092E+002	1.00000E+002	1.50747E+000	7.31306E-002	0.00000E+000	-4.08931E+002	3.17326E+000	7.80126E-001	7.19190E+002	5.03794E+002	2.13027E+002	-4.06342E+002	4.35557E-001	7.89740E-001	-1.32534E-001	1.73560E+002	-1.45335E+002	-1.50093E-001	1.76149E+002	-1.16895E+002
2.01604E+002	8.72817E+002	2.48501E+002	1.96249E+002	1.17494E+000	1.49901E+000	9.45700E+003	1.70874E+003	1.00000E+000	5.41000E+002	0.00000E+000	1.04002E+005	1.76125E+000	2.95435E+001	1.20820E-002	1.54145E-002	5.24713E-002	8.44353E-002	2.78630E+004	2.48508E+002	1.95967E+002	2.26728E-002	2.26728E-002	4.86815E+005	3.40000E+001	2.00000E+000	0.00000E+000	5.27594E+002	2.37150E+002	1.43749E+002	1.00000E+002	1.68395E+000	5.43227E-002	0.00000E+000	-1.25304E+002	2.39598E+000	1.03003E+000	7.19190E+002	5.03794E+002	2.13027E+002	-4.06351E+002	4.35557E-001	7.89740E-001	-1.21196E-001	1.65942E+002	1.21607E+002	-1.50093E-001	1.76140E+002	-1.16861E+002
2.12012E+002	9.25119E+002	2.48510E+002	1.96183E+002	1.13031E+000	1.52460E+000	9.78400E+003	1.42826E+003	1.00000E+000	5.42000E+002	2.00000E+000	1.04172E+005	1.72328E+000	3.04158E+001	1.14272E-002	1.54134E-002	4.70480E-002	8.43216E-002	2.78630E+004	2.48508E+002	1.95967E+002	2.26728E-002	2.26728E-002	4.86815E+005	3.40000E+001	3.00000E+000	0.00000E+000	4.94951E+002	3.21692E+002	1.50554E+002	1.00000E+002	1.74446E+000	4.19712E-002	0.00000E+000	-4.09542E+002	2.97791E+000	8.14783E-001	7.19190E+002	5.03794E+002	2.13027E+002	-4.06377E+002	4.35557E-001	7.89740E-001	-1.48512E-001	1.72949E+002	-1.22417E+002	-1.50093E-001	1.76114E+002	-1.16928E+002
1.95774E+002	8.69014E+002	2.48492E+002	1.96112E+002	1.19349E+000	1.58409E+000	1.00010E+004	2.06223E+003	1.00000E+000	5.43000E+002	2.00000E+000	1.04343E+005	1.89060E+000	2.94790E+001	1.19343E-002	1.58401E-002	6.21309E-002	1.08488E-001	2.78630E+004	2.48509E+002	1.95966E+002	2.26728E-002	2.26728E-002	4.86815E+005	3.40000E+001	4.00000E+000	0.00000E+000	4.80378E+002	2.84219E+002	1.44909E+002	1.00000E+002	1.65313E+000	7.91256E-002	0.00000E+000	-4.12275E+002	2.78129E+000	8.62867E-001	7.19190E+002	5.03794E+002	2.13027E+002	-4.06411E+002	4.35557E-001	7.89740E-001	-1.40627E-001	1.70216E+002	-1.36798E+002	-1.50093E-001	1.76080E+002	-1.17007E+002
2.00135E+002	1.09739E+003	2.48512E+002	1.96117E+002	1.20948E+000	1.63983E+000	1.31670E+004	2.96989E+003	1.00000E+000	5.44000E+002	1.00000E+000	1.04513E+005	1.98335E+000	3.31269E+001	1.05404E-002	1.42908E-002	6.24046E-002	1.13889E-001	2.78630E+004	2.48509E+002	1.95966E+002	2.26728E-002	2.26728E-002	4.86815E+005	3.40000E+001	5.00000E+000	0.00000E+000	6.21486E+002	3.34143E+002	1.83586E+002	1.00000E+002	2.08589E+000	6.46302E-002	0.00000E+000	-4.14325E+002	2.28166E+000	9.16677E-001	7.19190E+002	5.03794E+002	2.13027E+002	-4.06386E+002	4.35557E-001	7.89740E-001	-1.51036E-001	1.68166E+002	-1.23530E+002	-1.50093E-001	1.76105E+002	-1.16978E+002
1.87896E+002	4.14240E+002	2.48519E+002	1.96093E+002	1.21193E+000	1.48628E+000	4.57900E+003	6.88045E+002	1.00000E+000	5.45000E+002	3.90000E+001	1.04717E+005	1.80126E+000	2.03529E+001	1.79098E-002	2.19642E-002	6.01984E-002	8.90438E-002	2.78630E+004	2.48509E+002	1.95967E+002	2.26728E-002	2.26728E-002	4.86815E+005	3.40000E+001	6.00000E+000	0.00000E+000	2.26353E+002	1.35515E+002	6.69907E+001	1.00000E+002	7.78470E-001	8.50193E-002	0.00000E+000	-1.20285E+002	4.10510E+000	8.63977E-001	7.19190E+002	5.03794E+002	2.13027E+002	-4.06391E+002	4.35557E-001	7.89740E-001	-1.01678E-001	1.70960E+002	9.76726E+001	-1.50093E-001	1.76101E+002	-1.16996E+002
1.67912E+002	3.34391E+002	2.48566E+002	1.96174E+002	1.22988E+000	1.47005E+000	3.71900E+003	4.95570E+002	1.00000E+000	5.48000E+002	5.90000E+001	1.05236E+005	1.80799E+000	1.82864E+001	2.01675E-002	2.41057E-002	6.18159E-002	8.67426E-002	2.78630E+004	2.48509E+002	1.95966E+002	2.26728E-002	2.26728E-002	4.86815E+005	3.40000E+001	7.00000E+000	0.00000E+000	1.76553E+002	1.41987E+002	3.98694E+001	3.00000E+002	6.30719E-001	8.82711E-002	0.00000E+000	-1.05405E+002	4.74876E+000	8.28739E-001	7.19190E+002	5.03794E+002	2.13027E+002	-4.06426E+002	4.35557E-001	7.89740E-001	-8.89521E-002	1.85841E+002	9.37549E+001	-1.50093E-001	1.76065E+002	-1.16978E+002
1.89012E+002	7.01209E+002	2.48465E+002	1.96373E+002	1.20238E+000	1.72307E+000	8.74000E+003	9.07802E+002	1.00000E+000	5.49000E+002	5.00000E+000	1.05363E+005	2.07179E+000	2.64804E+001	1.28614E-002	1.84310E-002	5.76305E-002	1.16688E-001	2.78630E+004	2.48510E+002	1.95966E+002	2.26728E-002	2.26728E-002	4.86815E+005	3.40000E+001	8.00000E+000	0.00000E+000	4.16200E+002	1.77024E+002	1.34716E+002	1.00000E+002	1.35812E+000	3.46110E-002	0.00000E+000	-4.20922E+002	2.57714E+000	9.96132E-001	7.19190E+002	5.03794E+002	2.13027E+002	-4.06393E+002	4.35557E-001	7.89740E-001	-1.77985E-001	1.61570E+002	-9.04567E+001	-1.50093E-001	1.76098E+002	-1.16827E+002
1.97198E+002	7.82162E+002	2.48527E+002	1.96148E+002	1.19937E+000	1.62549E+000	9.24800E+003	1.30306E+003	1.00000E+000	5.50000E+002	1.61000E+002	1.05633E+005	1.94956E+000	2.79672E+001	1.24718E-002	1.69029E-002	5.26129E-002	9.52731E-002	2.78630E+004	2.48509E+002	1.95965E+002	2.26728E-002	2.26728E-002	4.86815E+005	3.40000E+001	9.00000E+000	0.00000E+000	4.27100E+002	2.83781E+002	1.04674E+002	3.00000E+002	1.46247E+000	5.05875E-002	0.00000E+000	-4.05008E+002	2.83224E+000	8.81164E-001	7.19190E+002	5.03794E+002	2.13027E+002	-4.06380E+002	4.35557E-001	7.89740E-001	-1.50849E-001	1.77483E+002	-1.14468E+002	-1.50093E-001	1.76111E+002	-1.16951E+002
2.01861E+002	1.05776E+003	2.48503E+002	1.96180E+002	1.15717E+000	1.57574E+000	1.17760E+004	2.79526E+003	1.00000E+000	5.51000E+002	4.40000E+001	1.05719E+005	1.82339E+000	3.25233E+001	1.06634E-002	1.45206E-002	5.61613E-002	1.03175E-001	2.78630E+004	2.48509E+002	1.95965E+002	2.26728E-002	2.26728E-002	4.86815E+005	3.40000E+001	1.00000E+001	0.00000E+000	5.86734E+002	3.65103E+002	1.44313E+002	1.00000E+002	1.97699E+000	6.64661E-002	0.00000E+000	-4.07131E+002	2.42976E+000	9.10227E-001	7.19190E+002	5.03794E+002	2.13027E+002	-4.06362E+002	4.35557E-001	7.89740E-001	-1.53159E-001	1.75360E+002	-1.13177E+002	-1.50093E-001	1.76129E+002	-1.16914E+002
1.98214E+002	8.98504E+002	2.48500E+002	1.96022E+002	1.16878E+000	1.50374E+000	9.64700E+003	1.70471E+003	1.00000E+000	5.52000E+002	8.10000E+001	1.05923E+005	1.75754E+000	2.99751E+001	1.18997E-002	1.53101E-002	5.89492E-002	9.67026E-002	2.78630E+004	2.48509E+002	1.95965E+002	2.26728E-002	2.26728E-002	4.86815E+005	3.40000E+001	1.10000E+001	0.00000E+000	4.86280E+002	3.01910E+002	1.34595E+002	1.00000E+002	1.66796E+000	4.56114E-002	0.00000E+000	-1.17868E+002	2.80735E+000	8.70399E-001	7.19190E+002	5.03794E+002	2.13027E+002	-4.06321E+002	4.35557E-001	7.89740E-001	-1.25335E-001	1.73377E+002	1.35011E+002	-1.50093E-001	1.76170E+002	-1.16973E+002
2.06602E+002	1.07320E+003	2.48492E+002	1.95962E+002	1.20287E+000	1.51642E+000	1.19570E+004	2.21611E+003	1.00000E+000	5.53000E+002	3.60000E+001	1.06060E+005	1.82407E+000	3.27597E+001	1.10004E-002	1.38679E-002	6.13856E-002	9.69139E-002	2.78630E+004	2.48509E+002	1.95966E+002	2.26728E-002	2.26728E-002	4.86815E+005	3.40000E+001	1.20000E+001	0.00000E+000	5.31016E+002	4.38599E+002	1.53885E+002	1.00000E+002	1.98129E+000	4.53292E-002	0.00000E+000	-1.07659E+002	3.01180E+000	7.28743E-001	7.19190E+002	5.03794E+002	2.13027E+002	-4.06306E+002	4.35557E-001	7.89740E-001	-1.15306E-001	1.83587E+002	1.30371E+002	-1.50093E-001	1.76185E+002	-1.16996E+002
2.13182E+002	1.09137E+003	2.48465E+002	1.96041E+002	1.16575E+000	1.48484E+000	1.15550E+004	1.83040E+003	1.00000E+000	5.54000E+002	3.30000E+001	1.06227E+005	1.73095E+000	3.30359E+001	1.08448E-002	1.38132E-002	6.06206E-002	9.76748E-002	2.78630E+004	2.48509E+002	1.95966E+002	2.26728E-002	2.26728E-002	4.86815E+005	3.40000E+001	1.30000E+001	0.00000E+000	5.46154E+002	4.55809E+002	1.34228E+002	1.00000E+002	1.99537E+000	3.62957E-002	0.00000E+000	-1.04698E+002	2.84086E+000	7.85917E-001	7.19190E+002	5.03794E+002	2.13027E+002	-4.06325E+002	4.35557E-001	7.89740E-001	-1.20385E-001	1.86547E+002	1.40883E+002	-1.50093E-001	1.76166E+002	-1.16967E+002
2.27898E+002	1.43278E+003	2.48545E+002	1.95900E+002	1.18325E+000	1.57584E+000	1.62580E+004	3.33045E+003	1.00000E+000	5.55000E+002	2.00000E+000	1.06370E+005	1.86462E+000	3.78520E+001	9.27992E-003	1.23589E-002	5.83806E-002	1.02911E-001	2.78630E+004	2.48509E+002	1.95966E+002	2.26728E-002	2.26728E-002	4.86815E+005	3.40000E+001	1.40000E+001	0.00000E+000	7.54102E+002	5.74952E+002	1.76344E+002	1.00000E+002	2.66401E+000	3.62401E-002	0.00000E+000	-3.99211E+002	2.24689E+000	8.37714E-001	7.19190E+002	5.03794E+002	2.13027E+002	-4.06319E+002	4.35557E-001	7.89740E-001	-1.42288E-001	1.83280E+002	-1.21417E+002	-1.50093E-001	1.76172E+002	-1.17044E+002
2.61890E+002	1.66825E+003	2.48533E+002	1.95870E+002	1.18286E+000	1.56574E+000	1.88360E+004	2.91411E+003	1.00000E+000	5.56000E+002	1.00000E+000	1.06541E+005	1.85204E+000	4.08442E+001	8.61862E-003	1.14084E-002	5.40093E-002	9.40547E-002	2.78630E+004	2.48509E+002	1.95965E+002	2.26728E-002	2.26728E-002	4.86815E+005	3.40000E+001	1.50000E+001	0.00000E+000	8.47094E+002	6.47710E+002	2.36529E+002	1.00000E+002	3.07288E+000	2.96079E-002	0.00000E+000	-4.01723E+002	2.26102E+000	7.73415E-001	7.19190E+002	5.03794E+002	2.13027E+002	-4.06294E+002	4.35557E-001	7.89740E-001	-1.39301E-001	1.80768E+002	-1.28348E+002	-1.50093E-001	1.76197E+002	-1.17039E+002
2.17685E+002	1.32343E+003	2.48490E+002	1.95974E+002	1.15724E+000	1.65135E+000	1.52380E+004	2.77539E+003	1.00000E+000	5.57000E+002	5.00000E+000	1.06712E+005	1.91101E+000	3.63790E+001	9.37474E-003	1.33775E-002	5.87965E-002	1.18862E-001	2.78630E+004	2.48509E+002	1.95966E+002	2.26728E-002	2.26728E-002	4.86815E+005	3.40000E+001	1.60000E+001	0.00000E+000	7.08891E+002	4.82485E+002	1.86949E+002	1.00000E+002	2.46951E+000	3.13747E-002	0.00000E+000	-4.05241E+002	2.30142E+000	8.44796E-001	7.19190E+002	5.03794E+002	2.13027E+002	-4.06289E+002	4.35557E-001	7.89740E-001	-1.75929E-001	1.77250E+002	-7.80324E+001	-1.50093E-001	1.76202E+002	-1.16972E+002
2.15441E+002	1.47522E+003	2.48522E+002	1.95900E+002	1.20477E+000	1.52996E+000	1.66150E+004	3.65981E+003	1.00000E+000	5.58000E+002	3.00000E+000	1.06881E+005	1.84326E+000	3.84085E+001	9.34664E-003	1.18694E-002	5.76990E-002	9.25334E-002	2.78630E+004	2.48509E+002	1.95965E+002	2.26728E-002	2.26728E-002	4.86815E+005	3.40000E+001	1.70000E+001	0.00000E+000	7.25532E+002	6.64356E+002	1.59421E+002	1.00000E+002	2.69126E+000	3.17946E-002	0.00000E+000	-9.89033E+001	2.34222E+000	7.94937E-001	7.19190E+002	5.03794E+002	2.13027E+002	-4.06277E+002	4.35557E-001	7.89740E-001	-1.18910E-001	1.92342E+002	1.44415E+002	-1.50093E-001	1.76214E+002	-1.17004E+002
2.06545E+002	1.28504E+003	2.48529E+002	1.95931E+002	1.18591E+000	1.55727E+000	1.44560E+004	2.24331E+003	1.00000E+000	5.59000E+002	1.30000E+001	1.07062E+005	1.84677E+000	3.58474E+001	9.86341E-003	1.29521E-002	5.71288E-002	9.78227E-002	2.78630E+004	2.48509E+002	1.95965E+002	2.26728E-002	2.26728E-002	4.86815E+005	3.40000E+001	1.80000E+001	0.00000E+000	6.79185E+002	5.18953E+002	1.56869E+002	1.00000E+002	2.39689E+000	3.01154E-002	0.00000E+000	-3.98929E+002	2.37338E+000	8.41046E-001	7.19190E+002	5.03794E+002	2.13027E+002	-4.06285E+002	4.35557E-001	7.89740E-001	-1.35375E-001	1.83562E+002	-1.31298E+002	-1.50093E-001	1.76206E+002	-1.16991E+002
1.91382E+002	8.05079E+002	2.48524E+002	1.96151E+002	1.17119E+000	1.56893E+000	9.03100E+003	1.43935E+003	1.00000E+000	5.60000E+002	1.39000E+002	1.07332E+005	1.83751E+000	2.83739E+001	1.23242E-002	1.65096E-002	5.41478E-002	9.59333E-002	2.78630E+004	2.48509E+002	1.95965E+002	2.26728E-002	2.26728E-002	4.86815E+005	3.40000E+001	1.90000E+001	0.00000E+000	4.16441E+002	3.13526E+002	1.19001E+002	1.00000E+002	1.50962E+000	5.51718E-002	0.00000E+000	-4.02769E+002	3.27416E+000	7.71335E-001	7.19190E+002	5.03794E+002	2.13027E+002	-4.06283E+002	4.35557E-001	7.89740E-001	-1.45155E-001	1.79722E+002	-1.20600E+002	-1.50093E-001	1.76208E+002	-1.16852E+002
2.09797E+002	1.08291E+003	2.48507E+002	1.96095E+002	1.16675E+000	1.50541E+000	1.16670E+004	2.90160E+003	1.00000E+000	5.61000E+002	3.50000E+001	1.07434E+005	1.75644E+000	3.29076E+001	1.08018E-002	1.39372E-002	5.57673E-002	9.20638E-002	2.78630E+004	2.48508E+002	1.95966E+002	2.26728E-002	2.26728E-002	4.86815E+005	3.40000E+001	2.00000E+001	0.00000E+000	5.88971E+002	4.07977E+002	1.41345E+002	1.00000E+002	2.03296E+000	6.28167E-002	0.00000E+000	-1.11904E+002	2.55506E+000	8.69622E-001	7.19190E+002	5.03794E+002	2.13027E+002	-4.06261E+002	4.35557E-001	7.89740E-001	-1.26737E-001	1.79341E+002	1.43091E+002	-1.50093E-001	1.76230E+002	-1.16867E+002
2.00946E+002	8.87318E+002	2.48517E+002	1.96012E+002	1.12011E+000	1.58195E+000	9.54100E+003	1.64831E+003	1.00000E+000	5.62000E+002	8.10000E+001	1.07663E+005	1.77195E+000	2.97879E+001	1.14674E-002	1.61955E-002	6.16927E-002	1.21871E-001	2.78630E+004	2.48508E+002	1.95966E+002	2.26728E-002	2.26728E-002	4.86815E+005	3.40000E+001	2.10000E+001	0.00000E+000	5.02720E+002	2.70954E+002	1.35928E+002	1.00000E+002	1.66270E+000	4.91862E-002	0.00000E+000	-4.12469E+002	2.59650E+000	9.46293E-001	7.19190E+002	5.03794E+002	2.13027E+002	-4.06242E+002	4.35557E-001	7.89740E-001	-1.70920E-001	1.70022E+002	-9.25663E+001	-1.50093E-001	1.76249E+002	-1.16899E+002
2.30405E+002	1.33384E+003	2.48455E+002	1.96062E+002	1.16756E+000	1.45599E+000	1.39560E+004	2.53966E+003	1.00000E+000	5.63000E+002	6.00000E+000	1.07781E+005	1.69996E+000	3.65218E+001	9.88326E-003	1.23248E-002	4.85970E-002	7.49471E-002	2.78630E+004	2.48509E+002	1.95965E+002	2.26728E-002	2.26728E-002	4.86815E+005	3.40000E+001	2.20000E+001	0.00000E+000	7.15728E+002	4.78743E+002	2.10661E+002	1.00000E+002	2.52647E+000	4.24508E-002	0.00000E+000	-1.16492E+002	2.49791E+000	8.13307E-001	7.19190E+002	5.03794E+002	2.13027E+002	-4.06205E+002	4.35557E-001	7.89740E-001	-1.09938E-001	1.74754E+002	1.13663E+002	-1.50093E-001	1.76286E+002	-1.16835E+002
2.19394E+002	1.45949E+003	2.48506E+002	1.95996E+002	1.16434E+000	1.53442E+000	1.58970E+004	2.64583E+003	1.00000E+000	5.64000E+002	2.00000E+000	1.07958E+005	1.78658E+000	3.82033E+001	9.23471E-003	1.21699E-002	5.37323E-002	9.26625E-002	2.78630E+004	2.48508E+002	1.95965E+002	2.26728E-002	2.26728E-002	4.86815E+005	3.40000E+001	2.30000E+001	0.00000E+000	7.59782E+002	5.51129E+002	1.91145E+002	1.00000E+002	2.67366E+000	3.12619E-002	0.00000E+000	-4.02070E+002	2.28445E+000	8.33243E-001	7.19190E+002	5.03794E+002	2.13027E+002	-4.06194E+002	4.35557E-001	7.89740E-001	-1.37127E-001	1.80421E+002	-1.31819E+002	-1.50093E-001	1.76297E+002	-1.16861E+002
2.22418E+002	1.82443E+003	2.48518E+002	1.95956E+002	1.23657E+000	1.64549E+000	2.23530E+004	4.11757E+003	1.00000E+000	5.65000E+002	0.00000E+000	1.08137E+005	2.03476E+000	4.27133E+001	8.27083E-003	1.10060E-002	6.10867E-002	1.07690E-001	2.78630E+004	2.48508E+002	1.95964E+002	2.26728E-002	2.26728E-002	4.86815E+005	3.40000E+001	2.40000E+001	0.00000E+000	9.05478E+002	7.19822E+002	2.98463E+002	1.00000E+002	3.41391E+000	2.87456E-002	0.00000E+000	-4.03160E+002	2.31435E+000	6.93610E-001	7.19190E+002	5.03794E+002	2.13027E+002	-4.06199E+002	4.35557E-001	7.89740E-001	-1.41888E-001	1.79331E+002	-1.25922E+002	-1.50093E-001	1.76292E+002	-1.16890E+002
1.96635E+002	1.60212E+003	2.48494E+002	1.95976E+002	1.25504E+000	1.71123E+000	2.05270E+004	4.03026E+003	1.00000E+000	5.66000E+002	0.00000E+000	1.08323E+005	2.14766E+000	4.00264E+001	8.75982E-003	1.19439E-002	6.77731E-002	1.25460E-001	2.78630E+004	2.48508E+002	1.95964E+002	2.26728E-002	2.26728E-002	4.86815E+005	3.40000E+001	2.50000E+001	0.00000E+000	8.70261E+002	5.44356E+002	2.46750E+002	1.00000E+002	3.00236E+000	3.35298E-002	0.00000E+000	-4.09173E+002	1.95166E+000	8.58310E-001	7.19190E+002	5.03794E+002	2.13027E+002	-4.06168E+002	4.35557E-001	7.89740E-001	-1.53793E-001	1.73318E+002	-1.14417E+002	-1.50093E-001	1.76323E+002	-1.16849E+002
2.16268E+002	1.64975E+003	2.48502E+002	1.96002E+002	1.16788E+000	1.61126E+000	1.87680E+004	4.20130E+003	1.00000E+000	5.67000E+002	1.00000E+000	1.08489E+005	1.88176E+000	4.06171E+001	8.52492E-003	1.17613E-002	5.97056E-002	1.13030E-001	2.78630E+004	2.48508E+002	1.95964E+002	2.26728E-002	2.26728E-002	4.86815E+005	3.40000E+001	2.60000E+001	0.00000E+000	8.71387E+002	6.16347E+002	2.28137E+002	1.00000E+002	3.06337E+000	3.74402E-002	0.00000E+000	-4.03569E+002	2.11026E+000	8.30168E-001	7.19190E+002	5.03794E+002	2.13027E+002	-4.06123E+002	4.35557E-001	7.89740E-001	-1.59537E-001	1.78922E+002	-1.00361E+002	-1.50093E-001	1.76368E+002	-1.16788E+002
2.08948E+002	1.41571E+003	2.48520E+002	1.95925E+002	1.18116E+000	1.60085E+000	1.62370E+004	2.70437E+003	1.00000E+000	5.68000E+002	1.00000E+000	1.08683E+005	1.89086E+000	3.76260E+001	9.26947E-003	1.25631E-002	5.75203E-002	1.04963E-001	2.78630E+004	2.48508E+002	1.95964E+002	2.26728E-002	2.26728E-002	4.86815E+005	3.40000E+001	2.70000E+001	0.00000E+000	7.44921E+002	5.20307E+002	2.08254E+002	1.00000E+002	2.63675E+000	3.34424E-002	0.00000E+000	-4.05158E+002	2.31890E+000	8.12227E-001	7.19190E+002	5.03794E+002	2.13027E+002	-4.06133E+002	4.35557E-001	7.89740E-001	-1.50860E-001	1.77333E+002	-1.14741E+002	-1.50093E-001	1.76358E+002	-1.16845E+002
2.19144E+002	1.23569E+003	2.48518E+002	1.95817E+002	1.19446E+000	1.60486E+000	1.43960E+004	2.41563E+003	1.00000E+000	5.69000E+002	7.00000E+000	1.08870E+005	1.91695E+000	3.51524E+001	9.95523E-003	1.33757E-002	5.75475E-002	1.03116E-001	2.78630E+004	2.48507E+002	1.95963E+002	2.26728E-002	2.26728E-002	4.86815E+005	3.40000E+001	2.80000E+001	0.00000E+000	6.76724E+002	4.49764E+002	1.67296E+002	1.00000E+002	2.32032E+000	3.49806E-002	0.00000E+000	-4.04897E+002	2.27803E+000	8.78075E-001	7.19190E+002	5.03794E+002	2.13027E+002	-4.06148E+002	4.35557E-001	7.89740E-001	-1.46607E-001	1.77594E+002	-1.20802E+002	-1.50093E-001	1.76343E+002	-1.16927E+002
1.97708E+002	1.69646E+003	2.48473E+002	1.95933E+002	1.23955E+000	1.79416E+000	2.23030E+004	3.93326E+003	1.00000E+000	5.70000E+002	0.00000E+000	1.09021E+005	2.22394E+000	4.11882E+001	8.30006E-003	1.20138E-002	6.62429E-002	1.38154E-001	2.78630E+004	2.48507E+002	1.95963E+002	2.26728E-002	2.26728E-002	4.86815E+005	3.40000E+001	2.90000E+001	0.00000E+000	8.92593E+002	5.30212E+002	3.23151E+002	1.00000E+002	3.18370E+000	2.85569E-002	0.00000E+000	-4.16240E+002	2.02094E+000	7.95198E-001	7.19190E+002	5.03794E+002	2.13027E+002	-4.06186E+002	4.35557E-001	7.89740E-001	-1.82817E-001	1.66251E+002	-7.89891E+001	-1.50093E-001	1.76305E+002	-1.16895E+002
1.87244E+002	1.92734E+003	2.48454E+002	1.95923E+002	1.25950E+000	1.85412E+000	2.63720E+004	4.45312E+003	1.00000E+000	5.71000E+002	0.00000E+000	1.09192E+005	2.33526E+000	4.39015E+001	7.75580E-003	1.14173E-002	6.60803E-002	1.42616E-001	2.78630E+004	2.48507E+002	1.95963E+002	2.26728E-002	2.26728E-002	4.86815E+005	3.40000E+001	3.00000E+001	0.00000E+000	9.34352E+002	6.23297E+002	4.13681E+002	1.00000E+002	3.57688E+000	2.34956E-002	0.00000E+000	-4.19072E+002	2.22335E+000	6.64708E-001	7.19190E+002	5.03794E+002	2.13027E+002	-4.06172E+002	4.35557E-001	7.89740E-001	-1.90973E-001	1.63419E+002	-6.99237E+001	-1.50093E-001	1.76319E+002	-1.16890E+002
2.06060E+002	1.76897E+003	2.48493E+002	1.95887E+002	1.23011E+000	1.78856E+000	2.30670E+004	4.78147E+003	1.00000E+000	5.72000E+002	0.00000E+000	1.09369E+005	2.20013E+000	4.20591E+001	8.09933E-003	1.17763E-002	6.69367E-002	1.40904E-001	2.78630E+004	2.48507E+002	1.95963E+002	2.26728E-002	2.26728E-002	4.86815E+005	3.40000E+001	3.10000E+001	0.00000E+000	9.09633E+002	5.58586E+002	3.45702E+002	1.00000E+002	3.30211E+000	3.48013E-002	0.00000E+000	-4.16635E+002	2.07615E+000	7.61128E-001	7.19190E+002	5.03794E+002	2.13027E+002	-4.06179E+002	4.35557E-001	7.89740E-001	-1.84997E-001	1.65856E+002	-7.62274E+001	-1.50093E-001	1.76312E+002	-1.16916E+002
2.11861E+002	1.75541E+003	2.48527E+002	1.95729E+002	1.21136E+000	1.70307E+000	2.17970E+004	3.56401E+003	1.00000E+000	5.73000E+002	0.00000E+000	1.09538E+005	2.06303E+000	4.18976E+001	8.20495E-003	1.15354E-002	5.84467E-002	1.14900E-001	2.78630E+004	2.48507E+002	1.95963E+002	2.26728E-002	2.26728E-002	4.86815E+005	3.40000E+001	3.20000E+001	0.00000E+000	9.05947E+002	6.17453E+002	2.86996E+002	1.00000E+002	3.25452E+000	2.69351E-002	0.00000E+000	-4.08595E+002	2.09100E+000	7.77427E-001	7.19190E+002	5.03794E+002	2.13027E+002	-4.06198E+002	4.35557E-001	7.89740E-001	-1.68714E-001	1.73896E+002	-9.21010E+001	-1.50093E-001	1.76293E+002	-1.17032E+002
1.75550E+002	1.93601E+003	2.48603E+002	1.95652E+002	1.28552E+000	1.73089E+000	2.58070E+004	7.01587E+003	1.00000E+000	5.74000E+002	0.00000E+000	1.09722E+005	2.22509E+000	4.40001E+001	8.00223E-003	1.07746E-002	6.25692E-002	1.12973E-001	2.78630E+004	2.48506E+002	1.95963E+002	2.26728E-002	2.26728E-002	4.86815E+005	3.40000E+001	3.30000E+001	0.00000E+000	9.45150E+002	8.10693E+002	2.47014E+002	3.00000E+002	3.51224E+000	3.10510E-002	0.00000E+000	-3.95381E+002	1.98115E+000	7.54092E-001	7.19190E+002	5.03794E+002	2.13027E+002	-4.06230E+002	4.35557E-001	7.89740E-001	-1.47647E-001	1.87110E+002	-1.09855E+002	-1.50093E-001	1.76261E+002	-1.17107E+002
1.96721E+002	9.94085E+002	2.48531E+002	1.95643E+002	1.15221E+000	1.51365E+000	1.06640E+004	1.63769E+003	1.00000E+000	5.75000E+002	4.40000E+001	1.09935E+005	1.74405E+000	3.15291E+001	1.11576E-002	1.46577E-002	5.30309E-002	9.05681E-002	2.78630E+004	2.48506E+002	1.95963E+002	2.26728E-002	2.26728E-002	4.86815E+005	3.40000E+001	3.40000E+001	0.00000E+000	5.11109E+002	4.27546E+002	1.07759E+002	1.00000E+002	1.83247E+000	4.30990E-002	0.00000E+000	-3.93922E+002	2.77600E+000	8.37205E-001	7.19190E+002	5.03794E+002	2.13027E+002	-4.06184E+002	4.35557E-001	7.89740E-001	-1.35581E-001	1.88569E+002	-1.26169E+002	-1.50093E-001	1.76307E+002	-1.17072E+002
2.02104E+002	1.08521E+003	2.48465E+002	1.95968E+002	1.15367E+000	1.62192E+000	1.22780E+004	1.72971E+003	1.00000E+000	5.81000E+002	2.70000E+001	1.10940E+005	1.87115E+000	3.29425E+001	1.04116E-002	1.46374E-002	5.90985E-002	1.15811E-001	2.97490E+004	2.48505E+002	1.95940E+002	5.45484E-002	5.45484E-002	3.78210E+004	3.00000E+000	1.00000E+000	0.00000E+000	5.89794E+002	2.93507E+002	2.35825E+002	1.00000E+002	2.07272E+000	2.57568E-002	0.00000E+000	-4.23307E+002	2.55134E+000	8.48944E-001	5.98786E+002	2.72731E+002	2.50088E+002	-4.26237E+002	1.40602E+000	8.77715E-001	-1.68702E-001	1.59184E+002	-1.06685E+002	-1.59543E-001	1.56254E+002	-1.23044E+002
1.90885E+002	9.21942E+002	2.48585E+002	1.96003E+002	1.17968E+000	1.61894E+000	1.06320E+004	1.99346E+003	1.00000E+000	5.82000E+002	6.50000E+001	1.11139E+005	1.90983E+000	3.03635E+001	1.14408E-002	1.57008E-002	6.70683E-002	1.25359E-001	2.97490E+004	2.48505E+002	1.95940E+002	5.45484E-002	5.45484E-002	3.78210E+004	3.00000E+000	2.00000E+000	0.00000E+000	5.29791E+002	1.91302E+002	2.28189E+002	1.00000E+002	1.79808E+000	5.04577E-002	0.00000E+000	-4.30340E+002	2.39124E+000	9.73376E-001	5.98786E+002	2.72731E+002	2.50088E+002	-4.26246E+002	1.40602E+000	8.77715E-001	-1.56956E-001	1.52151E+002	-1.30916E+002	-1.59543E-001	1.56245E+002	-1.23023E+002
1.83658E+002	1.20074E+003	2.48480E+002	1.95873E+002	1.23018E+000	1.67846E+000	1.49110E+004	2.93659E+003	1.00000E+000	5.84000E+002	9.00000E+000	1.11421E+005	2.06481E+000	3.46516E+001	1.00743E-002	1.37454E-002	6.61232E-002	1.22366E-001	2.97490E+004	2.48505E+002	1.95940E+002	5.45484E-002	5.45484E-002	3.78210E+004	3.00000E+000	3.00000E+000	0.00000E+000	6.55386E+002	3.13685E+002	2.77447E+002	1.00000E+002	2.31772E+000	4.35750E-002	0.00000E+000	-4.25819E+002	2.31399E+000	8.49369E-001	5.98786E+002	2.72731E+002	2.50088E+002	-4.26256E+002	1.40602E+000	8.77715E-001	-1.54122E-001	1.56672E+002	-1.30645E+002	-1.59543E-001	1.56235E+002	-1.23122E+002
1.90869E+002	8.15088E+002	2.49417E+002	1.97315E+002	1.18753E+000	1.75340E+000	1.01700E+004	1.56979E+003	1.00000E+000	5.87000E+002	3.50000E+001	1.11936E+005	2.08222E+000	2.85497E+001	1.17757E-002	1.73868E-002	6.23965E-002	1.34584E-001	2.99420E+004	2.49445E+002	1.97339E+002	9.77101E-002	9.77101E-002	1.76030E+004	2.00000E+000	2.00000E+000	0.00000E+000	4.26275E+002	1.68685E+002	2.83519E+002	1.00000E+002	1.66894E+000	5.20204E-002	0.00000E+000	-4.45948E+002	2.84114E+000	8.37642E-001	3.78533E+002	1.43810E+002	2.57735E+002	-4.47254E+002	2.11935E+000	8.53525E-001	-1.92409E-001	1.36543E+002	-9.37650E+001	-2.31162E-001	1.35237E+002	-3.88329E+001
2.01476E+002	7.22439E+002	2.49767E+002	1.97284E+002	1.14075E+000	1.77426E+000	8.73800E+003	1.03828E+003	1.00000E+000	6.11000E+002	2.90000E+001	1.15993E+005	2.02398E+000	2.68782E+001	1.22035E-002	1.89806E-002	5.69518E-002	1.35719E-001	3.10130E+004	2.49610E+002	1.97304E+002	2.39864E-002	2.39864E-002	1.87978E+005	2.00000E+001	2.00000E+000	0.00000E+000	3.67457E+002	1.42098E+002	2.83823E+002	1.00000E+002	1.51409E+000	2.70529E-002	0.00000E+000	-4.54058E+002	3.04531E+000	8.43091E-001	3.91466E+002	1.40582E+002	2.73798E+002	-4.49809E+002	6.32308E-001	8.75446E-001	-2.17327E-001	1.28433E+002	-6.56477E+001	-2.05871E-001	1.32682E+002	-7.80235E+001
1.89248E+002	7.07218E+002	2.49762E+002	1.97306E+002	1.14581E+000	1.74010E+000	8.46600E+003	9.75758E+002	1.00000E+000	6.12000E+002	2.90000E+001	1.16159E+005	1.99383E+000	2.65936E+001	1.24530E-002	1.89119E-002	5.61359E-002	1.27471E-001	3.10130E+004	2.49610E+002	1.97303E+002	2.39864E-002	2.39864E-002	1.87978E+005	2.00000E+001	3.00000E+000	0.00000E+000	3.89275E+002	1.20503E+002	2.23951E+002	1.00000E+002	1.40833E+000	4.48637E-002	0.00000E+000	-4.42603E+002	2.71745E+000	9.59865E-001	3.91466E+002	1.40582E+002	2.73798E+002	-4.49817E+002	6.32308E-001	8.75446E-001	-2.05926E-001	1.39888E+002	-7.07244E+001	-2.05871E-001	1.32674E+002	-7.80186E+001
1.90335E+002	7.47174E+002	2.49664E+002	1.97282E+002	1.16655E+000	1.79445E+000	9.32000E+003	1.16200E+003	1.00000E+000	6.13000E+002	2.10000E+001	1.16332E+005	2.09332E+000	2.73345E+001	1.20836E-002	1.85876E-002	6.28910E-002	1.47066E-001	3.10130E+004	2.49610E+002	1.97303E+002	2.39864E-002	2.39864E-002	1.87978E+005	2.00000E+001	4.00000E+000	0.00000E+000	3.60030E+002	1.40680E+002	3.06764E+002	1.00000E+002	1.54354E+000	4.55224E-002	0.00000E+000	-4.58735E+002	2.93790E+000	8.46187E-001	3.91466E+002	1.40582E+002	2.73798E+002	-4.49857E+002	6.32308E-001	8.75446E-001	-2.12055E-001	1.23756E+002	-7.79784E+001	-2.05871E-001	1.32634E+002	-7.80800E+001
1.77233E+002	6.59020E+002	2.49524E+002	1.97298E+002	1.22651E+000	1.76257E+000	8.51800E+003	1.01985E+003	1.00000E+000	6.15000E+002	3.20000E+001	1.16699E+005	2.16180E+000	2.56714E+001	1.32893E-002	1.90976E-002	6.38525E-002	1.30253E-001	3.10130E+004	2.49609E+002	1.97302E+002	2.39864E-002	2.39864E-002	1.87978E+005	2.00000E+001	6.00000E+000	0.00000E+000	3.21931E+002	1.19720E+002	2.47681E+002	1.00000E+002	1.31813E+000	6.26846E-002	0.00000E+000	-4.54180E+002	3.02582E+000	8.59408E-001	3.91466E+002	1.40582E+002	2.73798E+002	-4.49983E+002	6.32308E-001	8.75446E-001	-1.79341E-001	1.28311E+002	-1.21078E+002	-2.05871E-001	1.32508E+002	-7.82063E+001
1.85034E+002	7.19123E+002	2.49429E+002	1.97347E+002	1.16861E+000	1.80842E+000	9.04700E+003	7.85268E+002	1.00000E+000	6.17000E+002	2.90000E+001	1.17048E+005	2.11333E+000	2.68165E+001	1.22861E-002	1.90128E-002	5.59552E-002	1.31925E-001	3.10130E+004	2.49609E+002	1.97301E+002	2.39864E-002	2.39864E-002	1.87978E+005	2.00000E+001	8.00000E+000	0.00000E+000	3.71111E+002	1.44985E+002	2.64161E+002	1.00000E+002	1.48557E+000	3.36483E-002	0.00000E+000	-4.50493E+002	3.00770E+000	8.38928E-001	3.91466E+002	1.40582E+002	2.73798E+002	-4.50110E+002	6.32308E-001	8.75446E-001	-2.14917E-001	1.31998E+002	-6.55601E+001	-2.05871E-001	1.32381E+002	-7.83090E+001
1.90577E+002	7.60162E+002	2.49436E+002	1.97361E+002	1.11308E+000	1.72766E+000	8.80300E+003	1.14619E+003	1.00000E+000	6.19000E+002	2.30000E+001	1.17396E+005	1.92302E+000	2.75710E+001	1.18634E-002	1.84138E-002	5.49105E-002	1.30281E-001	3.10130E+004	2.49609E+002	1.97302E+002	2.39864E-002	2.39864E-002	1.87978E+005	2.00000E+001	1.00000E+001	0.00000E+000	4.00797E+002	1.36854E+002	2.55738E+002	1.00000E+002	1.51811E+000	4.13760E-002	0.00000E+000	-4.46483E+002	2.82787E+000	9.04558E-001	3.91466E+002	1.40582E+002	2.73798E+002	-4.50177E+002	6.32308E-001	8.75446E-001	-2.16348E-001	1.36008E+002	-5.94659E+001	-2.05871E-001	1.32314E+002	-7.83667E+001
1.78215E+002	6.98283E+002	2.49783E+002	1.97309E+002	1.17972E+000	1.81077E+000	8.86600E+003	9.67253E+002	1.00000E+000	6.21000E+002	3.30000E+001	1.17739E+005	2.13621E+000	2.64251E+001	1.25290E-002	1.92309E-002	6.08918E-002	1.41536E-001	3.10130E+004	2.49609E+002	1.97302E+002	2.39864E-002	2.39864E-002	1.87978E+005	2.00000E+001	1.20000E+001	0.00000E+000	3.73630E+002	1.26633E+002	2.40083E+002	1.00000E+002	1.41734E+000	4.02312E-002	0.00000E+000	-4.46937E+002	2.81130E+000	9.06651E-001	3.91466E+002	1.40582E+002	2.73798E+002	-4.50296E+002	6.32308E-001	8.75446E-001	-2.11017E-001	1.35554E+002	-6.76609E+001	-2.05871E-001	1.32195E+002	-7.84937E+001
1.88495E+002	8.63960E+002	2.49623E+002	1.97263E+002	1.16961E+000	1.70797E+000	1.03970E+004	1.56114E+003	1.00000E+000	6.22000E+002	7.00000E+000	1.17891E+005	1.99766E+000	2.93932E+001	1.14706E-002	1.67504E-002	6.06272E-002	1.27926E-001	3.10130E+004	2.49609E+002	1.97301E+002	2.39864E-002	2.39864E-002	1.87978E+005	2.00000E+001	1.30000E+001	0.00000E+000	4.32305E+002	1.92578E+002	3.33133E+002	1.00000E+002	1.81375E+000	5.01247E-002	0.00000E+000	-4.53915E+002	3.01954E+000	7.79499E-001	3.91466E+002	1.40582E+002	2.73798E+002	-4.50337E+002	6.32308E-001	8.75446E-001	-1.87088E-001	1.28576E+002	-1.09511E+002	-2.05871E-001	1.32154E+002	-7.85750E+001
1.91571E+002	9.88932E+002	2.49548E+002	1.97315E+002	1.20945E+000	1.78351E+000	1.27270E+004	1.55174E+003	1.00000E+000	6.23000E+002	1.00000E+000	1.18045E+005	2.15707E+000	3.14473E+001	1.07208E-002	1.58093E-002	5.90397E-002	1.27126E-001	3.10130E+004	2.49608E+002	1.97301E+002	2.39864E-002	2.39864E-002	1.87978E+005	2.00000E+001	1.40000E+001	0.00000E+000	5.35694E+002	2.00813E+002	3.40375E+002	1.00000E+002	2.05012E+000	3.12628E-002	0.00000E+000	-4.45881E+002	2.45580E+000	8.66274E-001	3.91466E+002	1.40582E+002	2.73798E+002	-4.50334E+002	6.32308E-001	8.75446E-001	-1.91801E-001	1.36610E+002	-9.45737E+001	-2.05871E-001	1.32157E+002	-7.85444E+001
1.77907E+002	9.20404E+002	2.49777E+002	1.97339E+002	1.24673E+000	1.86018E+000	1.25790E+004	1.15794E+003	1.00000E+000	6.24000E+002	4.00000E+000	1.18206E+005	2.31915E+000	3.03382E+001	1.11161E-002	1.65856E-002	6.15182E-002	1.35603E-001	3.10130E+004	2.49608E+002	1.97302E+002	2.39864E-002	2.39864E-002	1.87978E+005	2.00000E+001	1.50000E+001	0.00000E+000	4.67733E+002	1.57477E+002	3.43820E+002	1.00000E+002	1.86057E+000	2.47452E-002	0.00000E+000	-4.52851E+002	2.37959E+000	8.99263E-001	3.91466E+002	1.40582E+002	2.73798E+002	-4.50382E+002	6.32308E-001	8.75446E-001	-1.97444E-001	1.29640E+002	-9.32904E+001	-2.05871E-001	1.32109E+002	-7.85616E+001
1.80001E+002	1.01202E+003	2.49556E+002	1.97334E+002	1.15797E+000	1.83110E+000	1.27360E+004	1.06221E+003	1.00000E+000	6.25000E+002	2.00000E+000	1.18380E+005	2.12036E+000	3.18122E+001	1.02608E-002	1.62254E-002	5.26592E-002	1.30015E-001	3.10130E+004	2.49608E+002	1.97302E+002	2.39864E-002	2.39864E-002	1.87978E+005	2.00000E+001	1.60000E+001	0.00000E+000	4.90005E+002	1.73045E+002	3.96488E+002	1.00000E+002	2.03351E+000	2.06816E-002	0.00000E+000	-4.57053E+002	2.40977E+000	8.82508E-001	3.91466E+002	1.40582E+002	2.73798E+002	-4.50392E+002	6.32308E-001	8.75446E-001	-2.25199E-001	1.25438E+002	-5.72288E+001	-2.05871E-001	1.32099E+002	-7.85899E+001
1.89657E+002	8.11644E+002	2.49537E+002	1.97376E+002	1.19226E+000	1.71063E+000	9.97700E+003	1.20204E+003	1.00000E+000	6.26000E+002	8.00000E+000	1.18548E+005	2.03951E+000	2.84894E+001	1.19363E-002	1.71260E-002	5.46970E-002	1.11077E-001	3.10130E+004	2.49609E+002	1.97301E+002	2.39864E-002	2.39864E-002	1.87978E+005	2.00000E+001	1.70000E+001	0.00000E+000	4.56371E+002	1.32095E+002	2.63074E+002	1.00000E+002	1.63984E+000	3.08011E-002	0.00000E+000	-4.43691E+002	2.44105E+000	9.84315E-001	3.91466E+002	1.40582E+002	2.73798E+002	-4.50442E+002	6.32308E-001	8.75446E-001	-1.78571E-001	1.38800E+002	-1.11666E+002	-2.05871E-001	1.32049E+002	-7.86154E+001
1.78580E+002	6.81807E+002	2.49483E+002	1.97172E+002	1.19053E+000	1.70991E+000	8.34300E+003	1.40609E+003	1.00000E+000	6.29000E+002	3.00000E+001	1.19085E+005	2.03570E+000	2.61114E+001	1.30340E-002	1.87203E-002	6.17290E-002	1.25729E-001	3.10130E+004	2.49608E+002	1.97300E+002	2.39864E-002	2.39864E-002	1.87978E+005	2.00000E+001	2.00000E+001	0.00000E+000	3.69500E+002	1.30025E+002	2.20763E+002	1.00000E+002	1.37433E+000	6.41336E-002	0.00000E+000	-4.43996E+002	2.91267E+000	9.02110E-001	3.91466E+002	1.40582E+002	2.73798E+002	-4.50578E+002	6.32308E-001	8.75446E-001	-1.79071E-001	1.38495E+002	-1.11371E+002	-2.05871E-001	1.31913E+002	-7.88830E+001
1.55355E+002	6.67626E+001	2.48419E+002	1.97074E+002	8.74174E-001	8.69385E-001	3.18000E+002	1.66586E+002	1.00000E+000	6.72000E+002	2.44000E+002	1.26454E+005	7.59993E-001	8.17084E+000	4.90212E-002	4.87527E-002	1.35237E-001	1.33864E-001	3.38320E+004	2.48419E+002	1.97074E+002	1.35237E-001	1.33864E-001	3.18000E+002	1.00000E+000	1.00000E+000	0.00000E+000	2.63091E+001	3.12532E+001	1.13353E+001	0.00000E+000	1.18437E-001	5.63399E-001	0.00000E+000	-9.55703E+001	2.88734E+001	4.66121E-001	2.63091E+001	3.12532E+001	1.13353E+001	-9.55703E+001	2.88734E+001	4.66121E-001	2.74634E-003	1.95675E+002	-3.21987E+001	2.74634E-003	1.95675E+002	-3.21987E+001
1.98055E+002	7.53831E+002	2.48336E+002	1.96714E+002	1.24295E+000	1.86824E+000	1.02950E+004	7.79721E+002	1.00000E+000	7.04000E+002	4.00000E+000	1.31701E+005	2.32213E+000	2.74560E+001	1.22501E-002	1.84128E-002	6.19001E-002	1.38180E-001	3.52860E+004	2.48373E+002	1.96608E+002	2.81265E-002	2.81265E-002	1.89289E+005	2.00000E+001	1.00000E+000	0.00000E+000	3.37463E+002	1.58491E+002	2.82424E+002	1.00000E+002	1.47210E+000	2.31283E-002	0.00000E+000	-4.61241E+002	3.10722E+000	7.61248E-001	3.01096E+002	1.50503E+002	2.54666E+002	-4.61624E+002	7.53527E-001	7.32065E-001	-2.00982E-001	1.21250E+002	-9.70242E+001	-2.12938E-001	1.20867E+002	-8.00367E+001
1.85516E+002	7.51346E+002	2.48239E+002	1.96613E+002	1.20838E+000	1.81542E+000	9.78600E+003	1.02232E+003	1.00000E+000	7.06000E+002	5.00000E+000	1.32049E+005	2.19371E+000	2.74107E+001	1.22152E-002	1.83516E-002	6.12237E-002	1.36508E-001	3.52860E+004	2.48372E+002	1.96608E+002	2.81265E-002	2.81265E-002	1.89289E+005	2.00000E+001	3.00000E+000	0.00000E+000	3.30726E+002	1.51738E+002	2.95385E+002	1.00000E+002	1.47558E+000	3.13049E-002	0.00000E+000	-4.64536E+002	3.10036E+000	7.82521E-001	3.01096E+002	1.50503E+002	2.54666E+002	-4.61550E+002	7.53527E-001	7.32065E-001	-2.00756E-001	1.17956E+002	-1.00718E+002	-2.12938E-001	1.20941E+002	-8.00330E+001
1.72999E+002	7.04470E+002	2.48365E+002	1.96539E+002	1.27426E+000	1.86976E+000	9.88000E+003	5.06178E+002	1.00000E+000	7.11000E+002	8.00000E+000	1.32843E+005	2.38255E+000	2.65419E+001	1.28197E-002	1.88108E-002	5.68543E-002	1.20594E-001	3.52860E+004	2.48372E+002	1.96608E+002	2.81265E-002	2.81265E-002	1.89289E+005	2.00000E+001	8.00000E+000	0.00000E+000	2.93413E+002	1.38576E+002	2.92370E+002	1.00000E+002	1.37581E+000	2.60251E-002	0.00000E+000	-4.69922E+002	3.03494E+000	7.95577E-001	3.01096E+002	1.50503E+002	2.54666E+002	-4.61491E+002	7.53527E-001	7.32065E-001	-1.89406E-001	1.12569E+002	-1.22678E+002	-2.12938E-001	1.21000E+002	-8.00109E+001
1.87450E+002	7.38942E+002	2.48433E+002	1.96564E+002	1.19937E+000	1.74472E+000	9.27900E+003	1.02097E+003	1.00000E+000	7.14000E+002	6.00000E+000	1.33320E+005	2.09256E+000	2.71835E+001	1.24510E-002	1.81123E-002	5.86428E-002	1.22473E-001	3.52860E+004	2.48371E+002	1.96608E+002	2.81265E-002	2.81265E-002	1.89289E+005	2.00000E+001	1.10000E+001	0.00000E+000	3.33195E+002	1.53226E+002	2.78446E+002	1.00000E+002	1.44829E+000	3.55952E-002	0.00000E+000	-4.61046E+002	3.23098E+000	7.71127E-001	3.01096E+002	1.50503E+002	2.54666E+002	-4.61447E+002	7.53527E-001	7.32065E-001	-1.85234E-001	1.21445E+002	-1.19871E+002	-2.12938E-001	1.21044E+002	-7.99467E+001
1.89088E+002	5.60050E+002	2.48483E+002	1.96638E+002	1.17296E+000	1.84959E+000	7.18800E+003	5.80467E+002	1.00000E+000	7.15000E+002	2.70000E+001	1.33494E+005	2.16950E+000	2.36654E+001	1.38350E-002	2.18158E-002	6.03413E-002	1.47441E-001	3.52860E+004	2.48370E+002	1.96608E+002	2.81265E-002	2.81265E-002	1.89289E+005	2.00000E+001	1.20000E+001	0.00000E+000	2.50813E+002	1.34411E+002	1.87731E+002	1.00000E+002	1.07144E+000	3.31955E-002	0.00000E+000	-4.54382E+002	4.13078E+000	6.85291E-001	3.01096E+002	1.50503E+002	2.54666E+002	-4.61423E+002	7.53527E-001	7.32065E-001	-2.23861E-001	1.28109E+002	-5.70064E+001	-2.12938E-001	1.21068E+002	-7.98731E+001
1.91601E+002	6.32979E+002	2.48428E+002	1.96409E+002	1.24748E+000	1.91737E+000	8.85800E+003	6.66309E+002	1.00000E+000	7.17000E+002	1.80000E+001	1.33820E+005	2.39189E+000	2.51591E+001	1.32546E-002	2.03722E-002	6.06195E-002	1.41052E-001	3.52860E+004	2.48371E+002	1.96608E+002	2.81265E-002	2.81265E-002	1.89289E+005	2.00000E+001	1.40000E+001	0.00000E+000	2.99483E+002	1.44824E+002	2.08394E+002	1.00000E+002	1.22642E+000	2.46266E-002	0.00000E+000	-4.51316E+002	3.44849E+000	7.39460E-001	3.01096E+002	1.50503E+002	2.54666E+002	-4.61417E+002	7.53527E-001	7.32065E-001	-2.11664E-001	1.31175E+002	-7.17615E+001	-2.12938E-001	1.21074E+002	-8.00143E+001
1.85428E+002	6.21927E+002	2.48440E+002	1.96757E+002	1.19923E+000	1.83375E+000	8.08800E+003	7.60789E+002	1.00000E+000	7.23000E+002	1.90000E+001	1.34790E+005	2.19909E+000	2.49385E+001	1.33347E-002	2.03901E-002	6.48867E-002	1.49706E-001	3.52860E+004	2.48370E+002	1.96609E+002	2.81265E-002	2.81265E-002	1.89289E+005	2.00000E+001	2.00000E+001	0.00000E+000	2.56856E+002	1.35664E+002	2.49667E+002	1.00000E+002	1.21091E+000	3.48193E-002	0.00000E+000	-4.68846E+002	3.63154E+000	7.34852E-001	3.01096E+002	1.50503E+002	2.54666E+002	-4.61518E+002	7.53527E-001	7.32065E-001	-2.09205E-001	1.13645E+002	-9.26411E+001	-2.12938E-001	1.20973E+002	-7.98964E+001
1.72980E+002	5.19168E+002	2.48473E+002	1.96478E+002	1.24053E+000	1.79100E+000	6.87500E+003	8.49713E+002	1.00000E+000	8.67000E+002	7.20000E+001	1.58143E+005	2.22179E+000	2.27853E+001	1.49613E-002	2.16003E-002	7.12334E-002	1.46615E-001	4.23120E+004	2.48606E+002	1.96646E+002	1.79869E-002	1.79869E-002	3.95007E+005	3.70000E+001	1.00000E+000	0.00000E+000	2.71932E+002	1.09442E+002	1.61436E+002	1.00000E+002	1.02776E+000	7.79585E-002	0.00000E+000	-4.45405E+002	3.42540E+000	8.45012E-001	4.33726E+002	1.76486E+002	2.45013E+002	-4.43239E+002	4.49658E-001	8.49233E-001	-1.81584E-001	1.37086E+002	-1.09614E+002	-1.82830E-001	1.39252E+002	-1.05627E+002
1.69182E+002	8.12757E+002	2.48647E+002	1.96780E+002	1.26434E+000	1.79729E+000	1.09550E+004	1.56892E+003	1.00000E+000	8.68000E+002	2.00000E+001	1.58250E+005	2.27239E+000	2.85089E+001	1.20797E-002	1.71717E-002	6.93376E-002	1.38941E-001	4.23120E+004	2.48606E+002	1.96646E+002	1.79869E-002	1.79869E-002	3.95007E+005	3.70000E+001	2.00000E+000	0.00000E+000	4.49672E+002	1.66797E+002	2.33886E+002	1.00000E+002	1.61354E+000	4.21447E-002	0.00000E+000	-4.40926E+002	2.52313E+000	9.08795E-001	4.33726E+002	1.76486E+002	2.45013E+002	-4.43209E+002	4.49658E-001	8.49233E-001	-1.74074E-001	1.41565E+002	-1.15914E+002	-1.82830E-001	1.39282E+002	-1.05395E+002
1.63095E+002	6.77140E+002	2.48674E+002	1.96708E+002	1.27301E+000	1.87655E+000	9.49600E+003	1.03827E+003	1.00000E+000	8.69000E+002	4.00000E+001	1.58426E+005	2.38886E+000	2.60219E+001	1.30636E-002	1.92570E-002	6.93785E-002	1.49190E-001	4.23120E+004	2.48606E+002	1.96646E+002	1.79869E-002	1.79869E-002	3.95007E+005	3.70000E+001	3.00000E+000	0.00000E+000	3.56909E+002	1.46896E+002	2.15173E+002	1.00000E+002	1.35995E+000	3.71228E-002	0.00000E+000	-4.45828E+002	2.95927E+000	8.32254E-001	4.33726E+002	1.76486E+002	2.45013E+002	-4.43204E+002	4.49658E-001	8.49233E-001	-1.91625E-001	1.36664E+002	-9.52203E+001	-1.82830E-001	1.39287E+002	-1.05434E+002
1.82816E+002	7.75280E+002	2.48758E+002	1.96588E+002	1.23352E+000	1.79939E+000	1.02370E+004	1.28080E+003	1.00000E+000	8.70000E+002	2.80000E+001	1.58583E+005	2.21958E+000	2.78439E+001	1.21916E-002	1.77844E-002	6.35143E-002	1.33710E-001	4.23120E+004	2.48606E+002	1.96646E+002	1.79869E-002	1.79869E-002	3.95007E+005	3.70000E+001	4.00000E+000	0.00000E+000	4.26947E+002	2.00835E+002	1.77234E+002	1.00000E+002	1.49805E+000	4.79161E-002	0.00000E+000	-4.30131E+002	2.74500E+000	8.64138E-001	4.33726E+002	1.76486E+002	2.45013E+002	-4.43212E+002	4.49658E-001	8.49233E-001	-1.86578E-001	1.52360E+002	-8.69565E+001	-1.82830E-001	1.39279E+002	-1.05512E+002
1.96456E+002	8.29262E+002	2.48618E+002	1.96655E+002	1.24596E+000	1.75992E+000	1.08700E+004	1.03123E+003	1.00000E+000	8.71000E+002	7.00000E+000	1.58714E+005	2.19280E+000	2.87969E+001	1.19506E-002	1.68803E-002	6.26320E-002	1.23718E-001	4.23120E+004	2.48606E+002	1.96646E+002	1.79869E-002	1.79869E-002	3.95007E+005	3.70000E+001	5.00000E+000	0.00000E+000	4.20296E+002	2.02193E+002	2.33989E+002	1.00000E+002	1.60130E+000	3.97468E-002	0.00000E+000	-4.40611E+002	2.98254E+000	7.71810E-001	4.33726E+002	1.76486E+002	2.45013E+002	-4.43203E+002	4.49658E-001	8.49233E-001	-1.70985E-001	1.41880E+002	-1.20203E+002	-1.82830E-001	1.39288E+002	-1.05470E+002
1.97232E+002	7.08360E+002	2.48560E+002	1.96678E+002	1.25014E+000	1.77656E+000	9.38100E+003	1.01530E+003	1.00000E+000	8.72000E+002	2.60000E+001	1.58905E+005	2.22095E+000	2.66150E+001	1.29073E-002	1.83423E-002	6.47559E-002	1.29341E-001	4.23120E+004	2.48606E+002	1.96646E+002	1.79869E-002	1.79869E-002	3.95007E+005	3.70000E+001	6.00000E+000	0.00000E+000	4.05865E+002	1.48703E+002	1.91800E+002	1.00000E+002	1.41478E+000	4.33694E-002	0.00000E+000	-4.37739E+002	2.63749E+000	9.39497E-001	4.33726E+002	1.76486E+002	2.45013E+002	-4.43233E+002	4.49658E-001	8.49233E-001	-1.73923E-001	1.44752E+002	-1.13019E+002	-1.82830E-001	1.39258E+002	-1.05490E+002
1.61133E+002	5.57936E+002	2.48637E+002	1.96620E+002	1.32491E+000	1.82845E+000	7.98300E+003	8.04149E+002	1.00000E+000	8.73000E+002	6.20000E+001	1.59097E+005	2.42253E+000	2.36207E+001	1.48287E-002	2.04645E-002	7.16223E-002	1.34903E-001	4.23120E+004	2.48606E+002	1.96646E+002	1.79869E-002	1.79869E-002	3.95007E+005	3.70000E+001	7.00000E+000	0.00000E+000	3.10269E+002	1.45599E+002	1.27577E+002	1.00000E+002	1.08571E+000	5.42933E-002	0.00000E+000	-4.29943E+002	3.09319E+000	8.68404E-001	4.33726E+002	1.76486E+002	2.45013E+002	-4.43273E+002	4.49658E-001	8.49233E-001	-1.59684E-001	1.52548E+002	-1.26123E+002	-1.82830E-001	1.39218E+002	-1.05561E+002
1.79764E+002	6.58038E+002	2.48524E+002	1.96543E+002	1.20295E+000	1.81877E+000	8.55700E+003	8.66261E+002	1.00000E+000	8.74000E+002	3.40000E+001	1.59228E+005	2.18788E+000	2.56523E+001	1.30043E-002	1.96615E-002	5.97666E-002	1.34627E-001	4.23120E+004	2.48607E+002	1.96646E+002	1.79869E-002	1.79869E-002	3.95007E+005	3.70000E+001	8.00000E+000	0.00000E+000	3.46344E+002	1.24661E+002	2.13196E+002	1.00000E+002	1.30463E+000	3.29067E-002	0.00000E+000	-4.47840E+002	2.92197E+000	8.87920E-001	4.33726E+002	1.76486E+002	2.45013E+002	-4.43284E+002	4.49658E-001	8.49233E-001	-2.03799E-001	1.34651E+002	-7.96200E+001	-1.82830E-001	1.39207E+002	-1.05627E+002
2.04744E+002	8.02467E+002	2.48513E+002	1.96582E+002	1.20429E+000	1.78099E+000	1.02800E+004	1.41395E+003	1.00000E+000	8.75000E+002	1.90000E+001	1.59399E+005	2.14483E+000	2.83278E+001	1.18778E-002	1.75657E-002	6.30839E-002	1.36510E-001	4.23120E+004	2.48607E+002	1.96646E+002	1.79869E-002	1.79869E-002	3.95007E+005	3.70000E+001	9.00000E+000	0.00000E+000	4.26808E+002	1.43586E+002	2.65193E+002	1.00000E+002	1.59928E+000	4.97852E-002	0.00000E+000	-4.48651E+002	2.58933E+000	9.14171E-001	4.33726E+002	1.76486E+002	2.45013E+002	-4.43280E+002	4.49658E-001	8.49233E-001	-1.93180E-001	1.33840E+002	-9.58672E+001	-1.82830E-001	1.39211E+002	-1.05600E+002
1.92598E+002	9.33406E+002	2.48620E+002	1.96603E+002	1.23274E+000	1.78022E+000	1.22230E+004	1.55058E+003	1.00000E+000	8.76000E+002	6.00000E+000	1.59552E+005	2.19456E+000	3.05517E+001	1.11502E-002	1.61022E-002	6.35382E-002	1.31341E-001	4.23120E+004	2.48607E+002	1.96646E+002	1.79869E-002	1.79869E-002	3.95007E+005	3.70000E+001	1.00000E+001	0.00000E+000	5.15411E+002	1.92616E+002	2.67665E+002	1.00000E+002	1.85051E+000	4.00793E-002	0.00000E+000	-4.40880E+002	2.39622E+000	9.05934E-001	4.33726E+002	1.76486E+002	2.45013E+002	-4.43291E+002	4.49658E-001	8.49233E-001	-1.81708E-001	1.41611E+002	-1.04819E+002	-1.82830E-001	1.39200E+002	-1.05591E+002
1.87474E+002	9.50754E+002	2.48674E+002	1.96644E+002	1.24895E+000	1.78182E+000	1.26090E+004	1.08229E+003	1.00000E+000	8.77000E+002	5.00000E+000	1.59720E+005	2.22540E+000	3.08343E+001	1.11225E-002	1.58681E-002	5.92669E-002	1.19444E-001	4.23120E+004	2.48607E+002	1.96645E+002	1.79869E-002	1.79869E-002	3.95007E+005	3.70000E+001	1.10000E+001	0.00000E+000	5.13499E+002	2.22942E+002	2.47763E+002	1.00000E+002	1.84692E+000	2.36220E-002	0.00000E+000	-4.36512E+002	2.49378E+000	8.57065E-001	4.33726E+002	1.76486E+002	2.45013E+002	-4.43329E+002	4.49658E-001	8.49233E-001	-1.75821E-001	1.45979E+002	-1.09028E+002	-1.82830E-001	1.39162E+002	-1.05599E+002
1.74971E+002	8.63672E+002	2.48677E+002	1.96648E+002	1.31023E+000	1.79762E+000	1.20690E+004	1.46727E+003	1.00000E+000	8.78000E+002	1.00000E+001	1.59897E+005	2.35531E+000	2.93883E+001	1.19265E-002	1.63630E-002	6.47383E-002	1.20805E-001	4.23120E+004	2.48607E+002	1.96646E+002	1.79869E-002	1.79869E-002	3.95007E+005	3.70000E+001	1.20000E+001	0.00000E+000	4.37009E+002	2.04045E+002	2.44241E+002	1.00000E+002	1.65861E+000	3.33915E-002	0.00000E+000	-4.41311E+002	2.77975E+000	7.85906E-001	4.33726E+002	1.76486E+002	2.45013E+002	-4.43332E+002	4.49658E-001	8.49233E-001	-1.56825E-001	1.41180E+002	-1.41668E+002	-1.82830E-001	1.39159E+002	-1.05599E+002
1.75723E+002	6.65410E+002	2.48554E+002	1.96598E+002	1.30055E+000	1.76823E+000	9.12600E+003	1.26031E+003	1.00000E+000	8.79000E+002	3.60000E+001	1.60088E+005	2.29967E+000	2.57955E+001	1.36140E-002	1.85097E-002	6.51878E-002	1.19190E-001	4.23120E+004	2.48607E+002	1.96645E+002	1.79869E-002	1.79869E-002	3.95007E+005	3.70000E+001	1.30000E+001	0.00000E+000	3.39665E+002	1.19538E+002	2.23590E+002	1.00000E+002	1.30522E+000	4.58180E-002	0.00000E+000	-1.59600E+002	2.82703E+000	8.88669E-001	4.33726E+002	1.76486E+002	2.45013E+002	-4.43318E+002	4.49658E-001	8.49233E-001	-1.52401E-001	1.31646E+002	1.33507E+002	-1.82830E-001	1.39173E+002	-1.05625E+002
1.81797E+002	7.47883E+002	2.48563E+002	1.96580E+002	1.29070E+000	1.79716E+000	1.03110E+004	9.08323E+002	1.00000E+000	8.80000E+002	2.90000E+001	1.60246E+005	2.31960E+000	2.73474E+001	1.27108E-002	1.76985E-002	6.33210E-002	1.21461E-001	4.23120E+004	2.48607E+002	1.96646E+002	1.79869E-002	1.79869E-002	3.95007E+005	3.70000E+001	1.40000E+001	0.00000E+000	4.15319E+002	1.61802E+002	2.01527E+002	1.00000E+002	1.47129E+000	3.51282E-002	0.00000E+000	-4.38005E+002	2.61085E+000	9.05271E-001	4.33726E+002	1.76486E+002	2.45013E+002	-4.43273E+002	4.49658E-001	8.49233E-001	-1.64018E-001	1.44486E+002	-1.27856E+002	-1.82830E-001	1.39218E+002	-1.05591E+002
1.96542E+002	8.32098E+002	2.48664E+002	1.96622E+002	1.25116E+000	1.73557E+000	1.08350E+004	9.68559E+002	1.00000E+000	8.81000E+002	1.50000E+001	1.60403E+005	2.17147E+000	2.88461E+001	1.20198E-002	1.66736E-002	5.96992E-002	1.13651E-001	4.23120E+004	2.48607E+002	1.96646E+002	1.79869E-002	1.79869E-002	3.95007E+005	3.70000E+001	1.50000E+001	0.00000E+000	4.38140E+002	1.96404E+002	2.17778E+002	1.00000E+002	1.59707E+000	3.16891E-002	0.00000E+000	-4.37003E+002	2.76544E+000	8.33742E-001	4.33726E+002	1.76486E+002	2.45013E+002	-4.43177E+002	4.49658E-001	8.49233E-001	-1.62189E-001	1.45488E+002	-1.29504E+002	-1.82830E-001	1.39314E+002	-1.05461E+002
1.85732E+002	1.06390E+003	2.48743E+002	1.96694E+002	1.26564E+000	1.75909E+000	1.41360E+004	2.13326E+003	1.00000E+000	8.82000E+002	1.00000E+000	1.60555E+005	2.22638E+000	3.26174E+001	1.06450E-002	1.47954E-002	6.52616E-002	1.25185E-001	4.23120E+004	2.48608E+002	1.96646E+002	1.79869E-002	1.79869E-002	3.95007E+005	3.70000E+001	1.60000E+001	0.00000E+000	5.67482E+002	2.19311E+002	3.27718E+002	1.00000E+002	2.11403E+000	3.47671E-002	0.00000E+000	-4.44545E+002	2.32526E+000	8.68113E-001	4.33726E+002	1.76486E+002	2.45013E+002	-4.43165E+002	4.49658E-001	8.49233E-001	-1.63140E-001	1.37946E+002	-1.35600E+002	-1.82830E-001	1.39326E+002	-1.05399E+002
1.88329E+002	1.02698E+003	2.48550E+002	1.96693E+002	1.23724E+000	1.76469E+000	1.33930E+004	1.52026E+003	1.00000E+000	8.83000E+002	1.00000E+000	1.60713E+005	2.18335E+000	3.20465E+001	1.06909E-002	1.52486E-002	6.12644E-002	1.23573E-001	4.23120E+004	2.48608E+002	1.96645E+002	1.79869E-002	1.79869E-002	3.95007E+005	3.70000E+001	1.70000E+001	0.00000E+000	5.19682E+002	1.99634E+002	3.54749E+002	1.00000E+002	2.04504E+000	2.67824E-002	0.00000E+000	-4.51768E+002	2.44396E+000	8.48551E-001	4.33726E+002	1.76486E+002	2.45013E+002	-4.43135E+002	4.49658E-001	8.49233E-001	-1.75702E-001	1.30723E+002	-1.24435E+002	-1.82830E-001	1.39356E+002	-1.05383E+002
1.89685E+002	9.61011E+002	2.48461E+002	1.96608E+002	1.21560E+000	1.76406E+000	1.23300E+004	1.81010E+003	1.00000E+000	8.85000E+002	2.00000E+000	1.61011E+005	2.14439E+000	3.10002E+001	1.09474E-002	1.58866E-002	6.22110E-002	1.29840E-001	4.23120E+004	2.48608E+002	1.96645E+002	1.79869E-002	1.79869E-002	3.95007E+005	3.70000E+001	1.90000E+001	0.00000E+000	5.32531E+002	2.05845E+002	2.64344E+002	1.00000E+002	1.89639E+000	4.57436E-002	0.00000E+000	-4.38722E+002	2.39450E+000	9.02641E-001	4.33726E+002	1.76486E+002	2.45013E+002	-4.43107E+002	4.49658E-001	8.49233E-001	-1.84067E-001	1.43769E+002	-9.92215E+001	-1.82830E-001	1.39384E+002	-1.05414E+002
1.90881E+002	8.92098E+002	2.48557E+002	1.96487E+002	1.21593E+000	1.74331E+000	1.13490E+004	1.32965E+003	1.00000E+000	8.86000E+002	1.00000E+001	1.61174E+005	2.11975E+000	2.98680E+001	1.14138E-002	1.63643E-002	5.82916E-002	1.18525E-001	4.23120E+004	2.48608E+002	1.96644E+002	1.79869E-002	1.79869E-002	3.95007E+005	3.70000E+001	2.00000E+001	0.00000E+000	4.98379E+002	1.89284E+002	2.38589E+002	1.00000E+002	1.75244E+000	3.66339E-002	0.00000E+000	-4.37664E+002	2.44810E+000	9.20246E-001	4.33726E+002	1.76486E+002	2.45013E+002	-4.43111E+002	4.49658E-001	8.49233E-001	-1.78216E-001	1.44827E+002	-1.06784E+002	-1.82830E-001	1.39380E+002	-1.05488E+002
1.65097E+002	7.17843E+002	2.48548E+002	1.96633E+002	1.31046E+000	1.87715E+000	1.03650E+004	1.33108E+003	1.00000E+000	8.87000E+002	3.00000E+001	1.61356E+005	2.45993E+000	2.67926E+001	1.28718E-002	1.84380E-002	6.95788E-002	1.41409E-001	4.23120E+004	2.48608E+002	1.96645E+002	1.79869E-002	1.79869E-002	3.95007E+005	3.70000E+001	2.10000E+001	0.00000E+000	3.75646E+002	1.55327E+002	2.11472E+002	1.00000E+002	1.40192E+000	5.04423E-002	0.00000E+000	-4.42789E+002	2.79788E+000	8.42555E-001	4.33726E+002	1.76486E+002	2.45013E+002	-4.43093E+002	4.49658E-001	8.49233E-001	-1.77778E-001	1.39702E+002	-1.12459E+002	-1.82830E-001	1.39398E+002	-1.05378E+002
1.91365E+002	9.78060E+002	2.48732E+002	1.96667E+002	1.19134E+000	1.76310E+000	1.22870E+004	2.04704E+003	1.00000E+000	8.89000E+002	3.00000E+000	1.61677E+005	2.10046E+000	3.12740E+001	1.07477E-002	1.59058E-002	6.58353E-002	1.43041E-001	4.23120E+004	2.48608E+002	1.96646E+002	1.79869E-002	1.79869E-002	3.95007E+005	3.70000E+001	2.30000E+001	0.00000E+000	5.18414E+002	2.13623E+002	2.82343E+002	1.00000E+002	1.91450E+000	5.00292E-002	0.00000E+000	-4.41421E+002	2.54380E+000	8.51148E-001	4.33726E+002	1.76486E+002	2.45013E+002	-4.43022E+002	4.49658E-001	8.49233E-001	-1.93526E-001	1.41070E+002	-8.80640E+001	-1.82830E-001	1.39469E+002	-1.05273E+002
1.84138E+002	9.47139E+002	2.48821E+002	1.96720E+002	1.22533E+000	1.73061E+000	1.20350E+004	1.70809E+003	1.00000E+000	8.90000E+002	4.00000E+000	1.61834E+005	2.12057E+000	3.07756E+001	1.11694E-002	1.57752E-002	6.36814E-002	1.25958E-001	4.23120E+004	2.48608E+002	1.96646E+002	1.79869E-002	1.79869E-002	3.95007E+005	3.70000E+001	2.40000E+001	0.00000E+000	5.35445E+002	2.41480E+002	2.06941E+002	1.00000E+002	1.83376E+000	3.96243E-002	0.00000E+000	-4.28577E+002	2.40949E+000	9.07951E-001	4.33726E+002	1.76486E+002	2.45013E+002	-4.43017E+002	4.49658E-001	8.49233E-001	-1.70937E-001	1.53914E+002	-1.08185E+002	-1.82830E-001	1.39474E+002	-1.05229E+002
1.80975E+002	7.76653E+002	2.48687E+002	1.96594E+002	1.24405E+000	1.78124E+000	1.02630E+004	1.76357E+003	1.00000E+000	8.91000E+002	2.40000E+001	1.62012E+005	2.21594E+000	2.78685E+001	1.22800E-002	1.75826E-002	6.80355E-002	1.38205E-001	4.23120E+004	2.48608E+002	1.96646E+002	1.79869E-002	1.79869E-002	3.95007E+005	3.70000E+001	2.50000E+001	0.00000E+000	4.28079E+002	1.93619E+002	1.80075E+002	1.00000E+002	1.49645E+000	6.45956E-002	0.00000E+000	-4.31026E+002	2.69588E+000	8.78766E-001	4.33726E+002	1.76486E+002	2.45013E+002	-4.43032E+002	4.49658E-001	8.49233E-001	-1.77566E-001	1.51466E+002	-1.01019E+002	-1.82830E-001	1.39459E+002	-1.05332E+002
1.91331E+002	7.57343E+002	2.48720E+002	1.96591E+002	1.24880E+000	1.73623E+000	9.84600E+003	1.19145E+003	1.00000E+000	8.92000E+002	2.40000E+001	1.62185E+005	2.16821E+000	2.75199E+001	1.25853E-002	1.74975E-002	6.19204E-002	1.18384E-001	4.23120E+004	2.48608E+002	1.96646E+002	1.79869E-002	1.79869E-002	3.95007E+005	3.70000E+001	2.60000E+001	0.00000E+000	4.40587E+002	1.71377E+002	1.71034E+002	1.00000E+002	1.47383E+000	4.03758E-002	0.00000E+000	-4.30920E+002	2.48199E+000	9.74500E-001	4.33726E+002	1.76486E+002	2.45013E+002	-4.43015E+002	4.49658E-001	8.49233E-001	-1.63288E-001	1.51571E+002	-1.21825E+002	-1.82830E-001	1.39476E+002	-1.05315E+002
1.85160E+002	7.80968E+002	2.48594E+002	1.96681E+002	1.25955E+000	1.79613E+000	1.05030E+004	1.24899E+003	1.00000E+000	8.93000E+002	2.30000E+001	1.62354E+005	2.26230E+000	2.79458E+001	1.22902E-002	1.75259E-002	6.59533E-002	1.32824E-001	4.23120E+004	2.48608E+002	1.96645E+002	1.79869E-002	1.79869E-002	3.95007E+005	3.70000E+001	2.70000E+001	0.00000E+000	4.35902E+002	1.80484E+002	1.99143E+002	1.00000E+002	1.53343E+000	3.77357E-002	0.00000E+000	-4.34918E+002	2.61703E+000	8.94839E-001	4.33726E+002	1.76486E+002	2.45013E+002	-4.42976E+002	4.49658E-001	8.49233E-001	-1.75601E-001	1.47573E+002	-1.07739E+002	-1.82830E-001	1.39515E+002	-1.05229E+002
1.85905E+002	9.28625E+002	2.48563E+002	1.96713E+002	1.20335E+000	1.77751E+000	1.18510E+004	1.57894E+003	1.00000E+000	8.95000E+002	7.00000E+000	1.62665E+005	2.13896E+000	3.04733E+001	1.10538E-002	1.63281E-002	6.33371E-002	1.36943E-001	4.23120E+004	2.48609E+002	1.96645E+002	1.79869E-002	1.79869E-002	3.95007E+005	3.70000E+001	2.90000E+001	0.00000E+000	4.87137E+002	1.84121E+002	3.07392E+002	1.00000E+002	1.86200E+000	3.82601E-002	0.00000E+000	-4.48212E+002	2.55278E+000	8.63614E-001	4.33726E+002	1.76486E+002	2.45013E+002	-4.42945E+002	4.49658E-001	8.49233E-001	-1.92617E-001	1.34279E+002	-9.61626E+001	-1.82830E-001	1.39546E+002	-1.05179E+002
1.89095E+002	8.56476E+002	2.48596E+002	1.96733E+002	1.19678E+000	1.76451E+000	1.08070E+004	1.29381E+003	1.00000E+000	8.97000E+002	1.20000E+001	1.63001E+005	2.11173E+000	2.92656E+001	1.15123E-002	1.69735E-002	6.01046E-002	1.29231E-001	4.23120E+004	2.48609E+002	1.96646E+002	1.79869E-002	1.79869E-002	3.95007E+005	3.70000E+001	3.10000E+001	0.00000E+000	4.20090E+002	1.71883E+002	2.91975E+002	1.00000E+002	1.67775E+000	3.43706E-002	0.00000E+000	-4.52002E+002	2.81718E+000	8.19492E-001	4.33726E+002	1.76486E+002	2.45013E+002	-4.42914E+002	4.49658E-001	8.49233E-001	-1.91717E-001	1.30489E+002	-1.01251E+002	-1.82830E-001	1.39577E+002	-1.05134E+002
1.85277E+002	7.89305E+002	2.48734E+002	1.96809E+002	1.26181E+000	1.81428E+000	1.06820E+004	1.19313E+003	1.00000E+000	8.98000E+002	2.60000E+001	1.63165E+005	2.28927E+000	2.80946E+001	1.22086E-002	1.75541E-002	6.80514E-002	1.39414E-001	4.23120E+004	2.48609E+002	1.96646E+002	1.79869E-002	1.79869E-002	3.95007E+005	3.70000E+001	3.20000E+001	0.00000E+000	3.72251E+002	1.55358E+002	2.79448E+002	1.00000E+002	1.53276E+000	4.70917E-002	0.00000E+000	-4.55564E+002	2.87063E+000	8.08925E-001	4.33726E+002	1.76486E+002	2.45013E+002	-4.42907E+002	4.49658E-001	8.49233E-001	-1.79603E-001	1.26927E+002	-1.22441E+002	-1.82830E-001	1.39584E+002	-1.05069E+002
1.91169E+002	7.65304E+002	2.48486E+002	1.96520E+002	1.20159E+000	1.78188E+000	9.78900E+003	1.60636E+003	1.00000E+000	8.99000E+002	2.40000E+001	1.63325E+005	2.14109E+000	2.76641E+001	1.21447E-002	1.80098E-002	6.42518E-002	1.39784E-001	4.23120E+004	2.48609E+002	1.96647E+002	1.79869E-002	1.79869E-002	3.95007E+005	3.70000E+001	3.30000E+001	0.00000E+000	3.72860E+002	1.63825E+002	2.54579E+002	1.00000E+002	1.49496E+000	6.62783E-002	0.00000E+000	-4.50661E+002	3.08029E+000	7.87500E-001	4.33726E+002	1.76486E+002	2.45013E+002	-4.42894E+002	4.49658E-001	8.49233E-001	-1.94500E-001	1.31830E+002	-9.59944E+001	-1.82830E-001	1.39597E+002	-1.05255E+002
1.91130E+002	8.16491E+002	2.48407E+002	1.96668E+002	1.16921E+000	1.86769E+000	1.05190E+004	6.26965E+002	1.00000E+000	9.00000E+002	0.00000E+000	1.63462E+005	2.18371E+000	2.85743E+001	1.14000E-002	1.82103E-002	5.83790E-002	1.47062E-001	4.23120E+004	2.48608E+002	1.96647E+002	1.79869E-002	1.79869E-002	3.95007E+005	3.70000E+001	3.40000E+001	0.00000E+000	4.06639E+002	1.56287E+002	3.08655E+002	1.00000E+002	1.66325E+000	2.32766E-002	0.00000E+000	-4.56418E+002	2.76833E+000	8.45290E-001	4.33726E+002	1.76486E+002	2.45013E+002	-4.42893E+002	4.49658E-001	8.49233E-001	-2.29997E-001	1.26073E+002	-5.01564E+001	-1.82830E-001	1.39598E+002	-1.05166E+002
1.88992E+002	8.35317E+002	2.48649E+002	1.96707E+002	1.25412E+000	1.70092E+000	1.07190E+004	1.14402E+003	1.00000E+000	9.02000E+002	0.00000E+000	1.63770E+005	2.13316E+000	2.89019E+001	1.21133E-002	1.64289E-002	6.18553E-002	1.12689E-001	4.23120E+004	2.48608E+002	1.96647E+002	1.79869E-002	1.79869E-002	3.95007E+005	3.70000E+001	3.60000E+001	0.00000E+000	4.62660E+002	2.00087E+002	2.16286E+002	1.00000E+002	1.64894E+000	3.69978E-002	0.00000E+000	-4.34963E+002	2.67110E+000	8.67848E-001	4.33726E+002	1.76486E+002	2.45013E+002	-4.42837E+002	4.49658E-001	8.49233E-001	-1.51201E-001	1.47528E+002	-1.43546E+002	-1.82830E-001	1.39654E+002	-1.05069E+002
1.68799E+002	5.32724E+002	2.48588E+002	1.96692E+002	1.22838E+000	1.80317E+000	7.01300E+003	6.03657E+002	1.00000E+000	9.03000E+002	2.60000E+001	1.63947E+005	2.21498E+000	2.30808E+001	1.46683E-002	2.15320E-002	6.35760E-002	1.34852E-001	4.23120E+004	2.48608E+002	1.96648E+002	1.79869E-002	1.79869E-002	3.95007E+005	3.70000E+001	3.70000E+001	0.00000E+000	2.41728E+002	1.16550E+002	1.97986E+002	1.00000E+002	1.04978E+000	5.62962E-002	0.00000E+000	-4.59277E+002	3.84211E+000	7.45916E-001	4.33726E+002	1.76486E+002	2.45013E+002	-4.42810E+002	4.49658E-001	8.49233E-001	-1.89603E-001	1.23214E+002	-1.11635E+002	-1.82830E-001	1.39681E+002	-1.05056E+002
1.51555E+002	1.26598E+002	2.48454E+002	1.96199E+002	1.25979E+000	1.67669E+000	1.61100E+003	1.84700E+002	1.00000E+000	1.19900E+003	8.70000E+001	2.11560E+005	2.11228E+000	1.12516E+001	3.13871E-002	4.17739E-002	8.39250E-002	1.43543E-001	5.56630E+004	2.48454E+002	1.96199E+002	8.39250E-002	1.43543E-001	1.61100E+003	1.00000E+000	1.00000E+000	0.00000E+000	8.36425E+001	2.32211E+001	2.81681E+001	1.00000E+002	2.58607E-001	2.78158E-001	0.00000E+000	-1.40155E+002	5.15644E+000	1.15962E+000	8.36425E+001	2.32211E+001	2.81681E+001	-1.40155E+002	5.15644E+000	1.15962E+000	-1.41972E-001	1.51091E+002	1.37355E+002	-1.41972E-001	1.51091E+002	1.37355E+002
1.82381E+002	6.19477E+002	2.48771E+002	1.95315E+002	1.02195E+000	1.24163E+000	4.91500E+003	6.16369E+002	1.00000E+000	1.23700E+003	2.00000E+000	2.17451E+005	1.26889E+000	2.48893E+001	1.45770E-002	1.77105E-002	3.86406E-002	5.55260E-002	5.71520E+004	2.48801E+002	1.95289E+002	3.83550E-002	3.83550E-002	8.04800E+003	2.00000E+000	1.00000E+000	0.00000E+000	9.76280E+001	3.99567E+002	1.36277E+002	1.00000E+002	1.01022E+000	3.69839E-002	0.00000E+000	-3.07480E+002	4.42361E+000	7.73879E-001	8.21130E+001	3.36061E+002	1.12852E+002	-3.08057E+002	3.42695E+000	7.80655E-001	-9.70512E-002	2.75011E+002	-9.68436E+001	-8.80434E-002	2.74434E+002	-1.10769E+002
1.74154E+002	3.54907E+002	2.48847E+002	1.95247E+002	1.10418E+000	1.28231E+000	3.13300E+003	6.30321E+002	1.00000E+000	1.23800E+003	3.40000E+001	2.17643E+005	1.41590E+000	1.88390E+001	1.97269E-002	2.29093E-002	6.49163E-002	8.63611E-002	5.71520E+004	2.48801E+002	1.95289E+002	3.83550E-002	3.83550E-002	8.04800E+003	2.00000E+000	2.00000E+000	0.00000E+000	5.77734E+001	2.36432E+002	7.61042E+001	1.00000E+002	5.88596E-001	1.23180E-001	0.00000E+000	-3.09489E+002	5.36318E+000	7.99483E-001	8.21130E+001	3.36061E+002	1.12852E+002	-3.07984E+002	3.42695E+000	7.80655E-001	-7.46398E-002	2.73002E+002	-1.32122E+002	-8.80434E-002	2.74507E+002	-1.10733E+002
1.70521E+002	5.23597E+002	2.48428E+002	1.96587E+002	1.23725E+000	1.77994E+000	6.88100E+003	6.32859E+002	1.00000E+000	1.35700E+003	2.80000E+001	2.36342E+005	2.20223E+000	2.28823E+001	1.49153E-002	2.14575E-002	6.26627E-002	1.27607E-001	6.17460E+004	2.48528E+002	1.96508E+002	2.22079E-002	2.22079E-002	1.36269E+005	3.40000E+001	2.00000E+000	0.00000E+000	2.81461E+002	1.34420E+002	1.28240E+002	1.00000E+002	1.01338E+000	5.02130E-002	0.00000E+000	-4.29150E+002	3.49605E+000	8.27575E-001	2.28112E+002	1.11622E+002	9.62452E+001	-4.26160E+002	7.74375E-001	8.39579E-001	-1.79866E-001	1.53341E+002	-9.58045E+001	-1.69073E-001	1.56331E+002	-1.08608E+002
1.69554E+002	6.34141E+002	2.48512E+002	1.96470E+002	1.24881E+000	1.70181E+000	8.12200E+003	8.78989E+002	1.00000E+000	1.35800E+003	1.30000E+001	2.36473E+005	2.12523E+000	2.51822E+001	1.38568E-002	1.88833E-002	5.81201E-002	1.06382E-001	6.17460E+004	2.48528E+002	1.96508E+002	2.22079E-002	2.22079E-002	1.36269E+005	3.40000E+001	3.00000E+000	0.00000E+000	3.23240E+002	1.52207E+002	1.79094E+002	1.00000E+002	1.22536E+000	3.91366E-002	0.00000E+000	-4.36995E+002	3.39876E+000	7.83535E-001	2.28112E+002	1.11622E+002	9.62452E+001	-4.26207E+002	7.74375E-001	8.39579E-001	-1.53528E-001	1.45496E+002	-1.42318E+002	-1.69073E-001	1.56284E+002	-1.08723E+002
1.75731E+002	7.52331E+002	2.48543E+002	1.96678E+002	1.18639E+000	1.72586E+000	9.26100E+003	8.37605E+002	1.00000E+000	1.35900E+003	2.00000E+000	2.36621E+005	2.04755E+000	2.74286E+001	1.23282E-002	1.79340E-002	5.54706E-002	1.15700E-001	6.17460E+004	2.48528E+002	1.96509E+002	2.22079E-002	2.22079E-002	1.36269E+005	3.40000E+001	4.00000E+000	0.00000E+000	3.97182E+002	1.55974E+002	2.21988E+002	1.00000E+002	1.46798E+000	2.24963E-002	0.00000E+000	-4.39477E+002	2.87495E+000	8.67464E-001	2.28112E+002	1.11622E+002	9.62452E+001	-4.26269E+002	7.74375E-001	8.39579E-001	-1.85242E-001	1.43014E+002	-9.82126E+001	-1.69073E-001	1.56222E+002	-1.08652E+002
1.70780E+002	2.24855E+002	2.48656E+002	1.96439E+002	1.08587E+000	1.39772E+000	2.11900E+003	3.97922E+002	1.00000E+000	1.36000E+003	1.15000E+002	2.36857E+005	1.51774E+000	1.49952E+001	2.35891E-002	3.03636E-002	7.13897E-002	1.15351E-001	6.17460E+004	2.48528E+002	1.96509E+002	2.22079E-002	2.22079E-002	1.36269E+005	3.40000E+001	5.00000E+000	0.00000E+000	1.17919E+002	8.83209E+001	3.88301E+001	1.00000E+002	4.37251E-001	1.81989E-001	0.00000E+000	-1.15588E+002	7.24495E+000	7.19631E-001	2.28112E+002	1.11622E+002	9.62452E+001	-4.26311E+002	7.74375E-001	8.39579E-001	-1.25563E-001	1.75658E+002	1.37902E+002	-1.69073E-001	1.56180E+002	-1.08836E+002
1.77830E+002	2.30220E+002	2.48603E+002	1.96612E+002	1.17763E+000	1.52639E+000	2.54200E+003	4.56280E+002	1.00000E+000	1.36300E+003	1.03000E+002	2.37355E+005	1.79752E+000	1.51730E+001	2.33571E-002	3.02746E-002	7.27005E-002	1.19267E-001	6.17460E+004	2.48527E+002	1.96511E+002	2.22079E-002	2.22079E-002	1.36269E+005	3.40000E+001	8.00000E+000	0.00000E+000	1.21538E+002	6.18999E+001	5.45214E+001	1.00000E+002	4.41025E-001	1.64515E-001	0.00000E+000	-1.36486E+002	5.94825E+000	8.00266E-001	2.28112E+002	1.11622E+002	9.62452E+001	-4.26457E+002	7.74375E-001	8.39579E-001	-1.28982E-001	1.54759E+002	1.22151E+002	-1.69073E-001	1.56034E+002	-1.08877E+002
1.63619E+002	2.35107E+002	2.48543E+002	1.96580E+002	1.20193E+000	1.67583E+000	2.86500E+003	1.84252E+002	1.00000E+000	1.36500E+003	1.02000E+002	2.37674E+005	2.01423E+000	1.53332E+001	2.24552E-002	3.13089E-002	6.02693E-002	1.12723E-001	6.17460E+004	2.48527E+002	1.96512E+002	2.22079E-002	2.22079E-002	1.36269E+005	3.40000E+001	1.00000E+001	0.00000E+000	1.22296E+002	7.86973E+001	3.91028E+001	1.00000E+002	4.33832E-001	8.06732E-002	0.00000E+000	-4.12031E+002	5.59597E+000	8.01260E-001	2.28112E+002	1.11622E+002	9.62452E+001	-4.26530E+002	7.74375E-001	8.39579E-001	-1.64675E-001	1.70460E+002	-1.00920E+002	-1.69073E-001	1.55961E+002	-1.08975E+002
1.54461E+002	2.49725E+002	2.48592E+002	1.96448E+002	1.33500E+000	1.72436E+000	3.44300E+003	4.95358E+002	1.00000E+000	1.36700E+003	9.40000E+001	2.37997E+005	2.30202E+000	1.58027E+001	2.27517E-002	2.93872E-002	8.68151E-002	1.42651E-001	6.17460E+004	2.48527E+002	1.96512E+002	2.22079E-002	2.22079E-002	1.36269E+005	3.40000E+001	1.20000E+001	0.00000E+000	1.26131E+002	8.17271E+001	4.83342E+001	1.00000E+002	4.64406E-001	1.81212E-001	0.00000E+000	-1.25326E+002	5.59389E+000	7.31187E-001	2.28112E+002	1.11622E+002	9.62452E+001	-4.26611E+002	7.74375E-001	8.39579E-001	-1.27266E-001	1.65919E+002	1.30676E+002	-1.69073E-001	1.55880E+002	-1.09135E+002
1.73085E+002	1.80671E+002	2.48475E+002	1.96370E+002	1.22263E+000	1.51347E+000	2.05400E+003	4.21717E+002	1.00000E+000	1.36800E+003	3.43000E+002	2.38228E+005	1.85041E+000	1.34414E+001	2.69770E-002	3.33943E-002	9.05715E-002	1.36384E-001	6.17460E+004	2.48526E+002	1.96513E+002	2.22079E-002	2.22079E-002	1.36269E+005	3.40000E+001	1.30000E+001	0.00000E+000	1.08645E+002	5.57813E+001	3.75908E+001	1.00000E+002	3.72256E-001	2.53439E-001	0.00000E+000	-1.28806E+002	5.99461E+000	8.83385E-001	2.28112E+002	1.11622E+002	9.62452E+001	-4.26611E+002	7.74375E-001	8.39579E-001	-1.06297E-001	1.62440E+002	9.61579E+001	-1.69073E-001	1.55880E+002	-1.09192E+002
1.66789E+002	2.50284E+002	2.48434E+002	1.96461E+002	1.03676E+000	1.46581E+000	2.35300E+003	3.09899E+002	1.00000E+000	1.37000E+003	1.00000E+002	2.38506E+005	1.51970E+000	1.58204E+001	2.13731E-002	3.02181E-002	5.83956E-002	1.12219E-001	6.17460E+004	2.48527E+002	1.96508E+002	2.22079E-002	2.22079E-002	1.36269E+005	3.40000E+001	1.40000E+001	0.00000E+000	1.28078E+002	8.28186E+001	4.96151E+001	1.00000E+002	4.72430E-001	1.08070E-001	0.00000E+000	-4.16970E+002	6.79382E+000	7.28260E-001	2.28112E+002	1.11622E+002	9.62452E+001	-4.26617E+002	7.74375E-001	8.39579E-001	-1.71445E-001	1.65521E+002	-9.60235E+001	-1.69073E-001	1.55874E+002	-1.09144E+002
1.47145E+002	1.86362E+002	2.48383E+002	1.96483E+002	1.27989E+000	1.71673E+000	2.46000E+003	2.85410E+002	1.00000E+000	1.37100E+003	3.26000E+002	2.38729E+005	2.19722E+000	1.36514E+001	2.58050E-002	3.46127E-002	7.82001E-002	1.36901E-001	6.17460E+004	2.48528E+002	1.96505E+002	2.22079E-002	2.22079E-002	1.36269E+005	3.40000E+001	1.50000E+001	0.00000E+000	1.05136E+002	6.66767E+001	3.90878E+001	1.00000E+002	3.82733E-001	1.57673E-001	0.00000E+000	-4.16393E+002	6.42657E+000	7.52947E-001	2.28112E+002	1.11622E+002	9.62452E+001	-4.26620E+002	7.74375E-001	8.39579E-001	-1.45779E-001	1.66098E+002	-1.33107E+002	-1.69073E-001	1.55871E+002	-1.09136E+002
1.71202E+002	1.84829E+002	2.48533E+002	1.96240E+002	1.19776E+000	1.37689E+000	1.86900E+003	3.02355E+002	1.00000E+000	1.37200E+003	2.03000E+002	2.38881E+005	1.64919E+000	1.35952E+001	2.77055E-002	3.18490E-002	9.02283E-002	1.17691E-001	6.17460E+004	2.48528E+002	1.96503E+002	2.22079E-002	2.22079E-002	1.36269E+005	3.40000E+001	1.60000E+001	0.00000E+000	9.70299E+001	6.92247E+001	3.24243E+001	1.00000E+002	3.56129E-001	2.07408E-001	0.00000E+000	-1.18218E+002	7.54239E+000	7.36033E-001	2.28112E+002	1.11622E+002	9.62452E+001	-4.26621E+002	7.74375E-001	8.39579E-001	-6.95749E-002	1.73028E+002	5.22310E+001	-1.69073E-001	1.55870E+002	-1.09280E+002
1.58002E+002	2.37777E+002	2.48490E+002	1.96566E+002	1.11205E+000	1.64308E+000	2.64200E+003	4.17357E+002	1.00000E+000	1.37600E+003	1.07000E+002	2.39488E+005	1.82719E+000	1.54200E+001	2.16350E-002	3.19664E-002	6.61952E-002	1.39772E-001	6.17460E+004	2.48529E+002	1.96496E+002	2.22079E-002	2.22079E-002	1.36269E+005	3.40000E+001	1.80000E+001	0.00000E+000	1.24938E+002	9.91016E+001	4.23057E+001	3.00000E+002	4.73035E-001	1.23399E-001	0.00000E+000	-4.05329E+002	6.82777E+000	6.83858E-001	2.28112E+002	1.11622E+002	9.62452E+001	-4.26712E+002	7.74375E-001	8.39579E-001	-1.92745E-001	1.77162E+002	-5.31912E+001	-1.69073E-001	1.55779E+002	-1.09168E+002
1.77280E+002	3.01383E+002	2.48431E+002	1.96646E+002	1.05067E+000	1.58988E+000	3.07900E+003	4.12694E+002	1.00000E+000	1.37700E+003	7.40000E+001	2.39615E+005	1.67044E+000	1.73604E+001	1.89348E-002	2.86523E-002	6.14883E-002	1.36514E-001	6.17460E+004	2.48530E+002	1.96495E+002	2.22079E-002	2.22079E-002	1.36269E+005	3.40000E+001	1.90000E+001	0.00000E+000	1.79287E+002	5.23077E+001	8.16995E+001	1.00000E+002	6.00910E-001	1.16665E-001	0.00000E+000	-4.35394E+002	4.15397E+000	1.04122E+000	2.28112E+002	1.11622E+002	9.62452E+001	-4.26701E+002	7.74375E-001	8.39579E-001	-2.04204E-001	1.47097E+002	-6.65276E+001	-1.69073E-001	1.55790E+002	-1.09112E+002
1.75698E+002	3.48008E+002	2.48497E+002	1.96385E+002	1.18014E+000	1.75501E+000	4.32200E+003	4.62741E+002	1.00000E+000	1.38200E+003	5.40000E+001	2.40426E+005	2.07115E+000	1.86550E+001	1.79511E-002	2.66954E-002	6.41673E-002	1.38528E-001	6.17460E+004	2.48533E+002	1.96487E+002	2.22079E-002	2.22079E-002	1.36269E+005	3.40000E+001	2.30000E+001	0.00000E+000	1.84277E+002	7.21016E+001	1.01514E+002	1.00000E+002	6.77733E-001	7.18300E-002	0.00000E+000	-4.39380E+002	4.18579E+000	8.72150E-001	2.28112E+002	1.11622E+002	9.62452E+001	-4.26709E+002	7.74375E-001	8.39579E-001	-1.95856E-001	1.43111E+002	-8.28212E+001	-1.69073E-001	1.55782E+002	-1.09279E+002
1.81617E+002	7.00991E+002	2.48531E+002	1.96365E+002	1.16155E+000	1.73039E+000	8.47600E+003	1.80888E+003	1.00000E+000	1.38300E+003	4.00000E+000	2.40531E+005	2.00993E+000	2.64762E+001	1.26166E-002	1.87952E-002	6.33932E-002	1.38998E-001	6.17460E+004	2.48533E+002	1.96485E+002	2.22079E-002	2.22079E-002	1.36269E+005	3.40000E+001	2.40000E+001	0.00000E+000	3.99555E+002	1.86124E+002	1.42448E+002	1.00000E+002	1.35206E+000	6.51945E-002	0.00000E+000	-4.22827E+002	2.83346E+000	9.20024E-001	2.28112E+002	1.11622E+002	9.62452E+001	-4.26682E+002	7.74375E-001	8.39579E-001	-1.96698E-001	1.59664E+002	-6.50530E+001	-1.69073E-001	1.55809E+002	-1.09262E+002
1.72612E+002	7.05781E+002	2.48647E+002	1.96518E+002	1.20726E+000	1.71266E+000	8.79100E+003	1.24479E+003	1.00000E+000	1.38400E+003	5.00000E+000	2.40685E+005	2.06763E+000	2.65665E+001	1.28760E-002	1.82664E-002	5.91489E-002	1.17479E-001	6.17460E+004	2.48534E+002	1.96483E+002	2.22079E-002	2.22079E-002	1.36269E+005	3.40000E+001	2.50000E+001	0.00000E+000	4.00490E+002	1.92048E+002	1.37123E+002	1.00000E+002	1.35111E+000	4.02312E-002	0.00000E+000	-4.21290E+002	2.78183E+000	9.20157E-001	2.28112E+002	1.11622E+002	9.62452E+001	-4.26690E+002	7.74375E-001	8.39579E-001	-1.73088E-001	1.61201E+002	-9.78870E+001	-1.69073E-001	1.55801E+002	-1.09166E+002
1.66702E+002	4.58327E+002	2.48536E+002	1.96472E+002	1.21165E+000	1.51232E+000	5.16400E+003	8.22373E+002	1.00000E+000	1.38500E+003	3.20000E+001	2.40862E+005	1.83241E+000	2.14086E+001	1.68611E-002	2.10451E-002	6.48192E-002	9.96236E-002	6.17460E+004	2.48535E+002	1.96481E+002	2.22079E-002	2.22079E-002	1.36269E+005	3.40000E+001	2.60000E+001	0.00000E+000	2.59741E+002	1.60789E+002	7.58927E+001	1.00000E+002	8.98394E-001	8.98396E-002	0.00000E+000	-1.20283E+002	3.91752E+000	8.52526E-001	2.28112E+002	1.11622E+002	9.62452E+001	-4.26696E+002	7.74375E-001	8.39579E-001	-1.10380E-001	1.70962E+002	1.10787E+002	-1.69073E-001	1.55795E+002	-1.09209E+002
1.71658E+002	4.80378E+002	2.48540E+002	1.96478E+002	1.17564E+000	1.70336E+000	5.80700E+003	5.99878E+002	1.00000E+000	1.38600E+003	3.00000E+001	2.41016E+005	2.00253E+000	2.19175E+001	1.54276E-002	2.23527E-002	5.74563E-002	1.18092E-001	6.17460E+004	2.48536E+002	1.96481E+002	2.22079E-002	2.22079E-002	1.36269E+005	3.40000E+001	2.70000E+001	0.00000E+000	2.80226E+002	1.40410E+002	7.96912E+001	1.00000E+002	9.20534E-001	3.77467E-002	0.00000E+000	-4.16407E+002	3.26746E+000	9.63885E-001	2.28112E+002	1.11622E+002	9.62452E+001	-4.26659E+002	7.74375E-001	8.39579E-001	-1.83301E-001	1.66084E+002	-7.81023E+001	-1.69073E-001	1.55832E+002	-1.09168E+002
1.52150E+002	3.91205E+002	2.48492E+002	1.96345E+002	1.28981E+000	1.83154E+000	5.46600E+003	4.24187E+002	1.00000E+000	1.38700E+003	4.80000E+001	2.41197E+005	2.36234E+000	1.97789E+001	1.74458E-002	2.47731E-002	6.50805E-002	1.28627E-001	6.17460E+004	2.48536E+002	1.96480E+002	2.22079E-002	2.22079E-002	1.36269E+005	3.40000E+001	2.80000E+001	0.00000E+000	2.24655E+002	8.94774E+001	9.59310E+001	1.00000E+002	7.71974E-001	4.80169E-002	0.00000E+000	-4.30275E+002	3.47900E+000	9.33087E-001	2.28112E+002	1.11622E+002	9.62452E+001	-4.26670E+002	7.74375E-001	8.39579E-001	-1.73555E-001	1.52216E+002	-1.06307E+002	-1.69073E-001	1.55821E+002	-1.09265E+002
1.89840E+002	4.97992E+002	2.48599E+002	1.96512E+002	1.19121E+000	1.70522E+000	6.10200E+003	8.99706E+002	1.00000E+000	1.38800E+003	2.30000E+001	2.41334E+005	2.03128E+000	2.23157E+001	1.52494E-002	2.18295E-002	6.46364E-002	1.30370E-001	6.17460E+004	2.48537E+002	1.96480E+002	2.22079E-002	2.22079E-002	1.36269E+005	3.40000E+001	2.90000E+001	0.00000E+000	2.74508E+002	1.29006E+002	1.10658E+002	1.00000E+002	9.56341E-001	7.50670E-002	0.00000E+000	-4.25998E+002	3.51451E+000	8.74198E-001	2.28112E+002	1.11622E+002	9.62452E+001	-4.26656E+002	7.74375E-001	8.39579E-001	-1.77463E-001	1.56493E+002	-9.61997E+001	-1.69073E-001	1.55835E+002	-1.09139E+002
1.68646E+002	4.36133E+002	2.48537E+002	1.96555E+002	1.18141E+000	1.79765E+000	5.52200E+003	3.91249E+002	1.00000E+000	1.38900E+003	3.10000E+001	2.41494E+005	2.12375E+000	2.08838E+001	1.58983E-002	2.41912E-002	5.97780E-002	1.35329E-001	6.17460E+004	2.48537E+002	1.96480E+002	2.22079E-002	2.22079E-002	1.36269E+005	3.40000E+001	3.00000E+001	0.00000E+000	2.23065E+002	9.62899E+001	1.27535E+002	1.00000E+002	8.41888E-001	3.42779E-002	0.00000E+000	-4.39800E+002	3.94162E+000	8.19385E-001	2.28112E+002	1.11622E+002	9.62452E+001	-4.26623E+002	7.74375E-001	8.39579E-001	-2.06859E-001	1.42691E+002	-6.71237E+001	-1.69073E-001	1.55868E+002	-1.09084E+002
1.72745E+002	3.33193E+002	2.48474E+002	1.96308E+002	1.13299E+000	1.66173E+000	3.80400E+003	2.56952E+002	1.00000E+000	1.39000E+003	5.70000E+001	2.41673E+005	1.88272E+000	1.82536E+001	1.83698E-002	2.69426E-002	5.05024E-002	1.04296E-001	6.17460E+004	2.48537E+002	1.96481E+002	2.22079E-002	2.22079E-002	1.36269E+005	3.40000E+001	3.10000E+001	0.00000E+000	1.80790E+002	9.15451E+001	6.77707E+001	1.00000E+002	6.28311E-001	3.80543E-002	0.00000E+000	-4.22384E+002	4.51265E+000	8.62301E-001	2.28112E+002	1.11622E+002	9.62452E+001	-4.26562E+002	7.74375E-001	8.39579E-001	-1.89193E-001	1.60107E+002	-7.55887E+001	-1.69073E-001	1.55929E+002	-1.09182E+002
1.67221E+002	2.93703E+002	2.48612E+002	1.96389E+002	1.14324E+000	1.53760E+000	3.17100E+003	6.24996E+002	1.00000E+000	1.39100E+003	6.90000E+001	2.41840E+005	1.75784E+000	1.71378E+001	2.03020E-002	2.73052E-002	7.34966E-002	1.30401E-001	6.17460E+004	2.48538E+002	1.96482E+002	2.22079E-002	2.22079E-002	1.36269E+005	3.40000E+001	3.20000E+001	0.00000E+000	1.57730E+002	8.87955E+001	5.68409E+001	1.00000E+002	5.55497E-001	1.70003E-001	0.00000E+000	-4.18862E+002	5.17487E+000	8.23594E-001	2.28112E+002	1.11622E+002	9.62452E+001	-4.26560E+002	7.74375E-001	8.39579E-001	-1.47104E-001	1.63629E+002	-1.33671E+002	-1.69073E-001	1.55931E+002	-1.09119E+002
1.67828E+002	3.03669E+002	2.48572E+002	1.96625E+002	1.08069E+000	1.41692E+000	2.88300E+003	3.62655E+002	1.00000E+000	1.39200E+003	6.70000E+001	2.41991E+005	1.53125E+000	1.74261E+001	2.01269E-002	2.63890E-002	5.63792E-002	9.39659E-002	6.17460E+004	2.48538E+002	1.96482E+002	2.22079E-002	2.22079E-002	1.36269E+005	3.40000E+001	3.30000E+001	0.00000E+000	1.78472E+002	9.10679E+001	4.85934E+001	1.00000E+002	5.84099E-001	9.31036E-002	0.00000E+000	-1.23784E+002	4.60719E+000	9.70181E-001	2.28112E+002	1.11622E+002	9.62452E+001	-4.26472E+002	7.74375E-001	8.39579E-001	-1.34622E-001	1.67461E+002	1.43175E+002	-1.69073E-001	1.56019E+002	-1.08887E+002
1.68204E+002	1.93744E+002	2.48560E+002	1.96644E+002	1.14722E+000	1.37943E+000	1.90300E+003	3.19312E+002	1.00000E+000	1.39300E+003	2.58000E+002	2.42216E+005	1.58251E+000	1.39192E+001	2.62984E-002	3.16212E-002	6.33892E-002	8.88630E-002	6.17460E+004	2.48538E+002	1.96482E+002	2.22079E-002	2.22079E-002	1.36269E+005	3.40000E+001	3.40000E+001	0.00000E+000	1.00823E+002	6.77867E+001	3.84691E+001	1.00000E+002	3.74179E-001	1.23601E-001	0.00000E+000	-1.23708E+002	7.70106E+000	7.14400E-001	2.28112E+002	1.11622E+002	9.62452E+001	-4.26374E+002	7.74375E-001	8.39579E-001	-9.19014E-002	1.67537E+002	8.01171E+001	-1.69073E-001	1.56117E+002	-1.08777E+002
1.65072E+002	7.60174E+002	2.48380E+002	1.96581E+002	1.25745E+000	1.84453E+000	1.04210E+004	8.30099E+002	1.00000E+000	1.62800E+003	1.00000E+000	2.78378E+005	2.31940E+000	2.75713E+001	1.23178E-002	1.80689E-002	6.05801E-002	1.28780E-001	7.19000E+004	2.48452E+002	1.96339E+002	5.04349E-002	5.04349E-002	5.34550E+004	9.00000E+000	2.00000E+000	0.00000E+000	3.32254E+002	1.56931E+002	2.95241E+002	1.00000E+002	1.48536E+000	2.32272E-002	0.00000E+000	-4.58098E+002	3.06155E+000	7.67918E-001	2.56373E+002	1.08284E+002	1.71024E+002	-4.44306E+002	1.28505E+000	8.07787E-001	-1.89263E-001	1.24393E+002	-1.11036E+002	-2.03758E-001	1.38185E+002	-7.61326E+001
1.62706E+002	6.53235E+002	2.48425E+002	1.96214E+002	1.15770E+000	1.71301E+000	7.79300E+003	7.01675E+002	1.00000E+000	1.62900E+003	1.00000E+000	2.78531E+005	1.98315E+000	2.55585E+001	1.31142E-002	1.94048E-002	5.55102E-002	1.19499E-001	7.19000E+004	2.48452E+002	1.96338E+002	5.04349E-002	5.04349E-002	5.34550E+004	9.00000E+000	3.00000E+000	0.00000E+000	3.20936E+002	1.45584E+002	2.01117E+002	1.00000E+002	1.25641E+000	3.50061E-002	0.00000E+000	-4.40769E+002	3.48291E+000	7.80578E-001	2.56373E+002	1.08284E+002	1.71024E+002	-4.44292E+002	1.28505E+000	8.07787E-001	-1.93443E-001	1.41722E+002	-8.78396E+001	-2.03758E-001	1.38199E+002	-7.63461E+001
1.61144E+002	3.97542E+002	2.48523E+002	1.96130E+002	1.12173E+000	1.68518E+000	4.53000E+003	5.12075E+002	1.00000E+000	1.63000E+003	2.70000E+001	2.78702E+005	1.89032E+000	1.99384E+001	1.66663E-002	2.50379E-002	5.93585E-002	1.30679E-001	7.19000E+004	2.48452E+002	1.96338E+002	5.04349E-002	5.04349E-002	5.34550E+004	9.00000E+000	4.00000E+000	0.00000E+000	2.22194E+002	7.41548E+001	1.30804E+002	1.00000E+002	8.17084E-001	9.16552E-002	0.00000E+000	-4.40594E+002	3.84981E+000	9.26240E-001	2.56373E+002	1.08284E+002	1.71024E+002	-4.44289E+002	1.28505E+000	8.07787E-001	-2.00739E-001	1.41897E+002	-7.70847E+001	-2.03758E-001	1.38202E+002	-7.63888E+001
1.59137E+002	5.65769E+002	2.48469E+002	1.96267E+002	1.18208E+000	1.72870E+000	6.94500E+003	1.06702E+003	1.00000E+000	1.63100E+003	6.00000E+000	2.78832E+005	2.04346E+000	2.37859E+001	1.41844E-002	2.07436E-002	6.35504E-002	1.33929E-001	7.19000E+004	2.48451E+002	1.96338E+002	5.04349E-002	5.04349E-002	5.34550E+004	9.00000E+000	5.00000E+000	0.00000E+000	3.24224E+002	1.20586E+002	1.40292E+002	1.00000E+002	1.10641E+000	6.89170E-002	0.00000E+000	-4.28890E+002	3.00227E+000	9.59236E-001	2.56373E+002	1.08284E+002	1.71024E+002	-4.44293E+002	1.28505E+000	8.07787E-001	-1.87794E-001	1.53602E+002	-8.41621E+001	-2.03758E-001	1.38198E+002	-7.63101E+001
1.56860E+002	3.21263E+002	2.48556E+002	1.96141E+002	1.21210E+000	1.80276E+000	4.16200E+003	3.87185E+002	1.00000E+000	1.63200E+003	4.30000E+001	2.79016E+005	2.18512E+000	1.79238E+001	1.87883E-002	2.79439E-002	6.55251E-002	1.41331E-001	7.19000E+004	2.48450E+002	1.96340E+002	5.04349E-002	5.04349E-002	5.34550E+004	9.00000E+000	6.00000E+000	0.00000E+000	1.56821E+002	5.89241E+001	1.13961E+002	1.00000E+002	6.29351E-001	7.56005E-002	0.00000E+000	-4.48938E+002	4.35085E+000	8.55039E-001	2.56373E+002	1.08284E+002	1.71024E+002	-4.44300E+002	1.28505E+000	8.07787E-001	-1.95916E-001	1.33553E+002	-9.24412E+001	-2.03758E-001	1.38191E+002	-7.63903E+001
1.75299E+002	3.98574E+002	2.49813E+002	1.97149E+002	1.22174E+000	1.79583E+000	5.18400E+003	4.96262E+002	1.00000E+000	1.73900E+003	2.70000E+001	2.95295E+005	2.19404E+000	1.99643E+001	1.69687E-002	2.49421E-002	6.96415E-002	1.47825E-001	7.60260E+004	2.49839E+002	1.97318E+002	2.41785E-002	2.41785E-002	1.90523E+005	2.40000E+001	1.00000E+000	0.00000E+000	2.19900E+002	6.96102E+001	1.30466E+002	1.00000E+002	8.05639E-001	9.08004E-002	0.00000E+000	-4.45802E+002	3.52534E+000	9.45536E-001	3.79549E+002	1.30518E+002	2.28829E+002	-4.45916E+002	6.04190E-001	9.10048E-001	-1.90247E-001	1.36689E+002	-9.68474E+001	-2.09623E-001	1.36575E+002	-6.87620E+001
1.57531E+002	3.82676E+002	2.49835E+002	1.97272E+002	1.19221E+000	1.79829E+000	4.87800E+003	5.07775E+002	1.00000E+000	1.74000E+003	3.30000E+001	2.95454E+005	2.14394E+000	1.95621E+001	1.70700E-002	2.57477E-002	6.52784E-002	1.45372E-001	7.60260E+004	2.49839E+002	1.97319E+002	2.41785E-002	2.41785E-002	1.90523E+005	2.40000E+001	2.00000E+000	0.00000E+000	1.99529E+002	8.51092E+001	1.40204E+002	1.00000E+002	8.04615E-001	7.87891E-002	0.00000E+000	-4.51281E+002	4.29600E+000	7.99883E-001	3.79549E+002	1.30518E+002	2.28829E+002	-4.45945E+002	6.04190E-001	9.10048E-001	-2.02667E-001	1.31210E+002	-8.41582E+001	-2.09623E-001	1.36546E+002	-6.87124E+001
1.68281E+002	4.06494E+002	2.49823E+002	1.97229E+002	1.17455E+000	1.79694E+000	5.10100E+003	4.19456E+002	1.00000E+000	1.74100E+003	3.40000E+001	2.95617E+005	2.11059E+000	2.01617E+001	1.64454E-002	2.51597E-002	5.87748E-002	1.34146E-001	7.60260E+004	2.49838E+002	1.97319E+002	2.41785E-002	2.41785E-002	1.90523E+005	2.40000E+001	3.00000E+000	0.00000E+000	2.12318E+002	7.96360E+001	1.29373E+002	1.00000E+002	8.01402E-001	5.20285E-002	0.00000E+000	-4.45789E+002	3.85386E+000	8.71942E-001	3.79549E+002	1.30518E+002	2.28829E+002	-4.45963E+002	6.04190E-001	9.10048E-001	-2.09452E-001	1.36702E+002	-6.88318E+001	-2.09623E-001	1.36528E+002	-6.87583E+001
1.63115E+002	4.27550E+002	2.49853E+002	1.97226E+002	1.16377E+000	1.61538E+000	4.88500E+003	3.61958E+002	1.00000E+000	1.74400E+003	2.70000E+001	2.96069E+005	1.87992E+000	2.06773E+001	1.66507E-002	2.31123E-002	5.51138E-002	1.03587E-001	7.60260E+004	2.49838E+002	1.97319E+002	2.41785E-002	2.41785E-002	1.90523E+005	2.40000E+001	6.00000E+000	0.00000E+000	2.31434E+002	8.88296E+001	1.16826E+002	1.00000E+002	8.27251E-001	3.57559E-002	0.00000E+000	-4.38213E+002	3.80952E+000	9.01381E-001	3.79549E+002	1.30518E+002	2.28829E+002	-4.45937E+002	6.04190E-001	9.10048E-001	-1.62501E-001	1.44278E+002	-1.29794E+002	-2.09623E-001	1.36554E+002	-6.87320E+001
1.60042E+002	4.31317E+002	2.50006E+002	1.97309E+002	1.13501E+000	1.66459E+000	4.93000E+003	6.02819E+002	1.00000E+000	1.74500E+003	2.70000E+001	2.96224E+005	1.88933E+000	2.07682E+001	1.61650E-002	2.37074E-002	6.23811E-002	1.31488E-001	7.60260E+004	2.49838E+002	1.97319E+002	2.41785E-002	2.41785E-002	1.90523E+005	2.40000E+001	7.00000E+000	0.00000E+000	2.21988E+002	1.02110E+002	1.15766E+002	1.00000E+002	8.23647E-001	6.31119E-002	0.00000E+000	-4.37262E+002	4.22532E+000	8.08961E-001	3.79549E+002	1.30518E+002	2.28829E+002	-4.45957E+002	6.04190E-001	9.10048E-001	-1.89164E-001	1.45229E+002	-8.97738E+001	-2.09623E-001	1.36534E+002	-6.86891E+001
1.50865E+002	4.27170E+002	2.49863E+002	1.97209E+002	1.23548E+000	1.69315E+000	5.37000E+003	6.61731E+002	1.00000E+000	1.74700E+003	2.60000E+001	2.96532E+005	2.09185E+000	2.06681E+001	1.68596E-002	2.31051E-002	6.50746E-002	1.20104E-001	7.60260E+004	2.49838E+002	1.97320E+002	2.41785E-002	2.41785E-002	1.90523E+005	2.40000E+001	9.00000E+000	0.00000E+000	2.25098E+002	7.26224E+001	1.44044E+002	1.00000E+002	8.47771E-001	8.28695E-002	0.00000E+000	-1.57539E+002	3.53484E+000	9.26520E-001	3.79549E+002	1.30518E+002	2.28829E+002	-4.45989E+002	6.04190E-001	9.10048E-001	-1.56275E-001	1.33707E+002	1.41734E+002	-2.09623E-001	1.36502E+002	-6.87943E+001
1.56351E+002	4.00894E+002	2.49868E+002	1.97338E+002	1.14188E+000	1.78311E+000	4.87300E+003	3.92148E+002	1.00000E+000	1.74800E+003	2.80000E+001	2.96685E+005	2.03609E+000	2.00223E+001	1.63576E-002	2.55435E-002	6.12932E-002	1.45970E-001	7.60260E+004	2.49838E+002	1.97319E+002	2.41785E-002	2.41785E-002	1.90523E+005	2.40000E+001	1.00000E+001	0.00000E+000	2.27143E+002	6.95186E+001	1.22064E+002	1.00000E+002	8.03254E-001	5.34240E-002	0.00000E+000	-4.42444E+002	3.51212E+000	9.78912E-001	3.79549E+002	1.30518E+002	2.28829E+002	-4.46014E+002	6.04190E-001	9.10048E-001	-2.19227E-001	1.40047E+002	-5.12393E+001	-2.09623E-001	1.36477E+002	-6.87377E+001
1.41088E+002	4.15365E+002	2.49761E+002	1.97299E+002	1.21808E+000	1.77703E+000	5.36200E+003	4.78388E+002	1.00000E+000	1.74900E+003	2.60000E+001	2.96832E+005	2.16457E+000	2.03805E+001	1.66346E-002	2.42679E-002	6.45031E-002	1.34617E-001	7.60260E+004	2.49837E+002	1.97319E+002	2.41785E-002	2.41785E-002	1.90523E+005	2.40000E+001	1.10000E+001	0.00000E+000	2.13989E+002	6.42443E+001	1.59307E+002	1.00000E+002	8.44834E-001	5.52935E-002	0.00000E+000	-4.55422E+002	3.48109E+000	9.41525E-001	3.79549E+002	1.30518E+002	2.28829E+002	-4.45987E+002	6.04190E-001	9.10048E-001	-1.86623E-001	1.27069E+002	-1.11666E+002	-2.09623E-001	1.36504E+002	-6.87427E+001
1.72538E+002	8.59758E+002	2.49817E+002	1.97322E+002	1.16243E+000	1.80248E+000	1.06800E+004	1.70538E+003	1.00000E+000	1.75100E+003	8.50000E+001	2.97189E+005	2.09526E+000	2.93216E+001	1.12482E-002	1.74415E-002	6.28828E-002	1.49636E-001	7.60260E+004	2.49837E+002	1.97319E+002	2.41785E-002	2.41785E-002	1.90523E+005	2.40000E+001	1.20000E+001	0.00000E+000	4.91709E+002	1.73092E+002	2.68699E+002	1.00000E+002	1.77816E+000	4.38247E-002	0.00000E+000	-4.41924E+002	2.52568E+000	9.19492E-001	3.79549E+002	1.30518E+002	2.28829E+002	-4.45925E+002	6.04190E-001	9.10048E-001	-2.15873E-001	1.40567E+002	-5.55935E+001	-2.09623E-001	1.36566E+002	-6.86624E+001
1.74678E+002	8.84732E+002	2.49870E+002	1.97290E+002	1.14501E+000	1.75530E+000	1.06200E+004	1.89244E+003	1.00000E+000	1.75200E+003	7.50000E+001	2.97341E+005	2.00984E+000	2.97444E+001	1.11109E-002	1.70329E-002	5.83582E-002	1.35565E-001	7.60260E+004	2.49837E+002	1.97319E+002	2.41785E-002	2.41785E-002	1.90523E+005	2.40000E+001	1.30000E+001	0.00000E+000	5.05945E+002	1.65850E+002	2.86372E+002	1.00000E+002	1.83327E+000	4.56140E-002	0.00000E+000	-4.43765E+002	2.47502E+000	9.40959E-001	3.79549E+002	1.30518E+002	2.28829E+002	-4.45904E+002	6.04190E-001	9.10048E-001	-2.10422E-001	1.38726E+002	-6.53586E+001	-2.09623E-001	1.36587E+002	-6.86581E+001
1.72219E+002	8.10352E+002	2.49988E+002	1.97348E+002	1.18529E+000	1.79943E+000	1.02690E+004	1.32806E+003	1.00000E+000	1.75300E+003	8.40000E+001	2.97504E+005	2.13284E+000	2.84667E+001	1.16966E-002	1.77570E-002	6.02373E-002	1.37200E-001	7.60260E+004	2.49837E+002	1.97319E+002	2.41785E-002	2.41785E-002	1.90523E+005	2.40000E+001	1.40000E+001	0.00000E+000	4.80864E+002	1.68501E+002	1.96436E+002	1.00000E+002	1.60351E+000	3.46349E-002	0.00000E+000	-4.32454E+002	2.36158E+000	1.00287E+000	3.79549E+002	1.30518E+002	2.28829E+002	-4.45907E+002	6.04190E-001	9.10048E-001	-2.05761E-001	1.50037E+002	-6.07738E+001	-2.09623E-001	1.36584E+002	-6.86158E+001
1.61439E+002	8.27527E+002	2.49741E+002	1.97259E+002	1.20114E+000	1.83303E+000	1.07110E+004	1.23630E+003	1.00000E+000	1.75500E+003	1.26000E+002	2.97849E+005	2.20173E+000	2.87668E+001	1.16059E-002	1.77115E-002	6.30816E-002	1.45352E-001	7.60260E+004	2.49837E+002	1.97319E+002	2.41785E-002	2.41785E-002	1.90523E+005	2.40000E+001	1.60000E+001	0.00000E+000	4.60238E+002	1.60244E+002	2.70784E+002	1.00000E+002	1.70104E+000	2.97876E-002	0.00000E+000	-4.44813E+002	2.55061E+000	9.09184E-001	3.79549E+002	1.30518E+002	2.28829E+002	-4.45875E+002	6.04190E-001	9.10048E-001	-2.08258E-001	1.37678E+002	-6.95773E+001	-2.09623E-001	1.36616E+002	-6.86568E+001
1.70486E+002	7.63968E+002	2.49829E+002	1.97332E+002	1.19851E+000	1.80111E+000	9.76700E+003	1.31219E+003	1.00000E+000	1.75700E+003	1.91000E+002	2.98174E+005	2.15865E+000	2.76400E+001	1.21273E-002	1.82246E-002	6.14428E-002	1.37106E-001	7.60260E+004	2.49837E+002	1.97319E+002	2.41785E-002	2.41785E-002	1.90523E+005	2.40000E+001	1.70000E+001	0.00000E+000	4.31490E+002	1.53956E+002	2.62242E+002	1.00000E+002	1.61674E+000	4.00758E-002	0.00000E+000	-4.45909E+002	2.71778E+000	8.93546E-001	3.79549E+002	1.30518E+002	2.28829E+002	-4.45832E+002	6.04190E-001	9.10048E-001	-2.00890E-001	1.36582E+002	-8.13339E+001	-2.09623E-001	1.36659E+002	-6.85622E+001
1.63338E+002	8.40649E+002	2.49714E+002	1.97394E+002	1.22038E+000	1.80256E+000	1.10040E+004	1.32450E+003	1.00000E+000	1.76000E+003	9.30000E+001	2.98584E+005	2.19981E+000	2.89940E+001	1.16338E-002	1.71836E-002	6.23295E-002	1.34574E-001	7.60260E+004	2.49837E+002	1.97319E+002	2.41785E-002	2.41785E-002	1.90523E+005	2.40000E+001	1.80000E+001	0.00000E+000	4.44759E+002	1.40062E+002	3.00005E+002	1.00000E+002	1.70167E+000	3.62409E-002	0.00000E+000	-4.50815E+002	2.46054E+000	9.29835E-001	3.79549E+002	1.30518E+002	2.28829E+002	-4.45725E+002	6.04190E-001	9.10048E-001	-1.92585E-001	1.31676E+002	-9.83043E+001	-2.09623E-001	1.36766E+002	-6.84249E+001
1.69438E+002	7.88965E+002	2.49876E+002	1.97401E+002	1.17215E+000	1.77319E+000	9.77300E+003	1.02128E+003	1.00000E+000	1.76300E+003	1.36000E+002	2.99072E+005	2.07844E+000	2.80885E+001	1.18568E-002	1.79367E-002	5.58927E-002	1.26120E-001	7.60260E+004	2.49836E+002	1.97320E+002	2.41785E-002	2.41785E-002	1.90523E+005	2.40000E+001	2.00000E+001	0.00000E+000	4.46064E+002	1.46514E+002	2.39515E+002	1.00000E+002	1.59042E+000	3.59630E-002	0.00000E+000	-4.41583E+002	2.55098E+000	9.51679E-001	3.79549E+002	1.30518E+002	2.28829E+002	-4.45685E+002	6.04190E-001	9.10048E-001	-2.04065E-001	1.40908E+002	-7.23422E+001	-2.09623E-001	1.36806E+002	-6.83692E+001
1.73963E+002	8.99766E+002	2.49880E+002	1.97347E+002	1.15607E+000	1.76908E+000	1.09750E+004	1.18545E+003	1.00000E+000	1.76600E+003	7.10000E+001	2.99510E+005	2.04518E+000	2.99961E+001	1.10352E-002	1.68868E-002	5.57447E-002	1.28915E-001	7.60260E+004	2.49837E+002	1.97321E+002	2.41785E-002	2.41785E-002	1.90523E+005	2.40000E+001	2.30000E+001	0.00000E+000	4.88789E+002	1.63806E+002	3.03007E+002	1.00000E+002	1.82927E+000	3.62464E-002	0.00000E+000	-4.46904E+002	2.50088E+000	9.16045E-001	3.79549E+002	1.30518E+002	2.28829E+002	-4.45616E+002	6.04190E-001	9.10048E-001	-2.09568E-001	1.35587E+002	-6.97008E+001	-2.09623E-001	1.36875E+002	-6.83333E+001
1.64236E+002	7.88423E+002	2.49780E+002	1.97302E+002	1.20020E+000	1.81599E+000	1.01980E+004	7.56173E+002	1.00000E+000	1.76700E+003	1.43000E+002	2.99712E+005	2.17955E+000	2.80789E+001	1.18849E-002	1.79827E-002	6.01111E-002	1.35954E-001	7.60260E+004	2.49837E+002	1.97321E+002	2.41785E-002	2.41785E-002	1.90523E+005	2.40000E+001	2.40000E+001	0.00000E+000	4.07246E+002	1.32657E+002	2.86592E+002	1.00000E+002	1.58814E+000	2.76907E-002	0.00000E+000	-4.52345E+002	2.60084E+000	9.13778E-001	3.79549E+002	1.30518E+002	2.28829E+002	-4.45595E+002	6.04190E-001	9.10048E-001	-2.04162E-001	1.30146E+002	-8.30314E+001	-2.09623E-001	1.36896E+002	-6.83472E+001
1.93743E+002	1.52021E+003	2.49799E+002	1.97323E+002	1.18936E+000	1.81000E+000	1.94480E+004	3.73788E+003	1.00000E+000	1.79900E+003	2.00000E+000	3.04566E+005	2.15275E+000	3.89899E+001	8.52857E-003	1.29790E-002	6.10102E-002	1.40429E-001	7.82320E+004	2.49837E+002	1.97288E+002	5.43428E-002	5.43428E-002	1.21016E+005	6.00000E+000	1.00000E+000	0.00000E+000	7.92787E+002	2.61183E+002	5.35295E+002	1.00000E+002	3.04975E+000	2.63625E-002	0.00000E+000	-4.49497E+002	1.88596E+000	9.12517E-001	8.00142E+002	2.72677E+002	5.17836E+002	-4.47536E+002	7.63511E-001	9.03596E-001	-2.06924E-001	1.32994E+002	-7.61545E+001	-2.12839E-001	1.34955E+002	-6.56067E+001
1.90731E+002	1.41860E+003	2.49916E+002	1.97271E+002	1.19608E+000	1.82946E+000	1.83240E+004	2.99378E+003	1.00000E+000	1.80000E+003	2.70000E+001	3.04744E+005	2.18819E+000	3.76644E+001	8.83591E-003	1.35149E-002	6.13892E-002	1.42679E-001	7.82320E+004	2.49836E+002	1.97288E+002	5.43428E-002	5.43428E-002	1.21016E+005	6.00000E+000	2.00000E+000	0.00000E+000	7.88089E+002	2.57016E+002	4.73037E+002	1.00000E+002	2.90847E+000	2.83414E-002	0.00000E+000	-4.44723E+002	1.90243E+000	9.31951E-001	8.00142E+002	2.72677E+002	5.17836E+002	-4.47534E+002	7.63511E-001	9.03596E-001	-2.09344E-001	1.37768E+002	-6.78901E+001	-2.12839E-001	1.34957E+002	-6.56284E+001
1.97053E+002	1.54287E+003	2.49917E+002	1.97358E+002	1.21523E+000	1.84580E+000	2.03890E+004	3.61594E+003	1.00000E+000	1.80100E+003	1.30000E+001	3.04885E+005	2.24308E+000	3.92793E+001	8.51063E-003	1.29267E-002	6.01141E-002	1.37814E-001	7.82320E+004	2.49836E+002	1.97288E+002	5.43428E-002	5.43428E-002	1.21016E+005	6.00000E+000	3.00000E+000	0.00000E+000	8.51730E+002	3.03740E+002	4.65256E+002	1.00000E+002	3.08497E+000	3.34336E-002	0.00000E+000	-4.40459E+002	1.83863E+000	9.14153E-001	8.00142E+002	2.72677E+002	5.17836E+002	-4.47552E+002	7.63511E-001	9.03596E-001	-2.05998E-001	1.42032E+002	-6.84334E+001	-2.12839E-001	1.34939E+002	-6.55926E+001
1.80278E+002	1.61207E+003	2.49871E+002	1.97354E+002	1.22661E+000	1.86029E+000	2.15970E+004	3.14980E+003	1.00000E+000	1.80200E+003	9.00000E+000	3.05039E+005	2.28185E+000	4.01505E+001	8.34660E-003	1.26586E-002	6.18701E-002	1.41501E-001	7.82320E+004	2.49836E+002	1.97287E+002	5.43428E-002	5.43428E-002	1.21016E+005	6.00000E+000	4.00000E+000	0.00000E+000	8.38449E+002	2.86043E+002	5.49991E+002	1.00000E+002	3.20587E+000	2.41177E-002	0.00000E+000	-4.48117E+002	1.81129E+000	9.01626E-001	8.00142E+002	2.72677E+002	5.17836E+002	-4.47555E+002	7.63511E-001	9.03596E-001	-2.05281E-001	1.34374E+002	-7.71381E+001	-2.12839E-001	1.34936E+002	-6.56007E+001
1.80796E+002	1.55787E+003	2.49874E+002	1.97355E+002	1.21932E+000	1.89817E+000	2.10600E+004	3.19941E+003	1.00000E+000	1.80300E+003	1.40000E+001	3.05196E+005	2.31448E+000	3.94698E+001	8.40212E-003	1.30800E-002	6.21621E-002	1.49756E-001	7.82320E+004	2.49835E+002	1.97288E+002	5.43428E-002	5.43428E-002	1.21016E+005	6.00000E+000	5.00000E+000	0.00000E+000	8.16202E+002	2.89377E+002	5.55814E+002	1.00000E+002	3.17679E+000	2.41141E-002	0.00000E+000	-4.49534E+002	1.87393E+000	8.82529E-001	8.00142E+002	2.72677E+002	5.17836E+002	-4.47560E+002	7.63511E-001	9.03596E-001	-2.17756E-001	1.32957E+002	-6.04494E+001	-2.12839E-001	1.34931E+002	-6.56053E+001
1.76676E+002	1.31738E+003	2.49265E+002	1.96715E+002	1.38149E+000	1.84469E+000	1.94600E+004	3.83440E+003	1.00000E+000	1.84200E+003	4.20000E+001	3.11267E+005	2.54842E+000	3.62958E+001	9.90321E-003	1.32237E-002	8.06721E-002	1.43322E-001	7.98610E+004	2.49291E+002	1.96735E+002	7.57321E-002	7.57321E-002	6.06520E+004	3.00000E+000	1.00000E+000	0.00000E+000	6.54771E+002	3.82955E+002	3.00183E+002	1.00000E+002	2.45531E+000	3.33202E-002	0.00000E+000	-1.34737E+002	2.38208E+000	7.22244E-001	6.88728E+002	3.91028E+002	3.25357E+002	-4.27852E+002	1.33755E+000	7.28582E-001	-1.43577E-001	1.56508E+002	1.45516E+002	-1.50534E-001	1.54639E+002	-1.37367E+002
1.73634E+002	1.34649E+003	2.49173E+002	1.96587E+002	1.38111E+000	1.85394E+000	2.00530E+004	3.49076E+003	1.00000E+000	1.84300E+003	2.80000E+001	3.11405E+005	2.56048E+000	3.66945E+001	9.75297E-003	1.30920E-002	7.36543E-002	1.32157E-001	7.98610E+004	2.49291E+002	1.96735E+002	7.57321E-002	7.57321E-002	6.06520E+004	3.00000E+000	2.00000E+000	0.00000E+000	6.66303E+002	4.19379E+002	2.76350E+002	1.00000E+002	2.47932E+000	2.76763E-002	0.00000E+000	-4.20342E+002	2.36196E+000	7.17544E-001	6.88728E+002	3.91028E+002	3.25357E+002	-4.27827E+002	1.33755E+000	7.28582E-001	-1.46159E-001	1.62149E+002	-1.36376E+002	-1.50534E-001	1.54664E+002	-1.37429E+002
2.04469E+002	1.47091E+003	2.49427E+002	1.96895E+002	1.33095E+000	1.84278E+000	2.11390E+004	3.21633E+003	1.00000E+000	1.84400E+003	2.20000E+001	3.11562E+005	2.45265E+000	3.83524E+001	9.15415E-003	1.26745E-002	6.79918E-002	1.29725E-001	7.98610E+004	2.49291E+002	1.96736E+002	7.57321E-002	7.57321E-002	6.06520E+004	3.00000E+000	3.00000E+000	0.00000E+000	7.41260E+002	3.71566E+002	3.95021E+002	1.00000E+002	2.80843E+000	2.12044E-002	0.00000E+000	-4.35166E+002	2.16985E+000	7.60746E-001	6.88728E+002	3.91028E+002	3.25357E+002	-4.27821E+002	1.33755E+000	7.28582E-001	-1.61273E-001	1.47325E+002	-1.28786E+002	-1.50534E-001	1.54670E+002	-1.37212E+002
1.67292E+002	2.03385E+003	2.49573E+002	1.97086E+002	1.39218E+000	2.02529E+000	3.25630E+004	7.92727E+003	1.00000E+000	1.84800E+003	0.00000E+000	3.12179E+005	2.81957E+000	4.50982E+001	7.71495E-003	1.12234E-002	7.01598E-002	1.47965E-001	8.00170E+004	2.49480E+002	1.97051E+002	5.48433E-002	5.48433E-002	1.65605E+005	6.00000E+000	3.00000E+000	0.00000E+000	9.17302E+002	5.01096E+002	6.54763E+002	1.00000E+002	3.86686E+000	2.32816E-002	0.00000E+000	-4.48509E+002	1.97120E+000	6.74713E-001	8.56479E+002	4.36092E+002	5.99581E+002	-4.48123E+002	8.27459E-001	7.12735E-001	-1.85257E-001	1.33982E+002	-1.06892E+002	-1.92738E-001	1.34368E+002	-9.55929E+001
1.72820E+002	1.50682E+003	2.49141E+002	1.96807E+002	1.32039E+000	1.90889E+000	2.19480E+004	2.67225E+003	1.00000E+000	1.85300E+003	0.00000E+000	3.12959E+005	2.52049E+000	3.88178E+001	8.91263E-003	1.28850E-002	7.16646E-002	1.49123E-001	8.02890E+004	2.49259E+002	1.96851E+002	5.17373E-002	5.17373E-002	8.71880E+004	5.00000E+000	1.00000E+000	0.00000E+000	7.74561E+002	3.72325E+002	3.86844E+002	1.00000E+002	2.86073E+000	1.43794E-002	0.00000E+000	-4.33255E+002	2.02943E+000	7.98252E-001	6.23326E+002	3.02751E+002	3.41703E+002	-4.36901E+002	1.05516E+000	7.70309E-001	-1.82239E-001	1.49236E+002	-9.62538E+001	-1.74569E-001	1.45590E+002	-1.11114E+002
1.78393E+002	1.44349E+003	2.49150E+002	1.96815E+002	1.34670E+000	1.89115E+000	2.12540E+004	1.76926E+003	1.00000E+000	1.85400E+003	0.00000E+000	3.13120E+005	2.54682E+000	3.79933E+001	9.23743E-003	1.29720E-002	7.30884E-002	1.43514E-001	8.02890E+004	2.49259E+002	1.96852E+002	5.17373E-002	5.17373E-002	8.71880E+004	5.00000E+000	2.00000E+000	0.00000E+000	7.30236E+002	3.45482E+002	3.98820E+002	1.00000E+002	2.75872E+000	1.20411E-002	0.00000E+000	-4.37101E+002	2.09897E+000	7.84303E-001	6.23326E+002	3.02751E+002	3.41703E+002	-4.36886E+002	1.05516E+000	7.70309E-001	-1.68152E-001	1.45390E+002	-1.20704E+002	-1.74569E-001	1.45605E+002	-1.11094E+002
1.62123E+002	9.34730E+002	2.49218E+002	1.96794E+002	1.30704E+000	1.86610E+000	1.32500E+004	8.71282E+002	1.00000E+000	1.85500E+003	4.10000E+001	3.13302E+005	2.43906E+000	3.05734E+001	1.13548E-002	1.62116E-002	6.98917E-002	1.41426E-001	8.02890E+004	2.49259E+002	1.96852E+002	5.17373E-002	5.17373E-002	8.71880E+004	5.00000E+000	3.00000E+000	0.00000E+000	4.62627E+002	2.31926E+002	2.47804E+002	1.00000E+002	1.75537E+000	1.67582E-002	0.00000E+000	-4.35387E+002	2.74530E+000	7.59475E-001	6.23326E+002	3.02751E+002	3.41703E+002	-4.36861E+002	1.05516E+000	7.70309E-001	-1.76184E-001	1.47104E+002	-1.07240E+002	-1.74569E-001	1.45630E+002	-1.11077E+002
1.84014E+002	1.05500E+003	2.49503E+002	1.96962E+002	1.33121E+000	1.87536E+000	1.53270E+004	2.11129E+003	1.00000E+000	1.85700E+003	2.70000E+001	3.13582E+005	2.49649E+000	3.24808E+001	1.07527E-002	1.51480E-002	7.51009E-002	1.48224E-001	8.02890E+004	2.49258E+002	1.96852E+002	5.17373E-002	5.17373E-002	8.71880E+004	5.00000E+000	5.00000E+000	0.00000E+000	5.29650E+002	2.58012E+002	3.02581E+002	1.00000E+002	2.03786E+000	2.24262E-002	0.00000E+000	-4.38731E+002	2.54994E+000	7.60243E-001	6.23326E+002	3.02751E+002	3.41703E+002	-4.36964E+002	1.05516E+000	7.70309E-001	-1.69700E-001	1.43760E+002	-1.19949E+002	-1.74569E-001	1.45527E+002	-1.11054E+002
1.88630E+002	1.69501E+003	2.49714E+002	1.97243E+002	1.26154E+000	1.87848E+000	2.35650E+004	3.64426E+003	1.00000E+000	1.85800E+003	0.00000E+000	3.13720E+005	2.36978E+000	4.11705E+001	8.21802E-003	1.22370E-002	6.25233E-002	1.37906E-001	8.04710E+004	2.49820E+002	1.97356E+002	1.93206E-002	1.93206E-002	5.30827E+005	3.00000E+001	1.00000E+000	0.00000E+000	9.02303E+002	3.10379E+002	5.38272E+002	1.00000E+002	3.34484E+000	2.23226E-002	0.00000E+000	-4.43973E+002	1.71484E+000	9.11704E-001	7.50988E+002	2.66259E+002	4.48254E+002	-4.43786E+002	3.66350E-001	8.99164E-001	-1.96477E-001	1.38518E+002	-8.58857E+001	-2.08938E-001	1.38705E+002	-6.75755E+001
1.86536E+002	1.64868E+003	2.49925E+002	1.97431E+002	1.21779E+000	1.88694E+000	2.22000E+004	2.48948E+003	1.00000E+000	1.86200E+003	1.00000E+000	3.14334E+005	2.29789E+000	4.06040E+001	8.17324E-003	1.26643E-002	5.80064E-002	1.38377E-001	8.04710E+004	2.49820E+002	1.97357E+002	1.93206E-002	1.93206E-002	5.30827E+005	3.00000E+001	5.00000E+000	0.00000E+000	9.00208E+002	2.92826E+002	5.24668E+002	1.00000E+002	3.28949E+000	1.69055E-002	0.00000E+000	-4.43556E+002	1.71680E+000	9.38241E-001	7.50988E+002	2.66259E+002	4.48254E+002	-4.43913E+002	3.66350E-001	8.99164E-001	-2.15529E-001	1.38935E+002	-5.76487E+001	-2.08938E-001	1.38578E+002	-6.75696E+001
1.85214E+002	1.10703E+003	2.49906E+002	1.97298E+002	1.19368E+000	1.68365E+000	1.33880E+004	2.18119E+003	1.00000E+000	1.86300E+003	3.00000E+001	3.14511E+005	2.00975E+000	3.32720E+001	1.03165E-002	1.45510E-002	5.73799E-002	1.13137E-001	8.04710E+004	2.49820E+002	1.97358E+002	1.93206E-002	1.93206E-002	5.30827E+005	3.00000E+001	6.00000E+000	0.00000E+000	6.42415E+002	2.19745E+002	3.04927E+002	1.00000E+002	2.22113E+000	3.89243E-002	0.00000E+000	-4.35834E+002	2.14468E+000	9.67141E-001	7.50988E+002	2.66259E+002	4.48254E+002	-4.43904E+002	3.66350E-001	8.99164E-001	-1.70285E-001	1.46657E+002	-1.15957E+002	-2.08938E-001	1.38587E+002	-6.76447E+001
1.80818E+002	1.05287E+003	2.49928E+002	1.97360E+002	1.15543E+000	1.82325E+000	1.31420E+004	2.33529E+003	1.00000E+000	1.86400E+003	3.90000E+001	3.14678E+005	2.10663E+000	3.24479E+001	1.00789E-002	1.59043E-002	6.07137E-002	1.49800E-001	8.04710E+004	2.49820E+002	1.97357E+002	1.93206E-002	1.93206E-002	5.30827E+005	3.00000E+001	7.00000E+000	0.00000E+000	6.26526E+002	2.02489E+002	3.26112E+002	1.00000E+002	2.20856E+000	3.94190E-002	0.00000E+000	-4.39449E+002	2.16828E+000	9.65528E-001	7.50988E+002	2.66259E+002	4.48254E+002	-4.43922E+002	3.66350E-001	8.99164E-001	-2.24199E-001	1.43042E+002	-4.10273E+001	-2.08938E-001	1.38570E+002	-6.76218E+001
1.69425E+002	1.20211E+003	2.49819E+002	1.97304E+002	1.21359E+000	1.86186E+000	1.60050E+004	1.93298E+003	1.00000E+000	1.86600E+003	2.10000E+001	3.14958E+005	2.25954E+000	3.46715E+001	9.59279E-003	1.47170E-002	5.99545E-002	1.39971E-001	8.04710E+004	2.49820E+002	1.97357E+002	1.93206E-002	1.93206E-002	5.30827E+005	3.00000E+001	9.00000E+000	0.00000E+000	6.56334E+002	2.68344E+002	4.01711E+002	1.00000E+002	2.51066E+000	2.35472E-002	0.00000E+000	-4.43822E+002	2.27750E+000	8.32960E-001	7.50988E+002	2.66259E+002	4.48254E+002	-4.43885E+002	3.66350E-001	8.99164E-001	-2.10789E-001	1.38669E+002	-6.48780E+001	-2.08938E-001	1.38606E+002	-6.76280E+001
1.73967E+002	1.14273E+003	2.49833E+002	1.97361E+002	1.20702E+000	1.74947E+000	1.44500E+004	1.63203E+003	1.00000E+000	1.86700E+003	2.60000E+001	3.15107E+005	2.11164E+000	3.38043E+001	1.00411E-002	1.45537E-002	5.63840E-002	1.17366E-001	8.04710E+004	2.49820E+002	1.97356E+002	1.93206E-002	1.93206E-002	5.30827E+005	3.00000E+001	1.00000E+001	0.00000E+000	6.27650E+002	1.82217E+002	3.98109E+002	1.00000E+002	2.32956E+000	2.19418E-002	0.00000E+000	-4.47436E+002	2.06497E+000	9.66858E-001	7.50988E+002	2.66259E+002	4.48254E+002	-4.43874E+002	3.66350E-001	8.99164E-001	-1.83480E-001	1.35055E+002	-1.08225E+002	-2.08938E-001	1.38617E+002	-6.75808E+001
1.71976E+002	1.20282E+003	2.49717E+002	1.97296E+002	1.22963E+000	1.84285E+000	1.61040E+004	2.65868E+003	1.00000E+000	1.86800E+003	1.80000E+001	3.15256E+005	2.26603E+000	3.46817E+001	9.68968E-003	1.45219E-002	6.19932E-002	1.38205E-001	8.04710E+004	2.49819E+002	1.97356E+002	1.93206E-002	1.93206E-002	5.30827E+005	3.00000E+001	1.10000E+001	0.00000E+000	6.95793E+002	2.12426E+002	3.55096E+002	1.00000E+002	2.42173E+000	3.25312E-002	0.00000E+000	-4.39119E+002	1.90545E+000	9.92537E-001	7.50988E+002	2.66259E+002	4.48254E+002	-4.43846E+002	3.66350E-001	8.99164E-001	-1.99583E-001	1.43372E+002	-7.64765E+001	-2.08938E-001	1.38645E+002	-6.76019E+001
1.76265E+002	1.02562E+003	2.49796E+002	1.97338E+002	1.16257E+000	1.79400E+000	1.27490E+004	1.17991E+003	1.00000E+000	1.87000E+003	5.00000E+001	3.15585E+005	2.08565E+000	3.20253E+001	1.02963E-002	1.58886E-002	5.33745E-002	1.25581E-001	8.04710E+004	2.49820E+002	1.97357E+002	1.93206E-002	1.93206E-002	5.30827E+005	3.00000E+001	1.30000E+001	0.00000E+000	5.82059E+002	1.77720E+002	3.12751E+002	1.00000E+002	2.05771E+000	2.01172E-002	0.00000E+000	-4.40880E+002	2.16928E+000	9.79843E-001	7.50988E+002	2.66259E+002	4.48254E+002	-4.43826E+002	3.66350E-001	8.99164E-001	-2.13571E-001	1.41611E+002	-5.78784E+001	-2.08938E-001	1.38665E+002	-6.75490E+001
1.54781E+002	1.07514E+003	2.49869E+002	1.97365E+002	1.22853E+000	1.93145E+000	1.48740E+004	1.62481E+003	1.00000E+000	1.87200E+003	4.30000E+001	3.15888E+005	2.37285E+000	3.27893E+001	1.00733E-002	1.58369E-002	6.11494E-002	1.49804E-001	8.04710E+004	2.49819E+002	1.97357E+002	1.93206E-002	1.93206E-002	5.30827E+005	3.00000E+001	1.50000E+001	0.00000E+000	6.09968E+002	1.93584E+002	3.26627E+002	1.00000E+002	2.16393E+000	2.27400E-002	0.00000E+000	-4.40448E+002	2.03751E+000	9.65825E-001	7.50988E+002	2.66259E+002	4.48254E+002	-4.43783E+002	3.66350E-001	8.99164E-001	-2.22444E-001	1.42043E+002	-4.45677E+001	-2.08938E-001	1.38708E+002	-6.74845E+001
1.78228E+002	1.54515E+003	2.49733E+002	1.97363E+002	1.21551E+000	1.85642E+000	2.05850E+004	2.82159E+003	1.00000E+000	1.87300E+003	0.00000E+000	3.16006E+005	2.25649E+000	3.93085E+001	8.47192E-003	1.29390E-002	5.86238E-002	1.35845E-001	8.04710E+004	2.49819E+002	1.97357E+002	1.93206E-002	1.93206E-002	5.30827E+005	3.00000E+001	1.60000E+001	0.00000E+000	8.22550E+002	2.92598E+002	5.42661E+002	1.00000E+002	3.16740E+000	1.97980E-002	0.00000E+000	-4.47985E+002	1.89219E+000	8.84038E-001	7.50988E+002	2.66259E+002	4.48254E+002	-4.43821E+002	3.66350E-001	8.99164E-001	-2.08637E-001	1.34506E+002	-7.21354E+001	-2.08938E-001	1.38670E+002	-6.75337E+001
1.63705E+002	1.08197E+003	2.49705E+002	1.97438E+002	1.21641E+000	1.81264E+000	1.41810E+004	2.06561E+003	1.00000E+000	1.87400E+003	3.60000E+001	3.16194E+005	2.20491E+000	3.28933E+001	1.02147E-002	1.52215E-002	6.27846E-002	1.38300E-001	8.04710E+004	2.49819E+002	1.97357E+002	1.93206E-002	1.93206E-002	5.30827E+005	3.00000E+001	1.70000E+001	0.00000E+000	6.18305E+002	1.78698E+002	3.57383E+002	1.00000E+002	2.22329E+000	3.89697E-002	0.00000E+000	-4.43884E+002	2.04749E+000	9.84318E-001	7.50988E+002	2.66259E+002	4.48254E+002	-4.43853E+002	3.66350E-001	8.99164E-001	-1.96835E-001	1.38607E+002	-8.51534E+001	-2.08938E-001	1.38638E+002	-6.75198E+001
1.73132E+002	1.55654E+003	2.49676E+002	1.97414E+002	1.22114E+000	1.83384E+000	2.06560E+004	3.13712E+003	1.00000E+000	1.87600E+003	1.00000E+000	3.16463E+005	2.23938E+000	3.94530E+001	8.49656E-003	1.27597E-002	6.09059E-002	1.36536E-001	8.04710E+004	2.49818E+002	1.97358E+002	1.93206E-002	1.93206E-002	5.30827E+005	3.00000E+001	1.90000E+001	0.00000E+000	8.50038E+002	3.15512E+002	5.19271E+002	1.00000E+002	3.20672E+000	2.54061E-002	0.00000E+000	-4.44477E+002	1.90616E+000	8.76050E-001	7.50988E+002	2.66259E+002	4.48254E+002	-4.43855E+002	3.66350E-001	8.99164E-001	-2.00558E-001	1.38014E+002	-8.03444E+001	-2.08938E-001	1.38636E+002	-6.75391E+001
1.54896E+002	1.07885E+003	2.49845E+002	1.97370E+002	1.24906E+000	1.86045E+000	1.47660E+004	1.55068E+003	1.00000E+000	1.87700E+003	4.00000E+001	3.16649E+005	2.32382E+000	3.28458E+001	1.02790E-002	1.53104E-002	6.13697E-002	1.35003E-001	8.04710E+004	2.49818E+002	1.97358E+002	1.93206E-002	1.93206E-002	5.30827E+005	3.00000E+001	2.00000E+001	0.00000E+000	5.81368E+002	1.98222E+002	3.50709E+002	1.00000E+002	2.16066E+000	2.04977E-002	0.00000E+000	-4.44567E+002	2.16230E+000	9.13407E-001	7.50988E+002	2.66259E+002	4.48254E+002	-4.43874E+002	3.66350E-001	8.99164E-001	-1.96620E-001	1.37924E+002	-8.61821E+001	-2.08938E-001	1.38617E+002	-6.75738E+001
1.77081E+002	1.01649E+003	2.49916E+002	1.97375E+002	1.17071E+000	1.72678E+000	1.23250E+004	1.75585E+003	1.00000E+000	1.87800E+003	5.20000E+001	3.16811E+005	2.02155E+000	3.18825E+001	1.05452E-002	1.55540E-002	5.63698E-002	1.21353E-001	8.04710E+004	2.49818E+002	1.97358E+002	1.93206E-002	1.93206E-002	5.30827E+005	3.00000E+001	2.10000E+001	0.00000E+000	5.63460E+002	1.99434E+002	2.91833E+002	1.00000E+002	2.00651E+000	3.18900E-002	0.00000E+000	-4.38489E+002	2.32508E+000	9.29780E-001	7.50988E+002	2.66259E+002	4.48254E+002	-4.43890E+002	3.66350E-001	8.99164E-001	-1.91916E-001	1.44002E+002	-8.69516E+001	-2.08938E-001	1.38601E+002	-6.75820E+001
1.76952E+002	1.58019E+003	2.49956E+002	1.97374E+002	1.23588E+000	1.82311E+000	2.10410E+004	4.21908E+003	1.00000E+000	1.88000E+003	1.00000E+000	3.17086E+005	2.25314E+000	3.97516E+001	8.52009E-003	1.25684E-002	6.10350E-002	1.32044E-001	8.04710E+004	2.49819E+002	1.97358E+002	1.93206E-002	1.93206E-002	5.30827E+005	3.00000E+001	2.30000E+001	0.00000E+000	8.77076E+002	3.22749E+002	4.40489E+002	1.00000E+002	3.11190E+000	3.66383E-002	0.00000E+000	-4.35945E+002	1.79633E+000	9.21069E-001	7.50988E+002	2.66259E+002	4.48254E+002	-4.42806E+002	3.66350E-001	8.99164E-001	-1.91966E-001	1.46546E+002	-8.43319E+001	-2.08938E-001	1.39685E+002	-6.64957E+001
1.68815E+002	1.63634E+003	2.49916E+002	1.97380E+002	1.24923E+000	1.87474E+000	2.25100E+004	3.91498E+003	1.00000E+000	1.88100E+003	1.00000E+000	3.17232E+005	2.34199E+000	4.04517E+001	8.32638E-003	1.24955E-002	6.25580E-002	1.40125E-001	8.04710E+004	2.49819E+002	1.97359E+002	1.93206E-002	1.93206E-002	5.30827E+005	3.00000E+001	2.40000E+001	0.00000E+000	8.98245E+002	3.55003E+002	4.28472E+002	1.00000E+002	3.17390E+000	2.36722E-002	0.00000E+000	-4.33449E+002	1.77034E+000	9.03582E-001	7.50988E+002	2.66259E+002	4.48254E+002	-4.42870E+002	3.66350E-001	8.99164E-001	-2.00227E-001	1.49042E+002	-6.98015E+001	-2.08938E-001	1.39621E+002	-6.65590E+001
1.74445E+002	1.64496E+003	2.49892E+002	1.97356E+002	1.23387E+000	1.81702E+000	2.18550E+004	3.67636E+003	1.00000E+000	1.88200E+003	1.00000E+000	3.17398E+005	2.24196E+000	4.05581E+001	8.34630E-003	1.22909E-002	5.87160E-002	1.26566E-001	8.04710E+004	2.49819E+002	1.97360E+002	1.93206E-002	1.93206E-002	5.30827E+005	3.00000E+001	2.50000E+001	0.00000E+000	9.11944E+002	3.43980E+002	4.38225E+002	1.00000E+002	3.20681E+000	3.10453E-002	0.00000E+000	-4.34240E+002	1.76037E+000	9.22213E-001	7.50988E+002	2.66259E+002	4.48254E+002	-4.42883E+002	3.66350E-001	8.99164E-001	-1.91140E-001	1.48251E+002	-8.38475E+001	-2.08938E-001	1.39608E+002	-6.65884E+001
1.70911E+002	1.53142E+003	2.49770E+002	1.97368E+002	1.17872E+000	1.85693E+000	1.98040E+004	2.71120E+003	1.00000E+000	1.88400E+003	1.00000E+000	3.17718E+005	2.18879E+000	3.91334E+001	8.37594E-003	1.31953E-002	5.67403E-002	1.39804E-001	8.04710E+004	2.49820E+002	1.97359E+002	1.93206E-002	1.93206E-002	5.30827E+005	3.00000E+001	2.70000E+001	0.00000E+000	7.65258E+002	2.79795E+002	5.56424E+002	1.00000E+002	3.06139E+000	1.88629E-002	0.00000E+000	-4.51212E+002	1.96831E+000	8.66444E-001	7.50988E+002	2.66259E+002	4.48254E+002	-4.42872E+002	3.66350E-001	8.99164E-001	-2.23415E-001	1.31279E+002	-5.39327E+001	-2.08938E-001	1.39619E+002	-6.65791E+001
1.52803E+002	1.22221E+003	2.49792E+002	1.97322E+002	1.26069E+000	1.88696E+000	1.70480E+004	2.68547E+003	1.00000E+000	1.88500E+003	1.80000E+001	3.17886E+005	2.37888E+000	3.49602E+001	9.65544E-003	1.44519E-002	6.60702E-002	1.47060E-001	8.04710E+004	2.49819E+002	1.97360E+002	1.93206E-002	1.93206E-002	5.30827E+005	3.00000E+001	2.80000E+001	0.00000E+000	6.42698E+002	2.23164E+002	4.24487E+002	1.00000E+002	2.46850E+000	3.20934E-002	0.00000E+000	-4.47219E+002	2.05654E+000	8.93796E-001	7.50988E+002	2.66259E+002	4.48254E+002	-4.42874E+002	3.66350E-001	8.99164E-001	-1.98964E-001	1.35272E+002	-8.54546E+001	-2.08938E-001	1.39617E+002	-6.66081E+001
1.73494E+002	8.32679E+002	2.49768E+002	1.97328E+002	1.21111E+000	1.74230E+000	1.04680E+004	1.44198E+003	1.00000E+000	1.88700E+003	1.42000E+002	3.18272E+005	2.11012E+000	2.88562E+001	1.18373E-002	1.70291E-002	6.29972E-002	1.29069E-001	8.04710E+004	2.49819E+002	1.97360E+002	1.93206E-002	1.93206E-002	5.30827E+005	3.00000E+001	2.90000E+001	0.00000E+000	4.22475E+002	1.52287E+002	3.07995E+002	1.00000E+002	1.68882E+000	4.42031E-002	0.00000E+000	-4.51435E+002	2.68935E+000	8.72231E-001	7.50988E+002	2.66259E+002	4.48254E+002	-4.42917E+002	3.66350E-001	8.99164E-001	-1.79856E-001	1.31056E+002	-1.17544E+002	-2.08938E-001	1.39574E+002	-6.66486E+001
1.61656E+002	8.04769E+002	2.49699E+002	1.97399E+002	1.16250E+000	1.82950E+000	1.01610E+004	1.27030E+003	1.00000E+000	1.88800E+003	2.48000E+002	3.18445E+005	2.12679E+000	2.83685E+001	1.15325E-002	1.81495E-002	5.71308E-002	1.39603E-001	8.04710E+004	2.49819E+002	1.97360E+002	1.93206E-002	1.93206E-002	5.30827E+005	3.00000E+001	3.00000E+001	0.00000E+000	3.73129E+002	2.11845E+002	3.26401E+002	1.00000E+002	1.70533E+000	2.99037E-002	0.00000E+000	-4.59109E+002	3.54649E+000	6.71343E-001	7.50988E+002	2.66259E+002	4.48254E+002	-4.42923E+002	3.66350E-001	8.99164E-001	-2.22930E-001	1.23382E+002	-6.25163E+001	-2.08938E-001	1.39568E+002	-6.66150E+001
1.64143E+002	7.87149E+002	2.49614E+002	1.97450E+002	1.24609E+000	1.89157E+000	1.08990E+004	1.05392E+003	1.00000E+000	1.89700E+003	7.10000E+002	3.19860E+005	2.35707E+000	2.80562E+001	1.19359E-002	1.81188E-002	6.33909E-002	1.44475E-001	8.18550E+004	2.49703E+002	1.97361E+002	2.24921E-002	2.24921E-002	2.32495E+005	2.10000E+001	2.00000E+000	0.00000E+000	4.05520E+002	1.45358E+002	3.00053E+002	1.00000E+002	1.62890E+000	2.93740E-002	0.00000E+000	-4.52241E+002	2.62954E+000	8.74256E-001	4.78890E+002	1.68218E+002	2.91262E+002	-4.43857E+002	5.53098E-001	8.99916E-001	-2.05721E-001	1.30250E+002	-8.05817E+001	-2.08653E-001	1.38634E+002	-6.79366E+001
1.80691E+002	9.99216E+002	2.49799E+002	1.97413E+002	1.12089E+000	1.84844E+000	1.22640E+004	1.09656E+003	1.00000E+000	1.90000E+003	2.00000E+000	3.20167E+005	2.07189E+000	3.16104E+001	1.01215E-002	1.66912E-002	5.42193E-002	1.45643E-001	8.18550E+004	2.49703E+002	1.97361E+002	2.24921E-002	2.24921E-002	2.32495E+005	2.10000E+001	3.00000E+000	0.00000E+000	4.71861E+002	1.55230E+002	4.18184E+002	1.00000E+002	2.01663E+000	1.70740E-002	0.00000E+000	-4.60565E+002	2.35991E+000	9.18331E-001	4.78890E+002	1.68218E+002	2.91262E+002	-4.43841E+002	5.53098E-001	8.99916E-001	-2.45021E-001	1.21926E+002	-3.20816E+001	-2.08653E-001	1.38650E+002	-6.79313E+001
1.88027E+002	1.15369E+003	2.49872E+002	1.97336E+002	1.17150E+000	1.71085E+000	1.38820E+004	1.96985E+003	1.00000E+000	1.90100E+003	0.00000E+000	3.20314E+005	2.00426E+000	3.39660E+001	9.94297E-003	1.45206E-002	5.48562E-002	1.15862E-001	8.18550E+004	2.49703E+002	1.97361E+002	2.24921E-002	2.24921E-002	2.32495E+005	2.10000E+001	4.00000E+000	0.00000E+000	6.62329E+002	2.33925E+002	3.06271E+002	1.00000E+002	2.28343E+000	3.12362E-002	0.00000E+000	-4.33806E+002	2.11891E+000	9.61329E-001	4.78890E+002	1.68218E+002	2.91262E+002	-4.43855E+002	5.53098E-001	8.99916E-001	-1.87121E-001	1.48685E+002	-8.92906E+001	-2.08653E-001	1.38636E+002	-6.79886E+001
1.93221E+002	9.20606E+002	2.49931E+002	1.97335E+002	1.18796E+000	1.63250E+000	1.08160E+004	1.60508E+003	1.00000E+000	1.90200E+003	4.00000E+000	3.20473E+005	1.93934E+000	3.03415E+001	1.14227E-002	1.56971E-002	5.62029E-002	1.04994E-001	8.18550E+004	2.49703E+002	1.97362E+002	2.24921E-002	2.24921E-002	2.32495E+005	2.10000E+001	5.00000E+000	0.00000E+000	5.68415E+002	2.14982E+002	1.95293E+002	1.00000E+002	1.84186E+000	4.53634E-002	0.00000E+000	-4.23703E+002	2.24425E+000	1.02827E+000	4.78890E+002	1.68218E+002	2.91262E+002	-4.42684E+002	5.53098E-001	8.99916E-001	-1.57615E-001	1.58788E+002	-1.22380E+002	-2.08653E-001	1.39807E+002	-6.68140E+001
1.76003E+002	1.05740E+003	2.49745E+002	1.97355E+002	1.17474E+000	1.81767E+000	1.34150E+004	1.21969E+003	1.00000E+000	1.90500E+003	0.00000E+000	3.20919E+005	2.13529E+000	3.25177E+001	1.01425E-002	1.56935E-002	5.63133E-002	1.33413E-001	8.18550E+004	2.49703E+002	1.97363E+002	2.24921E-002	2.24921E-002	2.32495E+005	2.10000E+001	7.00000E+000	0.00000E+000	5.60219E+002	1.76305E+002	3.72258E+002	1.00000E+002	2.13186E+000	2.20644E-002	0.00000E+000	-4.46921E+002	2.22433E+000	9.31572E-001	4.78890E+002	1.68218E+002	2.91262E+002	-4.42666E+002	5.53098E-001	8.99916E-001	-2.14852E-001	1.35570E+002	-6.20549E+001	-2.08653E-001	1.39825E+002	-6.67969E+001
1.67240E+002	9.86389E+002	2.49826E+002	1.97375E+002	1.22245E+000	1.88440E+000	1.33500E+004	1.32345E+003	1.00000E+000	1.90600E+003	3.00000E+000	3.21076E+005	2.30357E+000	3.14068E+001	1.05801E-002	1.63092E-002	6.05068E-002	1.42381E-001	8.18550E+004	2.49703E+002	1.97364E+002	2.24921E-002	2.24921E-002	2.32495E+005	2.10000E+001	8.00000E+000	0.00000E+000	5.36142E+002	1.85452E+002	3.48141E+002	1.00000E+002	2.04619E+000	2.79302E-002	0.00000E+000	-4.45550E+002	2.31515E+000	8.97205E-001	4.78890E+002	1.68218E+002	2.91262E+002	-4.42734E+002	5.53098E-001	8.99916E-001	-2.13062E-001	1.36941E+002	-6.32617E+001	-2.08653E-001	1.39757E+002	-6.68459E+001
1.78904E+002	1.04199E+003	2.49537E+002	1.97370E+002	1.19036E+000	1.84454E+000	1.35460E+004	1.59993E+003	1.00000E+000	1.90700E+003	1.00000E+000	3.21228E+005	2.19566E+000	3.22799E+001	1.02276E-002	1.58483E-002	5.84641E-002	1.38999E-001	8.18550E+004	2.49703E+002	1.97363E+002	2.24921E-002	2.24921E-002	2.32495E+005	2.10000E+001	9.00000E+000	0.00000E+000	5.50769E+002	2.29424E+002	3.71089E+002	1.00000E+002	2.18139E+000	2.70143E-002	0.00000E+000	-4.46027E+002	2.53520E+000	8.13379E-001	4.78890E+002	1.68218E+002	2.91262E+002	-4.42732E+002	5.53098E-001	8.99916E-001	-2.15552E-001	1.36464E+002	-6.01518E+001	-2.08653E-001	1.39759E+002	-6.68677E+001
1.70436E+002	9.58008E+002	2.49659E+002	1.97346E+002	1.20290E+000	1.84278E+000	1.25670E+004	1.04498E+003	1.00000E+000	1.90900E+003	2.00000E+000	3.21535E+005	2.21667E+000	3.09517E+001	1.07303E-002	1.64383E-002	5.84200E-002	1.35644E-001	8.18550E+004	2.49703E+002	1.97364E+002	2.24921E-002	2.24921E-002	2.32495E+005	2.10000E+001	1.10000E+001	0.00000E+000	5.06671E+002	1.64884E+002	3.26870E+002	1.00000E+002	1.91550E+000	2.01624E-002	0.00000E+000	-4.45632E+002	2.32163E+000	9.22153E-001	4.78890E+002	1.68218E+002	2.91262E+002	-4.42761E+002	5.53098E-001	8.99916E-001	-2.10095E-001	1.36859E+002	-6.76803E+001	-2.08653E-001	1.39730E+002	-6.69034E+001
1.61897E+002	8.62908E+002	2.49836E+002	1.97380E+002	1.19963E+000	1.86883E+000	1.14000E+004	1.46805E+003	1.00000E+000	1.91000E+003	1.10000E+001	3.21700E+005	2.24191E+000	2.93753E+001	1.12356E-002	1.75032E-002	6.08856E-002	1.46136E-001	8.18550E+004	2.49703E+002	1.97364E+002	2.24921E-002	2.24921E-002	2.32495E+005	2.10000E+001	1.20000E+001	0.00000E+000	4.54805E+002	1.59728E+002	3.04285E+002	1.00000E+002	1.75715E+000	3.18199E-002	0.00000E+000	-4.46779E+002	2.53156E+000	8.87912E-001	4.78890E+002	1.68218E+002	2.91262E+002	-4.42767E+002	5.53098E-001	8.99916E-001	-2.18088E-001	1.35712E+002	-5.72002E+001	-2.08653E-001	1.39724E+002	-6.68759E+001
1.82293E+002	1.05917E+003	2.49755E+002	1.97335E+002	1.16978E+000	1.74185E+000	1.29490E+004	1.96983E+003	1.00000E+000	1.91100E+003	0.00000E+000	3.21835E+005	2.03757E+000	3.25450E+001	1.02798E-002	1.53071E-002	5.81946E-002	1.27808E-001	8.18550E+004	2.49703E+002	1.97365E+002	2.24921E-002	2.24921E-002	2.32495E+005	2.10000E+001	1.30000E+001	0.00000E+000	5.59273E+002	1.89694E+002	3.49500E+002	1.00000E+002	2.10176E+000	3.87972E-002	0.00000E+000	-4.44102E+002	2.31750E+000	9.10069E-001	4.78890E+002	1.68218E+002	2.91262E+002	-4.42771E+002	5.53098E-001	8.99916E-001	-1.96478E-001	1.38389E+002	-8.59539E+001	-2.08653E-001	1.39720E+002	-6.69137E+001
1.61423E+002	7.05742E+002	2.49768E+002	1.97322E+002	1.25209E+000	1.81784E+000	9.45100E+003	9.50682E+002	1.00000E+000	1.91200E+003	2.90000E+001	3.22011E+005	2.27610E+000	2.65658E+001	1.28794E-002	1.86990E-002	6.37961E-002	1.32902E-001	8.18550E+004	2.49703E+002	1.97365E+002	2.24921E-002	2.24921E-002	2.32495E+005	2.10000E+001	1.40000E+001	0.00000E+000	4.01449E+002	1.33273E+002	2.22351E+002	1.00000E+002	1.44700E+000	4.10681E-002	0.00000E+000	-4.39463E+002	2.62496E+000	9.40481E-001	4.78890E+002	1.68218E+002	2.91262E+002	-4.42719E+002	5.53098E-001	8.99916E-001	-1.84289E-001	1.43028E+002	-9.90982E+001	-2.08653E-001	1.39772E+002	-6.68687E+001
1.65405E+002	7.58158E+002	2.49656E+002	1.97301E+002	1.23487E+000	1.84698E+000	1.02120E+004	1.17637E+003	1.00000E+000	1.91300E+003	2.50000E+001	3.22151E+005	2.28079E+000	2.75347E+001	1.22199E-002	1.82771E-002	6.28408E-002	1.38972E-001	8.18550E+004	2.49703E+002	1.97364E+002	2.24921E-002	2.24921E-002	2.32495E+005	2.10000E+001	1.50000E+001	0.00000E+000	4.37005E+002	1.30722E+002	2.30801E+002	1.00000E+002	1.53316E+000	5.19983E-002	0.00000E+000	-4.38439E+002	2.39496E+000	9.91649E-001	4.78890E+002	1.68218E+002	2.91262E+002	-4.42678E+002	5.53098E-001	8.99916E-001	-1.98616E-001	1.44052E+002	-7.72048E+001	-2.08653E-001	1.39813E+002	-6.68485E+001
1.75332E+002	7.17113E+002	2.49521E+002	1.97327E+002	1.14711E+000	1.76833E+000	8.70600E+003	1.10100E+003	1.00000E+000	1.91400E+003	3.00000E+001	3.22312E+005	2.02847E+000	2.67790E+001	1.22941E-002	1.89519E-002	5.88447E-002	1.37883E-001	8.18550E+004	2.49703E+002	1.97364E+002	2.24921E-002	2.24921E-002	2.32495E+005	2.10000E+001	1.60000E+001	0.00000E+000	4.13968E+002	1.76649E+002	2.18770E+002	1.00000E+002	1.52336E+000	3.95625E-002	0.00000E+000	-4.35238E+002	3.05567E+000	8.41775E-001	4.78890E+002	1.68218E+002	2.91262E+002	-4.42649E+002	5.53098E-001	8.99916E-001	-2.13077E-001	1.47253E+002	-5.29798E+001	-2.08653E-001	1.39842E+002	-6.68128E+001
1.89794E+002	6.83145E+002	2.49708E+002	1.97334E+002	1.17492E+000	1.84983E+000	8.78000E+003	1.09127E+003	1.00000E+000	1.91500E+003	2.90000E+001	3.22453E+005	2.17340E+000	2.61370E+001	1.25390E-002	1.97417E-002	6.08199E-002	1.48661E-001	8.18550E+004	2.49703E+002	1.97364E+002	2.24921E-002	2.24921E-002	2.32495E+005	2.10000E+001	1.70000E+001	0.00000E+000	3.97409E+002	1.38412E+002	2.01936E+002	1.00000E+002	1.40429E+000	3.78679E-002	0.00000E+000	-4.35915E+002	2.72102E+000	9.41310E-001	4.78890E+002	1.68218E+002	2.91262E+002	-4.42675E+002	5.53098E-001	8.99916E-001	-2.23128E-001	1.46576E+002	-3.90761E+001	-2.08653E-001	1.39816E+002	-6.68216E+001
1.65308E+002	7.42196E+002	2.49636E+002	1.97313E+002	1.26358E+000	1.84009E+000	1.01940E+004	9.36686E+002	1.00000E+000	1.91600E+003	2.40000E+001	3.22594E+005	2.32511E+000	2.72433E+001	1.25150E-002	1.82250E-002	6.25555E-002	1.31130E-001	8.18550E+004	2.49703E+002	1.97365E+002	2.24921E-002	2.24921E-002	2.32495E+005	2.10000E+001	1.80000E+001	0.00000E+000	4.12189E+002	1.25916E+002	2.48120E+002	1.00000E+002	1.51124E+000	4.31314E-002	0.00000E+000	-4.43123E+002	2.48522E+000	9.56477E-001	4.78890E+002	1.68218E+002	2.91262E+002	-4.42685E+002	5.53098E-001	8.99916E-001	-1.85752E-001	1.39368E+002	-1.00636E+002	-2.08653E-001	1.39806E+002	-6.68497E+001
1.68872E+002	6.71460E+002	2.49645E+002	1.97439E+002	1.21201E+000	1.87573E+000	8.99500E+003	8.25346E+002	1.00000E+000	1.91700E+003	3.50000E+001	3.22749E+005	2.27340E+000	2.59125E+001	1.27793E-002	1.97774E-002	6.29370E-002	1.48762E-001	8.18550E+004	2.49703E+002	1.97364E+002	2.24921E-002	2.24921E-002	2.32495E+005	2.10000E+001	1.90000E+001	0.00000E+000	3.71833E+002	1.33811E+002	2.14310E+002	1.00000E+002	1.37108E+000	2.67992E-002	0.00000E+000	-4.40333E+002	2.81402E+000	8.99255E-001	4.78890E+002	1.68218E+002	2.91262E+002	-4.42669E+002	5.53098E-001	8.99916E-001	-2.14953E-001	1.42158E+002	-5.52751E+001	-2.08653E-001	1.39822E+002	-6.67542E+001
1.56187E+002	6.71845E+002	2.49599E+002	1.97439E+002	1.24074E+000	1.88308E+000	9.23400E+003	7.59186E+002	1.00000E+000	1.91800E+003	3.30000E+001	3.22887E+005	2.33641E+000	2.59200E+001	1.29118E-002	1.95963E-002	5.96610E-002	1.35436E-001	8.18550E+004	2.49703E+002	1.97365E+002	2.24921E-002	2.24921E-002	2.32495E+005	2.10000E+001	2.00000E+001	0.00000E+000	3.60519E+002	1.38373E+002	2.06595E+002	1.00000E+002	1.33851E+000	2.42694E-002	0.00000E+000	-4.39564E+002	2.86215E+000	8.72617E-001	4.78890E+002	1.68218E+002	2.91262E+002	-4.42662E+002	5.53098E-001	8.99916E-001	-2.05625E-001	1.42927E+002	-6.80518E+001	-2.08653E-001	1.39829E+002	-6.67506E+001
1.65836E+002	8.29774E+002	2.48458E+002	1.95850E+002	1.22784E+000	1.65403E+000	1.01760E+004	1.26024E+003	1.00000E+000	1.93800E+003	6.00000E+000	3.25837E+005	2.03089E+000	2.88058E+001	1.21718E-002	1.63966E-002	6.15398E-002	1.10596E-001	8.34400E+004	2.48612E+002	1.95957E+002	4.78316E-002	4.78316E-002	1.04804E+005	7.00000E+000	1.00000E+000	0.00000E+000	4.69566E+002	2.26430E+002	1.61448E+002	1.00000E+002	1.58720E+000	3.55536E-002	0.00000E+000	-4.19289E+002	2.59727E+000	9.16020E-001	6.59774E+002	3.24809E+002	2.43925E+002	-4.20722E+002	8.41639E-001	8.80839E-001	-1.47885E-001	1.63202E+002	-1.33298E+002	-1.59122E-001	1.61769E+002	-1.18221E+002
1.88925E+002	1.08316E+003	2.48287E+002	1.95432E+002	1.12795E+000	1.53637E+000	1.15320E+004	2.71512E+003	1.00000E+000	1.93900E+003	1.00000E+000	3.25982E+005	1.73296E+000	3.29113E+001	1.05036E-002	1.43069E-002	5.50969E-002	1.01262E-001	8.34760E+004	2.48287E+002	1.95432E+002	5.50969E-002	1.01262E-001	1.15320E+004	1.00000E+000	1.00000E+000	0.00000E+000	5.84409E+002	4.36421E+002	1.36081E+002	1.00000E+002	2.05110E+000	5.84205E-002	0.00000E+000	-3.99331E+002	2.63662E+000	8.47641E-001	5.84409E+002	4.36421E+002	1.36081E+002	-3.99331E+002	2.63662E+000	8.47641E-001	-1.53292E-001	1.83160E+002	-1.05667E+002	-1.53292E-001	1.83160E+002	-1.05667E+002
1.81448E+002	1.00999E+003	2.48412E+002	1.96007E+002	1.14948E+000	1.62128E+000	1.13770E+004	1.62652E+003	1.00000E+000	1.94000E+003	1.00000E+000	3.26134E+005	1.86362E+000	3.17803E+001	1.07767E-002	1.52000E-002	5.74971E-002	1.13271E-001	8.34400E+004	2.48612E+002	1.95958E+002	4.78316E-002	4.78316E-002	1.04804E+005	7.00000E+000	2.00000E+000	0.00000E+000	6.14497E+002	2.21083E+002	1.96144E+002	1.00000E+002	1.94565E+000	2.81283E-002	0.00000E+000	-4.22267E+002	2.09245E+000	1.07533E+000	6.59774E+002	3.24809E+002	2.43925E+002	-4.20712E+002	8.41639E-001	8.80839E-001	-1.70279E-001	1.60224E+002	-1.03314E+002	-1.59122E-001	1.61779E+002	-1.18117E+002
1.86090E+002	9.67439E+002	2.48525E+002	1.95749E+002	1.15405E+000	1.57639E+000	1.07540E+004	1.52970E+003	1.00000E+000	1.94100E+003	1.00000E+000	3.26285E+005	1.81923E+000	3.11037E+001	1.11286E-002	1.52012E-002	5.58250E-002	1.03092E-001	8.34400E+004	2.48613E+002	1.95958E+002	4.78316E-002	4.78316E-002	1.04804E+005	7.00000E+000	3.00000E+000	0.00000E+000	5.42279E+002	2.71071E+002	1.83816E+002	1.00000E+002	1.84048E+000	3.90201E-002	0.00000E+000	-4.18158E+002	2.56122E+000	9.03606E-001	6.59774E+002	3.24809E+002	2.43925E+002	-4.20665E+002	8.41639E-001	8.80839E-001	-1.54679E-001	1.64333E+002	-1.22240E+002	-1.59122E-001	1.61826E+002	-1.18223E+002
1.78024E+002	1.11305E+003	2.48504E+002	1.95898E+002	1.17879E+000	1.62637E+000	1.29270E+004	2.19364E+003	1.00000E+000	1.94200E+003	1.00000E+000	3.26441E+005	1.91715E+000	3.33624E+001	1.03678E-002	1.43044E-002	5.86015E-002	1.10631E-001	8.34400E+004	2.48613E+002	1.95958E+002	4.78316E-002	4.78316E-002	1.04804E+005	7.00000E+000	4.00000E+000	0.00000E+000	6.76244E+002	2.69692E+002	2.04734E+002	1.00000E+002	2.15399E+000	3.14174E-002	0.00000E+000	-4.19737E+002	2.01311E+000	1.04856E+000	6.59774E+002	3.24809E+002	2.43925E+002	-4.20678E+002	8.41639E-001	8.80839E-001	-1.59556E-001	1.62754E+002	-1.16567E+002	-1.59122E-001	1.61813E+002	-1.18144E+002
1.73943E+002	1.51773E+003	2.48917E+002	1.96397E+002	1.38070E+000	1.94554E+000	2.35280E+004	4.11866E+003	1.00000E+000	1.94300E+003	0.00000E+000	3.26596E+005	2.68621E+000	3.89581E+001	9.00134E-003	1.26837E-002	6.78457E-002	1.34071E-001	8.36280E+004	2.48978E+002	1.96446E+002	7.68996E-002	7.68996E-002	4.79610E+004	2.00000E+000	1.00000E+000	0.00000E+000	8.14304E+002	3.59646E+002	3.84075E+002	1.00000E+002	2.91912E+000	2.32743E-002	0.00000E+000	-4.29901E+002	1.82930E+000	8.55332E-001	8.12341E+002	3.43005E+002	3.83572E+002	-4.30564E+002	1.25073E+000	8.76198E-001	-1.69813E-001	1.52590E+002	-1.11351E+002	-1.81211E-001	1.51927E+002	-9.53366E+001
2.13198E+002	1.25330E+003	2.48548E+002	1.96154E+002	1.26899E+000	1.67862E+000	1.58860E+004	3.45820E+003	1.00000E+000	1.94500E+003	0.00000E+000	3.26904E+005	2.13016E+000	3.54020E+001	1.00682E-002	1.33182E-002	7.48270E-002	1.30375E-001	8.34400E+004	2.48613E+002	1.95959E+002	4.78316E-002	4.78316E-002	1.04804E+005	7.00000E+000	5.00000E+000	0.00000E+000	6.79028E+002	3.14705E+002	2.76288E+002	1.00000E+002	2.36491E+000	3.51957E-002	0.00000E+000	-1.33003E+002	2.16914E+000	8.77844E-001	6.59774E+002	3.24809E+002	2.43925E+002	-4.20409E+002	8.41639E-001	8.80839E-001	-1.38971E-001	1.58242E+002	1.40066E+002	-1.59122E-001	1.62082E+002	-1.17712E+002
1.79111E+002	1.57057E+003	2.48908E+002	1.96380E+002	1.38850E+000	1.98512E+000	2.48140E+004	5.68882E+003	1.00000E+000	1.94800E+003	0.00000E+000	3.27376E+005	2.75634E+000	3.96304E+001	8.81450E-003	1.26020E-002	6.80747E-002	1.38497E-001	8.38320E+004	2.48888E+002	1.96389E+002	5.94631E-002	5.94631E-002	7.34290E+004	3.00000E+000	1.00000E+000	0.00000E+000	8.17316E+002	3.77478E+002	4.04486E+002	1.00000E+002	2.99050E+000	2.38161E-002	0.00000E+000	-4.30819E+002	1.85705E+000	8.20425E-001	8.23487E+002	3.60422E+002	4.21567E+002	-4.32857E+002	1.05746E+000	8.37553E-001	-1.76848E-001	1.51672E+002	-1.01982E+002	-1.74850E-001	1.49634E+002	-1.06943E+002
1.81812E+002	1.62770E+003	2.48905E+002	1.96336E+002	1.38981E+000	1.95544E+000	2.54620E+004	8.85962E+003	1.00000E+000	1.95100E+003	0.00000E+000	3.27814E+005	2.71769E+000	4.03448E+001	8.70982E-003	1.22546E-002	7.07747E-002	1.39535E-001	8.38320E+004	2.48887E+002	1.96389E+002	5.94631E-002	5.94631E-002	7.34290E+004	3.00000E+000	2.00000E+000	0.00000E+000	8.40075E+002	3.65796E+002	4.52933E+002	1.00000E+002	3.11938E+000	4.79406E-002	0.00000E+000	-4.34855E+002	1.81740E+000	8.27587E-001	8.23487E+002	3.60422E+002	4.21567E+002	-4.32757E+002	1.05746E+000	8.37553E-001	-1.69084E-001	1.47636E+002	-1.17411E+002	-1.74850E-001	1.49734E+002	-1.06870E+002
1.96631E+002	1.52246E+003	2.48847E+002	1.96456E+002	1.35195E+000	1.94186E+000	2.31530E+004	3.75852E+003	1.00000E+000	1.95200E+003	0.00000E+000	3.27974E+005	2.62529E+000	3.90188E+001	8.88496E-003	1.27619E-002	6.47123E-002	1.32801E-001	8.38320E+004	2.48887E+002	1.96388E+002	5.94631E-002	5.94631E-002	7.34290E+004	3.00000E+000	3.00000E+000	0.00000E+000	8.11858E+002	3.36232E+002	4.05379E+002	1.00000E+002	2.92594E+000	2.04196E-002	0.00000E+000	-4.32482E+002	1.81323E+000	8.69871E-001	8.23487E+002	3.60422E+002	4.21567E+002	-4.32717E+002	1.05746E+000	8.37553E-001	-1.79098E-001	1.50009E+002	-1.00311E+002	-1.74850E-001	1.49774E+002	-1.06759E+002
1.63328E+002	7.64091E+002	2.49798E+002	1.97306E+002	1.22409E+000	1.85901E+000	1.01910E+004	8.79647E+002	1.00000E+000	1.96500E+003	4.90000E+001	3.30010E+005	2.27559E+000	2.76422E+001	1.21257E-002	1.84151E-002	6.31744E-002	1.44043E-001	8.43900E+004	2.49777E+002	1.97305E+002	4.80957E-002	4.80957E-002	6.67860E+004	7.00000E+000	3.00000E+000	0.00000E+000	4.29982E+002	1.34028E+002	2.31535E+002	1.00000E+002	1.52476E+000	3.80103E-002	0.00000E+000	-4.37521E+002	2.44721E+000	9.71473E-001	4.28776E+002	1.44421E+002	2.31006E+002	-4.36971E+002	9.87108E-001	9.40814E-001	-2.05935E-001	1.44970E+002	-6.56279E+001	-2.15072E-001	1.45520E+002	-5.18142E+001
1.76882E+002	7.75634E+002	2.49780E+002	1.97229E+002	1.15071E+000	1.75147E+000	9.31600E+003	1.01769E+003	1.00000E+000	1.96600E+003	5.20000E+001	3.30150E+005	2.01544E+000	2.78502E+001	1.19221E-002	1.81463E-002	5.92925E-002	1.35619E-001	8.43900E+004	2.49777E+002	1.97304E+002	4.80957E-002	4.80957E-002	6.67860E+004	7.00000E+000	4.00000E+000	0.00000E+000	4.47449E+002	1.50739E+002	2.20967E+002	1.00000E+002	1.56133E+000	3.21189E-002	0.00000E+000	-4.33889E+002	2.58352E+000	9.62465E-001	4.28776E+002	1.44421E+002	2.31006E+002	-4.36950E+002	9.87108E-001	9.40814E-001	-2.07003E-001	1.48602E+002	-6.04928E+001	-2.15072E-001	1.45541E+002	-5.18417E+001
1.71978E+002	7.13989E+002	2.49843E+002	1.97272E+002	1.20988E+000	1.76726E+000	9.07100E+003	1.30375E+003	1.00000E+000	1.96700E+003	5.60000E+001	3.30304E+005	2.13816E+000	2.67206E+001	1.27032E-002	1.85555E-002	6.21064E-002	1.30896E-001	8.43900E+004	2.49777E+002	1.97304E+002	4.80957E-002	4.80957E-002	6.67860E+004	7.00000E+000	5.00000E+000	0.00000E+000	4.00286E+002	1.33631E+002	2.05857E+002	1.00000E+002	1.41170E+000	3.63117E-002	0.00000E+000	-4.35320E+002	2.63698E+000	9.55602E-001	4.28776E+002	1.44421E+002	2.31006E+002	-4.36911E+002	9.87108E-001	9.40814E-001	-1.87222E-001	1.47171E+002	-9.07001E+001	-2.15072E-001	1.45580E+002	-5.17723E+001
1.80858E+002	7.61295E+002	2.49835E+002	1.97310E+002	1.22021E+000	1.76176E+000	9.73100E+003	1.39168E+003	1.00000E+000	1.96900E+003	3.70000E+001	3.30598E+005	2.14973E+000	2.75916E+001	1.23696E-002	1.78595E-002	6.44964E-002	1.33039E-001	8.43900E+004	2.49778E+002	1.97304E+002	4.80957E-002	4.80957E-002	6.67860E+004	7.00000E+000	7.00000E+000	0.00000E+000	4.49103E+002	1.41302E+002	2.15210E+002	1.00000E+002	1.54040E+000	5.49929E-002	0.00000E+000	-4.33432E+002	2.43800E+000	9.97925E-001	4.28776E+002	1.44421E+002	2.31006E+002	-4.36906E+002	9.87108E-001	9.40814E-001	-1.81608E-001	1.49059E+002	-9.69870E+001	-2.15072E-001	1.45585E+002	-5.17435E+001
2.09747E+002	9.97092E+002	2.48783E+002	1.95261E+002	1.13313E+000	1.28535E+000	8.97300E+003	1.29895E+003	1.00000E+000	1.97200E+003	5.30000E+001	3.31077E+005	1.45647E+000	3.15768E+001	1.19622E-002	1.35691E-002	5.53010E-002	7.07371E-002	8.47160E+004	2.48833E+002	1.95246E+002	8.59211E-003	8.59211E-003	3.71825E+005	3.30000E+001	1.00000E+000	0.00000E+000	1.41900E+002	6.71160E+002	1.98383E+002	1.00000E+002	1.59005E+000	3.39800E-002	0.00000E+000	-1.46555E+001	2.79210E+000	9.07427E-001	1.92760E+002	7.94665E+002	2.61467E+002	-3.04722E+002	4.96178E-001	7.93240E-001	-6.29401E-002	2.76590E+002	1.45342E+002	-7.01533E-002	2.77769E+002	-1.34010E+002
1.99564E+002	1.25248E+003	2.48841E+002	1.95222E+002	1.14581E+000	1.30219E+000	1.15400E+004	1.41729E+003	1.00000E+000	1.97300E+003	1.90000E+001	3.31193E+005	1.49206E+000	3.53903E+001	1.06662E-002	1.21219E-002	4.71475E-002	6.04972E-002	8.47160E+004	2.48833E+002	1.95246E+002	8.59211E-003	8.59211E-003	3.71825E+005	3.30000E+001	2.00000E+000	0.00000E+000	1.95338E+002	8.08335E+002	2.69329E+002	1.00000E+002	2.02641E+000	2.18587E-002	0.00000E+000	-3.04207E+002	2.82978E+000	7.89508E-001	1.92760E+002	7.94665E+002	2.61467E+002	-3.04725E+002	4.96178E-001	7.93240E-001	-6.38822E-002	2.78284E+002	-1.42830E+002	-7.01533E-002	2.77766E+002	-1.34035E+002
1.95232E+002	1.02341E+003	2.48859E+002	1.95211E+002	1.12007E+000	1.30153E+000	9.22000E+003	9.39259E+002	1.00000E+000	1.97400E+003	4.90000E+001	3.31366E+005	1.45781E+000	3.19909E+001	1.16649E-002	1.35547E-002	4.72648E-002	6.32486E-002	8.47160E+004	2.48833E+002	1.95246E+002	8.59211E-003	8.59211E-003	3.71825E+005	3.30000E+001	3.00000E+000	0.00000E+000	1.43414E+002	6.72303E+002	2.24112E+002	1.00000E+002	1.64679E+000	1.79889E-002	0.00000E+000	-3.02199E+002	2.94531E+000	8.48623E-001	1.92760E+002	7.94665E+002	2.61467E+002	-3.04732E+002	4.96178E-001	7.93240E-001	-7.49349E-002	2.80292E+002	-1.24415E+002	-7.01533E-002	2.77759E+002	-1.34047E+002
1.91681E+002	1.01075E+003	2.48819E+002	1.95182E+002	1.06977E+000	1.26068E+000	8.45900E+003	7.35978E+002	1.00000E+000	1.97500E+003	5.00000E+001	3.31527E+005	1.34863E+000	3.17922E+001	1.16313E-002	1.37070E-002	4.16334E-002	5.70958E-002	8.47160E+004	2.48833E+002	1.95246E+002	8.59211E-003	8.59211E-003	3.71825E+005	3.30000E+001	4.00000E+000	0.00000E+000	1.33890E+002	6.80241E+002	2.20616E+002	1.00000E+002	1.63093E+000	2.31842E-002	0.00000E+000	-3.02053E+002	2.90789E+000	8.97373E-001	1.92760E+002	7.94665E+002	2.61467E+002	-3.04739E+002	4.96178E-001	7.93240E-001	-8.19205E-002	2.80438E+002	-1.13924E+002	-7.01533E-002	2.77752E+002	-1.34075E+002
1.89594E+002	1.04038E+003	2.48815E+002	1.95283E+002	1.13960E+000	1.33489E+000	9.73300E+003	1.00336E+003	1.00000E+000	1.97600E+003	4.10000E+001	3.31668E+005	1.52124E+000	3.22548E+001	1.15513E-002	1.35307E-002	5.94763E-002	8.11365E-002	8.47160E+004	2.48833E+002	1.95246E+002	8.59211E-003	8.59211E-003	3.71825E+005	3.30000E+001	5.00000E+000	0.00000E+000	1.44575E+002	6.75946E+002	2.46670E+002	1.00000E+002	1.69973E+000	2.72917E-002	0.00000E+000	-2.98840E+002	3.00760E+000	8.08850E-001	1.92760E+002	7.94665E+002	2.61467E+002	-3.04723E+002	4.96178E-001	7.93240E-001	-7.89198E-002	2.83651E+002	-1.15101E+002	-7.01533E-002	2.77768E+002	-1.33996E+002
1.96772E+002	1.16353E+003	2.48817E+002	1.95272E+002	1.11603E+000	1.28613E+000	1.04110E+004	1.50966E+003	1.00000E+000	1.97700E+003	2.60000E+001	3.31807E+005	1.43536E+000	3.41106E+001	1.09378E-002	1.26049E-002	4.19006E-002	5.51139E-002	8.47160E+004	2.48833E+002	1.95246E+002	8.59211E-003	8.59211E-003	3.71825E+005	3.30000E+001	6.00000E+000	0.00000E+000	1.54909E+002	7.88097E+002	2.47401E+002	1.00000E+002	1.87249E+000	3.69090E-002	0.00000E+000	-3.03085E+002	2.57699E+000	9.12752E-001	1.92760E+002	7.94665E+002	2.61467E+002	-3.04742E+002	4.96178E-001	7.93240E-001	-7.08113E-002	2.79406E+002	-1.31388E+002	-7.01533E-002	2.77749E+002	-1.34022E+002
1.99569E+002	1.35120E+003	2.48855E+002	1.95267E+002	1.15466E+000	1.35699E+000	1.31420E+004	1.84049E+003	1.00000E+000	1.97800E+003	2.00000E+000	3.31946E+005	1.56687E+000	3.67587E+001	1.00722E-002	1.18371E-002	4.02984E-002	5.51160E-002	8.47160E+004	2.48833E+002	1.95245E+002	8.59211E-003	8.59211E-003	3.71825E+005	3.30000E+001	7.00000E+000	0.00000E+000	2.24727E+002	8.43230E+002	3.01484E+002	1.00000E+002	2.19818E+000	2.92543E-002	0.00000E+000	-3.03322E+002	2.94714E+000	7.10362E-001	1.92760E+002	7.94665E+002	2.61467E+002	-3.04698E+002	4.96178E-001	7.93240E-001	-8.05546E-002	2.79169E+002	-1.17164E+002	-7.01533E-002	2.77793E+002	-1.33978E+002
1.88444E+002	1.41156E+003	2.48826E+002	1.95238E+002	1.18424E+000	1.38660E+000	1.43510E+004	2.53136E+003	1.00000E+000	1.97900E+003	1.00000E+000	3.32106E+005	1.64207E+000	3.75707E+001	9.88548E-003	1.15747E-002	4.70738E-002	6.41038E-002	8.47160E+004	2.48833E+002	1.95244E+002	8.59211E-003	8.59211E-003	3.71825E+005	3.30000E+001	8.00000E+000	0.00000E+000	2.33472E+002	8.96414E+002	3.10499E+002	1.00000E+002	2.30550E+000	3.25033E-002	0.00000E+000	-3.04135E+002	2.72391E+000	7.35490E-001	1.92760E+002	7.94665E+002	2.61467E+002	-3.04694E+002	4.96178E-001	7.93240E-001	-7.87160E-002	2.78356E+002	-1.20725E+002	-7.01533E-002	2.77797E+002	-1.33995E+002
2.05927E+002	1.35473E+003	2.48818E+002	1.95210E+002	1.17309E+000	1.37763E+000	1.34400E+004	1.37749E+003	1.00000E+000	1.98000E+003	0.00000E+000	3.32260E+005	1.61608E+000	3.68066E+001	1.01188E-002	1.18832E-002	5.18770E-002	7.11245E-002	8.47160E+004	2.48833E+002	1.95244E+002	8.59211E-003	8.59211E-003	3.71825E+005	3.30000E+001	9.00000E+000	0.00000E+000	2.13405E+002	8.45061E+002	3.02864E+002	1.00000E+002	2.18035E+000	1.91348E-002	0.00000E+000	-3.02141E+002	2.81120E+000	7.36411E-001	1.92760E+002	7.94665E+002	2.61467E+002	-3.04670E+002	4.96178E-001	7.93240E-001	-8.01912E-002	2.80350E+002	-1.16560E+002	-7.01533E-002	2.77821E+002	-1.33988E+002
2.08577E+002	1.34067E+003	2.48840E+002	1.95224E+002	1.17346E+000	1.34727E+000	1.30350E+004	1.90747E+003	1.00000E+000	1.98100E+003	2.00000E+000	3.32425E+005	1.58097E+000	3.66152E+001	1.02781E-002	1.18004E-002	5.40484E-002	7.08941E-002	8.47160E+004	2.48833E+002	1.95244E+002	8.59211E-003	8.59211E-003	3.71825E+005	3.30000E+001	1.00000E+001	0.00000E+000	2.57009E+002	8.50525E+002	2.57738E+002	1.00000E+002	2.18510E+000	2.80147E-002	0.00000E+000	-3.13398E+002	2.91579E+000	7.20941E-001	1.92760E+002	7.94665E+002	2.61467E+002	-3.05585E+002	4.96178E-001	7.93240E-001	-6.89489E-002	2.69093E+002	-1.44494E+002	-7.01533E-002	2.76906E+002	-1.34893E+002
2.09134E+002	1.21602E+003	2.48858E+002	1.95175E+002	1.09693E+000	1.27174E+000	1.05160E+004	1.40082E+003	1.00000E+000	1.98200E+003	1.80000E+001	3.32599E+005	1.39501E+000	3.48715E+001	1.06968E-002	1.24014E-002	4.53908E-002	6.05158E-002	8.47160E+004	2.48833E+002	1.95244E+002	8.59211E-003	8.59211E-003	3.71825E+005	3.30000E+001	1.10000E+001	0.00000E+000	2.01196E+002	8.07244E+002	2.20621E+002	1.00000E+002	1.93820E+000	2.66853E-002	0.00000E+000	-3.11758E+002	2.70384E+000	8.65577E-001	1.92760E+002	7.94665E+002	2.61467E+002	-3.05527E+002	4.96178E-001	7.93240E-001	-7.37997E-002	2.70733E+002	-1.35682E+002	-7.01533E-002	2.76964E+002	-1.34865E+002
2.16949E+002	1.31109E+003	2.48823E+002	1.95214E+002	1.15709E+000	1.24312E+000	1.16890E+004	1.58248E+003	1.00000E+000	1.98300E+003	7.00000E+000	3.32749E+005	1.43840E+000	3.62090E+001	1.07023E-002	1.14980E-002	4.65478E-002	5.35113E-002	8.47160E+004	2.48833E+002	1.95243E+002	8.59211E-003	8.59211E-003	3.71825E+005	3.30000E+001	1.20000E+001	0.00000E+000	2.39300E+002	8.47501E+002	2.41295E+002	1.00000E+002	2.11166E+000	2.76112E-002	0.00000E+000	-2.21987E+001	2.82986E+000	7.84437E-001	1.92760E+002	7.94665E+002	2.61467E+002	-3.05536E+002	4.96178E-001	7.93240E-001	-3.58420E-002	2.69047E+002	9.74797E+001	-7.01533E-002	2.76955E+002	-1.34852E+002
1.99844E+002	1.31385E+003	2.48821E+002	1.95253E+002	1.14694E+000	1.31663E+000	1.23430E+004	2.61651E+003	1.00000E+000	1.98400E+003	6.00000E+000	3.32899E+005	1.51010E+000	3.62470E+001	1.03236E-002	1.18510E-002	4.46533E-002	5.84147E-002	8.47160E+004	2.48833E+002	1.95243E+002	8.59211E-003	8.59211E-003	3.71825E+005	3.30000E+001	1.30000E+001	0.00000E+000	2.26613E+002	8.59775E+002	2.52686E+002	1.00000E+002	2.12532E+000	4.30679E-002	0.00000E+000	-3.10894E+002	2.68709E+000	8.03930E-001	1.92760E+002	7.94665E+002	2.61467E+002	-3.05533E+002	4.96178E-001	7.93240E-001	-6.88817E-002	2.71597E+002	-1.42073E+002	-7.01533E-002	2.76958E+002	-1.34824E+002
1.96691E+002	1.39458E+003	2.48851E+002	1.95248E+002	1.15511E+000	1.37023E+000	1.36890E+004	2.20520E+003	1.00000E+000	1.98500E+003	3.00000E+000	3.33050E+005	1.58278E+000	3.73441E+001	9.87278E-003	1.17114E-002	4.00667E-002	5.58201E-002	8.47160E+004	2.48833E+002	1.95243E+002	8.59211E-003	8.59211E-003	3.71825E+005	3.30000E+001	1.40000E+001	0.00000E+000	2.41020E+002	8.98644E+002	2.63324E+002	1.00000E+002	2.22829E+000	2.70781E-002	0.00000E+000	-3.11354E+002	2.57489E+000	7.96649E-001	1.92760E+002	7.94665E+002	2.61467E+002	-3.05515E+002	4.96178E-001	7.93240E-001	-8.51838E-002	2.71137E+002	-1.18343E+002	-7.01533E-002	2.76976E+002	-1.34807E+002
2.00840E+002	1.40024E+003	2.48825E+002	1.95274E+002	1.18765E+000	1.42179E+000	1.46120E+004	3.16529E+003	1.00000E+000	1.98600E+003	1.00000E+000	3.33189E+005	1.68860E+000	3.74197E+001	9.82506E-003	1.17620E-002	4.83094E-002	6.87491E-002	8.47160E+004	2.48833E+002	1.95242E+002	8.59211E-003	8.59211E-003	3.71825E+005	3.30000E+001	1.50000E+001	0.00000E+000	2.39570E+002	8.94662E+002	2.89820E+002	1.00000E+002	2.27368E+000	4.17144E-002	0.00000E+000	-3.08067E+002	2.64296E+000	7.51218E-001	1.92760E+002	7.94665E+002	2.61467E+002	-3.05537E+002	4.96178E-001	7.93240E-001	-8.97269E-002	2.74424E+002	-1.08305E+002	-7.01533E-002	2.76954E+002	-1.34815E+002
2.00925E+002	1.39068E+003	2.48855E+002	1.95263E+002	1.20656E+000	1.36896E+000	1.42290E+004	3.17278E+003	1.00000E+000	1.98700E+003	2.00000E+000	3.33344E+005	1.65172E+000	3.72918E+001	1.01149E-002	1.14763E-002	5.01866E-002	6.42774E-002	8.47160E+004	2.48833E+002	1.95242E+002	8.59211E-003	8.59211E-003	3.71825E+005	3.30000E+001	1.60000E+001	0.00000E+000	2.46058E+002	8.83277E+002	2.91072E+002	1.00000E+002	2.27419E+000	4.46526E-002	0.00000E+000	-1.71096E+001	2.78074E+000	7.23542E-001	1.92760E+002	7.94665E+002	2.61467E+002	-3.05545E+002	4.96178E-001	7.93240E-001	-6.30555E-002	2.74136E+002	1.43066E+002	-7.01533E-002	2.76946E+002	-1.34828E+002
2.04494E+002	1.15495E+003	2.48804E+002	1.95262E+002	1.11776E+000	1.25329E+000	1.00980E+004	1.62520E+003	1.00000E+000	1.98800E+003	2.40000E+001	3.33505E+005	1.40088E+000	3.39845E+001	1.11232E-002	1.24720E-002	4.00112E-002	4.98498E-002	8.47160E+004	2.48833E+002	1.95242E+002	8.59211E-003	8.59211E-003	3.71825E+005	3.30000E+001	1.70000E+001	0.00000E+000	1.73519E+002	7.61526E+002	2.36960E+002	1.00000E+002	1.85367E+000	3.39551E-002	0.00000E+000	-1.50722E+001	2.81445E+000	8.48594E-001	1.92760E+002	7.94665E+002	2.61467E+002	-3.05524E+002	4.96178E-001	7.93240E-001	-5.71636E-002	2.76173E+002	1.36343E+002	-7.01533E-002	2.76967E+002	-1.34811E+002
1.98498E+002	1.09813E+003	2.48807E+002	1.95220E+002	1.08382E+000	1.29773E+000	9.55100E+003	1.17576E+003	1.00000E+000	1.98900E+003	3.20000E+001	3.33653E+005	1.40651E+000	3.31381E+001	1.10901E-002	1.32788E-002	4.82831E-002	6.85928E-002	8.47160E+004	2.48833E+002	1.95242E+002	8.59211E-003	8.59211E-003	3.71825E+005	3.30000E+001	1.80000E+001	0.00000E+000	1.58090E+002	7.22180E+002	2.30489E+002	1.00000E+002	1.75642E+000	2.40912E-002	0.00000E+000	-3.04821E+002	2.86887E+000	8.56005E-001	1.92760E+002	7.94665E+002	2.61467E+002	-3.05493E+002	4.96178E-001	7.93240E-001	-8.98174E-002	2.77670E+002	-1.04961E+002	-7.01533E-002	2.76998E+002	-1.34805E+002
2.03853E+002	1.04588E+003	2.48810E+002	1.95226E+002	1.09152E+000	1.25470E+000	8.88000E+003	7.55269E+002	1.00000E+000	1.99000E+003	3.80000E+001	3.33805E+005	1.36953E+000	3.23401E+001	1.15831E-002	1.33148E-002	4.59454E-002	6.01746E-002	8.47160E+004	2.48833E+002	1.95242E+002	8.59211E-003	8.59211E-003	3.71825E+005	3.30000E+001	1.90000E+001	0.00000E+000	1.62252E+002	6.94294E+002	2.09914E+002	1.00000E+002	1.68586E+000	1.55862E-002	0.00000E+000	-3.07641E+002	2.99736E+000	8.49700E-001	1.92760E+002	7.94665E+002	2.61467E+002	-3.05512E+002	4.96178E-001	7.93240E-001	-6.95507E-002	2.74850E+002	-1.37845E+002	-7.01533E-002	2.76979E+002	-1.34821E+002
1.87804E+002	1.05915E+003	2.48852E+002	1.95192E+002	1.11545E+000	1.33321E+000	9.71700E+003	1.25622E+003	1.00000E+000	1.99100E+003	3.60000E+001	3.33956E+005	1.48713E+000	3.25446E+001	1.13158E-002	1.35248E-002	4.98647E-002	7.06113E-002	8.47160E+004	2.48832E+002	1.95242E+002	8.59211E-003	8.59211E-003	3.71825E+005	3.30000E+001	2.00000E+001	0.00000E+000	1.53519E+002	6.95087E+002	2.32107E+002	1.00000E+002	1.71409E+000	2.94996E-002	0.00000E+000	-3.03427E+002	2.92757E+000	8.31644E-001	1.92760E+002	7.94665E+002	2.61467E+002	-3.05508E+002	4.96178E-001	7.93240E-001	-8.89297E-002	2.79064E+002	-1.04897E+002	-7.01533E-002	2.76983E+002	-1.34835E+002
1.93937E+002	1.13201E+003	2.48825E+002	1.95262E+002	1.16018E+000	1.27267E+000	1.04150E+004	1.08700E+003	1.00000E+000	1.99200E+003	2.70000E+001	3.34094E+005	1.47652E+000	3.36453E+001	1.13683E-002	1.24706E-002	3.72460E-002	4.44193E-002	8.47160E+004	2.48832E+002	1.95242E+002	8.59211E-003	8.59211E-003	3.71825E+005	3.30000E+001	2.10000E+001	0.00000E+000	1.49804E+002	7.43240E+002	2.62889E+002	1.00000E+002	1.83338E+000	1.96110E-002	0.00000E+000	-8.84015E+000	2.77032E+000	8.48889E-001	1.92760E+002	7.94665E+002	2.61467E+002	-3.05524E+002	4.96178E-001	7.93240E-001	-4.62381E-002	2.82405E+002	1.26334E+002	-7.01533E-002	2.76967E+002	-1.34809E+002
2.09378E+002	1.16661E+003	2.48845E+002	1.95260E+002	1.08603E+000	1.19370E+000	9.45900E+003	1.90383E+003	1.00000E+000	1.99300E+003	3.00000E+001	3.34256E+005	1.29639E+000	3.41557E+001	1.11666E-002	1.22736E-002	4.25124E-002	5.10091E-002	8.47160E+004	2.48832E+002	1.95242E+002	8.59211E-003	8.59211E-003	3.71825E+005	3.30000E+001	2.20000E+001	0.00000E+000	1.68826E+002	7.86833E+002	2.33823E+002	1.00000E+002	1.87165E+000	4.12648E-002	0.00000E+000	-1.55227E+001	2.74767E+000	8.98097E-001	1.92760E+002	7.94665E+002	2.61467E+002	-3.05522E+002	4.96178E-001	7.93240E-001	-4.72282E-002	2.75723E+002	1.21124E+002	-7.01533E-002	2.76969E+002	-1.34808E+002
1.84511E+002	1.07055E+003	2.48820E+002	1.95224E+002	1.15503E+000	1.33257E+000	1.01500E+004	9.46641E+002	1.00000E+000	1.99400E+003	3.30000E+001	3.34403E+005	1.53916E+000	3.27193E+001	1.14647E-002	1.32269E-002	4.72015E-002	6.23074E-002	8.47160E+004	2.48831E+002	1.95242E+002	8.59211E-003	8.59211E-003	3.71825E+005	3.30000E+001	2.30000E+001	0.00000E+000	1.47387E+002	6.96274E+002	2.37503E+002	1.00000E+002	1.71412E+000	2.14117E-002	0.00000E+000	-3.02105E+002	2.82882E+000	8.42117E-001	1.92760E+002	7.94665E+002	2.61467E+002	-3.05564E+002	4.96178E-001	7.93240E-001	-7.13681E-002	2.80386E+002	-1.29611E+002	-7.01533E-002	2.76927E+002	-1.34874E+002
1.99878E+002	1.15056E+003	2.48842E+002	1.95254E+002	1.09646E+000	1.24730E+000	9.82400E+003	1.82664E+003	1.00000E+000	1.99500E+003	2.80000E+001	3.34564E+005	1.36762E+000	3.39200E+001	1.10624E-002	1.25842E-002	4.06948E-002	5.21561E-002	8.47160E+004	2.48832E+002	1.95242E+002	8.59211E-003	8.59211E-003	3.71825E+005	3.30000E+001	2.40000E+001	0.00000E+000	1.62646E+002	7.47922E+002	2.56153E+002	1.00000E+002	1.85218E+000	3.29222E-002	0.00000E+000	-3.02345E+002	2.92488E+000	8.27863E-001	1.92760E+002	7.94665E+002	2.61467E+002	-3.05568E+002	4.96178E-001	7.93240E-001	-6.43566E-002	2.80146E+002	-1.40243E+002	-7.01533E-002	2.76923E+002	-1.34857E+002
1.94032E+002	1.21193E+003	2.48806E+002	1.95276E+002	1.14146E+000	1.30907E+000	1.12740E+004	1.33449E+003	1.00000E+000	1.99600E+003	2.20000E+001	3.34707E+005	1.49425E+000	3.48128E+001	1.07503E-002	1.23289E-002	3.74592E-002	4.87164E-002	8.47160E+004	2.48832E+002	1.95242E+002	8.59211E-003	8.59211E-003	3.71825E+005	3.30000E+001	2.50000E+001	0.00000E+000	1.72923E+002	7.93177E+002	2.67246E+002	1.00000E+002	1.95621E+000	2.07334E-002	0.00000E+000	-3.03006E+002	2.71088E+000	8.33801E-001	1.92760E+002	7.94665E+002	2.61467E+002	-3.05600E+002	4.96178E-001	7.93240E-001	-6.83981E-002	2.79485E+002	-1.34890E+002	-7.01533E-002	2.76891E+002	-1.34878E+002
1.96939E+002	1.06936E+003	2.48807E+002	1.95298E+002	1.16652E+000	1.31575E+000	1.02110E+004	1.05341E+003	1.00000E+000	1.99700E+003	3.50000E+001	3.34863E+005	1.53485E+000	3.27011E+001	1.15440E-002	1.30209E-002	3.71196E-002	4.66728E-002	8.47160E+004	2.48831E+002	1.95242E+002	8.59211E-003	8.59211E-003	3.71825E+005	3.30000E+001	2.60000E+001	0.00000E+000	1.48806E+002	7.03482E+002	2.37094E+002	1.00000E+002	1.72584E+000	2.09869E-002	0.00000E+000	-1.13413E+001	2.80182E+000	8.47689E-001	1.92760E+002	7.94665E+002	2.61467E+002	-3.05626E+002	4.96178E-001	7.93240E-001	-6.01205E-002	2.79904E+002	1.44492E+002	-7.01533E-002	2.76865E+002	-1.34890E+002
2.03534E+002	1.09930E+003	2.48847E+002	1.95214E+002	1.13210E+000	1.23929E+000	9.56500E+003	1.11405E+003	1.00000E+000	1.99800E+003	3.40000E+001	3.35004E+005	1.40301E+000	3.31557E+001	1.15756E-002	1.26716E-002	4.46298E-002	5.31429E-002	8.47160E+004	2.48831E+002	1.95242E+002	8.59211E-003	8.59211E-003	3.71825E+005	3.30000E+001	2.70000E+001	0.00000E+000	1.64246E+002	7.39085E+002	2.10815E+002	1.00000E+002	1.75175E+000	2.13223E-002	0.00000E+000	-1.73562E+001	2.72431E+000	9.00766E-001	1.92760E+002	7.94665E+002	2.61467E+002	-3.05625E+002	4.96178E-001	7.93240E-001	-4.52017E-002	2.73889E+002	1.16248E+002	-7.01533E-002	2.76866E+002	-1.34939E+002
2.06410E+002	1.18902E+003	2.48885E+002	1.95196E+002	1.15056E+000	1.26444E+000	1.07100E+004	1.39527E+003	1.00000E+000	1.99900E+003	2.50000E+001	3.35145E+005	1.45481E+000	3.44822E+001	1.11177E-002	1.22180E-002	4.81140E-002	5.78072E-002	8.47160E+004	2.48831E+002	1.95242E+002	8.59211E-003	8.59211E-003	3.71825E+005	3.30000E+001	2.80000E+001	0.00000E+000	1.42687E+002	7.50642E+002	3.13165E+002	1.00000E+002	1.93065E+000	2.93243E-002	0.00000E+000	-1.42365E+000	2.85833E+000	8.11343E-001	1.92760E+002	7.94665E+002	2.61467E+002	-3.05605E+002	4.96178E-001	7.93240E-001	-4.71541E-002	2.89822E+002	1.35075E+002	-7.01533E-002	2.76886E+002	-1.34927E+002
1.96764E+002	1.08208E+003	2.48797E+002	1.95290E+002	1.11388E+000	1.34798E+000	1.01030E+004	1.74182E+003	1.00000E+000	2.00000E+003	1.00000E+000	3.35281E+005	1.50149E+000	3.28950E+001	1.10819E-002	1.34109E-002	4.44353E-002	6.43480E-002	8.47160E+004	2.48831E+002	1.95242E+002	8.59211E-003	8.59211E-003	3.71825E+005	3.30000E+001	2.90000E+001	0.00000E+000	1.58523E+002	7.03517E+002	2.40725E+002	1.00000E+002	1.75304E+000	3.97705E-002	0.00000E+000	-3.02970E+002	2.94224E+000	8.11536E-001	1.92760E+002	7.94665E+002	2.61467E+002	-3.05627E+002	4.96178E-001	7.93240E-001	-9.50896E-002	2.79521E+002	-9.52537E+001	-7.01533E-002	2.76864E+002	-1.34896E+002
2.10129E+002	1.41343E+003	2.48850E+002	1.95227E+002	1.17058E+000	1.31604E+000	1.35340E+004	2.66337E+003	1.00000E+000	2.00200E+003	0.00000E+000	3.35551E+005	1.54053E+000	3.75957E+001	1.00621E-002	1.13124E-002	3.95560E-002	4.96156E-002	8.47160E+004	2.48831E+002	1.95242E+002	8.59211E-003	8.59211E-003	3.71825E+005	3.30000E+001	3.00000E+001	0.00000E+000	2.16112E+002	9.09003E+002	3.20207E+002	1.00000E+002	2.30665E+000	2.75716E-002	0.00000E+000	-1.14902E+001	2.66763E+000	7.73343E-001	1.92760E+002	7.94665E+002	2.61467E+002	-3.05635E+002	4.96178E-001	7.93240E-001	-5.84983E-002	2.79755E+002	1.41891E+002	-7.01533E-002	2.76856E+002	-1.34940E+002
2.06550E+002	1.36486E+003	2.48810E+002	1.95211E+002	1.19436E+000	1.37516E+000	1.38830E+004	2.61904E+003	1.00000E+000	2.00300E+003	0.00000E+000	3.35693E+005	1.64244E+000	3.69440E+001	1.01366E-002	1.16711E-002	4.56944E-002	6.01643E-002	8.47160E+004	2.48832E+002	1.95241E+002	8.59211E-003	8.59211E-003	3.71825E+005	3.30000E+001	3.10000E+001	0.00000E+000	2.28262E+002	8.70385E+002	2.84855E+002	1.00000E+002	2.20806E+000	3.23130E-002	0.00000E+000	-3.07384E+002	2.69056E+000	7.57055E-001	1.92760E+002	7.94665E+002	2.61467E+002	-3.05668E+002	4.96178E-001	7.93240E-001	-7.03631E-002	2.75107E+002	-1.36391E+002	-7.01533E-002	2.76823E+002	-1.34986E+002
1.93433E+002	1.48200E+003	2.48862E+002	1.95268E+002	1.24822E+000	1.47642E+000	1.67740E+004	3.58413E+003	1.00000E+000	2.00400E+003	0.00000E+000	3.35831E+005	1.84289E+000	3.84967E+001	9.63766E-003	1.13997E-002	4.74033E-002	6.58852E-002	8.47160E+004	2.48831E+002	1.95241E+002	8.59211E-003	8.59211E-003	3.71825E+005	3.30000E+001	3.20000E+001	0.00000E+000	2.52631E+002	9.08208E+002	3.32568E+002	1.00000E+002	2.40504E+000	3.23061E-002	0.00000E+000	-3.04201E+002	2.73112E+000	6.78502E-001	1.92760E+002	7.94665E+002	2.61467E+002	-3.05686E+002	4.96178E-001	7.93240E-001	-8.37557E-002	2.78290E+002	-1.13294E+002	-7.01533E-002	2.76805E+002	-1.34965E+002
2.02509E+002	9.11065E+002	2.48863E+002	1.95341E+002	1.12966E+000	1.29330E+000	8.29500E+003	1.32218E+003	1.00000E+000	2.00500E+003	7.00000E+000	3.35977E+005	1.46100E+000	3.01838E+001	1.24034E-002	1.42001E-002	4.82502E-002	6.26808E-002	8.47160E+004	2.48831E+002	1.95241E+002	8.59211E-003	8.59211E-003	3.71825E+005	3.30000E+001	3.30000E+001	0.00000E+000	1.43551E+002	6.00506E+002	1.97752E+002	1.00000E+002	1.49749E+000	4.84722E-002	0.00000E+000	-3.05366E+002	3.29404E+000	7.99971E-001	1.92760E+002	7.94665E+002	2.61467E+002	-3.05658E+002	4.96178E-001	7.93240E-001	-6.75368E-002	2.77125E+002	-1.38485E+002	-7.01533E-002	2.76833E+002	-1.34891E+002
1.93236E+002	8.04806E+002	2.48542E+002	1.96623E+002	1.17583E+000	1.80776E+000	1.01840E+004	8.21757E+002	1.00000E+000	2.02200E+003	7.00000E+000	3.38483E+005	2.12562E+000	2.83691E+001	1.16516E-002	1.79135E-002	5.70092E-002	1.32962E-001	8.65130E+004	2.48474E+002	1.96749E+002	3.58297E-002	3.58297E-002	1.99441E+005	1.70000E+001	1.00000E+000	0.00000E+000	3.35836E+002	1.81832E+002	3.08218E+002	1.00000E+002	1.55230E+000	2.70137E-002	0.00000E+000	-4.61027E+002	3.36399E+000	7.06965E-001	3.73553E+002	2.10131E+002	3.68513E+002	-4.64946E+002	7.59797E-001	7.07304E-001	-2.11801E-001	1.21464E+002	-8.11320E+001	-1.98246E-001	1.17545E+002	-1.04756E+002
1.88002E+002	9.19093E+002	2.48306E+002	1.96663E+002	1.21909E+000	1.85551E+000	1.22710E+004	1.14333E+003	1.00000E+000	2.02400E+003	0.00000E+000	3.38770E+005	2.26203E+000	3.03165E+001	1.10051E-002	1.67504E-002	6.21552E-002	1.42584E-001	8.65130E+004	2.48474E+002	1.96749E+002	3.58297E-002	3.58297E-002	1.99441E+005	1.70000E+001	3.00000E+000	0.00000E+000	3.82259E+002	1.86132E+002	3.90637E+002	1.00000E+002	1.81963E+000	2.95737E-002	0.00000E+000	-4.66440E+002	2.74468E+000	7.89369E-001	3.73553E+002	2.10131E+002	3.68513E+002	-4.64925E+002	7.59797E-001	7.07304E-001	-2.06995E-001	1.16051E+002	-9.35154E+001	-1.98246E-001	1.17566E+002	-1.04726E+002
1.81370E+002	8.68229E+002	2.48440E+002	1.96662E+002	1.28323E+000	1.79858E+000	1.19030E+004	9.30744E+002	1.00000E+000	2.02500E+003	2.00000E+000	3.38911E+005	2.30799E+000	2.94657E+001	1.17619E-002	1.64854E-002	6.00910E-002	1.16835E-001	8.65130E+004	2.48475E+002	1.96749E+002	3.58297E-002	3.58297E-002	1.99441E+005	1.70000E+001	4.00000E+000	0.00000E+000	3.35829E+002	2.04092E+002	3.61944E+002	1.00000E+002	1.69095E+000	1.91822E-002	0.00000E+000	-1.78496E+002	3.14448E+000	6.99574E-001	3.73553E+002	2.10131E+002	3.68513E+002	-4.64861E+002	7.59797E-001	7.07304E-001	-1.67221E-001	1.12749E+002	1.36390E+002	-1.98246E-001	1.17630E+002	-1.04654E+002
1.71754E+002	6.86390E+002	2.48619E+002	1.96797E+002	1.25221E+000	1.79181E+000	9.14300E+003	8.24548E+002	1.00000E+000	2.02700E+003	1.80000E+001	3.39214E+005	2.24373E+000	2.61991E+001	1.30959E-002	1.87391E-002	6.46750E-002	1.30908E-001	8.65130E+004	2.48475E+002	1.96749E+002	3.58297E-002	3.58297E-002	1.99441E+005	1.70000E+001	6.00000E+000	0.00000E+000	3.07644E+002	1.56713E+002	2.40599E+002	1.00000E+002	1.32422E+000	3.35388E-002	0.00000E+000	-4.52353E+002	3.51488E+000	7.14095E-001	3.73553E+002	2.10131E+002	3.68513E+002	-4.64847E+002	7.59797E-001	7.07304E-001	-1.77265E-001	1.30138E+002	-1.22666E+002	-1.98246E-001	1.17644E+002	-1.04542E+002
1.78301E+002	8.76991E+002	2.48428E+002	1.96778E+002	1.21384E+000	1.81722E+000	1.14630E+004	1.22674E+003	1.00000E+000	2.02800E+003	4.00000E+000	3.39345E+005	2.20582E+000	2.96140E+001	1.13374E-002	1.69730E-002	6.38640E-002	1.41765E-001	8.65130E+004	2.48475E+002	1.96749E+002	3.58297E-002	3.58297E-002	1.99441E+005	1.70000E+001	7.00000E+000	0.00000E+000	3.98330E+002	1.91323E+002	3.18729E+002	1.00000E+002	1.71365E+000	3.00549E-002	0.00000E+000	-4.53816E+002	3.00671E+000	7.45538E-001	3.73553E+002	2.10131E+002	3.68513E+002	-4.64811E+002	7.59797E-001	7.07304E-001	-1.99066E-001	1.28675E+002	-9.23419E+001	-1.98246E-001	1.17680E+002	-1.04531E+002
1.78734E+002	1.04516E+003	2.48428E+002	1.96559E+002	1.23862E+000	1.79893E+000	1.38650E+004	1.52049E+003	1.00000E+000	2.03000E+003	1.00000E+000	3.39647E+005	2.22819E+000	3.23290E+001	1.05191E-002	1.52776E-002	5.96922E-002	1.24784E-001	8.65130E+004	2.48475E+002	1.96749E+002	3.58297E-002	3.58297E-002	1.99441E+005	1.70000E+001	9.00000E+000	0.00000E+000	3.92069E+002	2.42389E+002	4.38696E+002	1.00000E+002	2.01234E+000	2.65283E-002	0.00000E+000	-4.71605E+002	2.88284E+000	7.07018E-001	3.73553E+002	2.10131E+002	3.68513E+002	-4.64747E+002	7.59797E-001	7.07304E-001	-1.84463E-001	1.10886E+002	-1.31560E+002	-1.98246E-001	1.17744E+002	-1.04605E+002
1.83936E+002	1.12126E+003	2.48391E+002	1.96484E+002	1.22260E+000	1.80127E+000	1.47040E+004	1.07222E+003	1.00000E+000	2.03100E+003	3.00000E+000	3.39810E+005	2.20223E+000	3.34852E+001	1.00825E-002	1.48546E-002	5.38636E-002	1.15702E-001	8.65130E+004	2.48475E+002	1.96748E+002	3.58297E-002	3.58297E-002	1.99441E+005	1.70000E+001	1.00000E+001	0.00000E+000	4.16319E+002	2.84036E+002	4.33168E+002	1.00000E+002	2.10634E+000	1.44890E-002	0.00000E+000	-4.68316E+002	3.18660E+000	6.21107E-001	3.73553E+002	2.10131E+002	3.68513E+002	-4.64776E+002	7.59797E-001	7.07304E-001	-1.91368E-001	1.14175E+002	-1.18244E+002	-1.98246E-001	1.17715E+002	-1.04683E+002
1.87162E+002	1.16988E+003	2.48522E+002	1.96613E+002	1.24681E+000	1.76420E+000	1.53820E+004	1.65160E+003	1.00000E+000	2.03200E+003	2.00000E+000	3.39962E+005	2.19962E+000	3.42035E+001	1.00530E-002	1.42246E-002	5.69729E-002	1.13090E-001	8.65130E+004	2.48475E+002	1.96749E+002	3.58297E-002	3.58297E-002	1.99441E+005	1.70000E+001	1.10000E+001	0.00000E+000	4.09569E+002	2.84585E+002	4.97559E+002	1.00000E+002	2.22377E+000	2.19431E-002	0.00000E+000	-1.85261E+002	2.81884E+000	6.86491E-001	3.73553E+002	2.10131E+002	3.68513E+002	-4.64811E+002	7.59797E-001	7.07304E-001	-1.71832E-001	1.05985E+002	1.36355E+002	-1.98246E-001	1.17680E+002	-1.04628E+002
1.76892E+002	1.11951E+003	2.48482E+002	1.96614E+002	1.22833E+000	1.77099E+000	1.45520E+004	1.78991E+003	1.00000E+000	2.03300E+003	2.00000E+000	3.40105E+005	2.17535E+000	3.34591E+001	1.01825E-002	1.46810E-002	5.65870E-002	1.16542E-001	8.65130E+004	2.48475E+002	1.96748E+002	3.58297E-002	3.58297E-002	1.99441E+005	1.70000E+001	1.20000E+001	0.00000E+000	4.39024E+002	2.50080E+002	4.60051E+002	1.00000E+002	2.16158E+000	1.99335E-002	0.00000E+000	-4.68029E+002	2.75587E+000	7.21924E-001	3.73553E+002	2.10131E+002	3.68513E+002	-4.64847E+002	7.59797E-001	7.07304E-001	-1.80928E-001	1.14462E+002	-1.33109E+002	-1.98246E-001	1.17644E+002	-1.04666E+002
1.70851E+002	7.83948E+002	2.48633E+002	1.96905E+002	1.20992E+000	1.81568E+000	1.01030E+004	7.31488E+002	1.00000E+000	2.03600E+003	1.00000E+001	3.40578E+005	2.19683E+000	2.79991E+001	1.20374E-002	1.80640E-002	6.01068E-002	1.33703E-001	8.65130E+004	2.48474E+002	1.96748E+002	3.58297E-002	3.58297E-002	1.99441E+005	1.70000E+001	1.50000E+001	0.00000E+000	3.20806E+002	1.75190E+002	3.08681E+002	1.00000E+002	1.51372E+000	2.19959E-002	0.00000E+000	-4.63507E+002	3.33939E+000	7.15021E-001	3.73553E+002	2.10131E+002	3.68513E+002	-4.64876E+002	7.59797E-001	7.07304E-001	-2.00210E-001	1.18984E+002	-1.00273E+002	-1.98246E-001	1.17615E+002	-1.04501E+002
1.85606E+002	9.46158E+002	2.48477E+002	1.96974E+002	1.20287E+000	1.83098E+000	1.22370E+004	1.45588E+003	1.00000E+000	2.03700E+003	3.00000E+000	3.40735E+005	2.20242E+000	3.07597E+001	1.08738E-002	1.65518E-002	6.23731E-002	1.43148E-001	8.65130E+004	2.48474E+002	1.96748E+002	3.58297E-002	3.58297E-002	1.99441E+005	1.70000E+001	1.60000E+001	0.00000E+000	4.08265E+002	2.05838E+002	3.75715E+002	1.00000E+002	1.86879E+000	2.23004E-002	0.00000E+000	-4.61168E+002	2.91758E+000	7.43620E-001	3.73553E+002	2.10131E+002	3.68513E+002	-4.64909E+002	7.59797E-001	7.07304E-001	-2.07034E-001	1.21323E+002	-8.79788E+001	-1.98246E-001	1.17582E+002	-1.04502E+002
1.75852E+002	9.87385E+002	2.48415E+002	1.96814E+002	1.22125E+000	1.84020E+000	1.30920E+004	7.55467E+002	1.00000E+000	2.03800E+003	2.00000E+000	3.40886E+005	2.24735E+000	3.14227E+001	1.06734E-002	1.60828E-002	6.09085E-002	1.36989E-001	8.65130E+004	2.48474E+002	1.96748E+002	3.58297E-002	3.58297E-002	1.99441E+005	1.70000E+001	1.70000E+001	0.00000E+000	4.51797E+002	2.30889E+002	3.38060E+002	1.00000E+002	1.91476E+000	1.87438E-002	0.00000E+000	-4.50019E+002	2.95275E+000	7.10365E-001	3.73553E+002	2.10131E+002	3.68513E+002	-4.64925E+002	7.59797E-001	7.07304E-001	-2.02177E-001	1.32472E+002	-8.39950E+001	-1.98246E-001	1.17566E+002	-1.04623E+002
1.44057E+002	2.30160E+002	2.48516E+002	1.95959E+002	1.23978E+000	1.81125E+000	3.04600E+003	2.33449E+002	1.00000E+000	2.05100E+003	6.00000E+001	3.42874E+005	2.24555E+000	1.51710E+001	2.24636E-002	3.28181E-002	7.11075E-002	1.47296E-001	8.74860E+004	2.48534E+002	1.95884E+002	7.94183E-002	7.94183E-002	8.23700E+003	3.00000E+000	2.00000E+000	0.00000E+000	1.08376E+002	8.25856E+001	5.47509E+001	1.00000E+002	4.42376E-001	6.95828E-002	0.00000E+000	-4.20375E+002	7.91519E+000	5.49395E-001	1.12515E+002	7.41362E+001	4.22879E+001	-4.14790E+002	3.62259E+000	7.29974E-001	-1.87304E-001	1.62116E+002	-7.65524E+001	-1.93203E-001	1.67701E+002	-6.23635E+001
1.47720E+002	1.30374E+002	2.48505E+002	1.95919E+002	1.22616E+000	1.19110E+000	1.18700E+003	2.86811E+002	1.00000E+000	2.13600E+003	9.30000E+001	3.55837E+005	1.46048E+000	1.14181E+001	3.55896E-002	3.45717E-002	1.25697E-001	1.18936E-001	9.05690E+004	2.48505E+002	1.95919E+002	1.25697E-001	1.18936E-001	1.18700E+003	1.00000E+000	1.00000E+000	0.00000E+000	4.42848E+001	3.74147E+001	5.50201E+001	1.00000E+002	2.51819E-001	4.93816E-001	0.00000E+000	9.76103E+001	1.18325E+001	5.88722E-001	4.42848E+001	3.74147E+001	5.50201E+001	9.76103E+001	1.18325E+001	5.88722E-001	1.45071E-002	9.76103E+001	1.42752E+002	1.45071E-002	9.76103E+001	1.42752E+002
1.57164E+002	5.02555E+002	2.49783E+002	1.97271E+002	1.21127E+000	1.75174E+000	6.37800E+003	7.40235E+002	1.00000E+000	2.14500E+003	2.30000E+001	3.57176E+005	2.12182E+000	2.24177E+001	1.51669E-002	2.19345E-002	6.31752E-002	1.29945E-001	9.09220E+004	2.49809E+002	1.97319E+002	1.54730E-002	1.54730E-002	5.01434E+005	4.80000E+001	1.00000E+000	0.00000E+000	2.90088E+002	1.08833E+002	1.21913E+002	1.00000E+002	9.83870E-001	6.69696E-002	0.00000E+000	-4.34222E+002	3.11545E+000	9.64602E-001	4.64103E+002	1.72196E+002	2.41594E+002	-4.41380E+002	3.73071E-001	9.08475E-001	-1.82408E-001	1.48269E+002	-9.66362E+001	-2.03685E-001	1.41111E+002	-7.27810E+001
1.72437E+002	1.03850E+003	2.49908E+002	1.97338E+002	1.21799E+000	1.67576E+000	1.27920E+004	1.99578E+003	1.00000E+000	2.14600E+003	2.00000E+000	3.57321E+005	2.04106E+000	3.22257E+001	1.07690E-002	1.48164E-002	5.68756E-002	1.06657E-001	9.09220E+004	2.49809E+002	1.97319E+002	1.54730E-002	1.54730E-002	5.01434E+005	4.80000E+001	2.00000E+000	0.00000E+000	6.13474E+002	2.72388E+002	1.97597E+002	1.00000E+002	2.01523E+000	4.36304E-002	0.00000E+000	-4.24990E+002	2.16993E+000	9.77903E-001	4.64103E+002	1.72196E+002	2.41594E+002	-4.41398E+002	3.73071E-001	9.08475E-001	-1.58193E-001	1.57501E+002	-1.22818E+002	-2.03685E-001	1.41093E+002	-7.27483E+001
1.69443E+002	9.56512E+002	2.49744E+002	1.97259E+002	1.21945E+000	1.74900E+000	1.22040E+004	1.80310E+003	1.00000E+000	2.14700E+003	2.00000E+000	3.57480E+005	2.13282E+000	3.09275E+001	1.10386E-002	1.58321E-002	6.17906E-002	1.25961E-001	9.09220E+004	2.49809E+002	1.97319E+002	1.54730E-002	1.54730E-002	5.01434E+005	4.80000E+001	3.00000E+000	0.00000E+000	5.52352E+002	1.72046E+002	2.71096E+002	1.00000E+002	1.90518E+000	4.60015E-002	0.00000E+000	-4.40876E+002	2.18296E+000	9.95211E-001	4.64103E+002	1.72196E+002	2.41594E+002	-4.41399E+002	3.73071E-001	9.08475E-001	-1.78393E-001	1.41615E+002	-1.09169E+002	-2.03685E-001	1.41092E+002	-7.28103E+001
1.65542E+002	8.90340E+002	2.49831E+002	1.97331E+002	1.16016E+000	1.82252E+000	1.11740E+004	1.33289E+003	1.00000E+000	2.14800E+003	3.00000E+000	3.57632E+005	2.11442E+000	2.98386E+001	1.09752E-002	1.72412E-002	5.98809E-002	1.46144E-001	9.09220E+004	2.49809E+002	1.97320E+002	1.54730E-002	1.54730E-002	5.01434E+005	4.80000E+001	4.00000E+000	0.00000E+000	4.76660E+002	1.73261E+002	2.65193E+002	1.00000E+002	1.74061E+000	3.98375E-002	0.00000E+000	-4.44088E+002	2.51676E+000	9.02122E-001	4.64103E+002	1.72196E+002	2.41594E+002	-4.41404E+002	3.73071E-001	9.08475E-001	-2.22069E-001	1.38403E+002	-4.87750E+001	-2.03685E-001	1.41087E+002	-7.27641E+001
1.76415E+002	8.80751E+002	2.49783E+002	1.97385E+002	1.19569E+000	1.74638E+000	1.10270E+004	1.76890E+003	1.00000E+000	2.15000E+003	2.10000E+001	3.57955E+005	2.08813E+000	2.96774E+001	1.13865E-002	1.66307E-002	6.23364E-002	1.31680E-001	9.09220E+004	2.49809E+002	1.97320E+002	1.54730E-002	1.54730E-002	5.01434E+005	4.80000E+001	6.00000E+000	0.00000E+000	4.96390E+002	1.52778E+002	2.65638E+002	1.00000E+002	1.75428E+000	5.14358E-002	0.00000E+000	-4.43987E+002	2.33747E+000	9.77769E-001	4.64103E+002	1.72196E+002	2.41594E+002	-4.41476E+002	3.73071E-001	9.08475E-001	-1.87177E-001	1.38504E+002	-9.93648E+001	-2.03685E-001	1.41015E+002	-7.28056E+001
1.67857E+002	9.51589E+002	2.49806E+002	1.97363E+002	1.20858E+000	1.75557E+000	1.20830E+004	1.81310E+003	1.00000E+000	2.15100E+003	1.10000E+001	3.58112E+005	2.12174E+000	3.08478E+001	1.09948E-002	1.59710E-002	6.17432E-002	1.29084E-001	9.09220E+004	2.49809E+002	1.97320E+002	1.54730E-002	1.54730E-002	5.01434E+005	4.80000E+001	7.00000E+000	0.00000E+000	5.50831E+002	1.75101E+002	2.65079E+002	1.00000E+002	1.89398E+000	4.06843E-002	0.00000E+000	-4.40179E+002	2.19936E+000	9.92720E-001	4.64103E+002	1.72196E+002	2.41594E+002	-4.41506E+002	3.73071E-001	9.08475E-001	-1.84538E-001	1.42312E+002	-9.94223E+001	-2.03685E-001	1.40985E+002	-7.28474E+001
1.66927E+002	1.08500E+003	2.49805E+002	1.97239E+002	1.19107E+000	1.77269E+000	1.36630E+004	1.81062E+003	1.00000E+000	2.15200E+003	2.00000E+000	3.58254E+005	2.11139E+000	3.29394E+001	1.01897E-002	1.51656E-002	5.82389E-002	1.27808E-001	9.09220E+004	2.49809E+002	1.97321E+002	1.54730E-002	1.54730E-002	5.01434E+005	4.80000E+001	8.00000E+000	0.00000E+000	5.93005E+002	2.54173E+002	2.75780E+002	1.00000E+002	2.10752E+000	3.45257E-002	0.00000E+000	-4.35867E+002	2.35042E+000	8.73561E-001	4.64103E+002	1.72196E+002	2.41594E+002	-4.41540E+002	3.73071E-001	9.08475E-001	-1.96244E-001	1.46624E+002	-7.81155E+001	-2.03685E-001	1.40951E+002	-7.29600E+001
1.53914E+002	9.53475E+002	2.49682E+002	1.97376E+002	1.23760E+000	1.91200E+000	1.32070E+004	1.34531E+003	1.00000E+000	2.15300E+003	6.00000E+000	3.58417E+005	2.36628E+000	3.08784E+001	1.07690E-002	1.66374E-002	6.19483E-002	1.46437E-001	9.09220E+004	2.49809E+002	1.97321E+002	1.54730E-002	1.54730E-002	5.01434E+005	4.80000E+001	9.00000E+000	0.00000E+000	5.27545E+002	1.62525E+002	3.19855E+002	1.00000E+002	1.94066E+000	2.84936E-002	0.00000E+000	-4.48724E+002	2.19347E+000	9.52088E-001	4.64103E+002	1.72196E+002	2.41594E+002	-4.41572E+002	3.73071E-001	9.08475E-001	-2.14123E-001	1.33767E+002	-6.49076E+001	-2.03685E-001	1.40919E+002	-7.29146E+001
1.66708E+002	1.00081E+003	2.49721E+002	1.97224E+002	1.16191E+000	1.85084E+000	1.27080E+004	2.04329E+003	1.00000E+000	2.15500E+003	5.00000E+000	3.58704E+005	2.15050E+000	3.16356E+001	1.03070E-002	1.64184E-002	5.86646E-002	1.47320E-001	9.09220E+004	2.49810E+002	1.97319E+002	1.54730E-002	1.54730E-002	5.01434E+005	4.80000E+001	1.10000E+001	0.00000E+000	5.23219E+002	1.84077E+002	3.36036E+002	1.00000E+002	1.99349E+000	3.90863E-002	0.00000E+000	-4.50347E+002	2.38783E+000	8.91597E-001	4.64103E+002	1.72196E+002	2.41594E+002	-4.41612E+002	3.73071E-001	9.08475E-001	-2.28673E-001	1.32144E+002	-4.55563E+001	-2.03685E-001	1.40879E+002	-7.30464E+001
1.57773E+002	9.35533E+002	2.49809E+002	1.97309E+002	1.22553E+000	1.86246E+000	1.25790E+004	1.50100E+003	1.00000E+000	2.15700E+003	1.70000E+001	3.59024E+005	2.28249E+000	3.05865E+001	1.09270E-002	1.66059E-002	6.21014E-002	1.42045E-001	9.09220E+004	2.49810E+002	1.97320E+002	1.54730E-002	1.54730E-002	5.01434E+005	4.80000E+001	1.30000E+001	0.00000E+000	4.87008E+002	1.68394E+002	3.30750E+002	1.00000E+002	1.88799E+000	3.77827E-002	0.00000E+000	-4.52847E+002	2.39653E+000	8.92907E-001	4.64103E+002	1.72196E+002	2.41594E+002	-4.41627E+002	3.73071E-001	9.08475E-001	-2.06260E-001	1.29644E+002	-8.04785E+001	-2.03685E-001	1.40864E+002	-7.30026E+001
1.50495E+002	7.03283E+002	2.49833E+002	1.97342E+002	1.21485E+000	1.81496E+000	9.20200E+003	9.07297E+002	1.00000E+000	2.15800E+003	5.00000E+001	3.59205E+005	2.20491E+000	2.65195E+001	1.26643E-002	1.89202E-002	6.11993E-002	1.34826E-001	9.09220E+004	2.49811E+002	1.97320E+002	1.54730E-002	1.54730E-002	5.01434E+005	4.80000E+001	1.40000E+001	0.00000E+000	3.77433E+002	1.27732E+002	2.20944E+002	1.00000E+002	1.38779E+000	3.53207E-002	0.00000E+000	-4.46824E+002	2.71451E+000	9.21677E-001	4.64103E+002	1.72196E+002	2.41594E+002	-4.41620E+002	3.73071E-001	9.08475E-001	-1.98067E-001	1.35667E+002	-8.63501E+001	-2.03685E-001	1.40871E+002	-7.29727E+001
1.63024E+002	5.84282E+002	2.49960E+002	1.97300E+002	1.19855E+000	1.67059E+000	7.05400E+003	1.01030E+003	1.00000E+000	2.15900E+003	8.20000E+001	3.59383E+005	2.00228E+000	2.41719E+001	1.42705E-002	1.98908E-002	6.35965E-002	1.21892E-001	9.09220E+004	2.49810E+002	1.97320E+002	1.54730E-002	1.54730E-002	5.01434E+005	4.80000E+001	1.50000E+001	0.00000E+000	3.37695E+002	1.14012E+002	1.58141E+002	1.00000E+002	1.16121E+000	6.62406E-002	0.00000E+000	-4.38854E+002	2.92677E+000	9.76348E-001	4.64103E+002	1.72196E+002	2.41594E+002	-4.41583E+002	3.73071E-001	9.08475E-001	-1.64523E-001	1.43637E+002	-1.27416E+002	-2.03685E-001	1.40908E+002	-7.29530E+001
1.71679E+002	7.44522E+002	2.49991E+002	1.97283E+002	1.16035E+000	1.67827E+000	8.74800E+003	1.06950E+003	1.00000E+000	2.16200E+003	4.00000E+001	3.59805E+005	1.94739E+000	2.72859E+001	1.24061E-002	1.79435E-002	5.18939E-002	1.06764E-001	9.09220E+004	2.49811E+002	1.97319E+002	1.54730E-002	1.54730E-002	5.01434E+005	4.80000E+001	1.80000E+001	0.00000E+000	4.23130E+002	2.00429E+002	1.50817E+002	1.00000E+002	1.43621E+000	3.30523E-002	0.00000E+000	-4.26335E+002	2.81329E+000	9.12100E-001	4.64103E+002	1.72196E+002	2.41594E+002	-4.41546E+002	3.73071E-001	9.08475E-001	-1.82455E-001	1.56156E+002	-8.86591E+001	-2.03685E-001	1.40945E+002	-7.29247E+001
1.71028E+002	6.91187E+002	2.49685E+002	1.97368E+002	1.14069E+000	1.78776E+000	8.41800E+003	9.08235E+002	1.00000E+000	2.16400E+003	4.70000E+001	3.60113E+005	2.03929E+000	2.62904E+001	1.24327E-002	1.94852E-002	5.89374E-002	1.42657E-001	9.09220E+004	2.49811E+002	1.97319E+002	1.54730E-002	1.54730E-002	5.01434E+005	4.80000E+001	2.00000E+001	0.00000E+000	4.00921E+002	1.29625E+002	1.87623E+002	1.00000E+002	1.37068E+000	3.40587E-002	0.00000E+000	-4.39180E+002	2.63169E+000	9.93965E-001	4.64103E+002	1.72196E+002	2.41594E+002	-4.41542E+002	3.73071E-001	9.08475E-001	-2.20959E-001	1.43311E+002	-4.54613E+001	-2.03685E-001	1.40949E+002	-7.28890E+001
1.62209E+002	5.76999E+002	2.49844E+002	1.97378E+002	1.19988E+000	1.83318E+000	7.51700E+003	6.35640E+002	1.00000E+000	2.16500E+003	7.90000E+001	3.60299E+005	2.19959E+000	2.40208E+001	1.38393E-002	2.11438E-002	5.88844E-002	1.35065E-001	9.09220E+004	2.49811E+002	1.97320E+002	1.54730E-002	1.54730E-002	5.01434E+005	4.80000E+001	2.10000E+001	0.00000E+000	3.38488E+002	1.09179E+002	1.61747E+002	1.00000E+002	1.16366E+000	2.73228E-002	0.00000E+000	-4.39832E+002	2.79904E+000	9.88962E-001	4.64103E+002	1.72196E+002	2.41594E+002	-4.41509E+002	3.73071E-001	9.08475E-001	-2.08801E-001	1.42659E+002	-6.37258E+001	-2.03685E-001	1.40982E+002	-7.28377E+001
1.62238E+002	6.54239E+002	2.49856E+002	1.97323E+002	1.17186E+000	1.78456E+000	8.15900E+003	9.51373E+002	1.00000E+000	2.16600E+003	5.80000E+001	3.60427E+005	2.09126E+000	2.55781E+001	1.29735E-002	1.97566E-002	6.15544E-002	1.40762E-001	9.09220E+004	2.49811E+002	1.97320E+002	1.54730E-002	1.54730E-002	5.01434E+005	4.80000E+001	2.20000E+001	0.00000E+000	3.67891E+002	1.32886E+002	1.74261E+002	1.00000E+002	1.28068E+000	4.41978E-002	0.00000E+000	-4.38496E+002	2.81188E+000	9.44921E-001	4.64103E+002	1.72196E+002	2.41594E+002	-4.41511E+002	3.73071E-001	9.08475E-001	-2.07241E-001	1.43995E+002	-6.46897E+001	-2.03685E-001	1.40980E+002	-7.28746E+001
1.34842E+002	5.55626E+002	2.49712E+002	1.97327E+002	1.35713E+000	1.91491E+000	8.40100E+003	6.57653E+002	1.00000E+000	2.16800E+003	9.40000E+001	3.60745E+005	2.59879E+000	2.35717E+001	1.48067E-002	2.08921E-002	6.99088E-002	1.37503E-001	9.09220E+004	2.49811E+002	1.97320E+002	1.54730E-002	1.54730E-002	5.01434E+005	4.80000E+001	2.40000E+001	0.00000E+000	3.06688E+002	1.06341E+002	1.73288E+002	1.00000E+002	1.11844E+000	3.83598E-002	0.00000E+000	-4.45160E+002	2.85033E+000	9.18651E-001	4.64103E+002	1.72196E+002	2.41594E+002	-4.41504E+002	3.73071E-001	9.08475E-001	-1.70467E-001	1.37331E+002	-1.25011E+002	-2.03685E-001	1.40987E+002	-7.28746E+001
1.62127E+002	5.61555E+002	2.49630E+002	1.97343E+002	1.16771E+000	1.84874E+000	7.17400E+003	4.35899E+002	1.00000E+000	2.17000E+003	8.20000E+001	3.61019E+005	2.15880E+000	2.36971E+001	1.37866E-002	2.18271E-002	5.84824E-002	1.43893E-001	9.09220E+004	2.49812E+002	1.97320E+002	1.54730E-002	1.54730E-002	5.01434E+005	4.80000E+001	2.60000E+001	0.00000E+000	3.17460E+002	9.99216E+001	1.68607E+002	1.00000E+002	1.12230E+000	3.10269E-002	0.00000E+000	-4.43552E+002	2.91828E+000	9.70965E-001	4.64103E+002	1.72196E+002	2.41594E+002	-4.41465E+002	3.73071E-001	9.08475E-001	-2.25771E-001	1.38939E+002	-4.28903E+001	-2.03685E-001	1.41026E+002	-7.28321E+001
1.58008E+002	6.87822E+002	2.49872E+002	1.97326E+002	1.25610E+000	1.86594E+000	9.47900E+003	7.80072E+002	1.00000E+000	2.17200E+003	5.60000E+001	3.61286E+005	2.34381E+000	2.62264E+001	1.29016E-002	1.91654E-002	6.42922E-002	1.40174E-001	9.09220E+004	2.49812E+002	1.97319E+002	1.54730E-002	1.54730E-002	5.01434E+005	4.80000E+001	2.80000E+001	0.00000E+000	3.90308E+002	1.24302E+002	2.13329E+002	1.00000E+002	1.39401E+000	3.15397E-002	0.00000E+000	-4.44457E+002	2.56838E+000	9.59779E-001	4.64103E+002	1.72196E+002	2.41594E+002	-4.41424E+002	3.73071E-001	9.08475E-001	-1.95335E-001	1.38034E+002	-8.79692E+001	-2.03685E-001	1.41067E+002	-7.27843E+001
1.79711E+002	7.06721E+002	2.49908E+002	1.97234E+002	1.15867E+000	1.61319E+000	8.03000E+003	1.30336E+003	1.00000E+000	2.17300E+003	5.10000E+001	3.61432E+005	1.86915E+000	2.65842E+001	1.29301E-002	1.80023E-002	5.98493E-002	1.14562E-001	9.09220E+004	2.49812E+002	1.97319E+002	1.54730E-002	1.54730E-002	5.01434E+005	4.80000E+001	2.90000E+001	0.00000E+000	3.55456E+002	3.10940E+002	9.24940E+001	3.00000E+002	1.32819E+000	5.97050E-002	0.00000E+000	-3.99418E+002	3.57524E+000	7.49114E-001	4.64103E+002	1.72196E+002	2.41594E+002	-4.41403E+002	3.73071E-001	9.08475E-001	-1.63976E-001	1.83073E+002	-8.88255E+001	-2.03685E-001	1.41088E+002	-7.28179E+001
1.69605E+002	7.03747E+002	2.49890E+002	1.97376E+002	1.19259E+000	1.63036E+000	8.31000E+003	8.82300E+002	1.00000E+000	2.17400E+003	4.70000E+001	3.61586E+005	1.94436E+000	2.65282E+001	1.30825E-002	1.78848E-002	5.51358E-002	1.01554E-001	9.09220E+004	2.49812E+002	1.97320E+002	1.54730E-002	1.54730E-002	5.01434E+005	4.80000E+001	3.00000E+001	0.00000E+000	3.74149E+002	2.49888E+002	1.18959E+002	1.00000E+002	1.33812E+000	4.13473E-002	0.00000E+000	-4.14433E+002	3.35123E+000	7.85608E-001	4.64103E+002	1.72196E+002	2.41594E+002	-4.41345E+002	3.73071E-001	9.08475E-001	-1.55075E-001	1.68058E+002	-1.16817E+002	-2.03685E-001	1.41146E+002	-7.26722E+001
1.62351E+002	6.58085E+002	2.49888E+002	1.97279E+002	1.18528E+000	1.77324E+000	8.25100E+003	8.37846E+002	1.00000E+000	2.17500E+003	6.40000E+001	3.61742E+005	2.10178E+000	2.56532E+001	1.30487E-002	1.95215E-002	5.82536E-002	1.28392E-001	9.09220E+004	2.49813E+002	1.97319E+002	1.54730E-002	1.54730E-002	5.01434E+005	4.80000E+001	3.10000E+001	0.00000E+000	3.40586E+002	1.53522E+002	1.81121E+002	1.00000E+002	1.26658E+000	2.66125E-002	0.00000E+000	-4.39927E+002	3.24532E+000	8.14144E-001	4.64103E+002	1.72196E+002	2.41594E+002	-4.41297E+002	3.73071E-001	9.08475E-001	-1.98735E-001	1.42564E+002	-7.85169E+001	-2.03685E-001	1.41194E+002	-7.26859E+001
1.67149E+002	6.17893E+002	2.49853E+002	1.97347E+002	1.19550E+000	1.83794E+000	8.03500E+003	1.01865E+003	1.00000E+000	2.17700E+003	6.60000E+001	3.62064E+005	2.19727E+000	2.48575E+001	1.33370E-002	2.05040E-002	6.43224E-002	1.49961E-001	9.09220E+004	2.49812E+002	1.97319E+002	1.54730E-002	1.54730E-002	5.01434E+005	4.80000E+001	3.30000E+001	0.00000E+000	3.35404E+002	1.34389E+002	1.69554E+002	1.00000E+002	1.20696E+000	6.71562E-002	0.00000E+000	-4.39426E+002	3.03636E+000	8.81791E-001	4.64103E+002	1.72196E+002	2.41594E+002	-4.41300E+002	3.73071E-001	9.08475E-001	-2.11785E-001	1.43065E+002	-5.90081E+001	-2.03685E-001	1.41191E+002	-7.26485E+001
1.65090E+002	6.74797E+002	2.49808E+002	1.97267E+002	1.20203E+000	1.83067E+000	8.78800E+003	9.97446E+002	1.00000E+000	2.17900E+003	5.70000E+001	3.62364E+005	2.20052E+000	2.59768E+001	1.28224E-002	1.95283E-002	6.43366E-002	1.47380E-001	9.09220E+004	2.49812E+002	1.97320E+002	1.54730E-002	1.54730E-002	5.01434E+005	4.80000E+001	3.50000E+001	0.00000E+000	4.07871E+002	1.29947E+002	1.60061E+002	1.00000E+002	1.32944E+000	4.90875E-002	0.00000E+000	-4.33932E+002	2.42708E+000	1.05483E+000	4.64103E+002	1.72196E+002	2.41594E+002	-4.41214E+002	3.73071E-001	9.08475E-001	-2.07287E-001	1.48559E+002	-6.00973E+001	-2.03685E-001	1.41277E+002	-7.26153E+001
1.76572E+002	9.80280E+002	2.49941E+002	1.97322E+002	1.18553E+000	1.81884E+000	1.25150E+004	1.92891E+003	1.00000E+000	2.18000E+003	1.40000E+001	3.62476E+005	2.15630E+000	3.13094E+001	1.05974E-002	1.62585E-002	6.18154E-002	1.44143E-001	9.09220E+004	2.49812E+002	1.97320E+002	1.54730E-002	1.54730E-002	5.01434E+005	4.80000E+001	3.60000E+001	0.00000E+000	5.48918E+002	2.12339E+002	2.52646E+002	1.00000E+002	1.91478E+000	3.95745E-002	0.00000E+000	-4.36512E+002	2.32333E+000	9.23388E-001	4.64103E+002	1.72196E+002	2.41594E+002	-4.41222E+002	3.73071E-001	9.08475E-001	-2.10794E-001	1.45979E+002	-5.75402E+001	-2.03685E-001	1.41269E+002	-7.25796E+001
1.70306E+002	8.80546E+002	2.49792E+002	1.97305E+002	1.23794E+000	1.85085E+000	1.19010E+004	1.37013E+003	1.00000E+000	2.18200E+003	2.40000E+001	3.62793E+005	2.29124E+000	2.96740E+001	1.13477E-002	1.69660E-002	6.34863E-002	1.40542E-001	9.09220E+004	2.49813E+002	1.97319E+002	1.54730E-002	1.54730E-002	5.01434E+005	4.80000E+001	3.80000E+001	0.00000E+000	5.02256E+002	1.67863E+002	2.51515E+002	1.00000E+002	1.75783E+000	3.23583E-002	0.00000E+000	-4.40809E+002	2.28692E+000	9.61986E-001	4.64103E+002	1.72196E+002	2.41594E+002	-4.41234E+002	3.73071E-001	9.08475E-001	-1.98431E-001	1.41682E+002	-7.98326E+001	-2.03685E-001	1.41257E+002	-7.26129E+001
1.56179E+002	9.40171E+002	2.49888E+002	1.97297E+002	1.20915E+000	1.87511E+000	1.25310E+004	1.21228E+003	1.00000E+000	2.18400E+003	1.90000E+001	3.63106E+005	2.26728E+000	3.06622E+001	1.08015E-002	1.67507E-002	6.24197E-002	1.48671E-001	9.09220E+004	2.49813E+002	1.97319E+002	1.54730E-002	1.54730E-002	5.01434E+005	4.80000E+001	4.00000E+001	0.00000E+000	5.37421E+002	2.05535E+002	2.31321E+002	1.00000E+002	1.83903E+000	2.71849E-002	0.00000E+000	-4.34582E+002	2.25996E+000	9.48677E-001	4.64103E+002	1.72196E+002	2.41594E+002	-4.41262E+002	3.73071E-001	9.08475E-001	-2.15923E-001	1.47909E+002	-4.81894E+001	-2.03685E-001	1.41229E+002	-7.26392E+001
1.79728E+002	9.67127E+002	2.49874E+002	1.97328E+002	1.23602E+000	1.81403E+000	1.28540E+004	2.23859E+003	1.00000E+000	2.18600E+003	1.30000E+001	3.63413E+005	2.24218E+000	3.10987E+001	1.09020E-002	1.60002E-002	6.41173E-002	1.36934E-001	9.09220E+004	2.49813E+002	1.97319E+002	1.54730E-002	1.54730E-002	5.01434E+005	4.80000E+001	4.20000E+001	0.00000E+000	5.50362E+002	1.81646E+002	2.66365E+002	1.00000E+002	1.90440E+000	4.88245E-002	0.00000E+000	-4.39811E+002	2.16838E+000	9.76241E-001	4.64103E+002	1.72196E+002	2.41594E+002	-4.41270E+002	3.73071E-001	9.08475E-001	-1.89509E-001	1.42680E+002	-9.18168E+001	-2.03685E-001	1.41221E+002	-7.26284E+001
1.77854E+002	9.14466E+002	2.49978E+002	1.97425E+002	1.19160E+000	1.75468E+000	1.14310E+004	1.46350E+003	1.00000E+000	2.18700E+003	2.00000E+001	3.63579E+005	2.09087E+000	3.02401E+001	1.11452E-002	1.64117E-002	5.71845E-002	1.22597E-001	9.09220E+004	2.49813E+002	1.97319E+002	1.54730E-002	1.54730E-002	5.01434E+005	4.80000E+001	4.30000E+001	0.00000E+000	5.26708E+002	1.97545E+002	2.39710E+002	1.00000E+002	1.82350E+000	3.27563E-002	0.00000E+000	-4.36534E+002	2.38731E+000	9.40288E-001	4.64103E+002	1.72196E+002	2.41594E+002	-4.41252E+002	3.73071E-001	9.08475E-001	-1.91114E-001	1.45957E+002	-8.61289E+001	-2.03685E-001	1.41239E+002	-7.25420E+001
1.89278E+002	9.14065E+002	2.49780E+002	1.97373E+002	1.17371E+000	1.80552E+000	1.15300E+004	1.61504E+003	1.00000E+000	2.18900E+003	1.70000E+001	3.63882E+005	2.11916E+000	3.02335E+001	1.09307E-002	1.68146E-002	6.18393E-002	1.44878E-001	9.09220E+004	2.49812E+002	1.97319E+002	1.54730E-002	1.54730E-002	5.01434E+005	4.80000E+001	4.50000E+001	0.00000E+000	5.00488E+002	1.90297E+002	3.11594E+002	1.00000E+002	1.90599E+000	3.45243E-002	0.00000E+000	-4.48180E+002	2.59034E+000	8.62861E-001	4.64103E+002	1.72196E+002	2.41594E+002	-4.41278E+002	3.73071E-001	9.08475E-001	-2.12071E-001	1.34311E+002	-6.73346E+001	-2.03685E-001	1.41213E+002	-7.26145E+001
1.82034E+002	9.71961E+002	2.49957E+002	1.97280E+002	1.19153E+000	1.78820E+000	1.23060E+004	1.73250E+003	1.00000E+000	2.19100E+003	8.00000E+000	3.64183E+005	2.13070E+000	3.11763E+001	1.07411E-002	1.61198E-002	5.93115E-002	1.32243E-001	9.09220E+004	2.49812E+002	1.97318E+002	1.54730E-002	1.54730E-002	5.01434E+005	4.80000E+001	4.70000E+001	0.00000E+000	5.50161E+002	1.87294E+002	3.23662E+002	1.00000E+002	2.02764E+000	3.67506E-002	0.00000E+000	-4.46642E+002	2.35577E+000	9.18373E-001	4.64103E+002	1.72196E+002	2.41594E+002	-4.41283E+002	3.73071E-001	9.08475E-001	-2.00243E-001	1.35849E+002	-8.30322E+001	-2.03685E-001	1.41208E+002	-7.26665E+001
1.66310E+002	9.60011E+002	2.49897E+002	1.97232E+002	1.20698E+000	1.75875E+000	1.21620E+004	1.92335E+003	1.00000E+000	2.19200E+003	1.40000E+001	3.64355E+005	2.12277E+000	3.09840E+001	1.09445E-002	1.59478E-002	6.13913E-002	1.29145E-001	9.09220E+004	2.49812E+002	1.97319E+002	1.54730E-002	1.54730E-002	5.01434E+005	4.80000E+001	4.80000E+001	0.00000E+000	5.46396E+002	1.69963E+002	2.77551E+002	1.00000E+002	1.90333E+000	4.17069E-002	0.00000E+000	-4.41911E+002	2.20582E+000	9.86596E-001	4.64103E+002	1.72196E+002	2.41594E+002	-4.41279E+002	3.73071E-001	9.08475E-001	-1.86049E-001	1.40581E+002	-9.90228E+001	-2.03685E-001	1.41212E+002	-7.26963E+001
1.72076E+002	7.56414E+002	2.47968E+002	1.94918E+002	1.12345E+000	1.33962E+000	7.05600E+003	7.83054E+002	1.00000E+000	2.21100E+003	4.80000E+001	3.67315E+005	1.50500E+000	2.75030E+001	1.33744E-002	1.59479E-002	4.75195E-002	6.66726E-002	9.32480E+004	2.47984E+002	1.94924E+002	1.00188E-002	1.00188E-002	4.60099E+005	4.90000E+001	1.00000E+000	0.00000E+000	1.59696E+002	5.15873E+002	9.18198E+001	1.00000E+002	1.20242E+000	3.16331E-002	0.00000E+000	-3.30865E+002	3.00174E+000	9.51830E-001	2.82829E+002	6.07814E+002	1.01021E+002	-3.46907E+002	4.41208E-001	8.01941E-001	-8.77683E-002	2.51626E+002	-1.34291E+002	-9.91553E-002	2.35584E+002	-1.33461E+002
1.69990E+002	1.03057E+003	2.47998E+002	1.94931E+002	1.16503E+000	1.46273E+000	1.07750E+004	1.11421E+003	1.00000E+000	2.21200E+003	9.00000E+000	3.67436E+005	1.70413E+000	3.21026E+001	1.12235E-002	1.40915E-002	5.04693E-002	7.87528E-002	9.32480E+004	2.47984E+002	1.94925E+002	1.00188E-002	1.00188E-002	4.60099E+005	4.90000E+001	2.00000E+000	0.00000E+000	2.75560E+002	6.81663E+002	1.00793E+002	1.00000E+002	1.67877E+000	2.72119E-002	0.00000E+000	-3.41705E+002	2.57120E+000	8.99223E-001	2.82829E+002	6.07814E+002	1.01021E+002	-3.46893E+002	4.41208E-001	8.01941E-001	-1.13291E-001	2.40786E+002	-1.07335E+002	-9.91553E-002	2.35598E+002	-1.33437E+002
1.90495E+002	9.82849E+002	2.47977E+002	1.94939E+002	1.15285E+000	1.27229E+000	8.95700E+003	1.01862E+003	1.00000E+000	2.21300E+003	2.20000E+001	3.67603E+005	1.46676E+000	3.13504E+001	1.21812E-002	1.34433E-002	4.43401E-002	5.35912E-002	9.32480E+004	2.47984E+002	1.94925E+002	1.00188E-002	1.00188E-002	4.60099E+005	4.90000E+001	3.00000E+000	0.00000E+000	2.62144E+002	6.44308E+002	1.00654E+002	1.00000E+002	1.60111E+000	2.90580E-002	0.00000E+000	-5.02487E+001	2.89425E+000	8.76180E-001	2.82829E+002	6.07814E+002	1.01021E+002	-3.46882E+002	4.41208E-001	8.01941E-001	-4.92505E-002	2.40997E+002	8.91422E+001	-9.91553E-002	2.35609E+002	-1.33422E+002
2.02859E+002	1.07529E+003	2.47994E+002	1.94899E+002	1.13223E+000	1.39670E+000	1.05010E+004	2.04840E+003	1.00000E+000	2.21400E+003	8.00000E+000	3.67740E+005	1.58138E+000	3.27917E+001	1.10489E-002	1.36297E-002	4.80833E-002	7.24229E-002	9.32480E+004	2.47985E+002	1.94926E+002	1.00188E-002	1.00188E-002	4.60099E+005	4.90000E+001	4.00000E+000	0.00000E+000	3.21816E+002	6.70139E+002	1.19846E+002	1.00000E+002	1.79618E+000	3.62761E-002	0.00000E+000	-3.47838E+002	3.06967E+000	7.62963E-001	2.82829E+002	6.07814E+002	1.01021E+002	-3.46855E+002	4.41208E-001	8.01941E-001	-1.04577E-001	2.34653E+002	-1.26377E+002	-9.91553E-002	2.35636E+002	-1.33418E+002
1.70323E+002	1.02954E+003	2.47976E+002	1.94905E+002	1.14461E+000	1.37163E+000	9.99600E+003	1.11270E+003	1.00000E+000	2.21500E+003	1.10000E+001	3.67887E+005	1.56998E+000	3.20864E+001	1.14484E-002	1.37190E-002	4.68116E-002	6.65340E-002	9.32480E+004	2.47985E+002	1.94926E+002	1.00188E-002	1.00188E-002	4.60099E+005	4.90000E+001	5.00000E+000	0.00000E+000	3.02018E+002	6.55210E+002	9.52420E+001	1.00000E+002	1.68600E+000	2.17759E-002	0.00000E+000	-5.60664E+001	2.80875E+000	8.54645E-001	2.82829E+002	6.07814E+002	1.01021E+002	-3.46829E+002	4.41208E-001	8.01941E-001	-9.02202E-002	2.35179E+002	1.44135E+002	-9.91553E-002	2.35662E+002	-1.33391E+002
1.75394E+002	9.30152E+002	2.47959E+002	1.94889E+002	1.15420E+000	1.39374E+000	9.24200E+003	6.93107E+002	1.00000E+000	2.21600E+003	1.80000E+001	3.68044E+005	1.60865E+000	3.04984E+001	1.20059E-002	1.44977E-002	4.32551E-002	6.22143E-002	9.32480E+004	2.47985E+002	1.94926E+002	1.00188E-002	1.00188E-002	4.60099E+005	4.90000E+001	6.00000E+000	0.00000E+000	2.48165E+002	6.20899E+002	1.03820E+002	1.00000E+002	1.54769E+000	2.15312E-002	0.00000E+000	-3.40132E+002	2.91143E+000	8.57475E-001	2.82829E+002	6.07814E+002	1.01021E+002	-3.46855E+002	4.41208E-001	8.01941E-001	-9.40156E-002	2.42359E+002	-1.34318E+002	-9.91553E-002	2.35636E+002	-1.33428E+002
1.76709E+002	9.21242E+002	2.48007E+002	1.94941E+002	1.13092E+000	1.42918E+000	9.16600E+003	1.17930E+003	1.00000E+000	2.21700E+003	2.60000E+001	3.68199E+005	1.61628E+000	3.03520E+001	1.18125E-002	1.49278E-002	5.50179E-002	8.70145E-002	9.32480E+004	2.47985E+002	1.94926E+002	1.00188E-002	1.00188E-002	4.60099E+005	4.90000E+001	7.00000E+000	0.00000E+000	3.12005E+002	5.76789E+002	6.80081E+001	3.00000E+002	1.54613E+000	4.06130E-002	0.00000E+000	-3.55898E+002	2.86145E+000	8.76063E-001	2.82829E+002	6.07814E+002	1.01021E+002	-3.46882E+002	4.41208E-001	8.01941E-001	-1.16504E-001	2.26593E+002	-1.16773E+002	-9.91553E-002	2.35609E+002	-1.33419E+002
1.72934E+002	8.85203E+002	2.47921E+002	1.94790E+002	1.14457E+000	1.40143E+000	8.78300E+003	9.85675E+002	1.00000E+000	2.21800E+003	2.10000E+001	3.68340E+005	1.60403E+000	2.97524E+001	1.22129E-002	1.49538E-002	4.97563E-002	7.37546E-002	9.32480E+004	2.47985E+002	1.94926E+002	1.00188E-002	1.00188E-002	4.60099E+005	4.90000E+001	8.00000E+000	0.00000E+000	3.20234E+002	5.20976E+002	9.34677E+001	1.00000E+002	1.53972E+000	2.95933E-002	0.00000E+000	-7.05439E+001	3.56951E+000	7.17432E-001	2.82829E+002	6.07814E+002	1.01021E+002	-3.46871E+002	4.41208E-001	8.01941E-001	-1.00890E-001	2.20702E+002	1.45387E+002	-9.91553E-002	2.35620E+002	-1.33509E+002
1.66598E+002	8.39531E+002	2.47935E+002	1.94818E+002	1.19371E+000	1.47169E+000	9.06000E+003	1.18959E+003	1.00000E+000	2.21900E+003	2.70000E+001	3.68499E+005	1.75676E+000	2.89747E+001	1.25410E-002	1.54615E-002	5.35580E-002	8.05576E-002	9.32480E+004	2.47985E+002	1.94926E+002	1.00188E-002	1.00188E-002	4.60099E+005	4.90000E+001	9.00000E+000	0.00000E+000	3.12860E+002	5.05947E+002	7.61490E+001	3.00000E+002	1.46948E+000	3.37857E-002	0.00000E+000	-3.62462E+002	3.23004E+000	7.80618E-001	2.82829E+002	6.07814E+002	1.01021E+002	-3.46877E+002	4.41208E-001	8.01941E-001	-1.04293E-001	2.20029E+002	-1.41476E+002	-9.91553E-002	2.35614E+002	-1.33496E+002
1.74424E+002	8.03323E+002	2.47904E+002	1.94831E+002	1.13670E+000	1.42024E+000	8.00900E+003	1.09915E+003	1.00000E+000	2.22000E+003	3.10000E+001	3.68647E+005	1.61438E+000	2.83430E+001	1.27015E-002	1.58698E-002	5.10324E-002	7.86727E-002	9.32480E+004	2.47985E+002	1.94926E+002	1.00188E-002	1.00188E-002	4.60099E+005	4.90000E+001	1.00000E+001	0.00000E+000	3.09240E+002	4.79505E+002	6.22211E+001	3.00000E+002	1.39847E+000	3.55995E-002	0.00000E+000	-3.64938E+002	3.24799E+000	8.25671E-001	2.82829E+002	6.07814E+002	1.01021E+002	-3.46865E+002	4.41208E-001	8.01941E-001	-1.10892E-001	2.17553E+002	-1.34184E+002	-9.91553E-002	2.35626E+002	-1.33478E+002
1.88227E+002	1.06412E+003	2.47921E+002	1.94799E+002	1.13249E+000	1.42858E+000	1.06320E+004	1.44126E+003	1.00000E+000	2.22100E+003	4.00000E+000	3.68773E+005	1.61786E+000	3.26208E+001	1.09831E-002	1.38547E-002	4.85954E-002	7.65026E-002	9.32480E+004	2.47985E+002	1.94926E+002	1.00188E-002	1.00188E-002	4.60099E+005	4.90000E+001	1.10000E+001	0.00000E+000	3.84165E+002	6.54853E+002	9.26892E+001	3.00000E+002	1.84774E+000	2.92271E-002	0.00000E+000	-3.59598E+002	2.88883E+000	8.05717E-001	2.82829E+002	6.07814E+002	1.01021E+002	-3.46828E+002	4.41208E-001	8.01941E-001	-1.15614E-001	2.22893E+002	-1.21883E+002	-9.91553E-002	2.35663E+002	-1.33460E+002
1.84246E+002	1.02745E+003	2.47944E+002	1.94870E+002	1.14298E+000	1.43615E+000	1.03930E+004	1.87358E+003	1.00000E+000	2.22200E+003	6.00000E+000	3.68917E+005	1.64149E+000	3.20538E+001	1.12116E-002	1.40873E-002	5.44399E-002	8.51981E-002	9.32480E+004	2.47985E+002	1.94926E+002	1.00188E-002	1.00188E-002	4.60099E+005	4.90000E+001	1.20000E+001	0.00000E+000	3.67883E+002	6.10746E+002	8.76773E+001	1.00000E+002	1.74533E+000	4.82484E-002	0.00000E+000	-3.61018E+002	2.94914E+000	7.98263E-001	2.82829E+002	6.07814E+002	1.01021E+002	-3.46825E+002	4.41208E-001	8.01941E-001	-1.13667E-001	2.21473E+002	-1.26134E+002	-9.91553E-002	2.35666E+002	-1.33411E+002
1.84666E+002	9.91431E+002	2.47948E+002	1.94995E+002	1.09639E+000	1.39880E+000	9.38300E+003	1.93328E+003	1.00000E+000	2.22300E+003	1.70000E+001	3.69071E+005	1.53363E+000	3.14870E+001	1.13186E-002	1.44406E-002	5.38006E-002	8.67285E-002	9.32480E+004	2.47985E+002	1.94926E+002	1.00188E-002	1.00188E-002	4.60099E+005	4.90000E+001	1.30000E+001	0.00000E+000	3.05777E+002	6.44503E+002	9.02250E+001	1.00000E+002	1.66916E+000	5.50147E-002	0.00000E+000	-3.48857E+002	2.88752E+000	8.58057E-001	2.82829E+002	6.07814E+002	1.01021E+002	-3.46830E+002	4.41208E-001	8.01941E-001	-1.21198E-001	2.33634E+002	-1.02767E+002	-9.91553E-002	2.35661E+002	-1.33337E+002
1.66630E+002	8.69841E+002	2.48026E+002	1.94913E+002	1.19389E+000	1.51747E+000	9.61800E+003	1.42979E+003	1.00000E+000	2.22400E+003	2.70000E+001	3.69236E+005	1.81168E+000	2.94931E+001	1.21736E-002	1.54731E-002	5.68236E-002	9.09086E-002	9.32480E+004	2.47985E+002	1.94927E+002	1.00188E-002	1.00188E-002	4.60099E+005	4.90000E+001	1.40000E+001	0.00000E+000	2.94841E+002	5.17050E+002	9.16939E+001	1.00000E+002	1.47913E+000	4.42696E-002	0.00000E+000	-3.57286E+002	3.35944E+000	7.28453E-001	2.82829E+002	6.07814E+002	1.01021E+002	-3.46804E+002	4.41208E-001	8.01941E-001	-1.19343E-001	2.25205E+002	-1.13983E+002	-9.91553E-002	2.35687E+002	-1.33357E+002
1.58311E+002	9.09730E+002	2.47978E+002	1.94927E+002	1.16279E+000	1.49843E+000	9.69900E+003	1.22660E+003	1.00000E+000	2.22500E+003	2.50000E+001	3.69381E+005	1.74237E+000	3.01617E+001	1.18070E-002	1.52151E-002	5.64135E-002	9.27704E-002	9.32480E+004	2.47985E+002	1.94926E+002	1.00188E-002	1.00188E-002	4.60099E+005	4.90000E+001	1.50000E+001	0.00000E+000	3.12840E+002	5.56434E+002	9.08875E+001	1.00000E+002	1.56692E+000	4.18523E-002	0.00000E+000	-3.56804E+002	3.19912E+000	7.61758E-001	2.82829E+002	6.07814E+002	1.01021E+002	-3.46810E+002	4.41208E-001	8.01941E-001	-1.26122E-001	2.25687E+002	-1.03487E+002	-9.91553E-002	2.35681E+002	-1.33357E+002
1.75693E+002	9.17817E+002	2.48007E+002	1.95050E+002	1.14219E+000	1.40293E+000	9.07000E+003	1.50377E+003	1.00000E+000	2.22600E+003	2.20000E+001	3.69524E+005	1.60241E+000	3.02955E+001	1.19932E-002	1.47310E-002	5.34655E-002	7.98940E-002	9.32480E+004	2.47984E+002	1.94926E+002	1.00188E-002	1.00188E-002	4.60099E+005	4.90000E+001	1.60000E+001	0.00000E+000	2.73473E+002	5.97396E+002	9.31108E+001	1.00000E+002	1.54608E+000	5.64879E-002	0.00000E+000	-3.46459E+002	3.02961E+000	8.31804E-001	2.82829E+002	6.07814E+002	1.01021E+002	-3.46755E+002	4.41208E-001	8.01941E-001	-1.02448E-001	2.36032E+002	-1.28052E+002	-9.91553E-002	2.35736E+002	-1.33224E+002
1.73722E+002	1.02212E+003	2.47977E+002	1.94913E+002	1.12839E+000	1.42401E+000	1.01230E+004	1.07817E+003	1.00000E+000	2.22700E+003	1.00000E+001	3.69656E+005	1.60684E+000	3.19706E+001	1.12151E-002	1.41533E-002	4.68336E-002	7.36909E-002	9.32480E+004	2.47984E+002	1.94926E+002	1.00188E-002	1.00188E-002	4.60099E+005	4.90000E+001	1.70000E+001	0.00000E+000	2.16511E+002	6.72814E+002	1.51382E+002	1.00000E+002	1.64908E+000	2.42719E-002	0.00000E+000	-3.28146E+002	2.87392E+000	8.30007E-001	2.82829E+002	6.07814E+002	1.01021E+002	-3.46710E+002	4.41208E-001	8.01941E-001	-1.15820E-001	2.54345E+002	-9.00516E+001	-9.91553E-002	2.35781E+002	-1.33267E+002
1.73730E+002	8.64493E+002	2.47991E+002	1.94901E+002	1.10580E+000	1.45211E+000	8.54300E+003	8.49327E+002	1.00000E+000	2.22800E+003	2.50000E+001	3.69818E+005	1.60575E+000	2.94023E+001	1.19639E-002	1.57107E-002	4.66021E-002	7.91081E-002	9.32480E+004	2.47984E+002	1.94925E+002	1.00188E-002	1.00188E-002	4.60099E+005	4.90000E+001	1.80000E+001	0.00000E+000	2.54870E+002	5.60281E+002	8.51966E+001	1.00000E+002	1.44242E+000	2.74552E-002	0.00000E+000	-3.46245E+002	3.07991E+000	8.43079E-001	2.82829E+002	6.07814E+002	1.01021E+002	-3.46658E+002	4.41208E-001	8.01941E-001	-1.35387E-001	2.36246E+002	-7.92823E+001	-9.91553E-002	2.35833E+002	-1.33221E+002
1.86115E+002	8.95489E+002	2.48010E+002	1.95035E+002	1.14736E+000	1.39165E+000	8.82100E+003	1.59101E+003	1.00000E+000	2.22900E+003	2.50000E+001	3.69974E+005	1.59673E+000	2.99247E+001	1.22163E-002	1.48174E-002	5.17161E-002	7.53198E-002	9.32480E+004	2.47984E+002	1.94925E+002	1.00188E-002	1.00188E-002	4.60099E+005	4.90000E+001	1.90000E+001	0.00000E+000	2.72942E+002	5.65228E+002	9.35694E+001	1.00000E+002	1.50284E+000	5.18100E-002	0.00000E+000	-3.48478E+002	3.22733E+000	7.91787E-001	2.82829E+002	6.07814E+002	1.01021E+002	-3.46639E+002	4.41208E-001	8.01941E-001	-9.62165E-002	2.34013E+002	-1.39308E+002	-9.91553E-002	2.35852E+002	-1.33116E+002
1.97223E+002	1.08082E+003	2.48003E+002	1.94944E+002	1.14031E+000	1.34574E+000	1.02630E+004	1.46106E+003	1.00000E+000	2.23000E+003	8.00000E+000	3.70105E+005	1.53456E+000	3.28759E+001	1.12560E-002	1.32839E-002	4.82464E-002	6.66142E-002	9.32480E+004	2.47983E+002	1.94925E+002	1.00188E-002	1.00188E-002	4.60099E+005	4.90000E+001	2.00000E+001	0.00000E+000	3.31287E+002	6.79131E+002	9.43826E+001	1.00000E+002	1.77594E+000	3.07584E-002	0.00000E+000	-5.87397E+001	2.78119E+000	8.51813E-001	2.82829E+002	6.07814E+002	1.01021E+002	-3.46616E+002	4.41208E-001	8.01941E-001	-8.26349E-002	2.32506E+002	1.30241E+002	-9.91553E-002	2.35875E+002	-1.33152E+002
1.86625E+002	9.06733E+002	2.48021E+002	1.94909E+002	1.14780E+000	1.33185E+000	8.58900E+003	1.24597E+003	1.00000E+000	2.23100E+003	2.70000E+001	3.70279E+005	1.52870E+000	3.01120E+001	1.23849E-002	1.43709E-002	4.86044E-002	6.48262E-002	9.32480E+004	2.47983E+002	1.94925E+002	1.00188E-002	1.00188E-002	4.60099E+005	4.90000E+001	2.10000E+001	0.00000E+000	2.87245E+002	5.87185E+002	8.76877E+001	3.00000E+002	1.54948E+000	3.52619E-002	0.00000E+000	-5.84843E+001	3.13500E+000	8.26041E-001	2.82829E+002	6.07814E+002	1.01021E+002	-3.46609E+002	4.41208E-001	8.01941E-001	-7.42264E-002	2.32761E+002	1.17999E+002	-9.91553E-002	2.35882E+002	-1.33165E+002
1.71540E+002	7.43771E+002	2.48069E+002	1.94915E+002	1.17103E+000	1.38548E+000	7.45000E+003	6.94212E+002	1.00000E+000	2.23200E+003	4.40000E+001	3.70437E+005	1.62244E+000	2.72722E+001	1.35671E-002	1.60518E-002	4.78289E-002	6.60893E-002	9.32480E+004	2.47983E+002	1.94925E+002	1.00188E-002	1.00188E-002	4.60099E+005	4.90000E+001	2.20000E+001	0.00000E+000	2.53144E+002	4.71338E+002	6.80689E+001	3.00000E+002	1.28507E+000	2.53967E-002	0.00000E+000	-6.33110E+001	3.41649E+000	8.13866E-001	2.82829E+002	6.07814E+002	1.01021E+002	-3.46564E+002	4.41208E-001	8.01941E-001	-8.38873E-002	2.27935E+002	1.27514E+002	-9.91553E-002	2.35927E+002	-1.33113E+002
1.65690E+002	7.26509E+002	2.48050E+002	1.94985E+002	1.16323E+000	1.41952E+000	7.37800E+003	8.91061E+002	1.00000E+000	2.23300E+003	5.00000E+001	3.70591E+005	1.65124E+000	2.69538E+001	1.35425E-002	1.65262E-002	5.73737E-002	8.45695E-002	9.32480E+004	2.47983E+002	1.94925E+002	1.00188E-002	1.00188E-002	4.60099E+005	4.90000E+001	2.30000E+001	0.00000E+000	2.51106E+002	4.23889E+002	8.11858E+001	1.00000E+002	1.24393E+000	4.57885E-002	0.00000E+000	-3.58962E+002	4.02833E+000	6.93613E-001	2.82829E+002	6.07814E+002	1.01021E+002	-3.46485E+002	4.41208E-001	8.01941E-001	-9.92311E-002	2.23529E+002	-1.45356E+002	-9.91553E-002	2.36006E+002	-1.32992E+002
1.80832E+002	9.61988E+002	2.48041E+002	1.94968E+002	1.15710E+000	1.40185E+000	9.61400E+003	1.53459E+003	1.00000E+000	2.23400E+003	2.20000E+001	3.70712E+005	1.62208E+000	3.10159E+001	1.18010E-002	1.42972E-002	5.02814E-002	7.30759E-002	9.32480E+004	2.47983E+002	1.94924E+002	1.00188E-002	1.00188E-002	4.60099E+005	4.90000E+001	2.40000E+001	0.00000E+000	3.40960E+002	5.76487E+002	8.26102E+001	1.00000E+002	1.63432E+000	3.45446E-002	0.00000E+000	-6.84316E+001	3.05690E+000	8.00714E-001	2.82829E+002	6.07814E+002	1.01021E+002	-3.46489E+002	4.41208E-001	8.01941E-001	-9.56474E-002	2.22814E+002	1.39855E+002	-9.91553E-002	2.36002E+002	-1.33007E+002
1.70217E+002	8.93164E+002	2.47998E+002	1.94952E+002	1.14955E+000	1.41368E+000	8.93900E+003	1.29467E+003	1.00000E+000	2.23500E+003	2.80000E+001	3.70867E+005	1.62510E+000	2.98858E+001	1.21586E-002	1.49523E-002	5.26809E-002	7.88647E-002	9.32480E+004	2.47983E+002	1.94924E+002	1.00188E-002	1.00188E-002	4.60099E+005	4.90000E+001	2.50000E+001	0.00000E+000	2.72006E+002	5.80359E+002	7.53697E+001	1.00000E+002	1.48433E+000	2.66270E-002	0.00000E+000	-3.48277E+002	2.86174E+000	8.87027E-001	2.82829E+002	6.07814E+002	1.01021E+002	-3.46411E+002	4.41208E-001	8.01941E-001	-1.03046E-001	2.34214E+002	-1.29048E+002	-9.91553E-002	2.36080E+002	-1.32942E+002
1.79145E+002	9.71634E+002	2.47991E+002	1.95023E+002	1.17505E+000	1.43230E+000	1.00500E+004	1.72694E+003	1.00000E+000	2.23600E+003	1.90000E+001	3.70998E+005	1.68302E+000	3.11710E+001	1.17212E-002	1.42873E-002	5.28127E-002	7.77621E-002	9.32480E+004	2.47982E+002	1.94923E+002	1.00188E-002	1.00188E-002	4.60099E+005	4.90000E+001	2.60000E+001	0.00000E+000	2.94825E+002	6.21685E+002	9.11395E+001	1.00000E+002	1.61813E+000	5.07428E-002	0.00000E+000	-3.48076E+002	2.84263E+000	8.42186E-001	2.82829E+002	6.07814E+002	1.01021E+002	-3.46332E+002	4.41208E-001	8.01941E-001	-9.86646E-002	2.34415E+002	-1.35288E+002	-9.91553E-002	2.36159E+002	-1.32818E+002
1.74297E+002	1.04484E+003	2.47967E+002	1.94954E+002	1.14838E+000	1.34891E+000	1.00140E+004	1.34963E+003	1.00000E+000	2.23700E+003	8.00000E+000	3.71140E+005	1.54906E+000	3.23241E+001	1.14757E-002	1.34797E-002	4.71349E-002	6.44363E-002	9.32480E+004	2.47982E+002	1.94923E+002	1.00188E-002	1.00188E-002	4.60099E+005	4.90000E+001	2.70000E+001	0.00000E+000	3.10884E+002	6.55073E+002	1.06324E+002	1.00000E+002	1.72633E+000	3.09444E-002	0.00000E+000	-5.62121E+001	2.98049E+000	8.04672E-001	2.82829E+002	6.07814E+002	1.01021E+002	-3.46335E+002	4.41208E-001	8.01941E-001	-8.03021E-002	2.35033E+002	1.29312E+002	-9.91553E-002	2.36156E+002	-1.32866E+002
1.83646E+002	9.97662E+002	2.48023E+002	1.95045E+002	1.10867E+000	1.37038E+000	9.37500E+003	2.50930E+003	1.00000E+000	2.23800E+003	1.50000E+001	3.71295E+005	1.51930E+000	3.15858E+001	1.14502E-002	1.41533E-002	5.55675E-002	8.41959E-002	9.32480E+004	2.47982E+002	1.94923E+002	1.00188E-002	1.00188E-002	4.60099E+005	4.90000E+001	2.80000E+001	0.00000E+000	2.65196E+002	6.61788E+002	1.06456E+002	1.00000E+002	1.64250E+000	6.61133E-002	0.00000E+000	-3.40032E+002	2.84438E+000	8.71440E-001	2.82829E+002	6.07814E+002	1.01021E+002	-3.46284E+002	4.41208E-001	8.01941E-001	-1.05572E-001	2.42459E+002	-1.17004E+002	-9.91553E-002	2.36207E+002	-1.32754E+002
1.96305E+002	9.44010E+002	2.48029E+002	1.94996E+002	1.13520E+000	1.42043E+000	9.36800E+003	1.40181E+003	1.00000E+000	2.23900E+003	2.40000E+001	3.71455E+005	1.61247E+000	3.07247E+001	1.17287E-002	1.46756E-002	4.72384E-002	7.30323E-002	9.32480E+004	2.47982E+002	1.94923E+002	1.00188E-002	1.00188E-002	4.60099E+005	4.90000E+001	2.90000E+001	0.00000E+000	2.75033E+002	6.12484E+002	1.01379E+002	1.00000E+002	1.58622E+000	3.82153E-002	0.00000E+000	-3.44589E+002	3.03967E+000	8.15757E-001	2.82829E+002	6.07814E+002	1.01021E+002	-3.46227E+002	4.41208E-001	8.01941E-001	-1.11608E-001	2.37902E+002	-1.12664E+002	-9.91553E-002	2.36264E+002	-1.32728E+002
1.92970E+002	9.05768E+002	2.47930E+002	1.94871E+002	1.14904E+000	1.39849E+000	8.99200E+003	8.39042E+002	1.00000E+000	2.24000E+003	2.60000E+001	3.71615E+005	1.60693E+000	3.00960E+001	1.21174E-002	1.47479E-002	4.44839E-002	6.50012E-002	9.32480E+004	2.47982E+002	1.94923E+002	1.00188E-002	1.00188E-002	4.60099E+005	4.90000E+001	3.00000E+001	0.00000E+000	2.79184E+002	5.65387E+002	8.26530E+001	1.00000E+002	1.49365E+000	2.17114E-002	0.00000E+000	-3.49847E+002	3.04633E+000	8.30819E-001	2.82829E+002	6.07814E+002	1.01021E+002	-3.46153E+002	4.41208E-001	8.01941E-001	-9.79179E-002	2.32644E+002	-1.38266E+002	-9.91553E-002	2.36338E+002	-1.32740E+002
1.81748E+002	8.84839E+002	2.48032E+002	1.94938E+002	1.15602E+000	1.35450E+000	8.56800E+003	9.98917E+002	1.00000E+000	2.24100E+003	2.90000E+001	3.71771E+005	1.56584E+000	2.97462E+001	1.24890E-002	1.46332E-002	4.52216E-002	6.13593E-002	9.32480E+004	2.47982E+002	1.94923E+002	1.00188E-002	1.00188E-002	4.60099E+005	4.90000E+001	3.10000E+001	0.00000E+000	2.87279E+002	5.34740E+002	9.02614E+001	1.00000E+002	1.48451E+000	2.21681E-002	0.00000E+000	-6.21128E+001	3.42303E+000	7.57463E-001	2.82829E+002	6.07814E+002	1.01021E+002	-3.46037E+002	4.41208E-001	8.01941E-001	-7.90589E-002	2.29133E+002	1.21561E+002	-9.91553E-002	2.36454E+002	-1.32574E+002
1.82401E+002	1.03593E+003	2.47996E+002	1.94909E+002	1.13168E+000	1.38702E+000	1.00440E+004	1.31294E+003	1.00000E+000	2.24200E+003	7.00000E+000	3.71909E+005	1.56967E+000	3.21859E+001	1.12920E-002	1.38398E-002	4.78388E-002	7.11075E-002	9.32480E+004	2.47982E+002	1.94923E+002	1.00188E-002	1.00188E-002	4.60099E+005	4.90000E+001	3.20000E+001	0.00000E+000	3.21694E+002	6.43362E+002	9.72386E+001	1.00000E+002	1.71427E+000	2.69679E-002	0.00000E+000	-3.50072E+002	2.93656E+000	8.15491E-001	2.82829E+002	6.07814E+002	1.01021E+002	-3.45938E+002	4.41208E-001	8.01941E-001	-1.01378E-001	2.32419E+002	-1.33339E+002	-9.91553E-002	2.36553E+002	-1.32496E+002
1.82942E+002	9.47550E+002	2.48011E+002	1.94942E+002	1.15593E+000	1.40134E+000	9.46000E+003	1.42847E+003	1.00000E+000	2.24300E+003	2.30000E+001	3.72078E+005	1.61985E+000	3.07823E+001	1.18847E-002	1.44078E-002	4.93372E-002	7.17548E-002	9.32480E+004	2.47983E+002	1.94923E+002	1.00188E-002	1.00188E-002	4.60099E+005	4.90000E+001	3.30000E+001	0.00000E+000	3.28594E+002	5.85006E+002	7.91200E+001	1.00000E+002	1.61346E+000	3.34742E-002	0.00000E+000	-6.51941E+001	2.98426E+000	8.26854E-001	2.82829E+002	6.07814E+002	1.01021E+002	-3.45883E+002	4.41208E-001	8.01941E-001	-9.59637E-002	2.26051E+002	1.43543E+002	-9.91553E-002	2.36608E+002	-1.32419E+002
1.75154E+002	8.26608E+002	2.48074E+002	1.95130E+002	1.17669E+000	1.52422E+000	9.06600E+003	1.52076E+003	1.00000E+000	2.24400E+003	2.80000E+001	3.72226E+005	1.79354E+000	2.87508E+001	1.23582E-002	1.60081E-002	5.33517E-002	8.84411E-002	9.32480E+004	2.47983E+002	1.94923E+002	1.00188E-002	1.00188E-002	4.60099E+005	4.90000E+001	3.40000E+001	0.00000E+000	2.98668E+002	4.98844E+002	7.15360E+001	3.00000E+002	1.42170E+000	5.08397E-002	0.00000E+000	-3.59696E+002	3.15394E+000	7.99189E-001	2.82829E+002	6.07814E+002	1.01021E+002	-3.45835E+002	4.41208E-001	8.01941E-001	-1.28672E-001	2.22795E+002	-1.02483E+002	-9.91553E-002	2.36656E+002	-1.32249E+002
1.97503E+002	1.04006E+003	2.48023E+002	1.95005E+002	1.14840E+000	1.40371E+000	1.03290E+004	1.79230E+003	1.00000E+000	2.24500E+003	7.00000E+000	3.72358E+005	1.61202E+000	3.22499E+001	1.12996E-002	1.38118E-002	4.82277E-002	7.13206E-002	9.32480E+004	2.47983E+002	1.94923E+002	1.00188E-002	1.00188E-002	4.60099E+005	4.90000E+001	3.50000E+001	0.00000E+000	3.36112E+002	6.20926E+002	1.11516E+002	1.00000E+002	1.74252E+000	5.10788E-002	0.00000E+000	-3.53243E+002	3.22715E+000	7.31750E-001	2.82829E+002	6.07814E+002	1.01021E+002	-3.45822E+002	4.41208E-001	8.01941E-001	-1.00041E-001	2.29248E+002	-1.38427E+002	-9.91553E-002	2.36669E+002	-1.32318E+002
1.76749E+002	1.00055E+003	2.47968E+002	1.94880E+002	1.12107E+000	1.41203E+000	9.77800E+003	1.36693E+003	1.00000E+000	2.24600E+003	1.50000E+001	3.72511E+005	1.58299E+000	3.16314E+001	1.13372E-002	1.42797E-002	5.06731E-002	7.95522E-002	9.32480E+004	2.47983E+002	1.94923E+002	1.00188E-002	1.00188E-002	4.60099E+005	4.90000E+001	3.60000E+001	0.00000E+000	3.01081E+002	6.22715E+002	1.05671E+002	1.00000E+002	1.66169E+000	3.61463E-002	0.00000E+000	-3.47471E+002	3.10443E+000	7.81816E-001	2.82829E+002	6.07814E+002	1.01021E+002	-3.45745E+002	4.41208E-001	8.01941E-001	-1.14865E-001	2.35020E+002	-1.10809E+002	-9.91553E-002	2.36747E+002	-1.32322E+002
1.75002E+002	9.13753E+002	2.48024E+002	1.94959E+002	1.13211E+000	1.35083E+000	8.64500E+003	9.58809E+002	1.00000E+000	2.24700E+003	2.40000E+001	3.72663E+005	1.52928E+000	3.02284E+001	1.21760E-002	1.45284E-002	4.15140E-002	5.82491E-002	9.32480E+004	2.47983E+002	1.94923E+002	1.00188E-002	1.00188E-002	4.60099E+005	4.90000E+001	3.70000E+001	0.00000E+000	2.19849E+002	6.00616E+002	1.07528E+002	1.00000E+002	1.47033E+000	2.20553E-002	0.00000E+000	-3.34939E+002	2.97091E+000	8.68838E-001	2.82829E+002	6.07814E+002	1.01021E+002	-3.45731E+002	4.41208E-001	8.01941E-001	-8.80897E-002	2.47552E+002	-1.37858E+002	-9.91553E-002	2.36760E+002	-1.32256E+002
1.63462E+002	9.18301E+002	2.47994E+002	1.94912E+002	1.18275E+000	1.41053E+000	9.43500E+003	1.64511E+003	1.00000E+000	2.24800E+003	2.50000E+001	3.72808E+005	1.66831E+000	3.03035E+001	1.21765E-002	1.45215E-002	5.58892E-002	7.88638E-002	9.32480E+004	2.47983E+002	1.94922E+002	1.00188E-002	1.00188E-002	4.60099E+005	4.90000E+001	3.80000E+001	0.00000E+000	2.27531E+002	5.88781E+002	1.21337E+002	1.00000E+002	1.49811E+000	4.73991E-002	0.00000E+000	-3.35076E+002	3.15070E+000	7.84211E-001	2.82829E+002	6.07814E+002	1.01021E+002	-3.45660E+002	4.41208E-001	8.01941E-001	-8.78368E-002	2.47415E+002	-1.38402E+002	-9.91553E-002	2.36831E+002	-1.32216E+002
1.72162E+002	1.07537E+003	2.47932E+002	1.94914E+002	1.15334E+000	1.32704E+000	1.02040E+004	1.09991E+003	1.00000E+000	2.24900E+003	4.00000E+000	3.72920E+005	1.53053E+000	3.27928E+001	1.14175E-002	1.31370E-002	4.32168E-002	5.66628E-002	9.32480E+004	2.47983E+002	1.94922E+002	1.00188E-002	1.00188E-002	4.60099E+005	4.90000E+001	3.90000E+001	0.00000E+000	2.54856E+002	6.95537E+002	1.43625E+002	1.00000E+002	1.74193E+000	1.73596E-002	0.00000E+000	-4.17141E+001	2.94360E+000	8.07136E-001	2.82829E+002	6.07814E+002	1.01021E+002	-3.45640E+002	4.41208E-001	8.01941E-001	-7.00285E-002	2.49531E+002	1.28534E+002	-9.91553E-002	2.36851E+002	-1.32199E+002
1.75594E+002	1.00954E+003	2.47981E+002	1.94913E+002	1.12625E+000	1.31027E+000	9.24700E+003	7.12401E+002	1.00000E+000	2.25000E+003	0.00000E+000	3.73076E+005	1.47569E+000	3.17732E+001	1.17121E-002	1.36257E-002	4.27164E-002	5.71724E-002	9.32480E+004	2.47984E+002	1.94922E+002	1.00188E-002	1.00188E-002	4.60099E+005	4.90000E+001	4.00000E+001	0.00000E+000	2.08745E+002	6.81315E+002	1.40808E+002	1.00000E+002	1.62322E+000	1.45456E-002	0.00000E+000	-3.58359E+001	2.79621E+000	8.92567E-001	2.82829E+002	6.07814E+002	1.01021E+002	-3.45599E+002	4.41208E-001	8.01941E-001	-7.55249E-002	2.55410E+002	1.42575E+002	-9.91553E-002	2.36893E+002	-1.32155E+002
1.82602E+002	9.88307E+002	2.47959E+002	1.94816E+002	1.11740E+000	1.35447E+000	9.27800E+003	8.64251E+002	1.00000E+000	2.25100E+003	0.00000E+000	3.73222E+005	1.51348E+000	3.14373E+001	1.16006E-002	1.40618E-002	4.47815E-002	6.50010E-002	9.32480E+004	2.47984E+002	1.94921E+002	1.00188E-002	1.00188E-002	4.60099E+005	4.90000E+001	4.10000E+001	0.00000E+000	2.36261E+002	6.44443E+002	1.31732E+002	1.00000E+002	1.61151E+000	2.60766E-002	0.00000E+000	-3.33027E+002	3.07082E+000	8.11389E-001	2.82829E+002	6.07814E+002	1.01021E+002	-3.45535E+002	4.41208E-001	8.01941E-001	-9.59068E-002	2.49464E+002	-1.24457E+002	-9.91553E-002	2.36956E+002	-1.32153E+002
1.73562E+002	1.05347E+003	2.47995E+002	1.94857E+002	1.12011E+000	1.38497E+000	1.01100E+004	1.20638E+003	1.00000E+000	2.25200E+003	0.00000E+000	3.73378E+005	1.55132E+000	3.24572E+001	1.11400E-002	1.37742E-002	4.62551E-002	6.99153E-002	9.32480E+004	2.47984E+002	1.94921E+002	1.00188E-002	1.00188E-002	4.60099E+005	4.90000E+001	4.20000E+001	0.00000E+000	2.68352E+002	7.01524E+002	1.13217E+002	1.00000E+002	1.71585E+000	2.98230E-002	0.00000E+000	-3.37417E+002	2.68069E+000	8.90407E-001	2.82829E+002	6.07814E+002	1.01021E+002	-3.45482E+002	4.41208E-001	8.01941E-001	-1.05731E-001	2.45074E+002	-1.14274E+002	-9.91553E-002	2.37009E+002	-1.32072E+002
1.81097E+002	1.04491E+003	2.47966E+002	1.94869E+002	1.10605E+000	1.33273E+000	9.56000E+003	1.51104E+003	1.00000E+000	2.25300E+003	0.00000E+000	3.73524E+005	1.47406E+000	3.23250E+001	1.13121E-002	1.36306E-002	4.84270E-002	6.96349E-002	9.32480E+004	2.47985E+002	1.94920E+002	1.00188E-002	1.00188E-002	4.60099E+005	4.90000E+001	4.30000E+001	0.00000E+000	2.76944E+002	6.63917E+002	1.18910E+002	1.00000E+002	1.69452E+000	4.11501E-002	0.00000E+000	-3.39779E+002	3.02212E+000	8.12215E-001	2.82829E+002	6.07814E+002	1.01021E+002	-3.45429E+002	4.41208E-001	8.01941E-001	-9.29513E-002	2.42712E+002	-1.35553E+002	-9.91553E-002	2.37062E+002	-1.32014E+002
1.66479E+002	1.08500E+003	2.47934E+002	1.94852E+002	1.20950E+000	1.44199E+000	1.16370E+004	1.80691E+003	1.00000E+000	2.25400E+003	0.00000E+000	3.73676E+005	1.74408E+000	3.29393E+001	1.12120E-002	1.33673E-002	5.23818E-002	7.38920E-002	9.32480E+004	2.47985E+002	1.94920E+002	1.00188E-002	1.00188E-002	4.60099E+005	4.90000E+001	4.40000E+001	0.00000E+000	2.74776E+002	7.01362E+002	1.37407E+002	1.00000E+002	1.77773E+000	3.00107E-002	0.00000E+000	-3.36078E+002	2.77938E+000	8.00466E-001	2.82829E+002	6.07814E+002	1.01021E+002	-3.45407E+002	4.41208E-001	8.01941E-001	-8.76857E-002	2.46413E+002	-1.39670E+002	-9.91553E-002	2.37084E+002	-1.32004E+002
1.75628E+002	1.03095E+003	2.47960E+002	1.94919E+002	1.12315E+000	1.35141E+000	9.69200E+003	1.12990E+003	1.00000E+000	2.25500E+003	0.00000E+000	3.73833E+005	1.51784E+000	3.21085E+001	1.14086E-002	1.37271E-002	4.84184E-002	6.94175E-002	9.32480E+004	2.47985E+002	1.94920E+002	1.00188E-002	1.00188E-002	4.60099E+005	4.90000E+001	4.50000E+001	0.00000E+000	2.61056E+002	7.03890E+002	1.10178E+002	1.00000E+002	1.69800E+000	2.89322E-002	0.00000E+000	-3.36459E+002	2.66107E+000	9.16113E-001	2.82829E+002	6.07814E+002	1.01021E+002	-3.45351E+002	4.41208E-001	8.01941E-001	-9.22396E-002	2.46032E+002	-1.33257E+002	-9.91553E-002	2.37140E+002	-1.31905E+002
1.72147E+002	9.84951E+002	2.47984E+002	1.94962E+002	1.14835E+000	1.38506E+000	9.66600E+003	1.46452E+003	1.00000E+000	2.25600E+003	0.00000E+000	3.73978E+005	1.59053E+000	3.13839E+001	1.16802E-002	1.40879E-002	4.97711E-002	7.17043E-002	9.32480E+004	2.47985E+002	1.94920E+002	1.00188E-002	1.00188E-002	4.60099E+005	4.90000E+001	4.60000E+001	0.00000E+000	2.75339E+002	6.04661E+002	1.25842E+002	1.00000E+002	1.62592E+000	2.87983E-002	0.00000E+000	-3.42110E+002	3.41266E+000	7.15311E-001	2.82829E+002	6.07814E+002	1.01021E+002	-3.45336E+002	4.41208E-001	8.01941E-001	-9.34375E-002	2.40381E+002	-1.37105E+002	-9.91553E-002	2.37155E+002	-1.31861E+002
1.80262E+002	9.63336E+002	2.47952E+002	1.94931E+002	1.11906E+000	1.41023E+000	9.37900E+003	1.00640E+003	1.00000E+000	2.25700E+003	1.00000E+000	3.74138E+005	1.57814E+000	3.10376E+001	1.15552E-002	1.45617E-002	4.60588E-002	7.21832E-002	9.32480E+004	2.47985E+002	1.94920E+002	1.00188E-002	1.00188E-002	4.60099E+005	4.90000E+001	4.70000E+001	0.00000E+000	2.67212E+002	6.13790E+002	1.05971E+002	1.00000E+002	1.58133E+000	2.79011E-002	0.00000E+000	-3.41866E+002	3.05761E+000	8.10495E-001	2.82829E+002	6.07814E+002	1.01021E+002	-3.45277E+002	4.41208E-001	8.01941E-001	-1.15118E-001	2.40625E+002	-1.04799E+002	-9.91553E-002	2.37214E+002	-1.31824E+002
1.81785E+002	9.76905E+002	2.47980E+002	1.94884E+002	1.17669E+000	1.38365E+000	9.82200E+003	1.22871E+003	1.00000E+000	2.25800E+003	2.00000E+000	3.74280E+005	1.62813E+000	3.12555E+001	1.18731E-002	1.39613E-002	5.01332E-002	6.87160E-002	9.32480E+004	2.47985E+002	1.94920E+002	1.00188E-002	1.00188E-002	4.60099E+005	4.90000E+001	4.80000E+001	0.00000E+000	2.42097E+002	6.13167E+002	1.36290E+002	1.00000E+002	1.59074E+000	3.43698E-002	0.00000E+000	-4.31530E+001	3.26951E+000	7.40677E-001	2.82829E+002	6.07814E+002	1.01021E+002	-3.45259E+002	4.41208E-001	8.01941E-001	-8.08321E-002	2.48092E+002	1.43114E+002	-9.91553E-002	2.37232E+002	-1.31833E+002
1.71335E+002	8.29092E+002	2.47923E+002	1.94874E+002	1.17210E+000	1.38555E+000	8.32000E+003	9.90124E+002	1.00000E+000	2.25900E+003	6.00000E+000	3.74435E+005	1.62399E+000	2.87940E+001	1.28500E-002	1.51901E-002	5.18047E-002	7.16823E-002	9.32480E+004	2.47985E+002	1.94919E+002	1.00188E-002	1.00188E-002	4.60099E+005	4.90000E+001	4.90000E+001	0.00000E+000	2.17875E+002	5.49061E+002	8.93933E+001	1.00000E+002	1.36051E+000	3.68576E-002	0.00000E+000	-4.72160E+001	3.02095E+000	8.70975E-001	2.82829E+002	6.07814E+002	1.01021E+002	-3.45212E+002	4.41208E-001	8.01941E-001	-8.34550E-002	2.44029E+002	1.42932E+002	-9.91553E-002	2.37279E+002	-1.31797E+002
1.54296E+002	2.70050E+002	2.49615E+002	1.97053E+002	1.06156E+000	1.12621E+000	2.02100E+003	3.67679E+002	1.00000E+000	2.28100E+003	5.10000E+001	3.77696E+005	1.19553E+000	1.64332E+001	2.36135E-002	2.50516E-002	6.73992E-002	7.52571E-002	9.56810E+004	2.49614E+002	1.96994E+002	4.35168E-002	4.35168E-002	6.85200E+003	3.00000E+000	1.00000E+000	0.00000E+000	3.72907E+001	1.77167E+002	5.63828E+001	1.00000E+002	4.27521E-001	1.39231E-001	0.00000E+000	-1.69345E+001	6.09761E+000	8.75525E-001	3.81102E+001	1.66326E+002	4.86394E+001	-3.12124E+002	3.31507E+000	8.74601E-001	-2.95521E-002	2.74311E+002	9.45936E+001	-6.75339E-002	2.70367E+002	-1.44120E+002
1.52552E+002	2.85328E+002	2.49645E+002	1.96990E+002	1.18217E+000	1.43008E+000	2.96800E+003	3.26541E+002	1.00000E+000	2.28200E+003	4.20000E+001	3.77824E+005	1.69061E+000	1.68917E+001	2.16995E-002	2.62500E-002	6.80858E-002	9.78353E-002	9.56810E+004	2.49614E+002	1.96994E+002	4.35168E-002	4.35168E-002	6.85200E+003	3.00000E+000	2.00000E+000	0.00000E+000	4.65802E+001	1.97464E+002	5.92020E+001	1.00000E+002	4.79349E-001	1.00503E-001	0.00000E+000	-3.11882E+002	5.18840E+000	8.49075E-001	3.81102E+001	1.66326E+002	4.86394E+001	-3.12112E+002	3.31507E+000	8.74601E-001	-9.49027E-002	2.70609E+002	-1.03316E+002	-6.75339E-002	2.70379E+002	-1.44145E+002
1.43404E+002	1.60831E+002	2.49564E+002	1.96936E+002	1.29833E+000	1.46092E+000	1.86300E+003	2.43378E+002	1.00000E+000	2.28300E+003	7.90000E+001	3.78005E+005	1.89676E+000	1.26819E+001	3.00802E-002	3.38470E-002	9.21409E-002	1.15203E-001	9.56810E+004	2.49614E+002	1.96994E+002	4.35168E-002	4.35168E-002	6.85200E+003	3.00000E+000	3.00000E+000	0.00000E+000	2.55056E+001	1.04959E+002	2.34119E+001	1.00000E+002	2.39991E-001	2.39565E-001	0.00000E+000	-2.83652E+001	5.71484E+000	9.72973E-001	3.81102E+001	1.66326E+002	4.86394E+001	-3.12090E+002	3.31507E+000	8.74601E-001	-5.89239E-002	2.62880E+002	1.26770E+002	-6.75339E-002	2.70401E+002	-1.44163E+002
2.06853E+002	1.30560E+003	2.47815E+002	1.95397E+002	1.44890E+000	1.16390E+000	1.35870E+004	2.12275E+003	1.00000E+000	2.36300E+003	0.00000E+000	3.89514E+005	1.68637E+000	3.61330E+001	1.24302E-002	9.98514E-003	6.88008E-002	4.48394E-002	9.84980E+004	2.47814E+002	1.95393E+002	1.19164E-002	1.19164E-002	2.96558E+005	2.00000E+001	1.00000E+000	0.00000E+000	6.47585E+002	2.14434E+002	5.34105E+002	1.00000E+002	2.68884E+000	2.47516E-002	0.00000E+000	1.21564E+002	2.26643E+000	9.08463E-001	7.05583E+002	2.53666E+002	5.49757E+002	1.24331E+002	5.04487E-001	8.73587E-001	1.09078E-001	1.21564E+002	2.58764E+001	1.00451E-001	1.24331E+002	4.14089E+001
1.98469E+002	1.39377E+003	2.47848E+002	1.95414E+002	1.43237E+000	1.16042E+000	1.43080E+004	1.75395E+003	1.00000E+000	2.36400E+003	0.00000E+000	3.89651E+005	1.66216E+000	3.73333E+001	1.19748E-002	9.70122E-003	6.50546E-002	4.31191E-002	9.84980E+004	2.47815E+002	1.95392E+002	1.19164E-002	1.19164E-002	2.96558E+005	2.00000E+001	2.00000E+000	0.00000E+000	6.95977E+002	2.49465E+002	5.48471E+002	1.00000E+002	2.86348E+000	1.70056E-002	0.00000E+000	1.23782E+002	2.29250E+000	8.75212E-001	7.05583E+002	2.53666E+002	5.49757E+002	1.24312E+002	5.04487E-001	8.73587E-001	1.04888E-001	1.23782E+002	3.43057E+001	1.00451E-001	1.24312E+002	4.14023E+001
1.93344E+002	1.40027E+003	2.47823E+002	1.95372E+002	1.47811E+000	1.21319E+000	1.54420E+004	2.47310E+003	1.00000E+000	2.36500E+003	0.00000E+000	3.89791E+005	1.79323E+000	3.74202E+001	1.18948E-002	9.76283E-003	7.66417E-002	5.19642E-002	9.84980E+004	2.47814E+002	1.95392E+002	1.19164E-002	1.19164E-002	2.96558E+005	2.00000E+001	3.00000E+000	0.00000E+000	6.94032E+002	2.56124E+002	5.69768E+002	1.00000E+002	2.91158E+000	3.36432E-002	0.00000E+000	1.21948E+002	2.23024E+000	8.65980E-001	7.05583E+002	2.53666E+002	5.49757E+002	1.24299E+002	5.04487E-001	8.73587E-001	9.84385E-002	1.21948E+002	4.19901E+001	1.00451E-001	1.24299E+002	4.13610E+001
2.08015E+002	1.64105E+003	2.47796E+002	1.95398E+002	1.43091E+000	1.18423E+000	1.71800E+004	4.01400E+003	1.00000E+000	2.36600E+003	0.00000E+000	3.89932E+005	1.69453E+000	4.05099E+001	1.09169E-002	9.03494E-003	7.32954E-002	5.04889E-002	9.84980E+004	2.47814E+002	1.95393E+002	1.19164E-002	1.19164E-002	2.96558E+005	2.00000E+001	4.00000E+000	0.00000E+000	7.94801E+002	2.89150E+002	6.68737E+002	1.00000E+002	3.36165E+000	3.66540E-002	0.00000E+000	1.20775E+002	2.09511E+000	8.73963E-001	7.05583E+002	2.53666E+002	5.49757E+002	1.24295E+002	5.04487E-001	8.73587E-001	9.43265E-002	1.20775E+002	4.69229E+001	1.00451E-001	1.24295E+002	4.13715E+001
1.88916E+002	1.38382E+003	2.47841E+002	1.95388E+002	1.46790E+000	1.21934E+000	1.52370E+004	2.06374E+003	1.00000E+000	2.36700E+003	0.00000E+000	3.90077E+005	1.78986E+000	3.71997E+001	1.18918E-002	9.87811E-003	7.03266E-002	4.88715E-002	9.84980E+004	2.47814E+002	1.95393E+002	1.19164E-002	1.19164E-002	2.96558E+005	2.00000E+001	5.00000E+000	0.00000E+000	6.92466E+002	2.55513E+002	5.42737E+002	1.00000E+002	2.85281E+000	2.27732E-002	0.00000E+000	1.24077E+002	2.25235E+000	8.63227E-001	7.05583E+002	2.53666E+002	5.49757E+002	1.24275E+002	5.04487E-001	8.73587E-001	9.24967E-002	1.24077E+002	5.29333E+001	1.00451E-001	1.24275E+002	4.13484E+001
1.91211E+002	1.35134E+003	2.47834E+002	1.95425E+002	1.44552E+000	1.22036E+000	1.46920E+004	2.83944E+003	1.00000E+000	2.36800E+003	0.00000E+000	3.90234E+005	1.76405E+000	3.67606E+001	1.19257E-002	1.00681E-002	7.36475E-002	5.27990E-002	9.84980E+004	2.47813E+002	1.95393E+002	1.19164E-002	1.19164E-002	2.96558E+005	2.00000E+001	6.00000E+000	0.00000E+000	6.96338E+002	2.54471E+002	5.23032E+002	1.00000E+002	2.81938E+000	3.85789E-002	0.00000E+000	1.25981E+002	2.28564E+000	8.66288E-001	7.05583E+002	2.53666E+002	5.49757E+002	1.24247E+002	5.04487E-001	8.73587E-001	8.44592E-002	1.25981E+002	6.67749E+001	1.00451E-001	1.24247E+002	4.13440E+001
2.06617E+002	1.51465E+003	2.47794E+002	1.95365E+002	1.49441E+000	1.18358E+000	1.64720E+004	2.70671E+003	1.00000E+000	2.36900E+003	0.00000E+000	3.90374E+005	1.76876E+000	3.89185E+001	1.16438E-002	9.22202E-003	7.64835E-002	4.83437E-002	9.84980E+004	2.47813E+002	1.95393E+002	1.19164E-002	1.19164E-002	2.96558E+005	2.00000E+001	7.00000E+000	0.00000E+000	7.77347E+002	2.36873E+002	6.12043E+002	1.00000E+002	3.14121E+000	2.84904E-002	0.00000E+000	1.23320E+002	1.99711E+000	9.36346E-001	7.05583E+002	2.53666E+002	5.49757E+002	1.24193E+002	5.04487E-001	8.73587E-001	1.16066E-001	1.23320E+002	1.72803E+001	1.00451E-001	1.24193E+002	4.12489E+001
2.02903E+002	1.46713E+003	2.47785E+002	1.95371E+002	1.44910E+000	1.14769E+000	1.50670E+004	1.98403E+003	1.00000E+000	2.37000E+003	0.00000E+000	3.90516E+005	1.66312E+000	3.83031E+001	1.18055E-002	9.34998E-003	6.60878E-002	4.18930E-002	9.84980E+004	2.47813E+002	1.95392E+002	1.19164E-002	1.19164E-002	2.96558E+005	2.00000E+001	8.00000E+000	0.00000E+000	7.64043E+002	2.78458E+002	5.65857E+002	1.00000E+002	3.07623E+000	2.23865E-002	0.00000E+000	1.26551E+002	2.25399E+000	8.67452E-001	7.05583E+002	2.53666E+002	5.49757E+002	1.24183E+002	5.04487E-001	8.73587E-001	1.16072E-001	1.26551E+002	2.05049E+001	1.00451E-001	1.24183E+002	4.12414E+001
2.00396E+002	1.47345E+003	2.47842E+002	1.95384E+002	1.45462E+000	1.20350E+000	1.58910E+004	3.24063E+003	1.00000E+000	2.37100E+003	0.00000E+000	3.90664E+005	1.75063E+000	3.83855E+001	1.15392E-002	9.54706E-003	7.51419E-002	5.17475E-002	9.84980E+004	2.47813E+002	1.95392E+002	1.19164E-002	1.19164E-002	2.96558E+005	2.00000E+001	9.00000E+000	0.00000E+000	7.61801E+002	2.55834E+002	5.43212E+002	1.00000E+002	2.99548E+000	3.14460E-002	0.00000E+000	1.27910E+002	2.11234E+000	9.01306E-001	7.05583E+002	2.53666E+002	5.49757E+002	1.24167E+002	5.04487E-001	8.73587E-001	9.44738E-002	1.27910E+002	5.38337E+001	1.00451E-001	1.24167E+002	4.12375E+001
2.00950E+002	1.48150E+003	2.47839E+002	1.95386E+002	1.45692E+000	1.20434E+000	1.60120E+004	2.88337E+003	1.00000E+000	2.37200E+003	0.00000E+000	3.90812E+005	1.75463E+000	3.84903E+001	1.15137E-002	9.51761E-003	7.15713E-002	4.92326E-002	9.84980E+004	2.47813E+002	1.95392E+002	1.19164E-002	1.19164E-002	2.96558E+005	2.00000E+001	1.00000E+001	0.00000E+000	7.99624E+002	2.53251E+002	5.15916E+002	1.00000E+002	3.01380E+000	3.04014E-002	0.00000E+000	1.31810E+002	2.03383E+000	9.32554E-001	7.05583E+002	2.53666E+002	5.49757E+002	1.24089E+002	5.04487E-001	8.73587E-001	9.49087E-002	1.31810E+002	5.70901E+001	1.00451E-001	1.24089E+002	4.11612E+001
1.95460E+002	1.30619E+003	2.47825E+002	1.95444E+002	1.47321E+000	1.21594E+000	1.43940E+004	1.97167E+003	1.00000E+000	2.37300E+003	0.00000E+000	3.90947E+005	1.79132E+000	3.61413E+001	1.22793E-002	1.01349E-002	6.55588E-002	4.50662E-002	9.84980E+004	2.47813E+002	1.95392E+002	1.19164E-002	1.19164E-002	2.96558E+005	2.00000E+001	1.10000E+001	0.00000E+000	6.68218E+002	2.44672E+002	4.93475E+002	1.00000E+002	2.68908E+000	2.09945E-002	0.00000E+000	1.26546E+002	2.31112E+000	8.65560E-001	7.05583E+002	2.53666E+002	5.49757E+002	1.24029E+002	5.04487E-001	8.73587E-001	9.56698E-002	1.26546E+002	5.07352E+001	1.00451E-001	1.24029E+002	4.11373E+001
2.07148E+002	1.30280E+003	2.47765E+002	1.95334E+002	1.46862E+000	1.17585E+000	1.38670E+004	2.18241E+003	1.00000E+000	2.37400E+003	1.00000E+000	3.91088E+005	1.72687E+000	3.60943E+001	1.24715E-002	9.98526E-003	6.95628E-002	4.50378E-002	9.84980E+004	2.47813E+002	1.95392E+002	1.19164E-002	1.19164E-002	2.96558E+005	2.00000E+001	1.20000E+001	0.00000E+000	6.73278E+002	2.21688E+002	5.07431E+002	1.00000E+002	2.69688E+000	2.76449E-002	0.00000E+000	1.25264E+002	2.24584E+000	9.07488E-001	7.05583E+002	2.53666E+002	5.49757E+002	1.24025E+002	5.04487E-001	8.73587E-001	1.10711E-001	1.25264E+002	2.71180E+001	1.00451E-001	1.24025E+002	4.10591E+001
1.84272E+002	1.04121E+003	2.47803E+002	1.95335E+002	1.45898E+000	1.14003E+000	1.06840E+004	1.34622E+003	1.00000E+000	2.37500E+003	2.00000E+000	3.91222E+005	1.66328E+000	3.22678E+001	1.41151E-002	1.10293E-002	7.26341E-002	4.49402E-002	9.84980E+004	2.47813E+002	1.95392E+002	1.19164E-002	1.19164E-002	2.96558E+005	2.00000E+001	1.30000E+001	0.00000E+000	5.21442E+002	1.95549E+002	3.77045E+002	1.00000E+002	2.08832E+000	2.63662E-002	0.00000E+000	1.27574E+002	2.71257E+000	8.55980E-001	7.05583E+002	2.53666E+002	5.49757E+002	1.23993E+002	5.04487E-001	8.73587E-001	1.22721E-001	1.27574E+002	1.16869E+001	1.00451E-001	1.23993E+002	4.10307E+001
1.97077E+002	1.38491E+003	2.47788E+002	1.95394E+002	1.42819E+000	1.17877E+000	1.44100E+004	2.17847E+003	1.00000E+000	2.37600E+003	0.00000E+000	3.91366E+005	1.68351E+000	3.72144E+001	1.18975E-002	9.81964E-003	6.65186E-002	4.56909E-002	9.84980E+004	2.47813E+002	1.95391E+002	1.19164E-002	1.19164E-002	2.96558E+005	2.00000E+001	1.40000E+001	0.00000E+000	6.84935E+002	2.41812E+002	5.52819E+002	1.00000E+002	2.83954E+000	2.63330E-002	0.00000E+000	1.22293E+002	2.26558E+000	8.82470E-001	7.05583E+002	2.53666E+002	5.49757E+002	1.23956E+002	5.04487E-001	8.73587E-001	9.56777E-002	1.22293E+002	4.64361E+001	1.00451E-001	1.23956E+002	4.10290E+001
1.94039E+002	1.40360E+003	2.47824E+002	1.95402E+002	1.47697E+000	1.20724E+000	1.53950E+004	2.41891E+003	1.00000E+000	2.37700E+003	0.00000E+000	3.91499E+005	1.78305E+000	3.74647E+001	1.19037E-002	9.72976E-003	7.24804E-002	4.87840E-002	9.84980E+004	2.47813E+002	1.95391E+002	1.19164E-002	1.19164E-002	2.96558E+005	2.00000E+001	1.50000E+001	0.00000E+000	6.57720E+002	2.53000E+002	5.93955E+002	1.00000E+002	2.88240E+000	2.76219E-002	0.00000E+000	1.17133E+002	2.24605E+000	8.61195E-001	7.05583E+002	2.53666E+002	5.49757E+002	1.23887E+002	5.04487E-001	8.73587E-001	1.00489E-001	1.17133E+002	3.41591E+001	1.00451E-001	1.23887E+002	4.09676E+001
1.91894E+002	1.24549E+003	2.47796E+002	1.95354E+002	1.45905E+000	1.22145E+000	1.36720E+004	2.19896E+003	1.00000E+000	2.37800E+003	0.00000E+000	3.91641E+005	1.78216E+000	3.52915E+001	1.24783E-002	1.04462E-002	7.27241E-002	5.13211E-002	9.84980E+004	2.47813E+002	1.95391E+002	1.19164E-002	1.19164E-002	2.96558E+005	2.00000E+001	1.60000E+001	0.00000E+000	6.32626E+002	2.33774E+002	5.13938E+002	1.00000E+002	2.64341E+000	3.37142E-002	0.00000E+000	1.21998E+002	2.37389E+000	8.64638E-001	7.05583E+002	2.53666E+002	5.49757E+002	1.23858E+002	5.04487E-001	8.73587E-001	8.86421E-002	1.21998E+002	5.65419E+001	1.00451E-001	1.23858E+002	4.09070E+001
2.00376E+002	1.24334E+003	2.47796E+002	1.95406E+002	1.46873E+000	1.17259E+000	1.31960E+004	1.66778E+003	1.00000E+000	2.37900E+003	0.00000E+000	3.91780E+005	1.72221E+000	3.52610E+001	1.27856E-002	1.02076E-002	7.49435E-002	4.82073E-002	9.84980E+004	2.47814E+002	1.95391E+002	1.19164E-002	1.19164E-002	2.96558E+005	2.00000E+001	1.70000E+001	0.00000E+000	6.16636E+002	2.41548E+002	5.07592E+002	1.00000E+002	2.60838E+000	2.90972E-002	0.00000E+000	1.21457E+002	2.48279E+000	8.41492E-001	7.05583E+002	2.53666E+002	5.49757E+002	1.23805E+002	5.04487E-001	8.73587E-001	1.12120E-001	1.21457E+002	2.12759E+001	1.00451E-001	1.23805E+002	4.08868E+001
2.09811E+002	1.49004E+003	2.47797E+002	1.95456E+002	1.43471E+000	1.20412E+000	1.58920E+004	3.47292E+003	1.00000E+000	2.38000E+003	0.00000E+000	3.91914E+005	1.72756E+000	3.86010E+001	1.13808E-002	9.55172E-003	7.13869E-002	5.05829E-002	9.84980E+004	2.47813E+002	1.95391E+002	1.19164E-002	1.19164E-002	2.96558E+005	2.00000E+001	1.80000E+001	0.00000E+000	7.59079E+002	2.77869E+002	5.75224E+002	1.00000E+002	3.08431E+000	3.81493E-002	0.00000E+000	1.25090E+002	2.19927E+000	8.65651E-001	7.05583E+002	2.53666E+002	5.49757E+002	1.23756E+002	5.04487E-001	8.73587E-001	8.73817E-002	1.25090E+002	6.15664E+001	1.00451E-001	1.23756E+002	4.08689E+001
2.03334E+002	1.52180E+003	2.47847E+002	1.95386E+002	1.47908E+000	1.22795E+000	1.69820E+004	3.00744E+003	1.00000E+000	2.38100E+003	0.00000E+000	3.92063E+005	1.81624E+000	3.90103E+001	1.13501E-002	9.42292E-003	7.67214E-002	5.31692E-002	9.84980E+004	2.47813E+002	1.95391E+002	1.19164E-002	1.19164E-002	2.96558E+005	2.00000E+001	1.90000E+001	0.00000E+000	7.68920E+002	3.20911E+002	5.95803E+002	1.00000E+002	3.20370E+000	3.18261E-002	0.00000E+000	1.24476E+002	2.27427E+000	8.09793E-001	7.05583E+002	2.53666E+002	5.49757E+002	1.23715E+002	5.04487E-001	8.73587E-001	9.27723E-002	1.24476E+002	5.29219E+001	1.00451E-001	1.23715E+002	4.07878E+001
2.01618E+002	1.36919E+003	2.47800E+002	1.95406E+002	1.44513E+000	1.16052E+000	1.41780E+004	2.42493E+003	1.00000E+000	2.38200E+003	0.00000E+000	3.92206E+005	1.67710E+000	3.70026E+001	1.21367E-002	9.74642E-003	6.96388E-002	4.53284E-002	9.84980E+004	2.47813E+002	1.95392E+002	1.19164E-002	1.19164E-002	2.96558E+005	2.00000E+001	2.00000E+001	0.00000E+000	6.82849E+002	2.57976E+002	5.59080E+002	1.00000E+002	2.86962E+000	2.79355E-002	0.00000E+000	1.21473E+002	2.35420E+000	8.56169E-001	7.05583E+002	2.53666E+002	5.49757E+002	1.23647E+002	5.04487E-001	8.73587E-001	1.09227E-001	1.21473E+002	2.55680E+001	1.00451E-001	1.23647E+002	4.07294E+001
1.41376E+002	1.58233E+002	2.48065E+002	1.95205E+002	1.25952E+000	1.23006E+000	1.52000E+003	3.50678E+002	1.00000E+000	2.47500E+003	7.60000E+001	4.05956E+005	1.54929E+000	1.25791E+001	3.23060E-002	3.15504E-002	8.72715E-002	8.35496E-002	1.02411E+005	2.48065E+002	1.95205E+002	8.72715E-002	8.35496E-002	1.52000E+003	1.00000E+000	1.00000E+000	0.00000E+000	4.73577E+001	2.04687E+001	9.05648E+001	1.00000E+002	3.07392E-001	2.03901E-001	0.00000E+000	8.92216E+001	5.30732E+000	1.15988E+000	4.73577E+001	2.04687E+001	9.05648E+001	8.92216E+001	5.30732E+000	1.15988E+000	1.18325E-002	8.92216E+001	1.37866E+002	1.18325E-002	8.92216E+001	1.37866E+002
1.59992E+002	1.97433E+002	2.48675E+002	1.95320E+002	1.04512E+000	1.13623E+000	1.46900E+003	2.71011E+002	1.00000E+000	2.53300E+003	6.00000E+001	4.14397E+005	1.18749E+000	1.40511E+001	2.72680E-002	2.96451E-002	7.66200E-002	8.95305E-002	1.04476E+005	2.48675E+002	1.95320E+002	7.66200E-002	8.95305E-002	1.46900E+003	1.00000E+000	1.00000E+000	0.00000E+000	1.72647E+001	1.15245E+002	6.72245E+001	1.00000E+002	3.25737E-001	2.19296E-001	0.00000E+000	8.34003E+000	7.49291E+000	8.35699E-001	1.72647E+001	1.15245E+002	6.72245E+001	8.34003E+000	7.49291E+000	8.35699E-001	-4.17678E-002	8.34003E+000	1.36890E+002	-4.17678E-002	8.34003E+000	1.36890E+002
1.76974E+002	7.30287E+002	2.48009E+002	1.94896E+002	1.11521E+000	1.31547E+000	6.65100E+003	7.31846E+002	1.00000E+000	2.71500E+003	6.70000E+001	4.40763E+005	1.46703E+000	2.70238E+001	1.36746E-002	1.61301E-002	4.99876E-002	6.87268E-002	1.10684E+005	2.47985E+002	1.94986E+002	1.54667E-002	1.54667E-002	7.66134E+005	6.00000E+001	1.00000E+000	0.00000E+000	1.94679E+002	4.87408E+002	7.51002E+001	1.00000E+002	1.20171E+000	4.09332E-002	0.00000E+000	-4.65312E+001	3.30969E+000	8.89161E-001	4.11574E+002	7.46910E+002	2.96817E+002	-4.89902E+001	8.52348E-001	3.21693E-001	-8.23878E-002	2.44714E+002	1.42053E+002	-7.51336E-002	2.42255E+002	1.28831E+002
1.80158E+002	8.70350E+002	2.48032E+002	1.94875E+002	1.14144E+000	1.39591E+000	8.56700E+003	1.14545E+003	1.00000E+000	2.71600E+003	3.10000E+001	4.40876E+005	1.59335E+000	2.95017E+001	1.23321E-002	1.50815E-002	4.73748E-002	6.99587E-002	1.10684E+005	2.47984E+002	1.94986E+002	1.54667E-002	1.54667E-002	7.66134E+005	6.00000E+001	2.00000E+000	0.00000E+000	2.41254E+002	5.77475E+002	7.99220E+001	1.00000E+002	1.42702E+000	3.51506E-002	0.00000E+000	-3.40381E+002	2.85274E+000	9.08939E-001	4.11574E+002	7.46910E+002	2.96817E+002	-4.89936E+001	8.52348E-001	3.21693E-001	-1.00292E-001	2.42110E+002	-1.25276E+002	-7.51336E-002	2.42252E+002	1.28816E+002
1.96624E+002	1.08077E+003	2.48000E+002	1.94920E+002	1.12302E+000	1.33346E+000	1.00320E+004	1.64246E+003	1.00000E+000	2.71700E+003	1.20000E+001	4.41014E+005	1.49751E+000	3.28750E+001	1.12123E-002	1.33133E-002	4.26646E-002	5.94680E-002	1.10684E+005	2.47985E+002	1.94986E+002	1.54667E-002	1.54667E-002	7.66134E+005	6.00000E+001	3.00000E+000	0.00000E+000	3.16617E+002	7.16959E+002	9.50056E+001	1.00000E+002	1.79798E+000	2.68687E-002	0.00000E+000	-5.16572E+001	2.65716E+000	9.01777E-001	4.11574E+002	7.46910E+002	2.96817E+002	-4.89543E+001	8.52348E-001	3.21693E-001	-8.56667E-002	2.39588E+002	1.41805E+002	-7.51336E-002	2.42291E+002	1.28881E+002
2.75766E+002	1.29548E+003	2.47994E+002	1.94664E+002	1.19015E+000	1.52420E+000	1.43930E+004	3.92863E+003	1.00000E+000	2.71800E+003	0.00000E+000	4.41149E+005	1.81403E+000	3.59928E+001	9.92030E-003	1.27048E-002	5.48047E-002	8.92473E-002	1.10684E+005	2.47985E+002	1.94986E+002	1.54667E-002	1.54667E-002	7.66134E+005	6.00000E+001	4.00000E+000	0.00000E+000	4.30081E+002	7.69091E+002	1.36515E+002	1.00000E+002	2.18311E+000	5.18148E-002	0.00000E+000	-3.53111E+002	2.73714E+000	7.30868E-001	4.11574E+002	7.46910E+002	2.96817E+002	-4.89839E+001	8.52348E-001	3.21693E-001	-1.23071E-001	2.29380E+002	-1.04462E+002	-7.51336E-002	2.42262E+002	1.28690E+002
1.89091E+002	8.17354E+002	2.47985E+002	1.94939E+002	1.16087E+000	1.40980E+000	8.24200E+003	9.10170E+002	1.00000E+000	2.71900E+003	4.40000E+001	4.41328E+005	1.63659E+000	2.85894E+001	1.27870E-002	1.55289E-002	5.13931E-002	7.49519E-002	1.10684E+005	2.47984E+002	1.94986E+002	1.54667E-002	1.54667E-002	7.66134E+005	6.00000E+001	5.00000E+000	0.00000E+000	3.01557E+002	4.90691E+002	7.14883E+001	1.00000E+002	1.41657E+000	2.76722E-002	0.00000E+000	-6.77776E+001	3.33857E+000	7.91835E-001	4.11574E+002	7.46910E+002	2.96817E+002	-4.89533E+001	8.52348E-001	3.21693E-001	-9.68341E-002	2.23468E+002	1.42245E+002	-7.51336E-002	2.42292E+002	1.28893E+002
1.98183E+002	1.12855E+003	2.48045E+002	1.94920E+002	1.09941E+000	1.35006E+000	1.03820E+004	1.02802E+003	1.00000E+000	2.72000E+003	6.00000E+000	4.41437E+005	1.48426E+000	3.35940E+001	1.07899E-002	1.32499E-002	4.27914E-002	6.37429E-002	1.10684E+005	2.47984E+002	1.94986E+002	1.54667E-002	1.54667E-002	7.66134E+005	6.00000E+001	6.00000E+000	0.00000E+000	4.27097E+002	6.52052E+002	9.06357E+001	1.00000E+002	1.92731E+000	2.11630E-002	0.00000E+000	-3.62629E+002	2.92697E+000	8.04735E-001	4.11574E+002	7.46910E+002	2.96817E+002	-4.89445E+001	8.52348E-001	3.21693E-001	-1.02331E-001	2.19862E+002	-1.44475E+002	-7.51336E-002	2.42301E+002	1.28894E+002
2.03096E+002	1.23603E+003	2.48054E+002	1.94945E+002	1.11458E+000	1.40766E+000	1.19650E+004	2.61827E+003	1.00000E+000	2.72100E+003	1.00000E+000	4.41576E+005	1.56895E+000	3.51572E+001	1.01895E-002	1.28689E-002	5.18417E-002	8.20171E-002	1.10684E+005	2.47984E+002	1.94986E+002	1.54667E-002	1.54667E-002	7.66134E+005	6.00000E+001	7.00000E+000	0.00000E+000	4.13354E+002	7.67059E+002	1.04667E+002	1.00000E+002	2.08178E+000	4.00402E-002	0.00000E+000	-3.52087E+002	2.63703E+000	8.32031E-001	4.11574E+002	7.46910E+002	2.96817E+002	-4.89289E+001	8.52348E-001	3.21693E-001	-1.16199E-001	2.30404E+002	-1.13406E+002	-7.51336E-002	2.42317E+002	1.28926E+002
1.95691E+002	1.25035E+003	2.47986E+002	1.94857E+002	1.15082E+000	1.36784E+000	1.21810E+004	2.42888E+003	1.00000E+000	2.72200E+003	1.00000E+000	4.41717E+005	1.57414E+000	3.53602E+001	1.04272E-002	1.23935E-002	5.14974E-002	7.22597E-002	1.10684E+005	2.47984E+002	1.94986E+002	1.54667E-002	1.54667E-002	7.66134E+005	6.00000E+001	8.00000E+000	0.00000E+000	3.72533E+002	8.09549E+002	1.25642E+002	1.00000E+002	2.09801E+000	3.36151E-002	0.00000E+000	-5.24695E+001	2.61495E+000	8.31584E-001	4.11574E+002	7.46910E+002	2.96817E+002	-4.89563E+001	8.52348E-001	3.21693E-001	-8.61627E-002	2.38776E+002	1.41687E+002	-7.51336E-002	2.42289E+002	1.28839E+002
2.04565E+002	1.36900E+003	2.47966E+002	1.94877E+002	1.14716E+000	1.39888E+000	1.35690E+004	2.20723E+003	1.00000E+000	2.72300E+003	0.00000E+000	4.41865E+005	1.60474E+000	3.70000E+001	9.84804E-003	1.20090E-002	5.03007E-002	7.42686E-002	1.10684E+005	2.47984E+002	1.94986E+002	1.54667E-002	1.54667E-002	7.66134E+005	6.00000E+001	9.00000E+000	0.00000E+000	3.99469E+002	8.60436E+002	1.36701E+002	1.00000E+002	2.24346E+000	2.92305E-002	0.00000E+000	-3.43957E+002	2.51296E+000	8.19884E-001	4.11574E+002	7.46910E+002	2.96817E+002	-4.89499E+001	8.52348E-001	3.21693E-001	-9.88683E-002	2.38534E+002	-1.30962E+002	-7.51336E-002	2.42296E+002	1.28856E+002
2.04068E+002	1.31557E+003	2.47944E+002	1.94843E+002	1.15424E+000	1.38750E+000	1.30300E+004	2.11804E+003	1.00000E+000	2.72400E+003	0.00000E+000	4.42011E+005	1.60150E+000	3.62708E+001	1.01117E-002	1.21552E-002	4.85097E-002	6.95696E-002	1.10684E+005	2.47984E+002	1.94987E+002	1.54667E-002	1.54667E-002	7.66134E+005	6.00000E+001	1.00000E+001	0.00000E+000	3.43164E+002	8.46112E+002	1.51952E+002	1.00000E+002	2.14044E+000	3.10358E-002	0.00000E+000	-3.36863E+002	2.55605E+000	8.22565E-001	4.11574E+002	7.46910E+002	2.96817E+002	-4.89450E+001	8.52348E-001	3.21693E-001	-9.17736E-002	2.45628E+002	-1.34400E+002	-7.51336E-002	2.42300E+002	1.28838E+002
2.19850E+002	1.29087E+003	2.48003E+002	1.94809E+002	1.11638E+000	1.30845E+000	1.17230E+004	1.84362E+003	1.00000E+000	2.72500E+003	0.00000E+000	4.42164E+005	1.46073E+000	3.59286E+001	1.03108E-002	1.20848E-002	4.25642E-002	5.79405E-002	1.10684E+005	2.47985E+002	1.94987E+002	1.54667E-002	1.54667E-002	7.66134E+005	6.00000E+001	1.10000E+001	0.00000E+000	3.76092E+002	8.23488E+002	1.23080E+002	1.00000E+002	2.11874E+000	2.86670E-002	0.00000E+000	-5.24016E+001	2.61413E+000	8.47939E-001	4.11574E+002	7.46910E+002	2.96817E+002	-4.89792E+001	8.52348E-001	3.21693E-001	-7.92132E-002	2.38844E+002	1.31418E+002	-7.51336E-002	2.42266E+002	1.28787E+002
1.99029E+002	1.31435E+003	2.47976E+002	1.94826E+002	1.10112E+000	1.38093E+000	1.23810E+004	1.33065E+003	1.00000E+000	2.72600E+003	0.00000E+000	4.42311E+005	1.52057E+000	3.62540E+001	9.89590E-003	1.24106E-002	4.12548E-002	6.41140E-002	1.10684E+005	2.47985E+002	1.94987E+002	1.54667E-002	1.54667E-002	7.66134E+005	6.00000E+001	1.20000E+001	0.00000E+000	3.01362E+002	8.81383E+002	1.54956E+002	1.00000E+002	2.10859E+000	1.86871E-002	0.00000E+000	-3.30843E+002	2.37463E+000	9.08318E-001	4.11574E+002	7.46910E+002	2.96817E+002	-4.89550E+001	8.52348E-001	3.21693E-001	-1.12735E-001	2.51648E+002	-9.73613E+001	-7.51336E-002	2.42290E+002	1.28820E+002
2.02293E+002	1.27988E+003	2.47917E+002	1.94728E+002	1.17277E+000	1.37102E+000	1.27530E+004	1.59927E+003	1.00000E+000	2.72700E+003	2.00000E+000	4.42459E+005	1.60789E+000	3.57754E+001	1.03850E-002	1.21405E-002	4.37937E-002	5.93432E-002	1.10684E+005	2.47985E+002	1.94988E+002	1.54667E-002	1.54667E-002	7.66134E+005	6.00000E+001	1.30000E+001	0.00000E+000	2.53842E+002	8.26755E+002	2.22323E+002	1.00000E+002	2.07506E+000	2.38176E-002	0.00000E+000	-3.19796E+002	2.76163E+000	7.69554E-001	4.11574E+002	7.46910E+002	2.96817E+002	-4.89436E+001	8.52348E-001	3.21693E-001	-7.79360E-002	2.62695E+002	-1.37928E+002	-7.51336E-002	2.42302E+002	1.28766E+002
2.07862E+002	1.26413E+003	2.47973E+002	1.94811E+002	1.14489E+000	1.36486E+000	1.22390E+004	1.23796E+003	1.00000E+000	2.72800E+003	2.00000E+000	4.42616E+005	1.56261E+000	3.55547E+001	1.03488E-002	1.23371E-002	4.18204E-002	5.88245E-002	1.10684E+005	2.47985E+002	1.94988E+002	1.54667E-002	1.54667E-002	7.66134E+005	6.00000E+001	1.40000E+001	0.00000E+000	2.63185E+002	8.49959E+002	1.72736E+002	1.00000E+002	2.02472E+000	2.30334E-002	0.00000E+000	-3.25777E+002	2.42447E+000	8.94791E-001	4.11574E+002	7.46910E+002	2.96817E+002	-4.89370E+001	8.52348E-001	3.21693E-001	-8.76448E-002	2.56714E+002	-1.29452E+002	-7.51336E-002	2.42309E+002	1.28828E+002
1.94254E+002	1.32184E+003	2.48004E+002	1.94856E+002	1.14943E+000	1.38470E+000	1.30060E+004	1.16113E+003	1.00000E+000	2.72900E+003	2.00000E+000	4.42767E+005	1.59162E+000	3.63571E+001	1.00788E-002	1.21418E-002	3.74272E-002	5.36248E-002	1.10684E+005	2.47985E+002	1.94989E+002	1.54667E-002	1.54667E-002	7.66134E+005	6.00000E+001	1.50000E+001	0.00000E+000	2.63675E+002	8.87213E+002	1.90027E+002	1.00000E+002	2.11065E+000	1.61076E-002	0.00000E+000	-3.23788E+002	2.36017E+000	8.91653E-001	4.11574E+002	7.46910E+002	2.96817E+002	-4.89699E+001	8.52348E-001	3.21693E-001	-9.28415E-002	2.58703E+002	-1.19731E+002	-7.51336E-002	2.42276E+002	1.28825E+002
1.93721E+002	1.31311E+003	2.47984E+002	1.94929E+002	1.16994E+000	1.34073E+000	1.27470E+004	1.45068E+003	1.00000E+000	2.73000E+003	2.00000E+000	4.42916E+005	1.56858E+000	3.62368E+001	1.03624E-002	1.18751E-002	4.51732E-002	5.89051E-002	1.10684E+005	2.47986E+002	1.94989E+002	1.54667E-002	1.54667E-002	7.66134E+005	6.00000E+001	1.60000E+001	0.00000E+000	2.85548E+002	8.65725E+002	1.77460E+002	1.00000E+002	2.10098E+000	1.98506E-002	0.00000E+000	-3.63271E+001	2.47159E+000	8.60063E-001	4.11574E+002	7.46910E+002	2.96817E+002	-4.89709E+001	8.52348E-001	3.21693E-001	-6.80261E-002	2.54918E+002	1.30960E+002	-7.51336E-002	2.42275E+002	1.28869E+002
1.88511E+002	1.30384E+003	2.47974E+002	1.94816E+002	1.16287E+000	1.35833E+000	1.27580E+004	1.90068E+003	1.00000E+000	2.73100E+003	1.00000E+000	4.43067E+005	1.57957E+000	3.61087E+001	1.02954E-002	1.20258E-002	4.54560E-002	6.15420E-002	1.10684E+005	2.47986E+002	1.94989E+002	1.54667E-002	1.54667E-002	7.66134E+005	6.00000E+001	1.70000E+001	0.00000E+000	2.31319E+002	8.97823E+002	2.13498E+002	1.00000E+002	2.10648E+000	2.38911E-002	0.00000E+000	-3.18299E+002	2.32327E+000	9.14576E-001	4.11574E+002	7.46910E+002	2.96817E+002	-4.89599E+001	8.52348E-001	3.21693E-001	-7.75263E-002	2.64192E+002	-1.36979E+002	-7.51336E-002	2.42286E+002	1.28808E+002
1.91994E+002	1.41122E+003	2.47948E+002	1.94896E+002	1.17729E+000	1.35290E+000	1.39100E+004	1.71423E+003	1.00000E+000	2.73200E+003	1.00000E+000	4.43211E+005	1.59275E+000	3.75662E+001	9.98201E-003	1.14710E-002	4.49238E-002	5.89253E-002	1.10684E+005	2.47986E+002	1.94990E+002	1.54667E-002	1.54667E-002	7.66134E+005	6.00000E+001	1.80000E+001	0.00000E+000	2.36076E+002	9.06858E+002	2.80133E+002	1.00000E+002	2.26327E+000	2.30331E-002	0.00000E+000	-3.11612E+002	2.58564E+000	7.87008E-001	4.11574E+002	7.46910E+002	2.96817E+002	-4.89577E+001	8.52348E-001	3.21693E-001	-6.94080E-002	2.70879E+002	-1.42296E+002	-7.51336E-002	2.42288E+002	1.28859E+002
1.89451E+002	1.38026E+003	2.47948E+002	1.94892E+002	1.16063E+000	1.37460E+000	1.36170E+004	1.43602E+003	1.00000E+000	2.73300E+003	1.00000E+000	4.43364E+005	1.59540E+000	3.71518E+001	9.94606E-003	1.17798E-002	4.49212E-002	6.25119E-002	1.10684E+005	2.47986E+002	1.94989E+002	1.54667E-002	1.54667E-002	7.66134E+005	6.00000E+001	1.90000E+001	0.00000E+000	2.22600E+002	8.72991E+002	2.89079E+002	1.00000E+002	2.20857E+000	2.49574E-002	0.00000E+000	-3.08796E+002	2.68563E+000	7.65817E-001	4.11574E+002	7.46910E+002	2.96817E+002	-4.89590E+001	8.52348E-001	3.21693E-001	-8.44025E-002	2.73695E+002	-1.17230E+002	-7.51336E-002	2.42287E+002	1.28855E+002
2.15019E+002	1.36169E+003	2.47975E+002	1.95025E+002	1.11845E+000	1.36440E+000	1.28510E+004	2.24282E+003	1.00000E+000	2.73400E+003	0.00000E+000	4.43517E+005	1.52601E+000	3.69011E+001	9.86612E-003	1.20358E-002	4.50758E-002	6.64833E-002	1.10684E+005	2.47986E+002	1.94988E+002	1.54667E-002	1.54667E-002	7.66134E+005	6.00000E+001	2.00000E+001	0.00000E+000	2.47999E+002	8.87373E+002	2.46674E+002	1.00000E+002	2.19369E+000	3.67895E-002	0.00000E+000	-3.16405E+002	2.64358E+000	8.00849E-001	4.11574E+002	7.46910E+002	2.96817E+002	-4.89607E+001	8.52348E-001	3.21693E-001	-9.90624E-002	2.66086E+002	-1.03029E+002	-7.51336E-002	2.42285E+002	1.28939E+002
1.94755E+002	1.37574E+003	2.48004E+002	1.94940E+002	1.14522E+000	1.27295E+000	1.24610E+004	1.80419E+003	1.00000E+000	2.73500E+003	0.00000E+000	4.43652E+005	1.45780E+000	3.70909E+001	1.02592E-002	1.14034E-002	4.51395E-002	5.54582E-002	1.10684E+005	2.47987E+002	1.94988E+002	1.54667E-002	1.54667E-002	7.66134E+005	6.00000E+001	2.10000E+001	0.00000E+000	2.21616E+002	9.03224E+002	2.74133E+002	1.00000E+002	2.21679E+000	3.06112E-002	0.00000E+000	-1.97397E+001	2.60823E+000	8.24308E-001	4.11574E+002	7.46910E+002	2.96817E+002	-4.89612E+001	8.52348E-001	3.21693E-001	-5.28203E-002	2.71506E+002	1.24961E+002	-7.51336E-002	2.42284E+002	1.28887E+002
2.08844E+002	1.16889E+003	2.48002E+002	1.95039E+002	1.10632E+000	1.38067E+000	1.10330E+004	2.27204E+003	1.00000E+000	2.73600E+003	2.00000E+000	4.43801E+005	1.52746E+000	3.41891E+001	1.05326E-002	1.31445E-002	4.65037E-002	7.16747E-002	1.10684E+005	2.47986E+002	1.94989E+002	1.54667E-002	1.54667E-002	7.66134E+005	6.00000E+001	2.20000E+001	0.00000E+000	1.79272E+002	8.01986E+002	2.14731E+002	1.00000E+002	1.87456E+000	5.47043E-002	0.00000E+000	-3.12846E+002	2.46281E+000	9.27756E-001	4.11574E+002	7.46910E+002	2.96817E+002	-4.89763E+001	8.52348E-001	3.21693E-001	-1.10313E-001	2.69645E+002	-8.28106E+001	-7.51336E-002	2.42269E+002	1.28934E+002
2.12037E+002	1.11064E+003	2.48030E+002	1.95007E+002	1.09009E+000	1.33153E+000	9.99200E+003	2.24986E+003	1.00000E+000	2.73700E+003	7.00000E+000	4.43959E+005	1.45149E+000	3.33263E+001	1.09053E-002	1.33206E-002	4.59347E-002	6.78112E-002	1.10684E+005	2.47986E+002	1.94989E+002	1.54667E-002	1.54667E-002	7.66134E+005	6.00000E+001	2.30000E+001	0.00000E+000	1.69020E+002	7.42301E+002	2.22350E+002	1.00000E+002	1.78915E+000	5.39480E-002	0.00000E+000	-3.10058E+002	2.77107E+000	8.66438E-001	4.11574E+002	7.46910E+002	2.96817E+002	-4.89748E+001	8.52348E-001	3.21693E-001	-9.97007E-002	2.72433E+002	-9.57444E+001	-7.51336E-002	2.42271E+002	1.28918E+002
1.84317E+002	1.04548E+003	2.48010E+002	1.94960E+002	1.16366E+000	1.31713E+000	9.92500E+003	1.00607E+003	1.00000E+000	2.73800E+003	1.10000E+001	4.44108E+005	1.53269E+000	3.23339E+001	1.16805E-002	1.32209E-002	4.50244E-002	5.72031E-002	1.10684E+005	2.47987E+002	1.94988E+002	1.54667E-002	1.54667E-002	7.66134E+005	6.00000E+001	2.40000E+001	0.00000E+000	1.50620E+002	7.05362E+002	2.04799E+002	1.00000E+002	1.66663E+000	1.98340E-002	0.00000E+000	-1.86982E+001	2.64395E+000	9.11157E-001	4.11574E+002	7.46910E+002	2.96817E+002	-4.89812E+001	8.52348E-001	3.21693E-001	-6.18616E-002	2.72547E+002	1.39453E+002	-7.51336E-002	2.42264E+002	1.28880E+002
1.97457E+002	9.21437E+002	2.47973E+002	1.94995E+002	1.12046E+000	1.30691E+000	8.36900E+003	1.38765E+003	1.00000E+000	2.73900E+003	2.70000E+001	4.44261E+005	1.46433E+000	3.03552E+001	1.22478E-002	1.42859E-002	4.59307E-002	6.18218E-002	1.10684E+005	2.47987E+002	1.94988E+002	1.54667E-002	1.54667E-002	7.66134E+005	6.00000E+001	2.50000E+001	0.00000E+000	8.09746E+001	5.86329E+002	2.77732E+002	1.00000E+002	1.51302E+000	5.09676E-002	0.00000E+000	-2.87344E+002	2.92859E+000	8.95809E-001	4.11574E+002	7.46910E+002	2.96817E+002	-4.90029E+001	8.52348E-001	3.21693E-001	-7.68112E-002	3.90131E+000	-1.06974E+002	-7.51336E-002	2.42243E+002	1.28878E+002
2.11981E+002	1.10961E+003	2.48045E+002	1.94955E+002	1.07486E+000	1.21312E+000	9.02600E+003	1.48740E+003	1.00000E+000	2.74000E+003	9.00000E+000	4.44375E+005	1.30394E+000	3.33109E+001	1.13137E-002	1.27690E-002	3.71982E-002	4.68422E-002	1.10684E+005	2.47987E+002	1.94989E+002	1.54667E-002	1.54667E-002	7.66134E+005	6.00000E+001	2.60000E+001	0.00000E+000	1.03817E+002	6.77879E+002	3.61837E+002	1.00000E+002	1.85259E+000	2.34097E-002	0.00000E+000	-2.81791E+002	3.02120E+000	8.36151E-001	4.11574E+002	7.46910E+002	2.96817E+002	-4.90434E+001	8.52348E-001	3.21693E-001	-6.04301E-002	9.45404E+000	-1.25768E+002	-7.51336E-002	2.42202E+002	1.28817E+002
2.11110E+002	1.02738E+003	2.48044E+002	1.94964E+002	1.12780E+000	1.27728E+000	9.18700E+003	1.27285E+003	1.00000E+000	2.74100E+003	2.10000E+001	4.44540E+005	1.44051E+000	3.20528E+001	1.17664E-002	1.33260E-002	4.98159E-002	6.34516E-002	1.10684E+005	2.47986E+002	1.94989E+002	1.54667E-002	1.54667E-002	7.66134E+005	6.00000E+001	2.70000E+001	0.00000E+000	1.29391E+002	5.79078E+002	3.50986E+002	1.00000E+002	1.75037E+000	3.78098E-002	0.00000E+000	-2.75231E+002	3.68491E+000	6.79512E-001	4.11574E+002	7.46910E+002	2.96817E+002	-4.90549E+001	8.52348E-001	3.21693E-001	-6.21536E-002	1.60141E+001	-1.16641E+002	-7.51336E-002	2.42191E+002	1.28811E+002
2.08990E+002	1.06896E+003	2.47892E+002	1.94825E+002	1.07804E+000	1.37406E+000	9.82100E+003	1.94269E+003	1.00000E+000	2.74200E+003	1.20000E+001	4.44681E+005	1.48129E+000	3.26949E+001	1.08782E-002	1.38653E-002	4.89532E-002	7.86722E-002	1.10684E+005	2.47987E+002	1.94989E+002	1.54667E-002	1.54667E-002	7.66134E+005	6.00000E+001	2.80000E+001	0.00000E+000	2.48041E+002	7.00189E+002	1.45482E+002	1.00000E+002	1.73804E+000	4.04196E-002	0.00000E+000	-3.29842E+002	2.95334E+000	8.20012E-001	4.11574E+002	7.46910E+002	2.96817E+002	-4.90630E+001	8.52348E-001	3.21693E-001	-1.20724E-001	2.52649E+002	-8.45639E+001	-7.51336E-002	2.42183E+002	1.28705E+002
2.06795E+002	1.27749E+003	2.47943E+002	1.94878E+002	1.14752E+000	1.38303E+000	1.25380E+004	1.60483E+003	1.00000E+000	2.74300E+003	1.00000E+000	4.44815E+005	1.58706E+000	3.57420E+001	1.02482E-002	1.23515E-002	4.50666E-002	6.48683E-002	1.10684E+005	2.47987E+002	1.94990E+002	1.54667E-002	1.54667E-002	7.66134E+005	6.00000E+001	2.90000E+001	0.00000E+000	4.08218E+002	7.91622E+002	1.30852E+002	1.00000E+002	2.15727E+000	1.87685E-002	0.00000E+000	-3.49105E+002	2.76742E+000	7.74501E-001	4.11574E+002	7.46910E+002	2.96817E+002	-4.90993E+001	8.52348E-001	3.21693E-001	-9.30670E-002	2.33386E+002	-1.44704E+002	-7.51336E-002	2.42146E+002	1.28706E+002
2.01879E+002	1.32509E+003	2.47958E+002	1.94878E+002	1.10840E+000	1.35087E+000	1.23040E+004	1.76890E+003	1.00000E+000	2.74400E+003	1.00000E+000	4.44955E+005	1.49730E+000	3.64017E+001	9.99246E-003	1.21784E-002	4.59138E-002	6.75995E-002	1.10684E+005	2.47987E+002	1.94989E+002	1.54667E-002	1.54667E-002	7.66134E+005	6.00000E+001	3.00000E+001	0.00000E+000	3.83903E+002	8.48203E+002	1.29107E+002	1.00000E+002	2.17997E+000	2.95405E-002	0.00000E+000	-3.43280E+002	2.56207E+000	8.44496E-001	4.11574E+002	7.46910E+002	2.96817E+002	-4.91438E+001	8.52348E-001	3.21693E-001	-9.85937E-002	2.39211E+002	-1.30692E+002	-7.51336E-002	2.42102E+002	1.28662E+002
2.02740E+002	1.28170E+003	2.47931E+002	1.94909E+002	1.14055E+000	1.45151E+000	1.30540E+004	1.43388E+003	1.00000E+000	2.74500E+003	1.00000E+000	4.45120E+005	1.65551E+000	3.58008E+001	9.98254E-003	1.27042E-002	4.85586E-002	7.79311E-002	1.10684E+005	2.47987E+002	1.94989E+002	1.54667E-002	1.54667E-002	7.66134E+005	6.00000E+001	3.10000E+001	0.00000E+000	3.81236E+002	8.22125E+002	1.34811E+002	1.00000E+002	2.15116E+000	1.75151E-002	0.00000E+000	-3.43873E+002	2.59884E+000	8.08275E-001	4.11574E+002	7.46910E+002	2.96817E+002	-4.91513E+001	8.52348E-001	3.21693E-001	-1.19967E-001	2.38618E+002	-9.96569E+001	-7.51336E-002	2.42094E+002	1.28673E+002
2.05561E+002	1.28020E+003	2.47928E+002	1.94918E+002	1.14739E+000	1.39981E+000	1.26940E+004	1.55373E+003	1.00000E+000	2.74600E+003	2.00000E+000	4.45274E+005	1.60613E+000	3.57799E+001	1.01839E-002	1.24242E-002	4.69830E-002	6.93211E-002	1.10684E+005	2.47988E+002	1.94989E+002	1.54667E-002	1.54667E-002	7.66134E+005	6.00000E+001	3.20000E+001	0.00000E+000	3.94076E+002	7.90216E+002	1.32371E+002	1.00000E+002	2.12964E+000	2.35162E-002	0.00000E+000	-3.47346E+002	2.73795E+000	7.78012E-001	4.11574E+002	7.46910E+002	2.96817E+002	-4.91701E+001	8.52348E-001	3.21693E-001	-9.90957E-002	2.35145E+002	-1.33991E+002	-7.51336E-002	2.42075E+002	1.28659E+002
2.06306E+002	1.27390E+003	2.47929E+002	1.94951E+002	1.13993E+000	1.39608E+000	1.25140E+004	2.58207E+003	1.00000E+000	2.74700E+003	2.00000E+000	4.45422E+005	1.59144E+000	3.56917E+001	1.01902E-002	1.24799E-002	5.29097E-002	7.88063E-002	1.10684E+005	2.47988E+002	1.94989E+002	1.54667E-002	1.54667E-002	7.66134E+005	6.00000E+001	3.30000E+001	0.00000E+000	4.44122E+002	7.97411E+002	1.08486E+002	3.00000E+002	2.19287E+000	3.82628E-002	0.00000E+000	-3.54062E+002	2.59592E+000	8.26461E-001	4.11574E+002	7.46910E+002	2.96817E+002	-4.91838E+001	8.52348E-001	3.21693E-001	-1.01004E-001	2.28429E+002	-1.37862E+002	-7.51336E-002	2.42062E+002	1.28666E+002
1.94849E+002	1.19243E+003	2.47968E+002	1.94933E+002	1.14849E+000	1.41760E+000	1.19630E+004	2.36731E+003	1.00000E+000	2.74800E+003	2.00000E+000	4.45572E+005	1.62811E+000	3.45316E+001	1.05004E-002	1.29609E-002	5.03261E-002	7.60292E-002	1.10684E+005	2.47988E+002	1.94989E+002	1.54667E-002	1.54667E-002	7.66134E+005	6.00000E+001	3.40000E+001	0.00000E+000	3.59885E+002	7.77347E+002	1.06641E+002	1.00000E+002	1.99061E+000	3.12900E-002	0.00000E+000	-3.45036E+002	2.51317E+000	8.73109E-001	4.11574E+002	7.46910E+002	2.96817E+002	-4.92287E+001	8.52348E-001	3.21693E-001	-1.04873E-001	2.37456E+002	-1.23117E+002	-7.51336E-002	2.42017E+002	1.28612E+002
1.98746E+002	1.14262E+003	2.47894E+002	1.94958E+002	1.12895E+000	1.38156E+000	1.10150E+004	2.08523E+003	1.00000E+000	2.74900E+003	4.00000E+000	4.45740E+005	1.55971E+000	3.38026E+001	1.07568E-002	1.31636E-002	5.10650E-002	7.58370E-002	1.10684E+005	2.47988E+002	1.94989E+002	1.54667E-002	1.54667E-002	7.66134E+005	6.00000E+001	3.50000E+001	0.00000E+000	3.14939E+002	7.46331E+002	1.11999E+002	1.00000E+002	1.86833E+000	3.97486E-002	0.00000E+000	-3.40476E+002	2.60999E+000	8.76153E-001	4.11574E+002	7.46910E+002	2.96817E+002	-4.92675E+001	8.52348E-001	3.21693E-001	-1.00618E-001	2.42015E+002	-1.24844E+002	-7.51336E-002	2.41978E+002	1.28584E+002
2.03668E+002	1.40413E+003	2.47944E+002	1.94927E+002	1.12919E+000	1.45333E+000	1.41720E+004	1.68534E+003	1.00000E+000	2.75000E+003	4.00000E+000	4.45873E+005	1.64109E+000	3.74717E+001	9.48530E-003	1.22082E-002	4.77877E-002	7.84646E-002	1.10684E+005	2.47988E+002	1.94989E+002	1.54667E-002	1.54667E-002	7.66134E+005	6.00000E+001	3.60000E+001	0.00000E+000	4.09535E+002	8.87457E+002	1.54250E+002	1.00000E+002	2.33572E+000	2.16039E-002	0.00000E+000	-3.43318E+002	2.56131E+000	7.87108E-001	4.11574E+002	7.46910E+002	2.96817E+002	-4.92905E+001	8.52348E-001	3.21693E-001	-1.25515E-001	2.39174E+002	-9.08992E+001	-7.51336E-002	2.41955E+002	1.28545E+002
2.19997E+002	1.30168E+003	2.47967E+002	1.94892E+002	1.11242E+000	1.34284E+000	1.20590E+004	1.92553E+003	1.00000E+000	2.75100E+003	5.00000E+000	4.46030E+005	1.49380E+000	3.60788E+001	1.01301E-002	1.22283E-002	4.71128E-002	6.80861E-002	1.10684E+005	2.47987E+002	1.94989E+002	1.54667E-002	1.54667E-002	7.66134E+005	6.00000E+001	3.70000E+001	0.00000E+000	3.42268E+002	8.79294E+002	1.35542E+002	1.00000E+002	2.14981E+000	3.28521E-002	0.00000E+000	-3.37116E+002	2.42789E+000	9.00175E-001	4.11574E+002	7.46910E+002	2.96817E+002	-4.93193E+001	8.52348E-001	3.21693E-001	-9.38459E-002	2.45375E+002	-1.31550E+002	-7.51336E-002	2.41926E+002	1.28496E+002
2.22332E+002	1.34526E+003	2.47949E+002	1.94825E+002	1.14246E+000	1.37611E+000	1.30960E+004	1.60402E+003	1.00000E+000	2.75200E+003	2.00000E+000	4.46179E+005	1.57214E+000	3.66778E+001	9.98322E-003	1.20249E-002	4.42224E-002	6.35862E-002	1.10684E+005	2.47987E+002	1.94988E+002	1.54667E-002	1.54667E-002	7.66134E+005	6.00000E+001	3.80000E+001	0.00000E+000	3.75285E+002	8.62834E+002	1.37994E+002	1.00000E+002	2.20001E+000	2.20159E-002	0.00000E+000	-3.41337E+002	2.49470E+000	8.40667E-001	4.11574E+002	7.46910E+002	2.96817E+002	-4.93427E+001	8.52348E-001	3.21693E-001	-9.27708E-002	2.41154E+002	-1.37407E+002	-7.51336E-002	2.41903E+002	1.28429E+002
1.85040E+002	9.70384E+002	2.47920E+002	1.94851E+002	1.13373E+000	1.42529E+000	9.67800E+003	1.09229E+003	1.00000E+000	2.75300E+003	3.00000E+001	4.46344E+005	1.61589E+000	3.11510E+001	1.15243E-002	1.44880E-002	4.75258E-002	7.42007E-002	1.10684E+005	2.47987E+002	1.94989E+002	1.54667E-002	1.54667E-002	7.66134E+005	6.00000E+001	3.90000E+001	0.00000E+000	2.77362E+002	6.31345E+002	9.72145E+001	1.00000E+002	1.60779E+000	2.75521E-002	0.00000E+000	-3.42129E+002	2.86637E+000	8.51110E-001	4.11574E+002	7.46910E+002	2.96817E+002	-4.94016E+001	8.52348E-001	3.21693E-001	-1.13934E-001	2.40362E+002	-1.06865E+002	-7.51336E-002	2.41844E+002	1.28385E+002
1.90494E+002	9.45425E+002	2.47883E+002	1.94872E+002	1.13922E+000	1.36456E+000	9.10500E+003	1.22634E+003	1.00000E+000	2.75400E+003	3.00000E+001	4.46484E+005	1.55454E+000	3.07478E+001	1.19390E-002	1.43006E-002	4.74848E-002	6.73927E-002	1.10684E+005	2.47987E+002	1.94988E+002	1.54667E-002	1.54667E-002	7.66134E+005	6.00000E+001	4.00000E+001	0.00000E+000	2.39395E+002	6.35269E+002	1.00759E+002	1.00000E+002	1.54286E+000	3.33731E-002	0.00000E+000	-3.35786E+002	2.78287E+000	9.03812E-001	4.11574E+002	7.46910E+002	2.96817E+002	-4.94492E+001	8.52348E-001	3.21693E-001	-9.00008E-002	2.46705E+002	-1.35937E+002	-7.51336E-002	2.41796E+002	1.28348E+002
2.11444E+002	8.27658E+002	2.47942E+002	1.94977E+002	1.13913E+000	1.30069E+000	7.60900E+003	1.50974E+003	1.00000E+000	2.75500E+003	5.50000E+001	4.46658E+005	1.48166E+000	2.87690E+001	1.30590E-002	1.49112E-002	5.95879E-002	7.71995E-002	1.10684E+005	2.47987E+002	1.94988E+002	1.54667E-002	1.54667E-002	7.66134E+005	6.00000E+001	4.10000E+001	0.00000E+000	2.57062E+002	5.28961E+002	7.27719E+001	1.00000E+002	1.37976E+000	5.87414E-002	0.00000E+000	-5.62844E+001	3.21283E+000	8.56365E-001	4.11574E+002	7.46910E+002	2.96817E+002	-4.95044E+001	8.52348E-001	3.21693E-001	-6.62189E-002	2.34961E+002	1.08346E+002	-7.51336E-002	2.41741E+002	1.28363E+002
1.93279E+002	9.10499E+002	2.47953E+002	1.95001E+002	1.13055E+000	1.38649E+000	8.80600E+003	9.02835E+002	1.00000E+000	2.75600E+003	3.70000E+001	4.46785E+005	1.56750E+000	3.01745E+001	1.20476E-002	1.47750E-002	4.63396E-002	6.88057E-002	1.10684E+005	2.47986E+002	1.94988E+002	1.54667E-002	1.54667E-002	7.66134E+005	6.00000E+001	4.20000E+001	0.00000E+000	2.40866E+002	5.88204E+002	9.52735E+001	1.00000E+002	1.47170E+000	2.41223E-002	0.00000E+000	-3.38885E+002	2.97484E+000	8.59721E-001	4.11574E+002	7.46910E+002	2.96817E+002	-4.95476E+001	8.52348E-001	3.21693E-001	-1.01682E-001	2.43606E+002	-1.21647E+002	-7.51336E-002	2.41698E+002	1.28335E+002
1.91714E+002	9.26236E+002	2.47962E+002	1.94959E+002	1.15968E+000	1.43934E+000	9.50300E+003	1.19574E+003	1.00000E+000	2.75700E+003	3.50000E+001	4.46935E+005	1.66918E+000	3.04341E+001	1.18962E-002	1.47650E-002	4.84955E-002	7.38214E-002	1.10684E+005	2.47986E+002	1.94988E+002	1.54667E-002	1.54667E-002	7.66134E+005	6.00000E+001	4.30000E+001	0.00000E+000	3.06904E+002	5.63139E+002	8.38565E+001	1.00000E+002	1.54956E+000	2.43395E-002	0.00000E+000	-3.53016E+002	3.07611E+000	8.00349E-001	4.11574E+002	7.46910E+002	2.96817E+002	-4.95874E+001	8.52348E-001	3.21693E-001	-1.07601E-001	2.29475E+002	-1.27045E+002	-7.51336E-002	2.41658E+002	1.28270E+002
1.79976E+002	8.34702E+002	2.47945E+002	1.94883E+002	1.18725E+000	1.48737E+000	9.03400E+003	7.79019E+002	1.00000E+000	2.75800E+003	4.70000E+001	4.47096E+005	1.76589E+000	2.88912E+001	1.24912E-002	1.56488E-002	5.32096E-002	8.25823E-002	1.10684E+005	2.47986E+002	1.94988E+002	1.54667E-002	1.54667E-002	7.66134E+005	6.00000E+001	4.40000E+001	0.00000E+000	2.60873E+002	5.10306E+002	8.28453E+001	1.00000E+002	1.38295E+000	2.86736E-002	0.00000E+000	-3.49244E+002	3.22300E+000	7.83449E-001	4.11574E+002	7.46910E+002	2.96817E+002	-4.95932E+001	8.52348E-001	3.21693E-001	-1.12210E-001	2.33247E+002	-1.16505E+002	-7.51336E-002	2.41652E+002	1.28215E+002
1.83563E+002	9.20443E+002	2.48017E+002	1.94929E+002	1.19436E+000	1.51806E+000	1.01820E+004	6.91081E+002	1.00000E+000	2.75900E+003	3.40000E+001	4.47244E+005	1.81311E+000	3.03388E+001	1.18364E-002	1.50443E-002	5.36322E-002	8.57494E-002	1.10684E+005	2.47986E+002	1.94987E+002	1.54667E-002	1.54667E-002	7.66134E+005	6.00000E+001	4.50000E+001	0.00000E+000	2.88102E+002	5.44971E+002	1.04749E+002	1.00000E+002	1.52924E+000	2.03360E-002	0.00000E+000	-3.50077E+002	3.35668E+000	7.08574E-001	4.11574E+002	7.46910E+002	2.96817E+002	-4.96379E+001	8.52348E-001	3.21693E-001	-1.19341E-001	2.32414E+002	-1.06767E+002	-7.51336E-002	2.41608E+002	1.28204E+002
1.86542E+002	9.66376E+002	2.47998E+002	1.94874E+002	1.16619E+000	1.41021E+000	9.80100E+003	1.36173E+003	1.00000E+000	2.76000E+003	3.10000E+001	4.47390E+005	1.64457E+000	3.10866E+001	1.17797E-002	1.42446E-002	5.18399E-002	7.51118E-002	1.10684E+005	2.47985E+002	1.94987E+002	1.54667E-002	1.54667E-002	7.66134E+005	6.00000E+001	4.60000E+001	0.00000E+000	2.76838E+002	6.09776E+002	1.15862E+002	1.00000E+002	1.61561E+000	3.68274E-002	0.00000E+000	-3.42094E+002	3.20674E+000	7.55984E-001	4.11574E+002	7.46910E+002	2.96817E+002	-4.96819E+001	8.52348E-001	3.21693E-001	-9.47162E-002	2.40397E+002	-1.35249E+002	-7.51336E-002	2.41564E+002	1.28124E+002
1.95099E+002	1.02614E+003	2.47998E+002	1.94946E+002	1.12797E+000	1.37772E+000	9.85400E+003	1.07706E+003	1.00000E+000	2.76100E+003	2.90000E+001	4.47546E+005	1.55403E+000	3.20334E+001	1.13630E-002	1.38789E-002	4.61670E-002	6.80974E-002	1.10684E+005	2.47985E+002	1.94988E+002	1.54667E-002	1.54667E-002	7.66134E+005	6.00000E+001	4.70000E+001	0.00000E+000	2.86513E+002	6.50347E+002	1.19688E+002	1.00000E+002	1.69742E+000	2.03449E-002	0.00000E+000	-3.40978E+002	3.09943E+000	7.80051E-001	4.11574E+002	7.46910E+002	2.96817E+002	-4.96777E+001	8.52348E-001	3.21693E-001	-9.96701E-002	2.41513E+002	-1.26750E+002	-7.51336E-002	2.41568E+002	1.28174E+002
1.89374E+002	9.24766E+002	2.47975E+002	1.94934E+002	1.13761E+000	1.36117E+000	8.85900E+003	1.24889E+003	1.00000E+000	2.76200E+003	3.30000E+001	4.47702E+005	1.54848E+000	3.04100E+001	1.20865E-002	1.44617E-002	4.70173E-002	6.65567E-002	1.10684E+005	2.47985E+002	1.94988E+002	1.54667E-002	1.54667E-002	7.66134E+005	6.00000E+001	4.80000E+001	0.00000E+000	2.51148E+002	5.96734E+002	9.70775E+001	1.00000E+002	1.50773E+000	2.54029E-002	0.00000E+000	-3.40134E+002	3.01076E+000	8.46922E-001	4.11574E+002	7.46910E+002	2.96817E+002	-4.96989E+001	8.52348E-001	3.21693E-001	-8.94684E-002	2.42357E+002	-1.41029E+002	-7.51336E-002	2.41547E+002	1.28143E+002
1.89985E+002	9.76018E+002	2.48001E+002	1.94962E+002	1.14799E+000	1.45093E+000	9.98300E+003	1.37275E+003	1.00000E+000	2.76300E+003	2.80000E+001	4.47846E+005	1.66565E+000	3.12413E+001	1.14896E-002	1.45217E-002	5.56686E-002	8.81326E-002	1.10684E+005	2.47985E+002	1.94988E+002	1.54667E-002	1.54667E-002	7.66134E+005	6.00000E+001	4.90000E+001	0.00000E+000	3.08072E+002	6.20907E+002	9.28357E+001	1.00000E+002	1.64751E+000	3.90942E-002	0.00000E+000	-3.48320E+002	2.92393E+000	8.21511E-001	4.11574E+002	7.46910E+002	2.96817E+002	-4.97278E+001	8.52348E-001	3.21693E-001	-1.16565E-001	2.34171E+002	-1.09091E+002	-7.51336E-002	2.41518E+002	1.28134E+002
2.01607E+002	1.25256E+003	2.47971E+002	1.95038E+002	1.19338E+000	1.35825E+000	1.25170E+004	1.57955E+003	1.00000E+000	2.76400E+003	3.00000E+000	4.47962E+005	1.62091E+000	3.53915E+001	1.06666E-002	1.21403E-002	5.41564E-002	6.98064E-002	1.10684E+005	2.47985E+002	1.94987E+002	1.54667E-002	1.54667E-002	7.66134E+005	6.00000E+001	5.00000E+001	0.00000E+000	4.02882E+002	6.20604E+002	2.28933E+002	1.00000E+002	2.11602E+000	3.41905E-002	0.00000E+000	-7.01113E+001	5.92740E+000	3.61907E-001	4.11574E+002	7.46910E+002	2.96817E+002	-4.97578E+001	8.52348E-001	3.21693E-001	-6.46161E-002	2.21134E+002	9.21787E+001	-7.51336E-002	2.41488E+002	1.28150E+002
2.50742E+002	2.16734E+003	2.48032E+002	1.95228E+002	1.24918E+000	1.30153E+000	2.18320E+004	5.58494E+003	1.00000E+000	2.76500E+003	0.00000E+000	4.48104E+005	1.62584E+000	4.65547E+001	8.45428E-003	8.80859E-003	4.87276E-002	5.28265E-002	1.10684E+005	2.47985E+002	1.94987E+002	1.54667E-002	1.54667E-002	7.66134E+005	6.00000E+001	5.10000E+001	0.00000E+000	6.80764E+002	7.77148E+002	7.21466E+002	1.00000E+002	3.88976E+000	3.11018E-002	0.00000E+000	-1.88155E+002	5.61955E+000	2.89043E-001	4.11574E+002	7.46910E+002	2.96817E+002	-4.98088E+001	8.52348E-001	3.21693E-001	-2.05243E-002	1.03091E+002	-9.13213E+001	-7.51336E-002	2.41437E+002	1.28222E+002
2.24620E+002	2.18872E+003	2.48011E+002	1.95215E+002	1.28021E+000	1.35639E+000	2.34380E+004	4.57845E+003	1.00000E+000	2.76600E+003	0.00000E+000	4.48253E+005	1.73646E+000	4.67838E+001	8.36218E-003	8.85981E-003	5.37962E-002	6.03000E-002	1.10684E+005	2.47985E+002	1.94987E+002	1.54667E-002	1.54667E-002	7.66134E+005	6.00000E+001	5.20000E+001	0.00000E+000	6.67388E+002	7.51333E+002	7.66318E+002	1.00000E+002	3.91879E+000	2.77063E-002	0.00000E+000	-1.93864E+002	4.46246E+000	3.51298E-001	4.11574E+002	7.46910E+002	2.96817E+002	-4.98098E+001	8.52348E-001	3.21693E-001	-2.88950E-002	9.73813E+001	-8.45806E+001	-7.51336E-002	2.41436E+002	1.28211E+002
2.48342E+002	2.19558E+003	2.48029E+002	1.95213E+002	1.25539E+000	1.37996E+000	2.34600E+004	4.44939E+003	1.00000E+000	2.76700E+003	0.00000E+000	4.48394E+005	1.73239E+000	4.68570E+001	8.19624E-003	9.00955E-003	4.49372E-002	5.41227E-002	1.10684E+005	2.47985E+002	1.94987E+002	1.54667E-002	1.54667E-002	7.66134E+005	6.00000E+001	5.30000E+001	0.00000E+000	7.33276E+002	7.95083E+002	6.74564E+002	1.00000E+002	3.92577E+000	2.54851E-002	0.00000E+000	-1.71391E+002	6.04764E+000	2.59097E-001	4.11574E+002	7.46910E+002	2.96817E+002	-4.98108E+001	8.52348E-001	3.21693E-001	-4.72700E-002	1.19854E+002	-3.47698E+001	-7.51336E-002	2.41435E+002	1.28210E+002
2.70202E+002	2.27022E+003	2.48038E+002	1.95201E+002	1.24276E+000	1.29267E+000	2.26080E+004	5.80218E+003	1.00000E+000	2.76800E+003	0.00000E+000	4.48541E+005	1.60648E+000	4.76468E+001	8.26523E-003	8.59720E-003	4.83335E-002	5.22285E-002	1.10684E+005	2.47985E+002	1.94987E+002	1.54667E-002	1.54667E-002	7.66134E+005	6.00000E+001	5.40000E+001	0.00000E+000	7.80532E+002	7.98271E+002	7.04099E+002	1.00000E+002	4.08616E+000	3.41482E-002	0.00000E+000	-1.69380E+002	5.36728E+000	2.97390E-001	4.11574E+002	7.46910E+002	2.96817E+002	-4.97932E+001	8.52348E-001	3.21693E-001	-1.96871E-002	1.21865E+002	-7.38095E+001	-7.51336E-002	2.41452E+002	1.28221E+002
2.28424E+002	1.92412E+003	2.48010E+002	1.95237E+002	1.23914E+000	1.37459E+000	2.02340E+004	4.07555E+003	1.00000E+000	2.76900E+003	0.00000E+000	4.48687E+005	1.70331E+000	4.38648E+001	8.71120E-003	9.66347E-003	5.15896E-002	6.32946E-002	1.10684E+005	2.47985E+002	1.94987E+002	1.54667E-002	1.54667E-002	7.66134E+005	6.00000E+001	5.50000E+001	0.00000E+000	6.15409E+002	7.41211E+002	5.74574E+002	1.00000E+002	3.41087E+000	3.06346E-002	0.00000E+000	-1.73280E+002	9.29828E+000	1.81454E-001	4.11574E+002	7.46910E+002	2.96817E+002	-4.98061E+001	8.52348E-001	3.21693E-001	-5.18252E-002	1.17966E+002	-2.98713E+001	-7.51336E-002	2.41439E+002	1.28229E+002
2.11096E+002	1.65821E+003	2.47986E+002	1.95179E+002	1.23557E+000	1.34556E+000	1.70450E+004	2.84119E+003	1.00000E+000	2.77000E+003	0.00000E+000	4.48827E+005	1.66254E+000	4.07211E+001	9.46387E-003	1.03064E-002	4.89798E-002	5.78976E-002	1.10684E+005	2.47986E+002	1.94987E+002	1.54667E-002	1.54667E-002	7.66134E+005	6.00000E+001	5.60000E+001	0.00000E+000	5.60841E+002	6.47727E+002	4.51478E+002	1.00000E+002	2.92507E+000	3.03650E-002	0.00000E+000	-1.46828E+002	9.74743E+000	1.88592E-001	4.11574E+002	7.46910E+002	2.96817E+002	-4.97986E+001	8.52348E-001	3.21693E-001	-4.26143E-002	1.44418E+002	-1.71549E+001	-7.51336E-002	2.41447E+002	1.28198E+002
2.82879E+002	2.28750E+003	2.48032E+002	1.95205E+002	1.24627E+000	1.26258E+000	2.23350E+004	7.75646E+003	1.00000E+000	2.77100E+003	0.00000E+000	4.48971E+005	1.57352E+000	4.78278E+001	8.33912E-003	8.44823E-003	5.15294E-002	5.28664E-002	1.10684E+005	2.47986E+002	1.94987E+002	1.54667E-002	1.54667E-002	7.66134E+005	6.00000E+001	5.70000E+001	0.00000E+000	8.13879E+002	7.89729E+002	6.98761E+002	1.00000E+002	4.13186E+000	4.16220E-002	0.00000E+000	-1.64497E+002	4.95711E+000	3.23959E-001	4.11574E+002	7.46910E+002	2.96817E+002	-4.98156E+001	8.52348E-001	3.21693E-001	-6.49898E-003	1.26749E+002	-8.85589E+001	-7.51336E-002	2.41430E+002	1.28201E+002
2.61587E+002	2.23556E+003	2.48027E+002	1.95206E+002	1.23231E+000	1.31304E+000	2.24100E+004	6.60758E+003	1.00000E+000	2.77200E+003	0.00000E+000	4.49110E+005	1.61808E+000	4.72817E+001	8.23191E-003	8.77115E-003	4.65567E-002	5.27445E-002	1.10684E+005	2.47986E+002	1.94988E+002	1.54667E-002	1.54667E-002	7.66134E+005	6.00000E+001	5.80000E+001	0.00000E+000	7.90478E+002	7.48065E+002	7.11161E+002	1.00000E+002	4.05349E+000	3.46585E-002	0.00000E+000	-1.69724E+002	4.52762E+000	3.54096E-001	4.11574E+002	7.46910E+002	2.96817E+002	-4.98379E+001	8.52348E-001	3.21693E-001	-3.17144E-002	1.21521E+002	-5.62486E+001	-7.51336E-002	2.41408E+002	1.28179E+002
2.58729E+002	2.30492E+003	2.48026E+002	1.95205E+002	1.27006E+000	1.30933E+000	2.37100E+004	6.50263E+003	1.00000E+000	2.77300E+003	0.00000E+000	4.49254E+005	1.66293E+000	4.80096E+001	8.24822E-003	8.50320E-003	5.06100E-002	5.37398E-002	1.10684E+005	2.47986E+002	1.94988E+002	1.54667E-002	1.54667E-002	7.66134E+005	6.00000E+001	5.90000E+001	0.00000E+000	8.39234E+002	7.64377E+002	7.19971E+002	1.00000E+002	4.19254E+000	3.84166E-002	0.00000E+000	-1.65444E+002	4.21584E+000	3.69710E-001	4.11574E+002	7.46910E+002	2.96817E+002	-4.98603E+001	8.52348E-001	3.21693E-001	-1.52217E-002	1.25801E+002	-7.65194E+001	-7.51336E-002	2.41385E+002	1.28156E+002
1.81058E+002	1.09511E+003	2.48006E+002	1.95340E+002	1.37227E+000	1.28673E+000	1.19110E+004	1.28137E+003	1.00000E+000	2.77400E+003	1.40000E+001	4.49402E+005	1.76574E+000	3.30925E+001	1.25737E-002	1.17900E-002	6.38842E-002	5.63339E-002	1.10684E+005	2.47987E+002	1.94988E+002	1.54667E-002	1.54667E-002	7.66134E+005	6.00000E+001	6.00000E+001	0.00000E+000	4.05610E+002	2.39063E+002	4.79560E+002	1.00000E+002	2.11826E+000	2.73275E-002	0.00000E+000	1.05724E+002	2.90336E+000	7.57420E-001	4.11574E+002	7.46910E+002	2.96817E+002	-4.98777E+001	8.52348E-001	3.21693E-001	3.21678E-002	1.05724E+002	1.24178E+002	-7.51336E-002	2.41368E+002	1.28221E+002
1.66702E+002	6.64562E+002	2.48018E+002	1.95406E+002	1.39151E+000	1.29040E+000	7.33900E+003	5.99767E+002	1.00000E+000	2.77500E+003	1.10000E+002	4.49635E+005	1.79560E+000	2.57791E+001	1.62431E-002	1.50628E-002	7.10245E-002	6.13622E-002	1.12696E+005	2.48030E+002	1.95408E+002	1.68128E-002	1.68128E-002	7.10780E+004	1.00000E+001	1.00000E+000	0.00000E+000	2.54490E+002	1.33718E+002	3.16655E+002	1.00000E+002	1.33919E+000	3.77839E-002	0.00000E+000	1.04197E+002	3.34914E+000	8.36487E-001	2.79978E+002	1.35823E+002	3.21787E+002	1.07971E+002	1.07805E+000	8.35034E-001	3.77044E-002	1.04197E+002	1.14456E+002	5.89147E-002	1.07971E+002	8.66899E+001
1.75404E+002	7.28551E+002	2.48084E+002	1.95435E+002	1.37895E+000	1.20813E+000	7.50300E+003	5.72690E+002	1.00000E+000	2.77600E+003	7.30000E+001	4.49758E+005	1.66595E+000	2.69917E+001	1.59195E-002	1.39475E-002	5.51808E-002	4.29429E-002	1.12696E+005	2.48030E+002	1.95407E+002	1.68128E-002	1.68128E-002	7.10780E+004	1.00000E+001	2.00000E+000	0.00000E+000	3.31332E+002	1.28141E+002	3.12668E+002	1.00000E+002	1.48022E+000	2.48065E-002	0.00000E+000	1.17403E+002	3.19400E+000	8.67479E-001	2.79978E+002	1.35823E+002	3.21787E+002	1.07966E+002	1.07805E+000	8.35034E-001	6.60263E-002	1.17403E+002	8.55782E+001	5.89147E-002	1.07966E+002	8.67070E+001
1.79150E+002	7.33119E+002	2.48018E+002	1.95439E+002	1.33075E+000	1.18797E+000	7.17900E+003	1.03292E+003	1.00000E+000	2.77700E+003	7.20000E+001	4.49907E+005	1.58089E+000	2.70762E+001	1.57060E-002	1.40208E-002	7.34017E-002	5.88729E-002	1.12696E+005	2.48030E+002	1.95407E+002	1.68128E-002	1.68128E-002	7.10780E+004	1.00000E+001	3.00000E+000	0.00000E+000	3.04338E+002	1.39927E+002	3.23631E+002	1.00000E+002	1.46322E+000	5.12100E-002	0.00000E+000	1.11637E+002	3.41898E+000	8.28481E-001	2.79978E+002	1.35823E+002	3.21787E+002	1.07959E+002	1.07805E+000	8.35034E-001	5.66911E-002	1.11637E+002	9.36812E+001	5.89147E-002	1.07959E+002	8.66983E+001
1.75680E+002	6.71183E+002	2.48069E+002	1.95417E+002	1.38579E+000	1.15736E+000	6.65700E+003	8.16603E+002	1.00000E+000	2.77800E+003	9.70000E+001	4.50069E+005	1.60387E+000	2.59072E+001	1.69848E-002	1.41850E-002	6.05389E-002	4.30191E-002	1.12696E+005	2.48031E+002	1.95408E+002	1.68128E-002	1.68128E-002	7.10780E+004	1.00000E+001	4.00000E+000	0.00000E+000	2.54869E+002	1.38658E+002	3.03912E+002	1.00000E+002	1.32077E+000	3.80747E-002	0.00000E+000	1.05772E+002	3.67735E+000	7.99902E-001	2.79978E+002	1.35823E+002	3.21787E+002	1.07926E+002	1.07805E+000	8.35034E-001	8.98221E-002	1.05772E+002	3.86263E+001	5.89147E-002	1.07926E+002	8.66554E+001
1.75964E+002	7.28336E+002	2.48008E+002	1.95471E+002	1.34656E+000	1.19681E+000	7.26300E+003	1.03252E+003	1.00000E+000	2.77900E+003	7.50000E+001	4.50202E+005	1.61157E+000	2.69877E+001	1.58004E-002	1.40432E-002	6.51162E-002	5.18829E-002	1.12696E+005	2.48031E+002	1.95408E+002	1.68128E-002	1.68128E-002	7.10780E+004	1.00000E+001	5.00000E+000	0.00000E+000	2.74168E+002	1.42726E+002	3.39242E+002	1.00000E+002	1.43711E+000	4.17323E-002	0.00000E+000	1.04407E+002	3.36120E+000	8.37835E-001	2.79978E+002	1.35823E+002	3.21787E+002	1.07899E+002	1.07805E+000	8.35034E-001	5.88805E-002	1.04407E+002	8.32170E+001	5.89147E-002	1.07899E+002	8.66575E+001
1.69377E+002	7.10041E+002	2.48053E+002	1.95418E+002	1.39907E+000	1.20702E+000	7.39800E+003	1.04353E+003	1.00000E+000	2.78000E+003	7.90000E+001	4.50353E+005	1.68870E+000	2.66466E+001	1.62661E-002	1.40332E-002	6.92673E-002	5.20924E-002	1.12696E+005	2.48031E+002	1.95407E+002	1.68128E-002	1.68128E-002	7.10780E+004	1.00000E+001	6.00000E+000	0.00000E+000	2.78229E+002	1.31744E+002	3.37683E+002	1.00000E+002	1.42752E+000	3.57967E-002	0.00000E+000	1.05694E+002	3.20954E+000	8.69383E-001	2.79978E+002	1.35823E+002	3.21787E+002	1.07917E+002	1.07805E+000	8.35034E-001	7.36945E-002	1.05694E+002	6.24699E+001	5.89147E-002	1.07917E+002	8.66457E+001
1.66748E+002	6.49106E+002	2.48069E+002	1.95464E+002	1.36926E+000	1.24959E+000	6.86000E+003	5.60599E+002	1.00000E+000	2.78100E+003	1.23000E+002	4.50519E+005	1.71100E+000	2.54776E+001	1.65319E-002	1.50870E-002	6.15021E-002	5.16298E-002	1.12696E+005	2.48032E+002	1.95408E+002	1.68128E-002	1.68128E-002	7.10780E+004	1.00000E+001	7.00000E+000	0.00000E+000	2.54439E+002	1.37210E+002	3.00377E+002	1.00000E+002	1.31079E+000	2.64311E-002	0.00000E+000	1.06226E+002	3.62540E+000	7.99269E-001	2.79978E+002	1.35823E+002	3.21787E+002	1.07892E+002	1.07805E+000	8.35034E-001	4.56963E-002	1.06226E+002	1.04636E+002	5.89147E-002	1.07892E+002	8.66503E+001
1.78580E+002	7.24485E+002	2.48041E+002	1.95375E+002	1.30761E+000	1.19999E+000	7.05300E+003	7.28118E+002	1.00000E+000	2.78300E+003	7.60000E+001	4.50789E+005	1.56912E+000	2.69163E+001	1.55701E-002	1.42886E-002	5.51901E-002	4.68642E-002	1.12696E+005	2.48032E+002	1.95408E+002	1.68128E-002	1.68128E-002	7.10780E+004	1.00000E+001	8.00000E+000	0.00000E+000	2.69461E+002	1.34527E+002	3.40237E+002	1.00000E+002	1.41856E+000	3.21057E-002	0.00000E+000	1.03725E+002	3.29996E+000	8.65996E-001	2.79978E+002	1.35823E+002	3.21787E+002	1.07819E+002	1.07805E+000	8.35034E-001	4.29191E-002	1.03725E+002	1.06208E+002	5.89147E-002	1.07819E+002	8.65195E+001
1.70672E+002	7.10123E+002	2.47987E+002	1.95343E+002	1.31958E+000	1.22152E+000	7.09200E+003	8.69340E+002	1.00000E+000	2.78400E+003	9.00000E+001	4.50943E+005	1.61189E+000	2.66481E+001	1.56693E-002	1.45049E-002	6.39513E-002	5.51037E-002	1.12696E+005	2.48032E+002	1.95408E+002	1.68128E-002	1.68128E-002	7.10780E+004	1.00000E+001	9.00000E+000	0.00000E+000	2.65951E+002	1.45270E+002	3.34055E+002	1.00000E+002	1.41327E+000	4.28700E-002	0.00000E+000	1.03396E+002	3.45921E+000	8.23853E-001	2.79978E+002	1.35823E+002	3.21787E+002	1.07788E+002	1.07805E+000	8.35034E-001	3.85893E-002	1.03396E+002	1.12296E+002	5.89147E-002	1.07788E+002	8.64643E+001
1.73158E+002	7.00728E+002	2.47960E+002	1.95300E+002	1.35288E+000	1.14642E+000	6.73400E+003	7.29846E+002	1.00000E+000	2.78500E+003	9.20000E+001	4.51081E+005	1.55097E+000	2.64713E+001	1.64862E-002	1.39704E-002	7.27020E-002	5.27897E-002	1.12696E+005	2.48033E+002	1.95407E+002	1.68128E-002	1.68128E-002	7.10780E+004	1.00000E+001	1.00000E+001	0.00000E+000	3.09387E+002	1.26531E+002	3.06521E+002	1.00000E+002	1.42090E+000	4.11728E-002	0.00000E+000	1.14894E+002	3.41511E+000	8.56387E-001	2.79978E+002	1.35823E+002	3.21787E+002	1.07742E+002	1.07805E+000	8.35034E-001	8.26059E-002	1.14894E+002	5.83665E+001	5.89147E-002	1.07742E+002	8.63901E+001
1.67610E+002	7.30193E+002	2.48019E+002	1.95370E+002	1.35105E+000	1.24821E+000	7.60500E+003	7.81683E+002	1.00000E+000	2.78900E+003	7.80000E+001	4.51634E+005	1.68639E+000	2.70221E+001	1.54925E-002	1.43132E-002	6.72399E-002	5.76812E-002	1.13171E+005	2.48019E+002	1.95370E+002	6.72399E-002	5.76812E-002	7.60500E+003	1.00000E+000	1.00000E+000	0.00000E+000	3.10630E+002	1.35637E+002	3.22005E+002	1.00000E+002	1.46699E+000	3.30056E-002	0.00000E+000	1.12599E+002	3.26776E+000	8.42192E-001	3.10630E+002	1.35637E+002	3.22005E+002	1.12599E+002	3.26776E+000	8.42192E-001	3.95640E-002	1.12599E+002	1.20069E+002	3.95640E-002	1.12599E+002	1.20069E+002
1.92853E+002	7.80099E+002	2.48086E+002	1.95431E+002	1.36387E+000	1.21714E+000	8.01200E+003	1.75103E+003	1.00000E+000	2.79700E+003	5.60000E+001	4.52780E+005	1.66003E+000	2.79303E+001	1.52371E-002	1.35979E-002	6.13904E-002	4.93166E-002	1.13456E+005	2.48016E+002	1.95352E+002	2.36872E-002	2.36872E-002	4.36580E+004	6.00000E+000	1.00000E+000	0.00000E+000	3.25833E+002	1.63440E+002	3.21273E+002	1.00000E+002	1.53373E+000	4.07195E-002	0.00000E+000	1.14241E+002	3.50816E+000	7.64295E-001	3.08094E+002	1.38082E+002	2.99596E+002	1.15045E+002	1.41397E+000	8.12344E-001	5.68484E-002	1.14241E+002	9.60513E+001	5.73923E-002	1.15045E+002	9.60472E+001
1.80479E+002	7.16595E+002	2.48042E+002	1.95346E+002	1.28549E+000	1.22607E+000	7.01000E+003	8.37086E+002	1.00000E+000	2.79800E+003	8.30000E+001	4.52959E+005	1.57610E+000	2.67693E+001	1.53536E-002	1.46439E-002	5.43200E-002	4.96314E-002	1.13456E+005	2.48016E+002	1.95352E+002	2.36872E-002	2.36872E-002	4.36580E+004	6.00000E+000	2.00000E+000	0.00000E+000	2.72063E+002	1.40295E+002	3.21779E+002	1.00000E+002	1.39419E+000	3.98008E-002	0.00000E+000	1.05497E+002	3.49326E+000	8.20581E-001	3.08094E+002	1.38082E+002	2.99596E+002	1.14969E+002	1.41397E+000	8.12344E-001	2.36592E-002	1.05497E+002	1.36623E+002	5.73923E-002	1.14969E+002	9.59143E+001
1.77591E+002	6.52862E+002	2.48012E+002	1.95391E+002	1.32537E+000	1.21939E+000	6.53300E+003	7.13118E+002	1.00000E+000	2.79900E+003	1.18000E+002	4.53130E+005	1.61614E+000	2.55512E+001	1.63977E-002	1.50864E-002	6.86919E-002	5.84772E-002	1.13456E+005	2.48015E+002	1.95352E+002	2.36872E-002	2.36872E-002	4.36580E+004	6.00000E+000	3.00000E+000	0.00000E+000	2.62980E+002	1.12234E+002	2.98869E+002	1.00000E+002	1.29168E+000	4.35117E-002	0.00000E+000	1.07891E+002	3.35888E+000	8.84017E-001	3.08094E+002	1.38082E+002	2.99596E+002	1.14905E+002	1.41397E+000	8.12344E-001	4.16494E-002	1.07891E+002	1.12271E+002	5.73923E-002	1.14905E+002	9.58764E+001
1.70192E+002	7.41511E+002	2.47960E+002	1.95341E+002	1.41479E+000	1.25825E+000	8.12300E+003	7.70758E+002	1.00000E+000	2.80000E+003	2.60000E+001	4.53206E+005	1.78016E+000	2.72307E+001	1.56976E-002	1.39607E-002	7.11900E-002	5.67043E-002	1.13456E+005	2.48015E+002	1.95352E+002	2.36872E-002	2.36872E-002	4.36580E+004	6.00000E+000	4.00000E+000	0.00000E+000	3.28923E+002	1.44939E+002	3.17342E+002	1.00000E+002	1.50728E+000	3.25296E-002	0.00000E+000	1.15238E+002	3.25618E+000	8.17795E-001	3.08094E+002	1.38082E+002	2.99596E+002	1.14846E+002	1.41397E+000	8.12344E-001	5.85623E-002	1.15238E+002	9.44356E+001	5.73923E-002	1.14846E+002	9.57825E+001
1.88516E+002	7.07622E+002	2.48044E+002	1.95318E+002	1.35815E+000	1.20631E+000	7.17000E+003	1.10247E+003	1.00000E+000	2.80100E+003	2.80000E+001	4.53349E+005	1.63835E+000	2.66012E+001	1.60394E-002	1.42462E-002	6.41727E-002	5.10921E-002	1.13456E+005	2.48015E+002	1.95352E+002	2.36872E-002	2.36872E-002	4.36580E+004	6.00000E+000	5.00000E+000	0.00000E+000	3.09711E+002	1.31862E+002	3.12851E+002	1.00000E+002	1.44152E+000	4.40569E-002	0.00000E+000	1.13053E+002	3.35413E+000	8.45030E-001	3.08094E+002	1.38082E+002	2.99596E+002	1.14796E+002	1.41397E+000	8.12344E-001	5.92117E-002	1.13053E+002	9.12769E+001	5.73923E-002	1.14796E+002	9.57240E+001
1.71291E+002	6.49166E+002	2.47944E+002	1.95275E+002	1.44737E+000	1.17804E+000	6.81000E+003	6.40121E+002	1.00000E+000	2.80200E+003	4.10000E+001	4.53496E+005	1.70506E+000	2.54787E+001	1.75390E-002	1.42753E-002	6.87907E-002	4.63983E-002	1.13456E+005	2.48015E+002	1.95352E+002	2.36872E-002	2.36872E-002	4.36580E+004	6.00000E+000	6.00000E+000	0.00000E+000	3.41046E+002	1.29136E+002	2.16833E+002	1.00000E+002	1.30720E+000	2.48077E-002	0.00000E+000	1.34434E+002	3.37440E+000	8.61868E-001	3.08094E+002	1.38082E+002	2.99596E+002	1.14767E+002	1.41397E+000	8.12344E-001	1.02586E-001	1.34434E+002	4.82839E+001	5.73923E-002	1.14767E+002	9.56603E+001
1.58548E+002	5.55774E+002	2.47930E+002	1.95264E+002	1.43345E+000	1.13119E+000	5.55700E+003	4.52057E+002	1.00000E+000	2.80800E+003	6.10000E+001	4.54387E+005	1.62150E+000	2.35749E+001	1.92293E-002	1.51745E-002	7.41009E-002	4.71811E-002	1.13850E+005	2.47935E+002	1.95284E+002	1.58243E-002	1.58243E-002	1.32744E+005	1.90000E+001	1.00000E+000	0.00000E+000	2.70787E+002	1.01235E+002	2.09392E+002	1.00000E+002	1.11159E+000	3.70389E-002	0.00000E+000	1.25241E+002	3.75520E+000	8.57349E-001	3.42945E+002	1.32036E+002	2.88904E+002	1.21292E+002	7.74015E-001	8.51049E-001	1.17858E-001	1.25241E+002	1.64992E+001	8.75078E-002	1.21292E+002	5.74701E+001
1.56462E+002	5.20212E+002	2.47987E+002	1.95288E+002	1.40270E+000	1.18795E+000	5.34500E+003	4.91597E+002	1.00000E+000	2.80900E+003	7.00000E+001	4.54550E+005	1.66634E+000	2.28082E+001	1.91863E-002	1.62489E-002	7.67879E-002	5.58222E-002	1.13850E+005	2.47935E+002	1.95285E+002	1.58243E-002	1.58243E-002	1.32744E+005	1.90000E+001	2.00000E+000	0.00000E+000	2.59295E+002	9.40299E+001	1.94824E+002	1.00000E+002	1.04900E+000	4.07184E-002	0.00000E+000	1.26436E+002	3.77567E+000	8.69448E-001	3.42945E+002	1.32036E+002	2.88904E+002	1.21264E+002	7.74015E-001	8.51049E-001	8.28935E-002	1.26436E+002	6.94766E+001	8.75078E-002	1.21264E+002	5.74623E+001
1.68038E+002	5.33472E+002	2.47968E+002	1.95207E+002	1.36029E+000	1.11706E+000	5.02100E+003	5.40863E+002	1.00000E+000	2.81000E+003	7.20000E+001	4.54699E+005	1.51953E+000	2.30970E+001	1.91972E-002	1.57646E-002	7.76773E-002	5.32399E-002	1.13850E+005	2.47935E+002	1.95285E+002	1.58243E-002	1.58243E-002	1.32744E+005	1.90000E+001	3.00000E+000	0.00000E+000	2.64813E+002	9.32379E+001	2.05888E+002	1.00000E+002	1.08160E+000	4.74447E-002	0.00000E+000	1.24725E+002	3.84075E+000	8.81861E-001	3.42945E+002	1.32036E+002	2.88904E+002	1.21206E+002	7.74015E-001	8.51049E-001	9.81808E-002	1.24725E+002	4.50553E+001	8.75078E-002	1.21206E+002	5.73515E+001
1.61396E+002	6.12299E+002	2.47937E+002	1.95313E+002	1.49286E+000	1.19020E+000	6.66900E+003	1.06682E+003	1.00000E+000	2.81100E+003	4.80000E+001	4.54826E+005	1.77681E+000	2.47447E+001	1.82806E-002	1.45744E-002	9.77215E-002	6.27972E-002	1.13850E+005	2.47935E+002	1.95284E+002	1.58243E-002	1.58243E-002	1.32744E+005	1.90000E+001	4.00000E+000	0.00000E+000	3.08937E+002	1.14224E+002	2.33065E+002	1.00000E+002	1.25468E+000	5.84643E-002	0.00000E+000	1.26247E+002	3.41137E+000	8.61493E-001	3.42945E+002	1.32036E+002	2.88904E+002	1.21192E+002	7.74015E-001	8.51049E-001	1.12805E-001	1.26247E+002	2.50029E+001	8.75078E-002	1.21192E+002	5.74012E+001
1.61940E+002	6.16837E+002	2.47971E+002	1.95308E+002	1.41547E+000	1.16090E+000	6.25100E+003	7.33879E+002	1.00000E+000	2.81200E+003	5.00000E+001	4.54977E+005	1.64323E+000	2.48362E+001	1.79030E-002	1.46832E-002	7.88166E-002	5.37495E-002	1.13850E+005	2.47935E+002	1.95284E+002	1.58243E-002	1.58243E-002	1.32744E+005	1.90000E+001	5.00000E+000	0.00000E+000	3.00470E+002	1.16148E+002	2.37579E+002	1.00000E+002	1.24915E+000	4.01394E-002	0.00000E+000	1.24157E+002	3.59556E+000	8.44247E-001	3.42945E+002	1.32036E+002	2.88904E+002	1.21149E+002	7.74015E-001	8.51049E-001	9.88091E-002	1.24157E+002	4.36211E+001	8.75078E-002	1.21149E+002	5.73579E+001
1.81211E+002	7.06185E+002	2.48004E+002	1.95349E+002	1.38355E+000	1.15807E+000	6.98800E+003	1.05283E+003	1.00000E+000	2.81300E+003	3.20000E+001	4.55104E+005	1.60224E+000	2.65741E+001	1.65507E-002	1.38534E-002	7.33485E-002	5.20065E-002	1.13850E+005	2.47936E+002	1.95284E+002	1.58243E-002	1.58243E-002	1.32744E+005	1.90000E+001	6.00000E+000	0.00000E+000	3.33461E+002	1.41227E+002	2.56317E+002	1.00000E+002	1.38793E+000	5.02918E-002	0.00000E+000	1.25837E+002	3.57607E+000	8.02839E-001	3.42945E+002	1.32036E+002	2.88904E+002	1.21145E+002	7.74015E-001	8.51049E-001	8.87152E-002	1.25837E+002	6.02843E+001	8.75078E-002	1.21145E+002	5.73819E+001
1.65436E+002	7.73223E+002	2.48108E+002	1.95336E+002	1.33494E+000	1.27102E+000	8.11800E+003	7.07305E+002	1.00000E+000	2.81400E+003	2.20000E+001	4.55237E+005	1.69674E+000	2.78069E+001	1.48162E-002	1.41068E-002	5.11986E-002	4.66346E-002	1.13850E+005	2.47936E+002	1.95283E+002	1.58243E-002	1.58243E-002	1.32744E+005	1.90000E+001	7.00000E+000	0.00000E+000	3.22072E+002	2.39493E+002	2.19065E+002	1.00000E+002	1.42088E+000	2.30105E-002	0.00000E+000	-1.51817E+002	5.37806E+000	4.95292E-001	3.42945E+002	1.32036E+002	2.88904E+002	1.21099E+002	7.74015E-001	8.51049E-001	2.45273E-002	1.39428E+002	-1.21986E+002	8.75078E-002	1.21099E+002	5.73354E+001
1.94896E+002	1.05660E+003	2.47911E+002	1.95274E+002	1.37690E+000	1.18516E+000	1.06670E+004	1.42375E+003	1.00000E+000	2.81500E+003	2.00000E+000	4.55373E+005	1.63186E+000	3.25055E+001	1.33316E-002	1.14751E-002	6.25452E-002	4.67479E-002	1.13850E+005	2.47936E+002	1.95283E+002	1.58243E-002	1.58243E-002	1.32744E+005	1.90000E+001	8.00000E+000	0.00000E+000	4.96155E+002	1.73838E+002	4.28090E+002	1.00000E+002	2.11112E+000	2.72096E-002	0.00000E+000	1.19836E+002	2.60675E+000	8.91439E-001	3.42945E+002	1.32036E+002	2.88904E+002	1.21083E+002	7.74015E-001	8.51049E-001	7.48383E-002	1.19836E+002	7.48146E+001	8.75078E-002	1.21083E+002	5.72671E+001
1.94102E+002	8.58423E+002	2.47872E+002	1.95234E+002	1.35024E+000	1.14255E+000	8.21700E+003	1.07423E+003	1.00000E+000	2.81600E+003	1.50000E+001	4.55526E+005	1.54271E+000	2.92989E+001	1.48955E-002	1.26043E-002	6.44953E-002	4.67242E-002	1.13850E+005	2.47936E+002	1.95283E+002	1.58243E-002	1.58243E-002	1.32744E+005	1.90000E+001	9.00000E+000	0.00000E+000	4.20016E+002	1.40772E+002	3.45606E+002	1.00000E+002	1.74458E+000	3.20371E-002	0.00000E+000	1.21908E+002	2.92954E+000	9.03764E-001	3.42945E+002	1.32036E+002	2.88904E+002	1.21070E+002	7.74015E-001	8.51049E-001	8.33163E-002	1.21908E+002	6.42795E+001	8.75078E-002	1.21070E+002	5.72251E+001
1.78307E+002	6.34831E+002	2.47847E+002	1.95343E+002	1.39077E+000	1.17911E+000	6.44400E+003	5.15475E+002	1.00000E+000	2.81700E+003	4.00000E+001	4.55694E+005	1.63987E+000	2.51959E+001	1.73252E-002	1.46885E-002	6.11182E-002	4.46901E-002	1.13850E+005	2.47936E+002	1.95283E+002	1.58243E-002	1.58243E-002	1.32744E+005	1.90000E+001	1.00000E+001	0.00000E+000	3.14774E+002	1.00325E+002	2.47365E+002	1.00000E+002	1.27693E+000	2.23300E-002	0.00000E+000	1.23835E+002	3.24925E+000	9.20132E-001	3.42945E+002	1.32036E+002	2.88904E+002	1.21047E+002	7.74015E-001	8.51049E-001	8.23622E-002	1.23835E+002	6.76883E+001	8.75078E-002	1.21047E+002	5.72696E+001
1.69411E+002	4.29712E+002	2.48057E+002	1.95304E+002	1.39850E+000	1.13857E+000	4.22700E+003	4.58891E+002	1.00000E+000	2.81900E+003	1.20000E+002	4.56037E+005	1.59229E+000	2.07295E+001	2.15103E-002	1.75123E-002	7.10054E-002	4.82742E-002	1.13850E+005	2.47936E+002	1.95282E+002	1.58243E-002	1.58243E-002	1.32744E+005	1.90000E+001	1.10000E+001	0.00000E+000	1.93518E+002	7.88126E+001	1.78400E+002	1.00000E+002	8.61317E-001	4.93372E-002	0.00000E+000	1.16743E+002	4.38721E+000	8.41408E-001	3.42945E+002	1.32036E+002	2.88904E+002	1.20966E+002	7.74015E-001	8.51049E-001	1.02452E-001	1.16743E+002	3.08166E+001	8.75078E-002	1.20966E+002	5.71787E+001
1.68722E+002	4.28344E+002	2.47987E+002	1.95130E+002	1.42300E+000	1.12166E+000	4.20800E+003	5.37662E+002	1.00000E+000	2.82000E+003	1.45000E+002	4.56190E+005	1.59611E+000	2.06965E+001	2.19364E-002	1.72911E-002	7.55489E-002	4.82675E-002	1.13850E+005	2.47936E+002	1.95282E+002	1.58243E-002	1.58243E-002	1.32744E+005	1.90000E+001	1.20000E+001	0.00000E+000	2.06603E+002	6.64269E+001	1.87643E+002	1.00000E+002	8.90114E-001	5.09026E-002	0.00000E+000	1.17331E+002	3.97804E+000	9.30045E-001	3.42945E+002	1.32036E+002	2.88904E+002	1.20942E+002	7.74015E-001	8.51049E-001	1.18419E-001	1.17331E+002	7.67972E+000	8.75078E-002	1.20942E+002	5.70403E+001
1.79369E+002	7.63654E+002	2.47933E+002	1.95254E+002	1.39187E+000	1.18828E+000	7.80200E+003	7.35295E+002	1.00000E+000	2.82100E+003	3.00000E+001	4.56256E+005	1.65393E+000	2.76343E+001	1.57578E-002	1.34529E-002	6.76551E-002	4.98592E-002	1.13850E+005	2.47937E+002	1.95282E+002	1.58243E-002	1.58243E-002	1.32744E+005	1.90000E+001	1.30000E+001	0.00000E+000	3.44831E+002	1.31468E+002	3.25124E+002	1.00000E+002	1.53742E+000	2.95057E-002	0.00000E+000	1.15637E+002	3.11236E+000	8.73008E-001	3.42945E+002	1.32036E+002	2.88904E+002	1.20915E+002	7.74015E-001	8.51049E-001	7.89062E-002	1.15637E+002	6.45673E+001	8.75078E-002	1.20915E+002	5.70872E+001
1.82841E+002	9.31519E+002	2.47880E+002	1.95265E+002	1.44322E+000	1.19493E+000	9.89600E+003	1.03880E+003	1.00000E+000	2.82300E+003	9.00000E+000	4.56540E+005	1.72455E+000	3.05208E+001	1.45078E-002	1.20120E-002	7.22892E-002	5.00617E-002	1.13850E+005	2.47937E+002	1.95281E+002	1.58243E-002	1.58243E-002	1.32744E+005	1.90000E+001	1.40000E+001	0.00000E+000	4.45151E+002	1.57574E+002	3.77372E+002	1.00000E+002	1.88266E+000	2.76266E-002	0.00000E+000	1.20405E+002	2.72452E+000	8.85507E-001	3.42945E+002	1.32036E+002	2.88904E+002	1.20832E+002	7.74015E-001	8.51049E-001	9.41133E-002	1.20405E+002	4.67906E+001	8.75078E-002	1.20832E+002	5.70081E+001
1.83125E+002	7.75412E+002	2.47907E+002	1.95259E+002	1.41425E+000	1.16275E+000	7.87300E+003	1.08576E+003	1.00000E+000	2.82400E+003	2.80000E+001	4.56704E+005	1.64441E+000	2.78462E+001	1.59388E-002	1.31043E-002	7.88221E-002	5.38574E-002	1.13850E+005	2.47937E+002	1.95281E+002	1.58243E-002	1.58243E-002	1.32744E+005	1.90000E+001	1.50000E+001	0.00000E+000	3.66315E+002	1.21034E+002	3.18149E+002	1.00000E+002	1.55309E+000	3.64286E-002	0.00000E+000	1.19196E+002	2.95871E+000	9.14194E-001	3.42945E+002	1.32036E+002	2.88904E+002	1.20802E+002	7.74015E-001	8.51049E-001	9.75940E-002	1.19196E+002	4.04238E+001	8.75078E-002	1.20802E+002	5.69755E+001
1.60867E+002	6.07800E+002	2.47842E+002	1.95314E+002	1.41186E+000	1.24200E+000	6.57700E+003	8.10562E+002	1.00000E+000	2.82500E+003	5.30000E+001	4.56876E+005	1.75354E+000	2.46536E+001	1.74092E-002	1.53147E-002	7.04819E-002	5.50765E-002	1.13850E+005	2.47938E+002	1.95281E+002	1.58243E-002	1.58243E-002	1.32744E+005	1.90000E+001	1.60000E+001	0.00000E+000	2.83353E+002	1.24502E+002	2.61808E+002	1.00000E+002	1.27455E+000	4.58802E-002	0.00000E+000	1.16479E+002	3.65812E+000	8.08982E-001	3.42945E+002	1.32036E+002	2.88904E+002	1.20795E+002	7.74015E-001	8.51049E-001	6.40030E-002	1.16479E+002	8.75678E+001	8.75078E-002	1.20795E+002	5.69991E+001
1.78529E+002	8.47504E+002	2.47951E+002	1.95310E+002	1.37978E+000	1.20201E+000	8.68600E+003	7.96371E+002	1.00000E+000	2.82600E+003	1.70000E+001	4.56990E+005	1.65852E+000	2.91119E+001	1.48048E-002	1.28973E-002	6.55465E-002	5.01908E-002	1.13850E+005	2.47938E+002	1.95280E+002	1.58243E-002	1.58243E-002	1.32744E+005	1.90000E+001	1.70000E+001	0.00000E+000	3.79771E+002	1.45017E+002	3.56108E+002	1.00000E+002	1.68954E+000	3.08966E-002	0.00000E+000	1.15770E+002	2.95571E+000	8.71242E-001	3.42945E+002	1.32036E+002	2.88904E+002	1.20795E+002	7.74015E-001	8.51049E-001	6.88554E-002	1.15770E+002	7.96564E+001	8.75078E-002	1.20795E+002	5.70038E+001
1.86976E+002	7.40349E+002	2.47892E+002	1.95285E+002	1.44230E+000	1.12951E+000	7.43900E+003	7.45503E+002	1.00000E+000	2.82700E+003	2.80000E+001	4.57144E+005	1.62908E+000	2.72093E+001	1.67224E-002	1.30958E-002	7.24057E-002	4.52286E-002	1.13850E+005	2.47938E+002	1.95280E+002	1.58243E-002	1.58243E-002	1.32744E+005	1.90000E+001	1.80000E+001	0.00000E+000	3.33785E+002	1.15938E+002	3.24426E+002	1.00000E+002	1.49270E+000	3.55973E-002	0.00000E+000	1.14151E+002	3.04089E+000	9.15068E-001	3.42945E+002	1.32036E+002	2.88904E+002	1.20768E+002	7.74015E-001	8.51049E-001	1.21623E-001	1.14151E+002	-1.41601E-001	8.75078E-002	1.20768E+002	5.69574E+001
1.85765E+002	7.03185E+002	2.47911E+002	1.95275E+002	1.37392E+000	1.12930E+000	6.75900E+003	7.24969E+002	1.00000E+000	2.82800E+003	3.20000E+001	4.57291E+005	1.55157E+000	2.65176E+001	1.67117E-002	1.37362E-002	6.78075E-002	4.65500E-002	1.13850E+005	2.47938E+002	1.95279E+002	1.58243E-002	1.58243E-002	1.32744E+005	1.90000E+001	1.90000E+001	0.00000E+000	3.45581E+002	1.22160E+002	2.89136E+002	1.00000E+002	1.45357E+000	3.44462E-002	0.00000E+000	1.20931E+002	3.29953E+000	8.84745E-001	3.42945E+002	1.32036E+002	2.88904E+002	1.20758E+002	7.74015E-001	8.51049E-001	9.77238E-002	1.20931E+002	4.19769E+001	8.75078E-002	1.20758E+002	5.69421E+001
1.61845E+002	5.43199E+002	2.47857E+002	1.95312E+002	1.45232E+000	1.20351E+000	5.84700E+003	7.38097E+002	1.00000E+000	2.83200E+003	6.20000E+001	4.57881E+005	1.74788E+000	2.33066E+001	1.89931E-002	1.57392E-002	8.33913E-002	5.80093E-002	1.14653E+005	2.47926E+002	1.95271E+002	1.12877E-002	1.12877E-002	2.19888E+005	2.90000E+001	1.00000E+000	0.00000E+000	2.50301E+002	1.08730E+002	2.14657E+002	1.00000E+002	1.09055E+000	6.19891E-002	0.00000E+000	1.20090E+002	3.91873E+000	8.00938E-001	3.53815E+002	1.42838E+002	3.19368E+002	1.17514E+002	6.08491E-001	8.41117E-001	9.36835E-002	1.20090E+002	4.71403E+001	7.85965E-002	1.17514E+002	6.69348E+001
1.56317E+002	6.83712E+002	2.47865E+002	1.95271E+002	1.43490E+000	1.29663E+000	7.81700E+003	8.06914E+002	1.00000E+000	2.83300E+003	3.40000E+001	4.57996E+005	1.86054E+000	2.61479E+001	1.62294E-002	1.46655E-002	6.93128E-002	5.69782E-002	1.14653E+005	2.47926E+002	1.95270E+002	1.12877E-002	1.12877E-002	2.19888E+005	2.90000E+001	2.00000E+000	0.00000E+000	3.51181E+002	1.45200E+002	2.43329E+002	1.00000E+002	1.40305E+000	3.81767E-002	0.00000E+000	1.30330E+002	3.33105E+000	8.14910E-001	3.53815E+002	1.42838E+002	3.19368E+002	1.17547E+002	6.08491E-001	8.41117E-001	5.06222E-002	1.30330E+002	1.21279E+002	7.85965E-002	1.17547E+002	6.69426E+001
1.71897E+002	7.43724E+002	2.47867E+002	1.95274E+002	1.41654E+000	1.21636E+000	7.90700E+003	1.25222E+003	1.00000E+000	2.83400E+003	2.40000E+001	4.58127E+005	1.72302E+000	2.72713E+001	1.59302E-002	1.36791E-002	8.14431E-002	6.05016E-002	1.14653E+005	2.47925E+002	1.95270E+002	1.12877E-002	1.12877E-002	2.19888E+005	2.90000E+001	3.00000E+000	0.00000E+000	3.66828E+002	1.43946E+002	2.77006E+002	1.00000E+002	1.50148E+000	6.06919E-002	0.00000E+000	1.26003E+002	3.22736E+000	8.36292E-001	3.53815E+002	1.42838E+002	3.19368E+002	1.17544E+002	6.08491E-001	8.41117E-001	7.60272E-002	1.26003E+002	7.92136E+001	7.85965E-002	1.17544E+002	6.69418E+001
1.71568E+002	6.79858E+002	2.47860E+002	1.95291E+002	1.37408E+000	1.20629E+000	6.97600E+003	7.35223E+002	1.00000E+000	2.83500E+003	3.40000E+001	4.58275E+005	1.65755E+000	2.60741E+001	1.64517E-002	1.44427E-002	6.49216E-002	5.05608E-002	1.14653E+005	2.47925E+002	1.95271E+002	1.12877E-002	1.12877E-002	2.19888E+005	2.90000E+001	4.00000E+000	0.00000E+000	3.41184E+002	1.31203E+002	2.50272E+002	1.00000E+002	1.37799E+000	3.08684E-002	0.00000E+000	1.27271E+002	3.40055E+000	8.45005E-001	3.53815E+002	1.42838E+002	3.19368E+002	1.17537E+002	6.08491E-001	8.41117E-001	6.50258E-002	1.27271E+002	9.68269E+001	7.85965E-002	1.17537E+002	6.69449E+001
1.55085E+002	5.49319E+002	2.47887E+002	1.95231E+002	1.39973E+000	1.27355E+000	6.03400E+003	5.40568E+002	1.00000E+000	2.83600E+003	6.10000E+001	4.58442E+005	1.78262E+000	2.34376E+001	1.80194E-002	1.63951E-002	6.69470E-002	5.58791E-002	1.14653E+005	2.47925E+002	1.95270E+002	1.12877E-002	1.12877E-002	2.19888E+005	2.90000E+001	5.00000E+000	0.00000E+000	2.65297E+002	1.11109E+002	1.99973E+002	1.00000E+002	1.09454E+000	3.13364E-002	0.00000E+000	1.26343E+002	3.82666E+000	8.07401E-001	3.53815E+002	1.42838E+002	3.19368E+002	1.17521E+002	6.08491E-001	8.41117E-001	4.71986E-002	1.26343E+002	1.22360E+002	7.85965E-002	1.17521E+002	6.68932E+001
1.86907E+002	9.27868E+002	2.47911E+002	1.95253E+002	1.37079E+000	1.18597E+000	9.33500E+003	8.74262E+002	1.00000E+000	2.83700E+003	8.00000E+000	4.58533E+005	1.62572E+000	3.04609E+001	1.41878E-002	1.22749E-002	6.27140E-002	4.73911E-002	1.14653E+005	2.47925E+002	1.95269E+002	1.12877E-002	1.12877E-002	2.19888E+005	2.90000E+001	6.00000E+000	0.00000E+000	4.52788E+002	1.61676E+002	3.61521E+002	1.00000E+002	1.87160E+000	2.68210E-002	0.00000E+000	1.23090E+002	2.83122E+000	8.77366E-001	3.53815E+002	1.42838E+002	3.19368E+002	1.17526E+002	6.08491E-001	8.41117E-001	7.22856E-002	1.23090E+002	8.18437E+001	7.85965E-002	1.17526E+002	6.69132E+001
1.79935E+002	8.77804E+002	2.47907E+002	1.95251E+002	1.44096E+000	1.18891E+000	9.26200E+003	1.43795E+003	1.00000E+000	2.83800E+003	1.30000E+001	4.58673E+005	1.71317E+000	2.96278E+001	1.49726E-002	1.23537E-002	7.17322E-002	4.93836E-002	1.14653E+005	2.47925E+002	1.95269E+002	1.12877E-002	1.12877E-002	2.19888E+005	2.90000E+001	7.00000E+000	0.00000E+000	3.84082E+002	1.61290E+002	3.78636E+002	1.00000E+002	1.76576E+000	3.42198E-002	0.00000E+000	1.13335E+002	2.95447E+000	8.44073E-001	3.53815E+002	1.42838E+002	3.19368E+002	1.17511E+002	6.08491E-001	8.41117E-001	9.58380E-002	1.13335E+002	3.71592E+001	7.85965E-002	1.17511E+002	6.68972E+001
1.80583E+002	8.11341E+002	2.47900E+002	1.95234E+002	1.31799E+000	1.17036E+000	7.77200E+003	8.88619E+002	1.00000E+000	2.83900E+003	1.80000E+001	4.58828E+005	1.54253E+000	2.84840E+001	1.49502E-002	1.32756E-002	6.21763E-002	4.94507E-002	1.14653E+005	2.47925E+002	1.95269E+002	1.12877E-002	1.12877E-002	2.19888E+005	2.90000E+001	8.00000E+000	0.00000E+000	3.86088E+002	1.45237E+002	3.21998E+002	1.00000E+002	1.63360E+000	4.02973E-002	0.00000E+000	1.21113E+002	3.16706E+000	8.59584E-001	3.53815E+002	1.42838E+002	3.19368E+002	1.17460E+002	6.08491E-001	8.41117E-001	5.93271E-002	1.21113E+002	9.91033E+001	7.85965E-002	1.17460E+002	6.68348E+001
1.74796E+002	7.62511E+002	2.47896E+002	1.95325E+002	1.47215E+000	1.12872E+000	7.79700E+003	6.60625E+002	1.00000E+000	2.84000E+003	1.90000E+001	4.58969E+005	1.66165E+000	2.76136E+001	1.66721E-002	1.27827E-002	7.93176E-002	4.74227E-002	1.14653E+005	2.47925E+002	1.95268E+002	1.12877E-002	1.12877E-002	2.19888E+005	2.90000E+001	9.00000E+000	0.00000E+000	3.49566E+002	1.42082E+002	3.06444E+002	1.00000E+002	1.52344E+000	3.31477E-002	0.00000E+000	1.18860E+002	3.26131E+000	8.33403E-001	3.53815E+002	1.42838E+002	3.19368E+002	1.17455E+002	6.08491E-001	8.41117E-001	1.32045E-001	1.18860E+002	-1.07834E+001	7.85965E-002	1.17455E+002	6.68869E+001
1.85261E+002	9.44337E+002	2.47938E+002	1.95310E+002	1.40213E+000	1.17364E+000	9.59700E+003	1.15332E+003	1.00000E+000	2.84100E+003	3.00000E+000	4.59092E+005	1.64560E+000	3.07301E+001	1.43127E-002	1.19803E-002	7.31010E-002	5.16822E-002	1.14653E+005	2.47924E+002	1.95268E+002	1.12877E-002	1.12877E-002	2.19888E+005	2.90000E+001	1.00000E+001	0.00000E+000	4.17322E+002	1.92615E+002	4.05540E+002	1.00000E+002	1.92995E+000	3.60109E-002	0.00000E+000	1.13834E+002	3.06624E+000	7.98982E-001	3.53815E+002	1.42838E+002	3.19368E+002	1.17411E+002	6.08491E-001	8.41117E-001	8.87101E-002	1.13834E+002	4.82604E+001	7.85965E-002	1.17411E+002	6.68368E+001
1.64165E+002	6.64039E+002	2.47971E+002	1.95255E+002	1.33591E+000	1.16516E+000	6.40600E+003	1.07901E+003	1.00000E+000	2.84200E+003	4.20000E+001	4.59280E+005	1.55655E+000	2.57690E+001	1.66910E-002	1.45577E-002	6.86038E-002	5.27264E-002	1.14653E+005	2.47924E+002	1.95268E+002	1.12877E-002	1.12877E-002	2.19888E+005	2.90000E+001	1.10000E+001	0.00000E+000	2.55059E+002	1.27309E+002	2.92749E+002	1.00000E+002	1.28333E+000	4.22748E-002	0.00000E+000	1.05822E+002	3.64844E+000	8.21885E-001	3.53815E+002	1.42838E+002	3.19368E+002	1.17411E+002	6.08491E-001	8.41117E-001	6.82675E-002	1.05822E+002	7.05476E+001	7.85965E-002	1.17411E+002	6.68039E+001
1.97350E+002	9.42661E+002	2.47910E+002	1.95189E+002	1.32959E+000	1.16015E+000	9.02300E+003	1.33410E+003	1.00000E+000	2.84300E+003	4.00000E+000	4.59392E+005	1.54252E+000	3.07028E+001	1.39972E-002	1.22134E-002	6.64069E-002	5.09528E-002	1.14653E+005	2.47924E+002	1.95267E+002	1.12877E-002	1.12877E-002	2.19888E+005	2.90000E+001	1.20000E+001	0.00000E+000	3.90008E+002	1.65775E+002	4.45206E+002	1.00000E+002	1.91870E+000	3.60748E-002	0.00000E+000	1.06615E+002	2.84734E+000	8.87353E-001	3.53815E+002	1.42838E+002	3.19368E+002	1.17391E+002	6.08491E-001	8.41117E-001	6.80559E-002	1.06615E+002	7.16101E+001	7.85965E-002	1.17391E+002	6.67386E+001
1.70463E+002	6.53943E+002	2.47961E+002	1.95251E+002	1.39618E+000	1.20021E+000	6.76200E+003	7.09010E+002	1.00000E+000	2.84400E+003	4.50000E+001	4.59562E+005	1.67571E+000	2.55723E+001	1.69787E-002	1.45955E-002	7.28891E-002	5.44314E-002	1.14653E+005	2.47923E+002	1.95267E+002	1.12877E-002	1.12877E-002	2.19888E+005	2.90000E+001	1.30000E+001	0.00000E+000	2.99634E+002	1.16151E+002	2.94617E+002	1.00000E+002	1.36300E+000	3.82256E-002	0.00000E+000	1.13435E+002	3.33154E+000	8.76050E-001	3.53815E+002	1.42838E+002	3.19368E+002	1.17421E+002	6.08491E-001	8.41117E-001	7.54791E-002	1.13435E+002	6.74514E+001	7.85965E-002	1.17421E+002	6.68102E+001
1.82980E+002	8.46774E+002	2.47999E+002	1.95324E+002	1.41601E+000	1.16783E+000	8.62500E+003	1.55555E+003	1.00000E+000	2.84500E+003	1.70000E+001	4.59685E+005	1.65366E+000	2.90994E+001	1.52471E-002	1.25748E-002	7.44462E-002	5.11901E-002	1.14653E+005	2.47923E+002	1.95267E+002	1.12877E-002	1.12877E-002	2.19888E+005	2.90000E+001	1.40000E+001	0.00000E+000	4.07156E+002	1.46558E+002	3.31478E+002	1.00000E+002	1.69750E+000	4.36525E-002	0.00000E+000	1.22083E+002	2.95219E+000	8.75362E-001	3.53815E+002	1.42838E+002	3.19368E+002	1.17397E+002	6.08491E-001	8.41117E-001	9.60486E-002	1.22083E+002	4.56475E+001	7.85965E-002	1.17397E+002	6.68355E+001
1.75974E+002	8.44014E+002	2.47998E+002	1.95279E+002	1.44588E+000	1.22480E+000	9.17000E+003	1.34048E+003	1.00000E+000	2.84600E+003	1.50000E+001	4.59827E+005	1.77092E+000	2.90519E+001	1.50990E-002	1.27903E-002	7.56589E-002	5.47585E-002	1.14653E+005	2.47923E+002	1.95267E+002	1.12877E-002	1.12877E-002	2.19888E+005	2.90000E+001	1.50000E+001	0.00000E+000	3.75428E+002	1.58595E+002	3.56172E+002	1.00000E+002	1.69900E+000	3.67162E-002	0.00000E+000	1.15008E+002	3.01221E+000	8.32034E-001	3.53815E+002	1.42838E+002	3.19368E+002	1.17375E+002	6.08491E-001	8.41117E-001	8.27828E-002	1.15008E+002	5.82071E+001	7.85965E-002	1.17375E+002	6.67844E+001
1.75581E+002	7.64484E+002	2.47986E+002	1.95235E+002	1.36057E+000	1.15336E+000	7.42400E+003	8.50891E+002	1.00000E+000	2.84700E+003	3.10000E+001	4.59985E+005	1.56923E+000	2.76493E+001	1.57907E-002	1.33859E-002	6.94571E-002	5.04719E-002	1.14653E+005	2.47922E+002	1.95266E+002	1.12877E-002	1.12877E-002	2.19888E+005	2.90000E+001	1.60000E+001	0.00000E+000	3.60439E+002	1.27617E+002	3.28266E+002	1.00000E+002	1.57043E+000	3.30887E-002	0.00000E+000	1.16888E+002	3.11149E+000	8.95209E-001	3.53815E+002	1.42838E+002	3.19368E+002	1.17364E+002	6.08491E-001	8.41117E-001	8.24235E-002	1.16888E+002	6.05916E+001	7.85965E-002	1.17364E+002	6.67459E+001
1.64533E+002	5.85436E+002	2.47968E+002	1.95345E+002	1.42780E+000	1.21793E+000	6.26600E+003	7.32760E+002	1.00000E+000	2.84800E+003	5.60000E+001	4.60158E+005	1.73897E+000	2.41958E+001	1.80374E-002	1.53861E-002	8.93740E-002	6.55761E-002	1.14653E+005	2.47923E+002	1.95266E+002	1.12877E-002	1.12877E-002	2.19888E+005	2.90000E+001	1.70000E+001	0.00000E+000	2.88303E+002	1.47862E+002	2.43626E+002	1.00000E+002	1.27909E+000	6.54589E-002	0.00000E+000	1.21078E+002	4.21728E+000	7.18925E-001	3.53815E+002	1.42838E+002	3.19368E+002	1.17351E+002	6.08491E-001	8.41117E-001	7.93234E-002	1.21078E+002	6.94493E+001	7.85965E-002	1.17351E+002	6.68000E+001
1.64888E+002	7.45649E+002	2.47960E+002	1.95317E+002	1.40186E+000	1.24184E+000	7.99900E+003	8.42103E+002	1.00000E+000	2.84900E+003	2.80000E+001	4.60277E+005	1.74088E+000	2.73066E+001	1.56742E-002	1.38850E-002	7.14794E-002	5.64983E-002	1.14653E+005	2.47922E+002	1.95267E+002	1.12877E-002	1.12877E-002	2.19888E+005	2.90000E+001	1.80000E+001	0.00000E+000	3.54872E+002	1.25453E+002	3.06218E+002	1.00000E+002	1.51152E+000	3.81486E-002	0.00000E+000	1.19331E+002	3.02187E+000	8.88010E-001	3.53815E+002	1.42838E+002	3.19368E+002	1.17348E+002	6.08491E-001	8.41117E-001	6.05287E-002	1.19331E+002	9.55906E+001	7.85965E-002	1.17348E+002	6.67787E+001
1.72667E+002	8.59886E+002	2.47929E+002	1.95286E+002	1.45498E+000	1.19637E+000	9.20400E+003	1.56662E+003	1.00000E+000	2.85000E+003	4.00000E+000	4.60404E+005	1.74069E+000	2.93238E+001	1.51659E-002	1.24703E-002	8.57658E-002	5.84664E-002	1.14653E+005	2.47922E+002	1.95266E+002	1.12877E-002	1.12877E-002	2.19888E+005	2.90000E+001	1.90000E+001	0.00000E+000	3.92138E+002	1.62773E+002	3.48201E+002	1.00000E+002	1.72250E+000	5.13502E-002	0.00000E+000	1.18142E+002	3.02711E+000	8.26408E-001	3.53815E+002	1.42838E+002	3.19368E+002	1.17333E+002	6.08491E-001	8.41117E-001	9.75380E-002	1.18142E+002	3.94718E+001	7.85965E-002	1.17333E+002	6.67429E+001
1.71168E+002	8.43924E+002	2.47933E+002	1.95334E+002	1.40286E+000	1.24389E+000	9.07900E+003	8.59070E+002	1.00000E+000	2.85100E+003	4.00000E+000	4.60546E+005	1.74500E+000	2.90504E+001	1.47229E-002	1.30546E-002	6.71523E-002	5.31762E-002	1.14653E+005	2.47922E+002	1.95267E+002	1.12877E-002	1.12877E-002	2.19888E+005	2.90000E+001	2.00000E+001	0.00000E+000	3.75814E+002	1.59197E+002	3.60486E+002	1.00000E+002	1.70934E+000	2.90853E-002	0.00000E+000	1.14437E+002	3.02211E+000	8.33455E-001	3.53815E+002	1.42838E+002	3.19368E+002	1.17329E+002	6.08491E-001	8.41117E-001	6.00604E-002	1.14437E+002	9.14017E+001	7.85965E-002	1.17329E+002	6.67692E+001
1.82571E+002	8.94773E+002	2.47959E+002	1.95257E+002	1.38129E+000	1.22253E+000	9.32700E+003	1.06352E+003	1.00000E+000	2.85200E+003	3.00000E+000	4.60702E+005	1.68866E+000	2.99128E+001	1.43025E-002	1.26587E-002	6.57503E-002	5.18778E-002	1.14653E+005	2.47922E+002	1.95267E+002	1.12877E-002	1.12877E-002	2.19888E+005	2.90000E+001	2.10000E+001	0.00000E+000	3.82351E+002	1.64744E+002	4.08431E+002	1.00000E+002	1.82722E+000	2.71482E-002	0.00000E+000	1.09388E+002	2.89768E+000	8.57610E-001	3.53815E+002	1.42838E+002	3.19368E+002	1.17293E+002	6.08491E-001	8.41117E-001	6.09715E-002	1.09388E+002	8.49528E+001	7.85965E-002	1.17293E+002	6.66867E+001
1.71418E+002	1.00046E+003	2.47954E+002	1.95255E+002	1.37445E+000	1.18528E+000	1.00770E+004	1.11019E+003	1.00000E+000	2.85300E+003	3.00000E+000	4.60844E+005	1.62911E+000	3.16301E+001	1.36919E-002	1.18074E-002	6.29880E-002	4.72660E-002	1.14653E+005	2.47921E+002	1.95267E+002	1.12877E-002	1.12877E-002	2.19888E+005	2.90000E+001	2.20000E+001	0.00000E+000	4.40468E+002	1.73652E+002	4.44070E+002	1.00000E+002	2.02978E+000	2.33374E-002	0.00000E+000	1.12139E+002	2.72953E+000	8.75907E-001	3.53815E+002	1.42838E+002	3.19368E+002	1.17278E+002	6.08491E-001	8.41117E-001	7.39048E-002	1.12139E+002	6.84938E+001	7.85965E-002	1.17278E+002	6.66698E+001
1.70321E+002	8.15716E+002	2.47895E+002	1.95289E+002	1.34637E+000	1.21940E+000	8.29600E+003	9.72521E+002	1.00000E+000	2.85400E+003	6.00000E+000	4.60983E+005	1.64176E+000	2.85607E+001	1.47819E-002	1.33878E-002	6.64087E-002	5.48012E-002	1.14653E+005	2.47922E+002	1.95266E+002	1.12877E-002	1.12877E-002	2.19888E+005	2.90000E+001	2.30000E+001	0.00000E+000	3.47810E+002	1.48176E+002	3.66058E+002	1.00000E+002	1.64880E+000	3.82334E-002	0.00000E+000	1.10095E+002	3.07336E+000	8.57361E-001	3.53815E+002	1.42838E+002	3.19368E+002	1.17306E+002	6.08491E-001	8.41117E-001	4.94867E-002	1.10095E+002	1.02747E+002	7.85965E-002	1.17306E+002	6.67149E+001
1.61342E+002	6.45958E+002	2.47956E+002	1.95231E+002	1.41606E+000	1.16710E+000	6.58300E+003	5.53353E+002	1.00000E+000	2.85500E+003	9.00000E+000	4.61119E+005	1.65269E+000	2.54157E+001	1.74530E-002	1.43846E-002	7.65928E-002	5.27308E-002	1.14653E+005	2.47922E+002	1.95266E+002	1.12877E-002	1.12877E-002	2.19888E+005	2.90000E+001	2.40000E+001	0.00000E+000	3.26115E+002	1.10893E+002	2.50954E+002	1.00000E+002	1.32146E+000	3.14487E-002	0.00000E+000	1.24388E+002	3.30404E+000	8.95271E-001	3.53815E+002	1.42838E+002	3.19368E+002	1.17279E+002	6.08491E-001	8.41117E-001	9.63778E-002	1.24388E+002	4.74036E+001	7.85965E-002	1.17279E+002	6.66562E+001
1.52083E+002	3.30045E+002	2.47948E+002	1.95185E+002	1.39994E+000	1.17980E+000	3.36400E+003	4.53793E+002	1.00000E+000	2.85700E+003	4.90000E+001	4.61441E+005	1.65165E+000	1.81671E+001	2.41369E-002	2.03415E-002	9.12543E-002	6.58343E-002	1.14653E+005	2.47922E+002	1.95267E+002	1.12877E-002	1.12877E-002	2.19888E+005	2.90000E+001	2.50000E+001	0.00000E+000	1.61955E+002	6.20686E+001	1.34187E+002	1.00000E+002	6.85001E-001	7.79995E-002	0.00000E+000	1.21292E+002	4.86088E+000	8.51271E-001	3.53815E+002	1.42838E+002	3.19368E+002	1.17292E+002	6.08491E-001	8.41117E-001	8.53322E-002	1.21292E+002	6.06482E+001	7.85965E-002	1.17292E+002	6.66401E+001
1.57185E+002	4.33804E+002	2.47875E+002	1.95212E+002	1.38717E+000	1.14759E+000	4.27400E+003	6.37874E+002	1.00000E+000	2.85800E+003	3.30000E+001	4.61564E+005	1.59190E+000	2.08280E+001	2.12183E-002	1.75537E-002	8.44359E-002	5.87196E-002	1.14653E+005	2.47922E+002	1.95267E+002	1.12877E-002	1.12877E-002	2.19888E+005	2.90000E+001	2.60000E+001	0.00000E+000	2.05564E+002	7.58567E+001	1.82224E+002	1.00000E+002	8.89649E-001	6.38851E-002	0.00000E+000	1.18133E+002	4.19619E+000	8.74861E-001	3.53815E+002	1.42838E+002	3.19368E+002	1.17348E+002	6.08491E-001	8.41117E-001	9.45174E-002	1.18133E+002	4.38866E+001	7.85965E-002	1.17348E+002	6.67072E+001
1.69279E+002	6.70543E+002	2.47882E+002	1.95203E+002	1.39812E+000	1.17693E+000	6.81900E+003	6.59658E+002	1.00000E+000	2.85900E+003	9.00000E+000	4.61677E+005	1.64548E+000	2.58949E+001	1.69310E-002	1.42525E-002	6.55013E-002	4.71172E-002	1.14653E+005	2.47922E+002	1.95267E+002	1.12877E-002	1.12877E-002	2.19888E+005	2.90000E+001	2.70000E+001	0.00000E+000	3.13354E+002	1.19500E+002	2.70432E+002	1.00000E+002	1.34645E+000	2.67643E-002	0.00000E+000	1.19429E+002	3.38791E+000	8.57864E-001	3.53815E+002	1.42838E+002	3.19368E+002	1.17359E+002	6.08491E-001	8.41117E-001	8.58958E-002	1.19429E+002	5.79557E+001	7.85965E-002	1.17359E+002	6.67133E+001
1.80731E+002	8.04947E+002	2.47903E+002	1.95266E+002	1.41865E+000	1.17905E+000	8.30900E+003	1.13896E+003	1.00000E+000	2.86000E+003	5.00000E+000	4.61829E+005	1.67266E+000	2.83716E+001	1.55633E-002	1.29347E-002	7.56659E-002	5.28113E-002	1.14653E+005	2.47923E+002	1.95268E+002	1.12877E-002	1.12877E-002	2.19888E+005	2.90000E+001	2.80000E+001	0.00000E+000	3.86536E+002	1.45246E+002	3.12653E+002	1.00000E+002	1.61559E+000	3.76477E-002	0.00000E+000	1.22484E+002	3.07055E+000	8.57475E-001	3.53815E+002	1.42838E+002	3.19368E+002	1.17397E+002	6.08491E-001	8.41117E-001	9.22381E-002	1.22484E+002	5.16508E+001	7.85965E-002	1.17397E+002	6.67929E+001
1.51312E+002	4.25160E+002	2.47802E+002	1.95183E+002	1.47303E+000	1.17726E+000	4.53700E+003	4.94928E+002	1.00000E+000	2.86100E+003	3.40000E+001	4.61994E+005	1.73415E+000	2.06194E+001	2.18690E-002	1.74779E-002	9.16311E-002	5.95631E-002	1.14653E+005	2.47923E+002	1.95267E+002	1.12877E-002	1.12877E-002	2.19888E+005	2.90000E+001	2.90000E+001	0.00000E+000	2.00470E+002	8.57379E+001	1.57307E+002	1.00000E+002	8.42027E-001	6.67962E-002	0.00000E+000	1.24368E+002	4.45766E+000	7.99318E-001	3.53815E+002	1.42838E+002	3.19368E+002	1.17429E+002	6.08491E-001	8.41117E-001	1.11599E-001	1.24368E+002	2.48159E+001	7.85965E-002	1.17429E+002	6.67646E+001
1.59531E+002	2.11924E+002	2.47885E+002	1.95700E+002	1.35921E+000	1.33523E+000	2.37000E+003	3.30281E+002	1.00000E+000	2.98200E+003	5.30000E+001	4.79511E+005	1.81485E+000	1.45576E+001	2.79198E-002	2.74272E-002	8.39706E-002	8.12133E-002	1.19645E+005	2.47933E+002	1.95651E+002	6.00129E-002	6.00129E-002	5.31400E+003	3.00000E+000	2.00000E+000	0.00000E+000	8.99187E+001	5.06153E+001	8.09891E+001	1.00000E+002	4.15099E-001	1.24116E-001	0.00000E+000	-1.69869E+002	7.22724E+000	6.82126E-001	8.58249E+001	3.98750E+001	7.10076E+001	1.25524E+002	4.30340E+000	7.65049E-001	8.90137E-003	1.21377E+002	-1.16562E+002	5.15314E-002	1.25524E+002	1.15393E+002
1.57651E+002	1.31903E+002	2.48104E+002	1.95440E+002	1.11077E+000	1.15147E+000	1.05500E+003	3.54646E+002	1.00000E+000	2.98300E+003	8.30000E+001	4.79682E+005	1.27902E+000	1.14849E+001	3.41979E-002	3.54509E-002	1.07470E-001	1.15017E-001	1.19645E+005	2.47933E+002	1.95652E+002	6.00129E-002	6.00129E-002	5.31400E+003	3.00000E+000	3.00000E+000	0.00000E+000	5.63101E+001	3.60574E+001	4.60714E+001	1.00000E+002	2.56376E-001	3.83802E-001	0.00000E+000	-1.63570E+002	1.24834E+001	5.91907E-001	8.58249E+001	3.98750E+001	7.10076E+001	1.25582E+002	4.30340E+000	7.65049E-001	-1.79892E-002	1.27676E+002	-7.03722E+001	5.15314E-002	1.25582E+002	1.15302E+002
1.64362E+002	5.27800E+002	2.48346E+002	1.95482E+002	1.11711E+000	1.30137E+000	4.78600E+003	5.33120E+002	1.00000E+000	3.05800E+003	6.90000E+001	4.90686E+005	1.45377E+000	2.29739E+001	1.61476E-002	1.88111E-002	4.90948E-002	6.55528E-002	1.22222E+005	2.48354E+002	1.95554E+002	1.06830E-002	1.06830E-002	3.09290E+005	2.10000E+001	1.00000E+000	0.00000E+000	1.39265E+002	3.66049E+002	5.37234E+001	1.00000E+002	8.82927E-001	5.62987E-002	0.00000E+000	-4.58537E+001	3.73639E+000	9.28481E-001	4.27260E+002	8.78701E+002	1.58430E+002	-3.46062E+002	5.70852E-001	7.55971E-001	-7.61909E-002	2.45392E+002	1.33928E+002	-9.43816E-002	2.36429E+002	-1.39306E+002
1.95962E+002	1.48046E+003	2.48326E+002	1.95581E+002	1.18307E+000	1.37300E+000	1.49300E+004	3.39231E+003	1.00000E+000	3.05900E+003	0.00000E+000	4.90767E+005	1.62435E+000	3.84767E+001	9.68233E-003	1.12367E-002	4.31164E-002	5.76465E-002	1.22222E+005	2.48354E+002	1.95554E+002	1.06830E-002	1.06830E-002	3.09290E+005	2.10000E+001	2.00000E+000	0.00000E+000	4.21713E+002	9.09647E+002	1.64640E+002	1.00000E+002	2.41131E+000	3.12669E-002	0.00000E+000	-5.23867E+001	2.55355E+000	7.69194E-001	4.27260E+002	8.78701E+002	1.58430E+002	-3.46072E+002	5.70852E-001	7.55971E-001	-7.43046E-002	2.38859E+002	1.24656E+002	-9.43816E-002	2.36419E+002	-1.39255E+002
1.83749E+002	1.34601E+003	2.48365E+002	1.95543E+002	1.19536E+000	1.45083E+000	1.44230E+004	2.13631E+003	1.00000E+000	3.06000E+003	0.00000E+000	4.90914E+005	1.73427E+000	3.66880E+001	9.95342E-003	1.20806E-002	4.31011E-002	6.28832E-002	1.22222E+005	2.48354E+002	1.95553E+002	1.06830E-002	1.06830E-002	3.09290E+005	2.10000E+001	3.00000E+000	0.00000E+000	4.09476E+002	8.27472E+002	1.37580E+002	1.00000E+002	2.22148E+000	2.61215E-002	0.00000E+000	-3.47562E+002	2.55218E+000	7.83017E-001	4.27260E+002	8.78701E+002	1.58430E+002	-3.46076E+002	5.70852E-001	7.55971E-001	-9.65412E-002	2.34929E+002	-1.37567E+002	-9.43816E-002	2.36415E+002	-1.39281E+002
1.90605E+002	1.41337E+003	2.48340E+002	1.95538E+002	1.15561E+000	1.44924E+000	1.46380E+004	3.24698E+003	1.00000E+000	3.06100E+003	0.00000E+000	4.91057E+005	1.67476E+000	3.75948E+001	9.55150E-003	1.19784E-002	4.24538E-002	6.60757E-002	1.22222E+005	2.48354E+002	1.95552E+002	1.06830E-002	1.06830E-002	3.09290E+005	2.10000E+001	4.00000E+000	0.00000E+000	4.05571E+002	8.88217E+002	1.45830E+002	1.00000E+002	2.31160E+000	2.50499E-002	0.00000E+000	-3.43672E+002	2.43984E+000	8.13035E-001	4.27260E+002	8.78701E+002	1.58430E+002	-3.46030E+002	5.70852E-001	7.55971E-001	-1.12723E-001	2.38819E+002	-1.09737E+002	-9.43816E-002	2.36461E+002	-1.39239E+002
1.98450E+002	1.49046E+003	2.48348E+002	1.95556E+002	1.21143E+000	1.38782E+000	1.55360E+004	3.45350E+003	1.00000E+000	3.06200E+003	0.00000E+000	4.91202E+005	1.68126E+000	3.86065E+001	9.71918E-003	1.11344E-002	4.09565E-002	5.33472E-002	1.22222E+005	2.48353E+002	1.95552E+002	1.06830E-002	1.06830E-002	3.09290E+005	2.10000E+001	5.00000E+000	0.00000E+000	4.14155E+002	9.23422E+002	1.59177E+002	1.00000E+002	2.40329E+000	2.54873E-002	0.00000E+000	-5.11418E+001	2.40612E+000	8.00247E-001	4.27260E+002	8.78701E+002	1.58430E+002	-3.45982E+002	5.70852E-001	7.55971E-001	-6.78622E-002	2.40104E+002	1.16322E+002	-9.43816E-002	2.36509E+002	-1.39179E+002
1.96767E+002	1.43154E+003	2.48354E+002	1.95537E+002	1.15670E+000	1.44296E+000	1.47820E+004	2.68047E+003	1.00000E+000	3.06300E+003	0.00000E+000	4.91353E+005	1.66907E+000	3.78357E+001	9.51383E-003	1.18683E-002	4.00808E-002	6.16657E-002	1.22222E+005	2.48353E+002	1.95550E+002	1.06830E-002	1.06830E-002	3.09290E+005	2.10000E+001	6.00000E+000	0.00000E+000	4.11550E+002	8.82311E+002	1.61908E+002	1.00000E+002	2.34844E+000	2.14504E-002	0.00000E+000	-3.43672E+002	2.59216E+000	7.61524E-001	4.27260E+002	8.78701E+002	1.58430E+002	-3.45933E+002	5.70852E-001	7.55971E-001	-1.10112E-001	2.38819E+002	-1.13597E+002	-9.43816E-002	2.36558E+002	-1.39142E+002
2.12952E+002	1.53773E+003	2.48292E+002	1.95569E+002	1.18258E+000	1.37329E+000	1.55030E+004	3.67513E+003	1.00000E+000	3.06400E+003	0.00000E+000	4.91504E+005	1.62402E+000	3.92139E+001	9.49777E-003	1.10295E-002	4.44211E-002	5.95052E-002	1.22222E+005	2.48353E+002	1.95550E+002	1.06830E-002	1.06830E-002	3.09290E+005	2.10000E+001	7.00000E+000	0.00000E+000	4.86224E+002	8.72706E+002	1.94746E+002	1.00000E+002	2.55427E+000	3.29197E-002	0.00000E+000	-6.09353E+001	3.04209E+000	6.33624E-001	4.27260E+002	8.78701E+002	1.58430E+002	-3.45934E+002	5.70852E-001	7.55971E-001	-7.46182E-002	2.30310E+002	1.16563E+002	-9.43816E-002	2.36557E+002	-1.39127E+002
1.95300E+002	1.36164E+003	2.48342E+002	1.95527E+002	1.19300E+000	1.42370E+000	1.43150E+004	2.68494E+003	1.00000E+000	3.06500E+003	0.00000E+000	4.91652E+005	1.69847E+000	3.69005E+001	9.97110E-003	1.18994E-002	4.34650E-002	6.13573E-002	1.22222E+005	2.48352E+002	1.95549E+002	1.06830E-002	1.06830E-002	3.09290E+005	2.10000E+001	8.00000E+000	0.00000E+000	3.89508E+002	8.59595E+002	1.39600E+002	1.00000E+002	2.22791E+000	2.85227E-002	0.00000E+000	-5.20295E+001	2.44662E+000	8.19876E-001	4.27260E+002	8.78701E+002	1.58430E+002	-3.45904E+002	5.70852E-001	7.55971E-001	-8.81678E-002	2.39216E+002	1.45546E+002	-9.43816E-002	2.36587E+002	-1.39120E+002
1.91580E+002	1.44788E+003	2.48363E+002	1.95516E+002	1.17046E+000	1.40876E+000	1.48000E+004	2.46057E+003	1.00000E+000	3.06600E+003	0.00000E+000	4.91805E+005	1.64890E+000	3.80510E+001	9.62112E-003	1.15800E-002	3.69801E-002	5.29381E-002	1.22222E+005	2.48352E+002	1.95548E+002	1.06830E-002	1.06830E-002	3.09290E+005	2.10000E+001	9.00000E+000	0.00000E+000	4.57954E+002	8.75022E+002	1.59994E+002	1.00000E+002	2.42936E+000	1.71983E-002	0.00000E+000	-5.84868E+001	2.69730E+000	7.31394E-001	4.27260E+002	8.78701E+002	1.58430E+002	-3.45875E+002	5.70852E-001	7.55971E-001	-9.23940E-002	2.32759E+002	1.45347E+002	-9.43816E-002	2.36616E+002	-1.39096E+002
1.98203E+002	1.45557E+003	2.48361E+002	1.95551E+002	1.16595E+000	1.46616E+000	1.53660E+004	3.54590E+003	1.00000E+000	3.06700E+003	0.00000E+000	4.91957E+005	1.70947E+000	3.81519E+001	9.40584E-003	1.18278E-002	4.50683E-002	7.06246E-002	1.22222E+005	2.48351E+002	1.95548E+002	1.06830E-002	1.06830E-002	3.09290E+005	2.10000E+001	1.00000E+001	0.00000E+000	4.51965E+002	9.01204E+002	1.58110E+002	1.00000E+002	2.44841E+000	2.97535E-002	0.00000E+000	-3.47665E+002	2.55295E+000	7.58384E-001	4.27260E+002	8.78701E+002	1.58430E+002	-3.45846E+002	5.70852E-001	7.55971E-001	-1.14060E-001	2.34826E+002	-1.11743E+002	-9.43816E-002	2.36645E+002	-1.39046E+002
1.86897E+002	1.41117E+003	2.48347E+002	1.95569E+002	1.21156E+000	1.49579E+000	1.57400E+004	2.83853E+003	1.00000E+000	3.06800E+003	0.00000E+000	4.92103E+005	1.81223E+000	3.75655E+001	9.65697E-003	1.19225E-002	4.72798E-002	7.14885E-002	1.22222E+005	2.48351E+002	1.95548E+002	1.06830E-002	1.06830E-002	3.09290E+005	2.10000E+001	1.10000E+001	0.00000E+000	4.41903E+002	8.72399E+002	1.61225E+002	3.00000E+002	2.39564E+000	2.75753E-002	0.00000E+000	-3.47769E+002	2.60355E+000	7.34757E-001	4.27260E+002	8.78701E+002	1.58430E+002	-3.45786E+002	5.70852E-001	7.55971E-001	-1.04985E-001	2.34722E+002	-1.25258E+002	-9.43816E-002	2.36705E+002	-1.38975E+002
1.79927E+002	1.44461E+003	2.48355E+002	1.95563E+002	1.19560E+000	1.41568E+000	1.51410E+004	2.96732E+003	1.00000E+000	3.06900E+003	0.00000E+000	4.92255E+005	1.69259E+000	3.80080E+001	9.71649E-003	1.15050E-002	4.53012E-002	6.30434E-002	1.22222E+005	2.48351E+002	1.95547E+002	1.06830E-002	1.06830E-002	3.09290E+005	2.10000E+001	1.20000E+001	0.00000E+000	4.29350E+002	8.81357E+002	1.51395E+002	1.00000E+002	2.36214E+000	3.17989E-002	0.00000E+000	-5.49819E+001	2.51729E+000	7.74820E-001	4.27260E+002	8.78701E+002	1.58430E+002	-3.45766E+002	5.70852E-001	7.55971E-001	-8.42794E-002	2.36264E+002	1.36851E+002	-9.43816E-002	2.36725E+002	-1.38958E+002
[truncated: 868 more rows]
