# Supplementary material for: Super-resolution visualization of chromatin loop folding in human lymphoblastoid cells using interferometric photoactivated localization microscopy
Source: Sci Rep. 2022 May 20;12:8582. doi: 10.1038/s41598-022-12568-9 (PMC9122977; doi:10.1038/s41598-022-12568-9)
Supplement: Supplementary file 2 — Supplementary Information 2. [file 41598_2022_12568_MOESM2_ESM.zip › ChromoLooping-main/data/ascii_files/Run1-647_c123_sum_X3_processed_JSA_IDL_ASCII_image12.txt]

Offset	Amplitude	X Position	Y Position	X Peak Width	Y Peak Width	6 N Photons	ChiSquared	FitOK	Frame Number	Peak Index of Frame	Peak Global Index	12 X PkW * Y PkW	Sigma Amplitude	Sigma X Pos rtNph	Sigma Y Pos rtNph	Sigma X Pos Full	Sigma Y Pos Full	18 Grouped Index	Group X Position	Group Y Position	Group Sigma X Pos	Group Sigma Y Pos	Group N Photons	24 Group Size	Frame Index in Grp	Label Set	Amplitude L1	Amplitude L2	Amplitude L3	30 FitOK Labels	Zeta0	Sigma Amp L2	Sigma Amp L3	Unwrapped Z	Sigma Z	36 Coherence	Group A1	Group A2	Group A3	Unwrapped Group Z	Group Sigma Z	42 Group Coherence	XY Ellipticity	Z Position	Unwrapped Z Error	XY Group Ellipticity	Group Z Position	Unwrapped Group Z Error
3.06921E+002	1.30435E+003	5.78856E+001	1.60663E+001	1.39323E+000	1.84735E+000	1.94330E+004	5.36205E+003	1.00000E+000	3.20000E+002	1.00000E+000	3.83620E+004	2.57378E+000	3.61157E+001	9.99431E-003	1.32519E-002	8.28113E-002	1.45097E-001	1.04230E+004	5.79496E+001	1.61315E+001	4.64368E-002	4.64368E-002	1.33431E+005	7.00000E+000	2.00000E+000	0.00000E+000	7.52666E+002	2.82270E+002	2.76245E+002	1.00000E+002	2.05688E+000	8.29328E-002	0.00000E+000	9.76774E+001	3.24764E+000	5.30118E-001	7.52807E+002	2.87333E+002	2.80797E+002	9.76376E+001	1.27655E+000	5.14691E-001	-1.40135E-001	9.76774E+001	1.95204E+001	-1.43263E-001	9.76376E+001	2.39421E+001
3.05177E+002	1.32944E+003	5.80104E+001	1.60054E+001	1.34102E+000	1.78365E+000	1.86270E+004	3.83750E+003	1.00000E+000	3.23000E+002	0.00000E+000	3.86990E+004	2.39191E+000	3.64615E+001	9.82570E-003	1.30689E-002	7.77329E-002	1.36996E-001	1.04230E+004	5.79502E+001	1.61317E+001	4.64368E-002	4.64368E-002	1.33431E+005	7.00000E+000	5.00000E+000	0.00000E+000	7.58334E+002	2.79329E+002	2.83332E+002	1.00000E+002	2.07336E+000	5.69651E-002	0.00000E+000	9.84069E+001	3.30989E+000	5.31283E-001	7.52807E+002	2.87333E+002	2.80797E+002	9.68491E+001	1.27655E+000	5.14691E-001	-1.41658E-001	9.84069E+001	2.24310E+001	-1.43263E-001	9.68491E+001	2.31673E+001
3.04584E+002	1.28168E+003	5.79841E+001	1.61557E+001	1.36610E+000	1.79224E+000	1.81970E+004	3.59253E+003	1.00000E+000	3.24000E+002	4.00000E+000	3.88160E+004	2.44839E+000	3.58006E+001	1.01271E-002	1.32861E-002	8.71515E-002	1.49541E-001	1.04230E+004	5.79505E+001	1.61318E+001	4.64368E-002	4.64368E-002	1.33431E+005	7.00000E+000	6.00000E+000	0.00000E+000	7.48927E+002	2.36069E+002	2.81298E+002	1.00000E+002	1.98551E+000	6.52110E-002	0.00000E+000	1.03599E+002	2.93628E+000	6.05918E-001	7.52807E+002	2.87333E+002	2.80797E+002	9.66066E+001	1.27655E+000	5.14691E-001	-1.34923E-001	1.03599E+002	1.81012E+001	-1.43263E-001	9.66066E+001	2.29150E+001
3.12192E+002	1.36146E+003	5.80372E+001	1.61729E+001	1.36850E+000	1.74003E+000	1.89410E+004	4.05187E+003	1.00000E+000	3.25000E+002	0.00000E+000	3.89210E+004	2.38122E+000	3.68980E+001	9.94358E-003	1.26431E-002	8.44673E-002	1.36163E-001	1.04230E+004	5.79504E+001	1.61320E+001	4.64368E-002	4.64368E-002	1.33431E+005	7.00000E+000	7.00000E+000	0.00000E+000	7.76381E+002	2.80372E+002	3.16049E+002	1.00000E+002	2.16159E+000	5.28571E-002	0.00000E+000	1.02842E+002	3.44215E+000	5.06617E-001	7.52807E+002	2.87333E+002	2.80797E+002	9.63493E+001	1.27655E+000	5.14691E-001	-1.19519E-001	1.02842E+002	-3.75628E+000	-1.43263E-001	9.63493E+001	2.26614E+001
4.27228E+002	1.45668E+003	5.76025E+001	1.65547E+001	1.51156E+000	1.46090E+000	1.95500E+004	8.80333E+003	1.00000E+000	4.06000E+002	2.00000E+000	4.73000E+004	2.20824E+000	3.81665E+001	1.08107E-002	1.04484E-002	7.01360E-002	6.55738E-002	1.29750E+004	5.76025E+001	1.65547E+001	7.01360E-002	6.55738E-002	1.95500E+004	1.00000E+000	1.00000E+000	0.00000E+000	7.40155E+002	2.16795E+002	5.31090E+002	1.00000E+002	2.40322E+000	7.95598E-002	0.00000E+000	4.08478E+002	3.08046E+000	5.57215E-001	7.40155E+002	2.16795E+002	5.31090E+002	4.08478E+002	3.08046E+000	5.57215E-001	1.70419E-002	1.17232E+002	1.38464E+002	1.70419E-002	1.17232E+002	1.38464E+002
3.82801E+002	9.25803E+002	5.70214E+001	1.69780E+001	1.80185E+000	1.39141E+000	1.35570E+004	3.68585E+003	1.00000E+000	4.15000E+002	7.90000E+001	4.82760E+004	2.50710E+000	3.04270E+001	1.54752E-002	1.19501E-002	1.18040E-001	7.08292E-002	1.32250E+004	5.71124E+001	1.71921E+001	4.29517E-002	4.29517E-002	1.23907E+005	8.00000E+000	1.00000E+000	0.00000E+000	4.63211E+002	1.29169E+002	3.71172E+002	1.00000E+002	1.56512E+000	8.04941E-002	0.00000E+000	4.12848E+002	3.36526E+000	6.12506E-001	5.20392E+002	2.01871E+002	4.04221E+002	4.14365E+002	1.54744E+000	4.40606E-001	1.28534E-001	1.21602E+002	5.92130E+000	1.51092E-001	1.23120E+002	-2.45719E+001
3.99657E+002	9.38537E+002	5.71469E+001	1.69535E+001	1.64994E+000	1.40462E+000	1.29250E+004	3.45309E+003	1.00000E+000	4.18000E+002	8.00000E+001	4.85950E+004	2.31754E+000	3.06355E+001	1.45128E-002	1.23551E-002	1.17354E-001	8.53187E-002	1.32250E+004	5.71122E+001	1.71924E+001	4.29517E-002	4.29517E-002	1.23907E+005	8.00000E+000	2.00000E+000	0.00000E+000	4.98159E+002	1.69773E+002	3.64867E+002	1.00000E+002	1.67008E+000	7.29633E-002	0.00000E+000	4.07795E+002	4.32861E+000	4.87694E-001	5.20392E+002	2.01871E+002	4.04221E+002	4.13777E+002	1.54744E+000	4.40606E-001	8.03110E-002	1.16550E+002	6.33883E+001	1.51092E-001	1.22531E+002	-2.51486E+001
3.97813E+002	9.35954E+002	5.70646E+001	1.69760E+001	1.69441E+000	1.37918E+000	1.29240E+004	4.70743E+003	1.00000E+000	4.21000E+002	7.30000E+001	4.89210E+004	2.33691E+000	3.05934E+001	1.49046E-002	1.21318E-002	1.05891E-001	7.05391E-002	1.32250E+004	5.71123E+001	1.71917E+001	4.29517E-002	4.29517E-002	1.23907E+005	8.00000E+000	3.00000E+000	0.00000E+000	4.94075E+002	1.68298E+002	3.84250E+002	1.00000E+002	1.69762E+000	9.71060E-002	0.00000E+000	4.11696E+002	4.15064E+000	5.08625E-001	5.20392E+002	2.01871E+002	4.04221E+002	4.13322E+002	1.54744E+000	4.40606E-001	1.02560E-001	1.20450E+002	3.93082E+001	1.51092E-001	1.22077E+002	-2.56114E+001
4.13268E+002	1.27908E+003	5.72088E+001	1.72991E+001	1.73193E+000	1.41320E+000	1.85550E+004	4.46805E+003	1.00000E+000	4.24000E+002	6.00000E+000	4.91770E+004	2.44756E+000	3.57642E+001	1.27145E-002	1.03746E-002	1.16219E-001	7.76305E-002	1.32250E+004	5.71116E+001	1.71920E+001	4.29517E-002	4.29517E-002	1.23907E+005	8.00000E+000	4.00000E+000	0.00000E+000	6.20956E+002	2.13044E+002	5.18110E+002	1.00000E+002	2.20111E+000	5.74994E-002	0.00000E+000	4.15994E+002	3.29337E+000	5.34984E-001	5.20392E+002	2.01871E+002	4.04221E+002	4.12842E+002	1.54744E+000	4.40606E-001	1.01341E-001	1.24749E+002	4.51700E+001	1.51092E-001	1.21596E+002	-2.60955E+001
3.90948E+002	9.53040E+002	5.69724E+001	1.72341E+001	1.96809E+000	1.32537E+000	1.42730E+004	2.00026E+003	1.00000E+000	4.25000E+002	5.60000E+001	4.93220E+004	2.60844E+000	3.08713E+001	1.64736E-002	1.10938E-002	1.48660E-001	6.79548E-002	1.32250E+004	5.71117E+001	1.71922E+001	4.29517E-002	4.29517E-002	1.23907E+005	8.00000E+000	5.00000E+000	0.00000E+000	4.76944E+002	1.63437E+002	3.64654E+002	1.00000E+002	1.62875E+000	4.11590E-002	0.00000E+000	4.09936E+002	4.02375E+000	4.99256E-001	5.20392E+002	2.01871E+002	4.04221E+002	4.12707E+002	1.54744E+000	4.40606E-001	1.95151E-001	1.18690E+002	-9.82520E+001	1.51092E-001	1.21462E+002	-2.62469E+001
4.25936E+002	1.19538E+003	5.70342E+001	1.73342E+001	1.94159E+000	1.30802E+000	1.74930E+004	4.36110E+003	1.00000E+000	4.27000E+002	1.20000E+001	4.94950E+004	2.53965E+000	3.45742E+001	1.46800E-002	9.88971E-003	1.45581E-001	6.65100E-002	1.32250E+004	5.71115E+001	1.71933E+001	4.29517E-002	4.29517E-002	1.23907E+005	8.00000E+000	6.00000E+000	0.00000E+000	5.94234E+002	2.19453E+002	3.99785E+002	1.00000E+002	1.95425E+000	4.58616E-002	0.00000E+000	3.99896E+002	4.29766E+000	4.22228E-001	5.20392E+002	2.01871E+002	4.04221E+002	4.12338E+002	1.54744E+000	4.40606E-001	1.94966E-001	1.08650E+002	-1.07980E+002	1.51092E-001	1.21092E+002	-2.66163E+001
3.57597E+002	1.89144E+003	5.77945E+001	1.51146E+001	1.43765E+000	1.43801E+000	2.37020E+004	8.88678E+003	1.00000E+000	5.07000E+002	0.00000E+000	5.76110E+004	2.06736E+000	4.34907E+001	9.33817E-003	9.34048E-003	8.89879E-002	8.90317E-002	1.59100E+004	5.78310E+001	1.50847E+001	4.84170E-002	4.84170E-002	3.86050E+004	2.00000E+000	1.00000E+000	0.00000E+000	4.45770E+002	6.09664E+002	7.78229E+002	1.00000E+002	3.07570E+000	5.36705E-002	0.00000E+000	1.88238E+002	2.37313E+000	6.56898E-001	3.90092E+002	5.73183E+002	6.61007E+002	1.94027E+002	1.88349E+000	6.48523E-001	-1.23659E-004	1.88238E+002	-6.21656E+001	1.14606E-002	1.94027E+002	-6.95415E+001
3.46424E+002	1.29630E+003	5.78889E+001	1.50369E+001	1.41302E+000	1.32862E+000	1.49030E+004	3.51492E+003	1.00000E+000	5.08000E+002	0.00000E+000	5.77130E+004	1.87738E+000	3.60042E+001	1.15748E-002	1.08834E-002	7.88424E-002	6.98137E-002	1.59100E+004	5.78309E+001	1.50845E+001	4.84170E-002	4.84170E-002	3.86050E+004	2.00000E+000	2.00000E+000	0.00000E+000	3.01541E+002	5.15163E+002	4.74577E+002	1.00000E+002	2.15219E+000	4.87537E-002	0.00000E+000	2.07172E+002	2.94504E+000	6.67548E-001	3.90092E+002	5.73183E+002	6.61007E+002	1.94084E+002	1.88349E+000	6.48523E-001	3.07851E-002	2.07172E+002	-7.84678E+001	1.14606E-002	1.94084E+002	-6.94727E+001
3.25870E+002	5.96547E+002	5.76989E+001	1.50069E+001	1.43835E+000	1.47003E+000	7.65300E+003	3.73869E+003	1.00000E+000	5.16000E+002	4.70000E+001	5.85800E+004	2.11443E+000	2.44243E+001	1.64418E-002	1.68039E-002	1.21812E-001	1.27183E-001	1.61900E+004	5.79087E+001	1.50264E+001	6.66019E-002	6.66019E-002	3.15310E+004	3.00000E+000	1.00000E+000	0.00000E+000	1.86053E+002	2.59162E+002	2.02473E+002	1.00000E+002	1.06522E+000	2.61203E-001	0.00000E+000	2.19520E+002	5.26110E+000	5.21457E-001	2.44079E+002	2.83384E+002	3.42674E+002	1.89129E+002	2.56754E+000	5.26410E-001	-1.08913E-002	2.19520E+002	-1.86502E+001	-1.61140E-002	1.89129E+002	-4.30954E+001
3.54658E+002	8.79564E+002	5.79620E+001	1.49944E+001	1.37346E+000	1.41289E+000	1.03750E+004	4.60825E+003	1.00000E+000	5.18000E+002	1.30000E+001	5.87410E+004	1.94055E+000	2.96574E+001	1.34841E-002	1.38712E-002	9.80724E-002	1.03725E-001	1.61900E+004	5.79085E+001	1.50264E+001	6.66019E-002	6.66019E-002	3.15310E+004	3.00000E+000	2.00000E+000	0.00000E+000	2.86387E+002	2.79186E+002	3.32170E+002	1.00000E+002	1.48241E+000	1.28004E-001	0.00000E+000	1.86452E+002	5.89465E+000	3.99723E-001	2.44079E+002	2.83384E+002	3.42674E+002	1.89188E+002	2.56754E+000	5.26410E-001	-1.41510E-002	1.86452E+002	-4.79852E+001	-1.61140E-002	1.89188E+002	-4.30135E+001
3.43924E+002	1.03012E+003	5.79862E+001	1.50621E+001	1.44989E+000	1.51040E+000	1.35030E+004	7.69457E+003	1.00000E+000	5.19000E+002	1.00000E+000	5.88320E+004	2.18992E+000	3.20955E+001	1.24773E-002	1.29980E-002	1.14708E-001	1.24420E-001	1.61900E+004	5.79084E+001	1.50266E+001	6.66019E-002	6.66019E-002	3.15310E+004	3.00000E+000	3.00000E+000	0.00000E+000	2.44460E+002	3.00338E+002	4.30207E+002	1.00000E+002	1.63762E+000	1.70284E-001	0.00000E+000	1.82171E+002	3.10867E+000	6.64387E-001	2.44079E+002	2.83384E+002	3.42674E+002	1.89232E+002	2.56754E+000	5.26410E-001	-2.04417E-002	1.82171E+002	-4.50946E+001	-1.61140E-002	1.89232E+002	-4.29709E+001
2.77895E+002	7.77044E+002	5.75697E+001	1.68255E+001	1.36383E+000	1.45603E+000	9.45200E+003	1.17365E+003	1.00000E+000	6.37000E+002	3.80000E+002	7.13960E+004	1.98577E+000	2.78755E+001	1.40280E-002	1.49764E-002	5.89695E-002	6.69577E-002	1.98650E+004	5.75692E+001	1.70903E+001	5.48218E-002	5.48218E-002	5.63740E+004	5.00000E+000	1.00000E+000	0.00000E+000	3.35150E+002	1.25476E+002	3.40469E+002	1.00000E+002	1.31755E+000	4.51709E-002	0.00000E+000	1.38990E+002	4.06402E+000	6.07426E-001	3.21841E+002	1.77009E+002	3.88215E+002	1.54978E+002	1.75929E+000	5.74557E-001	-3.26970E-002	1.38990E+002	-7.43529E+001	3.79305E-003	1.54978E+002	-9.99796E+001
3.07517E+002	8.36798E+002	5.75885E+001	1.71754E+001	1.43637E+000	1.62183E+000	1.17030E+004	1.91083E+003	1.00000E+000	6.40000E+002	6.30000E+001	7.16760E+004	2.32954E+000	2.89275E+001	1.32776E-002	1.49919E-002	6.44587E-002	8.17706E-002	1.98650E+004	5.75692E+001	1.70904E+001	5.48218E-002	5.48218E-002	5.63740E+004	5.00000E+000	2.00000E+000	0.00000E+000	3.33025E+002	2.04247E+002	3.55219E+002	1.00000E+002	1.47016E+000	5.76493E-002	0.00000E+000	1.57834E+002	5.18304E+000	4.28034E-001	3.21841E+002	1.77009E+002	3.88215E+002	1.55107E+002	1.75929E+000	5.74557E-001	-6.06415E-002	1.57834E+002	-2.28791E+001	3.79305E-003	1.55107E+002	-9.98667E+001
2.96788E+002	8.45459E+002	5.74783E+001	1.71810E+001	1.55810E+000	1.40418E+000	1.12100E+004	1.61238E+003	1.00000E+000	6.43000E+002	7.90000E+001	7.20000E+004	2.18786E+000	2.90768E+001	1.47161E-002	1.32624E-002	7.27811E-002	5.94148E-002	1.98650E+004	5.75693E+001	1.70907E+001	5.48218E-002	5.48218E-002	5.63740E+004	5.00000E+000	3.00000E+000	0.00000E+000	2.34917E+002	1.95513E+002	4.34803E+002	1.00000E+002	1.46148E+000	4.28709E-002	0.00000E+000	1.70539E+002	2.86568E+000	7.91007E-001	3.21841E+002	1.77009E+002	3.88215E+002	1.55281E+002	1.75929E+000	5.74557E-001	5.19594E-002	1.70539E+002	-1.39828E+002	3.79305E-003	1.55281E+002	-9.97023E+001
2.69260E+002	8.09543E+002	5.75915E+001	1.69433E+001	1.51139E+000	1.47963E+000	1.09360E+004	1.30837E+003	1.00000E+000	6.45000E+002	5.16000E+002	7.22460E+004	2.23630E+000	2.84525E+001	1.44527E-002	1.41489E-002	7.89678E-002	7.57429E-002	1.98650E+004	5.75690E+001	1.70899E+001	5.48218E-002	5.48218E-002	5.63740E+004	5.00000E+000	4.00000E+000	0.00000E+000	3.43894E+002	1.38483E+002	3.65238E+002	1.00000E+002	1.39716E+000	4.62606E-002	0.00000E+000	1.42710E+002	3.78329E+000	6.06614E-001	3.21841E+002	1.77009E+002	3.88215E+002	1.55352E+002	1.75929E+000	5.74557E-001	1.06202E-002	1.42710E+002	-1.20012E+002	3.79305E-003	1.55352E+002	-9.96096E+001
3.03347E+002	9.57768E+002	5.76108E+001	1.72501E+001	1.56508E+000	1.44230E+000	1.30730E+004	2.05983E+003	1.00000E+000	6.46000E+002	3.50000E+001	7.22870E+004	2.25731E+000	3.09478E+001	1.36883E-002	1.26145E-002	8.01160E-002	6.82305E-002	1.98650E+004	5.75692E+001	1.70896E+001	5.48218E-002	5.48218E-002	5.63740E+004	5.00000E+000	5.00000E+000	0.00000E+000	3.58297E+002	2.06247E+002	4.31547E+002	1.00000E+002	1.65099E+000	5.30400E-002	0.00000E+000	1.57025E+002	3.78136E+000	5.55105E-001	3.21841E+002	1.77009E+002	3.88215E+002	1.55352E+002	1.75929E+000	5.74557E-001	4.08246E-002	1.57025E+002	-1.40340E+002	3.79305E-003	1.55352E+002	-9.96244E+001
3.53160E+002	1.52112E+003	5.76104E+001	1.64220E+001	1.38896E+000	1.73104E+000	2.18220E+004	4.71075E+003	1.00000E+000	7.02000E+002	0.00000E+000	7.81530E+004	2.40435E+000	3.90015E+001	9.40251E-003	1.17182E-002	5.41254E-002	8.35748E-002	2.18370E+004	5.76322E+001	1.64565E+001	4.20305E-002	4.20305E-002	4.33960E+004	2.00000E+000	1.00000E+000	0.00000E+000	5.65332E+002	3.78424E+002	6.73139E+002	1.00000E+002	2.67701E+000	5.26437E-002	0.00000E+000	1.65220E+002	3.32731E+000	4.88282E-001	5.78659E+002	3.62716E+002	6.73206E+002	1.61667E+002	2.33866E+000	4.92629E-001	-1.09640E-001	1.65220E+002	4.54760E+001	-1.01813E-001	1.61667E+002	3.17689E+001
3.48231E+002	1.56070E+003	5.76545E+001	1.64918E+001	1.37968E+000	1.66497E+000	2.15740E+004	2.99616E+003	1.00000E+000	7.04000E+002	0.00000E+000	7.83550E+004	2.29712E+000	3.95057E+001	9.39319E-003	1.13355E-002	4.75062E-002	6.87191E-002	2.18370E+004	5.76324E+001	1.64569E+001	4.20305E-002	4.20305E-002	4.33960E+004	2.00000E+000	2.00000E+000	0.00000E+000	5.92139E+002	3.46828E+002	6.73274E+002	1.00000E+002	2.66444E+000	2.72410E-002	0.00000E+000	1.58131E+002	3.26828E+000	4.99950E-001	5.78659E+002	3.62716E+002	6.73206E+002	1.61657E+002	2.33866E+000	4.92629E-001	-9.37013E-002	1.58131E+002	1.78970E+001	-1.01813E-001	1.61657E+002	3.17584E+001
4.02700E+002	1.26866E+003	5.77948E+001	1.54237E+001	1.34789E+000	1.29826E+000	1.37420E+004	7.57093E+003	1.00000E+000	7.09000E+002	0.00000E+000	7.88800E+004	1.74991E+000	3.56182E+001	1.14982E-002	1.10748E-002	7.12453E-002	6.61697E-002	2.20480E+004	5.77224E+001	1.55073E+001	3.90284E-002	3.90284E-002	4.39610E+004	3.00000E+000	1.00000E+000	0.00000E+000	3.42635E+002	5.48848E+002	4.26216E+002	1.00000E+002	2.17700E+000	1.14375E-001	0.00000E+000	2.26448E+002	3.34271E+000	6.12473E-001	3.61164E+002	5.56714E+002	4.14421E+002	2.29557E+002	1.94378E+000	5.88884E-001	1.87560E-002	2.26448E+002	-4.54472E+001	-9.87234E-003	2.29557E+002	-9.78486E+000
4.36024E+002	1.41654E+003	5.76677E+001	1.55465E+001	1.36029E+000	1.43846E+000	1.70370E+004	1.43711E+004	1.00000E+000	7.10000E+002	0.00000E+000	7.89850E+004	1.95672E+000	3.76370E+001	1.04216E-002	1.10205E-002	8.25467E-002	9.22214E-002	2.20480E+004	5.77225E+001	1.55075E+001	3.90284E-002	3.90284E-002	4.39610E+004	3.00000E+000	2.00000E+000	0.00000E+000	4.00916E+002	6.43997E+002	4.21147E+002	1.00000E+002	2.40682E+000	1.71086E-001	0.00000E+000	2.36522E+002	2.92383E+000	6.28873E-001	3.61164E+002	5.56714E+002	4.14421E+002	2.29577E+002	1.94378E+000	5.88884E-001	-2.79321E-002	2.36522E+002	1.77758E+001	-9.87234E-003	2.29577E+002	-9.78187E+000
3.33338E+002	1.15691E+003	5.77177E+001	1.55448E+001	1.33838E+000	1.37886E+000	1.31820E+004	4.79621E+003	1.00000E+000	7.11000E+002	0.00000E+000	7.90850E+004	1.84544E+000	3.40134E+001	1.16571E-002	1.20096E-002	6.19399E-002	6.56682E-002	2.20480E+004	5.77224E+001	1.55080E+001	3.90284E-002	3.90284E-002	4.39610E+004	3.00000E+000	3.00000E+000	0.00000E+000	3.29104E+002	4.52106E+002	3.93433E+002	1.00000E+002	1.93917E+000	8.27564E-002	0.00000E+000	2.20398E+002	4.01803E+000	5.20245E-001	3.61164E+002	5.56714E+002	4.14421E+002	2.29594E+002	1.94378E+000	5.88884E-001	-1.48947E-002	2.20398E+002	-1.32407E+001	-9.87234E-003	2.29594E+002	-9.76066E+000
3.59019E+002	1.00922E+003	5.77402E+001	1.54981E+001	1.24194E+000	1.28884E+000	1.00520E+004	4.91871E+003	1.00000E+000	7.19000E+002	1.00000E+000	7.99220E+004	1.60066E+000	3.17683E+001	1.23872E-002	1.28550E-002	7.11966E-002	7.65834E-002	2.23450E+004	5.77878E+001	1.55872E+001	6.40996E-002	6.40996E-002	2.24610E+004	2.00000E+000	1.00000E+000	0.00000E+000	2.81846E+002	4.23119E+002	3.21756E+002	1.00000E+002	1.69122E+000	1.44548E-001	0.00000E+000	2.28690E+002	4.19141E+000	5.71117E-001	2.84422E+002	4.01265E+002	3.43994E+002	2.21314E+002	2.98726E+000	5.36073E-001	-1.85340E-002	2.28690E+002	-7.95754E-001	-5.18922E-002	2.21314E+002	3.03596E+001
3.37305E+002	9.99307E+002	5.78261E+001	1.56586E+001	1.32233E+000	1.53920E+000	1.24090E+004	7.66087E+003	1.00000E+000	7.20000E+002	0.00000E+000	8.00190E+004	2.03533E+000	3.16118E+001	1.18705E-002	1.38174E-002	8.55159E-002	1.15547E-001	2.23450E+004	5.77875E+001	1.55864E+001	6.40996E-002	6.40996E-002	2.24610E+004	2.00000E+000	2.00000E+000	0.00000E+000	2.86509E+002	3.83563E+002	3.62008E+002	1.00000E+002	1.70788E+000	1.85079E-001	0.00000E+000	2.14773E+002	4.15238E+000	5.18855E-001	2.84422E+002	4.01265E+002	3.43994E+002	2.21280E+002	2.98726E+000	5.36073E-001	-7.57908E-002	2.14773E+002	5.23870E+001	-5.18922E-002	2.21280E+002	3.03246E+001
2.45669E+002	4.54784E+002	5.77877E+001	1.55943E+001	1.40654E+000	1.27884E+000	5.05100E+003	7.98034E+002	1.00000E+000	7.35000E+002	6.30000E+001	8.16090E+004	1.79874E+000	2.13257E+001	1.97909E-002	1.79939E-002	8.08262E-002	6.72761E-002	2.28460E+004	5.77877E+001	1.55943E+001	8.08262E-002	6.72761E-002	5.05100E+003	1.00000E+000	1.00000E+000	0.00000E+000	1.20046E+002	1.21115E+002	2.28803E+002	1.00000E+002	7.93626E-001	1.01475E-001	0.00000E+000	1.78747E+002	4.45199E+000	7.58522E-001	1.20046E+002	1.21115E+002	2.28803E+002	1.78747E+002	4.45199E+000	7.58522E-001	4.75572E-002	1.78747E+002	-1.26357E+002	4.75572E-002	1.78747E+002	-1.26357E+002
2.47266E+002	6.71531E+002	5.77790E+001	1.48280E+001	1.33644E+000	1.17031E+000	6.52500E+003	9.61600E+002	1.00000E+000	7.99000E+002	7.00000E+000	8.82510E+004	1.56406E+000	2.59139E+001	1.65448E-002	1.44881E-002	6.49659E-002	5.03621E-002	2.46760E+004	5.78257E+001	1.49245E+001	2.74097E-002	2.74097E-002	5.43170E+004	1.00000E+001	1.00000E+000	0.00000E+000	1.71368E+002	2.54175E+002	2.61316E+002	1.00000E+002	1.14468E+000	5.42642E-002	0.00000E+000	2.08503E+002	4.87224E+000	6.09807E-001	1.23631E+002	1.92657E+002	1.98374E+002	2.08559E+002	1.60809E+000	6.40372E-001	6.62730E-002	2.08503E+002	-1.18705E+002	7.70891E-002	2.08559E+002	-1.31739E+002
2.21971E+002	4.60144E+002	5.78036E+001	1.48432E+001	1.47961E+000	1.25975E+000	5.26300E+003	6.27490E+002	1.00000E+000	8.00000E+002	2.70000E+001	8.83810E+004	1.86393E+000	2.14510E+001	2.03953E-002	1.73647E-002	8.25611E-002	6.06048E-002	2.46760E+004	5.78257E+001	1.49238E+001	2.74097E-002	2.74097E-002	5.43170E+004	1.00000E+001	2.00000E+000	0.00000E+000	1.14102E+002	1.85348E+002	1.72968E+002	1.00000E+002	7.86533E-001	6.82808E-002	0.00000E+000	2.14371E+002	5.17028E+000	6.39854E-001	1.23631E+002	1.92657E+002	1.98374E+002	2.08557E+002	1.60809E+000	6.40372E-001	8.02596E-002	2.14371E+002	-1.29811E+002	7.70891E-002	2.08557E+002	-1.31740E+002
2.10814E+002	4.28304E+002	5.76473E+001	1.49670E+001	1.42153E+000	1.25855E+000	4.72200E+003	5.65140E+002	1.00000E+000	8.01000E+002	2.90000E+001	8.84820E+004	1.78908E+000	2.06955E+001	2.06868E-002	1.83151E-002	6.33523E-002	5.04571E-002	2.46760E+004	5.78256E+001	1.49236E+001	2.74097E-002	2.74097E-002	5.43170E+004	1.00000E+001	3.00000E+000	0.00000E+000	1.08412E+002	1.40540E+002	1.86505E+002	1.00000E+002	7.30306E-001	2.84638E-002	0.00000E+000	1.93710E+002	5.39115E+000	6.47838E-001	1.23631E+002	1.92657E+002	1.98374E+002	2.08563E+002	1.60809E+000	6.40372E-001	6.08114E-002	1.93710E+002	-1.26994E+002	7.70891E-002	2.08563E+002	-1.31754E+002
2.42673E+002	4.58898E+002	5.80221E+001	1.48169E+001	1.38405E+000	1.19533E+000	4.68400E+003	8.52189E+002	1.00000E+000	8.02000E+002	2.80000E+001	8.85860E+004	1.65440E+000	2.14219E+001	2.02229E-002	1.74654E-002	9.88471E-002	7.43097E-002	2.46760E+004	5.78255E+001	1.49237E+001	2.74097E-002	2.74097E-002	5.43170E+004	1.00000E+001	4.00000E+000	0.00000E+000	1.18097E+002	2.03706E+002	1.64794E+002	1.00000E+002	8.07111E-001	9.93697E-002	0.00000E+000	2.22591E+002	5.32088E+000	6.59052E-001	1.23631E+002	1.92657E+002	1.98374E+002	2.08574E+002	1.60809E+000	6.40372E-001	7.31654E-002	2.22591E+002	-1.12909E+002	7.70891E-002	2.08574E+002	-1.31703E+002
2.28914E+002	4.28375E+002	5.78749E+001	1.49302E+001	1.46040E+000	1.12671E+000	4.34100E+003	7.53000E+002	1.00000E+000	8.03000E+002	3.40000E+001	8.87040E+004	1.64545E+000	2.06972E+001	2.21655E-002	1.71009E-002	9.78802E-002	5.93816E-002	2.46760E+004	5.78255E+001	1.49234E+001	2.74097E-002	2.74097E-002	5.43170E+004	1.00000E+001	5.00000E+000	0.00000E+000	1.07470E+002	1.68541E+002	1.69678E+002	1.00000E+002	7.43483E-001	8.71376E-002	0.00000E+000	5.01156E+002	5.71535E+000	6.37344E-001	1.23631E+002	1.92657E+002	1.98374E+002	2.08589E+002	1.60809E+000	6.40372E-001	1.28981E-001	2.09911E+002	9.37906E+001	7.70891E-002	2.08589E+002	-1.31706E+002
2.27389E+002	5.27681E+002	5.78254E+001	1.49552E+001	1.48808E+000	1.33071E+000	6.37600E+003	8.40626E+002	1.00000E+000	8.06000E+002	2.10000E+001	8.90000E+004	1.98020E+000	2.29713E+001	1.86360E-002	1.66651E-002	8.89020E-002	7.15187E-002	2.46760E+004	5.78261E+001	1.49231E+001	2.74097E-002	2.74097E-002	5.43170E+004	1.00000E+001	6.00000E+000	0.00000E+000	1.30940E+002	1.99755E+002	2.19732E+002	1.00000E+002	9.20764E-001	6.83108E-002	0.00000E+000	2.04776E+002	4.61669E+000	6.51038E-001	1.23631E+002	1.92657E+002	1.98374E+002	2.08583E+002	1.60809E+000	6.40372E-001	5.58295E-002	2.04776E+002	-1.10008E+002	7.70891E-002	2.08583E+002	-1.31717E+002
2.29066E+002	5.26730E+002	5.78147E+001	1.49859E+001	1.48787E+000	1.18754E+000	5.71300E+003	8.53890E+002	1.00000E+000	8.07000E+002	2.40000E+001	8.91070E+004	1.76690E+000	2.29506E+001	1.96849E-002	1.57114E-002	9.41477E-002	6.07941E-002	2.46760E+004	5.78261E+001	1.49227E+001	2.74097E-002	2.74097E-002	5.43170E+004	1.00000E+001	7.00000E+000	0.00000E+000	1.25744E+002	2.10154E+002	2.07140E+002	1.00000E+002	9.06939E-001	6.75344E-002	0.00000E+000	5.02459E+002	4.74376E+000	6.69355E-001	1.23631E+002	1.92657E+002	1.98374E+002	2.08589E+002	1.60809E+000	6.40372E-001	1.12259E-001	2.11213E+002	1.17600E+002	7.70891E-002	2.08589E+002	-1.31714E+002
2.23197E+002	5.70573E+002	5.78803E+001	1.49665E+001	1.50762E+000	1.31781E+000	6.90300E+003	8.29336E+002	1.00000E+000	8.08000E+002	1.90000E+001	8.92040E+004	1.98676E+000	2.38867E+001	1.81457E-002	1.58611E-002	8.67876E-002	6.67968E-002	2.46760E+004	5.78261E+001	1.49223E+001	2.74097E-002	2.74097E-002	5.43170E+004	1.00000E+001	8.00000E+000	0.00000E+000	1.34865E+002	2.06350E+002	2.39662E+002	1.00000E+002	9.74022E-001	4.78632E-002	0.00000E+000	2.01913E+002	4.27819E+000	6.75199E-001	1.23631E+002	1.92657E+002	1.98374E+002	2.08590E+002	1.60809E+000	6.40372E-001	6.71797E-002	2.01913E+002	-1.26381E+002	7.70891E-002	2.08590E+002	-1.31706E+002
2.21772E+002	4.25013E+002	5.77691E+001	1.50146E+001	1.55779E+000	1.33643E+000	5.36300E+003	6.32704E+002	1.00000E+000	8.09000E+002	3.10000E+001	8.93160E+004	2.08187E+000	2.06158E+001	2.12718E-002	1.82491E-002	1.03114E-001	7.65202E-002	2.46760E+004	5.78261E+001	1.49222E+001	2.74097E-002	2.74097E-002	5.43170E+004	1.00000E+001	9.00000E+000	0.00000E+000	9.90567E+001	1.67485E+002	1.71649E+002	1.00000E+002	7.33266E-001	9.36661E-002	0.00000E+000	2.09060E+002	4.77188E+000	6.86780E-001	1.23631E+002	1.92657E+002	1.98374E+002	2.08595E+002	1.60809E+000	6.40372E-001	7.64819E-002	2.09060E+002	-1.30507E+002	7.70891E-002	2.08595E+002	-1.31713E+002
2.18911E+002	3.75739E+002	5.78550E+001	1.49110E+001	1.48112E+000	1.30076E+000	4.42700E+003	6.29901E+002	1.00000E+000	8.10000E+002	3.80000E+001	8.94260E+004	1.92659E+000	1.93840E+001	2.22606E-002	1.95498E-002	8.98439E-002	6.99840E-002	2.46760E+004	5.78262E+001	1.49217E+001	2.74097E-002	2.74097E-002	5.43170E+004	1.00000E+001	1.00000E+001	0.00000E+000	1.01541E+002	1.54561E+002	1.38058E+002	1.00000E+002	6.53686E-001	9.64387E-002	0.00000E+000	2.17301E+002	6.09882E+000	5.91440E-001	1.23631E+002	1.92657E+002	1.98374E+002	2.08608E+002	1.60809E+000	6.40372E-001	6.48333E-002	2.17301E+002	-1.08180E+002	7.70891E-002	2.08608E+002	-1.31687E+002
2.44726E+002	8.08753E+002	5.82329E+001	1.49885E+001	1.28233E+000	1.35523E+000	8.66400E+003	8.49541E+002	1.00000E+000	8.38000E+002	1.00000E+000	9.23080E+004	1.73786E+000	2.84386E+001	1.37766E-002	1.45598E-002	5.47736E-002	6.09545E-002	2.58040E+004	5.81167E+001	1.49460E+001	1.71474E-002	1.71474E-002	1.57659E+005	2.00000E+001	1.00000E+000	0.00000E+000	4.38419E+002	9.60265E+001	3.06942E+002	1.00000E+002	1.35659E+000	3.08439E-002	0.00000E+000	1.13968E+002	3.80674E+000	6.77328E-001	3.78558E+002	9.81071E+001	2.93287E+002	1.20693E+002	9.55782E-001	6.32402E-001	-2.76406E-002	1.13968E+002	-1.05035E+002	-3.49963E-002	1.20693E+002	-8.98516E+001
2.40973E+002	8.24545E+002	5.81003E+001	1.48688E+001	1.28484E+000	1.33790E+000	8.74800E+003	1.09071E+003	1.00000E+000	8.39000E+002	1.00000E+000	9.24100E+004	1.71899E+000	2.87149E+001	1.37370E-002	1.43044E-002	5.42491E-002	5.86603E-002	2.58040E+004	5.81165E+001	1.49463E+001	1.71474E-002	1.71474E-002	1.57659E+005	2.00000E+001	2.00000E+000	0.00000E+000	4.55196E+002	1.02797E+002	2.96859E+002	1.00000E+002	1.37319E+000	3.69574E-002	0.00000E+000	1.09725E+002	3.90416E+000	6.57248E-001	3.78558E+002	9.81071E+001	2.93287E+002	1.20704E+002	9.55782E-001	6.32402E-001	-2.02335E-002	1.09725E+002	-1.17759E+002	-3.49963E-002	1.20704E+002	-8.98462E+001
2.24885E+002	7.31215E+002	5.79829E+001	1.50251E+001	1.25069E+000	1.45761E+000	8.14800E+003	1.05232E+003	1.00000E+000	8.40000E+002	5.00000E+000	9.25040E+004	1.82302E+000	2.70410E+001	1.38556E-002	1.61479E-002	5.80623E-002	7.82110E-002	2.58040E+004	5.81166E+001	1.49466E+001	1.71474E-002	1.71474E-002	1.57659E+005	2.00000E+001	3.00000E+000	0.00000E+000	3.64760E+002	8.89790E+001	2.94598E+002	1.00000E+002	1.21599E+000	3.27717E-002	0.00000E+000	1.22792E+002	3.96895E+000	6.69900E-001	3.78558E+002	9.81071E+001	2.93287E+002	1.20698E+002	9.55782E-001	6.32402E-001	-7.64022E-002	1.22792E+002	-3.88035E+001	-3.49963E-002	1.20698E+002	-8.98692E+001
2.35165E+002	6.76010E+002	5.81916E+001	1.51651E+001	1.29767E+000	1.46337E+000	7.86200E+003	7.83039E+002	1.00000E+000	8.41000E+002	7.00000E+000	9.26190E+004	1.89897E+000	2.60002E+001	1.46351E-002	1.65039E-002	4.89833E-002	6.16384E-002	2.58040E+004	5.81162E+001	1.49464E+001	1.71474E-002	1.71474E-002	1.57659E+005	2.00000E+001	4.00000E+000	0.00000E+000	3.84986E+002	9.21587E+001	2.36385E+002	1.00000E+002	1.14274E+000	4.02964E-002	0.00000E+000	1.05928E+002	4.29555E+000	6.30123E-001	3.78558E+002	9.81071E+001	2.93287E+002	1.20706E+002	9.55782E-001	6.32402E-001	-6.00149E-002	1.05928E+002	-7.53767E+001	-3.49963E-002	1.20706E+002	-8.98513E+001
2.40386E+002	7.96021E+002	5.81974E+001	1.49536E+001	1.28697E+000	1.32606E+000	8.38900E+003	9.17092E+002	1.00000E+000	8.42000E+002	2.00000E+000	9.27160E+004	1.70660E+000	2.82138E+001	1.40512E-002	1.44779E-002	5.74781E-002	6.09048E-002	2.58040E+004	5.81158E+001	1.49473E+001	1.71474E-002	1.71474E-002	1.57659E+005	2.00000E+001	5.00000E+000	0.00000E+000	4.18375E+002	1.00467E+002	3.09156E+002	1.00000E+002	1.33899E+000	3.48172E-002	0.00000E+000	1.17493E+002	4.02421E+000	6.51142E-001	3.78558E+002	9.81071E+001	2.93287E+002	1.20724E+002	9.55782E-001	6.32402E-001	-1.49562E-002	1.17493E+002	-1.16005E+002	-3.49963E-002	1.20724E+002	-8.98221E+001
2.40367E+002	7.47699E+002	5.80858E+001	1.48760E+001	1.31604E+000	1.40562E+000	8.48600E+003	7.61217E+002	1.00000E+000	8.43000E+002	5.00000E+000	9.28230E+004	1.84985E+000	2.73441E+001	1.42862E-002	1.52587E-002	6.21656E-002	7.06635E-002	2.58040E+004	5.81155E+001	1.49475E+001	1.71474E-002	1.71474E-002	1.57659E+005	2.00000E+001	6.00000E+000	0.00000E+000	3.59534E+002	9.58694E+001	3.25153E+002	1.00000E+002	1.27617E+000	3.54013E-002	0.00000E+000	1.29705E+002	3.82761E+000	6.80663E-001	3.78558E+002	9.81071E+001	2.93287E+002	1.20741E+002	9.55782E-001	6.32402E-001	-3.29157E-002	1.29705E+002	-8.32442E+001	-3.49963E-002	1.20741E+002	-8.98107E+001
2.25928E+002	7.22487E+002	5.80713E+001	1.49576E+001	1.31158E+000	1.40403E+000	8.15200E+003	1.07073E+003	1.00000E+000	8.44000E+002	6.00000E+000	9.29240E+004	1.84150E+000	2.68791E+001	1.45266E-002	1.55506E-002	5.84299E-002	6.66684E-002	2.58040E+004	5.81160E+001	1.49484E+001	1.71474E-002	1.71474E-002	1.57659E+005	2.00000E+001	7.00000E+000	0.00000E+000	3.99205E+002	8.95194E+001	2.73712E+002	1.00000E+002	1.22796E+000	4.00981E-002	0.00000E+000	1.12773E+002	3.99617E+000	6.65173E-001	3.78558E+002	9.81071E+001	2.93287E+002	1.20713E+002	9.55782E-001	6.32402E-001	-3.40455E-002	1.12773E+002	-9.88798E+001	-3.49963E-002	1.20713E+002	-8.98434E+001
2.46763E+002	8.06042E+002	5.81949E+001	1.49081E+001	1.23340E+000	1.43765E+000	8.78800E+003	1.03476E+003	1.00000E+000	8.45000E+002	1.00000E+000	9.30370E+004	1.77320E+000	2.83909E+001	1.31571E-002	1.53358E-002	5.52513E-002	7.44430E-002	2.58040E+004	5.81158E+001	1.49483E+001	1.71474E-002	1.71474E-002	1.57659E+005	2.00000E+001	8.00000E+000	0.00000E+000	4.03107E+002	1.19403E+002	3.30386E+002	1.00000E+002	1.38708E+000	3.36458E-002	0.00000E+000	1.25125E+002	4.30445E+000	5.94769E-001	3.78558E+002	9.81071E+001	2.93287E+002	1.20704E+002	9.55782E-001	6.32402E-001	-7.64672E-002	1.25125E+002	-3.63667E+001	-3.49963E-002	1.20704E+002	-8.98396E+001
2.24015E+002	7.45251E+002	5.80793E+001	1.50160E+001	1.30447E+000	1.39256E+000	8.29600E+003	8.44706E+002	1.00000E+000	8.46000E+002	4.00000E+000	9.31580E+004	1.81655E+000	2.72993E+001	1.43219E-002	1.52890E-002	6.34853E-002	7.21005E-002	2.58040E+004	5.81157E+001	1.49482E+001	1.71474E-002	1.71474E-002	1.57659E+005	2.00000E+001	9.00000E+000	0.00000E+000	4.08331E+002	1.07037E+002	2.78988E+002	1.00000E+002	1.27944E+000	3.69954E-002	0.00000E+000	1.12767E+002	4.40082E+000	5.98747E-001	3.78558E+002	9.81071E+001	2.93287E+002	1.20702E+002	9.55782E-001	6.32402E-001	-3.26594E-002	1.12767E+002	-1.00485E+002	-3.49963E-002	1.20702E+002	-8.98571E+001
2.20312E+002	7.46305E+002	5.79913E+001	1.50216E+001	1.37021E+000	1.46273E+000	9.08100E+003	1.18276E+003	1.00000E+000	8.47000E+002	3.00000E+000	9.32660E+004	2.00425E+000	2.73186E+001	1.43787E-002	1.53496E-002	7.79724E-002	8.86557E-002	2.58040E+004	5.81156E+001	1.49482E+001	1.71474E-002	1.71474E-002	1.57659E+005	2.00000E+001	1.00000E+001	0.00000E+000	3.56639E+002	1.04953E+002	3.11036E+002	1.00000E+002	1.26070E+000	4.32081E-002	0.00000E+000	1.28685E+002	4.03430E+000	6.24276E-001	3.78558E+002	9.81071E+001	2.93287E+002	1.20702E+002	9.55782E-001	6.32402E-001	-3.26580E-002	1.28685E+002	-8.45763E+001	-3.49963E-002	1.20702E+002	-8.98644E+001
2.43653E+002	7.10831E+002	5.81533E+001	1.48537E+001	1.30406E+000	1.27897E+000	7.33800E+003	1.08295E+003	1.00000E+000	8.48000E+002	1.00000E+000	9.33680E+004	1.66786E+000	2.66614E+001	1.52233E-002	1.49304E-002	6.39926E-002	6.16297E-002	2.58040E+004	5.81156E+001	1.49479E+001	1.71474E-002	1.71474E-002	1.57659E+005	2.00000E+001	1.10000E+001	0.00000E+000	3.97429E+002	9.48602E+001	2.77140E+002	1.00000E+002	1.24044E+000	5.52453E-002	0.00000E+000	4.05145E+002	4.36196E+000	6.42303E-001	3.78558E+002	9.81071E+001	2.93287E+002	1.20704E+002	9.55782E-001	6.32402E-001	9.71522E-003	1.13900E+002	1.43605E+002	-3.49963E-002	1.20704E+002	-8.98404E+001
2.27686E+002	7.07132E+002	5.81266E+001	1.48885E+001	1.21167E+000	1.38626E+000	7.33200E+003	7.59285E+002	1.00000E+000	8.49000E+002	2.00000E+000	9.34690E+004	1.67969E+000	2.65919E+001	1.41505E-002	1.61895E-002	5.29653E-002	6.86797E-002	2.58040E+004	5.81155E+001	1.49478E+001	1.71474E-002	1.71474E-002	1.57659E+005	2.00000E+001	1.20000E+001	0.00000E+000	3.80124E+002	9.37603E+001	2.68129E+002	1.00000E+002	1.19702E+000	3.04188E-002	0.00000E+000	1.14680E+002	4.44523E+000	6.30531E-001	3.78558E+002	9.81071E+001	2.93287E+002	1.20696E+002	9.55782E-001	6.32402E-001	-6.72031E-002	1.14680E+002	-5.80310E+001	-3.49963E-002	1.20696E+002	-8.98525E+001
2.46643E+002	6.54916E+002	5.81429E+001	1.50960E+001	1.29652E+000	1.34125E+000	7.02100E+003	9.63213E+002	1.00000E+000	8.50000E+002	1.00000E+001	9.35780E+004	1.73896E+000	2.55913E+001	1.54732E-002	1.60071E-002	4.57293E-002	4.87363E-002	2.58040E+004	5.81155E+001	1.49475E+001	1.71474E-002	1.71474E-002	1.57659E+005	2.00000E+001	1.30000E+001	0.00000E+000	3.50123E+002	7.57121E+001	2.51612E+002	1.00000E+002	1.09378E+000	4.60519E-002	0.00000E+000	1.15484E+002	4.17229E+000	6.86495E-001	3.78558E+002	9.81071E+001	2.93287E+002	1.20692E+002	9.55782E-001	6.32402E-001	-1.69584E-002	1.15484E+002	-1.15744E+002	-3.49963E-002	1.20692E+002	-8.98659E+001
2.33239E+002	8.01593E+002	5.81988E+001	1.49656E+001	1.30467E+000	1.34621E+000	8.67600E+003	7.60144E+002	1.00000E+000	8.51000E+002	0.00000E+000	9.36770E+004	1.75636E+000	2.83124E+001	1.40069E-002	1.44528E-002	5.67298E-002	6.02762E-002	2.58040E+004	5.81155E+001	1.49483E+001	1.71474E-002	1.71474E-002	1.57659E+005	2.00000E+001	1.40000E+001	0.00000E+000	3.97879E+002	1.01580E+002	3.34791E+002	1.00000E+002	1.35862E+000	2.85249E-002	0.00000E+000	1.25393E+002	3.86400E+000	6.66828E-001	3.78558E+002	9.81071E+001	2.93287E+002	1.20677E+002	9.55782E-001	6.32402E-001	-1.56697E-002	1.25393E+002	-1.07293E+002	-3.49963E-002	1.20677E+002	-8.98690E+001
2.42279E+002	7.50971E+002	5.81165E+001	1.48824E+001	1.25308E+000	1.33994E+000	7.79300E+003	1.42240E+003	1.00000E+000	8.52000E+002	0.00000E+000	9.37790E+004	1.67905E+000	2.74039E+001	1.41947E-002	1.51786E-002	6.03741E-002	6.87696E-002	2.58040E+004	5.81153E+001	1.49480E+001	1.71474E-002	1.71474E-002	1.57659E+005	2.00000E+001	1.50000E+001	0.00000E+000	3.75174E+002	9.86008E+001	3.10136E+002	1.00000E+002	1.27543E+000	5.74457E-002	0.00000E+000	1.24594E+002	4.19177E+000	6.48576E-001	3.78558E+002	9.81071E+001	2.93287E+002	1.20667E+002	9.55782E-001	6.32402E-001	-3.34988E-002	1.24594E+002	-8.76815E+001	-3.49963E-002	1.20667E+002	-8.98821E+001
2.20298E+002	6.58319E+002	5.80382E+001	1.49153E+001	1.30685E+000	1.32594E+000	7.02700E+003	5.27916E+002	1.00000E+000	8.53000E+002	9.00000E+000	9.38900E+004	1.73281E+000	2.56577E+001	1.55898E-002	1.58176E-002	5.91768E-002	6.08518E-002	2.58040E+004	5.81154E+001	1.49485E+001	1.71474E-002	1.71474E-002	1.57659E+005	2.00000E+001	1.60000E+001	0.00000E+000	3.15790E+002	1.01973E+002	2.67651E+002	1.00000E+002	1.11669E+000	2.42947E-002	0.00000E+000	1.28081E+002	5.01847E+000	5.70500E-001	3.78558E+002	9.81071E+001	2.93287E+002	1.20696E+002	9.55782E-001	6.32402E-001	-7.25188E-003	1.28081E+002	-1.14194E+002	-3.49963E-002	1.20696E+002	-8.98611E+001
2.23993E+002	6.79105E+002	5.80114E+001	1.49179E+001	1.24047E+000	1.42258E+000	7.36300E+003	5.97323E+002	1.00000E+000	8.54000E+002	7.00000E+000	9.39930E+004	1.76467E+000	2.60596E+001	1.44564E-002	1.65787E-002	5.15427E-002	6.70802E-002	2.58040E+004	5.81159E+001	1.49483E+001	1.71474E-002	1.71474E-002	1.57659E+005	2.00000E+001	1.70000E+001	0.00000E+000	3.45990E+002	9.34556E+001	2.69751E+002	1.00000E+002	1.15027E+000	2.49999E-002	0.00000E+000	1.21334E+002	4.53385E+000	6.16902E-001	3.78558E+002	9.81071E+001	2.93287E+002	1.20697E+002	9.55782E-001	6.32402E-001	-6.83846E-002	1.21334E+002	-4.99683E+001	-3.49963E-002	1.20697E+002	-8.98626E+001
2.29303E+002	8.38004E+002	5.82284E+001	1.49160E+001	1.33331E+000	1.40210E+000	9.61700E+003	9.98090E+002	1.00000E+000	8.55000E+002	0.00000E+000	9.40860E+004	1.86944E+000	2.89483E+001	1.35961E-002	1.42975E-002	5.50024E-002	6.06280E-002	2.58040E+004	5.81157E+001	1.49480E+001	1.71474E-002	1.71474E-002	1.57659E+005	2.00000E+001	1.80000E+001	0.00000E+000	3.59840E+002	1.24230E+002	3.91614E+002	1.00000E+002	1.44570E+000	2.57073E-002	0.00000E+000	1.41402E+002	3.56677E+000	6.86145E-001	3.78558E+002	9.81071E+001	2.93287E+002	1.20698E+002	9.55782E-001	6.32402E-001	-2.51459E-002	1.41402E+002	-8.04570E+001	-3.49963E-002	1.20698E+002	-8.98430E+001
2.30480E+002	6.08397E+002	5.80141E+001	1.47800E+001	1.32883E+000	1.35700E+000	6.75200E+003	7.12594E+002	1.00000E+000	8.56000E+002	1.20000E+001	9.42030E+004	1.80323E+000	2.46657E+001	1.61717E-002	1.65144E-002	6.30657E-002	6.56698E-002	2.58040E+004	5.81159E+001	1.49481E+001	1.71474E-002	1.71474E-002	1.57659E+005	2.00000E+001	1.90000E+001	0.00000E+000	3.23501E+002	9.98800E+001	2.61069E+002	1.00000E+002	1.11224E+000	3.29768E-002	0.00000E+000	1.24546E+002	5.12409E+000	5.70005E-001	3.78558E+002	9.81071E+001	2.93287E+002	1.20685E+002	9.55782E-001	6.32402E-001	-1.04871E-002	1.24546E+002	-1.14046E+002	-3.49963E-002	1.20685E+002	-8.98671E+001
2.18646E+002	4.12419E+002	5.80999E+001	1.49237E+001	1.19338E+000	1.35588E+000	4.12600E+003	4.90385E+002	1.00000E+000	8.57000E+002	3.50000E+001	9.43170E+004	1.61808E+000	2.03081E+001	1.85786E-002	2.11085E-002	6.56108E-002	8.38398E-002	2.58040E+004	5.81157E+001	1.49484E+001	1.71474E-002	1.71474E-002	1.57659E+005	2.00000E+001	2.00000E+001	0.00000E+000	2.35402E+002	4.15805E+001	1.48871E+002	1.00000E+002	6.82669E-001	7.42433E-002	0.00000E+000	1.08027E+002	4.99591E+000	7.47881E-001	3.78558E+002	9.81071E+001	2.93287E+002	1.20658E+002	9.55782E-001	6.32402E-001	-6.37452E-002	1.08027E+002	-6.88307E+001	-3.49963E-002	1.20658E+002	-8.98949E+001
1.98934E+002	3.13723E+002	5.82189E+001	1.49040E+001	1.40486E+000	1.37568E+000	3.71300E+003	5.72183E+002	1.00000E+000	8.74000E+002	1.24000E+002	9.61640E+004	1.93264E+000	1.77122E+001	2.30553E-002	2.25764E-002	8.83113E-002	8.48165E-002	2.68540E+004	5.82189E+001	1.49040E+001	8.83113E-002	8.48165E-002	3.71300E+003	1.00000E+000	1.00000E+000	0.00000E+000	1.26041E+002	7.39544E+001	1.18300E+002	1.00000E+002	5.21121E-001	1.49729E-001	0.00000E+000	1.52572E+002	1.15074E+001	3.42271E-001	1.26041E+002	7.39544E+001	1.18300E+002	1.52572E+002	1.15074E+001	3.42271E-001	1.04947E-002	1.52572E+002	-1.09851E+002	1.04947E-002	1.52572E+002	-1.09851E+002
2.28083E+002	5.92691E+002	5.80242E+001	1.48484E+001	1.24986E+000	1.35061E+000	6.17800E+003	5.44265E+002	1.00000E+000	8.94000E+002	2.20000E+001	9.82370E+004	1.68807E+000	2.43452E+001	1.59015E-002	1.71832E-002	5.28055E-002	6.12161E-002	2.74300E+004	5.80371E+001	1.49774E+001	1.89829E-002	1.89829E-002	1.01295E+005	1.30000E+001	1.00000E+000	0.00000E+000	3.33197E+002	7.10179E+001	2.14999E+002	1.00000E+002	9.94017E-001	3.37181E-002	0.00000E+000	1.08412E+002	4.49224E+000	6.79711E-001	3.83980E+002	9.40996E+001	2.72339E+002	1.14323E+002	1.18891E+000	6.34261E-001	-3.87422E-002	1.08412E+002	-9.78147E+001	-3.90538E-002	1.14323E+002	-9.15431E+001
2.29899E+002	5.91672E+002	5.82296E+001	1.49510E+001	1.21314E+000	1.33105E+000	5.91600E+003	6.62997E+002	1.00000E+000	8.95000E+002	2.50000E+001	9.83400E+004	1.61475E+000	2.43243E+001	1.57724E-002	1.73053E-002	5.72066E-002	6.83732E-002	2.74300E+004	5.80371E+001	1.49776E+001	1.89829E-002	1.89829E-002	1.01295E+005	1.30000E+001	2.00000E+000	0.00000E+000	3.30983E+002	8.71094E+001	1.97825E+002	1.00000E+002	9.85305E-001	4.56060E-002	0.00000E+000	1.03156E+002	5.31306E+000	5.87290E-001	3.83980E+002	9.40996E+001	2.72339E+002	1.14274E+002	1.18891E+000	6.34261E-001	-4.63437E-002	1.03156E+002	-9.42248E+001	-3.90538E-002	1.14274E+002	-9.15801E+001
2.25848E+002	7.67416E+002	5.80391E+001	1.48914E+001	1.26777E+000	1.41114E+000	8.43200E+003	1.19061E+003	1.00000E+000	8.96000E+002	1.10000E+001	9.84350E+004	1.78900E+000	2.77023E+001	1.38062E-002	1.53675E-002	6.41677E-002	7.91106E-002	2.74300E+004	5.80370E+001	1.49775E+001	1.89829E-002	1.89829E-002	1.01295E+005	1.30000E+001	3.00000E+000	0.00000E+000	4.02849E+002	1.16061E+002	2.93434E+002	1.00000E+002	1.31294E+000	5.20249E-002	0.00000E+000	1.16531E+002	4.59605E+000	5.68671E-001	3.83980E+002	9.40996E+001	2.72339E+002	1.14212E+002	1.18891E+000	6.34261E-001	-5.35188E-002	1.16531E+002	-7.24542E+001	-3.90538E-002	1.14212E+002	-9.16548E+001
2.22271E+002	8.16744E+002	5.80413E+001	1.50077E+001	1.29971E+000	1.37064E+000	8.92700E+003	7.92029E+002	1.00000E+000	8.97000E+002	3.00000E+000	9.85370E+004	1.78143E+000	2.85787E+001	1.37561E-002	1.45067E-002	6.36692E-002	7.06239E-002	2.74300E+004	5.80371E+001	1.49781E+001	1.89829E-002	1.89829E-002	1.01295E+005	1.30000E+001	4.00000E+000	0.00000E+000	4.38065E+002	1.00386E+002	3.12725E+002	1.00000E+002	1.37387E+000	2.53828E-002	0.00000E+000	1.14392E+002	3.83235E+000	6.62817E-001	3.83980E+002	9.40996E+001	2.72339E+002	1.14164E+002	1.18891E+000	6.34261E-001	-2.65609E-002	1.14392E+002	-1.05868E+002	-3.90538E-002	1.14164E+002	-9.17081E+001
2.29579E+002	7.32941E+002	5.80537E+001	1.49983E+001	1.31782E+000	1.40854E+000	8.32100E+003	1.06402E+003	1.00000E+000	8.98000E+002	1.30000E+001	9.86630E+004	1.85620E+000	2.70729E+001	1.44467E-002	1.54412E-002	6.65133E-002	7.57410E-002	2.74300E+004	5.80373E+001	1.49784E+001	1.89829E-002	1.89829E-002	1.01295E+005	1.30000E+001	5.00000E+000	0.00000E+000	3.94357E+002	9.35347E+001	2.78754E+002	1.00000E+002	1.23683E+000	3.89522E-002	0.00000E+000	1.13828E+002	4.06533E+000	6.47183E-001	3.83980E+002	9.40996E+001	2.72339E+002	1.14120E+002	1.18891E+000	6.34261E-001	-3.32746E-002	1.13828E+002	-9.87167E+001	-3.90538E-002	1.14120E+002	-9.17513E+001
2.32376E+002	7.21677E+002	5.79909E+001	1.49980E+001	1.32578E+000	1.49732E+000	8.70000E+003	1.19039E+003	1.00000E+000	8.99000E+002	1.10000E+001	9.87720E+004	1.98512E+000	2.68640E+001	1.42139E-002	1.60530E-002	7.27942E-002	9.24326E-002	2.74300E+004	5.80373E+001	1.49787E+001	1.89829E-002	1.89829E-002	1.01295E+005	1.30000E+001	6.00000E+000	0.00000E+000	4.22177E+002	9.45911E+001	2.45471E+002	1.00000E+002	1.21717E+000	4.99265E-002	0.00000E+000	1.01830E+002	3.90076E+000	6.59633E-001	3.83980E+002	9.40996E+001	2.72339E+002	1.14040E+002	1.18891E+000	6.34261E-001	-6.07626E-002	1.01830E+002	-7.85951E+001	-3.90538E-002	1.14040E+002	-9.18359E+001
2.45611E+002	6.78758E+002	5.79055E+001	1.50514E+001	1.21342E+000	1.25981E+000	6.44200E+003	1.00660E+003	1.00000E+000	9.00000E+002	1.90000E+001	9.88910E+004	1.52868E+000	2.60530E+001	1.51182E-002	1.56963E-002	5.49568E-002	5.90587E-002	2.74300E+004	5.80376E+001	1.49788E+001	1.89829E-002	1.89829E-002	1.01295E+005	1.30000E+001	7.00000E+000	0.00000E+000	3.25602E+002	7.45024E+001	2.92893E+002	1.00000E+002	1.13274E+000	4.37850E-002	0.00000E+000	1.27153E+002	4.07372E+000	7.34024E-001	3.83980E+002	9.40996E+001	2.72339E+002	1.13995E+002	1.18891E+000	6.34261E-001	-1.87584E-002	1.27153E+002	-1.02041E+002	-3.90538E-002	1.13995E+002	-9.18916E+001
2.33552E+002	7.35754E+002	5.80728E+001	1.49342E+001	1.25290E+000	1.37741E+000	7.82000E+003	6.25659E+002	1.00000E+000	9.01000E+002	1.30000E+001	9.89860E+004	1.72575E+000	2.71248E+001	1.41681E-002	1.55761E-002	5.25495E-002	6.30726E-002	2.74300E+004	5.80376E+001	1.49787E+001	1.89829E-002	1.89829E-002	1.01295E+005	1.30000E+001	8.00000E+000	0.00000E+000	3.70840E+002	1.12544E+002	2.66264E+002	1.00000E+002	1.21080E+000	2.51840E-002	0.00000E+000	1.15554E+002	5.02245E+000	5.40371E-001	3.83980E+002	9.40996E+001	2.72339E+002	1.13968E+002	1.18891E+000	6.34261E-001	-4.73384E-002	1.15554E+002	-8.06781E+001	-3.90538E-002	1.13968E+002	-9.18985E+001
2.38905E+002	7.56353E+002	5.79382E+001	1.50049E+001	1.28666E+000	1.40950E+000	8.41200E+003	1.16308E+003	1.00000E+000	9.02000E+002	1.00000E+001	9.90850E+004	1.81355E+000	2.75019E+001	1.40286E-002	1.53680E-002	6.65364E-002	7.95224E-002	2.74300E+004	5.80378E+001	1.49783E+001	1.89829E-002	1.89829E-002	1.01295E+005	1.30000E+001	9.00000E+000	0.00000E+000	3.74249E+002	1.02798E+002	3.12566E+002	1.00000E+002	1.28543E+000	4.13906E-002	0.00000E+000	1.24470E+002	4.12416E+000	6.34492E-001	3.83980E+002	9.40996E+001	2.72339E+002	1.13914E+002	1.18891E+000	6.34261E-001	-4.55616E-002	1.24470E+002	-7.38509E+001	-3.90538E-002	1.13914E+002	-9.19677E+001
2.25801E+002	7.36498E+002	5.80420E+001	1.50163E+001	1.30957E+000	1.44869E+000	8.51700E+003	7.04856E+002	1.00000E+000	9.03000E+002	1.10000E+001	9.91910E+004	1.89716E+000	2.71385E+001	1.41901E-002	1.56976E-002	6.55995E-002	7.99017E-002	2.74300E+004	5.80380E+001	1.49783E+001	1.89829E-002	1.89829E-002	1.01295E+005	1.30000E+001	1.00000E+001	0.00000E+000	4.15551E+002	9.63599E+001	2.63005E+002	1.00000E+002	1.24291E+000	2.77887E-002	0.00000E+000	1.06743E+002	4.03470E+000	6.44551E-001	3.83980E+002	9.40996E+001	2.72339E+002	1.13890E+002	1.18891E+000	6.34261E-001	-5.04391E-002	1.06743E+002	-8.58674E+001	-3.90538E-002	1.13890E+002	-9.19831E+001
2.30004E+002	7.05234E+002	5.80053E+001	1.49549E+001	1.34678E+000	1.43964E+000	8.34000E+003	9.64593E+002	1.00000E+000	9.04000E+002	1.40000E+001	9.93020E+004	1.93888E+000	2.65563E+001	1.47473E-002	1.57642E-002	6.90453E-002	7.86494E-002	2.74300E+004	5.80380E+001	1.49779E+001	1.89829E-002	1.89829E-002	1.01295E+005	1.30000E+001	1.10000E+001	0.00000E+000	3.77838E+002	1.09399E+002	2.73290E+002	1.00000E+002	1.22876E+000	4.83106E-002	0.00000E+000	1.15719E+002	4.65471E+000	5.64594E-001	3.83980E+002	9.40996E+001	2.72339E+002	1.13851E+002	1.18891E+000	6.34261E-001	-3.33264E-002	1.15719E+002	-9.67675E+001	-3.90538E-002	1.13851E+002	-9.20222E+001
2.42741E+002	7.34926E+002	5.81473E+001	1.50191E+001	1.22778E+000	1.32572E+000	7.39200E+003	8.40248E+002	1.00000E+000	9.05000E+002	1.40000E+001	9.94130E+004	1.62769E+000	2.71095E+001	1.42803E-002	1.54195E-002	6.23144E-002	7.23516E-002	2.74300E+004	5.80380E+001	1.49781E+001	1.89829E-002	1.89829E-002	1.01295E+005	1.30000E+001	1.20000E+001	0.00000E+000	4.16662E+002	6.06704E+001	2.71611E+002	1.00000E+002	1.20224E+000	4.55415E-002	0.00000E+000	1.08552E+002	3.45154E+000	8.08757E-001	3.83980E+002	9.40996E+001	2.72339E+002	1.13810E+002	1.18891E+000	6.34261E-001	-3.83568E-002	1.08552E+002	-9.81192E+001	-3.90538E-002	1.13810E+002	-9.20546E+001
2.20842E+002	6.85925E+002	5.80377E+001	1.50162E+001	1.36098E+000	1.38575E+000	7.89800E+003	5.87689E+002	1.00000E+000	9.06000E+002	1.70000E+001	9.95350E+004	1.88597E+000	2.61902E+001	1.53141E-002	1.55929E-002	6.28431E-002	6.50764E-002	2.74300E+004	5.80379E+001	1.49778E+001	1.89829E-002	1.89829E-002	1.01295E+005	1.30000E+001	1.30000E+001	0.00000E+000	3.41961E+002	8.80444E+001	2.83828E+002	1.00000E+002	1.16166E+000	1.92908E-002	0.00000E+000	1.23483E+002	4.10222E+000	6.58316E-001	3.83980E+002	9.40996E+001	2.72339E+002	1.13787E+002	1.18891E+000	6.34261E-001	-9.01788E-003	1.23483E+002	-1.16789E+002	-3.90538E-002	1.13787E+002	-9.20860E+001
2.49008E+002	8.64711E+002	5.80400E+001	1.50785E+001	1.20884E+000	1.32905E+000	8.58900E+003	1.33915E+003	1.00000E+000	9.15000E+002	2.00000E+000	1.00489E+005	1.60661E+000	2.94060E+001	1.30436E-002	1.43407E-002	4.73305E-002	5.67918E-002	2.80670E+004	5.80242E+001	1.50134E+001	1.06917E-002	1.06917E-002	4.06197E+005	5.90000E+001	1.00000E+000	0.00000E+000	3.89355E+002	1.53259E+002	3.38007E+002	1.00000E+002	1.43651E+000	4.26209E-002	0.00000E+000	1.31124E+002	5.30481E+000	4.88169E-001	3.58209E+002	9.20714E+001	2.71617E+002	1.17720E+002	5.98050E-001	6.29659E-001	-4.73653E-002	1.31124E+002	-6.50869E+001	-4.36394E-002	1.17720E+002	-8.28345E+001
2.43026E+002	9.40319E+002	5.80180E+001	1.50009E+001	1.30261E+000	1.26376E+000	9.55800E+003	9.39141E+002	1.00000E+000	9.16000E+002	1.00000E+000	1.00599E+005	1.64618E+000	3.06646E+001	1.33239E-002	1.29265E-002	6.06168E-002	5.71508E-002	2.80670E+004	5.80244E+001	1.50134E+001	1.06917E-002	1.06917E-002	4.06197E+005	5.90000E+001	2.00000E+000	0.00000E+000	3.83297E+002	1.94478E+002	3.72346E+002	1.00000E+002	1.55844E+000	2.45509E-002	0.00000E+000	1.44866E+002	5.61580E+000	4.37135E-001	3.58209E+002	9.20714E+001	2.71617E+002	1.17675E+002	5.98050E-001	6.29659E-001	1.51374E-002	1.44866E+002	-1.22863E+002	-4.36394E-002	1.17675E+002	-8.28769E+001
2.29510E+002	6.86108E+002	5.80782E+001	1.50198E+001	1.30424E+000	1.35032E+000	7.42400E+003	7.16611E+002	1.00000E+000	9.17000E+002	1.90000E+001	1.00712E+005	1.76113E+000	2.61937E+001	1.51369E-002	1.56717E-002	5.85944E-002	6.26534E-002	2.80670E+004	5.80245E+001	1.50136E+001	1.06917E-002	1.06917E-002	4.06197E+005	5.90000E+001	3.00000E+000	0.00000E+000	3.42018E+002	6.99513E+001	2.89956E+002	1.00000E+002	1.14358E+000	2.50885E-002	0.00000E+000	1.22738E+002	3.71705E+000	7.49366E-001	3.58209E+002	9.20714E+001	2.71617E+002	1.17618E+002	5.98050E-001	6.29659E-001	-1.73601E-002	1.22738E+002	-1.08034E+002	-4.36394E-002	1.17618E+002	-8.29299E+001
2.32516E+002	9.65790E+002	5.82824E+001	1.52011E+001	1.31715E+000	1.44664E+000	1.12920E+004	7.71912E+002	1.00000E+000	9.18000E+002	2.00000E+000	1.00807E+005	1.90544E+000	3.10772E+001	1.23951E-002	1.36137E-002	4.37291E-002	5.23501E-002	2.80670E+004	5.80245E+001	1.50135E+001	1.06917E-002	1.06917E-002	4.06197E+005	5.90000E+001	4.00000E+000	0.00000E+000	5.05455E+002	1.51088E+002	3.83097E+002	1.00000E+002	1.68385E+000	2.04765E-002	0.00000E+000	1.18378E+002	4.01325E+000	5.62768E-001	3.58209E+002	9.20714E+001	2.71617E+002	1.17508E+002	5.98050E-001	6.29659E-001	-4.68543E-002	1.18378E+002	-7.84150E+001	-4.36394E-002	1.17508E+002	-8.30314E+001
2.41479E+002	1.13998E+003	5.80840E+001	1.49539E+001	1.30413E+000	1.45651E+000	1.32230E+004	1.12394E+003	1.00000E+000	9.19000E+002	1.00000E+000	1.00910E+005	1.89948E+000	3.37637E+001	1.13411E-002	1.26662E-002	5.33124E-002	6.61690E-002	2.80670E+004	5.80247E+001	1.50138E+001	1.06917E-002	1.06917E-002	4.06197E+005	5.90000E+001	5.00000E+000	0.00000E+000	5.45593E+002	1.68590E+002	4.89936E+002	1.00000E+002	1.96781E+000	1.50159E-002	0.00000E+000	1.28968E+002	3.37886E+000	6.17698E-001	3.58209E+002	9.20714E+001	2.71617E+002	1.17460E+002	5.98050E-001	6.29659E-001	-5.51969E-002	1.28968E+002	-5.80389E+001	-4.36394E-002	1.17460E+002	-8.30843E+001
2.47287E+002	9.71453E+002	5.81023E+001	1.49649E+001	1.31068E+000	1.41942E+000	1.10650E+004	1.44185E+003	1.00000E+000	9.20000E+002	1.00000E+000	1.01008E+005	1.86041E+000	3.11681E+001	1.24601E-002	1.34938E-002	6.13595E-002	7.17219E-002	2.80670E+004	5.80250E+001	1.50135E+001	1.06917E-002	1.06917E-002	4.06197E+005	5.90000E+001	6.00000E+000	0.00000E+000	4.88340E+002	1.17252E+002	4.00189E+002	1.00000E+002	1.63560E+000	2.83355E-002	0.00000E+000	1.21566E+002	3.35085E+000	6.80895E-001	3.58209E+002	9.20714E+001	2.71617E+002	1.17385E+002	5.98050E-001	6.29659E-001	-3.98302E-002	1.21566E+002	-8.34003E+001	-4.36394E-002	1.17385E+002	-8.31582E+001
2.52644E+002	1.09092E+003	5.79178E+001	1.50763E+001	1.23272E+000	1.35765E+000	1.12740E+004	1.29788E+003	1.00000E+000	9.21000E+002	1.00000E+000	1.01116E+005	1.67360E+000	3.30291E+001	1.16098E-002	1.27864E-002	4.54212E-002	5.47416E-002	2.80670E+004	5.80249E+001	1.50135E+001	1.06917E-002	1.06917E-002	4.06197E+005	5.90000E+001	7.00000E+000	0.00000E+000	5.87359E+002	1.31468E+002	4.04170E+002	1.00000E+002	1.80901E+000	2.22667E-002	0.00000E+000	1.10967E+002	3.39194E+000	6.66384E-001	3.58209E+002	9.20714E+001	2.71617E+002	1.17334E+002	5.98050E-001	6.29659E-001	-4.82307E-002	1.10967E+002	-8.42424E+001	-4.36394E-002	1.17334E+002	-8.32306E+001
2.38661E+002	1.03612E+003	5.79446E+001	1.49032E+001	1.28545E+000	1.37460E+000	1.12750E+004	1.52135E+003	1.00000E+000	9.22000E+002	1.00000E+000	1.01223E+005	1.76697E+000	3.21888E+001	1.21059E-002	1.29454E-002	5.98605E-002	6.82567E-002	2.80670E+004	5.80250E+001	1.50133E+001	1.06917E-002	1.06917E-002	4.06197E+005	5.90000E+001	8.00000E+000	0.00000E+000	5.48142E+002	1.42317E+002	3.84937E+002	1.00000E+002	1.73456E+000	3.57089E-002	0.00000E+000	1.12459E+002	3.71961E+000	6.07653E-001	3.58209E+002	9.20714E+001	2.71617E+002	1.17267E+002	5.98050E-001	6.29659E-001	-3.35146E-002	1.12459E+002	-9.98134E+001	-4.36394E-002	1.17267E+002	-8.32870E+001
2.38942E+002	9.50485E+002	5.79950E+001	1.48680E+001	1.23604E+000	1.41038E+000	1.02020E+004	1.41975E+003	1.00000E+000	9.23000E+002	0.00000E+000	1.01321E+005	1.74329E+000	3.08299E+001	1.22375E-002	1.39634E-002	5.76040E-002	7.45625E-002	2.80670E+004	5.80249E+001	1.50131E+001	1.06917E-002	1.06917E-002	4.06197E+005	5.90000E+001	9.00000E+000	0.00000E+000	5.18960E+002	1.23977E+002	3.47155E+002	1.00000E+002	1.59271E+000	4.33706E-002	0.00000E+000	1.09142E+002	3.73448E+000	6.36266E-001	3.58209E+002	9.20714E+001	2.71617E+002	1.17179E+002	5.98050E-001	6.29659E-001	-6.58747E-002	1.09142E+002	-6.51732E+001	-4.36394E-002	1.17179E+002	-8.33690E+001
2.24050E+002	5.17808E+002	5.80330E+001	1.49905E+001	1.22141E+000	1.40558E+000	5.46300E+003	8.07047E+002	1.00000E+000	9.24000E+002	3.20000E+001	1.01457E+005	1.71679E+000	2.27554E+001	1.65252E-002	1.90169E-002	6.97435E-002	9.16570E-002	2.80670E+004	5.80249E+001	1.50134E+001	1.06917E-002	1.06917E-002	4.06197E+005	5.90000E+001	1.00000E+001	0.00000E+000	2.90981E+002	5.79311E+001	1.81791E+002	1.00000E+002	8.50379E-001	6.66023E-002	0.00000E+000	1.05027E+002	4.60627E+000	7.04931E-001	3.58209E+002	9.20714E+001	2.71617E+002	1.17095E+002	5.98050E-001	6.29659E-001	-7.01062E-002	1.05027E+002	-6.42019E+001	-4.36394E-002	1.17095E+002	-8.34555E+001
2.40651E+002	4.51071E+002	5.80863E+001	1.51556E+001	1.20529E+000	1.35062E+000	4.54200E+003	8.24621E+002	1.00000E+000	9.25000E+002	4.40000E+001	1.01579E+005	1.62790E+000	2.12384E+001	1.78842E-002	2.00406E-002	6.33827E-002	7.88684E-002	2.80670E+004	5.80248E+001	1.50136E+001	1.06917E-002	1.06917E-002	4.06197E+005	5.90000E+001	1.10000E+001	0.00000E+000	2.56177E+002	3.88776E+001	1.76845E+002	1.00000E+002	7.59957E-001	1.08019E-001	0.00000E+000	1.10438E+002	4.45465E+000	7.99419E-001	3.58209E+002	9.20714E+001	2.71617E+002	1.17022E+002	5.98050E-001	6.29659E-001	-5.68591E-002	1.10438E+002	-7.46159E+001	-4.36394E-002	1.17022E+002	-8.35327E+001
2.21790E+002	3.94969E+002	5.80350E+001	1.51819E+001	1.27949E+000	1.39597E+000	4.33800E+003	6.94919E+002	1.00000E+000	9.26000E+002	5.20000E+001	1.01695E+005	1.78613E+000	1.98738E+001	1.94265E-002	2.11949E-002	7.62924E-002	9.02936E-002	2.80670E+004	5.80249E+001	1.50128E+001	1.06917E-002	1.06917E-002	4.06197E+005	5.90000E+001	1.20000E+001	0.00000E+000	2.21127E+002	5.45694E+001	1.42374E+002	1.00000E+002	6.71231E-001	1.18373E-001	0.00000E+000	1.06493E+002	5.88862E+000	6.18804E-001	3.58209E+002	9.20714E+001	2.71617E+002	1.16951E+002	5.98050E-001	6.29659E-001	-4.35340E-002	1.06493E+002	-9.41895E+001	-4.36394E-002	1.16951E+002	-8.36092E+001
2.14425E+002	4.05829E+002	5.80443E+001	1.50461E+001	1.21994E+000	1.50149E+000	4.52600E+003	9.06080E+002	1.00000E+000	9.27000E+002	5.30000E+001	1.01797E+005	1.83173E+000	2.01452E+001	1.81335E-002	2.23186E-002	8.18997E-002	1.22921E-001	2.80670E+004	5.80253E+001	1.50126E+001	1.06917E-002	1.06917E-002	4.06197E+005	5.90000E+001	1.30000E+001	0.00000E+000	2.22545E+002	3.42265E+001	1.59684E+002	1.00000E+002	6.72117E-001	1.15253E-001	0.00000E+000	1.12331E+002	4.46272E+000	7.99383E-001	3.58209E+002	9.20714E+001	2.71617E+002	1.16871E+002	5.98050E-001	6.29659E-001	-1.03457E-001	1.12331E+002	-1.53443E+001	-4.36394E-002	1.16871E+002	-8.36814E+001
2.21018E+002	5.16049E+002	5.80997E+001	1.49724E+001	1.19179E+000	1.28892E+000	4.91600E+003	6.40405E+002	1.00000E+000	9.28000E+002	3.60000E+001	1.01894E+005	1.53613E+000	2.27167E+001	1.69978E-002	1.83832E-002	5.50311E-002	6.38680E-002	2.80670E+004	5.80251E+001	1.50130E+001	1.06917E-002	1.06917E-002	4.06197E+005	5.90000E+001	1.40000E+001	0.00000E+000	2.82541E+002	6.91776E+001	1.85596E+002	1.00000E+002	8.63565E-001	7.08146E-002	0.00000E+000	1.07629E+002	5.48648E+000	6.23895E-001	3.58209E+002	9.20714E+001	2.71617E+002	1.16806E+002	5.98050E-001	6.29659E-001	-3.91558E-002	1.07629E+002	-9.81186E+001	-4.36394E-002	1.16806E+002	-8.37382E+001
2.17796E+002	5.27845E+002	5.79660E+001	1.50288E+001	1.31406E+000	1.45766E+000	6.16200E+003	7.38549E+002	1.00000E+000	9.29000E+002	3.30000E+001	1.01992E+005	1.91545E+000	2.29749E+001	1.67399E-002	1.85693E-002	7.41247E-002	9.07328E-002	2.80670E+004	5.80251E+001	1.50135E+001	1.06917E-002	1.06917E-002	4.06197E+005	5.90000E+001	1.50000E+001	0.00000E+000	2.86635E+002	7.15891E+001	2.06071E+002	1.00000E+002	9.11256E-001	4.60438E-002	0.00000E+000	1.13300E+002	4.86116E+000	6.28942E-001	3.58209E+002	9.20714E+001	2.71617E+002	1.16727E+002	5.98050E-001	6.29659E-001	-5.18102E-002	1.13300E+002	-7.77083E+001	-4.36394E-002	1.16727E+002	-8.38313E+001
2.07571E+002	4.04376E+002	5.80513E+001	1.49924E+001	1.32380E+000	1.42258E+000	4.65100E+003	2.52104E+002	1.00000E+000	9.30000E+002	5.40000E+001	1.02122E+005	1.88321E+000	2.01091E+001	1.94111E-002	2.08594E-002	6.44582E-002	7.39380E-002	2.80670E+004	5.80250E+001	1.50136E+001	1.06917E-002	1.06917E-002	4.06197E+005	5.90000E+001	1.60000E+001	0.00000E+000	2.28855E+002	7.18654E+001	1.44480E+002	1.00000E+002	7.14470E-001	4.18234E-002	0.00000E+000	1.04466E+002	7.01347E+000	5.01771E-001	3.58209E+002	9.20714E+001	2.71617E+002	1.16644E+002	5.98050E-001	6.29659E-001	-3.59654E-002	1.04466E+002	-1.04976E+002	-4.36394E-002	1.16644E+002	-8.39049E+001
2.19960E+002	5.62359E+002	5.81213E+001	1.50690E+001	1.26942E+000	1.44406E+000	6.31400E+003	6.09225E+002	1.00000E+000	9.31000E+002	3.20000E+001	1.02215E+005	1.83312E+000	2.37141E+001	1.59755E-002	1.81732E-002	4.53557E-002	5.77771E-002	2.80670E+004	5.80252E+001	1.50137E+001	1.06917E-002	1.06917E-002	4.06197E+005	5.90000E+001	1.70000E+001	0.00000E+000	3.10624E+002	7.53050E+001	1.95573E+002	1.00000E+002	9.32521E-001	2.99298E-002	0.00000E+000	1.04710E+002	4.83032E+000	6.25292E-001	3.58209E+002	9.20714E+001	2.71617E+002	1.16572E+002	5.98050E-001	6.29659E-001	-6.43579E-002	1.04710E+002	-7.14209E+001	-4.36394E-002	1.16572E+002	-8.39748E+001
2.20219E+002	6.63518E+002	5.79957E+001	1.50045E+001	1.25189E+000	1.41117E+000	7.19300E+003	5.13310E+002	1.00000E+000	9.32000E+002	2.20000E+001	1.02314E+005	1.76663E+000	2.57588E+001	1.47608E-002	1.66389E-002	5.81318E-002	7.33055E-002	2.80670E+004	5.80255E+001	1.50141E+001	1.06917E-002	1.06917E-002	4.06197E+005	5.90000E+001	1.80000E+001	0.00000E+000	3.60207E+002	9.03577E+001	2.54423E+002	1.00000E+002	1.13740E+000	2.49655E-002	0.00000E+000	1.11964E+002	4.53766E+000	6.23626E-001	3.58209E+002	9.20714E+001	2.71617E+002	1.16493E+002	5.98050E-001	6.29659E-001	-5.98134E-002	1.11964E+002	-6.95888E+001	-4.36394E-002	1.16493E+002	-8.40614E+001
2.18081E+002	5.86451E+002	5.78212E+001	1.49347E+001	1.24535E+000	1.39324E+000	6.27300E+003	6.28251E+002	1.00000E+000	9.33000E+002	2.70000E+001	1.02415E+005	1.73507E+000	2.42168E+001	1.57237E-002	1.75909E-002	4.78092E-002	5.91158E-002	2.80670E+004	5.80257E+001	1.50143E+001	1.06917E-002	1.06917E-002	4.06197E+005	5.90000E+001	1.90000E+001	0.00000E+000	3.04187E+002	7.54297E+001	2.28165E+002	1.00000E+002	9.83688E-001	3.02527E-002	0.00000E+000	1.15591E+002	4.72233E+000	6.41679E-001	3.58209E+002	9.20714E+001	2.71617E+002	1.16423E+002	5.98050E-001	6.29659E-001	-5.60462E-002	1.15591E+002	-7.04356E+001	-4.36394E-002	1.16423E+002	-8.41426E+001
2.21314E+002	6.13490E+002	5.80378E+001	1.49442E+001	1.27745E+000	1.36095E+000	6.56400E+003	5.71694E+002	1.00000E+000	9.34000E+002	2.50000E+001	1.02508E+005	1.73853E+000	2.47687E+001	1.57673E-002	1.67980E-002	5.25520E-002	5.92937E-002	2.80670E+004	5.80258E+001	1.50146E+001	1.06917E-002	1.06917E-002	4.06197E+005	5.90000E+001	2.00000E+001	0.00000E+000	3.07453E+002	7.83916E+001	2.58990E+002	1.00000E+002	1.05021E+000	2.80968E-002	0.00000E+000	1.22494E+002	4.43610E+000	6.67767E-001	3.58209E+002	9.20714E+001	2.71617E+002	1.16367E+002	5.98050E-001	6.29659E-001	-3.16484E-002	1.22494E+002	-9.19217E+001	-4.36394E-002	1.16367E+002	-8.41805E+001
2.13894E+002	5.56952E+002	5.80330E+001	1.49753E+001	1.26464E+000	1.38934E+000	6.01200E+003	7.64742E+002	1.00000E+000	9.35000E+002	3.30000E+001	1.02619E+005	1.75702E+000	2.35998E+001	1.63101E-002	1.79184E-002	6.88095E-002	8.26068E-002	2.80670E+004	5.80258E+001	1.50147E+001	1.06917E-002	1.06917E-002	4.06197E+005	5.90000E+001	2.10000E+001	0.00000E+000	3.26174E+002	7.20242E+001	1.80535E+002	1.00000E+002	9.21812E-001	5.87390E-002	0.00000E+000	9.69484E+001	4.62116E+000	6.69809E-001	3.58209E+002	9.20714E+001	2.71617E+002	1.16302E+002	5.98050E-001	6.29659E-001	-4.69875E-002	9.69484E+001	-9.96992E+001	-4.36394E-002	1.16302E+002	-8.42477E+001
2.30877E+002	5.85102E+002	5.81501E+001	1.49579E+001	1.16189E+000	1.36984E+000	5.75700E+003	3.92441E+002	1.00000E+000	9.36000E+002	2.40000E+001	1.02708E+005	1.59160E+000	2.41889E+001	1.53132E-002	1.80539E-002	4.42505E-002	6.03464E-002	2.80670E+004	5.80259E+001	1.50151E+001	1.06917E-002	1.06917E-002	4.06197E+005	5.90000E+001	2.20000E+001	0.00000E+000	3.17840E+002	7.39227E+001	2.06918E+002	1.00000E+002	9.61654E-001	1.80378E-002	0.00000E+000	1.06468E+002	4.90431E+000	6.44964E-001	3.58209E+002	9.20714E+001	2.71617E+002	1.16203E+002	5.98050E-001	6.29659E-001	-8.21360E-002	1.06468E+002	-4.80761E+001	-4.36394E-002	1.16203E+002	-8.43364E+001
2.19511E+002	6.31097E+002	5.79654E+001	1.50026E+001	1.18379E+000	1.32824E+000	6.14000E+003	5.28264E+002	1.00000E+000	9.37000E+002	2.20000E+001	1.02809E+005	1.57235E+000	2.51217E+001	1.51074E-002	1.69508E-002	5.16519E-002	6.43867E-002	2.80670E+004	5.80263E+001	1.50151E+001	1.06917E-002	1.06917E-002	4.06197E+005	5.90000E+001	2.30000E+001	0.00000E+000	3.36716E+002	7.96545E+001	2.32008E+002	1.00000E+002	1.04462E+000	2.89802E-002	0.00000E+000	1.09916E+002	4.75477E+000	6.44165E-001	3.58209E+002	9.20714E+001	2.71617E+002	1.16120E+002	5.98050E-001	6.29659E-001	-5.75033E-002	1.09916E+002	-7.43781E+001	-4.36394E-002	1.16120E+002	-8.44369E+001
2.28109E+002	5.65735E+002	5.80331E+001	1.51821E+001	1.28013E+000	1.41270E+000	6.28200E+003	8.57069E+002	1.00000E+000	9.38000E+002	2.40000E+001	1.02910E+005	1.80844E+000	2.37852E+001	1.61512E-002	1.78238E-002	5.46639E-002	6.59982E-002	2.80670E+004	5.80260E+001	1.50157E+001	1.06917E-002	1.06917E-002	4.06197E+005	5.90000E+001	2.40000E+001	0.00000E+000	3.10375E+002	5.26761E+001	2.19956E+002	1.00000E+002	9.40350E-001	4.45321E-002	0.00000E+000	1.10971E+002	3.94166E+000	7.68215E-001	3.58209E+002	9.20714E+001	2.71617E+002	1.16042E+002	5.98050E-001	6.29659E-001	-4.92310E-002	1.10971E+002	-8.30636E+001	-4.36394E-002	1.16042E+002	-8.45183E+001
2.16280E+002	6.48338E+002	5.80843E+001	1.49748E+001	1.28798E+000	1.37003E+000	7.03300E+003	6.39620E+002	1.00000E+000	9.39000E+002	1.70000E+001	1.03011E+005	1.76458E+000	2.54625E+001	1.53582E-002	1.63366E-002	6.23869E-002	7.03141E-002	2.80670E+004	5.80260E+001	1.50155E+001	1.06917E-002	1.06917E-002	4.06197E+005	5.90000E+001	2.50000E+001	0.00000E+000	3.87367E+002	1.02481E+002	2.13192E+002	1.00000E+002	1.12013E+000	4.18676E-002	0.00000E+000	9.51508E+001	4.85458E+000	5.89508E-001	3.58209E+002	9.20714E+001	2.71617E+002	1.15991E+002	5.98050E-001	6.29659E-001	-3.08688E-002	9.51508E+001	-1.20158E+002	-4.36394E-002	1.15991E+002	-8.45540E+001
2.22512E+002	5.18407E+002	5.80132E+001	1.52056E+001	1.21333E+000	1.51765E+000	5.83600E+003	6.07489E+002	1.00000E+000	9.40000E+002	3.00000E+001	1.03131E+005	1.84140E+000	2.27686E+001	1.58825E-002	1.98661E-002	5.57844E-002	8.58619E-002	2.80670E+004	5.80259E+001	1.50151E+001	1.06917E-002	1.06917E-002	4.06197E+005	5.90000E+001	2.60000E+001	0.00000E+000	2.68903E+002	7.66835E+001	1.86401E+002	1.00000E+002	8.57610E-001	5.49722E-002	0.00000E+000	1.10534E+002	5.58524E+000	5.62486E-001	3.58209E+002	9.20714E+001	2.71617E+002	1.15959E+002	5.98050E-001	6.29659E-001	-1.11433E-001	1.10534E+002	-6.76123E+000	-4.36394E-002	1.15959E+002	-8.46040E+001
2.18610E+002	6.02427E+002	5.80774E+001	1.49939E+001	1.29363E+000	1.45400E+000	6.91800E+003	7.07721E+002	1.00000E+000	9.41000E+002	1.90000E+001	1.03228E+005	1.88094E+000	2.45444E+001	1.55532E-002	1.74814E-002	5.79516E-002	7.26062E-002	2.80670E+004	5.80258E+001	1.50145E+001	1.06917E-002	1.06917E-002	4.06197E+005	5.90000E+001	2.70000E+001	0.00000E+000	3.19724E+002	7.90380E+001	2.21640E+002	1.00000E+002	9.99926E-001	3.24090E-002	0.00000E+000	1.10169E+002	4.60484E+000	6.26623E-001	3.58209E+002	9.20714E+001	2.71617E+002	1.15916E+002	5.98050E-001	6.29659E-001	-5.83694E-002	1.10169E+002	-7.30897E+001	-4.36394E-002	1.15916E+002	-8.46310E+001
2.14682E+002	5.89035E+002	5.81239E+001	1.47966E+001	1.27540E+000	1.38501E+000	6.41500E+003	7.87469E+002	1.00000E+000	9.42000E+002	1.90000E+001	1.03344E+005	1.76644E+000	2.42700E+001	1.59239E-002	1.72923E-002	6.37690E-002	7.48070E-002	2.80670E+004	5.80261E+001	1.50142E+001	1.06917E-002	1.06917E-002	4.06197E+005	5.90000E+001	2.80000E+001	0.00000E+000	2.91041E+002	8.70175E+001	2.28516E+002	1.00000E+002	9.84255E-001	5.93272E-002	0.00000E+000	1.19031E+002	5.21657E+000	5.74417E-001	3.58209E+002	9.20714E+001	2.71617E+002	1.15851E+002	5.98050E-001	6.29659E-001	-4.11994E-002	1.19031E+002	-8.43368E+001	-4.36394E-002	1.15851E+002	-8.46821E+001
2.19394E+002	6.04555E+002	5.79632E+001	1.51005E+001	1.26592E+000	1.38267E+000	6.51400E+003	6.05548E+002	1.00000E+000	9.43000E+002	1.90000E+001	1.03450E+005	1.75035E+000	2.45877E+001	1.56849E-002	1.71315E-002	5.06081E-002	5.98545E-002	2.80670E+004	5.80257E+001	1.50149E+001	1.06917E-002	1.06917E-002	4.06197E+005	5.90000E+001	2.90000E+001	0.00000E+000	3.20363E+002	8.13615E+001	2.16392E+002	1.00000E+002	9.94934E-001	3.01285E-002	0.00000E+000	1.08424E+002	4.86581E+000	6.11128E-001	3.58209E+002	9.20714E+001	2.71617E+002	1.15790E+002	5.98050E-001	6.29659E-001	-4.40814E-002	1.08424E+002	-9.16238E+001	-4.36394E-002	1.15790E+002	-8.47721E+001
2.28484E+002	6.31701E+002	5.80831E+001	1.50703E+001	1.27749E+000	1.40895E+000	6.97600E+003	6.85087E+002	1.00000E+000	9.44000E+002	1.80000E+001	1.03555E+005	1.79992E+000	2.51337E+001	1.52951E-002	1.68692E-002	4.70810E-002	5.66759E-002	2.80670E+004	5.80260E+001	1.50144E+001	1.06917E-002	1.06917E-002	4.06197E+005	5.90000E+001	3.00000E+001	0.00000E+000	3.64259E+002	6.82329E+001	2.27942E+002	1.00000E+002	1.05823E+000	4.66971E-002	0.00000E+000	1.03805E+002	3.95082E+000	7.27313E-001	3.58209E+002	9.20714E+001	2.71617E+002	1.15714E+002	5.98050E-001	6.29659E-001	-4.89374E-002	1.03805E+002	-9.05631E+001	-4.36394E-002	1.15714E+002	-8.48368E+001
2.30307E+002	6.73967E+002	5.79771E+001	1.50198E+001	1.26353E+000	1.29527E+000	6.81500E+003	9.43164E+002	1.00000E+000	9.45000E+002	1.50000E+001	1.03649E+005	1.63660E+000	2.59609E+001	1.53056E-002	1.56901E-002	6.45062E-002	6.76855E-002	2.80670E+004	5.80263E+001	1.50148E+001	1.06917E-002	1.06917E-002	4.06197E+005	5.90000E+001	3.10000E+001	0.00000E+000	3.57145E+002	7.28200E+001	2.67419E+002	1.00000E+002	1.12842E+000	5.74469E-002	0.00000E+000	1.14028E+002	4.06027E+000	7.16017E-001	3.58209E+002	9.20714E+001	2.71617E+002	1.15674E+002	5.98050E-001	6.29659E-001	-1.24049E-002	1.14028E+002	-1.22397E+002	-4.36394E-002	1.15674E+002	-8.48833E+001
2.22995E+002	6.26400E+002	5.77136E+001	1.49532E+001	1.33464E+000	1.41041E+000	7.23700E+003	7.01969E+002	1.00000E+000	9.46000E+002	1.50000E+001	1.03754E+005	1.88240E+000	2.50280E+001	1.56886E-002	1.65793E-002	6.69731E-002	7.45584E-002	2.80670E+004	5.80262E+001	1.50153E+001	1.06917E-002	1.06917E-002	4.06197E+005	5.90000E+001	3.20000E+001	0.00000E+000	2.92997E+002	1.05687E+002	2.79695E+002	1.00000E+002	1.11212E+000	4.88523E-002	0.00000E+000	1.32631E+002	4.82780E+000	5.84364E-001	3.58209E+002	9.20714E+001	2.71617E+002	1.15619E+002	5.98050E-001	6.29659E-001	-2.76034E-002	1.32631E+002	-8.64583E+001	-4.36394E-002	1.15619E+002	-8.49572E+001
2.42116E+002	6.38961E+002	5.81170E+001	1.50835E+001	1.21203E+000	1.30617E+000	6.26600E+003	7.86325E+002	1.00000E+000	9.47000E+002	1.90000E+001	1.03863E+005	1.58312E+000	2.52777E+001	1.53115E-002	1.65008E-002	4.32283E-002	4.97154E-002	2.80670E+004	5.80261E+001	1.50153E+001	1.06917E-002	1.06917E-002	4.06197E+005	5.90000E+001	3.30000E+001	0.00000E+000	3.06708E+002	6.68631E+001	2.76422E+002	1.00000E+002	1.06257E+000	3.59084E-002	0.00000E+000	1.24174E+002	4.03602E+000	7.51212E-001	3.58209E+002	9.20714E+001	2.71617E+002	1.15572E+002	5.98050E-001	6.29659E-001	-3.73836E-002	1.24174E+002	-8.36288E+001	-4.36394E-002	1.15572E+002	-8.49757E+001
2.16705E+002	6.22314E+002	5.80690E+001	1.50241E+001	1.30087E+000	1.37064E+000	6.80800E+003	8.26281E+002	1.00000E+000	9.48000E+002	1.90000E+001	1.03961E+005	1.78303E+000	2.49462E+001	1.57661E-002	1.66117E-002	6.55637E-002	7.25555E-002	2.80670E+004	5.80265E+001	1.50151E+001	1.06917E-002	1.06917E-002	4.06197E+005	5.90000E+001	3.40000E+001	0.00000E+000	3.37090E+002	6.96334E+001	2.25540E+002	1.00000E+002	1.01686E+000	4.05917E-002	0.00000E+000	1.07447E+002	4.18933E+000	6.94315E-001	3.58209E+002	9.20714E+001	2.71617E+002	1.15554E+002	5.98050E-001	6.29659E-001	-2.61175E-002	1.07447E+002	-1.13319E+002	-4.36394E-002	1.15554E+002	-8.49953E+001
2.23865E+002	6.02877E+002	5.80206E+001	1.50917E+001	1.26984E+000	1.41383E+000	6.64200E+003	6.52592E+002	1.00000E+000	9.49000E+002	2.00000E+001	1.04067E+005	1.79533E+000	2.45536E+001	1.55811E-002	1.73479E-002	5.13857E-002	6.30741E-002	2.80670E+004	5.80268E+001	1.50147E+001	1.06917E-002	1.06917E-002	4.06197E+005	5.90000E+001	3.50000E+001	0.00000E+000	3.54383E+002	8.35225E+001	1.99907E+002	1.00000E+002	1.01707E+000	4.60288E-002	0.00000E+000	9.69709E+001	4.60099E+000	6.40045E-001	3.58209E+002	9.20714E+001	2.71617E+002	1.15546E+002	5.98050E-001	6.29659E-001	-5.36534E-002	9.69709E+001	-9.18680E+001	-4.36394E-002	1.15546E+002	-8.50112E+001
2.37279E+002	6.50228E+002	5.78938E+001	1.50240E+001	1.26752E+000	1.31108E+000	6.67500E+003	1.01277E+003	1.00000E+000	9.50000E+002	1.70000E+001	1.04171E+005	1.66182E+000	2.54996E+001	1.55142E-002	1.60473E-002	6.55474E-002	6.99871E-002	2.80670E+004	5.80268E+001	1.50151E+001	1.06917E-002	1.06917E-002	4.06197E+005	5.90000E+001	3.60000E+001	0.00000E+000	3.58305E+002	8.38826E+001	2.48920E+002	1.00000E+002	1.11393E+000	5.28120E-002	0.00000E+000	1.09797E+002	4.52159E+000	6.49672E-001	3.58209E+002	9.20714E+001	2.71617E+002	1.15511E+002	5.98050E-001	6.29659E-001	-1.68897E-002	1.09797E+002	-1.21527E+002	-4.36394E-002	1.15511E+002	-8.50530E+001
2.37463E+002	6.84587E+002	5.78497E+001	1.50368E+001	1.25396E+000	1.32711E+000	7.04100E+003	5.85752E+002	1.00000E+000	9.51000E+002	1.10000E+001	1.04273E+005	1.66414E+000	2.61646E+001	1.49439E-002	1.58158E-002	3.83655E-002	4.25844E-002	2.80670E+004	5.80271E+001	1.50144E+001	1.06917E-002	1.06917E-002	4.06197E+005	5.90000E+001	3.70000E+001	0.00000E+000	3.47408E+002	6.89446E+001	2.90739E+002	1.00000E+002	1.15116E+000	2.63209E-002	0.00000E+000	1.19753E+002	3.78857E+000	7.54950E-001	3.58209E+002	9.20714E+001	2.71617E+002	1.15453E+002	5.98050E-001	6.29659E-001	-2.83439E-002	1.19753E+002	-9.84791E+001	-4.36394E-002	1.15453E+002	-8.51155E+001
2.11508E+002	6.21584E+002	5.79423E+001	1.49702E+001	1.35647E+000	1.42326E+000	7.33000E+003	6.35582E+002	1.00000E+000	9.52000E+002	1.50000E+001	1.04388E+005	1.93061E+000	2.49316E+001	1.58438E-002	1.66239E-002	6.33359E-002	6.95079E-002	2.80670E+004	5.80273E+001	1.50136E+001	1.06917E-002	1.06917E-002	4.06197E+005	5.90000E+001	3.80000E+001	0.00000E+000	3.04204E+002	1.09317E+002	2.40943E+002	1.00000E+002	1.06257E+000	4.05239E-002	0.00000E+000	1.21137E+002	5.73274E+000	4.88986E-001	3.58209E+002	9.20714E+001	2.71617E+002	1.15415E+002	5.98050E-001	6.29659E-001	-2.40277E-002	1.21137E+002	-1.02029E+002	-4.36394E-002	1.15415E+002	-8.51426E+001
2.26910E+002	5.58894E+002	5.79146E+001	1.49389E+001	1.29350E+000	1.39414E+000	6.19600E+003	7.10318E+002	1.00000E+000	9.53000E+002	2.20000E+001	1.04496E+005	1.80332E+000	2.36409E+001	1.64327E-002	1.77113E-002	6.45735E-002	7.46405E-002	2.80670E+004	5.80274E+001	1.50140E+001	1.06917E-002	1.06917E-002	4.06197E+005	5.90000E+001	3.90000E+001	0.00000E+000	2.93724E+002	6.58519E+001	2.20901E+002	1.00000E+002	9.39550E-001	6.48389E-002	0.00000E+000	1.14305E+002	4.46962E+000	6.82159E-001	3.58209E+002	9.20714E+001	2.71617E+002	1.15384E+002	5.98050E-001	6.29659E-001	-3.74474E-002	1.14305E+002	-9.34337E+001	-4.36394E-002	1.15384E+002	-8.51744E+001
2.14426E+002	6.30901E+002	5.81378E+001	1.50319E+001	1.23449E+000	1.40316E+000	6.71400E+003	7.45350E+002	1.00000E+000	9.54000E+002	1.70000E+001	1.04603E+005	1.73219E+000	2.51177E+001	1.50660E-002	1.71245E-002	6.48455E-002	8.32105E-002	2.80670E+004	5.80271E+001	1.50141E+001	1.06917E-002	1.06917E-002	4.06197E+005	5.90000E+001	4.00000E+001	0.00000E+000	3.37628E+002	6.96580E+001	2.47702E+002	1.00000E+002	1.05865E+000	5.03822E-002	0.00000E+000	1.12557E+002	4.13884E+000	7.07688E-001	3.58209E+002	9.20714E+001	2.71617E+002	1.15327E+002	5.98050E-001	6.29659E-001	-6.39475E-002	1.12557E+002	-6.40610E+001	-4.36394E-002	1.15327E+002	-8.52169E+001
2.34647E+002	5.08155E+002	5.80576E+001	1.50634E+001	1.18992E+000	1.29373E+000	4.84800E+003	4.55137E+002	1.00000E+000	9.55000E+002	3.00000E+001	1.04715E+005	1.53943E+000	2.25423E+001	1.70897E-002	1.85807E-002	4.36577E-002	5.09232E-002	2.80670E+004	5.80267E+001	1.50161E+001	1.06917E-002	1.06917E-002	4.06197E+005	5.90000E+001	4.10000E+001	0.00000E+000	3.02685E+002	4.93908E+001	1.72016E+002	1.00000E+002	8.35276E-001	3.27184E-002	0.00000E+000	9.84531E+001	4.41842E+000	7.80124E-001	3.58209E+002	9.20714E+001	2.71617E+002	1.15280E+002	5.98050E-001	6.29659E-001	-4.17985E-002	9.84531E+001	-1.04239E+002	-4.36394E-002	1.15280E+002	-8.52724E+001
2.21048E+002	6.52194E+002	5.79352E+001	1.49712E+001	1.30977E+000	1.40016E+000	7.33700E+003	8.48471E+002	1.00000E+000	9.56000E+002	1.40000E+001	1.04802E+005	1.83388E+000	2.55381E+001	1.52909E-002	1.63463E-002	5.96749E-002	6.78889E-002	2.80670E+004	5.80272E+001	1.50162E+001	1.06917E-002	1.06917E-002	4.06197E+005	5.90000E+001	4.20000E+001	0.00000E+000	3.27493E+002	7.15122E+001	2.82702E+002	1.00000E+002	1.11175E+000	3.39475E-002	0.00000E+000	1.21643E+002	3.81844E+000	7.33780E-001	3.58209E+002	9.20714E+001	2.71617E+002	1.15225E+002	5.98050E-001	6.29659E-001	-3.33576E-002	1.21643E+002	-9.08154E+001	-4.36394E-002	1.15225E+002	-8.53329E+001
2.16724E+002	5.78569E+002	5.81809E+001	1.50192E+001	1.25500E+000	1.40282E+000	6.25800E+003	6.81786E+002	1.00000E+000	9.57000E+002	2.30000E+001	1.04915E+005	1.76055E+000	2.40535E+001	1.58645E-002	1.77331E-002	5.86461E-002	7.26828E-002	2.80670E+004	5.80271E+001	1.50166E+001	1.06917E-002	1.06917E-002	4.06197E+005	5.90000E+001	4.30000E+001	0.00000E+000	3.09975E+002	8.33788E+001	2.06750E+002	1.00000E+002	9.65409E-001	4.38155E-002	0.00000E+000	1.07018E+002	5.19826E+000	5.83627E-001	3.58209E+002	9.20714E+001	2.71617E+002	1.15162E+002	5.98050E-001	6.29659E-001	-5.56165E-002	1.07018E+002	-7.94895E+001	-4.36394E-002	1.15162E+002	-8.53774E+001
2.32453E+002	6.40660E+002	5.80223E+001	1.50324E+001	1.23264E+000	1.37478E+000	6.67900E+003	9.28571E+002	1.00000E+000	9.58000E+002	1.80000E+001	1.05013E+005	1.69462E+000	2.53113E+001	1.50828E-002	1.68220E-002	6.85569E-002	8.48311E-002	2.80670E+004	5.80270E+001	1.50166E+001	1.06917E-002	1.06917E-002	4.06197E+005	5.90000E+001	4.40000E+001	0.00000E+000	3.29612E+002	7.73265E+001	2.52794E+002	1.00000E+002	1.06900E+000	6.24153E-002	0.00000E+000	1.15364E+002	4.38557E+000	6.69621E-001	3.58209E+002	9.20714E+001	2.71617E+002	1.15114E+002	5.98050E-001	6.29659E-001	-5.45130E-002	1.15364E+002	-7.24586E+001	-4.36394E-002	1.15114E+002	-8.54392E+001
2.38687E+002	6.29022E+002	5.81832E+001	1.51370E+001	1.24151E+000	1.37547E+000	6.63000E+003	5.52880E+002	1.00000E+000	9.59000E+002	1.40000E+001	1.05110E+005	1.70765E+000	2.50803E+001	1.52473E-002	1.68925E-002	4.36055E-002	5.28493E-002	2.80670E+004	5.80273E+001	1.50158E+001	1.06917E-002	1.06917E-002	4.06197E+005	5.90000E+001	4.50000E+001	0.00000E+000	3.38016E+002	8.71514E+001	2.37425E+002	1.00000E+002	1.06873E+000	3.68621E-002	0.00000E+000	1.10273E+002	4.82610E+000	6.10742E-001	3.58209E+002	9.20714E+001	2.71617E+002	1.15085E+002	5.98050E-001	6.29659E-001	-5.11876E-002	1.10273E+002	-8.14528E+001	-4.36394E-002	1.15085E+002	-8.54603E+001
2.44419E+002	7.75580E+002	5.80221E+001	1.50114E+001	1.24406E+000	1.36087E+000	8.08500E+003	8.22672E+002	1.00000E+000	9.60000E+002	4.00000E+000	1.05206E+005	1.69299E+000	2.78492E+001	1.38357E-002	1.51347E-002	6.18456E-002	7.36677E-002	2.80670E+004	5.80274E+001	1.50158E+001	1.06917E-002	1.06917E-002	4.06197E+005	5.90000E+001	4.60000E+001	0.00000E+000	4.12559E+002	8.17226E+001	3.21456E+002	1.00000E+002	1.32279E+000	3.20107E-002	0.00000E+000	1.15503E+002	3.63058E+000	7.35184E-001	3.58209E+002	9.20714E+001	2.71617E+002	1.15031E+002	5.98050E-001	6.29659E-001	-4.48416E-002	1.15503E+002	-8.36505E+001	-4.36394E-002	1.15031E+002	-8.55214E+001
2.25901E+002	5.71067E+002	5.79446E+001	1.50612E+001	1.31232E+000	1.39455E+000	6.39900E+003	8.74860E+002	1.00000E+000	9.61000E+002	2.60000E+001	1.05318E+005	1.83010E+000	2.38970E+001	1.64053E-002	1.74333E-002	7.42367E-002	8.35737E-002	2.80670E+004	5.80275E+001	1.50159E+001	1.06917E-002	1.06917E-002	4.06197E+005	5.90000E+001	4.70000E+001	0.00000E+000	2.75376E+002	6.92162E+001	2.31950E+002	1.00000E+002	9.38982E-001	5.24027E-002	0.00000E+000	1.21000E+002	4.45610E+000	6.73287E-001	3.58209E+002	9.20714E+001	2.71617E+002	1.14983E+002	5.98050E-001	6.29659E-001	-3.03774E-002	1.21000E+002	-9.48904E+001	-4.36394E-002	1.14983E+002	-8.55789E+001
2.37471E+002	8.79733E+002	5.81068E+001	1.48940E+001	1.29691E+000	1.42449E+000	9.96800E+003	8.43409E+002	1.00000E+000	9.62000E+002	0.00000E+000	1.05414E+005	1.84744E+000	2.96603E+001	1.29899E-002	1.42678E-002	5.43047E-002	6.51604E-002	2.80670E+004	5.80276E+001	1.50163E+001	1.06917E-002	1.06917E-002	4.06197E+005	5.90000E+001	4.80000E+001	0.00000E+000	4.55200E+002	1.18703E+002	3.50146E+002	1.00000E+002	1.49764E+000	3.49219E-002	0.00000E+000	1.15909E+002	3.82976E+000	6.27677E-001	3.58209E+002	9.20714E+001	2.71617E+002	1.14953E+002	5.98050E-001	6.29659E-001	-4.68812E-002	1.15909E+002	-8.08522E+001	-4.36394E-002	1.14953E+002	-8.55866E+001
2.43266E+002	9.02577E+002	5.80747E+001	1.49826E+001	1.20384E+000	1.34408E+000	9.02200E+003	1.00664E+003	1.00000E+000	9.63000E+002	0.00000E+000	1.05519E+005	1.61805E+000	3.00429E+001	1.26741E-002	1.41505E-002	5.39283E-002	6.68141E-002	2.80670E+004	5.80277E+001	1.50164E+001	1.06917E-002	1.06917E-002	4.06197E+005	5.90000E+001	4.90000E+001	0.00000E+000	4.48502E+002	1.13418E+002	3.82134E+002	1.00000E+002	1.53849E+000	2.83117E-002	0.00000E+000	1.21604E+002	3.74108E+000	6.75402E-001	3.58209E+002	9.20714E+001	2.71617E+002	1.14910E+002	5.98050E-001	6.29659E-001	-5.50409E-002	1.21604E+002	-6.55891E+001	-4.36394E-002	1.14910E+002	-8.56370E+001
2.39229E+002	4.90121E+002	5.81224E+001	1.51359E+001	1.17587E+000	1.29966E+000	4.65000E+003	7.09028E+002	1.00000E+000	9.64000E+002	3.40000E+001	1.05644E+005	1.52823E+000	2.21387E+001	1.72438E-002	1.90592E-002	4.48231E-002	5.39297E-002	2.80670E+004	5.80281E+001	1.50170E+001	1.06917E-002	1.06917E-002	4.06197E+005	5.90000E+001	5.00000E+001	0.00000E+000	2.61053E+002	4.06717E+001	1.98801E+002	1.00000E+002	8.10504E-001	7.26461E-002	0.00000E+000	1.13463E+002	4.37367E+000	8.04708E-001	3.58209E+002	9.20714E+001	2.71617E+002	1.14877E+002	5.98050E-001	6.29659E-001	-5.00061E-002	1.13463E+002	-7.96534E+001	-4.36394E-002	1.14877E+002	-8.56732E+001
2.35285E+002	6.16596E+002	5.79098E+001	1.50130E+001	1.22959E+000	1.27500E+000	5.99200E+003	6.16926E+002	1.00000E+000	9.65000E+002	2.40000E+001	1.05732E+005	1.56774E+000	2.48313E+001	1.58846E-002	1.64712E-002	5.80882E-002	6.22758E-002	2.80670E+004	5.80282E+001	1.50170E+001	1.06917E-002	1.06917E-002	4.06197E+005	5.90000E+001	5.10000E+001	0.00000E+000	3.25914E+002	7.25267E+001	2.55847E+002	1.00000E+002	1.06148E+000	4.22301E-002	0.00000E+000	1.16191E+002	4.45470E+000	6.95996E-001	3.58209E+002	9.20714E+001	2.71617E+002	1.14837E+002	5.98050E-001	6.29659E-001	-1.81305E-002	1.16191E+002	-1.13716E+002	-4.36394E-002	1.14837E+002	-8.57249E+001
2.31388E+002	7.45364E+002	5.79915E+001	1.49780E+001	1.27744E+000	1.44614E+000	8.42400E+003	8.96241E+002	1.00000E+000	9.66000E+002	8.00000E+000	1.05820E+005	1.84736E+000	2.73014E+001	1.39182E-002	1.57562E-002	6.10638E-002	7.77656E-002	2.80670E+004	5.80285E+001	1.50176E+001	1.06917E-002	1.06917E-002	4.06197E+005	5.90000E+001	5.20000E+001	0.00000E+000	3.88662E+002	1.05884E+002	2.81267E+002	1.00000E+002	1.25339E+000	4.09469E-002	0.00000E+000	1.12097E+002	4.41257E+000	5.92598E-001	3.58209E+002	9.20714E+001	2.71617E+002	1.14789E+002	5.98050E-001	6.29659E-001	-6.19393E-002	1.12097E+002	-6.69267E+001	-4.36394E-002	1.14789E+002	-8.57640E+001
2.03563E+002	3.46269E+002	5.79555E+001	1.50313E+001	1.34300E+000	1.46619E+000	4.14700E+003	6.76862E+002	1.00000E+000	9.67000E+002	5.60000E+001	1.05971E+005	1.96910E+000	1.86083E+001	2.08550E-002	2.27680E-002	8.53154E-002	1.01148E-001	2.80670E+004	5.80285E+001	1.50183E+001	1.06917E-002	1.06917E-002	4.06197E+005	5.90000E+001	5.30000E+001	0.00000E+000	1.84695E+002	4.41317E+001	1.33930E+002	1.00000E+002	5.86038E-001	1.12600E-001	0.00000E+000	1.11723E+002	5.74207E+000	6.49046E-001	3.58209E+002	9.20714E+001	2.71617E+002	1.14759E+002	5.98050E-001	6.29659E-001	-4.38527E-002	1.11723E+002	-8.85880E+001	-4.36394E-002	1.14759E+002	-8.58003E+001
2.16945E+002	4.35542E+002	5.79209E+001	1.50301E+001	1.29881E+000	1.31684E+000	4.59200E+003	4.47226E+002	1.00000E+000	9.68000E+002	3.80000E+001	1.06063E+005	1.71033E+000	2.08696E+001	1.91666E-002	1.94327E-002	6.83221E-002	7.01492E-002	2.80670E+004	5.80286E+001	1.50184E+001	1.06917E-002	1.06917E-002	4.06197E+005	5.90000E+001	5.40000E+001	0.00000E+000	2.19849E+002	4.00248E+001	1.85952E+002	1.00000E+002	7.26240E-001	4.34479E-002	0.00000E+000	1.19152E+002	4.50985E+000	7.85323E-001	3.58209E+002	9.20714E+001	2.71617E+002	1.14685E+002	5.98050E-001	6.29659E-001	-6.89318E-003	1.19152E+002	-1.23546E+002	-4.36394E-002	1.14685E+002	-8.58772E+001
2.27690E+002	6.67609E+002	5.81334E+001	1.49814E+001	1.29706E+000	1.36696E+000	7.27900E+003	6.47480E+002	1.00000E+000	9.69000E+002	1.70000E+001	1.06148E+005	1.77303E+000	2.58381E+001	1.52028E-002	1.60221E-002	5.88628E-002	6.51379E-002	2.80670E+004	5.80286E+001	1.50186E+001	1.06917E-002	1.06917E-002	4.06197E+005	5.90000E+001	5.50000E+001	0.00000E+000	2.95844E+002	9.27222E+001	3.17160E+002	1.00000E+002	1.16436E+000	2.92282E-002	0.00000E+000	1.34694E+002	3.94358E+000	7.13320E-001	3.58209E+002	9.20714E+001	2.71617E+002	1.14640E+002	5.98050E-001	6.29659E-001	-2.62374E-002	1.34694E+002	-8.59265E+001	-4.36394E-002	1.14640E+002	-8.59013E+001
2.27178E+002	4.13512E+002	5.81200E+001	1.49467E+001	1.19815E+000	1.30415E+000	4.00500E+003	4.25364E+002	1.00000E+000	9.70000E+002	4.10000E+001	1.06282E+005	1.56257E+000	2.03350E+001	1.89326E-002	2.06075E-002	5.82562E-002	6.83817E-002	2.80670E+004	5.80288E+001	1.50188E+001	1.06917E-002	1.06917E-002	4.06197E+005	5.90000E+001	5.60000E+001	0.00000E+000	2.02247E+002	5.27412E+001	1.73371E+002	1.00000E+002	6.98311E-001	5.96754E-002	0.00000E+000	1.21852E+002	5.69508E+000	6.65902E-001	3.58209E+002	9.20714E+001	2.71617E+002	1.14584E+002	5.98050E-001	6.29659E-001	-4.23586E-002	1.21852E+002	-8.01782E+001	-4.36394E-002	1.14584E+002	-8.59568E+001
2.14208E+002	2.80347E+002	5.79053E+001	1.50814E+001	1.26094E+000	1.37780E+000	3.00000E+003	5.59824E+002	1.00000E+000	9.71000E+002	7.30000E+001	1.06403E+005	1.73732E+000	1.67436E+001	2.30215E-002	2.51550E-002	7.71741E-002	9.13992E-002	2.80670E+004	5.80280E+001	1.50184E+001	1.06917E-002	1.06917E-002	4.06197E+005	5.90000E+001	5.70000E+001	0.00000E+000	1.55187E+002	4.11358E+001	1.08967E+002	1.00000E+002	4.92427E-001	1.75557E-001	0.00000E+000	1.09778E+002	7.32176E+000	5.98460E-001	3.58209E+002	9.20714E+001	2.71617E+002	1.14538E+002	5.98050E-001	6.29659E-001	-4.42859E-002	1.09778E+002	-9.00357E+001	-4.36394E-002	1.14538E+002	-8.60278E+001
2.20102E+002	6.89360E+002	5.79343E+001	1.49700E+001	1.33011E+000	1.42133E+000	7.97500E+003	9.20510E+002	1.00000E+000	9.72000E+002	1.20000E+001	1.06455E+005	1.89053E+000	2.62557E+001	1.48944E-002	1.59159E-002	6.75374E-002	7.68635E-002	2.80670E+004	5.80279E+001	1.50185E+001	1.06917E-002	1.06917E-002	4.06197E+005	5.90000E+001	5.80000E+001	0.00000E+000	3.22340E+002	9.67514E+001	3.05107E+002	1.00000E+002	1.18688E+000	5.03019E-002	0.00000E+000	1.28378E+002	4.09031E+000	6.57036E-001	3.58209E+002	9.20714E+001	2.71617E+002	1.14485E+002	5.98050E-001	6.29659E-001	-3.31541E-002	1.28378E+002	-8.43140E+001	-4.36394E-002	1.14485E+002	-8.60727E+001
2.20740E+002	3.97328E+002	5.79535E+001	1.50948E+001	1.35283E+000	1.34986E+000	4.45600E+003	8.04781E+002	1.00000E+000	9.73000E+002	3.90000E+001	1.06589E+005	1.82612E+000	1.99331E+001	2.02661E-002	2.02216E-002	6.20601E-002	6.18035E-002	2.80670E+004	5.80278E+001	1.50176E+001	1.06917E-002	1.06917E-002	4.06197E+005	5.90000E+001	5.90000E+001	0.00000E+000	1.97259E+002	5.92367E+001	1.69419E+002	1.00000E+002	6.94396E-001	9.10964E-002	0.00000E+000	1.23145E+002	5.90669E+000	6.08688E-001	3.58209E+002	9.20714E+001	2.71617E+002	1.14457E+002	5.98050E-001	6.29659E-001	1.10062E-003	1.23145E+002	-1.28635E+002	-4.36394E-002	1.14457E+002	-8.61052E+001
2.12632E+002	4.12665E+002	5.79065E+001	1.49909E+001	1.32509E+000	1.39876E+000	4.68900E+003	5.92730E+002	1.00000E+000	1.00700E+003	3.90000E+001	1.10156E+005	1.85348E+000	2.03142E+001	1.93511E-002	2.04269E-002	8.34607E-002	9.27163E-002	3.06860E+004	5.79201E+001	1.48844E+001	4.56452E-002	4.56452E-002	2.92490E+004	5.00000E+000	1.00000E+000	0.00000E+000	1.71864E+002	6.74408E+001	2.04610E+002	1.00000E+002	7.36181E-001	9.22372E-002	0.00000E+000	1.40653E+002	5.00939E+000	6.99659E-001	2.29577E+002	7.52293E+001	2.44596E+002	1.33650E+002	2.02653E+000	6.92471E-001	-2.70453E-002	1.40653E+002	-7.90612E+001	-1.13346E-002	1.33650E+002	-1.03997E+002
2.29416E+002	5.94807E+002	5.78170E+001	1.47447E+001	1.26424E+000	1.30826E+000	6.10500E+003	5.79434E+002	1.00000E+000	1.00800E+003	1.90000E+001	1.10242E+005	1.65394E+000	2.43887E+001	1.61803E-002	1.67436E-002	5.03496E-002	5.37124E-002	3.06860E+004	5.79203E+001	1.48846E+001	4.56452E-002	4.56452E-002	2.92490E+004	5.00000E+000	2.00000E+000	0.00000E+000	2.67732E+002	7.51344E+001	2.72513E+002	1.00000E+002	1.01259E+000	3.53292E-002	0.00000E+000	1.29701E+002	4.24891E+000	7.22922E-001	2.29577E+002	7.52293E+001	2.44596E+002	1.33608E+002	2.02653E+000	6.92471E-001	-1.71113E-002	1.29701E+002	-1.01364E+002	-1.13346E-002	1.33608E+002	-1.04035E+002
2.14170E+002	6.19489E+002	5.77703E+001	1.49473E+001	1.35668E+000	1.35587E+000	7.01100E+003	8.29508E+002	1.00000E+000	1.00900E+003	1.70000E+001	1.10336E+005	1.83948E+000	2.48895E+001	1.62027E-002	1.61930E-002	6.13209E-002	6.12504E-002	3.06860E+004	5.79204E+001	1.48852E+001	4.56452E-002	4.56452E-002	2.92490E+004	5.00000E+000	3.00000E+000	0.00000E+000	2.76384E+002	8.37429E+001	2.82828E+002	1.00000E+002	1.05817E+000	3.08534E-002	0.00000E+000	1.30822E+002	4.10917E+000	6.97537E-001	2.29577E+002	7.52293E+001	2.44596E+002	1.33591E+002	2.02653E+000	6.92471E-001	2.99369E-004	1.30822E+002	-1.20056E+002	-1.13346E-002	1.33591E+002	-1.04066E+002
2.04790E+002	4.91433E+002	5.80574E+001	1.49321E+001	1.39321E+000	1.41464E+000	5.90100E+003	7.69968E+002	1.00000E+000	1.01000E+003	2.70000E+001	1.10458E+005	1.97089E+000	2.21683E+001	1.81365E-002	1.84155E-002	6.32523E-002	6.51251E-002	3.06860E+004	5.79204E+001	1.48858E+001	4.56452E-002	4.56452E-002	2.92490E+004	5.00000E+000	4.00000E+000	0.00000E+000	1.91970E+002	7.99407E+001	2.36606E+002	1.00000E+002	8.44718E-001	3.99166E-002	0.00000E+000	1.42707E+002	4.44568E+000	7.02765E-001	2.29577E+002	7.52293E+001	2.44596E+002	1.33527E+002	2.02653E+000	6.92471E-001	-7.63273E-003	1.42707E+002	-9.91341E+001	-1.13346E-002	1.33527E+002	-1.04104E+002
2.08001E+002	4.78968E+002	5.80894E+001	1.48222E+001	1.35920E+000	1.38876E+000	5.54300E+003	4.33438E+002	1.00000E+000	1.01100E+003	2.60000E+001	1.10561E+005	1.88760E+000	2.18853E+001	1.82562E-002	1.86532E-002	5.60984E-002	5.84215E-002	3.06860E+004	5.79200E+001	1.48860E+001	4.56452E-002	4.56452E-002	2.92490E+004	5.00000E+000	5.00000E+000	0.00000E+000	2.17209E+002	6.61382E+001	2.07824E+002	1.00000E+002	8.05431E-001	2.39811E-002	0.00000E+000	1.27657E+002	4.90551E+000	6.57136E-001	2.29577E+002	7.52293E+001	2.44596E+002	1.33479E+002	2.02653E+000	6.92471E-001	-1.07569E-002	1.27657E+002	-1.10623E+002	-1.13346E-002	1.33479E+002	-1.04144E+002
2.14297E+002	3.56953E+002	5.77007E+001	1.53217E+001	1.29400E+000	1.07654E+000	3.10200E+003	3.42226E+002	1.00000E+000	1.02300E+003	3.90000E+001	1.11852E+005	1.39305E+000	1.88932E+001	2.32335E-002	1.93290E-002	6.29564E-002	4.50445E-002	3.11740E+004	5.77402E+001	1.53262E+001	4.18534E-002	4.18534E-002	1.49420E+004	4.00000E+000	1.00000E+000	0.00000E+000	1.01527E+002	1.76062E+002	7.96571E+001	1.00000E+002	5.80752E-001	5.77326E-002	0.00000E+000	2.43615E+002	5.54794E+000	7.76710E-001	1.25502E+002	1.91539E+002	7.76084E+001	2.50824E+002	2.64322E+000	7.42802E-001	9.17353E-002	2.43615E+002	-1.14862E+002	1.07867E-001	2.50824E+002	-1.28304E+002
1.85158E+002	2.58397E+002	5.77926E+001	1.53989E+001	1.63144E+000	1.36197E+000	3.40800E+003	3.93318E+002	1.00000E+000	1.02400E+003	4.90000E+001	1.11964E+005	2.22198E+000	1.60747E+001	2.79461E-002	2.33302E-002	1.39320E-001	9.80204E-002	3.11740E+004	5.77402E+001	1.53261E+001	4.18534E-002	4.18534E-002	1.49420E+004	4.00000E+000	2.00000E+000	0.00000E+000	6.50737E+001	1.14493E+002	7.25348E+001	1.00000E+002	4.14622E-001	1.44013E-001	0.00000E+000	2.29095E+002	5.95443E+000	6.90433E-001	1.25502E+002	1.91539E+002	7.76084E+001	2.50821E+002	2.64322E+000	7.42802E-001	9.00184E-002	2.29095E+002	-1.27224E+002	1.07867E-001	2.50821E+002	-1.28304E+002
2.24103E+002	5.50701E+002	5.77791E+001	1.52707E+001	1.45784E+000	1.12100E+000	5.55600E+003	8.47267E+002	1.00000E+000	1.02500E+003	2.00000E+001	1.12042E+005	1.63424E+000	2.34670E+001	1.95582E-002	1.50392E-002	8.49432E-002	5.12382E-002	3.11740E+004	5.77404E+001	1.53253E+001	4.18534E-002	4.18534E-002	1.49420E+004	4.00000E+000	3.00000E+000	0.00000E+000	1.92990E+002	2.80491E+002	9.14491E+001	1.00000E+002	9.04756E-001	7.50562E-002	0.00000E+000	5.49216E+002	4.02808E+000	7.99340E-001	1.25502E+002	1.91539E+002	7.76084E+001	2.50772E+002	2.64322E+000	7.42802E-001	1.30619E-001	2.57971E+002	1.39565E+002	1.07867E-001	2.50772E+002	-1.28347E+002
1.86979E+002	2.68168E+002	5.76463E+001	1.53493E+001	1.47020E+000	1.19184E+000	2.87600E+003	3.89824E+002	1.00000E+000	1.02600E+003	4.90000E+001	1.12173E+005	1.75225E+000	1.63758E+001	2.74146E-002	2.22241E-002	1.22107E-001	8.14110E-002	3.11740E+004	5.77404E+001	1.53252E+001	4.18534E-002	4.18534E-002	1.49420E+004	4.00000E+000	4.00000E+000	0.00000E+000	9.25892E+001	1.27689E+002	5.46728E+001	1.00000E+002	4.42815E-001	1.47999E-001	0.00000E+000	2.52689E+002	6.73758E+000	6.64222E-001	1.25502E+002	1.91539E+002	7.76084E+001	2.50717E+002	2.64322E+000	7.42802E-001	1.04566E-001	2.52689E+002	-1.22156E+002	1.07867E-001	2.50717E+002	-1.28417E+002
2.10647E+002	3.96634E+002	5.78017E+001	1.64575E+001	1.17818E+000	1.29535E+000	3.77100E+003	3.69565E+002	1.00000E+000	1.05600E+003	2.40000E+001	1.15182E+005	1.52616E+000	1.99157E+001	1.91860E-002	2.10940E-002	5.03924E-002	6.00539E-002	3.21110E+004	5.76816E+001	1.65294E+001	1.12072E-002	1.12072E-002	1.57857E+005	3.60000E+001	1.00000E+000	0.00000E+000	1.73272E+002	5.91795E+001	2.05522E+002	1.00000E+002	7.26433E-001	5.87708E-002	0.00000E+000	1.36197E+002	5.21731E+000	7.49094E-001	1.92476E+002	6.76110E+001	2.03658E+002	1.32442E+002	9.14366E-001	6.60632E-001	-4.73694E-002	1.36197E+002	-6.00990E+001	-2.85647E-002	1.32442E+002	-8.56128E+001
2.04338E+002	3.55931E+002	5.76482E+001	1.65735E+001	1.33468E+000	1.32524E+000	3.89900E+003	4.31779E+002	1.00000E+000	1.05700E+003	2.90000E+001	1.15282E+005	1.76878E+000	1.88661E+001	2.13747E-002	2.12236E-002	6.28553E-002	6.20263E-002	3.21110E+004	5.76818E+001	1.65299E+001	1.12072E-002	1.12072E-002	1.57857E+005	3.60000E+001	2.00000E+000	0.00000E+000	1.19990E+002	6.90671E+001	1.89212E+002	1.00000E+002	6.35514E-001	8.51592E-002	0.00000E+000	1.52475E+002	4.91376E+000	7.82205E-001	1.92476E+002	6.76110E+001	2.03658E+002	1.32436E+002	9.14366E-001	6.60632E-001	3.54694E-003	1.52475E+002	-1.02184E+002	-2.85647E-002	1.32436E+002	-8.56374E+001
2.16728E+002	4.43561E+002	5.77032E+001	1.65027E+001	1.18936E+000	1.29197E+000	4.24700E+003	6.44245E+002	1.00000E+000	1.05800E+003	1.80000E+001	1.15371E+005	1.53662E+000	2.10609E+001	1.82504E-002	1.98249E-002	5.61230E-002	6.56248E-002	3.21110E+004	5.76817E+001	1.65303E+001	1.12072E-002	1.12072E-002	1.57857E+005	3.60000E+001	3.00000E+000	0.00000E+000	1.98037E+002	2.98661E+001	2.29673E+002	1.00000E+002	7.59031E-001	7.89713E-002	0.00000E+000	1.28473E+002	3.80734E+000	9.67271E-001	1.92476E+002	6.76110E+001	2.03658E+002	1.32405E+002	9.14366E-001	6.60632E-001	-4.13528E-002	1.28473E+002	-7.48385E+001	-2.85647E-002	1.32405E+002	-8.56599E+001
1.98062E+002	4.66046E+002	5.77241E+001	1.64750E+001	1.36495E+000	1.37043E+000	5.37700E+003	4.82284E+002	1.00000E+000	1.05900E+003	1.40000E+001	1.15467E+005	1.87058E+000	2.15881E+001	1.86144E-002	1.86891E-002	5.80541E-002	5.84946E-002	3.21110E+004	5.76817E+001	1.65298E+001	1.12072E-002	1.12072E-002	1.57857E+005	3.60000E+001	4.00000E+000	0.00000E+000	2.09243E+002	8.88176E+001	2.31483E+002	1.00000E+002	8.74642E-001	5.04556E-002	0.00000E+000	1.37825E+002	5.33223E+000	6.13808E-001	1.92476E+002	6.76110E+001	2.03658E+002	1.32368E+002	9.14366E-001	6.60632E-001	-2.00256E-003	1.37825E+002	-1.10519E+002	-2.85647E-002	1.32368E+002	-8.56943E+001
2.13416E+002	4.20717E+002	5.77666E+001	1.65852E+001	1.25224E+000	1.34979E+000	4.41100E+003	6.74039E+002	1.00000E+000	1.06000E+003	2.10000E+001	1.15580E+005	1.69027E+000	2.05114E+001	1.88547E-002	2.03235E-002	5.99752E-002	6.91498E-002	3.21110E+004	5.76817E+001	1.65289E+001	1.12072E-002	1.12072E-002	1.57857E+005	3.60000E+001	5.00000E+000	0.00000E+000	2.11912E+002	6.75326E+001	1.98802E+002	1.00000E+002	7.83383E-001	7.55213E-002	0.00000E+000	1.25318E+002	5.75721E+000	6.27668E-001	1.92476E+002	6.76110E+001	2.03658E+002	1.32331E+002	9.14366E-001	6.60632E-001	-3.74906E-002	1.25318E+002	-8.24665E+001	-2.85647E-002	1.32331E+002	-8.57331E+001
2.06232E+002	4.06191E+002	5.76995E+001	1.64420E+001	1.32864E+000	1.28355E+000	4.29700E+003	5.58326E+002	1.00000E+000	1.06100E+003	2.30000E+001	1.15683E+005	1.70538E+000	2.01542E+001	2.02687E-002	1.95808E-002	5.76752E-002	5.40892E-002	3.21110E+004	5.76817E+001	1.65289E+001	1.12072E-002	1.12072E-002	1.57857E+005	3.60000E+001	6.00000E+000	0.00000E+000	1.81151E+002	4.68466E+001	2.04423E+002	1.00000E+002	7.15666E-001	6.97915E-002	0.00000E+000	1.30909E+002	4.51134E+000	8.11564E-001	1.92476E+002	6.76110E+001	2.03658E+002	1.32268E+002	9.14366E-001	6.60632E-001	1.72623E-002	1.30909E+002	-1.39342E+002	-2.85647E-002	1.32268E+002	-8.57938E+001
2.08732E+002	4.03430E+002	5.76898E+001	1.65183E+001	1.25808E+000	1.35628E+000	4.26900E+003	3.70986E+002	1.00000E+000	1.06200E+003	2.40000E+001	1.15788E+005	1.70631E+000	2.00856E+001	1.92551E-002	2.07581E-002	4.96036E-002	5.69743E-002	3.21110E+004	5.76816E+001	1.65291E+001	1.12072E-002	1.12072E-002	1.57857E+005	3.60000E+001	7.00000E+000	0.00000E+000	1.87599E+002	4.73979E+001	1.85358E+002	1.00000E+002	6.90625E-001	4.75880E-002	0.00000E+000	1.25130E+002	4.93709E+000	7.44007E-001	1.92476E+002	6.76110E+001	2.03658E+002	1.32219E+002	9.14366E-001	6.60632E-001	-3.75628E-002	1.25130E+002	-8.25734E+001	-2.85647E-002	1.32219E+002	-8.58483E+001
2.03113E+002	3.92242E+002	5.76294E+001	1.64607E+001	1.25301E+000	1.42622E+000	4.33100E+003	4.51645E+002	1.00000E+000	1.06300E+003	2.00000E+001	1.15882E+005	1.78707E+000	1.98051E+001	1.90397E-002	2.16717E-002	4.91827E-002	6.25063E-002	3.21110E+004	5.76818E+001	1.65292E+001	1.12072E-002	1.12072E-002	1.57857E+005	3.60000E+001	8.00000E+000	0.00000E+000	1.90732E+002	4.52304E+001	1.87329E+002	1.00000E+002	6.95257E-001	5.76037E-002	0.00000E+000	1.24281E+002	4.78296E+000	7.62465E-001	1.92476E+002	6.76110E+001	2.03658E+002	1.32185E+002	9.14366E-001	6.60632E-001	-6.46505E-002	1.24281E+002	-5.16117E+001	-2.85647E-002	1.32185E+002	-8.58840E+001
1.98450E+002	4.05601E+002	5.77539E+001	1.64605E+001	1.34089E+000	1.43007E+000	4.78500E+003	7.45652E+002	1.00000E+000	1.06400E+003	2.10000E+001	1.15978E+005	1.91757E+000	2.01395E+001	1.93843E-002	2.06737E-002	6.03131E-002	6.81319E-002	3.21110E+004	5.76819E+001	1.65289E+001	1.12072E-002	1.12072E-002	1.57857E+005	3.60000E+001	9.00000E+000	0.00000E+000	1.84134E+002	6.69655E+001	1.98977E+002	1.00000E+002	7.42698E-001	1.00994E-001	0.00000E+000	1.33588E+002	5.25077E+000	6.60766E-001	1.92476E+002	6.76110E+001	2.03658E+002	1.32153E+002	9.14366E-001	6.60632E-001	-3.21861E-002	1.33588E+002	-8.03093E+001	-2.85647E-002	1.32153E+002	-8.59056E+001
2.03348E+002	3.83749E+002	5.77569E+001	1.65648E+001	1.34190E+000	1.33211E+000	4.24300E+003	6.01934E+002	1.00000E+000	1.06500E+003	2.50000E+001	1.16082E+005	1.78756E+000	1.95895E+001	2.06008E-002	2.04505E-002	5.99061E-002	5.90919E-002	3.21110E+004	5.76822E+001	1.65288E+001	1.12072E-002	1.12072E-002	1.57857E+005	3.60000E+001	1.00000E+001	0.00000E+000	1.88123E+002	4.30122E+001	1.85742E+002	1.00000E+002	6.84942E-001	8.09462E-002	0.00000E+000	1.24160E+002	4.74160E+000	7.77051E-001	1.92476E+002	6.76110E+001	2.03658E+002	1.32113E+002	9.14366E-001	6.60632E-001	3.66146E-003	1.24160E+002	-1.30620E+002	-2.85647E-002	1.32113E+002	-8.59504E+001
2.00425E+002	4.09031E+002	5.76978E+001	1.66157E+001	1.37806E+000	1.44550E+000	4.99900E+003	5.22733E+002	1.00000E+000	1.06600E+003	1.70000E+001	1.16169E+005	1.99199E+000	2.02245E+001	1.94907E-002	2.04445E-002	6.93936E-002	7.60508E-002	3.21110E+004	5.76822E+001	1.65290E+001	1.12072E-002	1.12072E-002	1.57857E+005	3.60000E+001	1.10000E+001	0.00000E+000	1.92489E+002	7.08545E+001	1.93184E+002	1.00000E+002	7.50385E-001	8.02817E-002	0.00000E+000	1.30587E+002	5.59417E+000	6.06784E-001	1.92476E+002	6.76110E+001	2.03658E+002	1.32041E+002	9.14366E-001	6.60632E-001	-2.38836E-002	1.30587E+002	-9.28480E+001	-2.85647E-002	1.32041E+002	-8.60300E+001
2.08843E+002	4.13454E+002	5.77290E+001	1.65560E+001	1.18815E+000	1.34340E+000	4.10300E+003	6.36968E+002	1.00000E+000	1.06700E+003	1.80000E+001	1.16259E+005	1.59615E+000	2.03336E+001	1.85489E-002	2.09727E-002	5.61468E-002	7.08212E-002	3.21110E+004	5.76822E+001	1.65286E+001	1.12072E-002	1.12072E-002	1.57857E+005	3.60000E+001	1.20000E+001	0.00000E+000	2.01332E+002	5.21827E+001	1.82603E+002	1.00000E+002	7.13148E-001	8.12042E-002	0.00000E+000	1.21020E+002	5.40854E+000	6.92756E-001	1.92476E+002	6.76110E+001	2.03658E+002	1.32026E+002	9.14366E-001	6.60632E-001	-6.13269E-002	1.21020E+002	-5.88343E+001	-2.85647E-002	1.32026E+002	-8.60397E+001
2.04838E+002	4.19897E+002	5.76924E+001	1.67334E+001	1.28894E+000	1.32102E+000	4.43300E+003	5.55585E+002	1.00000E+000	1.06800E+003	1.60000E+001	1.16365E+005	1.70272E+000	2.04914E+001	1.93591E-002	1.98409E-002	5.37155E-002	5.62276E-002	3.21110E+004	5.76818E+001	1.65278E+001	1.12072E-002	1.12072E-002	1.57857E+005	3.60000E+001	1.30000E+001	0.00000E+000	1.54352E+002	7.29460E+001	2.03952E+002	1.00000E+002	7.18670E-001	4.53049E-002	0.00000E+000	1.44787E+002	5.08507E+000	7.08867E-001	1.92476E+002	6.76110E+001	2.03658E+002	1.31974E+002	9.14366E-001	6.60632E-001	-1.22910E-002	1.44787E+002	-9.18778E+001	-2.85647E-002	1.31974E+002	-8.61040E+001
2.12992E+002	3.87732E+002	5.76941E+001	1.64198E+001	1.19015E+000	1.29211E+000	3.71500E+003	4.03305E+002	1.00000E+000	1.06900E+003	2.40000E+001	1.16463E+005	1.53780E+000	1.96909E+001	1.95264E-002	2.11992E-002	5.08669E-002	5.92015E-002	3.21110E+004	5.76817E+001	1.65283E+001	1.12072E-002	1.12072E-002	1.57857E+005	3.60000E+001	1.40000E+001	0.00000E+000	1.68923E+002	3.89417E+001	1.91786E+002	1.00000E+002	6.61775E-001	6.57185E-002	0.00000E+000	1.29804E+002	4.63086E+000	8.50297E-001	1.92476E+002	6.76110E+001	2.03658E+002	1.31950E+002	9.14366E-001	6.60632E-001	-4.10745E-002	1.29804E+002	-7.38268E+001	-2.85647E-002	1.31950E+002	-8.61120E+001
2.13571E+002	4.26966E+002	5.77673E+001	1.65555E+001	1.24141E+000	1.26860E+000	4.18600E+003	6.40828E+002	1.00000E+000	1.07000E+003	1.60000E+001	1.16542E+005	1.57485E+000	2.06632E+001	1.91873E-002	1.96076E-002	5.11866E-002	5.32757E-002	3.21110E+004	5.76818E+001	1.65284E+001	1.12072E-002	1.12072E-002	1.57857E+005	3.60000E+001	1.50000E+001	0.00000E+000	2.03105E+002	5.66407E+001	2.11999E+002	1.00000E+002	7.77316E-001	6.77536E-002	0.00000E+000	1.28220E+002	5.01495E+000	7.39682E-001	1.92476E+002	6.76110E+001	2.03658E+002	1.31909E+002	9.14366E-001	6.60632E-001	-1.08334E-002	1.28220E+002	-1.10088E+002	-2.85647E-002	1.31909E+002	-8.61529E+001
2.18751E+002	4.05806E+002	5.76798E+001	1.65007E+001	1.20171E+000	1.28832E+000	3.91400E+003	5.12075E+002	1.00000E+000	1.07100E+003	1.90000E+001	1.16637E+005	1.54818E+000	2.01446E+001	1.92082E-002	2.05927E-002	5.49319E-002	6.25725E-002	3.21110E+004	5.76817E+001	1.65278E+001	1.12072E-002	1.12072E-002	1.57857E+005	3.60000E+001	1.60000E+001	0.00000E+000	1.86878E+002	4.16710E+001	1.92617E+002	1.00000E+002	6.93667E-001	7.94401E-002	0.00000E+000	1.25608E+002	4.75499E+000	8.06773E-001	1.92476E+002	6.76110E+001	2.03658E+002	1.31869E+002	9.14366E-001	6.60632E-001	-3.47839E-002	1.25608E+002	-8.53050E+001	-2.85647E-002	1.31869E+002	-8.61979E+001
2.21576E+002	4.13705E+002	5.75313E+001	1.64468E+001	1.19938E+000	1.26366E+000	3.91100E+003	5.51581E+002	1.00000E+000	1.07200E+003	2.30000E+001	1.16733E+005	1.51561E+000	2.03397E+001	1.91784E-002	2.02063E-002	5.19771E-002	5.72602E-002	3.21110E+004	5.76816E+001	1.65275E+001	1.12072E-002	1.12072E-002	1.57857E+005	3.60000E+001	1.70000E+001	0.00000E+000	1.74161E+002	3.93168E+001	2.08447E+002	1.00000E+002	7.00746E-001	6.33449E-002	0.00000E+000	1.31428E+002	4.32350E+000	8.87629E-001	1.92476E+002	6.76110E+001	2.03658E+002	1.31847E+002	9.14366E-001	6.60632E-001	-2.60988E-002	1.31428E+002	-8.94768E+001	-2.85647E-002	1.31847E+002	-8.62298E+001
2.16834E+002	4.25010E+002	5.76167E+001	1.64785E+001	1.21195E+000	1.39583E+000	4.45600E+003	5.77555E+002	1.00000E+000	1.07300E+003	1.80000E+001	1.16833E+005	1.69167E+000	2.06158E+001	1.81557E-002	2.09102E-002	4.94204E-002	6.43354E-002	3.21110E+004	5.76814E+001	1.65279E+001	1.12072E-002	1.12072E-002	1.57857E+005	3.60000E+001	1.80000E+001	0.00000E+000	1.87290E+002	5.37267E+001	2.12362E+002	1.00000E+002	7.50416E-001	6.38833E-002	0.00000E+000	1.31732E+002	4.60705E+000	7.80397E-001	1.92476E+002	6.76110E+001	2.03658E+002	1.31829E+002	9.14366E-001	6.60632E-001	-7.05097E-002	1.31732E+002	-3.71209E+001	-2.85647E-002	1.31829E+002	-8.62420E+001
2.09846E+002	4.42747E+002	5.76760E+001	1.65056E+001	1.23070E+000	1.35744E+000	4.59100E+003	6.75148E+002	1.00000E+000	1.07400E+003	1.60000E+001	1.16926E+005	1.67061E+000	2.10416E+001	1.81635E-002	2.00340E-002	5.81496E-002	7.00582E-002	3.21110E+004	5.76815E+001	1.65282E+001	1.12072E-002	1.12072E-002	1.57857E+005	3.60000E+001	1.90000E+001	0.00000E+000	2.25381E+002	1.26614E+002	2.07326E+002	1.00000E+002	9.14882E-001	8.11244E-002	0.00000E+000	1.40430E+002	1.02106E+001	3.46901E-001	1.92476E+002	6.76110E+001	2.03658E+002	1.31788E+002	9.14366E-001	6.60632E-001	-4.89692E-002	1.40430E+002	-5.40083E+001	-2.85647E-002	1.31788E+002	-8.62800E+001
2.01517E+002	3.72122E+002	5.76586E+001	1.66642E+001	1.30004E+000	1.39356E+000	4.16500E+003	4.83880E+002	1.00000E+000	1.07500E+003	2.40000E+001	1.17026E+005	1.81169E+000	1.92905E+001	2.01442E-002	2.15933E-002	5.84462E-002	6.65846E-002	3.21110E+004	5.76813E+001	1.65282E+001	1.12072E-002	1.12072E-002	1.57857E+005	3.60000E+001	2.00000E+001	0.00000E+000	1.78398E+002	3.48004E+001	1.76779E+002	1.00000E+002	6.40954E-001	6.38910E-002	0.00000E+000	1.22909E+002	4.49648E+000	8.27049E-001	1.92476E+002	6.76110E+001	2.03658E+002	1.31778E+002	9.14366E-001	6.60632E-001	-3.47202E-002	1.22909E+002	-8.80874E+001	-2.85647E-002	1.31778E+002	-8.62995E+001
2.07214E+002	4.97423E+002	5.77269E+001	1.65571E+001	1.30333E+000	1.41940E+000	5.67600E+003	5.83168E+002	1.00000E+000	1.07600E+003	1.50000E+001	1.17109E+005	1.84995E+000	2.23030E+001	1.72995E-002	1.88401E-002	5.37493E-002	6.31776E-002	3.21110E+004	5.76811E+001	1.65281E+001	1.12072E-002	1.12072E-002	1.57857E+005	3.60000E+001	2.10000E+001	0.00000E+000	2.43477E+002	9.39070E+001	2.56512E+002	1.00000E+002	9.78607E-001	4.73853E-002	0.00000E+000	1.33278E+002	5.14421E+000	6.19258E-001	1.92476E+002	6.76110E+001	2.03658E+002	1.31748E+002	9.14366E-001	6.60632E-001	-4.26295E-002	1.33278E+002	-6.85515E+001	-2.85647E-002	1.31748E+002	-8.63178E+001
2.11967E+002	4.38337E+002	5.77170E+001	1.65768E+001	1.16646E+000	1.37705E+000	4.37200E+003	5.42287E+002	1.00000E+000	1.07700E+003	1.80000E+001	1.17204E+005	1.60628E+000	2.09365E+001	1.76413E-002	2.08262E-002	4.68847E-002	6.38690E-002	3.21110E+004	5.76810E+001	1.65276E+001	1.12072E-002	1.12072E-002	1.57857E+005	3.60000E+001	2.20000E+001	0.00000E+000	2.02348E+002	4.20133E+001	2.14112E+002	1.00000E+002	7.56287E-001	4.75494E-002	0.00000E+000	1.26055E+002	4.31297E+000	8.41578E-001	1.92476E+002	6.76110E+001	2.03658E+002	1.31734E+002	9.14366E-001	6.60632E-001	-8.27930E-002	1.26055E+002	-2.77969E+001	-2.85647E-002	1.31734E+002	-8.63340E+001
2.13327E+002	4.28210E+002	5.76767E+001	1.65243E+001	1.31744E+000	1.39702E+000	4.86600E+003	7.12791E+002	1.00000E+000	1.07800E+003	2.00000E+001	1.17302E+005	1.84050E+000	2.06932E+001	1.88863E-002	2.00271E-002	5.78435E-002	6.46191E-002	3.21110E+004	5.76809E+001	1.65278E+001	1.12072E-002	1.12072E-002	1.57857E+005	3.60000E+001	2.30000E+001	0.00000E+000	2.09655E+002	8.22761E+001	2.06861E+002	1.00000E+002	8.19057E-001	6.32510E-002	0.00000E+000	1.30742E+002	6.06040E+000	5.67707E-001	1.92476E+002	6.76110E+001	2.03658E+002	1.31706E+002	9.14366E-001	6.60632E-001	-2.93167E-002	1.30742E+002	-8.64629E+001	-2.85647E-002	1.31706E+002	-8.63624E+001
2.09856E+002	4.69941E+002	5.76494E+001	1.63538E+001	1.27418E+000	1.20610E+000	4.50100E+003	6.74865E+002	1.00000E+000	1.07900E+003	1.50000E+001	1.17404E+005	1.53679E+000	2.16781E+001	1.89923E-002	1.79775E-002	5.28495E-002	4.77475E-002	3.21110E+004	5.76806E+001	1.65278E+001	1.12072E-002	1.12072E-002	1.57857E+005	3.60000E+001	2.40000E+001	0.00000E+000	2.18832E+002	4.42748E+001	2.20538E+002	1.00000E+002	7.95639E-001	5.36690E-002	0.00000E+000	4.15057E+002	4.33859E+000	8.24532E-001	1.92476E+002	6.76110E+001	2.03658E+002	1.31716E+002	9.14366E-001	6.60632E-001	2.74491E-002	1.23812E+002	1.33161E+002	-2.85647E-002	1.31716E+002	-8.63457E+001
2.10574E+002	4.10948E+002	5.76657E+001	1.65871E+001	1.31483E+000	1.33315E+000	4.46300E+003	6.05644E+002	1.00000E+000	1.08000E+003	1.90000E+001	1.17511E+005	1.75286E+000	2.02719E+001	1.96814E-002	1.99556E-002	6.17511E-002	6.33861E-002	3.21110E+004	5.76806E+001	1.65278E+001	1.12072E-002	1.12072E-002	1.57857E+005	3.60000E+001	2.50000E+001	0.00000E+000	1.73904E+002	7.74119E+001	2.10072E+002	1.00000E+002	7.65475E-001	6.77068E-002	0.00000E+000	1.40960E+002	5.43407E+000	6.61109E-001	1.92476E+002	6.76110E+001	2.03658E+002	1.31672E+002	9.14366E-001	6.60632E-001	-6.91668E-003	1.40960E+002	-1.01811E+002	-2.85647E-002	1.31672E+002	-8.64007E+001
2.04512E+002	4.57881E+002	5.78207E+001	1.65084E+001	1.29870E+000	1.39947E+000	5.13700E+003	7.75940E+002	1.00000E+000	1.08100E+003	1.40000E+001	1.17611E+005	1.81750E+000	2.13981E+001	1.81199E-002	1.95258E-002	6.21560E-002	7.17055E-002	3.21110E+004	5.76805E+001	1.65275E+001	1.12072E-002	1.12072E-002	1.57857E+005	3.60000E+001	2.60000E+001	0.00000E+000	2.17136E+002	5.49009E+001	2.29480E+002	1.00000E+002	8.27043E-001	6.59588E-002	0.00000E+000	1.27469E+002	4.29098E+000	7.80370E-001	1.92476E+002	6.76110E+001	2.03658E+002	1.31626E+002	9.14366E-001	6.60632E-001	-3.73465E-002	1.27469E+002	-8.04729E+001	-2.85647E-002	1.31626E+002	-8.64294E+001
2.00103E+002	4.04999E+002	5.76012E+001	1.65253E+001	1.32917E+000	1.38230E+000	4.59700E+003	4.43491E+002	1.00000E+000	1.08200E+003	1.90000E+001	1.17709E+005	1.83731E+000	2.01246E+001	1.96040E-002	2.03875E-002	5.50624E-002	5.92380E-002	3.21110E+004	5.76804E+001	1.65275E+001	1.12072E-002	1.12072E-002	1.57857E+005	3.60000E+001	2.70000E+001	0.00000E+000	1.78302E+002	5.24220E+001	1.99674E+002	1.00000E+002	7.11864E-001	7.49073E-002	0.00000E+000	1.31333E+002	4.63294E+000	7.64043E-001	1.92476E+002	6.76110E+001	2.03658E+002	1.31608E+002	9.14366E-001	6.60632E-001	-1.95928E-002	1.31333E+002	-9.70088E+001	-2.85647E-002	1.31608E+002	-8.64673E+001
2.11666E+002	4.77696E+002	5.76164E+001	1.65173E+001	1.20493E+000	1.27360E+000	4.57000E+003	9.26581E+002	1.00000E+000	1.08300E+003	1.20000E+001	1.17803E+005	1.53460E+000	2.18563E+001	1.78239E-002	1.88398E-002	4.67523E-002	5.17865E-002	3.21110E+004	5.76805E+001	1.65278E+001	1.12072E-002	1.12072E-002	1.57857E+005	3.60000E+001	2.80000E+001	0.00000E+000	2.31266E+002	4.57860E+001	2.17835E+002	1.00000E+002	8.11047E-001	5.65409E-002	0.00000E+000	1.20492E+002	4.43704E+000	8.00129E-001	1.92476E+002	6.76110E+001	2.03658E+002	1.31574E+002	9.14366E-001	6.60632E-001	-2.77075E-002	1.20492E+002	-9.85646E+001	-2.85647E-002	1.31574E+002	-8.64988E+001
1.92575E+002	4.20323E+002	5.76830E+001	1.66207E+001	1.30939E+000	1.36585E+000	4.65000E+003	6.64251E+002	1.00000E+000	1.08400E+003	1.40000E+001	1.17901E+005	1.78843E+000	2.05018E+001	1.92018E-002	2.00298E-002	5.56732E-002	6.02553E-002	3.21110E+004	5.76805E+001	1.65278E+001	1.12072E-002	1.12072E-002	1.57857E+005	3.60000E+001	2.90000E+001	0.00000E+000	1.91915E+002	1.81530E+002	2.04488E+002	1.00000E+002	9.50862E-001	5.38183E-002	0.00000E+000	1.88061E+002	1.01820E+001	3.45663E-001	1.92476E+002	6.76110E+001	2.03658E+002	1.31551E+002	9.14366E-001	6.60632E-001	-2.11047E-002	1.88061E+002	-3.85516E+001	-2.85647E-002	1.31551E+002	-8.65215E+001
2.01706E+002	4.43698E+002	5.76617E+001	1.65159E+001	1.30997E+000	1.41583E+000	5.07700E+003	5.77625E+002	1.00000E+000	1.08500E+003	1.20000E+001	1.17998E+005	1.85468E+000	2.10641E+001	1.83847E-002	1.98704E-002	4.89219E-002	5.65063E-002	3.21110E+004	5.76803E+001	1.65271E+001	1.12072E-002	1.12072E-002	1.57857E+005	3.60000E+001	3.00000E+001	0.00000E+000	2.19131E+002	8.76173E+001	2.07901E+002	1.00000E+002	8.43360E-001	5.15529E-002	0.00000E+000	1.29067E+002	6.30943E+000	5.33848E-001	1.92476E+002	6.76110E+001	2.03658E+002	1.31533E+002	9.14366E-001	6.60632E-001	-3.88364E-002	1.29067E+002	-7.71660E+001	-2.85647E-002	1.31533E+002	-8.65364E+001
1.98288E+002	3.03484E+002	5.76077E+001	1.66313E+001	1.28864E+000	1.47496E+000	3.54700E+003	4.85297E+002	1.00000E+000	1.08600E+003	3.10000E+001	1.18108E+005	1.90070E+000	1.74208E+001	2.16372E-002	2.47657E-002	6.46246E-002	8.34175E-002	3.21110E+004	5.76806E+001	1.65272E+001	1.12072E-002	1.12072E-002	1.57857E+005	3.60000E+001	3.10000E+001	0.00000E+000	1.50270E+002	3.11566E+001	1.41660E+002	1.00000E+002	5.29503E-001	9.44776E-002	0.00000E+000	1.20731E+002	5.12427E+000	7.86409E-001	1.92476E+002	6.76110E+001	2.03658E+002	1.31496E+002	9.14366E-001	6.60632E-001	-6.74198E-002	1.20731E+002	-5.18515E+001	-2.85647E-002	1.31496E+002	-8.65837E+001
2.15451E+002	3.43036E+002	5.75492E+001	1.64866E+001	1.22206E+000	1.33683E+000	3.48300E+003	4.79744E+002	1.00000E+000	1.08700E+003	3.00000E+001	1.18204E+005	1.63370E+000	1.85212E+001	2.07070E-002	2.26517E-002	6.67819E-002	7.92080E-002	3.21110E+004	5.76807E+001	1.65273E+001	1.12072E-002	1.12072E-002	1.57857E+005	3.60000E+001	3.20000E+001	0.00000E+000	1.67568E+002	4.48873E+001	1.68116E+002	1.00000E+002	6.25755E-001	1.20386E-001	0.00000E+000	1.25636E+002	5.55845E+000	7.31612E-001	1.92476E+002	6.76110E+001	2.03658E+002	1.31474E+002	9.14366E-001	6.60632E-001	-4.48507E-002	1.25636E+002	-7.36211E+001	-2.85647E-002	1.31474E+002	-8.66034E+001
2.12423E+002	3.99227E+002	5.76909E+001	1.65005E+001	1.25731E+000	1.27940E+000	3.99600E+003	7.87520E+002	1.00000E+000	1.08800E+003	2.20000E+001	1.18281E+005	1.60860E+000	1.99807E+001	1.98897E-002	2.02393E-002	5.99478E-002	6.19430E-002	3.21110E+004	5.76808E+001	1.65274E+001	1.12072E-002	1.12072E-002	1.57857E+005	3.60000E+001	3.30000E+001	0.00000E+000	2.02378E+002	7.41523E+001	1.94067E+002	1.00000E+002	7.71662E-001	8.60892E-002	0.00000E+000	1.27749E+002	6.54384E+000	5.80184E-001	1.92476E+002	6.76110E+001	2.03658E+002	1.31451E+002	9.14366E-001	6.60632E-001	-8.71094E-003	1.27749E+002	-1.12976E+002	-2.85647E-002	1.31451E+002	-8.66147E+001
1.93868E+002	4.40445E+002	5.76331E+001	1.65130E+001	1.36539E+000	1.40524E+000	5.20400E+003	4.92489E+002	1.00000E+000	1.08900E+003	1.20000E+001	1.18370E+005	1.91871E+000	2.09868E+001	1.89273E-002	1.94797E-002	5.65227E-002	5.96643E-002	3.21110E+004	5.76807E+001	1.65271E+001	1.12072E-002	1.12072E-002	1.57857E+005	3.60000E+001	3.40000E+001	0.00000E+000	2.04290E+002	2.03768E+002	2.26854E+002	1.00000E+002	1.04631E+000	5.81774E-002	0.00000E+000	1.90202E+002	8.81807E+000	3.77285E-001	1.92476E+002	6.76110E+001	2.03658E+002	1.31450E+002	9.14366E-001	6.60632E-001	-1.43839E-002	1.90202E+002	-4.40742E+001	-2.85647E-002	1.31450E+002	-8.66219E+001
2.09260E+002	3.41420E+002	5.75899E+001	1.65131E+001	1.26779E+000	1.35756E+000	3.64400E+003	4.61482E+002	1.00000E+000	1.09000E+003	3.20000E+001	1.18474E+005	1.72110E+000	1.84775E+001	2.10019E-002	2.24889E-002	6.01681E-002	6.83916E-002	3.21110E+004	5.76805E+001	1.65273E+001	1.12072E-002	1.12072E-002	1.57857E+005	3.60000E+001	3.50000E+001	0.00000E+000	1.64232E+002	3.75246E+001	1.52730E+002	1.00000E+002	5.80495E-001	8.10511E-002	0.00000E+000	1.20674E+002	5.30831E+000	7.48972E-001	1.92476E+002	6.76110E+001	2.03658E+002	1.31435E+002	9.14366E-001	6.60632E-001	-3.41913E-002	1.20674E+002	-9.09299E+001	-2.85647E-002	1.31435E+002	-8.66405E+001
2.14688E+002	4.00398E+002	5.76309E+001	1.65547E+001	1.27643E+000	1.24789E+000	3.97100E+003	5.18520E+002	1.00000E+000	1.09100E+003	2.10000E+001	1.18559E+005	1.59284E+000	2.00099E+001	2.02556E-002	1.98028E-002	6.00601E-002	5.75728E-002	3.21110E+004	5.76803E+001	1.65272E+001	1.12072E-002	1.12072E-002	1.57857E+005	3.60000E+001	3.60000E+001	0.00000E+000	1.68699E+002	4.44132E+001	2.18372E+002	1.00000E+002	7.19519E-001	8.10229E-002	0.00000E+000	1.34844E+002	4.26133E+000	8.93751E-001	1.92476E+002	6.76110E+001	2.03658E+002	1.31416E+002	9.14366E-001	6.60632E-001	1.13040E-002	1.34844E+002	-1.28633E+002	-2.85647E-002	1.31416E+002	-8.66579E+001
2.07183E+002	4.34606E+002	5.76016E+001	1.65588E+001	1.26171E+000	1.31106E+000	4.38300E+003	4.63678E+002	1.00000E+000	1.09500E+003	7.74000E+002	1.19047E+005	1.65418E+000	2.08472E+001	1.90578E-002	1.98033E-002	7.46624E-002	8.04009E-002	3.32140E+004	5.76016E+001	1.65588E+001	7.46624E-002	8.04009E-002	4.38300E+003	1.00000E+000	1.00000E+000	0.00000E+000	1.92003E+002	4.87046E+001	2.03096E+002	1.00000E+002	7.31900E-001	2.94199E-002	0.00000E+000	1.27361E+002	4.64887E+000	7.79791E-001	1.92003E+002	4.87046E+001	2.03096E+002	1.27361E+002	4.64887E+000	7.79791E-001	-1.91812E-002	1.27361E+002	-1.01452E+002	-1.91812E-002	1.27361E+002	-1.01452E+002
2.10475E+002	4.58964E+002	5.77724E+001	1.66330E+001	1.22798E+000	1.23338E+000	4.33400E+003	6.50145E+002	1.00000E+000	1.10000E+003	1.48000E+002	1.19516E+005	1.51457E+000	2.14234E+001	1.86530E-002	1.87349E-002	6.06702E-002	6.11761E-002	3.33450E+004	5.77724E+001	1.66330E+001	6.06702E-002	6.11761E-002	4.33400E+003	1.00000E+000	1.00000E+000	0.00000E+000	2.32596E+002	8.00776E+001	2.18165E+002	1.00000E+002	8.69472E-001	8.45706E-002	0.00000E+000	1.25528E+002	6.13211E+000	5.94507E-001	2.32596E+002	8.00776E+001	2.18165E+002	1.25528E+002	6.13211E+000	5.94507E-001	-2.19161E-003	1.25528E+002	-1.22605E+002	-2.19161E-003	1.25528E+002	-1.22605E+002
2.31892E+002	5.68849E+002	5.78754E+001	1.59318E+001	1.25734E+000	1.50997E+000	6.55900E+003	4.25623E+002	1.00000E+000	1.11100E+003	5.20000E+001	1.20616E+005	1.89854E+000	2.38506E+001	1.55251E-002	1.86444E-002	6.03414E-002	8.60522E-002	3.36810E+004	5.78675E+001	1.58781E+001	6.27474E-002	6.27474E-002	3.09200E+004	4.00000E+000	1.00000E+000	0.00000E+000	2.43812E+002	1.14983E+002	2.79077E+002	1.00000E+002	1.05516E+000	2.76407E-002	0.00000E+000	1.40503E+002	4.97583E+000	5.95562E-001	2.52913E+002	1.09343E+002	2.92972E+002	1.38636E+002	2.13036E+000	6.40677E-001	-9.12900E-002	1.40503E+002	-2.72042E+000	-9.97598E-002	1.38636E+002	6.15104E+000
2.13880E+002	6.23868E+002	5.78838E+001	1.57753E+001	1.38321E+000	1.62665E+000	8.44400E+003	7.49497E+002	1.00000E+000	1.11200E+003	3.80000E+001	1.20712E+005	2.25000E+000	2.49774E+001	1.50526E-002	1.77019E-002	6.33111E-002	8.68142E-002	3.36810E+004	5.78677E+001	1.58776E+001	6.27474E-002	6.27474E-002	3.09200E+004	4.00000E+000	2.00000E+000	0.00000E+000	2.53353E+002	1.22299E+002	2.99929E+002	1.00000E+002	1.11940E+000	3.08074E-002	0.00000E+000	1.42093E+002	4.26446E+000	6.12454E-001	2.52913E+002	1.09343E+002	2.92972E+002	1.38647E+002	2.13036E+000	6.40677E-001	-8.08835E-002	1.42093E+002	-1.40581E+001	-9.97598E-002	1.38647E+002	6.17062E+000
2.24381E+002	6.47217E+002	5.79706E+001	1.57161E+001	1.29655E+000	1.54403E+000	7.89300E+003	1.07574E+003	1.00000E+000	1.11300E+003	3.70000E+001	1.20808E+005	2.00190E+000	2.54405E+001	1.45938E-002	1.73794E-002	5.80863E-002	8.15369E-002	3.36810E+004	5.78675E+001	1.58781E+001	6.27474E-002	6.27474E-002	3.09200E+004	4.00000E+000	3.00000E+000	0.00000E+000	2.63414E+002	9.96594E+001	3.13692E+002	1.00000E+002	1.12246E+000	4.19157E-002	0.00000E+000	1.36782E+002	3.78418E+000	7.13868E-001	2.52913E+002	1.09343E+002	2.92972E+002	1.38631E+002	2.13036E+000	6.40677E-001	-8.71232E-002	1.36782E+002	-1.16349E+001	-9.97598E-002	1.38631E+002	6.16416E+000
2.45302E+002	6.11971E+002	5.77427E+001	1.61012E+001	1.28904E+000	1.70165E+000	8.02400E+003	1.35450E+003	1.00000E+000	1.11400E+003	3.30000E+001	1.20889E+005	2.19350E+000	2.47381E+001	1.43903E-002	1.89965E-002	6.31493E-002	1.08717E-001	3.36810E+004	5.78676E+001	1.58780E+001	6.27474E-002	6.27474E-002	3.09200E+004	4.00000E+000	4.00000E+000	0.00000E+000	2.49561E+002	1.00624E+002	2.76628E+002	1.00000E+002	1.03552E+000	7.19382E-002	0.00000E+000	1.35604E+002	4.20871E+000	6.36600E-001	2.52913E+002	1.09343E+002	2.92972E+002	1.38618E+002	2.13036E+000	6.40677E-001	-1.37964E-001	1.35604E+002	5.43618E+001	-9.97598E-002	1.38618E+002	6.11264E+000
2.35806E+002	7.55653E+002	5.80131E+001	1.56167E+001	1.25622E+000	1.58873E+000	9.16100E+003	8.19400E+002	1.00000E+000	1.12300E+003	2.30000E+001	1.21767E+005	1.99581E+000	2.74891E+001	1.31249E-002	1.65989E-002	5.08503E-002	8.02150E-002	3.40090E+004	5.79988E+001	1.56902E+001	1.96531E-002	1.96531E-002	2.16537E+005	2.50000E+001	1.00000E+000	0.00000E+000	2.86698E+002	1.21041E+002	3.70318E+002	1.00000E+002	1.29559E+000	3.31013E-002	0.00000E+000	1.41016E+002	3.41792E+000	7.33632E-001	2.48356E+002	1.21079E+002	3.32998E+002	1.44979E+002	7.27589E-001	7.08857E-001	-1.16877E-001	1.41016E+002	3.09088E+001	-8.97774E-002	1.44979E+002	-1.13947E-001
2.23859E+002	7.37504E+002	5.78801E+001	1.56138E+001	1.32591E+000	1.56816E+000	9.32600E+003	1.62415E+003	1.00000E+000	1.12400E+003	2.30000E+001	1.21864E+005	2.07925E+000	2.71570E+001	1.37299E-002	1.62384E-002	5.96434E-002	8.27413E-002	3.40090E+004	5.79987E+001	1.56909E+001	1.96531E-002	1.96531E-002	2.16537E+005	2.50000E+001	2.00000E+000	0.00000E+000	2.48909E+002	1.30819E+002	3.83071E+002	1.00000E+002	1.28058E+000	4.63271E-002	0.00000E+000	1.48778E+002	3.12773E+000	7.94574E-001	2.48356E+002	1.21079E+002	3.32998E+002	1.44971E+002	7.27589E-001	7.08857E-001	-8.37065E-002	1.48778E+002	-3.88229E+000	-8.97774E-002	1.44971E+002	-1.33699E-001
2.11135E+002	7.40758E+002	5.80514E+001	1.56023E+001	1.33047E+000	1.59724E+000	9.52300E+003	6.52778E+002	1.00000E+000	1.12500E+003	2.20000E+001	1.21956E+005	2.12509E+000	2.72169E+001	1.36339E-002	1.63676E-002	5.20489E-002	7.41537E-002	3.40090E+004	5.79987E+001	1.56911E+001	1.96531E-002	1.96531E-002	2.16537E+005	2.50000E+001	3.00000E+000	0.00000E+000	2.69140E+002	1.40381E+002	3.45204E+002	1.00000E+002	1.25535E+000	3.22532E-002	0.00000E+000	1.45956E+002	3.80470E+000	6.46405E-001	2.48356E+002	1.21079E+002	3.32998E+002	1.44981E+002	7.27589E-001	7.08857E-001	-9.11186E-002	1.45956E+002	2.54832E+000	-8.97774E-002	1.44981E+002	-1.07997E-001
2.15821E+002	7.34328E+002	5.80606E+001	1.57462E+001	1.31107E+000	1.59943E+000	9.31300E+003	9.73717E+002	1.00000E+000	1.12600E+003	2.60000E+001	1.22065E+005	2.09696E+000	2.70985E+001	1.35856E-002	1.65737E-002	5.24024E-002	7.70485E-002	3.40090E+004	5.79982E+001	1.56908E+001	1.96531E-002	1.96531E-002	2.16537E+005	2.50000E+001	4.00000E+000	0.00000E+000	2.74015E+002	1.24689E+002	3.53781E+002	1.00000E+002	1.25267E+000	3.04307E-002	0.00000E+000	1.42590E+002	3.52844E+000	7.04828E-001	2.48356E+002	1.21079E+002	3.32998E+002	1.44981E+002	7.27589E-001	7.08857E-001	-9.90766E-002	1.42590E+002	9.25568E+000	-8.97774E-002	1.44981E+002	-1.14452E-001
2.06337E+002	6.86953E+002	5.79832E+001	1.58046E+001	1.43196E+000	1.67756E+000	9.78700E+003	9.56089E+002	1.00000E+000	1.12800E+003	3.70000E+001	1.22264E+005	2.40220E+000	2.62098E+001	1.44746E-002	1.69572E-002	7.01794E-002	9.57168E-002	3.40090E+004	5.79979E+001	1.56900E+001	1.96531E-002	1.96531E-002	2.16537E+005	2.50000E+001	5.00000E+000	0.00000E+000	2.50698E+002	1.36643E+002	3.36752E+002	1.00000E+002	1.20702E+000	2.32309E-002	0.00000E+000	1.47969E+002	3.63318E+000	6.67728E-001	2.48356E+002	1.21079E+002	3.32998E+002	1.44964E+002	7.27589E-001	7.08857E-001	-7.89817E-002	1.47969E+002	-1.05103E+001	-8.97774E-002	1.44964E+002	-1.41085E-001
2.05156E+002	6.28814E+002	5.79169E+001	1.56799E+001	1.31896E+000	1.62223E+000	8.13400E+003	7.34465E+002	1.00000E+000	1.12900E+003	4.20000E+001	1.22379E+005	2.13965E+000	2.50762E+001	1.46244E-002	1.79870E-002	5.71930E-002	8.54706E-002	3.40090E+004	5.79981E+001	1.56899E+001	1.96531E-002	1.96531E-002	2.16537E+005	2.50000E+001	6.00000E+000	0.00000E+000	2.34896E+002	1.09055E+002	2.96666E+002	1.00000E+002	1.06515E+000	4.41590E-002	0.00000E+000	1.42526E+002	3.91604E+000	6.79535E-001	2.48356E+002	1.21079E+002	3.32998E+002	1.44956E+002	7.27589E-001	7.08857E-001	-1.03111E-001	1.42526E+002	1.43615E+001	-8.97774E-002	1.44956E+002	-1.48770E-001
2.12893E+002	5.60161E+002	5.80527E+001	1.56349E+001	1.33462E+000	1.61032E+000	7.27000E+003	4.91022E+002	1.00000E+000	1.13000E+003	5.70000E+001	1.22497E+005	2.14916E+000	2.36677E+001	1.56527E-002	1.88862E-002	5.77359E-002	8.29972E-002	3.40090E+004	5.79977E+001	1.56892E+001	1.96531E-002	1.96531E-002	2.16537E+005	2.50000E+001	7.00000E+000	0.00000E+000	2.22771E+002	8.74311E+001	2.63890E+002	1.00000E+002	9.51812E-001	3.53810E-002	0.00000E+000	1.37160E+002	4.04483E+000	6.95895E-001	2.48356E+002	1.21079E+002	3.32998E+002	1.44947E+002	7.27589E-001	7.08857E-001	-9.36195E-002	1.37160E+002	-3.09984E+000	-8.97774E-002	1.44947E+002	-1.43949E-001
2.05100E+002	6.96454E+002	5.80690E+001	1.55976E+001	1.34561E+000	1.52726E+000	8.71000E+003	1.03460E+003	1.00000E+000	1.13100E+003	3.10000E+001	1.22586E+005	2.05509E+000	2.63904E+001	1.44181E-002	1.63645E-002	5.90115E-002	7.54656E-002	3.40090E+004	5.79975E+001	1.56889E+001	1.96531E-002	1.96531E-002	2.16537E+005	2.50000E+001	8.00000E+000	0.00000E+000	2.31953E+002	1.29484E+002	3.44497E+002	1.00000E+002	1.18262E+000	3.27934E-002	0.00000E+000	1.49819E+002	3.46121E+000	7.42974E-001	2.48356E+002	1.21079E+002	3.32998E+002	1.44938E+002	7.27589E-001	7.08857E-001	-6.32304E-002	1.49819E+002	-2.76895E+001	-8.97774E-002	1.44938E+002	-1.49715E-001
2.01015E+002	6.86322E+002	5.81045E+001	1.54499E+001	1.38645E+000	1.58973E+000	9.13600E+003	1.09496E+003	1.00000E+000	1.13200E+003	3.30000E+001	1.22690E+005	2.20409E+000	2.61977E+001	1.45053E-002	1.66320E-002	6.34548E-002	8.28594E-002	3.40090E+004	5.79971E+001	1.56890E+001	1.96531E-002	1.96531E-002	2.16537E+005	2.50000E+001	9.00000E+000	0.00000E+000	2.17949E+002	1.47147E+002	3.28709E+002	1.00000E+002	1.16202E+000	4.78144E-002	0.00000E+000	1.55636E+002	3.65256E+000	6.87442E-001	2.48356E+002	1.21079E+002	3.32998E+002	1.44923E+002	7.27589E-001	7.08857E-001	-6.83012E-002	1.55636E+002	-1.57854E+001	-8.97774E-002	1.44923E+002	-1.54149E-001
2.05896E+002	6.87907E+002	5.80533E+001	1.58661E+001	1.36070E+000	1.56974E+000	8.86600E+003	1.16078E+003	1.00000E+000	1.13300E+003	3.50000E+001	1.22801E+005	2.13594E+000	2.62280E+001	1.44510E-002	1.66711E-002	5.99523E-002	7.91612E-002	3.40090E+004	5.79970E+001	1.56888E+001	1.96531E-002	1.96531E-002	2.16537E+005	2.50000E+001	1.00000E+001	0.00000E+000	2.52082E+002	1.29556E+002	3.34196E+002	1.00000E+002	1.19274E+000	3.79246E-002	0.00000E+000	1.46077E+002	3.75167E+000	6.79396E-001	2.48356E+002	1.21079E+002	3.32998E+002	1.44932E+002	7.27589E-001	7.08857E-001	-7.13362E-002	1.46077E+002	-2.17083E+001	-8.97774E-002	1.44932E+002	-1.69936E-001
2.22905E+002	5.64771E+002	5.80636E+001	1.59437E+001	1.32723E+000	1.58493E+000	7.12600E+003	5.10627E+002	1.00000E+000	1.13400E+003	4.70000E+001	1.22923E+005	2.10357E+000	2.37649E+001	1.57225E-002	1.87754E-002	6.44819E-002	9.10620E-002	3.40090E+004	5.79971E+001	1.56887E+001	1.96531E-002	1.96531E-002	2.16537E+005	2.50000E+001	1.10000E+001	0.00000E+000	2.28501E+002	9.51290E+001	2.85077E+002	1.00000E+002	1.01180E+000	3.28618E-002	0.00000E+000	1.39776E+002	3.99215E+000	7.12166E-001	2.48356E+002	1.21079E+002	3.32998E+002	1.44908E+002	7.27589E-001	7.08857E-001	-8.84931E-002	1.39776E+002	-6.93591E+000	-8.97774E-002	1.44908E+002	-1.96881E-001
2.10776E+002	6.56321E+002	5.79701E+001	1.58292E+001	1.26945E+000	1.59620E+000	8.05700E+003	7.08607E+002	1.00000E+000	1.13500E+003	4.00000E+001	1.23018E+005	2.02630E+000	2.56188E+001	1.41426E-002	1.77828E-002	5.17110E-002	8.05224E-002	3.40090E+004	5.79971E+001	1.56886E+001	1.96531E-002	1.96531E-002	2.16537E+005	2.50000E+001	1.20000E+001	0.00000E+000	2.65922E+002	8.83114E+001	3.26617E+002	1.00000E+002	1.13147E+000	2.86274E-002	0.00000E+000	1.35539E+002	3.41234E+000	7.83560E-001	2.48356E+002	1.21079E+002	3.32998E+002	1.44907E+002	7.27589E-001	7.08857E-001	-1.14021E-001	1.35539E+002	2.16236E+001	-8.97774E-002	1.44907E+002	-2.00316E-001
2.05154E+002	6.29377E+002	5.79362E+001	1.57926E+001	1.40983E+000	1.59362E+000	8.47000E+003	7.26185E+002	1.00000E+000	1.13600E+003	4.10000E+001	1.23123E+005	2.24674E+000	2.50874E+001	1.53188E-002	1.73159E-002	7.32068E-002	9.30554E-002	3.40090E+004	5.79969E+001	1.56887E+001	1.96531E-002	1.96531E-002	2.16537E+005	2.50000E+001	1.30000E+001	0.00000E+000	2.24023E+002	1.15282E+002	3.11619E+002	1.00000E+002	1.08725E+000	3.31281E-002	0.00000E+000	1.46851E+002	3.62913E+000	7.18567E-001	2.48356E+002	1.21079E+002	3.32998E+002	1.44892E+002	7.27589E-001	7.08857E-001	-6.11947E-002	1.46851E+002	-3.31050E+001	-8.97774E-002	1.44892E+002	-2.17004E-001
2.14048E+002	6.28440E+002	5.79263E+001	1.57312E+001	1.20614E+000	1.54768E+000	7.17200E+003	7.32564E+002	1.00000E+000	1.13700E+003	4.50000E+001	1.23222E+005	1.86672E+000	2.50687E+001	1.42422E-002	1.82752E-002	5.31394E-002	8.61302E-002	3.40090E+004	5.79972E+001	1.56882E+001	1.96531E-002	1.96531E-002	2.16537E+005	2.50000E+001	1.40000E+001	0.00000E+000	2.28080E+002	1.05866E+002	3.01513E+002	1.00000E+002	1.05907E+000	3.17908E-002	0.00000E+000	1.43453E+002	3.95745E+000	7.16103E-001	2.48356E+002	1.21079E+002	3.32998E+002	1.44882E+002	7.27589E-001	7.08857E-001	-1.24026E-001	1.43453E+002	4.29531E+001	-8.97774E-002	1.44882E+002	-2.24034E-001
2.14107E+002	6.25749E+002	5.80069E+001	1.56798E+001	1.28251E+000	1.58587E+000	7.71800E+003	1.17973E+003	1.00000E+000	1.13800E+003	3.90000E+001	1.23328E+005	2.03389E+000	2.50150E+001	1.45985E-002	1.80516E-002	6.23424E-002	9.43331E-002	3.40090E+004	5.79972E+001	1.56881E+001	1.96531E-002	1.96531E-002	2.16537E+005	2.50000E+001	1.50000E+001	0.00000E+000	2.16945E+002	1.09511E+002	3.14558E+002	1.00000E+002	1.07307E+000	6.68348E-002	0.00000E+000	1.47010E+002	3.59479E+000	7.59951E-001	2.48356E+002	1.21079E+002	3.32998E+002	1.44894E+002	7.27589E-001	7.08857E-001	-1.05762E-001	1.47010E+002	2.22826E+001	-8.97774E-002	1.44894E+002	-2.02850E-001
2.23940E+002	6.52941E+002	5.79515E+001	1.58591E+001	1.25776E+000	1.63326E+000	8.00800E+003	9.47721E+002	1.00000E+000	1.13900E+003	3.70000E+001	1.23437E+005	2.05425E+000	2.55527E+001	1.40552E-002	1.82513E-002	6.65702E-002	1.11137E-001	3.40090E+004	5.79975E+001	1.56887E+001	1.96531E-002	1.96531E-002	2.16537E+005	2.50000E+001	1.60000E+001	0.00000E+000	2.50040E+002	1.05062E+002	3.33241E+002	1.00000E+002	1.14811E+000	3.90852E-002	0.00000E+000	1.41599E+002	3.52998E+000	7.59762E-001	2.48356E+002	1.21079E+002	3.32998E+002	1.44911E+002	7.27589E-001	7.08857E-001	-1.29885E-001	1.41599E+002	4.91140E+001	-8.97774E-002	1.44911E+002	-1.99751E-001
1.95597E+002	6.09616E+002	5.79863E+001	1.57571E+001	1.43428E+000	1.61461E+000	8.43700E+003	6.75212E+002	1.00000E+000	1.14000E+003	4.40000E+001	1.23553E+005	2.31580E+000	2.46904E+001	1.56149E-002	1.75782E-002	6.73219E-002	8.47915E-002	3.40090E+004	5.79976E+001	1.56884E+001	1.96531E-002	1.96531E-002	2.16537E+005	2.50000E+001	1.70000E+001	0.00000E+000	2.31033E+002	1.00397E+002	3.00821E+002	1.00000E+002	1.05314E+000	2.45527E-002	0.00000E+000	1.41712E+002	3.58402E+000	7.29033E-001	2.48356E+002	1.21079E+002	3.32998E+002	1.44901E+002	7.27589E-001	7.08857E-001	-5.91478E-002	1.41712E+002	-4.06696E+001	-8.97774E-002	1.44901E+002	-2.01424E-001
2.11462E+002	6.31053E+002	5.80199E+001	1.57191E+001	1.28171E+000	1.63070E+000	7.96000E+003	1.23401E+003	1.00000E+000	1.14100E+003	3.80000E+001	1.23652E+005	2.09008E+000	2.51208E+001	1.43659E-002	1.82776E-002	6.40920E-002	1.02657E-001	3.40090E+004	5.79975E+001	1.56892E+001	1.96531E-002	1.96531E-002	2.16537E+005	2.50000E+001	1.80000E+001	0.00000E+000	2.30223E+002	1.10266E+002	3.15271E+002	1.00000E+002	1.09477E+000	4.34973E-002	0.00000E+000	1.44871E+002	3.67132E+000	7.32710E-001	2.48356E+002	1.21079E+002	3.32998E+002	1.44896E+002	7.27589E-001	7.08857E-001	-1.19830E-001	1.44871E+002	3.87115E+001	-8.97774E-002	1.44896E+002	-2.01770E-001
2.14223E+002	7.25679E+002	5.80197E+001	1.55955E+001	1.28829E+000	1.57782E+000	8.95700E+003	8.29543E+002	1.00000E+000	1.14200E+003	2.80000E+001	1.23745E+005	2.03268E+000	2.69384E+001	1.36123E-002	1.66715E-002	5.58632E-002	8.28855E-002	3.40090E+004	5.79976E+001	1.56891E+001	1.96531E-002	1.96531E-002	2.16537E+005	2.50000E+001	1.90000E+001	0.00000E+000	2.60908E+002	1.27791E+002	3.43554E+002	1.00000E+002	1.21990E+000	3.60951E-002	0.00000E+000	1.44683E+002	3.66268E+000	6.92359E-001	2.48356E+002	1.21079E+002	3.32998E+002	1.44913E+002	7.27589E-001	7.08857E-001	-1.01017E-001	1.44683E+002	1.38372E+001	-8.97774E-002	1.44913E+002	-1.78962E-001
2.07259E+002	6.52951E+002	5.78985E+001	1.57390E+001	1.39869E+000	1.61387E+000	8.87300E+003	9.41471E+002	1.00000E+000	1.14300E+003	3.70000E+001	1.23865E+005	2.25730E+000	2.55529E+001	1.48486E-002	1.71330E-002	6.08303E-002	8.03355E-002	3.40090E+004	5.79974E+001	1.56897E+001	1.96531E-002	1.96531E-002	2.16537E+005	2.50000E+001	2.00000E+001	0.00000E+000	2.42078E+002	1.18986E+002	3.03718E+002	1.00000E+002	1.10474E+000	3.33522E-002	0.00000E+000	1.43759E+002	3.90913E+000	6.51773E-001	2.48356E+002	1.21079E+002	3.32998E+002	1.44887E+002	7.27589E-001	7.08857E-001	-7.14276E-002	1.43759E+002	-2.39223E+001	-8.97774E-002	1.44887E+002	-2.22164E-001
2.09086E+002	6.89864E+002	5.80114E+001	1.56089E+001	1.34424E+000	1.59659E+000	8.94300E+003	1.26156E+003	1.00000E+000	1.14400E+003	3.30000E+001	1.23971E+005	2.14620E+000	2.62653E+001	1.42146E-002	1.68830E-002	5.94814E-002	8.31496E-002	3.40090E+004	5.79976E+001	1.56895E+001	1.96531E-002	1.96531E-002	2.16537E+005	2.50000E+001	2.10000E+001	0.00000E+000	2.42294E+002	1.07801E+002	3.65994E+002	1.00000E+002	1.20194E+000	4.49651E-002	0.00000E+000	1.45129E+002	3.02700E+000	8.38410E-001	2.48356E+002	1.21079E+002	3.32998E+002	1.44926E+002	7.27589E-001	7.08857E-001	-8.58069E-002	1.45129E+002	-4.91582E+000	-8.97774E-002	1.44926E+002	-1.66673E-001
2.02915E+002	6.00861E+002	5.80017E+001	1.56712E+001	1.31071E+000	1.58735E+000	7.56800E+003	1.08162E+003	1.00000E+000	1.14500E+003	4.80000E+001	1.24082E+005	2.08055E+000	2.45125E+001	1.50666E-002	1.82466E-002	5.57658E-002	8.07497E-002	3.40090E+004	5.79980E+001	1.56889E+001	1.96531E-002	1.96531E-002	2.16537E+005	2.50000E+001	2.20000E+001	0.00000E+000	2.23451E+002	1.02437E+002	2.92158E+002	1.00000E+002	1.02951E+000	3.30814E-002	0.00000E+000	1.43021E+002	3.87459E+000	7.12024E-001	2.48356E+002	1.21079E+002	3.32998E+002	1.44966E+002	7.27589E-001	7.08857E-001	-9.54561E-002	1.43021E+002	5.07892E+000	-8.97774E-002	1.44966E+002	-1.30840E-001
2.17502E+002	7.86556E+002	5.80073E+001	1.55674E+001	1.35983E+000	1.59722E+000	1.03080E+004	9.15774E+002	1.00000E+000	1.14600E+003	1.80000E+001	1.24167E+005	2.17195E+000	2.80456E+001	1.33936E-002	1.57318E-002	5.23484E-002	7.15113E-002	3.40090E+004	5.79981E+001	1.56893E+001	1.96531E-002	1.96531E-002	2.16537E+005	2.50000E+001	2.30000E+001	0.00000E+000	2.76686E+002	1.55599E+002	3.83622E+002	1.00000E+002	1.36207E+000	2.28086E-002	0.00000E+000	1.49324E+002	3.46391E+000	6.82428E-001	2.48356E+002	1.21079E+002	3.32998E+002	1.44989E+002	7.27589E-001	7.08857E-001	-8.02771E-002	1.49324E+002	-7.55195E+000	-8.97774E-002	1.44989E+002	-1.02437E-001
2.05766E+002	7.44823E+002	5.79084E+001	1.56502E+001	1.30617E+000	1.60732E+000	9.47700E+003	9.47671E+002	1.00000E+000	1.14700E+003	2.40000E+001	1.24282E+005	2.09943E+000	2.72914E+001	1.34172E-002	1.65108E-002	4.56018E-002	6.79385E-002	3.40090E+004	5.79975E+001	1.56897E+001	1.96531E-002	1.96531E-002	2.16537E+005	2.50000E+001	2.40000E+001	0.00000E+000	2.97079E+002	1.31261E+002	3.29577E+002	1.00000E+002	1.25191E+000	2.27315E-002	0.00000E+000	1.37714E+002	4.11569E+000	5.99009E-001	2.48356E+002	1.21079E+002	3.32998E+002	1.45018E+002	7.27589E-001	7.08857E-001	-1.03366E-001	1.37714E+002	9.87916E+000	-8.97774E-002	1.45018E+002	-8.57430E-002
2.14010E+002	7.95479E+002	5.80412E+001	1.56030E+001	1.36614E+000	1.55464E+000	1.02370E+004	1.06085E+003	1.00000E+000	1.14800E+003	1.70000E+001	1.24381E+005	2.12386E+000	2.82042E+001	1.35023E-002	1.53654E-002	6.06476E-002	7.80555E-002	3.40090E+004	5.79975E+001	1.56897E+001	1.96531E-002	1.96531E-002	2.16537E+005	2.50000E+001	2.50000E+001	0.00000E+000	2.64963E+002	1.54957E+002	3.92923E+002	1.00000E+002	1.36130E+000	3.28799E-002	0.00000E+000	1.51176E+002	3.27341E+000	7.24644E-001	2.48356E+002	1.21079E+002	3.32998E+002	1.45044E+002	7.27589E-001	7.08857E-001	-6.45387E-002	1.51176E+002	-2.47723E+001	-8.97774E-002	1.45044E+002	-4.61636E-002
2.30256E+002	1.20637E+003	5.78725E+001	1.52081E+001	1.32860E+000	1.47645E+000	1.43240E+004	1.55643E+003	1.00000E+000	1.14900E+003	1.00000E+000	1.24468E+005	1.96162E+000	3.47328E+001	1.11010E-002	1.23364E-002	7.35929E-002	9.06668E-002	3.48130E+004	5.79237E+001	1.52886E+001	1.86074E-002	1.86074E-002	2.78638E+005	2.00000E+001	1.00000E+000	0.00000E+000	3.61537E+002	3.08929E+002	5.50307E+002	1.00000E+002	2.04259E+000	2.55037E-002	0.00000E+000	1.65459E+002	3.22997E+000	6.20841E-001	3.51549E+002	2.78634E+002	5.10858E+002	1.62524E+002	7.53494E-001	6.03408E-001	-5.27085E-002	1.65459E+002	-2.45098E+001	-4.56712E-002	1.62524E+002	-3.56850E+001
2.41547E+002	1.10154E+003	5.78517E+001	1.53551E+001	1.36683E+000	1.45057E+000	1.33780E+004	2.08588E+003	1.00000E+000	1.15000E+003	1.00000E+000	1.24576E+005	1.98268E+000	3.31895E+001	1.18173E-002	1.25413E-002	5.30024E-002	5.95127E-002	3.48130E+004	5.79237E+001	1.52898E+001	1.86074E-002	1.86074E-002	2.78638E+005	2.00000E+001	2.00000E+000	0.00000E+000	3.26863E+002	2.60978E+002	5.31516E+002	1.00000E+002	1.87965E+000	2.86077E-002	0.00000E+000	1.61609E+002	2.98234E+000	6.95759E-001	3.51549E+002	2.78634E+002	5.10858E+002	1.62527E+002	7.53494E-001	6.03408E-001	-2.97214E-002	1.61609E+002	-5.50574E+001	-4.56712E-002	1.62527E+002	-3.56913E+001
2.19079E+002	1.09583E+003	5.78954E+001	1.53561E+001	1.42418E+000	1.55446E+000	1.46730E+004	2.17027E+003	1.00000E+000	1.15100E+003	2.00000E+000	1.24680E+005	2.21383E+000	3.31034E+001	1.17572E-002	1.28328E-002	5.58551E-002	6.62837E-002	3.48130E+004	5.79234E+001	1.52907E+001	1.86074E-002	1.86074E-002	2.78638E+005	2.00000E+001	3.00000E+000	0.00000E+000	3.26679E+002	3.07060E+002	4.80690E+002	1.00000E+002	1.86054E+000	3.50918E-002	0.00000E+000	1.71388E+002	3.46579E+000	5.71675E-001	3.51549E+002	2.78634E+002	5.10858E+002	1.62561E+002	7.53494E-001	6.03408E-001	-4.37403E-002	1.71388E+002	-2.90758E+001	-4.56712E-002	1.62561E+002	-3.56529E+001
2.19130E+002	1.05875E+003	5.78451E+001	1.54443E+001	1.36565E+000	1.65829E+000	1.44240E+004	1.83387E+003	1.00000E+000	1.15200E+003	2.00000E+000	1.24776E+005	2.26464E+000	3.25385E+001	1.13709E-002	1.38076E-002	4.34998E-002	6.33682E-002	3.48130E+004	5.79235E+001	1.52903E+001	1.86074E-002	1.86074E-002	2.78638E+005	2.00000E+001	4.00000E+000	0.00000E+000	3.13397E+002	2.73229E+002	4.89649E+002	1.00000E+002	1.80279E+000	2.23664E-002	0.00000E+000	1.66027E+002	3.13749E+000	6.36921E-001	3.51549E+002	2.78634E+002	5.10858E+002	1.62588E+002	7.53494E-001	6.03408E-001	-9.67744E-002	1.66027E+002	2.97562E+001	-4.56712E-002	1.62588E+002	-3.56350E+001
2.44413E+002	1.12109E+003	5.79149E+001	1.53671E+001	1.35586E+000	1.45292E+000	1.35240E+004	2.34340E+003	1.00000E+000	1.15300E+003	2.00000E+000	1.24870E+005	1.96995E+000	3.34826E+001	1.16590E-002	1.24936E-002	4.80183E-002	5.49080E-002	3.48130E+004	5.79237E+001	1.52907E+001	1.86074E-002	1.86074E-002	2.78638E+005	2.00000E+001	5.00000E+000	0.00000E+000	3.21358E+002	3.07001E+002	5.17719E+002	1.00000E+002	1.92122E+000	2.87540E-002	0.00000E+000	1.69877E+002	3.22866E+000	6.39200E-001	3.51549E+002	2.78634E+002	5.10858E+002	1.62597E+002	7.53494E-001	6.03408E-001	-3.45553E-002	1.69877E+002	-4.12220E+001	-4.56712E-002	1.62597E+002	-3.56159E+001
2.32201E+002	1.10595E+003	5.79591E+001	1.53622E+001	1.36630E+000	1.49622E+000	1.37820E+004	2.16734E+003	1.00000E+000	1.15400E+003	3.00000E+000	1.24966E+005	2.04428E+000	3.32558E+001	1.16383E-002	1.27450E-002	5.23534E-002	6.25000E-002	3.48130E+004	5.79239E+001	1.52900E+001	1.86074E-002	1.86074E-002	2.78638E+005	2.00000E+001	6.00000E+000	0.00000E+000	3.40909E+002	2.84910E+002	4.93923E+002	1.00000E+002	1.86944E+000	3.90627E-002	0.00000E+000	1.65317E+002	3.48823E+000	5.86071E-001	3.51549E+002	2.78634E+002	5.10858E+002	1.62629E+002	7.53494E-001	6.03408E-001	-4.53853E-002	1.65317E+002	-3.32257E+001	-4.56712E-002	1.62629E+002	-3.55804E+001
2.27864E+002	1.20395E+003	5.79473E+001	1.54118E+001	1.35808E+000	1.52037E+000	1.51400E+004	3.44591E+003	1.00000E+000	1.15500E+003	2.00000E+000	1.25065E+005	2.06479E+000	3.46979E+001	1.10373E-002	1.23563E-002	5.53380E-002	6.90480E-002	3.48130E+004	5.79239E+001	1.52897E+001	1.86074E-002	1.86074E-002	2.78638E+005	2.00000E+001	7.00000E+000	0.00000E+000	3.99428E+002	2.78285E+002	5.54649E+002	1.00000E+002	2.05534E+000	4.04431E-002	0.00000E+000	1.57176E+002	3.21923E+000	6.05894E-001	3.51549E+002	2.78634E+002	5.10858E+002	1.62680E+002	7.53494E-001	6.03408E-001	-5.63820E-002	1.57176E+002	-2.84664E+001	-4.56712E-002	1.62680E+002	-3.55331E+001
2.30542E+002	1.12239E+003	5.80051E+001	1.53457E+001	1.38298E+000	1.55212E+000	1.45630E+004	1.92558E+003	1.00000E+000	1.15600E+003	2.00000E+000	1.25182E+005	2.14655E+000	3.35020E+001	1.14602E-002	1.28617E-002	5.85583E-002	7.34389E-002	3.48130E+004	5.79240E+001	1.52890E+001	1.86074E-002	1.86074E-002	2.78638E+005	2.00000E+001	8.00000E+000	0.00000E+000	3.83115E+002	2.48120E+002	5.15258E+002	1.00000E+002	1.90981E+000	2.91595E-002	0.00000E+000	1.54163E+002	3.29179E+000	6.04162E-001	3.51549E+002	2.78634E+002	5.10858E+002	1.62705E+002	7.53494E-001	6.03408E-001	-5.76260E-002	1.54163E+002	-3.00002E+001	-4.56712E-002	1.62705E+002	-3.54995E+001
2.17600E+002	1.15916E+003	5.79852E+001	1.53032E+001	1.35344E+000	1.48673E+000	1.42250E+004	1.25370E+003	1.00000E+000	1.15700E+003	1.00000E+000	1.25281E+005	2.01219E+000	3.40465E+001	1.13478E-002	1.24654E-002	5.08394E-002	6.10578E-002	3.48130E+004	5.79240E+001	1.52895E+001	1.86074E-002	1.86074E-002	2.78638E+005	2.00000E+001	9.00000E+000	0.00000E+000	3.83110E+002	2.69386E+002	5.22219E+002	1.00000E+002	1.95734E+000	1.57205E-002	0.00000E+000	1.57692E+002	3.42854E+000	5.86916E-001	3.51549E+002	2.78634E+002	5.10858E+002	1.62749E+002	7.53494E-001	6.03408E-001	-4.69289E-002	1.57692E+002	-3.90450E+001	-4.56712E-002	1.62749E+002	-3.54551E+001
2.09784E+002	1.11066E+003	5.79124E+001	1.51330E+001	1.42140E+000	1.50661E+000	1.43060E+004	2.58464E+003	1.00000E+000	1.15800E+003	3.00000E+000	1.25389E+005	2.14150E+000	3.33266E+001	1.18839E-002	1.25963E-002	8.51969E-002	9.56055E-002	3.48130E+004	5.79240E+001	1.52897E+001	1.86074E-002	1.86074E-002	2.78638E+005	2.00000E+001	1.00000E+001	0.00000E+000	3.40405E+002	2.85697E+002	4.87576E+002	1.00000E+002	1.85826E+000	3.69083E-002	0.00000E+000	1.65902E+002	3.48650E+000	5.75522E-001	3.51549E+002	2.78634E+002	5.10858E+002	1.62782E+002	7.53494E-001	6.03408E-001	-2.91003E-002	1.65902E+002	-5.14616E+001	-4.56712E-002	1.62782E+002	-3.54193E+001
2.40922E+002	1.11809E+003	5.80175E+001	1.53121E+001	1.32267E+000	1.49511E+000	1.34820E+004	2.26422E+003	1.00000E+000	1.15900E+003	3.00000E+000	1.25491E+005	1.97753E+000	3.34378E+001	1.13913E-002	1.28764E-002	5.03742E-002	6.39711E-002	3.48130E+004	5.79238E+001	1.52897E+001	1.86074E-002	1.86074E-002	2.78638E+005	2.00000E+001	1.10000E+001	0.00000E+000	3.57852E+002	2.62245E+002	5.30434E+002	1.00000E+002	1.92444E+000	2.42097E-002	0.00000E+000	1.59175E+002	3.20586E+000	6.44747E-001	3.51549E+002	2.78634E+002	5.10858E+002	1.62813E+002	7.53494E-001	6.03408E-001	-6.11972E-002	1.59175E+002	-2.07467E+001	-4.56712E-002	1.62813E+002	-3.53883E+001
2.24640E+002	1.18661E+003	5.79450E+001	1.53482E+001	1.39434E+000	1.44642E+000	1.46180E+004	1.52434E+003	1.00000E+000	1.16000E+003	2.00000E+000	1.25594E+005	2.01680E+000	3.44473E+001	1.15325E-002	1.19632E-002	5.46154E-002	5.86693E-002	3.48130E+004	5.79236E+001	1.52898E+001	1.86074E-002	1.86074E-002	2.78638E+005	2.00000E+001	1.20000E+001	0.00000E+000	3.86115E+002	2.82057E+002	5.38338E+002	1.00000E+002	2.01212E+000	2.17463E-002	0.00000E+000	1.59372E+002	3.34404E+000	5.93602E-001	3.51549E+002	2.78634E+002	5.10858E+002	1.62804E+002	7.53494E-001	6.03408E-001	-1.83314E-002	1.59372E+002	-7.03207E+001	-4.56712E-002	1.62804E+002	-3.54061E+001
2.27530E+002	1.13875E+003	5.79801E+001	1.52247E+001	1.34901E+000	1.48534E+000	1.37540E+004	1.61478E+003	1.00000E+000	1.16100E+003	0.00000E+000	1.25693E+005	2.00374E+000	3.37453E+001	1.15027E-002	1.26652E-002	7.95786E-002	9.62821E-002	3.48130E+004	5.79232E+001	1.52897E+001	1.86074E-002	1.86074E-002	2.78638E+005	2.00000E+001	1.30000E+001	0.00000E+000	3.65094E+002	2.54968E+002	5.28846E+002	1.00000E+002	1.92009E+000	2.61364E-002	0.00000E+000	1.57348E+002	3.19143E+000	6.41227E-001	3.51549E+002	2.78634E+002	5.10858E+002	1.62835E+002	7.53494E-001	6.03408E-001	-4.81002E-002	1.57348E+002	-3.80163E+001	-4.56712E-002	1.62835E+002	-3.53651E+001
2.24637E+002	1.05215E+003	5.79248E+001	1.51108E+001	1.35667E+000	1.40947E+000	1.22630E+004	1.54245E+003	1.00000E+000	1.16200E+003	2.00000E+000	1.25785E+005	1.91219E+000	3.24369E+001	1.22512E-002	1.27279E-002	7.28550E-002	7.85462E-002	3.48130E+004	5.79232E+001	1.52893E+001	1.86074E-002	1.86074E-002	2.78638E+005	2.00000E+001	1.40000E+001	0.00000E+000	3.06712E+002	2.93341E+002	4.50135E+002	1.00000E+002	1.75288E+000	2.83435E-002	0.00000E+000	1.72814E+002	3.82542E+000	5.66544E-001	3.51549E+002	2.78634E+002	5.10858E+002	1.62881E+002	7.53494E-001	6.03408E-001	-1.90877E-002	1.72814E+002	-5.60050E+001	-4.56712E-002	1.62881E+002	-3.53190E+001
2.40208E+002	1.18061E+003	5.78947E+001	1.53034E+001	1.33469E+000	1.44664E+000	1.39780E+004	1.78772E+003	1.00000E+000	1.16300E+003	1.00000E+000	1.25895E+005	1.93081E+000	3.43599E+001	1.12890E-002	1.22359E-002	5.10597E-002	5.97440E-002	3.48130E+004	5.79232E+001	1.52885E+001	1.86074E-002	1.86074E-002	2.78638E+005	2.00000E+001	1.50000E+001	0.00000E+000	3.34738E+002	3.22374E+002	5.46379E+002	1.00000E+002	2.01857E+000	2.72956E-002	0.00000E+000	1.70258E+002	3.13415E+000	6.47694E-001	3.51549E+002	2.78634E+002	5.10858E+002	1.62894E+002	7.53494E-001	6.03408E-001	-4.02514E-002	1.70258E+002	-3.42545E+001	-4.56712E-002	1.62894E+002	-3.53176E+001
2.31968E+002	1.05315E+003	5.78680E+001	1.51770E+001	1.28138E+000	1.50504E+000	1.23010E+004	1.21708E+003	1.00000E+000	1.16500E+003	1.00000E+000	1.26102E+005	1.92852E+000	3.24523E+001	1.15533E-002	1.35699E-002	7.15139E-002	9.82677E-002	3.48130E+004	5.79228E+001	1.52882E+001	1.86074E-002	1.86074E-002	2.78638E+005	2.00000E+001	1.60000E+001	0.00000E+000	3.37049E+002	2.38142E+002	4.78702E+002	1.00000E+002	1.75949E+000	2.40903E-002	0.00000E+000	1.57970E+002	3.48779E+000	6.20427E-001	3.51549E+002	2.78634E+002	5.10858E+002	1.62938E+002	7.53494E-001	6.03408E-001	-8.02695E-002	1.57970E+002	1.09291E+000	-4.56712E-002	1.62938E+002	-3.52698E+001
2.10158E+002	1.14757E+003	5.79096E+001	1.52540E+001	1.43532E+000	1.57168E+000	1.53690E+004	9.62631E+002	1.00000E+000	1.16600E+003	1.00000E+000	1.26204E+005	2.25585E+000	3.38758E+001	1.15778E-002	1.26777E-002	8.25683E-002	9.88263E-002	3.48130E+004	5.79231E+001	1.52876E+001	1.86074E-002	1.86074E-002	2.78638E+005	2.00000E+001	1.70000E+001	0.00000E+000	3.85623E+002	2.43615E+002	5.23550E+002	1.00000E+002	1.92141E+000	1.36010E-002	0.00000E+000	1.53516E+002	3.11610E+000	6.21265E-001	3.51549E+002	2.78634E+002	5.10858E+002	1.62973E+002	7.53494E-001	6.03408E-001	-4.53480E-002	1.53516E+002	-4.50690E+001	-4.56712E-002	1.62973E+002	-3.52347E+001
2.36417E+002	1.21116E+003	5.79811E+001	1.51787E+001	1.34690E+000	1.45544E+000	1.43780E+004	1.69977E+003	1.00000E+000	1.16700E+003	1.00000E+000	1.26300E+005	1.96033E+000	3.48018E+001	1.12327E-002	1.21379E-002	7.30195E-002	8.51026E-002	3.48130E+004	5.79232E+001	1.52875E+001	1.86074E-002	1.86074E-002	2.78638E+005	2.00000E+001	1.80000E+001	0.00000E+000	3.72304E+002	2.97576E+002	5.53761E+002	1.00000E+002	2.04601E+000	2.05039E-002	0.00000E+000	1.63094E+002	3.22580E+000	6.20476E-001	3.51549E+002	2.78634E+002	5.10858E+002	1.62987E+002	7.53494E-001	6.03408E-001	-3.87314E-002	1.63094E+002	-4.31651E+001	-4.56712E-002	1.62987E+002	-3.52109E+001
2.20489E+002	1.10701E+003	5.79168E+001	1.52276E+001	1.40673E+000	1.48114E+000	1.38700E+004	1.44302E+003	1.00000E+000	1.16800E+003	3.00000E+000	1.26400E+005	2.08356E+000	3.32717E+001	1.19446E-002	1.25764E-002	8.31131E-002	9.20362E-002	3.48130E+004	5.79234E+001	1.52869E+001	1.86074E-002	1.86074E-002	2.78638E+005	2.00000E+001	1.90000E+001	0.00000E+000	3.55604E+002	2.76527E+002	4.82970E+002	1.00000E+002	1.85673E+000	2.43254E-002	0.00000E+000	1.62887E+002	3.69068E+000	5.52161E-001	3.51549E+002	2.78634E+002	5.10858E+002	1.62993E+002	7.53494E-001	6.03408E-001	-2.57662E-002	1.62887E+002	-5.83038E+001	-4.56712E-002	1.62993E+002	-3.52132E+001
2.26310E+002	9.88247E+002	5.78248E+001	1.53218E+001	1.37286E+000	1.48227E+000	1.22860E+004	1.45491E+003	1.00000E+000	1.16900E+003	3.00000E+000	1.26506E+005	2.03495E+000	3.14364E+001	1.23857E-002	1.33728E-002	5.42940E-002	6.30357E-002	3.48130E+004	5.79234E+001	1.52865E+001	1.86074E-002	1.86074E-002	2.78638E+005	2.00000E+001	2.00000E+001	0.00000E+000	3.10157E+002	2.76282E+002	4.13001E+002	1.00000E+002	1.66140E+000	4.08347E-002	0.00000E+000	1.71501E+002	4.29821E+000	5.03754E-001	3.51549E+002	2.78634E+002	5.10858E+002	1.63018E+002	7.53494E-001	6.03408E-001	-3.83193E-002	1.71501E+002	-3.52556E+001	-4.56712E-002	1.63018E+002	-3.52004E+001
2.64860E+002	1.39795E+003	5.81380E+001	1.52080E+001	1.35462E+000	1.44991E+000	1.66210E+004	2.72499E+003	1.00000E+000	1.18500E+003	6.20000E+001	1.28142E+005	1.96408E+000	3.73891E+001	1.05072E-002	1.12464E-002	7.47407E-002	8.55079E-002	3.58430E+004	5.78938E+001	1.51086E+001	1.59050E-002	1.59050E-002	5.49890E+005	2.50000E+001	1.00000E+000	0.00000E+000	4.50563E+002	4.00148E+002	5.55974E+002	1.00000E+002	2.33022E+000	2.67664E-002	0.00000E+000	1.74215E+002	4.17691E+000	4.45684E-001	5.86542E+002	5.91485E+002	7.22231E+002	1.84762E+002	7.37292E-001	4.38969E-001	-3.39795E-002	1.74215E+002	-3.75209E+001	-3.48556E-003	1.84762E+002	-6.17981E+001
2.70566E+002	1.56678E+003	5.80579E+001	1.50191E+001	1.37348E+000	1.36939E+000	1.80040E+004	2.93015E+003	1.00000E+000	1.18600E+003	3.30000E+001	1.28213E+005	1.88082E+000	3.95826E+001	1.02362E-002	1.02057E-002	6.92735E-002	6.88661E-002	3.58430E+004	5.78942E+001	1.51085E+001	1.59050E-002	1.59050E-002	5.49890E+005	2.50000E+001	2.00000E+000	0.00000E+000	4.68119E+002	5.03074E+002	6.19266E+002	1.00000E+002	2.64033E+000	3.27312E-002	0.00000E+000	1.85816E+002	3.67766E+000	4.86358E-001	5.86542E+002	5.91485E+002	7.22231E+002	1.84808E+002	7.37292E-001	4.38969E-001	1.49260E-003	1.85816E+002	-6.63965E+001	-3.48556E-003	1.84808E+002	-6.17495E+001
2.63001E+002	1.70654E+003	5.81042E+001	1.49891E+001	1.38767E+000	1.37579E+000	1.99080E+004	3.62291E+003	1.00000E+000	1.18700E+003	1.40000E+001	1.28286E+005	1.90914E+000	4.13103E+001	9.83496E-003	9.75074E-003	6.98775E-002	6.86990E-002	3.58430E+004	5.78940E+001	1.51084E+001	1.59050E-002	1.59050E-002	5.49890E+005	2.50000E+001	3.00000E+000	0.00000E+000	5.57164E+002	5.07344E+002	6.67757E+002	1.00000E+002	2.86543E+000	3.38216E-002	0.00000E+000	1.77577E+002	4.03360E+000	4.21701E-001	5.86542E+002	5.91485E+002	7.22231E+002	1.84822E+002	7.37292E-001	4.38969E-001	4.29984E-003	1.77577E+002	-7.78187E+001	-3.48556E-003	1.84822E+002	-6.17299E+001
2.66013E+002	1.58472E+003	5.80443E+001	1.51188E+001	1.36004E+000	1.38724E+000	1.82110E+004	2.67755E+003	1.00000E+000	1.18800E+003	3.70000E+001	1.28405E+005	1.88670E+000	3.98086E+001	1.00782E-002	1.02798E-002	6.94390E-002	7.22121E-002	3.58430E+004	5.78941E+001	1.51086E+001	1.59050E-002	1.59050E-002	5.49890E+005	2.50000E+001	4.00000E+000	0.00000E+000	4.84296E+002	4.84212E+002	6.31937E+002	1.00000E+002	2.65635E+000	2.64835E-002	0.00000E+000	1.80978E+002	3.73109E+000	4.76660E-001	5.86542E+002	5.91485E+002	7.22231E+002	1.84810E+002	7.37292E-001	4.38969E-001	-9.90299E-003	1.80978E+002	-5.82927E+001	-3.48556E-003	1.84810E+002	-6.17540E+001
2.51008E+002	1.54441E+003	5.78660E+001	1.50563E+001	1.39447E+000	1.42057E+000	1.86310E+004	1.96138E+003	1.00000E+000	1.18900E+003	4.10000E+001	1.28520E+005	1.98093E+000	3.92989E+001	1.02162E-002	1.04074E-002	6.78572E-002	7.03890E-002	3.58430E+004	5.78942E+001	1.51092E+001	1.59050E-002	1.59050E-002	5.49890E+005	2.50000E+001	5.00000E+000	0.00000E+000	4.63783E+002	4.62048E+002	6.37670E+002	1.00000E+002	2.60122E+000	2.16489E-002	0.00000E+000	1.78322E+002	3.42684E+000	5.13097E-001	5.86542E+002	5.91485E+002	7.22231E+002	1.84818E+002	7.37292E-001	4.38969E-001	-9.27175E-003	1.78322E+002	-6.16779E+001	-3.48556E-003	1.84818E+002	-6.17582E+001
2.62924E+002	1.55204E+003	5.78808E+001	1.50529E+001	1.39340E+000	1.41890E+000	1.86890E+004	3.07852E+003	1.00000E+000	1.19000E+003	3.70000E+001	1.28627E+005	1.97710E+000	3.93959E+001	1.01926E-002	1.03791E-002	7.21400E-002	7.47750E-002	3.58430E+004	5.78942E+001	1.51092E+001	1.59050E-002	1.59050E-002	5.49890E+005	2.50000E+001	6.00000E+000	0.00000E+000	4.60532E+002	5.08808E+002	6.02141E+002	1.00000E+002	2.60707E+000	3.00958E-002	0.00000E+000	1.88664E+002	3.64427E+000	4.81735E-001	5.86542E+002	5.91485E+002	7.22231E+002	1.84820E+002	7.37292E-001	4.38969E-001	-9.06660E-003	1.88664E+002	-5.15679E+001	-3.48556E-003	1.84820E+002	-6.17541E+001
2.40635E+002	1.53978E+003	5.79239E+001	1.51392E+001	1.41162E+000	1.44203E+000	1.89700E+004	2.58165E+003	1.00000E+000	1.19100E+003	4.50000E+001	1.28737E+005	2.03560E+000	3.92401E+001	1.02490E-002	1.04699E-002	7.80159E-002	8.13819E-002	3.58430E+004	5.78941E+001	1.51092E+001	1.59050E-002	1.59050E-002	5.49890E+005	2.50000E+001	7.00000E+000	0.00000E+000	5.05492E+002	4.28376E+002	6.17404E+002	1.00000E+002	2.56906E+000	2.33005E-002	0.00000E+000	1.71012E+002	3.91731E+000	4.44825E-001	5.86542E+002	5.91485E+002	7.22231E+002	1.84807E+002	7.37292E-001	4.38969E-001	-1.06588E-002	1.71012E+002	-6.74100E+001	-3.48556E-003	1.84807E+002	-6.17680E+001
2.78064E+002	1.57616E+003	5.78973E+001	1.51492E+001	1.36684E+000	1.39667E+000	1.84430E+004	2.91540E+003	1.00000E+000	1.19200E+003	3.60000E+001	1.28846E+005	1.90903E+000	3.97009E+001	1.00647E-002	1.02844E-002	5.55306E-002	5.79364E-002	3.58430E+004	5.78942E+001	1.51084E+001	1.59050E-002	1.59050E-002	5.49890E+005	2.50000E+001	8.00000E+000	0.00000E+000	4.84657E+002	4.63937E+002	6.65272E+002	1.00000E+002	2.68545E+000	3.43586E-002	0.00000E+000	1.75604E+002	3.42462E+000	5.16039E-001	5.86542E+002	5.91485E+002	7.22231E+002	1.84789E+002	7.37292E-001	4.38969E-001	-1.07943E-002	1.75604E+002	-6.26668E+001	-3.48556E-003	1.84789E+002	-6.17886E+001
2.59474E+002	1.62427E+003	5.79209E+001	1.51227E+001	1.35850E+000	1.42574E+000	1.91420E+004	2.96956E+003	1.00000E+000	1.19300E+003	2.70000E+001	1.28932E+005	1.93687E+000	4.03022E+001	9.81896E-003	1.03050E-002	7.28675E-002	8.01857E-002	3.58430E+004	5.78943E+001	1.51088E+001	1.59050E-002	1.59050E-002	5.49890E+005	2.50000E+001	9.00000E+000	0.00000E+000	4.95642E+002	4.67705E+002	6.78431E+002	1.00000E+002	2.73177E+000	2.34998E-002	0.00000E+000	1.74728E+002	3.36302E+000	5.15808E-001	5.86542E+002	5.91485E+002	7.22231E+002	1.84779E+002	7.37292E-001	4.38969E-001	-2.41523E-002	1.74728E+002	-4.83055E+001	-3.48556E-003	1.84779E+002	-6.17962E+001
2.49253E+002	1.43431E+003	5.79065E+001	1.50730E+001	1.39335E+000	1.40371E+000	1.70900E+004	1.94785E+003	1.00000E+000	1.19400E+003	5.90000E+001	1.29062E+005	1.95587E+000	3.78723E+001	1.06584E-002	1.07376E-002	6.97557E-002	7.07833E-002	3.58430E+004	5.78943E+001	1.51086E+001	1.59050E-002	1.59050E-002	5.49890E+005	2.50000E+001	1.00000E+001	0.00000E+000	4.43299E+002	4.41985E+002	5.53095E+002	1.00000E+002	2.38261E+000	2.11148E-002	0.00000E+000	1.83054E+002	4.10719E+000	4.46988E-001	5.86542E+002	5.91485E+002	7.22231E+002	1.84761E+002	7.37292E-001	4.38969E-001	-3.70333E-003	1.83054E+002	-6.32724E+001	-3.48556E-003	1.84761E+002	-6.18128E+001
2.63448E+002	1.76532E+003	5.77969E+001	1.51042E+001	1.33034E+000	1.42152E+000	2.03920E+004	3.52713E+003	1.00000E+000	1.19500E+003	1.20000E+001	1.29121E+005	1.89111E+000	4.20158E+001	9.31609E-003	9.95456E-003	6.61003E-002	7.53676E-002	3.58430E+004	5.78945E+001	1.51086E+001	1.59050E-002	1.59050E-002	5.49890E+005	2.50000E+001	1.10000E+001	0.00000E+000	5.51221E+002	4.66004E+002	7.61843E+002	1.00000E+002	2.96339E+000	2.08448E-002	0.00000E+000	1.67524E+002	3.08681E+000	5.44467E-001	5.86542E+002	5.91485E+002	7.22231E+002	1.84758E+002	7.37292E-001	4.38969E-001	-3.31314E-002	1.67524E+002	-4.52126E+001	-3.48556E-003	1.84758E+002	-6.18266E+001
2.53431E+002	1.78061E+003	5.78729E+001	1.51035E+001	1.40236E+000	1.37620E+000	2.09600E+004	3.76083E+003	1.00000E+000	1.19600E+003	1.20000E+001	1.29213E+005	1.92993E+000	4.21973E+001	9.68644E-003	9.50573E-003	7.11925E-002	6.85879E-002	3.58430E+004	5.78944E+001	1.51092E+001	1.59050E-002	1.59050E-002	5.49890E+005	2.50000E+001	1.20000E+001	0.00000E+000	5.75223E+002	5.39198E+002	6.75554E+002	1.00000E+002	2.95782E+000	2.80448E-002	0.00000E+000	1.81074E+002	4.07851E+000	4.06457E-001	5.86542E+002	5.91485E+002	7.22231E+002	1.84728E+002	7.37292E-001	4.38969E-001	9.41615E-003	1.81074E+002	-8.01622E+001	-3.48556E-003	1.84728E+002	-6.18499E+001
2.59657E+002	1.77803E+003	5.78588E+001	1.50410E+001	1.44990E+000	1.39691E+000	2.18980E+004	4.10372E+003	1.00000E+000	1.19700E+003	7.00000E+000	1.29309E+005	2.02537E+000	4.21666E+001	9.79794E-003	9.43984E-003	7.54061E-002	7.00453E-002	3.58430E+004	5.78944E+001	1.51099E+001	1.59050E-002	1.59050E-002	5.49890E+005	2.50000E+001	1.30000E+001	0.00000E+000	5.19156E+002	5.52584E+002	7.25451E+002	1.00000E+002	2.99098E+000	2.93540E-002	0.00000E+000	1.82147E+002	3.11439E+000	5.20757E-001	5.86542E+002	5.91485E+002	7.22231E+002	1.84710E+002	7.37292E-001	4.38969E-001	1.86145E-002	1.82147E+002	-8.95618E+001	-3.48556E-003	1.84710E+002	-6.18660E+001
2.54679E+002	1.66923E+003	5.79054E+001	1.50740E+001	1.37378E+000	1.37209E+000	1.92370E+004	2.79453E+003	1.00000E+000	1.19800E+003	2.40000E+001	1.29437E+005	1.88495E+000	4.08562E+001	9.90487E-003	9.89267E-003	6.63164E-002	6.61552E-002	3.58430E+004	5.78946E+001	1.51101E+001	1.59050E-002	1.59050E-002	5.49890E+005	2.50000E+001	1.40000E+001	0.00000E+000	5.07340E+002	5.35484E+002	6.46492E+002	1.00000E+002	2.80009E+000	2.04936E-002	0.00000E+000	1.86441E+002	3.73956E+000	4.62724E-001	5.86542E+002	5.91485E+002	7.22231E+002	1.84695E+002	7.37292E-001	4.38969E-001	6.16175E-004	1.86441E+002	-6.47915E+001	-3.48556E-003	1.84695E+002	-6.18783E+001
2.62433E+002	1.71206E+003	5.78615E+001	1.51154E+001	1.34534E+000	1.37124E+000	1.93340E+004	3.20799E+003	1.00000E+000	1.19900E+003	2.10000E+001	1.29535E+005	1.84479E+000	4.13771E+001	9.67547E-003	9.86174E-003	6.73413E-002	6.99291E-002	3.58430E+004	5.78950E+001	1.51096E+001	1.59050E-002	1.59050E-002	5.49890E+005	2.50000E+001	1.50000E+001	0.00000E+000	5.23648E+002	5.88797E+002	6.18262E+002	1.00000E+002	2.85834E+000	2.74103E-002	0.00000E+000	1.96883E+002	3.97362E+000	4.34375E-001	5.86542E+002	5.91485E+002	7.22231E+002	1.84649E+002	7.37292E-001	4.38969E-001	-9.53411E-003	1.96883E+002	-4.28221E+001	-3.48556E-003	1.84649E+002	-6.19303E+001
2.51970E+002	1.75002E+003	5.78714E+001	1.50470E+001	1.38816E+000	1.37602E+000	2.04360E+004	4.14483E+003	1.00000E+000	1.20000E+003	1.30000E+001	1.29636E+005	1.91012E+000	4.18333E+001	9.71047E-003	9.62554E-003	6.78952E-002	6.67262E-002	3.58430E+004	5.78951E+001	1.51100E+001	1.59050E-002	1.59050E-002	5.49890E+005	2.50000E+001	1.60000E+001	0.00000E+000	5.29886E+002	5.82269E+002	6.62983E+002	1.00000E+002	2.93937E+000	2.65666E-002	0.00000E+000	1.90789E+002	3.67297E+000	4.57084E-001	5.86542E+002	5.91485E+002	7.22231E+002	1.84598E+002	7.37292E-001	4.38969E-001	4.39206E-003	1.90789E+002	-6.47343E+001	-3.48556E-003	1.84598E+002	-6.19770E+001
2.46590E+002	1.70024E+003	5.78195E+001	1.51035E+001	1.44009E+000	1.40470E+000	2.08950E+004	3.17039E+003	1.00000E+000	1.20100E+003	2.00000E+001	1.29746E+005	2.02289E+000	4.12340E+001	9.96249E-003	9.71769E-003	7.10993E-002	6.76854E-002	3.58430E+004	5.78950E+001	1.51097E+001	1.59050E-002	1.59050E-002	5.49890E+005	2.50000E+001	1.70000E+001	0.00000E+000	5.59496E+002	5.20008E+002	6.36005E+002	1.00000E+002	2.83074E+000	2.07163E-002	0.00000E+000	1.82059E+002	4.31765E+000	3.84541E-001	5.86542E+002	5.91485E+002	7.22231E+002	1.84602E+002	7.37292E-001	4.38969E-001	1.24390E-002	1.82059E+002	-8.26209E+001	-3.48556E-003	1.84602E+002	-6.19809E+001
2.76015E+002	1.75866E+003	5.79836E+001	1.50569E+001	1.35169E+000	1.35932E+000	1.97360E+004	2.65458E+003	1.00000E+000	1.20200E+003	1.50000E+001	1.29842E+005	1.83739E+000	4.19364E+001	9.62163E-003	9.67595E-003	6.84095E-002	6.91756E-002	3.58430E+004	5.78949E+001	1.51097E+001	1.59050E-002	1.59050E-002	5.49890E+005	2.50000E+001	1.80000E+001	0.00000E+000	5.42256E+002	5.18388E+002	7.17875E+002	1.00000E+002	2.95457E+000	2.01930E-002	0.00000E+000	1.76746E+002	3.48906E+000	4.89636E-001	5.86542E+002	5.91485E+002	7.22231E+002	1.84591E+002	7.37292E-001	4.38969E-001	-2.81470E-003	1.76746E+002	-7.05826E+001	-3.48556E-003	1.84591E+002	-6.19750E+001
2.91422E+002	2.09673E+003	5.78992E+001	1.51248E+001	1.36760E+000	1.36091E+000	2.39610E+004	4.29919E+003	1.00000E+000	1.20300E+003	2.00000E+000	1.29936E+005	1.86118E+000	4.57900E+001	8.83500E-003	8.79177E-003	5.20362E-002	5.15364E-002	3.58430E+004	5.78949E+001	1.51103E+001	1.59050E-002	1.59050E-002	5.49890E+005	2.50000E+001	1.90000E+001	0.00000E+000	6.34300E+002	7.27258E+002	7.74346E+002	1.00000E+002	3.53225E+000	2.26796E-002	0.00000E+000	1.95961E+002	3.41493E+000	4.54022E-001	5.86542E+002	5.91485E+002	7.22231E+002	1.84566E+002	7.37292E-001	4.38969E-001	2.45229E-003	1.95961E+002	-5.73602E+001	-3.48556E-003	1.84566E+002	-6.20106E+001
2.72479E+002	2.20523E+003	5.79412E+001	1.51001E+001	1.42924E+000	1.38664E+000	2.65590E+004	3.42956E+003	1.00000E+000	1.20400E+003	1.00000E+000	1.30046E+005	1.98184E+000	4.69598E+001	8.77001E-003	8.50857E-003	7.11211E-002	6.69793E-002	3.58430E+004	5.78949E+001	1.51095E+001	1.59050E-002	1.59050E-002	5.49890E+005	2.50000E+001	2.00000E+001	0.00000E+000	6.83212E+002	6.98656E+002	8.37541E+002	1.00000E+002	3.67303E+000	1.71065E-002	0.00000E+000	1.85989E+002	3.36900E+000	4.37123E-001	5.86542E+002	5.91485E+002	7.22231E+002	1.84533E+002	7.37292E-001	4.38969E-001	1.51307E-002	1.85989E+002	-8.17446E+001	-3.48556E-003	1.84533E+002	-6.20387E+001
2.62699E+002	2.41850E+003	5.78269E+001	1.51559E+001	1.47242E+000	1.45803E+000	3.14920E+004	5.36241E+003	1.00000E+000	1.20500E+003	0.00000E+000	1.30155E+005	2.14683E+000	4.91782E+001	8.29723E-003	8.21609E-003	5.68639E-002	5.57703E-002	3.58430E+004	5.78953E+001	1.51098E+001	1.59050E-002	1.59050E-002	5.49890E+005	2.50000E+001	2.10000E+001	0.00000E+000	7.70047E+002	8.12469E+002	8.66741E+002	1.00000E+002	4.03784E+000	1.97216E-002	0.00000E+000	1.94792E+002	3.41403E+000	3.96135E-001	5.86542E+002	5.91485E+002	7.22231E+002	1.84510E+002	7.37292E-001	4.38969E-001	4.91327E-003	1.94792E+002	-6.13324E+001	-3.48556E-003	1.84510E+002	-6.20740E+001
2.71389E+002	2.31067E+003	5.78128E+001	1.50939E+001	1.50052E+000	1.44619E+000	3.02310E+004	4.42828E+003	1.00000E+000	1.20600E+003	0.00000E+000	1.30263E+005	2.17003E+000	4.80695E+001	8.63010E-003	8.31761E-003	7.56411E-002	7.03011E-002	3.58430E+004	5.78954E+001	1.51104E+001	1.59050E-002	1.59050E-002	5.49890E+005	2.50000E+001	2.20000E+001	0.00000E+000	7.20560E+002	7.80399E+002	8.35119E+002	1.00000E+002	3.85569E+000	1.87394E-002	0.00000E+000	1.94859E+002	3.31602E+000	4.16263E-001	5.86542E+002	5.91485E+002	7.22231E+002	1.84475E+002	7.37292E-001	4.38969E-001	1.84384E-002	1.94859E+002	-7.66553E+001	-3.48556E-003	1.84475E+002	-6.21079E+001
2.68847E+002	2.45479E+003	5.78174E+001	1.50791E+001	1.51643E+000	1.45449E+000	3.25880E+004	5.89999E+003	1.00000E+000	1.20700E+003	0.00000E+000	1.30367E+005	2.20563E+000	4.95459E+001	8.40026E-003	8.05716E-003	7.30949E-002	6.72886E-002	3.58430E+004	5.78953E+001	1.51107E+001	1.59050E-002	1.59050E-002	5.49890E+005	2.50000E+001	2.30000E+001	0.00000E+000	7.95009E+002	8.41639E+002	8.61483E+002	1.00000E+002	4.11168E+000	1.77062E-002	0.00000E+000	1.98175E+002	3.49510E+000	3.80385E-001	5.86542E+002	5.91485E+002	7.22231E+002	1.84440E+002	7.37292E-001	4.38969E-001	2.08475E-002	1.98175E+002	-7.60880E+001	-3.48556E-003	1.84440E+002	-6.21412E+001
2.61898E+002	2.17999E+003	5.78624E+001	1.51882E+001	1.45286E+000	1.49718E+000	2.87150E+004	4.51759E+003	1.00000E+000	1.20900E+003	2.00000E+000	1.30576E+005	2.17520E+000	4.66904E+001	8.57374E-003	8.83529E-003	5.37205E-002	5.70014E-002	3.58430E+004	5.78955E+001	1.51095E+001	1.59050E-002	1.59050E-002	5.49890E+005	2.50000E+001	2.40000E+001	0.00000E+000	7.05968E+002	6.42184E+002	8.55372E+002	1.00000E+002	3.64678E+000	2.53636E-002	0.00000E+000	1.76488E+002	3.29632E+000	4.29662E-001	5.86542E+002	5.91485E+002	7.22231E+002	1.84328E+002	7.37292E-001	4.38969E-001	-1.50240E-002	1.76488E+002	-5.69727E+001	-3.48556E-003	1.84328E+002	-6.22547E+001
2.55782E+002	2.22208E+003	5.77707E+001	1.52999E+001	1.41414E+000	1.56373E+000	2.97470E+004	5.32691E+003	1.00000E+000	1.21200E+003	0.00000E+000	1.30870E+005	2.21132E+000	4.71390E+001	8.19917E-003	9.06649E-003	4.99213E-002	6.08758E-002	3.58430E+004	5.78956E+001	1.51089E+001	1.59050E-002	1.59050E-002	5.49890E+005	2.50000E+001	2.50000E+001	0.00000E+000	6.90439E+002	6.96062E+002	8.55473E+002	1.00000E+002	3.71238E+000	1.93072E-002	0.00000E+000	1.83886E+002	3.14210E+000	4.42863E-001	5.86542E+002	5.91485E+002	7.22231E+002	1.84274E+002	7.37292E-001	4.38969E-001	-5.02336E-002	1.83886E+002	-9.00245E+000	-3.48556E-003	1.84274E+002	-6.23221E+001
2.66530E+002	2.35840E+003	5.78181E+001	1.51358E+001	1.48133E+000	1.50670E+000	3.17680E+004	4.53787E+003	1.00000E+000	1.22300E+003	0.00000E+000	1.31986E+005	2.23191E+000	4.85633E+001	8.31104E-003	8.45341E-003	5.42132E-002	5.60621E-002	3.69310E+004	5.78181E+001	1.51358E+001	5.42132E-002	5.60621E-002	3.17680E+004	1.00000E+000	1.00000E+000	0.00000E+000	7.58314E+002	7.50390E+002	8.70212E+002	1.00000E+002	3.92613E+000	2.04861E-002	0.00000E+000	1.86518E+002	3.41158E+000	3.94694E-001	7.58314E+002	7.50390E+002	8.70212E+002	1.86518E+002	3.41158E+000	3.94694E-001	-8.49195E-003	1.86518E+002	-5.43773E+001	-8.49195E-003	1.86518E+002	-5.43773E+001
2.80909E+002	2.35832E+003	5.78261E+001	1.50639E+001	1.45101E+000	1.40487E+000	2.92110E+004	5.11335E+003	1.00000E+000	1.23400E+003	0.00000E+000	1.33140E+005	2.03848E+000	4.85625E+001	8.48980E-003	8.21981E-003	6.73851E-002	6.32045E-002	3.72640E+004	5.78791E+001	1.51390E+001	1.07989E-002	1.07989E-002	1.58218E+006	6.00000E+001	1.00000E+000	0.00000E+000	7.46530E+002	7.87659E+002	8.44853E+002	1.00000E+002	3.92300E+000	1.83049E-002	0.00000E+000	1.93104E+002	3.52205E+000	3.98697E-001	7.33038E+002	7.05038E+002	8.18455E+002	1.85218E+002	5.08384E-001	3.75311E-001	1.61577E-002	1.93104E+002	-7.58077E+001	-2.37960E-003	1.85218E+002	-6.26185E+001
2.58246E+002	2.55509E+003	5.79033E+001	1.50415E+001	1.52521E+000	1.47935E+000	3.45810E+004	5.98101E+003	1.00000E+000	1.23500E+003	0.00000E+000	1.33239E+005	2.25632E+000	5.05479E+001	8.20183E-003	7.95524E-003	7.26344E-002	6.83627E-002	0.00000E+000	4.20249E-002	2.07939E-002	0.00000E+000	0.00000E+000	0.00000E+000	0.00000E+000	0.00000E+000	0.00000E+000	8.43990E+002	8.67530E+002	8.90641E+002	1.00000E+002	4.27847E+000	1.48023E-002	0.00000E+000	1.96390E+002	3.58559E+000	3.59942E-001	0.00000E+000	0.00000E+000	0.00000E+000	1.96390E+002	3.58559E+000	3.59942E-001	1.52624E-002	1.96390E+002	-7.14936E+001	0.00000E+000	1.96390E+002	-7.14936E+001
2.57895E+002	2.42638E+003	5.77543E+001	1.51288E+001	1.44791E+000	1.50539E+000	3.20210E+004	5.71430E+003	1.00000E+000	1.23600E+003	0.00000E+000	1.33345E+005	2.17966E+000	4.92583E+001	8.09140E-003	8.41260E-003	5.08950E-002	5.49582E-002	3.72640E+004	5.78788E+001	1.51400E+001	1.07989E-002	1.07989E-002	1.58218E+006	6.00000E+001	2.00000E+000	0.00000E+000	8.16372E+002	7.61784E+002	8.79292E+002	1.00000E+002	4.04527E+000	2.58154E-002	0.00000E+000	1.84613E+002	3.82757E+000	3.50405E-001	7.33038E+002	7.05038E+002	8.18455E+002	1.85123E+002	5.08384E-001	3.75311E-001	-1.94619E-002	1.84613E+002	-4.37944E+001	-2.37960E-003	1.85123E+002	-6.27228E+001
2.56841E+002	2.23698E+003	5.77603E+001	1.51320E+001	1.42963E+000	1.46959E+000	2.85780E+004	4.42862E+003	1.00000E+000	1.23700E+003	0.00000E+000	1.33439E+005	2.10096E+000	4.72967E+001	8.45682E-003	8.69319E-003	5.28350E-002	5.57872E-002	3.72640E+004	5.78790E+001	1.51404E+001	1.07989E-002	1.07989E-002	1.58218E+006	6.00000E+001	3.00000E+000	0.00000E+000	7.76567E+002	6.49035E+002	8.41211E+002	1.00000E+002	3.73364E+000	2.20410E-002	0.00000E+000	1.72786E+002	4.00603E+000	3.54390E-001	7.33038E+002	7.05038E+002	8.18455E+002	1.85068E+002	5.08384E-001	3.75311E-001	-1.37824E-002	1.72786E+002	-6.20956E+001	-2.37960E-003	1.85068E+002	-6.27776E+001
2.81707E+002	2.20035E+003	5.77919E+001	1.51619E+001	1.39973E+000	1.42348E+000	2.68090E+004	5.07618E+003	1.00000E+000	1.23800E+003	0.00000E+000	1.33543E+005	1.99248E+000	4.69079E+001	8.54877E-003	8.69380E-003	5.07811E-002	5.24915E-002	3.72640E+004	5.78787E+001	1.51406E+001	1.07989E-002	1.07989E-002	1.58218E+006	6.00000E+001	4.00000E+000	0.00000E+000	7.37809E+002	6.51636E+002	8.39389E+002	1.00000E+002	3.67858E+000	2.48564E-002	0.00000E+000	1.75640E+002	3.79614E+000	3.86126E-001	7.33038E+002	7.05038E+002	8.18455E+002	1.85013E+002	5.08384E-001	3.75311E-001	-8.41161E-003	1.75640E+002	-6.53498E+001	-2.37960E-003	1.85013E+002	-6.28314E+001
2.74340E+002	2.32897E+003	5.78322E+001	1.51303E+001	1.43200E+000	1.43431E+000	2.91370E+004	4.70727E+003	1.00000E+000	1.24100E+003	0.00000E+000	1.33846E+005	2.05394E+000	4.82594E+001	8.38919E-003	8.40276E-003	5.35808E-002	5.37520E-002	3.72640E+004	5.78796E+001	1.51402E+001	1.07989E-002	1.07989E-002	1.58218E+006	6.00000E+001	5.00000E+000	0.00000E+000	7.34863E+002	7.84203E+002	8.39542E+002	1.00000E+002	3.89071E+000	1.99280E-002	0.00000E+000	1.93072E+002	3.46374E+000	4.05923E-001	7.33038E+002	7.05038E+002	8.18455E+002	1.84880E+002	5.08384E-001	3.75311E-001	-8.08131E-004	1.93072E+002	-5.65520E+001	-2.37960E-003	1.84880E+002	-6.29592E+001
2.56094E+002	2.10384E+003	5.78284E+001	1.53845E+001	1.40091E+000	1.53195E+000	2.74410E+004	4.67396E+003	1.00000E+000	1.24300E+003	1.00000E+000	1.34048E+005	2.14612E+000	4.58677E+001	8.45688E-003	9.24792E-003	4.74799E-002	5.66147E-002	3.72640E+004	5.78797E+001	1.51392E+001	1.07989E-002	1.07989E-002	1.58218E+006	6.00000E+001	6.00000E+000	0.00000E+000	6.04283E+002	6.66257E+002	8.55056E+002	1.00000E+002	3.53871E+000	1.53585E-002	0.00000E+000	1.82173E+002	2.74073E+000	5.28623E-001	7.33038E+002	7.05038E+002	8.18455E+002	1.84827E+002	5.08384E-001	3.75311E-001	-4.46799E-002	1.82173E+002	-1.72037E+001	-2.37960E-003	1.84827E+002	-6.30255E+001
2.87853E+002	2.17078E+003	5.78923E+001	1.53173E+001	1.37944E+000	1.49592E+000	2.73020E+004	5.41102E+003	1.00000E+000	1.24400E+003	0.00000E+000	1.34147E+005	2.06353E+000	4.65916E+001	8.34846E-003	9.05338E-003	5.25395E-002	6.16572E-002	3.72640E+004	5.78798E+001	1.51402E+001	1.07989E-002	1.07989E-002	1.58218E+006	6.00000E+001	7.00000E+000	0.00000E+000	6.93116E+002	6.90094E+002	8.29574E+002	1.00000E+002	3.65864E+000	2.45405E-002	0.00000E+000	1.83418E+002	3.45338E+000	4.20600E-001	7.33038E+002	7.05038E+002	8.18455E+002	1.84771E+002	5.08384E-001	3.75311E-001	-4.05083E-002	1.83418E+002	-2.07979E+001	-2.37960E-003	1.84771E+002	-6.30721E+001
2.75258E+002	2.15762E+003	5.78315E+001	1.53329E+001	1.40568E+000	1.43076E+000	2.65580E+004	3.94749E+003	1.00000E+000	1.24500E+003	0.00000E+000	1.34248E+005	2.01120E+000	4.64502E+001	8.62558E-003	8.77951E-003	5.14627E-002	5.32870E-002	3.72640E+004	5.78795E+001	1.51399E+001	1.07989E-002	1.07989E-002	1.58218E+006	6.00000E+001	8.00000E+000	0.00000E+000	6.43968E+002	7.33317E+002	8.29125E+002	1.00000E+002	3.65734E+000	2.24889E-002	0.00000E+000	1.89934E+002	3.08290E+000	4.77699E-001	7.33038E+002	7.05038E+002	8.18455E+002	1.84708E+002	5.08384E-001	3.75311E-001	-8.84406E-003	1.89934E+002	-5.05697E+001	-2.37960E-003	1.84708E+002	-6.31413E+001
2.62352E+002	2.10696E+003	5.77804E+001	1.53394E+001	1.41230E+000	1.47912E+000	2.68500E+004	4.15127E+003	1.00000E+000	1.24600E+003	0.00000E+000	1.34362E+005	2.08896E+000	4.59016E+001	8.61896E-003	9.02675E-003	4.95843E-002	5.43069E-002	3.72640E+004	5.78797E+001	1.51401E+001	1.07989E-002	1.07989E-002	1.58218E+006	6.00000E+001	9.00000E+000	0.00000E+000	7.02785E+002	6.01162E+002	8.31530E+002	1.00000E+002	3.53124E+000	1.94202E-002	0.00000E+000	1.70748E+002	3.49851E+000	4.18655E-001	7.33038E+002	7.05038E+002	8.18455E+002	1.84655E+002	5.08384E-001	3.75311E-001	-2.31095E-002	1.70748E+002	-5.35006E+001	-2.37960E-003	1.84655E+002	-6.31985E+001
2.54289E+002	2.16605E+003	5.77140E+001	1.53612E+001	1.40678E+000	1.47744E+000	2.74980E+004	2.34346E+003	1.00000E+000	1.24700E+003	1.00000E+000	1.34473E+005	2.07843E+000	4.65408E+001	8.48349E-003	8.90963E-003	4.37366E-002	4.81471E-002	3.72640E+004	5.78798E+001	1.51406E+001	1.07989E-002	1.07989E-002	1.58218E+006	6.00000E+001	1.00000E+001	0.00000E+000	7.07085E+002	6.71497E+002	8.18598E+002	1.00000E+002	3.62819E+000	1.07889E-002	0.00000E+000	1.81018E+002	3.64436E+000	3.97136E-001	7.33038E+002	7.05038E+002	8.18455E+002	1.84609E+002	5.08384E-001	3.75311E-001	-2.45009E-002	1.81018E+002	-4.16457E+001	-2.37960E-003	1.84609E+002	-6.32519E+001
2.66748E+002	2.08401E+003	5.78025E+001	1.52673E+001	1.39890E+000	1.47874E+000	2.62940E+004	4.03224E+003	1.00000E+000	1.24800E+003	1.00000E+000	1.34592E+005	2.06861E+000	4.56509E+001	8.62699E-003	9.11935E-003	4.73466E-002	5.28030E-002	3.72640E+004	5.78796E+001	1.51406E+001	1.07989E-002	1.07989E-002	1.58218E+006	6.00000E+001	1.10000E+001	0.00000E+000	6.42564E+002	6.66293E+002	8.13644E+002	1.00000E+002	3.51745E+000	2.08835E-002	0.00000E+000	1.83240E+002	3.23337E+000	4.57749E-001	7.33038E+002	7.05038E+002	8.18455E+002	1.84531E+002	5.08384E-001	3.75311E-001	-2.77443E-002	1.83240E+002	-3.56955E+001	-2.37960E-003	1.84531E+002	-6.33172E+001
2.92118E+002	2.21811E+003	5.78853E+001	1.52017E+001	1.36329E+000	1.39375E+000	2.58670E+004	4.06979E+003	1.00000E+000	1.24900E+003	0.00000E+000	1.34694E+005	1.90008E+000	4.70968E+001	8.47648E-003	8.66584E-003	4.78751E-002	5.00002E-002	3.72640E+004	5.78795E+001	1.51407E+001	1.07989E-002	1.07989E-002	1.58218E+006	6.00000E+001	1.20000E+001	0.00000E+000	6.76252E+002	7.73566E+002	8.15979E+002	1.00000E+002	3.74524E+000	1.79925E-002	0.00000E+000	1.94544E+002	3.32816E+000	4.48368E-001	7.33038E+002	7.05038E+002	8.18455E+002	1.84457E+002	5.08384E-001	3.75311E-001	-1.10461E-002	1.94544E+002	-4.34436E+001	-2.37960E-003	1.84457E+002	-6.33811E+001
3.03699E+002	2.08173E+003	5.78885E+001	1.51969E+001	1.37684E+000	1.41837E+000	2.48870E+004	5.09287E+003	1.00000E+000	1.25000E+003	0.00000E+000	1.34801E+005	1.95287E+000	4.56260E+001	8.72764E-003	8.99090E-003	5.17150E-002	5.48319E-002	3.72640E+004	5.78796E+001	1.51412E+001	1.07989E-002	1.07989E-002	1.58218E+006	6.00000E+001	1.30000E+001	0.00000E+000	6.20694E+002	7.01043E+002	8.12773E+002	1.00000E+002	3.54092E+000	2.78492E-002	0.00000E+000	1.87937E+002	3.13532E+000	4.85225E-001	7.33038E+002	7.05038E+002	8.18455E+002	1.84430E+002	5.08384E-001	3.75311E-001	-1.48584E-002	1.87937E+002	-4.57109E+001	-2.37960E-003	1.84430E+002	-6.34079E+001
2.50038E+002	2.00469E+003	5.77893E+001	1.53617E+001	1.43511E+000	1.49108E+000	2.61070E+004	2.80496E+003	1.00000E+000	1.25100E+003	2.00000E+000	1.34900E+005	2.13986E+000	4.47738E+001	8.88191E-003	9.22832E-003	4.87751E-002	5.25830E-002	3.72640E+004	5.78795E+001	1.51414E+001	1.07989E-002	1.07989E-002	1.58218E+006	6.00000E+001	1.40000E+001	0.00000E+000	5.53659E+002	6.98824E+002	7.98116E+002	1.00000E+002	3.41348E+000	1.29131E-002	0.00000E+000	1.90245E+002	2.69834E+000	5.50473E-001	7.33038E+002	7.05038E+002	8.18455E+002	1.84378E+002	5.08384E-001	3.75311E-001	-1.91282E-002	1.90245E+002	-3.85518E+001	-2.37960E-003	1.84378E+002	-6.34762E+001
2.67439E+002	2.10648E+003	5.78798E+001	1.53201E+001	1.37683E+000	1.47802E+000	2.61730E+004	3.48159E+003	1.00000E+000	1.25200E+003	0.00000E+000	1.34997E+005	2.03498E+000	4.58964E+001	8.51045E-003	9.13595E-003	4.96270E-002	5.70667E-002	3.72640E+004	5.78792E+001	1.51410E+001	1.07989E-002	1.07989E-002	1.58218E+006	6.00000E+001	1.50000E+001	0.00000E+000	6.52332E+002	6.37852E+002	8.44851E+002	1.00000E+002	3.54287E+000	1.73715E-002	0.00000E+000	1.77185E+002	3.14040E+000	4.72389E-001	7.33038E+002	7.05038E+002	8.18455E+002	1.84334E+002	5.08384E-001	3.75311E-001	-3.54464E-002	1.77185E+002	-3.28864E+001	-2.37960E-003	1.84334E+002	-6.35101E+001
2.72049E+002	2.06624E+003	5.78793E+001	1.52126E+001	1.40604E+000	1.47606E+000	2.61020E+004	4.50670E+003	1.00000E+000	1.25300E+003	1.00000E+000	1.35098E+005	2.07540E+000	4.54559E+001	8.70284E-003	9.13621E-003	5.59440E-002	6.15778E-002	3.72640E+004	5.78792E+001	1.51413E+001	1.07989E-002	1.07989E-002	1.58218E+006	6.00000E+001	1.60000E+001	0.00000E+000	6.66401E+002	6.24376E+002	8.27423E+002	1.00000E+002	3.50899E+000	2.24127E-002	0.00000E+000	1.75773E+002	3.33716E+000	4.45140E-001	7.33038E+002	7.05038E+002	8.18455E+002	1.84293E+002	5.08384E-001	3.75311E-001	-2.42933E-002	1.75773E+002	-4.71073E+001	-2.37960E-003	1.84293E+002	-6.35462E+001
2.50961E+002	2.00058E+003	5.77884E+001	1.53546E+001	1.39619E+000	1.52217E+000	2.58740E+004	3.83015E+003	1.00000E+000	1.25400E+003	1.00000E+000	1.35203E+005	2.12524E+000	4.47278E+001	8.67987E-003	9.46306E-003	5.09811E-002	6.04423E-002	3.72640E+004	5.78794E+001	1.51407E+001	1.07989E-002	1.07989E-002	1.58218E+006	6.00000E+001	1.70000E+001	0.00000E+000	6.48926E+002	6.08834E+002	7.84473E+002	1.00000E+002	3.37904E+000	2.17782E-002	0.00000E+000	1.77152E+002	3.50020E+000	4.26272E-001	7.33038E+002	7.05038E+002	8.18455E+002	1.84246E+002	5.08384E-001	3.75311E-001	-4.31677E-002	1.77152E+002	-2.39861E+001	-2.37960E-003	1.84246E+002	-6.36085E+001
2.80761E+002	2.12394E+003	5.78228E+001	1.52085E+001	1.32048E+000	1.44157E+000	2.48100E+004	3.99589E+003	1.00000E+000	1.25500E+003	1.00000E+000	1.35309E+005	1.90357E+000	4.60862E+001	8.38339E-003	9.15215E-003	4.59070E-002	5.45486E-002	3.72640E+004	5.78794E+001	1.51410E+001	1.07989E-002	1.07989E-002	1.58218E+006	6.00000E+001	1.80000E+001	0.00000E+000	6.18656E+002	7.02258E+002	8.21759E+002	1.00000E+002	3.55657E+000	2.01917E-002	0.00000E+000	1.87227E+002	3.08724E+000	4.93545E-001	7.33038E+002	7.05038E+002	8.18455E+002	1.84210E+002	5.08384E-001	3.75311E-001	-4.38402E-002	1.87227E+002	-1.31189E+001	-2.37960E-003	1.84210E+002	-6.36341E+001
2.60428E+002	1.99852E+003	5.78648E+001	1.53177E+001	1.37276E+000	1.46207E+000	2.45310E+004	3.48507E+003	1.00000E+000	1.25600E+003	1.00000E+000	1.35426E+005	2.00707E+000	4.47049E+001	8.76469E-003	9.33493E-003	4.78406E-002	5.41486E-002	3.72640E+004	5.78793E+001	1.51403E+001	1.07989E-002	1.07989E-002	1.58218E+006	6.00000E+001	1.90000E+001	0.00000E+000	6.20232E+002	5.99349E+002	8.12347E+002	1.00000E+002	3.37370E+000	2.17107E-002	0.00000E+000	1.75600E+002	3.18568E+000	4.81007E-001	7.33038E+002	7.05038E+002	8.18455E+002	1.84158E+002	5.08384E-001	3.75311E-001	-3.15057E-002	1.75600E+002	-3.90134E+001	-2.37960E-003	1.84158E+002	-6.36872E+001
2.77884E+002	1.93548E+003	5.78646E+001	1.51865E+001	1.33617E+000	1.37059E+000	2.18190E+004	3.71768E+003	1.00000E+000	1.25700E+003	6.00000E+000	1.35531E+005	1.83135E+000	4.39941E+001	9.04577E-003	9.27879E-003	5.13442E-002	5.39771E-002	3.72640E+004	5.78790E+001	1.51405E+001	1.07989E-002	1.07989E-002	1.58218E+006	6.00000E+001	2.00000E+001	0.00000E+000	5.70548E+002	6.07811E+002	7.89918E+002	1.00000E+002	3.27434E+000	2.11894E-002	0.00000E+000	1.80087E+002	3.15665E+000	5.14715E-001	7.33038E+002	7.05038E+002	8.18455E+002	1.84102E+002	5.08384E-001	3.75311E-001	-1.27161E-002	1.80087E+002	-5.60017E+001	-2.37960E-003	1.84102E+002	-6.37366E+001
2.67361E+002	1.90154E+003	5.78592E+001	1.51893E+001	1.35700E+000	1.32680E+000	2.11040E+004	2.61859E+003	1.00000E+000	1.25800E+003	1.60000E+001	1.35630E+005	1.80046E+000	4.36066E+001	9.34108E-003	9.13320E-003	4.82606E-002	4.61810E-002	3.72640E+004	5.78792E+001	1.51410E+001	1.07989E-002	1.07989E-002	1.58218E+006	6.00000E+001	2.10000E+001	0.00000E+000	5.52282E+002	6.21676E+002	7.58435E+002	1.00000E+002	3.21238E+000	1.76051E-002	0.00000E+000	1.84485E+002	3.23053E+000	5.11394E-001	7.33038E+002	7.05038E+002	8.18455E+002	1.84045E+002	5.08384E-001	3.75311E-001	1.12520E-002	1.84485E+002	-7.88449E+001	-2.37960E-003	1.84045E+002	-6.37950E+001
2.87608E+002	1.96022E+003	5.78062E+001	1.51626E+001	1.36669E+000	1.37374E+000	2.26190E+004	3.78692E+003	1.00000E+000	1.25900E+003	4.00000E+000	1.35725E+005	1.87748E+000	4.42743E+001	9.08729E-003	9.13415E-003	5.03189E-002	5.08298E-002	3.72640E+004	5.78791E+001	1.51413E+001	1.07989E-002	1.07989E-002	1.58218E+006	6.00000E+001	2.20000E+001	0.00000E+000	5.86072E+002	6.38974E+002	7.80376E+002	1.00000E+002	3.32990E+000	2.33828E-002	0.00000E+000	1.83792E+002	3.24929E+000	4.91118E-001	7.33038E+002	7.05038E+002	8.18455E+002	1.84013E+002	5.08384E-001	3.75311E-001	-2.57168E-003	1.83792E+002	-6.38327E+001	-2.37960E-003	1.84013E+002	-6.38299E+001
2.59347E+002	1.92972E+003	5.78424E+001	1.50604E+001	1.39282E+000	1.28025E+000	2.11570E+004	2.65332E+003	1.00000E+000	1.26000E+003	1.30000E+001	1.35837E+005	1.78315E+000	4.39286E+001	9.57563E-003	8.80171E-003	6.01171E-002	5.09242E-002	3.72640E+004	5.78791E+001	1.51413E+001	1.07989E-002	1.07989E-002	1.58218E+006	6.00000E+001	2.30000E+001	0.00000E+000	5.12038E+002	6.47760E+002	7.89578E+002	1.00000E+002	3.25440E+000	1.85385E-002	0.00000E+000	1.86211E+002	2.82004E+000	5.85098E-001	7.33038E+002	7.05038E+002	8.18455E+002	1.83957E+002	5.08384E-001	3.75311E-001	4.21131E-002	1.86211E+002	-1.12519E+002	-2.37960E-003	1.83957E+002	-6.38774E+001
2.42107E+002	1.55420E+003	5.78615E+001	1.50908E+001	1.39919E+000	1.28809E+000	1.71950E+004	1.89724E+003	1.00000E+000	1.26100E+003	6.00000E+001	1.35976E+005	1.80228E+000	3.94234E+001	1.06703E-002	9.82301E-003	6.57402E-002	5.58609E-002	3.72640E+004	5.78793E+001	1.51413E+001	1.07989E-002	1.07989E-002	1.58218E+006	6.00000E+001	2.40000E+001	0.00000E+000	4.00680E+002	5.02685E+002	6.83331E+002	1.00000E+002	2.66082E+000	1.90064E-002	0.00000E+000	1.80820E+002	2.84535E+000	6.43242E-001	7.33038E+002	7.05038E+002	8.18455E+002	1.83925E+002	5.08384E-001	3.75311E-001	4.13449E-002	1.80820E+002	-1.17019E+002	-2.37960E-003	1.83925E+002	-6.39098E+001
2.54330E+002	1.93157E+003	5.78218E+001	1.50376E+001	1.41009E+000	1.28729E+000	2.15410E+004	2.82930E+003	1.00000E+000	1.26200E+003	9.00000E+000	1.36044E+005	1.81519E+000	4.39497E+001	9.60756E-003	8.77088E-003	6.41252E-002	5.35763E-002	3.72640E+004	5.78793E+001	1.51413E+001	1.07989E-002	1.07989E-002	1.58218E+006	6.00000E+001	2.50000E+001	0.00000E+000	5.29586E+002	6.52838E+002	7.74190E+002	1.00000E+002	3.25955E+000	2.26756E-002	0.00000E+000	1.87292E+002	2.95022E+000	5.54274E-001	7.33038E+002	7.05038E+002	8.18455E+002	1.83873E+002	5.08384E-001	3.75311E-001	4.55252E-002	1.87292E+002	-1.15409E+002	-2.37960E-003	1.83873E+002	-6.39625E+001
2.43336E+002	1.76967E+003	5.78216E+001	1.49951E+001	1.42854E+000	1.27124E+000	1.97490E+004	2.00500E+003	1.00000E+000	1.26300E+003	3.10000E+001	1.36163E+005	1.81602E+000	4.20674E+001	1.01653E-002	9.04596E-003	6.15388E-002	4.89264E-002	3.72640E+004	5.78791E+001	1.51415E+001	1.07989E-002	1.07989E-002	1.58218E+006	6.00000E+001	2.60000E+001	0.00000E+000	4.65116E+002	6.13105E+002	7.31970E+002	1.00000E+002	3.02371E+000	1.95738E-002	0.00000E+000	1.87694E+002	2.84822E+000	5.99606E-001	7.33038E+002	7.05038E+002	8.18455E+002	1.83848E+002	5.08384E-001	3.75311E-001	5.82662E-002	1.87694E+002	-1.29975E+002	-2.37960E-003	1.83848E+002	-6.39855E+001
2.59945E+002	1.84619E+003	5.78017E+001	1.50442E+001	1.39458E+000	1.26967E+000	2.01240E+004	2.97266E+003	1.00000E+000	1.26400E+003	1.80000E+001	1.36251E+005	1.77065E+000	4.29673E+001	9.83071E-003	8.95024E-003	6.37605E-002	5.29954E-002	3.72640E+004	5.78788E+001	1.51416E+001	1.07989E-002	1.07989E-002	1.58218E+006	6.00000E+001	2.70000E+001	0.00000E+000	5.04360E+002	6.04398E+002	7.66181E+002	1.00000E+002	3.12939E+000	2.30581E-002	0.00000E+000	1.83285E+002	2.94973E+000	5.73550E-001	7.33038E+002	7.05038E+002	8.18455E+002	1.83829E+002	5.08384E-001	3.75311E-001	4.68813E-002	1.83285E+002	-1.21000E+002	-2.37960E-003	1.83829E+002	-6.40080E+001
2.38061E+002	1.81900E+003	5.78811E+001	1.50585E+001	1.41626E+000	1.29459E+000	2.04490E+004	2.97323E+003	1.00000E+000	1.26500E+003	2.20000E+001	1.36368E+005	1.83347E+000	4.26497E+001	9.90391E-003	9.05308E-003	6.75762E-002	5.65969E-002	3.72640E+004	5.78789E+001	1.51416E+001	1.07989E-002	1.07989E-002	1.58218E+006	6.00000E+001	2.80000E+001	0.00000E+000	5.03677E+002	5.74385E+002	7.62091E+002	1.00000E+002	3.07192E+000	2.20865E-002	0.00000E+000	1.80183E+002	2.94056E+000	5.70749E-001	7.33038E+002	7.05038E+002	8.18455E+002	1.83794E+002	5.08384E-001	3.75311E-001	4.48823E-002	1.80183E+002	-1.21765E+002	-2.37960E-003	1.83794E+002	-6.40376E+001
2.53862E+002	1.77298E+003	5.78059E+001	1.51034E+001	1.38484E+000	1.30173E+000	1.96300E+004	3.00938E+003	1.00000E+000	1.26600E+003	2.70000E+001	1.36469E+005	1.80269E+000	4.21068E+001	9.88418E-003	9.29094E-003	6.75756E-002	5.98012E-002	3.72640E+004	5.78791E+001	1.51409E+001	1.07989E-002	1.07989E-002	1.58218E+006	6.00000E+001	2.90000E+001	0.00000E+000	4.91979E+002	5.03467E+002	8.07645E+002	1.00000E+002	3.02365E+000	3.10013E-002	0.00000E+000	1.70664E+002	2.67782E+000	6.39690E-001	7.33038E+002	7.05038E+002	8.18455E+002	1.83778E+002	5.08384E-001	3.75311E-001	3.09378E-002	1.70664E+002	-1.15161E+002	-2.37960E-003	1.83778E+002	-6.40619E+001
2.57489E+002	1.89828E+003	5.78720E+001	1.50594E+001	1.37133E+000	1.31949E+000	2.10930E+004	3.22591E+003	1.00000E+000	1.26700E+003	1.50000E+001	1.36560E+005	1.80946E+000	4.35693E+001	9.44222E-003	9.08522E-003	6.14956E-002	5.69934E-002	3.72640E+004	5.78792E+001	1.51402E+001	1.07989E-002	1.07989E-002	1.58218E+006	6.00000E+001	3.00000E+001	0.00000E+000	5.61005E+002	5.94447E+002	7.69186E+002	1.00000E+002	3.20046E+000	1.89559E-002	0.00000E+000	1.79837E+002	3.25005E+000	5.08454E-001	7.33038E+002	7.05038E+002	8.18455E+002	1.83757E+002	5.08384E-001	3.75311E-001	1.92683E-002	1.79837E+002	-9.26174E+001	-2.37960E-003	1.83757E+002	-6.40748E+001
2.90672E+002	2.22666E+003	5.79155E+001	1.51164E+001	1.34646E+000	1.32880E+000	2.45280E+004	3.57546E+003	1.00000E+000	1.26800E+003	0.00000E+000	1.36644E+005	1.78917E+000	4.71875E+001	8.59728E-003	8.48454E-003	5.19520E-002	5.06192E-002	3.72640E+004	5.78792E+001	1.51398E+001	1.07989E-002	1.07989E-002	1.58218E+006	6.00000E+001	3.10000E+001	0.00000E+000	7.15584E+002	7.23836E+002	8.18688E+002	1.00000E+002	3.72594E+000	1.47650E-002	0.00000E+000	1.86834E+002	3.87066E+000	3.95909E-001	7.33038E+002	7.05038E+002	8.18455E+002	1.83711E+002	5.08384E-001	3.75311E-001	6.59987E-003	1.86834E+002	-7.11978E+001	-2.37960E-003	1.83711E+002	-6.41201E+001
2.71883E+002	2.04085E+003	5.78709E+001	1.50891E+001	1.36518E+000	1.29053E+000	2.21120E+004	3.87409E+003	1.00000E+000	1.26900E+003	2.00000E+000	1.36743E+005	1.76181E+000	4.51757E+001	9.18068E-003	8.67871E-003	6.16904E-002	5.52102E-002	3.72640E+004	5.78792E+001	1.51397E+001	1.07989E-002	1.07989E-002	1.58218E+006	6.00000E+001	3.20000E+001	0.00000E+000	6.07406E+002	7.34059E+002	7.36267E+002	1.00000E+002	3.43414E+000	1.96928E-002	0.00000E+000	1.97870E+002	3.45527E+000	4.67105E-001	7.33038E+002	7.05038E+002	8.18455E+002	1.83702E+002	5.08384E-001	3.75311E-001	2.81064E-002	1.97870E+002	-8.46973E+001	-2.37960E-003	1.83702E+002	-6.41318E+001
2.91529E+002	2.20740E+003	5.80311E+001	1.50316E+001	1.35497E+000	1.30394E+000	2.39340E+004	4.80319E+003	1.00000E+000	1.27000E+003	0.00000E+000	1.36838E+005	1.76680E+000	4.69830E+001	8.75833E-003	8.42851E-003	6.30887E-002	5.84771E-002	3.72640E+004	5.78791E+001	1.51399E+001	1.07989E-002	1.07989E-002	1.58218E+006	6.00000E+001	3.30000E+001	0.00000E+000	7.23979E+002	7.68730E+002	7.35605E+002	1.00000E+002	3.65764E+000	2.22117E-002	0.00000E+000	2.01576E+002	4.33038E+000	3.58243E-001	7.33038E+002	7.05038E+002	8.18455E+002	1.83665E+002	5.08384E-001	3.75311E-001	1.91898E-002	2.01576E+002	-7.07741E+001	-2.37960E-003	1.83665E+002	-6.41518E+001
3.01102E+002	2.25130E+003	5.80537E+001	1.50268E+001	1.43351E+000	1.29556E+000	2.55410E+004	5.03720E+003	1.00000E+000	1.27100E+003	0.00000E+000	1.36946E+005	1.85720E+000	4.74479E+001	8.96977E-003	8.10660E-003	7.10153E-002	5.81211E-002	3.72640E+004	5.78792E+001	1.51399E+001	1.07989E-002	1.07989E-002	1.58218E+006	6.00000E+001	3.40000E+001	0.00000E+000	7.15068E+002	7.79392E+002	7.81198E+002	1.00000E+002	3.74645E+000	3.04228E-002	0.00000E+000	1.97419E+002	3.81715E+000	3.93417E-001	7.33038E+002	7.05038E+002	8.18455E+002	1.83649E+002	5.08384E-001	3.75311E-001	5.05478E-002	1.97419E+002	-1.11134E+002	-2.37960E-003	1.83649E+002	-6.41663E+001
2.83093E+002	2.38500E+003	5.80145E+001	1.50658E+001	1.40711E+000	1.35943E+000	2.77700E+004	5.83632E+003	1.00000E+000	1.27200E+003	0.00000E+000	1.37043E+005	1.91286E+000	4.88364E+001	8.44383E-003	8.15769E-003	7.13374E-002	6.66216E-002	3.72640E+004	5.78793E+001	1.51396E+001	1.07989E-002	1.07989E-002	1.58218E+006	6.00000E+001	3.50000E+001	0.00000E+000	8.12078E+002	7.56942E+002	8.40688E+002	1.00000E+002	3.95981E+000	2.72451E-002	0.00000E+000	1.86060E+002	4.40592E+000	3.26879E-001	7.33038E+002	7.05038E+002	8.18455E+002	1.83595E+002	5.08384E-001	3.75311E-001	1.72358E-002	1.86060E+002	-8.40640E+001	-2.37960E-003	1.83595E+002	-6.42250E+001
2.95263E+002	2.34733E+003	5.79272E+001	1.51134E+001	1.32324E+000	1.38497E+000	2.64250E+004	5.11219E+003	1.00000E+000	1.27300E+003	0.00000E+000	1.37153E+005	1.83265E+000	4.84492E+001	8.14013E-003	8.51985E-003	4.70601E-002	5.14777E-002	3.72640E+004	5.78790E+001	1.51391E+001	1.07989E-002	1.07989E-002	1.58218E+006	6.00000E+001	3.60000E+001	0.00000E+000	7.96223E+002	7.31491E+002	8.43249E+002	1.00000E+002	3.90018E+000	1.98872E-002	0.00000E+000	1.82618E+002	4.36158E+000	3.38501E-001	7.33038E+002	7.05038E+002	8.18455E+002	1.83554E+002	5.08384E-001	3.75311E-001	-2.27925E-002	1.82618E+002	-4.19695E+001	-2.37960E-003	1.83554E+002	-6.42759E+001
2.91292E+002	2.26743E+003	5.78667E+001	1.51338E+001	1.39519E+000	1.34805E+000	2.61760E+004	3.60513E+003	1.00000E+000	1.27400E+003	0.00000E+000	1.37261E+005	1.88079E+000	4.76175E+001	8.62347E-003	8.33212E-003	5.25044E-002	4.90691E-002	3.72640E+004	5.78790E+001	1.51395E+001	1.07989E-002	1.07989E-002	1.58218E+006	6.00000E+001	3.70000E+001	0.00000E+000	7.49802E+002	7.07359E+002	8.36609E+002	1.00000E+002	3.78158E+000	1.79747E-002	0.00000E+000	1.81642E+002	3.97477E+000	3.73205E-001	7.33038E+002	7.05038E+002	8.18455E+002	1.83509E+002	5.08384E-001	3.75311E-001	1.71830E-002	1.81642E+002	-8.84384E+001	-2.37960E-003	1.83509E+002	-6.43270E+001
2.67807E+002	2.38930E+003	5.79016E+001	1.51456E+001	1.42155E+000	1.40704E+000	2.91640E+004	4.44020E+003	1.00000E+000	1.27500E+003	0.00000E+000	1.37366E+005	2.00017E+000	4.88805E+001	8.32412E-003	8.23915E-003	5.41316E-002	5.30466E-002	3.72640E+004	5.78794E+001	1.51397E+001	1.07989E-002	1.07989E-002	1.58218E+006	6.00000E+001	3.80000E+001	0.00000E+000	8.06125E+002	7.63311E+002	8.44357E+002	1.00000E+002	3.96838E+000	1.88641E-002	0.00000E+000	1.86734E+002	4.18115E+000	3.36118E-001	7.33038E+002	7.05038E+002	8.18455E+002	1.83492E+002	5.08384E-001	3.75311E-001	5.13008E-003	1.86734E+002	-6.96304E+001	-2.37960E-003	1.83492E+002	-6.43422E+001
2.76209E+002	1.97741E+003	5.79140E+001	1.51108E+001	1.33665E+000	1.33406E+000	2.16390E+004	2.95272E+003	1.00000E+000	1.27600E+003	9.00000E+000	1.37476E+005	1.78317E+000	4.44680E+001	9.08654E-003	9.06893E-003	6.25503E-002	6.23111E-002	3.72640E+004	5.78794E+001	1.51398E+001	1.07989E-002	1.07989E-002	1.58218E+006	6.00000E+001	3.90000E+001	0.00000E+000	6.58584E+002	5.95656E+002	7.56581E+002	1.00000E+002	3.31993E+000	2.31050E-002	0.00000E+000	1.75769E+002	4.16282E+000	3.91927E-001	7.33038E+002	7.05038E+002	8.18455E+002	1.83444E+002	5.08384E-001	3.75311E-001	9.69670E-004	1.75769E+002	-7.58660E+001	-2.37960E-003	1.83444E+002	-6.43867E+001
2.79453E+002	2.39326E+003	5.79690E+001	1.50517E+001	1.42440E+000	1.40880E+000	2.91690E+004	3.79452E+003	1.00000E+000	1.27700E+003	0.00000E+000	1.37573E+005	2.00670E+000	4.89209E+001	8.34012E-003	8.24875E-003	6.66369E-002	6.51976E-002	3.72640E+004	5.78795E+001	1.51400E+001	1.07989E-002	1.07989E-002	1.58218E+006	6.00000E+001	4.00000E+001	0.00000E+000	8.49862E+002	7.39777E+002	8.38268E+002	1.00000E+002	3.98188E+000	1.95734E-002	0.00000E+000	1.81736E+002	4.86410E+000	2.88900E-001	7.33038E+002	7.05038E+002	8.18455E+002	1.83422E+002	5.08384E-001	3.75311E-001	5.50743E-003	1.81736E+002	-7.50470E+001	-2.37960E-003	1.83422E+002	-6.44015E+001
2.88506E+002	2.15959E+003	5.79419E+001	1.51450E+001	1.32057E+000	1.35886E+000	2.38540E+004	3.43025E+003	1.00000E+000	1.27800E+003	0.00000E+000	1.37682E+005	1.79448E+000	4.64714E+001	8.55031E-003	8.79822E-003	5.06235E-002	5.35541E-002	3.72640E+004	5.78798E+001	1.51392E+001	1.07989E-002	1.07989E-002	1.58218E+006	6.00000E+001	4.10000E+001	0.00000E+000	7.47139E+002	6.31671E+002	8.02854E+002	1.00000E+002	3.59196E+000	2.17086E-002	0.00000E+000	1.72690E+002	4.47241E+000	3.47447E-001	7.33038E+002	7.05038E+002	8.18455E+002	1.83411E+002	5.08384E-001	3.75311E-001	-1.42897E-002	1.72690E+002	-6.15989E+001	-2.37960E-003	1.83411E+002	-6.44198E+001
3.02120E+002	2.13845E+003	5.78657E+001	1.51195E+001	1.34153E+000	1.29609E+000	2.29530E+004	3.22392E+003	1.00000E+000	1.27900E+003	0.00000E+000	1.37787E+005	1.73875E+000	4.62434E+001	8.85483E-003	8.55494E-003	5.07380E-002	4.74172E-002	3.72640E+004	5.78800E+001	1.51387E+001	1.07989E-002	1.07989E-002	1.58218E+006	6.00000E+001	4.20000E+001	0.00000E+000	7.19526E+002	7.00425E+002	7.40965E+002	1.00000E+002	3.54978E+000	1.77712E-002	0.00000E+000	1.91139E+002	4.75412E+000	3.33212E-001	7.33038E+002	7.05038E+002	8.18455E+002	1.83394E+002	5.08384E-001	3.75311E-001	1.72254E-002	1.91139E+002	-7.89889E+001	-2.37960E-003	1.83394E+002	-6.44416E+001
2.93314E+002	2.26734E+003	5.79449E+001	1.50787E+001	1.37477E+000	1.33812E+000	2.55400E+004	3.78908E+003	1.00000E+000	1.28000E+003	0.00000E+000	1.37895E+005	1.83962E+000	4.76166E+001	8.60242E-003	8.37309E-003	6.36447E-002	6.03307E-002	3.72640E+004	5.78803E+001	1.51391E+001	1.07989E-002	1.07989E-002	1.58218E+006	6.00000E+001	4.30000E+001	0.00000E+000	7.62583E+002	6.83252E+002	8.45855E+002	1.00000E+002	3.77782E+000	2.16439E-002	0.00000E+000	1.76733E+002	4.08398E+000	3.67720E-001	7.33038E+002	7.05038E+002	8.18455E+002	1.83347E+002	5.08384E-001	3.75311E-001	1.35096E-002	1.76733E+002	-8.91534E+001	-2.37960E-003	1.83347E+002	-6.44794E+001
3.02477E+002	2.31731E+003	5.80279E+001	1.50927E+001	1.36968E+000	1.37693E+000	2.67140E+004	4.12549E+003	1.00000E+000	1.28100E+003	0.00000E+000	1.37998E+005	1.88596E+000	4.81385E+001	8.38012E-003	8.42448E-003	5.67637E-002	5.73589E-002	3.72640E+004	5.78803E+001	1.51395E+001	1.07989E-002	1.07989E-002	1.58218E+006	6.00000E+001	4.40000E+001	0.00000E+000	8.17249E+002	7.24672E+002	8.21424E+002	1.00000E+002	3.87906E+000	1.86570E-002	0.00000E+000	1.82404E+002	4.85323E+000	3.02559E-001	7.33038E+002	7.05038E+002	8.18455E+002	1.83342E+002	5.08384E-001	3.75311E-001	-2.63964E-003	1.82404E+002	-6.51208E+001	-2.37960E-003	1.83342E+002	-6.44782E+001
2.76950E+002	2.50036E+003	5.79960E+001	1.50269E+001	1.43913E+000	1.41235E+000	3.07530E+004	4.36806E+003	1.00000E+000	1.28200E+003	0.00000E+000	1.38108E+005	2.03256E+000	5.00036E+001	8.20649E-003	8.05377E-003	6.75981E-002	6.51260E-002	3.72640E+004	5.78803E+001	1.51400E+001	1.07989E-002	1.07989E-002	1.58218E+006	6.00000E+001	4.50000E+001	0.00000E+000	8.57890E+002	8.15340E+002	8.68720E+002	1.00000E+002	4.17293E+000	1.79928E-002	0.00000E+000	1.89930E+002	4.29158E+000	3.18897E-001	7.33038E+002	7.05038E+002	8.18455E+002	1.83320E+002	5.08384E-001	3.75311E-001	9.39248E-003	1.89930E+002	-7.12647E+001	-2.37960E-003	1.83320E+002	-6.44995E+001
2.78213E+002	2.36964E+003	5.80546E+001	1.50347E+001	1.46019E+000	1.40366E+000	2.93980E+004	5.03572E+003	1.00000E+000	1.28300E+003	0.00000E+000	1.38217E+005	2.04962E+000	4.86790E+001	8.51632E-003	8.18661E-003	7.20021E-002	6.65773E-002	3.72640E+004	5.78803E+001	1.51399E+001	1.07989E-002	1.07989E-002	1.58218E+006	6.00000E+001	4.60000E+001	0.00000E+000	8.41277E+002	7.14108E+002	8.41559E+002	1.00000E+002	3.93373E+000	2.34293E-002	0.00000E+000	1.77347E+002	4.71959E+000	2.96584E-001	7.33038E+002	7.05038E+002	8.18455E+002	1.83269E+002	5.08384E-001	3.75311E-001	1.97399E-002	1.77347E+002	-9.56295E+001	-2.37960E-003	1.83269E+002	-6.45462E+001
2.82237E+002	2.44849E+003	5.80169E+001	1.49918E+001	1.40997E+000	1.39595E+000	2.93040E+004	6.49979E+003	1.00000E+000	1.28400E+003	0.00000E+000	1.38331E+005	1.96825E+000	4.94822E+001	8.23657E-003	8.15466E-003	6.76934E-002	6.63648E-002	3.72640E+004	5.78804E+001	1.51403E+001	1.07989E-002	1.07989E-002	1.58218E+006	6.00000E+001	4.70000E+001	0.00000E+000	8.65043E+002	7.83592E+002	8.42370E+002	1.00000E+002	4.08279E+000	2.67809E-002	0.00000E+000	1.87810E+002	4.87565E+000	2.87551E-001	7.33038E+002	7.05038E+002	8.18455E+002	1.83272E+002	5.08384E-001	3.75311E-001	4.99691E-003	1.87810E+002	-6.83853E+001	-2.37960E-003	1.83272E+002	-6.45441E+001
2.89134E+002	2.40470E+003	5.80182E+001	1.51226E+001	1.40021E+000	1.40614E+000	2.88300E+004	4.10013E+003	1.00000E+000	1.28500E+003	0.00000E+000	1.38436E+005	1.96890E+000	4.90377E+001	8.24655E-003	8.28146E-003	5.93620E-002	5.98603E-002	3.72640E+004	5.78803E+001	1.51401E+001	1.07989E-002	1.07989E-002	1.58218E+006	6.00000E+001	4.80000E+001	0.00000E+000	8.42934E+002	7.84116E+002	8.20490E+002	1.00000E+002	4.01129E+000	1.71410E-002	0.00000E+000	1.91117E+002	4.81238E+000	2.93717E-001	7.33038E+002	7.05038E+002	8.18455E+002	1.83230E+002	5.08384E-001	3.75311E-001	-2.11262E-003	1.91117E+002	-5.70089E+001	-2.37960E-003	1.83230E+002	-6.45928E+001
2.37898E+002	2.45118E+003	5.79147E+001	1.51601E+001	1.45214E+000	1.51505E+000	3.25610E+004	5.09187E+003	1.00000E+000	1.28600E+003	0.00000E+000	1.38553E+005	2.20007E+000	4.95094E+001	8.04749E-003	8.39610E-003	5.53528E-002	6.01951E-002	3.72640E+004	5.78803E+001	1.51402E+001	1.07989E-002	1.07989E-002	1.58218E+006	6.00000E+001	4.90000E+001	0.00000E+000	9.11008E+002	7.40044E+002	8.32452E+002	1.00000E+002	4.05979E+000	1.53467E-002	0.00000E+000	1.78428E+002	5.68783E+000	2.33838E-001	7.33038E+002	7.05038E+002	8.18455E+002	1.83200E+002	5.08384E-001	3.75311E-001	-2.12005E-002	1.78428E+002	-4.79823E+001	-2.37960E-003	1.83200E+002	-6.46333E+001
2.69391E+002	2.45488E+003	5.79122E+001	1.51143E+001	1.43185E+000	1.47022E+000	3.13410E+004	4.67557E+003	1.00000E+000	1.28700E+003	0.00000E+000	1.38650E+005	2.10513E+000	4.95467E+001	8.08800E-003	8.30472E-003	5.81695E-002	6.12947E-002	3.72640E+004	5.78802E+001	1.51404E+001	1.07989E-002	1.07989E-002	1.58218E+006	6.00000E+001	5.00000E+001	0.00000E+000	8.76591E+002	7.87664E+002	8.38680E+002	1.00000E+002	4.09927E+000	1.88740E-002	0.00000E+000	1.88401E+002	4.90642E+000	2.76306E-001	7.33038E+002	7.05038E+002	8.18455E+002	1.83155E+002	5.08384E-001	3.75311E-001	-1.32203E-002	1.88401E+002	-4.71060E+001	-2.37960E-003	1.83155E+002	-6.46759E+001
2.56766E+002	2.48519E+003	5.78736E+001	1.50167E+001	1.44125E+000	1.46048E+000	3.16850E+004	5.99385E+003	1.00000E+000	1.28800E+003	1.00000E+000	1.38756E+005	2.10493E+000	4.98517E+001	8.09680E-003	8.20483E-003	6.53516E-002	6.70922E-002	3.72640E+004	5.78802E+001	1.51406E+001	1.07989E-002	1.07989E-002	1.58218E+006	6.00000E+001	5.10000E+001	0.00000E+000	8.71581E+002	7.92320E+002	8.53486E+002	1.00000E+002	4.12700E+000	2.20533E-002	0.00000E+000	1.87580E+002	4.62821E+000	2.91321E-001	7.33038E+002	7.05038E+002	8.18455E+002	1.83133E+002	5.08384E-001	3.75311E-001	-6.62686E-003	1.87580E+002	-5.54240E+001	-2.37960E-003	1.83133E+002	-6.46970E+001
2.63127E+002	2.44220E+003	5.78870E+001	1.50769E+001	1.44151E+000	1.43014E+000	3.05160E+004	4.84571E+003	1.00000E+000	1.28900E+003	0.00000E+000	1.38858E+005	2.06156E+000	4.94186E+001	8.25191E-003	8.18680E-003	6.68818E-002	6.58393E-002	3.72640E+004	5.78803E+001	1.51407E+001	1.07989E-002	1.07989E-002	1.58218E+006	6.00000E+001	5.20000E+001	0.00000E+000	8.88083E+002	7.58583E+002	8.38498E+002	1.00000E+002	4.06811E+000	1.94230E-002	0.00000E+000	1.82767E+002	5.29181E+000	2.59623E-001	7.33038E+002	7.05038E+002	8.18455E+002	1.83115E+002	5.08384E-001	3.75311E-001	3.96120E-003	1.82767E+002	-7.22672E+001	-2.37960E-003	1.83115E+002	-6.47162E+001
2.76252E+002	2.48731E+003	5.78828E+001	1.50720E+001	1.43356E+000	1.44030E+000	3.11260E+004	5.61584E+003	1.00000E+000	1.29000E+003	0.00000E+000	1.38979E+005	2.06476E+000	4.98730E+001	8.12557E-003	8.16378E-003	6.94349E-002	7.00845E-002	3.72640E+004	5.78803E+001	1.51407E+001	1.07989E-002	1.07989E-002	1.58218E+006	6.00000E+001	5.30000E+001	0.00000E+000	8.95740E+002	8.04420E+002	8.39013E+002	1.00000E+002	4.15483E+000	2.47210E-002	0.00000E+000	1.90506E+002	5.12947E+000	2.65202E-001	7.33038E+002	7.05038E+002	8.18455E+002	1.83100E+002	5.08384E-001	3.75311E-001	-2.34581E-003	1.90506E+002	-5.73638E+001	-2.37960E-003	1.83100E+002	-6.47315E+001
2.87058E+002	2.44306E+003	5.78860E+001	1.50373E+001	1.37550E+000	1.38331E+000	2.84290E+004	4.45980E+003	1.00000E+000	1.29100E+003	0.00000E+000	1.39085E+005	1.90273E+000	4.94273E+001	8.15791E-003	8.20422E-003	6.03405E-002	6.10205E-002	3.72640E+004	5.78805E+001	1.51410E+001	1.07989E-002	1.07989E-002	1.58218E+006	6.00000E+001	5.40000E+001	0.00000E+000	8.68204E+002	7.68376E+002	8.40722E+002	1.00000E+002	4.05950E+000	2.15537E-002	0.00000E+000	1.85101E+002	5.08369E+000	2.79996E-001	7.33038E+002	7.05038E+002	8.18455E+002	1.83019E+002	5.08384E-001	3.75311E-001	-2.83059E-003	1.85101E+002	-6.22169E+001	-2.37960E-003	1.83019E+002	-6.48110E+001
2.32812E+002	2.45874E+003	5.78143E+001	1.50985E+001	1.48047E+000	1.51326E+000	3.32000E+004	4.94127E+003	1.00000E+000	1.29300E+003	0.00000E+000	1.39289E+005	2.24033E+000	4.95856E+001	8.12511E-003	8.30511E-003	5.95763E-002	6.22177E-002	3.72640E+004	5.78805E+001	1.51418E+001	1.07989E-002	1.07989E-002	1.58218E+006	6.00000E+001	5.50000E+001	0.00000E+000	9.16118E+002	7.36185E+002	8.45421E+002	1.00000E+002	4.08485E+000	1.70225E-002	0.00000E+000	1.75645E+002	5.48569E+000	2.40111E-001	7.33038E+002	7.05038E+002	8.18455E+002	1.82924E+002	5.08384E-001	3.75311E-001	-1.09553E-002	1.75645E+002	-6.24474E+001	-2.37960E-003	1.82924E+002	-6.49151E+001
2.67831E+002	2.47121E+003	5.78180E+001	1.51119E+001	1.43186E+000	1.42788E+000	3.07840E+004	3.97778E+003	1.00000E+000	1.29400E+003	0.00000E+000	1.39396E+005	2.04453E+000	4.97112E+001	8.16090E-003	8.13823E-003	5.41443E-002	5.38477E-002	3.72640E+004	5.78808E+001	1.51422E+001	1.07989E-002	1.07989E-002	1.58218E+006	6.00000E+001	5.60000E+001	0.00000E+000	9.06772E+002	7.89346E+002	8.21308E+002	1.00000E+002	4.11344E+000	1.62114E-002	0.00000E+000	1.89686E+002	5.70190E+000	2.39899E-001	7.33038E+002	7.05038E+002	8.18455E+002	1.82878E+002	5.08384E-001	3.75311E-001	1.39083E-003	1.89686E+002	-6.24354E+001	-2.37960E-003	1.82878E+002	-6.49616E+001
2.79811E+002	2.40290E+003	5.78263E+001	1.50697E+001	1.41927E+000	1.39051E+000	2.89090E+004	5.19790E+003	1.00000E+000	1.29500E+003	0.00000E+000	1.39490E+005	1.97351E+000	4.90194E+001	8.34734E-003	8.17819E-003	6.69930E-002	6.43285E-002	3.72640E+004	5.78809E+001	1.51424E+001	1.07989E-002	1.07989E-002	1.58218E+006	6.00000E+001	5.70000E+001	0.00000E+000	8.40562E+002	7.58257E+002	8.30769E+002	1.00000E+002	3.98472E+000	2.41432E-002	0.00000E+000	1.85442E+002	4.78497E+000	2.94995E-001	7.33038E+002	7.05038E+002	8.18455E+002	1.82818E+002	5.08384E-001	3.75311E-001	1.02361E-002	1.85442E+002	-7.67288E+001	-2.37960E-003	1.82818E+002	-6.50186E+001
2.54504E+002	2.37941E+003	5.78985E+001	1.51383E+001	1.43344E+000	1.46924E+000	3.04110E+004	3.10163E+003	1.00000E+000	1.29600E+003	0.00000E+000	1.39597E+005	2.10607E+000	4.87792E+001	8.21986E-003	8.42516E-003	5.20527E-002	5.46490E-002	3.72640E+004	5.78812E+001	1.51429E+001	1.07989E-002	1.07989E-002	1.58218E+006	6.00000E+001	5.80000E+001	0.00000E+000	8.84215E+002	7.00903E+002	8.24860E+002	1.00000E+002	3.94329E+000	1.31671E-002	0.00000E+000	1.72626E+002	5.55210E+000	2.47878E-001	7.33038E+002	7.05038E+002	8.18455E+002	1.82748E+002	5.08384E-001	3.75311E-001	-1.23342E-002	1.72626E+002	-6.38917E+001	-2.37960E-003	1.82748E+002	-6.50860E+001
2.75461E+002	2.38410E+003	5.79155E+001	1.50359E+001	1.41877E+000	1.40202E+000	2.88720E+004	5.42335E+003	1.00000E+000	1.29700E+003	0.00000E+000	1.39710E+005	1.98914E+000	4.88272E+001	8.34974E-003	8.25117E-003	6.55711E-002	6.40458E-002	3.72640E+004	5.78813E+001	1.51429E+001	1.07989E-002	1.07989E-002	1.58218E+006	6.00000E+001	5.90000E+001	0.00000E+000	8.44447E+002	7.15649E+002	8.49307E+002	1.00000E+002	3.95514E+000	1.91750E-002	0.00000E+000	1.76185E+002	4.70426E+000	3.00249E-001	7.33038E+002	7.05038E+002	8.18455E+002	1.82682E+002	5.08384E-001	3.75311E-001	5.93814E-003	1.76185E+002	-8.10912E+001	-2.37960E-003	1.82682E+002	-6.51455E+001
2.70629E+002	2.42390E+003	5.78871E+001	1.52043E+001	1.41887E+000	1.53932E+000	3.20140E+004	4.17912E+003	1.00000E+000	1.29800E+003	0.00000E+000	1.39816E+005	2.18410E+000	4.92332E+001	7.92999E-003	8.60319E-003	4.94765E-002	5.81090E-002	3.72640E+004	5.78815E+001	1.51423E+001	1.07989E-002	1.07989E-002	1.58218E+006	6.00000E+001	6.00000E+001	0.00000E+000	8.35486E+002	7.56432E+002	8.52152E+002	1.00000E+002	4.01395E+000	1.34686E-002	0.00000E+000	1.82994E+002	4.27246E+000	3.13952E-001	7.33038E+002	7.05038E+002	8.18455E+002	1.82644E+002	5.08384E-001	3.75311E-001	-4.07182E-002	1.82994E+002	-2.09728E+001	-2.37960E-003	1.82644E+002	-6.51936E+001
2.68175E+002	2.44843E+003	5.78422E+001	1.52465E+001	1.43733E+000	1.55378E+000	3.30260E+004	4.61674E+003	1.00000E+000	1.30400E+003	0.00000E+000	1.40414E+005	2.23329E+000	4.94816E+001	7.90911E-003	8.54991E-003	5.07597E-002	5.92031E-002	3.93000E+004	5.78389E+001	1.52900E+001	9.12101E-003	9.12101E-003	1.81568E+006	8.70000E+001	1.00000E+000	0.00000E+000	8.61311E+002	7.69828E+002	8.44819E+002	1.00000E+002	4.05949E+000	1.62347E-002	0.00000E+000	1.84591E+002	4.56879E+000	2.89056E-001	5.13393E+002	5.50882E+002	6.83662E+002	1.80986E+002	3.63265E-001	4.90307E-001	-3.89327E-002	1.84591E+002	-2.14506E+001	-3.53513E-002	1.80986E+002	-2.91956E+001
2.66315E+002	2.47898E+003	5.77886E+001	1.52370E+001	1.44890E+000	1.55890E+000	3.37930E+004	6.93185E+003	1.00000E+000	1.30500E+003	0.00000E+000	1.40510E+005	2.25869E+000	4.97894E+001	7.88178E-003	8.48018E-003	5.14647E-002	5.94709E-002	3.93000E+004	5.78390E+001	1.52901E+001	9.12101E-003	9.12101E-003	1.81568E+006	8.70000E+001	2.00000E+000	0.00000E+000	8.65296E+002	8.13075E+002	8.36426E+002	1.00000E+002	4.12022E+000	2.16739E-002	0.00000E+000	1.92215E+002	4.45104E+000	2.93316E-001	5.13393E+002	5.50882E+002	6.83662E+002	1.80941E+002	3.63265E-001	4.90307E-001	-3.65730E-002	1.92215E+002	-1.65602E+001	-3.53513E-002	1.80941E+002	-2.92442E+001
2.61855E+002	2.52143E+003	5.78914E+001	1.52049E+001	1.46742E+000	1.53857E+000	3.43030E+004	6.65221E+003	1.00000E+000	1.30600E+003	0.00000E+000	1.40614E+005	2.25773E+000	5.02138E+001	7.92297E-003	8.30713E-003	5.65330E-002	6.20873E-002	3.93000E+004	5.78390E+001	1.52904E+001	9.12101E-003	9.12101E-003	1.81568E+006	8.70000E+001	3.00000E+000	0.00000E+000	8.61535E+002	8.47006E+002	8.46284E+002	1.00000E+002	4.18833E+000	1.95873E-002	0.00000E+000	1.95732E+002	4.10899E+000	3.15362E-001	5.13393E+002	5.50882E+002	6.83662E+002	1.80886E+002	3.63265E-001	4.90307E-001	-2.36698E-002	1.95732E+002	-2.78603E+001	-3.53513E-002	1.80886E+002	-2.92892E+001
2.58009E+002	2.47125E+003	5.78376E+001	1.52115E+001	1.44557E+000	1.52569E+000	3.29670E+004	5.68966E+003	1.00000E+000	1.30800E+003	0.00000E+000	1.40819E+005	2.20549E+000	4.97117E+001	7.96158E-003	8.40283E-003	4.81901E-002	5.35969E-002	3.93000E+004	5.78393E+001	1.52901E+001	9.12101E-003	9.12101E-003	1.81568E+006	8.70000E+001	4.00000E+000	0.00000E+000	8.43365E+002	8.19033E+002	8.36778E+002	1.00000E+002	4.09894E+000	1.88857E-002	0.00000E+000	1.93243E+002	4.19184E+000	3.15331E-001	5.13393E+002	5.50882E+002	6.83662E+002	1.80779E+002	3.63265E-001	4.90307E-001	-2.69645E-002	1.93243E+002	-2.65815E+001	-3.53513E-002	1.80779E+002	-2.94011E+001
2.41797E+002	2.13504E+003	5.79086E+001	1.53776E+001	1.41470E+000	1.56394E+000	2.85660E+004	2.47317E+003	1.00000E+000	1.31000E+003	0.00000E+000	1.41034E+005	2.21250E+000	4.62065E+001	8.37028E-003	9.25325E-003	5.21560E-002	6.35755E-002	3.93000E+004	5.78387E+001	1.52909E+001	9.12101E-003	9.12101E-003	1.81568E+006	8.70000E+001	5.00000E+000	0.00000E+000	7.81184E+002	5.96601E+002	7.76593E+002	1.00000E+002	3.53538E+000	1.29947E-002	0.00000E+000	1.63951E+002	4.72900E+000	3.00274E-001	5.13393E+002	5.50882E+002	6.83662E+002	1.80713E+002	3.63265E-001	4.90307E-001	-5.01017E-002	1.63951E+002	-2.90838E+001	-3.53513E-002	1.80713E+002	-2.94695E+001
2.69594E+002	2.19365E+003	5.79913E+001	1.52366E+001	1.44509E+000	1.48269E+000	2.83900E+004	4.50610E+003	1.00000E+000	1.31100E+003	0.00000E+000	1.41143E+005	2.14263E+000	4.68364E+001	8.57654E-003	8.79972E-003	6.33913E-002	6.66996E-002	3.93000E+004	5.78387E+001	1.52910E+001	9.12101E-003	9.12101E-003	1.81568E+006	8.70000E+001	6.00000E+000	0.00000E+000	7.77678E+002	6.24021E+002	8.27607E+002	1.00000E+002	3.66932E+000	2.23410E-002	0.00000E+000	1.66535E+002	4.11893E+000	3.45815E-001	5.13393E+002	5.50882E+002	6.83662E+002	1.80661E+002	3.63265E-001	4.90307E-001	-1.28440E-002	1.66535E+002	-6.94000E+001	-3.53513E-002	1.80661E+002	-2.95074E+001
2.52726E+002	1.44429E+003	5.79675E+001	1.53320E+001	1.41883E+000	1.42768E+000	1.77890E+004	3.09488E+003	1.00000E+000	1.31200E+003	2.56000E+002	1.41328E+005	2.02564E+000	3.80038E+001	1.06379E-002	1.07043E-002	5.84820E-002	5.92007E-002	3.93000E+004	5.78384E+001	1.52919E+001	9.12101E-003	9.12101E-003	1.81568E+006	8.70000E+001	7.00000E+000	0.00000E+000	4.11097E+002	4.66926E+002	6.11211E+002	1.00000E+002	2.48424E+000	2.03946E-002	0.00000E+000	1.79025E+002	3.21483E+000	5.59729E-001	5.13393E+002	5.50882E+002	6.83662E+002	1.80628E+002	3.63265E-001	4.90307E-001	-3.10977E-003	1.79025E+002	-6.79831E+001	-3.53513E-002	1.80628E+002	-2.95464E+001
2.66067E+002	1.45197E+003	5.79458E+001	1.53501E+001	1.37787E+000	1.42092E+000	1.73390E+004	2.57404E+003	1.00000E+000	1.31300E+003	1.48000E+002	1.41415E+005	1.95785E+000	3.81047E+001	1.04640E-002	1.07909E-002	5.89890E-002	6.26674E-002	3.93000E+004	5.78384E+001	1.52920E+001	9.12101E-003	9.12101E-003	1.81568E+006	8.70000E+001	8.00000E+000	0.00000E+000	4.01653E+002	4.78268E+002	6.16324E+002	1.00000E+002	2.49855E+000	2.75611E-002	0.00000E+000	1.80549E+002	3.14593E+000	5.79362E-001	5.13393E+002	5.50882E+002	6.83662E+002	1.80565E+002	3.63265E-001	4.90307E-001	-1.53805E-002	1.80549E+002	-5.25066E+001	-3.53513E-002	1.80565E+002	-2.96127E+001
2.68292E+002	1.48205E+003	5.78130E+001	1.54585E+001	1.35384E+000	1.51678E+000	1.79510E+004	3.02383E+003	1.00000E+000	1.31400E+003	5.80000E+001	1.41494E+005	2.05348E+000	3.84975E+001	1.01047E-002	1.13208E-002	8.89682E-002	1.11510E-001	3.93000E+004	5.78381E+001	1.52921E+001	9.12101E-003	9.12101E-003	1.81568E+006	8.70000E+001	9.00000E+000	0.00000E+000	4.00490E+002	5.31153E+002	6.16147E+002	1.00000E+002	2.58275E+000	2.52939E-002	0.00000E+000	1.87412E+002	3.04021E+000	5.89201E-001	5.13393E+002	5.50882E+002	6.83662E+002	1.80485E+002	3.63265E-001	4.90307E-001	-5.67599E-002	1.87412E+002	2.20229E+000	-3.53513E-002	1.80485E+002	-2.97098E+001
2.72378E+002	1.88377E+003	5.79004E+001	1.51932E+001	1.38875E+000	1.47427E+000	2.34900E+004	5.42986E+003	1.00000E+000	1.31500E+003	1.00000E+001	1.41555E+005	2.04739E+000	4.34024E+001	9.06110E-003	9.61915E-003	5.45457E-002	6.13656E-002	3.93000E+004	5.78381E+001	1.52919E+001	9.12101E-003	9.12101E-003	1.81568E+006	8.70000E+001	1.00000E+001	0.00000E+000	5.52871E+002	6.20311E+002	7.49673E+002	1.00000E+002	3.19481E+000	3.42400E-002	0.00000E+000	1.82793E+002	3.10803E+000	5.03830E-001	5.13393E+002	5.50882E+002	6.83662E+002	1.80433E+002	3.63265E-001	4.90307E-001	-2.98736E-002	1.82793E+002	-3.36862E+001	-3.53513E-002	1.80433E+002	-2.97407E+001
2.67205E+002	1.77727E+003	5.79101E+001	1.52073E+001	1.37272E+000	1.47824E+000	2.19820E+004	4.18781E+003	1.00000E+000	1.31600E+003	2.10000E+001	1.41667E+005	2.02921E+000	4.21577E+001	9.25863E-003	9.97039E-003	5.11433E-002	5.91608E-002	3.93000E+004	5.78381E+001	1.52927E+001	9.12101E-003	9.12101E-003	1.81568E+006	8.70000E+001	1.10000E+001	0.00000E+000	5.28013E+002	5.87570E+002	6.96896E+002	1.00000E+002	3.00800E+000	3.06456E-002	0.00000E+000	1.83670E+002	3.31870E+000	4.87763E-001	5.13393E+002	5.50882E+002	6.83662E+002	1.80355E+002	3.63265E-001	4.90307E-001	-3.70145E-002	1.83670E+002	-2.45824E+001	-3.53513E-002	1.80355E+002	-2.98182E+001
2.77742E+002	2.04884E+003	5.78805E+001	1.52062E+001	1.36543E+000	1.45109E+000	2.48160E+004	5.06226E+003	1.00000E+000	1.31700E+003	3.00000E+000	1.41756E+005	1.98137E+000	4.52641E+001	8.66770E-003	9.21147E-003	4.70873E-002	5.30660E-002	3.93000E+004	5.78382E+001	1.52921E+001	9.12101E-003	9.12101E-003	1.81568E+006	8.70000E+001	1.20000E+001	0.00000E+000	6.47331E+002	5.86822E+002	8.30431E+002	1.00000E+002	3.42582E+000	2.25281E-002	0.00000E+000	1.69291E+002	3.22506E+000	4.72398E-001	5.13393E+002	5.50882E+002	6.83662E+002	1.80295E+002	3.63265E-001	4.90307E-001	-3.04135E-002	1.69291E+002	-4.65709E+001	-3.53513E-002	1.80295E+002	-2.98810E+001
2.85876E+002	2.01919E+003	5.78241E+001	1.51818E+001	1.38002E+000	1.45066E+000	2.46980E+004	5.44403E+003	1.00000E+000	1.31800E+003	2.00000E+000	1.41858E+005	2.00195E+000	4.49354E+001	8.78124E-003	9.23071E-003	5.11644E-002	5.64484E-002	3.93000E+004	5.78379E+001	1.52915E+001	9.12101E-003	9.12101E-003	1.81568E+006	8.70000E+001	1.30000E+001	0.00000E+000	6.12479E+002	6.34992E+002	8.07394E+002	1.00000E+002	3.41146E+000	3.27820E-002	0.00000E+000	1.78136E+002	3.16147E+000	4.83049E-001	5.13393E+002	5.50882E+002	6.83662E+002	1.80224E+002	3.63265E-001	4.90307E-001	-2.49538E-002	1.78136E+002	-4.39910E+001	-3.53513E-002	1.80224E+002	-2.99552E+001
2.72913E+002	2.06884E+003	5.79079E+001	1.52491E+001	1.36253E+000	1.49936E+000	2.57510E+004	3.83025E+003	1.00000E+000	1.31900E+003	1.00000E+000	1.41954E+005	2.04293E+000	4.54845E+001	8.49082E-003	9.34350E-003	4.95859E-002	5.98752E-002	3.93000E+004	5.78380E+001	1.52918E+001	9.12101E-003	9.12101E-003	1.81568E+006	8.70000E+001	1.40000E+001	0.00000E+000	6.72618E+002	5.90479E+002	8.31958E+002	1.00000E+002	3.47109E+000	2.07323E-002	0.00000E+000	1.68102E+002	3.33059E+000	4.49048E-001	5.13393E+002	5.50882E+002	6.83662E+002	1.80160E+002	3.63265E-001	4.90307E-001	-4.78115E-002	1.68102E+002	-2.76076E+001	-3.53513E-002	1.80160E+002	-3.00156E+001
2.72051E+002	1.61080E+003	5.77603E+001	1.52314E+001	1.35239E+000	1.45349E+000	1.93990E+004	3.64528E+003	1.00000E+000	1.32000E+003	4.30000E+001	1.42095E+005	1.96569E+000	4.01347E+001	9.70984E-003	1.04357E-002	4.79432E-002	5.52109E-002	3.93000E+004	5.78379E+001	1.52922E+001	9.12101E-003	9.12101E-003	1.81568E+006	8.70000E+001	1.50000E+001	0.00000E+000	4.47035E+002	5.35543E+002	6.63928E+002	1.00000E+002	2.74540E+000	3.23526E-002	0.00000E+000	1.82139E+002	3.07446E+000	5.60471E-001	5.13393E+002	5.50882E+002	6.83662E+002	1.80095E+002	3.63265E-001	4.90307E-001	-3.60332E-002	1.82139E+002	-2.72614E+001	-3.53513E-002	1.80095E+002	-3.00925E+001
2.53967E+002	1.62277E+003	5.77832E+001	1.53967E+001	1.38293E+000	1.45043E+000	1.99420E+004	2.20591E+003	1.00000E+000	1.32100E+003	3.80000E+001	1.42189E+005	2.00584E+000	4.02836E+001	9.79300E-003	1.02710E-002	4.88907E-002	5.36715E-002	3.93000E+004	5.78381E+001	1.52923E+001	9.12101E-003	9.12101E-003	1.81568E+006	8.70000E+001	1.60000E+001	0.00000E+000	4.43721E+002	5.17983E+002	6.93621E+002	1.00000E+002	2.76689E+000	2.06306E-002	0.00000E+000	1.77901E+002	2.87614E+000	5.90904E-001	5.13393E+002	5.50882E+002	6.83662E+002	1.80064E+002	3.63265E-001	4.90307E-001	-2.38229E-002	1.77901E+002	-4.55351E+001	-3.53513E-002	1.80064E+002	-3.01299E+001
2.78708E+002	1.98709E+003	5.78394E+001	1.52551E+001	1.37314E+000	1.52005E+000	2.52340E+004	4.53339E+003	1.00000E+000	1.32200E+003	2.00000E+000	1.42249E+005	2.08724E+000	4.45768E+001	8.64411E-003	9.56899E-003	4.88801E-002	5.97088E-002	3.93000E+004	5.78380E+001	1.52925E+001	9.12101E-003	9.12101E-003	1.81568E+006	8.70000E+001	1.70000E+001	0.00000E+000	6.02190E+002	6.41327E+002	7.93082E+002	1.00000E+002	3.38048E+000	2.62895E-002	0.00000E+000	1.80046E+002	3.12678E+000	4.83193E-001	5.13393E+002	5.50882E+002	6.83662E+002	1.80010E+002	3.63265E-001	4.90307E-001	-5.07807E-002	1.80046E+002	-1.21926E+001	-3.53513E-002	1.80010E+002	-3.01716E+001
2.78594E+002	1.96490E+003	5.78679E+001	1.51959E+001	1.36886E+000	1.50128E+000	2.45810E+004	4.20804E+003	1.00000E+000	1.32300E+003	2.00000E+000	1.42341E+005	2.05505E+000	4.43272E+001	8.73093E-003	9.57554E-003	4.93675E-002	5.92076E-002	3.93000E+004	5.78385E+001	1.52925E+001	9.12101E-003	9.12101E-003	1.81568E+006	8.70000E+001	1.80000E+001	0.00000E+000	6.25734E+002	5.76660E+002	7.96082E+002	1.00000E+002	3.31459E+000	2.28492E-002	0.00000E+000	1.70517E+002	3.29752E+000	4.64220E-001	5.13393E+002	5.50882E+002	6.83662E+002	1.79962E+002	3.63265E-001	4.90307E-001	-4.61375E-002	1.70517E+002	-2.71476E+001	-3.53513E-002	1.79962E+002	-3.02141E+001
2.81597E+002	2.02798E+003	5.78618E+001	1.52679E+001	1.33204E+000	1.51214E+000	2.49240E+004	5.28270E+003	1.00000E+000	1.32400E+003	3.00000E+000	1.42441E+005	2.01423E+000	4.50331E+001	8.43739E-003	9.57820E-003	4.73079E-002	6.07244E-002	3.93000E+004	5.78386E+001	1.52924E+001	9.12101E-003	9.12101E-003	1.81568E+006	8.70000E+001	1.90000E+001	0.00000E+000	6.16038E+002	6.19873E+002	8.16587E+002	1.00000E+002	3.40894E+000	2.33367E-002	0.00000E+000	1.75259E+002	3.12085E+000	4.87113E-001	5.13393E+002	5.50882E+002	6.83662E+002	1.79897E+002	3.63265E-001	4.90307E-001	-6.33235E-002	1.75259E+002	-2.13952E+000	-3.53513E-002	1.79897E+002	-3.02837E+001
2.84042E+002	1.90132E+003	5.79555E+001	1.52325E+001	1.34024E+000	1.42200E+000	2.22140E+004	4.81417E+003	1.00000E+000	1.32500E+003	1.10000E+001	1.42545E+005	1.90582E+000	4.36041E+001	8.99226E-003	9.54084E-003	5.24848E-002	5.89761E-002	3.93000E+004	5.78385E+001	1.52924E+001	9.12101E-003	9.12101E-003	1.81568E+006	8.70000E+001	2.00000E+001	0.00000E+000	5.40687E+002	6.09426E+002	7.85852E+002	1.00000E+002	3.22637E+000	3.03877E-002	0.00000E+000	1.78806E+002	2.95166E+000	5.45547E-001	5.13393E+002	5.50882E+002	6.83662E+002	1.79822E+002	3.63265E-001	4.90307E-001	-2.95998E-002	1.78806E+002	-3.79850E+001	-3.53513E-002	1.79822E+002	-3.03491E+001
2.86721E+002	1.96527E+003	5.79096E+001	1.52385E+001	1.37187E+000	1.44680E+000	2.38450E+004	3.23486E+003	1.00000E+000	1.32600E+003	0.00000E+000	1.42640E+005	1.98482E+000	4.43313E+001	8.88411E-003	9.36936E-003	4.78008E-002	5.30623E-002	3.93000E+004	5.78387E+001	1.52926E+001	9.12101E-003	9.12101E-003	1.81568E+006	8.70000E+001	2.10000E+001	0.00000E+000	6.45785E+002	5.95787E+002	7.52353E+002	1.00000E+002	3.29386E+000	1.50206E-002	0.00000E+000	1.74605E+002	3.87439E+000	4.01152E-001	5.13393E+002	5.50882E+002	6.83662E+002	1.79775E+002	3.63265E-001	4.90307E-001	-2.65839E-002	1.74605E+002	-4.56502E+001	-3.53513E-002	1.79775E+002	-3.03997E+001
2.51199E+002	1.58516E+003	5.77967E+001	1.54025E+001	1.34261E+000	1.48142E+000	1.93140E+004	3.68160E+003	1.00000E+000	1.32700E+003	1.00000E+000	1.42732E+005	1.98897E+000	3.98140E+001	9.66083E-003	1.06596E-002	4.90746E-002	5.95176E-002	3.93000E+004	5.78391E+001	1.52929E+001	9.12101E-003	9.12101E-003	1.81568E+006	8.70000E+001	2.20000E+001	0.00000E+000	4.39205E+002	5.38941E+002	6.41328E+002	1.00000E+002	2.69786E+000	2.74439E-002	0.00000E+000	1.84307E+002	3.12193E+000	5.53161E-001	5.13393E+002	5.50882E+002	6.83662E+002	1.79695E+002	3.63265E-001	4.90307E-001	-4.91516E-002	1.84307E+002	-9.85211E+000	-3.53513E-002	1.79695E+002	-3.04974E+001
2.56578E+002	1.95282E+003	5.79176E+001	1.52314E+001	1.41155E+000	1.45064E+000	2.43700E+004	3.81826E+003	1.00000E+000	1.32800E+003	0.00000E+000	1.42830E+005	2.04766E+000	4.41908E+001	9.04211E-003	9.29251E-003	5.72081E-002	6.03761E-002	3.93000E+004	5.78393E+001	1.52928E+001	9.12101E-003	9.12101E-003	1.81568E+006	8.70000E+001	2.30000E+001	0.00000E+000	5.92073E+002	6.12927E+002	7.87176E+002	1.00000E+002	3.30867E+000	2.12313E-002	0.00000E+000	1.76966E+002	3.14675E+000	4.88564E-001	5.13393E+002	5.50882E+002	6.83662E+002	1.79611E+002	3.63265E-001	4.90307E-001	-1.36572E-002	1.76966E+002	-5.80487E+001	-3.53513E-002	1.79611E+002	-3.05632E+001
2.70275E+002	1.96840E+003	5.78381E+001	1.51936E+001	1.38798E+000	1.39966E+000	2.34370E+004	3.11228E+003	1.00000E+000	1.32900E+003	0.00000E+000	1.42933E+005	1.94269E+000	4.43666E+001	9.06632E-003	9.14261E-003	5.17020E-002	5.25609E-002	3.93000E+004	5.78391E+001	1.52935E+001	9.12101E-003	9.12101E-003	1.81568E+006	8.70000E+001	2.40000E+001	0.00000E+000	6.26335E+002	5.92894E+002	7.81288E+002	1.00000E+002	3.31457E+000	1.57231E-002	0.00000E+000	1.73079E+002	3.50074E+000	4.47816E-001	5.13393E+002	5.50882E+002	6.83662E+002	1.79544E+002	3.63265E-001	4.90307E-001	-4.18955E-003	1.73079E+002	-7.27068E+001	-3.53513E-002	1.79544E+002	-3.06345E+001
2.61751E+002	1.97557E+003	5.78817E+001	1.51941E+001	1.41313E+000	1.47960E+000	2.51140E+004	4.15560E+003	1.00000E+000	1.33000E+003	1.00000E+000	1.43025E+005	2.09086E+000	4.44474E+001	8.91712E-003	9.33653E-003	5.47396E-002	5.99327E-002	3.93000E+004	5.78393E+001	1.52936E+001	9.12101E-003	9.12101E-003	1.81568E+006	8.70000E+001	2.50000E+001	0.00000E+000	6.35080E+002	6.01617E+002	7.75940E+002	1.00000E+002	3.33152E+000	2.62866E-002	0.00000E+000	1.74114E+002	3.49502E+000	4.33315E-001	5.13393E+002	5.50882E+002	6.83662E+002	1.79491E+002	3.63265E-001	4.90307E-001	-2.29768E-002	1.74114E+002	-5.02704E+001	-3.53513E-002	1.79491E+002	-3.06838E+001
2.66628E+002	2.04444E+003	5.79196E+001	1.52458E+001	1.38421E+000	1.46689E+000	2.53180E+004	4.49782E+003	1.00000E+000	1.33100E+003	0.00000E+000	1.43125E+005	2.03049E+000	4.52155E+001	8.69937E-003	9.21899E-003	5.01406E-002	5.62064E-002	3.93000E+004	5.78392E+001	1.52942E+001	9.12101E-003	9.12101E-003	1.81568E+006	8.70000E+001	2.60000E+001	0.00000E+000	6.08473E+002	6.47211E+002	8.21687E+002	1.00000E+002	3.45202E+000	1.86015E-002	0.00000E+000	1.78006E+002	3.02421E+000	4.98752E-001	5.13393E+002	5.50882E+002	6.83662E+002	1.79420E+002	3.63265E-001	4.90307E-001	-2.89991E-002	1.78006E+002	-3.94786E+001	-3.53513E-002	1.79420E+002	-3.07542E+001
2.72595E+002	1.90872E+003	5.79211E+001	1.52772E+001	1.36727E+000	1.45629E+000	2.32310E+004	4.48138E+003	1.00000E+000	1.33200E+003	0.00000E+000	1.43220E+005	1.99113E+000	4.36889E+001	8.97056E-003	9.55460E-003	5.14707E-002	5.82746E-002	3.93000E+004	5.78394E+001	1.52940E+001	9.12101E-003	9.12101E-003	1.81568E+006	8.70000E+001	2.70000E+001	0.00000E+000	6.05955E+002	5.31154E+002	7.94974E+002	1.00000E+002	3.20982E+000	2.25115E-002	0.00000E+000	1.65232E+002	3.18102E+000	4.95006E-001	5.13393E+002	5.50882E+002	6.83662E+002	1.79372E+002	3.63265E-001	4.90307E-001	-3.15272E-002	1.65232E+002	-4.93495E+001	-3.53513E-002	1.79372E+002	-3.08035E+001
2.54992E+002	2.08696E+003	5.78675E+001	1.51679E+001	1.43011E+000	1.48061E+000	2.66230E+004	3.95304E+003	1.00000E+000	1.33300E+003	0.00000E+000	1.43329E+005	2.11743E+000	4.56833E+001	8.76477E-003	9.07428E-003	7.51588E-002	8.05202E-002	3.93000E+004	5.78396E+001	1.52940E+001	9.12101E-003	9.12101E-003	1.81568E+006	8.70000E+001	2.80000E+001	0.00000E+000	6.56885E+002	6.33077E+002	8.10210E+002	1.00000E+002	3.47762E+000	1.76081E-002	0.00000E+000	1.74897E+002	3.34779E+000	4.39364E-001	5.13393E+002	5.50882E+002	6.83662E+002	1.79325E+002	3.63265E-001	4.90307E-001	-1.73503E-002	1.74897E+002	-5.59118E+001	-3.53513E-002	1.79325E+002	-3.08504E+001
2.70010E+002	2.04324E+003	5.79136E+001	1.51983E+001	1.38738E+000	1.50555E+000	2.59250E+004	3.72539E+003	1.00000E+000	1.33400E+003	0.00000E+000	1.43432E+005	2.08877E+000	4.52022E+001	8.61663E-003	9.35050E-003	5.34025E-002	6.27499E-002	3.93000E+004	5.78396E+001	1.52945E+001	9.12101E-003	9.12101E-003	1.81568E+006	8.70000E+001	2.90000E+001	0.00000E+000	6.33087E+002	6.23574E+002	8.16765E+002	1.00000E+002	3.43991E+000	1.80851E-002	0.00000E+000	1.74331E+002	3.17535E+000	4.69418E-001	5.13393E+002	5.50882E+002	6.83662E+002	1.79283E+002	3.63265E-001	4.90307E-001	-4.08452E-002	1.74331E+002	-2.94865E+001	-3.53513E-002	1.79283E+002	-3.08895E+001
2.81118E+002	2.06813E+003	5.79001E+001	1.51625E+001	1.36914E+000	1.46924E+000	2.51840E+004	5.03542E+003	1.00000E+000	1.33500E+003	0.00000E+000	1.43527E+005	2.01159E+000	4.54767E+001	8.62750E-003	9.25827E-003	7.52135E-002	8.65305E-002	3.93000E+004	5.78396E+001	1.52949E+001	9.12101E-003	9.12101E-003	1.81568E+006	8.70000E+001	3.00000E+001	0.00000E+000	6.37691E+002	6.18411E+002	8.31790E+002	1.00000E+002	3.46591E+000	2.51480E-002	0.00000E+000	1.72561E+002	3.16489E+000	4.77848E-001	5.13393E+002	5.50882E+002	6.83662E+002	1.79224E+002	3.63265E-001	4.90307E-001	-3.52669E-002	1.72561E+002	-3.77087E+001	-3.53513E-002	1.79224E+002	-3.09482E+001
2.72058E+002	1.93042E+003	5.78887E+001	1.51040E+001	1.37286E+000	1.48470E+000	2.38300E+004	3.85607E+003	1.00000E+000	1.33600E+003	0.00000E+000	1.43621E+005	2.03828E+000	4.39366E+001	8.89334E-003	9.61780E-003	7.03982E-002	8.22292E-002	3.93000E+004	5.78400E+001	1.52945E+001	9.12101E-003	9.12101E-003	1.81568E+006	8.70000E+001	3.10000E+001	0.00000E+000	5.85199E+002	5.81626E+002	8.01928E+002	1.00000E+002	3.27500E+000	2.10836E-002	0.00000E+000	1.72125E+002	3.04292E+000	5.10927E-001	5.13393E+002	5.50882E+002	6.83662E+002	1.79168E+002	3.63265E-001	4.90307E-001	-3.91361E-002	1.72125E+002	-3.36698E+001	-3.53513E-002	1.79168E+002	-3.10024E+001
2.52574E+002	1.75735E+003	5.78234E+001	1.51789E+001	1.39161E+000	1.44570E+000	2.14290E+004	3.71565E+003	1.00000E+000	1.33700E+003	0.00000E+000	1.43726E+005	2.01185E+000	4.19208E+001	9.50638E-003	9.87593E-003	7.68927E-002	8.29357E-002	3.93000E+004	5.78400E+001	1.52946E+001	9.12101E-003	9.12101E-003	1.81568E+006	8.70000E+001	3.20000E+001	0.00000E+000	5.22614E+002	5.64859E+002	6.85467E+002	1.00000E+002	2.94206E+000	2.55029E-002	0.00000E+000	1.80517E+002	3.40429E+000	4.81597E-001	5.13393E+002	5.50882E+002	6.83662E+002	1.79100E+002	3.63265E-001	4.90307E-001	-1.90663E-002	1.80517E+002	-4.83384E+001	-3.53513E-002	1.79100E+002	-3.10798E+001
2.45493E+002	1.83361E+003	5.79132E+001	1.51213E+001	1.36858E+000	1.52298E+000	2.30450E+004	3.39220E+003	1.00000E+000	1.33800E+003	0.00000E+000	1.43829E+005	2.08432E+000	4.28207E+001	9.01532E-003	1.00324E-002	7.44121E-002	9.20060E-002	3.93000E+004	5.78402E+001	1.52947E+001	9.12101E-003	9.12101E-003	1.81568E+006	8.70000E+001	3.30000E+001	0.00000E+000	5.82973E+002	4.89615E+002	7.80438E+002	1.00000E+002	3.08208E+000	2.19045E-002	0.00000E+000	1.61578E+002	3.03994E+000	5.20064E-001	5.13393E+002	5.50882E+002	6.83662E+002	1.79016E+002	3.63265E-001	4.90307E-001	-5.33978E-002	1.61578E+002	-2.75725E+001	-3.53513E-002	1.79016E+002	-3.11525E+001
2.54219E+002	1.92860E+003	5.79216E+001	1.51629E+001	1.39039E+000	1.51130E+000	2.43920E+004	3.77620E+003	1.00000E+000	1.33900E+003	0.00000E+000	1.43932E+005	2.10130E+000	4.39158E+001	8.90253E-003	9.67671E-003	7.37269E-002	8.69997E-002	3.93000E+004	5.78399E+001	1.52944E+001	9.12101E-003	9.12101E-003	1.81568E+006	8.70000E+001	3.40000E+001	0.00000E+000	5.57361E+002	5.69689E+002	8.25829E+002	1.00000E+002	3.25956E+000	1.97610E-002	0.00000E+000	1.70643E+002	2.72452E+000	5.64025E-001	5.13393E+002	5.50882E+002	6.83662E+002	1.78955E+002	3.63265E-001	4.90307E-001	-4.16692E-002	1.70643E+002	-3.22159E+001	-3.53513E-002	1.78955E+002	-3.12154E+001
2.65140E+002	1.64547E+003	5.78913E+001	1.52834E+001	1.38479E+000	1.45899E+000	2.03060E+004	3.16097E+003	1.00000E+000	1.34000E+003	0.00000E+000	1.44038E+005	2.02039E+000	4.05643E+001	9.71788E-003	1.02386E-002	4.95496E-002	5.48858E-002	3.93000E+004	5.78399E+001	1.52950E+001	9.12101E-003	9.12101E-003	1.81568E+006	8.70000E+001	3.50000E+001	0.00000E+000	4.65196E+002	5.58954E+002	6.57366E+002	1.00000E+002	2.79764E+000	1.97240E-002	0.00000E+000	1.83885E+002	3.15700E+000	5.33487E-001	5.13393E+002	5.50882E+002	6.83662E+002	1.78885E+002	3.63265E-001	4.90307E-001	-2.60912E-002	1.83885E+002	-3.69388E+001	-3.53513E-002	1.78885E+002	-3.12939E+001
2.43169E+002	1.54730E+003	5.78269E+001	1.53021E+001	1.40154E+000	1.49647E+000	1.97650E+004	2.85879E+003	1.00000E+000	1.34100E+003	0.00000E+000	1.44135E+005	2.09736E+000	3.93357E+001	9.96912E-003	1.06444E-002	5.21413E-002	5.92971E-002	3.93000E+004	5.78398E+001	1.52946E+001	9.12101E-003	9.12101E-003	1.81568E+006	8.70000E+001	3.60000E+001	0.00000E+000	4.22387E+002	5.64583E+002	6.11490E+002	1.00000E+002	2.66023E+000	2.92814E-002	0.00000E+000	1.89822E+002	3.02908E+000	5.63576E-001	5.13393E+002	5.50882E+002	6.83662E+002	1.78816E+002	3.63265E-001	4.90307E-001	-3.27569E-002	1.89822E+002	-2.33536E+001	-3.53513E-002	1.78816E+002	-3.13694E+001
2.40483E+002	1.40961E+003	5.77896E+001	1.53141E+001	1.37565E+000	1.46260E+000	1.73550E+004	1.84415E+003	1.00000E+000	1.34200E+003	9.00000E+000	1.44240E+005	2.01203E+000	3.75448E+001	1.04423E-002	1.11023E-002	4.69028E-002	5.28528E-002	3.93000E+004	5.78398E+001	1.52940E+001	9.12101E-003	9.12101E-003	1.81568E+006	8.70000E+001	3.70000E+001	0.00000E+000	3.92891E+002	5.05642E+002	5.42003E+002	1.00000E+002	2.39313E+000	2.10115E-002	0.00000E+000	1.90151E+002	3.40635E+000	5.34822E-001	5.13393E+002	5.50882E+002	6.83662E+002	1.78763E+002	3.63265E-001	4.90307E-001	-3.06379E-002	1.90151E+002	-2.54661E+001	-3.53513E-002	1.78763E+002	-3.14259E+001
2.55301E+002	1.42542E+003	5.78041E+001	1.53729E+001	1.35544E+000	1.45323E+000	1.72190E+004	2.78126E+003	1.00000E+000	1.34300E+003	4.00000E+000	1.44331E+005	1.96976E+000	3.77547E+001	1.03294E-002	1.10746E-002	4.77702E-002	5.47275E-002	3.93000E+004	5.78398E+001	1.52934E+001	9.12101E-003	9.12101E-003	1.81568E+006	8.70000E+001	3.80000E+001	0.00000E+000	3.99591E+002	4.72535E+002	6.01872E+002	1.00000E+002	2.45951E+000	1.96294E-002	0.00000E+000	1.79142E+002	3.21942E+000	5.68107E-001	5.13393E+002	5.50882E+002	6.83662E+002	1.78693E+002	3.63265E-001	4.90307E-001	-3.48177E-002	1.79142E+002	-3.16642E+001	-3.53513E-002	1.78693E+002	-3.14980E+001
2.40299E+002	1.42238E+003	5.78661E+001	1.53760E+001	1.41665E+000	1.54666E+000	1.88860E+004	3.13584E+003	1.00000E+000	1.34400E+003	7.00000E+000	1.44438E+005	2.19108E+000	3.77145E+001	1.03084E-002	1.12545E-002	5.38282E-002	6.39540E-002	3.93000E+004	5.78396E+001	1.52931E+001	9.12101E-003	9.12101E-003	1.81568E+006	8.70000E+001	3.90000E+001	0.00000E+000	3.92514E+002	4.80635E+002	5.83935E+002	1.00000E+002	2.42935E+000	2.81470E-002	0.00000E+000	1.82040E+002	3.10212E+000	5.62967E-001	5.13393E+002	5.50882E+002	6.83662E+002	1.78599E+002	3.63265E-001	4.90307E-001	-4.38736E-002	1.82040E+002	-1.82716E+001	-3.53513E-002	1.78599E+002	-3.15863E+001
2.56494E+002	1.46393E+003	5.77441E+001	1.53666E+001	1.36315E+000	1.44120E+000	1.76530E+004	2.38718E+003	1.00000E+000	1.34500E+003	3.00000E+000	1.44538E+005	1.96457E+000	3.82613E+001	1.02597E-002	1.08471E-002	4.55269E-002	5.07395E-002	3.93000E+004	5.78397E+001	1.52933E+001	9.12101E-003	9.12101E-003	1.81568E+006	8.70000E+001	4.00000E+001	0.00000E+000	4.01062E+002	4.80674E+002	6.23855E+002	1.00000E+002	2.51554E+000	2.17349E-002	0.00000E+000	1.78298E+002	3.07391E+000	5.87640E-001	5.13393E+002	5.50882E+002	6.83662E+002	1.78553E+002	3.63265E-001	4.90307E-001	-2.78332E-002	1.78298E+002	-4.05455E+001	-3.53513E-002	1.78553E+002	-3.16422E+001
2.52882E+002	1.54148E+003	5.78041E+001	1.54076E+001	1.39901E+000	1.44166E+000	1.90380E+004	2.76452E+003	1.00000E+000	1.34600E+003	1.00000E+000	1.44631E+005	2.01690E+000	3.92617E+001	1.01393E-002	1.04485E-002	4.83594E-002	5.12808E-002	3.93000E+004	5.78397E+001	1.52929E+001	9.12101E-003	9.12101E-003	1.81568E+006	8.70000E+001	4.10000E+001	0.00000E+000	4.08798E+002	5.10857E+002	6.50574E+002	1.00000E+002	2.62530E+000	1.81882E-002	0.00000E+000	1.79766E+002	2.88958E+000	6.01957E-001	5.13393E+002	5.50882E+002	6.83662E+002	1.78464E+002	3.63265E-001	4.90307E-001	-1.50164E-002	1.79766E+002	-5.37203E+001	-3.53513E-002	1.78464E+002	-3.17282E+001
2.36015E+002	1.53183E+003	5.77317E+001	1.54564E+001	1.38317E+000	1.54743E+000	1.99480E+004	2.76669E+003	1.00000E+000	1.34700E+003	2.00000E+000	1.44731E+005	2.14035E+000	3.91386E+001	9.79321E-003	1.09562E-002	5.24793E-002	6.54310E-002	3.93000E+004	5.78402E+001	1.52929E+001	9.12101E-003	9.12101E-003	1.81568E+006	8.70000E+001	4.20000E+001	0.00000E+000	4.36666E+002	4.97368E+002	6.23019E+002	1.00000E+002	2.59258E+000	3.05454E-002	0.00000E+000	1.79069E+002	3.17898E+000	5.34532E-001	5.13393E+002	5.50882E+002	6.83662E+002	1.78407E+002	3.63265E-001	4.90307E-001	-5.60495E-002	1.79069E+002	-6.98705E+000	-3.53513E-002	1.78407E+002	-3.17945E+001
2.29045E+002	1.32233E+003	5.77870E+001	1.53444E+001	1.40355E+000	1.52924E+000	1.72520E+004	2.51361E+003	1.00000E+000	1.34800E+003	1.40000E+001	1.44838E+005	2.14635E+000	3.63639E+001	1.06858E-002	1.16427E-002	4.89381E-002	5.78564E-002	3.93000E+004	5.78403E+001	1.52929E+001	9.12101E-003	9.12101E-003	1.81568E+006	8.70000E+001	4.30000E+001	0.00000E+000	3.96543E+002	4.59244E+002	4.90446E+002	1.00000E+002	2.22746E+000	2.39060E-002	0.00000E+000	1.89106E+002	3.95262E+000	4.62282E-001	5.13393E+002	5.50882E+002	6.83662E+002	1.78349E+002	3.63265E-001	4.90307E-001	-4.28578E-002	1.89106E+002	-1.23923E+001	-3.53513E-002	1.78349E+002	-3.18420E+001
2.57319E+002	1.52090E+003	5.77953E+001	1.52452E+001	1.36506E+000	1.46304E+000	1.85810E+004	2.82987E+003	1.00000E+000	1.34900E+003	2.00000E+000	1.44927E+005	1.99714E+000	3.89987E+001	1.00142E-002	1.07330E-002	4.98692E-002	5.71206E-002	3.93000E+004	5.78404E+001	1.52927E+001	9.12101E-003	9.12101E-003	1.81568E+006	8.70000E+001	4.40000E+001	0.00000E+000	4.52569E+002	4.70074E+002	6.26094E+002	1.00000E+002	2.57672E+000	2.39955E-002	0.00000E+000	1.73938E+002	3.41998E+000	5.14817E-001	5.13393E+002	5.50882E+002	6.83662E+002	1.78284E+002	3.63265E-001	4.90307E-001	-3.46479E-002	1.73938E+002	-3.70588E+001	-3.53513E-002	1.78284E+002	-3.19010E+001
2.31408E+002	1.35099E+003	5.77623E+001	1.54140E+001	1.40568E+000	1.51233E+000	1.74950E+004	3.74965E+003	1.00000E+000	1.35000E+003	1.20000E+001	1.45033E+005	2.12585E+000	3.67558E+001	1.06275E-002	1.14338E-002	5.33349E-002	6.15521E-002	3.93000E+004	5.78404E+001	1.52920E+001	9.12101E-003	9.12101E-003	1.81568E+006	8.70000E+001	4.50000E+001	0.00000E+000	3.72801E+002	4.44734E+002	5.68905E+002	1.00000E+002	2.31459E+000	3.31361E-002	0.00000E+000	1.78584E+002	3.14960E+000	5.76102E-001	5.13393E+002	5.50882E+002	6.83662E+002	1.78206E+002	3.63265E-001	4.90307E-001	-3.65490E-002	1.78584E+002	-3.02297E+001	-3.53513E-002	1.78206E+002	-3.19899E+001
2.35446E+002	1.45867E+003	5.77979E+001	1.53809E+001	1.40856E+000	1.51861E+000	1.89820E+004	3.10493E+003	1.00000E+000	1.35100E+003	3.00000E+000	1.45123E+005	2.13905E+000	3.81926E+001	1.02236E-002	1.10224E-002	5.04280E-002	5.84305E-002	3.93000E+004	5.78406E+001	1.52917E+001	9.12101E-003	9.12101E-003	1.81568E+006	8.70000E+001	4.60000E+001	0.00000E+000	4.13027E+002	4.83965E+002	5.86039E+002	1.00000E+002	2.46826E+000	2.55523E-002	0.00000E+000	1.81127E+002	3.26753E+000	5.33115E-001	5.13393E+002	5.50882E+002	6.83662E+002	1.78154E+002	3.63265E-001	4.90307E-001	-3.75944E-002	1.81127E+002	-2.64734E+001	-3.53513E-002	1.78154E+002	-3.20380E+001
2.17058E+002	1.36886E+003	5.77998E+001	1.53950E+001	1.45432E+000	1.53801E+000	1.85390E+004	2.43443E+003	1.00000E+000	1.35200E+003	1.30000E+001	1.45226E+005	2.23676E+000	3.69981E+001	1.06811E-002	1.12958E-002	5.24992E-002	5.85743E-002	3.93000E+004	5.78408E+001	1.52915E+001	9.12101E-003	9.12101E-003	1.81568E+006	8.70000E+001	4.70000E+001	0.00000E+000	3.96659E+002	4.48662E+002	5.57500E+002	1.00000E+002	2.33434E+000	2.48007E-002	0.00000E+000	1.79064E+002	3.35565E+000	5.25281E-001	5.13393E+002	5.50882E+002	6.83662E+002	1.78099E+002	3.63265E-001	4.90307E-001	-2.79665E-002	1.79064E+002	-3.96232E+001	-3.53513E-002	1.78099E+002	-3.20930E+001
2.24873E+002	1.42631E+003	5.77798E+001	1.54533E+001	1.44839E+000	1.55449E+000	1.94360E+004	2.39358E+003	1.00000E+000	1.35300E+003	2.00000E+000	1.45329E+005	2.25150E+000	3.77666E+001	1.03892E-002	1.11502E-002	5.20411E-002	5.97724E-002	3.93000E+004	5.78407E+001	1.52917E+001	9.12101E-003	9.12101E-003	1.81568E+006	8.70000E+001	4.80000E+001	0.00000E+000	3.85564E+002	4.73254E+002	6.07230E+002	1.00000E+002	2.45035E+000	1.79742E-002	0.00000E+000	1.78717E+002	2.89135E+000	5.95398E-001	5.13393E+002	5.50882E+002	6.83662E+002	1.78046E+002	3.63265E-001	4.90307E-001	-3.53316E-002	1.78717E+002	-3.15021E+001	-3.53513E-002	1.78046E+002	-3.21508E+001
2.41102E+002	1.45461E+003	5.77635E+001	1.55509E+001	1.42020E+000	1.56111E+000	1.95500E+004	2.24763E+003	1.00000E+000	1.35400E+003	3.00000E+000	1.45424E+005	2.21709E+000	3.81393E+001	1.01573E-002	1.11650E-002	5.04501E-002	6.07247E-002	3.93000E+004	5.78407E+001	1.52921E+001	9.12101E-003	9.12101E-003	1.81568E+006	8.70000E+001	4.90000E+001	0.00000E+000	4.01436E+002	4.76452E+002	6.40472E+002	1.00000E+002	2.53992E+000	1.92483E-002	0.00000E+000	1.75942E+002	2.84485E+000	6.03363E-001	5.13393E+002	5.50882E+002	6.83662E+002	1.77991E+002	3.63265E-001	4.90307E-001	-4.72647E-002	1.75942E+002	-2.04342E+001	-3.53513E-002	1.77991E+002	-3.22120E+001
2.45853E+002	1.35997E+003	5.77307E+001	1.55809E+001	1.41604E+000	1.54462E+000	1.80680E+004	1.62205E+003	1.00000E+000	1.35500E+003	1.00000E+001	1.45535E+005	2.18723E+000	3.68778E+001	1.05346E-002	1.14912E-002	4.68801E-002	5.55341E-002	3.93000E+004	5.78406E+001	1.52920E+001	9.12101E-003	9.12101E-003	1.81568E+006	8.70000E+001	5.00000E+001	0.00000E+000	3.87256E+002	4.47065E+002	5.59890E+002	1.00000E+002	2.32258E+000	1.24918E-002	0.00000E+000	1.78813E+002	3.28836E+000	5.42971E-001	5.13393E+002	5.50882E+002	6.83662E+002	1.77904E+002	3.63265E-001	4.90307E-001	-4.34292E-002	1.78813E+002	-2.20372E+001	-3.53513E-002	1.77904E+002	-3.23040E+001
2.31917E+002	1.40791E+003	5.77959E+001	1.56446E+001	1.40082E+000	1.56083E+000	1.86710E+004	2.24254E+003	1.00000E+000	1.35600E+003	9.00000E+000	1.45638E+005	2.18643E+000	3.75222E+001	1.02517E-002	1.14228E-002	5.50327E-002	6.80704E-002	3.93000E+004	5.78406E+001	1.52916E+001	9.12101E-003	9.12101E-003	1.81568E+006	8.70000E+001	5.10000E+001	0.00000E+000	4.06936E+002	4.27298E+002	6.03207E+002	1.00000E+002	2.39884E+000	2.38820E-002	0.00000E+000	1.71236E+002	3.12781E+000	5.61548E-001	5.13393E+002	5.50882E+002	6.83662E+002	1.77854E+002	3.63265E-001	4.90307E-001	-5.40278E-002	1.71236E+002	-1.72093E+001	-3.53513E-002	1.77854E+002	-3.23510E+001
2.45788E+002	1.48988E+003	5.78356E+001	1.53583E+001	1.37096E+000	1.49594E+000	1.86550E+004	3.87985E+003	1.00000E+000	1.35700E+003	0.00000E+000	1.45732E+005	2.05086E+000	3.85990E+001	1.00375E-002	1.09526E-002	5.27616E-002	6.26195E-002	3.93000E+004	5.78407E+001	1.52912E+001	9.12101E-003	9.12101E-003	1.81568E+006	8.70000E+001	5.20000E+001	0.00000E+000	4.17845E+002	4.79521E+002	6.25359E+002	1.00000E+002	2.54066E+000	3.30550E-002	0.00000E+000	1.76524E+002	3.11654E+000	5.63821E-001	5.13393E+002	5.50882E+002	6.83662E+002	1.77756E+002	3.63265E-001	4.90307E-001	-4.35947E-002	1.76524E+002	-2.41143E+001	-3.53513E-002	1.77756E+002	-3.24316E+001
2.63429E+002	1.52133E+003	5.77882E+001	1.54075E+001	1.38380E+000	1.43474E+000	1.85250E+004	3.72657E+003	1.00000E+000	1.35800E+003	0.00000E+000	1.45831E+005	1.98539E+000	3.90043E+001	1.01670E-002	1.05413E-002	5.15509E-002	5.53333E-002	3.93000E+004	5.78404E+001	1.52913E+001	9.12101E-003	9.12101E-003	1.81568E+006	8.70000E+001	5.30000E+001	0.00000E+000	4.15582E+002	5.07668E+002	6.36138E+002	1.00000E+002	2.60320E+000	2.96452E-002	0.00000E+000	1.79483E+002	3.04681E+000	5.78744E-001	5.13393E+002	5.50882E+002	6.83662E+002	1.77701E+002	3.63265E-001	4.90307E-001	-1.80737E-002	1.79483E+002	-5.05192E+001	-3.53513E-002	1.77701E+002	-3.24930E+001
2.45847E+002	1.51254E+003	5.78780E+001	1.53262E+001	1.38534E+000	1.56234E+000	1.98370E+004	3.52347E+003	1.00000E+000	1.35900E+003	2.00000E+000	1.45931E+005	2.16438E+000	3.88913E+001	9.83603E-003	1.10927E-002	5.13872E-002	6.50757E-002	3.93000E+004	5.78404E+001	1.52913E+001	9.12101E-003	9.12101E-003	1.81568E+006	8.70000E+001	5.40000E+001	0.00000E+000	4.34850E+002	4.82853E+002	6.22737E+002	1.00000E+002	2.56578E+000	2.30662E-002	0.00000E+000	1.76320E+002	3.17796E+000	5.36198E-001	5.13393E+002	5.50882E+002	6.83662E+002	1.77634E+002	3.63265E-001	4.90307E-001	-6.00458E-002	1.76320E+002	-4.98323E+000	-3.53513E-002	1.77634E+002	-3.25481E+001
2.42785E+002	1.49345E+003	5.78471E+001	1.53880E+001	1.39534E+000	1.49053E+000	1.89450E+004	2.55606E+003	1.00000E+000	1.36000E+003	1.00000E+000	1.46034E+005	2.07979E+000	3.86451E+001	1.01375E-002	1.08291E-002	4.88850E-002	5.56192E-002	3.93000E+004	5.78405E+001	1.52915E+001	9.12101E-003	9.12101E-003	1.81568E+006	8.70000E+001	5.50000E+001	0.00000E+000	4.08658E+002	5.27213E+002	6.09869E+002	1.00000E+002	2.57651E+000	1.65349E-002	0.00000E+000	1.84376E+002	3.05606E+000	5.70560E-001	5.13393E+002	5.50882E+002	6.83662E+002	1.77573E+002	3.63265E-001	4.90307E-001	-3.29849E-002	1.84376E+002	-2.85392E+001	-3.53513E-002	1.77573E+002	-3.26147E+001
2.46742E+002	1.47469E+003	5.78799E+001	1.52849E+001	1.38806E+000	1.42724E+000	1.78850E+004	2.94597E+003	1.00000E+000	1.36100E+003	6.00000E+000	1.46139E+005	1.98110E+000	3.84016E+001	1.03792E-002	1.06722E-002	4.96411E-002	5.24147E-002	3.93000E+004	5.78409E+001	1.52917E+001	9.12101E-003	9.12101E-003	1.81568E+006	8.70000E+001	5.60000E+001	0.00000E+000	4.27541E+002	4.74381E+002	6.00866E+002	1.00000E+002	2.50099E+000	2.14617E-002	0.00000E+000	1.77104E+002	3.42142E+000	5.24517E-001	5.13393E+002	5.50882E+002	6.83662E+002	1.77514E+002	3.63265E-001	4.90307E-001	-1.39178E-002	1.77104E+002	-5.76199E+001	-3.53513E-002	1.77514E+002	-3.26655E+001
2.53524E+002	1.47473E+003	5.78385E+001	1.52885E+001	1.41881E+000	1.45519E+000	1.85770E+004	2.95750E+003	1.00000E+000	1.36200E+003	0.00000E+000	1.46245E+005	2.06463E+000	3.84022E+001	1.04096E-002	1.06765E-002	5.20034E-002	5.46448E-002	3.93000E+004	5.78408E+001	1.52919E+001	9.12101E-003	9.12101E-003	1.81568E+006	8.70000E+001	5.70000E+001	0.00000E+000	3.98314E+002	5.09920E+002	5.89004E+002	1.00000E+002	2.49482E+000	2.42127E-002	0.00000E+000	1.84255E+002	3.11668E+000	5.64978E-001	5.13393E+002	5.50882E+002	6.83662E+002	1.77450E+002	3.63265E-001	4.90307E-001	-1.26576E-002	1.84255E+002	-5.19079E+001	-3.53513E-002	1.77450E+002	-3.27340E+001
2.37509E+002	1.54276E+003	5.78255E+001	1.52892E+001	1.40470E+000	1.53174E+000	2.01500E+004	3.81659E+003	1.00000E+000	1.36300E+003	0.00000E+000	1.46347E+005	2.15163E+000	3.92779E+001	9.89569E-003	1.07906E-002	5.30742E-002	6.29166E-002	3.93000E+004	5.78406E+001	1.52926E+001	9.12101E-003	9.12101E-003	1.81568E+006	8.70000E+001	5.80000E+001	0.00000E+000	4.39264E+002	5.08564E+002	6.22741E+002	1.00000E+002	2.61407E+000	3.71217E-002	0.00000E+000	1.79540E+002	3.17977E+000	5.31714E-001	5.13393E+002	5.50882E+002	6.83662E+002	1.77377E+002	3.63265E-001	4.90307E-001	-4.32628E-002	1.79540E+002	-2.14809E+001	-3.53513E-002	1.77377E+002	-3.28078E+001
2.47162E+002	1.51044E+003	5.79334E+001	1.52973E+001	1.40986E+000	1.47025E+000	1.89670E+004	2.81098E+003	1.00000E+000	1.36400E+003	0.00000E+000	1.46442E+005	2.07285E+000	3.88644E+001	1.02371E-002	1.06756E-002	6.18260E-002	6.71542E-002	3.93000E+004	5.78406E+001	1.52927E+001	9.12101E-003	9.12101E-003	1.81568E+006	8.70000E+001	5.90000E+001	0.00000E+000	4.11033E+002	4.66289E+002	6.53238E+002	1.00000E+002	2.56080E+000	2.16197E-002	0.00000E+000	1.72672E+002	2.88973E+000	6.03052E-001	5.13393E+002	5.50882E+002	6.83662E+002	1.77327E+002	3.63265E-001	4.90307E-001	-2.09670E-002	1.72672E+002	-5.40104E+001	-3.53513E-002	1.77327E+002	-3.28491E+001
2.34557E+002	1.39906E+003	5.78858E+001	1.53492E+001	1.38404E+000	1.51755E+000	1.78810E+004	2.52398E+003	1.00000E+000	1.36500E+003	9.00000E+000	1.46545E+005	2.10035E+000	3.74040E+001	1.03503E-002	1.13488E-002	4.95921E-002	5.93816E-002	3.93000E+004	5.78406E+001	1.52932E+001	9.12101E-003	9.12101E-003	1.81568E+006	8.70000E+001	6.00000E+001	0.00000E+000	3.95676E+002	4.21392E+002	6.17343E+002	1.00000E+002	2.39910E+000	2.48546E-002	0.00000E+000	1.69541E+002	3.01015E+000	5.96249E-001	5.13393E+002	5.50882E+002	6.83662E+002	1.77275E+002	3.63265E-001	4.90307E-001	-4.60144E-002	1.69541E+002	-2.82732E+001	-3.53513E-002	1.77275E+002	-3.29078E+001
2.47111E+002	1.66016E+003	5.77918E+001	1.53295E+001	1.37986E+000	1.50539E+000	2.10300E+004	2.95020E+003	1.00000E+000	1.36600E+003	1.00000E+000	1.46634E+005	2.07722E+000	4.07450E+001	9.51513E-003	1.03807E-002	4.88234E-002	5.79162E-002	3.93000E+004	5.78403E+001	1.52936E+001	9.12101E-003	9.12101E-003	1.81568E+006	8.70000E+001	6.10000E+001	0.00000E+000	4.90905E+002	5.41846E+002	6.71879E+002	1.00000E+002	2.83368E+000	2.33614E-002	0.00000E+000	1.77826E+002	3.25637E+000	5.08227E-001	5.13393E+002	5.50882E+002	6.83662E+002	1.77206E+002	3.63265E-001	4.90307E-001	-4.35073E-002	1.77826E+002	-2.29158E+001	-3.53513E-002	1.77206E+002	-3.29837E+001
2.64929E+002	1.32674E+003	5.77024E+001	1.53858E+001	1.35188E+000	1.41353E+000	1.56060E+004	2.60474E+003	1.00000E+000	1.36700E+003	1.60000E+001	1.46753E+005	1.91092E+000	3.64244E+001	1.08216E-002	1.13151E-002	4.69288E-002	5.11781E-002	3.93000E+004	5.78403E+001	1.52942E+001	9.12101E-003	9.12101E-003	1.81568E+006	8.70000E+001	6.20000E+001	0.00000E+000	3.68714E+002	4.42942E+002	5.25912E+002	1.00000E+002	2.22630E+000	2.50672E-002	0.00000E+000	1.81596E+002	3.56830E+000	5.38399E-001	5.13393E+002	5.50882E+002	6.83662E+002	1.77146E+002	3.63265E-001	4.90307E-001	-2.22936E-002	1.81596E+002	-4.35949E+001	-3.53513E-002	1.77146E+002	-3.30544E+001
2.54271E+002	1.52141E+003	5.77431E+001	1.53784E+001	1.38785E+000	1.46860E+000	1.89730E+004	1.81337E+003	1.00000E+000	1.36800E+003	2.00000E+000	1.46831E+005	2.03820E+000	3.90053E+001	1.00757E-002	1.06619E-002	4.73316E-002	5.28575E-002	3.93000E+004	5.78402E+001	1.52943E+001	9.12101E-003	9.12101E-003	1.81568E+006	8.70000E+001	6.30000E+001	0.00000E+000	4.11650E+002	5.01430E+002	6.47776E+002	1.00000E+002	2.60888E+000	1.71592E-002	0.00000E+000	1.77312E+002	2.92954E+000	5.94763E-001	5.13393E+002	5.50882E+002	6.83662E+002	1.77087E+002	3.63265E-001	4.90307E-001	-2.82666E-002	1.77312E+002	-4.10349E+001	-3.53513E-002	1.77087E+002	-3.31089E+001
2.36260E+002	1.29015E+003	5.77633E+001	1.53693E+001	1.39434E+000	1.59037E+000	1.73100E+004	3.11434E+003	1.00000E+000	1.36900E+003	1.90000E+001	1.46944E+005	2.21751E+000	3.59187E+001	1.05979E-002	1.20878E-002	5.36092E-002	6.93971E-002	3.93000E+004	5.78405E+001	1.52942E+001	9.12101E-003	9.12101E-003	1.81568E+006	8.70000E+001	6.40000E+001	0.00000E+000	3.58927E+002	4.29237E+002	5.20101E+002	1.00000E+002	2.17909E+000	4.05692E-002	0.00000E+000	1.80278E+002	3.33774E+000	5.46526E-001	5.13393E+002	5.50882E+002	6.83662E+002	1.77030E+002	3.63265E-001	4.90307E-001	-6.56760E-002	1.80278E+002	5.67904E+000	-3.53513E-002	1.77030E+002	-3.31644E+001
2.57590E+002	1.52589E+003	5.78233E+001	1.53061E+001	1.36174E+000	1.46294E+000	1.86070E+004	3.29116E+003	1.00000E+000	1.37000E+003	0.00000E+000	1.47029E+005	1.99214E+000	3.90626E+001	9.98288E-003	1.07248E-002	4.81799E-002	5.54308E-002	3.93000E+004	5.78406E+001	1.52949E+001	9.12101E-003	9.12101E-003	1.81568E+006	8.70000E+001	6.50000E+001	0.00000E+000	4.30721E+002	5.19946E+002	6.20189E+002	1.00000E+002	2.61558E+000	2.43060E-002	0.00000E+000	1.81239E+002	3.23444E+000	5.43969E-001	5.13393E+002	5.50882E+002	6.83662E+002	1.76982E+002	3.63265E-001	4.90307E-001	-3.58261E-002	1.81239E+002	-2.83990E+001	-3.53513E-002	1.76982E+002	-3.32039E+001
2.62882E+002	1.55555E+003	5.78007E+001	1.52647E+001	1.32640E+000	1.49135E+000	1.88230E+004	2.93098E+003	1.00000E+000	1.37100E+003	1.00000E+000	1.47118E+005	1.97813E+000	3.94405E+001	9.66785E-003	1.08702E-002	4.35881E-002	5.47901E-002	3.93000E+004	5.78407E+001	1.52950E+001	9.12101E-003	9.12101E-003	1.81568E+006	8.70000E+001	6.60000E+001	0.00000E+000	4.31124E+002	4.97819E+002	6.68185E+002	1.00000E+002	2.66882E+000	2.65863E-002	0.00000E+000	1.74473E+002	2.98640E+000	5.85759E-001	5.13393E+002	5.50882E+002	6.83662E+002	1.76938E+002	3.63265E-001	4.90307E-001	-5.85412E-002	1.74473E+002	-8.61962E+000	-3.53513E-002	1.76938E+002	-3.32472E+001
2.62145E+002	1.52484E+003	5.77601E+001	1.53256E+001	1.36245E+000	1.48471E+000	1.88650E+004	2.35038E+003	1.00000E+000	1.37200E+003	0.00000E+000	1.47219E+005	2.02284E+000	3.90492E+001	9.91955E-003	1.08097E-002	4.68004E-002	5.53590E-002	3.93000E+004	5.78409E+001	1.52945E+001	9.12101E-003	9.12101E-003	1.81568E+006	8.70000E+001	6.70000E+001	0.00000E+000	4.10063E+002	4.90743E+002	6.64166E+002	1.00000E+002	2.61946E+000	2.31228E-002	0.00000E+000	1.74683E+002	2.85235E+000	6.12604E-001	5.13393E+002	5.50882E+002	6.83662E+002	1.76894E+002	3.63265E-001	4.90307E-001	-4.29409E-002	1.74683E+002	-2.67204E+001	-3.53513E-002	1.76894E+002	-3.32977E+001
2.45432E+002	1.37379E+003	5.77749E+001	1.53363E+001	1.41588E+000	1.50968E+000	1.78660E+004	2.23600E+003	1.00000E+000	1.37300E+003	9.00000E+000	1.47326E+005	2.13752E+000	3.70647E+001	1.05929E-002	1.12946E-002	5.22514E-002	5.92423E-002	3.93000E+004	5.78410E+001	1.52945E+001	9.12101E-003	9.12101E-003	1.81568E+006	8.70000E+001	6.80000E+001	0.00000E+000	3.92273E+002	4.69537E+002	5.33992E+002	1.00000E+002	2.31858E+000	2.81340E-002	0.00000E+000	1.83778E+002	3.49393E+000	5.13906E-001	5.13393E+002	5.50882E+002	6.83662E+002	1.76820E+002	3.63265E-001	4.90307E-001	-3.20603E-002	1.83778E+002	-3.02055E+001	-3.53513E-002	1.76820E+002	-3.33719E+001
2.54828E+002	1.50033E+003	5.78638E+001	1.53631E+001	1.37438E+000	1.46260E+000	1.84500E+004	3.17681E+003	1.00000E+000	1.37400E+003	1.00000E+000	1.47419E+005	2.01017E+000	3.87341E+001	1.01183E-002	1.07678E-002	5.39729E-002	6.09851E-002	3.93000E+004	5.78408E+001	1.52941E+001	9.12101E-003	9.12101E-003	1.81568E+006	8.70000E+001	6.90000E+001	0.00000E+000	3.97739E+002	5.44397E+002	5.99125E+002	1.00000E+002	2.56890E+000	2.50360E-002	0.00000E+000	1.86959E+002	3.01926E+000	5.85211E-001	5.13393E+002	5.50882E+002	6.83662E+002	1.76744E+002	3.63265E-001	4.90307E-001	-3.10943E-002	1.86959E+002	-2.81295E+001	-3.53513E-002	1.76744E+002	-3.34411E+001
2.54488E+002	1.63338E+003	5.78968E+001	1.53185E+001	1.39591E+000	1.51029E+000	2.09400E+004	4.19053E+003	1.00000E+000	1.37500E+003	2.00000E+000	1.47514E+005	2.10822E+000	4.04150E+001	9.64647E-003	1.04369E-002	5.18792E-002	6.05610E-002	3.93000E+004	5.78407E+001	1.52943E+001	9.12101E-003	9.12101E-003	1.81568E+006	8.70000E+001	7.00000E+001	0.00000E+000	4.65911E+002	5.55968E+002	6.67819E+002	1.00000E+002	2.81312E+000	3.03132E-002	0.00000E+000	1.80361E+002	3.06932E+000	5.40357E-001	5.13393E+002	5.50882E+002	6.83662E+002	1.76662E+002	3.63265E-001	4.90307E-001	-3.93570E-002	1.80361E+002	-2.51889E+001	-3.53513E-002	1.76662E+002	-3.35186E+001
2.70350E+002	1.46772E+003	5.78717E+001	1.52992E+001	1.35957E+000	1.47469E+000	1.79880E+004	3.19881E+003	1.00000E+000	1.37600E+003	5.00000E+000	1.47613E+005	2.00495E+000	3.83108E+001	1.01370E-002	1.09954E-002	5.06687E-002	5.94153E-002	3.93000E+004	5.78406E+001	1.52944E+001	9.12101E-003	9.12101E-003	1.81568E+006	8.70000E+001	7.10000E+001	0.00000E+000	4.11874E+002	4.90942E+002	6.01296E+002	1.00000E+002	2.50618E+000	3.17704E-002	0.00000E+000	1.79227E+002	3.25103E+000	5.50425E-001	5.13393E+002	5.50882E+002	6.83662E+002	1.76614E+002	3.63265E-001	4.90307E-001	-4.06180E-002	1.79227E+002	-2.48617E+001	-3.53513E-002	1.76614E+002	-3.35671E+001
2.67987E+002	1.52707E+003	5.78173E+001	1.53146E+001	1.42735E+000	1.41857E+000	1.89110E+004	3.33045E+003	1.00000E+000	1.37700E+003	1.00000E+000	1.47715E+005	2.02479E+000	3.90777E+001	1.03794E-002	1.03156E-002	5.23803E-002	5.17520E-002	3.93000E+004	5.78409E+001	1.52948E+001	9.12101E-003	9.12101E-003	1.81568E+006	8.70000E+001	7.20000E+001	0.00000E+000	4.12956E+002	5.19184E+002	6.21011E+002	1.00000E+002	2.59022E+000	2.60996E-002	0.00000E+000	1.81200E+002	3.05534E+000	5.71209E-001	5.13393E+002	5.50882E+002	6.83662E+002	1.76563E+002	3.63265E-001	4.90307E-001	3.08420E-003	1.81200E+002	-7.28555E+001	-3.53513E-002	1.76563E+002	-3.36233E+001
2.76297E+002	1.60790E+003	5.78505E+001	1.51930E+001	1.32286E+000	1.32230E+000	1.73750E+004	3.17824E+003	1.00000E+000	1.37800E+003	1.00000E+000	1.47815E+005	1.74922E+000	4.00986E+001	1.00358E-002	1.00316E-002	4.91375E-002	4.90969E-002	3.93000E+004	5.78411E+001	1.52941E+001	9.12101E-003	9.12101E-003	1.81568E+006	8.70000E+001	7.30000E+001	0.00000E+000	4.39617E+002	5.70468E+002	6.10430E+002	1.00000E+002	2.69273E+000	2.94425E-002	0.00000E+000	1.88080E+002	3.37480E+000	5.39512E-001	5.13393E+002	5.50882E+002	6.83662E+002	1.76524E+002	3.63265E-001	4.90307E-001	2.11499E-004	1.88080E+002	-6.27039E+001	-3.53513E-002	1.76524E+002	-3.36542E+001
2.53804E+002	1.57048E+003	5.78150E+001	1.53152E+001	1.39512E+000	1.44316E+000	1.93490E+004	3.00651E+003	1.00000E+000	1.37900E+003	1.00000E+000	1.47919E+005	2.01339E+000	3.96293E+001	1.00296E-002	1.03750E-002	4.74579E-002	5.07006E-002	3.93000E+004	5.78411E+001	1.52940E+001	9.12101E-003	9.12101E-003	1.81568E+006	8.70000E+001	7.40000E+001	0.00000E+000	4.29128E+002	5.33641E+002	6.54314E+002	1.00000E+002	2.69869E+000	2.62371E-002	0.00000E+000	1.79629E+002	2.98689E+000	5.77648E-001	5.13393E+002	5.50882E+002	6.83662E+002	1.76467E+002	3.63265E-001	4.90307E-001	-1.69256E-002	1.79629E+002	-5.16754E+001	-3.53513E-002	1.76467E+002	-3.37202E+001
2.53491E+002	1.50718E+003	5.78307E+001	1.52543E+001	1.35589E+000	1.46771E+000	1.83470E+004	3.15486E+003	1.00000E+000	1.38000E+003	2.00000E+000	1.48012E+005	1.99006E+000	3.88225E+001	1.00102E-002	1.08357E-002	5.28426E-002	6.17378E-002	3.93000E+004	5.78413E+001	1.52938E+001	9.12101E-003	9.12101E-003	1.81568E+006	8.70000E+001	7.50000E+001	0.00000E+000	4.14183E+002	5.30811E+002	6.04183E+002	1.00000E+002	2.57983E+000	2.69951E-002	0.00000E+000	1.84062E+002	3.17188E+000	5.58615E-001	5.13393E+002	5.50882E+002	6.83662E+002	1.76392E+002	3.63265E-001	4.90307E-001	-3.96009E-002	1.84062E+002	-2.12071E+001	-3.53513E-002	1.76392E+002	-3.37905E+001
2.56829E+002	1.77629E+003	5.79460E+001	1.52773E+001	1.37153E+000	1.48236E+000	2.20170E+004	4.13750E+003	1.00000E+000	1.38100E+003	0.00000E+000	1.48100E+005	2.03310E+000	4.21460E+001	9.24329E-003	9.99020E-003	5.18477E-002	6.04123E-002	3.93000E+004	5.78417E+001	1.52940E+001	9.12101E-003	9.12101E-003	1.81568E+006	8.70000E+001	7.60000E+001	0.00000E+000	5.00526E+002	5.79396E+002	7.28420E+002	1.00000E+002	3.01329E+000	2.79137E-002	0.00000E+000	1.77083E+002	2.95712E+000	5.46969E-001	5.13393E+002	5.50882E+002	6.83662E+002	1.76328E+002	3.63265E-001	4.90307E-001	-3.88341E-002	1.77083E+002	-2.90652E+001	-3.53513E-002	1.76328E+002	-3.38460E+001
2.30902E+002	1.14547E+003	5.78179E+001	1.54937E+001	1.40175E+000	1.64569E+000	1.58930E+004	2.16573E+003	1.00000E+000	1.38200E+003	3.90000E+001	1.48223E+005	2.30684E+000	3.38448E+001	1.11190E-002	1.30540E-002	5.26318E-002	7.20598E-002	3.93000E+004	5.78418E+001	1.52945E+001	9.12101E-003	9.12101E-003	1.81568E+006	8.70000E+001	7.70000E+001	0.00000E+000	3.54881E+002	3.81915E+002	4.23533E+002	1.00000E+002	1.91759E+000	2.29252E-002	0.00000E+000	1.83391E+002	4.43708E+000	4.29053E-001	5.13393E+002	5.50882E+002	6.83662E+002	1.76249E+002	3.63265E-001	4.90307E-001	-8.00485E-002	1.83391E+002	2.62216E+001	-3.53513E-002	1.76249E+002	-3.39462E+001
2.16287E+002	1.18197E+003	5.76946E+001	1.55150E+001	1.40092E+000	1.68254E+000	1.67080E+004	2.49259E+003	1.00000E+000	1.38300E+003	3.50000E+001	1.48323E+005	2.35711E+000	3.43798E+001	1.08381E-002	1.30168E-002	5.15624E-002	7.38272E-002	3.93000E+004	5.78419E+001	1.52937E+001	9.12101E-003	9.12101E-003	1.81568E+006	8.70000E+001	7.80000E+001	0.00000E+000	3.30775E+002	3.94523E+002	4.93842E+002	1.00000E+002	2.03334E+000	3.13973E-002	0.00000E+000	1.77652E+002	3.29647E+000	5.63248E-001	5.13393E+002	5.50882E+002	6.83662E+002	1.76179E+002	3.63265E-001	4.90307E-001	-9.13323E-002	1.77652E+002	3.44872E+001	-3.53513E-002	1.76179E+002	-3.40279E+001
2.49274E+002	1.49234E+003	5.77923E+001	1.52383E+001	1.38777E+000	1.48445E+000	1.87490E+004	2.98736E+003	1.00000E+000	1.38400E+003	0.00000E+000	1.48389E+005	2.06008E+000	3.86308E+001	1.01351E-002	1.08412E-002	5.24416E-002	5.98476E-002	3.93000E+004	5.78416E+001	1.52944E+001	9.12101E-003	9.12101E-003	1.81568E+006	8.70000E+001	7.90000E+001	0.00000E+000	4.32945E+002	5.13623E+002	5.74425E+002	1.00000E+002	2.52388E+000	2.86361E-002	0.00000E+000	1.84022E+002	3.50669E+000	4.99833E-001	5.13393E+002	5.50882E+002	6.83662E+002	1.76117E+002	3.63265E-001	4.90307E-001	-3.36609E-002	1.84022E+002	-2.81122E+001	-3.53513E-002	1.76117E+002	-3.40679E+001
2.33799E+002	1.60028E+003	5.78524E+001	1.51291E+001	1.44529E+000	1.49938E+000	2.08660E+004	3.46004E+003	1.00000E+000	1.38500E+003	0.00000E+000	1.48492E+005	2.16704E+000	4.00035E+001	1.00054E-002	1.03799E-002	8.05328E-002	8.66216E-002	3.93000E+004	5.78415E+001	1.52939E+001	9.12101E-003	9.12101E-003	1.81568E+006	8.70000E+001	8.00000E+001	0.00000E+000	4.25935E+002	5.57918E+002	6.20806E+002	1.00000E+002	2.67171E+000	2.48130E-002	0.00000E+000	1.85269E+002	2.95549E+000	5.62164E-001	5.13393E+002	5.50882E+002	6.83662E+002	1.76052E+002	3.63265E-001	4.90307E-001	-1.83691E-002	1.85269E+002	-4.43772E+001	-3.53513E-002	1.76052E+002	-3.41224E+001
2.17983E+002	1.32162E+003	5.77943E+001	1.51943E+001	1.41905E+000	1.50920E+000	1.70170E+004	2.52366E+003	1.00000E+000	1.38600E+003	1.30000E+001	1.48609E+005	2.14163E+000	3.63541E+001	1.08782E-002	1.15693E-002	8.12774E-002	9.18283E-002	3.93000E+004	5.78414E+001	1.52940E+001	9.12101E-003	9.12101E-003	1.81568E+006	8.70000E+001	8.10000E+001	0.00000E+000	3.71468E+002	4.28070E+002	5.25073E+002	1.00000E+002	2.20448E+000	3.10993E-002	0.00000E+000	1.77982E+002	3.47330E+000	5.29697E-001	5.13393E+002	5.50882E+002	6.83662E+002	1.75989E+002	3.63265E-001	4.90307E-001	-3.07878E-002	1.77982E+002	-3.74566E+001	-3.53513E-002	1.75989E+002	-3.41932E+001
2.34705E+002	1.27773E+003	5.76665E+001	1.52807E+001	1.35859E+000	1.45052E+000	1.54440E+004	2.23207E+003	1.00000E+000	1.38700E+003	2.10000E+001	1.48707E+005	1.97065E+000	3.57453E+001	1.09322E-002	1.16719E-002	4.92580E-002	5.59629E-002	3.93000E+004	5.78419E+001	1.52938E+001	9.12101E-003	9.12101E-003	1.81568E+006	8.70000E+001	8.20000E+001	0.00000E+000	3.42103E+002	4.60085E+002	5.06668E+002	1.00000E+002	2.18027E+000	3.07685E-002	0.00000E+000	1.85963E+002	3.36204E+000	5.74418E-001	5.13393E+002	5.50882E+002	6.83662E+002	1.75916E+002	3.63265E-001	4.90307E-001	-3.27270E-002	1.85963E+002	-2.72595E+001	-3.53513E-002	1.75916E+002	-3.42822E+001
2.59163E+002	1.60084E+003	5.77737E+001	1.52541E+001	1.38858E+000	1.53991E+000	2.07860E+004	3.89400E+003	1.00000E+000	1.38900E+003	0.00000E+000	1.48861E+005	2.13829E+000	4.00105E+001	9.63134E-003	1.06809E-002	4.71165E-002	5.76963E-002	3.93000E+004	5.78421E+001	1.52937E+001	9.12101E-003	9.12101E-003	1.81568E+006	8.70000E+001	8.30000E+001	0.00000E+000	4.53967E+002	5.27344E+002	6.67387E+002	1.00000E+002	2.74843E+000	2.16694E-002	0.00000E+000	1.76235E+002	3.00959E+000	5.53119E-001	5.13393E+002	5.50882E+002	6.83662E+002	1.75760E+002	3.63265E-001	4.90307E-001	-5.16726E-002	1.76235E+002	-1.49628E+001	-3.53513E-002	1.75760E+002	-3.44270E+001
2.73750E+002	1.56616E+003	5.78129E+001	1.52687E+001	1.38817E+000	1.47429E+000	1.95680E+004	4.69226E+003	1.00000E+000	1.39000E+003	1.00000E+000	1.48973E+005	2.04657E+000	3.95747E+001	9.92360E-003	1.05393E-002	5.29917E-002	5.96400E-002	3.93000E+004	5.78423E+001	1.52933E+001	9.12101E-003	9.12101E-003	1.81568E+006	8.70000E+001	8.40000E+001	0.00000E+000	4.36078E+002	5.04556E+002	6.59405E+002	1.00000E+002	2.67072E+000	3.45289E-002	0.00000E+000	1.74522E+002	3.00887E+000	5.70209E-001	5.13393E+002	5.50882E+002	6.83662E+002	1.75709E+002	3.63265E-001	4.90307E-001	-3.00874E-002	1.74522E+002	-4.17233E+001	-3.53513E-002	1.75709E+002	-3.44761E+001
2.22000E+002	1.24624E+003	5.76730E+001	1.52216E+001	1.42119E+000	1.60315E+000	1.68890E+004	2.09993E+003	1.00000E+000	1.39100E+003	2.00000E+001	1.49092E+005	2.27838E+000	3.53022E+001	1.09358E-002	1.23359E-002	8.33698E-002	1.05871E-001	3.93000E+004	5.78422E+001	1.52938E+001	9.12101E-003	9.12101E-003	1.81568E+006	8.70000E+001	8.50000E+001	0.00000E+000	3.48675E+002	4.05577E+002	4.94756E+002	1.00000E+002	2.07888E+000	2.76391E-002	0.00000E+000	1.78100E+002	3.46768E+000	5.32562E-001	5.13393E+002	5.50882E+002	6.83662E+002	1.75652E+002	3.63265E-001	4.90307E-001	-6.01644E-002	1.78100E+002	-3.07484E+000	-3.53513E-002	1.75652E+002	-3.45428E+001
2.73712E+002	1.42301E+003	5.77870E+001	1.52696E+001	1.29783E+000	1.41447E+000	1.60940E+004	2.98504E+003	1.00000E+000	1.39200E+003	4.00000E+000	1.49178E+005	1.83574E+000	3.77229E+001	1.02302E-002	1.11497E-002	4.22091E-002	4.98785E-002	3.93000E+004	5.78422E+001	1.52949E+001	9.12101E-003	9.12101E-003	1.81568E+006	8.70000E+001	8.60000E+001	0.00000E+000	3.76920E+002	4.76041E+002	6.09937E+002	1.00000E+002	2.44742E+000	2.19630E-002	0.00000E+000	1.76748E+002	3.09184E+000	6.11875E-001	5.13393E+002	5.50882E+002	6.83662E+002	1.75595E+002	3.63265E-001	4.90307E-001	-4.30063E-002	1.76748E+002	-2.45735E+001	-3.53513E-002	1.75595E+002	-3.45921E+001
2.33486E+002	1.11258E+003	5.77178E+001	1.54492E+001	1.38668E+000	1.58631E+000	1.48340E+004	2.10804E+003	1.00000E+000	1.39300E+003	4.60000E+001	1.49306E+005	2.19971E+000	3.33553E+001	1.13854E-002	1.30244E-002	5.16705E-002	6.71951E-002	3.93000E+004	5.78420E+001	1.52954E+001	9.12101E-003	9.12101E-003	1.81568E+006	8.70000E+001	8.70000E+001	0.00000E+000	3.08009E+002	4.06779E+002	4.39414E+002	1.00000E+002	1.91985E+000	3.68924E-002	0.00000E+000	1.86627E+002	3.55192E+000	5.54777E-001	5.13393E+002	5.50882E+002	6.83662E+002	1.75542E+002	3.63265E-001	4.90307E-001	-6.71470E-002	1.86627E+002	1.37851E+001	-3.53513E-002	1.75542E+002	-3.46596E+001
2.35852E+002	1.00532E+003	5.75990E+001	1.55293E+001	1.31837E+000	1.50519E+000	1.22290E+004	1.73189E+003	1.00000E+000	1.39700E+003	7.50000E+001	1.49728E+005	1.98440E+000	3.17068E+001	1.19218E-002	1.36112E-002	5.05530E-002	6.54252E-002	4.18960E+004	5.75990E+001	1.55293E+001	5.05530E-002	6.54252E-002	1.22290E+004	1.00000E+000	1.00000E+000	0.00000E+000	2.74452E+002	3.47970E+002	4.15468E+002	1.00000E+002	1.73129E+000	4.49588E-002	0.00000E+000	1.80177E+002	3.77082E+000	5.75546E-001	2.74452E+002	3.47970E+002	4.15468E+002	1.80177E+002	3.77082E+000	5.75546E-001	-6.61634E-002	1.80177E+002	6.14029E+000	-6.61634E-002	1.80177E+002	6.14029E+000
1.98159E+002	8.08196E+002	5.75962E+001	1.54771E+001	1.36694E+000	1.61210E+000	1.04640E+004	1.19479E+003	1.00000E+000	1.40500E+003	1.60000E+001	1.50433E+005	2.20365E+000	2.84288E+001	1.33629E-002	1.57596E-002	9.87800E-002	1.37006E-001	4.21030E+004	5.76160E+001	1.57188E+001	2.67612E-002	2.67612E-002	2.18522E+005	1.90000E+001	1.00000E+000	0.00000E+000	2.21062E+002	2.69057E+002	3.23109E+002	1.00000E+002	1.35488E+000	3.26505E-002	0.00000E+000	1.78932E+002	4.24388E+000	5.52840E-001	2.38076E+002	3.04172E+002	3.29899E+002	1.85525E+002	9.59730E-001	5.34952E-001	-8.22950E-002	1.78932E+002	2.45108E+001	-9.52719E-002	1.85525E+002	4.73245E+001
1.98871E+002	7.24211E+002	5.75952E+001	1.55162E+001	1.43757E+000	1.58608E+000	9.66900E+003	1.07317E+003	1.00000E+000	1.40700E+003	2.10000E+001	1.50631E+005	2.28010E+000	2.69112E+001	1.46197E-002	1.61300E-002	1.09441E-001	1.32992E-001	4.21030E+004	5.76157E+001	1.57181E+001	2.67612E-002	2.67612E-002	2.18522E+005	1.90000E+001	2.00000E+000	0.00000E+000	1.81400E+002	2.53132E+002	2.96942E+002	1.00000E+002	1.22332E+000	3.19101E-002	0.00000E+000	1.81624E+002	3.90143E+000	6.25600E-001	2.38076E+002	3.04172E+002	3.29899E+002	1.85413E+002	9.59730E-001	5.34952E-001	-4.91158E-002	1.81624E+002	-1.25993E+001	-9.52719E-002	1.85413E+002	4.72104E+001
2.16388E+002	8.11095E+002	5.76438E+001	1.56018E+001	1.42221E+000	1.51766E+000	1.06590E+004	1.04447E+003	1.00000E+000	1.40800E+003	1.30000E+001	1.50723E+005	2.15843E+000	2.84797E+001	1.37754E-002	1.46999E-002	5.52833E-002	6.26938E-002	4.21030E+004	5.76154E+001	1.57187E+001	2.67612E-002	2.67612E-002	2.18522E+005	1.90000E+001	3.00000E+000	0.00000E+000	2.45117E+002	2.93471E+002	2.96114E+002	1.00000E+002	1.37949E+000	2.94072E-002	0.00000E+000	1.89914E+002	5.02385E+000	4.62718E-001	2.38076E+002	3.04172E+002	3.29899E+002	1.85367E+002	9.59730E-001	5.34952E-001	-3.24674E-002	1.89914E+002	-2.36250E+001	-9.52719E-002	1.85367E+002	4.71643E+001
2.18031E+002	8.51168E+002	5.75872E+001	1.56444E+001	1.37606E+000	1.62881E+000	1.15240E+004	1.11446E+003	1.00000E+000	1.41000E+003	6.00000E+000	1.50906E+005	2.24134E+000	2.91748E+001	1.28185E-002	1.51729E-002	5.09093E-002	7.06226E-002	4.21030E+004	5.76149E+001	1.57183E+001	2.67612E-002	2.67612E-002	2.18522E+005	1.90000E+001	5.00000E+000	0.00000E+000	2.37909E+002	2.98197E+002	3.44051E+002	1.00000E+002	1.46541E+000	2.40909E-002	0.00000E+000	1.81301E+002	4.05787E+000	5.50949E-001	2.38076E+002	3.04172E+002	3.29899E+002	1.85248E+002	9.59730E-001	5.34952E-001	-8.41133E-002	1.81301E+002	2.91175E+001	-9.52719E-002	1.85248E+002	4.70379E+001
2.13529E+002	7.80654E+002	5.76057E+001	1.57435E+001	1.39494E+000	1.66001E+000	1.08590E+004	1.02060E+003	1.00000E+000	1.41100E+003	1.60000E+001	1.51002E+005	2.31560E+000	2.79402E+001	1.33863E-002	1.59300E-002	5.21999E-002	7.31476E-002	4.21030E+004	5.76145E+001	1.57184E+001	2.67612E-002	2.67612E-002	2.18522E+005	1.90000E+001	6.00000E+000	0.00000E+000	2.08854E+002	2.84365E+002	3.05911E+002	1.00000E+002	1.33043E+000	2.21670E-002	0.00000E+000	1.86173E+002	4.02221E+000	5.72600E-001	2.38076E+002	3.04172E+002	3.29899E+002	1.85219E+002	9.59730E-001	5.34952E-001	-8.67676E-002	1.86173E+002	3.72813E+001	-9.52719E-002	1.85219E+002	4.70052E+001
2.16302E+002	8.21918E+002	5.76656E+001	1.56094E+001	1.38638E+000	1.63505E+000	1.12410E+004	1.65490E+003	1.00000E+000	1.41300E+003	8.00000E+000	1.51190E+005	2.26679E+000	2.86691E+001	1.30761E-002	1.54215E-002	5.72285E-002	7.89641E-002	4.21030E+004	5.76149E+001	1.57179E+001	2.67612E-002	2.67612E-002	2.18522E+005	1.90000E+001	7.00000E+000	0.00000E+000	2.25531E+002	3.02535E+002	2.97498E+002	1.00000E+002	1.36856E+000	4.63870E-002	0.00000E+000	1.91730E+002	4.25902E+000	5.31495E-001	2.38076E+002	3.04172E+002	3.29899E+002	1.85049E+002	9.59730E-001	5.34952E-001	-8.23010E-002	1.91730E+002	3.73154E+001	-9.52719E-002	1.85049E+002	4.68477E+001
2.20119E+002	7.73146E+002	5.76465E+001	1.55556E+001	1.34750E+000	1.62326E+000	1.02390E+004	1.34972E+003	1.00000E+000	1.41400E+003	1.70000E+001	1.51291E+005	2.18734E+000	2.78055E+001	1.33168E-002	1.60420E-002	5.61057E-002	8.06422E-002	4.21030E+004	5.76153E+001	1.57177E+001	2.67612E-002	2.67612E-002	2.18522E+005	1.90000E+001	8.00000E+000	0.00000E+000	2.27578E+002	2.78173E+002	3.09260E+002	1.00000E+002	1.35354E+000	4.79237E-002	0.00000E+000	1.82996E+002	4.58889E+000	5.16862E-001	2.38076E+002	3.04172E+002	3.29899E+002	1.84966E+002	9.59730E-001	5.34952E-001	-9.28250E-002	1.82996E+002	4.17035E+001	-9.52719E-002	1.84966E+002	4.67660E+001
2.22862E+002	8.04411E+002	5.75506E+001	1.56861E+001	1.32753E+000	1.60197E+000	1.03840E+004	1.17067E+003	1.00000E+000	1.41500E+003	1.50000E+001	1.51385E+005	2.12666E+000	2.83621E+001	1.30276E-002	1.57207E-002	4.85886E-002	6.98817E-002	4.21030E+004	5.76151E+001	1.57173E+001	2.67612E-002	2.67612E-002	2.18522E+005	1.90000E+001	9.00000E+000	0.00000E+000	2.14325E+002	2.88891E+002	3.29225E+002	1.00000E+002	1.38880E+000	2.62400E-002	0.00000E+000	1.82403E+002	3.98545E+000	5.90951E-001	2.38076E+002	3.04172E+002	3.29899E+002	1.84912E+002	9.59730E-001	5.34952E-001	-9.36784E-002	1.82403E+002	4.21722E+001	-9.52719E-002	1.84912E+002	4.66968E+001
2.19766E+002	8.92821E+002	5.75853E+001	1.57178E+001	1.38857E+000	1.67792E+000	1.24800E+004	1.35986E+003	1.00000E+000	1.41800E+003	4.00000E+000	1.51675E+005	2.32990E+000	2.98801E+001	1.24297E-002	1.50198E-002	5.09473E-002	7.36323E-002	4.21030E+004	5.76150E+001	1.57176E+001	2.67612E-002	2.67612E-002	2.18522E+005	1.90000E+001	1.00000E+001	0.00000E+000	2.51003E+002	3.37700E+002	3.33115E+002	1.00000E+002	1.52848E+000	1.95583E-002	0.00000E+000	1.91231E+002	4.02017E+000	5.34391E-001	2.38076E+002	3.04172E+002	3.29899E+002	1.84757E+002	9.59730E-001	5.34952E-001	-9.43587E-002	1.91231E+002	5.18614E+001	-9.52719E-002	1.84757E+002	4.65431E+001
2.25086E+002	8.99457E+002	5.76599E+001	1.58046E+001	1.36390E+000	1.72115E+000	1.25980E+004	1.45690E+003	1.00000E+000	1.42000E+003	5.00000E+000	1.51868E+005	2.34747E+000	2.99909E+001	1.21515E-002	1.53344E-002	5.68553E-002	8.97031E-002	4.21030E+004	5.76154E+001	1.57183E+001	2.67612E-002	2.67612E-002	2.18522E+005	1.90000E+001	1.10000E+001	0.00000E+000	2.56478E+002	3.35387E+002	3.24886E+002	1.00000E+002	1.51739E+000	3.18967E-002	0.00000E+000	1.92364E+002	4.19241E+000	5.10031E-001	2.38076E+002	3.04172E+002	3.29899E+002	1.84664E+002	9.59730E-001	5.34952E-001	-1.15801E-001	1.92364E+002	8.07848E+001	-9.52719E-002	1.84664E+002	4.64516E+001
2.10189E+002	8.57757E+002	5.75697E+001	1.57686E+001	1.38874E+000	1.81129E+000	1.27170E+004	1.38977E+003	1.00000E+000	1.42100E+003	1.10000E+001	1.51973E+005	2.51542E+000	2.92875E+001	1.23149E-002	1.60618E-002	5.36392E-002	9.01710E-002	4.21030E+004	5.76156E+001	1.57187E+001	2.67612E-002	2.67612E-002	2.18522E+005	1.90000E+001	1.20000E+001	0.00000E+000	2.44615E+002	3.04062E+002	3.26996E+002	1.00000E+002	1.45312E+000	2.87503E-002	0.00000E+000	1.84998E+002	4.14662E+000	5.13245E-001	2.38076E+002	3.04172E+002	3.29899E+002	1.84673E+002	9.59730E-001	5.34952E-001	-1.32044E-001	1.84998E+002	9.54724E+001	-9.52719E-002	1.84673E+002	4.64552E+001
2.18346E+002	9.56482E+002	5.76195E+001	1.57998E+001	1.35241E+000	1.63579E+000	1.27620E+004	1.65271E+003	1.00000E+000	1.42200E+003	4.00000E+000	1.52059E+005	2.21225E+000	3.09270E+001	1.19715E-002	1.44799E-002	4.45986E-002	6.44319E-002	4.21030E+004	5.76153E+001	1.57194E+001	2.67612E-002	2.67612E-002	2.18522E+005	1.90000E+001	1.30000E+001	0.00000E+000	2.67779E+002	3.45917E+002	3.66754E+002	1.00000E+002	1.62826E+000	2.96387E-002	0.00000E+000	1.86153E+002	3.98693E+000	5.32861E-001	2.38076E+002	3.04172E+002	3.29899E+002	1.84622E+002	9.59730E-001	5.34952E-001	-9.48324E-002	1.86153E+002	4.73816E+001	-9.52719E-002	1.84622E+002	4.64067E+001
2.23779E+002	9.32310E+002	5.75672E+001	1.56859E+001	1.33463E+000	1.68752E+000	1.26240E+004	1.33441E+003	1.00000E+000	1.42400E+003	5.00000E+000	1.52249E+005	2.25223E+000	3.05338E+001	1.18786E-002	1.50193E-002	4.91997E-002	7.77176E-002	4.21030E+004	5.76153E+001	1.57197E+001	2.67612E-002	2.67612E-002	2.18522E+005	1.90000E+001	1.40000E+001	0.00000E+000	2.70103E+002	3.29345E+002	3.60436E+002	1.00000E+002	1.59293E+000	2.62417E-002	0.00000E+000	1.83600E+002	4.20436E+000	5.08058E-001	2.38076E+002	3.04172E+002	3.29899E+002	1.84587E+002	9.59730E-001	5.34952E-001	-1.16767E-001	1.83600E+002	7.33046E+001	-9.52719E-002	1.84587E+002	4.63735E+001
2.31909E+002	8.12237E+002	5.76517E+001	1.57469E+001	1.34475E+000	1.63429E+000	1.07800E+004	9.62616E+002	1.00000E+000	1.42700E+003	1.30000E+001	1.52540E+005	2.19771E+000	2.84998E+001	1.29518E-002	1.57406E-002	5.70787E-002	8.35404E-002	4.21030E+004	5.76149E+001	1.57199E+001	2.67612E-002	2.67612E-002	2.18522E+005	1.90000E+001	1.50000E+001	0.00000E+000	2.24087E+002	2.87580E+002	3.16817E+002	1.00000E+002	1.37781E+000	3.32065E-002	0.00000E+000	1.83529E+002	4.24444E+000	5.44605E-001	2.38076E+002	3.04172E+002	3.29899E+002	1.84467E+002	9.59730E-001	5.34952E-001	-9.71942E-002	1.83529E+002	4.77598E+001	-9.52719E-002	1.84467E+002	4.62575E+001
2.21612E+002	9.35927E+002	5.76706E+001	1.58600E+001	1.37324E+000	1.72486E+000	1.31980E+004	1.74031E+003	1.00000E+000	1.42800E+003	6.00000E+000	1.52634E+005	2.36864E+000	3.05929E+001	1.19534E-002	1.50141E-002	6.01263E-002	9.41122E-002	4.21030E+004	5.76152E+001	1.57197E+001	2.67612E-002	2.67612E-002	2.18522E+005	1.90000E+001	1.60000E+001	0.00000E+000	2.68738E+002	3.35358E+002	3.47474E+002	1.00000E+002	1.57679E+000	3.57543E-002	0.00000E+000	1.87244E+002	4.17064E+000	5.00903E-001	2.38076E+002	3.04172E+002	3.29899E+002	1.84389E+002	9.59730E-001	5.34952E-001	-1.13495E-001	1.87244E+002	7.26054E+001	-9.52719E-002	1.84389E+002	4.61753E+001
2.12337E+002	9.75969E+002	5.77244E+001	1.57856E+001	1.40392E+000	1.77976E+000	1.44080E+004	1.58654E+003	1.00000E+000	1.42900E+003	1.00000E+000	1.52725E+005	2.49864E+000	3.12405E+001	1.16961E-002	1.48272E-002	6.51140E-002	1.03952E-001	4.21030E+004	5.76152E+001	1.57203E+001	2.67612E-002	2.67612E-002	2.18522E+005	1.90000E+001	1.70000E+001	0.00000E+000	2.63829E+002	3.61635E+002	3.81435E+002	1.00000E+002	1.67533E+000	3.03589E-002	0.00000E+000	1.86531E+002	3.51237E+000	5.69258E-001	2.38076E+002	3.04172E+002	3.29899E+002	1.84328E+002	9.59730E-001	5.34952E-001	-1.18051E-001	1.86531E+002	7.79595E+001	-9.52719E-002	1.84328E+002	4.61229E+001
2.34390E+002	8.26054E+002	5.75412E+001	1.60079E+001	1.35236E+000	1.61982E+000	1.08640E+004	9.00058E+002	1.00000E+000	1.43200E+003	1.20000E+001	1.53022E+005	2.19057E+000	2.87412E+001	1.29747E-002	1.55407E-002	6.34731E-002	9.04343E-002	4.21030E+004	5.76154E+001	1.57208E+001	2.67612E-002	2.67612E-002	2.18522E+005	1.90000E+001	1.80000E+001	0.00000E+000	2.14786E+002	2.98136E+002	3.37769E+002	1.00000E+002	1.42033E+000	3.79964E-002	0.00000E+000	1.82303E+002	3.79699E+000	6.06425E-001	2.38076E+002	3.04172E+002	3.29899E+002	1.84233E+002	9.59730E-001	5.34952E-001	-8.99880E-002	1.82303E+002	3.74133E+001	-9.52719E-002	1.84233E+002	4.60011E+001
2.25276E+002	8.16367E+002	5.75497E+001	1.59739E+001	1.34011E+000	1.62024E+000	1.06740E+004	9.53440E+002	1.00000E+000	1.43300E+003	1.30000E+001	1.53116E+005	2.17131E+000	2.85721E+001	1.29711E-002	1.56825E-002	6.22718E-002	9.03459E-002	4.21030E+004	5.76157E+001	1.57209E+001	2.67612E-002	2.67612E-002	2.18522E+005	1.90000E+001	1.90000E+001	0.00000E+000	2.45463E+002	2.64580E+002	3.25039E+002	1.00000E+002	1.38636E+000	2.96704E-002	0.00000E+000	1.74297E+002	4.76886E+000	4.87117E-001	2.38076E+002	3.04172E+002	3.29899E+002	1.84223E+002	9.59730E-001	5.34952E-001	-9.46257E-002	1.74297E+002	3.52493E+001	-9.52719E-002	1.84223E+002	4.59930E+001
2.18471E+002	6.29888E+002	5.75263E+001	1.61311E+001	1.38404E+000	1.62993E+000	8.53900E+003	7.27505E+002	1.00000E+000	1.43400E+003	3.00000E+001	1.53227E+005	2.25589E+000	2.50976E+001	1.49777E-002	1.76387E-002	6.41202E-002	8.81937E-002	4.28920E+004	5.75888E+001	1.60724E+001	1.77999E-002	1.77999E-002	3.11975E+005	3.80000E+001	1.00000E+000	0.00000E+000	1.79040E+002	2.16972E+002	2.57102E+002	1.00000E+002	1.08732E+000	3.74204E-002	0.00000E+000	1.78268E+002	4.78346E+000	5.42958E-001	1.80179E+002	2.29948E+002	2.68320E+002	1.79778E+002	7.56488E-001	5.68001E-001	-8.15850E-002	1.78268E+002	2.29325E+001	-5.20250E-002	1.79778E+002	-1.10711E+001
1.99613E+002	6.60921E+002	5.75666E+001	1.62358E+001	1.41630E+000	1.65952E+000	9.30900E+003	7.16972E+002	1.00000E+000	1.43500E+003	2.40000E+001	1.53309E+005	2.35036E+000	2.57084E+001	1.46792E-002	1.72001E-002	5.89754E-002	8.02331E-002	4.28920E+004	5.75889E+001	1.60719E+001	1.77999E-002	1.77999E-002	3.11975E+005	3.80000E+001	2.00000E+000	0.00000E+000	1.84502E+002	2.14461E+002	2.71199E+002	1.00000E+002	1.11717E+000	3.45466E-002	0.00000E+000	1.74118E+002	4.49777E+000	5.53047E-001	1.80179E+002	2.29948E+002	2.68320E+002	1.79785E+002	7.56488E-001	5.68001E-001	-7.90753E-002	1.74118E+002	1.56959E+001	-5.20250E-002	1.79785E+002	-1.10651E+001
2.13959E+002	7.67803E+002	5.74214E+001	1.62068E+001	1.34432E+000	1.49680E+000	9.43800E+003	7.83555E+002	1.00000E+000	1.43600E+003	1.70000E+001	1.53394E+005	2.01218E+000	2.77093E+001	1.38377E-002	1.54072E-002	4.56035E-002	5.59845E-002	4.28920E+004	5.75890E+001	1.60720E+001	1.77999E-002	1.77999E-002	3.11975E+005	3.80000E+001	3.00000E+000	0.00000E+000	2.09352E+002	2.38937E+002	3.25774E+002	1.00000E+002	1.29381E+000	2.36975E-002	0.00000E+000	1.70174E+002	4.19580E+000	5.88785E-001	1.80179E+002	2.29948E+002	2.68320E+002	1.79749E+002	7.56488E-001	5.68001E-001	-5.36682E-002	1.70174E+002	-1.87544E+001	-5.20250E-002	1.79749E+002	-1.11127E+001
2.07230E+002	7.28639E+002	5.74861E+001	1.63063E+001	1.36687E+000	1.52739E+000	9.27400E+003	7.43005E+002	1.00000E+000	1.43700E+003	1.80000E+001	1.53492E+005	2.08774E+000	2.69933E+001	1.41936E-002	1.58605E-002	5.55894E-002	6.89221E-002	4.28920E+004	5.75889E+001	1.60720E+001	1.77999E-002	1.77999E-002	3.11975E+005	3.80000E+001	4.00000E+000	0.00000E+000	1.95033E+002	2.46717E+002	3.04628E+002	1.00000E+002	1.24674E+000	3.26119E-002	0.00000E+000	1.76553E+002	4.20938E+000	5.92052E-001	1.80179E+002	2.29948E+002	2.68320E+002	1.79720E+002	7.56488E-001	5.68001E-001	-5.54631E-002	1.76553E+002	-1.02591E+001	-5.20250E-002	1.79720E+002	-1.11412E+001
2.15213E+002	7.26403E+002	5.75436E+001	1.61556E+001	1.32988E+000	1.51446E+000	8.92300E+003	9.73222E+002	1.00000E+000	1.43800E+003	2.00000E+001	1.53589E+005	2.01405E+000	2.69519E+001	1.40785E-002	1.60326E-002	5.46734E-002	7.03154E-002	4.28920E+004	5.75893E+001	1.60719E+001	1.77999E-002	1.77999E-002	3.11975E+005	3.80000E+001	5.00000E+000	0.00000E+000	1.90559E+002	2.34952E+002	3.15055E+002	1.00000E+002	1.24038E+000	3.80853E-002	0.00000E+000	1.72177E+002	4.06773E+000	6.24603E-001	1.80179E+002	2.29948E+002	2.68320E+002	1.79691E+002	7.56488E-001	5.68001E-001	-6.48943E-002	1.72177E+002	-3.41616E+000	-5.20250E-002	1.79691E+002	-1.11578E+001
2.06707E+002	6.34958E+002	5.76100E+001	1.61082E+001	1.41500E+000	1.53237E+000	8.33600E+003	5.64563E+002	1.00000E+000	1.43900E+003	3.10000E+001	1.53694E+005	2.16830E+000	2.51984E+001	1.54981E-002	1.67836E-002	5.51954E-002	6.43235E-002	4.28920E+004	5.75888E+001	1.60727E+001	1.77999E-002	1.77999E-002	3.11975E+005	3.80000E+001	6.00000E+000	0.00000E+000	1.69403E+002	2.16506E+002	2.69014E+002	1.00000E+002	1.09468E+000	2.43974E-002	0.00000E+000	1.76310E+002	4.36805E+000	6.01789E-001	1.80179E+002	2.29948E+002	2.68320E+002	1.79665E+002	7.56488E-001	5.68001E-001	-3.98216E-002	1.76310E+002	-2.87656E+001	-5.20250E-002	1.79665E+002	-1.11749E+001
2.13236E+002	5.25662E+002	5.76154E+001	1.62108E+001	1.33318E+000	1.60720E+000	6.81400E+003	8.23071E+002	1.00000E+000	1.44000E+003	6.60000E+001	1.53826E+005	2.14269E+000	2.29273E+001	1.61506E-002	1.94702E-002	6.14123E-002	8.82003E-002	4.28920E+004	5.75890E+001	1.60720E+001	1.77999E-002	1.77999E-002	3.11975E+005	3.80000E+001	7.00000E+000	0.00000E+000	1.41034E+002	1.85914E+002	2.20441E+002	1.00000E+002	9.14077E-001	8.26741E-002	0.00000E+000	1.79106E+002	4.87681E+000	5.96176E-001	1.80179E+002	2.29948E+002	2.68320E+002	1.79637E+002	7.56488E-001	5.68001E-001	-9.31925E-002	1.79106E+002	3.82409E+001	-5.20250E-002	1.79637E+002	-1.12079E+001
2.10195E+002	5.22679E+002	5.75795E+001	1.61421E+001	1.35267E+000	1.57096E+000	6.72900E+003	7.36297E+002	1.00000E+000	1.44100E+003	7.90000E+001	1.53922E+005	2.12499E+000	2.28622E+001	1.64899E-002	1.91509E-002	5.55791E-002	7.40319E-002	4.28920E+004	5.75883E+001	1.60719E+001	1.77999E-002	1.77999E-002	3.11975E+005	3.80000E+001	8.00000E+000	0.00000E+000	1.30194E+002	1.95925E+002	2.05018E+002	1.00000E+002	8.86244E-001	5.55390E-002	0.00000E+000	1.87089E+002	4.68418E+000	6.24600E-001	1.80179E+002	2.29948E+002	2.68320E+002	1.79605E+002	7.56488E-001	5.68001E-001	-7.46626E-002	1.87089E+002	2.32838E+001	-5.20250E-002	1.79605E+002	-1.12400E+001
2.19519E+002	5.72124E+002	5.76111E+001	1.61365E+001	1.31011E+000	1.45238E+000	6.67700E+003	7.01693E+002	1.00000E+000	1.44200E+003	4.50000E+001	1.53993E+005	1.90278E+000	2.39191E+001	1.60331E-002	1.77742E-002	5.54783E-002	6.75985E-002	4.28920E+004	5.75882E+001	1.60717E+001	1.77999E-002	1.77999E-002	3.11975E+005	3.80000E+001	9.00000E+000	0.00000E+000	1.53792E+002	2.04277E+002	2.26582E+002	1.00000E+002	9.73773E-001	5.60648E-002	0.00000E+000	1.82936E+002	5.15608E+000	5.69641E-001	1.80179E+002	2.29948E+002	2.68320E+002	1.79606E+002	7.56488E-001	5.68001E-001	-5.15001E-002	1.82936E+002	-8.52226E+000	-5.20250E-002	1.79606E+002	-1.12358E+001
1.90136E+002	5.68372E+002	5.75340E+001	1.61206E+001	1.34731E+000	1.55046E+000	7.20600E+003	6.20172E+002	1.00000E+000	1.44300E+003	6.50000E+001	1.54098E+005	2.08895E+000	2.38405E+001	1.58716E-002	1.82647E-002	5.31598E-002	6.95587E-002	4.28920E+004	5.75883E+001	1.60723E+001	1.77999E-002	1.77999E-002	3.11975E+005	3.80000E+001	1.00000E+001	0.00000E+000	1.43972E+002	1.79727E+002	2.53266E+002	1.00000E+002	9.68915E-001	3.96970E-002	0.00000E+000	1.70152E+002	4.26455E+000	6.62966E-001	1.80179E+002	2.29948E+002	2.68320E+002	1.79594E+002	7.56488E-001	5.68001E-001	-7.01035E-002	1.70152E+002	8.20150E-001	-5.20250E-002	1.79594E+002	-1.12535E+001
1.99893E+002	5.71561E+002	5.75823E+001	1.60267E+001	1.35530E+000	1.57441E+000	7.36200E+003	6.17742E+002	1.00000E+000	1.44400E+003	5.30000E+001	1.54184E+005	2.13380E+000	2.39073E+001	1.57957E-002	1.83493E-002	5.58909E-002	7.45716E-002	4.28920E+004	5.75884E+001	1.60719E+001	1.77999E-002	1.77999E-002	3.11975E+005	3.80000E+001	1.10000E+001	0.00000E+000	1.50794E+002	1.94448E+002	2.44058E+002	1.00000E+002	9.85733E-001	2.28894E-002	0.00000E+000	1.75831E+002	4.56481E+000	6.12760E-001	1.80179E+002	2.29948E+002	2.68320E+002	1.79580E+002	7.56488E-001	5.68001E-001	-7.47872E-002	1.75831E+002	1.21832E+001	-5.20250E-002	1.79580E+002	-1.12588E+001
2.25627E+002	7.40303E+002	5.75720E+001	1.60884E+001	1.30277E+000	1.49744E+000	8.81800E+003	8.62988E+002	1.00000E+000	1.44500E+003	1.70000E+001	1.54246E+005	1.95082E+000	2.72085E+001	1.38734E-002	1.59464E-002	5.55419E-002	7.27705E-002	4.28920E+004	5.75884E+001	1.60724E+001	1.77999E-002	1.77999E-002	3.11975E+005	3.80000E+001	1.20000E+001	0.00000E+000	1.94514E+002	2.30755E+002	3.26638E+002	1.00000E+002	1.26066E+000	3.92716E-002	0.00000E+000	1.69073E+002	4.01620E+000	6.36372E-001	1.80179E+002	2.29948E+002	2.68320E+002	1.79528E+002	7.56488E-001	5.68001E-001	-6.95170E-002	1.69073E+002	-9.61076E-001	-5.20250E-002	1.79528E+002	-1.13143E+001
1.90301E+002	6.88908E+002	5.76354E+001	1.59619E+001	1.40994E+000	1.59972E+000	9.34400E+003	9.03480E+002	1.00000E+000	1.44600E+003	2.10000E+001	1.54334E+005	2.25551E+000	2.62471E+001	1.45859E-002	1.65493E-002	6.68273E-002	8.55336E-002	4.28920E+004	5.75883E+001	1.60729E+001	1.77999E-002	1.77999E-002	3.11975E+005	3.80000E+001	1.30000E+001	0.00000E+000	1.97911E+002	1.91602E+002	3.18862E+002	1.00000E+002	1.18737E+000	3.72877E-002	0.00000E+000	1.59276E+002	3.90169E+000	6.36345E-001	1.80179E+002	2.29948E+002	2.68320E+002	1.79510E+002	7.56488E-001	5.68001E-001	-6.30588E-002	1.59276E+002	-1.84928E+001	-5.20250E-002	1.79510E+002	-1.13206E+001
1.93810E+002	6.08028E+002	5.76210E+001	1.58404E+001	1.34682E+000	1.59370E+000	7.90300E+003	7.91684E+002	1.00000E+000	1.44700E+003	3.90000E+001	1.54444E+005	2.14642E+000	2.46582E+001	1.51500E-002	1.79271E-002	6.25461E-002	8.67769E-002	4.28920E+004	5.75882E+001	1.60726E+001	1.77999E-002	1.77999E-002	3.11975E+005	3.80000E+001	1.40000E+001	0.00000E+000	1.67755E+002	1.89810E+002	2.70530E+002	1.00000E+002	1.05158E+000	4.33794E-002	0.00000E+000	1.67891E+002	4.40339E+000	6.13095E-001	1.80179E+002	2.29948E+002	2.68320E+002	1.79489E+002	7.56488E-001	5.68001E-001	-8.39559E-002	1.67891E+002	1.55053E+001	-5.20250E-002	1.79489E+002	-1.13367E+001
2.15901E+002	6.71988E+002	5.76183E+001	1.60685E+001	1.31392E+000	1.40105E+000	7.60400E+003	8.32127E+002	1.00000E+000	1.44800E+003	2.80000E+001	1.54533E+005	1.84086E+000	2.59227E+001	1.50677E-002	1.60669E-002	5.34004E-002	6.03971E-002	4.28920E+004	5.75884E+001	1.60728E+001	1.77999E-002	1.77999E-002	3.11975E+005	3.80000E+001	1.50000E+001	0.00000E+000	1.68814E+002	2.26204E+002	2.84947E+002	1.00000E+002	1.13909E+000	5.19342E-002	0.00000E+000	1.76039E+002	4.31603E+000	6.37684E-001	1.80179E+002	2.29948E+002	2.68320E+002	1.79495E+002	7.56488E-001	5.68001E-001	-3.20912E-002	1.76039E+002	-3.79586E+001	-5.20250E-002	1.79495E+002	-1.13423E+001
2.19623E+002	6.50328E+002	5.75712E+001	1.60645E+001	1.35505E+000	1.53000E+000	8.18400E+003	5.96641E+002	1.00000E+000	1.44900E+003	2.80000E+001	1.54629E+005	2.07322E+000	2.55015E+001	1.49786E-002	1.69125E-002	5.52673E-002	6.98510E-002	4.28920E+004	5.75889E+001	1.60728E+001	1.77999E-002	1.77999E-002	3.11975E+005	3.80000E+001	1.60000E+001	0.00000E+000	1.83171E+002	2.25750E+002	2.49610E+002	1.00000E+002	1.09374E+000	2.87878E-002	0.00000E+000	1.82366E+002	5.10384E+000	5.19794E-001	1.80179E+002	2.29948E+002	2.68320E+002	1.79514E+002	7.56488E-001	5.68001E-001	-6.06408E-002	1.82366E+002	1.70668E+000	-5.20250E-002	1.79514E+002	-1.13273E+001
1.89790E+002	6.44358E+002	5.76599E+001	1.59085E+001	1.41807E+000	1.58230E+000	8.71700E+003	9.05323E+002	1.00000E+000	1.45000E+003	3.50000E+001	1.54733E+005	2.24382E+000	2.53842E+001	1.51885E-002	1.69475E-002	6.71512E-002	8.31503E-002	4.28920E+004	5.75884E+001	1.60728E+001	1.77999E-002	1.77999E-002	3.11975E+005	3.80000E+001	1.70000E+001	0.00000E+000	1.95154E+002	2.34344E+002	2.53687E+002	1.00000E+002	1.13258E+000	4.12767E-002	0.00000E+000	1.83501E+002	5.21459E+000	4.92955E-001	1.80179E+002	2.29948E+002	2.68320E+002	1.79525E+002	7.56488E-001	5.68001E-001	-5.47379E-002	1.83501E+002	-4.13150E+000	-5.20250E-002	1.79525E+002	-1.13009E+001
1.94389E+002	6.84489E+002	5.76064E+001	1.59020E+001	1.42088E+000	1.44375E+000	8.57100E+003	8.52496E+002	1.00000E+000	1.45100E+003	2.30000E+001	1.54813E+005	2.05139E+000	2.61627E+001	1.53476E-002	1.55947E-002	6.75696E-002	6.97017E-002	4.28920E+004	5.75884E+001	1.60726E+001	1.77999E-002	1.77999E-002	3.11975E+005	3.80000E+001	1.80000E+001	0.00000E+000	1.82629E+002	2.85253E+002	2.53367E+002	1.00000E+002	1.19690E+000	4.20326E-002	0.00000E+000	1.97004E+002	4.27192E+000	6.06838E-001	1.80179E+002	2.29948E+002	2.68320E+002	1.79531E+002	7.56488E-001	5.68001E-001	-7.98660E-003	1.97004E+002	-4.45218E+001	-5.20250E-002	1.79531E+002	-1.12996E+001
2.22876E+002	6.85524E+002	5.75519E+001	1.61199E+001	1.35338E+000	1.47929E+000	8.38000E+003	9.13595E+002	1.00000E+000	1.45200E+003	2.20000E+001	1.54910E+005	2.00204E+000	2.61825E+001	1.47842E-002	1.61596E-002	5.44956E-002	6.46786E-002	4.28920E+004	5.75887E+001	1.60728E+001	1.77999E-002	1.77999E-002	3.11975E+005	3.80000E+001	1.90000E+001	0.00000E+000	1.83849E+002	2.59954E+002	2.61115E+002	1.00000E+002	1.17174E+000	4.33254E-002	0.00000E+000	1.89312E+002	4.58103E+000	5.72303E-001	1.80179E+002	2.29948E+002	2.68320E+002	1.79535E+002	7.56488E-001	5.68001E-001	-4.44465E-002	1.89312E+002	-1.03969E+001	-5.20250E-002	1.79535E+002	-1.13105E+001
2.21064E+002	6.68859E+002	5.76277E+001	1.60198E+001	1.31402E+000	1.53123E+000	8.17200E+003	8.68291E+002	1.00000E+000	1.45300E+003	2.50000E+001	1.55005E+005	2.01207E+000	2.58623E+001	1.45357E-002	1.69386E-002	5.98375E-002	8.05652E-002	4.28920E+004	5.75886E+001	1.60729E+001	1.77999E-002	1.77999E-002	3.11975E+005	3.80000E+001	2.00000E+001	0.00000E+000	1.86362E+002	2.42991E+002	2.65563E+002	1.00000E+002	1.15594E+000	4.23538E-002	0.00000E+000	1.83619E+002	4.81483E+000	5.51399E-001	1.80179E+002	2.29948E+002	2.68320E+002	1.79542E+002	7.56488E-001	5.68001E-001	-7.63446E-002	1.83619E+002	2.18732E+001	-5.20250E-002	1.79542E+002	-1.12922E+001
2.07199E+002	6.46988E+002	5.76348E+001	1.59945E+001	1.37095E+000	1.45609E+000	7.88300E+003	7.62486E+002	1.00000E+000	1.45500E+003	3.20000E+001	1.55203E+005	1.99622E+000	2.54360E+001	1.54410E-002	1.63999E-002	6.42482E-002	7.22168E-002	4.28920E+004	5.75886E+001	1.60739E+001	1.77999E-002	1.77999E-002	3.11975E+005	3.80000E+001	2.10000E+001	0.00000E+000	1.63721E+002	2.37971E+002	2.66031E+002	1.00000E+002	1.11595E+000	3.30352E-002	0.00000E+000	1.83048E+002	4.29957E+000	6.28695E-001	1.80179E+002	2.29948E+002	2.68320E+002	1.79504E+002	7.56488E-001	5.68001E-001	-3.01166E-002	1.83048E+002	-3.32159E+001	-5.20250E-002	1.79504E+002	-1.13282E+001
2.05752E+002	6.69159E+002	5.76802E+001	1.60135E+001	1.36363E+000	1.53171E+000	8.47200E+003	1.13167E+003	1.00000E+000	1.45600E+003	3.00000E+001	1.55292E+005	2.08869E+000	2.58681E+001	1.48150E-002	1.66412E-002	7.35274E-002	9.23460E-002	4.28920E+004	5.75887E+001	1.60742E+001	1.77999E-002	1.77999E-002	3.11975E+005	3.80000E+001	2.20000E+001	0.00000E+000	1.70981E+002	2.41954E+002	2.75207E+002	1.00000E+002	1.14988E+000	4.95414E-002	0.00000E+000	1.81925E+002	4.20600E+000	6.19939E-001	1.80179E+002	2.29948E+002	2.68320E+002	1.79532E+002	7.56488E-001	5.68001E-001	-5.80540E-002	1.81925E+002	-1.79226E+000	-5.20250E-002	1.79532E+002	-1.12977E+001
1.99996E+002	7.47648E+002	5.76800E+001	1.57818E+001	1.44548E+000	1.48769E+000	9.78100E+003	1.15984E+003	1.00000E+000	1.45700E+003	1.80000E+001	1.55380E+005	2.15042E+000	2.73432E+001	1.46157E-002	1.50425E-002	6.61093E-002	6.99230E-002	4.28920E+004	5.75888E+001	1.60752E+001	1.77999E-002	1.77999E-002	3.11975E+005	3.80000E+001	2.30000E+001	0.00000E+000	2.09226E+002	2.46588E+002	3.11671E+002	1.00000E+002	1.28003E+000	4.57131E-002	0.00000E+000	1.74125E+002	4.32231E+000	5.61441E-001	1.80179E+002	2.29948E+002	2.68320E+002	1.79535E+002	7.56488E-001	5.68001E-001	-1.43908E-002	1.74125E+002	-6.01031E+001	-5.20250E-002	1.79535E+002	-1.12833E+001
2.20911E+002	8.40880E+002	5.76188E+001	1.60313E+001	1.33033E+000	1.41606E+000	9.71100E+003	9.59812E+002	1.00000E+000	1.45800E+003	1.40000E+001	1.55479E+005	1.88383E+000	2.89979E+001	1.34998E-002	1.43698E-002	5.49967E-002	6.20708E-002	4.28920E+004	5.75890E+001	1.60746E+001	1.77999E-002	1.77999E-002	3.11975E+005	3.80000E+001	2.40000E+001	0.00000E+000	2.55949E+002	2.99836E+002	2.98206E+002	1.00000E+002	1.40936E+000	3.08859E-002	0.00000E+000	1.89484E+002	5.50547E+000	4.42369E-001	1.80179E+002	2.29948E+002	2.68320E+002	1.79526E+002	7.56488E-001	5.68001E-001	-3.12164E-002	1.89484E+002	-2.55186E+001	-5.20250E-002	1.79526E+002	-1.13096E+001
2.06131E+002	8.20856E+002	5.76340E+001	1.59051E+001	1.35719E+000	1.44715E+000	9.87300E+003	7.82362E+002	1.00000E+000	1.45900E+003	1.50000E+001	1.55566E+005	1.96405E+000	2.86506E+001	1.36589E-002	1.45642E-002	5.95240E-002	6.74413E-002	4.28920E+004	5.75887E+001	1.60744E+001	1.77999E-002	1.77999E-002	3.11975E+005	3.80000E+001	2.50000E+001	0.00000E+000	2.16080E+002	3.18515E+002	2.93546E+002	1.00000E+002	1.37366E+000	2.76963E-002	0.00000E+000	1.94845E+002	4.18835E+000	5.76692E-001	1.80179E+002	2.29948E+002	2.68320E+002	1.79529E+002	7.56488E-001	5.68001E-001	-3.20795E-002	1.94845E+002	-1.91568E+001	-5.20250E-002	1.79529E+002	-1.12996E+001
1.98553E+002	7.11808E+002	5.76331E+001	1.59586E+001	1.46025E+000	1.48207E+000	9.33900E+003	7.66601E+002	1.00000E+000	1.46000E+003	2.00000E+001	1.55666E+005	2.16419E+000	2.66797E+001	1.51104E-002	1.53362E-002	6.64887E-002	6.84351E-002	4.28920E+004	5.75887E+001	1.60744E+001	1.77999E-002	1.77999E-002	3.11975E+005	3.80000E+001	2.60000E+001	0.00000E+000	1.93544E+002	2.47698E+002	2.79766E+002	1.00000E+002	1.20023E+000	2.90894E-002	0.00000E+000	1.81435E+002	4.48200E+000	5.54101E-001	1.80179E+002	2.29948E+002	2.68320E+002	1.79515E+002	7.56488E-001	5.68001E-001	-7.41724E-003	1.81435E+002	-6.07386E+001	-5.20250E-002	1.79515E+002	-1.13155E+001
2.08806E+002	7.22494E+002	5.76574E+001	1.59855E+001	1.39702E+000	1.46515E+000	9.00800E+003	6.37511E+002	1.00000E+000	1.46100E+003	2.10000E+001	1.55759E+005	2.04685E+000	2.68793E+001	1.47194E-002	1.54372E-002	6.19285E-002	6.79255E-002	4.28920E+004	5.75886E+001	1.60742E+001	1.77999E-002	1.77999E-002	3.11975E+005	3.80000E+001	2.70000E+001	0.00000E+000	2.03053E+002	2.58419E+002	2.67169E+002	1.00000E+002	1.20814E+000	2.29639E-002	0.00000E+000	1.87018E+002	4.92654E+000	5.13281E-001	1.80179E+002	2.29948E+002	2.68320E+002	1.79515E+002	7.56488E-001	5.68001E-001	-2.38022E-002	1.87018E+002	-3.64815E+001	-5.20250E-002	1.79515E+002	-1.13155E+001
2.02652E+002	6.87059E+002	5.76154E+001	1.57518E+001	1.40305E+000	1.48399E+000	8.73400E+003	1.15566E+003	1.00000E+000	1.46200E+003	2.10000E+001	1.55852E+005	2.08211E+000	2.62118E+001	1.50129E-002	1.58790E-002	6.24546E-002	6.96354E-002	4.28920E+004	5.75883E+001	1.60745E+001	1.77999E-002	1.77999E-002	3.11975E+005	3.80000E+001	2.80000E+001	0.00000E+000	2.00737E+002	2.50250E+002	2.64124E+002	1.00000E+002	1.18585E+000	5.17508E-002	0.00000E+000	1.85498E+002	5.06069E+000	5.07452E-001	1.80179E+002	2.29948E+002	2.68320E+002	1.79513E+002	7.56488E-001	5.68001E-001	-2.80357E-002	1.85498E+002	-3.31436E+001	-5.20250E-002	1.79513E+002	-1.13088E+001
2.07723E+002	6.28085E+002	5.75538E+001	1.61421E+001	1.36308E+000	1.44644E+000	7.58100E+003	6.54489E+002	1.00000E+000	1.46300E+003	3.30000E+001	1.55953E+005	1.97161E+000	2.50616E+001	1.56552E-002	1.66125E-002	5.22177E-002	5.84762E-002	4.28920E+004	5.75884E+001	1.60749E+001	1.77999E-002	1.77999E-002	3.11975E+005	3.80000E+001	2.90000E+001	0.00000E+000	1.78300E+002	2.10381E+002	2.49450E+002	1.00000E+002	1.06136E+000	2.84502E-002	0.00000E+000	1.77585E+002	5.23971E+000	5.26067E-001	1.80179E+002	2.29948E+002	2.68320E+002	1.79506E+002	7.56488E-001	5.68001E-001	-2.96697E-002	1.77585E+002	-3.92065E+001	-5.20250E-002	1.79506E+002	-1.13410E+001
2.11766E+002	6.79258E+002	5.74529E+001	1.60977E+001	1.35783E+000	1.44620E+000	8.15900E+003	8.86620E+002	1.00000E+000	1.46400E+003	2.60000E+001	1.56039E+005	1.96370E+000	2.60626E+001	1.50324E-002	1.60107E-002	5.53425E-002	6.24803E-002	4.28920E+004	5.75883E+001	1.60763E+001	1.77999E-002	1.77999E-002	3.11975E+005	3.80000E+001	3.00000E+001	0.00000E+000	1.77813E+002	2.46081E+002	2.75577E+002	1.00000E+002	1.16715E+000	2.95804E-002	0.00000E+000	1.82594E+002	4.43198E+000	5.99508E-001	1.80179E+002	2.29948E+002	2.68320E+002	1.79498E+002	7.56488E-001	5.68001E-001	-3.15143E-002	1.82594E+002	-3.20836E+001	-5.20250E-002	1.79498E+002	-1.13547E+001
1.93974E+002	4.78586E+002	5.74808E+001	1.63027E+001	1.45316E+000	1.47361E+000	6.09700E+003	5.63402E+002	1.00000E+000	1.46500E+003	3.35000E+002	1.56189E+005	2.14140E+000	2.18766E+001	1.86104E-002	1.88723E-002	9.58471E-002	9.85077E-002	4.28920E+004	5.75882E+001	1.60771E+001	1.77999E-002	1.77999E-002	3.11975E+005	3.80000E+001	3.10000E+001	0.00000E+000	1.23907E+002	1.58863E+002	2.01732E+002	1.00000E+002	8.10683E-001	3.81554E-002	0.00000E+000	1.75095E+002	4.99113E+000	6.15820E-001	1.80179E+002	2.29948E+002	2.68320E+002	1.79494E+002	7.56488E-001	5.68001E-001	-6.98799E-003	1.75095E+002	-6.75974E+001	-5.20250E-002	1.79494E+002	-1.13676E+001
2.02060E+002	6.19293E+002	5.75731E+001	1.61919E+001	1.43612E+000	1.54062E+000	8.29300E+003	6.79102E+002	1.00000E+000	1.46600E+003	3.00000E+001	1.56224E+005	2.21252E+000	2.48856E+001	1.57702E-002	1.69176E-002	6.05524E-002	6.93493E-002	4.28920E+004	5.75878E+001	1.60777E+001	1.77999E-002	1.77999E-002	3.11975E+005	3.80000E+001	3.20000E+001	0.00000E+000	1.74822E+002	2.19026E+002	2.32126E+002	1.00000E+002	1.03841E+000	3.25529E-002	0.00000E+000	1.85201E+002	5.14302E+000	5.12433E-001	1.80179E+002	2.29948E+002	2.68320E+002	1.79457E+002	7.56488E-001	5.68001E-001	-3.51043E-002	1.85201E+002	-2.53360E+001	-5.20250E-002	1.79457E+002	-1.13902E+001
2.18776E+002	6.28089E+002	5.75416E+001	1.61061E+001	1.31208E+000	1.49196E+000	7.51000E+003	7.20895E+002	1.00000E+000	1.46700E+003	3.40000E+001	1.56322E+005	1.95757E+000	2.50617E+001	1.51405E-002	1.72162E-002	5.53813E-002	7.09423E-002	4.28920E+004	5.75879E+001	1.60792E+001	1.77999E-002	1.77999E-002	3.11975E+005	3.80000E+001	3.30000E+001	0.00000E+000	1.62670E+002	2.19285E+002	2.56720E+002	1.00000E+002	1.06676E+000	3.51720E-002	0.00000E+000	1.79831E+002	4.58776E+000	6.03658E-001	1.80179E+002	2.29948E+002	2.68320E+002	1.79443E+002	7.56488E-001	5.68001E-001	-6.41507E-002	1.79831E+002	3.35135E+000	-5.20250E-002	1.79443E+002	-1.14035E+001
1.99726E+002	6.15349E+002	5.76048E+001	1.62053E+001	1.39263E+000	1.56494E+000	8.12200E+003	6.85707E+002	1.00000E+000	1.46800E+003	3.20000E+001	1.56412E+005	2.17939E+000	2.48062E+001	1.54527E-002	1.73647E-002	5.81273E-002	7.28147E-002	4.28920E+004	5.75881E+001	1.60793E+001	1.77999E-002	1.77999E-002	3.11975E+005	3.80000E+001	3.40000E+001	0.00000E+000	1.80325E+002	2.26247E+002	2.35547E+002	1.00000E+002	1.06444E+000	5.05551E-002	0.00000E+000	1.86379E+002	5.25908E+000	5.06372E-001	1.80179E+002	2.29948E+002	2.68320E+002	1.79429E+002	7.56488E-001	5.68001E-001	-5.82610E-002	1.86379E+002	2.89103E+000	-5.20250E-002	1.79429E+002	-1.14170E+001
2.13630E+002	6.31024E+002	5.76354E+001	1.61529E+001	1.31751E+000	1.53095E+000	7.75300E+003	7.14402E+002	1.00000E+000	1.46900E+003	2.70000E+001	1.56506E+005	2.01704E+000	2.51202E+001	1.49630E-002	1.73870E-002	4.71204E-002	6.27115E-002	4.28920E+004	5.75880E+001	1.60796E+001	1.77999E-002	1.77999E-002	3.11975E+005	3.80000E+001	3.50000E+001	0.00000E+000	1.65793E+002	2.26212E+002	2.48160E+002	1.00000E+002	1.06673E+000	2.96014E-002	0.00000E+000	1.83606E+002	4.68412E+000	5.81900E-001	1.80179E+002	2.29948E+002	2.68320E+002	1.79418E+002	7.56488E-001	5.68001E-001	-7.49324E-002	1.83606E+002	2.01332E+001	-5.20250E-002	1.79418E+002	-1.14223E+001
1.96809E+002	4.93300E+002	5.76651E+001	1.62702E+001	1.36428E+000	1.59358E+000	6.49300E+003	5.30820E+002	1.00000E+000	1.47000E+003	8.60000E+001	1.56628E+005	2.17409E+000	2.22104E+001	1.69310E-002	1.97765E-002	5.67856E-002	7.64729E-002	4.28920E+004	5.75885E+001	1.60799E+001	1.77999E-002	1.77999E-002	3.11975E+005	3.80000E+001	3.60000E+001	0.00000E+000	1.18500E+002	1.95376E+002	1.94507E+002	1.00000E+002	8.49044E-001	2.97526E-002	0.00000E+000	1.90018E+002	4.48555E+000	6.64008E-001	1.80179E+002	2.29948E+002	2.68320E+002	1.79443E+002	7.56488E-001	5.68001E-001	-7.75197E-002	1.90018E+002	2.96978E+001	-5.20250E-002	1.79443E+002	-1.14012E+001
2.23905E+002	6.59422E+002	5.75413E+001	1.61944E+001	1.29975E+000	1.54083E+000	8.05100E+003	9.56062E+002	1.00000E+000	1.47100E+003	1.70000E+001	1.56682E+005	2.00269E+000	2.56792E+001	1.44855E-002	1.71724E-002	5.45150E-002	7.57587E-002	4.28920E+004	5.75886E+001	1.60807E+001	1.77999E-002	1.77999E-002	3.11975E+005	3.80000E+001	3.70000E+001	0.00000E+000	1.68691E+002	2.22988E+002	2.88526E+002	1.00000E+002	1.14029E+000	3.93763E-002	0.00000E+000	1.74526E+002	4.14963E+000	6.44580E-001	1.80179E+002	2.29948E+002	2.68320E+002	1.79428E+002	7.56488E-001	5.68001E-001	-8.48711E-002	1.74526E+002	2.32502E+001	-5.20250E-002	1.79428E+002	-1.14221E+001
2.25201E+002	6.01021E+002	5.75996E+001	1.62627E+001	1.24670E+000	1.47976E+000	6.81500E+003	8.96359E+002	1.00000E+000	1.47200E+003	3.00000E+001	1.56794E+005	1.84482E+000	2.45157E+001	1.51018E-002	1.79250E-002	4.65312E-002	6.44457E-002	4.28920E+004	5.75887E+001	1.60813E+001	1.77999E-002	1.77999E-002	3.11975E+005	3.80000E+001	3.80000E+001	0.00000E+000	1.69021E+002	1.92747E+002	2.68202E+002	1.00000E+002	1.05390E+000	4.82792E-002	0.00000E+000	1.68945E+002	4.83193E+000	6.01669E-001	1.80179E+002	2.29948E+002	2.68320E+002	1.79411E+002	7.56488E-001	5.68001E-001	-8.54831E-002	1.68945E+002	1.84303E+001	-5.20250E-002	1.79411E+002	-1.14384E+001
2.05240E+002	4.55825E+002	5.75547E+001	1.62505E+001	1.31350E+000	1.49285E+000	5.21100E+003	5.32874E+002	1.00000E+000	1.48000E+003	8.38000E+002	1.57539E+005	1.96086E+000	2.13501E+001	1.81957E-002	2.06802E-002	1.12939E-001	1.45419E-001	4.41410E+004	5.76058E+001	1.61876E+001	1.74620E-002	1.74620E-002	1.51934E+005	2.50000E+001	1.00000E+000	0.00000E+000	1.26992E+002	1.53405E+002	1.92698E+002	1.00000E+002	7.89538E-001	6.36447E-002	0.00000E+000	1.74591E+002	5.80013E+000	5.73209E-001	1.38080E+002	1.56740E+002	1.92184E+002	1.74856E+002	1.18463E+000	5.19758E-001	-6.39084E-002	1.74591E+002	-2.18431E+000	-5.37617E-002	1.74856E+002	-1.39530E+001
1.84089E+002	4.51542E+002	5.75609E+001	1.62343E+001	1.38151E+000	1.58637E+000	5.91300E+003	8.08980E+002	1.00000E+000	1.48200E+003	1.90000E+001	1.57645E+005	2.19159E+000	2.12495E+001	1.79660E-002	2.06300E-002	8.01144E-002	1.04937E-001	4.41410E+004	5.76059E+001	1.61873E+001	1.74620E-002	1.74620E-002	1.51934E+005	2.50000E+001	2.00000E+000	0.00000E+000	1.20036E+002	1.46385E+002	1.79193E+002	1.00000E+002	7.43092E-001	7.38250E-002	0.00000E+000	1.76006E+002	5.52854E+000	5.64543E-001	1.38080E+002	1.56740E+002	1.92184E+002	1.74782E+002	1.18463E+000	5.19758E-001	-6.90234E-002	1.76006E+002	5.36783E+000	-5.37617E-002	1.74782E+002	-1.40264E+001
1.92356E+002	5.10690E+002	5.75831E+001	1.63044E+001	1.36418E+000	1.45876E+000	6.14300E+003	5.06501E+002	1.00000E+000	1.48300E+003	1.60000E+001	1.57738E+005	1.99001E+000	2.25985E+001	1.74053E-002	1.86120E-002	8.13742E-002	9.27570E-002	4.41410E+004	5.76058E+001	1.61880E+001	1.74620E-002	1.74620E-002	1.51934E+005	2.50000E+001	3.00000E+000	0.00000E+000	1.48627E+002	1.62104E+002	2.02384E+002	1.00000E+002	8.52842E-001	3.94784E-002	0.00000E+000	1.73038E+002	6.06824E+000	5.04613E-001	1.38080E+002	1.56740E+002	1.92184E+002	1.74781E+002	1.18463E+000	5.19758E-001	-3.35031E-002	1.73038E+002	-3.93490E+001	-5.37617E-002	1.74781E+002	-1.40288E+001
2.08077E+002	4.48619E+002	5.76199E+001	1.62136E+001	1.14048E+000	1.56537E+000	4.84100E+003	4.12573E+002	1.00000E+000	1.48400E+003	2.10000E+001	1.57827E+005	1.78527E+000	2.11806E+001	1.63915E-002	2.24983E-002	5.66674E-002	1.04413E-001	4.41410E+004	5.76057E+001	1.61883E+001	1.74620E-002	1.74620E-002	1.51934E+005	2.50000E+001	4.00000E+000	0.00000E+000	1.28966E+002	1.34935E+002	1.82221E+002	1.00000E+002	7.42910E-001	5.42058E-002	0.00000E+000	1.68227E+002	6.52364E+000	5.28754E-001	1.38080E+002	1.56740E+002	1.92184E+002	1.74787E+002	1.18463E+000	5.19758E-001	-1.57028E-001	1.68227E+002	1.14624E+002	-5.37617E-002	1.74787E+002	-1.40152E+001
1.98122E+002	5.16481E+002	5.76183E+001	1.61422E+001	1.27933E+000	1.47154E+000	5.92800E+003	7.10854E+002	1.00000E+000	1.48500E+003	1.20000E+001	1.57913E+005	1.88257E+000	2.27262E+001	1.66160E-002	1.91125E-002	6.53310E-002	8.56851E-002	4.41410E+004	5.76058E+001	1.61883E+001	1.74620E-002	1.74620E-002	1.51934E+005	2.50000E+001	5.00000E+000	0.00000E+000	1.48176E+002	1.47975E+002	2.22423E+002	1.00000E+002	8.66204E-001	6.54941E-002	0.00000E+000	1.62819E+002	5.40573E+000	5.76637E-001	1.38080E+002	1.56740E+002	1.92184E+002	1.74781E+002	1.18463E+000	5.19758E-001	-6.98729E-002	1.62819E+002	-6.78478E+000	-5.37617E-002	1.74781E+002	-1.40176E+001
1.97697E+002	4.79986E+002	5.75788E+001	1.63821E+001	1.26357E+000	1.49129E+000	5.55800E+003	5.91629E+002	1.00000E+000	1.48600E+003	1.80000E+001	1.58020E+005	1.88436E+000	2.19086E+001	1.69489E-002	2.00034E-002	4.90084E-002	6.69888E-002	4.41410E+004	5.76054E+001	1.61887E+001	1.74620E-002	1.74620E-002	1.51934E+005	2.50000E+001	6.00000E+000	0.00000E+000	1.21385E+002	1.66898E+002	1.96919E+002	1.00000E+002	8.11244E-001	4.08636E-002	0.00000E+000	1.79351E+002	5.19690E+000	6.19451E-001	1.38080E+002	1.56740E+002	1.92184E+002	1.74754E+002	1.18463E+000	5.19758E-001	-8.26611E-002	1.79351E+002	2.53341E+001	-5.37617E-002	1.74754E+002	-1.40604E+001
1.89929E+002	4.29727E+002	5.76526E+001	1.61821E+001	1.36128E+000	1.59026E+000	5.57400E+003	5.32589E+002	1.00000E+000	1.48700E+003	2.30000E+001	1.58120E+005	2.16480E+000	2.07299E+001	1.82333E-002	2.13003E-002	7.22160E-002	9.76379E-002	4.41410E+004	5.76057E+001	1.61891E+001	1.74620E-002	1.74620E-002	1.51934E+005	2.50000E+001	7.00000E+000	0.00000E+000	1.11641E+002	1.42933E+002	1.89565E+002	1.00000E+002	7.44524E-001	5.55161E-002	0.00000E+000	1.72734E+002	5.02143E+000	6.40177E-001	1.38080E+002	1.56740E+002	1.92184E+002	1.74760E+002	1.18463E+000	5.19758E-001	-7.75786E-002	1.72734E+002	1.24892E+001	-5.37617E-002	1.74760E+002	-1.40377E+001
2.04085E+002	4.56349E+002	5.75463E+001	1.61633E+001	1.31833E+000	1.51618E+000	5.52500E+003	7.10998E+002	1.00000E+000	1.48800E+003	1.90000E+001	1.58216E+005	1.99881E+000	2.13623E+001	1.77360E-002	2.03978E-002	8.27390E-002	1.08765E-001	4.41410E+004	5.76059E+001	1.61881E+001	1.74620E-002	1.74620E-002	1.51934E+005	2.50000E+001	8.00000E+000	0.00000E+000	1.28560E+002	1.48354E+002	1.83838E+002	1.00000E+002	7.67186E-001	9.05377E-002	0.00000E+000	1.74437E+002	6.01839E+000	5.36494E-001	1.38080E+002	1.56740E+002	1.92184E+002	1.74728E+002	1.18463E+000	5.19758E-001	-6.98010E-002	1.74437E+002	4.73917E+000	-5.37617E-002	1.74728E+002	-1.40773E+001
1.87773E+002	4.94143E+002	5.76080E+001	1.61807E+001	1.44582E+000	1.48428E+000	6.39400E+003	5.20466E+002	1.00000E+000	1.48900E+003	1.40000E+001	1.58311E+005	2.14601E+000	2.22293E+001	1.80812E-002	1.85623E-002	7.75217E-002	8.15781E-002	4.41410E+004	5.76060E+001	1.61880E+001	1.74620E-002	1.74620E-002	1.51934E+005	2.50000E+001	9.00000E+000	0.00000E+000	1.43634E+002	1.69729E+002	1.79116E+002	1.00000E+002	8.15052E-001	3.18850E-002	0.00000E+000	1.84749E+002	6.37151E+000	4.71067E-001	1.38080E+002	1.56740E+002	1.92184E+002	1.74721E+002	1.18463E+000	5.19758E-001	-1.31276E-002	1.84749E+002	-5.09434E+001	-5.37617E-002	1.74721E+002	-1.40807E+001
1.90328E+002	5.16530E+002	5.75778E+001	1.60700E+001	1.33010E+000	1.53851E+000	6.40600E+003	5.33267E+002	1.00000E+000	1.49000E+003	1.20000E+001	1.58408E+005	2.04638E+000	2.27273E+001	1.66185E-002	1.92224E-002	6.40680E-002	8.49210E-002	4.41410E+004	5.76062E+001	1.61877E+001	1.74620E-002	1.74620E-002	1.51934E+005	2.50000E+001	1.00000E+001	0.00000E+000	1.54204E+002	1.69257E+002	1.95458E+002	1.00000E+002	8.59747E-001	3.20933E-002	0.00000E+000	1.77656E+002	6.46468E+000	4.63843E-001	1.38080E+002	1.56740E+002	1.92184E+002	1.74679E+002	1.18463E+000	5.19758E-001	-7.26500E-002	1.77656E+002	1.14104E+001	-5.37617E-002	1.74679E+002	-1.41195E+001
1.93432E+002	4.57607E+002	5.76592E+001	1.62608E+001	1.32116E+000	1.67004E+000	5.98000E+003	4.24617E+002	1.00000E+000	1.49100E+003	1.70000E+001	1.58504E+005	2.20639E+000	2.13918E+001	1.70846E-002	2.15962E-002	7.28720E-002	1.15134E-001	4.41410E+004	5.76061E+001	1.61871E+001	1.74620E-002	1.74620E-002	1.51934E+005	2.50000E+001	1.10000E+001	0.00000E+000	1.48753E+002	1.41363E+002	1.70319E+002	1.00000E+002	7.59937E-001	5.20389E-002	0.00000E+000	1.71514E+002	7.95722E+000	3.90031E-001	1.38080E+002	1.56740E+002	1.92184E+002	1.74664E+002	1.18463E+000	5.19758E-001	-1.16635E-001	1.71514E+002	6.10226E+001	-5.37617E-002	1.74664E+002	-1.41365E+001
1.84413E+002	4.76533E+002	5.76088E+001	1.62015E+001	1.34457E+000	1.59632E+000	6.12500E+003	5.67496E+002	1.00000E+000	1.49300E+003	2.00000E+001	1.58697E+005	2.14637E+000	2.18296E+001	1.71803E-002	2.03970E-002	7.30591E-002	1.02076E-001	4.41410E+004	5.76058E+001	1.61874E+001	1.74620E-002	1.74620E-002	1.51934E+005	2.50000E+001	1.20000E+001	0.00000E+000	1.31195E+002	1.63683E+002	1.91146E+002	1.00000E+002	8.09488E-001	2.74101E-002	0.00000E+000	1.78810E+002	5.53521E+000	5.54019E-001	1.38080E+002	1.56740E+002	1.92184E+002	1.74678E+002	1.18463E+000	5.19758E-001	-8.56020E-002	1.78810E+002	2.84464E+001	-5.37617E-002	1.74678E+002	-1.41242E+001
1.73051E+002	4.44979E+002	5.76974E+001	1.61577E+001	1.44543E+000	1.57112E+000	6.04100E+003	3.96701E+002	1.00000E+000	1.49400E+003	2.30000E+001	1.58802E+005	2.27096E+000	2.10945E+001	1.85970E-002	2.02142E-002	8.27596E-002	9.73680E-002	4.41410E+004	5.76059E+001	1.61873E+001	1.74620E-002	1.74620E-002	1.51934E+005	2.50000E+001	1.30000E+001	0.00000E+000	1.34405E+002	1.53861E+002	1.50892E+002	1.00000E+002	7.23692E-001	4.37425E-002	0.00000E+000	1.90071E+002	7.33107E+000	4.21201E-001	1.38080E+002	1.56740E+002	1.92184E+002	1.74611E+002	1.18463E+000	5.19758E-001	-4.16673E-002	1.90071E+002	-1.28585E+001	-5.37617E-002	1.74611E+002	-1.41815E+001
2.00764E+002	4.47290E+002	5.76446E+001	1.61992E+001	1.42542E+000	1.43609E+000	5.54800E+003	5.40423E+002	1.00000E+000	1.49600E+003	2.50000E+001	1.58995E+005	2.04702E+000	2.11492E+001	1.91370E-002	1.92802E-002	8.89041E-002	9.02068E-002	4.41410E+004	5.76054E+001	1.61870E+001	1.74620E-002	1.74620E-002	1.51934E+005	2.50000E+001	1.40000E+001	0.00000E+000	1.32753E+002	1.51354E+002	1.58951E+002	1.00000E+002	7.32122E-001	6.86500E-002	0.00000E+000	1.84672E+002	7.25405E+000	4.44183E-001	1.38080E+002	1.56740E+002	1.92184E+002	1.74598E+002	1.18463E+000	5.19758E-001	-3.72933E-003	1.84672E+002	-6.17037E+001	-5.37617E-002	1.74598E+002	-1.42011E+001
1.94138E+002	5.03872E+002	5.77062E+001	1.60791E+001	1.41272E+000	1.63441E+000	6.94100E+003	5.46142E+002	1.00000E+000	1.49800E+003	1.30000E+001	1.59173E+005	2.30896E+000	2.24471E+001	1.69568E-002	1.96177E-002	7.49732E-002	9.96461E-002	4.41410E+004	5.76055E+001	1.61868E+001	1.74620E-002	1.74620E-002	1.51934E+005	2.50000E+001	1.50000E+001	0.00000E+000	1.51741E+002	1.56067E+002	1.95220E+002	1.00000E+002	8.34252E-001	4.45777E-002	0.00000E+000	1.71479E+002	6.16403E+000	4.67342E-001	1.38080E+002	1.56740E+002	1.92184E+002	1.74636E+002	1.18463E+000	5.19758E-001	-7.27526E-002	1.71479E+002	5.36786E+000	-5.37617E-002	1.74636E+002	-1.41515E+001
1.97213E+002	5.05865E+002	5.76114E+001	1.62333E+001	1.35899E+000	1.56686E+000	6.45800E+003	6.25219E+002	1.00000E+000	1.49900E+003	1.50000E+001	1.59275E+005	2.12935E+000	2.24914E+001	1.69109E-002	1.94977E-002	7.43861E-002	9.81941E-002	4.41410E+004	5.76058E+001	1.61871E+001	1.74620E-002	1.74620E-002	1.51934E+005	2.50000E+001	1.60000E+001	0.00000E+000	1.49307E+002	1.55869E+002	2.12195E+002	1.00000E+002	8.61797E-001	6.55454E-002	0.00000E+000	1.67628E+002	5.60480E+000	5.32846E-001	1.38080E+002	1.56740E+002	1.92184E+002	1.74602E+002	1.18463E+000	5.19758E-001	-7.10487E-002	1.67628E+002	-5.60964E-001	-5.37617E-002	1.74602E+002	-1.42012E+001
1.93146E+002	5.06317E+002	5.77093E+001	1.62231E+001	1.37216E+000	1.54148E+000	6.43400E+003	7.49761E+002	1.00000E+000	1.50000E+003	1.40000E+001	1.59366E+005	2.11515E+000	2.25015E+001	1.71066E-002	1.92175E-002	7.89648E-002	9.91272E-002	4.41410E+004	5.76058E+001	1.61868E+001	1.74620E-002	1.74620E-002	1.51934E+005	2.50000E+001	1.70000E+001	0.00000E+000	1.42316E+002	1.86389E+002	1.77988E+002	1.00000E+002	8.38222E-001	6.74059E-002	0.00000E+000	1.92125E+002	5.90039E+000	5.07095E-001	1.38080E+002	1.56740E+002	1.92184E+002	1.74577E+002	1.18463E+000	5.19758E-001	-5.81142E-002	1.92125E+002	8.47101E+000	-5.37617E-002	1.74577E+002	-1.42182E+001
1.85144E+002	4.71428E+002	5.76293E+001	1.60476E+001	1.43140E+000	1.59373E+000	6.44700E+003	5.53448E+002	1.00000E+000	1.50100E+003	1.70000E+001	1.59457E+005	2.28126E+000	2.17124E+001	1.78272E-002	1.98489E-002	6.96349E-002	8.57314E-002	4.41410E+004	5.76059E+001	1.61871E+001	1.74620E-002	1.74620E-002	1.51934E+005	2.50000E+001	1.80000E+001	0.00000E+000	1.34091E+002	1.54439E+002	1.80712E+002	1.00000E+002	7.79309E-001	3.06565E-002	0.00000E+000	1.77464E+002	5.94071E+000	5.03146E-001	1.38080E+002	1.56740E+002	1.92184E+002	1.74527E+002	1.18463E+000	5.19758E-001	-5.36602E-002	1.77464E+002	-1.14480E+001	-5.37617E-002	1.74527E+002	-1.42656E+001
1.84220E+002	5.22525E+002	5.76315E+001	1.62036E+001	1.41630E+000	1.53877E+000	6.83500E+003	7.14555E+002	1.00000E+000	1.50200E+003	1.00000E+001	1.59548E+005	2.17936E+000	2.28588E+001	1.71311E-002	1.86125E-002	7.32927E-002	8.61246E-002	4.41410E+004	5.76058E+001	1.61875E+001	1.74620E-002	1.74620E-002	1.51934E+005	2.50000E+001	1.90000E+001	0.00000E+000	1.48769E+002	1.56902E+002	2.21325E+002	1.00000E+002	8.79583E-001	4.65250E-002	0.00000E+000	1.66259E+002	5.14988E+000	5.63695E-001	1.38080E+002	1.56740E+002	1.92184E+002	1.74498E+002	1.18463E+000	5.19758E-001	-4.14451E-002	1.66259E+002	-3.69369E+001	-5.37617E-002	1.74498E+002	-1.43028E+001
1.97522E+002	4.37422E+002	5.76580E+001	1.60745E+001	1.39007E+000	1.47593E+000	5.45200E+003	6.29109E+002	1.00000E+000	1.50300E+003	2.10000E+001	1.59644E+005	2.05165E+000	2.09146E+001	1.88261E-002	1.99888E-002	7.83834E-002	8.80508E-002	4.41410E+004	5.76058E+001	1.61870E+001	1.74620E-002	1.74620E-002	1.51934E+005	2.50000E+001	2.00000E+001	0.00000E+000	1.24647E+002	1.30736E+002	1.78758E+002	1.00000E+002	7.23430E-001	8.41070E-002	0.00000E+000	1.67421E+002	6.03318E+000	5.38750E-001	1.38080E+002	1.56740E+002	1.92184E+002	1.74475E+002	1.18463E+000	5.19758E-001	-2.99567E-002	1.67421E+002	-4.90283E+001	-5.37617E-002	1.74475E+002	-1.43167E+001
1.94613E+002	5.48521E+002	5.75559E+001	1.62954E+001	1.38967E+000	1.47190E+000	6.76600E+003	6.15056E+002	1.00000E+000	1.50500E+003	1.00000E+001	1.59822E+005	2.04544E+000	2.34205E+001	1.68945E-002	1.78941E-002	7.48487E-002	8.37157E-002	4.41410E+004	5.76057E+001	1.61865E+001	1.74620E-002	1.74620E-002	1.51934E+005	2.50000E+001	2.10000E+001	0.00000E+000	1.54088E+002	1.49045E+002	2.43842E+002	1.00000E+002	9.16075E-001	2.48301E-002	0.00000E+000	1.59051E+002	4.68678E+000	6.22545E-001	1.38080E+002	1.56740E+002	1.92184E+002	1.74420E+002	1.18463E+000	5.19758E-001	-2.87355E-002	1.59051E+002	-5.88203E+001	-5.37617E-002	1.74420E+002	-1.43912E+001
1.87695E+002	4.67780E+002	5.75053E+001	1.60795E+001	1.46867E+000	1.44843E+000	6.02900E+003	4.45698E+002	1.00000E+000	1.50600E+003	1.80000E+001	1.59927E+005	2.12726E+000	2.16282E+001	1.89147E-002	1.86541E-002	7.47466E-002	7.27722E-002	4.41410E+004	5.76060E+001	1.61867E+001	1.74620E-002	1.74620E-002	1.51934E+005	2.50000E+001	2.20000E+001	0.00000E+000	1.26651E+002	1.32416E+002	2.14657E+002	1.00000E+002	7.95427E-001	3.72408E-002	0.00000E+000	1.61157E+002	4.68483E+000	6.59773E-001	1.38080E+002	1.56740E+002	1.92184E+002	1.74403E+002	1.18463E+000	5.19758E-001	6.93745E-003	1.61157E+002	-9.73417E+001	-5.37617E-002	1.74403E+002	-1.44018E+001
2.04318E+002	4.87802E+002	5.75261E+001	1.62336E+001	1.42640E+000	1.52248E+000	6.35800E+003	3.63809E+002	1.00000E+000	1.50700E+003	1.70000E+001	1.60022E+005	2.17167E+000	2.20862E+001	1.78888E-002	1.90937E-002	7.72100E-002	8.76477E-002	4.41410E+004	5.76062E+001	1.61871E+001	1.74620E-002	1.74620E-002	1.51934E+005	2.50000E+001	2.30000E+001	0.00000E+000	1.38259E+002	1.68390E+002	1.93389E+002	1.00000E+002	8.31499E-001	3.33083E-002	0.00000E+000	1.79236E+002	5.67765E+000	5.30130E-001	1.38080E+002	1.56740E+002	1.92184E+002	1.74415E+002	1.18463E+000	5.19758E-001	-3.25789E-002	1.79236E+002	-3.42172E+001	-5.37617E-002	1.74415E+002	-1.43955E+001
1.83992E+002	5.35200E+002	5.75918E+001	1.61724E+001	1.44021E+000	1.54312E+000	7.13400E+003	5.79170E+002	1.00000E+000	1.50800E+003	1.10000E+001	1.60103E+005	2.22243E+000	2.31344E+001	1.70514E-002	1.82698E-002	8.21351E-002	9.40090E-002	4.41410E+004	5.76060E+001	1.61874E+001	1.74620E-002	1.74620E-002	1.51934E+005	2.50000E+001	2.40000E+001	0.00000E+000	1.49412E+002	1.83794E+002	1.98192E+002	1.00000E+002	8.81581E-001	3.78821E-002	0.00000E+000	1.83325E+002	5.59966E+000	5.07438E-001	1.38080E+002	1.56740E+002	1.92184E+002	1.74433E+002	1.18463E+000	5.19758E-001	-3.44953E-002	1.83325E+002	-2.79118E+001	-5.37617E-002	1.74433E+002	-1.43690E+001
1.88405E+002	4.91527E+002	5.74955E+001	1.61286E+001	1.39984E+000	1.40413E+000	5.89300E+003	4.08289E+002	1.00000E+000	1.51000E+003	1.30000E+001	1.60301E+005	1.96556E+000	2.21704E+001	1.82352E-002	1.82911E-002	7.23690E-002	7.27984E-002	4.41410E+004	5.76060E+001	1.61869E+001	1.74620E-002	1.74620E-002	1.51934E+005	2.50000E+001	2.50000E+001	0.00000E+000	1.34340E+002	1.75433E+002	1.75523E+002	1.00000E+002	8.04297E-001	3.31967E-002	0.00000E+000	1.88666E+002	6.02336E+000	5.19044E-001	1.38080E+002	1.56740E+002	1.92184E+002	1.74388E+002	1.18463E+000	5.19758E-001	-1.53107E-003	1.88666E+002	-6.02156E+001	-5.37617E-002	1.74388E+002	-1.44202E+001
1.74140E+002	2.81366E+002	5.73682E+001	1.68420E+001	1.34758E+000	1.19483E+000	2.81200E+003	4.68525E+002	1.00000E+000	1.51400E+003	1.65000E+002	1.60734E+005	1.61013E+000	1.67740E+001	2.54125E-002	2.25319E-002	8.14492E-002	6.49716E-002	4.50130E+004	5.73609E+001	1.69471E+001	6.36044E-002	6.36044E-002	5.45300E+003	2.00000E+000	1.00000E+000	0.00000E+000	7.37718E+001	9.26117E+001	1.38178E+002	1.00000E+002	5.12856E-001	1.06972E-001	0.00000E+000	4.58438E+002	6.43436E+000	7.03394E-001	7.18261E+001	9.21992E+001	1.28389E+002	4.61456E+002	4.84072E+000	6.71403E-001	6.00823E-002	1.67193E+002	1.38483E+002	7.40803E-002	1.70210E+002	1.24687E+002
1.86939E+002	2.75306E+002	5.73532E+001	1.70584E+001	1.35980E+000	1.13694E+000	2.64100E+003	5.55955E+002	1.00000E+000	1.51700E+003	2.93000E+002	1.61037E+005	1.54601E+000	1.65924E+001	2.64600E-002	2.21235E-002	9.56360E-002	6.80844E-002	4.50130E+004	5.73610E+001	1.69465E+001	6.36044E-002	6.36044E-002	5.45300E+003	2.00000E+000	2.00000E+000	0.00000E+000	6.97544E+001	9.17599E+001	1.17966E+002	1.00000E+002	4.68305E-001	1.65350E-001	0.00000E+000	4.65233E+002	7.31908E+000	6.38073E-001	7.18261E+001	9.21992E+001	1.28389E+002	4.61352E+002	4.84072E+000	6.71403E-001	8.92573E-002	1.73987E+002	1.09746E+002	7.40803E-002	1.70107E+002	1.24571E+002
1.74565E+002	2.75293E+002	5.72957E+001	1.69945E+001	1.23247E+000	1.10169E+000	2.33200E+003	4.15814E+002	1.00000E+000	1.52200E+003	6.47000E+002	1.61522E+005	1.35780E+000	1.65920E+001	2.55218E-002	2.28137E-002	8.64600E-002	6.99408E-002	4.52650E+004	5.72957E+001	1.69945E+001	8.64600E-002	6.99408E-002	2.33200E+003	1.00000E+000	1.00000E+000	0.00000E+000	6.23779E+001	1.02271E+002	1.09864E+002	1.00000E+002	4.59818E-001	1.51493E-001	0.00000E+000	1.84835E+002	7.26364E+000	6.84215E-001	6.23779E+001	1.02271E+002	1.09864E+002	1.84835E+002	7.26364E+000	6.84215E-001	5.60287E-002	1.84835E+002	-1.30333E+002	5.60287E-002	1.84835E+002	-1.30333E+002
1.78020E+002	2.80306E+002	5.74614E+001	1.69845E+001	1.28657E+000	1.25200E+000	2.80200E+003	4.56456E+002	1.00000E+000	1.52800E+003	1.55000E+002	1.62056E+005	1.61079E+000	1.67423E+001	2.43053E-002	2.36521E-002	7.73701E-002	7.34935E-002	4.54040E+004	5.74275E+001	1.69743E+001	1.29312E-002	1.29312E-002	1.22360E+005	3.10000E+001	1.00000E+000	0.00000E+000	6.99657E+001	1.04853E+002	1.18051E+002	1.00000E+002	4.90110E-001	1.24839E-001	0.00000E+000	1.81585E+002	6.97674E+000	6.49867E-001	1.04474E+002	1.61301E+002	1.51855E+002	1.92112E+002	1.12381E+000	6.10519E-001	1.36202E-002	1.81585E+002	-8.45637E+001	6.21200E-002	1.92112E+002	-1.30268E+002
1.88006E+002	3.79828E+002	5.73649E+001	1.70638E+001	1.39270E+000	1.25508E+000	4.09600E+003	3.35087E+002	1.00000E+000	1.52900E+003	4.10000E+001	1.62120E+005	1.74795E+000	1.94892E+001	2.17609E-002	1.96106E-002	5.45155E-002	4.51675E-002	4.54040E+004	5.74280E+001	1.69745E+001	1.29312E-002	1.29312E-002	1.22360E+005	3.10000E+001	2.00000E+000	0.00000E+000	9.29713E+001	1.57185E+002	1.35918E+002	1.00000E+002	6.41640E-001	3.39562E-002	0.00000E+000	1.96956E+002	5.75133E+000	6.52023E-001	1.04474E+002	1.61301E+002	1.51855E+002	1.92080E+002	1.12381E+000	6.10519E-001	5.19754E-002	1.96956E+002	-1.13434E+002	6.21200E-002	1.92080E+002	-1.30311E+002
1.86938E+002	3.25575E+002	5.73939E+001	1.68799E+001	1.35955E+000	1.16922E+000	3.21300E+003	4.23914E+002	1.00000E+000	1.53000E+003	6.30000E+001	1.62229E+005	1.58961E+000	1.80437E+001	2.39849E-002	2.06273E-002	8.44411E-002	6.34382E-002	4.54040E+004	5.74281E+001	1.69737E+001	1.29312E-002	1.29312E-002	1.22360E+005	3.10000E+001	3.00000E+000	0.00000E+000	7.73460E+001	1.36855E+002	1.33509E+002	1.00000E+002	5.81503E-001	1.07518E-001	0.00000E+000	4.81189E+002	6.05119E+000	6.99705E-001	1.04474E+002	1.61301E+002	1.51855E+002	1.92059E+002	1.12381E+000	6.10519E-001	7.52626E-002	1.89943E+002	1.42982E+002	6.21200E-002	1.92059E+002	-1.30321E+002
1.90937E+002	3.44200E+002	5.73910E+001	1.69826E+001	1.27506E+000	1.13557E+000	3.10300E+003	6.11943E+002	1.00000E+000	1.53100E+003	5.80000E+001	1.62312E+005	1.44792E+000	1.85526E+001	2.28897E-002	2.03856E-002	8.18699E-002	6.56787E-002	4.54040E+004	5.74280E+001	1.69747E+001	1.29312E-002	1.29312E-002	1.22360E+005	3.10000E+001	4.00000E+000	0.00000E+000	8.36441E+001	1.49891E+002	1.14257E+002	1.00000E+002	5.76248E-001	1.14665E-001	0.00000E+000	2.03742E+002	6.32199E+000	6.81502E-001	1.04474E+002	1.61301E+002	1.51855E+002	1.91995E+002	1.12381E+000	6.10519E-001	5.78647E-002	2.03742E+002	-1.13588E+002	6.21200E-002	1.91995E+002	-1.30390E+002
1.99013E+002	3.23398E+002	5.75461E+001	1.70983E+001	1.29991E+000	1.15226E+000	3.01500E+003	3.20169E+002	1.00000E+000	1.53200E+003	6.00000E+001	1.62421E+005	1.49784E+000	1.79833E+001	2.36739E-002	2.09849E-002	6.25059E-002	5.01813E-002	4.54040E+004	5.74280E+001	1.69748E+001	1.29312E-002	1.29312E-002	1.22360E+005	3.10000E+001	5.00000E+000	0.00000E+000	7.28717E+001	1.21928E+002	1.33596E+002	1.00000E+002	5.50875E-001	6.47075E-002	0.00000E+000	1.83421E+002	6.22007E+000	7.02704E-001	1.04474E+002	1.61301E+002	1.51855E+002	1.91922E+002	1.12381E+000	6.10519E-001	6.02120E-002	1.83421E+002	-1.36686E+002	6.21200E-002	1.91922E+002	-1.30455E+002
1.79917E+002	3.60210E+002	5.74594E+001	1.68616E+001	1.32235E+000	1.29262E+000	3.81500E+003	5.10868E+002	1.00000E+000	1.53300E+003	4.90000E+001	1.62506E+005	1.70930E+000	1.89792E+001	2.14092E-002	2.09279E-002	6.58767E-002	6.31195E-002	4.54040E+004	5.74281E+001	1.69743E+001	1.29312E-002	1.29312E-002	1.22360E+005	3.10000E+001	6.00000E+000	0.00000E+000	8.15401E+001	1.47372E+002	1.37813E+002	1.00000E+002	6.12654E-001	6.42583E-002	0.00000E+000	1.92122E+002	5.52805E+000	7.02897E-001	1.04474E+002	1.61301E+002	1.51855E+002	1.91909E+002	1.12381E+000	6.10519E-001	1.13678E-002	1.92122E+002	-7.14579E+001	6.21200E-002	1.91909E+002	-1.30464E+002
1.77581E+002	4.16751E+002	5.73120E+001	1.69210E+001	1.41087E+000	1.26819E+000	4.59600E+003	6.05166E+002	1.00000E+000	1.53400E+003	3.70000E+001	1.62594E+005	1.78925E+000	2.04145E+001	2.08112E-002	1.87066E-002	8.52878E-002	6.94453E-002	4.54040E+004	5.74280E+001	1.69742E+001	1.29312E-002	1.29312E-002	1.22360E+005	3.10000E+001	7.00000E+000	0.00000E+000	1.02801E+002	1.72093E+002	1.57939E+002	1.00000E+002	7.20836E-001	9.30009E-002	0.00000E+000	1.93260E+002	5.40655E+000	6.54788E-001	1.04474E+002	1.61301E+002	1.51855E+002	1.91862E+002	1.12381E+000	6.10519E-001	5.32585E-002	1.93260E+002	-1.18636E+002	6.21200E-002	1.91862E+002	-1.30527E+002
1.87145E+002	3.10440E+002	5.74428E+001	1.70602E+001	1.39326E+000	1.17718E+000	3.15100E+003	2.66766E+002	1.00000E+000	1.53500E+003	6.70000E+001	1.62717E+005	1.64012E+000	1.76193E+001	2.48204E-002	2.09710E-002	6.75169E-002	4.96336E-002	4.54040E+004	5.74279E+001	1.69742E+001	1.29312E-002	1.29312E-002	1.22360E+005	3.10000E+001	8.00000E+000	0.00000E+000	8.43710E+001	1.12422E+002	1.16271E+002	1.00000E+002	5.19944E-001	5.83761E-002	0.00000E+000	4.76862E+002	7.86279E+000	5.43764E-001	1.04474E+002	1.61301E+002	1.51855E+002	1.91796E+002	1.12381E+000	6.10519E-001	8.40636E-002	1.85617E+002	1.27846E+002	6.21200E-002	1.91796E+002	-1.30589E+002
1.79711E+002	3.02743E+002	5.75051E+001	1.69529E+001	1.36327E+000	1.30866E+000	3.33400E+003	4.84759E+002	1.00000E+000	1.53600E+003	8.70000E+001	1.62828E+005	1.78406E+000	1.73995E+001	2.36102E-002	2.26644E-002	7.60686E-002	7.04140E-002	4.54040E+004	5.74279E+001	1.69741E+001	1.29312E-002	1.29312E-002	1.22360E+005	3.10000E+001	9.00000E+000	0.00000E+000	8.29060E+001	1.22673E+002	1.07052E+002	1.00000E+002	5.17497E-001	9.41879E-002	0.00000E+000	1.96745E+002	7.29561E+000	5.69727E-001	1.04474E+002	1.61301E+002	1.51855E+002	1.91744E+002	1.12381E+000	6.10519E-001	2.04383E-002	1.96745E+002	-7.71721E+001	6.21200E-002	1.91744E+002	-1.30630E+002
1.91064E+002	3.71469E+002	5.74534E+001	1.70411E+001	1.28925E+000	1.23897E+000	3.68200E+003	4.45350E+002	1.00000E+000	1.53700E+003	4.20000E+001	1.62901E+005	1.59734E+000	1.92735E+001	2.12469E-002	2.04182E-002	5.85360E-002	5.43866E-002	4.54040E+004	5.74274E+001	1.69745E+001	1.29312E-002	1.29312E-002	1.22360E+005	3.10000E+001	1.00000E+001	0.00000E+000	8.86400E+001	1.30747E+002	1.60562E+002	1.00000E+002	6.37854E-001	7.18563E-002	0.00000E+000	1.76589E+002	5.81450E+000	6.80232E-001	1.04474E+002	1.61301E+002	1.51855E+002	1.91700E+002	1.12381E+000	6.10519E-001	1.98906E-002	1.76589E+002	-9.67114E+001	6.21200E-002	1.91700E+002	-1.30683E+002
1.80477E+002	3.82381E+002	5.73263E+001	1.68333E+001	1.52581E+000	1.22986E+000	4.32200E+003	3.97285E+002	1.00000E+000	1.53800E+003	4.40000E+001	1.63004E+005	1.87653E+000	1.95546E+001	2.32091E-002	1.87074E-002	9.63078E-002	6.36393E-002	4.54040E+004	5.74278E+001	1.69744E+001	1.29312E-002	1.29312E-002	1.22360E+005	3.10000E+001	1.10000E+001	0.00000E+000	9.17116E+001	1.53926E+002	1.50656E+002	1.00000E+002	6.61757E-001	2.45829E-002	0.00000E+000	4.80560E+002	5.44823E+000	6.70059E-001	1.04474E+002	1.61301E+002	1.51855E+002	1.91637E+002	1.12381E+000	6.10519E-001	1.07397E-001	1.89314E+002	1.01936E+002	6.21200E-002	1.91637E+002	-1.30746E+002
2.02897E+002	4.09047E+002	5.74588E+001	1.69777E+001	1.35830E+000	9.78000E-001	3.38200E+003	6.83979E+002	1.00000E+000	1.53900E+003	3.80000E+001	1.63098E+005	1.32842E+000	2.02249E+001	2.33566E-002	1.68171E-002	8.99044E-002	4.82483E-002	4.54040E+004	5.74281E+001	1.69742E+001	1.29312E-002	1.29312E-002	1.22360E+005	3.10000E+001	1.20000E+001	0.00000E+000	9.62856E+001	1.82939E+002	1.39972E+002	1.00000E+002	6.95900E-001	8.46440E-002	0.00000E+000	4.93900E+002	5.76600E+000	7.15731E-001	1.04474E+002	1.61301E+002	1.51855E+002	1.91605E+002	1.12381E+000	6.10519E-001	1.62779E-001	2.02654E+002	3.75640E+001	6.21200E-002	1.91605E+002	-1.30774E+002
1.95274E+002	4.09182E+002	5.72920E+001	1.69330E+001	1.25422E+000	1.29878E+000	4.11800E+003	6.08306E+002	1.00000E+000	1.54000E+003	3.70000E+001	1.63189E+005	1.62896E+000	2.02283E+001	1.95447E-002	2.02392E-002	6.24127E-002	6.66807E-002	4.54040E+004	5.74287E+001	1.69742E+001	1.29312E-002	1.29312E-002	1.22360E+005	3.10000E+001	1.30000E+001	0.00000E+000	1.23773E+002	1.65656E+002	1.48726E+002	1.00000E+002	7.23572E-001	9.58493E-002	0.00000E+000	1.95194E+002	7.36565E+000	5.07758E-001	1.04474E+002	1.61301E+002	1.51855E+002	1.91577E+002	1.12381E+000	6.10519E-001	-1.74570E-002	1.95194E+002	-3.56313E+001	6.21200E-002	1.91577E+002	-1.30814E+002
1.85333E+002	3.84601E+002	5.74523E+001	1.69444E+001	1.37926E+000	1.29586E+000	4.22800E+003	5.47221E+002	1.00000E+000	1.54100E+003	4.40000E+001	1.63288E+005	1.78733E+000	1.96112E+001	2.12119E-002	1.99292E-002	7.20815E-002	6.40304E-002	4.54040E+004	5.74289E+001	1.69752E+001	1.29312E-002	1.29312E-002	1.22360E+005	3.10000E+001	1.40000E+001	0.00000E+000	9.61032E+001	1.45785E+002	1.54177E+002	1.00000E+002	6.61331E-001	6.81360E-002	0.00000E+000	1.84538E+002	5.82985E+000	6.33120E-001	1.04474E+002	1.61301E+002	1.51855E+002	1.91515E+002	1.12381E+000	6.10519E-001	3.11778E-002	1.84538E+002	-1.01686E+002	6.21200E-002	1.91515E+002	-1.30863E+002
1.92749E+002	3.97421E+002	5.73968E+001	1.68625E+001	1.27075E+000	1.18458E+000	3.72700E+003	4.72972E+002	1.00000E+000	1.54200E+003	4.30000E+001	1.63383E+005	1.50531E+000	1.99354E+001	2.08152E-002	1.94038E-002	6.52187E-002	5.71597E-002	4.54040E+004	5.74290E+001	1.69756E+001	1.29312E-002	1.29312E-002	1.22360E+005	3.10000E+001	1.50000E+001	0.00000E+000	1.01409E+002	1.71290E+002	1.41839E+002	1.00000E+002	6.87754E-001	6.90256E-002	0.00000E+000	1.98910E+002	6.07079E+000	6.47570E-001	1.04474E+002	1.61301E+002	1.51855E+002	1.91465E+002	1.12381E+000	6.10519E-001	3.50939E-002	1.98910E+002	-9.18252E+001	6.21200E-002	1.91465E+002	-1.30913E+002
1.95580E+002	3.82069E+002	5.74725E+001	1.70830E+001	1.31164E+000	1.07324E+000	3.35200E+003	3.54800E+002	1.00000E+000	1.54300E+003	4.70000E+001	1.63485E+005	1.40770E+000	1.95466E+001	2.26549E-002	1.85373E-002	6.73627E-002	4.65034E-002	4.54040E+004	5.74292E+001	1.69759E+001	1.29312E-002	1.29312E-002	1.22360E+005	3.10000E+001	1.60000E+001	0.00000E+000	8.81531E+001	1.75861E+002	1.20602E+002	1.00000E+002	6.36817E-001	7.18869E-002	0.00000E+000	4.98920E+002	5.51276E+000	7.51951E-001	1.04474E+002	1.61301E+002	1.51855E+002	1.91421E+002	1.12381E+000	6.10519E-001	9.99610E-002	2.07674E+002	1.29899E+002	6.21200E-002	1.91421E+002	-1.30963E+002
1.93731E+002	4.25611E+002	5.74877E+001	1.69113E+001	1.32197E+000	1.14688E+000	4.01600E+003	5.05928E+002	1.00000E+000	1.54400E+003	3.80000E+001	1.63578E+005	1.51614E+000	2.06304E+001	2.08606E-002	1.80976E-002	7.17011E-002	5.47999E-002	4.54040E+004	5.74292E+001	1.69758E+001	1.29312E-002	1.29312E-002	1.22360E+005	3.10000E+001	1.70000E+001	0.00000E+000	1.05343E+002	1.82362E+002	1.46934E+002	1.00000E+002	7.20898E-001	6.81531E-002	0.00000E+000	2.00256E+002	5.72882E+000	6.61073E-001	1.04474E+002	1.61301E+002	1.51855E+002	1.91381E+002	1.12381E+000	6.10519E-001	7.09211E-002	2.00256E+002	-1.32678E+002	6.21200E-002	1.91381E+002	-1.30993E+002
1.98041E+002	3.95455E+002	5.74805E+001	1.69233E+001	1.22941E+000	1.14349E+000	3.46400E+003	4.67081E+002	1.00000E+000	1.54500E+003	4.40000E+001	1.63680E+005	1.40582E+000	1.98860E+001	2.08885E-002	1.94287E-002	4.96674E-002	4.36316E-002	4.54040E+004	5.74293E+001	1.69767E+001	1.29312E-002	1.29312E-002	1.22360E+005	3.10000E+001	1.80000E+001	0.00000E+000	1.06870E+002	1.58592E+002	1.39712E+002	1.00000E+002	6.71005E-001	5.55134E-002	0.00000E+000	1.95716E+002	7.11676E+000	5.72980E-001	1.04474E+002	1.61301E+002	1.51855E+002	1.91356E+002	1.12381E+000	6.10519E-001	3.62084E-002	1.95716E+002	-9.63009E+001	6.21200E-002	1.91356E+002	-1.31019E+002
2.06557E+002	4.09072E+002	5.74552E+001	1.69738E+001	1.35875E+000	1.12413E+000	3.87800E+003	6.86846E+002	1.00000E+000	1.54600E+003	4.10000E+001	1.63768E+005	1.52741E+000	2.02255E+001	2.18190E-002	1.80514E-002	8.61400E-002	5.99289E-002	4.54040E+004	5.74288E+001	1.69765E+001	1.29312E-002	1.29312E-002	1.22360E+005	3.10000E+001	1.90000E+001	0.00000E+000	1.11523E+002	1.68855E+002	1.49414E+002	1.00000E+002	7.12383E-001	1.23903E-001	0.00000E+000	4.86509E+002	6.57042E+000	5.86562E-001	1.04474E+002	1.61301E+002	1.51855E+002	1.91292E+002	1.12381E+000	6.10519E-001	9.44974E-002	1.95263E+002	1.24444E+002	6.21200E-002	1.91292E+002	-1.31087E+002
1.91084E+002	4.42967E+002	5.74668E+001	1.69674E+001	1.32284E+000	1.20604E+000	4.38100E+003	5.00630E+002	1.00000E+000	1.54700E+003	2.50000E+001	1.63853E+005	1.59539E+000	2.10468E+001	1.99857E-002	1.82211E-002	6.15564E-002	5.17729E-002	4.54040E+004	5.74285E+001	1.69769E+001	1.29312E-002	1.29312E-002	1.22360E+005	3.10000E+001	2.00000E+001	0.00000E+000	1.04456E+002	1.87733E+002	1.63397E+002	1.00000E+002	7.58808E-001	6.06813E-002	0.00000E+000	1.95510E+002	5.26276E+000	6.88988E-001	1.04474E+002	1.61301E+002	1.51855E+002	1.91266E+002	1.12381E+000	6.10519E-001	4.61844E-002	1.95510E+002	-1.08087E+002	6.21200E-002	1.91266E+002	-1.31112E+002
1.86609E+002	3.92574E+002	5.75481E+001	1.69640E+001	1.33823E+000	1.27085E+000	4.12300E+003	6.10643E+002	1.00000E+000	1.54800E+003	4.50000E+001	1.63961E+005	1.70069E+000	1.98135E+001	2.08412E-002	1.97919E-002	6.34073E-002	5.75546E-002	4.54040E+004	5.74283E+001	1.69771E+001	1.29312E-002	1.29312E-002	1.22360E+005	3.10000E+001	2.10000E+001	0.00000E+000	1.08103E+002	1.58105E+002	1.36266E+002	1.00000E+002	6.65619E-001	7.95062E-002	0.00000E+000	1.97115E+002	6.66858E+000	5.60495E-001	1.04474E+002	1.61301E+002	1.51855E+002	1.91210E+002	1.12381E+000	6.10519E-001	2.58247E-002	1.97115E+002	-8.29589E+001	6.21200E-002	1.91210E+002	-1.31160E+002
1.89410E+002	4.86572E+002	5.74754E+001	1.69721E+001	1.28739E+000	1.22493E+000	4.76000E+003	5.58497E+002	1.00000E+000	1.54900E+003	2.20000E+001	1.64033E+005	1.57696E+000	2.20584E+001	1.86598E-002	1.77545E-002	6.10037E-002	5.55281E-002	4.54040E+004	5.74281E+001	1.69773E+001	1.29312E-002	1.29312E-002	1.22360E+005	3.10000E+001	2.20000E+001	0.00000E+000	1.22537E+002	2.27667E+002	1.60695E+002	1.00000E+002	8.44998E-001	5.97484E-002	0.00000E+000	2.06713E+002	4.91605E+000	7.07606E-001	1.04474E+002	1.61301E+002	1.51855E+002	1.91161E+002	1.12381E+000	6.10519E-001	2.48619E-002	2.06713E+002	-7.22651E+001	6.21200E-002	1.91161E+002	-1.31216E+002
1.99171E+002	4.40925E+002	5.74786E+001	1.69354E+001	1.33975E+000	1.19357E+000	4.36800E+003	3.99717E+002	1.00000E+000	1.55000E+003	2.90000E+001	1.64138E+005	1.59909E+000	2.09982E+001	2.02713E-002	1.80596E-002	5.58993E-002	4.52036E-002	4.54040E+004	5.74280E+001	1.69769E+001	1.29312E-002	1.29312E-002	1.22360E+005	3.10000E+001	2.30000E+001	0.00000E+000	1.15794E+002	1.84858E+002	1.64892E+002	1.00000E+002	7.73247E-001	4.65456E-002	0.00000E+000	1.94356E+002	5.84648E+000	6.21120E-001	1.04474E+002	1.61301E+002	1.51855E+002	1.91112E+002	1.12381E+000	6.10519E-001	5.77006E-002	1.94356E+002	-1.22770E+002	6.21200E-002	1.91112E+002	-1.31263E+002
2.01741E+002	4.44350E+002	5.74500E+001	1.69598E+001	1.26344E+000	1.13796E+000	3.97900E+003	6.61745E+002	1.00000E+000	1.55100E+003	3.10000E+001	1.64239E+005	1.43775E+000	2.10796E+001	2.00294E-002	1.80402E-002	5.77780E-002	4.76031E-002	4.54040E+004	5.74279E+001	1.69770E+001	1.29312E-002	1.29312E-002	1.22360E+005	3.10000E+001	2.40000E+001	0.00000E+000	1.09639E+002	1.92798E+002	1.59922E+002	1.00000E+002	7.68119E-001	5.25702E-002	0.00000E+000	1.98171E+002	5.66252E+000	6.71915E-001	1.04474E+002	1.61301E+002	1.51855E+002	1.91078E+002	1.12381E+000	6.10519E-001	5.22538E-002	1.98171E+002	-1.12534E+002	6.21200E-002	1.91078E+002	-1.31301E+002
2.03767E+002	4.43436E+002	5.74811E+001	1.70388E+001	1.28919E+000	1.06882E+000	3.81100E+003	3.41277E+002	1.00000E+000	1.55200E+003	2.80000E+001	1.64333E+005	1.37791E+000	2.10579E+001	2.08832E-002	1.73135E-002	5.65389E-002	4.02036E-002	4.54040E+004	5.74279E+001	1.69764E+001	1.29312E-002	1.29312E-002	1.22360E+005	3.10000E+001	2.50000E+001	0.00000E+000	1.00108E+002	1.95534E+002	1.54777E+002	1.00000E+002	7.49316E-001	3.48881E-002	0.00000E+000	4.91291E+002	5.31679E+000	7.31210E-001	1.04474E+002	1.61301E+002	1.51855E+002	1.91005E+002	1.12381E+000	6.10519E-001	9.34559E-002	2.00045E+002	1.30541E+002	6.21200E-002	1.91005E+002	-1.31376E+002
1.83773E+002	3.79139E+002	5.74255E+001	1.71277E+001	1.33986E+000	1.23599E+000	3.89200E+003	4.57898E+002	1.00000E+000	1.55300E+003	4.40000E+001	1.64435E+005	1.65605E+000	1.94715E+001	2.14769E-002	1.98120E-002	6.32767E-002	5.44470E-002	4.54040E+004	5.74280E+001	1.69761E+001	1.29312E-002	1.29312E-002	1.22360E+005	3.10000E+001	2.60000E+001	0.00000E+000	9.40571E+001	1.45517E+002	1.41985E+002	1.00000E+002	6.35405E-001	7.68030E-002	0.00000E+000	1.88760E+002	6.20061E+000	6.20426E-001	1.04474E+002	1.61301E+002	1.51855E+002	1.90945E+002	1.12381E+000	6.10519E-001	4.03220E-002	1.88760E+002	-1.08032E+002	6.21200E-002	1.90945E+002	-1.31444E+002
1.91679E+002	4.40066E+002	5.74563E+001	1.69014E+001	1.32670E+000	1.17564E+000	4.26800E+003	5.11695E+002	1.00000E+000	1.55400E+003	3.50000E+001	1.64531E+005	1.55972E+000	2.09777E+001	2.03077E-002	1.79954E-002	6.20585E-002	4.95211E-002	4.54040E+004	5.74280E+001	1.69765E+001	1.29312E-002	1.29312E-002	1.22360E+005	3.10000E+001	2.70000E+001	0.00000E+000	1.06617E+002	1.51020E+002	1.89076E+002	1.00000E+002	7.49554E-001	5.34859E-002	0.00000E+000	4.65717E+002	5.50913E+000	6.66831E-001	1.04474E+002	1.61301E+002	1.51855E+002	1.90904E+002	1.12381E+000	6.10519E-001	6.03688E-002	1.74472E+002	1.45426E+002	6.21200E-002	1.90904E+002	-1.31472E+002
1.95741E+002	4.10638E+002	5.74620E+001	1.70252E+001	1.34543E+000	1.11311E+000	3.82200E+003	5.00114E+002	1.00000E+000	1.55500E+003	3.90000E+001	1.64633E+005	1.49762E+000	2.02642E+001	2.17629E-002	1.80051E-002	5.37692E-002	3.83322E-002	4.54040E+004	5.74283E+001	1.69779E+001	1.29312E-002	1.29312E-002	1.22360E+005	3.10000E+001	2.80000E+001	0.00000E+000	1.09771E+002	1.52140E+002	1.68088E+002	1.00000E+002	7.17130E-001	5.14419E-002	0.00000E+000	4.72059E+002	6.52826E+000	5.94660E-001	1.04474E+002	1.61301E+002	1.51855E+002	1.90810E+002	1.12381E+000	6.10519E-001	9.44943E-002	1.80813E+002	1.09996E+002	6.21200E-002	1.90810E+002	-1.31571E+002
1.91395E+002	4.56241E+002	5.73858E+001	1.70531E+001	1.39257E+000	1.21439E+000	4.76800E+003	5.64566E+002	1.00000E+000	1.55600E+003	2.60000E+001	1.64723E+005	1.69113E+000	2.13598E+001	2.01673E-002	1.75870E-002	7.44319E-002	5.73244E-002	4.54040E+004	5.74281E+001	1.69779E+001	1.29312E-002	1.29312E-002	1.22360E+005	3.10000E+001	2.90000E+001	0.00000E+000	1.17114E+002	1.61019E+002	1.88607E+002	1.00000E+002	7.80130E-001	7.29074E-002	0.00000E+000	4.68690E+002	5.64293E+000	6.15940E-001	1.04474E+002	1.61301E+002	1.51855E+002	1.90779E+002	1.12381E+000	6.10519E-001	6.83454E-002	1.77445E+002	1.38847E+002	6.21200E-002	1.90779E+002	-1.31611E+002
1.86022E+002	4.61935E+002	5.74192E+001	1.69539E+001	1.47278E+000	1.20815E+000	5.05900E+003	6.59191E+002	1.00000E+000	1.55700E+003	3.20000E+001	1.64823E+005	1.77934E+000	2.14927E+001	2.07064E-002	1.69859E-002	8.40180E-002	5.74523E-002	4.54040E+004	5.74286E+001	1.69775E+001	1.29312E-002	1.29312E-002	1.22360E+005	3.10000E+001	3.00000E+001	0.00000E+000	1.28887E+002	1.67177E+002	1.80743E+002	1.00000E+002	7.92620E-001	6.25700E-002	0.00000E+000	4.72791E+002	6.20874E+000	5.43470E-001	1.04474E+002	1.61301E+002	1.51855E+002	1.90718E+002	1.12381E+000	6.10519E-001	9.87053E-002	1.81546E+002	1.05377E+002	6.21200E-002	1.90718E+002	-1.31663E+002
2.01709E+002	5.21910E+002	5.69777E+001	1.71252E+001	1.77471E+000	1.17220E+000	6.44100E+003	6.66318E+002	1.00000E+000	1.55800E+003	1.60000E+001	1.64904E+005	2.08031E+000	2.28453E+001	2.21132E-002	1.46057E-002	1.29689E-001	5.77290E-002	4.62230E+004	5.69777E+001	1.71252E+001	1.29689E-001	5.77290E-002	6.44100E+003	1.00000E+000	1.00000E+000	0.00000E+000	1.53509E+002	1.74532E+002	1.98134E+002	1.00000E+002	8.72289E-001	5.73132E-002	0.00000E+000	4.68258E+002	6.24716E+000	4.78687E-001	1.53509E+002	1.74532E+002	1.98134E+002	4.68258E+002	6.24716E+000	4.78687E-001	2.04457E-001	1.77013E+002	-5.58632E+001	2.04457E-001	1.77013E+002	-5.58632E+001
2.04988E+002	5.25078E+002	5.72426E+001	1.70801E+001	1.57462E+000	1.15798E+000	5.83500E+003	8.34199E+002	1.00000E+000	1.55900E+003	1.90000E+001	1.65005E+005	1.82337E+000	2.29146E+001	2.06137E-002	1.51593E-002	1.00456E-001	5.53889E-002	4.54040E+004	5.74284E+001	1.69775E+001	1.29312E-002	1.29312E-002	1.22360E+005	3.10000E+001	3.10000E+001	0.00000E+000	1.76203E+002	1.53955E+002	1.99005E+002	1.00000E+002	8.73103E-001	5.58683E-002	0.00000E+000	4.53286E+002	8.23485E+000	3.81536E-001	1.04474E+002	1.61301E+002	1.51855E+002	1.90682E+002	1.12381E+000	6.10519E-001	1.52471E-001	1.62040E+002	1.23377E+001	6.21200E-002	1.90682E+002	-1.31721E+002
1.77460E+002	1.80751E+002	5.56959E+001	1.77231E+001	1.65493E+000	1.11831E+000	2.03000E+003	2.69773E+002	1.00000E+000	1.57000E+003	9.20000E+001	1.66106E+005	1.85072E+000	1.34444E+001	3.67309E-002	2.48207E-002	1.41729E-001	6.75473E-002	4.65520E+004	5.58027E+001	1.75343E+001	8.46383E-002	8.46383E-002	6.20200E+003	3.00000E+000	1.00000E+000	0.00000E+000	9.30751E+001	4.25417E+001	7.65411E+001	1.00000E+002	3.45149E-001	1.47253E-001	0.00000E+000	4.00313E+002	1.40492E+001	3.79152E-001	8.18414E+001	3.31430E+001	7.18045E+001	4.01471E+002	6.34859E+000	4.80030E-001	1.93500E-001	1.09068E+002	-1.05231E+002	1.89917E-001	1.10226E+002	-9.81007E+001
1.96330E+002	3.20623E+002	5.57401E+001	1.75069E+001	1.74994E+000	1.12108E+000	3.77300E+003	4.46621E+002	1.00000E+000	1.59900E+003	2.90000E+001	1.68779E+005	1.96182E+000	1.79060E+001	2.84891E-002	1.82513E-002	1.43290E-001	6.06266E-002	4.71510E+004	5.58855E+001	1.75435E+001	3.44465E-002	3.44465E-002	1.14463E+005	2.80000E+001	7.00000E+000	0.00000E+000	2.07320E+002	5.08451E+001	8.47900E+001	1.00000E+002	5.38786E-001	1.00424E-001	0.00000E+000	6.40812E+002	5.62571E+000	6.94529E-001	2.03213E+002	6.42666E+001	1.38475E+002	6.70454E+002	1.39529E+000	5.08411E-001	2.19035E-001	5.83210E+001	9.05557E+001	2.67370E-001	8.79626E+001	2.38373E+001
2.10377E+002	4.68161E+002	5.59046E+001	1.75306E+001	1.70943E+000	1.08866E+000	5.23800E+003	2.99988E+002	1.00000E+000	1.60200E+003	1.20000E+001	1.69056E+005	1.86099E+000	2.16370E+001	2.36194E-002	1.50422E-002	1.10325E-001	4.63802E-002	4.71510E+004	5.58856E+001	1.75445E+001	3.44465E-002	3.44465E-002	1.14463E+005	2.80000E+001	1.00000E+001	0.00000E+000	2.62803E+002	5.38829E+001	1.72320E+002	1.00000E+002	7.85611E-001	2.17564E-002	0.00000E+000	6.67408E+002	4.76732E+000	6.95591E-001	2.03213E+002	6.42666E+001	1.38475E+002	6.70309E+002	1.39529E+000	5.08411E-001	2.21853E-001	8.49172E+001	1.11985E+002	2.67370E-001	8.78176E+001	2.37051E+001
1.87816E+002	2.60966E+002	5.59171E+001	1.75709E+001	1.78250E+000	1.23319E+000	3.40600E+003	4.21829E+002	1.00000E+000	1.64000E+003	3.90000E+001	1.72649E+005	2.19817E+000	1.61544E+001	3.05427E-002	2.11305E-002	1.34385E-001	6.62730E-002	4.84020E+004	5.59769E+001	1.76009E+001	2.52300E-002	2.52300E-002	1.44372E+005	4.20000E+001	1.00000E+000	0.00000E+000	1.52124E+002	3.76806E+001	7.99151E+001	1.00000E+002	4.28668E-001	1.23952E-001	0.00000E+000	3.60839E+002	6.56678E+000	6.26234E-001	1.75726E+002	5.15978E+001	9.20372E+001	6.50134E+002	1.16016E+000	5.44443E-001	1.82148E-001	6.95934E+001	-1.25995E+002	2.53557E-001	6.76430E+001	3.27671E+001
1.83365E+002	3.23541E+002	5.62961E+001	1.77334E+001	1.74596E+000	1.14072E+000	3.86200E+003	3.63161E+002	1.00000E+000	1.64700E+003	2.30000E+001	1.73285E+005	1.99166E+000	1.79872E+001	2.80950E-002	1.83558E-002	1.38256E-001	6.07938E-002	4.84020E+004	5.59770E+001	1.76015E+001	2.52300E-002	2.52300E-002	1.44372E+005	4.20000E+001	8.00000E+000	0.00000E+000	2.16487E+002	9.23967E+001	7.64254E+001	3.00000E+002	6.04283E-001	6.81819E-002	0.00000E+000	6.15052E+002	7.91310E+000	4.88043E-001	1.75726E+002	5.15978E+001	9.20372E+001	6.49786E+002	1.16016E+000	5.44443E-001	2.09667E-001	3.25607E+001	8.16944E+001	2.53557E-001	6.72953E+001	3.24436E+001
1.83613E+002	2.70004E+002	5.61681E+001	1.78238E+001	1.73802E+000	1.17291E+000	3.28900E+003	4.66250E+002	1.00000E+000	1.64800E+003	3.60000E+001	1.73384E+005	2.03854E+000	1.64318E+001	3.03056E-002	2.04518E-002	1.44109E-001	6.75159E-002	4.84020E+004	5.59767E+001	1.76015E+001	2.52300E-002	2.52300E-002	1.44372E+005	4.20000E+001	9.00000E+000	0.00000E+000	1.77926E+002	9.08759E+001	6.31928E+001	3.00000E+002	5.21698E-001	1.14890E-001	0.00000E+000	6.02819E+002	9.98495E+000	4.19115E-001	1.75726E+002	5.15978E+001	9.20372E+001	6.49737E+002	1.16016E+000	5.44443E-001	1.94135E-001	2.03283E+001	9.62443E+001	2.53557E-001	6.72463E+001	3.23790E+001
1.95438E+002	2.70113E+002	5.62268E+001	1.78315E+001	1.33065E+000	8.63402E-001	1.93200E+003	3.85520E+002	1.00000E+000	1.65300E+003	3.80000E+001	1.73873E+005	1.14889E+000	1.64351E+001	3.02733E-002	1.96431E-002	1.14061E-001	5.06776E-002	4.84020E+004	5.59770E+001	1.75988E+001	2.52300E-002	2.52300E-002	1.44372E+005	4.20000E+001	1.30000E+001	0.00000E+000	1.56661E+002	1.22649E+002	2.93984E+001	1.00000E+002	4.80332E-001	1.22837E-001	0.00000E+000	5.66224E+002	7.55161E+000	7.23050E-001	1.75726E+002	5.15978E+001	9.20372E+001	6.49528E+002	1.16016E+000	5.44443E-001	2.12961E-001	2.74978E+002	2.69881E+001	2.53557E-001	6.70368E+001	3.21742E+001
1.73823E+002	2.37955E+002	5.61988E+001	1.79331E+001	1.52608E+000	1.14330E+000	2.54200E+003	3.69256E+002	1.00000E+000	1.65400E+003	4.30000E+001	1.73978E+005	1.74477E+000	1.54258E+001	3.02683E-002	2.26763E-002	1.20501E-001	6.94690E-002	4.84020E+004	5.59773E+001	1.75994E+001	2.52300E-002	2.52300E-002	1.44372E+005	4.20000E+001	1.40000E+001	0.00000E+000	1.32283E+002	9.14709E+001	2.83209E+001	1.00000E+002	3.92341E-001	1.72957E-001	0.00000E+000	2.82601E+002	7.36787E+000	6.46073E-001	1.75726E+002	5.15978E+001	9.20372E+001	6.49471E+002	1.16016E+000	5.44443E-001	1.43395E-001	2.82601E+002	-1.45299E+002	2.53557E-001	6.69802E+001	3.21101E+001
1.61869E+002	3.28807E+002	5.75986E+001	1.60140E+001	1.29114E+000	1.57812E+000	4.05700E+003	2.41495E+002	1.00000E+000	1.72600E+003	1.60000E+001	1.80333E+005	2.03758E+000	1.81330E+001	2.02709E-002	2.47763E-002	5.46142E-002	7.95297E-002	5.06170E+004	5.77644E+001	1.60865E+001	6.37390E-002	6.37390E-002	1.26540E+004	3.00000E+000	1.00000E+000	0.00000E+000	1.59687E+002	1.30966E+002	4.04265E+001	1.00000E+002	5.18641E-001	3.37353E-002	0.00000E+000	2.66452E+002	6.00614E+000	6.27355E-001	1.74787E+002	1.50212E+002	4.26479E+001	-2.74389E+001	3.21792E+000	6.63013E-001	-1.00016E-001	2.66452E+002	1.34266E+002	-1.28885E-001	2.63807E+002	-1.21340E+002
1.65657E+002	3.60242E+002	5.78999E+001	1.59854E+001	1.25643E+000	1.57717E+000	4.32600E+003	4.32495E+002	1.00000E+000	1.72700E+003	1.40000E+001	1.80416E+005	1.98161E+000	1.89800E+001	1.91027E-002	2.39793E-002	6.74003E-002	1.04481E-001	5.06170E+004	5.77647E+001	1.60858E+001	6.37390E-002	6.37390E-002	1.26540E+004	3.00000E+000	2.00000E+000	0.00000E+000	1.69896E+002	1.67191E+002	3.83159E+001	3.00000E+002	5.88521E-001	6.93258E-002	0.00000E+000	2.57011E+002	4.77511E+000	7.64160E-001	1.74787E+002	1.50212E+002	4.26479E+001	-2.74809E+001	3.21792E+000	6.63013E-001	-1.13191E-001	2.57011E+002	1.41985E+002	-1.28885E-001	2.63765E+002	-1.21355E+002
1.82809E+002	3.87476E+002	5.77848E+001	1.62569E+001	1.12842E+000	1.60436E+000	4.27100E+003	4.53581E+002	1.00000E+000	1.72800E+003	9.00000E+000	1.80496E+005	1.81039E+000	1.96844E+001	1.72666E-002	2.45491E-002	5.32840E-002	1.04497E-001	5.06170E+004	5.77642E+001	1.60864E+001	6.37390E-002	6.37390E-002	1.26540E+004	3.00000E+000	3.00000E+000	0.00000E+000	1.94084E+002	1.51297E+002	4.91457E+001	1.00000E+002	6.17534E-001	5.74932E-002	0.00000E+000	-2.15547E+001	6.04454E+000	6.07552E-001	1.74787E+002	1.50212E+002	4.26479E+001	-2.75639E+001	3.21792E+000	6.63013E-001	-1.74158E-001	2.69691E+002	-4.88927E+001	-1.28885E-001	2.63682E+002	-1.21461E+002
1.71424E+002	4.46746E+002	5.81191E+001	1.58383E+001	1.17364E+000	1.50659E+000	4.84400E+003	3.14891E+002	1.00000E+000	1.72900E+003	8.00000E+000	1.80580E+005	1.76818E+000	2.11364E+001	1.68629E-002	2.16467E-002	4.81266E-002	7.71606E-002	5.06950E+004	5.82075E+001	1.57422E+001	5.88699E-002	5.88699E-002	1.34200E+004	3.00000E+000	1.00000E+000	0.00000E+000	1.94373E+002	2.32867E+002	4.07852E+001	3.00000E+002	7.35461E-001	3.33095E-002	0.00000E+000	-4.20976E+001	3.76234E+000	9.16538E-001	1.93369E+002	2.06842E+002	4.28971E+001	-3.80593E+001	2.52101E+000	8.21790E-001	-1.24225E-001	2.49148E+002	-1.42317E+002	-1.40186E-001	2.53186E+002	-1.16112E+002
1.68784E+002	3.42274E+002	5.82445E+001	1.58286E+001	1.16218E+000	1.37105E+000	3.38100E+003	3.73126E+002	1.00000E+000	1.73000E+003	1.30000E+001	1.80669E+005	1.59342E+000	1.85006E+001	1.99872E-002	2.35793E-002	5.56917E-002	7.59221E-002	5.06950E+004	5.82077E+001	1.57422E+001	5.88699E-002	5.88699E-002	1.34200E+004	3.00000E+000	2.00000E+000	0.00000E+000	1.56391E+002	1.70297E+002	3.39927E+001	1.00000E+002	5.66103E-001	6.33300E-002	0.00000E+000	2.52553E+002	4.91388E+000	8.39970E-001	1.93369E+002	2.06842E+002	4.28971E+001	-3.80971E+001	2.52101E+000	8.21790E-001	-8.24510E-002	2.52553E+002	9.83618E+001	-1.40186E-001	2.53148E+002	-1.16138E+002
1.69400E+002	4.58320E+002	5.82661E+001	1.55963E+001	1.12875E+000	1.65392E+000	5.19500E+003	3.74213E+002	1.00000E+000	1.73100E+003	6.00000E+000	1.80751E+005	1.86687E+000	2.14084E+001	1.56605E-002	2.29468E-002	4.73973E-002	9.84309E-002	5.06950E+004	5.82077E+001	1.57421E+001	5.88699E-002	5.88699E-002	1.34200E+004	3.00000E+000	3.00000E+000	0.00000E+000	2.16498E+002	2.06360E+002	5.06614E+001	3.00000E+002	7.42436E-001	3.55968E-002	0.00000E+000	-3.31474E+001	4.54414E+000	7.32769E-001	1.93369E+002	2.06842E+002	4.28971E+001	-3.81552E+001	2.52101E+000	8.21790E-001	-1.88728E-001	2.58098E+002	-3.69260E+001	-1.40186E-001	2.53090E+002	-1.16183E+002
1.66040E+002	3.67737E+002	5.75006E+001	1.62948E+001	1.21488E+000	1.73792E+000	4.65200E+003	2.78093E+002	1.00000E+000	1.73200E+003	1.00000E+001	1.80830E+005	2.11138E+000	1.91765E+001	1.78121E-002	2.54807E-002	5.97472E-002	1.19189E-001	5.07770E+004	5.75430E+001	1.63307E+001	5.09195E-002	5.09195E-002	1.53100E+004	3.00000E+000	1.00000E+000	0.00000E+000	1.88973E+002	1.46691E+002	4.11430E+001	1.00000E+002	5.87858E-001	4.39786E-002	0.00000E+000	-2.07419E+001	5.27645E+000	6.66883E-001	2.03769E+002	1.75188E+002	4.72641E+001	-2.73969E+001	2.84148E+000	6.82620E-001	-1.77134E-001	2.70504E+002	-4.34000E+001	-1.55482E-001	2.63849E+002	-8.33162E+001
1.62784E+002	3.76344E+002	5.78327E+001	1.58809E+001	1.23034E+000	1.52498E+000	4.31700E+003	3.90188E+002	1.00000E+000	1.73300E+003	1.10000E+001	1.80913E+005	1.87624E+000	1.93996E+001	1.87255E-002	2.32099E-002	5.54714E-002	8.33345E-002	5.08050E+004	5.79820E+001	1.58735E+001	2.28371E-002	2.28371E-002	8.43930E+004	2.30000E+001	1.00000E+000	0.00000E+000	1.82167E+002	1.73600E+002	3.27698E+001	0.00000E+000	6.06421E-001	5.08529E-002	0.00000E+000	2.59811E+002	4.46642E+000	8.17825E-001	1.59475E+002	1.50796E+002	3.60922E+001	-3.25154E+001	1.11640E+000	7.40009E-001	-1.06936E-001	2.59811E+002	1.36585E+002	-1.40493E-001	2.58730E+002	-1.10158E+002
1.61984E+002	3.92952E+002	5.76283E+001	1.62590E+001	1.27112E+000	1.72038E+000	5.14800E+003	3.57508E+002	1.00000E+000	1.73400E+003	1.00000E+001	1.80998E+005	2.18681E+000	1.98230E+001	1.77161E-002	2.39776E-002	5.49749E-002	9.80829E-002	5.07770E+004	5.75432E+001	1.63292E+001	5.09195E-002	5.09195E-002	1.53100E+004	3.00000E+000	2.00000E+000	0.00000E+000	1.92678E+002	1.68390E+002	4.52168E+001	3.00000E+002	6.36106E-001	3.06644E-002	0.00000E+000	-2.85215E+001	4.87655E+000	6.85929E-001	2.03769E+002	1.75188E+002	4.72641E+001	-2.74787E+001	2.84148E+000	6.82620E-001	-1.50180E-001	2.62724E+002	-9.22401E+001	-1.55482E-001	2.63767E+002	-8.33853E+001
1.70116E+002	4.61884E+002	5.74995E+001	1.64250E+001	1.21382E+000	1.61439E+000	5.51000E+003	3.25967E+002	1.00000E+000	1.73500E+003	4.00000E+000	1.81079E+005	1.95958E+000	2.14915E+001	1.63523E-002	2.17487E-002	4.98186E-002	8.58326E-002	5.07770E+004	5.75432E+001	1.63291E+001	5.09195E-002	5.09195E-002	1.53100E+004	3.00000E+000	3.00000E+000	0.00000E+000	2.26623E+002	2.05599E+002	5.43449E+001	1.00000E+002	7.62615E-001	2.92458E-002	0.00000E+000	-3.08545E+001	4.64085E+000	6.96687E-001	2.03769E+002	1.75188E+002	4.72641E+001	-2.75200E+001	2.84148E+000	6.82620E-001	-1.41635E-001	2.60391E+002	-1.06927E+002	-1.55482E-001	2.63726E+002	-8.34459E+001
1.64353E+002	4.19989E+002	5.81462E+001	1.59533E+001	1.17737E+000	1.64385E+000	4.90500E+003	5.69351E+002	1.00000E+000	1.73600E+003	1.20000E+001	1.81179E+005	1.93541E+000	2.04936E+001	1.68110E-002	2.34716E-002	6.04825E-002	1.15439E-001	5.08050E+004	5.79825E+001	1.58726E+001	2.28371E-002	2.28371E-002	8.43930E+004	2.30000E+001	2.00000E+000	0.00000E+000	1.85933E+002	2.09944E+002	4.03191E+001	3.00000E+002	6.85055E-001	4.03636E-002	0.00000E+000	-4.03828E+001	3.96044E+000	8.65262E-001	1.59475E+002	1.50796E+002	3.60922E+001	-3.26435E+001	1.11640E+000	7.40009E-001	-1.65347E-001	2.50863E+002	-8.13536E+001	-1.40493E-001	2.58602E+002	-1.10263E+002
1.62987E+002	2.72536E+002	5.80707E+001	1.56588E+001	1.17864E+000	1.40688E+000	2.79400E+003	3.14638E+002	1.00000E+000	1.73700E+003	3.90000E+001	1.81277E+005	1.65821E+000	1.65087E+001	2.22982E-002	2.66160E-002	6.48031E-002	9.04924E-002	5.08050E+004	5.79823E+001	1.58729E+001	2.28371E-002	2.28371E-002	8.43930E+004	2.30000E+001	3.00000E+000	0.00000E+000	1.48398E+002	1.10188E+002	2.76545E+001	0.00000E+000	4.44871E-001	9.98157E-002	0.00000E+000	2.73603E+002	6.38289E+000	7.11346E-001	1.59475E+002	1.50796E+002	3.60922E+001	-3.26635E+001	1.11640E+000	7.40009E-001	-8.82739E-002	2.73603E+002	1.26633E+002	-1.40493E-001	2.58582E+002	-1.10275E+002
1.59390E+002	1.97296E+002	5.80235E+001	1.61628E+001	1.29919E+000	1.79975E+000	2.71400E+003	2.34580E+002	1.00000E+000	1.73900E+003	5.60000E+001	1.81472E+005	2.33821E+000	1.40462E+001	2.49383E-002	3.45467E-002	7.72413E-002	1.44126E-001	5.08050E+004	5.79813E+001	1.58729E+001	2.28371E-002	2.28371E-002	8.43930E+004	2.30000E+001	5.00000E+000	0.00000E+000	8.12830E+001	9.24520E+001	2.49300E+001	3.00000E+002	3.14079E-001	1.34940E-001	0.00000E+000	-4.43227E+001	6.11240E+000	7.53693E-001	1.59475E+002	1.50796E+002	3.60922E+001	-3.27422E+001	1.11640E+000	7.40009E-001	-1.61526E-001	2.46923E+002	-9.11304E+001	-1.40493E-001	2.58503E+002	-1.10383E+002
1.68214E+002	2.70435E+002	5.78626E+001	1.57936E+001	1.20504E+000	1.62291E+000	3.20900E+003	3.41458E+002	1.00000E+000	1.74000E+003	3.60000E+001	1.81553E+005	1.95567E+000	1.64449E+001	2.12724E-002	2.86490E-002	7.25665E-002	1.28791E-001	5.08050E+004	5.79807E+001	1.58723E+001	2.28371E-002	2.28371E-002	8.43930E+004	2.30000E+001	6.00000E+000	0.00000E+000	1.24211E+002	1.32363E+002	3.19677E+001	0.00000E+000	4.54089E-001	1.11618E-001	0.00000E+000	-3.96218E+001	5.50480E+000	7.69635E-001	1.59475E+002	1.50796E+002	3.60922E+001	-3.27578E+001	1.11640E+000	7.40009E-001	-1.47763E-001	2.51624E+002	-1.06817E+002	-1.40493E-001	2.58488E+002	-1.10394E+002
1.66151E+002	2.53954E+002	5.79062E+001	1.57800E+001	1.13464E+000	1.62577E+000	2.84600E+003	4.07744E+002	1.00000E+000	1.74100E+003	4.30000E+001	1.81652E+005	1.84466E+000	1.59359E+001	2.12686E-002	3.04748E-002	5.93284E-002	1.17260E-001	5.08050E+004	5.79809E+001	1.58716E+001	2.28371E-002	2.28371E-002	8.43930E+004	2.30000E+001	7.00000E+000	0.00000E+000	1.06070E+002	1.30593E+002	2.73915E+001	0.00000E+000	4.16568E-001	1.12318E-001	0.00000E+000	-4.52234E+001	5.14573E+000	8.74272E-001	1.59475E+002	1.50796E+002	3.60922E+001	-3.27844E+001	1.11640E+000	7.40009E-001	-1.77921E-001	2.46022E+002	-6.65682E+001	-1.40493E-001	2.58461E+002	-1.10416E+002
1.75895E+002	2.39481E+002	5.80223E+001	1.56658E+001	1.07933E+000	1.46022E+000	2.33100E+003	3.29123E+002	1.00000E+000	1.74200E+003	4.40000E+001	1.81739E+005	1.57607E+000	1.54752E+001	2.23555E-002	3.02447E-002	5.69541E-002	1.00055E-001	5.08050E+004	5.79808E+001	1.58721E+001	2.28371E-002	2.28371E-002	8.43930E+004	2.30000E+001	8.00000E+000	0.00000E+000	1.13610E+002	1.06407E+002	2.39674E+001	1.00000E+002	3.81694E-001	1.08183E-001	0.00000E+000	-3.17885E+001	6.55102E+000	7.58807E-001	1.59475E+002	1.50796E+002	3.60922E+001	-3.27900E+001	1.11640E+000	7.40009E-001	-1.49983E-001	2.59457E+002	-9.57308E+001	-1.40493E-001	2.58456E+002	-1.10406E+002
1.73696E+002	2.95818E+002	5.77600E+001	1.59458E+001	1.10085E+000	1.52248E+000	3.03700E+003	3.62347E+002	1.00000E+000	1.74400E+003	2.90000E+001	1.81902E+005	1.67603E+000	1.71993E+001	1.99759E-002	2.76268E-002	5.96489E-002	1.10626E-001	5.08050E+004	5.79799E+001	1.58720E+001	2.28371E-002	2.28371E-002	8.43930E+004	2.30000E+001	9.00000E+000	0.00000E+000	1.30723E+002	1.42905E+002	2.87118E+001	1.00000E+002	4.74652E-001	1.06885E-001	0.00000E+000	-3.93615E+001	5.18852E+000	8.39355E-001	1.59475E+002	1.50796E+002	3.60922E+001	-3.28337E+001	1.11640E+000	7.40009E-001	-1.60724E-001	2.51884E+002	-8.73919E+001	-1.40493E-001	2.58412E+002	-1.10486E+002
1.67645E+002	2.59458E+002	5.79949E+001	1.56835E+001	1.14338E+000	1.67601E+000	3.00600E+003	3.54452E+002	1.00000E+000	1.74500E+003	3.90000E+001	1.81997E+005	1.91632E+000	1.61077E+001	2.08543E-002	3.05690E-002	6.86080E-002	1.43326E-001	5.08050E+004	5.79802E+001	1.58710E+001	2.28371E-002	2.28371E-002	8.43930E+004	2.30000E+001	1.00000E+001	0.00000E+000	1.12402E+002	1.32975E+002	3.57286E+001	0.00000E+000	4.45000E-001	1.03374E-001	0.00000E+000	-4.63933E+001	5.67551E+000	7.71280E-001	1.59475E+002	1.50796E+002	3.60922E+001	-3.28962E+001	1.11640E+000	7.40009E-001	-1.88916E-001	2.44852E+002	-4.98883E+001	-1.40493E-001	2.58349E+002	-1.10516E+002
1.69574E+002	3.01009E+002	5.80575E+001	1.59357E+001	1.16735E+000	1.55914E+000	3.33500E+003	3.72074E+002	1.00000E+000	1.74700E+003	3.00000E+001	1.82163E+005	1.82007E+000	1.73496E+001	2.02140E-002	2.69984E-002	6.13380E-002	1.06489E-001	5.08050E+004	5.79800E+001	1.58706E+001	2.28371E-002	2.28371E-002	8.43930E+004	2.30000E+001	1.20000E+001	0.00000E+000	1.27598E+002	1.39396E+002	4.10871E+001	1.00000E+002	4.87301E-001	9.27174E-002	0.00000E+000	-4.36250E+001	5.90137E+000	7.04224E-001	1.59475E+002	1.50796E+002	3.60922E+001	-3.29441E+001	1.11640E+000	7.40009E-001	-1.43699E-001	2.47621E+002	-1.16675E+002	-1.40493E-001	2.58301E+002	-1.10571E+002
1.70969E+002	3.10755E+002	5.79271E+001	1.59841E+001	1.19760E+000	1.75274E+000	3.87800E+003	2.86960E+002	1.00000E+000	1.74800E+003	2.60000E+001	1.82256E+005	2.09907E+000	1.76282E+001	1.92312E-002	2.81458E-002	6.55993E-002	1.36935E-001	5.08050E+004	5.79802E+001	1.58704E+001	2.28371E-002	2.28371E-002	8.43930E+004	2.30000E+001	1.30000E+001	0.00000E+000	1.14553E+002	1.59109E+002	4.27325E+001	1.00000E+002	5.03652E-001	4.81667E-002	0.00000E+000	-5.34624E+001	4.54427E+000	8.48092E-001	1.59475E+002	1.50796E+002	3.60922E+001	-3.30124E+001	1.11640E+000	7.40009E-001	-1.88161E-001	2.37783E+002	-5.82233E+001	-1.40493E-001	2.58233E+002	-1.10653E+002
1.72682E+002	3.71617E+002	5.79527E+001	1.57875E+001	1.21823E+000	1.71725E+000	4.66200E+003	4.86652E+002	1.00000E+000	1.74900E+003	1.30000E+001	1.82335E+005	2.09201E+000	1.92774E+001	1.78420E-002	2.51506E-002	5.95826E-002	1.15472E-001	5.08050E+004	5.79807E+001	1.58693E+001	2.28371E-002	2.28371E-002	8.43930E+004	2.30000E+001	1.40000E+001	0.00000E+000	1.66693E+002	1.81836E+002	3.79772E+001	0.00000E+000	6.07143E-001	4.52627E-002	0.00000E+000	-3.97314E+001	4.25343E+000	8.26391E-001	1.59475E+002	1.50796E+002	3.60922E+001	-3.29956E+001	1.11640E+000	7.40009E-001	-1.69996E-001	2.51514E+002	-7.35407E+001	-1.40493E-001	2.58250E+002	-1.10624E+002
1.64034E+002	4.16729E+002	5.80127E+001	1.58919E+001	1.34094E+000	1.59076E+000	5.35300E+003	5.05215E+002	1.00000E+000	1.75000E+003	8.00000E+000	1.82420E+005	2.13311E+000	2.04139E+001	1.83279E-002	2.17423E-002	7.35078E-002	1.02430E-001	5.08050E+004	5.79804E+001	1.58694E+001	2.28371E-002	2.28371E-002	8.43930E+004	2.30000E+001	1.50000E+001	0.00000E+000	2.01517E+002	1.84597E+002	4.89068E+001	1.00000E+002	6.82100E-001	6.30133E-002	0.00000E+000	2.59391E+002	4.70377E+000	6.97376E-001	1.59475E+002	1.50796E+002	3.60922E+001	-3.29917E+001	1.11640E+000	7.40009E-001	-8.52105E-002	2.59391E+002	1.08591E+002	-1.40493E-001	2.58254E+002	-1.10620E+002
1.67348E+002	4.06747E+002	5.74706E+001	1.60361E+001	1.28936E+000	1.70705E+000	5.33700E+003	5.45719E+002	1.00000E+000	1.75100E+003	1.30000E+001	1.82503E+005	2.20100E+000	2.01680E+001	1.76492E-002	2.33667E-002	6.91447E-002	1.19341E-001	5.12670E+004	5.75838E+001	1.61920E+001	7.66392E-002	7.66392E-002	1.61600E+004	3.00000E+000	1.00000E+000	0.00000E+000	2.39028E+002	1.37679E+002	7.90186E+001	3.00000E+002	7.15416E-001	6.56843E-002	0.00000E+000	2.95770E+000	7.56569E+000	4.34224E-001	2.47994E+002	1.69552E+002	6.20980E+001	-1.28164E+001	3.26355E+000	5.78496E-001	-1.39396E-001	2.95770E+000	-7.62808E+001	-1.30640E-001	2.78429E+002	-1.04308E+002
1.71087E+002	3.89012E+002	5.80196E+001	1.59336E+001	1.17213E+000	1.57414E+000	4.36100E+003	2.93802E+002	1.00000E+000	1.75200E+003	1.40000E+001	1.82598E+005	1.84510E+000	1.97234E+001	1.77494E-002	2.38369E-002	5.08522E-002	8.89246E-002	5.08050E+004	5.79805E+001	1.58700E+001	2.28371E-002	2.28371E-002	8.43930E+004	2.30000E+001	1.60000E+001	0.00000E+000	1.95471E+002	1.56198E+002	4.77354E+001	1.00000E+002	6.24919E-001	2.84182E-002	0.00000E+000	-2.36731E+001	5.75329E+000	6.31687E-001	1.59475E+002	1.50796E+002	3.60922E+001	-3.30034E+001	1.11640E+000	7.40009E-001	-1.46381E-001	2.67572E+002	-9.28635E+001	-1.40493E-001	2.58242E+002	-1.10633E+002
1.80819E+002	4.89316E+002	5.76243E+001	1.64029E+001	1.20643E+000	1.56543E+000	5.65300E+003	3.36839E+002	1.00000E+000	1.75300E+003	9.00000E+000	1.82673E+005	1.88858E+000	2.21205E+001	1.60459E-002	2.08206E-002	4.81776E-002	7.90855E-002	5.12670E+004	5.75838E+001	1.61927E+001	7.66392E-002	7.66392E-002	1.61600E+004	3.00000E+000	2.00000E+000	0.00000E+000	2.74872E+002	1.93536E+002	4.78003E+001	0.00000E+000	8.00475E-001	3.29152E-002	0.00000E+000	-1.45630E+001	4.40389E+000	7.24828E-001	2.47994E+002	1.69552E+002	6.20980E+001	-1.28086E+001	3.26355E+000	5.78496E-001	-1.29514E-001	2.76683E+002	-1.07614E+002	-1.30640E-001	2.78437E+002	-1.04305E+002
1.81331E+002	4.45250E+002	5.76562E+001	1.61228E+001	1.22146E+000	1.56133E+000	5.17000E+003	5.49346E+002	1.00000E+000	1.75400E+003	1.20000E+001	1.82754E+005	1.90711E+000	2.11010E+001	1.69877E-002	2.17145E-002	6.36654E-002	1.02434E-001	5.12670E+004	5.75836E+001	1.61917E+001	7.66392E-002	7.66392E-002	1.61600E+004	3.00000E+000	3.00000E+000	0.00000E+000	2.27861E+002	1.76230E+002	6.02644E+001	1.00000E+002	7.27471E-001	6.13741E-002	0.00000E+000	-2.18759E+001	5.69571E+000	5.86027E-001	2.47994E+002	1.69552E+002	6.20980E+001	-1.27900E+001	3.26355E+000	5.78496E-001	-1.22133E-001	2.69370E+002	-1.24983E+002	-1.30640E-001	2.78456E+002	-1.04270E+002
1.71413E+002	4.56622E+002	5.79191E+001	1.58880E+001	1.27993E+000	1.43343E+000	5.14500E+003	4.57459E+002	1.00000E+000	1.75500E+003	1.20000E+001	1.82850E+005	1.83469E+000	2.13687E+001	1.78441E-002	1.99841E-002	6.21768E-002	7.72653E-002	5.08050E+004	5.79802E+001	1.58699E+001	2.28371E-002	2.28371E-002	8.43930E+004	2.30000E+001	1.70000E+001	0.00000E+000	2.49801E+002	1.84094E+002	3.58137E+001	1.00000E+002	7.26748E-001	4.91571E-002	0.00000E+000	2.74169E+002	4.22416E+000	7.92096E-001	1.59475E+002	1.50796E+002	3.60922E+001	-3.29712E+001	1.11640E+000	7.40009E-001	-5.65717E-002	2.74169E+002	8.87242E+001	-1.40493E-001	2.58274E+002	-1.10607E+002
1.59932E+002	3.97492E+002	5.80645E+001	1.58244E+001	1.21053E+000	1.71536E+000	4.94400E+003	3.83979E+002	1.00000E+000	1.75600E+003	1.40000E+001	1.82936E+005	2.07649E+000	1.99372E+001	1.72161E-002	2.43959E-002	5.32459E-002	1.03802E-001	5.08050E+004	5.79803E+001	1.58704E+001	2.28371E-002	2.28371E-002	8.43930E+004	2.30000E+001	1.80000E+001	0.00000E+000	1.99493E+002	1.74507E+002	3.67875E+001	3.00000E+002	6.40329E-001	4.11224E-002	0.00000E+000	-2.75034E+001	4.43526E+000	7.69579E-001	1.59475E+002	1.50796E+002	3.60922E+001	-3.29275E+001	1.11640E+000	7.40009E-001	-1.72540E-001	2.63742E+002	-5.73365E+001	-1.40493E-001	2.58318E+002	-1.10548E+002
1.71107E+002	3.35052E+002	5.79327E+001	1.58130E+001	1.24965E+000	1.60015E+000	4.06500E+003	5.44075E+002	1.00000E+000	1.75700E+003	1.90000E+001	1.83023E+005	1.99963E+000	1.83044E+001	1.96000E-002	2.50976E-002	7.24942E-002	1.16990E-001	5.08050E+004	5.79802E+001	1.58700E+001	2.28371E-002	2.28371E-002	8.43930E+004	2.30000E+001	1.90000E+001	0.00000E+000	1.77436E+002	1.48183E+002	2.96533E+001	0.00000E+000	5.52403E-001	9.76580E-002	0.00000E+000	-2.45478E+001	4.81673E+000	7.81500E-001	1.59475E+002	1.50796E+002	3.60922E+001	-3.29453E+001	1.11640E+000	7.40009E-001	-1.22993E-001	2.66698E+002	-1.26452E+002	-1.40493E-001	2.58300E+002	-1.10576E+002
1.57508E+002	3.80505E+002	5.80771E+001	1.58694E+001	1.23043E+000	1.62991E+000	4.61000E+003	4.52474E+002	1.00000E+000	1.75800E+003	1.40000E+001	1.83098E+005	2.00549E+000	1.95065E+001	1.81220E-002	2.40056E-002	5.99276E-002	1.02866E-001	5.08050E+004	5.79799E+001	1.58703E+001	2.28371E-002	2.28371E-002	8.43930E+004	2.30000E+001	2.00000E+001	0.00000E+000	1.90330E+002	1.55062E+002	4.79793E+001	1.00000E+002	6.16099E-001	6.48441E-002	0.00000E+000	-2.50908E+001	5.64356E+000	6.26336E-001	1.59475E+002	1.50796E+002	3.60922E+001	-3.29636E+001	1.11640E+000	7.40009E-001	-1.39661E-001	2.66155E+002	-1.03893E+002	-1.40493E-001	2.58282E+002	-1.10585E+002
1.61869E+002	3.89992E+002	5.80465E+001	1.58399E+001	1.23064E+000	1.63029E+000	4.72700E+003	3.19963E+002	1.00000E+000	1.75900E+003	1.10000E+001	1.83177E+005	2.00629E+000	1.97482E+001	1.78994E-002	2.37122E-002	5.64885E-002	9.67600E-002	5.08050E+004	5.79800E+001	1.58703E+001	2.28371E-002	2.28371E-002	8.43930E+004	2.30000E+001	2.10000E+001	0.00000E+000	2.17436E+002	1.45935E+002	3.76678E+001	3.00000E+002	6.21273E-001	4.72285E-002	0.00000E+000	-1.15527E+001	4.84544E+000	7.20420E-001	1.59475E+002	1.50796E+002	3.60922E+001	-3.29282E+001	1.11640E+000	7.40009E-001	-1.39692E-001	2.79693E+002	-9.03132E+001	-1.40493E-001	2.58317E+002	-1.10551E+002
1.66028E+002	3.75846E+002	5.74537E+001	1.61476E+001	1.24439E+000	1.61229E+000	4.56700E+003	6.17282E+002	1.00000E+000	1.76000E+003	1.30000E+001	1.83276E+005	2.00632E+000	1.93867E+001	1.84137E-002	2.38576E-002	6.45144E-002	1.06328E-001	5.15190E+004	5.74537E+001	1.61476E+001	6.45144E-002	1.06328E-001	4.56700E+003	1.00000E+000	1.00000E+000	0.00000E+000	2.00284E+002	1.38121E+002	5.12888E+001	3.00000E+002	6.08966E-001	8.23180E-002	0.00000E+000	-1.34082E+001	6.23131E+000	5.69923E-001	2.00284E+002	1.38121E+002	5.12888E+001	-1.34082E+001	6.23131E+000	5.69923E-001	-1.28785E-001	2.77837E+002	-1.07465E+002	-1.28785E-001	2.77837E+002	-1.07465E+002
1.64292E+002	2.06992E+002	5.76740E+001	1.64868E+001	1.23550E+000	1.83953E+000	2.78500E+003	3.60868E+002	1.00000E+000	1.76100E+003	4.10000E+001	1.83385E+005	2.27274E+000	1.43872E+001	2.34115E-002	3.48574E-002	6.97225E-002	1.49225E-001	5.15490E+004	5.76740E+001	1.64868E+001	6.97225E-002	1.49225E-001	2.78500E+003	1.00000E+000	1.00000E+000	0.00000E+000	9.62352E+001	9.48123E+001	2.43803E+001	3.00000E+002	3.38486E-001	1.75087E-001	0.00000E+000	-3.59931E+001	6.28270E+000	7.23856E-001	9.62352E+001	9.48123E+001	2.43803E+001	-3.59931E+001	6.28270E+000	7.23856E-001	-1.96431E-001	2.55252E+002	-2.69869E+001	-1.96431E-001	2.55252E+002	-2.69869E+001
1.75977E+002	2.67610E+002	5.80736E+001	1.58075E+001	1.16804E+000	1.48567E+000	2.85300E+003	4.69671E+002	1.00000E+000	1.76200E+003	3.40000E+001	1.83465E+005	1.73531E+000	1.63588E+001	2.18678E-002	2.78144E-002	6.46894E-002	1.02082E-001	5.08050E+004	5.79799E+001	1.58687E+001	2.28371E-002	2.28371E-002	8.43930E+004	2.30000E+001	2.20000E+001	0.00000E+000	1.18911E+002	1.32688E+002	3.88854E+001	3.00000E+002	4.59760E-001	1.46313E-001	0.00000E+000	2.46618E+002	6.28901E+000	7.14460E-001	1.59475E+002	1.50796E+002	3.60922E+001	-3.28696E+001	1.11640E+000	7.40009E-001	-1.19693E-001	2.46618E+002	1.40275E+002	-1.40493E-001	2.58376E+002	-1.10488E+002
1.78627E+002	2.59183E+002	5.80237E+001	1.59101E+001	1.11705E+000	1.45021E+000	2.58500E+003	2.80621E+002	1.00000E+000	1.76300E+003	2.60000E+001	1.83540E+005	1.61996E+000	1.60991E+001	2.19706E-002	2.85234E-002	5.60814E-002	9.11552E-002	5.08050E+004	5.79799E+001	1.58681E+001	2.28371E-002	2.28371E-002	8.43930E+004	2.30000E+001	2.30000E+001	0.00000E+000	1.05862E+002	1.18074E+002	3.50029E+001	1.00000E+002	4.09932E-001	9.10861E-002	0.00000E+000	-4.47627E+001	6.65043E+000	7.09792E-001	1.59475E+002	1.50796E+002	3.60922E+001	-3.28532E+001	1.11640E+000	7.40009E-001	-1.29774E-001	2.46483E+002	-1.37397E+002	-1.40493E-001	2.58392E+002	-1.10481E+002
1.63275E+002	1.52442E+002	5.79544E+001	1.49512E+001	1.24068E+000	1.29117E+000	1.51200E+003	2.58416E+002	1.00000E+000	1.85100E+003	4.60000E+001	1.90693E+005	1.60193E+000	1.23468E+001	3.19068E-002	3.32054E-002	1.04769E-001	1.13015E-001	5.39160E+004	5.79654E+001	1.48482E+001	2.52355E-002	2.52355E-002	8.84100E+004	2.70000E+001	1.00000E+000	0.00000E+000	5.87970E+001	2.00429E+001	8.26755E+001	1.00000E+002	2.70352E-001	2.85132E-001	0.00000E+000	1.25150E+002	7.07293E+000	8.72642E-001	1.05074E+002	5.70503E+001	1.44780E+002	1.33710E+002	1.16902E+000	6.90460E-001	-1.99441E-002	1.25150E+002	-1.02682E+002	-3.67555E-002	1.33710E+002	-7.48250E+001
1.74943E+002	3.06907E+002	5.80283E+001	1.47090E+001	1.33789E+000	1.27962E+000	3.24400E+003	6.43859E+002	1.00000E+000	1.85200E+003	1.30000E+001	1.90753E+005	1.71198E+000	1.75188E+001	2.34898E-002	2.24667E-002	8.51554E-002	7.82047E-002	5.39160E+004	5.79649E+001	1.48488E+001	2.52355E-002	2.52355E-002	8.84100E+004	2.70000E+001	2.00000E+000	0.00000E+000	1.04847E+002	5.38089E+001	1.63032E+002	1.00000E+002	5.40393E-001	1.20425E-001	0.00000E+000	1.33987E+002	5.19182E+000	8.11618E-001	1.05074E+002	5.70503E+001	1.44780E+002	1.33826E+002	1.16902E+000	6.90460E-001	2.22622E-002	1.33987E+002	-1.41857E+002	-3.67555E-002	1.33826E+002	-7.46908E+001
1.73064E+002	3.54504E+002	5.79266E+001	1.48720E+001	1.31764E+000	1.40961E+000	4.04300E+003	4.08922E+002	1.00000E+000	1.85300E+003	1.00000E+001	1.90835E+005	1.85736E+000	1.88283E+001	2.07227E-002	2.21690E-002	7.42237E-002	8.44849E-002	5.39160E+004	5.79647E+001	1.48496E+001	2.52355E-002	2.52355E-002	8.84100E+004	2.70000E+001	3.00000E+000	0.00000E+000	1.21886E+002	6.32505E+001	1.84564E+002	1.00000E+002	6.20175E-001	7.70497E-002	0.00000E+000	1.34051E+002	4.80395E+000	7.85707E-001	1.05074E+002	5.70503E+001	1.44780E+002	1.33970E+002	1.16902E+000	6.90460E-001	-3.37210E-002	1.34051E+002	-7.79842E+001	-3.67555E-002	1.33970E+002	-7.45636E+001
1.67160E+002	4.14592E+002	5.78536E+001	1.48726E+001	1.32536E+000	1.34933E+000	4.57100E+003	5.02365E+002	1.00000E+000	1.85400E+003	5.00000E+000	1.90912E+005	1.78835E+000	2.03615E+001	1.96033E-002	1.99578E-002	7.16966E-002	7.42051E-002	5.39160E+004	5.79642E+001	1.48503E+001	2.52355E-002	2.52355E-002	8.84100E+004	2.70000E+001	4.00000E+000	0.00000E+000	1.32887E+002	9.67282E+001	1.94795E+002	1.00000E+002	7.09533E-001	6.27919E-002	0.00000E+000	1.44458E+002	5.56849E+000	6.37483E-001	1.05074E+002	5.70503E+001	1.44780E+002	1.34085E+002	1.16902E+000	6.90460E-001	-8.96059E-003	1.44458E+002	-9.58877E+001	-3.67555E-002	1.34085E+002	-7.44547E+001
1.63128E+002	3.33621E+002	5.80698E+001	1.47598E+001	1.38561E+000	1.35955E+000	3.85500E+003	4.37428E+002	1.00000E+000	1.85500E+003	9.00000E+000	1.91017E+005	1.88381E+000	1.82653E+001	2.23167E-002	2.18969E-002	8.21054E-002	7.91698E-002	5.39160E+004	5.79638E+001	1.48489E+001	2.52355E-002	2.52355E-002	8.84100E+004	2.70000E+001	5.00000E+000	0.00000E+000	1.25232E+002	5.25933E+001	1.68994E+002	1.00000E+002	5.78848E-001	1.10674E-001	0.00000E+000	1.27893E+002	5.02224E+000	7.69664E-001	1.05074E+002	5.70503E+001	1.44780E+002	1.34179E+002	1.16902E+000	6.90460E-001	9.49371E-003	1.27893E+002	-1.33397E+002	-3.67555E-002	1.34179E+002	-7.43373E+001
1.64139E+002	2.51292E+002	5.80840E+001	1.48685E+001	1.34534E+000	1.35935E+000	2.82400E+003	2.96198E+002	1.00000E+000	1.85600E+003	2.00000E+001	1.91119E+005	1.82879E+000	1.58522E+001	2.53162E-002	2.55800E-002	8.11879E-002	8.27969E-002	5.39160E+004	5.79637E+001	1.48489E+001	2.52355E-002	2.52355E-002	8.84100E+004	2.70000E+001	6.00000E+000	0.00000E+000	1.20110E+002	4.10014E+001	1.16148E+002	1.00000E+002	4.54868E-001	1.06255E-001	0.00000E+000	1.12694E+002	7.33187E+000	6.15977E-001	1.05074E+002	5.70503E+001	1.44780E+002	1.34274E+002	1.16902E+000	6.90460E-001	-5.18256E-003	1.12694E+002	-1.31926E+002	-3.67555E-002	1.34274E+002	-7.42463E+001
1.66749E+002	2.91395E+002	5.80094E+001	1.47386E+001	1.21713E+000	1.42986E+000	3.12500E+003	4.65649E+002	1.00000E+000	1.85700E+003	1.20000E+001	1.91203E+005	1.74033E+000	1.70703E+001	2.17727E-002	2.55781E-002	5.51461E-002	7.42707E-002	5.39160E+004	5.79637E+001	1.48491E+001	2.52355E-002	2.52355E-002	8.84100E+004	2.70000E+001	7.00000E+000	0.00000E+000	1.16550E+002	4.86354E+001	1.44411E+002	1.00000E+002	5.14423E-001	6.96636E-002	0.00000E+000	1.25863E+002	6.08104E+000	7.06006E-001	1.05074E+002	5.70503E+001	1.44780E+002	1.34381E+002	1.16902E+000	6.90460E-001	-8.03645E-002	1.25863E+002	-3.08632E+001	-3.67555E-002	1.34381E+002	-7.41392E+001
1.62313E+002	2.54842E+002	5.79177E+001	1.49602E+001	1.30227E+000	1.48980E+000	3.01500E+003	3.72358E+002	1.00000E+000	1.85800E+003	2.10000E+001	1.91299E+005	1.94012E+000	1.59638E+001	2.37169E-002	2.71321E-002	7.08025E-002	9.13011E-002	5.39160E+004	5.79636E+001	1.48495E+001	2.52355E-002	2.52355E-002	8.84100E+004	2.70000E+001	8.00000E+000	0.00000E+000	1.01088E+002	4.41533E+001	1.25225E+002	1.00000E+002	4.49337E-001	9.43536E-002	0.00000E+000	1.26992E+002	6.35156E+000	6.88157E-001	1.05074E+002	5.70503E+001	1.44780E+002	1.34550E+002	1.16902E+000	6.90460E-001	-6.71644E-002	1.26992E+002	-4.57877E+001	-3.67555E-002	1.34550E+002	-7.39887E+001
1.64880E+002	2.65596E+002	5.79529E+001	1.48783E+001	1.32405E+000	1.28470E+000	2.79100E+003	3.02246E+002	1.00000E+000	1.85900E+003	1.90000E+001	1.91381E+005	1.70101E+000	1.62971E+001	2.50626E-002	2.43176E-002	5.63895E-002	5.34487E-002	5.39160E+004	5.79632E+001	1.48491E+001	2.52355E-002	2.52355E-002	8.84100E+004	2.70000E+001	9.00000E+000	0.00000E+000	1.11201E+002	4.41301E+001	1.20569E+002	1.00000E+002	4.55284E-001	6.05068E-002	0.00000E+000	4.12092E+002	7.24127E+000	6.27360E-001	1.05074E+002	5.70503E+001	1.44780E+002	1.34696E+002	1.16902E+000	6.90460E-001	1.50868E-002	1.20847E+002	1.44421E+002	-3.67555E-002	1.34696E+002	-7.38361E+001
1.60271E+002	2.77027E+002	5.78625E+001	1.48806E+001	1.36295E+000	1.45246E+000	3.35100E+003	3.25794E+002	1.00000E+000	1.86000E+003	1.60000E+001	1.91462E+005	1.97964E+000	1.66441E+001	2.35447E-002	2.50909E-002	7.64118E-002	8.62354E-002	5.39160E+004	5.79636E+001	1.48484E+001	2.52355E-002	2.52355E-002	8.84100E+004	2.70000E+001	1.00000E+001	0.00000E+000	1.06270E+002	4.80193E+001	1.30530E+002	1.00000E+002	4.72924E-001	1.08631E-001	0.00000E+000	1.27811E+002	6.20484E+000	6.68180E-001	1.05074E+002	5.70503E+001	1.44780E+002	1.34815E+002	1.16902E+000	6.90460E-001	-3.17912E-002	1.27811E+002	-8.64512E+001	-3.67555E-002	1.34815E+002	-7.37248E+001
1.59957E+002	2.63213E+002	5.79965E+001	1.48621E+001	1.32200E+000	1.42167E+000	3.02700E+003	2.57065E+002	1.00000E+000	1.86100E+003	1.80000E+001	1.91554E+005	1.87945E+000	1.62238E+001	2.40284E-002	2.58400E-002	7.93038E-002	9.10814E-002	5.39160E+004	5.79633E+001	1.48489E+001	2.52355E-002	2.52355E-002	8.84100E+004	2.70000E+001	1.10000E+001	0.00000E+000	1.14921E+002	3.47203E+001	1.26120E+002	1.00000E+002	4.55576E-001	8.51028E-002	0.00000E+000	1.17124E+002	5.88232E+000	7.41577E-001	1.05074E+002	5.70503E+001	1.44780E+002	1.34926E+002	1.16902E+000	6.90460E-001	-3.63267E-002	1.17124E+002	-9.18987E+001	-3.67555E-002	1.34926E+002	-7.36013E+001
1.50015E+002	2.52135E+002	5.81094E+001	1.49616E+001	1.33803E+000	1.44302E+000	2.97200E+003	3.68077E+002	1.00000E+000	1.86200E+003	1.90000E+001	1.91646E+005	1.93079E+000	1.58788E+001	2.45437E-002	2.64696E-002	8.61179E-002	9.95326E-002	5.39160E+004	5.79629E+001	1.48491E+001	2.52355E-002	2.52355E-002	8.84100E+004	2.70000E+001	1.20000E+001	0.00000E+000	9.56895E+001	3.87604E+001	1.28963E+002	1.00000E+002	4.39667E-001	1.09390E-001	0.00000E+000	1.28081E+002	5.63144E+000	7.81749E-001	1.05074E+002	5.70503E+001	1.44780E+002	1.35049E+002	1.16902E+000	6.90460E-001	-3.77519E-002	1.28081E+002	-7.92904E+001	-3.67555E-002	1.35049E+002	-7.34739E+001
1.55435E+002	2.85273E+002	5.79596E+001	1.47809E+001	1.37547E+000	1.48035E+000	3.53900E+003	3.24913E+002	1.00000E+000	1.86300E+003	1.40000E+001	1.91738E+005	2.03617E+000	1.68900E+001	2.31212E-002	2.48842E-002	7.75151E-002	8.91866E-002	5.39160E+004	5.79624E+001	1.48498E+001	2.52355E-002	2.52355E-002	8.84100E+004	2.70000E+001	1.30000E+001	0.00000E+000	1.05045E+002	4.97983E+001	1.36139E+002	1.00000E+002	4.84426E-001	8.30866E-002	0.00000E+000	1.30588E+002	5.82923E+000	6.92085E-001	1.05074E+002	5.70503E+001	1.44780E+002	1.35188E+002	1.16902E+000	6.90460E-001	-3.67245E-002	1.30588E+002	-7.79746E+001	-3.67555E-002	1.35188E+002	-7.33382E+001
1.64675E+002	2.62338E+002	5.80704E+001	1.45397E+001	1.29565E+000	1.32985E+000	2.79400E+003	2.86464E+002	1.00000E+000	1.86400E+003	1.80000E+001	1.91829E+005	1.72302E+000	1.61969E+001	2.45118E-002	2.51588E-002	5.77163E-002	6.04930E-002	5.39160E+004	5.79618E+001	1.48502E+001	2.52355E-002	2.52355E-002	8.84100E+004	2.70000E+001	1.40000E+001	0.00000E+000	9.40337E+001	5.95600E+001	1.10344E+002	1.00000E+002	4.36763E-001	5.50814E-002	0.00000E+000	1.39231E+002	9.15419E+000	4.95996E-001	1.05074E+002	5.70503E+001	1.44780E+002	1.35335E+002	1.16902E+000	6.90460E-001	-1.30264E-002	1.39231E+002	-9.64541E+001	-3.67555E-002	1.35335E+002	-7.31699E+001
1.68569E+002	3.11474E+002	5.79308E+001	1.48315E+001	1.28292E+000	1.24359E+000	3.08300E+003	4.00376E+002	1.00000E+000	1.86500E+003	1.40000E+001	1.91925E+005	1.59542E+000	1.76486E+001	2.31054E-002	2.23970E-002	7.36421E-002	6.94397E-002	5.39160E+004	5.79616E+001	1.48501E+001	2.52355E-002	2.52355E-002	8.84100E+004	2.70000E+001	1.50000E+001	0.00000E+000	1.31993E+002	4.23167E+001	1.49542E+002	1.00000E+002	5.35894E-001	9.53839E-002	0.00000E+000	4.10933E+002	5.83483E+000	7.40792E-001	1.05074E+002	5.70503E+001	1.44780E+002	1.35514E+002	1.16902E+000	6.90460E-001	1.55683E-002	1.19688E+002	1.42714E+002	-3.67555E-002	1.35514E+002	-7.30175E+001
1.62579E+002	2.79981E+002	5.79998E+001	1.50701E+001	1.28860E+000	1.39274E+000	3.07800E+003	4.13458E+002	1.00000E+000	1.86700E+003	1.70000E+001	1.92113E+005	1.79468E+000	1.67326E+001	2.32264E-002	2.51035E-002	8.87159E-002	1.03068E-001	5.39160E+004	5.79619E+001	1.48494E+001	2.52355E-002	2.52355E-002	8.84100E+004	2.70000E+001	1.60000E+001	0.00000E+000	1.05893E+002	3.80535E+001	1.45762E+002	1.00000E+002	4.84294E-001	1.36687E-001	0.00000E+000	1.27452E+002	5.15318E+000	8.39463E-001	1.05074E+002	5.70503E+001	1.44780E+002	1.35812E+002	1.16902E+000	6.90460E-001	-3.88394E-002	1.27452E+002	-7.86754E+001	-3.67555E-002	1.35812E+002	-7.27251E+001
1.73514E+002	3.11218E+002	5.79039E+001	1.48584E+001	1.18809E+000	1.22236E+000	2.81600E+003	3.40120E+002	1.00000E+000	1.86800E+003	1.20000E+001	1.92201E+005	1.45228E+000	1.76414E+001	2.23889E-002	2.30347E-002	6.49897E-002	6.85382E-002	5.39160E+004	5.79614E+001	1.48495E+001	2.52355E-002	2.52355E-002	8.84100E+004	2.70000E+001	1.70000E+001	0.00000E+000	1.21061E+002	4.04947E+001	1.58370E+002	1.00000E+002	5.33467E-001	8.12114E-002	0.00000E+000	1.25293E+002	5.47493E+000	8.26068E-001	1.05074E+002	5.70503E+001	1.44780E+002	1.35961E+002	1.16902E+000	6.90460E-001	-1.42183E-002	1.25293E+002	-1.09066E+002	-3.67555E-002	1.35961E+002	-7.25744E+001
1.72249E+002	2.79525E+002	5.81271E+001	1.49330E+001	1.36467E+000	1.35593E+000	3.17500E+003	4.24620E+002	1.00000E+000	1.86900E+003	1.70000E+001	1.92295E+005	1.85040E+000	1.67190E+001	2.42190E-002	2.40639E-002	9.35916E-002	9.24410E-002	5.39160E+004	5.79605E+001	1.48501E+001	2.52355E-002	2.52355E-002	8.84100E+004	2.70000E+001	1.80000E+001	0.00000E+000	1.08752E+002	8.50293E+001	1.53290E+002	1.00000E+002	5.78909E-001	1.44033E-001	0.00000E+000	1.50047E+002	7.32097E+000	5.81796E-001	1.05074E+002	5.70503E+001	1.44780E+002	1.36107E+002	1.16902E+000	6.90460E-001	3.21128E-003	1.50047E+002	-1.04107E+002	-3.67555E-002	1.36107E+002	-7.24131E+001
1.69352E+002	2.84151E+002	5.80200E+001	1.48403E+001	1.35449E+000	1.32074E+000	3.12600E+003	4.81915E+002	1.00000E+000	1.87000E+003	2.00000E+001	1.92392E+005	1.78893E+000	1.68568E+001	2.42260E-002	2.36224E-002	8.62550E-002	8.21948E-002	5.39160E+004	5.79604E+001	1.48500E+001	2.52355E-002	2.52355E-002	8.84100E+004	2.70000E+001	1.90000E+001	0.00000E+000	8.47928E+001	6.33266E+001	1.56146E+002	1.00000E+002	5.14239E-001	1.22749E-001	0.00000E+000	1.46452E+002	5.21997E+000	8.22335E-001	1.05074E+002	5.70503E+001	1.44780E+002	1.36207E+002	1.16902E+000	6.90460E-001	1.26161E-002	1.46452E+002	-1.18399E+002	-3.67555E-002	1.36207E+002	-7.23175E+001
1.70755E+002	3.06723E+002	5.78078E+001	1.46971E+001	1.42543E+000	1.28368E+000	3.45700E+003	4.90191E+002	1.00000E+000	1.87100E+003	1.30000E+001	1.92490E+005	1.82979E+000	1.75135E+001	2.42435E-002	2.18326E-002	8.55034E-002	7.00569E-002	5.39160E+004	5.79601E+001	1.48494E+001	2.52355E-002	2.52355E-002	8.84100E+004	2.70000E+001	2.00000E+001	0.00000E+000	1.10204E+002	5.66387E+001	1.48389E+002	1.00000E+002	5.25665E-001	9.82026E-002	0.00000E+000	4.25753E+002	5.89705E+000	6.92192E-001	1.05074E+002	5.70503E+001	1.44780E+002	1.36346E+002	1.16902E+000	6.90460E-001	5.23238E-002	1.34507E+002	1.15110E+002	-3.67555E-002	1.36346E+002	-7.21887E+001
1.74562E+002	2.81508E+002	5.78389E+001	1.47964E+001	1.33412E+000	1.47138E+000	3.38200E+003	4.56669E+002	1.00000E+000	1.87200E+003	1.20000E+001	1.92577E+005	1.96300E+000	1.67782E+001	2.29407E-002	2.53011E-002	8.06138E-002	9.72766E-002	5.39160E+004	5.79600E+001	1.48486E+001	2.52355E-002	2.52355E-002	8.84100E+004	2.70000E+001	2.10000E+001	0.00000E+000	8.60234E+001	6.75979E+001	1.35987E+002	1.00000E+002	4.85712E-001	1.11927E-001	0.00000E+000	1.49424E+002	6.09635E+000	6.76947E-001	1.05074E+002	5.70503E+001	1.44780E+002	1.36475E+002	1.16902E+000	6.90460E-001	-4.89273E-002	1.49424E+002	-4.49632E+001	-3.67555E-002	1.36475E+002	-7.20627E+001
1.62675E+002	2.69409E+002	5.79976E+001	1.46000E+001	1.29429E+000	1.43854E+000	3.08200E+003	3.29335E+002	1.00000E+000	1.87500E+003	1.40000E+001	1.92839E+005	1.86189E+000	1.64137E+001	2.33140E-002	2.59122E-002	7.01517E-002	8.56464E-002	5.39160E+004	5.79599E+001	1.48464E+001	2.52355E-002	2.52355E-002	8.84100E+004	2.70000E+001	2.30000E+001	0.00000E+000	9.85638E+001	6.06094E+001	1.13306E+002	1.00000E+002	4.50485E-001	1.14175E-001	0.00000E+000	1.39166E+002	8.82479E+000	4.89881E-001	1.05074E+002	5.70503E+001	1.44780E+002	1.36945E+002	1.16902E+000	6.90460E-001	-5.27816E-002	1.39166E+002	-5.06755E+001	-3.67555E-002	1.36945E+002	-7.15695E+001
1.61825E+002	3.26045E+002	5.80134E+001	1.45380E+001	1.46418E+000	1.27411E+000	3.72200E+003	3.55831E+002	1.00000E+000	1.87600E+003	8.00000E+000	1.92930E+005	1.86553E+000	1.80567E+001	2.39997E-002	2.08842E-002	8.77566E-002	6.73235E-002	5.39160E+004	5.79595E+001	1.48460E+001	2.52355E-002	2.52355E-002	8.84100E+004	2.70000E+001	2.40000E+001	0.00000E+000	9.97222E+001	7.67875E+001	1.58252E+002	1.00000E+002	5.61618E-001	6.99673E-002	0.00000E+000	4.40672E+002	5.72917E+000	6.86644E-001	1.05074E+002	5.70503E+001	1.44780E+002	1.37312E+002	1.16902E+000	6.90460E-001	6.94115E-002	1.49427E+002	1.09725E+002	-3.67555E-002	1.37312E+002	-7.11971E+001
1.77805E+002	2.85206E+002	5.80032E+001	1.49508E+001	1.19048E+000	1.45707E+000	3.03600E+003	5.50166E+002	1.00000E+000	1.87800E+003	1.20000E+001	1.93121E+005	1.73461E+000	1.68880E+001	2.16058E-002	2.64441E-002	8.85751E-002	1.31220E-001	5.39160E+004	5.79593E+001	1.48448E+001	2.52355E-002	2.52355E-002	8.84100E+004	2.70000E+001	2.60000E+001	0.00000E+000	9.53637E+001	5.36059E+001	1.44174E+002	1.00000E+002	4.91516E-001	1.77368E-001	0.00000E+000	1.39549E+002	5.76642E+000	7.55360E-001	1.05074E+002	5.70503E+001	1.44780E+002	1.37560E+002	1.16902E+000	6.90460E-001	-1.00692E-001	1.39549E+002	8.31765E+000	-3.67555E-002	1.37560E+002	-7.09715E+001
1.75653E+002	2.77579E+002	5.78130E+001	1.49291E+001	1.29688E+000	1.61758E+000	3.51300E+003	5.69804E+002	1.00000E+000	1.88000E+003	8.00000E+000	1.93302E+005	2.09780E+000	1.66607E+001	2.18806E-002	2.72914E-002	8.86039E-002	1.36190E-001	5.39160E+004	5.79592E+001	1.48444E+001	2.52355E-002	2.52355E-002	8.84100E+004	2.70000E+001	2.70000E+001	0.00000E+000	7.75823E+001	7.22055E+001	1.37701E+002	1.00000E+002	4.84210E-001	1.81630E-001	0.00000E+000	1.56096E+002	5.59931E+000	7.23165E-001	1.05074E+002	5.70503E+001	1.44780E+002	1.37810E+002	1.16902E+000	6.90460E-001	-1.10038E-001	1.56096E+002	3.69659E+001	-3.67555E-002	1.37810E+002	-7.07364E+001
1.91156E+002	2.40677E+002	5.77578E+001	1.79330E+001	1.77354E+000	1.16464E+000	2.96500E+003	3.35264E+002	1.00000E+000	1.91600E+003	4.40000E+001	1.96620E+005	2.06554E+000	1.55138E+001	3.25708E-002	2.13885E-002	1.48221E-001	6.61240E-002	5.50110E+004	5.78348E+001	1.80794E+001	1.86699E-002	1.86699E-002	3.15735E+005	9.60000E+001	1.70000E+001	0.00000E+000	7.10879E+001	1.10066E+002	7.46000E+001	1.00000E+002	4.19903E-001	1.08877E-001	0.00000E+000	5.11005E+002	7.34276E+000	6.00260E-001	7.57377E+001	1.20824E+002	7.30791E+001	5.16645E+002	6.67502E-001	6.39878E-001	2.07235E-001	2.19760E+002	-1.79484E+001	2.58279E-001	2.25400E+002	-1.10417E+002
1.97459E+002	2.19600E+002	5.78045E+001	1.81127E+001	1.69779E+000	1.15784E+000	2.59700E+003	3.87418E+002	1.00000E+000	1.95900E+003	4.50000E+001	2.00519E+005	1.96577E+000	1.48189E+001	3.33156E-002	2.27202E-002	1.37704E-001	6.63891E-002	5.50110E+004	5.78268E+001	1.80688E+001	1.86699E-002	1.86699E-002	3.15735E+005	9.60000E+001	5.60000E+001	0.00000E+000	6.15054E+001	1.18779E+002	6.77266E+001	1.00000E+002	4.07571E-001	1.40030E-001	0.00000E+000	5.23232E+002	6.12660E+000	7.68698E-001	7.57377E+001	1.20824E+002	7.30791E+001	5.24126E+002	6.67502E-001	6.39878E-001	1.89083E-001	2.31986E+002	2.52017E+001	2.58279E-001	2.32881E+002	-1.02941E+002
1.92853E+002	2.39352E+002	5.76789E+001	1.80530E+001	1.68620E+000	1.17199E+000	2.85300E+003	2.51920E+002	1.00000E+000	1.96400E+003	3.80000E+001	2.00965E+005	1.97621E+000	1.54710E+001	3.15687E-002	2.19419E-002	1.15656E-001	5.82830E-002	5.50110E+004	5.78263E+001	1.80692E+001	1.86699E-002	1.86699E-002	3.15735E+005	9.60000E+001	6.10000E+001	0.00000E+000	6.50211E+001	1.11739E+002	7.14873E+001	1.00000E+002	4.08121E-001	8.30244E-002	0.00000E+000	5.20789E+002	6.66291E+000	6.74367E-001	7.57377E+001	1.20824E+002	7.30791E+001	5.25162E+002	6.67502E-001	6.39878E-001	1.79906E-001	2.29543E+002	3.76904E+001	2.58279E-001	2.33916E+002	-1.01913E+002
1.95016E+002	2.37022E+002	5.78237E+001	1.82056E+001	1.82306E+000	1.23788E+000	3.15900E+003	3.77190E+002	1.00000E+000	1.96600E+003	3.90000E+001	2.01139E+005	2.25673E+000	1.53955E+001	3.24360E-002	2.20244E-002	1.44108E-001	6.85609E-002	5.50110E+004	5.78259E+001	1.80680E+001	1.86699E-002	1.86699E-002	3.15735E+005	9.60000E+001	6.30000E+001	0.00000E+000	5.51257E+001	1.04561E+002	9.02360E+001	1.00000E+002	4.16802E-001	1.58298E-001	0.00000E+000	5.03851E+002	5.93901E+000	7.18989E-001	7.57377E+001	1.20824E+002	7.30791E+001	5.25480E+002	6.67502E-001	6.39878E-001	1.91178E-001	2.12605E+002	2.34299E+000	2.58279E-001	2.34235E+002	-1.01590E+002
1.90267E+002	2.61166E+002	5.77595E+001	1.81805E+001	1.89112E+000	1.18339E+000	3.42700E+003	3.58819E+002	1.00000E+000	1.98600E+003	3.20000E+001	2.02889E+005	2.23794E+000	1.61606E+001	3.23045E-002	2.02149E-002	1.45851E-001	5.94509E-002	5.50110E+004	5.78237E+001	1.80645E+001	1.86699E-002	1.86699E-002	3.15735E+005	9.60000E+001	8.00000E+001	0.00000E+000	6.76306E+001	1.11403E+002	8.89531E+001	1.00000E+002	4.43627E-001	1.06003E-001	0.00000E+000	5.12283E+002	6.50352E+000	6.30384E-001	7.57377E+001	1.20824E+002	7.30791E+001	5.28620E+002	6.67502E-001	6.39878E-001	2.30192E-001	2.21037E+002	-5.86455E+001	2.58279E-001	2.37374E+002	-9.84550E+001
1.86208E+002	5.42543E+002	5.76825E+001	1.68854E+001	1.47419E+000	1.48234E+000	7.18300E+003	9.83322E+002	1.00000E+000	2.05700E+003	8.00000E+000	2.09227E+005	2.18525E+000	2.32926E+001	1.73940E-002	1.74902E-002	8.51247E-002	8.60469E-002	5.93330E+004	5.76263E+001	1.69008E+001	3.20870E-002	3.20870E-002	2.74790E+004	4.00000E+000	1.00000E+000	0.00000E+000	1.58257E+002	1.38517E+002	2.72011E+002	1.00000E+002	9.57007E-001	7.10912E-002	0.00000E+000	1.69751E+002	3.96471E+000	7.14244E-001	1.55266E+002	1.36816E+002	2.74841E+002	1.69595E+002	1.96577E+000	7.36509E-001	-2.75544E-003	1.69751E+002	-7.77625E+001	-2.10920E-003	1.69595E+002	-7.86518E+001
1.92390E+002	5.30044E+002	5.76177E+001	1.68306E+001	1.42527E+000	1.42024E+000	6.56200E+003	5.75515E+002	1.00000E+000	2.05800E+003	8.00000E+000	2.09315E+005	2.02424E+000	2.30227E+001	1.75946E-002	1.75325E-002	6.64688E-002	6.60184E-002	5.93330E+004	5.76268E+001	1.69007E+001	3.20870E-002	3.20870E-002	2.74790E+004	4.00000E+000	2.00000E+000	0.00000E+000	1.57216E+002	1.23901E+002	2.74879E+002	1.00000E+002	9.36980E-001	4.60453E-002	0.00000E+000	1.65560E+002	3.89366E+000	7.60914E-001	1.55266E+002	1.36816E+002	2.74841E+002	1.69478E+002	1.96577E+000	7.36509E-001	1.76800E-003	1.65560E+002	-8.70943E+001	-2.10920E-003	1.69478E+002	-7.87715E+001
1.96882E+002	5.25836E+002	5.75674E+001	1.69309E+001	1.44085E+000	1.42797E+000	6.59600E+003	9.44294E+002	1.00000E+000	2.06000E+003	9.00000E+000	2.09501E+005	2.05750E+000	2.29311E+001	1.77411E-002	1.75825E-002	7.81797E-002	7.68272E-002	5.93330E+004	5.76264E+001	1.69020E+001	3.20870E-002	3.20870E-002	2.74790E+004	4.00000E+000	3.00000E+000	0.00000E+000	1.42670E+002	1.43448E+002	2.83173E+002	1.00000E+002	9.63186E-001	7.44733E-002	0.00000E+000	1.72294E+002	3.73363E+000	7.91480E-001	1.55266E+002	1.36816E+002	2.74841E+002	1.69106E+002	1.96577E+000	7.36509E-001	4.48996E-003	1.72294E+002	-8.34611E+001	-2.10920E-003	1.69106E+002	-7.91536E+001
1.88607E+002	5.40289E+002	5.76333E+001	1.69551E+001	1.46177E+000	1.49372E+000	7.13800E+003	7.25316E+002	1.00000E+000	2.06100E+003	8.00000E+000	2.09589E+005	2.18347E+000	2.32441E+001	1.73018E-002	1.76799E-002	7.68607E-002	8.01640E-002	5.93330E+004	5.76270E+001	1.69018E+001	3.20870E-002	3.20870E-002	2.74790E+004	4.00000E+000	4.00000E+000	0.00000E+000	1.62104E+002	1.40848E+002	2.69953E+002	1.00000E+002	9.62551E-001	5.55350E-002	0.00000E+000	1.69227E+002	4.11514E+000	6.90301E-001	1.55266E+002	1.36816E+002	2.74841E+002	1.68905E+002	1.96577E+000	7.36509E-001	-1.08096E-002	1.69227E+002	-6.91394E+001	-2.10920E-003	1.68905E+002	-7.93499E+001
1.80748E+002	5.55690E+002	5.75555E+001	1.68188E+001	1.48619E+000	1.43367E+000	7.20700E+003	3.78689E+002	1.00000E+000	2.06600E+003	9.00000E+000	2.10044E+005	2.13071E+000	2.35731E+001	1.75065E-002	1.68877E-002	6.43005E-002	6.00149E-002	5.95590E+004	5.75332E+001	1.68613E+001	1.11897E-002	1.11897E-002	3.57596E+005	4.50000E+001	1.00000E+000	0.00000E+000	1.59635E+002	1.44307E+002	2.71225E+002	1.00000E+002	9.66980E-001	3.21505E-002	0.00000E+000	1.69661E+002	4.06381E+000	6.95665E-001	2.06229E+002	1.81673E+002	3.60431E+002	1.68147E+002	5.52729E-001	7.26111E-001	1.79897E-002	1.69661E+002	-1.01450E+002	1.39572E-002	1.68147E+002	-9.83695E+001
1.81113E+002	5.26987E+002	5.75011E+001	1.68863E+001	1.41820E+000	1.50700E+000	6.84000E+003	1.17579E+003	1.00000E+000	2.06800E+003	1.10000E+001	2.10231E+005	2.13723E+000	2.29562E+001	1.71478E-002	1.82216E-002	8.92559E-002	1.00552E-001	5.95590E+004	5.75341E+001	1.68628E+001	1.11897E-002	1.11897E-002	3.57596E+005	4.50000E+001	2.00000E+000	0.00000E+000	1.54113E+002	1.37429E+002	2.50705E+002	1.00000E+002	9.09864E-001	1.17421E-001	0.00000E+000	1.69350E+002	4.37090E+000	6.63915E-001	2.06229E+002	1.81673E+002	3.60431E+002	1.67667E+002	5.52729E-001	7.26111E-001	-3.03572E-002	1.69350E+002	-4.66934E+001	1.39572E-002	1.67667E+002	-9.88570E+001
2.03238E+002	5.43669E+002	5.76835E+001	1.68816E+001	1.29766E+000	1.43504E+000	6.22000E+003	1.12536E+003	1.00000E+000	2.06900E+003	8.00000E+000	2.10320E+005	1.86219E+000	2.33167E+001	1.64538E-002	1.81957E-002	6.98159E-002	8.49046E-002	5.95590E+004	5.75339E+001	1.68629E+001	1.11897E-002	1.11897E-002	3.57596E+005	4.50000E+001	3.00000E+000	0.00000E+000	1.64913E+002	1.25049E+002	2.65463E+002	1.00000E+002	9.32551E-001	8.06337E-002	0.00000E+000	1.62590E+002	4.32448E+000	7.03692E-001	2.06229E+002	1.81673E+002	3.60431E+002	1.67469E+002	5.52729E-001	7.26111E-001	-5.02704E-002	1.62590E+002	-3.03420E+001	1.39572E-002	1.67469E+002	-9.90399E+001
1.88923E+002	4.91288E+002	5.74790E+001	1.69469E+001	1.42831E+000	1.55401E+000	6.58000E+003	8.34869E+002	1.00000E+000	2.07200E+003	1.40000E+001	2.10602E+005	2.21962E+000	2.21650E+001	1.76080E-002	1.91576E-002	7.23601E-002	8.52293E-002	5.95590E+004	5.75348E+001	1.68648E+001	1.11897E-002	1.11897E-002	3.57596E+005	4.50000E+001	4.00000E+000	0.00000E+000	1.63112E+002	1.15438E+002	2.38895E+002	1.00000E+002	8.65170E-001	6.51567E-002	0.00000E+000	1.59826E+002	4.57900E+000	6.46142E-001	2.06229E+002	1.81673E+002	3.60431E+002	1.66893E+002	5.52729E-001	7.26111E-001	-4.21472E-002	1.59826E+002	-4.26045E+001	1.39572E-002	1.66893E+002	-9.96364E+001
1.84335E+002	5.60850E+002	5.75359E+001	1.68871E+001	1.45294E+000	1.46197E+000	7.24600E+003	7.06930E+002	1.00000E+000	2.07300E+003	8.00000E+000	2.10698E+005	2.12415E+000	2.36823E+001	1.70686E-002	1.71747E-002	6.77428E-002	6.85586E-002	5.95590E+004	5.75350E+001	1.68654E+001	1.11897E-002	1.11897E-002	3.57596E+005	4.50000E+001	5.00000E+000	0.00000E+000	1.84414E+002	1.39944E+002	2.58370E+002	1.00000E+002	9.71859E-001	4.43257E-002	0.00000E+000	1.62926E+002	4.81389E+000	5.85688E-001	2.06229E+002	1.81673E+002	3.60431E+002	1.66690E+002	5.52729E-001	7.26111E-001	-3.09848E-003	1.62926E+002	-8.42103E+001	1.39572E-002	1.66690E+002	-9.98316E+001
1.81395E+002	5.09340E+002	5.75647E+001	1.67550E+001	1.37857E+000	1.43230E+000	6.17100E+003	5.21390E+002	1.00000E+000	2.07600E+003	1.10000E+001	2.10976E+005	1.97453E+000	2.25686E+001	1.75490E-002	1.82329E-002	5.49851E-002	5.91111E-002	5.95590E+004	5.75350E+001	1.68677E+001	1.11897E-002	1.11897E-002	3.57596E+005	4.50000E+001	6.00000E+000	0.00000E+000	1.58100E+002	1.07872E+002	2.65073E+002	1.00000E+002	8.94002E-001	2.97128E-002	0.00000E+000	1.57546E+002	3.94744E+000	7.73959E-001	2.06229E+002	1.81673E+002	3.60431E+002	1.66040E+002	5.52729E-001	7.26111E-001	-1.91144E-002	1.57546E+002	-7.13561E+001	1.39572E-002	1.66040E+002	-1.00472E+002
1.84287E+002	4.88241E+002	5.75858E+001	1.68164E+001	1.44407E+000	1.35640E+000	5.86800E+003	7.40060E+002	1.00000E+000	2.07700E+003	1.60000E+001	2.11077E+005	1.95874E+000	2.20962E+001	1.88514E-002	1.77069E-002	7.55200E-002	6.69311E-002	5.95590E+004	5.75354E+001	1.68673E+001	1.11897E-002	1.11897E-002	3.57596E+005	4.50000E+001	7.00000E+000	0.00000E+000	1.53786E+002	1.01858E+002	2.47510E+002	1.00000E+002	8.45505E-001	6.41894E-002	0.00000E+000	1.56419E+002	4.17981E+000	7.49565E-001	2.06229E+002	1.81673E+002	3.60431E+002	1.65821E+002	5.52729E-001	7.26111E-001	3.13042E-002	1.56419E+002	-1.29933E+002	1.39572E-002	1.65821E+002	-1.00693E+002
1.82865E+002	5.12655E+002	5.75571E+001	1.68367E+001	1.36637E+000	1.42902E+000	6.14100E+003	9.04587E+002	1.00000E+000	2.07800E+003	1.10000E+001	2.11185E+005	1.95257E+000	2.26419E+001	1.74360E-002	1.82356E-002	7.15365E-002	7.80296E-002	5.95590E+004	5.75353E+001	1.68684E+001	1.11897E-002	1.11897E-002	3.57596E+005	4.50000E+001	8.00000E+000	0.00000E+000	1.55061E+002	1.16414E+002	2.92712E+002	1.00000E+002	9.54634E-001	7.38235E-002	0.00000E+000	1.59596E+002	3.64008E+000	8.41359E-001	2.06229E+002	1.81673E+002	3.60431E+002	1.65611E+002	5.52729E-001	7.26111E-001	-2.24141E-002	1.59596E+002	-6.55423E+001	1.39572E-002	1.65611E+002	-1.00906E+002
1.91199E+002	4.68350E+002	5.75651E+001	1.68812E+001	1.41015E+000	1.39883E+000	5.66100E+003	7.18183E+002	1.00000E+000	2.07900E+003	1.40000E+001	2.11279E+005	1.97256E+000	2.16414E+001	1.87422E-002	1.85917E-002	6.73186E-002	6.62874E-002	5.95590E+004	5.75354E+001	1.68689E+001	1.11897E-002	1.11897E-002	3.57596E+005	4.50000E+001	9.00000E+000	0.00000E+000	1.39036E+002	9.68490E+001	2.37623E+002	1.00000E+002	7.97777E-001	5.68607E-002	0.00000E+000	1.57490E+002	4.07347E+000	7.83070E-001	2.06229E+002	1.81673E+002	3.60431E+002	1.65387E+002	5.52729E-001	7.26111E-001	4.03179E-003	1.57490E+002	-9.77428E+001	1.39572E-002	1.65387E+002	-1.01132E+002
2.01727E+002	4.99134E+002	5.74655E+001	1.68407E+001	1.32402E+000	1.33600E+000	5.45800E+003	9.03145E+002	1.00000E+000	2.08100E+003	1.20000E+001	2.11467E+005	1.76889E+000	2.23413E+001	1.79216E-002	1.80838E-002	6.76273E-002	6.88088E-002	5.95590E+004	5.75365E+001	1.68699E+001	1.11897E-002	1.11897E-002	3.57596E+005	4.50000E+001	1.00000E+001	0.00000E+000	1.51985E+002	1.15216E+002	2.41959E+002	1.00000E+002	8.54418E-001	8.55262E-002	0.00000E+000	1.60211E+002	4.67837E+000	6.94385E-001	2.06229E+002	1.81673E+002	3.60431E+002	1.65027E+002	5.52729E-001	7.26111E-001	-4.50263E-003	1.60211E+002	-8.53332E+001	1.39572E-002	1.65027E+002	-1.01498E+002
1.88140E+002	5.38719E+002	5.75656E+001	1.68142E+001	1.32934E+000	1.35474E+000	5.99200E+003	5.75134E+002	1.00000E+000	2.08200E+003	9.00000E+000	2.11552E+005	1.80091E+000	2.32103E+001	1.71731E-002	1.75013E-002	6.06070E-002	6.28426E-002	5.95590E+004	5.75366E+001	1.68708E+001	1.11897E-002	1.11897E-002	3.57596E+005	4.50000E+001	1.10000E+001	0.00000E+000	1.48138E+002	1.24839E+002	2.96325E+002	1.00000E+002	9.65057E-001	5.02697E-002	0.00000E+000	1.61804E+002	3.64187E+000	8.51336E-001	2.06229E+002	1.81673E+002	3.60431E+002	1.64850E+002	5.52729E-001	7.26111E-001	-9.46606E-003	1.61804E+002	-7.80895E+001	1.39572E-002	1.64850E+002	-1.01666E+002
1.84089E+002	3.88325E+002	5.75122E+001	1.66412E+001	1.26931E+000	1.13333E+000	3.48800E+003	6.45185E+002	1.00000E+000	2.08300E+003	4.10000E+001	2.11665E+005	1.43855E+000	1.97060E+001	2.14921E-002	1.91897E-002	6.63187E-002	5.36604E-002	5.95590E+004	5.75365E+001	1.68709E+001	1.11897E-002	1.11897E-002	3.57596E+005	4.50000E+001	1.20000E+001	0.00000E+000	9.49534E+001	9.82481E+001	1.98947E+002	1.00000E+002	6.64950E-001	7.96621E-002	0.00000E+000	4.58965E+002	4.91827E+000	8.26248E-001	2.06229E+002	1.81673E+002	3.60431E+002	1.64625E+002	5.52729E-001	7.26111E-001	5.65958E-002	1.67720E+002	1.43164E+002	1.39572E-002	1.64625E+002	-1.01886E+002
1.89209E+002	4.14212E+002	5.76703E+001	1.65579E+001	1.33861E+000	1.20308E+000	4.14600E+003	6.99622E+002	1.00000E+000	2.08400E+003	2.60000E+001	2.11741E+005	1.61045E+000	2.03522E+001	2.07893E-002	1.86844E-002	7.51929E-002	6.13496E-002	5.95590E+004	5.75366E+001	1.68707E+001	1.11897E-002	1.11897E-002	3.57596E+005	4.50000E+001	1.30000E+001	0.00000E+000	1.13707E+002	8.88362E+001	2.25688E+002	1.00000E+002	7.26104E-001	9.64157E-002	0.00000E+000	4.50572E+002	4.28508E+000	8.69836E-001	2.06229E+002	1.81673E+002	3.60431E+002	1.64478E+002	5.52729E-001	7.26111E-001	5.33235E-002	1.59327E+002	1.38648E+002	1.39572E-002	1.64478E+002	-1.02016E+002
1.95345E+002	4.88276E+002	5.75785E+001	1.67560E+001	1.37696E+000	1.38690E+000	5.73900E+003	4.71358E+002	1.00000E+000	2.08500E+003	1.20000E+001	2.11816E+005	1.90971E+000	2.20970E+001	1.81762E-002	1.83074E-002	6.71094E-002	6.80427E-002	5.95590E+004	5.75368E+001	1.68714E+001	1.11897E-002	1.11897E-002	3.57596E+005	4.50000E+001	1.40000E+001	0.00000E+000	1.41191E+002	1.10503E+002	2.59675E+002	1.00000E+002	8.63911E-001	5.62132E-002	0.00000E+000	1.59648E+002	3.93225E+000	8.05661E-001	2.06229E+002	1.81673E+002	3.60431E+002	1.64308E+002	5.52729E-001	7.26111E-001	-3.59616E-003	1.59648E+002	-8.69128E+001	1.39572E-002	1.64308E+002	-1.02203E+002
1.75388E+002	5.24615E+002	5.75960E+001	1.68088E+001	1.43288E+000	1.49631E+000	6.84100E+003	1.03432E+003	1.00000E+000	2.08700E+003	1.00000E+001	2.11994E+005	2.14403E+000	2.29045E+001	1.73241E-002	1.80910E-002	7.44902E-002	8.10335E-002	5.95590E+004	5.75374E+001	1.68724E+001	1.11897E-002	1.11897E-002	3.57596E+005	4.50000E+001	1.50000E+001	0.00000E+000	1.78372E+002	1.16243E+002	2.41051E+002	1.00000E+002	8.92489E-001	7.93613E-002	0.00000E+000	1.53494E+002	4.78802E+000	6.06032E-001	2.06229E+002	1.81673E+002	3.60431E+002	1.63848E+002	5.52729E-001	7.26111E-001	-2.16554E-002	1.53494E+002	-7.25067E+001	1.39572E-002	1.63848E+002	-1.02664E+002
1.81074E+002	4.42786E+002	5.76125E+001	1.69147E+001	1.49121E+000	1.41266E+000	5.67500E+003	5.75309E+002	1.00000E+000	2.08800E+003	1.90000E+001	2.12093E+005	2.10657E+000	2.10425E+001	1.97950E-002	1.87523E-002	7.91922E-002	7.13443E-002	5.95590E+004	5.75377E+001	1.68726E+001	1.11897E-002	1.11897E-002	3.57596E+005	4.50000E+001	1.60000E+001	0.00000E+000	1.29576E+002	1.08715E+002	2.19733E+002	1.00000E+002	7.70396E-001	5.45466E-002	0.00000E+000	1.62129E+002	4.45183E+000	7.15631E-001	2.06229E+002	1.81673E+002	3.60431E+002	1.63644E+002	5.52729E-001	7.26111E-001	2.70512E-002	1.62129E+002	-1.19342E+002	1.39572E-002	1.63644E+002	-1.02872E+002
1.69832E+002	5.04449E+002	5.76013E+001	1.68799E+001	1.55217E+000	1.36963E+000	6.51400E+003	6.45707E+002	1.00000E+000	2.09100E+003	1.10000E+001	2.12357E+005	2.12589E+000	2.24599E+001	1.92316E-002	1.69699E-002	7.23573E-002	5.69506E-002	5.95590E+004	5.75380E+001	1.68733E+001	1.11897E-002	1.11897E-002	3.57596E+005	4.50000E+001	1.70000E+001	0.00000E+000	1.51392E+002	1.43712E+002	2.37832E+002	1.00000E+002	8.92382E-001	4.98809E-002	0.00000E+000	4.59727E+002	4.79010E+000	6.20787E-001	2.06229E+002	1.81673E+002	3.60431E+002	1.62976E+002	5.52729E-001	7.26111E-001	6.24751E-002	1.68482E+002	1.36942E+002	1.39572E-002	1.62976E+002	-1.03540E+002
1.86625E+002	5.36729E+002	5.75937E+001	1.67868E+001	1.36208E+000	1.41283E+000	6.34900E+003	9.29889E+002	1.00000E+000	2.09200E+003	8.00000E+000	2.12442E+005	1.92439E+000	2.31674E+001	1.70942E-002	1.77312E-002	6.39714E-002	6.86380E-002	5.95590E+004	5.75382E+001	1.68733E+001	1.11897E-002	1.11897E-002	3.57596E+005	4.50000E+001	1.80000E+001	0.00000E+000	1.48441E+002	1.42076E+002	2.68475E+002	1.00000E+002	9.42106E-001	6.09121E-002	0.00000E+000	1.65551E+002	4.12182E+000	7.30751E-001	2.06229E+002	1.81673E+002	3.60431E+002	1.62758E+002	5.52729E-001	7.26111E-001	-1.82913E-002	1.65551E+002	-6.42892E+001	1.39572E-002	1.62758E+002	-1.03754E+002
1.77321E+002	4.65900E+002	5.76089E+001	1.68980E+001	1.39967E+000	1.45859E+000	5.80500E+003	7.02857E+002	1.00000E+000	2.09300E+003	1.30000E+001	2.12529E+005	2.04154E+000	2.15847E+001	1.83707E-002	1.91439E-002	7.15669E-002	7.74971E-002	5.95590E+004	5.75386E+001	1.68742E+001	1.11897E-002	1.11897E-002	3.57596E+005	4.50000E+001	1.90000E+001	0.00000E+000	1.53220E+002	1.20310E+002	2.29042E+002	1.00000E+002	8.40624E-001	6.42889E-002	0.00000E+000	1.59679E+002	4.99983E+000	6.30021E-001	2.06229E+002	1.81673E+002	3.60431E+002	1.62515E+002	5.52729E-001	7.26111E-001	-2.06112E-002	1.59679E+002	-6.75175E+001	1.39572E-002	1.62515E+002	-1.04001E+002
1.85196E+002	4.72067E+002	5.75935E+001	1.67534E+001	1.44766E+000	1.40317E+000	5.87000E+003	7.12081E+002	1.00000E+000	2.09400E+003	1.40000E+001	2.12626E+005	2.03132E+000	2.17271E+001	1.88950E-002	1.83144E-002	7.45054E-002	7.01549E-002	5.95590E+004	5.75386E+001	1.68742E+001	1.11897E-002	1.11897E-002	3.57596E+005	4.50000E+001	2.00000E+001	0.00000E+000	1.47634E+002	1.13268E+002	2.33214E+002	1.00000E+002	8.28798E-001	7.79647E-002	0.00000E+000	1.57963E+002	4.58015E+000	6.83931E-001	2.06229E+002	1.81673E+002	3.60431E+002	1.62264E+002	5.52729E-001	7.26111E-001	1.56036E-002	1.57963E+002	-1.10422E+002	1.39572E-002	1.62264E+002	-1.04246E+002
1.81897E+002	5.62869E+002	5.76346E+001	1.68139E+001	1.41976E+000	1.34452E+000	6.60700E+003	4.44800E+002	1.00000E+000	2.09500E+003	8.00000E+000	2.12715E+005	1.90889E+000	2.37248E+001	1.74668E-002	1.65411E-002	6.22909E-002	5.61392E-002	5.95590E+004	5.75388E+001	1.68744E+001	1.11897E-002	1.11897E-002	3.57596E+005	4.50000E+001	2.10000E+001	0.00000E+000	1.50993E+002	1.46182E+002	2.78644E+002	1.00000E+002	9.71279E-001	3.89330E-002	0.00000E+000	1.64916E+002	3.96963E+000	7.43804E-001	2.06229E+002	1.81673E+002	3.60431E+002	1.62031E+002	5.52729E-001	7.26111E-001	2.72198E-002	1.64916E+002	-1.16741E+002	1.39572E-002	1.62031E+002	-1.04478E+002
[truncated: 4,320 more rows]
