# Supplementary material for: Super-resolution visualization of chromatin loop folding in human lymphoblastoid cells using interferometric photoactivated localization microscopy
Source: Sci Rep. 2022 May 20;12:8582. doi: 10.1038/s41598-022-12568-9 (PMC9122977; doi:10.1038/s41598-022-12568-9)
Supplement: Supplementary file 2 — Supplementary Information 2. [file 41598_2022_12568_MOESM2_ESM.zip › ChromoLooping-main/data/ascii_files/Run1-647_c123_sum_X3_processed_JSA_IDL_ASCII_image13.txt]

Offset	Amplitude	X Position	Y Position	X Peak Width	Y Peak Width	6 N Photons	ChiSquared	FitOK	Frame Number	Peak Index of Frame	Peak Global Index	12 X PkW * Y PkW	Sigma Amplitude	Sigma X Pos rtNph	Sigma Y Pos rtNph	Sigma X Pos Full	Sigma Y Pos Full	18 Grouped Index	Group X Position	Group Y Position	Group Sigma X Pos	Group Sigma Y Pos	Group N Photons	24 Group Size	Frame Index in Grp	Label Set	Amplitude L1	Amplitude L2	Amplitude L3	30 FitOK Labels	Zeta0	Sigma Amp L2	Sigma Amp L3	Unwrapped Z	Sigma Z	36 Coherence	Group A1	Group A2	Group A3	Unwrapped Group Z	Group Sigma Z	42 Group Coherence	XY Ellipticity	Z Position	Unwrapped Z Error	XY Group Ellipticity	Group Z Position	Unwrapped Group Z Error
3.10812E+002	1.44854E+003	8.49165E+001	1.77153E+002	1.22121E+000	1.58722E+000	1.70480E+004	2.66294E+003	1.00000E+000	1.00000E+000	1.00000E+000	0.00000E+000	1.93833E+000	3.80597E+001	9.35307E-003	1.21562E-002	5.26210E-002	8.82526E-002	0.00000E+000	8.51349E+001	1.77210E+002	2.35700E-002	2.35700E-002	1.86342E+005	1.80000E+001	1.00000E+000	0.00000E+000	3.63322E+002	5.95518E+002	5.38954E+002	1.00000E+002	2.49133E+000	3.06323E-002	0.00000E+000	-2.40014E+001	2.87369E+000	6.39638E-001	3.26049E+002	4.58353E+002	2.61675E+002	6.40155E+000	9.65760E-001	5.75687E-001	-1.30323E-001	2.67244E+002	-1.21693E+002	-1.23117E-001	6.40155E+000	-1.01148E+002
3.01102E+002	1.20532E+003	8.52577E+001	1.77279E+002	1.17911E+000	1.47295E+000	1.28980E+004	1.57884E+003	1.00000E+000	2.00000E+000	1.00000E+000	1.28000E+002	1.73678E+000	3.47177E+001	1.03823E-002	1.29696E-002	4.75828E-002	7.35434E-002	0.00000E+000	8.51354E+001	1.77210E+002	2.35700E-002	2.35700E-002	1.86342E+005	1.80000E+001	2.00000E+000	0.00000E+000	4.71457E+002	5.32657E+002	2.18795E+002	1.00000E+002	1.95304E+000	2.53280E-002	0.00000E+000	3.02814E+001	3.64764E+000	5.79346E-001	3.26049E+002	4.58353E+002	2.61675E+002	6.15448E+000	9.65760E-001	5.75687E-001	-1.10797E-001	3.02814E+001	-9.36770E+001	-1.23117E-001	6.15448E+000	-1.01373E+002
2.74418E+002	8.33536E+002	8.51423E+001	1.77102E+002	1.14971E+000	1.49636E+000	8.79400E+003	6.17837E+002	1.00000E+000	3.00000E+000	1.20000E+001	2.64000E+002	1.72038E+000	2.88710E+001	1.22601E-002	1.59567E-002	4.58489E-002	7.63910E-002	0.00000E+000	8.51359E+001	1.77210E+002	2.35700E-002	2.35700E-002	1.86342E+005	1.80000E+001	3.00000E+000	0.00000E+000	2.52280E+002	4.22041E+002	1.80063E+002	1.00000E+002	1.38486E+000	1.96224E-002	0.00000E+000	1.24697E+001	3.29509E+000	7.76695E-001	3.26049E+002	4.58353E+002	2.61675E+002	5.89789E+000	9.65760E-001	5.75687E-001	-1.31006E-001	1.24697E+001	-8.42562E+001	-1.23117E-001	5.89789E+000	-1.01630E+002
2.79919E+002	1.12919E+003	8.52619E+001	1.77446E+002	1.21577E+000	1.49861E+000	1.26540E+004	1.60805E+003	1.00000E+000	4.00000E+000	4.00000E+000	3.91000E+002	1.82197E+000	3.36034E+001	1.08078E-002	1.33222E-002	4.69082E-002	7.05526E-002	0.00000E+000	8.51361E+001	1.77210E+002	2.35700E-002	2.35700E-002	1.86342E+005	1.80000E+001	4.00000E+000	0.00000E+000	4.96049E+002	4.88811E+002	1.74553E+002	1.00000E+002	1.83527E+000	2.75133E-002	0.00000E+000	4.19772E+001	3.60883E+000	5.91196E-001	3.26049E+002	4.58353E+002	2.61675E+002	5.64813E+000	9.65760E-001	5.75687E-001	-1.04200E-001	4.19772E+001	-9.05852E+001	-1.23117E-001	5.64813E+000	-1.01887E+002
2.71248E+002	1.15050E+003	8.52308E+001	1.77289E+002	1.20483E+000	1.49499E+000	1.27380E+004	1.09723E+003	1.00000E+000	5.00000E+000	3.00000E+000	5.28000E+002	1.80122E+000	3.39190E+001	1.06752E-002	1.32461E-002	4.52702E-002	6.89431E-002	0.00000E+000	8.51362E+001	1.77210E+002	2.35700E-002	2.35700E-002	1.86342E+005	1.80000E+001	5.00000E+000	0.00000E+000	4.41533E+002	5.00928E+002	2.21982E+002	1.00000E+002	1.86403E+000	2.01529E-002	0.00000E+000	2.68574E+001	3.87617E+000	5.48603E-001	3.26049E+002	4.58353E+002	2.61675E+002	5.39764E+000	9.65760E-001	5.75687E-001	-1.07474E-001	2.68574E+001	-1.01451E+002	-1.23117E-001	5.39764E+000	-1.02132E+002
2.92665E+002	1.26977E+003	8.52195E+001	1.77175E+002	1.23268E+000	1.52544E+000	1.46010E+004	2.38604E+003	1.00000E+000	6.00000E+000	2.00000E+000	6.56000E+002	1.88039E+000	3.56338E+001	1.02014E-002	1.26242E-002	5.29532E-002	8.05128E-002	0.00000E+000	8.51363E+001	1.77210E+002	2.35700E-002	2.35700E-002	1.86342E+005	1.80000E+001	6.00000E+000	0.00000E+000	4.22983E+002	6.02825E+002	2.59270E+002	1.00000E+002	2.07229E+000	3.38769E-002	0.00000E+000	1.66291E+001	2.91641E+000	6.81039E-001	3.26049E+002	4.58353E+002	2.61675E+002	5.16498E+000	9.65760E-001	5.75687E-001	-1.06145E-001	1.66291E+001	-1.13403E+002	-1.23117E-001	5.16498E+000	-1.02360E+002
2.91860E+002	1.25498E+003	8.51014E+001	1.77192E+002	1.20650E+000	1.51975E+000	1.40810E+004	1.95937E+003	1.00000E+000	7.00000E+000	2.00000E+000	7.93000E+002	1.83359E+000	3.54257E+001	1.01675E-002	1.28073E-002	5.32412E-002	8.38424E-002	0.00000E+000	8.51366E+001	1.77211E+002	2.35700E-002	2.35700E-002	1.86342E+005	1.80000E+001	7.00000E+000	0.00000E+000	4.07356E+002	5.59454E+002	3.02327E+002	1.00000E+002	2.05865E+000	3.12287E-002	0.00000E+000	8.52679E+000	3.49953E+000	5.77943E-001	3.26049E+002	4.58353E+002	2.61675E+002	4.91571E+000	9.65760E-001	5.75687E-001	-1.14900E-001	8.52679E+000	-1.10025E+002	-1.23117E-001	4.91571E+000	-1.02620E+002
2.78704E+002	1.19513E+003	8.50238E+001	1.77122E+002	1.21996E+000	1.57534E+000	1.39370E+004	1.95715E+003	1.00000E+000	8.00000E+000	2.00000E+000	9.30000E+002	1.92186E+000	3.45707E+001	1.03338E-002	1.33442E-002	5.55105E-002	9.18506E-002	0.00000E+000	8.51366E+001	1.77210E+002	2.35700E-002	2.35700E-002	1.86342E+005	1.80000E+001	8.00000E+000	0.00000E+000	2.84342E+002	5.44929E+002	3.72378E+002	1.00000E+002	1.98696E+000	3.14567E-002	0.00000E+000	-1.11264E+001	2.78738E+000	7.29340E-001	3.26049E+002	4.58353E+002	2.61675E+002	4.68622E+000	9.65760E-001	5.75687E-001	-1.27136E-001	2.80119E+002	-1.13191E+002	-1.23117E-001	4.68622E+000	-1.02853E+002
2.81768E+002	1.09732E+003	8.51816E+001	1.77264E+002	1.17056E+000	1.46454E+000	1.15940E+004	1.54612E+003	1.00000E+000	9.00000E+000	3.00000E+000	1.05800E+003	1.71433E+000	3.31258E+001	1.08712E-002	1.36015E-002	4.61582E-002	7.14448E-002	0.00000E+000	8.51371E+001	1.77211E+002	2.35700E-002	2.35700E-002	1.86342E+005	1.80000E+001	9.00000E+000	0.00000E+000	3.38720E+002	5.20138E+002	2.49361E+002	1.00000E+002	1.79761E+000	3.14661E-002	0.00000E+000	9.46283E+000	3.25465E+000	6.84843E-001	3.26049E+002	4.58353E+002	2.61675E+002	4.46967E+000	9.65760E-001	5.75687E-001	-1.11566E-001	9.46283E+000	-1.13491E+002	-1.23117E-001	4.46967E+000	-1.03063E+002
2.67586E+002	1.14156E+003	8.51860E+001	1.77130E+002	1.21684E+000	1.55765E+000	1.31830E+004	2.08902E+003	1.00000E+000	1.00000E+001	2.00000E+000	1.19300E+003	1.89541E+000	3.37870E+001	1.05980E-002	1.35663E-002	5.78406E-002	9.40904E-002	0.00000E+000	8.51374E+001	1.77211E+002	2.35700E-002	2.35700E-002	1.86342E+005	1.80000E+001	1.00000E+001	0.00000E+000	3.06750E+002	5.27742E+002	3.24106E+002	1.00000E+002	1.90204E+000	4.55107E-002	0.00000E+000	-4.60715E+000	3.06053E+000	6.82980E-001	3.26049E+002	4.58353E+002	2.61675E+002	4.24774E+000	9.65760E-001	5.75687E-001	-1.22838E-001	2.86638E+002	-1.12511E+002	-1.23117E-001	4.24774E+000	-1.03278E+002
2.57853E+002	9.23228E+002	8.50822E+001	1.77205E+002	1.20224E+000	1.60585E+000	1.08190E+004	1.33222E+003	1.00000E+000	1.10000E+001	5.00000E+000	1.32100E+003	1.93061E+000	3.03847E+001	1.15584E-002	1.54387E-002	5.58867E-002	9.86721E-002	0.00000E+000	8.51377E+001	1.77211E+002	2.35700E-002	2.35700E-002	1.86342E+005	1.80000E+001	1.10000E+001	0.00000E+000	2.58573E+002	4.21982E+002	2.58630E+002	1.00000E+002	1.53909E+000	3.47045E-002	0.00000E+000	-3.70773E+000	3.54407E+000	6.51051E-001	3.26049E+002	4.58353E+002	2.61675E+002	4.00214E+000	9.65760E-001	5.75687E-001	-1.43732E-001	2.87538E+002	-8.25159E+001	-1.23117E-001	4.00214E+000	-1.03536E+002
2.32906E+002	5.66407E+002	8.52235E+001	1.77270E+002	1.22630E+000	1.61493E+000	6.81200E+003	9.68729E+002	1.00000E+000	1.30000E+001	3.90000E+001	1.59100E+003	1.98038E+000	2.37993E+001	1.48579E-002	1.95666E-002	6.15428E-002	1.05281E-001	0.00000E+000	8.51381E+001	1.77211E+002	2.35700E-002	2.35700E-002	1.86342E+005	1.80000E+001	1.30000E+001	0.00000E+000	2.01142E+002	2.30543E+002	1.36647E+002	1.00000E+002	9.18654E-001	6.63294E-002	0.00000E+000	1.05488E+001	6.61683E+000	4.39465E-001	3.26049E+002	4.58353E+002	2.61675E+002	3.62054E+000	9.65760E-001	5.75687E-001	-1.36783E-001	1.05488E+001	-7.81205E+001	-1.23117E-001	3.62054E+000	-1.03909E+002
2.43387E+002	4.29072E+002	8.51158E+001	1.77173E+002	1.18146E+000	1.49280E+000	4.64400E+003	7.21866E+002	1.00000E+000	1.40000E+001	5.80000E+001	1.72900E+003	1.76369E+000	2.07141E+001	1.73370E-002	2.19057E-002	5.98683E-002	9.39081E-002	0.00000E+000	8.51385E+001	1.77211E+002	2.35700E-002	2.35700E-002	1.86342E+005	1.80000E+001	1.40000E+001	0.00000E+000	1.31101E+002	1.92635E+002	1.21042E+002	1.00000E+002	7.26947E-001	6.84897E-002	0.00000E+000	-3.12399E+000	6.07306E+000	5.79906E-001	3.26049E+002	4.58353E+002	2.61675E+002	3.46185E+000	9.65760E-001	5.75687E-001	-1.16421E-001	2.88122E+002	-1.19652E+002	-1.23117E-001	3.46185E+000	-1.04072E+002
2.36780E+002	5.70682E+002	8.52166E+001	1.77479E+002	1.26201E+000	1.55313E+000	6.83600E+003	8.39560E+002	1.00000E+000	1.50000E+001	3.40000E+001	1.82700E+003	1.96006E+000	2.38890E+001	1.52637E-002	1.87848E-002	5.91211E-002	8.84277E-002	0.00000E+000	8.51386E+001	1.77212E+002	2.35700E-002	2.35700E-002	1.86342E+005	1.80000E+001	1.50000E+001	0.00000E+000	2.27807E+002	2.34612E+002	1.15579E+002	1.00000E+002	9.24818E-001	5.74047E-002	0.00000E+000	2.74262E+001	6.31828E+000	4.59421E-001	3.26049E+002	4.58353E+002	2.61675E+002	3.34955E+000	9.65760E-001	5.75687E-001	-1.03413E-001	2.74262E+001	-1.06158E+002	-1.23117E-001	3.34955E+000	-1.04191E+002
2.31610E+002	6.17332E+002	8.51066E+001	1.77248E+002	1.26746E+000	1.60222E+000	7.60100E+003	8.17165E+002	1.00000E+000	1.60000E+001	2.80000E+001	1.94700E+003	2.03075E+000	2.48462E+001	1.45378E-002	1.83775E-002	5.64721E-002	8.90133E-002	0.00000E+000	8.51389E+001	1.77211E+002	2.35700E-002	2.35700E-002	1.86342E+005	1.80000E+001	1.60000E+001	0.00000E+000	1.88420E+002	2.83416E+002	1.60722E+002	1.00000E+002	1.03099E+000	3.82903E-002	0.00000E+000	1.47992E+000	4.44344E+000	6.19522E-001	3.26049E+002	4.58353E+002	2.61675E+002	3.24506E+000	9.65760E-001	5.75687E-001	-1.16653E-001	1.47992E+000	-1.14744E+002	-1.23117E-001	3.24506E+000	-1.04294E+002
2.39882E+002	6.07805E+002	8.51381E+001	1.77100E+002	1.20765E+000	1.62060E+000	7.19400E+003	6.61009E+002	1.00000E+000	1.70000E+001	3.20000E+001	2.07800E+003	1.95711E+000	2.46537E+001	1.42382E-002	1.91069E-002	6.08868E-002	1.08177E-001	0.00000E+000	8.51388E+001	1.77212E+002	2.35700E-002	2.35700E-002	1.86342E+005	1.80000E+001	1.70000E+001	0.00000E+000	1.53054E+002	2.68976E+002	2.03138E+002	1.00000E+002	1.03483E+000	4.40209E-002	0.00000E+000	-1.70737E+001	4.22290E+000	6.70063E-001	3.26049E+002	4.58353E+002	2.61675E+002	3.15521E+000	9.65760E-001	5.75687E-001	-1.46010E-001	2.74172E+002	-9.25929E+001	-1.23117E-001	3.15521E+000	-1.04373E+002
2.37973E+002	6.30396E+002	8.50118E+001	1.77068E+002	1.19587E+000	1.67976E+000	7.59200E+003	8.11315E+002	1.00000E+000	1.80000E+001	2.40000E+001	2.18900E+003	2.00878E+000	2.51077E+001	1.37248E-002	1.92783E-002	5.99929E-002	1.16682E-001	0.00000E+000	8.51392E+001	1.77211E+002	2.35700E-002	2.35700E-002	1.86342E+005	1.80000E+001	1.80000E+001	0.00000E+000	1.85267E+002	2.39445E+002	2.13909E+002	1.00000E+002	1.05309E+000	4.81851E-002	0.00000E+000	-2.54155E+001	5.70394E+000	4.82901E-001	3.26049E+002	4.58353E+002	2.61675E+002	3.06512E+000	9.65760E-001	5.75687E-001	-1.68270E-001	2.65830E+002	-6.77031E+001	-1.23117E-001	3.06512E+000	-1.04472E+002
2.25246E+002	6.47095E+002	8.52873E+001	1.76623E+002	1.40181E+000	1.93458E+000	1.01570E+004	1.18580E+003	1.00000E+000	1.90000E+001	2.30000E+001	2.31200E+003	2.71191E+000	2.54381E+001	1.39093E-002	1.91957E-002	6.78592E-002	1.27855E-001	6.69000E+002	8.53398E+001	1.76525E+002	7.00524E-002	7.00524E-002	3.12000E+004	3.00000E+000	1.00000E+000	0.00000E+000	2.21383E+002	2.46652E+002	1.94127E+002	1.00000E+002	1.08038E+000	3.57575E-002	0.00000E+000	-1.18777E+001	6.51381E+000	3.65589E-001	2.38030E+002	2.82151E+002	1.73558E+002	5.65424E+000	3.03021E+000	4.48395E-001	-1.59686E-001	2.79368E+002	-6.72066E+001	-2.03776E-001	5.65424E+000	2.15555E+001
2.27410E+002	7.47936E+002	8.60376E+001	1.75454E+002	1.28099E+000	1.51097E+000	8.85400E+003	9.36783E+002	1.00000E+000	2.20000E+001	1.00000E+001	2.67700E+003	1.93553E+000	2.73484E+001	1.36137E-002	1.60578E-002	5.39126E-002	7.42698E-002	7.66000E+002	8.59024E+001	1.75380E+002	2.73402E-002	2.73402E-002	8.04820E+004	5.00000E+000	1.00000E+000	0.00000E+000	3.98537E+002	3.24496E+002	5.78768E+001	3.00000E+002	1.21102E+000	3.55838E-002	0.00000E+000	5.67546E+001	3.13664E+000	8.13161E-001	7.84198E+002	7.52066E+002	1.64590E+002	4.63483E+001	1.09393E+000	7.73341E-001	-8.23726E-002	5.67546E+001	-1.03191E+002	-6.59481E-002	4.63483E+001	-1.33564E+002
2.60651E+002	1.65389E+003	8.59050E+001	1.75379E+002	1.31360E+000	1.41716E+000	1.89410E+004	3.32583E+003	1.00000E+000	2.30000E+001	0.00000E+000	2.80500E+003	1.86158E+000	4.06681E+001	9.54472E-003	1.02971E-002	5.46278E-002	6.34281E-002	7.66000E+002	8.59024E+001	1.75380E+002	2.73402E-002	2.73402E-002	8.04820E+004	5.00000E+000	2.00000E+000	0.00000E+000	8.56260E+002	7.59866E+002	1.91941E+002	3.00000E+002	2.82902E+000	2.95034E-002	0.00000E+000	3.41198E+002	2.45535E+000	7.10227E-001	7.84198E+002	7.52066E+002	1.64590E+002	4.62729E+001	1.09393E+000	7.73341E-001	-3.79208E-002	4.99528E+001	1.28325E+002	-6.59481E-002	4.62729E+001	-1.33647E+002
2.31105E+002	1.87422E+003	8.58898E+001	1.75404E+002	1.40082E+000	1.61329E+000	2.55160E+004	3.00398E+003	1.00000E+000	2.40000E+001	0.00000E+000	2.93200E+003	2.25993E+000	4.32923E+001	8.76955E-003	1.00996E-002	5.33948E-002	7.05614E-002	7.66000E+002	8.59027E+001	1.75380E+002	2.73402E-002	2.73402E-002	8.04820E+004	5.00000E+000	3.00000E+000	0.00000E+000	8.92139E+002	8.87920E+002	2.13082E+002	3.00000E+002	3.12861E+000	1.30686E-002	0.00000E+000	4.33447E+001	1.99999E+000	7.51236E-001	7.84198E+002	7.52066E+002	1.64590E+002	4.61865E+001	1.09393E+000	7.73341E-001	-7.04890E-002	4.33447E+001	-1.31115E+002	-6.59481E-002	4.61865E+001	-1.33736E+002
2.53972E+002	1.82070E+003	8.58909E+001	1.75362E+002	1.31703E+000	1.54354E+000	2.25500E+004	2.82614E+003	1.00000E+000	2.50000E+001	0.00000E+000	3.05600E+003	2.03288E+000	4.26696E+001	8.77043E-003	1.02788E-002	4.73174E-002	6.46567E-002	7.66000E+002	8.59028E+001	1.75380E+002	2.73402E-002	2.73402E-002	8.04820E+004	5.00000E+000	4.00000E+000	0.00000E+000	8.63319E+002	8.75984E+002	1.55289E+002	3.00000E+002	2.96073E+000	1.64452E-002	0.00000E+000	4.43542E+001	1.87566E+000	8.52088E-001	7.84198E+002	7.52066E+002	1.64590E+002	4.60915E+001	1.09393E+000	7.73341E-001	-7.91850E-002	4.43542E+001	-1.19521E+002	-6.59481E-002	4.60915E+001	-1.33829E+002
2.25856E+002	4.41894E+002	8.57638E+001	1.75192E+002	1.23862E+000	1.37658E+000	4.62100E+003	5.74434E+002	1.00000E+000	2.60000E+001	4.60000E+001	3.21300E+003	1.70506E+000	2.10213E+001	1.82209E-002	2.02504E-002	5.55194E-002	6.77938E-002	7.66000E+002	8.59034E+001	1.75380E+002	2.73402E-002	2.73402E-002	8.04820E+004	5.00000E+000	5.00000E+000	0.00000E+000	2.45635E+002	1.84479E+002	3.45719E+001	1.00000E+002	7.19070E-001	4.53649E-002	0.00000E+000	6.10368E+001	4.40801E+000	8.00942E-001	7.84198E+002	7.52066E+002	1.64590E+002	4.60275E+001	1.09393E+000	7.73341E-001	-5.27547E-002	6.10368E+001	-1.34546E+002	-6.59481E-002	4.60275E+001	-1.33895E+002
2.18833E+002	9.73029E+002	8.45781E+001	1.76004E+002	1.18982E+000	1.46519E+000	1.04080E+004	1.39614E+003	1.00000E+000	1.38000E+002	0.00000E+000	1.67290E+004	1.74330E+000	3.11934E+001	1.16626E-002	1.43618E-002	5.54897E-002	8.34415E-002	4.36500E+003	8.46588E+001	1.75990E+002	1.52027E-002	1.52027E-002	3.04137E+005	3.20000E+001	1.00000E+000	0.00000E+000	3.42715E+002	4.99322E+002	1.64038E+002	1.00000E+002	1.61170E+000	4.16676E-002	0.00000E+000	1.79755E+001	2.94892E+000	7.97746E-001	2.91481E+002	4.69275E+002	1.61056E+002	1.36821E+001	5.20184E-001	8.36603E-001	-1.03718E-001	1.79755E+001	-1.15196E+002	-1.28909E-001	1.36821E+001	-8.59305E+001
2.29513E+002	1.26849E+003	8.46216E+001	1.76074E+002	1.17349E+000	1.49829E+000	1.36730E+004	1.78519E+003	1.00000E+000	1.39000E+002	0.00000E+000	1.68590E+004	1.75823E+000	3.56158E+001	1.00357E-002	1.28134E-002	5.05116E-002	8.16399E-002	4.36500E+003	8.46590E+001	1.75991E+002	1.52027E-002	1.52027E-002	3.04137E+005	3.20000E+001	2.00000E+000	0.00000E+000	4.45930E+002	6.48966E+002	2.01233E+002	1.00000E+002	2.07333E+000	3.45829E-002	0.00000E+000	1.91696E+001	2.50534E+000	8.19244E-001	2.91481E+002	4.69275E+002	1.61056E+002	1.36540E+001	5.20184E-001	8.36603E-001	-1.21567E-001	1.91696E+001	-9.04475E+001	-1.28909E-001	1.36540E+001	-8.59584E+001
1.99295E+002	8.04786E+002	8.46611E+001	1.76030E+002	1.18012E+000	1.56576E+000	9.04600E+003	9.71244E+002	1.00000E+000	1.40000E+002	1.00000E+000	1.69740E+004	1.84778E+000	2.83688E+001	1.24079E-002	1.64625E-002	5.36447E-002	9.32225E-002	4.36500E+003	8.46590E+001	1.75991E+002	1.52027E-002	1.52027E-002	3.04137E+005	3.20000E+001	3.00000E+000	0.00000E+000	2.52647E+002	4.27770E+002	1.42789E+002	1.00000E+002	1.32582E+000	2.66829E-002	0.00000E+000	1.28305E+001	2.88131E+000	8.75777E-001	2.91481E+002	4.69275E+002	1.61056E+002	1.36728E+001	5.20184E-001	8.36603E-001	-1.40443E-001	1.28305E+001	-7.06507E+001	-1.28909E-001	1.36728E+001	-8.59340E+001
2.04189E+002	9.15914E+002	8.46644E+001	1.76120E+002	1.18485E+000	1.51859E+000	1.00920E+004	1.09026E+003	1.00000E+000	1.41000E+002	1.00000E+000	1.70940E+004	1.79930E+000	3.02641E+001	1.17944E-002	1.51165E-002	5.01085E-002	8.13183E-002	4.36500E+003	8.46589E+001	1.75990E+002	1.52027E-002	1.52027E-002	3.04137E+005	3.20000E+001	4.00000E+000	0.00000E+000	3.43435E+002	4.55529E+002	1.41486E+002	1.00000E+002	1.49967E+000	2.64990E-002	0.00000E+000	2.27592E+001	3.10283E+000	7.69954E-001	2.91481E+002	4.69275E+002	1.61056E+002	1.36440E+001	5.20184E-001	8.36603E-001	-1.23448E-001	2.27592E+001	-8.43113E+001	-1.28909E-001	1.36440E+001	-8.59670E+001
2.22187E+002	9.94862E+002	8.46868E+001	1.76123E+002	1.10947E+000	1.45446E+000	9.89700E+003	1.20839E+003	1.00000E+000	1.42000E+002	0.00000E+000	1.72170E+004	1.61369E+000	3.15414E+001	1.11523E-002	1.46201E-002	4.53739E-002	7.68685E-002	4.36500E+003	8.46588E+001	1.75990E+002	1.52027E-002	1.52027E-002	3.04137E+005	3.20000E+001	5.00000E+000	0.00000E+000	3.37856E+002	5.24531E+002	1.51109E+002	1.00000E+002	1.62188E+000	2.19320E-002	0.00000E+000	1.83010E+001	2.73444E+000	8.82248E-001	2.91481E+002	4.69275E+002	1.61056E+002	1.36286E+001	5.20184E-001	8.36603E-001	-1.34555E-001	1.83010E+001	-7.34790E+001	-1.28909E-001	1.36286E+001	-8.59807E+001
2.04394E+002	7.79361E+002	8.46114E+001	1.75862E+002	1.19038E+000	1.55388E+000	8.80200E+003	8.00208E+002	1.00000E+000	1.43000E+002	2.00000E+000	1.73500E+004	1.84971E+000	2.79170E+001	1.26881E-002	1.65625E-002	5.17975E-002	8.70485E-002	4.36500E+003	8.46585E+001	1.75990E+002	1.52027E-002	1.52027E-002	3.04137E+005	3.20000E+001	6.00000E+000	0.00000E+000	2.24335E+002	4.24418E+002	1.51311E+002	1.00000E+002	1.29526E+000	2.91073E-002	0.00000E+000	8.47601E+000	2.79779E+000	9.14335E-001	2.91481E+002	4.69275E+002	1.61056E+002	1.36240E+001	5.20184E-001	8.36603E-001	-1.32457E-001	8.47601E+000	-8.62204E+001	-1.28909E-001	1.36240E+001	-8.59786E+001
2.01860E+002	8.10911E+002	8.46985E+001	1.76038E+002	1.16757E+000	1.47348E+000	8.56300E+003	8.29982E+002	1.00000E+000	1.44000E+002	2.00000E+000	1.74680E+004	1.72039E+000	2.84765E+001	1.26174E-002	1.59232E-002	5.14531E-002	8.09243E-002	4.36500E+003	8.46581E+001	1.75989E+002	1.52027E-002	1.52027E-002	3.04137E+005	3.20000E+001	7.00000E+000	0.00000E+000	2.67086E+002	4.19503E+002	1.44166E+002	1.00000E+002	1.33573E+000	3.71689E-002	0.00000E+000	1.43642E+001	3.15468E+000	8.22135E-001	2.91481E+002	4.69275E+002	1.61056E+002	1.36264E+001	5.20184E-001	8.36603E-001	-1.15827E-001	1.43642E+001	-1.02933E+002	-1.28909E-001	1.36264E+001	-8.59776E+001
2.11447E+002	1.05415E+003	8.46455E+001	1.76064E+002	1.18228E+000	1.46890E+000	1.12460E+004	9.57988E+002	1.00000E+000	1.45000E+002	0.00000E+000	1.75850E+004	1.73666E+000	3.24677E+001	1.11487E-002	1.38514E-002	4.70480E-002	7.18220E-002	4.36500E+003	8.46581E+001	1.75989E+002	1.52027E-002	1.52027E-002	3.04137E+005	3.20000E+001	8.00000E+000	0.00000E+000	3.32054E+002	5.56437E+002	1.87590E+002	1.00000E+002	1.73296E+000	2.80342E-002	0.00000E+000	1.28630E+001	2.61293E+000	8.66134E-001	2.91481E+002	4.69275E+002	1.61056E+002	1.36347E+001	5.20184E-001	8.36603E-001	-1.08110E-001	1.28630E+001	-1.14605E+002	-1.28909E-001	1.36347E+001	-8.59751E+001
2.13411E+002	1.00992E+003	8.46917E+001	1.75904E+002	1.16043E+000	1.55593E+000	1.11260E+004	1.74643E+003	1.00000E+000	1.46000E+002	1.00000E+000	1.77080E+004	1.80555E+000	3.17793E+001	1.10014E-002	1.47510E-002	5.15553E-002	9.16429E-002	4.36500E+003	8.46580E+001	1.75989E+002	1.52027E-002	1.52027E-002	3.04137E+005	3.20000E+001	9.00000E+000	0.00000E+000	2.93063E+002	5.28472E+002	2.06306E+002	1.00000E+002	1.66571E+000	3.86019E-002	0.00000E+000	7.33441E+000	2.66782E+000	8.52873E-001	2.91481E+002	4.69275E+002	1.61056E+002	1.36645E+001	5.20184E-001	8.36603E-001	-1.45602E-001	7.33441E+000	-6.87517E+001	-1.28909E-001	1.36645E+001	-8.59334E+001
2.10275E+002	9.42321E+002	8.46133E+001	1.75998E+002	1.17773E+000	1.44172E+000	9.83700E+003	9.83961E+002	1.00000E+000	1.47000E+002	2.00000E+000	1.78320E+004	1.69796E+000	3.06973E+001	1.18745E-002	1.45362E-002	5.39245E-002	8.00806E-002	4.36500E+003	8.46579E+001	1.75989E+002	1.52027E-002	1.52027E-002	3.04137E+005	3.20000E+001	1.00000E+001	0.00000E+000	2.95569E+002	5.06904E+002	1.67548E+002	1.00000E+002	1.56252E+000	2.98261E-002	0.00000E+000	1.27289E+001	2.72867E+000	8.86806E-001	2.91481E+002	4.69275E+002	1.61056E+002	1.37106E+001	5.20184E-001	8.36603E-001	-1.00782E-001	1.27289E+001	-1.24218E+002	-1.28909E-001	1.37106E+001	-8.58986E+001
1.99570E+002	8.58144E+002	8.46645E+001	1.75934E+002	1.15925E+000	1.54832E+000	9.39900E+003	1.01783E+003	1.00000E+000	1.48000E+002	1.00000E+000	1.79460E+004	1.79490E+000	2.92941E+001	1.19574E-002	1.59706E-002	5.19392E-002	9.14513E-002	4.36500E+003	8.46575E+001	1.75989E+002	1.52027E-002	1.52027E-002	3.04137E+005	3.20000E+001	1.10000E+001	0.00000E+000	2.74364E+002	4.65744E+002	1.51559E+002	1.00000E+002	1.43527E+000	3.74225E-002	0.00000E+000	1.33998E+001	2.79134E+000	8.86867E-001	2.91481E+002	4.69275E+002	1.61056E+002	1.37663E+001	5.20184E-001	8.36603E-001	-1.43696E-001	1.33998E+001	-6.54319E+001	-1.28909E-001	1.37663E+001	-8.58354E+001
1.99404E+002	8.28745E+002	8.47024E+001	1.76058E+002	1.21267E+000	1.47321E+000	9.08300E+003	8.50699E+002	1.00000E+000	1.49000E+002	0.00000E+000	1.80640E+004	1.78651E+000	2.87879E+001	1.27241E-002	1.54578E-002	4.73424E-002	6.89662E-002	4.36500E+003	8.46574E+001	1.75988E+002	1.52027E-002	1.52027E-002	3.04137E+005	3.20000E+001	1.20000E+001	0.00000E+000	3.00182E+002	4.14152E+002	1.33350E+002	1.00000E+002	1.35477E+000	2.57751E-002	0.00000E+000	2.06296E+001	3.24377E+000	7.76330E-001	2.91481E+002	4.69275E+002	1.61056E+002	1.38430E+001	5.20184E-001	8.36603E-001	-9.70038E-002	2.06296E+001	-1.21137E+002	-1.28909E-001	1.38430E+001	-8.57617E+001
2.15882E+002	1.16712E+003	8.48745E+001	1.75850E+002	1.27227E+000	1.56026E+000	1.40850E+004	1.71564E+003	1.00000E+000	1.50000E+002	0.00000E+000	1.81820E+004	1.98507E+000	3.41631E+001	1.07202E-002	1.31467E-002	5.45931E-002	8.15194E-002	4.36500E+003	8.46572E+001	1.75989E+002	1.52027E-002	1.52027E-002	3.04137E+005	3.20000E+001	1.30000E+001	0.00000E+000	4.66821E+002	5.61827E+002	1.75181E+002	1.00000E+002	1.91327E+000	2.86803E-002	0.00000E+000	2.74096E+001	2.80163E+000	7.21808E-001	2.91481E+002	4.69275E+002	1.61056E+002	1.39145E+001	5.20184E-001	8.36603E-001	-1.01670E-001	2.74096E+001	-1.08366E+002	-1.28909E-001	1.39145E+001	-8.56650E+001
2.09787E+002	8.71191E+002	8.47047E+001	1.76056E+002	1.15447E+000	1.53182E+000	9.41400E+003	7.71445E+002	1.00000E+000	1.51000E+002	0.00000E+000	1.82920E+004	1.76844E+000	2.95159E+001	1.18986E-002	1.57877E-002	5.06944E-002	8.80638E-002	4.36500E+003	8.46569E+001	1.75988E+002	1.52027E-002	1.52027E-002	3.04137E+005	3.20000E+001	1.40000E+001	0.00000E+000	2.70356E+002	4.65740E+002	1.55084E+002	1.00000E+002	1.43600E+000	2.41696E-002	0.00000E+000	1.27358E+001	2.79008E+000	8.86560E-001	2.91481E+002	4.69275E+002	1.61056E+002	1.39995E+001	5.20184E-001	8.36603E-001	-1.40470E-001	1.27358E+001	-7.07041E+001	-1.28909E-001	1.39995E+001	-8.56049E+001
2.18204E+002	8.87681E+002	8.46626E+001	1.76078E+002	1.09663E+000	1.45414E+000	8.72100E+003	1.04593E+003	1.00000E+000	1.52000E+002	0.00000E+000	1.84050E+004	1.59465E+000	2.97940E+001	1.17430E-002	1.55712E-002	4.70917E-002	8.15479E-002	4.36500E+003	8.46566E+001	1.75988E+002	1.52027E-002	1.52027E-002	3.04137E+005	3.20000E+001	1.50000E+001	0.00000E+000	3.03363E+002	4.85104E+002	1.28824E+002	1.00000E+002	1.46665E+000	3.69705E-002	0.00000E+000	1.92036E+001	2.76832E+000	9.28351E-001	2.91481E+002	4.69275E+002	1.61056E+002	1.41052E+001	5.20184E-001	8.36603E-001	-1.40155E-001	1.92036E+001	-6.46883E+001	-1.28909E-001	1.41052E+001	-8.55039E+001
2.06490E+002	9.86852E+002	8.45813E+001	1.76072E+002	1.16683E+000	1.52010E+000	1.07120E+004	1.28039E+003	1.00000E+000	1.53000E+002	0.00000E+000	1.85330E+004	1.77370E+000	3.14142E+001	1.12739E-002	1.46872E-002	5.28504E-002	8.87623E-002	4.36500E+003	8.46564E+001	1.75987E+002	1.52027E-002	1.52027E-002	3.04137E+005	3.20000E+001	1.60000E+001	0.00000E+000	3.33165E+002	5.08252E+002	1.66649E+002	1.00000E+002	1.61731E+000	2.85895E-002	0.00000E+000	1.69658E+001	2.81487E+000	8.23792E-001	2.91481E+002	4.69275E+002	1.61056E+002	1.42331E+001	5.20184E-001	8.36603E-001	-1.31479E-001	1.69658E+001	-7.91019E+001	-1.28909E-001	1.42331E+001	-8.53826E+001
2.05940E+002	1.00628E+003	8.46061E+001	1.76011E+002	1.18747E+000	1.56585E+000	1.13760E+004	1.12678E+003	1.00000E+000	1.54000E+002	0.00000E+000	1.86550E+004	1.85939E+000	3.17220E+001	1.11334E-002	1.46810E-002	5.52658E-002	9.51768E-002	4.36500E+003	8.46562E+001	1.75987E+002	1.52027E-002	1.52027E-002	3.04137E+005	3.20000E+001	1.70000E+001	0.00000E+000	2.92650E+002	5.12867E+002	2.16427E+002	1.00000E+002	1.65839E+000	3.06202E-002	0.00000E+000	6.48285E+000	2.78587E+000	8.07711E-001	2.91481E+002	4.69275E+002	1.61056E+002	1.43603E+001	5.20184E-001	8.36603E-001	-1.37427E-001	6.48285E+000	-8.12690E+001	-1.28909E-001	1.43603E+001	-8.52502E+001
1.88792E+002	7.24890E+002	8.46123E+001	1.76024E+002	1.24564E+000	1.64636E+000	8.94800E+003	7.14710E+002	1.00000E+000	1.55000E+002	5.00000E+000	1.87800E+004	2.05076E+000	2.69238E+001	1.31682E-002	1.74045E-002	6.08779E-002	1.05178E-001	4.36500E+003	8.46558E+001	1.75987E+002	1.52027E-002	1.52027E-002	3.04137E+005	3.20000E+001	1.80000E+001	0.00000E+000	2.49018E+002	3.59668E+002	1.37128E+002	1.00000E+002	1.19911E+000	2.37422E-002	0.00000E+000	1.55058E+001	3.45135E+000	7.35122E-001	2.91481E+002	4.69275E+002	1.61056E+002	1.44911E+001	5.20184E-001	8.36603E-001	-1.38563E-001	1.55058E+001	-7.06423E+001	-1.28909E-001	1.44911E+001	-8.51195E+001
2.07020E+002	7.79010E+002	8.46236E+001	1.75994E+002	1.14199E+000	1.57510E+000	8.51500E+003	8.31975E+002	1.00000E+000	1.56000E+002	5.00000E+000	1.89030E+004	1.79875E+000	2.79107E+001	1.23757E-002	1.70693E-002	5.10997E-002	9.57023E-002	4.36500E+003	8.46558E+001	1.75987E+002	1.52027E-002	1.52027E-002	3.04137E+005	3.20000E+001	1.90000E+001	0.00000E+000	2.35291E+002	4.03412E+002	1.53206E+002	1.00000E+002	1.28033E+000	2.95662E-002	0.00000E+000	1.02927E+001	3.11807E+000	8.34130E-001	2.91481E+002	4.69275E+002	1.61056E+002	1.45944E+001	5.20184E-001	8.36603E-001	-1.59400E-001	1.02927E+001	-4.54901E+001	-1.28909E-001	1.45944E+001	-8.50138E+001
1.97365E+002	7.40207E+002	8.46229E+001	1.75928E+002	1.19624E+000	1.49540E+000	8.11500E+003	6.65049E+002	1.00000E+000	1.57000E+002	6.00000E+000	1.90210E+004	1.78885E+000	2.72067E+001	1.32792E-002	1.66002E-002	4.78226E-002	7.35813E-002	4.36500E+003	8.46556E+001	1.75987E+002	1.52027E-002	1.52027E-002	3.04137E+005	3.20000E+001	2.00000E+001	0.00000E+000	2.42513E+002	4.01794E+002	1.18843E+002	1.00000E+002	1.22459E+000	2.97146E-002	0.00000E+000	1.69477E+001	2.93135E+000	9.08864E-001	2.91481E+002	4.69275E+002	1.61056E+002	1.47392E+001	5.20184E-001	8.36603E-001	-1.11146E-001	1.69477E+001	-1.06539E+002	-1.28909E-001	1.47392E+001	-8.48657E+001
2.04120E+002	6.25113E+002	8.46313E+001	1.76073E+002	1.11922E+000	1.41281E+000	6.10700E+003	6.39321E+002	1.00000E+000	1.58000E+002	2.50000E+001	1.91580E+004	1.58125E+000	2.50023E+001	1.43219E-002	1.80789E-002	4.75561E-002	7.43383E-002	4.36500E+003	8.46557E+001	1.75987E+002	1.52027E-002	1.52027E-002	3.04137E+005	3.20000E+001	2.10000E+001	0.00000E+000	1.99653E+002	3.40417E+002	1.06120E+002	1.00000E+002	1.03917E+000	4.23720E-002	0.00000E+000	1.53051E+001	3.39151E+000	9.05532E-001	2.91481E+002	4.69275E+002	1.61056E+002	1.49133E+001	5.20184E-001	8.36603E-001	-1.15951E-001	1.53051E+001	-1.01834E+002	-1.28909E-001	1.49133E+001	-8.46982E+001
1.84117E+002	5.61520E+002	8.47312E+001	1.75837E+002	1.23646E+000	1.53636E+000	6.51600E+003	4.68773E+002	1.00000E+000	1.59000E+002	3.10000E+001	1.92790E+004	1.89965E+000	2.36964E+001	1.53176E-002	1.90328E-002	5.07667E-002	7.69891E-002	4.36500E+003	8.46558E+001	1.75987E+002	1.52027E-002	1.52027E-002	3.04137E+005	3.20000E+001	2.20000E+001	0.00000E+000	1.54232E+002	3.06947E+002	1.10987E+002	1.00000E+002	9.28070E-001	2.60614E-002	0.00000E+000	8.49164E+000	3.17031E+000	9.37819E-001	2.91481E+002	4.69275E+002	1.61056E+002	1.50768E+001	5.20184E-001	8.36603E-001	-1.08156E-001	8.49164E+000	-1.18896E+002	-1.28909E-001	1.50768E+001	-8.45142E+001
2.14731E+002	8.59861E+002	8.46455E+001	1.75980E+002	1.16590E+000	1.54866E+000	9.46000E+003	1.31243E+003	1.00000E+000	1.60000E+002	0.00000E+000	1.93830E+004	1.80559E+000	2.93234E+001	1.19872E-002	1.59225E-002	5.77687E-002	1.00868E-001	4.36500E+003	8.46557E+001	1.75986E+002	1.52027E-002	1.52027E-002	3.04137E+005	3.20000E+001	2.30000E+001	0.00000E+000	2.40618E+002	4.65749E+002	1.68945E+002	1.00000E+002	1.41873E+000	3.98747E-002	0.00000E+000	9.16595E+000	2.67963E+000	9.20855E-001	2.91481E+002	4.69275E+002	1.61056E+002	1.52377E+001	5.20184E-001	8.36603E-001	-1.41003E-001	9.16595E+000	-7.35178E+001	-1.28909E-001	1.52377E+001	-8.43679E+001
1.98132E+002	8.03276E+002	8.46938E+001	1.76093E+002	1.18457E+000	1.55582E+000	9.02900E+003	9.17967E+002	1.00000E+000	1.61000E+002	1.00000E+000	1.94990E+004	1.84298E+000	2.83421E+001	1.24664E-002	1.63734E-002	5.28320E-002	8.99530E-002	4.36500E+003	8.46556E+001	1.75986E+002	1.52027E-002	1.52027E-002	3.04137E+005	3.20000E+001	2.40000E+001	0.00000E+000	2.40833E+002	4.18802E+002	1.56628E+002	1.00000E+002	1.31974E+000	2.62769E-002	0.00000E+000	1.11486E+001	2.97831E+000	8.48049E-001	2.91481E+002	4.69275E+002	1.61056E+002	1.54243E+001	5.20184E-001	8.36603E-001	-1.35471E-001	1.11486E+001	-7.93475E+001	-1.28909E-001	1.54243E+001	-8.41829E+001
2.02677E+002	8.96791E+002	8.46602E+001	1.75840E+002	1.15462E+000	1.54102E+000	9.76500E+003	8.45732E+002	1.00000E+000	1.62000E+002	0.00000E+000	1.96130E+004	1.77929E+000	2.99465E+001	1.16843E-002	1.55945E-002	4.80667E-002	8.43834E-002	4.36500E+003	8.46558E+001	1.75986E+002	1.52027E-002	1.52027E-002	3.04137E+005	3.20000E+001	2.50000E+001	0.00000E+000	2.67605E+002	4.48680E+002	1.92093E+002	1.00000E+002	1.47264E+000	2.41792E-002	0.00000E+000	8.43011E+000	3.12683E+000	7.76731E-001	2.91481E+002	4.69275E+002	1.61056E+002	1.56059E+001	5.20184E-001	8.36603E-001	-1.43345E-001	8.43011E+000	-7.09000E+001	-1.28909E-001	1.56059E+001	-8.39914E+001
2.07033E+002	8.64566E+002	8.46454E+001	1.75874E+002	1.16113E+000	1.50391E+000	9.26200E+003	9.74069E+002	1.00000E+000	1.63000E+002	0.00000E+000	1.97310E+004	1.74624E+000	2.94035E+001	1.20650E-002	1.56268E-002	5.19033E-002	8.60127E-002	4.36500E+003	8.46557E+001	1.75986E+002	1.52027E-002	1.52027E-002	3.04137E+005	3.20000E+001	2.60000E+001	0.00000E+000	2.62036E+002	4.58682E+002	1.67853E+002	1.00000E+002	1.43609E+000	2.76450E-002	0.00000E+000	1.18452E+001	2.89968E+000	8.60022E-001	2.91481E+002	4.69275E+002	1.61056E+002	1.57402E+001	5.20184E-001	8.36603E-001	-1.28624E-001	1.18452E+001	-8.81478E+001	-1.28909E-001	1.57402E+001	-8.38601E+001
2.08017E+002	1.03285E+003	8.46322E+001	1.75891E+002	1.14835E+000	1.52864E+000	1.10980E+004	1.13805E+003	1.00000E+000	1.64000E+002	0.00000E+000	1.98590E+004	1.75542E+000	3.21380E+001	1.09007E-002	1.45105E-002	4.82999E-002	8.45239E-002	4.36500E+003	8.46555E+001	1.75985E+002	1.52027E-002	1.52027E-002	3.04137E+005	3.20000E+001	2.70000E+001	0.00000E+000	3.11747E+002	5.49628E+002	1.99377E+002	1.00000E+002	1.71435E+000	3.02652E-002	0.00000E+000	1.20109E+001	2.62631E+000	8.67447E-001	2.91481E+002	4.69275E+002	1.61056E+002	1.58737E+001	5.20184E-001	8.36603E-001	-1.42057E-001	1.20109E+001	-6.91660E+001	-1.28909E-001	1.58737E+001	-8.37285E+001
2.09618E+002	8.63331E+002	8.46720E+001	1.76051E+002	1.12537E+000	1.60084E+000	9.44200E+003	7.75390E+002	1.00000E+000	1.65000E+002	0.00000E+000	1.99880E+004	1.80153E+000	2.93825E+001	1.15814E-002	1.64746E-002	5.23716E-002	1.04512E-001	4.36500E+003	8.46554E+001	1.75985E+002	1.52027E-002	1.52027E-002	3.04137E+005	3.20000E+001	2.80000E+001	0.00000E+000	2.75486E+002	4.48644E+002	1.60469E+002	1.00000E+002	1.42549E+000	3.11908E-002	0.00000E+000	1.47255E+001	2.98522E+000	8.27377E-001	2.91481E+002	4.69275E+002	1.61056E+002	1.60485E+001	5.20184E-001	8.36603E-001	-1.74408E-001	1.47255E+001	-1.79636E+001	-1.28909E-001	1.60485E+001	-8.35584E+001
2.17340E+002	8.19696E+002	8.45748E+001	1.75876E+002	1.12107E+000	1.46254E+000	8.28000E+003	8.03994E+002	1.00000E+000	1.66000E+002	1.00000E+000	2.01140E+004	1.63961E+000	2.86303E+001	1.23202E-002	1.60729E-002	4.40852E-002	7.36728E-002	4.36500E+003	8.46558E+001	1.75985E+002	1.52027E-002	1.52027E-002	3.04137E+005	3.20000E+001	2.90000E+001	0.00000E+000	2.46866E+002	4.26112E+002	1.57272E+002	1.00000E+002	1.34155E+000	2.40371E-002	0.00000E+000	1.24670E+001	3.10753E+000	8.48752E-001	2.91481E+002	4.69275E+002	1.61056E+002	1.62087E+001	5.20184E-001	8.36603E-001	-1.32169E-001	1.24670E+001	-8.26338E+001	-1.28909E-001	1.62087E+001	-8.33977E+001
2.20522E+002	8.92200E+002	8.46333E+001	1.75952E+002	1.13017E+000	1.44042E+000	8.94700E+003	1.09400E+003	1.00000E+000	1.67000E+002	0.00000E+000	2.02400E+004	1.62793E+000	2.98697E+001	1.19483E-002	1.52283E-002	4.89431E-002	7.84797E-002	4.36500E+003	8.46556E+001	1.75985E+002	1.52027E-002	1.52027E-002	3.04137E+005	3.20000E+001	3.00000E+001	0.00000E+000	2.70817E+002	4.82526E+002	1.64395E+002	1.00000E+002	1.48124E+000	4.20311E-002	0.00000E+000	1.36970E+001	2.82814E+000	8.97163E-001	2.91481E+002	4.69275E+002	1.61056E+002	1.63520E+001	5.20184E-001	8.36603E-001	-1.20693E-001	1.36970E+001	-9.70908E+001	-1.28909E-001	1.63520E+001	-8.32532E+001
1.98630E+002	8.40127E+002	8.46602E+001	1.75987E+002	1.18689E+000	1.52270E+000	9.26800E+003	8.01436E+002	1.00000E+000	1.68000E+002	1.00000E+000	2.03690E+004	1.80728E+000	2.89849E+001	1.23287E-002	1.58169E-002	4.99414E-002	8.11070E-002	4.36500E+003	8.46555E+001	1.75985E+002	1.52027E-002	1.52027E-002	3.04137E+005	3.20000E+001	3.10000E+001	0.00000E+000	2.58450E+002	4.47209E+002	1.49514E+002	1.00000E+002	1.37832E+000	2.21403E-002	0.00000E+000	1.50263E+001	2.80876E+000	8.87571E-001	2.91481E+002	4.69275E+002	1.61056E+002	1.64970E+001	5.20184E-001	8.36603E-001	-1.23936E-001	1.50263E+001	-9.13766E+001	-1.28909E-001	1.64970E+001	-8.31077E+001
1.86272E+002	4.89418E+002	8.46437E+001	1.75881E+002	1.22655E+000	1.62538E+000	5.90500E+003	4.21645E+002	1.00000E+000	1.69000E+002	3.70000E+001	2.05220E+004	1.99360E+000	2.21228E+001	1.59615E-002	2.11517E-002	4.86806E-002	8.32927E-002	4.36500E+003	8.46555E+001	1.75984E+002	1.52027E-002	1.52027E-002	3.04137E+005	3.20000E+001	3.20000E+001	0.00000E+000	1.55693E+002	2.47464E+002	9.46986E+001	1.00000E+002	8.03106E-001	3.24841E-002	0.00000E+000	1.43183E+001	3.96466E+000	7.87762E-001	2.91481E+002	4.69275E+002	1.61056E+002	1.66442E+001	5.20184E-001	8.36603E-001	-1.39846E-001	1.43183E+001	-7.00041E+001	-1.28909E-001	1.66442E+001	-8.29565E+001
1.95215E+002	8.30781E+002	8.55542E+001	1.76401E+002	1.18547E+000	1.71059E+000	1.01570E+004	1.06564E+003	1.00000E+000	2.20000E+002	3.00000E+000	2.66400E+004	2.02786E+000	2.88233E+001	1.17627E-002	1.69732E-002	5.71289E-002	1.17504E-001	7.13800E+003	8.54380E+001	1.76576E+002	1.84221E-002	1.84221E-002	1.20549E+005	1.70000E+001	1.00000E+000	0.00000E+000	3.41019E+002	4.25509E+002	9.00865E+001	3.00000E+002	1.35223E+000	3.18550E-002	0.00000E+000	4.05187E+001	2.71428E+000	8.77353E-001	3.23827E+002	3.25445E+002	5.99098E+001	5.19941E+001	8.24309E-001	8.38570E-001	-1.81323E-001	4.05187E+001	1.89049E+001	-1.18312E-001	5.19941E+001	-6.19330E+001
2.11430E+002	9.55526E+002	8.54176E+001	1.76599E+002	1.13138E+000	1.39966E+000	9.39000E+003	1.28103E+003	1.00000E+000	2.21000E+002	1.00000E+000	2.67540E+004	1.58355E+000	3.09116E+001	1.16755E-002	1.44441E-002	4.48496E-002	6.77333E-002	7.13800E+003	8.54383E+001	1.76576E+002	1.84221E-002	1.84221E-002	1.20549E+005	1.70000E+001	2.00000E+000	0.00000E+000	4.59166E+002	4.66439E+002	8.46466E+001	0.00000E+000	1.57937E+000	3.38573E-002	0.00000E+000	5.13701E+001	2.92838E+000	8.45767E-001	3.23827E+002	3.25445E+002	5.99098E+001	5.18444E+001	8.24309E-001	8.38570E-001	-1.05998E-001	5.13701E+001	-7.88066E+001	-1.18312E-001	5.18444E+001	-6.21043E+001
1.95050E+002	7.58396E+002	8.54324E+001	1.76673E+002	1.15963E+000	1.48615E+000	8.05500E+003	4.53331E+002	1.00000E+000	2.22000E+002	3.00000E+000	2.68780E+004	1.72338E+000	2.75390E+001	1.29207E-002	1.65588E-002	4.05869E-002	6.51823E-002	7.13800E+003	8.54386E+001	1.76577E+002	1.84221E-002	1.84221E-002	1.20549E+005	1.70000E+001	3.00000E+000	0.00000E+000	3.64181E+002	3.68508E+002	6.44500E+001	3.00000E+002	1.24534E+000	1.72537E-002	0.00000E+000	5.16472E+001	3.12734E+000	8.55074E-001	3.23827E+002	3.25445E+002	5.99098E+001	5.17079E+001	8.24309E-001	8.38570E-001	-1.23412E-001	5.16472E+001	-5.54347E+001	-1.18312E-001	5.17079E+001	-6.22432E+001
2.01358E+002	8.57907E+002	8.54547E+001	1.76638E+002	1.17998E+000	1.42642E+000	8.93600E+003	8.79436E+002	1.00000E+000	2.23000E+002	1.00000E+000	2.70020E+004	1.68314E+000	2.92901E+001	1.24825E-002	1.50895E-002	4.33882E-002	6.24773E-002	7.13800E+003	8.54390E+001	1.76577E+002	1.84221E-002	1.84221E-002	1.20549E+005	1.70000E+001	4.00000E+000	0.00000E+000	3.95378E+002	4.31335E+002	7.46200E+001	3.00000E+002	1.41157E+000	2.72813E-002	0.00000E+000	4.78159E+001	2.87642E+000	8.82648E-001	3.23827E+002	3.25445E+002	5.99098E+001	5.15524E+001	8.24309E-001	8.38570E-001	-9.45536E-002	4.78159E+001	-9.70239E+001	-1.18312E-001	5.15524E+001	-6.23950E+001
1.87195E+002	5.45532E+002	8.54135E+001	1.76605E+002	1.19457E+000	1.52228E+000	6.09400E+003	5.14592E+002	1.00000E+000	2.24000E+002	3.10000E+001	2.71470E+004	1.81846E+000	2.33566E+001	1.53024E-002	1.95003E-002	5.04003E-002	8.02338E-002	7.13800E+003	8.54394E+001	1.76577E+002	1.84221E-002	1.84221E-002	1.20549E+005	1.70000E+001	5.00000E+000	0.00000E+000	2.47169E+002	2.70155E+002	5.12117E+001	1.00000E+002	8.91701E-001	3.97481E-002	0.00000E+000	4.69477E+001	3.58750E+000	8.56975E-001	3.23827E+002	3.25445E+002	5.99098E+001	5.13947E+001	8.24309E-001	8.38570E-001	-1.20620E-001	4.69477E+001	-6.39041E+001	-1.18312E-001	5.13947E+001	-6.25546E+001
1.95464E+002	5.93256E+002	8.53969E+001	1.76598E+002	1.13140E+000	1.42944E+000	5.94200E+003	6.10947E+002	1.00000E+000	2.25000E+002	2.60000E+001	2.72550E+004	1.61727E+000	2.43568E+001	1.46774E-002	1.85439E-002	4.68186E-002	7.31926E-002	7.13800E+003	8.54393E+001	1.76577E+002	1.84221E-002	1.84221E-002	1.20549E+005	1.70000E+001	6.00000E+000	0.00000E+000	2.58676E+002	3.02902E+002	4.87892E+001	1.00000E+002	9.57206E-001	3.65064E-002	0.00000E+000	4.46984E+001	3.34869E+000	9.29757E-001	3.23827E+002	3.25445E+002	5.99098E+001	5.12263E+001	8.24309E-001	8.38570E-001	-1.16386E-001	4.46984E+001	-7.18241E+001	-1.18312E-001	5.12263E+001	-6.27241E+001
1.90188E+002	6.67881E+002	8.54514E+001	1.76694E+002	1.18672E+000	1.49592E+000	7.29600E+003	5.71092E+002	1.00000E+000	2.26000E+002	2.00000E+001	2.73750E+004	1.77525E+000	2.58434E+001	1.38934E-002	1.75132E-002	4.24707E-002	6.59933E-002	7.13800E+003	8.54393E+001	1.76577E+002	1.84221E-002	1.84221E-002	1.20549E+005	1.70000E+001	7.00000E+000	0.00000E+000	3.30983E+002	3.00901E+002	5.85659E+001	1.00000E+002	1.07636E+000	2.59621E-002	0.00000E+000	5.62936E+001	3.51420E+000	7.99545E-001	3.23827E+002	3.25445E+002	5.99098E+001	5.10983E+001	8.24309E-001	8.38570E-001	-1.15258E-001	5.62936E+001	-6.17281E+001	-1.18312E-001	5.10983E+001	-6.28523E+001
1.85513E+002	5.34145E+002	8.54240E+001	1.76594E+002	1.15610E+000	1.51844E+000	5.76700E+003	6.23773E+002	1.00000E+000	2.27000E+002	3.10000E+001	2.74950E+004	1.75546E+000	2.31116E+001	1.52236E-002	1.99951E-002	5.03353E-002	8.49665E-002	7.13800E+003	8.54396E+001	1.76577E+002	1.84221E-002	1.84221E-002	1.20549E+005	1.70000E+001	8.00000E+000	0.00000E+000	2.61144E+002	2.54506E+002	3.91810E+001	1.00000E+002	8.64116E-001	5.26815E-002	0.00000E+000	5.34203E+001	3.59700E+000	8.78609E-001	3.23827E+002	3.25445E+002	5.99098E+001	5.09262E+001	8.24309E-001	8.38570E-001	-1.35480E-001	5.34203E+001	-3.70265E+001	-1.18312E-001	5.09262E+001	-6.30217E+001
1.73078E+002	4.70400E+002	8.54111E+001	1.76593E+002	1.21817E+000	1.54438E+000	5.42300E+003	5.46487E+002	1.00000E+000	2.28000E+002	4.00000E+001	2.76120E+004	1.88131E+000	2.16887E+001	1.65419E-002	2.09717E-002	5.62490E-002	8.87698E-002	7.13800E+003	8.54397E+001	1.76576E+002	1.84221E-002	1.84221E-002	1.20549E+005	1.70000E+001	9.00000E+000	0.00000E+000	2.10043E+002	2.34565E+002	3.75683E+001	3.00000E+002	7.54892E-001	6.18408E-002	0.00000E+000	4.64313E+001	3.57263E+000	9.12228E-001	3.23827E+002	3.25445E+002	5.99098E+001	5.07951E+001	8.24309E-001	8.38570E-001	-1.18084E-001	4.64313E+001	-6.78239E+001	-1.18312E-001	5.07951E+001	-6.31538E+001
1.85764E+002	5.59241E+002	8.55063E+001	1.76550E+002	1.19854E+000	1.46388E+000	6.05700E+003	6.61909E+002	1.00000E+000	2.29000E+002	3.10000E+001	2.77120E+004	1.75451E+000	2.36483E+001	1.54000E-002	1.88095E-002	5.09679E-002	7.47597E-002	7.13800E+003	8.54399E+001	1.76577E+002	1.84221E-002	1.84221E-002	1.20549E+005	1.70000E+001	1.00000E+001	0.00000E+000	2.96533E+002	2.42871E+002	4.31331E+001	3.00000E+002	9.03524E-001	4.51808E-002	0.00000E+000	6.21669E+001	3.78579E+000	8.14564E-001	3.23827E+002	3.25445E+002	5.99098E+001	5.06315E+001	8.24309E-001	8.38570E-001	-9.96625E-002	6.21669E+001	-7.61647E+001	-1.18312E-001	5.06315E+001	-6.33071E+001
1.87490E+002	5.95437E+002	8.53940E+001	1.76535E+002	1.19270E+000	1.45513E+000	6.38300E+003	5.83490E+002	1.00000E+000	2.30000E+002	2.60000E+001	2.78230E+004	1.73554E+000	2.44016E+001	1.49286E-002	1.82133E-002	4.90582E-002	7.17854E-002	7.13800E+003	8.54403E+001	1.76576E+002	1.84221E-002	1.84221E-002	1.20549E+005	1.70000E+001	1.10000E+001	0.00000E+000	2.86890E+002	2.71044E+002	6.00580E+001	1.00000E+002	9.66819E-001	4.26192E-002	0.00000E+000	5.26882E+001	3.92160E+000	7.66012E-001	3.23827E+002	3.25445E+002	5.99098E+001	5.04514E+001	8.24309E-001	8.38570E-001	-9.91095E-002	5.26882E+001	-8.63594E+001	-1.18312E-001	5.04514E+001	-6.34962E+001
1.92072E+002	7.41530E+002	8.53776E+001	1.76572E+002	1.16501E+000	1.41277E+000	7.56300E+003	5.85737E+002	1.00000E+000	2.31000E+002	6.00000E+000	2.79310E+004	1.64589E+000	2.72310E+001	1.33962E-002	1.62452E-002	4.31327E-002	6.23339E-002	7.13800E+003	8.54404E+001	1.76576E+002	1.84221E-002	1.84221E-002	1.20549E+005	1.70000E+001	1.20000E+001	0.00000E+000	3.54802E+002	3.53198E+002	6.32371E+001	3.00000E+002	1.20461E+000	2.86106E-002	0.00000E+000	5.09274E+001	3.27020E+000	8.43897E-001	3.23827E+002	3.25445E+002	5.99098E+001	5.02692E+001	8.24309E-001	8.38570E-001	-9.61127E-002	5.09274E+001	-9.19399E+001	-1.18312E-001	5.02692E+001	-6.36815E+001
1.77092E+002	5.97288E+002	8.54194E+001	1.76532E+002	1.20797E+000	1.54770E+000	6.84500E+003	5.01196E+002	1.00000E+000	2.32000E+002	2.10000E+001	2.80590E+004	1.86957E+000	2.44395E+001	1.46005E-002	1.87068E-002	4.81824E-002	7.75208E-002	7.13800E+003	8.54407E+001	1.76577E+002	1.84221E-002	1.84221E-002	1.20549E+005	1.70000E+001	1.30000E+001	0.00000E+000	2.85398E+002	2.91859E+002	5.68869E+001	0.00000E+000	9.92735E-001	3.00719E-002	0.00000E+000	4.88300E+001	3.50903E+000	8.26680E-001	3.23827E+002	3.25445E+002	5.99098E+001	5.01022E+001	8.24309E-001	8.38570E-001	-1.23284E-001	4.88300E+001	-5.84191E+001	-1.18312E-001	5.01022E+001	-6.38429E+001
2.01750E+002	6.82359E+002	8.54104E+001	1.76513E+002	1.20098E+000	1.37390E+000	6.98900E+003	7.19635E+002	1.00000E+000	2.33000E+002	1.40000E+001	2.81680E+004	1.65002E+000	2.61220E+001	1.43657E-002	1.64342E-002	4.34808E-002	5.60861E-002	7.13800E+003	8.54408E+001	1.76577E+002	1.84221E-002	1.84221E-002	1.20549E+005	1.70000E+001	1.40000E+001	0.00000E+000	3.37818E+002	3.27364E+002	5.67469E+001	3.00000E+002	1.12599E+000	2.70846E-002	0.00000E+000	5.21279E+001	3.39350E+000	8.45973E-001	3.23827E+002	3.25445E+002	5.99098E+001	4.98796E+001	8.24309E-001	8.38570E-001	-6.71580E-002	5.21279E+001	-1.26440E+002	-1.18312E-001	4.98796E+001	-6.40654E+001
1.93780E+002	5.84035E+002	8.54688E+001	1.76598E+002	1.20587E+000	1.45974E+000	6.34500E+003	3.91126E+002	1.00000E+000	2.34000E+002	4.10000E+001	2.83080E+004	1.76025E+000	2.41668E+001	1.51385E-002	1.83256E-002	4.55989E-002	6.55170E-002	7.13800E+003	8.54411E+001	1.76577E+002	1.84221E-002	1.84221E-002	1.20549E+005	1.70000E+001	1.50000E+001	0.00000E+000	2.96469E+002	2.54225E+002	5.06040E+001	1.00000E+002	9.35750E-001	2.98976E-002	0.00000E+000	5.81777E+001	3.83746E+000	7.85148E-001	3.23827E+002	3.25445E+002	5.99098E+001	4.96926E+001	8.24309E-001	8.38570E-001	-9.52390E-002	5.81777E+001	-8.57912E+001	-1.18312E-001	4.96926E+001	-6.42517E+001
1.95026E+002	5.65070E+002	8.53897E+001	1.76660E+002	1.14360E+000	1.44208E+000	5.76300E+003	4.50927E+002	1.00000E+000	2.35000E+002	4.40000E+001	2.84280E+004	1.64916E+000	2.37712E+001	1.50643E-002	1.89961E-002	4.21891E-002	6.52989E-002	7.13800E+003	8.54412E+001	1.76577E+002	1.84221E-002	1.84221E-002	1.20549E+005	1.70000E+001	1.60000E+001	0.00000E+000	3.05994E+002	2.44376E+002	3.86286E+001	3.00000E+002	9.11300E-001	2.93423E-002	0.00000E+000	6.27473E+001	3.74685E+000	8.43763E-001	3.23827E+002	3.25445E+002	5.99098E+001	4.95117E+001	8.24309E-001	8.38570E-001	-1.15434E-001	6.27473E+001	-5.50441E+001	-1.18312E-001	4.95117E+001	-6.44425E+001
1.80258E+002	6.35649E+002	8.54859E+001	1.76512E+002	1.18403E+000	1.65084E+000	7.54400E+003	4.74233E+002	1.00000E+000	2.36000E+002	3.20000E+001	2.85250E+004	1.95464E+000	2.52121E+001	1.36320E-002	1.90066E-002	5.17333E-002	9.86922E-002	7.13800E+003	8.54414E+001	1.76577E+002	1.84221E-002	1.84221E-002	1.20549E+005	1.70000E+001	1.70000E+001	0.00000E+000	3.21065E+002	2.84562E+002	5.49756E+001	3.00000E+002	1.02877E+000	2.39403E-002	0.00000E+000	5.59782E+001	3.46316E+000	7.97881E-001	3.23827E+002	3.25445E+002	5.99098E+001	4.92924E+001	8.24309E-001	8.38570E-001	-1.64670E-001	5.59782E+001	8.22817E+000	-1.18312E-001	4.92924E+001	-6.46461E+001
1.76089E+002	3.21820E+002	8.53760E+001	1.76568E+002	1.19267E+000	1.40362E+000	3.30900E+003	4.62752E+002	1.00000E+000	2.40000E+002	2.29000E+002	2.90730E+004	1.67405E+000	1.79393E+001	2.07334E-002	2.44006E-002	7.46274E-002	1.02120E-001	7.78600E+003	8.55028E+001	1.76598E+002	2.45599E-002	2.45599E-002	5.10580E+004	8.00000E+000	1.00000E+000	0.00000E+000	1.69058E+002	1.47867E+002	2.82725E+001	0.00000E+000	5.37244E-001	9.99754E-002	0.00000E+000	5.59982E+001	5.22036E+000	7.99213E-001	2.97550E+002	3.03070E+002	5.47874E+001	4.79155E+001	1.25302E+000	8.47656E-001	-8.12518E-002	5.59982E+001	-1.05442E+002	-1.04120E-001	4.79155E+001	-8.46959E+001
1.97206E+002	6.64380E+002	8.55602E+001	1.76704E+002	1.12755E+000	1.43997E+000	6.67200E+003	6.04672E+002	1.00000E+000	2.41000E+002	3.40000E+001	2.91210E+004	1.62363E+000	2.57756E+001	1.38041E-002	1.76288E-002	4.41271E-002	7.04374E-002	7.78600E+003	8.55030E+001	1.76599E+002	2.45599E-002	2.45599E-002	5.10580E+004	8.00000E+000	2.00000E+000	0.00000E+000	2.81123E+002	3.45580E+002	6.37226E+001	3.00000E+002	1.08677E+000	3.27586E-002	0.00000E+000	3.86901E+001	3.21787E+000	9.13093E-001	2.97550E+002	3.03070E+002	5.47874E+001	4.76940E+001	1.25302E+000	8.47656E-001	-1.21681E-001	3.86901E+001	-7.07247E+001	-1.04120E-001	4.76940E+001	-8.49084E+001
1.87451E+002	5.21407E+002	8.56736E+001	1.76640E+002	1.19536E+000	1.46556E+000	5.63400E+003	4.82594E+002	1.00000E+000	2.42000E+002	5.30000E+001	2.92580E+004	1.75187E+000	2.28343E+001	1.59253E-002	1.95252E-002	5.09435E-002	7.51816E-002	7.78600E+003	8.55036E+001	1.76599E+002	2.45599E-002	2.45599E-002	5.10580E+004	8.00000E+000	3.00000E+000	0.00000E+000	2.04584E+002	2.60033E+002	7.08150E+001	1.00000E+002	8.49992E-001	3.67864E-002	0.00000E+000	3.26591E+001	4.00280E+000	7.98802E-001	2.97550E+002	3.03070E+002	5.47874E+001	4.74536E+001	1.25302E+000	8.47656E-001	-1.01546E-001	3.26591E+001	-1.03247E+002	-1.04120E-001	4.74536E+001	-8.51360E+001
1.94375E+002	6.84959E+002	8.55274E+001	1.76557E+002	1.18002E+000	1.47669E+000	7.36400E+003	5.41280E+002	1.00000E+000	2.44000E+002	2.70000E+001	2.94620E+004	1.74252E+000	2.61717E+001	1.37509E-002	1.72081E-002	4.36831E-002	6.70435E-002	7.78600E+003	8.55040E+001	1.76599E+002	2.45599E-002	2.45599E-002	5.10580E+004	8.00000E+000	4.00000E+000	0.00000E+000	3.36259E+002	3.20250E+002	4.75312E+001	1.00000E+002	1.09511E+000	2.18292E-002	0.00000E+000	5.14030E+001	3.17089E+000	8.82010E-001	2.97550E+002	3.03070E+002	5.47874E+001	4.69824E+001	1.25302E+000	8.47656E-001	-1.11669E-001	5.14030E+001	-7.13495E+001	-1.04120E-001	4.69824E+001	-8.56155E+001
1.81961E+002	6.84683E+002	8.54754E+001	1.76553E+002	1.20443E+000	1.48772E+000	7.55900E+003	6.72104E+002	1.00000E+000	2.45000E+002	2.90000E+001	2.95760E+004	1.79185E+000	2.61665E+001	1.38532E-002	1.71115E-002	4.92120E-002	7.39468E-002	7.78600E+003	8.55044E+001	1.76599E+002	2.45599E-002	2.45599E-002	5.10580E+004	8.00000E+000	5.00000E+000	0.00000E+000	3.30789E+002	3.17343E+002	5.90593E+001	1.00000E+002	1.10379E+000	3.68411E-002	0.00000E+000	4.97560E+001	3.35215E+000	8.23484E-001	2.97550E+002	3.03070E+002	5.47874E+001	4.67426E+001	1.25302E+000	8.47656E-001	-1.05226E-001	4.97560E+001	-8.14154E+001	-1.04120E-001	4.67426E+001	-8.58595E+001
2.07126E+002	6.47242E+002	8.55523E+001	1.76643E+002	1.15720E+000	1.36319E+000	6.34500E+003	9.12751E+002	1.00000E+000	2.46000E+002	3.60000E+001	2.96980E+004	1.57748E+000	2.54409E+001	1.45275E-002	1.71136E-002	4.65574E-002	6.36227E-002	7.78600E+003	8.55046E+001	1.76599E+002	2.45599E-002	2.45599E-002	5.10580E+004	8.00000E+000	6.00000E+000	0.00000E+000	3.03596E+002	3.30259E+002	5.28328E+001	3.00000E+002	1.07409E+000	4.20277E-002	0.00000E+000	4.39479E+001	3.33742E+000	9.02785E-001	2.97550E+002	3.03070E+002	5.47874E+001	4.64914E+001	1.25302E+000	8.47656E-001	-8.17319E-002	4.39479E+001	-1.16889E+002	-1.04120E-001	4.64914E+001	-8.61087E+001
2.10719E+002	6.97919E+002	8.54522E+001	1.76573E+002	1.14608E+000	1.47963E+000	7.30400E+003	4.94787E+002	1.00000E+000	2.47000E+002	2.70000E+001	2.98170E+004	1.69576E+000	2.64182E+001	1.34101E-002	1.73130E-002	4.32182E-002	7.04827E-002	7.78600E+003	8.55047E+001	1.76599E+002	2.45599E-002	2.45599E-002	5.10580E+004	8.00000E+000	7.00000E+000	0.00000E+000	3.49141E+002	3.20701E+002	5.04823E+001	3.00000E+002	1.11989E+000	2.48768E-002	0.00000E+000	5.23664E+001	3.26617E+000	8.59789E-001	2.97550E+002	3.03070E+002	5.47874E+001	4.62546E+001	1.25302E+000	8.47656E-001	-1.27033E-001	5.23664E+001	-4.97751E+001	-1.04120E-001	4.62546E+001	-8.63505E+001
1.86158E+002	6.31458E+002	8.53898E+001	1.76562E+002	1.21671E+000	1.44796E+000	6.87100E+003	4.86599E+002	1.00000E+000	2.48000E+002	3.70000E+001	2.99410E+004	1.76175E+000	2.51288E+001	1.46783E-002	1.74682E-002	4.39182E-002	6.10641E-002	7.78600E+003	8.55049E+001	1.76600E+002	2.45599E-002	2.45599E-002	5.10580E+004	8.00000E+000	8.00000E+000	0.00000E+000	3.13131E+002	2.93859E+002	5.51967E+001	1.00000E+002	1.03289E+000	2.95244E-002	0.00000E+000	5.01557E+001	3.54833E+000	8.15977E-001	2.97550E+002	3.03070E+002	5.47874E+001	4.59802E+001	1.25302E+000	8.47656E-001	-8.67872E-002	5.01557E+001	-1.04431E+002	-1.04120E-001	4.59802E+001	-8.66297E+001
1.95217E+002	5.97767E+002	8.53521E+001	1.76662E+002	1.16858E+000	1.34668E+000	5.84800E+003	4.45245E+002	1.00000E+000	2.54000E+002	3.90000E+001	3.06840E+004	1.57370E+000	2.44493E+001	1.52811E-002	1.76101E-002	4.32007E-002	5.63769E-002	8.25200E+003	8.54192E+001	1.76522E+002	1.95423E-002	1.95423E-002	1.15947E+005	1.90000E+001	1.00000E+000	0.00000E+000	2.46926E+002	3.21024E+002	5.99843E+001	1.00000E+002	9.90487E-001	2.99250E-002	0.00000E+000	3.29885E+001	3.35522E+000	9.35377E-001	2.71169E+002	2.84251E+002	5.18270E+001	4.28798E+001	8.25239E-001	8.54086E-001	-7.08101E-002	3.29885E+001	-1.41192E+002	-1.11157E-001	4.28798E+001	-8.05674E+001
1.91538E+002	6.09739E+002	8.54401E+001	1.76535E+002	1.13124E+000	1.48633E+000	6.32600E+003	3.20159E+002	1.00000E+000	2.55000E+002	3.60000E+001	3.07930E+004	1.68140E+000	2.46929E+001	1.42230E-002	1.86875E-002	3.95694E-002	6.62182E-002	8.25200E+003	8.54193E+001	1.76522E+002	1.95423E-002	1.95423E-002	1.15947E+005	1.90000E+001	2.00000E+000	0.00000E+000	2.90949E+002	3.09655E+002	4.72304E+001	3.00000E+002	1.01190E+000	1.51792E-002	0.00000E+000	4.29064E+001	3.32554E+000	9.07371E-001	2.71169E+002	2.84251E+002	5.18270E+001	4.26371E+001	8.25239E-001	8.54086E-001	-1.35657E-001	4.29064E+001	-4.72881E+001	-1.11157E-001	4.26371E+001	-8.07962E+001
1.90527E+002	5.31168E+002	8.54353E+001	1.76558E+002	1.16398E+000	1.47299E+000	5.62200E+003	4.60067E+002	1.00000E+000	2.56000E+002	4.60000E+001	3.09150E+004	1.71453E+000	2.30471E+001	1.55238E-002	1.96452E-002	4.53389E-002	7.08162E-002	8.25200E+003	8.54196E+001	1.76522E+002	1.95423E-002	1.95423E-002	1.15947E+005	1.90000E+001	3.00000E+000	0.00000E+000	2.45296E+002	2.53560E+002	4.58322E+001	1.00000E+002	8.52002E-001	3.85366E-002	0.00000E+000	4.31599E+001	3.75620E+000	8.52152E-001	2.71169E+002	2.84251E+002	5.18270E+001	4.23974E+001	8.25239E-001	8.54086E-001	-1.17187E-001	4.31599E+001	-7.22891E+001	-1.11157E-001	4.23974E+001	-8.10375E+001
1.90390E+002	5.90244E+002	8.54245E+001	1.76482E+002	1.19742E+000	1.41100E+000	6.17800E+003	7.34205E+002	1.00000E+000	2.57000E+002	3.60000E+001	3.10210E+004	1.68956E+000	2.42949E+001	1.52343E-002	1.79516E-002	5.27427E-002	7.22832E-002	8.25200E+003	8.54199E+001	1.76522E+002	1.95423E-002	1.95423E-002	1.15947E+005	1.90000E+001	4.00000E+000	0.00000E+000	2.96194E+002	2.73336E+002	4.67292E+001	3.00000E+002	9.59341E-001	5.10606E-002	0.00000E+000	4.91935E+001	3.63897E+000	8.39091E-001	2.71169E+002	2.84251E+002	5.18270E+001	4.21401E+001	8.25239E-001	8.54086E-001	-8.18798E-002	4.91935E+001	-1.11464E+002	-1.11157E-001	4.21401E+001	-8.12919E+001
1.90699E+002	6.04226E+002	8.53650E+001	1.76561E+002	1.17721E+000	1.36556E+000	6.03400E+003	5.66960E+002	1.00000E+000	2.58000E+002	3.60000E+001	3.11340E+004	1.60755E+000	2.45810E+001	1.51548E-002	1.75796E-002	4.26847E-002	5.63944E-002	8.25200E+003	8.54202E+001	1.76523E+002	1.95423E-002	1.95423E-002	1.15947E+005	1.90000E+001	5.00000E+000	0.00000E+000	2.92626E+002	2.81874E+002	5.17216E+001	1.00000E+002	9.77340E-001	3.08605E-002	0.00000E+000	4.62800E+001	3.72911E+000	8.28521E-001	2.71169E+002	2.84251E+002	5.18270E+001	4.18935E+001	8.25239E-001	8.54086E-001	-7.40766E-002	4.62800E+001	-1.23936E+002	-1.11157E-001	4.18935E+001	-8.15476E+001
1.73726E+002	5.22507E+002	8.54069E+001	1.76557E+002	1.26297E+000	1.58606E+000	6.38200E+003	4.96038E+002	1.00000E+000	2.59000E+002	4.60000E+001	3.12510E+004	2.00313E+000	2.28584E+001	1.58093E-002	1.98536E-002	5.60353E-002	8.69548E-002	8.25200E+003	8.54205E+001	1.76523E+002	1.95423E-002	1.95423E-002	1.15947E+005	1.90000E+001	6.00000E+000	0.00000E+000	2.55926E+002	2.53685E+002	7.11049E+001	3.00000E+002	9.14266E-001	3.77542E-002	0.00000E+000	4.10344E+001	4.33510E+000	6.93001E-001	2.71169E+002	2.84251E+002	5.18270E+001	4.16281E+001	8.25239E-001	8.54086E-001	-1.13404E-001	4.10344E+001	-7.94403E+001	-1.11157E-001	4.16281E+001	-8.18092E+001
1.89201E+002	4.72413E+002	8.53643E+001	1.76531E+002	1.14361E+000	1.44970E+000	4.84400E+003	4.57246E+002	1.00000E+000	2.60000E+002	5.30000E+001	3.13780E+004	1.65790E+000	2.17351E+001	1.64315E-002	2.08294E-002	4.67239E-002	7.31073E-002	8.25200E+003	8.54207E+001	1.76523E+002	1.95423E-002	1.95423E-002	1.15947E+005	1.90000E+001	7.00000E+000	0.00000E+000	2.22960E+002	2.31277E+002	3.88457E+001	3.00000E+002	7.70534E-001	4.52879E-002	0.00000E+000	4.23952E+001	3.94681E+000	8.73701E-001	2.71169E+002	2.84251E+002	5.18270E+001	4.13818E+001	8.25239E-001	8.54086E-001	-1.18031E-001	4.23952E+001	-7.19316E+001	-1.11157E-001	4.13818E+001	-8.20578E+001
1.79893E+002	5.17702E+002	8.54089E+001	1.76549E+002	1.27267E+000	1.41125E+000	5.74700E+003	3.66594E+002	1.00000E+000	2.61000E+002	4.60000E+001	3.14900E+004	1.79605E+000	2.27531E+001	1.67878E-002	1.86158E-002	4.60718E-002	5.58727E-002	8.25200E+003	8.54212E+001	1.76523E+002	1.95423E-002	1.95423E-002	1.15947E+005	1.90000E+001	8.00000E+000	0.00000E+000	2.66622E+002	2.35073E+002	5.81242E+001	3.00000E+002	8.75364E-001	3.18373E-002	0.00000E+000	3.40157E+002	4.41498E+000	7.17071E-001	2.71169E+002	2.84251E+002	5.18270E+001	4.11135E+001	8.25239E-001	8.54086E-001	-5.16321E-002	4.89111E+001	1.43156E+002	-1.11157E-001	4.11135E+001	-8.23233E+001
1.93379E+002	5.79371E+002	8.54567E+001	1.76641E+002	1.14194E+000	1.37302E+000	5.64400E+003	5.53016E+002	1.00000E+000	2.62000E+002	4.20000E+001	3.16010E+004	1.56791E+000	2.40701E+001	1.52002E-002	1.82761E-002	4.34209E-002	6.14361E-002	8.25200E+003	8.54214E+001	1.76524E+002	1.95423E-002	1.95423E-002	1.15947E+005	1.90000E+001	9.00000E+000	0.00000E+000	2.77391E+002	2.86598E+002	3.92321E+001	3.00000E+002	9.39967E-001	3.10551E-002	0.00000E+000	4.30092E+001	3.45863E+000	9.23663E-001	2.71169E+002	2.84251E+002	5.18270E+001	4.08220E+001	8.25239E-001	8.54086E-001	-9.18831E-002	4.30092E+001	-1.05199E+002	-1.11157E-001	4.08220E+001	-8.26153E+001
1.89348E+002	5.97984E+002	8.55025E+001	1.76496E+002	1.18108E+000	1.55710E+000	6.74100E+003	3.04710E+002	1.00000E+000	2.63000E+002	3.90000E+001	3.17160E+004	1.83906E+000	2.44537E+001	1.43853E-002	1.89651E-002	3.78032E-002	6.34434E-002	8.25200E+003	8.54217E+001	1.76524E+002	1.95423E-002	1.95423E-002	1.15947E+005	1.90000E+001	1.00000E+001	0.00000E+000	2.72821E+002	2.98753E+002	4.78454E+001	3.00000E+002	9.69110E-001	9.01906E-003	0.00000E+000	3.92001E+001	3.23035E+000	9.04899E-001	2.71169E+002	2.84251E+002	5.18270E+001	4.05434E+001	8.25239E-001	8.54086E-001	-1.37325E-001	3.92001E+001	-4.86434E+001	-1.11157E-001	4.05434E+001	-8.28827E+001
1.94206E+002	5.57145E+002	8.54727E+001	1.76617E+002	1.14750E+000	1.41935E+000	5.62200E+003	6.20351E+002	1.00000E+000	2.64000E+002	4.10000E+001	3.18340E+004	1.62870E+000	2.36039E+001	1.53040E-002	1.89298E-002	4.88957E-002	7.33836E-002	8.25200E+003	8.54221E+001	1.76524E+002	1.95423E-002	1.95423E-002	1.15947E+005	1.90000E+001	1.10000E+001	0.00000E+000	2.55973E+002	2.84615E+002	4.56898E+001	3.00000E+002	9.17768E-001	4.92139E-002	0.00000E+000	3.82092E+001	3.51757E+000	9.09961E-001	2.71169E+002	2.84251E+002	5.18270E+001	4.02778E+001	8.25239E-001	8.54086E-001	-1.05911E-001	3.82092E+001	-9.20773E+001	-1.11157E-001	4.02778E+001	-8.31570E+001
1.88984E+002	5.94142E+002	8.54561E+001	1.76574E+002	1.19795E+000	1.48111E+000	6.49900E+003	4.86496E+002	1.00000E+000	2.65000E+002	3.50000E+001	3.19490E+004	1.77429E+000	2.43750E+001	1.48598E-002	1.83723E-002	4.81631E-002	7.22748E-002	8.25200E+003	8.54222E+001	1.76525E+002	1.95423E-002	1.95423E-002	1.15947E+005	1.90000E+001	1.20000E+001	0.00000E+000	2.58165E+002	3.01091E+002	5.11957E+001	1.00000E+002	9.57965E-001	2.81590E-002	0.00000E+000	3.54450E+001	3.25931E+000	9.13403E-001	2.71169E+002	2.84251E+002	5.18270E+001	4.00429E+001	8.25239E-001	8.54086E-001	-1.05696E-001	3.54450E+001	-9.51198E+001	-1.11157E-001	4.00429E+001	-8.33911E+001
1.97627E+002	5.97060E+002	8.53694E+001	1.76577E+002	1.18574E+000	1.50142E+000	6.54300E+003	4.02035E+002	1.00000E+000	2.66000E+002	3.90000E+001	3.20800E+004	1.78029E+000	2.44348E+001	1.46589E-002	1.85615E-002	4.58563E-002	7.19471E-002	8.25200E+003	8.54228E+001	1.76525E+002	1.95423E-002	1.95423E-002	1.15947E+005	1.90000E+001	1.30000E+001	0.00000E+000	2.74051E+002	2.91154E+002	5.38310E+001	3.00000E+002	9.69562E-001	2.50545E-002	0.00000E+000	3.90202E+001	3.47242E+000	8.54457E-001	2.71169E+002	2.84251E+002	5.18270E+001	3.97841E+001	8.25239E-001	8.54086E-001	-1.17476E-001	3.90202E+001	-7.60495E+001	-1.11157E-001	3.97841E+001	-8.36574E+001
2.02964E+002	6.29154E+002	8.54147E+001	1.76604E+002	1.07776E+000	1.33935E+000	5.65700E+003	5.72882E+002	1.00000E+000	2.67000E+002	3.50000E+001	3.21930E+004	1.44350E+000	2.50829E+001	1.43295E-002	1.78074E-002	3.78123E-002	5.67085E-002	8.25200E+003	8.54231E+001	1.76526E+002	1.95423E-002	1.95423E-002	1.15947E+005	1.90000E+001	1.40000E+001	0.00000E+000	2.95166E+002	3.06767E+002	5.24949E+001	1.00000E+002	1.02301E+000	2.93141E-002	0.00000E+000	4.03366E+001	3.67104E+000	8.69220E-001	2.71169E+002	2.84251E+002	5.18270E+001	3.95244E+001	8.25239E-001	8.54086E-001	-1.08222E-001	4.03366E+001	-8.69454E+001	-1.11157E-001	3.95244E+001	-8.39146E+001
1.96409E+002	5.91004E+002	8.54343E+001	1.76509E+002	1.14178E+000	1.42963E+000	5.97600E+003	8.64215E+002	1.00000E+000	2.68000E+002	3.80000E+001	3.23090E+004	1.63232E+000	2.43106E+001	1.47699E-002	1.84935E-002	5.12114E-002	7.89320E-002	8.25200E+003	8.54233E+001	1.76526E+002	1.95423E-002	1.95423E-002	1.15947E+005	1.90000E+001	1.50000E+001	0.00000E+000	2.62741E+002	3.02730E+002	5.05764E+001	3.00000E+002	9.66096E-001	5.06472E-002	0.00000E+000	3.53412E+001	3.39952E+000	9.13248E-001	2.71169E+002	2.84251E+002	5.18270E+001	3.92802E+001	8.25239E-001	8.54086E-001	-1.11941E-001	3.53412E+001	-8.70590E+001	-1.11157E-001	3.92802E+001	-8.41524E+001
1.94452E+002	5.47632E+002	8.55094E+001	1.76589E+002	1.12663E+000	1.36128E+000	5.22400E+003	4.05761E+002	1.00000E+000	2.69000E+002	4.30000E+001	3.24310E+004	1.53366E+000	2.34015E+001	1.55876E-002	1.88342E-002	4.05986E-002	5.77123E-002	8.25200E+003	8.54236E+001	1.76526E+002	1.95423E-002	1.95423E-002	1.15947E+005	1.90000E+001	1.60000E+001	0.00000E+000	2.53083E+002	2.76739E+002	4.00820E+001	1.00000E+002	8.90392E-001	2.71765E-002	0.00000E+000	3.82973E+001	3.57130E+000	9.29785E-001	2.71169E+002	2.84251E+002	5.18270E+001	3.90388E+001	8.25239E-001	8.54086E-001	-9.43168E-002	3.82973E+001	-1.06835E+002	-1.11157E-001	3.90388E+001	-8.43914E+001
1.95352E+002	6.65291E+002	8.53722E+001	1.76343E+002	1.15608E+000	1.58075E+000	7.43300E+003	5.61109E+002	1.00000E+000	2.70000E+002	2.90000E+001	3.25440E+004	1.82748E+000	2.57932E+001	1.34093E-002	1.83350E-002	4.45881E-002	8.14075E-002	8.25200E+003	8.54241E+001	1.76526E+002	1.95423E-002	1.95423E-002	1.15947E+005	1.90000E+001	1.70000E+001	0.00000E+000	3.03017E+002	3.26137E+002	5.79410E+001	1.00000E+002	1.07598E+000	1.83853E-002	0.00000E+000	3.76320E+001	3.19830E+000	8.70384E-001	2.71169E+002	2.84251E+002	5.18270E+001	3.87766E+001	8.25239E-001	8.54086E-001	-1.55167E-001	3.76320E+001	-2.44265E+001	-1.11157E-001	3.87766E+001	-8.46530E+001
1.81641E+002	5.05126E+002	8.54116E+001	1.76407E+002	1.17903E+000	1.52726E+000	5.58800E+003	4.19112E+002	1.00000E+000	2.71000E+002	4.80000E+001	3.26900E+004	1.80069E+000	2.24750E+001	1.57724E-002	2.04308E-002	4.80545E-002	7.86727E-002	8.25200E+003	8.54242E+001	1.76526E+002	1.95423E-002	1.95423E-002	1.15947E+005	1.90000E+001	1.80000E+001	0.00000E+000	2.58990E+002	2.22834E+002	4.94681E+001	3.00000E+002	8.28400E-001	3.05064E-002	0.00000E+000	4.84384E+001	4.27366E+000	7.51247E-001	2.71169E+002	2.84251E+002	5.18270E+001	3.85268E+001	8.25239E-001	8.54086E-001	-1.28674E-001	4.84384E+001	-5.14467E+001	-1.11157E-001	3.85268E+001	-8.49026E+001
1.72998E+002	6.42937E+002	8.54244E+001	1.76303E+002	1.23902E+000	1.67025E+000	8.03900E+003	4.05757E+002	1.00000E+000	2.72000E+002	3.10000E+001	3.27890E+004	2.06947E+000	2.53562E+001	1.38190E-002	1.86286E-002	4.88637E-002	8.70378E-002	8.25200E+003	8.54245E+001	1.76526E+002	1.95423E-002	1.95423E-002	1.15947E+005	1.90000E+001	1.90000E+001	0.00000E+000	2.93589E+002	3.06460E+002	6.51461E+001	1.00000E+002	1.04362E+000	1.78736E-002	0.00000E+000	3.73703E+001	3.32159E+000	8.05868E-001	2.71169E+002	2.84251E+002	5.18270E+001	3.82470E+001	8.25239E-001	8.54086E-001	-1.48226E-001	3.73703E+001	-3.48754E+001	-1.11157E-001	3.82470E+001	-8.51760E+001
1.94538E+002	1.80953E+003	8.55534E+001	1.75458E+002	1.31000E+000	1.84412E+000	2.58020E+004	2.01077E+003	1.00000E+000	2.73000E+002	0.00000E+000	3.28950E+004	2.41580E+000	4.25386E+001	8.15536E-003	1.14806E-002	5.28738E-002	1.04102E-001	8.87600E+003	8.55334E+001	1.75613E+002	4.51426E-002	4.51426E-002	1.47551E+005	8.00000E+000	1.00000E+000	0.00000E+000	8.67831E+002	7.85151E+002	2.23857E+002	1.00000E+002	2.94594E+000	1.10598E-002	0.00000E+000	4.30126E+001	2.23900E+000	6.67313E-001	7.15628E+002	6.40882E+002	1.80811E+002	4.37795E+001	9.32590E-001	6.69961E-001	-1.69343E-001	4.30126E+001	2.51311E+000	-1.68173E-001	4.37795E+001	1.46975E+000
1.89449E+002	1.85786E+003	8.56214E+001	1.75411E+002	1.32831E+000	1.80919E+000	2.64510E+004	2.18388E+003	1.00000E+000	2.74000E+002	0.00000E+000	3.30050E+004	2.40317E+000	4.31030E+001	8.16730E-003	1.11241E-002	4.82511E-002	8.88614E-002	8.87600E+003	8.55339E+001	1.75612E+002	4.51426E-002	4.51426E-002	1.47551E+005	8.00000E+000	2.00000E+000	0.00000E+000	9.27159E+002	7.88348E+002	2.54119E+002	1.00000E+002	3.09270E+000	7.18129E-003	0.00000E+000	4.59218E+001	2.41693E+000	6.10558E-001	7.15628E+002	6.40882E+002	1.80811E+002	4.35182E+001	9.32590E-001	6.69961E-001	-1.53269E-001	4.59218E+001	-1.88765E+001	-1.68173E-001	4.35182E+001	1.21667E+000
2.14098E+002	1.49317E+003	8.55669E+001	1.75622E+002	1.23697E+000	1.71242E+000	1.90340E+004	1.03736E+003	1.00000E+000	2.75000E+002	0.00000E+000	3.31330E+004	2.11821E+000	3.86415E+001	8.96592E-003	1.24121E-002	4.81286E-002	9.13895E-002	8.87600E+003	8.55340E+001	1.75612E+002	4.51426E-002	4.51426E-002	1.47551E+005	8.00000E+000	3.00000E+000	0.00000E+000	7.89269E+002	5.94400E+002	1.63571E+002	1.00000E+002	2.41019E+000	1.06845E-002	0.00000E+000	5.50439E+001	2.57092E+000	6.76639E-001	7.15628E+002	6.40882E+002	1.80811E+002	4.32424E+001	9.32590E-001	6.69961E-001	-1.61202E-001	5.50439E+001	2.07557E+000	-1.68173E-001	4.32424E+001	9.25513E-001
2.03716E+002	1.27097E+003	8.55129E+001	1.75788E+002	1.20503E+000	1.69692E+000	1.56450E+004	9.27752E+002	1.00000E+000	2.76000E+002	0.00000E+000	3.32510E+004	2.04484E+000	3.56507E+001	9.63406E-003	1.35667E-002	5.00701E-002	9.82807E-002	8.87600E+003	8.55342E+001	1.75613E+002	4.51426E-002	4.51426E-002	1.47551E+005	8.00000E+000	4.00000E+000	0.00000E+000	6.03056E+002	5.63016E+002	1.33581E+002	1.00000E+002	2.03489E+000	1.06743E-002	0.00000E+000	4.17431E+001	2.59117E+000	7.40503E-001	7.15628E+002	6.40882E+002	1.80811E+002	4.29824E+001	9.32590E-001	6.69961E-001	-1.69504E-001	4.17431E+001	1.47373E+000	-1.68173E-001	4.29824E+001	6.52544E-001
2.06993E+002	1.15907E+003	8.54441E+001	1.75857E+002	1.18439E+000	1.66144E+000	1.37710E+004	8.78784E+002	1.00000E+000	2.77000E+002	0.00000E+000	3.33710E+004	1.96780E+000	3.40452E+001	1.00928E-002	1.41580E-002	4.93183E-002	9.59374E-002	8.87600E+003	8.55344E+001	1.75612E+002	4.51426E-002	4.51426E-002	1.47551E+005	8.00000E+000	5.00000E+000	0.00000E+000	4.69274E+002	5.66187E+002	1.43755E+002	1.00000E+002	1.86582E+000	1.26665E-002	0.00000E+000	2.69631E+001	2.55506E+000	8.00439E-001	7.15628E+002	6.40882E+002	1.80811E+002	4.27050E+001	9.32590E-001	6.69961E-001	-1.67629E-001	2.69631E+001	-1.62153E+001	-1.68173E-001	4.27050E+001	3.65854E-001
2.01467E+002	1.18352E+003	8.54752E+001	1.75737E+002	1.23381E+000	1.72389E+000	1.51060E+004	7.14626E+002	1.00000E+000	2.78000E+002	0.00000E+000	3.34910E+004	2.12696E+000	3.44023E+001	1.00386E-002	1.40260E-002	5.30116E-002	1.02489E-001	8.87600E+003	8.55343E+001	1.75612E+002	4.51426E-002	4.51426E-002	1.47551E+005	8.00000E+000	6.00000E+000	0.00000E+000	5.87424E+002	4.98864E+002	1.33492E+002	1.00000E+002	1.90760E+000	9.15434E-003	0.00000E+000	4.62914E+001	2.85158E+000	6.84781E-001	7.15628E+002	6.40882E+002	1.80811E+002	4.23901E+001	9.32590E-001	6.69961E-001	-1.65694E-001	4.62914E+001	1.46182E-001	-1.68173E-001	4.23901E+001	5.96301E-002
2.12725E+002	1.12964E+003	8.55297E+001	1.75601E+002	1.18949E+000	1.74077E+000	1.40470E+004	7.03643E+002	1.00000E+000	2.79000E+002	0.00000E+000	3.35960E+004	2.07063E+000	3.36101E+001	1.00362E-002	1.46876E-002	4.80496E-002	1.01583E-001	8.87600E+003	8.55342E+001	1.75612E+002	4.51426E-002	4.51426E-002	1.47551E+005	8.00000E+000	7.00000E+000	0.00000E+000	6.00833E+002	4.31803E+002	1.36357E+002	1.00000E+002	1.82293E+000	1.10053E-002	0.00000E+000	5.67714E+001	3.21504E+000	6.29844E-001	7.15628E+002	6.40882E+002	1.80811E+002	4.20949E+001	9.32590E-001	6.69961E-001	-1.88135E-001	5.67714E+001	4.62925E+001	-1.68173E-001	4.20949E+001	-2.24052E-001
2.10035E+002	1.40681E+003	8.54822E+001	1.75683E+002	1.20339E+000	1.74317E+000	1.76950E+004	1.84276E+003	1.00000E+000	2.80000E+002	0.00000E+000	3.37280E+004	2.09770E+000	3.75075E+001	9.04648E-003	1.31043E-002	5.68217E-002	1.18354E-001	8.87600E+003	8.55344E+001	1.75612E+002	4.51426E-002	4.51426E-002	1.47551E+005	8.00000E+000	8.00000E+000	0.00000E+000	5.90107E+002	6.74272E+002	1.73288E+002	1.00000E+002	2.27097E+000	2.10532E-002	0.00000E+000	2.85082E+001	2.33347E+000	7.73186E-001	7.15628E+002	6.40882E+002	1.80811E+002	4.17675E+001	9.32590E-001	6.69961E-001	-1.83191E-001	2.85082E+001	9.94284E+000	-1.68173E-001	4.17675E+001	-5.59650E-001
1.99517E+002	7.50630E+002	8.54139E+001	1.76393E+002	1.13531E+000	1.59099E+000	8.28700E+003	6.64033E+002	1.00000E+000	2.81000E+002	2.00000E+001	3.38670E+004	1.80627E+000	2.73976E+001	1.24714E-002	1.74771E-002	4.74733E-002	9.14680E-002	9.14700E+003	8.54272E+001	1.76560E+002	2.88867E-002	2.88867E-002	5.47770E+004	8.00000E+000	1.00000E+000	0.00000E+000	3.47824E+002	3.60270E+002	6.86991E+001	3.00000E+002	1.21616E+000	2.20551E-002	0.00000E+000	3.59819E+001	3.14929E+000	8.37144E-001	3.06993E+002	3.12752E+002	5.69912E+001	3.71242E+001	1.21294E+000	8.45423E-001	-1.67141E-001	3.59819E+001	-7.97797E+000	-1.19920E-001	3.71242E+001	-7.46588E+001
1.75587E+002	5.90316E+002	8.54253E+001	1.76484E+002	1.21799E+000	1.50003E+000	6.63600E+003	5.65788E+002	1.00000E+000	2.82000E+002	3.40000E+001	3.40070E+004	1.82702E+000	2.42964E+001	1.49517E-002	1.84139E-002	4.80395E-002	7.15292E-002	9.14700E+003	8.54276E+001	1.76561E+002	2.88867E-002	2.88867E-002	5.47770E+004	8.00000E+000	2.00000E+000	0.00000E+000	2.89876E+002	2.76337E+002	4.32222E+001	3.00000E+002	9.48633E-001	3.45799E-002	0.00000E+000	4.10654E+001	3.38940E+000	8.69231E-001	3.06993E+002	3.12752E+002	5.69912E+001	3.68422E+001	1.21294E+000	8.45423E-001	-1.03767E-001	4.10654E+001	-9.19942E+001	-1.19920E-001	3.68422E+001	-7.49444E+001
1.82219E+002	6.00179E+002	8.54061E+001	1.76597E+002	1.17589E+000	1.45125E+000	6.32900E+003	4.43310E+002	1.00000E+000	2.83000E+002	3.40000E+001	3.41200E+004	1.70652E+000	2.44986E+001	1.47809E-002	1.82421E-002	4.47550E-002	6.67417E-002	9.14700E+003	8.54279E+001	1.76561E+002	2.88867E-002	2.88867E-002	5.47770E+004	8.00000E+000	3.00000E+000	0.00000E+000	3.18566E+002	2.76431E+002	4.66036E+001	0.00000E+000	9.96436E-001	3.16653E-002	0.00000E+000	4.56037E+001	3.62051E+000	8.33247E-001	3.06993E+002	3.12752E+002	5.69912E+001	3.65505E+001	1.21294E+000	8.45423E-001	-1.04812E-001	4.56037E+001	-8.61123E+001	-1.19920E-001	3.65505E+001	-7.52435E+001
1.98889E+002	6.47006E+002	8.54476E+001	1.76604E+002	1.12915E+000	1.43899E+000	6.50800E+003	9.67348E+002	1.00000E+000	2.84000E+002	2.80000E+001	3.42310E+004	1.62484E+000	2.54363E+001	1.39968E-002	1.78374E-002	5.10400E-002	8.15504E-002	9.14700E+003	8.54281E+001	1.76561E+002	2.88867E-002	2.88867E-002	5.47770E+004	8.00000E+000	4.00000E+000	0.00000E+000	2.81900E+002	3.37621E+002	5.14686E+001	3.00000E+002	1.05226E+000	6.14719E-002	0.00000E+000	2.97746E+001	3.11926E+000	9.53752E-001	3.06993E+002	3.12752E+002	5.69912E+001	3.62836E+001	1.21294E+000	8.45423E-001	-1.20644E-001	2.97746E+001	-8.10425E+001	-1.19920E-001	3.62836E+001	-7.55071E+001
1.86013E+002	6.91961E+002	8.54143E+001	1.76619E+002	1.16241E+000	1.47655E+000	7.32700E+003	3.67963E+002	1.00000E+000	2.85000E+002	2.50000E+001	3.43430E+004	1.71636E+000	2.63052E+001	1.35799E-002	1.72498E-002	3.94805E-002	6.20985E-002	9.14700E+003	8.54283E+001	1.76561E+002	2.88867E-002	2.88867E-002	5.47770E+004	8.00000E+000	5.00000E+000	0.00000E+000	3.26956E+002	3.33547E+002	9.95352E+001	3.00000E+002	1.19950E+000	1.85834E-002	0.00000E+000	3.14074E+001	4.14484E+000	6.76457E-001	3.06993E+002	3.12752E+002	5.69912E+001	3.59951E+001	1.21294E+000	8.45423E-001	-1.19039E-001	3.14074E+001	-8.15700E+001	-1.19920E-001	3.59951E+001	-7.57993E+001
1.87968E+002	6.91223E+002	8.54581E+001	1.76580E+002	1.21828E+000	1.44555E+000	7.51900E+003	5.82747E+002	1.00000E+000	2.86000E+002	2.20000E+001	3.44530E+004	1.76108E+000	2.62911E+001	1.40497E-002	1.66707E-002	4.23436E-002	5.85593E-002	9.14700E+003	8.54286E+001	1.76561E+002	2.88867E-002	2.88867E-002	5.47770E+004	8.00000E+000	6.00000E+000	0.00000E+000	3.44327E+002	3.28413E+002	4.76718E+001	3.00000E+002	1.12032E+000	2.57322E-002	0.00000E+000	4.02028E+001	3.11794E+000	8.87695E-001	3.06993E+002	3.12752E+002	5.69912E+001	3.57170E+001	1.21294E+000	8.45423E-001	-8.53189E-002	4.02028E+001	-1.16203E+002	-1.19920E-001	3.57170E+001	-7.60717E+001
1.84577E+002	4.66024E+002	8.54451E+001	1.76695E+002	1.15043E+000	1.49853E+000	4.86200E+003	5.14285E+002	1.00000E+000	2.87000E+002	5.70000E+001	3.45970E+004	1.72395E+000	2.15876E+001	1.64988E-002	2.14910E-002	6.57767E-002	1.09996E-001	9.14700E+003	8.54287E+001	1.76561E+002	2.88867E-002	2.88867E-002	5.47770E+004	8.00000E+000	7.00000E+000	0.00000E+000	2.10598E+002	2.36090E+002	3.14642E+001	3.00000E+002	7.46897E-001	6.09395E-002	0.00000E+000	3.25190E+001	3.58969E+000	9.58843E-001	3.06993E+002	3.12752E+002	5.69912E+001	3.54496E+001	1.21294E+000	8.45423E-001	-1.31409E-001	3.25190E+001	-6.36030E+001	-1.19920E-001	3.54496E+001	-7.63459E+001
1.71149E+002	6.41026E+002	8.54205E+001	1.76583E+002	1.20718E+000	1.54016E+000	7.30900E+003	6.88200E+002	1.00000E+000	2.88000E+002	3.30000E+001	3.47030E+004	1.85924E+000	2.53185E+001	1.41202E-002	1.80150E-002	4.30842E-002	6.85164E-002	9.14700E+003	8.54289E+001	1.76562E+002	2.88867E-002	2.88867E-002	5.47770E+004	8.00000E+000	8.00000E+000	0.00000E+000	2.94269E+002	3.15281E+002	5.40492E+001	1.00000E+002	1.03847E+000	2.32079E-002	0.00000E+000	3.29948E+001	3.19445E+000	8.78793E-001	3.06993E+002	3.12752E+002	5.69912E+001	3.51550E+001	1.21294E+000	8.45423E-001	-1.21201E-001	3.29948E+001	-7.70735E+001	-1.19920E-001	3.51550E+001	-7.66370E+001
1.76065E+002	2.23428E+002	8.57232E+001	1.74509E+002	1.17123E+000	1.48343E+000	2.39300E+003	3.63337E+002	1.00000E+000	3.18000E+002	5.30000E+001	3.81830E+004	1.73744E+000	1.49475E+001	2.39426E-002	3.03246E-002	6.69683E-002	1.04502E-001	1.03870E+004	8.58257E+001	1.74558E+002	3.47925E-002	3.47925E-002	1.10480E+004	4.00000E+000	1.00000E+000	0.00000E+000	1.56821E+002	4.89916E+001	4.17281E+001	1.00000E+002	3.83289E-001	1.41213E-001	0.00000E+000	9.43486E+001	6.50060E+000	7.54721E-001	1.75859E+002	5.12510E+001	4.74759E+001	9.65844E+001	2.92563E+000	7.80460E-001	-1.17604E-001	9.43486E+001	-2.04164E+001	-8.14473E-002	9.65844E+001	-6.44816E+001
1.75325E+002	2.93780E+002	8.57865E+001	1.74598E+002	1.23059E+000	1.36783E+000	3.06500E+003	3.15958E+002	1.00000E+000	3.19000E+002	4.60000E+001	3.82870E+004	1.68323E+000	1.71400E+001	2.22279E-002	2.47068E-002	6.24074E-002	7.60589E-002	1.03870E+004	8.58257E+001	1.74558E+002	3.47925E-002	3.47925E-002	1.10480E+004	4.00000E+000	2.00000E+000	0.00000E+000	1.97868E+002	4.93841E+001	5.67466E+001	1.00000E+002	4.70922E-001	8.54544E-002	0.00000E+000	1.01283E+002	5.25271E+000	8.25302E-001	1.75859E+002	5.12510E+001	4.74759E+001	9.63144E+001	2.92563E+000	7.80460E-001	-5.28169E-002	1.01283E+002	-9.41941E+001	-8.14473E-002	9.63144E+001	-6.47507E+001
1.74868E+002	2.69012E+002	8.58626E+001	1.74521E+002	1.25187E+000	1.46182E+000	3.03100E+003	2.65960E+002	1.00000E+000	3.20000E+002	4.90000E+001	3.83990E+004	1.83000E+000	1.64016E+001	2.27387E-002	2.65521E-002	6.79436E-002	9.11002E-002	1.03870E+004	8.58259E+001	1.74559E+002	3.47925E-002	3.47925E-002	1.10480E+004	4.00000E+000	3.00000E+000	0.00000E+000	1.76135E+002	4.45156E+001	5.45512E+001	1.00000E+002	4.27568E-001	9.50341E-002	0.00000E+000	1.02913E+002	5.53432E+000	7.87688E-001	1.75859E+002	5.12510E+001	4.74759E+001	9.60676E+001	2.92563E+000	7.80460E-001	-7.73660E-002	1.02913E+002	-6.31497E+001	-8.14473E-002	9.60676E+001	-6.49872E+001
1.74310E+002	2.52034E+002	8.59257E+001	1.74601E+002	1.17436E+000	1.39619E+000	2.55900E+003	3.11633E+002	1.00000E+000	3.21000E+002	5.20000E+001	3.85210E+004	1.63964E+000	1.58756E+001	2.32149E-002	2.76001E-002	6.15620E-002	8.49671E-002	1.03870E+004	8.58263E+001	1.74559E+002	3.47925E-002	3.47925E-002	1.10480E+004	4.00000E+000	4.00000E+000	0.00000E+000	1.66974E+002	6.35775E+001	3.33668E+001	1.00000E+002	4.06259E-001	1.10618E-001	0.00000E+000	8.17534E+001	6.03692E+000	7.85888E-001	1.75859E+002	5.12510E+001	4.74759E+001	9.58278E+001	2.92563E+000	7.80460E-001	-8.62964E-002	8.17534E+001	-7.32991E+001	-8.14473E-002	9.58278E+001	-6.52256E+001
1.68867E+002	2.68994E+002	8.60310E+001	1.75132E+002	1.28352E+000	1.40516E+000	2.97800E+003	2.67416E+002	1.00000E+000	3.38000E+002	5.40000E+001	4.04110E+004	1.80355E+000	1.64010E+001	2.35202E-002	2.57491E-002	6.87060E-002	8.14553E-002	1.10570E+004	8.60310E+001	1.75132E+002	6.87060E-002	8.14553E-002	2.97800E+003	1.00000E+000	1.00000E+000	0.00000E+000	1.71892E+002	7.81852E+001	3.03943E+001	1.00000E+002	4.31671E-001	6.56566E-002	0.00000E+000	6.81142E+001	5.73785E+000	7.66478E-001	1.71892E+002	7.81852E+001	3.03943E+001	6.81142E+001	5.73785E+000	7.66478E-001	-4.52388E-002	6.81142E+001	-1.36241E+002	-4.52388E-002	6.81142E+001	-1.36241E+002
1.54696E+002	1.77820E+002	8.56220E+001	1.76029E+002	1.40490E+000	1.68094E+000	2.49800E+003	2.04023E+002	1.00000E+000	3.63000E+002	6.30000E+001	4.29610E+004	2.36154E+000	1.33349E+001	2.81092E-002	3.36322E-002	9.31182E-002	1.31293E-001	1.17530E+004	8.56220E+001	1.76029E+002	9.31182E-002	1.31293E-001	2.49800E+003	1.00000E+000	1.00000E+000	0.00000E+000	1.19483E+002	4.97614E+001	3.96143E+001	3.00000E+002	3.26759E-001	1.40308E-001	0.00000E+000	7.61039E+001	9.09582E+000	5.27926E-001	1.19483E+002	4.97614E+001	3.96143E+001	7.61039E+001	9.09582E+000	5.27926E-001	-8.94529E-002	7.61039E+001	-7.51086E+001	-8.94529E-002	7.61039E+001	-7.51086E+001
1.72570E+002	3.31736E+002	8.49779E+001	1.76702E+002	1.21231E+000	1.58994E+000	3.89200E+003	4.90519E+002	1.00000E+000	3.87000E+002	2.80000E+001	4.53740E+004	1.92750E+000	1.82136E+001	1.94325E-002	2.54856E-002	6.72665E-002	1.13452E-001	1.24300E+004	8.49772E+001	1.76985E+002	1.81076E-002	1.81076E-002	3.65960E+005	3.30000E+001	1.00000E+000	0.00000E+000	1.44389E+002	1.49243E+002	4.47791E+001	1.00000E+002	5.34406E-001	8.04799E-002	0.00000E+000	2.96021E-003	5.67160E+000	6.78296E-001	5.51234E+002	3.37169E+002	1.48631E+002	3.65407E+001	7.41175E-001	5.35271E-001	-1.34759E-001	2.96021E-003	-9.14962E+001	-1.23812E-001	3.65407E+001	-7.00383E+001
2.09295E+002	1.23443E+003	8.49748E+001	1.76847E+002	1.19315E+000	1.52317E+000	1.37230E+004	1.88216E+003	1.00000E+000	3.88000E+002	0.00000E+000	4.54660E+004	1.81736E+000	3.51344E+001	1.01852E-002	1.30024E-002	5.12170E-002	8.27575E-002	1.24300E+004	8.49777E+001	1.76985E+002	1.81076E-002	1.81076E-002	3.65960E+005	3.30000E+001	2.00000E+000	0.00000E+000	6.77590E+002	4.64710E+002	1.35587E+002	1.00000E+002	1.98591E+000	2.88187E-002	0.00000E+000	2.73442E+001	3.05312E+000	6.71030E-001	5.51234E+002	3.37169E+002	1.48631E+002	3.61418E+001	7.41175E-001	5.35271E-001	-1.21496E-001	2.73442E+001	-8.23775E+001	-1.23812E-001	3.61418E+001	-7.04448E+001
2.03695E+002	1.34924E+003	8.50277E+001	1.76871E+002	1.23427E+000	1.56979E+000	1.58820E+004	1.92813E+003	1.00000E+000	3.89000E+002	0.00000E+000	4.55640E+004	1.93754E+000	3.67321E+001	9.79391E-003	1.24563E-002	5.41341E-002	8.69596E-002	1.24300E+004	8.49781E+001	1.76985E+002	1.81076E-002	1.81076E-002	3.65960E+005	3.30000E+001	3.00000E+000	0.00000E+000	7.41850E+002	5.05387E+002	1.51884E+002	1.00000E+002	2.17506E+000	2.71736E-002	0.00000E+000	2.73649E+001	2.87926E+000	6.61420E-001	5.51234E+002	3.37169E+002	1.48631E+002	3.57255E+001	7.41175E-001	5.35271E-001	-1.19658E-001	2.73649E+001	-8.48277E+001	-1.23812E-001	3.57255E+001	-7.08577E+001
2.22717E+002	1.29268E+003	8.50470E+001	1.77041E+002	1.21008E+000	1.52216E+000	1.44960E+004	1.45359E+003	1.00000E+000	3.90000E+002	1.00000E+000	4.56640E+004	1.84194E+000	3.59539E+001	1.00506E-002	1.26426E-002	5.34050E-002	8.38899E-002	1.24300E+004	8.49788E+001	1.76986E+002	1.81076E-002	1.81076E-002	3.65960E+005	3.30000E+001	4.00000E+000	0.00000E+000	7.44943E+002	3.98926E+002	1.79255E+002	1.00000E+002	2.05659E+000	2.24863E-002	0.00000E+000	4.38820E+001	3.32071E+000	6.00283E-001	5.51234E+002	3.37169E+002	1.48631E+002	3.53071E+001	7.41175E-001	5.35271E-001	-1.14220E-001	4.38820E+001	-7.55687E+001	-1.23812E-001	3.53071E+001	-7.12831E+001
2.06898E+002	9.47690E+002	8.49932E+001	1.76908E+002	1.21120E+000	1.48063E+000	1.04140E+004	1.26403E+003	1.00000E+000	3.91000E+002	4.00000E+000	4.57780E+004	1.79334E+000	3.07846E+001	1.18688E-002	1.45090E-002	5.28478E-002	7.82427E-002	1.24300E+004	8.49791E+001	1.76986E+002	1.81076E-002	1.81076E-002	3.65960E+005	3.30000E+001	5.00000E+000	0.00000E+000	5.33050E+002	3.05840E+002	1.22617E+002	1.00000E+002	1.49439E+000	3.63222E-002	0.00000E+000	3.85151E+001	3.85063E+000	6.10761E-001	5.51234E+002	3.37169E+002	1.48631E+002	3.49201E+001	7.41175E-001	5.35271E-001	-1.00093E-001	3.85151E+001	-9.93268E+001	-1.23812E-001	3.49201E+001	-7.16680E+001
1.96392E+002	9.10251E+002	8.48512E+001	1.76968E+002	1.24716E+000	1.59224E+000	1.09060E+004	5.42399E+002	1.00000E+000	3.92000E+002	4.00000E+000	4.58870E+004	1.98578E+000	3.01704E+001	1.19423E-002	1.52467E-002	5.46968E-002	8.82463E-002	1.24300E+004	8.49794E+001	1.76986E+002	1.81076E-002	1.81076E-002	3.65960E+005	3.30000E+001	6.00000E+000	0.00000E+000	4.97651E+002	2.81371E+002	1.42833E+002	1.00000E+002	1.44080E+000	1.33580E-002	0.00000E+000	4.12236E+001	4.51286E+000	5.09245E-001	5.51234E+002	3.37169E+002	1.48631E+002	3.45436E+001	7.41175E-001	5.35271E-001	-1.21532E-001	4.12236E+001	-6.84662E+001	-1.23812E-001	3.45436E+001	-7.20596E+001
2.09287E+002	9.08902E+002	8.49378E+001	1.76888E+002	1.15599E+000	1.55143E+000	9.95100E+003	8.19869E+002	1.00000E+000	3.93000E+002	1.00000E+000	4.59860E+004	1.79344E+000	3.01480E+001	1.15883E-002	1.55524E-002	4.89016E-002	8.68522E-002	1.24300E+004	8.49799E+001	1.76987E+002	1.81076E-002	1.81076E-002	3.65960E+005	3.30000E+001	7.00000E+000	0.00000E+000	5.04653E+002	3.35204E+002	9.59151E+001	1.00000E+002	1.45192E+000	2.41387E-002	0.00000E+000	2.74233E+001	3.50350E+000	6.86715E-001	5.51234E+002	3.37169E+002	1.48631E+002	3.41555E+001	7.41175E-001	5.35271E-001	-1.46057E-001	2.74233E+001	-4.80348E+001	-1.23812E-001	3.41555E+001	-7.24363E+001
2.23219E+002	9.44522E+002	8.49907E+001	1.76916E+002	1.17602E+000	1.54075E+000	1.04420E+004	9.27499E+002	1.00000E+000	3.94000E+002	2.00000E+000	4.60840E+004	1.81195E+000	3.07331E+001	1.15086E-002	1.50778E-002	5.21570E-002	8.85118E-002	1.24300E+004	8.49803E+001	1.76987E+002	1.81076E-002	1.81076E-002	3.65960E+005	3.30000E+001	8.00000E+000	0.00000E+000	5.19693E+002	3.35742E+002	1.16200E+002	1.00000E+002	1.51200E+000	3.07674E-002	0.00000E+000	2.90578E+001	3.78231E+000	6.20959E-001	5.51234E+002	3.37169E+002	1.48631E+002	3.37470E+001	7.41175E-001	5.35271E-001	-1.34249E-001	2.90578E+001	-6.31642E+001	-1.23812E-001	3.37470E+001	-7.28417E+001
2.08686E+002	8.91699E+002	8.49449E+001	1.76941E+002	1.23466E+000	1.60041E+000	1.06630E+004	1.15653E+003	1.00000E+000	3.95000E+002	1.00000E+000	4.61780E+004	1.97596E+000	2.98613E+001	1.19566E-002	1.54986E-002	6.16395E-002	1.02699E-001	1.24300E+004	8.49806E+001	1.76988E+002	1.81076E-002	1.81076E-002	3.65960E+005	3.30000E+001	9.00000E+000	0.00000E+000	5.07445E+002	2.84051E+002	1.27692E+002	1.00000E+002	1.43131E+000	3.46243E-002	0.00000E+000	3.93410E+001	4.05374E+000	5.73345E-001	5.51234E+002	3.37169E+002	1.48631E+002	3.33315E+001	7.41175E-001	5.35271E-001	-1.29009E-001	3.93410E+001	-6.01495E+001	-1.23812E-001	3.33315E+001	-7.32624E+001
2.37014E+002	9.25219E+002	8.49298E+001	1.76804E+002	1.17054E+000	1.55523E+000	1.02920E+004	1.57042E+003	1.00000E+000	3.96000E+002	2.00000E+000	4.62710E+004	1.82046E+000	3.04174E+001	1.15381E-002	1.53301E-002	5.10533E-002	8.90136E-002	1.24300E+004	8.49810E+001	1.76988E+002	1.81076E-002	1.81076E-002	3.65960E+005	3.30000E+001	1.00000E+001	0.00000E+000	5.76873E+002	2.53986E+002	1.31433E+002	1.00000E+002	1.48940E+000	5.64807E-002	0.00000E+000	5.21303E+001	3.49456E+000	6.76970E-001	5.51234E+002	3.37169E+002	1.48631E+002	3.29191E+001	7.41175E-001	5.35271E-001	-1.41134E-001	5.21303E+001	-3.03843E+001	-1.23812E-001	3.29191E+001	-7.36691E+001
1.97073E+002	9.77759E+002	8.49387E+001	1.77035E+002	1.20889E+000	1.64474E+000	1.16940E+004	8.35554E+002	1.00000E+000	3.97000E+002	2.00000E+000	4.63640E+004	1.98830E+000	3.12691E+001	1.11790E-002	1.52095E-002	5.56842E-002	1.02019E-001	1.24300E+004	8.49814E+001	1.76988E+002	1.81076E-002	1.81076E-002	3.65960E+005	3.30000E+001	1.10000E+001	0.00000E+000	5.43097E+002	2.94913E+002	1.56845E+002	1.00000E+002	1.55435E+000	2.53213E-002	0.00000E+000	4.23781E+001	4.33577E+000	5.11874E-001	5.51234E+002	3.37169E+002	1.48631E+002	3.25231E+001	7.41175E-001	5.35271E-001	-1.52736E-001	4.23781E+001	-2.33469E+001	-1.23812E-001	3.25231E+001	-7.40760E+001
2.05737E+002	1.07643E+003	8.48537E+001	1.76980E+002	1.21904E+000	1.55517E+000	1.23780E+004	1.07205E+003	1.00000E+000	3.98000E+002	1.00000E+000	4.64660E+004	1.89582E+000	3.28089E+001	1.09571E-002	1.39782E-002	5.62245E-002	9.07618E-002	1.24300E+004	8.49818E+001	1.76989E+002	1.81076E-002	1.81076E-002	3.65960E+005	3.30000E+001	1.20000E+001	0.00000E+000	5.85572E+002	3.44318E+002	1.66757E+002	1.00000E+002	1.71450E+000	2.58818E-002	0.00000E+000	3.56245E+001	4.23170E+000	5.09766E-001	5.51234E+002	3.37169E+002	1.48631E+002	3.21110E+001	7.41175E-001	5.35271E-001	-1.21161E-001	3.56245E+001	-7.45661E+001	-1.23812E-001	3.21110E+001	-7.44926E+001
1.96590E+002	1.01504E+003	8.48268E+001	1.77068E+002	1.27875E+000	1.51958E+000	1.20140E+004	9.79048E+002	1.00000E+000	3.99000E+002	2.00000E+000	4.65780E+004	1.94317E+000	3.18597E+001	1.16665E-002	1.38637E-002	5.33936E-002	7.48192E-002	1.24300E+004	8.49823E+001	1.76989E+002	1.81076E-002	1.81076E-002	3.65960E+005	3.30000E+001	1.30000E+001	0.00000E+000	5.81532E+002	2.44238E+002	2.11573E+002	1.00000E+002	1.62838E+000	3.02728E-002	0.00000E+000	6.53249E+001	4.55138E+000	4.81087E-001	5.51234E+002	3.37169E+002	1.48631E+002	3.16860E+001	7.41175E-001	5.35271E-001	-8.60625E-002	6.53249E+001	-9.02362E+001	-1.23812E-001	3.16860E+001	-7.49244E+001
1.97690E+002	9.56847E+002	8.47882E+001	1.77092E+002	1.20656E+000	1.54896E+000	1.08970E+004	1.26195E+003	1.00000E+000	4.00000E+002	1.00000E+000	4.66770E+004	1.86892E+000	3.09329E+001	1.15583E-002	1.48384E-002	4.84797E-002	7.89075E-002	1.24300E+004	8.49824E+001	1.76989E+002	1.81076E-002	1.81076E-002	3.65960E+005	3.30000E+001	1.40000E+001	0.00000E+000	5.07959E+002	3.43112E+002	1.36223E+002	1.00000E+002	1.54410E+000	3.53663E-002	0.00000E+000	2.35461E+001	4.21598E+000	5.45330E-001	5.51234E+002	3.37169E+002	1.48631E+002	3.12704E+001	7.41175E-001	5.35271E-001	-1.24260E-001	2.35461E+001	-8.24603E+001	-1.23812E-001	3.12704E+001	-7.53444E+001
2.02573E+002	8.15308E+002	8.48302E+001	1.77061E+002	1.19297E+000	1.58606E+000	9.35800E+003	1.05028E+003	1.00000E+000	4.01000E+002	4.00000E+000	4.67930E+004	1.89212E+000	2.85536E+001	1.23321E-002	1.63956E-002	5.91250E-002	1.03416E-001	1.24300E+004	8.49829E+001	1.76990E+002	1.81076E-002	1.81076E-002	3.65960E+005	3.30000E+001	1.50000E+001	0.00000E+000	3.84163E+002	3.26001E+002	1.34041E+002	1.00000E+002	1.33354E+000	3.42203E-002	0.00000E+000	3.71609E+000	4.96993E+000	4.99195E-001	5.51234E+002	3.37169E+002	1.48631E+002	3.08290E+001	7.41175E-001	5.35271E-001	-1.41447E-001	3.71609E+000	-7.83731E+001	-1.23812E-001	3.08290E+001	-7.57806E+001
1.85840E+002	9.50218E+002	8.50099E+001	1.77086E+002	1.23199E+000	1.61650E+000	1.14190E+004	1.14691E+003	1.00000E+000	4.02000E+002	2.00000E+000	4.68970E+004	1.99151E+000	3.08256E+001	1.15290E-002	1.51273E-002	5.77500E-002	9.85071E-002	1.24300E+004	8.49835E+001	1.76989E+002	1.81076E-002	1.81076E-002	3.65960E+005	3.30000E+001	1.60000E+001	0.00000E+000	4.35971E+002	3.87790E+002	1.50240E+002	1.00000E+002	1.53896E+000	3.01217E-002	0.00000E+000	3.57208E-001	4.21652E+000	5.32652E-001	5.51234E+002	3.37169E+002	1.48631E+002	3.04123E+001	7.41175E-001	5.35271E-001	-1.34988E-001	3.57208E-001	-9.08391E+001	-1.23812E-001	3.04123E+001	-7.61833E+001
1.99505E+002	1.08092E+003	8.48969E+001	1.77092E+002	1.21714E+000	1.55739E+000	1.24630E+004	1.34146E+003	1.00000E+000	4.03000E+002	0.00000E+000	4.69920E+004	1.89556E+000	3.28773E+001	1.09026E-002	1.39504E-002	5.13011E-002	8.31731E-002	1.24300E+004	8.49838E+001	1.76990E+002	1.81076E-002	1.81076E-002	3.65960E+005	3.30000E+001	1.70000E+001	0.00000E+000	5.90286E+002	3.41414E+002	1.69937E+002	1.00000E+002	1.72245E+000	2.88886E-002	0.00000E+000	3.48935E+001	4.25278E+000	5.05507E-001	5.51234E+002	3.37169E+002	1.48631E+002	2.99616E+001	7.41175E-001	5.35271E-001	-1.22633E-001	3.48935E+001	-7.33107E+001	-1.23812E-001	2.99616E+001	-7.66439E+001
1.69293E+002	3.28099E+002	8.48221E+001	1.77062E+002	1.27469E+000	1.74077E+000	4.32500E+003	4.24083E+002	1.00000E+000	4.04000E+002	8.60000E+001	4.71650E+004	2.21894E+000	1.81135E+001	1.93825E-002	2.64697E-002	7.45876E-002	1.36711E-001	1.24300E+004	8.49843E+001	1.76990E+002	1.81076E-002	1.81076E-002	3.65960E+005	3.30000E+001	1.80000E+001	0.00000E+000	1.67970E+002	1.22066E+002	4.39508E+001	1.00000E+002	5.22601E-001	6.38794E-002	0.00000E+000	1.63342E+001	6.38355E+000	5.71683E-001	5.51234E+002	3.37169E+002	1.48631E+002	2.95373E+001	7.41175E-001	5.35271E-001	-1.54565E-001	1.63342E+001	-4.67003E+001	-1.23812E-001	2.95373E+001	-7.70732E+001
1.88274E+002	9.53808E+002	8.49687E+001	1.77041E+002	1.21441E+000	1.65768E+000	1.15280E+004	1.14844E+003	1.00000E+000	4.05000E+002	1.00000E+000	4.71970E+004	2.01310E+000	3.08838E+001	1.13106E-002	1.54391E-002	5.95977E-002	1.10023E-001	1.24300E+004	8.49849E+001	1.76990E+002	1.81076E-002	1.81076E-002	3.65960E+005	3.30000E+001	1.90000E+001	0.00000E+000	4.73168E+002	3.74364E+002	1.30164E+002	1.00000E+002	1.53363E+000	2.81559E-002	0.00000E+000	9.60956E+000	3.87290E+000	5.77162E-001	5.51234E+002	3.37169E+002	1.48631E+002	2.91738E+001	7.41175E-001	5.35271E-001	-1.54337E-001	9.60956E+000	-5.37482E+001	-1.23812E-001	2.91738E+001	-7.74231E+001
2.04055E+002	1.01205E+003	8.48274E+001	1.76926E+002	1.19566E+000	1.54383E+000	1.14000E+004	1.69776E+003	1.00000E+000	4.06000E+002	0.00000E+000	4.72980E+004	1.84590E+000	3.18128E+001	1.11984E-002	1.44593E-002	5.68552E-002	9.39710E-002	1.24300E+004	8.49854E+001	1.76990E+002	1.81076E-002	1.81076E-002	3.65960E+005	3.30000E+001	2.00000E+001	0.00000E+000	5.64449E+002	3.25382E+002	1.42753E+002	1.00000E+002	1.60878E+000	4.26162E-002	0.00000E+000	3.27868E+001	3.95777E+000	5.67947E-001	5.51234E+002	3.37169E+002	1.48631E+002	2.88190E+001	7.41175E-001	5.35271E-001	-1.27094E-001	3.27868E+001	-6.93428E+001	-1.23812E-001	2.88190E+001	-7.77841E+001
1.83696E+002	7.29791E+002	8.49867E+001	1.76961E+002	1.28424E+000	1.45107E+000	8.32100E+003	6.13392E+002	1.00000E+000	4.07000E+002	1.40000E+001	4.74140E+004	1.86352E+000	2.70146E+001	1.40785E-002	1.59075E-002	5.60641E-002	7.10376E-002	1.24300E+004	8.49856E+001	1.76990E+002	1.81076E-002	1.81076E-002	3.65960E+005	3.30000E+001	2.10000E+001	0.00000E+000	4.24259E+002	2.14327E+002	1.11025E+002	1.00000E+002	1.16681E+000	2.15990E-002	0.00000E+000	4.18981E+001	4.58183E+000	5.74228E-001	5.51234E+002	3.37169E+002	1.48631E+002	2.84748E+001	7.41175E-001	5.35271E-001	-6.09945E-002	4.18981E+001	-1.44095E+002	-1.23812E-001	2.84748E+001	-7.81165E+001
1.96765E+002	9.61616E+002	8.49356E+001	1.77174E+002	1.27323E+000	1.48631E+000	1.11340E+004	9.63005E+002	1.00000E+000	4.08000E+002	0.00000E+000	4.75130E+004	1.89242E+000	3.10099E+001	1.20665E-002	1.40859E-002	5.21654E-002	7.05269E-002	1.24300E+004	8.49857E+001	1.76990E+002	1.81076E-002	1.81076E-002	3.65960E+005	3.30000E+001	2.20000E+001	0.00000E+000	4.72177E+002	2.33627E+002	2.67655E+002	1.00000E+002	1.55697E+000	2.49807E-002	0.00000E+000	8.76332E+001	9.89182E+000	2.29937E-001	5.51234E+002	3.37169E+002	1.48631E+002	2.81657E+001	7.41175E-001	5.35271E-001	-7.72156E-002	8.76332E+001	-7.88256E+001	-1.23812E-001	2.81657E+001	-7.84407E+001
2.02972E+002	1.00251E+003	8.49617E+001	1.76841E+002	1.20898E+000	1.52995E+000	1.13350E+004	6.72937E+002	1.00000E+000	4.09000E+002	1.00000E+000	4.76120E+004	1.84968E+000	3.16625E+001	1.13555E-002	1.43703E-002	4.70718E-002	7.44676E-002	1.24300E+004	8.49861E+001	1.76990E+002	1.81076E-002	1.81076E-002	3.65960E+005	3.30000E+001	2.30000E+001	0.00000E+000	5.43921E+002	3.18376E+002	1.58803E+002	1.00000E+002	1.59741E+000	1.63954E-002	0.00000E+000	3.20060E+001	4.53023E+000	4.97600E-001	5.51234E+002	3.37169E+002	1.48631E+002	2.78796E+001	7.41175E-001	5.35271E-001	-1.17188E-001	3.20060E+001	-8.34963E+001	-1.23812E-001	2.78796E+001	-7.87078E+001
1.99771E+002	1.24253E+003	8.49885E+001	1.76848E+002	1.21715E+000	1.53109E+000	1.41430E+004	1.67479E+003	1.00000E+000	4.10000E+002	0.00000E+000	4.77110E+004	1.86358E+000	3.52495E+001	1.02347E-002	1.28745E-002	4.90546E-002	7.69320E-002	1.24300E+004	8.49863E+001	1.76989E+002	1.81076E-002	1.81076E-002	3.65960E+005	3.30000E+001	2.40000E+001	0.00000E+000	7.11358E+002	3.48390E+002	2.07098E+002	1.00000E+002	1.97722E+000	1.93550E-002	0.00000E+000	4.49594E+001	3.79602E+000	5.31633E-001	5.51234E+002	3.37169E+002	1.48631E+002	2.76349E+001	7.41175E-001	5.35271E-001	-1.14234E-001	4.49594E+001	-7.44686E+001	-1.23812E-001	2.76349E+001	-7.89505E+001
1.89937E+002	9.64835E+002	8.52013E+001	1.77093E+002	1.19173E+000	1.57081E+000	1.09780E+004	1.03996E+003	1.00000E+000	4.11000E+002	0.00000E+000	4.78000E+004	1.87199E+000	3.10618E+001	1.13741E-002	1.49921E-002	5.14312E-002	8.83240E-002	1.24300E+004	8.49866E+001	1.76989E+002	1.81076E-002	1.81076E-002	3.65960E+005	3.30000E+001	2.50000E+001	0.00000E+000	5.23338E+002	3.66687E+002	1.04885E+002	1.00000E+002	1.54678E+000	2.34729E-002	0.00000E+000	1.71474E+001	3.40040E+000	6.73626E-001	5.51234E+002	3.37169E+002	1.48631E+002	2.73449E+001	7.41175E-001	5.35271E-001	-1.37220E-001	1.71474E+001	-7.08993E+001	-1.23812E-001	2.73449E+001	-7.92347E+001
2.03961E+002	1.27649E+003	8.52389E+001	1.77242E+002	1.21644E+000	1.55190E+000	1.47150E+004	1.32996E+003	1.00000E+000	4.12000E+002	0.00000E+000	4.79040E+004	1.88780E+000	3.57279E+001	1.00280E-002	1.27933E-002	4.78011E-002	7.70657E-002	1.24300E+004	8.49865E+001	1.76989E+002	1.81076E-002	1.81076E-002	3.65960E+005	3.30000E+001	2.60000E+001	0.00000E+000	6.44644E+002	4.37633E+002	2.16535E+002	1.00000E+002	2.04387E+000	2.28085E-002	0.00000E+000	1.90222E+001	4.57057E+000	4.32874E-001	5.51234E+002	3.37169E+002	1.48631E+002	2.71083E+001	7.41175E-001	5.35271E-001	-1.21175E-001	1.90222E+001	-9.11301E+001	-1.23812E-001	2.71083E+001	-7.94756E+001
1.88043E+002	1.04798E+003	8.51388E+001	1.77163E+002	1.23362E+000	1.56905E+000	1.23290E+004	1.32868E+003	1.00000E+000	4.13000E+002	1.00000E+000	4.80050E+004	1.93561E+000	3.23726E+001	1.11101E-002	1.41310E-002	5.68840E-002	9.12821E-002	1.24300E+004	8.49862E+001	1.76988E+002	1.81076E-002	1.81076E-002	3.65960E+005	3.30000E+001	2.70000E+001	0.00000E+000	4.89288E+002	4.38169E+002	1.46201E+002	1.00000E+002	1.69055E+000	2.82480E-002	0.00000E+000	-1.61716E+000	3.59642E+000	6.01004E-001	5.51234E+002	3.37169E+002	1.48631E+002	2.68371E+001	7.41175E-001	5.35271E-001	-1.19681E-001	2.89628E+002	-1.13784E+002	-1.23812E-001	2.68371E+001	-7.97514E+001
1.81659E+002	9.83305E+002	8.51898E+001	1.77131E+002	1.24398E+000	1.57821E+000	1.17150E+004	1.22035E+003	1.00000E+000	4.14000E+002	1.00000E+000	4.81130E+004	1.96326E+000	3.13577E+001	1.14932E-002	1.45812E-002	5.34979E-002	8.52761E-002	1.24300E+004	8.49863E+001	1.76988E+002	1.81076E-002	1.81076E-002	3.65960E+005	3.30000E+001	2.80000E+001	0.00000E+000	4.50698E+002	4.16410E+002	1.49611E+002	1.00000E+002	1.60570E+000	2.59387E-002	0.00000E+000	-5.19089E+000	3.86635E+000	5.73507E-001	5.51234E+002	3.37169E+002	1.48631E+002	2.65663E+001	7.41175E-001	5.35271E-001	-1.18430E-001	2.86055E+002	-1.19028E+002	-1.23812E-001	2.65663E+001	-8.00162E+001
1.88195E+002	8.00471E+002	8.50414E+001	1.76916E+002	1.17262E+000	1.49203E+000	8.58000E+003	6.78844E+002	1.00000E+000	4.15000E+002	1.30000E+001	4.82250E+004	1.74958E+000	2.82926E+001	1.26594E-002	1.61077E-002	5.06299E-002	8.08778E-002	1.24300E+004	8.49860E+001	1.76988E+002	1.81076E-002	1.81076E-002	3.65960E+005	3.30000E+001	2.90000E+001	0.00000E+000	4.80788E+002	2.12666E+002	1.28143E+002	1.00000E+002	1.27732E+000	2.83003E-002	0.00000E+000	4.79680E+001	4.27462E+000	6.06135E-001	5.51234E+002	3.37169E+002	1.48631E+002	2.63403E+001	7.41175E-001	5.35271E-001	-1.19871E-001	4.79680E+001	-6.39397E+001	-1.23812E-001	2.63403E+001	-8.02441E+001
2.00850E+002	9.15297E+002	8.50271E+001	1.76929E+002	1.17385E+000	1.50605E+000	9.89900E+003	8.36132E+002	1.00000E+000	4.16000E+002	2.00000E+000	4.83130E+004	1.76788E+000	3.02539E+001	1.17983E-002	1.51371E-002	4.91591E-002	7.98989E-002	1.24300E+004	8.49861E+001	1.76988E+002	1.81076E-002	1.81076E-002	3.65960E+005	3.30000E+001	3.00000E+001	0.00000E+000	5.42421E+002	2.71951E+002	1.21325E+002	1.00000E+002	1.45029E+000	2.22868E-002	0.00000E+000	3.80331E+001	3.73379E+000	6.46050E-001	5.51234E+002	3.37169E+002	1.48631E+002	2.61357E+001	7.41175E-001	5.35271E-001	-1.23957E-001	3.80331E+001	-6.83564E+001	-1.23812E-001	2.61357E+001	-8.04505E+001
1.79392E+002	1.07482E+003	8.50106E+001	1.76866E+002	1.25357E+000	1.61848E+000	1.31780E+004	1.26251E+003	1.00000E+000	4.17000E+002	1.00000E+000	4.84250E+004	2.02888E+000	3.27845E+001	1.09201E-002	1.40988E-002	5.56553E-002	9.19844E-002	1.24300E+004	8.49859E+001	1.76989E+002	1.81076E-002	1.81076E-002	3.65960E+005	3.30000E+001	3.10000E+001	0.00000E+000	6.52796E+002	3.18967E+002	1.45127E+002	1.00000E+002	1.73019E+000	2.57410E-002	0.00000E+000	3.92678E+001	3.19085E+000	6.55210E-001	5.51234E+002	3.37169E+002	1.48631E+002	2.59472E+001	7.41175E-001	5.35271E-001	-1.27052E-001	3.92678E+001	-6.28997E+001	-1.23812E-001	2.59472E+001	-8.06373E+001
1.88977E+002	1.06806E+003	8.50418E+001	1.76901E+002	1.18991E+000	1.64762E+000	1.26280E+004	1.09469E+003	1.00000E+000	4.18000E+002	1.00000E+000	4.85300E+004	1.96051E+000	3.26813E+001	1.05888E-002	1.46619E-002	5.70142E-002	1.08313E-001	1.24300E+004	8.49858E+001	1.76989E+002	1.81076E-002	1.81076E-002	3.65960E+005	3.30000E+001	3.20000E+001	0.00000E+000	6.32446E+002	3.30956E+002	1.42110E+002	1.00000E+002	1.71480E+000	2.59730E-002	0.00000E+000	3.51142E+001	3.36561E+000	6.34571E-001	5.51234E+002	3.37169E+002	1.48631E+002	2.57514E+001	7.41175E-001	5.35271E-001	-1.61306E-001	3.51142E+001	-1.78061E+001	-1.23812E-001	2.57514E+001	-8.08322E+001
1.82592E+002	8.15639E+002	8.50134E+001	1.77051E+002	1.18335E+000	1.50444E+000	8.86800E+003	7.54570E+002	1.00000E+000	4.19000E+002	7.00000E+000	4.86540E+004	1.78028E+000	2.85594E+001	1.25661E-002	1.59758E-002	5.35947E-002	8.56156E-002	1.24300E+004	8.49857E+001	1.76989E+002	1.81076E-002	1.81076E-002	3.65960E+005	3.30000E+001	3.30000E+001	0.00000E+000	4.74258E+002	2.98664E+002	8.64904E+001	1.00000E+002	1.33107E+000	2.36381E-002	0.00000E+000	2.21938E+001	3.64464E+000	6.99267E-001	5.51234E+002	3.37169E+002	1.48631E+002	2.55932E+001	7.41175E-001	5.35271E-001	-1.19460E-001	2.21938E+001	-9.02737E+001	-1.23812E-001	2.55932E+001	-8.10004E+001
1.59418E+002	3.63630E+002	8.57445E+001	1.74955E+002	1.28707E+000	1.42258E+000	4.09100E+003	3.12529E+002	1.00000E+000	4.37000E+002	4.40000E+001	5.05280E+004	1.83096E+000	1.90691E+001	2.01227E-002	2.22414E-002	5.68151E-002	6.85333E-002	1.38900E+004	8.58163E+001	1.74970E+002	1.50931E-002	1.50931E-002	8.58070E+004	3.10000E+001	1.00000E+000	0.00000E+000	2.34079E+002	6.32406E+001	1.22529E+002	1.00000E+002	6.67370E-001	4.08553E-002	0.00000E+000	9.01428E+001	6.40435E+000	5.85897E-001	1.73206E+002	3.96721E+001	8.25541E+001	8.65117E+001	1.20398E+000	6.80503E-001	-5.00126E-002	9.01428E+001	-1.08649E+002	-8.75418E-002	8.65117E+001	-6.70235E+001
1.64188E+002	3.70439E+002	8.58083E+001	1.74963E+002	1.17574E+000	1.44577E+000	3.85300E+003	4.01718E+002	1.00000E+000	4.38000E+002	4.60000E+001	5.06250E+004	1.69986E+000	1.92468E+001	1.89414E-002	2.32917E-002	6.06735E-002	9.00469E-002	1.38900E+004	8.58161E+001	1.74970E+002	1.50931E-002	1.50931E-002	8.58070E+004	3.10000E+001	2.00000E+000	0.00000E+000	2.26511E+002	4.41218E+001	1.28419E+002	1.00000E+002	6.36173E-001	4.32358E-002	0.00000E+000	9.67560E+001	5.38882E+000	7.17494E-001	1.73206E+002	3.96721E+001	8.25541E+001	8.64096E+001	1.20398E+000	6.80503E-001	-1.03007E-001	9.67560E+001	-3.71746E+001	-8.75418E-002	8.64096E+001	-6.71205E+001
1.61646E+002	3.44156E+002	8.58532E+001	1.75027E+002	1.27210E+000	1.36108E+000	3.64700E+003	3.99285E+002	1.00000E+000	4.39000E+002	4.70000E+001	5.07250E+004	1.73143E+000	1.85514E+001	2.10646E-002	2.25381E-002	7.24291E-002	8.24236E-002	1.38900E+004	8.58159E+001	1.74970E+002	1.50931E-002	1.50931E-002	8.58070E+004	3.10000E+001	3.00000E+000	0.00000E+000	2.29030E+002	4.11159E+001	1.03597E+002	1.00000E+002	5.89021E-001	9.01282E-002	0.00000E+000	8.58295E+001	5.01566E+000	7.92347E-001	1.73206E+002	3.96721E+001	8.25541E+001	8.62770E+001	1.20398E+000	6.80503E-001	-3.37932E-002	8.58295E+001	-1.31795E+002	-8.75418E-002	8.62770E+001	-6.72525E+001
1.62521E+002	3.11070E+002	8.59380E+001	1.75026E+002	1.25718E+000	1.43043E+000	3.41600E+003	3.42732E+002	1.00000E+000	4.40000E+002	5.10000E+001	5.08320E+004	1.79831E+000	1.76372E+001	2.15099E-002	2.44741E-002	7.85050E-002	1.00668E-001	1.38900E+004	8.58157E+001	1.74970E+002	1.50931E-002	1.50931E-002	8.58070E+004	3.10000E+001	4.00000E+000	0.00000E+000	1.85095E+002	7.33122E+001	9.94470E+001	1.00000E+002	5.70435E-001	7.70653E-002	0.00000E+000	8.51533E+001	1.09429E+001	3.75249E-001	1.73206E+002	3.96721E+001	8.25541E+001	8.61547E+001	1.20398E+000	6.80503E-001	-6.44617E-002	8.51533E+001	-9.65258E+001	-8.75418E-002	8.61547E+001	-6.73675E+001
1.59484E+002	3.07295E+002	8.59037E+001	1.74922E+002	1.17453E+000	1.40067E+000	3.11100E+003	2.93546E+002	1.00000E+000	4.41000E+002	5.50000E+001	5.09310E+004	1.64512E+000	1.75298E+001	2.10578E-002	2.51123E-002	5.93267E-002	8.25929E-002	1.38900E+004	8.58153E+001	1.74970E+002	1.50931E-002	1.50931E-002	8.58070E+004	3.10000E+001	5.00000E+000	0.00000E+000	1.85841E+002	4.44196E+001	9.22032E+001	1.00000E+002	5.11022E-001	4.94740E-002	0.00000E+000	8.77844E+001	6.59252E+000	6.52695E-001	1.73206E+002	3.96721E+001	8.25541E+001	8.60610E+001	1.20398E+000	6.80503E-001	-8.78160E-002	8.77844E+001	-6.53936E+001	-8.75418E-002	8.60610E+001	-6.74589E+001
1.60843E+002	2.66332E+002	8.58141E+001	1.75079E+002	1.21080E+000	1.43809E+000	2.82600E+003	3.14693E+002	1.00000E+000	4.42000E+002	7.10000E+001	5.10390E+004	1.74124E+000	1.63197E+001	2.27765E-002	2.70520E-002	7.04354E-002	9.76654E-002	1.38900E+004	8.58153E+001	1.74970E+002	1.50931E-002	1.50931E-002	8.58070E+004	3.10000E+001	6.00000E+000	0.00000E+000	1.78821E+002	3.42184E+001	6.69545E+001	1.00000E+002	4.37588E-001	8.83704E-002	0.00000E+000	7.73781E+001	5.43652E+000	8.30433E-001	1.73206E+002	3.96721E+001	8.25541E+001	8.59621E+001	1.20398E+000	6.80503E-001	-8.58034E-002	7.73781E+001	-7.83207E+001	-8.75418E-002	8.59621E+001	-6.75733E+001
1.58896E+002	2.65312E+002	8.57614E+001	1.74917E+002	1.20671E+000	1.37722E+000	2.72700E+003	3.52871E+002	1.00000E+000	4.43000E+002	7.40000E+001	5.11470E+004	1.66191E+000	1.62884E+001	2.31079E-002	2.63731E-002	7.07129E-002	9.08253E-002	1.38900E+004	8.58149E+001	1.74970E+002	1.50931E-002	1.50931E-002	8.58070E+004	3.10000E+001	7.00000E+000	0.00000E+000	1.73713E+002	4.33338E+001	7.66414E+001	1.00000E+002	4.62985E-001	1.02187E-001	0.00000E+000	8.09531E+001	6.93366E+000	6.62836E-001	1.73206E+002	3.96721E+001	8.25541E+001	8.58654E+001	1.20398E+000	6.80503E-001	-6.59898E-002	8.09531E+001	-9.89058E+001	-8.75418E-002	8.58654E+001	-6.76664E+001
1.61456E+002	2.23986E+002	8.58637E+001	1.75034E+002	1.06030E+000	1.36934E+000	2.00800E+003	2.25812E+002	1.00000E+000	4.44000E+002	1.86000E+002	5.12790E+004	1.45191E+000	1.49662E+001	2.36618E-002	3.05582E-002	5.41724E-002	8.63428E-002	1.38900E+004	8.58151E+001	1.74970E+002	1.50931E-002	1.50931E-002	8.58070E+004	3.10000E+001	8.00000E+000	0.00000E+000	1.42260E+002	3.91887E+001	4.87045E+001	1.00000E+002	3.59196E-001	1.04150E-001	0.00000E+000	6.83408E+001	7.57249E+000	7.07279E-001	1.73206E+002	3.96721E+001	8.25541E+001	8.57595E+001	1.20398E+000	6.80503E-001	-1.27194E-001	6.83408E+001	-3.34686E+001	-8.75418E-002	8.57595E+001	-6.77695E+001
1.53375E+002	2.39880E+002	8.57179E+001	1.75007E+002	1.22196E+000	1.30916E+000	2.35600E+003	4.37377E+002	1.00000E+000	4.45000E+002	1.59000E+002	5.13830E+004	1.59974E+000	1.54881E+001	2.51750E-002	2.69714E-002	9.13275E-002	1.04250E-001	1.38900E+004	8.58154E+001	1.74970E+002	1.50931E-002	1.50931E-002	8.58070E+004	3.10000E+001	9.00000E+000	0.00000E+000	1.66265E+002	2.48716E+001	6.29448E+001	1.00000E+002	3.96822E-001	2.15169E-001	0.00000E+000	7.95944E+001	5.40312E+000	9.15123E-001	1.73206E+002	3.96721E+001	8.25541E+001	8.56606E+001	1.20398E+000	6.80503E-001	-3.44495E-002	7.95944E+001	-1.37285E+002	-8.75418E-002	8.56606E+001	-6.78795E+001
1.59730E+002	2.47252E+002	8.58324E+001	1.75047E+002	1.10778E+000	1.43930E+000	2.41600E+003	2.06946E+002	1.00000E+000	4.46000E+002	9.20000E+001	5.14720E+004	1.59443E+000	1.57242E+001	2.25374E-002	2.92822E-002	5.48590E-002	8.89558E-002	1.38900E+004	8.58155E+001	1.74970E+002	1.50931E-002	1.50931E-002	8.58070E+004	3.10000E+001	1.00000E+001	0.00000E+000	1.65364E+002	3.99487E+001	5.93510E+001	1.00000E+002	4.13455E-001	1.02324E-001	0.00000E+000	7.23359E+001	6.52183E+000	7.48676E-001	1.73206E+002	3.96721E+001	8.25541E+001	8.55519E+001	1.20398E+000	6.80503E-001	-1.30158E-001	7.23359E+001	-2.54000E+001	-8.75418E-002	8.55519E+001	-6.79803E+001
1.58049E+002	2.13300E+002	8.57910E+001	1.74855E+002	1.15491E+000	1.36464E+000	2.07400E+003	2.27368E+002	1.00000E+000	4.47000E+002	1.28000E+002	5.15730E+004	1.57605E+000	1.46048E+001	2.53598E-002	2.99651E-002	6.75520E-002	9.21671E-002	1.38900E+004	8.58155E+001	1.74971E+002	1.50931E-002	1.50931E-002	8.58070E+004	3.10000E+001	1.10000E+001	0.00000E+000	1.32046E+002	2.06669E+001	6.92488E+001	1.00000E+002	3.52245E-001	1.05300E-001	0.00000E+000	9.25649E+001	6.54195E+000	8.05563E-001	1.73206E+002	3.96721E+001	8.25541E+001	8.54404E+001	1.20398E+000	6.80503E-001	-8.32407E-002	9.25649E+001	-6.63000E+001	-8.75418E-002	8.54404E+001	-6.80858E+001
1.51199E+002	2.03863E+002	8.58907E+001	1.74959E+002	1.30591E+000	1.49469E+000	2.41200E+003	1.85649E+002	1.00000E+000	4.48000E+002	1.72000E+002	5.16720E+004	1.95193E+000	1.42781E+001	2.65904E-002	3.04343E-002	8.27771E-002	1.06967E-001	1.38900E+004	8.58155E+001	1.74971E+002	1.50931E-002	1.50931E-002	8.58070E+004	3.10000E+001	1.20000E+001	0.00000E+000	1.39552E+002	3.47331E+001	5.14172E+001	1.00000E+002	3.53040E-001	1.13043E-001	0.00000E+000	7.25676E+001	6.73776E+000	7.25282E-001	1.73206E+002	3.96721E+001	8.25541E+001	8.53105E+001	1.20398E+000	6.80503E-001	-6.74080E-002	7.25676E+001	-1.05580E+002	-8.75418E-002	8.53105E+001	-6.82124E+001
1.54018E+002	2.27837E+002	8.57482E+001	1.75001E+002	1.23939E+000	1.44070E+000	2.47600E+003	2.57108E+002	1.00000E+000	4.49000E+002	1.38000E+002	5.17710E+004	1.78558E+000	1.50943E+001	2.49076E-002	2.89533E-002	7.33423E-002	9.74385E-002	1.38900E+004	8.58155E+001	1.74972E+002	1.50931E-002	1.50931E-002	8.58070E+004	3.10000E+001	1.30000E+001	0.00000E+000	1.51394E+002	5.28698E+001	4.73734E+001	1.00000E+002	3.92216E-001	1.07243E-001	0.00000E+000	5.80224E+001	7.61649E+000	6.33259E-001	1.73206E+002	3.96721E+001	8.25541E+001	8.51987E+001	1.20398E+000	6.80503E-001	-7.51151E-002	5.80224E+001	-1.10820E+002	-8.75418E-002	8.51987E+001	-6.83385E+001
1.56343E+002	2.38026E+002	8.58533E+001	1.75016E+002	1.06875E+000	1.43461E+000	2.24300E+003	2.17430E+002	1.00000E+000	4.50000E+002	1.06000E+002	5.18660E+004	1.53324E+000	1.54281E+001	2.25664E-002	3.02913E-002	5.50793E-002	9.49638E-002	1.38900E+004	8.58153E+001	1.74972E+002	1.50931E-002	1.50931E-002	8.58070E+004	3.10000E+001	1.40000E+001	0.00000E+000	1.49630E+002	5.17006E+001	4.53223E+001	1.00000E+002	3.83973E-001	7.01802E-002	0.00000E+000	5.73066E+001	7.76717E+000	6.52430E-001	1.73206E+002	3.96721E+001	8.25541E+001	8.50856E+001	1.20398E+000	6.80503E-001	-1.46145E-001	5.73066E+001	-1.78520E+001	-8.75418E-002	8.50856E+001	-6.84433E+001
1.55979E+002	2.15911E+002	8.58417E+001	1.75050E+002	1.23839E+000	1.48298E+000	2.40700E+003	2.45631E+002	1.00000E+000	4.51000E+002	9.30000E+001	5.19710E+004	1.83651E+000	1.46939E+001	2.52417E-002	3.02272E-002	8.31549E-002	1.17386E-001	1.38900E+004	8.58151E+001	1.74972E+002	1.50931E-002	1.50931E-002	8.58070E+004	3.10000E+001	1.50000E+001	0.00000E+000	1.43620E+002	3.52040E+001	4.80892E+001	1.00000E+002	3.53525E-001	1.15983E-001	0.00000E+000	6.91013E+001	6.35685E+000	7.69540E-001	1.73206E+002	3.96721E+001	8.25541E+001	8.49689E+001	1.20398E+000	6.80503E-001	-8.98781E-002	6.91013E+001	-8.15110E+001	-8.75418E-002	8.49689E+001	-6.85627E+001
1.58036E+002	2.30802E+002	8.57849E+001	1.75092E+002	1.08992E+000	1.52237E+000	2.32700E+003	3.25896E+002	1.00000E+000	4.52000E+002	9.50000E+001	5.20780E+004	1.65927E+000	1.51922E+001	2.25943E-002	3.15589E-002	6.56869E-002	1.23935E-001	1.38900E+004	8.58153E+001	1.74972E+002	1.50931E-002	1.50931E-002	8.58070E+004	3.10000E+001	1.60000E+001	0.00000E+000	1.60572E+002	2.94796E+001	5.40392E+001	1.00000E+002	3.79655E-001	8.45525E-002	0.00000E+000	7.31310E+001	5.60521E+000	8.87608E-001	1.73206E+002	3.96721E+001	8.25541E+001	8.48163E+001	1.20398E+000	6.80503E-001	-1.65542E-001	7.31310E+001	2.68128E+001	-8.75418E-002	8.48163E+001	-6.87223E+001
1.51916E+002	2.05137E+002	8.58211E+001	1.74961E+002	1.27846E+000	1.46334E+000	2.33200E+003	1.60273E+002	1.00000E+000	4.53000E+002	1.37000E+002	5.21890E+004	1.87083E+000	1.43226E+001	2.64743E-002	3.03027E-002	8.08302E-002	1.04397E-001	1.38900E+004	8.58153E+001	1.74972E+002	1.50931E-002	1.50931E-002	8.58070E+004	3.10000E+001	1.70000E+001	0.00000E+000	1.38685E+002	2.85356E+001	4.77988E+001	1.00000E+002	3.34998E-001	6.67782E-002	0.00000E+000	7.24130E+001	5.96591E+000	8.33049E-001	1.73206E+002	3.96721E+001	8.25541E+001	8.46840E+001	1.20398E+000	6.80503E-001	-6.74295E-002	7.24130E+001	-1.05715E+002	-8.75418E-002	8.46840E+001	-6.88449E+001
1.51834E+002	2.18629E+002	8.58728E+001	1.75038E+002	1.34059E+000	1.58376E+000	2.77500E+003	2.44308E+002	1.00000E+000	4.54000E+002	8.90000E+001	5.22860E+004	2.12317E+000	1.47861E+001	2.54487E-002	3.00648E-002	9.40314E-002	1.29735E-001	1.38900E+004	8.58155E+001	1.74972E+002	1.50931E-002	1.50931E-002	8.58070E+004	3.10000E+001	1.80000E+001	0.00000E+000	1.36599E+002	4.86589E+001	6.00434E+001	1.00000E+002	3.87425E-001	1.36547E-001	0.00000E+000	7.17599E+001	9.37302E+000	4.86072E-001	1.73206E+002	3.96721E+001	8.25541E+001	8.45717E+001	1.20398E+000	6.80503E-001	-8.31529E-002	7.17599E+001	-8.72157E+001	-8.75418E-002	8.45717E+001	-6.89567E+001
1.57467E+002	2.03477E+002	8.57876E+001	1.74948E+002	1.09377E+000	1.50716E+000	2.04900E+003	2.20532E+002	1.00000E+000	4.55000E+002	4.11000E+002	5.24120E+004	1.64849E+000	1.42646E+001	2.41632E-002	3.32957E-002	6.71482E-002	1.23022E-001	1.38900E+004	8.58156E+001	1.74972E+002	1.50931E-002	1.50931E-002	8.58070E+004	3.10000E+001	1.90000E+001	0.00000E+000	1.26315E+002	3.07852E+001	5.57194E+001	1.00000E+002	3.35457E-001	1.02666E-001	0.00000E+000	7.98600E+001	7.87217E+000	6.73513E-001	1.73206E+002	3.96721E+001	8.25541E+001	8.44655E+001	1.20398E+000	6.80503E-001	-1.58939E-001	7.98600E+001	2.35365E+001	-8.75418E-002	8.44655E+001	-6.90656E+001
1.54326E+002	2.28744E+002	8.58084E+001	1.74854E+002	1.22610E+000	1.50506E+000	2.56900E+003	2.62849E+002	1.00000E+000	4.56000E+002	9.30000E+001	5.24930E+004	1.84535E+000	1.51243E+001	2.41904E-002	2.96942E-002	7.69350E-002	1.13769E-001	1.38900E+004	8.58158E+001	1.74972E+002	1.50931E-002	1.50931E-002	8.58070E+004	3.10000E+001	2.00000E+001	0.00000E+000	1.47717E+002	3.07348E+001	7.18621E+001	1.00000E+002	3.96100E-001	1.31028E-001	0.00000E+000	8.62333E+001	6.61003E+000	7.16351E-001	1.73206E+002	3.96721E+001	8.25541E+001	8.43471E+001	1.20398E+000	6.80503E-001	-1.02141E-001	8.62333E+001	-4.88070E+001	-8.75418E-002	8.43471E+001	-6.91775E+001
1.65323E+002	2.62977E+002	8.57868E+001	1.74974E+002	1.13981E+000	1.41709E+000	2.60800E+003	3.68921E+002	1.00000E+000	4.57000E+002	7.50000E+001	5.25830E+004	1.61522E+000	1.62166E+001	2.23192E-002	2.77488E-002	6.69073E-002	1.01118E-001	1.38900E+004	8.58157E+001	1.74972E+002	1.50931E-002	1.50931E-002	8.58070E+004	3.10000E+001	2.10000E+001	0.00000E+000	1.70637E+002	4.04505E+001	7.00044E+001	1.00000E+002	4.41576E-001	1.21845E-001	0.00000E+000	7.66850E+001	6.63078E+000	7.08749E-001	1.73206E+002	3.96721E+001	8.25541E+001	8.42619E+001	1.20398E+000	6.80503E-001	-1.08444E-001	7.66850E+001	-5.01942E+001	-8.75418E-002	8.42619E+001	-6.92706E+001
1.56230E+002	2.15235E+002	8.57065E+001	1.74955E+002	1.18904E+000	1.50340E+000	2.33700E+003	1.98226E+002	1.00000E+000	4.58000E+002	3.76000E+002	5.27090E+004	1.78761E+000	1.46709E+001	2.45962E-002	3.10990E-002	6.83082E-002	1.06208E-001	1.38900E+004	8.58156E+001	1.74971E+002	1.50931E-002	1.50931E-002	8.58070E+004	3.10000E+001	2.20000E+001	0.00000E+000	1.40648E+002	2.60406E+001	6.26270E+001	1.00000E+002	3.61175E-001	9.41587E-002	0.00000E+000	8.28054E+001	6.32208E+000	7.85275E-001	1.73206E+002	3.96721E+001	8.25541E+001	8.41745E+001	1.20398E+000	6.80503E-001	-1.16756E-001	8.28054E+001	-3.31143E+001	-8.75418E-002	8.41745E+001	-6.93639E+001
1.47302E+002	2.21816E+002	8.58040E+001	1.74830E+002	1.19225E+000	1.57438E+000	2.52400E+003	1.79359E+002	1.00000E+000	4.59000E+002	1.20000E+002	5.27820E+004	1.87705E+000	1.48935E+001	2.37313E-002	3.13375E-002	6.30182E-002	1.06137E-001	1.38900E+004	8.58156E+001	1.74971E+002	1.50931E-002	1.50931E-002	8.58070E+004	3.10000E+001	2.30000E+001	0.00000E+000	1.48791E+002	2.99747E+001	5.73551E+001	1.00000E+002	3.69592E-001	7.06376E-002	0.00000E+000	7.60112E+001	5.97605E+000	7.99378E-001	1.73206E+002	3.96721E+001	8.25541E+001	8.40825E+001	1.20398E+000	6.80503E-001	-1.38122E-001	7.60112E+001	-1.05992E+001	-8.75418E-002	8.40825E+001	-6.94413E+001
1.59902E+002	1.90291E+002	8.57795E+001	1.74960E+002	1.28608E+000	1.29695E+000	1.94600E+003	1.93928E+002	1.00000E+000	4.60000E+002	4.07000E+002	5.28950E+004	1.66799E+000	1.37946E+001	2.91539E-002	2.94003E-002	7.99931E-002	8.12490E-002	1.38900E+004	8.58155E+001	1.74971E+002	1.50931E-002	1.50931E-002	8.58070E+004	3.10000E+001	2.40000E+001	0.00000E+000	1.30052E+002	2.30936E+001	4.73403E+001	1.00000E+002	3.12822E-001	9.29537E-002	0.00000E+000	3.66451E+002	6.25641E+000	8.69590E-001	1.73206E+002	3.96721E+001	8.25541E+001	8.40195E+001	1.20398E+000	6.80503E-001	-4.20818E-003	7.52057E+001	1.15034E+002	-8.75418E-002	8.40195E+001	-6.95129E+001
1.65917E+002	2.56096E+002	8.59405E+001	1.74951E+002	1.06276E+000	1.35066E+000	2.27700E+003	3.38083E+002	1.00000E+000	4.62000E+002	6.90000E+001	5.30670E+004	1.43543E+000	1.60030E+001	2.22718E-002	2.83051E-002	6.10531E-002	9.57335E-002	1.38900E+004	8.58155E+001	1.74970E+002	1.50931E-002	1.50931E-002	8.58070E+004	3.10000E+001	2.60000E+001	0.00000E+000	1.47828E+002	3.89639E+001	8.90950E+001	1.00000E+002	4.41532E-001	1.24110E-001	0.00000E+000	9.67936E+001	8.57468E+000	5.86559E-001	1.73206E+002	3.96721E+001	8.25541E+001	8.38742E+001	1.20398E+000	6.80503E-001	-1.19290E-001	9.67936E+001	-1.57181E+001	-8.75418E-002	8.38742E+001	-6.96440E+001
1.53956E+002	2.45174E+002	8.58648E+001	1.75040E+002	1.22320E+000	1.45799E+000	2.66400E+003	2.21597E+002	1.00000E+000	4.63000E+002	8.30000E+001	5.31750E+004	1.78341E+000	1.56580E+001	2.36990E-002	2.82480E-002	6.93770E-002	9.66575E-002	1.38900E+004	8.58153E+001	1.74970E+002	1.50931E-002	1.50931E-002	8.58070E+004	3.10000E+001	2.70000E+001	0.00000E+000	1.49550E+002	1.79619E+001	8.91033E+001	1.00000E+002	4.09797E-001	7.35356E-002	0.00000E+000	9.76623E+001	5.37943E+000	8.64386E-001	1.73206E+002	3.96721E+001	8.25541E+001	8.38078E+001	1.20398E+000	6.80503E-001	-8.75703E-002	9.76623E+001	-5.58314E+001	-8.75418E-002	8.38078E+001	-6.97214E+001
1.56160E+002	3.24585E+002	8.57894E+001	1.74900E+002	1.21417E+000	1.51839E+000	3.63600E+003	5.40554E+002	1.00000E+000	4.64000E+002	5.10000E+001	5.32540E+004	1.84358E+000	1.80163E+001	2.01357E-002	2.51808E-002	8.08548E-002	1.24877E-001	1.38900E+004	8.58153E+001	1.74971E+002	1.50931E-002	1.50931E-002	8.58070E+004	3.10000E+001	2.80000E+001	0.00000E+000	1.81005E+002	3.17366E+001	1.26932E+002	1.00000E+002	5.47572E-001	1.17487E-001	0.00000E+000	1.05973E+002	5.26078E+000	7.56570E-001	1.73206E+002	3.96721E+001	8.25541E+001	8.37521E+001	1.20398E+000	6.80503E-001	-1.11331E-001	1.05973E+002	-1.71194E+001	-8.75418E-002	8.37521E+001	-6.97764E+001
1.56407E+002	3.98292E+002	8.57440E+001	1.74960E+002	1.14095E+000	1.39546E+000	3.92000E+003	2.96416E+002	1.00000E+000	4.65000E+002	4.10000E+001	5.33500E+004	1.59215E+000	1.99572E+001	1.82231E-002	2.22882E-002	5.14144E-002	7.51019E-002	1.38900E+004	8.58150E+001	1.74970E+002	1.50931E-002	1.50931E-002	8.58070E+004	3.10000E+001	2.90000E+001	0.00000E+000	2.28819E+002	4.91641E+001	1.37400E+002	1.00000E+002	6.64327E-001	4.20464E-002	0.00000E+000	9.70024E+001	5.67415E+000	6.75565E-001	1.73206E+002	3.96721E+001	8.25541E+001	8.36877E+001	1.20398E+000	6.80503E-001	-1.00345E-001	9.70024E+001	-4.03554E+001	-8.75418E-002	8.36877E+001	-6.98478E+001
1.56218E+002	3.50238E+002	8.58551E+001	1.74966E+002	1.30658E+000	1.38534E+000	3.87000E+003	4.13304E+002	1.00000E+000	4.66000E+002	4.40000E+001	5.34570E+004	1.81005E+000	1.87147E+001	2.10029E-002	2.22690E-002	8.19385E-002	9.17455E-002	1.38900E+004	8.58150E+001	1.74969E+002	1.50931E-002	1.50931E-002	8.58070E+004	3.10000E+001	3.00000E+001	0.00000E+000	2.24061E+002	4.25660E+001	1.10205E+002	1.00000E+002	5.96432E-001	9.98562E-002	0.00000E+000	8.67053E+001	5.14475E+000	7.49879E-001	1.73206E+002	3.96721E+001	8.25541E+001	8.36364E+001	1.20398E+000	6.80503E-001	-2.92596E-002	8.67053E+001	-1.36131E+002	-8.75418E-002	8.36364E+001	-6.98898E+001
1.55740E+002	3.39533E+002	8.58282E+001	1.74919E+002	1.28757E+000	1.49717E+000	3.96800E+003	2.95823E+002	1.00000E+000	4.67000E+002	4.30000E+001	5.35550E+004	1.92772E+000	1.84264E+001	2.04403E-002	2.37676E-002	6.47614E-002	8.63046E-002	1.38900E+004	8.58149E+001	1.74969E+002	1.50931E-002	1.50931E-002	8.58070E+004	3.10000E+001	3.10000E+001	0.00000E+000	1.91375E+002	4.45488E+001	1.13664E+002	1.00000E+002	5.58893E-001	4.55768E-002	0.00000E+000	9.60129E+001	5.92998E+000	6.42498E-001	1.73206E+002	3.96721E+001	8.25541E+001	8.35866E+001	1.20398E+000	6.80503E-001	-7.52652E-002	9.60129E+001	-7.26355E+001	-8.75418E-002	8.35866E+001	-6.99396E+001
1.66285E+002	2.90020E+002	8.57364E+001	1.74976E+002	1.25370E+000	1.30192E+000	2.93300E+003	2.65039E+002	1.00000E+000	4.82000E+002	4.90000E+001	5.50760E+004	1.63222E+000	1.70300E+001	2.31494E-002	2.40396E-002	6.12701E-002	6.56901E-002	1.51580E+004	8.58040E+001	1.74929E+002	1.60702E-002	1.60702E-002	1.13509E+005	2.70000E+001	1.00000E+000	0.00000E+000	1.69471E+002	2.73861E+001	1.10225E+002	1.00000E+002	4.92951E-001	6.76835E-002	0.00000E+000	1.01228E+002	5.70038E+000	7.77413E-001	2.56807E+002	4.81055E+001	1.45911E+002	9.37187E+001	9.73268E-001	7.31920E-001	-1.88665E-002	1.01228E+002	-1.33512E+002	-5.84683E-002	9.37187E+001	-9.51100E+001
1.62724E+002	2.76727E+002	8.58046E+001	1.75088E+002	1.12575E+000	1.21187E+000	2.35500E+003	2.14895E+002	1.00000E+000	4.83000E+002	5.10000E+001	5.51790E+004	1.36427E+000	1.66351E+001	2.31979E-002	2.49724E-002	5.09375E-002	5.80671E-002	1.51580E+004	8.58040E+001	1.74929E+002	1.60702E-002	1.60702E-002	1.13509E+005	2.70000E+001	2.00000E+000	0.00000E+000	1.73464E+002	3.22374E+001	7.91720E+001	1.00000E+002	4.49215E-001	5.95146E-002	0.00000E+000	8.28222E+001	6.36608E+000	7.76862E-001	2.56807E+002	4.81055E+001	1.45911E+002	9.37141E+001	9.73268E-001	7.31920E-001	-3.68387E-002	8.28222E+001	-1.31296E+002	-5.84683E-002	9.37141E+001	-9.51144E+001
1.64486E+002	4.28297E+002	8.58532E+001	1.74873E+002	1.18695E+000	1.38159E+000	4.34500E+003	6.31834E+002	1.00000E+000	4.84000E+002	2.60000E+001	5.52470E+004	1.63988E+000	2.06953E+001	1.80069E-002	2.09597E-002	6.60046E-002	8.84525E-002	1.51580E+004	8.58040E+001	1.74929E+002	1.60702E-002	1.60702E-002	1.13509E+005	2.70000E+001	3.00000E+000	0.00000E+000	2.84613E+002	7.34498E+001	1.27619E+002	1.00000E+002	7.66342E-001	8.34320E-002	0.00000E+000	7.85473E+001	5.66775E+000	6.42401E-001	2.56807E+002	4.81055E+001	1.45911E+002	9.37228E+001	9.73268E-001	7.31920E-001	-7.57791E-002	7.85473E+001	-8.94706E+001	-5.84683E-002	9.37228E+001	-9.50907E+001
1.51371E+002	3.46723E+002	8.59046E+001	1.74829E+002	1.28613E+000	1.45962E+000	3.99300E+003	4.64769E+002	1.00000E+000	4.85000E+002	3.40000E+001	5.53640E+004	1.87726E+000	1.86205E+001	2.03534E-002	2.30988E-002	5.99624E-002	7.61275E-002	1.51580E+004	8.58045E+001	1.74930E+002	1.60702E-002	1.60702E-002	1.13509E+005	2.70000E+001	4.00000E+000	0.00000E+000	2.24355E+002	3.71636E+001	1.03649E+002	1.00000E+002	5.75929E-001	5.18910E-002	0.00000E+000	8.41164E+001	4.65784E+000	8.15412E-001	2.56807E+002	4.81055E+001	1.45911E+002	9.37036E+001	9.73268E-001	7.31920E-001	-6.31839E-002	8.41164E+001	-9.90821E+001	-5.84683E-002	9.37036E+001	-9.51034E+001
1.63785E+002	3.76773E+002	8.58812E+001	1.74762E+002	1.21817E+000	1.36017E+000	3.86800E+003	2.78640E+002	1.00000E+000	4.86000E+002	3.00000E+001	5.54520E+004	1.65692E+000	1.94107E+001	1.95869E-002	2.18700E-002	4.68287E-002	5.72474E-002	1.51580E+004	8.58047E+001	1.74929E+002	1.60702E-002	1.60702E-002	1.13509E+005	2.70000E+001	5.00000E+000	0.00000E+000	2.42803E+002	2.73357E+001	1.36594E+002	1.00000E+002	6.47433E-001	3.13305E-002	0.00000E+000	9.43461E+001	4.34867E+000	8.87384E-001	2.56807E+002	4.81055E+001	1.45911E+002	9.37101E+001	9.73268E-001	7.31920E-001	-5.50712E-002	9.43461E+001	-9.84761E+001	-5.84683E-002	9.37101E+001	-9.50954E+001
1.68718E+002	5.18461E+002	8.58529E+001	1.74710E+002	1.23808E+000	1.33056E+000	5.30000E+003	4.49439E+002	1.00000E+000	4.87000E+002	1.50000E+001	5.55500E+004	1.64735E+000	2.27697E+001	1.70064E-002	1.82767E-002	5.03710E-002	5.76814E-002	1.51580E+004	8.58049E+001	1.74928E+002	1.60702E-002	1.60702E-002	1.13509E+005	2.70000E+001	6.00000E+000	0.00000E+000	3.48451E+002	4.01621E+001	1.68789E+002	1.00000E+002	8.80306E-001	4.15958E-002	0.00000E+000	8.77099E+001	3.61314E+000	9.12406E-001	2.56807E+002	4.81055E+001	1.45911E+002	9.37182E+001	9.73268E-001	7.31920E-001	-3.60029E-002	8.77099E+001	-1.27350E+002	-5.84683E-002	9.37182E+001	-9.50872E+001
1.54944E+002	4.10241E+002	8.59195E+001	1.74772E+002	1.23293E+000	1.40315E+000	4.38200E+003	2.86207E+002	1.00000E+000	4.88000E+002	2.60000E+001	5.56720E+004	1.72998E+000	2.02544E+001	1.86252E-002	2.11967E-002	5.21039E-002	6.63879E-002	1.51580E+004	8.58047E+001	1.74928E+002	1.60702E-002	1.60702E-002	1.13509E+005	2.70000E+001	7.00000E+000	0.00000E+000	2.53995E+002	4.58677E+001	1.28750E+002	1.00000E+002	6.79289E-001	4.44236E-002	0.00000E+000	8.79677E+001	4.75474E+000	7.62515E-001	2.56807E+002	4.81055E+001	1.45911E+002	9.37192E+001	9.73268E-001	7.31920E-001	-6.45736E-002	8.79677E+001	-9.35662E+001	-5.84683E-002	9.37192E+001	-9.50836E+001
1.60795E+002	4.77038E+002	8.58369E+001	1.74955E+002	1.30746E+000	1.51470E+000	5.75300E+003	4.44449E+002	1.00000E+000	4.89000E+002	2.00000E+001	5.57720E+004	1.98041E+000	2.18412E+001	1.72378E-002	1.99700E-002	5.93593E-002	7.87262E-002	1.51580E+004	8.58047E+001	1.74928E+002	1.60702E-002	1.60702E-002	1.13509E+005	2.70000E+001	8.00000E+000	0.00000E+000	2.98223E+002	5.26997E+001	1.65581E+002	1.00000E+002	8.22334E-001	3.02869E-002	0.00000E+000	9.26938E+001	4.18807E+000	7.55527E-001	2.56807E+002	4.81055E+001	1.45911E+002	9.37275E+001	9.73268E-001	7.31920E-001	-7.34310E-002	9.26938E+001	-7.81856E+001	-5.84683E-002	9.37275E+001	-9.50916E+001
1.65058E+002	5.15230E+002	8.58130E+001	1.74898E+002	1.19713E+000	1.35912E+000	5.19100E+003	4.03137E+002	1.00000E+000	4.90000E+002	1.40000E+001	5.58650E+004	1.62704E+000	2.26987E+001	1.66156E-002	1.88639E-002	4.88926E-002	6.21062E-002	1.51580E+004	8.58046E+001	1.74928E+002	1.60702E-002	1.60702E-002	1.13509E+005	2.70000E+001	9.00000E+000	0.00000E+000	3.26637E+002	4.83118E+001	1.70153E+002	1.00000E+002	8.64634E-001	2.93946E-002	0.00000E+000	9.01315E+001	4.03832E+000	8.24869E-001	2.56807E+002	4.81055E+001	1.45911E+002	9.37221E+001	9.73268E-001	7.31920E-001	-6.33671E-002	9.01315E+001	-9.28596E+001	-5.84683E-002	9.37221E+001	-9.50961E+001
1.73316E+002	5.13722E+002	8.57811E+001	1.74963E+002	1.25438E+000	1.36947E+000	5.44700E+003	4.89206E+002	1.00000E+000	4.91000E+002	1.70000E+001	5.59840E+004	1.71783E+000	2.26654E+001	1.69961E-002	1.85556E-002	5.58251E-002	6.59884E-002	1.51580E+004	8.58048E+001	1.74928E+002	1.60702E-002	1.60702E-002	1.13509E+005	2.70000E+001	1.00000E+001	0.00000E+000	3.08386E+002	6.17570E+001	1.95145E+002	1.00000E+002	9.06417E-001	5.86851E-002	0.00000E+000	9.95866E+001	4.62621E+000	7.02922E-001	2.56807E+002	4.81055E+001	1.45911E+002	9.36977E+001	9.73268E-001	7.31920E-001	-4.38641E-002	9.95866E+001	-1.06382E+002	-5.84683E-002	9.36977E+001	-9.51265E+001
1.63428E+002	4.83952E+002	8.57553E+001	1.74918E+002	1.17153E+000	1.40917E+000	4.93400E+003	5.72223E+002	1.00000E+000	4.92000E+002	1.90000E+001	5.61010E+004	1.65088E+000	2.19989E+001	1.66784E-002	2.00615E-002	5.60539E-002	7.98596E-002	1.51580E+004	8.58049E+001	1.74927E+002	1.60702E-002	1.60702E-002	1.13509E+005	2.70000E+001	1.10000E+001	0.00000E+000	2.85288E+002	6.99981E+001	1.73809E+002	1.00000E+002	8.47078E-001	5.52353E-002	0.00000E+000	9.69597E+001	5.51774E+000	6.19228E-001	2.56807E+002	4.81055E+001	1.45911E+002	9.37043E+001	9.73268E-001	7.31920E-001	-9.20823E-002	9.69597E+001	-5.08860E+001	-5.84683E-002	9.37043E+001	-9.51199E+001
1.61589E+002	3.50896E+002	8.57868E+001	1.74920E+002	1.18108E+000	1.36732E+000	3.50800E+003	2.91549E+002	1.00000E+000	4.93000E+002	3.50000E+001	5.62210E+004	1.61492E+000	1.87322E+001	1.99412E-002	2.30855E-002	5.37382E-002	7.06036E-002	1.51580E+004	8.58051E+001	1.74928E+002	1.60702E-002	1.60702E-002	1.13509E+005	2.70000E+001	1.20000E+001	0.00000E+000	2.19125E+002	4.19170E+001	1.22284E+002	1.00000E+002	6.10581E-001	4.25646E-002	0.00000E+000	9.26862E+001	5.58161E+000	7.25976E-001	2.56807E+002	4.81055E+001	1.45911E+002	9.37287E+001	9.73268E-001	7.31920E-001	-7.30797E-002	9.26862E+001	-7.86219E+001	-5.84683E-002	9.37287E+001	-9.50929E+001
1.70425E+002	3.27575E+002	8.58091E+001	1.74930E+002	1.21220E+000	1.25942E+000	3.11000E+003	2.94937E+002	1.00000E+000	4.94000E+002	3.80000E+001	5.63270E+004	1.52667E+000	1.80990E+001	2.17368E-002	2.25835E-002	5.94268E-002	6.37918E-002	1.51580E+004	8.58051E+001	1.74928E+002	1.60702E-002	1.60702E-002	1.13509E+005	2.70000E+001	1.30000E+001	0.00000E+000	1.84033E+002	3.35751E+001	1.25663E+002	1.00000E+002	5.52592E-001	6.03744E-002	0.00000E+000	1.03942E+002	5.81073E+000	7.40628E-001	2.56807E+002	4.81055E+001	1.45911E+002	9.37446E+001	9.73268E-001	7.31920E-001	-1.91049E-002	1.03942E+002	-1.30517E+002	-5.84683E-002	9.37446E+001	-9.50756E+001
1.56586E+002	3.44648E+002	8.57497E+001	1.74953E+002	1.23689E+000	1.45215E+000	3.80200E+003	3.50229E+002	1.00000E+000	4.95000E+002	3.60000E+001	5.64300E+004	1.79616E+000	1.85647E+001	2.00598E-002	2.35509E-002	6.12316E-002	8.30140E-002	1.51580E+004	8.58049E+001	1.74928E+002	1.60702E-002	1.60702E-002	1.13509E+005	2.70000E+001	1.40000E+001	0.00000E+000	2.10802E+002	4.81607E+001	1.41773E+002	1.00000E+002	6.44776E-001	5.57321E-002	0.00000E+000	1.03270E+002	5.93924E+000	6.55352E-001	2.56807E+002	4.81055E+001	1.45911E+002	9.37783E+001	9.73268E-001	7.31920E-001	-8.00519E-002	1.03270E+002	-5.95321E+001	-5.84683E-002	9.37783E+001	-9.50481E+001
1.55480E+002	3.43340E+002	8.58865E+001	1.74952E+002	1.15328E+000	1.38980E+000	3.40100E+003	3.45719E+002	1.00000E+000	4.96000E+002	3.30000E+001	5.65250E+004	1.60283E+000	1.85294E+001	1.97758E-002	2.38313E-002	5.54307E-002	7.86950E-002	1.51580E+004	8.58049E+001	1.74928E+002	1.60702E-002	1.60702E-002	1.13509E+005	2.70000E+001	1.50000E+001	0.00000E+000	2.02512E+002	5.15111E+001	1.05251E+002	1.00000E+002	5.70759E-001	7.19214E-002	0.00000E+000	8.69767E+001	6.68435E+000	6.15671E-001	2.56807E+002	4.81055E+001	1.45911E+002	9.37805E+001	9.73268E-001	7.31920E-001	-9.30025E-002	8.69767E+001	-5.97003E+001	-5.84683E-002	9.37805E+001	-9.50342E+001
1.58022E+002	4.49292E+002	8.58242E+001	1.74885E+002	1.16340E+000	1.38968E+000	4.49400E+003	4.32459E+002	1.00000E+000	4.97000E+002	2.50000E+001	5.66210E+004	1.61676E+000	2.11965E+001	1.73545E-002	2.07300E-002	4.85618E-002	6.77999E-002	1.51580E+004	8.58046E+001	1.74927E+002	1.60702E-002	1.60702E-002	1.13509E+005	2.70000E+001	1.60000E+001	0.00000E+000	2.75825E+002	5.51777E+001	1.47109E+002	1.00000E+002	7.59905E-001	3.33149E-002	0.00000E+000	9.00969E+001	5.00913E+000	7.14714E-001	2.56807E+002	4.81055E+001	1.45911E+002	9.37702E+001	9.73268E-001	7.31920E-001	-8.86314E-002	9.00969E+001	-6.20681E+001	-5.84683E-002	9.37702E+001	-9.50464E+001
1.55544E+002	4.49228E+002	8.58473E+001	1.74991E+002	1.28977E+000	1.51633E+000	5.34800E+003	3.32603E+002	1.00000E+000	4.98000E+002	2.50000E+001	5.67180E+004	1.95571E+000	2.11950E+001	1.76366E-002	2.07347E-002	6.39066E-002	8.73066E-002	1.51580E+004	8.58045E+001	1.74928E+002	1.60702E-002	1.60702E-002	1.13509E+005	2.70000E+001	1.70000E+001	0.00000E+000	2.62487E+002	4.94547E+001	1.56432E+002	1.00000E+002	7.48565E-001	4.51901E-002	0.00000E+000	9.63632E+001	4.51829E+000	7.26342E-001	2.56807E+002	4.81055E+001	1.45911E+002	9.37680E+001	9.73268E-001	7.31920E-001	-8.07398E-002	9.63632E+001	-6.55874E+001	-5.84683E-002	9.37680E+001	-9.50520E+001
1.68552E+002	5.00170E+002	8.58964E+001	1.74910E+002	1.21167E+000	1.30603E+000	4.91000E+003	5.40697E+002	1.00000E+000	4.99000E+002	2.20000E+001	5.68200E+004	1.58248E+000	2.23645E+001	1.72920E-002	1.86385E-002	6.08063E-002	7.02007E-002	1.51580E+004	8.58043E+001	1.74928E+002	1.60702E-002	1.60702E-002	1.13509E+005	2.70000E+001	1.80000E+001	0.00000E+000	3.09790E+002	4.63494E+001	1.64400E+002	1.00000E+002	8.26489E-001	6.36425E-002	0.00000E+000	9.10329E+001	4.18784E+000	8.17863E-001	2.56807E+002	4.81055E+001	1.45911E+002	9.37802E+001	9.73268E-001	7.31920E-001	-3.74757E-002	9.10329E+001	-1.22332E+002	-5.84683E-002	9.37802E+001	-9.50315E+001
1.59474E+002	5.29977E+002	8.58323E+001	1.74974E+002	1.26673E+000	1.47330E+000	6.05300E+003	4.12487E+002	1.00000E+000	5.00000E+002	1.40000E+001	5.69120E+004	1.86628E+000	2.30212E+001	1.62817E-002	1.89368E-002	5.53471E-002	7.39371E-002	1.51580E+004	8.58043E+001	1.74928E+002	1.60702E-002	1.60702E-002	1.13509E+005	2.70000E+001	1.90000E+001	0.00000E+000	3.22304E+002	6.30069E+001	1.93391E+002	1.00000E+002	9.25294E-001	4.28361E-002	0.00000E+000	9.66926E+001	4.33025E+000	7.12382E-001	2.56807E+002	4.81055E+001	1.45911E+002	9.37966E+001	9.73268E-001	7.31920E-001	-7.53887E-002	9.66926E+001	-7.18078E+001	-5.84683E-002	9.37966E+001	-9.50238E+001
1.65823E+002	3.95329E+002	8.58886E+001	1.74946E+002	1.20857E+000	1.34919E+000	3.98800E+003	5.23152E+002	1.00000E+000	5.01000E+002	3.30000E+001	5.70380E+004	1.63059E+000	1.98829E+001	1.91379E-002	2.13646E-002	6.79769E-002	8.39739E-002	1.51580E+004	8.58042E+001	1.74928E+002	1.60702E-002	1.60702E-002	1.13509E+005	2.70000E+001	2.00000E+001	0.00000E+000	2.32935E+002	2.90043E+001	1.59327E+002	1.00000E+002	6.77939E-001	9.81235E-002	0.00000E+000	1.03882E+002	4.46120E+000	8.51887E-001	2.56807E+002	4.81055E+001	1.45911E+002	9.38261E+001	9.73268E-001	7.31920E-001	-5.49766E-002	1.03882E+002	-8.90608E+001	-5.84683E-002	9.38261E+001	-9.49881E+001
1.61325E+002	4.54271E+002	8.58229E+001	1.75018E+002	1.28069E+000	1.38265E+000	4.94800E+003	3.74374E+002	1.00000E+000	5.02000E+002	2.50000E+001	5.71290E+004	1.77074E+000	2.13136E+001	1.82066E-002	1.96561E-002	5.41635E-002	6.25697E-002	1.51580E+004	8.58039E+001	1.74928E+002	1.60702E-002	1.60702E-002	1.13509E+005	2.70000E+001	2.10000E+001	0.00000E+000	2.44450E+002	4.67297E+001	1.74678E+002	1.00000E+002	7.51826E-001	4.82768E-002	0.00000E+000	1.06673E+002	4.67298E+000	7.30134E-001	2.56807E+002	4.81055E+001	1.45911E+002	9.38752E+001	9.73268E-001	7.31920E-001	-3.82811E-002	1.06673E+002	-1.05772E+002	-5.84683E-002	9.38752E+001	-9.49483E+001
1.46036E+002	2.10202E+002	8.58115E+001	1.75128E+002	1.23421E+000	1.31414E+000	2.11300E+003	2.40051E+002	1.00000E+000	5.03000E+002	5.90000E+001	5.72570E+004	1.62194E+000	1.44984E+001	2.68498E-002	2.85886E-002	6.89708E-002	7.74060E-002	1.51580E+004	8.58040E+001	1.74928E+002	1.60702E-002	1.60702E-002	1.13509E+005	2.70000E+001	2.20000E+001	0.00000E+000	1.30680E+002	1.90712E+001	7.09264E+001	1.00000E+002	3.50774E-001	1.14887E-001	0.00000E+000	9.23530E+001	6.35312E+000	8.21816E-001	2.56807E+002	4.81055E+001	1.45911E+002	9.39465E+001	9.73268E-001	7.31920E-001	-3.13656E-002	9.23530E+001	-1.28075E+002	-5.84683E-002	9.39465E+001	-9.48834E+001
1.56162E+002	2.97114E+002	8.58222E+001	1.74933E+002	1.25924E+000	1.38493E+000	3.19500E+003	2.73861E+002	1.00000E+000	5.04000E+002	4.50000E+001	5.73450E+004	1.74396E+000	1.72370E+001	2.22778E-002	2.45015E-002	6.38334E-002	7.63036E-002	1.51580E+004	8.58035E+001	1.74927E+002	1.60702E-002	1.60702E-002	1.13509E+005	2.70000E+001	2.30000E+001	0.00000E+000	1.78711E+002	4.41419E+001	1.07038E+002	1.00000E+002	5.27706E-001	5.67297E-002	0.00000E+000	9.61835E+001	6.88917E+000	6.16323E-001	2.56807E+002	4.81055E+001	1.45911E+002	9.40297E+001	9.73268E-001	7.31920E-001	-4.75351E-002	9.61835E+001	-1.05499E+002	-5.84683E-002	9.40297E+001	-9.47895E+001
1.57805E+002	4.23624E+002	8.56603E+001	1.74981E+002	1.20052E+000	1.38797E+000	4.35900E+003	3.44615E+002	1.00000E+000	5.05000E+002	2.60000E+001	5.74320E+004	1.66628E+000	2.05821E+001	1.81834E-002	2.10226E-002	5.72070E-002	7.53789E-002	1.51580E+004	8.58033E+001	1.74927E+002	1.60702E-002	1.60702E-002	1.13509E+005	2.70000E+001	2.40000E+001	0.00000E+000	2.66007E+002	5.76565E+001	1.20814E+002	1.00000E+002	7.01170E-001	5.22582E-002	0.00000E+000	8.16230E+001	5.07279E+000	7.16590E-001	2.56807E+002	4.81055E+001	1.45911E+002	9.40659E+001	9.73268E-001	7.31920E-001	-7.24176E-002	8.16230E+001	-9.05017E+001	-5.84683E-002	9.40659E+001	-9.47696E+001
1.56205E+002	5.01729E+002	8.55336E+001	1.75090E+002	1.35284E+000	1.48252E+000	6.13900E+003	4.81418E+002	1.00000E+000	5.06000E+002	1.70000E+001	5.75340E+004	2.00561E+000	2.23993E+001	1.72662E-002	1.89214E-002	5.64943E-002	6.72642E-002	1.51580E+004	8.58032E+001	1.74927E+002	1.60702E-002	1.60702E-002	1.13509E+005	2.70000E+001	2.50000E+001	0.00000E+000	2.88615E+002	5.94856E+001	1.68788E+002	1.00000E+002	8.25461E-001	4.62857E-002	0.00000E+000	9.54023E+001	4.41842E+000	6.93259E-001	2.56807E+002	4.81055E+001	1.45911E+002	9.40966E+001	9.73268E-001	7.31920E-001	-4.57391E-002	9.54023E+001	-1.08410E+002	-5.84683E-002	9.40966E+001	-9.47551E+001
1.56250E+002	3.08746E+002	8.55886E+001	1.74842E+002	1.38846E+000	1.38678E+000	3.65300E+003	2.58831E+002	1.00000E+000	5.07000E+002	4.00000E+001	5.76410E+004	1.92549E+000	1.75712E+001	2.29725E-002	2.29448E-002	6.67704E-002	6.66197E-002	1.51580E+004	8.58032E+001	1.74926E+002	1.60702E-002	1.60702E-002	1.13509E+005	2.70000E+001	2.60000E+001	0.00000E+000	1.68941E+002	3.82244E+001	1.30455E+002	1.00000E+002	5.47252E-001	7.07687E-002	0.00000E+000	1.11851E+002	5.79432E+000	6.85304E-001	2.56807E+002	4.81055E+001	1.45911E+002	9.41352E+001	9.73268E-001	7.31920E-001	6.04800E-004	1.11851E+002	-1.45044E+002	-5.84683E-002	9.41352E+001	-9.46994E+001
1.45440E+002	2.00183E+002	8.59422E+001	1.74971E+002	1.18092E+000	1.36349E+000	1.98700E+003	1.38786E+002	1.00000E+000	5.08000E+002	6.10000E+001	5.77630E+004	1.61018E+000	1.41486E+001	2.64925E-002	3.05882E-002	7.41529E-002	9.70651E-002	1.51580E+004	8.58031E+001	1.74926E+002	1.60702E-002	1.60702E-002	1.13509E+005	2.70000E+001	2.70000E+001	0.00000E+000	1.17570E+002	3.31116E+001	5.91159E+001	1.00000E+002	3.32909E-001	8.41625E-002	0.00000E+000	8.42438E+001	9.40394E+000	5.72536E-001	2.56807E+002	4.81055E+001	1.45911E+002	9.41918E+001	9.73268E-001	7.31920E-001	-7.17526E-002	8.42438E+001	-8.86616E+001	-5.84683E-002	9.41918E+001	-9.46191E+001
1.65937E+002	7.67161E+002	8.60138E+001	1.74798E+002	1.24270E+000	1.41821E+000	8.31600E+003	8.08499E+002	1.00000E+000	5.49000E+002	1.00000E+000	6.18990E+004	1.76240E+000	2.76977E+001	1.36272E-002	1.55519E-002	5.40573E-002	6.98305E-002	1.71770E+004	8.60138E+001	1.74798E+002	5.40573E-002	6.98305E-002	8.31600E+003	1.00000E+000	1.00000E+000	0.00000E+000	4.65601E+002	9.00002E+001	2.61554E+002	1.00000E+002	1.30208E+000	3.45263E-002	0.00000E+000	9.50827E+001	3.64859E+000	7.21322E-001	4.65601E+002	9.00002E+001	2.61554E+002	9.50827E+001	3.64859E+000	7.21322E-001	-6.59594E-002	9.50827E+001	-8.47852E+001	-6.59594E-002	9.50827E+001	-8.47852E+001
1.36596E+002	3.21108E+002	8.50110E+001	1.77216E+002	1.25139E+000	1.62030E+000	3.93600E+003	4.15871E+002	1.00000E+000	5.60000E+002	4.50000E+001	6.30660E+004	2.02762E+000	1.79195E+001	1.99464E-002	2.58266E-002	6.77413E-002	1.11369E-001	1.74920E+004	8.50110E+001	1.77216E+002	6.77413E-002	1.11369E-001	3.93600E+003	1.00000E+000	1.00000E+000	0.00000E+000	1.58416E+002	1.24976E+002	4.33799E+001	1.00000E+002	5.12504E-001	7.72633E-002	0.00000E+000	2.83060E+000	6.61771E+000	5.78064E-001	1.58416E+002	1.24976E+002	4.33799E+001	2.83060E+000	6.61771E+000	5.78064E-001	-1.28465E-001	2.83060E+000	-9.74175E+001	-1.28465E-001	2.83060E+000	-9.74175E+001
1.77141E+002	1.13516E+003	8.54386E+001	1.77337E+002	1.21892E+000	1.56769E+000	1.32560E+004	1.49366E+003	1.00000E+000	5.61000E+002	0.00000E+000	6.31430E+004	1.91088E+000	3.36921E+001	1.05869E-002	1.36161E-002	4.79567E-002	7.84779E-002	1.75330E+004	8.53411E+001	1.77207E+002	2.23231E-002	2.23231E-002	1.50784E+005	1.30000E+001	1.00000E+000	0.00000E+000	6.15136E+002	4.05387E+002	1.48175E+002	1.00000E+002	1.82236E+000	2.37270E-002	0.00000E+000	1.62285E+001	3.52838E+000	5.90784E-001	5.33071E+002	3.88677E+002	1.35715E+002	8.84564E+000	1.05709E+000	5.84682E-001	-1.25159E-001	1.62285E+001	-8.85125E+001	-1.36210E-001	8.84564E+000	-8.06140E+001
1.69829E+002	9.88058E+002	8.52874E+001	1.77228E+002	1.22264E+000	1.61666E+000	1.18490E+004	8.31596E+002	1.00000E+000	5.62000E+002	0.00000E+000	6.32510E+004	1.97659E+000	3.14334E+001	1.12321E-002	1.48517E-002	5.29777E-002	9.16396E-002	1.75330E+004	8.53409E+001	1.77207E+002	2.23231E-002	2.23231E-002	1.50784E+005	1.30000E+001	2.00000E+000	0.00000E+000	5.14647E+002	3.54914E+002	1.46169E+002	1.00000E+002	1.59137E+000	1.68427E-002	0.00000E+000	1.28664E+001	4.22672E+000	5.21635E-001	5.33071E+002	3.88677E+002	1.35715E+002	8.87250E+000	1.05709E+000	5.84682E-001	-1.38771E-001	1.28664E+001	-7.29915E+001	-1.36210E-001	8.87250E+000	-8.05946E+001
1.74713E+002	1.09366E+003	8.52644E+001	1.77268E+002	1.23418E+000	1.53185E+000	1.26510E+004	9.97797E+002	1.00000E+000	5.63000E+002	0.00000E+000	6.33630E+004	1.89058E+000	3.30705E+001	1.09728E-002	1.36193E-002	4.86449E-002	7.41975E-002	1.75330E+004	8.53407E+001	1.77207E+002	2.23231E-002	2.23231E-002	1.50784E+005	1.30000E+001	3.00000E+000	0.00000E+000	6.22346E+002	3.20583E+002	1.70488E+002	1.00000E+002	1.73578E+000	1.93737E-002	0.00000E+000	3.51406E+001	3.89339E+000	5.48051E-001	5.33071E+002	3.88677E+002	1.35715E+002	8.95428E+000	1.05709E+000	5.84682E-001	-1.07616E-001	3.51406E+001	-9.29789E+001	-1.36210E-001	8.95428E+000	-8.05168E+001
1.60685E+002	6.05100E+002	8.53476E+001	1.77151E+002	1.21224E+000	1.60104E+000	7.13000E+003	4.51445E+002	1.00000E+000	5.64000E+002	1.60000E+001	6.34760E+004	1.94084E+000	2.45988E+001	1.43563E-002	1.89608E-002	4.91046E-002	8.39265E-002	1.75330E+004	8.53407E+001	1.77206E+002	2.23231E-002	2.23231E-002	1.50784E+005	1.30000E+001	4.00000E+000	0.00000E+000	2.95929E+002	2.60416E+002	7.45736E+001	1.00000E+002	9.89373E-001	2.15384E-002	0.00000E+000	-3.33542E+000	4.29384E+000	6.61942E-001	5.33071E+002	3.88677E+002	1.35715E+002	9.00238E+000	1.05709E+000	5.84682E-001	-1.38203E-001	2.87910E+002	-8.99861E+001	-1.36210E-001	9.00238E+000	-8.04557E+001
1.73508E+002	9.74028E+002	8.53493E+001	1.77058E+002	1.17770E+000	1.61246E+000	1.11980E+004	1.17801E+003	1.00000E+000	5.65000E+002	0.00000E+000	6.35620E+004	1.89900E+000	3.12094E+001	1.11292E-002	1.52377E-002	5.41346E-002	1.00369E-001	1.75330E+004	8.53409E+001	1.77206E+002	2.23231E-002	2.23231E-002	1.50784E+005	1.30000E+001	5.00000E+000	0.00000E+000	4.61224E+002	4.34272E+002	1.16948E+002	1.00000E+002	1.58962E+000	2.84879E-002	0.00000E+000	-7.13474E+000	3.25713E+000	6.96315E-001	5.33071E+002	3.88677E+002	1.35715E+002	9.04779E+000	1.05709E+000	5.84682E-001	-1.55818E-001	2.84111E+002	-6.82644E+001	-1.36210E-001	9.04779E+000	-8.04055E+001
1.93252E+002	1.28661E+003	8.55156E+001	1.77108E+002	1.15413E+000	1.59409E+000	1.43900E+004	1.74772E+003	1.00000E+000	5.66000E+002	0.00000E+000	6.36720E+004	1.83978E+000	3.58694E+001	9.62107E-003	1.32887E-002	4.97222E-002	9.39125E-002	1.75330E+004	8.53408E+001	1.77205E+002	2.23231E-002	2.23231E-002	1.50784E+005	1.30000E+001	6.00000E+000	0.00000E+000	6.33538E+002	5.62770E+002	1.28328E+002	3.00000E+002	2.06876E+000	2.14975E-002	0.00000E+000	-2.27829E+000	2.68207E+000	7.45951E-001	5.33071E+002	3.88677E+002	1.35715E+002	9.07758E+000	1.05709E+000	5.84682E-001	-1.60090E-001	2.88967E+002	-5.70034E+001	-1.36210E-001	9.07758E+000	-8.03640E+001
1.69907E+002	9.88255E+002	8.53122E+001	1.77182E+002	1.20782E+000	1.59420E+000	1.15680E+004	9.06350E+002	1.00000E+000	5.67000E+002	0.00000E+000	6.37860E+004	1.92550E+000	3.14365E+001	1.12298E-002	1.48222E-002	4.83380E-002	8.31373E-002	1.75330E+004	8.53406E+001	1.77206E+002	2.23231E-002	2.23231E-002	1.50784E+005	1.30000E+001	7.00000E+000	0.00000E+000	5.50942E+002	3.53967E+002	1.16004E+002	1.00000E+002	1.58644E+000	2.17595E-002	0.00000E+000	1.80788E+001	3.45857E+000	6.45187E-001	5.33071E+002	3.88677E+002	1.35715E+002	9.14325E+000	1.05709E+000	5.84682E-001	-1.37894E-001	1.80788E+001	-6.90134E+001	-1.36210E-001	9.14325E+000	-8.03194E+001
1.84489E+002	1.00576E+003	8.52621E+001	1.77187E+002	1.19113E+000	1.55805E+000	1.13910E+004	9.95773E+002	1.00000E+000	5.68000E+002	0.00000E+000	6.38970E+004	1.85584E+000	3.17137E+001	1.11604E-002	1.45982E-002	4.88700E-002	8.26073E-002	1.75330E+004	8.53405E+001	1.77206E+002	2.23231E-002	2.23231E-002	1.50784E+005	1.30000E+001	8.00000E+000	0.00000E+000	5.40506E+002	3.86644E+002	1.21477E+002	1.00000E+002	1.63476E+000	2.06262E-002	0.00000E+000	1.08344E+001	3.55355E+000	6.32803E-001	5.33071E+002	3.88677E+002	1.35715E+002	9.20013E+000	1.05709E+000	5.84682E-001	-1.33465E-001	1.08344E+001	-8.24717E+001	-1.36210E-001	9.20013E+000	-8.02671E+001
1.76401E+002	1.19015E+003	8.53106E+001	1.77257E+002	1.22193E+000	1.55772E+000	1.38350E+004	1.40294E+003	1.00000E+000	5.69000E+002	0.00000E+000	6.40070E+004	1.90342E+000	3.44986E+001	1.03886E-002	1.32434E-002	4.82598E-002	7.76522E-002	1.75330E+004	8.53406E+001	1.77206E+002	2.23231E-002	2.23231E-002	1.50784E+005	1.30000E+001	9.00000E+000	0.00000E+000	6.70681E+002	3.63795E+002	1.88868E+002	1.00000E+002	1.90994E+000	2.29342E-002	0.00000E+000	3.21855E+001	3.89036E+000	5.24483E-001	5.33071E+002	3.88677E+002	1.35715E+002	9.25458E+000	1.05709E+000	5.84682E-001	-1.20805E-001	3.21855E+001	-7.84598E+001	-1.36210E-001	9.25458E+000	-8.02120E+001
1.86776E+002	1.03620E+003	8.53848E+001	1.77197E+002	1.19455E+000	1.55559E+000	1.17620E+004	1.42494E+003	1.00000E+000	5.70000E+002	0.00000E+000	6.41130E+004	1.85824E+000	3.21900E+001	1.10145E-002	1.43435E-002	5.38418E-002	9.04351E-002	1.75330E+004	8.53406E+001	1.77205E+002	2.23231E-002	2.23231E-002	1.50784E+005	1.30000E+001	1.00000E+001	0.00000E+000	5.41687E+002	4.07275E+002	1.23121E+002	1.00000E+002	1.67313E+000	2.99690E-002	0.00000E+000	7.56049E+000	3.45491E+000	6.40523E-001	5.33071E+002	3.88677E+002	1.35715E+002	9.31757E+000	1.05709E+000	5.84682E-001	-1.31280E-001	7.56049E+000	-8.87701E+001	-1.36210E-001	9.31757E+000	-8.01396E+001
1.71511E+002	8.45076E+002	8.54338E+001	1.77229E+002	1.21652E+000	1.59456E+000	9.97700E+003	6.21730E+002	1.00000E+000	5.71000E+002	1.00000E+000	6.42170E+004	1.93982E+000	2.90702E+001	1.21793E-002	1.59639E-002	4.98916E-002	8.45359E-002	1.75330E+004	8.53404E+001	1.77205E+002	2.23231E-002	2.23231E-002	1.50784E+005	1.30000E+001	1.10000E+001	0.00000E+000	4.26203E+002	3.69599E+002	8.56212E+001	3.00000E+002	1.37575E+000	1.79169E-002	0.00000E+000	-5.92010E-001	3.25649E+000	7.37839E-001	5.33071E+002	3.88677E+002	1.35715E+002	9.37933E+000	1.05709E+000	5.84682E-001	-1.34480E-001	2.90654E+002	-9.24697E+001	-1.36210E-001	9.37933E+000	-8.00753E+001
1.76612E+002	9.74947E+002	8.53173E+001	1.77166E+002	1.18450E+000	1.62871E+000	1.13960E+004	1.02722E+003	1.00000E+000	5.72000E+002	1.00000E+000	6.43310E+004	1.92921E+000	3.12241E+001	1.10958E-002	1.52569E-002	5.29774E-002	9.90138E-002	1.75330E+004	8.53402E+001	1.77205E+002	2.23231E-002	2.23231E-002	1.50784E+005	1.30000E+001	1.20000E+001	0.00000E+000	4.37161E+002	4.19243E+002	1.41968E+002	1.00000E+002	1.57665E+000	2.16397E-002	0.00000E+000	-1.07133E+001	3.70106E+000	6.07447E-001	5.33071E+002	3.88677E+002	1.35715E+002	9.42401E+000	1.05709E+000	5.84682E-001	-1.57899E-001	2.80532E+002	-6.87473E+001	-1.36210E-001	9.42401E+000	-8.00374E+001
1.77863E+002	8.87915E+002	8.51562E+001	1.77281E+002	1.21397E+000	1.58143E+000	1.03810E+004	1.06926E+003	1.00000E+000	5.73000E+002	1.00000E+000	6.44410E+004	1.91981E+000	2.97979E+001	1.19148E-002	1.55214E-002	5.36050E-002	8.99469E-002	1.75330E+004	8.53398E+001	1.77205E+002	2.23231E-002	2.23231E-002	1.50784E+005	1.30000E+001	1.30000E+001	0.00000E+000	4.28381E+002	3.24230E+002	1.60275E+002	1.00000E+002	1.44295E+000	2.89964E-002	0.00000E+000	3.94559E+000	5.78860E+000	4.06929E-001	5.33071E+002	3.88677E+002	1.35715E+002	9.50165E+000	1.05709E+000	5.84682E-001	-1.31452E-001	3.94559E+000	-9.21702E+001	-1.36210E-001	9.50165E+000	-7.99793E+001
1.66870E+002	7.86134E+002	8.49607E+001	1.76960E+002	1.26752E+000	1.52478E+000	9.24400E+003	8.26223E+002	1.00000E+000	5.74000E+002	3.00000E+000	6.45520E+004	1.93269E+000	2.80381E+001	1.31833E-002	1.58590E-002	5.44842E-002	7.80599E-002	1.79270E+004	8.49819E+001	1.76917E+002	3.42453E-002	3.42453E-002	3.24240E+004	4.00000E+000	1.00000E+000	0.00000E+000	4.61357E+002	1.86214E+002	1.58151E+002	1.00000E+002	1.26163E+000	2.31755E-002	0.00000E+000	5.62680E+001	4.74388E+000	5.26196E-001	4.88525E+002	2.10365E+002	1.33406E+002	4.64623E+001	2.20356E+000	6.04856E-001	-9.21306E-002	5.62680E+001	-9.16874E+001	-1.02616E-001	4.64623E+001	-8.81450E+001
1.77652E+002	1.03991E+003	8.50089E+001	1.76944E+002	1.23473E+000	1.50617E+000	1.18010E+004	8.72993E+002	1.00000E+000	5.75000E+002	0.00000E+000	6.46520E+004	1.85971E+000	3.22476E+001	1.13661E-002	1.38648E-002	5.20707E-002	7.68100E-002	1.79270E+004	8.49820E+001	1.76916E+002	3.42453E-002	3.42453E-002	3.24240E+004	4.00000E+000	2.00000E+000	0.00000E+000	6.45871E+002	2.59388E+002	1.61286E+002	1.00000E+002	1.65296E+000	1.84333E-002	0.00000E+000	4.80646E+001	3.28785E+000	6.71954E-001	4.88525E+002	2.10365E+002	1.33406E+002	4.65124E+001	2.20356E+000	6.04856E-001	-9.90333E-002	4.80646E+001	-9.11337E+001	-1.02616E-001	4.65124E+001	-8.80900E+001
1.66742E+002	7.17275E+002	8.49721E+001	1.76831E+002	1.21076E+000	1.49951E+000	7.97900E+003	6.42561E+002	1.00000E+000	5.76000E+002	2.00000E+000	6.47670E+004	1.81555E+000	2.67820E+001	1.35545E-002	1.67871E-002	5.38462E-002	8.15841E-002	1.79270E+004	8.49820E+001	1.76916E+002	3.42453E-002	3.42453E-002	3.24240E+004	4.00000E+000	3.00000E+000	0.00000E+000	4.19635E+002	2.14745E+002	1.03704E+002	1.00000E+002	1.14729E+000	3.21919E-002	0.00000E+000	3.48447E+001	4.49697E+000	5.97471E-001	4.88525E+002	2.10365E+002	1.33406E+002	4.65810E+001	2.20356E+000	6.04856E-001	-1.06538E-001	3.48447E+001	-9.46810E+001	-1.02616E-001	4.65810E+001	-8.80189E+001
1.40661E+002	3.02633E+002	8.49691E+001	1.76903E+002	1.18553E+000	1.55555E+000	3.40000E+003	3.10721E+002	1.00000E+000	5.77000E+002	5.30000E+001	6.49230E+004	1.84416E+000	1.73964E+001	2.03317E-002	2.66775E-002	6.45896E-002	1.08616E-001	1.79270E+004	8.49818E+001	1.76917E+002	3.42453E-002	3.42453E-002	3.24240E+004	4.00000E+000	4.00000E+000	0.00000E+000	1.77925E+002	9.55943E+001	3.90632E+001	1.00000E+002	4.84781E-001	7.33249E-002	0.00000E+000	3.06120E+001	6.43626E+000	6.39497E-001	4.88525E+002	2.10365E+002	1.33406E+002	4.66445E+001	2.20356E+000	6.04856E-001	-1.34992E-001	3.06120E+001	-6.05727E+001	-1.02616E-001	4.66445E+001	-8.79593E+001
1.48156E+002	4.38212E+002	8.52878E+001	1.77233E+002	1.18422E+000	1.68769E+000	5.27700E+003	3.75990E+002	1.00000E+000	5.78000E+002	3.40000E+001	6.50140E+004	1.99859E+000	2.09335E+001	1.63019E-002	2.32327E-002	5.70167E-002	1.13137E-001	1.80550E+004	8.53014E+001	1.77193E+002	3.19564E-002	3.19564E-002	4.26560E+004	5.00000E+000	1.00000E+000	0.00000E+000	2.52457E+002	1.34853E+002	6.41939E+001	1.00000E+002	7.02780E-001	4.21282E-002	0.00000E+000	3.25207E+001	5.73890E+000	5.75691E-001	4.45506E+002	3.30692E+002	1.14035E+002	8.51312E+000	1.97893E+000	5.87206E-001	-1.75308E-001	3.25207E+001	1.24556E+000	-1.27814E-001	8.51312E+000	-9.26059E+001
1.73287E+002	1.06020E+003	8.52905E+001	1.77110E+002	1.19648E+000	1.50408E+000	1.16830E+004	1.12369E+003	1.00000E+000	5.79000E+002	0.00000E+000	6.50960E+004	1.79961E+000	3.25607E+001	1.10695E-002	1.39154E-002	5.10381E-002	7.98782E-002	1.80550E+004	8.53012E+001	1.77193E+002	3.19564E-002	3.19564E-002	4.26560E+004	5.00000E+000	2.00000E+000	0.00000E+000	5.39984E+002	4.08579E+002	1.41499E+002	1.00000E+002	1.70678E+000	2.28952E-002	0.00000E+000	7.11761E+000	3.81038E+000	5.82728E-001	4.45506E+002	3.30692E+002	1.14035E+002	8.58539E+000	1.97893E+000	5.87206E-001	-1.13903E-001	7.11761E+000	-1.12736E+002	-1.27814E-001	8.58539E+000	-9.25272E+001
1.78643E+002	1.06921E+003	8.54161E+001	1.77212E+002	1.19594E+000	1.58718E+000	1.23630E+004	1.17083E+003	1.00000E+000	5.80000E+002	0.00000E+000	6.52030E+004	1.89816E+000	3.26988E+001	1.07559E-002	1.42746E-002	5.08661E-002	8.86285E-002	1.80550E+004	8.53011E+001	1.77193E+002	3.19564E-002	3.19564E-002	4.26560E+004	5.00000E+000	3.00000E+000	0.00000E+000	5.37107E+002	4.37435E+002	1.45350E+002	1.00000E+002	1.75678E+000	2.18261E-002	0.00000E+000	1.87332E+000	3.62004E+000	5.96260E-001	4.45506E+002	3.30692E+002	1.14035E+002	8.63251E+000	1.97893E+000	5.87206E-001	-1.40575E-001	1.87332E+000	-8.14145E+001	-1.27814E-001	8.63251E+000	-9.24745E+001
1.61092E+002	7.28582E+002	8.51805E+001	1.77244E+002	1.22657E+000	1.50874E+000	8.25900E+003	7.10366E+002	1.00000E+000	5.81000E+002	4.00000E+000	6.53130E+004	1.85057E+000	2.69923E+001	1.34967E-002	1.66017E-002	5.01990E-002	7.49242E-002	1.80550E+004	8.53012E+001	1.77193E+002	3.19564E-002	3.19564E-002	4.26560E+004	5.00000E+000	4.00000E+000	0.00000E+000	4.00649E+002	2.58493E+002	8.85966E+001	1.00000E+002	1.16327E+000	2.44625E-002	0.00000E+000	1.87382E+001	4.22218E+000	6.25476E-001	4.45506E+002	3.30692E+002	1.14035E+002	8.69647E+000	1.97893E+000	5.87206E-001	-1.03161E-001	1.87382E+001	-1.15162E+002	-1.27814E-001	8.69647E+000	-9.24323E+001
1.54846E+002	5.22321E+002	8.52568E+001	1.77217E+002	1.11593E+000	1.40615E+000	5.07400E+003	5.98082E+002	1.00000E+000	5.82000E+002	2.80000E+001	6.54280E+004	1.56916E+000	2.28543E+001	1.56661E-002	1.97404E-002	5.15133E-002	8.02131E-002	1.80550E+004	8.53016E+001	1.77193E+002	3.19564E-002	3.19564E-002	4.26560E+004	5.00000E+000	5.00000E+000	0.00000E+000	2.78564E+002	2.12461E+002	6.77377E+001	1.00000E+002	8.73509E-001	5.78595E-002	0.00000E+000	7.05487E+000	5.45849E+000	6.17254E-001	4.45506E+002	3.30692E+002	1.14035E+002	8.73505E+000	1.97893E+000	5.87206E-001	-1.15072E-001	7.05487E+000	-1.11257E+002	-1.27814E-001	8.73505E+000	-9.23858E+001
1.35568E+002	1.77556E+002	8.52004E+001	1.74852E+002	1.18191E+000	1.49018E+000	1.91900E+003	1.42351E+002	1.00000E+000	6.57000E+002	4.00000E+001	7.34380E+004	1.76126E+000	1.33250E+001	2.69803E-002	3.40175E-002	5.79133E-002	8.78275E-002	2.04560E+004	8.52004E+001	1.74852E+002	5.79133E-002	8.78275E-002	1.91900E+003	1.00000E+000	1.00000E+000	0.00000E+000	1.31786E+002	3.27798E+001	2.30758E+001	1.00000E+002	2.86257E-001	7.42707E-002	0.00000E+000	6.16586E+001	5.34963E+000	1.02412E+000	1.31786E+002	3.27798E+001	2.30758E+001	6.16586E+001	5.34963E+000	1.02412E+000	-1.15368E-001	6.16586E+001	-5.61460E+001	-1.15368E-001	6.16586E+001	-5.61460E+001
1.36460E+002	2.10561E+002	8.52706E+001	1.76963E+002	1.19552E+000	1.47733E+000	2.28000E+003	1.42871E+002	1.00000E+000	6.78000E+002	4.00000E+001	7.56600E+004	1.76618E+000	1.45107E+001	2.50375E-002	3.09392E-002	5.79927E-002	8.53212E-002	2.10680E+004	8.52633E+001	1.77017E+002	7.03709E-002	7.03709E-002	4.44200E+003	2.00000E+000	2.00000E+000	0.00000E+000	1.01418E+002	9.37052E+001	2.73477E+001	1.00000E+002	3.49645E-001	7.45705E-002	0.00000E+000	-8.35907E-001	7.59772E+000	6.61547E-001	8.06095E+001	8.17053E+001	2.56020E+001	-7.68405E+000	5.49958E+000	6.54775E-001	-1.05433E-001	2.90410E+002	-1.31777E+002	-1.18321E-001	2.83561E+002	-1.21652E+002
1.20539E+002	7.18638E+001	8.52250E+001	1.75476E+002	8.52323E-001	8.18723E-001	3.15000E+002	1.23813E+002	1.00000E+000	8.49000E+002	1.22000E+002	9.35440E+004	6.97817E-001	8.47725E+000	4.80230E-002	4.61298E-002	1.38927E-001	1.29038E-001	2.61360E+004	8.52250E+001	1.75476E+002	1.38927E-001	1.29038E-001	3.15000E+002	1.00000E+000	1.00000E+000	0.00000E+000	3.79806E+001	3.79641E+001	8.92805E+000	3.00000E+002	1.33194E-001	5.50952E-001	0.00000E+000	2.87327E+002	1.78062E+001	7.59425E-001	3.79806E+001	3.79641E+001	8.92805E+000	2.87327E+002	1.78062E+001	7.59425E-001	2.01070E-002	2.87327E+002	8.17971E+000	2.01070E-002	2.87327E+002	8.17971E+000
1.52208E+002	5.95815E+002	8.47578E+001	1.76104E+002	1.16930E+000	1.45995E+000	6.25600E+003	5.46330E+002	1.00000E+000	9.63000E+002	1.70000E+001	1.05531E+005	1.70711E+000	2.44093E+001	1.47835E-002	1.84582E-002	4.89195E-002	7.48675E-002	2.94330E+004	8.47823E+001	1.76053E+002	1.69740E-002	1.69740E-002	2.19045E+005	1.90000E+001	1.00000E+000	0.00000E+000	3.71643E+002	1.98434E+002	6.00084E+001	1.00000E+002	9.70667E-001	3.31313E-002	0.00000E+000	2.94528E+001	4.00654E+000	7.57345E-001	6.39492E+002	3.80831E+002	9.69062E+001	2.30849E+001	6.71297E-001	7.63889E-001	-1.10545E-001	2.94528E+001	-9.48202E+001	-1.31327E-001	2.30849E+001	-7.31789E+001
1.61419E+002	1.05768E+003	8.47585E+001	1.76116E+002	1.17659E+000	1.54361E+000	1.17300E+004	1.02363E+003	1.00000E+000	9.64000E+002	0.00000E+000	1.05617E+005	1.81619E+000	3.25220E+001	1.08636E-002	1.42525E-002	5.03511E-002	8.57221E-002	2.94330E+004	8.47827E+001	1.76054E+002	1.69740E-002	1.69740E-002	2.19045E+005	1.90000E+001	2.00000E+000	0.00000E+000	6.32063E+002	3.75838E+002	1.00066E+002	1.00000E+002	1.70968E+000	2.49537E-002	0.00000E+000	2.32516E+001	2.95517E+000	7.49858E-001	6.39492E+002	3.80831E+002	9.69062E+001	2.30524E+001	6.71297E-001	7.63889E-001	-1.34927E-001	2.32516E+001	-6.80018E+001	-1.31327E-001	2.30524E+001	-7.32120E+001
1.79896E+002	1.04432E+003	8.47498E+001	1.76048E+002	1.12563E+000	1.46347E+000	1.05730E+004	1.12655E+003	1.00000E+000	9.65000E+002	0.00000E+000	1.05715E+005	1.64732E+000	3.23160E+001	1.09470E-002	1.42326E-002	4.67912E-002	7.80994E-002	2.94330E+004	8.47828E+001	1.76054E+002	1.69740E-002	1.69740E-002	2.19045E+005	1.90000E+001	3.00000E+000	0.00000E+000	6.36188E+002	3.79416E+002	8.65550E+001	3.00000E+002	1.69649E+000	2.66916E-002	0.00000E+000	2.26891E+001	2.93013E+000	7.96572E-001	6.39492E+002	3.80831E+002	9.69062E+001	2.30126E+001	6.71297E-001	7.63889E-001	-1.30487E-001	2.26891E+001	-7.47352E+001	-1.31327E-001	2.30126E+001	-7.32491E+001
1.69135E+002	1.21489E+003	8.47916E+001	1.76079E+002	1.14666E+000	1.52729E+000	1.30060E+004	1.68890E+003	1.00000E+000	9.66000E+002	0.00000E+000	1.05815E+005	1.75128E+000	3.48553E+001	1.00545E-002	1.33922E-002	4.52595E-002	7.93254E-002	2.94330E+004	8.47831E+001	1.76054E+002	1.69740E-002	1.69740E-002	2.19045E+005	1.90000E+001	4.00000E+000	0.00000E+000	6.91024E+002	4.65578E+002	1.05317E+002	1.00000E+002	1.95075E+000	2.17097E-002	0.00000E+000	1.57316E+001	2.76080E+000	7.62262E-001	6.39492E+002	3.80831E+002	9.69062E+001	2.29648E+001	6.71297E-001	7.63889E-001	-1.42350E-001	1.57316E+001	-6.50234E+001	-1.31327E-001	2.29648E+001	-7.32949E+001
1.63478E+002	9.45056E+002	8.47985E+001	1.75977E+002	1.18931E+000	1.52839E+000	1.04860E+004	9.49013E+002	1.00000E+000	9.67000E+002	0.00000E+000	1.05924E+005	1.81773E+000	3.07418E+001	1.16142E-002	1.49256E-002	5.15685E-002	8.42181E-002	2.94330E+004	8.47831E+001	1.76055E+002	1.69740E-002	1.69740E-002	2.19045E+005	1.90000E+001	5.00000E+000	0.00000E+000	5.58111E+002	3.62157E+002	7.57056E+001	3.00000E+002	1.53563E+000	2.60624E-002	0.00000E+000	1.78376E+001	2.94852E+000	7.94881E-001	6.39492E+002	3.80831E+002	9.69062E+001	2.29343E+001	6.71297E-001	7.63889E-001	-1.24770E-001	1.78376E+001	-8.74191E+001	-1.31327E-001	2.29343E+001	-7.33197E+001
1.60585E+002	1.11432E+003	8.47815E+001	1.76040E+002	1.16359E+000	1.57607E+000	1.24140E+004	1.33791E+003	1.00000E+000	9.68000E+002	0.00000E+000	1.06032E+005	1.83391E+000	3.33814E+001	1.04435E-002	1.41456E-002	5.25711E-002	9.54834E-002	2.94330E+004	8.47833E+001	1.76055E+002	1.69740E-002	1.69740E-002	2.19045E+005	1.90000E+001	6.00000E+000	0.00000E+000	6.46153E+002	4.34919E+002	9.59824E+001	3.00000E+002	1.81877E+000	2.24178E-002	0.00000E+000	1.56806E+001	2.79743E+000	7.70011E-001	6.39492E+002	3.80831E+002	9.69062E+001	2.28600E+001	6.71297E-001	7.63889E-001	-1.50558E-001	1.56806E+001	-5.32052E+001	-1.31327E-001	2.28600E+001	-7.33986E+001
1.62315E+002	1.19767E+003	8.48051E+001	1.76050E+002	1.17206E+000	1.58820E+000	1.35270E+004	7.92845E+002	1.00000E+000	9.69000E+002	0.00000E+000	1.06135E+005	1.86146E+000	3.46074E+001	1.00774E-002	1.36554E-002	5.02180E-002	9.12658E-002	2.94330E+004	8.47832E+001	1.76055E+002	1.69740E-002	1.69740E-002	2.19045E+005	1.90000E+001	7.00000E+000	0.00000E+000	7.16290E+002	4.29794E+002	1.02788E+002	3.00000E+002	1.92420E+000	1.53184E-002	0.00000E+000	2.22614E+001	2.64462E+000	7.80274E-001	6.39492E+002	3.80831E+002	9.69062E+001	2.28156E+001	6.71297E-001	7.63889E-001	-1.50761E-001	2.22614E+001	-4.63258E+001	-1.31327E-001	2.28156E+001	-7.34415E+001
1.62541E+002	1.09524E+003	8.47251E+001	1.75959E+002	1.16034E+000	1.51746E+000	1.18000E+004	1.59550E+003	1.00000E+000	9.70000E+002	0.00000E+000	1.06248E+005	1.76077E+000	3.30945E+001	1.06818E-002	1.39694E-002	5.35459E-002	9.07328E-002	2.94330E+004	8.47834E+001	1.76055E+002	1.69740E-002	1.69740E-002	2.19045E+005	1.90000E+001	8.00000E+000	0.00000E+000	6.83155E+002	3.76051E+002	8.38729E+001	3.00000E+002	1.75381E+000	3.63345E-002	0.00000E+000	2.64880E+001	2.64400E+000	8.35619E-001	6.39492E+002	3.80831E+002	9.69062E+001	2.27595E+001	6.71297E-001	7.63889E-001	-1.33364E-001	2.64880E+001	-6.69424E+001	-1.31327E-001	2.27595E+001	-7.34999E+001
1.61963E+002	1.02345E+003	8.47799E+001	1.76079E+002	1.17508E+000	1.55464E+000	1.13930E+004	8.87617E+002	1.00000E+000	9.71000E+002	0.00000E+000	1.06346E+005	1.82683E+000	3.19914E+001	1.10090E-002	1.45650E-002	5.02331E-002	8.69164E-002	2.94330E+004	8.47827E+001	1.76055E+002	1.69740E-002	1.69740E-002	2.19045E+005	1.90000E+001	9.00000E+000	0.00000E+000	6.24218E+002	3.66625E+002	9.29033E+001	3.00000E+002	1.67010E+000	2.00084E-002	0.00000E+000	2.34582E+001	2.91746E+000	7.70704E-001	6.39492E+002	3.80831E+002	9.69062E+001	2.27136E+001	6.71297E-001	7.63889E-001	-1.39046E-001	2.34582E+001	-6.19960E+001	-1.31327E-001	2.27136E+001	-7.35471E+001
1.61629E+002	1.26107E+003	8.47725E+001	1.76084E+002	1.20795E+000	1.57405E+000	1.45720E+004	1.56681E+003	1.00000E+000	9.72000E+002	0.00000E+000	1.06447E+005	1.90138E+000	3.55116E+001	1.00067E-002	1.30395E-002	5.20707E-002	8.76707E-002	2.94330E+004	8.47825E+001	1.76055E+002	1.69740E-002	1.69740E-002	2.19045E+005	1.90000E+001	1.00000E+001	0.00000E+000	7.34018E+002	4.94671E+002	1.17314E+002	3.00000E+002	2.08239E+000	2.43456E-002	0.00000E+000	1.54201E+001	2.66019E+000	7.47377E-001	6.39492E+002	3.80831E+002	9.69062E+001	2.26606E+001	6.71297E-001	7.63889E-001	-1.31596E-001	1.54201E+001	-8.04686E+001	-1.31327E-001	2.26606E+001	-7.36010E+001
1.65707E+002	1.11583E+003	8.47678E+001	1.76113E+002	1.19144E+000	1.58622E+000	1.28160E+004	1.66635E+003	1.00000E+000	9.73000E+002	0.00000E+000	1.06557E+005	1.88990E+000	3.34040E+001	1.05244E-002	1.40116E-002	4.95526E-002	8.68708E-002	2.94330E+004	8.47824E+001	1.76054E+002	1.69740E-002	1.69740E-002	2.19045E+005	1.90000E+001	1.10000E+001	0.00000E+000	7.00180E+002	3.52360E+002	1.03160E+002	1.00000E+002	1.77542E+000	2.53513E-002	0.00000E+000	3.16481E+001	2.64886E+000	8.00343E-001	6.39492E+002	3.80831E+002	9.69062E+001	2.26328E+001	6.71297E-001	7.63889E-001	-1.42126E-001	3.16481E+001	-4.94310E+001	-1.31327E-001	2.26328E+001	-7.36307E+001
1.70308E+002	1.09593E+003	8.47063E+001	1.76079E+002	1.17584E+000	1.49737E+000	1.18240E+004	1.84679E+003	1.00000E+000	9.74000E+002	0.00000E+000	1.06655E+005	1.76067E+000	3.31049E+001	1.08135E-002	1.37704E-002	5.30590E-002	8.52797E-002	2.94330E+004	8.47822E+001	1.76054E+002	1.69740E-002	1.69740E-002	2.19045E+005	1.90000E+001	1.20000E+001	0.00000E+000	7.06777E+002	3.44526E+002	1.01576E+002	1.00000E+002	1.76924E+000	3.02618E-002	0.00000E+000	3.30226E+001	2.70331E+000	8.16456E-001	6.39492E+002	3.80831E+002	9.69062E+001	2.25646E+001	6.71297E-001	7.63889E-001	-1.20279E-001	3.30226E+001	-7.83220E+001	-1.31327E-001	2.25646E+001	-7.37023E+001
1.65059E+002	1.04389E+003	8.47922E+001	1.75948E+002	1.20061E+000	1.52204E+000	1.16570E+004	1.19559E+003	1.00000E+000	9.75000E+002	0.00000E+000	1.06754E+005	1.82737E+000	3.23093E+001	1.11201E-002	1.40972E-002	5.07271E-002	8.07011E-002	2.94330E+004	8.47822E+001	1.76054E+002	1.69740E-002	1.69740E-002	2.19045E+005	1.90000E+001	1.30000E+001	0.00000E+000	6.11866E+002	4.00218E+002	8.10638E+001	3.00000E+002	1.68515E+000	2.54807E-002	0.00000E+000	1.69457E+001	2.77278E+000	8.01682E-001	6.39492E+002	3.80831E+002	9.69062E+001	2.25124E+001	6.71297E-001	7.63889E-001	-1.18057E-001	1.69457E+001	-9.73652E+001	-1.31327E-001	2.25124E+001	-7.37407E+001
1.57809E+002	1.05311E+003	8.47122E+001	1.76073E+002	1.16744E+000	1.53859E+000	1.15470E+004	7.36388E+002	1.00000E+000	9.76000E+002	0.00000E+000	1.06854E+005	1.79622E+000	3.24516E+001	1.08643E-002	1.43182E-002	4.64674E-002	7.96640E-002	2.94330E+004	8.47821E+001	1.76054E+002	1.69740E-002	1.69740E-002	2.19045E+005	1.90000E+001	1.40000E+001	0.00000E+000	6.65529E+002	3.02041E+002	1.24959E+002	1.00000E+002	1.68369E+000	1.54421E-002	0.00000E+000	3.83637E+001	2.99865E+000	7.44819E-001	6.39492E+002	3.80831E+002	9.69062E+001	2.24887E+001	6.71297E-001	7.63889E-001	-1.37156E-001	3.83637E+001	-4.97633E+001	-1.31327E-001	2.24887E+001	-7.37775E+001
1.58137E+002	1.16686E+003	8.47909E+001	1.76124E+002	1.20130E+000	1.48643E+000	1.27810E+004	1.44537E+003	1.00000E+000	9.77000E+002	0.00000E+000	1.06956E+005	1.78565E+000	3.41594E+001	1.06260E-002	1.31481E-002	4.80695E-002	7.29010E-002	2.94330E+004	8.47823E+001	1.76054E+002	1.69740E-002	1.69740E-002	2.19045E+005	1.90000E+001	1.50000E+001	0.00000E+000	7.21002E+002	3.69417E+002	1.16759E+002	1.00000E+002	1.85841E+000	2.27318E-002	0.00000E+000	3.10434E+001	2.77548E+000	7.64876E-001	6.39492E+002	3.80831E+002	9.69062E+001	2.24453E+001	6.71297E-001	7.63889E-001	-1.06087E-001	3.10434E+001	-9.90473E+001	-1.31327E-001	2.24453E+001	-7.38168E+001
1.56123E+002	9.94690E+002	8.48889E+001	1.75928E+002	1.22048E+000	1.57564E+000	1.16190E+004	1.06459E+003	1.00000E+000	9.78000E+002	0.00000E+000	1.07062E+005	1.92305E+000	3.15387E+001	1.13226E-002	1.46175E-002	5.12285E-002	8.44570E-002	2.94330E+004	8.47820E+001	1.76053E+002	1.69740E-002	1.69740E-002	2.19045E+005	1.90000E+001	1.60000E+001	0.00000E+000	5.81087E+002	3.76947E+002	7.36029E+001	3.00000E+002	1.58901E+000	2.28375E-002	0.00000E+000	1.72990E+001	2.73604E+000	8.13775E-001	6.39492E+002	3.80831E+002	9.69062E+001	2.24245E+001	6.71297E-001	7.63889E-001	-1.27018E-001	1.72990E+001	-8.48786E+001	-1.31327E-001	2.24245E+001	-7.38193E+001
1.54971E+002	1.03805E+003	8.48499E+001	1.76119E+002	1.19990E+000	1.51623E+000	1.15500E+004	1.05200E+003	1.00000E+000	9.79000E+002	1.00000E+000	1.07178E+005	1.81932E+000	3.22188E+001	1.11648E-002	1.41083E-002	4.84170E-002	7.64560E-002	2.94330E+004	8.47820E+001	1.76054E+002	1.69740E-002	1.69740E-002	2.19045E+005	1.90000E+001	1.70000E+001	0.00000E+000	6.35642E+002	3.55707E+002	1.17777E+002	3.00000E+002	1.71477E+000	2.20900E-002	0.00000E+000	2.67656E+001	3.18666E+000	7.00784E-001	6.39492E+002	3.80831E+002	9.69062E+001	2.23942E+001	6.71297E-001	7.63889E-001	-1.16466E-001	2.67656E+001	-8.96721E+001	-1.31327E-001	2.23942E+001	-7.38625E+001
1.57492E+002	8.81740E+002	8.48254E+001	1.76121E+002	1.16181E+000	1.49086E+000	9.37200E+003	1.17025E+003	1.00000E+000	9.80000E+002	1.00000E+000	1.07278E+005	1.73209E+000	2.96941E+001	1.20010E-002	1.54000E-002	4.98861E-002	8.11033E-002	2.94330E+004	8.47819E+001	1.76054E+002	1.69740E-002	1.69740E-002	2.19045E+005	1.90000E+001	1.80000E+001	0.00000E+000	5.06079E+002	3.36625E+002	8.13211E+001	3.00000E+002	1.42931E+000	3.37635E-002	0.00000E+000	1.59233E+001	3.32918E+000	7.44659E-001	6.39492E+002	3.80831E+002	9.69062E+001	2.23735E+001	6.71297E-001	7.63889E-001	-1.24047E-001	1.59233E+001	-9.03213E+001	-1.31327E-001	2.23735E+001	-7.38855E+001
1.58022E+002	9.08125E+002	8.48149E+001	1.75992E+002	1.17640E+000	1.55674E+000	1.01220E+004	1.43435E+003	1.00000E+000	9.81000E+002	1.00000E+000	1.07390E+005	1.83134E+000	3.01351E+001	1.16929E-002	1.54733E-002	5.58101E-002	9.67089E-002	2.94330E+004	8.47816E+001	1.76054E+002	1.69740E-002	1.69740E-002	2.19045E+005	1.90000E+001	1.90000E+001	0.00000E+000	4.93305E+002	3.71668E+002	8.67744E+001	3.00000E+002	1.47809E+000	3.46218E-002	0.00000E+000	8.23627E+000	3.24871E+000	7.34289E-001	6.39492E+002	3.80831E+002	9.69062E+001	2.23327E+001	6.71297E-001	7.63889E-001	-1.39159E-001	8.23627E+000	-7.70507E+001	-1.31327E-001	2.23327E+001	-7.39206E+001
1.25204E+002	8.10149E+001	8.57399E+001	1.74989E+002	1.33178E+000	1.57328E+000	1.02600E+003	1.47733E+002	1.00000E+000	1.06800E+003	6.90000E+001	1.16408E+005	2.09526E+000	9.00083E+000	4.15775E-002	4.91170E-002	1.05669E-001	1.43781E-001	3.24540E+004	8.57399E+001	1.74989E+002	1.05669E-001	1.43781E-001	1.02600E+003	1.00000E+000	1.00000E+000	0.00000E+000	4.74989E+001	2.01598E+001	2.17761E+001	1.00000E+002	1.41658E-001	3.75784E-001	0.00000E+000	6.56025E+001	1.98237E+001	3.77967E-001	4.74989E+001	2.01598E+001	2.17761E+001	6.56025E+001	1.98237E+001	3.77967E-001	-8.31304E-002	6.56025E+001	-9.34099E+001	-8.31304E-002	6.56025E+001	-9.34099E+001
1.26071E+002	1.00477E+002	8.54081E+001	1.76261E+002	1.11670E+000	1.17245E+000	8.23000E+002	1.49201E+002	1.00000E+000	1.24500E+003	6.40000E+001	1.34302E+005	1.30926E+000	1.00238E+001	3.89255E-002	4.08689E-002	8.90644E-002	9.71582E-002	3.75670E+004	8.54081E+001	1.76261E+002	8.90644E-002	9.71582E-002	8.23000E+002	1.00000E+000	1.00000E+000	0.00000E+000	6.66383E+001	2.36378E+001	1.85352E+001	1.00000E+002	1.68954E-001	2.35471E-001	0.00000E+000	3.41124E+002	1.23423E+001	6.77821E-001	6.66383E+001	2.36378E+001	1.85352E+001	3.41124E+002	1.23423E+001	6.77821E-001	-2.43543E-002	4.98784E+001	1.12562E+002	-2.43543E-002	4.98784E+001	1.12562E+002
1.31674E+002	1.38159E+002	8.55591E+001	1.77138E+002	1.11869E+000	1.37978E+000	1.32100E+003	1.07447E+002	1.00000E+000	1.67000E+003	3.50000E+001	1.75414E+005	1.54354E+000	1.17541E+001	3.07793E-002	3.79627E-002	7.14626E-002	1.04705E-001	4.91720E+004	8.55591E+001	1.77138E+002	7.14626E-002	1.04705E-001	1.32100E+003	1.00000E+000	1.00000E+000	0.00000E+000	7.92671E+001	2.99232E+001	3.17110E+001	1.00000E+002	2.21780E-001	1.80648E-001	0.00000E+000	4.33076E+001	1.34497E+001	4.90962E-001	7.92671E+001	2.99232E+001	3.17110E+001	4.33076E+001	1.34497E+001	4.90962E-001	-1.04498E-001	4.33076E+001	-8.88281E+001	-1.04498E-001	4.33076E+001	-8.88281E+001
1.25633E+002	1.11545E+002	8.55952E+001	1.75001E+002	1.10910E+000	1.41503E+000	1.08000E+003	1.39351E+002	1.00000E+000	1.67300E+003	3.90000E+001	1.75694E+005	1.56940E+000	1.05615E+001	3.37487E-002	4.30580E-002	8.50955E-002	1.33623E-001	4.92540E+004	8.55952E+001	1.75001E+002	8.50955E-002	1.33623E-001	1.08000E+003	1.00000E+000	1.00000E+000	0.00000E+000	8.27384E+001	2.00490E+001	1.64435E+001	1.00000E+002	1.82469E-001	2.49035E-001	0.00000E+000	3.60068E+001	7.39174E+000	9.87990E-001	8.27384E+001	2.00490E+001	1.64435E+001	3.60068E+001	7.39174E+000	9.87990E-001	-1.21204E-001	3.60068E+001	-7.39630E+001	-1.21204E-001	3.60068E+001	-7.39630E+001
1.66887E+002	4.16821E+002	8.43520E+001	1.74810E+002	1.31908E+000	1.30719E+000	4.45000E+003	4.66885E+002	1.00000E+000	1.80400E+003	3.90000E+001	1.86676E+005	1.72429E+000	2.04162E+001	1.97738E-002	1.95956E-002	6.89276E-002	6.77472E-002	5.27030E+004	8.43161E+001	1.74793E+002	6.69233E-003	6.69233E-003	7.66179E+005	1.23000E+002	1.00000E+000	0.00000E+000	1.78515E+002	8.09827E+001	2.06218E+002	1.00000E+002	7.70825E-001	8.37053E-002	0.00000E+000	1.19950E+002	5.81392E+000	6.18816E-001	2.48927E+002	8.44116E+001	2.73322E+002	1.12366E+002	3.92259E-001	6.98994E-001	4.52609E-003	1.19950E+002	-1.41502E+002	-3.66936E-002	1.12366E+002	-1.02030E+002
1.65619E+002	4.28837E+002	8.44211E+001	1.74802E+002	1.28756E+000	1.35095E+000	4.61700E+003	2.84728E+002	1.00000E+000	1.80500E+003	2.70000E+001	1.86747E+005	1.73943E+000	2.07084E+001	1.89490E-002	1.98820E-002	5.29766E-002	5.79430E-002	5.27030E+004	8.43160E+001	1.74793E+002	6.69233E-003	6.69233E-003	7.66179E+005	1.23000E+002	2.00000E+000	0.00000E+000	1.82146E+002	4.52797E+001	2.19825E+002	1.00000E+002	7.43020E-001	4.06152E-002	0.00000E+000	1.12231E+002	4.08240E+000	8.65199E-001	2.48927E+002	8.44116E+001	2.73322E+002	1.12467E+002	3.92259E-001	6.98994E-001	-2.40278E-002	1.12231E+002	-1.16716E+002	-3.66936E-002	1.12467E+002	-1.01922E+002
1.62406E+002	3.41842E+002	8.43521E+001	1.74716E+002	1.22261E+000	1.49025E+000	3.83000E+003	3.78800E+002	1.00000E+000	1.80600E+003	8.21000E+002	1.86883E+005	1.82200E+000	1.84890E+001	1.97556E-002	2.40802E-002	6.36878E-002	9.29643E-002	5.27030E+004	8.43157E+001	1.74792E+002	6.69233E-003	6.69233E-003	7.66179E+005	1.23000E+002	3.00000E+000	0.00000E+000	1.44433E+002	4.90987E+001	1.64668E+002	1.00000E+002	5.92860E-001	7.34789E-002	0.00000E+000	1.14020E+002	5.36047E+000	7.23450E-001	2.48927E+002	8.44116E+001	2.73322E+002	1.12594E+002	3.92259E-001	6.98994E-001	-9.86543E-002	1.14020E+002	-2.56061E+001	-3.66936E-002	1.12594E+002	-1.01797E+002
1.61411E+002	4.14547E+002	8.43771E+001	1.74798E+002	1.39758E+000	1.33330E+000	4.75900E+003	4.47570E+002	1.00000E+000	1.80700E+003	3.50000E+001	1.86915E+005	1.86338E+000	2.03604E+001	2.02590E-002	1.93272E-002	6.33469E-002	5.79729E-002	5.27030E+004	8.43156E+001	1.74792E+002	6.69233E-003	6.69233E-003	7.66179E+005	1.23000E+002	4.00000E+000	0.00000E+000	1.76850E+002	6.67189E+001	2.07863E+002	1.00000E+002	7.48212E-001	4.53220E-002	0.00000E+000	4.08047E+002	4.93168E+000	7.05438E-001	2.48927E+002	8.44116E+001	2.73322E+002	1.12627E+002	3.92259E-001	6.98994E-001	2.35378E-002	1.16801E+002	1.24941E+002	-3.66936E-002	1.12627E+002	-1.01766E+002
1.65876E+002	4.63576E+002	8.43151E+001	1.74770E+002	1.33906E+000	1.45688E+000	5.54600E+003	7.49928E+002	1.00000E+000	1.80800E+003	1.90000E+001	1.86981E+005	1.95084E+000	2.15308E+001	1.79808E-002	1.95629E-002	6.58816E-002	7.74904E-002	5.27030E+004	8.43159E+001	1.74791E+002	6.69233E-003	6.69233E-003	7.66179E+005	1.23000E+002	5.00000E+000	0.00000E+000	1.99596E+002	6.71860E+001	2.26319E+002	1.00000E+002	8.15914E-001	7.64159E-002	0.00000E+000	1.13787E+002	4.45494E+000	7.23402E-001	2.48927E+002	8.44116E+001	2.73322E+002	1.12703E+002	3.92259E-001	6.98994E-001	-4.21400E-002	1.13787E+002	-9.43016E+001	-3.66936E-002	1.12703E+002	-1.01694E+002
1.56133E+002	4.21053E+002	8.42616E+001	1.74808E+002	1.36640E+000	1.46362E+000	5.14900E+003	2.90690E+002	1.00000E+000	1.80900E+003	3.10000E+001	1.87074E+005	1.99989E+000	2.05196E+001	1.90422E-002	2.03970E-002	5.48089E-002	6.23510E-002	5.27030E+004	8.43159E+001	1.74791E+002	6.69233E-003	6.69233E-003	7.66179E+005	1.23000E+002	6.00000E+000	0.00000E+000	1.61842E+002	7.24320E+001	1.98544E+002	1.00000E+002	7.18641E-001	2.83932E-002	0.00000E+000	1.21690E+002	4.98451E+000	6.71008E-001	2.48927E+002	8.44116E+001	2.73322E+002	1.12767E+002	3.92259E-001	6.98994E-001	-3.43533E-002	1.21690E+002	-9.54145E+001	-3.66936E-002	1.12767E+002	-1.01637E+002
1.69393E+002	4.33195E+002	8.43056E+001	1.74814E+002	1.35075E+000	1.25831E+000	4.55900E+003	3.70615E+002	1.00000E+000	1.81000E+003	3.40000E+001	1.87154E+005	1.69967E+000	2.08133E+001	2.00051E-002	1.86360E-002	6.01777E-002	5.27070E-002	5.27030E+004	8.43156E+001	1.74791E+002	6.69233E-003	6.69233E-003	7.66179E+005	1.23000E+002	7.00000E+000	0.00000E+000	1.46173E+002	1.01895E+002	1.99578E+002	1.00000E+002	7.45969E-001	4.88871E-002	0.00000E+000	4.29102E+002	6.01170E+000	5.91261E-001	2.48927E+002	8.44116E+001	2.73322E+002	1.12888E+002	3.92259E-001	6.98994E-001	3.54320E-002	1.37857E+002	1.32328E+002	-3.66936E-002	1.12888E+002	-1.01512E+002
1.70520E+002	4.09899E+002	8.43871E+001	1.74661E+002	1.25159E+000	1.42976E+000	4.52900E+003	5.16460E+002	1.00000E+000	1.81100E+003	4.30000E+001	1.87230E+005	1.78947E+000	2.02460E+001	1.85977E-002	2.12452E-002	5.88405E-002	7.57899E-002	5.27030E+004	8.43152E+001	1.74792E+002	6.69233E-003	6.69233E-003	7.66179E+005	1.23000E+002	8.00000E+000	0.00000E+000	1.59513E+002	5.46901E+001	2.23760E+002	1.00000E+002	7.32976E-001	7.10698E-002	0.00000E+000	1.20606E+002	4.10377E+000	8.69016E-001	2.48927E+002	8.44116E+001	2.73322E+002	1.12966E+002	3.92259E-001	6.98994E-001	-6.64482E-002	1.20606E+002	-5.88075E+001	-3.66936E-002	1.12966E+002	-1.01419E+002
1.64500E+002	3.73413E+002	8.43047E+001	1.74834E+002	1.34675E+000	1.53780E+000	4.70500E+003	4.90745E+002	1.00000E+000	1.81200E+003	5.70000E+001	1.87326E+005	2.07104E+000	1.93239E+001	1.96340E-002	2.24192E-002	7.39483E-002	9.55482E-002	5.27030E+004	8.43150E+001	1.74792E+002	6.69233E-003	6.69233E-003	7.66179E+005	1.23000E+002	9.00000E+000	0.00000E+000	1.43518E+002	5.43876E+001	1.90269E+002	1.00000E+002	6.47488E-001	7.68562E-002	0.00000E+000	1.20747E+002	4.41252E+000	7.92949E-001	2.48927E+002	8.44116E+001	2.73322E+002	1.13050E+002	3.92259E-001	6.98994E-001	-6.62302E-002	1.20747E+002	-5.89442E+001	-3.66936E-002	1.13050E+002	-1.01351E+002
1.79259E+002	6.86936E+002	8.43184E+001	1.74711E+002	1.21932E+000	1.45827E+000	7.53000E+003	9.59927E+002	1.00000E+000	1.81400E+003	2.00000E+000	1.87424E+005	1.77810E+000	2.62095E+001	1.40515E-002	1.68051E-002	5.50221E-002	7.78456E-002	5.27030E+004	8.43141E+001	1.74792E+002	6.69233E-003	6.69233E-003	7.66179E+005	1.23000E+002	1.00000E+001	0.00000E+000	2.91568E+002	9.09497E+001	3.31654E+002	1.00000E+002	1.18209E+000	4.47805E-002	0.00000E+000	1.13317E+002	3.67156E+000	7.53291E-001	2.48927E+002	8.44116E+001	2.73322E+002	1.13180E+002	3.92259E-001	6.98994E-001	-8.92396E-002	1.13317E+002	-3.82076E+001	-3.66936E-002	1.13180E+002	-1.01213E+002
1.79649E+002	7.27256E+002	8.43597E+001	1.74795E+002	1.20312E+000	1.38379E+000	7.49900E+003	7.97380E+002	1.00000E+000	1.81500E+003	3.00000E+000	1.87498E+005	1.66487E+000	2.69677E+001	1.38934E-002	1.59797E-002	4.84290E-002	6.33504E-002	5.27030E+004	8.43140E+001	1.74793E+002	6.69233E-003	6.69233E-003	7.66179E+005	1.23000E+002	1.10000E+001	0.00000E+000	3.29767E+002	8.50656E+001	3.38116E+002	1.00000E+002	1.23957E+000	3.54459E-002	0.00000E+000	1.07102E+002	3.66246E+000	7.56722E-001	2.48927E+002	8.44116E+001	2.73322E+002	1.13254E+002	3.92259E-001	6.98994E-001	-6.98415E-002	1.07102E+002	-6.82392E+001	-3.66936E-002	1.13254E+002	-1.01141E+002
1.75244E+002	7.68669E+002	8.43892E+001	1.74851E+002	1.35693E+000	1.41355E+000	9.05700E+003	7.16902E+002	1.00000E+000	1.81600E+003	0.00000E+000	1.87565E+005	1.91809E+000	2.77249E+001	1.42582E-002	1.48532E-002	5.28298E-002	5.71510E-002	5.27030E+004	8.43137E+001	1.74793E+002	6.69233E-003	6.69233E-003	7.66179E+005	1.23000E+002	1.20000E+001	0.00000E+000	2.95751E+002	1.26793E+002	3.89351E+002	1.00000E+002	1.35322E+000	2.66607E-002	0.00000E+000	1.23063E+002	3.39538E+000	7.42730E-001	2.48927E+002	8.44116E+001	2.73322E+002	1.13332E+002	3.92259E-001	6.98994E-001	-2.04390E-002	1.23063E+002	-1.09991E+002	-3.66936E-002	1.13332E+002	-1.01062E+002
1.71498E+002	6.45543E+002	8.43244E+001	1.74820E+002	1.33625E+000	1.42059E+000	7.53100E+003	5.18747E+002	1.00000E+000	1.81700E+003	9.00000E+000	1.87643E+005	1.89826E+000	2.54075E+001	1.53979E-002	1.63697E-002	5.12077E-002	5.75449E-002	5.27030E+004	8.43138E+001	1.74793E+002	6.69233E-003	6.69233E-003	7.66179E+005	1.23000E+002	1.30000E+001	0.00000E+000	2.60608E+002	8.92534E+001	3.23702E+002	1.00000E+002	1.11995E+000	2.54272E-002	0.00000E+000	1.17755E+002	3.54229E+000	7.80730E-001	2.48927E+002	8.44116E+001	2.73322E+002	1.13407E+002	3.92259E-001	6.98994E-001	-3.05918E-002	1.17755E+002	-1.03675E+002	-3.66936E-002	1.13407E+002	-1.00991E+002
1.72718E+002	6.93251E+002	8.43642E+001	1.74759E+002	1.32723E+000	1.50396E+000	8.46500E+003	6.42987E+002	1.00000E+000	1.81800E+003	6.00000E+000	1.87725E+005	1.99611E+000	2.63297E+001	1.44256E-002	1.63465E-002	5.32161E-002	6.77241E-002	5.27030E+004	8.43135E+001	1.74794E+002	6.69233E-003	6.69233E-003	7.66179E+005	1.23000E+002	1.40000E+001	0.00000E+000	3.23781E+002	1.18845E+002	3.35885E+002	1.00000E+002	1.28187E+000	2.94110E-002	0.00000E+000	1.12588E+002	4.14321E+000	6.29594E-001	2.48927E+002	8.44116E+001	2.73322E+002	1.13548E+002	3.92259E-001	6.98994E-001	-6.24229E-002	1.12588E+002	-7.16459E+001	-3.66936E-002	1.13548E+002	-1.00845E+002
1.82568E+002	6.42716E+002	8.42163E+001	1.74800E+002	1.27178E+000	1.28373E+000	6.51100E+003	5.99023E+002	1.00000E+000	1.81900E+003	1.00000E+001	1.87821E+005	1.63263E+000	2.53518E+001	1.57612E-002	1.59093E-002	5.29684E-002	5.39195E-002	5.27030E+004	8.43135E+001	1.74794E+002	6.69233E-003	6.69233E-003	7.66179E+005	1.23000E+002	1.50000E+001	0.00000E+000	2.44437E+002	1.04471E+002	3.13181E+002	1.00000E+002	1.10197E+000	3.65500E-002	0.00000E+000	1.22696E+002	4.11549E+000	7.22714E-001	2.48927E+002	8.44116E+001	2.73322E+002	1.13677E+002	3.92259E-001	6.98994E-001	-4.67687E-003	1.22696E+002	-1.28313E+002	-3.66936E-002	1.13677E+002	-1.00730E+002
1.80580E+002	5.73153E+002	8.42970E+001	1.74703E+002	1.34816E+000	1.34106E+000	6.40000E+003	7.87283E+002	1.00000E+000	1.82000E+003	1.10000E+001	1.87910E+005	1.80796E+000	2.39406E+001	1.68519E-002	1.67633E-002	6.34294E-002	6.27895E-002	5.27030E+004	8.43131E+001	1.74794E+002	6.69233E-003	6.69233E-003	7.66179E+005	1.23000E+002	1.60000E+001	0.00000E+000	2.10012E+002	8.95337E+001	2.89210E+002	1.00000E+002	9.83636E-001	5.85111E-002	0.00000E+000	1.24411E+002	3.84561E+000	7.80111E-001	2.48927E+002	8.44116E+001	2.73322E+002	1.13790E+002	3.92259E-001	6.98994E-001	2.63755E-003	1.24411E+002	-1.34895E+002	-3.66936E-002	1.13790E+002	-1.00605E+002
1.70484E+002	5.95229E+002	8.42950E+001	1.74666E+002	1.28881E+000	1.36414E+000	6.47500E+003	5.27916E+002	1.00000E+000	1.82100E+003	1.10000E+001	1.87994E+005	1.75811E+000	2.43973E+001	1.60165E-002	1.69527E-002	5.24133E-002	5.83943E-002	5.27030E+004	8.43129E+001	1.74794E+002	6.69233E-003	6.69233E-003	7.66179E+005	1.23000E+002	1.70000E+001	0.00000E+000	2.29322E+002	9.08237E+001	3.01135E+002	1.00000E+002	1.03565E+000	4.17766E-002	0.00000E+000	1.22085E+002	3.87390E+000	7.69915E-001	2.48927E+002	8.44116E+001	2.73322E+002	1.13891E+002	3.92259E-001	6.98994E-001	-2.83953E-002	1.22085E+002	-1.01861E+002	-3.66936E-002	1.13891E+002	-1.00503E+002
1.77945E+002	6.31976E+002	8.43097E+001	1.74699E+002	1.27427E+000	1.38541E+000	6.89800E+003	6.03269E+002	1.00000E+000	1.82200E+003	9.00000E+000	1.88075E+005	1.76538E+000	2.51391E+001	1.53426E-002	1.66808E-002	5.25296E-002	6.16415E-002	5.27030E+004	8.43125E+001	1.74794E+002	6.69233E-003	6.69233E-003	7.66179E+005	1.23000E+002	1.80000E+001	0.00000E+000	2.63221E+002	8.68583E+001	2.98531E+002	1.00000E+002	1.07329E+000	4.22138E-002	0.00000E+000	1.14779E+002	3.95341E+000	7.30933E-001	2.48927E+002	8.44116E+001	2.73322E+002	1.13979E+002	3.92259E-001	6.98994E-001	-4.17864E-002	1.14779E+002	-9.37164E+001	-3.66936E-002	1.13979E+002	-1.00415E+002
1.83254E+002	5.72417E+002	8.42993E+001	1.74756E+002	1.27796E+000	1.27443E+000	5.79100E+003	6.17335E+002	1.00000E+000	1.82300E+003	1.40000E+001	1.88162E+005	1.62867E+000	2.39252E+001	1.67935E-002	1.67471E-002	5.52273E-002	5.49386E-002	5.27030E+004	8.43125E+001	1.74794E+002	6.69233E-003	6.69233E-003	7.66179E+005	1.23000E+002	1.90000E+001	0.00000E+000	2.10758E+002	8.07194E+001	2.91149E+002	1.00000E+002	9.73929E-001	5.05423E-002	0.00000E+000	1.22963E+002	3.84392E+000	8.20465E-001	2.48927E+002	8.44116E+001	2.73322E+002	1.14105E+002	3.92259E-001	6.98994E-001	1.38102E-003	1.22963E+002	-1.34918E+002	-3.66936E-002	1.14105E+002	-1.00293E+002
1.58509E+002	6.28450E+002	8.43338E+001	1.74710E+002	1.32315E+000	1.41376E+000	7.24200E+003	5.54817E+002	1.00000E+000	1.82400E+003	1.00000E+001	1.88244E+005	1.87061E+000	2.50689E+001	1.55481E-002	1.66129E-002	4.89386E-002	5.54866E-002	5.27030E+004	8.43126E+001	1.74794E+002	6.69233E-003	6.69233E-003	7.66179E+005	1.23000E+002	2.00000E+001	0.00000E+000	2.24541E+002	1.09402E+002	3.19488E+002	1.00000E+002	1.09296E+000	2.82156E-002	0.00000E+000	1.28188E+002	3.72301E+000	7.57510E-001	2.48927E+002	8.44116E+001	2.73322E+002	1.14228E+002	3.92259E-001	6.98994E-001	-3.31087E-002	1.28188E+002	-9.03388E+001	-3.66936E-002	1.14228E+002	-1.00164E+002
1.71924E+002	4.09571E+002	8.42803E+001	1.74966E+002	1.24461E+000	1.34786E+000	4.23600E+003	4.19921E+002	1.00000E+000	1.82500E+003	5.30000E+001	1.88362E+005	1.67756E+000	2.02379E+001	1.91229E-002	2.07094E-002	5.32889E-002	6.18367E-002	5.27030E+004	8.43117E+001	1.74795E+002	6.69233E-003	6.69233E-003	7.66179E+005	1.23000E+002	2.10000E+001	0.00000E+000	1.54754E+002	6.01402E+001	2.16475E+002	1.00000E+002	7.21525E-001	5.90178E-002	0.00000E+000	1.23716E+002	4.46966E+000	8.25009E-001	2.48927E+002	8.44116E+001	2.73322E+002	1.14344E+002	3.92259E-001	6.98994E-001	-3.98288E-002	1.23716E+002	-8.70659E+001	-3.66936E-002	1.14344E+002	-1.00065E+002
1.72018E+002	6.23909E+002	8.42422E+001	1.74732E+002	1.29385E+000	1.45960E+000	7.23900E+003	4.37238E+002	1.00000E+000	1.82600E+003	1.10000E+001	1.88419E+005	1.88850E+000	2.49782E+001	1.52071E-002	1.71551E-002	5.11461E-002	6.44106E-002	5.27030E+004	8.43117E+001	1.74795E+002	6.69233E-003	6.69233E-003	7.66179E+005	1.23000E+002	2.20000E+001	0.00000E+000	2.63149E+002	9.86248E+001	2.95420E+002	1.00000E+002	1.08661E+000	2.89414E-002	0.00000E+000	1.16927E+002	4.17778E+000	6.75191E-001	2.48927E+002	8.44116E+001	2.73322E+002	1.14432E+002	3.92259E-001	6.98994E-001	-6.01944E-002	1.16927E+002	-6.99681E+001	-3.66936E-002	1.14432E+002	-9.99693E+001
1.69044E+002	6.19939E+002	8.42806E+001	1.74836E+002	1.30447E+000	1.39299E+000	6.94300E+003	4.96785E+002	1.00000E+000	1.82700E+003	1.00000E+001	1.88511E+005	1.81712E+000	2.48986E+001	1.56553E-002	1.67177E-002	5.51780E-002	6.25780E-002	5.27030E+004	8.43112E+001	1.74795E+002	6.69233E-003	6.69233E-003	7.66179E+005	1.23000E+002	2.30000E+001	0.00000E+000	2.49863E+002	7.68383E+001	3.20255E+002	1.00000E+002	1.07784E+000	2.97106E-002	0.00000E+000	1.18426E+002	3.43195E+000	8.39259E-001	2.48927E+002	8.44116E+001	2.73322E+002	1.14553E+002	3.92259E-001	6.98994E-001	-3.28176E-002	1.18426E+002	-1.00448E+002	-3.66936E-002	1.14553E+002	-9.98500E+001
1.74629E+002	5.67681E+002	8.43296E+001	1.74741E+002	1.27018E+000	1.39087E+000	6.19900E+003	4.48663E+002	1.00000E+000	1.82800E+003	1.20000E+001	1.88592E+005	1.76665E+000	2.38260E+001	1.61326E-002	1.76655E-002	4.89515E-002	5.81101E-002	5.27030E+004	8.43109E+001	1.74795E+002	6.69233E-003	6.69233E-003	7.66179E+005	1.23000E+002	2.40000E+001	0.00000E+000	2.49586E+002	7.97307E+001	2.63102E+002	1.00000E+002	9.76497E-001	3.29040E-002	0.00000E+000	1.12150E+002	4.38278E+000	6.95506E-001	2.48927E+002	8.44116E+001	2.73322E+002	1.14650E+002	3.92259E-001	6.98994E-001	-4.53542E-002	1.12150E+002	-9.21957E+001	-3.66936E-002	1.14650E+002	-9.97440E+001
1.74824E+002	5.45726E+002	8.43244E+001	1.74677E+002	1.30127E+000	1.38347E+000	6.07000E+003	4.79152E+002	1.00000E+000	1.82900E+003	1.40000E+001	1.88683E+005	1.80027E+000	2.33608E+001	1.67022E-002	1.77573E-002	5.46511E-002	6.14066E-002	5.27030E+004	8.43101E+001	1.74794E+002	6.69233E-003	6.69233E-003	7.66179E+005	1.23000E+002	2.50000E+001	0.00000E+000	2.20618E+002	8.23981E+001	2.73213E+002	1.00000E+002	9.57737E-001	4.31062E-002	0.00000E+000	1.20347E+002	4.12177E+000	7.47366E-001	2.48927E+002	8.44116E+001	2.73322E+002	1.14741E+002	3.92259E-001	6.98994E-001	-3.06169E-002	1.20347E+002	-1.01046E+002	-3.66936E-002	1.14741E+002	-9.96500E+001
1.83205E+002	6.58622E+002	8.42255E+001	1.74729E+002	1.26169E+000	1.30559E+000	6.73300E+003	4.33957E+002	1.00000E+000	1.83000E+003	7.00000E+000	1.88776E+005	1.64726E+000	2.56636E+001	1.53762E-002	1.59112E-002	4.36726E-002	4.65517E-002	5.27030E+004	8.43097E+001	1.74793E+002	6.69233E-003	6.69233E-003	7.66179E+005	1.23000E+002	2.60000E+001	0.00000E+000	2.27972E+002	1.21193E+002	3.28476E+002	1.00000E+002	1.13375E+000	2.23804E-002	0.00000E+000	1.31102E+002	3.97597E+000	7.35637E-001	2.48927E+002	8.44116E+001	2.73322E+002	1.14889E+002	3.92259E-001	6.98994E-001	-1.70984E-002	1.31102E+002	-1.05771E+002	-3.66936E-002	1.14889E+002	-9.95131E+001
1.71334E+002	6.44418E+002	8.42985E+001	1.74778E+002	1.36914E+000	1.38227E+000	7.50300E+003	7.55409E+002	1.00000E+000	1.83100E+003	7.00000E+000	1.88856E+005	1.89252E+000	2.53854E+001	1.58064E-002	1.59578E-002	5.26366E-002	5.36003E-002	5.27030E+004	8.43096E+001	1.74793E+002	6.69233E-003	6.69233E-003	7.66179E+005	1.23000E+002	2.70000E+001	0.00000E+000	1.92865E+002	1.34613E+002	3.39345E+002	1.00000E+002	1.12506E+000	3.01399E-002	0.00000E+000	1.39602E+002	3.43346E+000	8.06978E-001	2.48927E+002	8.44116E+001	2.73322E+002	1.14983E+002	3.92259E-001	6.98994E-001	-4.76913E-003	1.39602E+002	-1.11294E+002	-3.66936E-002	1.14983E+002	-9.94153E+001
1.68584E+002	6.28277E+002	8.42830E+001	1.74705E+002	1.23737E+000	1.43199E+000	6.87100E+003	6.28002E+002	1.00000E+000	1.83200E+003	9.00000E+000	1.88942E+005	1.77190E+000	2.50655E+001	1.49276E-002	1.72754E-002	4.85328E-002	6.41363E-002	5.27030E+004	8.43095E+001	1.74792E+002	6.69233E-003	6.69233E-003	7.66179E+005	1.23000E+002	2.80000E+001	0.00000E+000	2.44703E+002	9.03729E+001	3.17592E+002	1.00000E+002	1.08753E+000	3.43344E-002	0.00000E+000	1.21869E+002	3.68299E+000	7.86141E-001	2.48927E+002	8.44116E+001	2.73322E+002	1.15134E+002	3.92259E-001	6.98994E-001	-7.29066E-002	1.21869E+002	-4.97670E+001	-3.66936E-002	1.15134E+002	-9.92621E+001
1.74000E+002	5.57072E+002	8.43206E+001	1.74846E+002	1.32724E+000	1.35245E+000	6.17200E+003	4.50171E+002	1.00000E+000	1.83300E+003	1.40000E+001	1.89027E+005	1.79503E+000	2.36024E+001	1.68942E-002	1.72151E-002	5.73832E-002	5.94789E-002	5.27030E+004	8.43095E+001	1.74793E+002	6.69233E-003	6.69233E-003	7.66179E+005	1.23000E+002	2.90000E+001	0.00000E+000	2.71409E+002	6.61943E+001	2.43731E+002	1.00000E+002	9.50111E-001	3.89582E-002	0.00000E+000	1.02305E+002	4.29819E+000	7.10743E-001	2.48927E+002	8.44116E+001	2.73322E+002	1.15222E+002	3.92259E-001	6.98994E-001	-9.40808E-003	1.02305E+002	-1.43320E+002	-3.66936E-002	1.15222E+002	-9.91783E+001
1.68715E+002	6.11777E+002	8.42558E+001	1.74783E+002	1.36593E+000	1.39198E+000	7.15000E+003	5.30845E+002	1.00000E+000	1.83400E+003	1.00000E+001	1.89120E+005	1.90135E+000	2.47341E+001	1.61538E-002	1.64619E-002	5.66032E-002	5.86856E-002	5.27030E+004	8.43094E+001	1.74792E+002	6.69233E-003	6.69233E-003	7.66179E+005	1.23000E+002	3.00000E+001	0.00000E+000	2.39692E+002	9.21566E+001	3.09932E+002	1.00000E+002	1.06905E+000	3.71361E-002	0.00000E+000	1.22622E+002	3.69113E+000	7.68950E-001	2.48927E+002	8.44116E+001	2.73322E+002	1.15332E+002	3.92259E-001	6.98994E-001	-9.44597E-003	1.22622E+002	-1.22962E+002	-3.66936E-002	1.15332E+002	-9.90708E+001
1.80147E+002	5.56725E+002	8.42586E+001	1.74768E+002	1.27068E+000	1.34464E+000	5.89000E+003	6.17142E+002	1.00000E+000	1.83500E+003	1.30000E+001	1.89206E+005	1.70860E+000	2.35950E+001	1.65568E-002	1.75205E-002	5.97769E-002	6.66338E-002	5.27030E+004	8.43093E+001	1.74792E+002	6.69233E-003	6.69233E-003	7.66179E+005	1.23000E+002	3.10000E+001	0.00000E+000	2.28388E+002	7.35634E+001	2.75749E+002	1.00000E+002	9.59235E-001	5.66030E-002	0.00000E+000	1.18080E+002	3.99766E+000	7.82255E-001	2.48927E+002	8.44116E+001	2.73322E+002	1.15472E+002	3.92259E-001	6.98994E-001	-2.82790E-002	1.18080E+002	-1.06008E+002	-3.66936E-002	1.15472E+002	-9.89294E+001
1.65351E+002	5.49056E+002	8.42958E+001	1.74795E+002	1.36309E+000	1.39548E+000	6.42100E+003	4.11970E+002	1.00000E+000	1.83600E+003	1.30000E+001	1.89307E+005	1.90217E+000	2.34319E+001	1.70107E-002	1.74150E-002	5.47631E-002	5.72579E-002	5.27030E+004	8.43090E+001	1.74792E+002	6.69233E-003	6.69233E-003	7.66179E+005	1.23000E+002	3.20000E+001	0.00000E+000	2.50253E+002	8.66959E+001	2.53409E+002	1.00000E+002	9.70893E-001	3.59730E-002	0.00000E+000	1.12581E+002	4.69460E+000	6.37986E-001	2.48927E+002	8.44116E+001	2.73322E+002	1.15591E+002	3.92259E-001	6.98994E-001	-1.17440E-002	1.12581E+002	-1.30387E+002	-3.66936E-002	1.15591E+002	-9.88092E+001
1.80256E+002	5.93810E+002	8.42429E+001	1.74719E+002	1.21151E+000	1.30784E+000	5.84900E+003	6.21750E+002	1.00000E+000	1.83700E+003	1.10000E+001	1.89393E+005	1.58446E+000	2.43682E+001	1.58411E-002	1.71007E-002	5.04798E-002	5.83679E-002	5.27030E+004	8.43088E+001	1.74792E+002	6.69233E-003	6.69233E-003	7.66179E+005	1.23000E+002	3.30000E+001	0.00000E+000	2.05323E+002	1.09545E+002	2.90534E+002	1.00000E+002	1.01194E+000	5.04626E-002	0.00000E+000	1.31778E+002	4.36319E+000	7.19228E-001	2.48927E+002	8.44116E+001	2.73322E+002	1.15711E+002	3.92259E-001	6.98994E-001	-3.82372E-002	1.31778E+002	-8.08375E+001	-3.66936E-002	1.15711E+002	-9.86891E+001
1.69716E+002	6.28685E+002	8.43048E+001	1.74686E+002	1.30563E+000	1.36868E+000	6.94400E+003	6.94534E+002	1.00000E+000	1.83800E+003	7.00000E+000	1.89487E+005	1.78699E+000	2.50736E+001	1.56681E-002	1.64246E-002	5.10665E-002	5.58552E-002	5.27030E+004	8.43085E+001	1.74791E+002	6.69233E-003	6.69233E-003	7.66179E+005	1.23000E+002	3.40000E+001	0.00000E+000	2.33143E+002	1.18963E+002	3.00683E+002	1.00000E+002	1.08619E+000	3.48587E-002	0.00000E+000	1.29276E+002	4.36693E+000	6.59523E-001	2.48927E+002	8.44116E+001	2.73322E+002	1.15888E+002	3.92259E-001	6.98994E-001	-2.35742E-002	1.29276E+002	-1.00193E+002	-3.66936E-002	1.15888E+002	-9.85056E+001
1.75587E+002	5.12455E+002	8.42894E+001	1.74733E+002	1.32031E+000	1.38626E+000	5.78500E+003	5.92949E+002	1.00000E+000	1.83900E+003	1.70000E+001	1.89587E+005	1.83030E+000	2.26375E+001	1.73590E-002	1.82261E-002	5.94722E-002	6.52763E-002	5.27030E+004	8.43080E+001	1.74792E+002	6.69233E-003	6.69233E-003	7.66179E+005	1.23000E+002	3.50000E+001	0.00000E+000	2.01936E+002	8.70062E+001	2.63966E+002	1.00000E+002	9.21195E-001	4.74110E-002	0.00000E+000	1.25680E+002	4.29130E+000	7.35310E-001	2.48927E+002	8.44116E+001	2.73322E+002	1.16015E+002	3.92259E-001	6.98994E-001	-2.43668E-002	1.25680E+002	-1.02887E+002	-3.66936E-002	1.16015E+002	-9.83823E+001
1.76724E+002	5.89091E+002	8.41441E+001	1.74828E+002	1.25144E+000	1.39162E+000	6.31000E+003	4.71952E+002	1.00000E+000	1.84000E+003	1.30000E+001	1.89674E+005	1.74153E+000	2.42712E+001	1.57542E-002	1.75189E-002	6.12669E-002	7.52307E-002	5.27030E+004	8.43074E+001	1.74792E+002	6.69233E-003	6.69233E-003	7.66179E+005	1.23000E+002	3.60000E+001	0.00000E+000	2.09050E+002	1.00494E+002	2.92425E+002	1.00000E+002	1.00606E+000	3.15215E-002	0.00000E+000	1.29507E+002	4.03595E+000	7.48602E-001	2.48927E+002	8.44116E+001	2.73322E+002	1.16133E+002	3.92259E-001	6.98994E-001	-5.30366E-002	1.29507E+002	-6.58636E+001	-3.66936E-002	1.16133E+002	-9.82809E+001
1.75118E+002	5.59133E+002	8.42444E+001	1.74942E+002	1.28895E+000	1.43683E+000	6.32600E+003	4.83679E+002	1.00000E+000	1.84100E+003	1.30000E+001	1.89761E+005	1.85201E+000	2.36460E+001	1.62059E-002	1.80652E-002	5.47282E-002	6.73646E-002	5.27030E+004	8.43065E+001	1.74792E+002	6.69233E-003	6.69233E-003	7.66179E+005	1.23000E+002	3.70000E+001	0.00000E+000	2.42319E+002	8.57096E+001	2.68465E+002	1.00000E+002	9.85671E-001	3.23995E-002	0.00000E+000	1.17265E+002	4.38110E+000	6.88753E-001	2.48927E+002	8.44116E+001	2.73322E+002	1.16255E+002	3.92259E-001	6.98994E-001	-5.42520E-002	1.17265E+002	-7.66724E+001	-3.66936E-002	1.16255E+002	-9.81565E+001
1.68869E+002	5.50012E+002	8.43038E+001	1.74864E+002	1.27013E+000	1.42580E+000	6.13200E+003	4.23681E+002	1.00000E+000	1.84200E+003	1.30000E+001	1.89850E+005	1.81094E+000	2.34523E+001	1.62198E-002	1.82078E-002	5.29908E-002	6.60624E-002	5.27030E+004	8.43059E+001	1.74792E+002	6.69233E-003	6.69233E-003	7.66179E+005	1.23000E+002	3.80000E+001	0.00000E+000	2.53814E+002	9.12357E+001	2.57349E+002	1.00000E+002	9.90716E-001	3.48487E-002	0.00000E+000	1.14078E+002	4.91608E+000	6.23435E-001	2.48927E+002	8.44116E+001	2.73322E+002	1.16403E+002	3.92259E-001	6.98994E-001	-5.77432E-002	1.14078E+002	-7.57268E+001	-3.66936E-002	1.16403E+002	-9.79993E+001
1.79410E+002	6.70239E+002	8.42783E+001	1.74757E+002	1.25855E+000	1.33431E+000	6.97800E+003	5.44111E+002	1.00000E+000	1.84300E+003	8.00000E+000	1.89931E+005	1.67931E+000	2.58890E+001	1.50663E-002	1.59732E-002	4.79859E-002	5.36118E-002	5.27030E+004	8.43058E+001	1.74793E+002	6.69233E-003	6.69233E-003	7.66179E+005	1.23000E+002	3.90000E+001	0.00000E+000	2.33000E+002	1.08115E+002	3.56112E+002	1.00000E+002	1.17077E+000	2.89143E-002	0.00000E+000	1.30561E+002	3.44830E+000	8.33182E-001	2.48927E+002	8.44116E+001	2.73322E+002	1.16467E+002	3.92259E-001	6.98994E-001	-2.92188E-002	1.30561E+002	-9.24464E+001	-3.66936E-002	1.16467E+002	-9.79318E+001
1.73241E+002	5.95818E+002	8.43510E+001	1.74907E+002	1.32071E+000	1.37132E+000	6.65100E+003	5.97445E+002	1.00000E+000	1.84400E+003	1.10000E+001	1.90027E+005	1.81111E+000	2.44094E+001	1.61943E-002	1.68150E-002	5.74321E-002	6.17223E-002	5.27030E+004	8.43056E+001	1.74792E+002	6.69233E-003	6.69233E-003	7.66179E+005	1.23000E+002	4.00000E+001	0.00000E+000	2.47005E+002	7.98909E+001	2.89209E+002	1.00000E+002	1.02130E+000	4.12664E-002	0.00000E+000	1.18289E+002	3.87343E+000	7.59751E-001	2.48927E+002	8.44116E+001	2.73322E+002	1.16648E+002	3.92259E-001	6.98994E-001	-1.88016E-002	1.18289E+002	-1.16640E+002	-3.66936E-002	1.16648E+002	-9.77528E+001
1.81327E+002	5.97825E+002	8.43164E+001	1.74835E+002	1.27868E+000	1.40357E+000	6.61700E+003	5.39148E+002	1.00000E+000	1.84500E+003	1.00000E+001	1.90120E+005	1.79473E+000	2.44505E+001	1.57193E-002	1.72546E-002	5.69991E-002	6.81867E-002	5.27030E+004	8.43056E+001	1.74791E+002	6.69233E-003	6.69233E-003	7.66179E+005	1.23000E+002	4.10000E+001	0.00000E+000	2.83370E+002	7.50660E+001	2.73170E+002	1.00000E+002	1.03626E+000	3.69684E-002	0.00000E+000	1.08072E+002	4.12976E+000	7.14424E-001	2.48927E+002	8.44116E+001	2.73322E+002	1.16766E+002	3.92259E-001	6.98994E-001	-4.65602E-002	1.08072E+002	-9.48725E+001	-3.66936E-002	1.16766E+002	-9.76342E+001
1.77234E+002	6.53309E+002	8.43036E+001	1.74816E+002	1.25206E+000	1.35835E+000	6.87900E+003	6.71975E+002	1.00000E+000	1.84600E+003	7.00000E+000	1.90208E+005	1.70073E+000	2.55599E+001	1.50960E-002	1.63776E-002	5.01859E-002	5.86235E-002	5.27030E+004	8.43053E+001	1.74792E+002	6.69233E-003	6.69233E-003	7.66179E+005	1.23000E+002	4.20000E+001	0.00000E+000	2.77780E+002	8.39841E+001	3.13508E+002	1.00000E+002	1.11730E+000	3.55301E-002	0.00000E+000	1.16334E+002	3.81122E+000	7.59250E-001	2.48927E+002	8.44116E+001	2.73322E+002	1.16882E+002	3.92259E-001	6.98994E-001	-4.07202E-002	1.16334E+002	-9.34049E+001	-3.66936E-002	1.16882E+002	-9.75184E+001
1.78635E+002	6.04973E+002	8.42139E+001	1.74747E+002	1.28813E+000	1.38170E+000	6.64800E+003	1.07731E+003	1.00000E+000	1.84700E+003	9.00000E+000	1.90298E+005	1.77981E+000	2.45962E+001	1.57984E-002	1.69461E-002	6.19062E-002	7.08928E-002	5.27030E+004	8.43053E+001	1.74791E+002	6.69233E-003	6.69233E-003	7.66179E+005	1.23000E+002	4.30000E+001	0.00000E+000	2.56434E+002	7.64352E+001	3.00183E+002	1.00000E+002	1.04956E+000	5.92656E-002	0.00000E+000	1.17594E+002	3.73531E+000	7.88024E-001	2.48927E+002	8.44116E+001	2.73322E+002	1.17004E+002	3.92259E-001	6.98994E-001	-3.50506E-002	1.17594E+002	-9.87073E+001	-3.66936E-002	1.17004E+002	-9.74007E+001
1.69336E+002	4.08664E+002	8.43704E+001	1.74985E+002	1.18302E+000	1.41256E+000	4.20200E+003	3.63367E+002	1.00000E+000	1.84800E+003	5.40000E+001	1.90435E+005	1.67109E+000	2.02154E+001	1.82500E-002	2.17911E-002	4.94499E-002	6.88907E-002	5.27030E+004	8.43053E+001	1.74791E+002	6.69233E-003	6.69233E-003	7.66179E+005	1.23000E+002	4.40000E+001	0.00000E+000	2.21498E+002	4.27688E+001	1.55396E+002	1.00000E+002	6.76606E-001	4.92779E-002	0.00000E+000	8.95378E+001	5.11323E+000	7.24082E-001	2.48927E+002	8.44116E+001	2.73322E+002	1.17110E+002	3.92259E-001	6.98994E-001	-8.84363E-002	8.95378E+001	-6.30001E+001	-3.66936E-002	1.17110E+002	-9.72926E+001
1.79378E+002	5.40953E+002	8.42658E+001	1.74834E+002	1.27096E+000	1.46274E+000	6.17600E+003	6.31928E+002	1.00000E+000	1.84900E+003	1.60000E+001	1.90497E+005	1.85908E+000	2.32584E+001	1.61725E-002	1.86129E-002	5.65065E-002	7.40177E-002	5.27030E+004	8.43053E+001	1.74791E+002	6.69233E-003	6.69233E-003	7.66179E+005	1.23000E+002	4.50000E+001	0.00000E+000	2.58812E+002	6.27034E+001	2.52793E+002	1.00000E+002	9.42997E-001	3.84037E-002	0.00000E+000	1.08345E+002	4.05835E+000	7.52502E-001	2.48927E+002	8.44116E+001	2.73322E+002	1.17228E+002	3.92259E-001	6.98994E-001	-7.01561E-002	1.08345E+002	-6.66264E+001	-3.66936E-002	1.17228E+002	-9.71763E+001
1.77860E+002	5.54037E+002	8.42810E+001	1.74782E+002	1.26774E+000	1.37098E+000	5.95500E+003	6.96370E+002	1.00000E+000	1.85000E+003	1.30000E+001	1.90578E+005	1.73804E+000	2.35380E+001	1.64281E-002	1.77660E-002	5.79409E-002	6.73249E-002	5.27030E+004	8.43050E+001	1.74791E+002	6.69233E-003	6.69233E-003	7.66179E+005	1.23000E+002	4.60000E+001	0.00000E+000	2.26395E+002	6.85578E+001	2.76290E+002	1.00000E+002	9.49200E-001	4.70730E-002	0.00000E+000	1.19530E+002	3.83690E+000	8.10569E-001	2.48927E+002	8.44116E+001	2.73322E+002	1.17354E+002	3.92259E-001	6.98994E-001	-3.91241E-002	1.19530E+002	-9.20592E+001	-3.66936E-002	1.17354E+002	-9.70462E+001
1.66966E+002	5.69275E+002	8.43868E+001	1.74799E+002	1.35457E+000	1.45438E+000	6.87500E+003	5.81631E+002	1.00000E+000	1.85100E+003	1.10000E+001	1.90664E+005	1.97006E+000	2.38595E+001	1.63367E-002	1.75405E-002	6.25368E-002	7.17355E-002	5.27030E+004	8.43047E+001	1.74792E+002	6.69233E-003	6.69233E-003	7.66179E+005	1.23000E+002	4.70000E+001	0.00000E+000	2.60100E+002	8.45664E+001	2.73848E+002	1.00000E+002	1.01942E+000	4.29299E-002	0.00000E+000	1.15225E+002	4.20747E+000	6.87946E-001	2.48927E+002	8.44116E+001	2.73322E+002	1.17527E+002	3.92259E-001	6.98994E-001	-3.55329E-002	1.15225E+002	-1.00508E+002	-3.66936E-002	1.17527E+002	-9.68651E+001
1.72714E+002	5.41708E+002	8.42980E+001	1.75013E+002	1.27385E+000	1.44402E+000	6.10200E+003	4.56156E+002	1.00000E+000	1.85200E+003	1.60000E+001	1.90756E+005	1.83947E+000	2.32746E+001	1.63073E-002	1.84858E-002	5.50914E-002	7.00347E-002	5.27030E+004	8.43042E+001	1.74792E+002	6.69233E-003	6.69233E-003	7.66179E+005	1.23000E+002	4.80000E+001	0.00000E+000	2.38714E+002	7.80886E+001	2.56535E+002	1.00000E+002	9.45991E-001	3.19745E-002	0.00000E+000	1.16265E+002	4.39741E+000	6.98679E-001	2.48927E+002	8.44116E+001	2.73322E+002	1.17643E+002	3.92259E-001	6.98994E-001	-6.26137E-002	1.16265E+002	-6.77600E+001	-3.66936E-002	1.17643E+002	-9.67680E+001
1.82290E+002	5.83199E+002	8.42550E+001	1.74909E+002	1.23267E+000	1.30096E+000	5.80300E+003	5.16636E+002	1.00000E+000	1.85300E+003	1.30000E+001	1.90838E+005	1.60365E+000	2.41495E+001	1.61815E-002	1.70781E-002	4.79367E-002	5.30492E-002	5.27030E+004	8.43040E+001	1.74793E+002	6.69233E-003	6.69233E-003	7.66179E+005	1.23000E+002	4.90000E+001	0.00000E+000	2.46584E+002	6.96522E+001	2.95426E+002	1.00000E+002	1.01549E+000	2.52255E-002	0.00000E+000	1.18560E+002	3.83714E+000	8.21064E-001	2.48927E+002	8.44116E+001	2.73322E+002	1.17787E+002	3.92259E-001	6.98994E-001	-2.69562E-002	1.18560E+002	-1.07053E+002	-3.66936E-002	1.17787E+002	-9.66222E+001
1.69972E+002	5.98720E+002	8.41806E+001	1.74793E+002	1.30098E+000	1.37152E+000	6.59100E+003	7.37354E+002	1.00000E+000	1.85400E+003	1.10000E+001	1.90917E+005	1.78431E+000	2.44688E+001	1.60248E-002	1.68938E-002	6.07930E-002	6.73053E-002	5.27030E+004	8.43035E+001	1.74794E+002	6.69233E-003	6.69233E-003	7.66179E+005	1.23000E+002	5.00000E+001	0.00000E+000	2.37688E+002	8.39204E+001	2.97869E+002	1.00000E+002	1.03043E+000	5.32877E-002	0.00000E+000	1.22962E+002	3.80776E+000	7.76365E-001	2.48927E+002	8.44116E+001	2.73322E+002	1.17902E+002	3.92259E-001	6.98994E-001	-2.63959E-002	1.22962E+002	-1.03293E+002	-3.66936E-002	1.17902E+002	-9.65077E+001
1.72371E+002	5.16041E+002	8.41470E+001	1.74941E+002	1.35847E+000	1.32403E+000	5.66400E+003	6.26069E+002	1.00000E+000	1.85500E+003	2.40000E+001	1.91031E+005	1.79865E+000	2.27165E+001	1.80505E-002	1.75928E-002	7.59471E-002	7.22629E-002	5.27030E+004	8.43031E+001	1.74793E+002	6.69233E-003	6.69233E-003	7.66179E+005	1.23000E+002	5.10000E+001	0.00000E+000	1.74671E+002	1.00605E+002	2.56658E+002	1.00000E+002	8.90510E-001	5.66756E-002	0.00000E+000	1.36555E+002	4.41392E+000	7.22479E-001	2.48927E+002	8.44116E+001	2.73322E+002	1.17995E+002	3.92259E-001	6.98994E-001	1.28393E-002	1.36555E+002	-1.34374E+002	-3.66936E-002	1.17995E+002	-9.64245E+001
1.80561E+002	6.42410E+002	8.41829E+001	1.74789E+002	1.27689E+000	1.35368E+000	6.86500E+003	5.75865E+002	1.00000E+000	1.85600E+003	8.00000E+000	1.91109E+005	1.72850E+000	2.53458E+001	1.54111E-002	1.63379E-002	5.57446E-002	6.23589E-002	5.27030E+004	8.43030E+001	1.74793E+002	6.69233E-003	6.69233E-003	7.66179E+005	1.23000E+002	5.20000E+001	0.00000E+000	2.57875E+002	1.00481E+002	3.07183E+002	1.00000E+002	1.10377E+000	3.84471E-002	0.00000E+000	1.23277E+002	4.12155E+000	7.02797E-001	2.48927E+002	8.44116E+001	2.73322E+002	1.18090E+002	3.92259E-001	6.98994E-001	-2.91898E-002	1.23277E+002	-9.97729E+001	-3.66936E-002	1.18090E+002	-9.63188E+001
1.68895E+002	5.52051E+002	8.41389E+001	1.74831E+002	1.34189E+000	1.45734E+000	6.57400E+003	7.21281E+002	1.00000E+000	1.85700E+003	1.30000E+001	1.91204E+005	1.95559E+000	2.34958E+001	1.65501E-002	1.79741E-002	7.54005E-002	8.85770E-002	5.27030E+004	8.43030E+001	1.74793E+002	6.69233E-003	6.69233E-003	7.66179E+005	1.23000E+002	5.30000E+001	0.00000E+000	2.23111E+002	8.07947E+001	2.60936E+002	1.00000E+002	9.36024E-001	5.56455E-002	0.00000E+000	1.21504E+002	4.12568E+000	7.17465E-001	2.48927E+002	8.44116E+001	2.73322E+002	1.18197E+002	3.92259E-001	6.98994E-001	-4.12464E-002	1.21504E+002	-8.76395E+001	-3.66936E-002	1.18197E+002	-9.62175E+001
1.69397E+002	5.82918E+002	8.43071E+001	1.74812E+002	1.30568E+000	1.38686E+000	6.51100E+003	6.55727E+002	1.00000E+000	1.85800E+003	1.00000E+001	1.91289E+005	1.81080E+000	2.41437E+001	1.61813E-002	1.71874E-002	5.98796E-002	6.72486E-002	5.27030E+004	8.43029E+001	1.74793E+002	6.69233E-003	6.69233E-003	7.66179E+005	1.23000E+002	5.40000E+001	0.00000E+000	2.56546E+002	6.32665E+001	2.88974E+002	1.00000E+002	1.00753E+000	5.06824E-002	0.00000E+000	1.15596E+002	3.60365E+000	8.25362E-001	2.48927E+002	8.44116E+001	2.73322E+002	1.18367E+002	3.92259E-001	6.98994E-001	-3.01513E-002	1.15596E+002	-1.06341E+002	-3.66936E-002	1.18367E+002	-9.60327E+001
1.75810E+002	6.49324E+002	8.42336E+001	1.74982E+002	1.34959E+000	1.42078E+000	7.60200E+003	8.88996E+002	1.00000E+000	1.85900E+003	1.00000E+001	1.91373E+005	1.91747E+000	2.54818E+001	1.54788E-002	1.62953E-002	6.55320E-002	7.24114E-002	5.27030E+004	8.43026E+001	1.74793E+002	6.69233E-003	6.69233E-003	7.66179E+005	1.23000E+002	5.50000E+001	0.00000E+000	2.57670E+002	9.33349E+001	3.20959E+002	1.00000E+002	1.11729E+000	5.36599E-002	0.00000E+000	1.23790E+002	3.60864E+000	7.62787E-001	2.48927E+002	8.44116E+001	2.73322E+002	1.18512E+002	3.92259E-001	6.98994E-001	-2.56970E-002	1.23790E+002	-1.03270E+002	-3.66936E-002	1.18512E+002	-9.59021E+001
1.87683E+002	6.16558E+002	8.42366E+001	1.74770E+002	1.33262E+000	1.29781E+000	6.59800E+003	6.05612E+002	1.00000E+000	1.86000E+003	9.00000E+000	1.91455E+005	1.72949E+000	2.48306E+001	1.64059E-002	1.59774E-002	5.20851E-002	4.95465E-002	5.27030E+004	8.43029E+001	1.74792E+002	6.69233E-003	6.69233E-003	7.66179E+005	1.23000E+002	5.60000E+001	0.00000E+000	2.41760E+002	8.89859E+001	3.08015E+002	1.00000E+002	1.06332E+000	3.77931E-002	0.00000E+000	4.16053E+002	3.81932E+000	7.73605E-001	2.48927E+002	8.44116E+001	2.73322E+002	1.18632E+002	3.92259E-001	6.98994E-001	1.32320E-002	1.24808E+002	1.44694E+002	-3.66936E-002	1.18632E+002	-9.57720E+001
1.83947E+002	6.05841E+002	8.42809E+001	1.74769E+002	1.21428E+000	1.34744E+000	6.15000E+003	8.73987E+002	1.00000E+000	1.86100E+003	9.00000E+000	1.91546E+005	1.63617E+000	2.46138E+001	1.54839E-002	1.71820E-002	6.12319E-002	7.48943E-002	5.27030E+004	8.43026E+001	1.74793E+002	6.69233E-003	6.69233E-003	7.66179E+005	1.23000E+002	5.70000E+001	0.00000E+000	2.67895E+002	7.98381E+001	2.84752E+002	1.00000E+002	1.04311E+000	7.48091E-002	0.00000E+000	1.15678E+002	4.21178E+000	7.26621E-001	2.48927E+002	8.44116E+001	2.73322E+002	1.18743E+002	3.92259E-001	6.98994E-001	-5.19822E-002	1.15678E+002	-8.09181E+001	-3.66936E-002	1.18743E+002	-9.56571E+001
1.78002E+002	5.86741E+002	8.43104E+001	1.74775E+002	1.24760E+000	1.44495E+000	6.51700E+003	5.05460E+002	1.00000E+000	1.86200E+003	1.00000E+001	1.91638E+005	1.80273E+000	2.42227E+001	1.54544E-002	1.78990E-002	5.10156E-002	6.75469E-002	5.27030E+004	8.43022E+001	1.74793E+002	6.69233E-003	6.69233E-003	7.66179E+005	1.23000E+002	5.80000E+001	0.00000E+000	2.68564E+002	5.85320E+001	2.90763E+002	1.00000E+002	1.02046E+000	3.65906E-002	0.00000E+000	1.13554E+002	3.53996E+000	8.39825E-001	2.48927E+002	8.44116E+001	2.73322E+002	1.18865E+002	3.92259E-001	6.98994E-001	-7.32944E-002	1.13554E+002	-5.76127E+001	-3.66936E-002	1.18865E+002	-9.55320E+001
1.82384E+002	5.37325E+002	8.44000E+001	1.74742E+002	1.21853E+000	1.39954E+000	5.67200E+003	5.41738E+002	1.00000E+000	1.86300E+003	1.60000E+001	1.91740E+005	1.70538E+000	2.31803E+001	1.61796E-002	1.85830E-002	5.44967E-002	7.10369E-002	5.27030E+004	8.43017E+001	1.74793E+002	6.69233E-003	6.69233E-003	7.66179E+005	1.23000E+002	5.90000E+001	0.00000E+000	2.04438E+002	8.04953E+001	2.68334E+002	1.00000E+002	9.22268E-001	6.03668E-002	0.00000E+000	1.27086E+002	4.12955E+000	7.71686E-001	2.48927E+002	8.44116E+001	2.73322E+002	1.19005E+002	3.92259E-001	6.98994E-001	-6.91376E-002	1.27086E+002	-4.90968E+001	-3.66936E-002	1.19005E+002	-9.53833E+001
1.81112E+002	6.39694E+002	8.43095E+001	1.74832E+002	1.32454E+000	1.35522E+000	7.08900E+003	1.06326E+003	1.00000E+000	1.86400E+003	8.00000E+000	1.91820E+005	1.79505E+000	2.52922E+001	1.57316E-002	1.60960E-002	6.01821E-002	6.28964E-002	5.27030E+004	8.43011E+001	1.74794E+002	6.69233E-003	6.69233E-003	7.66179E+005	1.23000E+002	6.00000E+001	0.00000E+000	2.38478E+002	1.00494E+002	3.23301E+002	1.00000E+002	1.10560E+000	6.43945E-002	0.00000E+000	1.29216E+002	3.69219E+000	7.72030E-001	2.48927E+002	8.44116E+001	2.73322E+002	1.19151E+002	3.92259E-001	6.98994E-001	-1.14490E-002	1.29216E+002	-1.14089E+002	-3.66936E-002	1.19151E+002	-9.52491E+001
1.66357E+002	5.99896E+002	8.43540E+001	1.74840E+002	1.36862E+000	1.44910E+000	7.28600E+003	5.63100E+002	1.00000E+000	1.86500E+003	1.00000E+001	1.91922E+005	1.98326E+000	2.44928E+001	1.60339E-002	1.69767E-002	5.86234E-002	6.54305E-002	5.27030E+004	8.43009E+001	1.74794E+002	6.69233E-003	6.69233E-003	7.66179E+005	1.23000E+002	6.10000E+001	0.00000E+000	2.52562E+002	1.02340E+002	2.95870E+002	1.00000E+002	1.07822E+000	4.27834E-002	0.00000E+000	1.24760E+002	4.16456E+000	6.75146E-001	2.48927E+002	8.44116E+001	2.73322E+002	1.19331E+002	3.92259E-001	6.98994E-001	-2.85619E-002	1.24760E+002	-9.89992E+001	-3.66936E-002	1.19331E+002	-9.50665E+001
1.81202E+002	6.65388E+002	8.43179E+001	1.74782E+002	1.25604E+000	1.38695E+000	7.16700E+003	7.60929E+002	1.00000E+000	1.86600E+003	8.00000E+000	1.92012E+005	1.74207E+000	2.57951E+001	1.48366E-002	1.63829E-002	5.44354E-002	6.58830E-002	5.27030E+004	8.43011E+001	1.74794E+002	6.69233E-003	6.69233E-003	7.66179E+005	1.23000E+002	6.20000E+001	0.00000E+000	2.31158E+002	1.09007E+002	3.38319E+002	1.00000E+002	1.13668E+000	5.19441E-002	0.00000E+000	1.33234E+002	3.57775E+000	7.92377E-001	2.48927E+002	8.44116E+001	2.73322E+002	1.19508E+002	3.92259E-001	6.98994E-001	-4.95300E-002	1.33234E+002	-6.62358E+001	-3.66936E-002	1.19508E+002	-9.48892E+001
1.80453E+002	6.56907E+002	8.42286E+001	1.74794E+002	1.35857E+000	1.33030E+000	7.32300E+003	7.36028E+002	1.00000E+000	1.86700E+003	7.00000E+000	1.92104E+005	1.80729E+000	2.56302E+001	1.58758E-002	1.55455E-002	5.87500E-002	5.64272E-002	5.27030E+004	8.43012E+001	1.74793E+002	6.69233E-003	6.69233E-003	7.66179E+005	1.23000E+002	6.30000E+001	0.00000E+000	2.59349E+002	1.05848E+002	3.13137E+002	1.00000E+002	1.12566E+000	4.65740E-002	0.00000E+000	1.26118E+002	4.03576E+000	6.94930E-001	2.48927E+002	8.44116E+001	2.73322E+002	1.19629E+002	3.92259E-001	6.98994E-001	1.05139E-002	1.26118E+002	-1.42151E+002	-3.66936E-002	1.19629E+002	-9.47766E+001
1.78885E+002	5.59881E+002	8.42431E+001	1.74769E+002	1.24354E+000	1.40933E+000	6.05900E+003	8.29299E+002	1.00000E+000	1.86800E+003	1.40000E+001	1.92203E+005	1.75256E+000	2.36618E+001	1.59756E-002	1.81056E-002	6.14984E-002	7.83370E-002	5.27030E+004	8.43007E+001	1.74793E+002	6.69233E-003	6.69233E-003	7.66179E+005	1.23000E+002	6.40000E+001	0.00000E+000	2.03955E+002	8.65648E+001	3.03233E+002	1.00000E+002	9.95980E-001	6.52819E-002	0.00000E+000	1.31824E+002	3.66131E+000	8.42121E-001	2.48927E+002	8.44116E+001	2.73322E+002	1.19777E+002	3.92259E-001	6.98994E-001	-6.24979E-002	1.31824E+002	-5.23319E+001	-3.66936E-002	1.19777E+002	-9.46256E+001
1.82321E+002	6.05359E+002	8.43072E+001	1.74786E+002	1.33715E+000	1.35805E+000	6.78400E+003	6.63674E+002	1.00000E+000	1.86900E+003	1.00000E+001	1.92289E+005	1.81592E+000	2.46040E+001	1.62344E-002	1.64882E-002	5.20548E-002	5.36073E-002	5.27030E+004	8.42998E+001	1.74794E+002	6.69233E-003	6.69233E-003	7.66179E+005	1.23000E+002	6.50000E+001	0.00000E+000	2.79504E+002	5.68244E+001	2.90862E+002	1.00000E+002	1.03365E+000	3.06981E-002	0.00000E+000	1.12512E+002	3.47297E+000	8.39009E-001	2.48927E+002	8.44116E+001	2.73322E+002	1.19923E+002	3.92259E-001	6.98994E-001	-7.75506E-003	1.12512E+002	-1.34991E+002	-3.66936E-002	1.19923E+002	-9.44751E+001
1.88778E+002	6.45332E+002	8.42611E+001	1.74785E+002	1.27502E+000	1.32776E+000	6.76900E+003	9.59995E+002	1.00000E+000	1.87000E+003	1.00000E+001	1.92382E+005	1.69292E+000	2.54034E+001	1.54972E-002	1.61383E-002	5.77874E-002	6.24729E-002	5.27030E+004	8.42997E+001	1.74794E+002	6.69233E-003	6.69233E-003	7.66179E+005	1.23000E+002	6.60000E+001	0.00000E+000	2.99315E+002	8.58780E+001	2.92749E+002	1.00000E+002	1.11308E+000	4.92979E-002	0.00000E+000	1.12849E+002	4.21295E+000	6.92409E-001	2.48927E+002	8.44116E+001	2.73322E+002	1.20023E+002	3.92259E-001	6.98994E-001	-2.02637E-002	1.12849E+002	-1.20413E+002	-3.66936E-002	1.20023E+002	-9.43788E+001
1.74708E+002	5.40136E+002	8.43097E+001	1.74840E+002	1.33899E+000	1.41243E+000	6.27900E+003	5.88386E+002	1.00000E+000	1.87100E+003	2.10000E+001	1.92498E+005	1.89123E+000	2.32408E+001	1.68979E-002	1.78247E-002	6.01574E-002	6.66441E-002	5.27030E+004	8.42994E+001	1.74793E+002	6.69233E-003	6.69233E-003	7.66179E+005	1.23000E+002	6.70000E+001	0.00000E+000	2.32641E+002	6.92190E+001	2.61494E+002	1.00000E+002	9.31938E-001	5.96136E-002	0.00000E+000	1.19268E+002	3.97348E+000	7.62246E-001	2.48927E+002	8.44116E+001	2.73322E+002	1.20163E+002	3.92259E-001	6.98994E-001	-2.66933E-002	1.19268E+002	-1.06638E+002	-3.66936E-002	1.20163E+002	-9.42381E+001
1.86152E+002	6.52557E+002	8.42283E+001	1.74797E+002	1.33498E+000	1.30556E+000	7.03200E+003	7.57870E+002	1.00000E+000	1.87200E+003	3.00000E+000	1.92570E+005	1.74290E+000	2.55452E+001	1.59197E-002	1.55689E-002	5.63832E-002	5.40339E-002	5.27030E+004	8.42993E+001	1.74792E+002	6.69233E-003	6.69233E-003	7.66179E+005	1.23000E+002	6.80000E+001	0.00000E+000	2.54732E+002	9.55837E+001	3.25320E+002	1.00000E+002	1.12478E+000	3.82170E-002	0.00000E+000	1.26845E+002	3.72435E+000	7.68459E-001	2.48927E+002	8.44116E+001	2.73322E+002	1.20291E+002	3.92259E-001	6.98994E-001	1.11388E-002	1.26845E+002	-1.42135E+002	-3.66936E-002	1.20291E+002	-9.41144E+001
1.73840E+002	6.25845E+002	8.43160E+001	1.74727E+002	1.30138E+000	1.44255E+000	7.22900E+003	6.15736E+002	1.00000E+000	1.87300E+003	2.00000E+000	1.92655E+005	1.87732E+000	2.50169E+001	1.53062E-002	1.69665E-002	5.45550E-002	6.64929E-002	5.27030E+004	8.42997E+001	1.74792E+002	6.69233E-003	6.69233E-003	7.66179E+005	1.23000E+002	6.90000E+001	0.00000E+000	2.59588E+002	8.38111E+001	3.07327E+002	1.00000E+002	1.07934E+000	3.70914E-002	0.00000E+000	1.22426E+002	3.67574E+000	7.67940E-001	2.48927E+002	8.44116E+001	2.73322E+002	1.20434E+002	3.92259E-001	6.98994E-001	-5.14485E-002	1.22426E+002	-7.47911E+001	-3.66936E-002	1.20434E+002	-9.39608E+001
1.76535E+002	6.76166E+002	8.42316E+001	1.74803E+002	1.25896E+000	1.31055E+000	6.91900E+003	7.02404E+002	1.00000E+000	1.87400E+003	1.00000E+000	1.92744E+005	1.64993E+000	2.60032E+001	1.51353E-002	1.57555E-002	5.11392E-002	5.52083E-002	5.27030E+004	8.42994E+001	1.74792E+002	6.69233E-003	6.69233E-003	7.66179E+005	1.23000E+002	7.00000E+001	0.00000E+000	2.91298E+002	9.15501E+001	3.30411E+002	1.00000E+002	1.18038E+000	3.68423E-002	0.00000E+000	1.20744E+002	3.85351E+000	7.48743E-001	2.48927E+002	8.44116E+001	2.73322E+002	1.20612E+002	3.92259E-001	6.98994E-001	-2.00768E-002	1.20744E+002	-1.12734E+002	-3.66936E-002	1.20612E+002	-9.37939E+001
1.71797E+002	5.68046E+002	8.42602E+001	1.74692E+002	1.23299E+000	1.35465E+000	5.88300E+003	6.28589E+002	1.00000E+000	1.87500E+003	6.00000E+000	1.92832E+005	1.67027E+000	2.38337E+001	1.60753E-002	1.76615E-002	5.52933E-002	6.62060E-002	5.27030E+004	8.42992E+001	1.74790E+002	6.69233E-003	6.69233E-003	7.66179E+005	1.23000E+002	7.10000E+001	0.00000E+000	2.26363E+002	8.59858E+001	2.91272E+002	1.00000E+002	1.00526E+000	4.74844E-002	0.00000E+000	1.27720E+002	4.06552E+000	7.69655E-001	2.48927E+002	8.44116E+001	2.73322E+002	1.20761E+002	3.92259E-001	6.98994E-001	-4.70181E-002	1.27720E+002	-7.46880E+001	-3.66936E-002	1.20761E+002	-9.36367E+001
1.60479E+002	4.19018E+002	8.43498E+001	1.74778E+002	1.33349E+000	1.43205E+000	4.91800E+003	2.25468E+002	1.00000E+000	1.87600E+003	2.20000E+001	1.92941E+005	1.90963E+000	2.04699E+001	1.90150E-002	2.04204E-002	5.69357E-002	6.51269E-002	5.27030E+004	8.42989E+001	1.74790E+002	6.69233E-003	6.69233E-003	7.66179E+005	1.23000E+002	7.20000E+001	0.00000E+000	2.10337E+002	7.27650E+001	1.81995E+002	1.00000E+002	7.58569E-001	3.35235E-002	0.00000E+000	1.09924E+002	6.23696E+000	5.48711E-001	2.48927E+002	8.44116E+001	2.73322E+002	1.21129E+002	3.92259E-001	6.98994E-001	-3.56377E-002	1.09924E+002	-1.05690E+002	-3.66936E-002	1.21129E+002	-9.32652E+001
1.66793E+002	4.06631E+002	8.46066E+001	1.74740E+002	1.20253E+000	1.37968E+000	4.18300E+003	2.28734E+002	1.00000E+000	1.87700E+003	2.50000E+001	1.93039E+005	1.65911E+000	2.01651E+001	1.85931E-002	2.13322E-002	4.79134E-002	6.17892E-002	5.27030E+004	8.42991E+001	1.74789E+002	6.69233E-003	6.69233E-003	7.66179E+005	1.23000E+002	7.30000E+001	0.00000E+000	2.48193E+002	4.35845E+001	1.34270E+002	1.00000E+002	6.77400E-001	3.23503E-002	0.00000E+000	7.95444E+001	4.87453E+000	7.61263E-001	2.48927E+002	8.44116E+001	2.73322E+002	1.21250E+002	3.92259E-001	6.98994E-001	-6.86050E-002	7.95444E+001	-9.72626E+001	-3.66936E-002	1.21250E+002	-9.31205E+001
1.73663E+002	4.68950E+002	8.44426E+001	1.74560E+002	1.22743E+000	1.35490E+000	4.84200E+003	4.89602E+002	1.00000E+000	1.87800E+003	1.10000E+001	1.93120E+005	1.66306E+000	2.16552E+001	1.76395E-002	1.94713E-002	5.44250E-002	6.56196E-002	5.27030E+004	8.42986E+001	1.74788E+002	6.69233E-003	6.69233E-003	7.66179E+005	1.23000E+002	7.40000E+001	0.00000E+000	2.23244E+002	7.17854E+001	2.17540E+002	1.00000E+002	8.41305E-001	5.70928E-002	0.00000E+000	1.15460E+002	5.34419E+000	6.45382E-001	2.48927E+002	8.44116E+001	2.73322E+002	1.21376E+002	3.92259E-001	6.98994E-001	-4.93619E-002	1.15460E+002	-8.41845E+001	-3.66936E-002	1.21376E+002	-9.29990E+001
1.71462E+002	4.26664E+002	8.43794E+001	1.74809E+002	1.24500E+000	1.42233E+000	4.66200E+003	3.80820E+002	1.00000E+000	1.87900E+003	2.40000E+001	1.93219E+005	1.77080E+000	2.06558E+001	1.82341E-002	2.08312E-002	4.93936E-002	6.33219E-002	5.27030E+004	8.42986E+001	1.74788E+002	6.69233E-003	6.69233E-003	7.66179E+005	1.23000E+002	7.50000E+001	0.00000E+000	2.16094E+002	5.15405E+001	1.87547E+002	1.00000E+002	7.42540E-001	4.06626E-002	0.00000E+000	1.06631E+002	4.98833E+000	7.04644E-001	2.48927E+002	8.44116E+001	2.73322E+002	1.21488E+002	3.92259E-001	6.98994E-001	-6.64800E-002	1.06631E+002	-7.27530E+001	-3.66936E-002	1.21488E+002	-9.29048E+001
1.81042E+002	4.46822E+002	8.43206E+001	1.74789E+002	1.21949E+000	1.23029E+000	4.17900E+003	4.59017E+002	1.00000E+000	1.88000E+003	2.00000E+001	1.93312E+005	1.50032E+000	2.11382E+001	1.88643E-002	1.90314E-002	5.88378E-002	5.98241E-002	5.27030E+004	8.42985E+001	1.74788E+002	6.69233E-003	6.69233E-003	7.66179E+005	1.23000E+002	7.60000E+001	0.00000E+000	2.25340E+002	5.62214E+001	1.76889E+002	1.00000E+002	7.43812E-001	6.64391E-002	0.00000E+000	3.92677E+002	5.69476E+000	6.51928E-001	2.48927E+002	8.44116E+001	2.73322E+002	1.21627E+002	3.92259E-001	6.98994E-001	-4.40769E-003	1.01431E+002	1.41371E+002	-3.66936E-002	1.21627E+002	-9.27707E+001
1.73835E+002	4.43550E+002	8.43008E+001	1.74825E+002	1.27876E+000	1.40791E+000	4.92300E+003	4.68324E+002	1.00000E+000	1.88100E+003	2.00000E+001	1.93403E+005	1.80039E+000	2.10606E+001	1.82253E-002	2.00660E-002	5.55819E-002	6.66737E-002	5.27030E+004	8.42978E+001	1.74788E+002	6.69233E-003	6.69233E-003	7.66179E+005	1.23000E+002	7.70000E+001	0.00000E+000	1.77827E+002	6.05028E+001	2.27568E+002	1.00000E+002	7.75917E-001	5.48389E-002	0.00000E+000	1.26907E+002	4.25212E+000	8.04434E-001	2.48927E+002	8.44116E+001	2.73322E+002	1.21778E+002	3.92259E-001	6.98994E-001	-4.80704E-002	1.26907E+002	-7.42745E+001	-3.66936E-002	1.21778E+002	-9.26231E+001
1.68105E+002	4.82629E+002	8.42722E+001	1.74818E+002	1.25803E+000	1.34728E+000	5.06500E+003	3.16261E+002	1.00000E+000	1.88200E+003	1.20000E+001	1.93481E+005	1.69492E+000	2.19688E+001	1.76768E-002	1.89307E-002	4.74183E-002	5.38462E-002	5.27030E+004	8.42979E+001	1.74787E+002	6.69233E-003	6.69233E-003	7.66179E+005	1.23000E+002	7.80000E+001	0.00000E+000	2.03777E+002	6.03763E+001	2.34410E+002	1.00000E+002	8.25806E-001	3.28840E-002	0.00000E+000	1.21788E+002	4.33101E+000	7.78632E-001	2.48927E+002	8.44116E+001	2.73322E+002	1.21887E+002	3.92259E-001	6.98994E-001	-3.42542E-002	1.21788E+002	-9.54302E+001	-3.66936E-002	1.21887E+002	-9.25160E+001
1.71881E+002	3.88411E+002	8.41458E+001	1.74687E+002	1.26321E+000	1.33930E+000	4.05400E+003	4.02094E+002	1.00000E+000	1.88300E+003	3.20000E+001	1.93589E+005	1.69181E+000	1.97082E+001	1.98396E-002	2.10346E-002	6.61961E-002	7.40003E-002	5.27030E+004	8.42975E+001	1.74787E+002	6.69233E-003	6.69233E-003	7.66179E+005	1.23000E+002	7.90000E+001	0.00000E+000	1.56855E+002	5.25344E+001	1.98753E+002	1.00000E+002	6.79398E-001	7.01562E-002	0.00000E+000	1.26607E+002	4.69572E+000	8.02725E-001	2.48927E+002	8.44116E+001	2.73322E+002	1.21982E+002	3.92259E-001	6.98994E-001	-2.92361E-002	1.26607E+002	-9.63880E+001	-3.66936E-002	1.21982E+002	-9.24255E+001
1.74408E+002	5.66158E+002	8.42660E+001	1.74859E+002	1.24667E+000	1.38119E+000	6.02400E+003	3.81563E+002	1.00000E+000	1.88400E+003	9.00000E+000	1.93671E+005	1.72189E+000	2.37941E+001	1.60624E-002	1.77955E-002	5.03426E-002	6.11455E-002	5.27030E+004	8.42972E+001	1.74787E+002	6.69233E-003	6.69233E-003	7.66179E+005	1.23000E+002	8.00000E+001	0.00000E+000	2.28945E+002	8.23141E+001	2.74275E+002	1.00000E+002	9.71578E-001	3.99159E-002	0.00000E+000	1.26061E+002	4.19390E+000	7.37311E-001	2.48927E+002	8.44116E+001	2.73322E+002	1.22091E+002	3.92259E-001	6.98994E-001	-5.11875E-002	1.26061E+002	-7.14741E+001	-3.66936E-002	1.22091E+002	-9.23147E+001
1.67930E+002	5.69131E+002	8.42599E+001	1.74908E+002	1.28690E+000	1.39994E+000	6.31300E+003	3.72928E+002	1.00000E+000	1.88500E+003	8.00000E+000	1.93754E+005	1.80159E+000	2.38565E+001	1.61967E-002	1.76195E-002	5.48823E-002	6.44640E-002	5.27030E+004	8.42969E+001	1.74787E+002	6.69233E-003	6.69233E-003	7.66179E+005	1.23000E+002	8.10000E+001	0.00000E+000	2.65371E+002	7.92793E+001	2.58096E+002	1.00000E+002	9.89283E-001	3.57071E-002	0.00000E+000	1.15251E+002	4.48346E+000	6.73721E-001	2.48927E+002	8.44116E+001	2.73322E+002	1.22218E+002	3.92259E-001	6.98994E-001	-4.20732E-002	1.15251E+002	-9.29262E+001	-3.66936E-002	1.22218E+002	-9.21900E+001
1.80732E+002	5.97004E+002	8.41972E+001	1.74699E+002	1.27595E+000	1.38234E+000	6.50600E+003	3.86654E+002	1.00000E+000	1.88600E+003	4.00000E+000	1.93829E+005	1.76379E+000	2.44337E+001	1.58189E-002	1.71379E-002	4.34508E-002	5.04452E-002	5.27030E+004	8.42966E+001	1.74786E+002	6.69233E-003	6.69233E-003	7.66179E+005	1.23000E+002	8.20000E+001	0.00000E+000	2.71264E+002	7.07288E+001	2.88170E+002	1.00000E+002	1.03945E+000	2.25041E-002	0.00000E+000	1.17781E+002	3.84876E+000	7.73096E-001	2.48927E+002	8.44116E+001	2.73322E+002	1.22333E+002	3.92259E-001	6.98994E-001	-4.00232E-002	1.17781E+002	-9.27699E+001	-3.66936E-002	1.22333E+002	-9.20699E+001
1.75504E+002	6.14844E+002	8.43400E+001	1.74513E+002	1.43768E+000	1.29336E+000	7.04500E+003	6.89608E+002	1.00000E+000	1.88700E+003	5.00000E+000	1.93910E+005	1.85943E+000	2.47960E+001	1.71286E-002	1.54091E-002	6.28513E-002	5.13513E-002	5.27030E+004	8.42965E+001	1.74787E+002	6.69233E-003	6.69233E-003	7.66179E+005	1.23000E+002	8.30000E+001	0.00000E+000	2.29595E+002	1.07452E+002	3.02395E+002	1.00000E+002	1.06548E+000	4.04369E-002	0.00000E+000	4.25329E+002	4.02735E+000	7.09989E-001	2.48927E+002	8.44116E+001	2.73322E+002	1.22465E+002	3.92259E-001	6.98994E-001	5.28467E-002	1.34084E+002	1.08296E+002	-3.66936E-002	1.22465E+002	-9.19167E+001
1.73383E+002	6.06050E+002	8.41432E+001	1.74674E+002	1.32342E+000	1.29598E+000	6.40300E+003	5.11908E+002	1.00000E+000	1.88800E+003	8.00000E+000	1.93997E+005	1.71513E+000	2.46181E+001	1.65389E-002	1.61960E-002	6.34455E-002	6.09397E-002	5.27030E+004	8.42960E+001	1.74786E+002	6.69233E-003	6.69233E-003	7.66179E+005	1.23000E+002	8.40000E+001	0.00000E+000	1.99197E+002	1.16319E+002	3.01425E+002	1.00000E+002	1.03427E+000	2.92809E-002	0.00000E+000	1.41782E+002	4.04072E+000	7.42268E-001	2.48927E+002	8.44116E+001	2.73322E+002	1.22592E+002	3.92259E-001	6.98994E-001	1.04737E-002	1.41782E+002	-1.26442E+002	-3.66936E-002	1.22592E+002	-9.18142E+001
1.84807E+002	4.58615E+002	8.43248E+001	1.74920E+002	1.26255E+000	1.36315E+000	4.87700E+003	5.69617E+002	1.00000E+000	1.88900E+003	1.90000E+001	1.94102E+005	1.72104E+000	2.14153E+001	1.80789E-002	1.95195E-002	6.36681E-002	7.37470E-002	5.27030E+004	8.42955E+001	1.74786E+002	6.69233E-003	6.69233E-003	7.66179E+005	1.23000E+002	8.50000E+001	0.00000E+000	1.86350E+002	6.02978E+001	2.22544E+002	1.00000E+002	7.78595E-001	7.74929E-002	0.00000E+000	1.24992E+002	4.44516E+000	7.73120E-001	2.48927E+002	8.44116E+001	2.73322E+002	1.22681E+002	3.92259E-001	6.98994E-001	-3.83147E-002	1.24992E+002	-8.75371E+001	-3.66936E-002	1.22681E+002	-9.17229E+001
1.67668E+002	4.19748E+002	8.44561E+001	1.74908E+002	1.39050E+000	1.48555E+000	5.28400E+003	6.89443E+002	1.00000E+000	1.89000E+003	2.50000E+001	1.94212E+005	2.06566E+000	2.04877E+001	1.91289E-002	2.04364E-002	7.17252E-002	8.14718E-002	5.27030E+004	8.42954E+001	1.74786E+002	6.69233E-003	6.69233E-003	7.66179E+005	1.23000E+002	8.60000E+001	0.00000E+000	2.01346E+002	6.74411E+001	1.81401E+002	1.00000E+002	7.35818E-001	7.30739E-002	0.00000E+000	1.13428E+002	5.64999E+000	5.84363E-001	2.48927E+002	8.44116E+001	2.73322E+002	1.22789E+002	3.92259E-001	6.98994E-001	-3.30472E-002	1.13428E+002	-1.05170E+002	-3.66936E-002	1.22789E+002	-9.16027E+001
1.78186E+002	5.15707E+002	8.42862E+001	1.74800E+002	1.18584E+000	1.27247E+000	4.84600E+003	4.37410E+002	1.00000E+000	1.89100E+003	1.20000E+001	1.94290E+005	1.50893E+000	2.27092E+001	1.70346E-002	1.82791E-002	4.94724E-002	5.64658E-002	5.27030E+004	8.42952E+001	1.74786E+002	6.69233E-003	6.69233E-003	7.66179E+005	1.23000E+002	8.70000E+001	0.00000E+000	2.23751E+002	5.18232E+001	2.62336E+002	1.00000E+002	8.92311E-001	4.18331E-002	0.00000E+000	1.21050E+002	3.97196E+000	8.67990E-001	2.48927E+002	8.44116E+001	2.73322E+002	1.22891E+002	3.92259E-001	6.98994E-001	-3.52398E-002	1.21050E+002	-9.50287E+001	-3.66936E-002	1.22891E+002	-9.15103E+001
1.58244E+002	4.09517E+002	8.44658E+001	1.74807E+002	1.40861E+000	1.49358E+000	5.25000E+003	2.37075E+002	1.00000E+000	1.89200E+003	2.60000E+001	1.94401E+005	2.10388E+000	2.02365E+001	1.94407E-002	2.06134E-002	5.54528E-002	6.18817E-002	5.27030E+004	8.42951E+001	1.74785E+002	6.69233E-003	6.69233E-003	7.66179E+005	1.23000E+002	8.80000E+001	0.00000E+000	1.73996E+002	6.37618E+001	1.88836E+002	1.00000E+002	7.04098E-001	2.22045E-002	0.00000E+000	1.23868E+002	5.01371E+000	6.60652E-001	2.48927E+002	8.44116E+001	2.73322E+002	1.23033E+002	3.92259E-001	6.98994E-001	-2.92763E-002	1.23868E+002	-9.90600E+001	-3.66936E-002	1.23033E+002	-9.13532E+001
1.71100E+002	4.93203E+002	8.43574E+001	1.74669E+002	1.27437E+000	1.41432E+000	5.48900E+003	4.18331E+002	1.00000E+000	1.89300E+003	1.10000E+001	1.94481E+005	1.80237E+000	2.22082E+001	1.72008E-002	1.90898E-002	4.58682E-002	5.56675E-002	5.27030E+004	8.42949E+001	1.74786E+002	6.69233E-003	6.69233E-003	7.66179E+005	1.23000E+002	8.90000E+001	0.00000E+000	2.21321E+002	6.59306E+001	2.32282E+002	1.00000E+002	8.56241E-001	3.19827E-002	0.00000E+000	1.19559E+002	4.50509E+000	7.19054E-001	2.48927E+002	8.44116E+001	2.73322E+002	1.23156E+002	3.92259E-001	6.98994E-001	-5.20534E-002	1.19559E+002	-7.69413E+001	-3.66936E-002	1.23156E+002	-9.12322E+001
1.66209E+002	3.96785E+002	8.42268E+001	1.74775E+002	1.20757E+000	1.42358E+000	4.21200E+003	4.63744E+002	1.00000E+000	1.89400E+003	3.10000E+001	1.94586E+005	1.71907E+000	1.99195E+001	1.86066E-002	2.19349E-002	6.36779E-002	8.73145E-002	5.27030E+004	8.42946E+001	1.74787E+002	6.69233E-003	6.69233E-003	7.66179E+005	1.23000E+002	9.00000E+001	0.00000E+000	1.97224E+002	6.59109E+001	1.80647E+002	1.00000E+002	7.25982E-001	7.31519E-002	0.00000E+000	1.14821E+002	6.22303E+000	5.94244E-001	2.48927E+002	8.44116E+001	2.73322E+002	1.23317E+002	3.92259E-001	6.98994E-001	-8.20960E-002	1.14821E+002	-4.55864E+001	-3.66936E-002	1.23317E+002	-9.10873E+001
1.62654E+002	4.36371E+002	8.44371E+001	1.74883E+002	1.32711E+000	1.46269E+000	5.19000E+003	5.34893E+002	1.00000E+000	1.89500E+003	2.20000E+001	1.94672E+005	1.94115E+000	2.08895E+001	1.84214E-002	2.03034E-002	6.34291E-002	7.64194E-002	5.27030E+004	8.42946E+001	1.74786E+002	6.69233E-003	6.69233E-003	7.66179E+005	1.23000E+002	9.10000E+001	0.00000E+000	2.00380E+002	6.78652E+001	1.93212E+002	1.00000E+002	7.56949E-001	5.74556E-002	0.00000E+000	1.17803E+002	5.39393E+000	6.17622E-001	2.48927E+002	8.44116E+001	2.73322E+002	1.23464E+002	3.92259E-001	6.98994E-001	-4.85979E-002	1.17803E+002	-8.27527E+001	-3.66936E-002	1.23464E+002	-9.09283E+001
1.63612E+002	4.22714E+002	8.43278E+001	1.74981E+002	1.25931E+000	1.56200E+000	5.03600E+003	3.40737E+002	1.00000E+000	1.89600E+003	2.40000E+001	1.94763E+005	1.96704E+000	2.05600E+001	1.77456E-002	2.20109E-002	5.92730E-002	8.96106E-002	5.27030E+004	8.42944E+001	1.74786E+002	6.69233E-003	6.69233E-003	7.66179E+005	1.23000E+002	9.20000E+001	0.00000E+000	2.31179E+002	8.23706E+001	1.70572E+002	1.00000E+002	7.83184E-001	4.40742E-002	0.00000E+000	1.01856E+002	7.24669E+000	4.66690E-001	2.48927E+002	8.44116E+001	2.73322E+002	1.23605E+002	3.92259E-001	6.98994E-001	-1.07286E-001	1.01856E+002	-2.66582E+001	-3.66936E-002	1.23605E+002	-9.08017E+001
1.64008E+002	4.47088E+002	8.43286E+001	1.74799E+002	1.27404E+000	1.43540E+000	5.03500E+003	4.14695E+002	1.00000E+000	1.89700E+003	1.80000E+001	1.94851E+005	1.82876E+000	2.11445E+001	1.79549E-002	2.02289E-002	5.82016E-002	7.30521E-002	5.27030E+004	8.42945E+001	1.74785E+002	6.69233E-003	6.69233E-003	7.66179E+005	1.23000E+002	9.30000E+001	0.00000E+000	2.02173E+002	7.40534E+001	2.05397E+002	1.00000E+002	7.92149E-001	4.97129E-002	0.00000E+000	1.21893E+002	5.48380E+000	6.16779E-001	2.48927E+002	8.44116E+001	2.73322E+002	1.23793E+002	3.92259E-001	6.98994E-001	-5.95531E-002	1.21893E+002	-6.57606E+001	-3.66936E-002	1.23793E+002	-9.06042E+001
1.58186E+002	6.21083E+002	8.43008E+001	1.74768E+002	1.36688E+000	1.43318E+000	7.46300E+003	6.81943E+002	1.00000E+000	1.89800E+003	2.00000E+000	1.94918E+005	1.95898E+000	2.49215E+001	1.58224E-002	1.65899E-002	5.88731E-002	6.44921E-002	5.27030E+004	8.42942E+001	1.74786E+002	6.69233E-003	6.69233E-003	7.66179E+005	1.23000E+002	9.40000E+001	0.00000E+000	2.57461E+002	1.04489E+002	2.90627E+002	1.00000E+002	1.07910E+000	4.45374E-002	0.00000E+000	1.28211E+002	4.29281E+000	6.47162E-001	2.48927E+002	8.44116E+001	2.73322E+002	1.23961E+002	3.92259E-001	6.98994E-001	-2.36789E-002	1.28211E+002	-1.01144E+002	-3.66936E-002	1.23961E+002	-9.04371E+001
1.75074E+002	6.24723E+002	8.42707E+001	1.74942E+002	1.29609E+000	1.44981E+000	7.19500E+003	4.86294E+002	1.00000E+000	1.89900E+003	4.00000E+000	1.95018E+005	1.87909E+000	2.49945E+001	1.52799E-002	1.70921E-002	5.36559E-002	6.65366E-002	5.27030E+004	8.42940E+001	1.74785E+002	6.69233E-003	6.69233E-003	7.66179E+005	1.23000E+002	9.50000E+001	0.00000E+000	2.91992E+002	8.52453E+001	2.69158E+002	1.00000E+002	1.05787E+000	2.75342E-002	0.00000E+000	1.14216E+002	4.32404E+000	6.54345E-001	2.48927E+002	8.44116E+001	2.73322E+002	1.24111E+002	3.92259E-001	6.98994E-001	-5.59810E-002	1.14216E+002	-7.76791E+001	-3.66936E-002	1.24111E+002	-9.02985E+001
1.69413E+002	6.27509E+002	8.42504E+001	1.74808E+002	1.27303E+000	1.43737E+000	7.06600E+003	5.01988E+002	1.00000E+000	1.90000E+003	4.00000E+000	1.95110E+005	1.82982E+000	2.50501E+001	1.51444E-002	1.70994E-002	4.96122E-002	6.25464E-002	5.27030E+004	8.42941E+001	1.74786E+002	6.69233E-003	6.69233E-003	7.66179E+005	1.23000E+002	9.60000E+001	0.00000E+000	3.13523E+002	7.32422E+001	2.68622E+002	1.00000E+002	1.06838E+000	3.03168E-002	0.00000E+000	1.08530E+002	4.03736E+000	7.07175E-001	2.48927E+002	8.44116E+001	2.73322E+002	1.24213E+002	3.92259E-001	6.98994E-001	-6.06315E-002	1.08530E+002	-7.78488E+001	-3.66936E-002	1.24213E+002	-9.01914E+001
1.74565E+002	5.62333E+002	8.43839E+001	1.74791E+002	1.31349E+000	1.49976E+000	6.78000E+003	4.99940E+002	1.00000E+000	1.90100E+003	8.00000E+000	1.95207E+005	1.96993E+000	2.37136E+001	1.59519E-002	1.82141E-002	5.94595E-002	7.68061E-002	5.27030E+004	8.42937E+001	1.74785E+002	6.69233E-003	6.69233E-003	7.66179E+005	1.23000E+002	9.70000E+001	0.00000E+000	3.17736E+002	7.76024E+001	2.10269E+002	1.00000E+002	9.73697E-001	3.80771E-002	0.00000E+000	9.37499E+001	4.65837E+000	6.25694E-001	2.48927E+002	8.44116E+001	2.73322E+002	1.24580E+002	3.92259E-001	6.98994E-001	-6.62101E-002	9.37499E+001	-8.59560E+001	-3.66936E-002	1.24580E+002	-8.98120E+001
1.76725E+002	5.96063E+002	8.43515E+001	1.74846E+002	1.29938E+000	1.44856E+000	6.89200E+003	6.43510E+002	1.00000E+000	1.90200E+003	7.00000E+000	1.95288E+005	1.88224E+000	2.44144E+001	1.56518E-002	1.74488E-002	5.49732E-002	6.77250E-002	5.27030E+004	8.42943E+001	1.74784E+002	6.69233E-003	6.69233E-003	7.66179E+005	1.23000E+002	9.80000E+001	0.00000E+000	3.00807E+002	7.22415E+001	2.65712E+002	1.00000E+002	1.04303E+000	3.97824E-002	0.00000E+000	1.10852E+002	4.07569E+000	7.09312E-001	2.48927E+002	8.44116E+001	2.73322E+002	1.24736E+002	3.92259E-001	6.98994E-001	-5.42885E-002	1.10852E+002	-8.30275E+001	-3.66936E-002	1.24736E+002	-8.96613E+001
1.76011E+002	6.32240E+002	8.43905E+001	1.74770E+002	1.29183E+000	1.40110E+000	7.06300E+003	6.77498E+002	1.00000E+000	1.90300E+003	5.00000E+000	1.95369E+005	1.80998E+000	2.51444E+001	1.53712E-002	1.66715E-002	5.59189E-002	6.53687E-002	5.27030E+004	8.42946E+001	1.74783E+002	6.69233E-003	6.69233E-003	7.66179E+005	1.23000E+002	9.90000E+001	0.00000E+000	3.46313E+002	7.83659E+001	2.43475E+002	1.00000E+002	1.07756E+000	4.62578E-002	0.00000E+000	9.76987E+001	4.29294E+000	6.65214E-001	2.48927E+002	8.44116E+001	2.73322E+002	1.24876E+002	3.92259E-001	6.98994E-001	-4.05782E-002	9.76987E+001	-1.12196E+002	-3.66936E-002	1.24876E+002	-8.95140E+001
1.67948E+002	5.56149E+002	8.43779E+001	1.74857E+002	1.25211E+000	1.46271E+000	6.26100E+003	6.17554E+002	1.00000E+000	1.90400E+003	1.10000E+001	1.95463E+005	1.83147E+000	2.35828E+001	1.58241E-002	1.84857E-002	5.26645E-002	7.09114E-002	5.27030E+004	8.42944E+001	1.74784E+002	6.69233E-003	6.69233E-003	7.66179E+005	1.23000E+002	1.00000E+002	0.00000E+000	3.38174E+002	6.80747E+001	1.80909E+002	1.00000E+002	9.33380E-001	3.20591E-002	0.00000E+000	8.21242E+001	4.26117E+000	7.11805E-001	2.48927E+002	8.44116E+001	2.73322E+002	1.25020E+002	3.92259E-001	6.98994E-001	-7.75754E-002	8.21242E+001	-8.38258E+001	-3.66936E-002	1.25020E+002	-8.93761E+001
1.68876E+002	6.02724E+002	8.43724E+001	1.74669E+002	1.30566E+000	1.48048E+000	7.15300E+003	7.68851E+002	1.00000E+000	1.90500E+003	6.00000E+000	1.95548E+005	1.93300E+000	2.45504E+001	1.54378E-002	1.75049E-002	5.09817E-002	6.48141E-002	5.27030E+004	8.42946E+001	1.74783E+002	6.69233E-003	6.69233E-003	7.66179E+005	1.23000E+002	1.01000E+002	0.00000E+000	3.01070E+002	7.34669E+001	2.61835E+002	1.00000E+002	1.03823E+000	3.68087E-002	0.00000E+000	1.10521E+002	4.07085E+000	6.97079E-001	2.48927E+002	8.44116E+001	2.73322E+002	1.25107E+002	3.92259E-001	6.98994E-001	-6.27477E-002	1.10521E+002	-7.33205E+001	-3.66936E-002	1.25107E+002	-8.92800E+001
1.77055E+002	5.67835E+002	8.43316E+001	1.74783E+002	1.29610E+000	1.44202E+000	6.52800E+003	3.33577E+002	1.00000E+000	1.90600E+003	8.00000E+000	1.95640E+005	1.86899E+000	2.38293E+001	1.60416E-002	1.78476E-002	5.18792E-002	6.35683E-002	5.27030E+004	8.42940E+001	1.74783E+002	6.69233E-003	6.69233E-003	7.66179E+005	1.23000E+002	1.02000E+002	0.00000E+000	2.84127E+002	5.91330E+001	2.58055E+002	1.00000E+002	9.83434E-001	2.84520E-002	0.00000E+000	1.11851E+002	3.86031E+000	7.69482E-001	2.48927E+002	8.44116E+001	2.73322E+002	1.25281E+002	3.92259E-001	6.98994E-001	-5.32920E-002	1.11851E+002	-8.32010E+001	-3.66936E-002	1.25281E+002	-8.91151E+001
1.74868E+002	7.36826E+002	8.43230E+001	1.74742E+002	1.28813E+000	1.34613E+000	7.91100E+003	8.16217E+002	1.00000E+000	1.90700E+003	0.00000E+000	1.95741E+005	1.73400E+000	2.71445E+001	1.44825E-002	1.51347E-002	5.26899E-002	5.73396E-002	5.27030E+004	8.42935E+001	1.74782E+002	6.69233E-003	6.69233E-003	7.66179E+005	1.23000E+002	1.03000E+002	0.00000E+000	3.76716E+002	9.35556E+001	3.16280E+002	1.00000E+002	1.28079E+000	3.79383E-002	0.00000E+000	1.09056E+002	3.98754E+000	6.76692E-001	2.48927E+002	8.44116E+001	2.73322E+002	1.25429E+002	3.92259E-001	6.98994E-001	-2.20187E-002	1.09056E+002	-1.22193E+002	-3.66936E-002	1.25429E+002	-8.89661E+001
1.76588E+002	6.07314E+002	8.43146E+001	1.74770E+002	1.22998E+000	1.43331E+000	6.60600E+003	5.81338E+002	1.00000E+000	1.90800E+003	6.00000E+000	1.95837E+005	1.76294E+000	2.46437E+001	1.51331E-002	1.76348E-002	5.34474E-002	7.17286E-002	5.27030E+004	8.42932E+001	1.74782E+002	6.69233E-003	6.69233E-003	7.66179E+005	1.23000E+002	1.04000E+002	0.00000E+000	2.99100E+002	8.56207E+001	2.68625E+002	1.00000E+002	1.06776E+000	4.73379E-002	0.00000E+000	1.14103E+002	4.54676E+000	6.49441E-001	2.48927E+002	8.44116E+001	2.73322E+002	1.25575E+002	3.92259E-001	6.98994E-001	-7.63441E-002	1.14103E+002	-5.33517E+001	-3.66936E-002	1.25575E+002	-8.88217E+001
1.73319E+002	5.71737E+002	8.43384E+001	1.74714E+002	1.26437E+000	1.48672E+000	6.60200E+003	5.76204E+002	1.00000E+000	1.90900E+003	7.00000E+000	1.95926E+005	1.87976E+000	2.39110E+001	1.55610E-002	1.82975E-002	5.58051E-002	7.62424E-002	5.27030E+004	8.42931E+001	1.74782E+002	6.69233E-003	6.69233E-003	7.66179E+005	1.23000E+002	1.05000E+002	0.00000E+000	2.86282E+002	8.76932E+001	2.53495E+002	1.00000E+002	1.02467E+000	4.11834E-002	0.00000E+000	1.14219E+002	4.80690E+000	6.14481E-001	2.48927E+002	8.44116E+001	2.73322E+002	1.25710E+002	3.92259E-001	6.98994E-001	-8.08215E-002	1.14219E+002	-4.77459E+001	-3.66936E-002	1.25710E+002	-8.86821E+001
1.77285E+002	6.10028E+002	8.43307E+001	1.74737E+002	1.22514E+000	1.38415E+000	6.40600E+003	4.30548E+002	1.00000E+000	1.91000E+003	7.00000E+000	1.96018E+005	1.69577E+000	2.46987E+001	1.53070E-002	1.72937E-002	4.81558E-002	6.07195E-002	5.27030E+004	8.42930E+001	1.74782E+002	6.69233E-003	6.69233E-003	7.66179E+005	1.23000E+002	1.06000E+002	0.00000E+000	3.25132E+002	7.46675E+001	2.41171E+002	1.00000E+002	1.03671E+000	3.14866E-002	0.00000E+000	1.01914E+002	4.47733E+000	6.69729E-001	2.48927E+002	8.44116E+001	2.73322E+002	1.25843E+002	3.92259E-001	6.98994E-001	-6.09407E-002	1.01914E+002	-8.40873E+001	-3.66936E-002	1.25843E+002	-8.85511E+001
1.78241E+002	4.90468E+002	8.42872E+001	1.74708E+002	1.36042E+000	1.36822E+000	5.62700E+003	4.53084E+002	1.00000E+000	1.91100E+003	1.20000E+001	1.96112E+005	1.86135E+000	2.21465E+001	1.81357E-002	1.82397E-002	6.12851E-002	6.19561E-002	5.27030E+004	8.42925E+001	1.74782E+002	6.69233E-003	6.69233E-003	7.66179E+005	1.23000E+002	1.07000E+002	0.00000E+000	2.29309E+002	4.44926E+001	2.43002E+002	1.00000E+002	8.52639E-001	5.44881E-002	0.00000E+000	1.18996E+002	3.71515E+000	8.61184E-001	2.48927E+002	8.44116E+001	2.73322E+002	1.25956E+002	3.92259E-001	6.98994E-001	-2.85896E-003	1.18996E+002	-1.34068E+002	-3.66936E-002	1.25956E+002	-8.84396E+001
1.76932E+002	6.00636E+002	8.43208E+001	1.74744E+002	1.28621E+000	1.42920E+000	6.80300E+003	6.75476E+002	1.00000E+000	1.91200E+003	5.00000E+000	1.96206E+005	1.83826E+000	2.45079E+001	1.55942E-002	1.73278E-002	5.82831E-002	7.14225E-002	5.27030E+004	8.42926E+001	1.74782E+002	6.69233E-003	6.69233E-003	7.66179E+005	1.23000E+002	1.08000E+002	0.00000E+000	3.15148E+002	2.15146E+002	2.54992E+002	1.00000E+002	1.27685E+000	4.79818E-002	0.00000E+000	1.50779E+002	1.80655E+001	1.61069E-001	2.48927E+002	8.44116E+001	2.73322E+002	1.26091E+002	3.92259E-001	6.98994E-001	-5.26575E-002	1.50779E+002	-4.50189E+001	-3.66936E-002	1.26091E+002	-8.83045E+001
1.70014E+002	5.50290E+002	8.43289E+001	1.74853E+002	1.30396E+000	1.48152E+000	6.51100E+003	5.59096E+002	1.00000E+000	1.91300E+003	1.00000E+001	1.96308E+005	1.93184E+000	2.34583E+001	1.61599E-002	1.83605E-002	5.94711E-002	7.60689E-002	5.27030E+004	8.42926E+001	1.74782E+002	6.69233E-003	6.69233E-003	7.66179E+005	1.23000E+002	1.09000E+002	0.00000E+000	2.94322E+002	1.02108E+002	2.32809E+002	1.00000E+002	1.02152E+000	3.78808E-002	0.00000E+000	1.09302E+002	5.87593E+000	5.06187E-001	2.48927E+002	8.44116E+001	2.73322E+002	1.26250E+002	3.92259E-001	6.98994E-001	-6.37467E-002	1.09302E+002	-7.33600E+001	-3.66936E-002	1.26250E+002	-8.81494E+001
1.70937E+002	5.45266E+002	8.43391E+001	1.74707E+002	1.30831E+000	1.38667E+000	6.10800E+003	6.25708E+002	1.00000E+000	1.91400E+003	7.00000E+000	1.96394E+005	1.81419E+000	2.33509E+001	1.67402E-002	1.77428E-002	5.64879E-002	6.31198E-002	5.27030E+004	8.42922E+001	1.74782E+002	6.69233E-003	6.69233E-003	7.66179E+005	1.23000E+002	1.10000E+002	0.00000E+000	2.77433E+002	6.79025E+001	2.26928E+002	1.00000E+002	9.30525E-001	4.94265E-002	0.00000E+000	1.08496E+002	4.56364E+000	6.72899E-001	2.48927E+002	8.44116E+001	2.73322E+002	1.26427E+002	3.92259E-001	6.98994E-001	-2.90764E-002	1.08496E+002	-1.14667E+002	-3.66936E-002	1.26427E+002	-8.79647E+001
1.63949E+002	6.16925E+002	8.43405E+001	1.74643E+002	1.35540E+000	1.35486E+000	6.99500E+003	7.35644E+002	1.00000E+000	1.91500E+003	4.00000E+000	1.96491E+005	1.83638E+000	2.48380E+001	1.62059E-002	1.61995E-002	5.72472E-002	5.72041E-002	5.27030E+004	8.42920E+001	1.74783E+002	6.69233E-003	6.69233E-003	7.66179E+005	1.23000E+002	1.11000E+002	0.00000E+000	2.63434E+002	9.43736E+001	2.92722E+002	1.00000E+002	1.07511E+000	4.38144E-002	0.00000E+000	1.27921E+002	4.18423E+000	6.85806E-001	2.48927E+002	8.44116E+001	2.73322E+002	1.26589E+002	3.92259E-001	6.98994E-001	1.96742E-004	1.27921E+002	-1.28607E+002	-3.66936E-002	1.26589E+002	-8.77995E+001
1.71665E+002	5.96724E+002	8.43340E+001	1.74724E+002	1.32978E+000	1.38741E+000	6.79000E+003	7.67249E+002	1.00000E+000	1.91600E+003	8.00000E+000	1.96589E+005	1.84494E+000	2.44279E+001	1.61378E-002	1.68372E-002	6.18847E-002	6.71607E-002	5.27030E+004	8.42918E+001	1.74783E+002	6.69233E-003	6.69233E-003	7.66179E+005	1.23000E+002	1.12000E+002	0.00000E+000	2.39050E+002	9.89900E+001	2.86293E+002	1.00000E+002	1.03556E+000	5.84662E-002	0.00000E+000	1.33311E+002	4.26356E+000	6.83131E-001	2.48927E+002	8.44116E+001	2.73322E+002	1.26764E+002	3.92259E-001	6.98994E-001	-2.12114E-002	1.33311E+002	-9.88592E+001	-3.66936E-002	1.26764E+002	-8.76288E+001
1.65001E+002	5.47504E+002	8.42982E+001	1.74791E+002	1.36500E+000	1.42993E+000	6.55500E+003	6.10336E+002	1.00000E+000	1.91700E+003	9.00000E+000	1.96692E+005	1.95185E+000	2.33988E+001	1.68595E-002	1.76615E-002	6.29106E-002	6.87976E-002	5.27030E+004	8.42915E+001	1.74783E+002	6.69233E-003	6.69233E-003	7.66179E+005	1.23000E+002	1.13000E+002	0.00000E+000	2.30547E+002	1.19321E+002	2.74189E+002	1.00000E+002	1.03405E+000	4.21419E-002	0.00000E+000	1.39123E+002	5.04473E+000	5.87607E-001	2.48927E+002	8.44116E+001	2.73322E+002	1.26976E+002	3.92259E-001	6.98994E-001	-2.32328E-002	1.39123E+002	-9.07433E+001	-3.66936E-002	1.26976E+002	-8.74238E+001
1.65938E+002	5.92379E+002	8.43657E+001	1.74877E+002	1.27967E+000	1.43346E+000	6.68400E+003	6.12009E+002	1.00000E+000	1.91800E+003	7.00000E+000	1.96774E+005	1.83435E+000	2.43388E+001	1.56523E-002	1.75334E-002	5.71275E-002	7.10816E-002	5.27030E+004	8.42919E+001	1.74782E+002	6.69233E-003	6.69233E-003	7.66179E+005	1.23000E+002	1.14000E+002	0.00000E+000	3.20426E+002	8.87644E+001	2.42131E+002	1.00000E+002	1.05467E+000	4.01956E-002	0.00000E+000	1.05223E+002	4.92193E+000	5.96428E-001	2.48927E+002	8.44116E+001	2.73322E+002	1.27159E+002	3.92259E-001	6.98994E-001	-5.66845E-002	1.05223E+002	-8.58289E+001	-3.66936E-002	1.27159E+002	-8.72385E+001
1.69652E+002	5.58965E+002	8.42654E+001	1.75008E+002	1.30885E+000	1.41806E+000	6.35700E+003	6.00010E+002	1.00000E+000	1.91900E+003	9.00000E+000	1.96865E+005	1.85602E+000	2.36424E+001	1.64158E-002	1.77856E-002	5.55039E-002	6.46882E-002	5.27030E+004	8.42919E+001	1.74781E+002	6.69233E-003	6.69233E-003	7.66179E+005	1.23000E+002	1.15000E+002	0.00000E+000	2.53526E+002	7.19846E+001	2.66489E+002	1.00000E+002	9.75816E-001	3.82257E-002	0.00000E+000	1.23218E+002	4.08210E+000	7.37397E-001	2.48927E+002	8.44116E+001	2.73322E+002	1.27315E+002	3.92259E-001	6.98994E-001	-4.00483E-002	1.23218E+002	-8.73132E+001	-3.66936E-002	1.27315E+002	-8.70982E+001
1.83464E+002	6.31914E+002	8.42699E+001	1.74839E+002	1.24665E+000	1.24581E+000	6.10500E+003	5.02120E+002	1.00000E+000	1.92000E+003	8.00000E+000	1.96964E+005	1.55309E+000	2.51379E+001	1.59552E-002	1.59445E-002	5.08221E-002	5.07577E-002	5.27030E+004	8.42915E+001	1.74781E+002	6.69233E-003	6.69233E-003	7.66179E+005	1.23000E+002	1.16000E+002	0.00000E+000	2.85420E+002	6.94112E+001	2.95939E+002	1.00000E+002	1.07209E+000	4.02795E-002	0.00000E+000	1.21272E+002	3.92534E+000	7.82513E-001	2.48927E+002	8.44116E+001	2.73322E+002	1.27481E+002	3.92259E-001	6.98994E-001	3.35082E-004	1.21272E+002	-1.35428E+002	-3.66936E-002	1.27481E+002	-8.69233E+001
1.73606E+002	5.36196E+002	8.42556E+001	1.74780E+002	1.32842E+000	1.39020E+000	6.10000E+003	4.91675E+002	1.00000E+000	1.92100E+003	1.10000E+001	1.97058E+005	1.84677E+000	2.31559E+001	1.70086E-002	1.77997E-002	5.73987E-002	6.25983E-002	5.27030E+004	8.42907E+001	1.74780E+002	6.69233E-003	6.69233E-003	7.66179E+005	1.23000E+002	1.17000E+002	0.00000E+000	2.09066E+002	7.57466E+001	2.70057E+002	1.00000E+002	9.24389E-001	3.79677E-002	0.00000E+000	1.33956E+002	3.89272E+000	7.89393E-001	2.48927E+002	8.44116E+001	2.73322E+002	1.27647E+002	3.92259E-001	6.98994E-001	-2.27269E-002	1.33956E+002	-9.64911E+001	-3.66936E-002	1.27647E+002	-8.67553E+001
1.73236E+002	6.27378E+002	8.43327E+001	1.74822E+002	1.30293E+000	1.44283E+000	7.24900E+003	7.05955E+002	1.00000E+000	1.92200E+003	6.00000E+000	1.97154E+005	1.87992E+000	2.50475E+001	1.53032E-002	1.69464E-002	5.90573E-002	7.19274E-002	5.27030E+004	8.42906E+001	1.74780E+002	6.69233E-003	6.69233E-003	7.66179E+005	1.23000E+002	1.18000E+002	0.00000E+000	2.90262E+002	8.61078E+001	2.99641E+002	1.00000E+002	1.11313E+000	4.60218E-002	0.00000E+000	1.23448E+002	3.96637E+000	7.10689E-001	2.48927E+002	8.44116E+001	2.73322E+002	1.27799E+002	3.92259E-001	6.98994E-001	-5.09506E-002	1.23448E+002	-7.43568E+001	-3.66936E-002	1.27799E+002	-8.65987E+001
1.75018E+002	5.13230E+002	8.43803E+001	1.74707E+002	1.26591E+000	1.42298E+000	5.70600E+003	4.44270E+002	1.00000E+000	1.92300E+003	1.10000E+001	1.97250E+005	1.80137E+000	2.26546E+001	1.67585E-002	1.88380E-002	5.13136E-002	6.40391E-002	5.27030E+004	8.42901E+001	1.74780E+002	6.69233E-003	6.69233E-003	7.66179E+005	1.23000E+002	1.19000E+002	0.00000E+000	2.51360E+002	5.67567E+001	2.62182E+002	1.00000E+002	9.39907E-001	3.30572E-002	0.00000E+000	1.21404E+002	3.92647E+000	8.09177E-001	2.48927E+002	8.44116E+001	2.73322E+002	1.27969E+002	3.92259E-001	6.98994E-001	-5.84173E-002	1.21404E+002	-6.75878E+001	-3.66936E-002	1.27969E+002	-8.64192E+001
1.65969E+002	5.96050E+002	8.42668E+001	1.74772E+002	1.30125E+000	1.42582E+000	6.80600E+003	4.98844E+002	1.00000E+000	1.92400E+003	8.00000E+000	1.97336E+005	1.85535E+000	2.44141E+001	1.57730E-002	1.72830E-002	5.24196E-002	6.24127E-002	5.27030E+004	8.42901E+001	1.74779E+002	6.69233E-003	6.69233E-003	7.66179E+005	1.23000E+002	1.20000E+002	0.00000E+000	2.64163E+002	8.50119E+001	2.82453E+002	1.00000E+002	1.04191E+000	3.34410E-002	0.00000E+000	1.26333E+002	4.14599E+000	7.01677E-001	2.48927E+002	8.44116E+001	2.73322E+002	1.28147E+002	3.92259E-001	6.98994E-001	-4.56817E-002	1.26333E+002	-7.76382E+001	-3.66936E-002	1.28147E+002	-8.62539E+001
1.73289E+002	6.72114E+002	8.42087E+001	1.74828E+002	1.24277E+000	1.34141E+000	6.93900E+003	6.97449E+002	1.00000E+000	1.92500E+003	3.00000E+000	1.97424E+005	1.66706E+000	2.59252E+001	1.49190E-002	1.61032E-002	5.46561E-002	6.33040E-002	5.27030E+004	8.42901E+001	1.74779E+002	6.69233E-003	6.69233E-003	7.66179E+005	1.23000E+002	1.21000E+002	0.00000E+000	3.08371E+002	8.93191E+001	3.06876E+002	1.00000E+002	1.15787E+000	3.81142E-002	0.00000E+000	1.22052E+002	4.12509E+000	6.98440E-001	2.48927E+002	8.44116E+001	2.73322E+002	1.28316E+002	3.92259E-001	6.98994E-001	-3.81714E-002	1.22052E+002	-9.06482E+001	-3.66936E-002	1.28316E+002	-8.60930E+001
1.82533E+002	6.82181E+002	8.42941E+001	1.74828E+002	1.27610E+000	1.30388E+000	7.03900E+003	5.15067E+002	1.00000E+000	1.92600E+003	3.00000E+000	1.97517E+005	1.66387E+000	2.61186E+001	1.52100E-002	1.55411E-002	4.17310E-002	4.34328E-002	5.27030E+004	8.42899E+001	1.74778E+002	6.69233E-003	6.69233E-003	7.66179E+005	1.23000E+002	1.22000E+002	0.00000E+000	3.11324E+002	7.94516E+001	3.16707E+002	1.00000E+002	1.16423E+000	2.37864E-002	0.00000E+000	1.21887E+002	3.78346E+000	7.56078E-001	2.48927E+002	8.44116E+001	2.73322E+002	1.28482E+002	3.92259E-001	6.98994E-001	-1.07687E-002	1.21887E+002	-1.22193E+002	-3.66936E-002	1.28482E+002	-8.59192E+001
1.78253E+002	5.23778E+002	8.43020E+001	1.74696E+002	1.27858E+000	1.39664E+000	5.77800E+003	4.92810E+002	1.00000E+000	1.92700E+003	9.00000E+000	1.97620E+005	1.78571E+000	2.28862E+001	1.68205E-002	1.83736E-002	5.36175E-002	6.34127E-002	5.27030E+004	8.42901E+001	1.74779E+002	6.69233E-003	6.69233E-003	7.66179E+005	1.23000E+002	1.23000E+002	0.00000E+000	2.32268E+002	6.77507E+001	2.56554E+002	1.00000E+002	9.19875E-001	4.74166E-002	0.00000E+000	1.26846E+002	4.16475E+000	7.58112E-001	2.48927E+002	8.44116E+001	2.73322E+002	1.28640E+002	3.92259E-001	6.98994E-001	-4.41312E-002	1.26846E+002	-7.89247E+001	-3.66936E-002	1.28640E+002	-8.57544E+001
1.51128E+002	1.15274E+002	8.53854E+001	1.74907E+002	1.24502E+000	1.67843E+000	1.44700E+003	1.95076E+002	1.00000E+000	1.96100E+003	3.60000E+001	2.00698E+005	2.08967E+000	1.07366E+001	3.27296E-002	4.41233E-002	8.13981E-002	1.41811E-001	5.68160E+004	8.53854E+001	1.74907E+002	8.13981E-002	1.41811E-001	1.44700E+003	1.00000E+000	1.00000E+000	0.00000E+000	8.12555E+001	1.78079E+001	2.35730E+001	1.00000E+002	1.89856E-001	3.04638E-001	0.00000E+000	6.65727E+001	7.19458E+000	8.76943E-001	8.12555E+001	1.78079E+001	2.35730E+001	6.65727E+001	7.19458E+000	8.76943E-001	-1.48254E-001	6.65727E+001	-5.56491E+000	-1.48254E-001	6.65727E+001	-5.56491E+000
1.53100E+002	1.47296E+002	8.58469E+001	1.74215E+002	9.74861E-001	1.39705E+000	1.24400E+003	1.86906E+002	1.00000E+000	2.07400E+003	3.50000E+001	2.10813E+005	1.36192E+000	1.21365E+001	2.76396E-002	3.96096E-002	5.72279E-002	1.09089E-001	5.97650E+004	8.58019E+001	1.74357E+002	8.37266E-002	8.37266E-002	2.86400E+003	3.00000E+000	2.00000E+000	0.00000E+000	8.22099E+001	3.89428E+001	4.48615E+001	1.00000E+002	2.65039E-001	1.88311E-001	0.00000E+000	7.74606E+001	2.57773E+001	2.63976E-001	6.20586E+001	2.85227E+001	3.00499E+001	6.64965E+001	1.42088E+001	3.15623E-001	-1.77994E-001	7.74606E+001	5.06467E+001	-1.17506E-001	6.64965E+001	-4.83743E+001
1.50741E+002	2.15515E+002	8.49408E+001	1.77034E+002	1.37830E+000	1.60584E+000	2.85700E+003	1.96537E+002	1.00000E+000	2.11300E+003	2.00000E+001	2.14403E+005	2.21333E+000	1.46804E+001	2.57862E-002	3.00433E-002	8.21056E-002	1.09861E-001	6.08100E+004	8.49408E+001	1.77034E+002	8.21056E-002	1.09861E-001	2.85700E+003	1.00000E+000	1.00000E+000	0.00000E+000	1.39486E+002	5.47065E+001	3.08371E+001	1.00000E+002	3.47457E-001	7.69684E-002	0.00000E+000	3.55847E+001	6.12375E+000	7.33227E-001	1.39486E+002	5.47065E+001	3.08371E+001	3.55847E+001	6.12375E+000	7.33227E-001	-7.62516E-002	3.55847E+001	-1.32044E+002	-7.62516E-002	3.55847E+001	-1.32044E+002
1.69563E+002	4.50159E+002	8.62637E+001	1.75502E+002	1.21967E+000	1.55050E+000	5.21200E+003	4.95689E+002	1.00000E+000	2.14300E+003	4.00000E+000	2.17191E+005	1.89110E+000	2.12169E+001	1.68942E-002	2.14769E-002	5.68965E-002	9.02352E-002	6.16470E+004	8.62946E+001	1.75477E+002	1.99854E-002	1.99854E-002	7.18650E+004	1.30000E+001	1.00000E+000	0.00000E+000	3.00247E+002	4.15247E+001	1.40538E+002	1.00000E+002	7.60744E-001	5.64425E-002	0.00000E+000	6.95705E+001	3.81897E+000	8.70488E-001	3.25513E+002	5.78709E+001	1.59416E+002	7.03439E+001	1.15427E+000	7.75613E-001	-1.19429E-001	6.95705E+001	-4.27543E+001	-1.10089E-001	7.03439E+001	-5.43681E+001
1.59638E+002	4.69692E+002	8.63499E+001	1.75373E+002	1.23418E+000	1.52515E+000	5.42100E+003	6.02783E+002	1.00000E+000	2.14400E+003	2.00000E+000	2.17275E+005	1.88231E+000	2.16724E+001	1.67624E-002	2.07145E-002	5.66740E-002	8.51004E-002	6.16470E+004	8.62948E+001	1.75478E+002	1.99854E-002	1.99854E-002	7.18650E+004	1.30000E+001	2.00000E+000	0.00000E+000	2.98910E+002	5.56791E+001	1.55705E+002	1.00000E+002	8.09925E-001	6.44775E-002	0.00000E+000	7.28493E+001	4.37011E+000	7.45898E-001	3.25513E+002	5.78709E+001	1.59416E+002	7.00590E+001	1.15427E+000	7.75613E-001	-1.05453E-001	7.28493E+001	-5.78938E+001	-1.10089E-001	7.00590E+001	-5.46391E+001
1.66580E+002	5.35802E+002	8.62700E+001	1.75485E+002	1.21818E+000	1.50201E+000	6.02700E+003	6.28549E+002	1.00000E+000	2.14500E+003	1.00000E+000	2.17364E+005	1.82971E+000	2.31474E+001	1.56913E-002	1.93474E-002	5.44843E-002	8.15282E-002	6.16470E+004	8.62946E+001	1.75478E+002	1.99854E-002	1.99854E-002	7.18650E+004	1.30000E+001	3.00000E+000	0.00000E+000	3.48636E+002	5.22935E+001	1.69060E+002	1.00000E+002	9.00848E-001	4.13301E-002	0.00000E+000	7.01328E+001	3.69750E+000	8.36088E-001	3.25513E+002	5.78709E+001	1.59416E+002	6.97292E+001	1.15427E+000	7.75613E-001	-1.04344E-001	7.01328E+001	-6.20581E+001	-1.10089E-001	6.97292E+001	-5.49815E+001
1.66564E+002	5.27467E+002	8.62773E+001	1.75556E+002	1.23414E+000	1.56392E+000	6.22300E+003	5.84028E+002	1.00000E+000	2.14600E+003	0.00000E+000	2.17461E+005	1.93010E+000	2.29666E+001	1.56446E-002	1.98250E-002	5.46158E-002	8.62028E-002	6.16470E+004	8.62948E+001	1.75478E+002	1.99854E-002	1.99854E-002	7.18650E+004	1.30000E+001	4.00000E+000	0.00000E+000	3.38343E+002	4.61908E+001	1.75443E+002	1.00000E+002	8.87848E-001	4.16123E-002	0.00000E+000	7.32512E+001	3.57923E+000	8.50005E-001	3.25513E+002	5.78709E+001	1.59416E+002	6.94636E+001	1.15427E+000	7.75613E-001	-1.17859E-001	7.32512E+001	-4.11779E+001	-1.10089E-001	6.94636E+001	-5.52500E+001
1.71353E+002	5.72913E+002	8.62705E+001	1.75472E+002	1.16054E+000	1.50494E+000	6.15900E+003	4.89015E+002	1.00000E+000	2.14700E+003	0.00000E+000	2.17554E+005	1.74653E+000	2.39356E+001	1.47878E-002	1.91762E-002	4.78032E-002	7.86427E-002	6.16470E+004	8.62950E+001	1.75479E+002	1.99854E-002	1.99854E-002	7.18650E+004	1.30000E+001	5.00000E+000	0.00000E+000	3.80229E+002	4.72081E+001	1.74310E+002	1.00000E+002	9.47851E-001	4.41674E-002	0.00000E+000	6.79831E+001	3.36929E+000	9.07649E-001	3.25513E+002	5.78709E+001	1.59416E+002	6.91725E+001	1.15427E+000	7.75613E-001	-1.29207E-001	6.79831E+001	-3.10483E+001	-1.10089E-001	6.91725E+001	-5.55374E+001
1.60554E+002	4.78297E+002	8.62399E+001	1.75594E+002	1.27937E+000	1.53919E+000	5.75900E+003	4.45582E+002	1.00000E+000	2.14800E+003	2.00000E+000	2.17635E+005	1.96920E+000	2.18700E+001	1.68586E-002	2.02824E-002	5.63349E-002	8.02961E-002	6.16470E+004	8.62954E+001	1.75479E+002	1.99854E-002	1.99854E-002	7.18650E+004	1.30000E+001	6.00000E+000	0.00000E+000	3.16523E+002	1.76794E+002	1.52339E+002	1.00000E+002	1.02654E+000	4.48592E-002	0.00000E+000	2.76218E+001	1.38199E+001	2.28841E-001	3.25513E+002	5.78709E+001	1.59416E+002	6.88942E+001	1.15427E+000	7.75613E-001	-9.21837E-002	2.76218E+001	-1.20089E+002	-1.10089E-001	6.88942E+001	-5.58244E+001
1.55248E+002	5.13369E+002	8.63398E+001	1.75443E+002	1.21926E+000	1.57344E+000	6.01800E+003	6.66102E+002	1.00000E+000	2.14900E+003	1.00000E+000	2.17726E+005	1.91844E+000	2.26576E+001	1.57170E-002	2.02827E-002	5.13254E-002	8.37002E-002	6.16470E+004	8.62950E+001	1.75479E+002	1.99854E-002	1.99854E-002	7.18650E+004	1.30000E+001	7.00000E+000	0.00000E+000	3.30339E+002	5.82123E+001	1.57309E+002	1.00000E+002	8.62371E-001	5.90556E-002	0.00000E+000	6.73215E+001	3.93855E+000	7.85505E-001	3.25513E+002	5.78709E+001	1.59416E+002	6.85827E+001	1.15427E+000	7.75613E-001	-1.26824E-001	6.73215E+001	-3.49739E+001	-1.10089E-001	6.85827E+001	-5.61198E+001
1.74832E+002	5.18596E+002	8.62842E+001	1.75474E+002	1.14816E+000	1.47513E+000	5.42000E+003	5.04185E+002	1.00000E+000	2.15000E+003	1.00000E+000	2.17826E+005	1.69368E+000	2.27727E+001	1.55956E-002	2.00369E-002	4.61934E-002	7.43259E-002	6.16470E+004	8.62947E+001	1.75479E+002	1.99854E-002	1.99854E-002	7.18650E+004	1.30000E+001	8.00000E+000	0.00000E+000	3.35434E+002	4.94090E+001	1.61435E+002	1.00000E+002	8.63001E-001	4.07368E-002	0.00000E+000	6.84677E+001	3.86376E+000	8.43726E-001	3.25513E+002	5.78709E+001	1.59416E+002	6.83183E+001	1.15427E+000	7.75613E-001	-1.24643E-001	6.84677E+001	-3.68091E+001	-1.10089E-001	6.83183E+001	-5.63906E+001
1.59592E+002	4.45630E+002	8.63182E+001	1.75521E+002	1.23924E+000	1.62829E+000	5.46200E+003	1.95324E+002	1.00000E+000	2.15100E+003	3.00000E+000	2.17918E+005	2.01783E+000	2.11100E+001	1.67679E-002	2.20320E-002	4.65580E-002	7.79427E-002	6.16470E+004	8.62946E+001	1.75480E+002	1.99854E-002	1.99854E-002	7.18650E+004	1.30000E+001	9.00000E+000	0.00000E+000	2.99188E+002	4.78904E+001	1.36994E+002	1.00000E+002	7.63040E-001	2.19415E-002	0.00000E+000	6.55895E+001	3.91416E+000	8.29654E-001	3.25513E+002	5.78709E+001	1.59416E+002	6.80307E+001	1.15427E+000	7.75613E-001	-1.35673E-001	6.55895E+001	-2.44557E+001	-1.10089E-001	6.80307E+001	-5.66776E+001
1.76581E+002	5.44739E+002	8.63204E+001	1.75519E+002	1.13336E+000	1.45208E+000	5.54400E+003	3.98134E+002	1.00000E+000	2.15200E+003	1.00000E+000	2.18019E+005	1.64572E+000	2.33396E+001	1.52214E-002	1.95020E-002	4.11725E-002	6.55485E-002	6.16470E+004	8.62947E+001	1.75480E+002	1.99854E-002	1.99854E-002	7.18650E+004	1.30000E+001	1.00000E+001	0.00000E+000	3.43854E+002	5.25919E+001	1.70636E+002	1.00000E+002	8.97348E-001	2.80494E-002	0.00000E+000	6.90529E+001	3.91002E+000	8.24366E-001	3.25513E+002	5.78709E+001	1.59416E+002	6.76916E+001	1.15427E+000	7.75613E-001	-1.23276E-001	6.90529E+001	-3.80796E+001	-1.10089E-001	6.76916E+001	-5.70164E+001
1.64177E+002	4.94765E+002	8.62516E+001	1.75483E+002	1.22783E+000	1.47090E+000	5.50400E+003	4.57843E+002	1.00000E+000	2.15300E+003	2.00000E+000	2.18102E+005	1.80602E+000	2.22433E+001	1.65500E-002	1.98264E-002	5.13104E-002	7.23460E-002	6.16470E+004	8.62951E+001	1.75481E+002	1.99854E-002	1.99854E-002	7.18650E+004	1.30000E+001	1.10000E+001	0.00000E+000	3.23319E+002	4.25882E+001	1.53144E+002	1.00000E+002	8.19073E-001	5.21996E-002	0.00000E+000	6.73476E+001	3.66894E+000	8.81721E-001	3.25513E+002	5.78709E+001	1.59416E+002	6.74206E+001	1.15427E+000	7.75613E-001	-9.00681E-002	6.73476E+001	-8.30134E+001	-1.10089E-001	6.74206E+001	-5.72915E+001
1.76770E+002	5.39823E+002	8.62505E+001	1.75357E+002	1.20853E+000	1.42197E+000	5.73300E+003	4.86653E+002	1.00000E+000	2.15400E+003	2.00000E+000	2.18191E+005	1.71849E+000	2.32341E+001	1.59612E-002	1.87801E-002	5.16385E-002	7.04328E-002	6.16470E+004	8.62951E+001	1.75481E+002	1.99854E-002	1.99854E-002	7.18650E+004	1.30000E+001	1.20000E+001	0.00000E+000	3.38657E+002	3.71393E+001	1.94009E+002	1.00000E+002	9.07869E-001	4.95916E-002	0.00000E+000	7.60117E+001	3.55701E+000	8.91118E-001	3.25513E+002	5.78709E+001	1.59416E+002	6.71650E+001	1.15427E+000	7.75613E-001	-8.11401E-002	7.60117E+001	-8.54303E+001	-1.10089E-001	6.71650E+001	-5.75409E+001
1.81563E+002	3.51327E+002	8.64732E+001	1.75422E+002	1.17826E+000	1.31242E+000	3.38300E+003	3.59737E+002	1.00000E+000	2.15500E+003	7.00000E+000	2.18267E+005	1.54637E+000	1.87437E+001	2.02576E-002	2.25644E-002	5.28730E-002	6.45455E-002	6.16470E+004	8.62952E+001	1.75481E+002	1.99854E-002	1.99854E-002	7.18650E+004	1.30000E+001	1.30000E+001	0.00000E+000	2.27230E+002	3.26675E+001	1.02618E+002	1.00000E+002	5.70843E-001	7.72722E-002	0.00000E+000	6.43991E+001	4.75007E+000	8.68681E-001	3.25513E+002	5.78709E+001	1.59416E+002	6.68461E+001	1.15427E+000	7.75613E-001	-5.38681E-002	6.43991E+001	-1.29824E+002	-1.10089E-001	6.68461E+001	-5.78440E+001
1.76061E+002	3.18079E+002	8.58769E+001	1.74681E+002	1.12068E+000	1.49891E+000	3.29100E+003	4.06850E+002	1.00000E+000	2.21100E+003	2.80000E+001	2.23036E+005	1.67979E+000	1.78348E+001	1.95351E-002	2.61283E-002	5.52235E-002	9.57008E-002	6.33890E+004	8.58515E+001	1.74713E+002	8.70612E-003	8.70612E-003	4.20467E+005	7.90000E+001	1.00000E+000	0.00000E+000	1.88990E+002	3.57841E+001	1.11259E+002	1.00000E+002	5.36717E-001	6.34376E-002	0.00000E+000	6.12739E+001	5.76897E+000	7.25185E-001	3.01136E+002	5.86996E+001	1.71627E+002	5.94050E+001	5.16398E-001	7.16739E-001	-1.44387E-001	6.12739E+001	-1.63998E+001	-1.07766E-001	5.94050E+001	-6.83361E+001
1.66664E+002	6.44325E+002	8.58339E+001	1.74834E+002	1.22452E+000	1.42621E+000	6.94200E+003	5.83360E+002	1.00000E+000	2.21200E+003	2.00000E+000	2.23092E+005	1.74643E+000	2.53836E+001	1.46969E-002	1.71175E-002	5.26551E-002	7.06178E-002	6.33890E+004	8.58515E+001	1.74713E+002	8.70612E-003	8.70612E-003	4.20467E+005	7.90000E+001	2.00000E+000	0.00000E+000	3.84916E+002	5.86903E+001	2.42422E+002	1.00000E+002	1.09925E+000	2.97794E-002	0.00000E+000	6.49885E+001	3.62242E+000	7.95190E-001	3.01136E+002	5.86996E+001	1.71627E+002	5.91938E+001	5.16398E-001	7.16739E-001	-7.60869E-002	6.49885E+001	-1.02654E+002	-1.07766E-001	5.91938E+001	-6.85587E+001
1.69319E+002	5.13163E+002	8.59013E+001	1.74793E+002	1.21484E+000	1.64235E+000	6.19900E+003	5.05516E+002	1.00000E+000	2.21300E+003	7.00000E+000	2.23182E+005	1.99520E+000	2.26531E+001	1.54298E-002	2.08596E-002	5.88363E-002	1.05683E-001	6.33890E+004	8.58522E+001	1.74714E+002	8.70612E-003	8.70612E-003	4.20467E+005	7.90000E+001	3.00000E+000	0.00000E+000	3.54345E+002	5.38541E+001	1.44780E+002	1.00000E+002	8.66745E-001	3.97159E-002	0.00000E+000	4.49001E+001	3.45372E+000	8.82598E-001	3.01136E+002	5.86996E+001	1.71627E+002	5.89789E+001	5.16398E-001	7.16739E-001	-1.49625E-001	4.49001E+001	-2.51912E+001	-1.07766E-001	5.89789E+001	-6.87656E+001
1.57424E+002	4.53133E+002	8.58721E+001	1.74772E+002	1.19265E+000	1.48807E+000	4.94600E+003	3.78111E+002	1.00000E+000	2.21400E+003	9.00000E+000	2.23259E+005	1.77475E+000	2.12869E+001	1.69585E-002	2.11591E-002	5.75539E-002	8.80472E-002	6.33890E+004	8.58525E+001	1.74715E+002	8.70612E-003	8.70612E-003	4.20467E+005	7.90000E+001	4.00000E+000	0.00000E+000	2.72195E+002	5.66692E+001	1.48778E+002	1.00000E+002	7.60185E-001	5.12641E-002	0.00000E+000	5.62255E+001	4.90694E+000	6.95463E-001	3.01136E+002	5.86996E+001	1.71627E+002	5.88032E+001	5.16398E-001	7.16739E-001	-1.10201E-001	5.62255E+001	-6.83365E+001	-1.07766E-001	5.88032E+001	-6.89429E+001
1.66528E+002	5.74777E+002	8.59668E+001	1.74776E+002	1.23286E+000	1.47822E+000	6.43400E+003	4.98524E+002	1.00000E+000	2.21500E+003	7.00000E+000	2.23332E+005	1.82244E+000	2.39745E+001	1.53700E-002	1.84289E-002	5.81462E-002	8.26103E-002	6.33890E+004	8.58526E+001	1.74716E+002	8.70612E-003	8.70612E-003	4.20467E+005	7.90000E+001	5.00000E+000	0.00000E+000	3.62852E+002	5.97700E+001	1.99156E+002	1.00000E+002	9.89186E-001	4.52763E-002	0.00000E+000	5.71723E+001	3.82963E+000	7.81293E-001	3.01136E+002	5.86996E+001	1.71627E+002	5.86083E+001	5.16398E-001	7.16739E-001	-9.05034E-002	5.71723E+001	-9.26317E+001	-1.07766E-001	5.86083E+001	-6.91298E+001
1.49940E+002	5.08452E+002	8.59796E+001	1.74772E+002	1.25834E+000	1.54119E+000	6.01800E+003	2.92504E+002	1.00000E+000	2.21600E+003	8.00000E+000	2.23408E+005	1.93935E+000	2.25489E+001	1.62208E-002	1.98669E-002	5.30174E-002	7.81596E-002	6.33890E+004	8.58530E+001	1.74717E+002	8.70612E-003	8.70612E-003	4.20467E+005	7.90000E+001	6.00000E+000	0.00000E+000	3.24478E+002	6.04774E+001	1.58353E+002	1.00000E+002	8.59536E-001	2.55404E-002	0.00000E+000	5.05458E+001	4.07670E+000	7.58886E-001	3.01136E+002	5.86996E+001	1.71627E+002	5.83688E+001	5.16398E-001	7.16739E-001	-1.01034E-001	5.05458E+001	-8.58982E+001	-1.07766E-001	5.83688E+001	-6.93680E+001
1.58117E+002	5.73665E+002	8.58608E+001	1.74816E+002	1.22494E+000	1.46626E+000	6.33900E+003	2.86387E+002	1.00000E+000	2.21700E+003	3.00000E+000	2.23494E+005	1.79609E+000	2.39513E+001	1.53853E-002	1.84162E-002	5.01673E-002	7.07472E-002	6.33890E+004	8.58534E+001	1.74717E+002	8.70612E-003	8.70612E-003	4.20467E+005	7.90000E+001	7.00000E+000	0.00000E+000	3.54991E+002	9.11923E+001	1.96155E+002	1.00000E+002	1.02351E+000	2.39786E-002	0.00000E+000	5.49885E+001	4.99921E+000	6.02976E-001	3.01136E+002	5.86996E+001	1.71627E+002	5.81686E+001	5.16398E-001	7.16739E-001	-8.96682E-002	5.49885E+001	-9.58732E+001	-1.07766E-001	5.81686E+001	-6.95806E+001
1.61675E+002	6.71936E+002	8.59009E+001	1.74752E+002	1.23150E+000	1.59784E+000	8.04300E+003	5.74847E+002	1.00000E+000	2.21800E+003	2.00000E+000	2.23586E+005	1.96774E+000	2.59217E+001	1.37318E-002	1.78166E-002	5.22454E-002	8.65929E-002	6.33890E+004	8.58535E+001	1.74717E+002	8.70612E-003	8.70612E-003	4.20467E+005	7.90000E+001	8.00000E+000	0.00000E+000	4.20479E+002	8.48718E+001	2.12338E+002	1.00000E+002	1.13763E+000	2.18181E-002	0.00000E+000	5.13273E+001	3.71323E+000	7.20693E-001	3.01136E+002	5.86996E+001	1.71627E+002	5.79572E+001	5.16398E-001	7.16739E-001	-1.29478E-001	5.13273E+001	-4.73263E+001	-1.07766E-001	5.79572E+001	-6.97854E+001
1.72194E+002	6.53552E+002	8.58588E+001	1.74668E+002	1.15588E+000	1.46339E+000	6.82400E+003	4.66019E+002	1.00000E+000	2.21900E+003	3.00000E+000	2.23667E+005	1.69150E+000	2.55647E+001	1.39924E-002	1.77150E-002	4.54972E-002	7.14750E-002	6.33890E+004	8.58539E+001	1.74718E+002	8.70612E-003	8.70612E-003	4.20467E+005	7.90000E+001	9.00000E+000	0.00000E+000	4.16226E+002	7.38954E+001	2.05085E+002	1.00000E+002	1.10019E+000	2.74827E-002	0.00000E+000	5.06860E+001	3.75001E+000	7.74745E-001	3.01136E+002	5.86996E+001	1.71627E+002	5.77602E+001	5.16398E-001	7.16739E-001	-1.17404E-001	5.06860E+001	-6.43424E+001	-1.07766E-001	5.77602E+001	-6.99818E+001
1.47200E+002	4.23037E+002	8.58042E+001	1.74640E+002	1.27658E+000	1.54338E+000	5.09600E+003	2.80101E+002	1.00000E+000	2.22000E+003	9.00000E+000	2.23745E+005	1.97025E+000	2.05679E+001	1.78827E-002	2.16201E-002	5.04991E-002	7.21939E-002	6.33890E+004	8.58536E+001	1.74717E+002	8.70612E-003	8.70612E-003	4.20467E+005	7.90000E+001	1.00000E+001	0.00000E+000	2.60126E+002	5.73715E+001	1.41041E+002	1.00000E+002	7.29610E-001	3.37715E-002	0.00000E+000	5.42661E+001	4.99739E+000	6.72749E-001	3.01136E+002	5.86996E+001	1.71627E+002	5.75998E+001	5.16398E-001	7.16739E-001	-9.46093E-002	5.42661E+001	-9.03730E+001	-1.07766E-001	5.75998E+001	-7.01454E+001
1.54383E+002	5.33405E+002	8.58899E+001	1.74568E+002	1.18778E+000	1.66482E+000	6.38700E+003	3.90655E+002	1.00000E+000	2.22100E+003	6.00000E+000	2.23816E+005	1.97743E+000	2.30956E+001	1.48623E-002	2.08314E-002	5.32398E-002	1.02375E-001	6.33890E+004	8.58537E+001	1.74718E+002	8.70612E-003	8.70612E-003	4.20467E+005	7.90000E+001	1.10000E+001	0.00000E+000	3.62556E+002	6.10082E+001	1.36758E+002	1.00000E+002	8.75425E-001	3.07515E-002	0.00000E+000	3.96913E+001	3.42843E+000	8.75925E-001	3.01136E+002	5.86996E+001	1.71627E+002	5.74269E+001	5.16398E-001	7.16739E-001	-1.67231E-001	3.96913E+001	-3.99832E+000	-1.07766E-001	5.74269E+001	-7.03073E+001
1.56111E+002	4.75425E+002	8.58016E+001	1.74695E+002	1.17853E+000	1.58891E+000	5.43500E+003	2.88140E+002	1.00000E+000	2.22200E+003	7.00000E+000	2.23899E+005	1.87257E+000	2.18042E+001	1.59860E-002	2.15526E-002	4.92369E-002	8.71300E-002	6.33890E+004	8.58544E+001	1.74717E+002	8.70612E-003	8.70612E-003	4.20467E+005	7.90000E+001	1.20000E+001	0.00000E+000	3.16173E+002	6.36325E+001	1.23335E+002	1.00000E+002	7.87958E-001	2.48734E-002	0.00000E+000	3.90002E+001	4.09220E+000	7.95526E-001	3.01136E+002	5.86996E+001	1.71627E+002	5.72392E+001	5.16398E-001	7.16739E-001	-1.48291E-001	3.90002E+001	-3.30377E+001	-1.07766E-001	5.72392E+001	-7.05090E+001
1.60979E+002	4.51234E+002	8.57961E+001	1.74574E+002	1.15896E+000	1.46421E+000	4.72900E+003	4.14407E+002	1.00000E+000	2.22300E+003	8.00000E+000	2.23972E+005	1.69697E+000	2.12423E+001	1.68533E-002	2.12921E-002	4.53075E-002	7.02126E-002	6.33890E+004	8.58544E+001	1.74717E+002	8.70612E-003	8.70612E-003	4.20467E+005	7.90000E+001	1.30000E+001	0.00000E+000	2.94247E+002	5.45580E+001	1.29835E+002	1.00000E+002	7.53545E-001	3.68657E-002	0.00000E+000	4.46740E+001	4.43238E+000	7.87390E-001	3.01136E+002	5.86996E+001	1.71627E+002	5.70842E+001	5.16398E-001	7.16739E-001	-1.16365E-001	4.46740E+001	-7.17394E+001	-1.07766E-001	5.70842E+001	-7.06584E+001
1.48062E+002	4.08361E+002	8.58257E+001	1.74599E+002	1.22590E+000	1.56998E+000	4.80200E+003	2.88024E+002	1.00000E+000	2.22400E+003	8.00000E+000	2.24056E+005	1.92463E+000	2.02079E+001	1.76906E-002	2.26559E-002	5.28243E-002	8.45300E-002	6.33890E+004	8.58547E+001	1.74718E+002	8.70612E-003	8.70612E-003	4.20467E+005	7.90000E+001	1.40000E+001	0.00000E+000	2.63521E+002	5.10672E+001	1.25495E+002	1.00000E+002	6.95494E-001	3.59349E-002	0.00000E+000	4.76867E+001	4.61949E+000	7.49732E-001	3.01136E+002	5.86996E+001	1.71627E+002	5.69492E+001	5.16398E-001	7.16739E-001	-1.23068E-001	4.76867E+001	-5.97244E+001	-1.07766E-001	5.69492E+001	-7.07922E+001
1.49253E+002	5.89231E+002	8.58224E+001	1.74620E+002	1.22429E+000	1.51307E+000	6.70300E+003	6.60210E+002	1.00000E+000	2.22500E+003	3.00000E+000	2.24135E+005	1.85243E+000	2.42741E+001	1.49537E-002	1.84809E-002	4.61921E-002	6.91363E-002	6.33890E+004	8.58550E+001	1.74717E+002	8.70612E-003	8.70612E-003	4.20467E+005	7.90000E+001	1.50000E+001	0.00000E+000	3.83859E+002	7.02236E+001	1.63390E+002	1.00000E+002	9.70419E-001	2.06405E-002	0.00000E+000	4.30090E+001	3.64838E+000	8.03484E-001	3.01136E+002	5.86996E+001	1.71627E+002	5.68388E+001	5.16398E-001	7.16739E-001	-1.05494E-001	4.30090E+001	-8.76872E+001	-1.07766E-001	5.68388E+001	-7.09038E+001
1.45994E+002	4.45738E+002	8.58202E+001	1.74539E+002	1.27064E+000	1.55742E+000	5.38700E+003	2.14638E+002	1.00000E+000	2.22600E+003	9.00000E+000	2.24226E+005	1.97892E+000	2.11125E+001	1.73120E-002	2.12194E-002	4.87315E-002	7.15057E-002	6.33890E+004	8.58554E+001	1.74717E+002	8.70612E-003	8.70612E-003	4.20467E+005	7.90000E+001	1.60000E+001	0.00000E+000	2.81012E+002	6.19001E+001	1.42181E+002	1.00000E+002	7.69237E-001	1.72131E-002	0.00000E+000	4.95261E+001	4.77774E+000	6.84409E-001	3.01136E+002	5.86996E+001	1.71627E+002	5.66706E+001	5.16398E-001	7.16739E-001	-1.01408E-001	4.95261E+001	-8.64403E+001	-1.07766E-001	5.66706E+001	-7.10681E+001
1.41521E+002	4.32052E+002	8.57902E+001	1.74648E+002	1.29930E+000	1.68315E+000	5.69000E+003	3.32504E+002	1.00000E+000	2.22700E+003	8.00000E+000	2.24313E+005	2.18691E+000	2.07859E+001	1.72247E-002	2.23134E-002	6.14621E-002	1.01346E-001	6.33890E+004	8.58551E+001	1.74717E+002	8.70612E-003	8.70612E-003	4.20467E+005	7.90000E+001	1.70000E+001	0.00000E+000	2.64575E+002	6.12441E+001	1.31334E+002	1.00000E+002	7.24397E-001	3.83293E-002	0.00000E+000	4.79653E+001	4.77150E+000	6.66807E-001	3.01136E+002	5.86996E+001	1.71627E+002	5.65490E+001	5.16398E-001	7.16739E-001	-1.28703E-001	4.79653E+001	-5.17589E+001	-1.07766E-001	5.65490E+001	-7.11978E+001
1.60616E+002	6.20925E+002	8.57818E+001	1.74697E+002	1.21617E+000	1.48880E+000	6.91800E+003	4.60980E+002	1.00000E+000	2.22800E+003	3.00000E+000	2.24380E+005	1.81063E+000	2.49184E+001	1.46219E-002	1.78997E-002	4.79381E-002	7.06065E-002	6.33890E+004	8.58553E+001	1.74718E+002	8.70612E-003	8.70612E-003	4.20467E+005	7.90000E+001	1.80000E+001	0.00000E+000	3.71479E+002	7.94516E+001	1.98323E+002	1.00000E+002	1.03218E+000	2.95807E-002	0.00000E+000	5.24208E+001	4.19610E+000	6.87662E-001	3.01136E+002	5.86996E+001	1.71627E+002	5.64431E+001	5.16398E-001	7.16739E-001	-1.00790E-001	5.24208E+001	-8.43493E+001	-1.07766E-001	5.64431E+001	-7.13069E+001
1.58776E+002	5.60963E+002	8.59231E+001	1.74760E+002	1.21593E+000	1.45336E+000	6.10700E+003	3.40748E+002	1.00000E+000	2.22900E+003	4.00000E+000	2.24451E+005	1.76719E+000	2.36847E+001	1.55595E-002	1.85977E-002	4.99846E-002	7.02566E-002	6.33890E+004	8.58553E+001	1.74718E+002	8.70612E-003	8.70612E-003	4.20467E+005	7.90000E+001	1.90000E+001	0.00000E+000	3.28736E+002	6.93198E+001	1.93848E+002	1.00000E+002	9.45711E-001	2.77886E-002	0.00000E+000	5.79570E+001	4.49150E+000	6.83763E-001	3.01136E+002	5.86996E+001	1.71627E+002	5.62829E+001	5.16398E-001	7.16739E-001	-8.89472E-002	5.79570E+001	-9.37986E+001	-1.07766E-001	5.62829E+001	-7.14582E+001
1.61436E+002	5.51735E+002	8.58628E+001	1.74756E+002	1.27004E+000	1.51488E+000	6.49900E+003	5.40992E+002	1.00000E+000	2.23000E+003	4.00000E+000	2.24526E+005	1.92396E+000	2.34890E+001	1.57542E-002	1.87912E-002	5.25254E-002	7.36268E-002	6.33890E+004	8.58555E+001	1.74719E+002	8.70612E-003	8.70612E-003	4.20467E+005	7.90000E+001	2.00000E+001	0.00000E+000	3.74728E+002	6.57719E+001	1.60475E+002	1.00000E+002	9.44598E-001	2.58992E-002	0.00000E+000	4.29123E+001	3.64401E+000	8.16974E-001	3.01136E+002	5.86996E+001	1.71627E+002	5.61616E+001	5.16398E-001	7.16739E-001	-8.79134E-002	4.29123E+001	-1.10139E+002	-1.07766E-001	5.61616E+001	-7.15845E+001
1.63653E+002	6.59843E+002	8.58271E+001	1.74745E+002	1.21967E+000	1.46665E+000	7.27000E+003	4.86863E+002	1.00000E+000	2.23100E+003	2.00000E+000	2.24594E+005	1.78884E+000	2.56874E+001	1.43046E-002	1.72013E-002	4.75119E-002	6.76371E-002	6.33890E+004	8.58556E+001	1.74718E+002	8.70612E-003	8.70612E-003	4.20467E+005	7.90000E+001	2.10000E+001	0.00000E+000	4.12086E+002	6.54674E+001	2.26804E+002	1.00000E+002	1.12063E+000	2.66742E-002	0.00000E+000	5.48461E+001	3.54999E+000	7.92896E-001	3.01136E+002	5.86996E+001	1.71627E+002	5.60336E+001	5.16398E-001	7.16739E-001	-9.19405E-002	5.48461E+001	-9.31632E+001	-1.07766E-001	5.60336E+001	-7.17149E+001
1.58491E+002	6.09415E+002	8.58418E+001	1.74740E+002	1.23445E+000	1.53744E+000	7.07900E+003	4.72627E+002	1.00000E+000	2.23200E+003	2.00000E+000	2.24679E+005	1.89789E+000	2.46863E+001	1.46719E-002	1.82731E-002	4.86516E-002	7.41163E-002	6.33890E+004	8.58557E+001	1.74718E+002	8.70612E-003	8.70612E-003	4.20467E+005	7.90000E+001	2.20000E+001	0.00000E+000	3.78221E+002	6.21853E+001	2.07367E+002	1.00000E+002	1.03048E+000	2.42281E-002	0.00000E+000	5.44350E+001	3.64736E+000	7.82072E-001	3.01136E+002	5.86996E+001	1.71627E+002	5.59199E+001	5.16398E-001	7.16739E-001	-1.09307E-001	5.44350E+001	-7.12989E+001	-1.07766E-001	5.59199E+001	-7.18271E+001
1.53383E+002	5.49357E+002	8.57625E+001	1.74719E+002	1.22812E+000	1.58106E+000	6.50900E+003	4.30494E+002	1.00000E+000	2.23300E+003	5.00000E+000	2.24760E+005	1.94174E+000	2.34384E+001	1.52224E-002	1.95971E-002	5.20709E-002	8.46824E-002	6.33890E+004	8.58557E+001	1.74717E+002	8.70612E-003	8.70612E-003	4.20467E+005	7.90000E+001	2.30000E+001	0.00000E+000	3.40944E+002	1.10774E+002	1.89030E+002	1.00000E+002	1.02199E+000	3.17157E-002	0.00000E+000	5.05842E+001	6.14286E+000	4.84266E-001	3.01136E+002	5.86996E+001	1.71627E+002	5.57704E+001	5.16398E-001	7.16739E-001	-1.25638E-001	5.05842E+001	-5.33441E+001	-1.07766E-001	5.57704E+001	-7.19823E+001
1.57429E+002	5.65761E+002	8.58322E+001	1.74644E+002	1.18463E+000	1.52820E+000	6.28800E+003	4.11623E+002	1.00000E+000	2.23400E+003	2.00000E+000	2.24839E+005	1.81034E+000	2.37857E+001	1.49391E-002	1.92718E-002	4.66587E-002	7.58769E-002	6.33890E+004	8.58557E+001	1.74717E+002	8.70612E-003	8.70612E-003	4.20467E+005	7.90000E+001	2.40000E+001	0.00000E+000	3.64158E+002	6.40680E+001	1.60164E+002	1.00000E+002	9.25993E-001	2.54182E-002	0.00000E+000	4.35461E+001	3.74612E+000	8.07929E-001	3.01136E+002	5.86996E+001	1.71627E+002	5.56957E+001	5.16398E-001	7.16739E-001	-1.26646E-001	4.35461E+001	-5.89960E+001	-1.07766E-001	5.56957E+001	-7.20472E+001
1.64307E+002	5.45738E+002	8.58750E+001	1.74735E+002	1.12910E+000	1.36242E+000	5.21500E+003	3.92758E+002	1.00000E+000	2.23500E+003	4.00000E+000	2.24917E+005	1.53832E+000	2.33610E+001	1.56353E-002	1.88662E-002	4.56290E-002	6.50560E-002	6.33890E+004	8.58550E+001	1.74717E+002	8.70612E-003	8.70612E-003	4.20467E+005	7.90000E+001	2.50000E+001	0.00000E+000	3.34334E+002	4.24264E+001	1.94695E+002	1.00000E+002	9.11517E-001	3.32160E-002	0.00000E+000	5.76887E+001	3.89890E+000	8.52398E-001	3.01136E+002	5.86996E+001	1.71627E+002	5.56367E+001	5.16398E-001	7.16739E-001	-9.36459E-002	5.76887E+001	-8.81667E+001	-1.07766E-001	5.56367E+001	-7.21073E+001
1.56710E+002	4.87514E+002	8.58604E+001	1.74841E+002	1.23180E+000	1.49591E+000	5.51100E+003	4.62190E+002	1.00000E+000	2.23600E+003	6.00000E+000	2.25000E+005	1.84266E+000	2.20797E+001	1.65930E-002	2.01508E-002	5.50897E-002	7.99310E-002	6.33890E+004	8.58551E+001	1.74717E+002	8.70612E-003	8.70612E-003	4.20467E+005	7.90000E+001	2.60000E+001	0.00000E+000	2.98014E+002	5.11296E+001	1.58637E+002	1.00000E+002	8.06636E-001	3.82860E-002	0.00000E+000	5.24001E+001	4.18792E+000	7.71965E-001	3.01136E+002	5.86996E+001	1.71627E+002	5.55214E+001	5.16398E-001	7.16739E-001	-9.68275E-002	5.24001E+001	-8.94310E+001	-1.07766E-001	5.55214E+001	-7.22291E+001
1.56341E+002	6.18462E+002	8.59398E+001	1.74782E+002	1.21797E+000	1.48302E+000	6.86400E+003	7.34335E+002	1.00000E+000	2.23700E+003	3.00000E+000	2.25077E+005	1.80626E+000	2.48689E+001	1.47010E-002	1.79002E-002	5.17391E-002	7.55909E-002	6.33890E+004	8.58554E+001	1.74717E+002	8.70612E-003	8.70612E-003	4.20467E+005	7.90000E+001	2.70000E+001	0.00000E+000	3.97557E+002	7.41102E+001	1.84534E+002	1.00000E+002	1.03561E+000	3.31888E-002	0.00000E+000	4.52663E+001	3.75643E+000	7.71166E-001	3.01136E+002	5.86996E+001	1.71627E+002	5.54521E+001	5.16398E-001	7.16739E-001	-9.81312E-002	4.52663E+001	-9.48953E+001	-1.07766E-001	5.54521E+001	-7.22887E+001
1.64058E+002	5.03731E+002	8.59107E+001	1.74784E+002	1.21860E+000	1.57177E+000	5.88400E+003	3.71008E+002	1.00000E+000	2.23800E+003	5.00000E+000	2.25155E+005	1.91536E+000	2.24440E+001	1.58864E-002	2.04905E-002	5.73461E-002	9.37859E-002	6.33890E+004	8.58555E+001	1.74716E+002	8.70612E-003	8.70612E-003	4.20467E+005	7.90000E+001	2.80000E+001	0.00000E+000	3.22181E+002	5.59396E+001	1.60107E+002	1.00000E+002	8.52066E-001	3.84542E-002	0.00000E+000	4.88178E+001	4.00670E+000	7.80887E-001	3.01136E+002	5.86996E+001	1.71627E+002	5.53637E+001	5.16398E-001	7.16739E-001	-1.26566E-001	4.88178E+001	-5.38334E+001	-1.07766E-001	5.53637E+001	-7.23796E+001
1.58036E+002	4.14106E+002	8.58437E+001	1.74872E+002	1.20721E+000	1.53526E+000	4.69400E+003	5.40862E+002	1.00000E+000	2.23900E+003	9.00000E+000	2.25238E+005	1.85338E+000	2.03496E+001	1.76201E-002	2.24084E-002	6.65411E-002	1.06021E-001	6.33890E+004	8.58557E+001	1.74717E+002	8.70612E-003	8.70612E-003	4.20467E+005	7.90000E+001	2.90000E+001	0.00000E+000	2.65461E+002	4.66712E+001	1.37421E+002	1.00000E+002	7.13176E-001	6.98413E-002	0.00000E+000	5.06594E+001	4.56017E+000	7.68173E-001	3.01136E+002	5.86996E+001	1.71627E+002	5.52773E+001	5.16398E-001	7.16739E-001	-1.19621E-001	5.06594E+001	-6.14120E+001	-1.07766E-001	5.52773E+001	-7.24762E+001
1.51728E+002	4.70223E+002	8.58013E+001	1.74819E+002	1.18990E+000	1.65820E+000	5.61300E+003	3.54091E+002	1.00000E+000	2.24000E+003	7.00000E+000	2.25318E+005	1.97309E+000	2.16846E+001	1.58822E-002	2.21330E-002	5.79083E-002	1.10186E-001	6.33890E+004	8.58552E+001	1.74717E+002	8.70612E-003	8.70612E-003	4.20467E+005	7.90000E+001	3.00000E+001	0.00000E+000	2.77261E+002	4.74390E+001	1.84821E+002	1.00000E+002	8.19078E-001	3.58776E-002	0.00000E+000	6.40126E+001	4.21415E+000	7.60157E-001	3.01136E+002	5.86996E+001	1.71627E+002	5.52126E+001	5.16398E-001	7.16739E-001	-1.64428E-001	6.40126E+001	1.60049E+001	-1.07766E-001	5.52126E+001	-7.25419E+001
1.61211E+002	5.56483E+002	8.58366E+001	1.74743E+002	1.18420E+000	1.56422E+000	6.30300E+003	2.83828E+002	1.00000E+000	2.24100E+003	4.00000E+000	2.25384E+005	1.85236E+000	2.35899E+001	1.49160E-002	1.97027E-002	4.67870E-002	7.96619E-002	6.33890E+004	8.58550E+001	1.74717E+002	8.70612E-003	8.70612E-003	4.20467E+005	7.90000E+001	3.10000E+001	0.00000E+000	3.32773E+002	6.11745E+001	1.84075E+002	1.00000E+002	9.20193E-001	1.68251E-002	0.00000E+000	5.37023E+001	4.07540E+000	7.41767E-001	3.01136E+002	5.86996E+001	1.71627E+002	5.51083E+001	5.16398E-001	7.16739E-001	-1.38270E-001	5.37023E+001	-3.26921E+001	-1.07766E-001	5.51083E+001	-7.26393E+001
1.92623E+002	6.49988E+002	8.58763E+001	1.74711E+002	1.17993E+000	1.48454E+000	7.01100E+003	6.46620E+002	1.00000E+000	2.24200E+003	2.00000E+000	2.25480E+005	1.75165E+000	2.54949E+001	1.40918E-002	1.77297E-002	4.61939E-002	7.17267E-002	6.33890E+004	8.58550E+001	1.74717E+002	8.70612E-003	8.70612E-003	4.20467E+005	7.90000E+001	3.20000E+001	0.00000E+000	4.12517E+002	5.96932E+001	2.11190E+002	1.00000E+002	1.08297E+000	3.09172E-002	0.00000E+000	5.06713E+001	3.43222E+000	8.35115E-001	3.01136E+002	5.86996E+001	1.71627E+002	5.50346E+001	5.16398E-001	7.16739E-001	-1.14321E-001	5.06713E+001	-6.84569E+001	-1.07766E-001	5.50346E+001	-7.27080E+001
1.46080E+002	2.56287E+002	8.59277E+001	1.74711E+002	1.16025E+000	1.49199E+000	2.72400E+003	3.14576E+002	1.00000E+000	2.24300E+003	8.00000E+001	2.25609E+005	1.73108E+000	1.60090E+001	2.22304E-002	2.85866E-002	6.06199E-002	9.72263E-002	6.33890E+004	8.58548E+001	1.74717E+002	8.70612E-003	8.70612E-003	4.20467E+005	7.90000E+001	3.30000E+001	0.00000E+000	1.61915E+002	3.62327E+001	8.15531E+001	1.00000E+002	4.43465E-001	8.87364E-002	0.00000E+000	4.74557E+001	6.77665E+000	6.78566E-001	3.01136E+002	5.86996E+001	1.71627E+002	5.49662E+001	5.16398E-001	7.16739E-001	-1.25080E-001	4.74557E+001	-5.72191E+001	-1.07766E-001	5.49662E+001	-7.27720E+001
1.69017E+002	5.76090E+002	8.59641E+001	1.74755E+002	1.21028E+000	1.42049E+000	6.11400E+003	4.12371E+002	1.00000E+000	2.24400E+003	4.00000E+000	2.25636E+005	1.71919E+000	2.40019E+001	1.54783E-002	1.81667E-002	4.54818E-002	6.15445E-002	6.33890E+004	8.58551E+001	1.74718E+002	8.70612E-003	8.70612E-003	4.20467E+005	7.90000E+001	3.40000E+001	0.00000E+000	3.42984E+002	5.61601E+001	2.08632E+002	1.00000E+002	9.72151E-001	3.08762E-002	0.00000E+000	5.88452E+001	3.96644E+000	7.73834E-001	3.01136E+002	5.86996E+001	1.71627E+002	5.49445E+001	5.16398E-001	7.16739E-001	-7.99043E-002	5.88452E+001	-1.04110E+002	-1.07766E-001	5.49445E+001	-7.27928E+001
1.77569E+002	5.77866E+002	8.58903E+001	1.74726E+002	1.20796E+000	1.47599E+000	6.34200E+003	5.12112E+002	1.00000E+000	2.24500E+003	2.00000E+000	2.25704E+005	1.78294E+000	2.40388E+001	1.51684E-002	1.85341E-002	5.23909E-002	7.70182E-002	6.33890E+004	8.58549E+001	1.74717E+002	8.70612E-003	8.70612E-003	4.20467E+005	7.90000E+001	3.50000E+001	0.00000E+000	3.60338E+002	1.37414E+002	2.04965E+002	1.00000E+002	1.12286E+000	3.79942E-002	0.00000E+000	4.94340E+001	7.69674E+000	3.91554E-001	3.01136E+002	5.86996E+001	1.71627E+002	5.49081E+001	5.16398E-001	7.16739E-001	-9.98656E-002	4.94340E+001	-8.85132E+001	-1.07766E-001	5.49081E+001	-7.28340E+001
1.60567E+002	4.81063E+002	8.58700E+001	1.74803E+002	1.24788E+000	1.65350E+000	5.99700E+003	4.53225E+002	1.00000E+000	2.24600E+003	7.00000E+000	2.25775E+005	2.06337E+000	2.19331E+001	1.61141E-002	2.13520E-002	6.41603E-002	1.10968E-001	6.33890E+004	8.58544E+001	1.74717E+002	8.70612E-003	8.70612E-003	4.20467E+005	7.90000E+001	3.60000E+001	0.00000E+000	2.93658E+002	5.59402E+001	1.71985E+002	1.00000E+002	8.32868E-001	4.13683E-002	0.00000E+000	5.64101E+001	4.28493E+000	7.23270E-001	3.01136E+002	5.86996E+001	1.71627E+002	5.48420E+001	5.16398E-001	7.16739E-001	-1.39805E-001	5.64101E+001	-2.78114E+001	-1.07766E-001	5.48420E+001	-7.29058E+001
1.64100E+002	3.96646E+002	8.58425E+001	1.74637E+002	1.21785E+000	1.52947E+000	4.53100E+003	4.70138E+002	1.00000E+000	2.24700E+003	1.70000E+001	2.25857E+005	1.86268E+000	1.99160E+001	1.80925E-002	2.27219E-002	5.95737E-002	9.21978E-002	6.33890E+004	8.58541E+001	1.74717E+002	8.70612E-003	8.70612E-003	4.20467E+005	7.90000E+001	3.70000E+001	0.00000E+000	2.23940E+002	5.66151E+001	1.61174E+002	1.00000E+002	7.13381E-001	6.46607E-002	0.00000E+000	6.86999E+001	5.71372E+000	6.24016E-001	3.01136E+002	5.86996E+001	1.71627E+002	5.48303E+001	5.16398E-001	7.16739E-001	-1.13427E-001	6.86999E+001	-5.16117E+001	-1.07766E-001	5.48303E+001	-7.29115E+001
1.58952E+002	4.92871E+002	8.59025E+001	1.74717E+002	1.26515E+000	1.52635E+000	5.82300E+003	2.85838E+002	1.00000E+000	2.25000E+003	1.40000E+001	2.26103E+005	1.93106E+000	2.22007E+001	1.65794E-002	2.00023E-002	4.84662E-002	6.91145E-002	6.33890E+004	8.58544E+001	1.74716E+002	8.70612E-003	8.70612E-003	4.20467E+005	7.90000E+001	3.80000E+001	0.00000E+000	2.80918E+002	5.87651E+001	1.93316E+002	1.00000E+002	8.58521E-001	2.49386E-002	0.00000E+000	6.54487E+001	4.54147E+000	6.92535E-001	3.01136E+002	5.86996E+001	1.71627E+002	5.47104E+001	5.16398E-001	7.16739E-001	-9.35687E-002	6.54487E+001	-8.05009E+001	-1.07766E-001	5.47104E+001	-7.30303E+001
1.57932E+002	6.35301E+002	8.58704E+001	1.74587E+002	1.22191E+000	1.51060E+000	7.20100E+003	5.19937E+002	1.00000E+000	2.25100E+003	4.00000E+000	2.26171E+005	1.84582E+000	2.52052E+001	1.43994E-002	1.78014E-002	4.74516E-002	7.12430E-002	6.33890E+004	8.58545E+001	1.74715E+002	8.70612E-003	8.70612E-003	4.20467E+005	7.90000E+001	3.90000E+001	0.00000E+000	3.56671E+002	6.55326E+001	2.68577E+002	1.00000E+002	1.11800E+000	2.76524E-002	0.00000E+000	7.02382E+001	3.75834E+000	7.52521E-001	3.01136E+002	5.86996E+001	1.71627E+002	5.46716E+001	5.16398E-001	7.16739E-001	-1.05650E-001	7.02382E+001	-6.02510E+001	-1.07766E-001	5.46716E+001	-7.30653E+001
1.54884E+002	4.95382E+002	8.58877E+001	1.74723E+002	1.25850E+000	1.49261E+000	5.71100E+003	3.65389E+002	1.00000E+000	2.25200E+003	8.00000E+000	2.26258E+005	1.87845E+000	2.22572E+001	1.66532E-002	1.97510E-002	5.04225E-002	6.96885E-002	6.33890E+004	8.58547E+001	1.74715E+002	8.70612E-003	8.70612E-003	4.20467E+005	7.90000E+001	4.00000E+001	0.00000E+000	2.89550E+002	5.24394E+001	2.12103E+002	1.00000E+002	8.95397E-001	2.64461E-002	0.00000E+000	6.86149E+001	4.22218E+000	7.52174E-001	3.01136E+002	5.86996E+001	1.71627E+002	5.45864E+001	5.16398E-001	7.16739E-001	-8.50967E-002	6.86149E+001	-8.79369E+001	-1.07766E-001	5.45864E+001	-7.31559E+001
1.58439E+002	4.12306E+002	8.58906E+001	1.74868E+002	1.20921E+000	1.57830E+000	4.79100E+003	2.65346E+002	1.00000E+000	2.25300E+003	2.30000E+001	2.26345E+005	1.90851E+000	2.03053E+001	1.74699E-002	2.28023E-002	5.38454E-002	8.95130E-002	6.33890E+004	8.58543E+001	1.74715E+002	8.70612E-003	8.70612E-003	4.20467E+005	7.90000E+001	4.10000E+001	0.00000E+000	2.37610E+002	3.97033E+001	1.54366E+002	1.00000E+002	6.92953E-001	3.27382E-002	0.00000E+000	6.19682E+001	4.52218E+000	7.66744E-001	3.01136E+002	5.86996E+001	1.71627E+002	5.45646E+001	5.16398E-001	7.16739E-001	-1.32408E-001	6.19682E+001	-3.26378E+001	-1.07766E-001	5.45646E+001	-7.31847E+001
1.46919E+002	3.38683E+002	8.57861E+001	1.74755E+002	1.32434E+000	1.59597E+000	4.34300E+003	2.58166E+002	1.00000E+000	2.25400E+003	3.90000E+001	2.26443E+005	2.11361E+000	1.84034E+001	2.00958E-002	2.42175E-002	5.94423E-002	8.46332E-002	6.33890E+004	8.58546E+001	1.74716E+002	8.70612E-003	8.70612E-003	4.20467E+005	7.90000E+001	4.20000E+001	0.00000E+000	1.99805E+002	3.44022E+001	1.25999E+002	1.00000E+002	5.77320E-001	5.45070E-002	0.00000E+000	6.03386E+001	4.81404E+000	7.56497E-001	3.01136E+002	5.86996E+001	1.71627E+002	5.45590E+001	5.16398E-001	7.16739E-001	-9.30128E-002	6.03386E+001	-8.63242E+001	-1.07766E-001	5.45590E+001	-7.31935E+001
1.52588E+002	4.27667E+002	8.58502E+001	1.74704E+002	1.23228E+000	1.53514E+000	4.95400E+003	3.91850E+002	1.00000E+000	2.25500E+003	2.40000E+001	2.26523E+005	1.89171E+000	2.06801E+001	1.75078E-002	2.18107E-002	5.75119E-002	8.76236E-002	6.33890E+004	8.58543E+001	1.74715E+002	8.70612E-003	8.70612E-003	4.20467E+005	7.90000E+001	4.30000E+001	0.00000E+000	2.53536E+002	4.60148E+001	1.65494E+002	1.00000E+002	7.46793E-001	4.98060E-002	0.00000E+000	6.22353E+001	4.61184E+000	7.39365E-001	3.01136E+002	5.86996E+001	1.71627E+002	5.45839E+001	5.16398E-001	7.16739E-001	-1.09437E-001	6.22353E+001	-6.33265E+001	-1.07766E-001	5.45839E+001	-7.31606E+001
1.50939E+002	3.99698E+002	8.58405E+001	1.74704E+002	1.29001E+000	1.50584E+000	4.75600E+003	2.48915E+002	1.00000E+000	2.25600E+003	2.50000E+001	2.26607E+005	1.94255E+000	1.99924E+001	1.87057E-002	2.18352E-002	5.59581E-002	7.49953E-002	6.33890E+004	8.58545E+001	1.74715E+002	8.70612E-003	8.70612E-003	4.20467E+005	7.90000E+001	4.40000E+001	0.00000E+000	2.30933E+002	7.90174E+001	1.60050E+002	1.00000E+002	7.57910E-001	4.07010E-002	0.00000E+000	6.69770E+001	7.39231E+000	4.70771E-001	3.01136E+002	5.86996E+001	1.71627E+002	5.46105E+001	5.16398E-001	7.16739E-001	-7.71953E-002	6.69770E+001	-9.93052E+001	-1.07766E-001	5.46105E+001	-7.31348E+001
1.58098E+002	4.00024E+002	8.58612E+001	1.74627E+002	1.16192E+000	1.45259E+000	4.17100E+003	3.18513E+002	1.00000E+000	2.25700E+003	2.60000E+001	2.26694E+005	1.68780E+000	2.00006E+001	1.79911E-002	2.24917E-002	5.18461E-002	7.90539E-002	6.33890E+004	8.58544E+001	1.74716E+002	8.70612E-003	8.70612E-003	4.20467E+005	7.90000E+001	4.50000E+001	0.00000E+000	2.20126E+002	4.49459E+001	1.52556E+002	1.00000E+002	6.72924E-001	5.33372E-002	0.00000E+000	6.57326E+001	5.29035E+000	7.02435E-001	3.01136E+002	5.86996E+001	1.71627E+002	5.46135E+001	5.16398E-001	7.16739E-001	-1.11174E-001	6.57326E+001	-5.75466E+001	-1.07766E-001	5.46135E+001	-7.31262E+001
1.50814E+002	2.66027E+002	8.59540E+001	1.74890E+002	1.14626E+000	1.50056E+000	2.78000E+003	1.84568E+002	1.00000E+000	2.25800E+003	7.50000E+001	2.26820E+005	1.72003E+000	1.63103E+001	2.17400E-002	2.84598E-002	5.64975E-002	9.34357E-002	6.33890E+004	8.58546E+001	1.74715E+002	8.70612E-003	8.70612E-003	4.20467E+005	7.90000E+001	4.60000E+001	0.00000E+000	1.59990E+002	1.73294E+001	1.06314E+002	1.00000E+002	4.55647E-001	5.08112E-002	0.00000E+000	6.31867E+001	5.15016E+000	8.83829E-001	3.01136E+002	5.86996E+001	1.71627E+002	5.46335E+001	5.16398E-001	7.16739E-001	-1.33860E-001	6.31867E+001	-2.93936E+001	-1.07766E-001	5.46335E+001	-7.31115E+001
1.53181E+002	4.40685E+002	8.58576E+001	1.74749E+002	1.22726E+000	1.50444E+000	4.99400E+003	3.97059E+002	1.00000E+000	2.25900E+003	2.10000E+001	2.26869E+005	1.84634E+000	2.09925E+001	1.73664E-002	2.12888E-002	5.68096E-002	8.38876E-002	6.33890E+004	8.58546E+001	1.74715E+002	8.70612E-003	8.70612E-003	4.20467E+005	7.90000E+001	4.70000E+001	0.00000E+000	2.46048E+002	4.27791E+001	1.78753E+002	1.00000E+002	7.55228E-001	3.98052E-002	0.00000E+000	6.81574E+001	4.44535E+000	7.63978E-001	3.01136E+002	5.86996E+001	1.71627E+002	5.46577E+001	5.16398E-001	7.16739E-001	-1.01471E-001	6.81574E+001	-6.77356E+001	-1.07766E-001	5.46577E+001	-7.30885E+001
1.60888E+002	3.74119E+002	8.58258E+001	1.74737E+002	1.16546E+000	1.47271E+000	3.95900E+003	2.80180E+002	1.00000E+000	2.26000E+003	3.20000E+001	2.26969E+005	1.71640E+000	1.93422E+001	1.85228E-002	2.34059E-002	4.96215E-002	7.69091E-002	6.33890E+004	8.58542E+001	1.74716E+002	8.70612E-003	8.70612E-003	4.20467E+005	7.90000E+001	4.80000E+001	0.00000E+000	2.12715E+002	2.37725E+001	1.55225E+002	1.00000E+002	6.32651E-001	3.59467E-002	0.00000E+000	6.78671E+001	4.32708E+000	8.81502E-001	3.01136E+002	5.86996E+001	1.71627E+002	5.47280E+001	5.16398E-001	7.16739E-001	-1.16463E-001	6.78671E+001	-4.84222E+001	-1.07766E-001	5.47280E+001	-7.30203E+001
1.55619E+002	4.96153E+002	8.58339E+001	1.74745E+002	1.21265E+000	1.41618E+000	5.26700E+003	3.18647E+002	1.00000E+000	2.26100E+003	1.40000E+001	2.27043E+005	1.71733E+000	2.22745E+001	1.67091E-002	1.95136E-002	4.96439E-002	6.65662E-002	6.33890E+004	8.58538E+001	1.74715E+002	8.70612E-003	8.70612E-003	4.20467E+005	7.90000E+001	4.90000E+001	0.00000E+000	2.60761E+002	6.48080E+001	2.14112E+002	1.00000E+002	8.77731E-001	3.08277E-002	0.00000E+000	7.64235E+001	4.94838E+000	6.68293E-001	3.01136E+002	5.86996E+001	1.71627E+002	5.47241E+001	5.16398E-001	7.16739E-001	-7.74250E-002	7.64235E+001	-8.95804E+001	-1.07766E-001	5.47241E+001	-7.30239E+001
1.43146E+002	5.31646E+002	8.58639E+001	1.74705E+002	1.26245E+000	1.65553E+000	6.71600E+003	3.06443E+002	1.00000E+000	2.26200E+003	1.00000E+000	2.27109E+005	2.09003E+000	2.30574E+001	1.54050E-002	2.02014E-002	5.25087E-002	8.85073E-002	6.33890E+004	8.58535E+001	1.74715E+002	8.70612E-003	8.70612E-003	4.20467E+005	7.90000E+001	5.00000E+001	0.00000E+000	3.03608E+002	5.40696E+001	2.00623E+002	1.00000E+002	8.97119E-001	1.70668E-002	0.00000E+000	6.31276E+001	3.92357E+000	7.46404E-001	3.01136E+002	5.86996E+001	1.71627E+002	5.47975E+001	5.16398E-001	7.16739E-001	-1.34708E-001	6.31276E+001	-2.82668E+001	-1.07766E-001	5.47975E+001	-7.29458E+001
1.58334E+002	5.89125E+002	8.58227E+001	1.74698E+002	1.20623E+000	1.42720E+000	6.26800E+003	4.85910E+002	1.00000E+000	2.26300E+003	1.00000E+000	2.27195E+005	1.72153E+000	2.42719E+001	1.52358E-002	1.80269E-002	5.02081E-002	6.92597E-002	6.33890E+004	8.58537E+001	1.74715E+002	8.70612E-003	8.70612E-003	4.20467E+005	7.90000E+001	5.10000E+001	0.00000E+000	3.50181E+002	5.70741E+001	2.32001E+002	1.00000E+002	1.02723E+000	3.64661E-002	0.00000E+000	6.33222E+001	3.90967E+000	7.75365E-001	3.01136E+002	5.86996E+001	1.71627E+002	5.48644E+001	5.16398E-001	7.16739E-001	-8.39109E-002	6.33222E+001	-9.47032E+001	-1.07766E-001	5.48644E+001	-7.28821E+001
1.51407E+002	5.54978E+002	8.58123E+001	1.74741E+002	1.27123E+000	1.48155E+000	6.42000E+003	2.47938E+002	1.00000E+000	2.26400E+003	1.00000E+000	2.27270E+005	1.88340E+000	2.35580E+001	1.58656E-002	1.84906E-002	4.63910E-002	6.19364E-002	6.33890E+004	8.58536E+001	1.74714E+002	8.70612E-003	8.70612E-003	4.20467E+005	7.90000E+001	5.20000E+001	0.00000E+000	3.08689E+002	7.24537E+001	2.10394E+002	1.00000E+002	9.52480E-001	1.83738E-002	0.00000E+000	6.52333E+001	4.63742E+000	6.45903E-001	3.01136E+002	5.86996E+001	1.71627E+002	5.49328E+001	5.16398E-001	7.16739E-001	-7.64032E-002	6.52333E+001	-1.02020E+002	-1.07766E-001	5.49328E+001	-7.28168E+001
1.44677E+002	3.95117E+002	8.58305E+001	1.74589E+002	1.28692E+000	1.49789E+000	4.67200E+003	3.60950E+002	1.00000E+000	2.26500E+003	1.10000E+001	2.27363E+005	1.92767E+000	1.98776E+001	1.88278E-002	2.19144E-002	5.69258E-002	7.58985E-002	6.33890E+004	8.58532E+001	1.74715E+002	8.70612E-003	8.70612E-003	4.20467E+005	7.90000E+001	5.30000E+001	0.00000E+000	2.38944E+002	7.13057E+001	1.44295E+002	1.00000E+002	7.27774E-001	5.11822E-002	0.00000E+000	5.69211E+001	6.67652E+000	5.25908E-001	3.01136E+002	5.86996E+001	1.71627E+002	5.50278E+001	5.16398E-001	7.16739E-001	-7.57583E-002	5.69211E+001	-1.11110E+002	-1.07766E-001	5.50278E+001	-7.27126E+001
1.51459E+002	4.03780E+002	8.57824E+001	1.74717E+002	1.21406E+000	1.53549E+000	4.61300E+003	3.51938E+002	1.00000E+000	2.26600E+003	1.40000E+001	2.27451E+005	1.86418E+000	2.00943E+001	1.78751E-002	2.26077E-002	5.41876E-002	8.47100E-002	6.33890E+004	8.58534E+001	1.74714E+002	8.70612E-003	8.70612E-003	4.20467E+005	7.90000E+001	5.40000E+001	0.00000E+000	2.50707E+002	3.15463E+001	1.45251E+002	1.00000E+002	6.81707E-001	5.18809E-002	0.00000E+000	5.68989E+001	4.13183E+000	8.55219E-001	3.01136E+002	5.86996E+001	1.71627E+002	5.50812E+001	5.16398E-001	7.16739E-001	-1.16904E-001	5.68989E+001	-5.88056E+001	-1.07766E-001	5.50812E+001	-7.26697E+001
1.49154E+002	4.20249E+002	8.58872E+001	1.74684E+002	1.21943E+000	1.51039E+000	4.75100E+003	3.24836E+002	1.00000E+000	2.26700E+003	1.40000E+001	2.27535E+005	1.84182E+000	2.05000E+001	1.76915E-002	2.19128E-002	5.47825E-002	8.23457E-002	6.33890E+004	8.58532E+001	1.74714E+002	8.70612E-003	8.70612E-003	4.20467E+005	7.90000E+001	5.50000E+001	0.00000E+000	2.59209E+002	4.84606E+001	1.31297E+002	1.00000E+002	6.95749E-001	4.74821E-002	0.00000E+000	4.91528E+001	4.64394E+000	7.49777E-001	3.01136E+002	5.86996E+001	1.71627E+002	5.51667E+001	5.16398E-001	7.16739E-001	-1.06586E-001	4.91528E+001	-8.01242E+001	-1.07766E-001	5.51667E+001	-7.25736E+001
1.53482E+002	3.38480E+002	8.58822E+001	1.74732E+002	1.19275E+000	1.38523E+000	3.46400E+003	2.50734E+002	1.00000E+000	2.26800E+003	1.90000E+001	2.27630E+005	1.65223E+000	1.83978E+001	2.02656E-002	2.35360E-002	5.02375E-002	6.61533E-002	6.33890E+004	8.58530E+001	1.74715E+002	8.70612E-003	8.70612E-003	4.20467E+005	7.90000E+001	5.60000E+001	0.00000E+000	1.93843E+002	2.99676E+001	1.28774E+002	1.00000E+002	5.66618E-001	4.48642E-002	0.00000E+000	6.38627E+001	5.15076E+000	7.91682E-001	3.01136E+002	5.86996E+001	1.71627E+002	5.52700E+001	5.16398E-001	7.16739E-001	-7.46631E-002	6.38627E+001	-1.05504E+002	-1.07766E-001	5.52700E+001	-7.24732E+001
1.48900E+002	3.08120E+002	8.58183E+001	1.74749E+002	1.14564E+000	1.39357E+000	3.05000E+003	3.22809E+002	1.00000E+000	2.26900E+003	2.50000E+001	2.27719E+005	1.59653E+000	1.75533E+001	2.07443E-002	2.52336E-002	5.80710E-002	8.39132E-002	6.33890E+004	8.58529E+001	1.74715E+002	8.70612E-003	8.70612E-003	4.20467E+005	7.90000E+001	5.70000E+001	0.00000E+000	1.69713E+002	6.91378E+001	1.16747E+002	1.00000E+002	5.73415E-001	6.41839E-002	0.00000E+000	6.79960E+001	1.17401E+001	3.70161E-001	3.01136E+002	5.86996E+001	1.71627E+002	5.53471E+001	5.16398E-001	7.16739E-001	-9.76422E-002	6.79960E+001	-7.27974E+001	-1.07766E-001	5.53471E+001	-7.24024E+001
1.47140E+002	3.60482E+002	8.57959E+001	1.74686E+002	1.33312E+000	1.43885E+000	4.25100E+003	2.08541E+002	1.00000E+000	2.27000E+003	1.70000E+001	2.27802E+005	1.91816E+000	1.89864E+001	2.04467E-002	2.20683E-002	5.24567E-002	6.03813E-002	6.33890E+004	8.58526E+001	1.74715E+002	8.70612E-003	8.70612E-003	4.20467E+005	7.90000E+001	5.80000E+001	0.00000E+000	2.01989E+002	3.97834E+001	1.46077E+002	1.00000E+002	6.26361E-001	3.66060E-002	0.00000E+000	6.89243E+001	5.10086E+000	7.21642E-001	3.01136E+002	5.86996E+001	1.71627E+002	5.54318E+001	5.16398E-001	7.16739E-001	-3.81414E-002	6.89243E+001	-1.43668E+002	-1.07766E-001	5.54318E+001	-7.23164E+001
1.52926E+002	3.72138E+002	8.57985E+001	1.74679E+002	1.22138E+000	1.53204E+000	4.26900E+003	3.43946E+002	1.00000E+000	2.27100E+003	1.60000E+001	2.27893E+005	1.87120E+000	1.92909E+001	1.86933E-002	2.34481E-002	5.69508E-002	8.76475E-002	6.33890E+004	8.58522E+001	1.74716E+002	8.70612E-003	8.70612E-003	4.20467E+005	7.90000E+001	5.90000E+001	0.00000E+000	2.23974E+002	3.87141E+001	1.43522E+002	1.00000E+002	6.51617E-001	5.76548E-002	0.00000E+000	6.21447E+001	4.86306E+000	7.55333E-001	3.01136E+002	5.86996E+001	1.71627E+002	5.54960E+001	5.16398E-001	7.16739E-001	-1.12829E-001	6.21447E+001	-5.89622E+001	-1.07766E-001	5.54960E+001	-7.22516E+001
1.57791E+002	3.87533E+002	8.58808E+001	1.74710E+002	1.18522E+000	1.44645E+000	4.10100E+003	4.17406E+002	1.00000E+000	2.27200E+003	1.50000E+001	2.27972E+005	1.71437E+000	1.96859E+001	1.85078E-002	2.25870E-002	5.49321E-002	8.01052E-002	6.33890E+004	8.58523E+001	1.74716E+002	8.70612E-003	8.70612E-003	4.20467E+005	7.90000E+001	6.00000E+001	0.00000E+000	2.29351E+002	2.95268E+001	1.44327E+002	1.00000E+002	6.45889E-001	6.49859E-002	0.00000E+000	6.14262E+001	4.44569E+000	8.43000E-001	3.01136E+002	5.86996E+001	1.71627E+002	5.55793E+001	5.16398E-001	7.16739E-001	-9.92642E-002	6.14262E+001	-7.72903E+001	-1.07766E-001	5.55793E+001	-7.21629E+001
1.54052E+002	3.75680E+002	8.58439E+001	1.74843E+002	1.27874E+000	1.54565E+000	4.52800E+003	4.90157E+002	1.00000E+000	2.27300E+003	1.40000E+001	2.28067E+005	1.97649E+000	1.93825E+001	1.90033E-002	2.29699E-002	6.78378E-002	9.77586E-002	6.33890E+004	8.58521E+001	1.74715E+002	8.70612E-003	8.70612E-003	4.20467E+005	7.90000E+001	6.10000E+001	0.00000E+000	2.32362E+002	4.24161E+001	1.37159E+002	1.00000E+002	6.57993E-001	6.91802E-002	0.00000E+000	5.77910E+001	4.83086E+000	7.38301E-001	3.01136E+002	5.86996E+001	1.71627E+002	5.56904E+001	5.16398E-001	7.16739E-001	-9.45015E-002	5.77910E+001	-8.69912E+001	-1.07766E-001	5.56904E+001	-7.20617E+001
1.52362E+002	4.86093E+002	8.57914E+001	1.74664E+002	1.19970E+000	1.48804E+000	5.34300E+003	3.22938E+002	1.00000E+000	2.27400E+003	9.00000E+000	2.28150E+005	1.78520E+000	2.20475E+001	1.64127E-002	2.03574E-002	4.66002E-002	6.99540E-002	6.33890E+004	8.58523E+001	1.74715E+002	8.70612E-003	8.70612E-003	4.20467E+005	7.90000E+001	6.20000E+001	0.00000E+000	2.73506E+002	4.05099E+001	2.03715E+002	1.00000E+002	8.37294E-001	3.00754E-002	0.00000E+000	7.03100E+001	4.02838E+000	8.15058E-001	3.01136E+002	5.86996E+001	1.71627E+002	5.57773E+001	5.16398E-001	7.16739E-001	-1.07281E-001	7.03100E+001	-5.80699E+001	-1.07766E-001	5.57773E+001	-7.19702E+001
1.50188E+002	4.42715E+002	8.58748E+001	1.74638E+002	1.17085E+000	1.41486E+000	4.54000E+003	4.56103E+002	1.00000E+000	2.27500E+003	1.20000E+001	2.28234E+005	1.65658E+000	2.10408E+001	1.73769E-002	2.09983E-002	4.83948E-002	6.90539E-002	6.33890E+004	8.58521E+001	1.74715E+002	8.70612E-003	8.70612E-003	4.20467E+005	7.90000E+001	6.30000E+001	0.00000E+000	2.78934E+002	3.86078E+001	1.47222E+002	1.00000E+002	7.37592E-001	4.61549E-002	0.00000E+000	5.30121E+001	4.22761E+000	8.42535E-001	3.01136E+002	5.86996E+001	1.71627E+002	5.58183E+001	5.16398E-001	7.16739E-001	-9.43679E-002	5.30121E+001	-9.19260E+001	-1.07766E-001	5.58183E+001	-7.19208E+001
1.42000E+002	2.80634E+002	8.58013E+001	1.74688E+002	1.22576E+000	1.54140E+000	3.24700E+003	2.36875E+002	1.00000E+000	2.27600E+003	2.80000E+001	2.28327E+005	1.88938E+000	1.67521E+001	2.15111E-002	2.70505E-002	6.06915E-002	9.34943E-002	6.33890E+004	8.58517E+001	1.74715E+002	8.70612E-003	8.70612E-003	4.20467E+005	7.90000E+001	6.40000E+001	0.00000E+000	1.78728E+002	2.23341E+001	1.06549E+002	1.00000E+002	4.91278E-001	6.57287E-002	0.00000E+000	5.91618E+001	4.93100E+000	8.54151E-001	3.01136E+002	5.86996E+001	1.71627E+002	5.59550E+001	5.16398E-001	7.16739E-001	-1.14068E-001	5.91618E+001	-6.03076E+001	-1.07766E-001	5.59550E+001	-7.17928E+001
1.59007E+002	5.38426E+002	8.58037E+001	1.74633E+002	1.18687E+000	1.47758E+000	5.82100E+003	2.69216E+002	1.00000E+000	2.27700E+003	7.00000E+000	2.28386E+005	1.75370E+000	2.32040E+001	1.55563E-002	1.93665E-002	4.28176E-002	6.46223E-002	6.33890E+004	8.58521E+001	1.74714E+002	8.70612E-003	8.70612E-003	4.20467E+005	7.90000E+001	6.50000E+001	0.00000E+000	3.16022E+002	4.85602E+001	2.19219E+002	1.00000E+002	9.40429E-001	1.51711E-002	0.00000E+000	6.69099E+001	3.95092E+000	7.96185E-001	3.01136E+002	5.86996E+001	1.71627E+002	5.60390E+001	5.16398E-001	7.16739E-001	-1.09105E-001	6.69099E+001	-5.90864E+001	-1.07766E-001	5.60390E+001	-7.17059E+001
1.50875E+002	4.96976E+002	8.58875E+001	1.74715E+002	1.22196E+000	1.46617E+000	5.48200E+003	3.45332E+002	1.00000E+000	2.27800E+003	1.00000E+001	2.28469E+005	1.79159E+000	2.22930E+001	1.65039E-002	1.98022E-002	4.81253E-002	6.78981E-002	6.33890E+004	8.58518E+001	1.74714E+002	8.70612E-003	8.70612E-003	4.20467E+005	7.90000E+001	6.60000E+001	0.00000E+000	2.94235E+002	4.66587E+001	1.90774E+002	1.00000E+002	8.53306E-001	3.21695E-002	0.00000E+000	6.34367E+001	4.13862E+000	7.83224E-001	3.01136E+002	5.86996E+001	1.71627E+002	5.61298E+001	5.16398E-001	7.16739E-001	-9.08482E-002	6.34367E+001	-8.59384E+001	-1.07766E-001	5.61298E+001	-7.16120E+001
1.49045E+002	6.53551E+002	8.58536E+001	1.74677E+002	1.22098E+000	1.54272E+000	7.53800E+003	6.78170E+002	1.00000E+000	2.27900E+003	2.00000E+000	2.28544E+005	1.88364E+000	2.55646E+001	1.40631E-002	1.77688E-002	4.71285E-002	7.38528E-002	6.33890E+004	8.58517E+001	1.74714E+002	8.70612E-003	8.70612E-003	4.20467E+005	7.90000E+001	6.70000E+001	0.00000E+000	4.04608E+002	7.87647E+001	2.13853E+002	1.00000E+002	1.10757E+000	2.36642E-002	0.00000E+000	5.21948E+001	3.80379E+000	7.26719E-001	3.01136E+002	5.86996E+001	1.71627E+002	5.62460E+001	5.16398E-001	7.16739E-001	-1.16415E-001	5.21948E+001	-6.41537E+001	-1.07766E-001	5.62460E+001	-7.14968E+001
1.48365E+002	4.29813E+002	8.58665E+001	1.74653E+002	1.22852E+000	1.54686E+000	4.99800E+003	2.88259E+002	1.00000E+000	2.28000E+003	1.10000E+001	2.28640E+005	1.90034E+000	2.07319E+001	1.73773E-002	2.18802E-002	5.15910E-002	7.98871E-002	6.33890E+004	8.58514E+001	1.74714E+002	8.70612E-003	8.70612E-003	4.20467E+005	7.90000E+001	6.80000E+001	0.00000E+000	2.63088E+002	7.13634E+001	1.39254E+002	1.00000E+002	7.53388E-001	4.04271E-002	0.00000E+000	5.00131E+001	5.82999E+000	5.82298E-001	3.01136E+002	5.86996E+001	1.71627E+002	5.63593E+001	5.16398E-001	7.16739E-001	-1.14701E-001	5.00131E+001	-6.86099E+001	-1.07766E-001	5.63593E+001	-7.13812E+001
1.50659E+002	3.03989E+002	8.58884E+001	1.74597E+002	1.30499E+000	1.52579E+000	3.69900E+003	3.91223E+002	1.00000E+000	2.28100E+003	2.20000E+001	2.28735E+005	1.99114E+000	1.74353E+001	2.14568E-002	2.50872E-002	6.40103E-002	8.60426E-002	6.33890E+004	8.58516E+001	1.74714E+002	8.70612E-003	8.70612E-003	4.20467E+005	7.90000E+001	6.90000E+001	0.00000E+000	1.79232E+002	3.52603E+001	1.17250E+002	1.00000E+002	5.32857E-001	6.93604E-002	0.00000E+000	6.42368E+001	5.55136E+000	7.10837E-001	3.01136E+002	5.86996E+001	1.71627E+002	5.64682E+001	5.16398E-001	7.16739E-001	-7.79988E-002	6.42368E+001	-1.01053E+002	-1.07766E-001	5.64682E+001	-7.12676E+001
1.49141E+002	4.15814E+002	8.59291E+001	1.74771E+002	1.22151E+000	1.56833E+000	4.85900E+003	3.42743E+002	1.00000E+000	2.28200E+003	1.30000E+001	2.28809E+005	1.91573E+000	2.03915E+001	1.75236E-002	2.24991E-002	5.39958E-002	8.69615E-002	6.33890E+004	8.58514E+001	1.74713E+002	8.70612E-003	8.70612E-003	4.20467E+005	7.90000E+001	7.00000E+001	0.00000E+000	2.62205E+002	1.28535E+002	1.32393E+002	1.00000E+002	8.32624E-001	3.27597E-002	0.00000E+000	2.76142E+001	1.29462E+001	2.65948E-001	3.01136E+002	5.86996E+001	1.71627E+002	5.65314E+001	5.16398E-001	7.16739E-001	-1.24318E-001	2.76142E+001	-7.81000E+001	-1.07766E-001	5.65314E+001	-7.12097E+001
1.46158E+002	3.59504E+002	8.58599E+001	1.74865E+002	1.27559E+000	1.67501E+000	4.61900E+003	3.71768E+002	1.00000E+000	2.28300E+003	1.90000E+001	2.28908E+005	2.13662E+000	1.89606E+001	1.87689E-002	2.46458E-002	5.80292E-002	9.76307E-002	6.33890E+004	8.58515E+001	1.74713E+002	8.70612E-003	8.70612E-003	4.20467E+005	7.90000E+001	7.10000E+001	0.00000E+000	2.04498E+002	4.73440E+001	1.22840E+002	1.00000E+002	5.99347E-001	3.23931E-002	0.00000E+000	5.91603E+001	5.47851E+000	6.44577E-001	3.01136E+002	5.86996E+001	1.71627E+002	5.66586E+001	5.16398E-001	7.16739E-001	-1.35367E-001	5.91603E+001	-3.13202E+001	-1.07766E-001	5.66586E+001	-7.10931E+001
1.51136E+002	3.25951E+002	8.58411E+001	1.74732E+002	1.15442E+000	1.45780E+000	3.38600E+003	1.95664E+002	1.00000E+000	2.28400E+003	2.40000E+001	2.29011E+005	1.68291E+000	1.80541E+001	1.98390E-002	2.50527E-002	5.01451E-002	7.73218E-002	6.33890E+004	8.58510E+001	1.74713E+002	8.70612E-003	8.70612E-003	4.20467E+005	7.90000E+001	7.20000E+001	0.00000E+000	1.92554E+002	3.30499E+001	1.20943E+002	1.00000E+002	5.55306E-001	4.59290E-002	0.00000E+000	6.23273E+001	5.44445E+000	7.57554E-001	3.01136E+002	5.86996E+001	1.71627E+002	5.67617E+001	5.16398E-001	7.16739E-001	-1.16139E-001	6.23273E+001	-5.43915E+001	-1.07766E-001	5.67617E+001	-7.09850E+001
1.57029E+002	3.60064E+002	8.58067E+001	1.74670E+002	1.18803E+000	1.42888E+000	3.78000E+003	3.27780E+002	1.00000E+000	2.28500E+003	1.80000E+001	2.29090E+005	1.69756E+000	1.89753E+001	1.93234E-002	2.32407E-002	5.05613E-002	7.12842E-002	6.33890E+004	8.58513E+001	1.74712E+002	8.70612E-003	8.70612E-003	4.20467E+005	7.90000E+001	7.30000E+001	0.00000E+000	2.17642E+002	3.01608E+001	1.32792E+002	1.00000E+002	6.08703E-001	4.87897E-002	0.00000E+000	6.11142E+001	4.73553E+000	8.24321E-001	3.01136E+002	5.86996E+001	1.71627E+002	5.68676E+001	5.16398E-001	7.16739E-001	-9.20334E-002	6.11142E+001	-8.67762E+001	-1.07766E-001	5.68676E+001	-7.08789E+001
1.50284E+002	3.85625E+002	8.59079E+001	1.74674E+002	1.23671E+000	1.56111E+000	4.54600E+003	4.05592E+002	1.00000E+000	2.28600E+003	1.30000E+001	2.29168E+005	1.93064E+000	1.96373E+001	1.83422E-002	2.31536E-002	6.24998E-002	9.78185E-002	6.33890E+004	8.58510E+001	1.74711E+002	8.70612E-003	8.70612E-003	4.20467E+005	7.90000E+001	7.40000E+001	0.00000E+000	2.32186E+002	3.62750E+001	1.42499E+002	1.00000E+002	6.57601E-001	5.23627E-002	0.00000E+000	6.13813E+001	4.51485E+000	7.88412E-001	3.01136E+002	5.86996E+001	1.71627E+002	5.69567E+001	5.16398E-001	7.16739E-001	-1.15948E-001	6.13813E+001	-5.55830E+001	-1.07766E-001	5.69567E+001	-7.07813E+001
1.49295E+002	3.43884E+002	8.58259E+001	1.74727E+002	1.17616E+000	1.51804E+000	3.77100E+003	4.59920E+002	1.00000E+000	2.28700E+003	1.90000E+001	2.29264E+005	1.78545E+000	1.85441E+001	1.91530E-002	2.47204E-002	6.45840E-002	1.05472E-001	6.33890E+004	8.58509E+001	1.74711E+002	8.70612E-003	8.70612E-003	4.20467E+005	7.90000E+001	7.50000E+001	0.00000E+000	2.03164E+002	3.62324E+001	1.22928E+002	1.00000E+002	5.79473E-001	9.05795E-002	0.00000E+000	6.06318E+001	5.24392E+000	7.45293E-001	3.01136E+002	5.86996E+001	1.71627E+002	5.71406E+001	5.16398E-001	7.16739E-001	-1.26897E-001	6.06318E+001	-4.15716E+001	-1.07766E-001	5.71406E+001	-7.06071E+001
1.53747E+002	3.91758E+002	8.57990E+001	1.74758E+002	1.21493E+000	1.57638E+000	4.57900E+003	3.55886E+002	1.00000E+000	2.28800E+003	1.40000E+001	2.29354E+005	1.91519E+000	1.97929E+001	1.79542E-002	2.32956E-002	5.65452E-002	9.30271E-002	6.33890E+004	8.58513E+001	1.74711E+002	8.70612E-003	8.70612E-003	4.20467E+005	7.90000E+001	7.60000E+001	0.00000E+000	2.40496E+002	3.85693E+001	1.41403E+002	1.00000E+002	6.71306E-001	4.08656E-002	0.00000E+000	5.94367E+001	4.53189E+000	7.82612E-001	3.01136E+002	5.86996E+001	1.71627E+002	5.72819E+001	5.16398E-001	7.16739E-001	-1.29489E-001	5.94367E+001	-3.92104E+001	-1.07766E-001	5.72819E+001	-7.04697E+001
1.43372E+002	3.48734E+002	8.57748E+001	1.74720E+002	1.27705E+000	1.46990E+000	4.02500E+003	4.43809E+002	1.00000E+000	2.28900E+003	1.30000E+001	2.29446E+005	1.87713E+000	1.86744E+001	2.01291E-002	2.31688E-002	6.28282E-002	8.20750E-002	6.33890E+004	8.58514E+001	1.74711E+002	8.70612E-003	8.70612E-003	4.20467E+005	7.90000E+001	7.70000E+001	0.00000E+000	2.15083E+002	9.28556E+001	1.22984E+002	1.00000E+002	6.89075E-001	6.98358E-002	0.00000E+000	4.96240E+001	1.19869E+001	3.15588E-001	3.01136E+002	5.86996E+001	1.71627E+002	5.73991E+001	5.16398E-001	7.16739E-001	-7.02033E-002	4.96240E+001	-1.25156E+002	-1.07766E-001	5.73991E+001	-7.03526E+001
1.59925E+002	4.92130E+002	8.58345E+001	1.74608E+002	1.29645E+000	1.45170E+000	5.69800E+003	4.22259E+002	1.00000E+000	2.29000E+003	1.00000E+000	2.29518E+005	1.88206E+000	2.21840E+001	1.71749E-002	1.92316E-002	5.38854E-002	6.67971E-002	6.33890E+004	8.58510E+001	1.74711E+002	8.70612E-003	8.70612E-003	4.20467E+005	7.90000E+001	7.80000E+001	0.00000E+000	2.96739E+002	5.69826E+001	1.84516E+002	1.00000E+002	8.62178E-001	3.21324E-002	0.00000E+000	6.24221E+001	4.42624E+000	7.18315E-001	3.01136E+002	5.86996E+001	1.71627E+002	5.75256E+001	5.16398E-001	7.16739E-001	-5.64924E-002	6.24221E+001	-1.28718E+002	-1.07766E-001	5.75256E+001	-7.02155E+001
1.62088E+002	5.72958E+002	8.57723E+001	1.74674E+002	1.16511E+000	1.44008E+000	5.94500E+003	4.85463E+002	1.00000E+000	2.29100E+003	0.00000E+000	2.29598E+005	1.67786E+000	2.39365E+001	1.51109E-002	1.86772E-002	4.87993E-002	7.31700E-002	6.33890E+004	8.58507E+001	1.74710E+002	8.70612E-003	8.70612E-003	4.20467E+005	7.90000E+001	7.90000E+001	0.00000E+000	3.55298E+002	4.04185E+001	2.02875E+002	1.00000E+002	9.53616E-001	3.69371E-002	0.00000E+000	5.89692E+001	3.52617E+000	8.82738E-001	3.01136E+002	5.86996E+001	1.71627E+002	5.76967E+001	5.16398E-001	7.16739E-001	-1.05548E-001	5.89692E+001	-7.16648E+001	-1.07766E-001	5.76967E+001	-7.00529E+001
1.37968E+002	9.77322E+001	8.57356E+001	1.74735E+002	1.28441E+000	1.48980E+000	1.14700E+003	1.47975E+002	1.00000E+000	2.54200E+003	5.70000E+001	2.51594E+005	1.91351E+000	9.88596E+000	3.79246E-002	4.39892E-002	9.97054E-002	1.31306E-001	7.19750E+004	8.58427E+001	1.74822E+002	2.59420E-002	2.59420E-002	3.92390E+004	1.30000E+001	2.00000E+000	0.00000E+000	5.87990E+001	2.58474E+001	1.57701E+001	1.00000E+002	1.56132E-001	3.73978E-001	0.00000E+000	4.41203E+001	1.17036E+001	6.05497E-001	1.95778E+002	5.81858E+001	4.74493E+001	5.70090E+001	1.48342E+000	8.16750E-001	-7.40370E-002	4.41203E+001	-1.26021E+002	-1.25469E-001	5.70090E+001	-4.71525E+001
1.42611E+002	2.47518E+002	8.58994E+001	1.74769E+002	1.28915E+000	1.40379E+000	2.75800E+003	2.86344E+002	1.00000E+000	2.54400E+003	1.70000E+001	2.51739E+005	1.80970E+000	1.57327E+001	2.45475E-002	2.67304E-002	8.04108E-002	9.45731E-002	7.19750E+004	8.58429E+001	1.74822E+002	2.59420E-002	2.59420E-002	3.92390E+004	1.30000E+001	4.00000E+000	0.00000E+000	1.62715E+002	4.74231E+001	5.38882E+001	1.00000E+002	4.11718E-001	1.30757E-001	0.00000E+000	6.58486E+001	6.58141E+000	6.94377E-001	1.95778E+002	5.81858E+001	4.74493E+001	5.71574E+001	1.48342E+000	8.16750E-001	-4.25699E-002	6.58486E+001	-1.41605E+002	-1.25469E-001	5.71574E+001	-4.69918E+001
1.43027E+002	2.88595E+002	8.58374E+001	1.74801E+002	1.21778E+000	1.69878E+000	3.58800E+003	2.89992E+002	1.00000E+000	2.54500E+003	1.30000E+001	2.51831E+005	2.06875E+000	1.69881E+001	2.03303E-002	2.83603E-002	6.72102E-002	1.27555E-001	7.19750E+004	8.58429E+001	1.74821E+002	2.59420E-002	2.59420E-002	3.92390E+004	1.30000E+001	5.00000E+000	0.00000E+000	1.80597E+002	6.31906E+001	5.41127E+001	1.00000E+002	4.63637E-001	7.73948E-002	0.00000E+000	5.72993E+001	6.15106E+000	6.51381E-001	1.95778E+002	5.81858E+001	4.74493E+001	5.72695E+001	1.48342E+000	8.16750E-001	-1.64919E-001	5.72993E+001	1.00468E+001	-1.25469E-001	5.72695E+001	-4.68866E+001
1.50529E+002	3.40449E+002	8.58552E+001	1.74806E+002	1.20361E+000	1.48106E+000	3.72900E+003	4.45564E+002	1.00000E+000	2.54600E+003	7.00000E+000	2.51917E+005	1.78261E+000	1.84513E+001	1.97101E-002	2.42535E-002	6.34581E-002	9.43275E-002	7.19750E+004	8.58427E+001	1.74822E+002	2.59420E-002	2.59420E-002	3.92390E+004	1.30000E+001	6.00000E+000	0.00000E+000	2.33172E+002	6.61651E+001	5.09189E+001	1.00000E+002	5.38446E-001	8.97495E-002	0.00000E+000	5.65746E+001	4.46470E+000	8.80285E-001	1.95778E+002	5.81858E+001	4.74493E+001	5.73178E+001	1.48342E+000	8.16750E-001	-1.03345E-001	5.65746E+001	-7.69089E+001	-1.25469E-001	5.73178E+001	-4.68370E+001
1.46483E+002	3.62045E+002	8.58131E+001	1.74749E+002	1.16225E+000	1.56599E+000	4.02800E+003	3.20165E+002	1.00000E+000	2.54700E+003	4.00000E+000	2.52000E+005	1.82007E+000	1.90275E+001	1.83128E-002	2.46742E-002	5.69304E-002	1.00661E-001	7.19750E+004	8.58422E+001	1.74822E+002	2.59420E-002	2.59420E-002	3.92390E+004	1.30000E+001	7.00000E+000	0.00000E+000	2.47027E+002	6.97299E+001	6.71671E+001	1.00000E+002	5.94287E-001	5.16532E-002	0.00000E+000	6.12221E+001	4.77430E+000	7.92057E-001	1.95778E+002	5.81858E+001	4.74493E+001	5.73891E+001	1.48342E+000	8.16750E-001	-1.47985E-001	6.12221E+001	-1.12615E+001	-1.25469E-001	5.73891E+001	-4.67664E+001
1.40115E+002	3.36983E+002	8.58671E+001	1.74889E+002	1.35407E+000	1.59579E+000	4.39100E+003	2.66539E+002	1.00000E+000	2.54800E+003	6.00000E+000	2.52096E+005	2.16081E+000	1.83571E+001	2.04343E-002	2.40820E-002	6.42930E-002	8.79093E-002	7.19750E+004	8.58421E+001	1.74823E+002	2.59420E-002	2.59420E-002	3.92390E+004	1.30000E+001	8.00000E+000	0.00000E+000	2.25216E+002	6.56262E+001	5.86535E+001	1.00000E+002	5.40386E-001	2.49313E-002	0.00000E+000	5.95090E+001	4.55187E+000	7.95682E-001	1.95778E+002	5.81858E+001	4.74493E+001	5.74709E+001	1.48342E+000	8.16750E-001	-8.19401E-002	5.95090E+001	-1.00957E+002	-1.25469E-001	5.74709E+001	-4.66871E+001
1.47947E+002	3.05903E+002	8.57493E+001	1.74785E+002	1.23364E+000	1.68208E+000	3.82400E+003	3.01280E+002	1.00000E+000	2.54900E+003	8.00000E+000	2.52192E+005	2.07507E+000	1.74901E+001	1.99493E-002	2.72011E-002	6.95735E-002	1.26626E-001	7.19750E+004	8.58420E+001	1.74822E+002	2.59420E-002	2.59420E-002	3.92390E+004	1.30000E+001	9.00000E+000	0.00000E+000	2.24760E+002	5.71257E+001	3.97531E+001	1.00000E+002	4.90932E-001	7.19439E-002	0.00000E+000	5.61618E+001	3.83957E+000	1.01081E+000	1.95778E+002	5.81858E+001	4.74493E+001	5.75346E+001	1.48342E+000	8.16750E-001	-1.53802E-001	5.61618E+001	-7.80826E+000	-1.25469E-001	5.75346E+001	-4.66281E+001
1.45790E+002	3.21360E+002	8.58123E+001	1.74907E+002	1.19463E+000	1.65188E+000	3.82600E+003	4.17626E+002	1.00000E+000	2.55000E+003	8.00000E+000	2.52278E+005	1.97339E+000	1.79265E+001	1.93136E-002	2.67057E-002	6.83831E-002	1.27981E-001	7.19750E+004	8.58420E+001	1.74823E+002	2.59420E-002	2.59420E-002	3.92390E+004	1.30000E+001	1.00000E+001	0.00000E+000	2.12022E+002	7.04016E+001	5.15599E+001	1.00000E+002	5.16018E-001	7.32049E-002	0.00000E+000	5.44401E+001	5.07120E+000	7.65117E-001	1.95778E+002	5.81858E+001	4.74493E+001	5.76032E+001	1.48342E+000	8.16750E-001	-1.60632E-001	5.44401E+001	6.68125E-001	-1.25469E-001	5.76032E+001	-4.65603E+001
1.50319E+002	3.22525E+002	8.58670E+001	1.74879E+002	1.16074E+000	1.46316E+000	3.37000E+003	4.07019E+002	1.00000E+000	2.55100E+003	1.10000E+001	2.52370E+005	1.69835E+000	1.79590E+001	1.99949E-002	2.52045E-002	5.93152E-002	9.20154E-002	7.19750E+004	8.58420E+001	1.74823E+002	2.59420E-002	2.59420E-002	3.92390E+004	1.30000E+001	1.10000E+001	0.00000E+000	2.31789E+002	5.41665E+001	4.65355E+001	1.00000E+002	5.08788E-001	8.39443E-002	0.00000E+000	5.96347E+001	4.13455E+000	9.99927E-001	1.95778E+002	5.81858E+001	4.74493E+001	5.76650E+001	1.48342E+000	8.16750E-001	-1.15258E-001	5.96347E+001	-5.82601E+001	-1.25469E-001	5.76650E+001	-4.64925E+001
1.54520E+002	3.18389E+002	8.58985E+001	1.74820E+002	1.17703E+000	1.42234E+000	3.29000E+003	3.64898E+002	1.00000E+000	2.55200E+003	7.00000E+000	2.52449E+005	1.67414E+000	1.78435E+001	2.05206E-002	2.47974E-002	6.18875E-002	8.86117E-002	7.19750E+004	8.58417E+001	1.74822E+002	2.59420E-002	2.59420E-002	3.92390E+004	1.30000E+001	1.20000E+001	0.00000E+000	2.21788E+002	6.36223E+001	4.46756E+001	1.00000E+002	5.06332E-001	8.38194E-002	0.00000E+000	5.54687E+001	4.61188E+000	9.07268E-001	1.95778E+002	5.81858E+001	4.74493E+001	5.77639E+001	1.48342E+000	8.16750E-001	-9.43740E-002	5.54687E+001	-8.94689E+001	-1.25469E-001	5.77639E+001	-4.63879E+001
1.56119E+002	5.14732E+002	8.43280E+001	1.74784E+002	1.28202E+000	1.44489E+000	5.86600E+003	5.85275E+002	1.00000E+000	2.72900E+003	1.00000E+000	2.68267E+005	1.85238E+000	2.26877E+001	1.67388E-002	1.88653E-002	6.31954E-002	7.96116E-002	7.68690E+004	8.43572E+001	1.74793E+002	5.54329E-003	5.54329E-003	1.36227E+006	1.93000E+002	1.00000E+000	0.00000E+000	3.30502E+002	6.57583E+001	1.45434E+002	1.00000E+002	8.52955E-001	6.17381E-002	0.00000E+000	9.31628E+001	4.11918E+000	7.60728E-001	3.79509E+002	9.14611E+001	2.24261E+002	1.07648E+002	3.27662E-001	6.27556E-001	-5.97262E-002	9.31628E+001	-9.42841E+001	-6.43357E-002	1.07648E+002	-7.43073E+001
1.58973E+002	6.08977E+002	8.44342E+001	1.74795E+002	1.27681E+000	1.44292E+000	6.90700E+003	5.07785E+002	1.00000E+000	2.73200E+003	1.80000E+001	2.68553E+005	1.84233E+000	2.46775E+001	1.53632E-002	1.73619E-002	5.29345E-002	6.69224E-002	7.68690E+004	8.43568E+001	1.74793E+002	5.54329E-003	5.54329E-003	1.36227E+006	1.93000E+002	2.00000E+000	0.00000E+000	3.59661E+002	7.79663E+001	2.05754E+002	1.00000E+002	1.02644E+000	3.58359E-002	0.00000E+000	1.06292E+002	4.28186E+000	6.74425E-001	3.79509E+002	9.14611E+001	2.24261E+002	1.07825E+002	3.27662E-001	6.27556E-001	-6.10760E-002	1.06292E+002	-7.95422E+001	-6.43357E-002	1.07825E+002	-7.41215E+001
1.71398E+002	8.35282E+002	8.43299E+001	1.74754E+002	1.20160E+000	1.48186E+000	9.15200E+003	8.74949E+002	1.00000E+000	2.73300E+003	0.00000E+000	2.68625E+005	1.78059E+000	2.89012E+001	1.25603E-002	1.54899E-002	4.98951E-002	7.49690E-002	7.68690E+004	8.43567E+001	1.74792E+002	5.54329E-003	5.54329E-003	1.36227E+006	1.93000E+002	3.00000E+000	0.00000E+000	5.24050E+002	8.76696E+001	2.69450E+002	1.00000E+002	1.39722E+000	2.78239E-002	0.00000E+000	1.01745E+002	3.18802E+000	7.86922E-001	3.79509E+002	9.14611E+001	2.24261E+002	1.07830E+002	3.27662E-001	6.27556E-001	-1.04440E-001	1.01745E+002	-3.04504E+001	-6.43357E-002	1.07830E+002	-7.41229E+001
1.47299E+002	6.45897E+002	8.43514E+001	1.74753E+002	1.27370E+000	1.52264E+000	7.66600E+003	4.88776E+002	1.00000E+000	2.73400E+003	1.10000E+001	2.68733E+005	1.93938E+000	2.54145E+001	1.45473E-002	1.73905E-002	4.99397E-002	7.03677E-002	7.68690E+004	8.43565E+001	1.74792E+002	5.54329E-003	5.54329E-003	1.36227E+006	1.93000E+002	4.00000E+000	0.00000E+000	3.84083E+002	9.47344E+001	2.22434E+002	1.00000E+002	1.11985E+000	2.32897E-002	0.00000E+000	1.06487E+002	4.43503E+000	6.18059E-001	3.79509E+002	9.14611E+001	2.24261E+002	1.07844E+002	3.27662E-001	6.27556E-001	-8.90244E-002	1.06487E+002	-4.53054E+001	-6.43357E-002	1.07844E+002	-7.41077E+001
1.60895E+002	6.11446E+002	8.44275E+001	1.74779E+002	1.27138E+000	1.43420E+000	6.87000E+003	7.37434E+002	1.00000E+000	2.73500E+003	1.30000E+001	2.68818E+005	1.82341E+000	2.47274E+001	1.53390E-002	1.73034E-002	5.38815E-002	6.79091E-002	7.68690E+004	8.43568E+001	1.74791E+002	5.54329E-003	5.54329E-003	1.36227E+006	1.93000E+002	5.00000E+000	0.00000E+000	3.83861E+002	8.36391E+001	1.90038E+002	1.00000E+002	1.04155E+000	3.61256E-002	0.00000E+000	9.82956E+001	4.17596E+000	6.93389E-001	3.79509E+002	9.14611E+001	2.24261E+002	1.07865E+002	3.27662E-001	6.27556E-001	-6.01789E-002	9.82956E+001	-8.86048E+001	-6.43357E-002	1.07865E+002	-7.40810E+001
1.52564E+002	5.70860E+002	8.43538E+001	1.74831E+002	1.35678E+000	1.54457E+000	7.27100E+003	5.85433E+002	1.00000E+000	2.73600E+003	2.30000E+001	2.68922E+005	2.09564E+000	2.38927E+001	1.59116E-002	1.81138E-002	6.44099E-002	8.28386E-002	7.68690E+004	8.43573E+001	1.74790E+002	5.54329E-003	5.54329E-003	1.36227E+006	1.93000E+002	6.00000E+000	0.00000E+000	3.36045E+002	6.90514E+001	2.11992E+002	1.00000E+002	9.89362E-001	4.44583E-002	0.00000E+000	1.12176E+002	4.06108E+000	6.93063E-001	3.79509E+002	9.14611E+001	2.24261E+002	1.07886E+002	3.27662E-001	6.27556E-001	-6.47237E-002	1.12176E+002	-6.93148E+001	-6.43357E-002	1.07886E+002	-7.40687E+001
1.67922E+002	6.77501E+002	8.44218E+001	1.74848E+002	1.24282E+000	1.33541E+000	6.97100E+003	8.29188E+002	1.00000E+000	2.73700E+003	9.00000E+000	2.69000E+005	1.65968E+000	2.60288E+001	1.48855E-002	1.59944E-002	5.48331E-002	6.29612E-002	7.68690E+004	8.43573E+001	1.74792E+002	5.54329E-003	5.54329E-003	1.36227E+006	1.93000E+002	7.00000E+000	0.00000E+000	3.84490E+002	7.50039E+001	2.51925E+002	1.00000E+002	1.14279E+000	4.50992E-002	0.00000E+000	1.14456E+002	4.02584E+000	7.14015E-001	3.79509E+002	9.14611E+001	2.24261E+002	1.07954E+002	3.27662E-001	6.27556E-001	-3.59123E-002	1.14456E+002	-1.00837E+002	-6.43357E-002	1.07954E+002	-7.39958E+001
1.59139E+002	7.35824E+002	8.44545E+001	1.74619E+002	1.26480E+000	1.43386E+000	8.23700E+003	6.25413E+002	1.00000E+000	2.73800E+003	3.00000E+000	2.69086E+005	1.81355E+000	2.71261E+001	1.39360E-002	1.57987E-002	4.69185E-002	5.96479E-002	7.68690E+004	8.43568E+001	1.74791E+002	5.54329E-003	5.54329E-003	1.36227E+006	1.93000E+002	8.00000E+000	0.00000E+000	4.62462E+002	9.68838E+001	2.25913E+002	1.00000E+002	1.24288E+000	2.58765E-002	0.00000E+000	9.80502E+001	3.71081E+000	7.12620E-001	3.79509E+002	9.14611E+001	2.24261E+002	1.07998E+002	3.27662E-001	6.27556E-001	-6.26458E-002	9.80502E+001	-8.59034E+001	-6.43357E-002	1.07998E+002	-7.39376E+001
1.58396E+002	6.29003E+002	8.43913E+001	1.74672E+002	1.30141E+000	1.44468E+000	7.28100E+003	6.31021E+002	1.00000E+000	2.73900E+003	1.40000E+001	2.69197E+005	1.88013E+000	2.50799E+001	1.52517E-002	1.69308E-002	5.43149E-002	6.63853E-002	7.68690E+004	8.43572E+001	1.74790E+002	5.54329E-003	5.54329E-003	1.36227E+006	1.93000E+002	9.00000E+000	0.00000E+000	3.79925E+002	1.05200E+002	2.19753E+002	1.00000E+002	1.12595E+000	3.95809E-002	0.00000E+000	1.05938E+002	4.98821E+000	5.63860E-001	3.79509E+002	9.14611E+001	2.24261E+002	1.08003E+002	3.27662E-001	6.27556E-001	-5.21732E-002	1.05938E+002	-9.04193E+001	-6.43357E-002	1.08003E+002	-7.39405E+001
1.59368E+002	7.02795E+002	8.44726E+001	1.74793E+002	1.25573E+000	1.48047E+000	8.02700E+003	5.12059E+002	1.00000E+000	2.74000E+003	6.00000E+000	2.69286E+005	1.85907E+000	2.65103E+001	1.40159E-002	1.65243E-002	4.80060E-002	6.58461E-002	7.68690E+004	8.43572E+001	1.74790E+002	5.54329E-003	5.54329E-003	1.36227E+006	1.93000E+002	1.00000E+001	0.00000E+000	4.17705E+002	9.22560E+001	2.25707E+002	1.00000E+002	1.17037E+000	2.26183E-002	0.00000E+000	1.03152E+002	3.98269E+000	6.72603E-001	3.79509E+002	9.14611E+001	2.24261E+002	1.08045E+002	3.27662E-001	6.27556E-001	-8.21341E-002	1.03152E+002	-5.71890E+001	-6.43357E-002	1.08045E+002	-7.38984E+001
1.65892E+002	7.00048E+002	8.44376E+001	1.74703E+002	1.24358E+000	1.36552E+000	7.36900E+003	5.17380E+002	1.00000E+000	2.74100E+003	3.00000E+000	2.69380E+005	1.69814E+000	2.64584E+001	1.44867E-002	1.59072E-002	4.59181E-002	5.48428E-002	7.68690E+004	8.43575E+001	1.74790E+002	5.54329E-003	5.54329E-003	1.36227E+006	1.93000E+002	1.10000E+001	0.00000E+000	3.88984E+002	8.74958E+001	2.53219E+002	1.00000E+002	1.17203E+000	2.83391E-002	0.00000E+000	1.14126E+002	4.24419E+000	6.58737E-001	3.79509E+002	9.14611E+001	2.24261E+002	1.08024E+002	3.27662E-001	6.27556E-001	-4.67348E-002	1.14126E+002	-8.85981E+001	-6.43357E-002	1.08024E+002	-7.39171E+001
1.63010E+002	6.53875E+002	8.45425E+001	1.74624E+002	1.29374E+000	1.41808E+000	7.40500E+003	4.00168E+002	1.00000E+000	2.74200E+003	5.00000E+000	2.69467E+005	1.83462E+000	2.55710E+001	1.50343E-002	1.64793E-002	4.90135E-002	5.83758E-002	7.68690E+004	8.43576E+001	1.74791E+002	5.54329E-003	5.54329E-003	1.36227E+006	1.93000E+002	1.20000E+001	0.00000E+000	3.61709E+002	1.89426E+002	2.54846E+002	1.00000E+002	1.30183E+000	2.81853E-002	0.00000E+000	1.26188E+002	1.27811E+001	2.18213E-001	3.79509E+002	9.14611E+001	2.24261E+002	1.08077E+002	3.27662E-001	6.27556E-001	-4.58516E-002	1.26188E+002	-7.75541E+001	-6.43357E-002	1.08077E+002	-7.38520E+001
1.59282E+002	5.52339E+002	8.45121E+001	1.74562E+002	1.26847E+000	1.49189E+000	6.42600E+003	5.80342E+002	1.00000E+000	2.74300E+003	2.20000E+001	2.69568E+005	1.89243E+000	2.35019E+001	1.58238E-002	1.86109E-002	5.41902E-002	7.39832E-002	7.68690E+004	8.43573E+001	1.74790E+002	5.54329E-003	5.54329E-003	1.36227E+006	1.93000E+002	1.30000E+001	0.00000E+000	3.12181E+002	1.02481E+002	2.06342E+002	1.00000E+002	9.98973E-001	3.88182E-002	0.00000E+000	1.15248E+002	6.18861E+000	4.83780E-001	3.79509E+002	9.14611E+001	2.24261E+002	1.08086E+002	3.27662E-001	6.27556E-001	-8.09372E-002	1.15248E+002	-4.65523E+001	-6.43357E-002	1.08086E+002	-7.38417E+001
1.53977E+002	5.87834E+002	8.43807E+001	1.74522E+002	1.34550E+000	1.45118E+000	7.05300E+003	6.61054E+002	1.00000E+000	2.74400E+003	2.00000E+001	2.69652E+005	1.95256E+000	2.42453E+001	1.60212E-002	1.72796E-002	5.35073E-002	6.18140E-002	7.68690E+004	8.43571E+001	1.74790E+002	5.54329E-003	5.54329E-003	1.36227E+006	1.93000E+002	1.40000E+001	0.00000E+000	2.96008E+002	2.71903E+002	2.63199E+002	1.00000E+002	1.35691E+000	3.32230E-002	0.00000E+000	2.16621E+002	1.13987E+001	2.50708E-001	3.79509E+002	9.14611E+001	2.24261E+002	1.08106E+002	3.27662E-001	6.27556E-001	-3.77898E-002	2.16621E+002	3.50914E+000	-6.43357E-002	1.08106E+002	-7.38309E+001
1.52909E+002	5.54585E+002	8.43342E+001	1.74746E+002	1.33375E+000	1.42218E+000	6.47000E+003	4.74661E+002	1.00000E+000	2.74500E+003	2.60000E+001	2.69753E+005	1.89682E+000	2.35496E+001	1.65814E-002	1.76808E-002	5.41711E-002	6.12104E-002	7.68690E+004	8.43570E+001	1.74789E+002	5.54329E-003	5.54329E-003	1.36227E+006	1.93000E+002	1.50000E+001	0.00000E+000	2.98451E+002	7.57037E+001	2.05803E+002	1.00000E+002	9.34518E-001	3.16774E-002	0.00000E+000	1.17904E+002	4.85400E+000	6.14694E-001	3.79509E+002	9.14611E+001	2.24261E+002	1.08107E+002	3.27662E-001	6.27556E-001	-3.20862E-002	1.17904E+002	-1.01802E+002	-6.43357E-002	1.08107E+002	-7.38459E+001
1.59922E+002	6.63943E+002	8.43067E+001	1.74780E+002	1.26803E+000	1.43911E+000	7.46000E+003	4.65281E+002	1.00000E+000	2.74600E+003	1.00000E+001	2.69835E+005	1.82483E+000	2.57671E+001	1.46811E-002	1.66619E-002	4.90813E-002	6.25206E-002	7.68690E+004	8.43574E+001	1.74790E+002	5.54329E-003	5.54329E-003	1.36227E+006	1.93000E+002	1.60000E+001	0.00000E+000	3.87661E+002	9.52397E+001	2.26288E+002	1.00000E+002	1.13296E+000	2.52593E-002	0.00000E+000	1.07244E+002	4.48568E+000	6.19460E-001	3.79509E+002	9.14611E+001	2.24261E+002	1.08087E+002	3.27662E-001	6.27556E-001	-6.31968E-002	1.07244E+002	-7.60732E+001	-6.43357E-002	1.08087E+002	-7.38694E+001
1.54733E+002	6.70702E+002	8.43564E+001	1.74776E+002	1.35983E+000	1.48268E+000	8.26900E+003	5.10758E+002	1.00000E+000	2.74700E+003	7.00000E+000	2.69928E+005	2.01620E+000	2.58979E+001	1.49541E-002	1.63050E-002	5.09238E-002	6.00871E-002	7.68690E+004	8.43572E+001	1.74790E+002	5.54329E-003	5.54329E-003	1.36227E+006	1.93000E+002	1.70000E+001	0.00000E+000	3.73899E+002	1.03383E+002	2.51426E+002	1.00000E+002	1.17285E+000	2.66246E-002	0.00000E+000	1.16410E+002	4.61451E+000	5.71952E-001	3.79509E+002	9.14611E+001	2.24261E+002	1.08146E+002	3.27662E-001	6.27556E-001	-4.32170E-002	1.16410E+002	-9.04229E+001	-6.43357E-002	1.08146E+002	-7.38057E+001
1.74494E+002	7.24473E+002	8.43498E+001	1.74738E+002	1.18290E+000	1.37698E+000	7.31800E+003	5.53542E+002	1.00000E+000	2.74800E+003	6.00000E+000	2.70019E+005	1.62883E+000	2.69160E+001	1.38278E-002	1.60965E-002	4.24479E-002	5.66256E-002	7.68690E+004	8.43579E+001	1.74791E+002	5.54329E-003	5.54329E-003	1.36227E+006	1.93000E+002	1.80000E+001	0.00000E+000	3.93097E+002	9.08273E+001	2.64984E+002	1.00000E+002	1.20515E+000	2.35893E-002	0.00000E+000	1.16380E+002	4.30952E+000	6.51007E-001	3.79509E+002	9.14611E+001	2.24261E+002	1.08134E+002	3.27662E-001	6.27556E-001	-7.58155E-002	1.16380E+002	-5.17149E+001	-6.43357E-002	1.08134E+002	-7.38170E+001
1.70903E+002	5.29613E+002	8.43249E+001	1.74788E+002	1.21534E+000	1.28746E+000	5.15500E+003	4.73953E+002	1.00000E+000	2.74900E+003	3.30000E+001	2.70130E+005	1.56469E+000	2.30133E+001	1.69271E-002	1.79316E-002	4.94092E-002	5.50512E-002	7.68690E+004	8.43579E+001	1.74791E+002	5.54329E-003	5.54329E-003	1.36227E+006	1.93000E+002	1.90000E+001	0.00000E+000	2.80354E+002	8.84773E+001	2.24347E+002	1.00000E+002	9.63506E-001	3.89439E-002	0.00000E+000	1.28888E+002	6.00610E+000	5.56550E-001	3.79509E+002	9.14611E+001	2.24261E+002	1.08158E+002	3.27662E-001	6.27556E-001	-2.88166E-002	1.28888E+002	-9.45789E+001	-6.43357E-002	1.08158E+002	-7.37975E+001
1.54753E+002	7.11088E+002	8.43401E+001	1.74763E+002	1.31115E+000	1.45279E+000	8.32100E+003	7.64078E+002	1.00000E+000	2.75000E+003	5.00000E+000	2.70190E+005	1.90483E+000	2.66662E+001	1.43735E-002	1.59263E-002	5.84313E-002	7.12966E-002	7.68690E+004	8.43579E+001	1.74791E+002	5.54329E-003	5.54329E-003	1.36227E+006	1.93000E+002	2.00000E+001	0.00000E+000	4.12081E+002	8.98526E+001	2.59222E+002	1.00000E+002	1.22030E+000	4.08415E-002	0.00000E+000	1.12222E+002	3.92890E+000	6.69657E-001	3.79509E+002	9.14611E+001	2.24261E+002	1.08165E+002	3.27662E-001	6.27556E-001	-5.12477E-002	1.12222E+002	-8.52311E+001	-6.43357E-002	1.08165E+002	-7.37874E+001
1.67334E+002	6.37608E+002	8.43119E+001	1.74749E+002	1.27302E+000	1.43879E+000	7.19300E+003	7.19736E+002	1.00000E+000	2.75100E+003	1.20000E+001	2.70295E+005	1.83161E+000	2.52509E+001	1.50100E-002	1.69645E-002	5.57891E-002	7.06468E-002	7.68690E+004	8.43576E+001	1.74792E+002	5.54329E-003	5.54329E-003	1.36227E+006	1.93000E+002	2.10000E+001	0.00000E+000	3.49864E+002	9.74027E+001	2.64234E+002	1.00000E+002	1.15210E+000	4.37841E-002	0.00000E+000	1.24237E+002	4.76345E+000	5.94066E-001	3.79509E+002	9.14611E+001	2.24261E+002	1.08223E+002	3.27662E-001	6.27556E-001	-6.11278E-002	1.24237E+002	-6.15430E+001	-6.43357E-002	1.08223E+002	-7.37319E+001
1.60071E+002	5.27348E+002	8.44205E+001	1.74871E+002	1.25873E+000	1.37941E+000	5.65800E+003	3.86818E+002	1.00000E+000	2.75200E+003	3.80000E+001	2.70408E+005	1.73631E+000	2.29641E+001	1.67341E-002	1.83384E-002	5.38189E-002	6.40536E-002	7.68690E+004	8.43571E+001	1.74792E+002	5.54329E-003	5.54329E-003	1.36227E+006	1.93000E+002	2.20000E+001	0.00000E+000	2.98797E+002	7.58038E+001	2.03905E+002	1.00000E+002	9.31672E-001	3.57592E-002	0.00000E+000	1.17384E+002	5.20471E+000	6.13032E-001	3.79509E+002	9.14611E+001	2.24261E+002	1.08258E+002	3.27662E-001	6.27556E-001	-4.57438E-002	1.17384E+002	-8.65061E+001	-6.43357E-002	1.08258E+002	-7.36937E+001
1.71959E+002	6.71011E+002	8.43433E+001	1.74876E+002	1.26417E+000	1.36856E+000	7.17400E+003	6.47838E+002	1.00000E+000	2.75300E+003	8.00000E+000	2.70480E+005	1.73009E+000	2.59039E+001	1.49253E-002	1.61579E-002	5.46699E-002	6.36845E-002	7.68690E+004	8.43566E+001	1.74792E+002	5.54329E-003	5.54329E-003	1.36227E+006	1.93000E+002	2.30000E+001	0.00000E+000	3.62071E+002	7.03073E+001	2.78106E+002	1.00000E+002	1.15119E+000	3.92563E-002	0.00000E+000	1.23697E+002	3.83699E+000	7.38482E-001	3.79509E+002	9.14611E+001	2.24261E+002	1.08245E+002	3.27662E-001	6.27556E-001	-3.96523E-002	1.23697E+002	-8.72799E+001	-6.43357E-002	1.08245E+002	-7.37132E+001
1.54782E+002	6.38045E+002	8.43702E+001	1.74816E+002	1.27424E+000	1.43583E+000	7.18700E+003	6.72762E+002	1.00000E+000	2.75400E+003	1.20000E+001	2.70579E+005	1.82959E+000	2.52596E+001	1.50307E-002	1.69367E-002	5.33536E-002	6.71130E-002	7.68690E+004	8.43571E+001	1.74791E+002	5.54329E-003	5.54329E-003	1.36227E+006	1.93000E+002	2.40000E+001	0.00000E+000	4.07242E+002	9.70006E+001	1.78926E+002	1.00000E+002	1.07653E+000	3.11282E-002	0.00000E+000	9.17455E+001	4.13268E+000	6.85023E-001	3.79509E+002	9.14611E+001	2.24261E+002	1.08236E+002	3.27662E-001	6.27556E-001	-5.96229E-002	9.17455E+001	-9.58220E+001	-6.43357E-002	1.08236E+002	-7.37174E+001
1.62094E+002	6.64608E+002	8.43522E+001	1.74835E+002	1.30778E+000	1.34777E+000	7.24000E+003	5.00933E+002	1.00000E+000	2.75500E+003	1.00000E+001	2.70682E+005	1.76258E+000	2.57800E+001	1.53697E-002	1.58397E-002	5.36836E-002	5.68662E-002	7.68690E+004	8.43579E+001	1.74791E+002	5.54329E-003	5.54329E-003	1.36227E+006	1.93000E+002	2.50000E+001	0.00000E+000	4.25727E+002	9.83650E+001	2.04645E+002	1.00000E+002	1.15297E+000	3.16358E-002	0.00000E+000	9.65934E+001	4.18066E+000	6.74679E-001	3.79509E+002	9.14611E+001	2.24261E+002	1.08227E+002	3.27662E-001	6.27556E-001	-1.50580E-002	9.65934E+001	-1.42599E+002	-6.43357E-002	1.08227E+002	-7.37282E+001
1.62062E+002	7.51292E+002	8.43766E+001	1.74719E+002	1.26838E+000	1.39946E+000	8.24100E+003	4.98105E+002	1.00000E+000	2.75600E+003	4.00000E+000	2.70779E+005	1.77505E+000	2.74097E+001	1.39720E-002	1.54160E-002	4.47611E-002	5.39674E-002	7.68690E+004	8.43583E+001	1.74791E+002	5.54329E-003	5.54329E-003	1.36227E+006	1.93000E+002	2.60000E+001	0.00000E+000	4.29334E+002	9.94070E+001	2.74489E+002	1.00000E+002	1.28899E+000	2.08967E-002	0.00000E+000	1.13205E+002	4.09462E+000	6.45666E-001	3.79509E+002	9.14611E+001	2.24261E+002	1.08225E+002	3.27662E-001	6.27556E-001	-4.91350E-002	1.13205E+002	-8.67192E+001	-6.43357E-002	1.08225E+002	-7.37225E+001
1.64816E+002	6.42575E+002	8.43651E+001	1.74777E+002	1.26697E+000	1.45293E+000	7.27900E+003	6.94337E+002	1.00000E+000	2.75700E+003	1.30000E+001	2.70874E+005	1.84082E+000	2.53491E+001	1.48502E-002	1.70297E-002	5.60201E-002	7.29873E-002	7.68690E+004	8.43577E+001	1.74791E+002	5.54329E-003	5.54329E-003	1.36227E+006	1.93000E+002	2.70000E+001	0.00000E+000	3.62157E+002	1.12147E+002	2.56209E+002	1.00000E+002	1.17903E+000	4.10239E-002	0.00000E+000	1.20377E+002	5.33860E+000	5.26924E-001	3.79509E+002	9.14611E+001	2.24261E+002	1.08250E+002	3.27662E-001	6.27556E-001	-6.83678E-002	1.20377E+002	-5.67378E+001	-6.43357E-002	1.08250E+002	-7.37017E+001
1.68362E+002	6.35193E+002	8.44221E+001	1.74683E+002	1.21681E+000	1.35375E+000	6.49500E+003	6.82683E+002	1.00000E+000	2.75800E+003	1.60000E+001	2.70977E+005	1.64725E+000	2.52030E+001	1.50984E-002	1.67976E-002	4.66614E-002	5.71078E-002	7.68690E+004	8.43577E+001	1.74790E+002	5.54329E-003	5.54329E-003	1.36227E+006	1.93000E+002	2.80000E+001	0.00000E+000	3.78921E+002	6.69379E+001	2.18175E+002	1.00000E+002	1.05922E+000	3.08151E-002	0.00000E+000	1.07758E+002	3.96120E+000	7.51787E-001	3.79509E+002	9.14611E+001	2.24261E+002	1.08273E+002	3.27662E-001	6.27556E-001	-5.32718E-002	1.07758E+002	-8.73046E+001	-6.43357E-002	1.08273E+002	-7.36684E+001
1.74044E+002	6.55177E+002	8.43893E+001	1.74816E+002	1.20004E+000	1.48458E+000	7.17600E+003	6.19290E+002	1.00000E+000	2.75900E+003	1.20000E+001	2.71075E+005	1.78156E+000	2.55964E+001	1.41662E-002	1.75252E-002	5.06074E-002	7.62849E-002	7.68690E+004	8.43581E+001	1.74790E+002	5.54329E-003	5.54329E-003	1.36227E+006	1.93000E+002	2.90000E+001	0.00000E+000	3.61154E+002	7.59385E+001	2.40160E+002	1.00000E+002	1.08889E+000	3.52967E-002	0.00000E+000	1.15677E+002	4.12371E+000	6.87041E-001	3.79509E+002	9.14611E+001	2.24261E+002	1.08306E+002	3.27662E-001	6.27556E-001	-1.05991E-001	1.15677E+002	-1.45064E+001	-6.43357E-002	1.08306E+002	-7.36455E+001
1.63388E+002	7.12429E+002	8.44316E+001	1.74666E+002	1.22540E+000	1.38308E+000	7.48300E+003	6.93291E+002	1.00000E+000	2.76000E+003	8.00000E+000	2.71157E+005	1.69483E+000	2.66914E+001	1.41658E-002	1.59886E-002	4.80616E-002	6.05910E-002	7.68690E+004	8.43584E+001	1.74789E+002	5.54329E-003	5.54329E-003	1.36227E+006	1.93000E+002	3.00000E+001	0.00000E+000	3.96918E+002	8.93030E+001	2.48215E+002	1.00000E+002	1.17718E+000	3.70118E-002	0.00000E+000	1.11992E+002	4.22465E+000	6.56724E-001	3.79509E+002	9.14611E+001	2.24261E+002	1.08333E+002	3.27662E-001	6.27556E-001	-6.04478E-002	1.11992E+002	-7.45825E+001	-6.43357E-002	1.08333E+002	-7.36067E+001
1.68270E+002	6.92227E+002	8.43251E+001	1.74684E+002	1.24019E+000	1.39685E+000	7.41900E+003	3.40390E+002	1.00000E+000	2.76100E+003	8.00000E+000	2.71248E+005	1.73235E+000	2.63102E+001	1.43984E-002	1.62172E-002	4.26201E-002	5.33428E-002	7.68690E+004	8.43587E+001	1.74790E+002	5.54329E-003	5.54329E-003	1.36227E+006	1.93000E+002	3.10000E+001	0.00000E+000	3.79829E+002	8.79077E+001	2.64902E+002	1.00000E+002	1.18109E+000	1.54514E-002	0.00000E+000	1.18692E+002	4.25443E+000	6.54933E-001	3.79509E+002	9.14611E+001	2.24261E+002	1.08357E+002	3.27662E-001	6.27556E-001	-5.94083E-002	1.18692E+002	-6.91279E+001	-6.43357E-002	1.08357E+002	-7.35932E+001
1.66793E+002	7.52578E+002	8.43643E+001	1.74779E+002	1.23894E+000	1.46775E+000	8.42000E+003	7.33360E+002	1.00000E+000	2.76200E+003	6.00000E+000	2.71331E+005	1.81846E+000	2.74332E+001	1.35019E-002	1.59955E-002	5.24219E-002	7.27979E-002	7.68690E+004	8.43584E+001	1.74790E+002	5.54329E-003	5.54329E-003	1.36227E+006	1.93000E+002	3.20000E+001	0.00000E+000	4.59152E+002	8.79362E+001	2.43831E+002	1.00000E+002	1.25665E+000	3.27866E-002	0.00000E+000	1.03327E+002	3.57204E+000	7.32215E-001	3.79509E+002	9.14611E+001	2.24261E+002	1.08408E+002	3.27662E-001	6.27556E-001	-8.45361E-002	1.03327E+002	-5.40526E+001	-6.43357E-002	1.08408E+002	-7.35439E+001
1.66730E+002	6.51709E+002	8.43775E+001	1.74723E+002	1.25521E+000	1.47709E+000	7.43000E+003	6.90792E+002	1.00000E+000	2.76300E+003	1.10000E+001	2.71431E+005	1.85406E+000	2.55286E+001	1.45620E-002	1.71361E-002	5.33063E-002	7.29732E-002	7.68690E+004	8.43581E+001	1.74791E+002	5.54329E-003	5.54329E-003	1.36227E+006	1.93000E+002	3.30000E+001	0.00000E+000	4.00327E+002	9.32222E+001	2.01966E+002	1.00000E+002	1.10298E+000	3.21841E-002	0.00000E+000	9.93322E+001	4.21255E+000	6.60954E-001	3.79509E+002	9.14611E+001	2.24261E+002	1.08442E+002	3.27662E-001	6.27556E-001	-8.12065E-002	9.93322E+001	-6.21559E+001	-6.43357E-002	1.08442E+002	-7.35060E+001
1.59917E+002	7.03907E+002	8.44101E+001	1.74692E+002	1.30758E+000	1.44459E+000	8.18300E+003	7.37411E+002	1.00000E+000	2.76400E+003	5.00000E+000	2.71508E+005	1.88893E+000	2.65313E+001	1.44548E-002	1.59694E-002	4.93622E-002	5.97358E-002	7.68690E+004	8.43575E+001	1.74790E+002	5.54329E-003	5.54329E-003	1.36227E+006	1.93000E+002	3.40000E+001	0.00000E+000	4.21712E+002	1.06622E+002	2.47762E+002	1.00000E+002	1.24035E+000	2.42769E-002	0.00000E+000	1.07911E+002	4.37645E+000	6.06223E-001	3.79509E+002	9.14611E+001	2.24261E+002	1.08471E+002	3.27662E-001	6.27556E-001	-4.97826E-002	1.07911E+002	-9.12507E+001	-6.43357E-002	1.08471E+002	-7.34722E+001
1.56999E+002	6.51630E+002	8.44742E+001	1.74773E+002	1.23643E+000	1.50565E+000	7.44400E+003	4.13436E+002	1.00000E+000	2.76500E+003	1.20000E+001	2.71609E+005	1.86163E+000	2.55271E+001	1.43307E-002	1.74510E-002	4.45493E-002	6.48293E-002	7.68690E+004	8.43575E+001	1.74789E+002	5.54329E-003	5.54329E-003	1.36227E+006	1.93000E+002	3.50000E+001	0.00000E+000	4.12305E+002	9.20634E+001	1.83019E+002	1.00000E+002	1.08336E+000	2.06704E-002	0.00000E+000	9.32451E+001	3.91582E+000	7.10371E-001	3.79509E+002	9.14611E+001	2.24261E+002	1.08481E+002	3.27662E-001	6.27556E-001	-9.81819E-002	9.32451E+001	-4.69764E+001	-6.43357E-002	1.08481E+002	-7.34605E+001
1.72258E+002	7.26495E+002	8.43885E+001	1.74690E+002	1.19618E+000	1.37629E+000	7.41900E+003	6.56058E+002	1.00000E+000	2.76600E+003	4.00000E+000	2.71704E+005	1.64629E+000	2.69536E+001	1.38875E-002	1.59786E-002	4.59439E-002	6.00635E-002	7.68690E+004	8.43573E+001	1.74789E+002	5.54329E-003	5.54329E-003	1.36227E+006	1.93000E+002	3.60000E+001	0.00000E+000	4.66977E+002	1.06801E+002	1.93138E+002	1.00000E+002	1.20497E+000	3.17178E-002	0.00000E+000	8.97328E+001	3.85998E+000	7.21860E-001	3.79509E+002	9.14611E+001	2.24261E+002	1.08463E+002	3.27662E-001	6.27556E-001	-7.00141E-002	8.97328E+001	-8.53919E+001	-6.43357E-002	1.08463E+002	-7.34819E+001
1.55296E+002	4.86070E+002	8.43746E+001	1.74804E+002	1.25473E+000	1.42671E+000	5.36500E+003	5.33653E+002	1.00000E+000	2.76700E+003	4.80000E+001	2.71844E+005	1.79013E+000	2.20470E+001	1.71303E-002	1.94782E-002	5.72166E-002	7.31439E-002	7.68690E+004	8.43570E+001	1.74789E+002	5.54329E-003	5.54329E-003	1.36227E+006	1.93000E+002	3.70000E+001	0.00000E+000	3.10195E+002	6.31385E+001	1.34134E+002	1.00000E+002	7.98491E-001	6.60496E-002	0.00000E+000	9.29936E+001	4.32946E+000	7.56821E-001	3.79509E+002	9.14611E+001	2.24261E+002	1.08464E+002	3.27662E-001	6.27556E-001	-6.41369E-002	9.29936E+001	-8.91960E+001	-6.43357E-002	1.08464E+002	-7.34879E+001
1.62027E+002	6.11576E+002	8.43815E+001	1.74831E+002	1.18382E+000	1.48292E+000	6.60200E+003	4.39243E+002	1.00000E+000	2.76800E+003	2.00000E+001	2.71908E+005	1.75551E+000	2.47301E+001	1.45696E-002	1.82508E-002	4.83803E-002	7.45257E-002	7.68690E+004	8.43569E+001	1.74789E+002	5.54329E-003	5.54329E-003	1.36227E+006	1.93000E+002	3.80000E+001	0.00000E+000	3.80058E+002	9.30500E+001	1.62312E+002	1.00000E+002	1.00015E+000	2.65758E-002	0.00000E+000	9.02595E+001	4.33575E+000	6.81255E-001	3.79509E+002	9.14611E+001	2.24261E+002	1.08463E+002	3.27662E-001	6.27556E-001	-1.12161E-001	9.02595E+001	-3.18563E+001	-6.43357E-002	1.08463E+002	-7.34899E+001
1.62256E+002	7.09512E+002	8.43744E+001	1.74879E+002	1.21908E+000	1.50137E+000	7.95900E+003	5.11865E+002	1.00000E+000	2.76900E+003	6.00000E+000	2.71999E+005	1.83029E+000	2.66367E+001	1.36648E-002	1.68290E-002	4.82962E-002	7.21435E-002	7.68690E+004	8.43568E+001	1.74789E+002	5.54329E-003	5.54329E-003	1.36227E+006	1.93000E+002	3.90000E+001	0.00000E+000	4.27648E+002	8.30306E+001	2.30897E+002	1.00000E+002	1.17928E+000	2.65555E-002	0.00000E+000	1.04168E+002	3.71308E+000	7.24516E-001	3.79509E+002	9.14611E+001	2.24261E+002	1.08439E+002	3.27662E-001	6.27556E-001	-1.03765E-001	1.04168E+002	-2.89020E+001	-6.43357E-002	1.08439E+002	-7.35171E+001
1.55495E+002	6.97309E+002	8.44075E+001	1.74775E+002	1.27380E+000	1.48923E+000	8.11700E+003	7.18848E+002	1.00000E+000	2.77000E+003	5.00000E+000	2.72095E+005	1.89698E+000	2.64066E+001	1.41385E-002	1.65296E-002	5.33444E-002	7.21572E-002	7.68690E+004	8.43567E+001	1.74788E+002	5.54329E-003	5.54329E-003	1.36227E+006	1.93000E+002	4.00000E+001	0.00000E+000	4.45731E+002	9.53492E+001	1.90683E+002	1.00000E+002	1.15111E+000	2.78008E-002	0.00000E+000	9.20004E+001	3.60155E+000	7.39646E-001	3.79509E+002	9.14611E+001	2.24261E+002	1.08455E+002	3.27662E-001	6.27556E-001	-7.79671E-002	9.20004E+001	-7.34638E+001	-6.43357E-002	1.08455E+002	-7.34929E+001
1.64666E+002	5.64679E+002	8.43999E+001	1.74690E+002	1.24186E+000	1.32226E+000	5.76000E+003	7.44560E+002	1.00000E+000	2.77100E+003	2.90000E+001	2.72215E+005	1.64205E+000	2.37630E+001	1.63629E-002	1.74222E-002	5.47232E-002	6.16744E-002	7.68690E+004	8.43568E+001	1.74788E+002	5.54329E-003	5.54329E-003	1.36227E+006	1.93000E+002	4.10000E+001	0.00000E+000	3.31901E+002	5.37648E+001	2.06757E+002	1.00000E+002	9.48788E-001	5.63975E-002	0.00000E+000	1.12289E+002	4.07220E+000	7.76552E-001	3.79509E+002	9.14611E+001	2.24261E+002	1.08473E+002	3.27662E-001	6.27556E-001	-3.13547E-002	1.12289E+002	-1.08250E+002	-6.43357E-002	1.08473E+002	-7.34709E+001
1.72700E+002	6.99776E+002	8.42795E+001	1.74844E+002	1.21904E+000	1.32976E+000	7.03600E+003	6.82419E+002	1.00000E+000	2.77200E+003	9.00000E+000	2.72294E+005	1.62103E+000	2.64533E+001	1.45330E-002	1.58530E-002	5.08703E-002	6.00923E-002	7.68690E+004	8.43568E+001	1.74788E+002	5.54329E-003	5.54329E-003	1.36227E+006	1.93000E+002	4.20000E+001	0.00000E+000	4.01418E+002	7.18724E+001	2.76805E+002	1.00000E+002	1.20811E+000	3.55099E-002	0.00000E+000	1.17817E+002	3.82575E+000	7.47881E-001	3.79509E+002	9.14611E+001	2.24261E+002	1.08487E+002	3.27662E-001	6.27556E-001	-4.34420E-002	1.17817E+002	-8.87645E+001	-6.43357E-002	1.08487E+002	-7.34746E+001
1.62788E+002	6.14918E+002	8.43686E+001	1.75006E+002	1.28013E+000	1.51425E+000	7.26000E+003	6.48683E+002	1.00000E+000	2.77300E+003	1.70000E+001	2.72399E+005	1.93843E+000	2.47975E+001	1.50240E-002	1.77717E-002	5.51732E-002	7.63015E-002	7.68690E+004	8.43565E+001	1.74788E+002	5.54329E-003	5.54329E-003	1.36227E+006	1.93000E+002	4.30000E+001	0.00000E+000	3.95116E+002	7.51698E+001	1.76433E+002	1.00000E+002	1.01884E+000	4.77247E-002	0.00000E+000	9.50280E+001	3.63892E+000	7.74053E-001	3.79509E+002	9.14611E+001	2.24261E+002	1.08478E+002	3.27662E-001	6.27556E-001	-8.37815E-002	9.50280E+001	-6.32971E+001	-6.43357E-002	1.08478E+002	-7.34844E+001
1.67526E+002	6.79771E+002	8.43004E+001	1.74751E+002	1.24765E+000	1.38295E+000	7.25600E+003	4.75776E+002	1.00000E+000	2.77400E+003	1.20000E+001	2.72482E+005	1.72543E+000	2.60724E+001	1.46468E-002	1.62352E-002	4.89430E-002	5.95783E-002	7.68690E+004	8.43564E+001	1.74789E+002	5.54329E-003	5.54329E-003	1.36227E+006	1.93000E+002	4.40000E+001	0.00000E+000	3.88480E+002	9.76408E+001	2.30085E+002	1.00000E+002	1.14507E+000	3.16928E-002	0.00000E+000	1.08475E+002	4.62883E+000	6.08683E-001	3.79509E+002	9.14611E+001	2.24261E+002	1.08496E+002	3.27662E-001	6.27556E-001	-5.14322E-002	1.08475E+002	-8.87639E+001	-6.43357E-002	1.08496E+002	-7.34598E+001
1.62398E+002	6.20847E+002	8.44202E+001	1.74760E+002	1.21255E+000	1.47811E+000	6.84800E+003	6.64774E+002	1.00000E+000	2.77500E+003	1.70000E+001	2.72582E+005	1.79228E+000	2.49168E+001	1.46527E-002	1.78618E-002	5.23285E-002	7.66540E-002	7.68690E+004	8.43566E+001	1.74789E+002	5.54329E-003	5.54329E-003	1.36227E+006	1.93000E+002	4.50000E+001	0.00000E+000	3.69551E+002	7.05510E+001	2.15230E+002	1.00000E+002	1.04614E+000	4.31018E-002	0.00000E+000	1.08411E+002	4.01226E+000	7.22837E-001	3.79509E+002	9.14611E+001	2.24261E+002	1.08514E+002	3.27662E-001	6.27556E-001	-9.86976E-002	1.08411E+002	-3.11563E+001	-6.43357E-002	1.08514E+002	-7.34322E+001
1.66447E+002	6.95455E+002	8.44390E+001	1.74680E+002	1.23614E+000	1.47367E+000	7.80200E+003	6.16898E+002	1.00000E+000	2.77600E+003	6.00000E+000	2.72662E+005	1.82167E+000	2.63715E+001	1.39948E-002	1.66839E-002	4.86086E-002	6.81452E-002	7.68690E+004	8.43571E+001	1.74788E+002	5.54329E-003	5.54329E-003	1.36227E+006	1.93000E+002	4.60000E+001	0.00000E+000	4.17894E+002	9.84467E+001	2.06816E+002	1.00000E+002	1.14582E+000	2.92022E-002	0.00000E+000	9.82780E+001	4.11881E+000	6.59685E-001	3.79509E+002	9.14611E+001	2.24261E+002	1.08544E+002	3.27662E-001	6.27556E-001	-8.76542E-002	9.82780E+001	-5.52147E+001	-6.43357E-002	1.08544E+002	-7.33966E+001
1.68133E+002	6.15606E+002	8.43933E+001	1.74623E+002	1.28592E+000	1.33094E+000	6.53500E+003	4.52393E+002	1.00000E+000	2.77700E+003	1.50000E+001	2.72767E+005	1.71149E+000	2.48114E+001	1.59071E-002	1.64641E-002	5.11112E-002	5.45579E-002	7.68690E+004	8.43570E+001	1.74788E+002	5.54329E-003	5.54329E-003	1.36227E+006	1.93000E+002	4.70000E+001	0.00000E+000	3.34049E+002	7.05771E+001	2.34571E+002	1.00000E+002	1.03071E+000	3.98137E-002	0.00000E+000	1.19132E+002	4.29325E+000	6.91516E-001	3.79509E+002	9.14611E+001	2.24261E+002	1.08553E+002	3.27662E-001	6.27556E-001	-1.72051E-002	1.19132E+002	-1.17600E+002	-6.43357E-002	1.08553E+002	-7.33881E+001
1.62816E+002	6.39551E+002	8.43966E+001	1.74802E+002	1.21566E+000	1.48906E+000	7.11300E+003	5.06198E+002	1.00000E+000	2.77800E+003	1.20000E+001	2.72856E+005	1.81020E+000	2.52893E+001	1.44141E-002	1.76558E-002	4.86951E-002	7.18773E-002	7.68690E+004	8.43572E+001	1.74788E+002	5.54329E-003	5.54329E-003	1.36227E+006	1.93000E+002	4.80000E+001	0.00000E+000	3.68129E+002	7.47514E+001	2.48724E+002	1.00000E+002	1.11285E+000	2.28469E-002	0.00000E+000	1.16812E+002	4.05574E+000	7.01640E-001	3.79509E+002	9.14611E+001	2.24261E+002	1.08530E+002	3.27662E-001	6.27556E-001	-1.01083E-001	1.16812E+002	-1.97059E+001	-6.43357E-002	1.08530E+002	-7.34202E+001
1.65534E+002	6.91223E+002	8.44039E+001	1.74824E+002	1.24466E+000	1.46517E+000	7.75100E+003	6.27130E+002	1.00000E+000	2.77900E+003	7.00000E+000	2.72936E+005	1.82364E+000	2.62911E+001	1.41375E-002	1.66421E-002	5.27813E-002	7.23327E-002	7.68690E+004	8.43575E+001	1.74788E+002	5.54329E-003	5.54329E-003	1.36227E+006	1.93000E+002	4.90000E+001	0.00000E+000	4.34291E+002	9.29290E+001	2.08758E+002	1.00000E+002	1.16407E+000	3.08171E-002	0.00000E+000	9.75742E+001	3.85285E+000	7.07540E-001	3.79509E+002	9.14611E+001	2.24261E+002	1.08509E+002	3.27662E-001	6.27556E-001	-8.13713E-002	9.75742E+001	-6.37139E+001	-6.43357E-002	1.08509E+002	-7.34412E+001
1.67547E+002	7.31902E+002	8.44626E+001	1.74729E+002	1.20659E+000	1.47495E+000	8.02300E+003	5.64748E+002	1.00000E+000	2.78000E+003	6.00000E+000	2.73028E+005	1.77967E+000	2.70537E+001	1.34707E-002	1.64668E-002	4.25387E-002	6.23937E-002	7.68690E+004	8.43575E+001	1.74787E+002	5.54329E-003	5.54329E-003	1.36227E+006	1.93000E+002	5.00000E+001	0.00000E+000	4.58859E+002	1.23755E+002	1.75728E+002	1.00000E+002	1.18871E+000	1.86181E-002	0.00000E+000	8.38578E+001	3.97682E+000	6.73763E-001	3.79509E+002	9.14611E+001	2.24261E+002	1.08522E+002	3.27662E-001	6.27556E-001	-1.00078E-001	8.38578E+001	-5.39394E+001	-6.43357E-002	1.08522E+002	-7.34190E+001
1.68085E+002	7.22303E+002	8.43932E+001	1.74813E+002	1.19086E+000	1.44715E+000	7.67600E+003	4.77382E+002	1.00000E+000	2.78100E+003	3.00000E+000	2.73107E+005	1.72336E+000	2.68757E+001	1.35924E-002	1.65176E-002	4.43622E-002	6.44064E-002	7.68690E+004	8.43573E+001	1.74787E+002	5.54329E-003	5.54329E-003	1.36227E+006	1.93000E+002	5.10000E+001	0.00000E+000	4.57468E+002	8.20998E+001	2.22078E+002	1.00000E+002	1.20449E+000	2.01938E-002	0.00000E+000	9.93434E+001	3.53828E+000	7.74197E-001	3.79509E+002	9.14611E+001	2.24261E+002	1.08545E+002	3.27662E-001	6.27556E-001	-9.71521E-002	9.93434E+001	-4.21986E+001	-6.43357E-002	1.08545E+002	-7.34055E+001
1.61241E+002	5.16089E+002	8.44268E+001	1.74804E+002	1.20695E+000	1.48607E+000	5.69000E+003	2.48144E+002	1.00000E+000	2.78200E+003	3.70000E+001	2.73232E+005	1.79361E+000	2.27176E+001	1.60005E-002	1.97007E-002	4.92359E-002	7.31471E-002	7.68690E+004	8.43574E+001	1.74788E+002	5.54329E-003	5.54329E-003	1.36227E+006	1.93000E+002	5.20000E+001	0.00000E+000	3.14689E+002	7.05292E+001	1.58253E+002	1.00000E+002	8.61610E-001	2.56878E-002	0.00000E+000	9.95878E+001	4.69129E+000	6.78208E-001	3.79509E+002	9.14611E+001	2.24261E+002	1.08553E+002	3.27662E-001	6.27556E-001	-1.03643E-001	9.95878E+001	-3.36325E+001	-6.43357E-002	1.08553E+002	-7.33946E+001
1.55193E+002	4.54851E+002	8.44299E+001	1.74887E+002	1.22446E+000	1.44455E+000	4.95200E+003	2.90213E+002	1.00000E+000	2.78300E+003	7.00000E+001	2.73345E+005	1.76880E+000	2.13272E+001	1.74002E-002	2.05278E-002	4.65013E-002	6.33024E-002	7.68690E+004	8.43577E+001	1.74787E+002	5.54329E-003	5.54329E-003	1.36227E+006	1.93000E+002	5.30000E+001	0.00000E+000	2.90338E+002	5.57107E+001	1.36138E+002	1.00000E+002	7.61435E-001	2.70372E-002	0.00000E+000	9.72744E+001	4.50265E+000	7.57448E-001	3.79509E+002	9.14611E+001	2.24261E+002	1.08557E+002	3.27662E-001	6.27556E-001	-8.24623E-002	9.72744E+001	-6.26696E+001	-6.43357E-002	1.08557E+002	-7.33941E+001
1.47799E+002	5.21663E+002	8.44169E+001	1.74821E+002	1.30068E+000	1.51708E+000	6.29000E+003	4.94824E+002	1.00000E+000	2.78400E+003	3.60000E+001	2.73412E+005	1.97323E+000	2.28399E+001	1.64000E-002	1.91285E-002	6.10524E-002	8.21852E-002	7.68690E+004	8.43578E+001	1.74787E+002	5.54329E-003	5.54329E-003	1.36227E+006	1.93000E+002	5.40000E+001	0.00000E+000	3.23967E+002	7.16213E+001	1.62604E+002	1.00000E+002	8.84822E-001	3.96732E-002	0.00000E+000	9.95805E+001	4.42133E+000	6.84436E-001	3.79509E+002	9.14611E+001	2.24261E+002	1.08540E+002	3.27662E-001	6.27556E-001	-7.67982E-002	9.95805E+001	-6.73141E+001	-6.43357E-002	1.08540E+002	-7.34092E+001
1.60370E+002	5.48373E+002	8.44868E+001	1.74880E+002	1.28268E+000	1.40489E+000	6.09000E+003	5.65706E+002	1.00000E+000	2.78500E+003	3.30000E+001	2.73500E+005	1.80204E+000	2.34174E+001	1.64366E-002	1.80026E-002	5.56203E-002	6.61885E-002	7.68690E+004	8.43582E+001	1.74787E+002	5.54329E-003	5.54329E-003	1.36227E+006	1.93000E+002	5.50000E+001	0.00000E+000	3.36388E+002	7.74860E+001	1.69235E+002	1.00000E+002	9.24564E-001	4.25495E-002	0.00000E+000	9.93654E+001	4.61590E+000	6.66264E-001	3.79509E+002	9.14611E+001	2.24261E+002	1.08535E+002	3.27662E-001	6.27556E-001	-4.54722E-002	9.93654E+001	-1.04836E+002	-6.43357E-002	1.08535E+002	-7.34116E+001
1.58443E+002	5.19458E+002	8.43585E+001	1.74892E+002	1.21616E+000	1.45265E+000	5.64500E+003	4.01969E+002	1.00000E+000	2.78600E+003	3.80000E+001	2.73596E+005	1.76665E+000	2.27916E+001	1.61867E-002	1.93344E-002	5.27443E-002	7.40737E-002	7.68690E+004	8.43583E+001	1.74787E+002	5.54329E-003	5.54329E-003	1.36227E+006	1.93000E+002	5.60000E+001	0.00000E+000	3.18960E+002	7.15283E+001	1.52138E+002	1.00000E+002	8.58097E-001	4.06941E-002	0.00000E+000	9.67836E+001	4.63288E+000	6.89490E-001	3.79509E+002	9.14611E+001	2.24261E+002	1.08531E+002	3.27662E-001	6.27556E-001	-8.86144E-002	9.67836E+001	-5.55281E+001	-6.43357E-002	1.08531E+002	-7.34265E+001
1.59202E+002	5.43283E+002	8.44112E+001	1.74819E+002	1.26398E+000	1.40511E+000	5.95500E+003	5.75785E+002	1.00000E+000	2.78700E+003	3.10000E+001	2.73691E+005	1.77603E+000	2.33084E+001	1.63794E-002	1.82083E-002	5.49225E-002	6.72352E-002	7.68690E+004	8.43576E+001	1.74787E+002	5.54329E-003	5.54329E-003	1.36227E+006	1.93000E+002	5.70000E+001	0.00000E+000	3.36066E+002	7.66082E+001	1.43706E+002	1.00000E+002	8.75474E-001	4.38859E-002	0.00000E+000	9.13349E+001	4.36423E+000	7.12628E-001	3.79509E+002	9.14611E+001	2.24261E+002	1.08541E+002	3.27662E-001	6.27556E-001	-5.28776E-002	9.13349E+001	-1.04200E+002	-6.43357E-002	1.08541E+002	-7.34086E+001
1.52216E+002	4.40324E+002	8.43457E+001	1.74768E+002	1.32954E+000	1.45375E+000	5.22300E+003	3.97699E+002	1.00000E+000	2.78800E+003	7.60000E+001	2.73812E+005	1.93283E+000	2.09839E+001	1.83968E-002	2.01155E-002	5.85406E-002	6.93683E-002	7.68690E+004	8.43574E+001	1.74787E+002	5.54329E-003	5.54329E-003	1.36227E+006	1.93000E+002	5.80000E+001	0.00000E+000	2.45179E+002	1.20178E+002	1.72435E+002	1.00000E+002	8.68457E-001	4.53472E-002	0.00000E+000	1.24627E+002	1.27109E+001	2.61262E-001	3.79509E+002	9.14611E+001	2.24261E+002	1.08547E+002	3.27662E-001	6.27556E-001	-4.46275E-002	1.24627E+002	-8.05654E+001	-6.43357E-002	1.08547E+002	-7.34053E+001
1.60512E+002	4.96733E+002	8.43539E+001	1.74766E+002	1.23814E+000	1.43688E+000	5.45000E+003	5.79889E+002	1.00000E+000	2.79000E+003	4.80000E+001	2.73976E+005	1.77906E+000	2.22875E+001	1.67714E-002	1.94636E-002	5.36621E-002	7.12632E-002	7.68690E+004	8.43569E+001	1.74788E+002	5.54329E-003	5.54329E-003	1.36227E+006	1.93000E+002	5.90000E+001	0.00000E+000	2.82482E+002	7.37249E+001	1.91699E+002	1.00000E+002	8.82175E-001	3.72162E-002	0.00000E+000	1.17344E+002	5.42112E+000	5.99687E-001	3.79509E+002	9.14611E+001	2.24261E+002	1.08540E+002	3.27662E-001	6.27556E-001	-7.42965E-002	1.17344E+002	-5.26007E+001	-6.43357E-002	1.08540E+002	-7.34113E+001
1.66674E+002	4.42517E+002	8.43965E+001	1.74805E+002	1.15927E+000	1.42023E+000	4.50500E+003	5.02471E+002	1.00000E+000	2.79100E+003	7.50000E+001	2.74082E+005	1.64643E+000	2.10361E+001	1.72718E-002	2.11597E-002	5.52724E-002	8.14400E-002	7.68690E+004	8.43574E+001	1.74787E+002	5.54329E-003	5.54329E-003	1.36227E+006	1.93000E+002	6.00000E+001	0.00000E+000	2.71646E+002	5.41951E+001	1.39348E+002	1.00000E+002	7.37926E-001	5.81332E-002	0.00000E+000	1.01487E+002	4.95037E+000	7.22314E-001	3.79509E+002	9.14611E+001	2.24261E+002	1.08591E+002	3.27662E-001	6.27556E-001	-1.01165E-001	1.01487E+002	-3.49256E+001	-6.43357E-002	1.08591E+002	-7.33588E+001
1.52711E+002	4.84108E+002	8.44651E+001	1.74863E+002	1.24979E+000	1.53715E+000	5.67900E+003	2.53176E+002	1.00000E+000	2.79200E+003	5.10000E+001	2.74156E+005	1.92112E+000	2.20025E+001	1.65845E-002	2.03977E-002	4.65528E-002	6.87437E-002	7.68690E+004	8.43578E+001	1.74787E+002	5.54329E-003	5.54329E-003	1.36227E+006	1.93000E+002	6.10000E+001	0.00000E+000	2.92187E+002	8.62417E+001	1.35918E+002	1.00000E+002	8.13464E-001	2.69894E-002	0.00000E+000	9.18500E+001	5.61734E+000	5.66950E-001	3.79509E+002	9.14611E+001	2.24261E+002	1.08607E+002	3.27662E-001	6.27556E-001	-1.03111E-001	9.18500E+001	-4.20563E+001	-6.43357E-002	1.08607E+002	-7.33406E+001
1.61377E+002	5.72388E+002	8.42977E+001	1.74853E+002	1.22629E+000	1.48756E+000	6.40600E+003	5.57431E+002	1.00000E+000	2.79300E+003	2.30000E+001	2.74234E+005	1.82418E+000	2.39246E+001	1.53214E-002	1.85858E-002	5.76790E-002	8.38135E-002	7.68690E+004	8.43579E+001	1.74787E+002	5.54329E-003	5.54329E-003	1.36227E+006	1.93000E+002	6.20000E+001	0.00000E+000	3.65181E+002	7.03093E+001	1.70738E+002	1.00000E+002	9.57191E-001	3.56575E-002	0.00000E+000	9.71684E+001	3.96180E+000	7.56877E-001	3.79509E+002	9.14611E+001	2.24261E+002	1.08612E+002	3.27662E-001	6.27556E-001	-9.62735E-002	9.71684E+001	-4.55006E+001	-6.43357E-002	1.08612E+002	-7.33490E+001
1.60087E+002	5.97241E+002	8.43689E+001	1.74923E+002	1.15685E+000	1.44147E+000	6.11200E+003	4.00568E+002	1.00000E+000	2.79400E+003	2.10000E+001	2.74324E+005	1.66757E+000	2.44385E+001	1.47974E-002	1.84380E-002	4.70454E-002	7.16018E-002	7.68690E+004	8.43579E+001	1.74787E+002	5.54329E-003	5.54329E-003	1.36227E+006	1.93000E+002	6.30000E+001	0.00000E+000	3.59889E+002	7.84311E+001	1.81751E+002	1.00000E+002	9.83152E-001	2.99085E-002	0.00000E+000	1.00083E+002	4.45370E+000	6.89285E-001	3.79509E+002	9.14611E+001	2.24261E+002	1.08603E+002	3.27662E-001	6.27556E-001	-1.09538E-001	1.00083E+002	-2.54838E+001	-6.43357E-002	1.08603E+002	-7.33550E+001
1.60659E+002	5.19179E+002	8.44602E+001	1.74949E+002	1.19895E+000	1.45073E+000	5.53700E+003	5.33192E+002	1.00000E+000	2.79500E+003	3.40000E+001	2.74424E+005	1.73936E+000	2.27855E+001	1.61126E-002	1.94961E-002	5.44427E-002	7.84766E-002	7.68690E+004	8.43579E+001	1.74787E+002	5.54329E-003	5.54329E-003	1.36227E+006	1.93000E+002	6.40000E+001	0.00000E+000	3.30222E+002	6.54341E+001	1.49654E+002	1.00000E+002	8.59823E-001	4.91626E-002	0.00000E+000	9.55136E+001	4.27808E+000	7.53919E-001	3.79509E+002	9.14611E+001	2.24261E+002	1.08632E+002	3.27662E-001	6.27556E-001	-9.50197E-002	9.55136E+001	-4.87362E+001	-6.43357E-002	1.08632E+002	-7.33197E+001
1.58701E+002	5.28088E+002	8.43453E+001	1.74816E+002	1.21747E+000	1.42601E+000	5.65700E+003	3.12656E+002	1.00000E+000	2.79600E+003	3.80000E+001	2.74531E+005	1.73612E+000	2.29802E+001	1.61869E-002	1.89597E-002	4.93704E-002	6.66339E-002	7.68690E+004	8.43582E+001	1.74787E+002	5.54329E-003	5.54329E-003	1.36227E+006	1.93000E+002	6.50000E+001	0.00000E+000	3.37443E+002	7.23206E+001	1.59660E+002	1.00000E+002	8.99966E-001	2.98333E-002	0.00000E+000	9.68745E+001	4.49003E+000	7.10671E-001	3.79509E+002	9.14611E+001	2.24261E+002	1.08614E+002	3.27662E-001	6.27556E-001	-7.88910E-002	9.68745E+001	-6.74656E+001	-6.43357E-002	1.08614E+002	-7.33406E+001
1.57990E+002	5.25139E+002	8.43183E+001	1.74947E+002	1.29922E+000	1.42168E+000	5.93900E+003	5.30910E+002	1.00000E+000	2.79700E+003	3.10000E+001	2.74629E+005	1.84707E+000	2.29159E+001	1.68587E-002	1.84478E-002	5.42517E-002	6.43910E-002	7.68690E+004	8.43582E+001	1.74788E+002	5.54329E-003	5.54329E-003	1.36227E+006	1.93000E+002	6.60000E+001	0.00000E+000	3.23001E+002	7.34110E+001	1.49447E+002	1.00000E+002	8.62022E-001	3.29784E-002	0.00000E+000	9.52394E+001	4.50488E+000	6.91308E-001	3.79509E+002	9.14611E+001	2.24261E+002	1.08657E+002	3.27662E-001	6.27556E-001	-4.50078E-002	9.52394E+001	-1.09521E+002	-6.43357E-002	1.08657E+002	-7.33070E+001
1.62278E+002	4.99630E+002	8.43334E+001	1.74945E+002	1.27852E+000	1.52710E+000	5.92200E+003	3.46306E+002	1.00000E+000	2.79800E+003	3.90000E+001	2.74729E+005	1.95244E+000	2.23524E+001	1.66140E-002	1.98442E-002	5.44135E-002	7.64365E-002	7.68690E+004	8.43582E+001	1.74787E+002	5.54329E-003	5.54329E-003	1.36227E+006	1.93000E+002	6.70000E+001	0.00000E+000	3.16719E+002	7.36907E+001	1.41977E+002	1.00000E+002	8.39605E-001	4.07633E-002	0.00000E+000	9.34536E+001	4.52226E+000	6.89638E-001	3.79509E+002	9.14611E+001	2.24261E+002	1.08687E+002	3.27662E-001	6.27556E-001	-8.86010E-002	9.34536E+001	-5.88797E+001	-6.43357E-002	1.08687E+002	-7.32751E+001
1.54724E+002	4.47344E+002	8.42873E+001	1.74938E+002	1.33960E+000	1.50032E+000	5.39800E+003	4.48108E+002	1.00000E+000	2.79900E+003	6.10000E+001	2.74844E+005	2.00984E+000	2.11505E+001	1.82331E-002	2.04206E-002	8.56362E-002	1.06877E-001	7.68690E+004	8.43584E+001	1.74787E+002	5.54329E-003	5.54329E-003	1.36227E+006	1.93000E+002	6.80000E+001	0.00000E+000	2.66748E+002	2.16057E+002	1.49501E+002	1.00000E+002	1.01347E+000	6.75833E-002	0.00000E+000	2.83437E+002	1.52165E+001	2.14675E-001	3.79509E+002	9.14611E+001	2.24261E+002	1.08687E+002	3.27662E-001	6.27556E-001	-5.65931E-002	2.83437E+002	9.22669E+001	-6.43357E-002	1.08687E+002	-7.32790E+001
1.56834E+002	4.55825E+002	8.42653E+001	1.74771E+002	1.24392E+000	1.42848E+000	4.99400E+003	7.11009E+002	1.00000E+000	2.80000E+003	6.20000E+001	2.74935E+005	1.77693E+000	2.13500E+001	1.76023E-002	2.02140E-002	6.76499E-002	8.84045E-002	7.68690E+004	8.43585E+001	1.74787E+002	5.54329E-003	5.54329E-003	1.36227E+006	1.93000E+002	6.90000E+001	0.00000E+000	2.34559E+002	6.93526E+001	1.84680E+002	1.00000E+002	7.92921E-001	8.60886E-002	0.00000E+000	1.27774E+002	5.85078E+000	5.80461E-001	3.79509E+002	9.14611E+001	2.24261E+002	1.08676E+002	3.27662E-001	6.27556E-001	-6.90614E-002	1.27774E+002	-4.85141E+001	-6.43357E-002	1.08676E+002	-7.32831E+001
1.55794E+002	4.78345E+002	8.43437E+001	1.74864E+002	1.27390E+000	1.59354E+000	5.89000E+003	4.33820E+002	1.00000E+000	2.80100E+003	4.80000E+001	2.75017E+005	2.03002E+000	2.18711E+001	1.65989E-002	2.07637E-002	6.33310E-002	9.77485E-002	7.68690E+004	8.43577E+001	1.74788E+002	5.54329E-003	5.54329E-003	1.36227E+006	1.93000E+002	7.00000E+001	0.00000E+000	2.71348E+002	7.94820E+001	1.81041E+002	1.00000E+002	8.55792E-001	3.92852E-002	0.00000E+000	1.16472E+002	5.75667E+000	5.43228E-001	3.79509E+002	9.14611E+001	2.24261E+002	1.08695E+002	3.27662E-001	6.27556E-001	-1.11471E-001	1.16472E+002	-6.55688E+000	-6.43357E-002	1.08695E+002	-7.32621E+001
1.56140E+002	5.39521E+002	8.43033E+001	1.74856E+002	1.29867E+000	1.49974E+000	6.42400E+003	4.47233E+002	1.00000E+000	2.80200E+003	3.20000E+001	2.75101E+005	1.94767E+000	2.32276E+001	1.62031E-002	1.87116E-002	5.52479E-002	7.28074E-002	7.68690E+004	8.43573E+001	1.74789E+002	5.54329E-003	5.54329E-003	1.36227E+006	1.93000E+002	7.10000E+001	0.00000E+000	3.05826E+002	9.33888E+001	1.87817E+002	1.00000E+002	9.40738E-001	2.87154E-002	0.00000E+000	1.10361E+002	5.81897E+000	5.14591E-001	3.79509E+002	9.14611E+001	2.24261E+002	1.08692E+002	3.27662E-001	6.27556E-001	-7.18487E-002	1.10361E+002	-6.25621E+001	-6.43357E-002	1.08692E+002	-7.32683E+001
1.60147E+002	4.89354E+002	8.43253E+001	1.74911E+002	1.28026E+000	1.35663E+000	5.22900E+003	5.27539E+002	1.00000E+000	2.80500E+003	5.20000E+001	2.75371E+005	1.73684E+000	2.21213E+001	1.77047E-002	1.87608E-002	5.49383E-002	6.12998E-002	7.68690E+004	8.43575E+001	1.74788E+002	5.54329E-003	5.54329E-003	1.36227E+006	1.93000E+002	7.20000E+001	0.00000E+000	3.20252E+002	6.54660E+001	1.43484E+002	1.00000E+002	8.34082E-001	4.72875E-002	0.00000E+000	9.47687E+001	4.45722E+000	7.44625E-001	3.79509E+002	9.14611E+001	2.24261E+002	1.08686E+002	3.27662E-001	6.27556E-001	-2.89607E-002	9.47687E+001	-1.28538E+002	-6.43357E-002	1.08686E+002	-7.32751E+001
1.61599E+002	5.87795E+002	8.44357E+001	1.74848E+002	1.17222E+000	1.47771E+000	6.26400E+003	3.37522E+002	1.00000E+000	2.80600E+003	2.30000E+001	2.75432E+005	1.73220E+000	2.42445E+001	1.48110E-002	1.86708E-002	4.33945E-002	6.72931E-002	7.68690E+004	8.43574E+001	1.74789E+002	5.54329E-003	5.54329E-003	1.36227E+006	1.93000E+002	7.30000E+001	0.00000E+000	3.60570E+002	9.81906E+001	1.50379E+002	1.00000E+002	9.58350E-001	1.65816E-002	0.00000E+000	8.76642E+001	4.74368E+000	6.39248E-001	3.79509E+002	9.14611E+001	2.24261E+002	1.08701E+002	3.27662E-001	6.27556E-001	-1.15281E-001	8.76642E+001	-3.03217E+001	-6.43357E-002	1.08701E+002	-7.32483E+001
1.66093E+002	6.71492E+002	8.43967E+001	1.74937E+002	1.22483E+000	1.42390E+000	7.18900E+003	8.79231E+002	1.00000E+000	2.80700E+003	1.30000E+001	2.75504E+005	1.74404E+000	2.59132E+001	1.44458E-002	1.67936E-002	5.66373E-002	7.58264E-002	7.68690E+004	8.43575E+001	1.74788E+002	5.54329E-003	5.54329E-003	1.36227E+006	1.93000E+002	7.40000E+001	0.00000E+000	4.15162E+002	9.81766E+001	1.94279E+002	1.00000E+002	1.11826E+000	4.17524E-002	0.00000E+000	9.54719E+001	4.21894E+000	6.70925E-001	3.79509E+002	9.14611E+001	2.24261E+002	1.08741E+002	3.27662E-001	6.27556E-001	-7.51556E-002	9.54719E+001	-7.34330E+001	-6.43357E-002	1.08741E+002	-7.32153E+001
1.58367E+002	6.13700E+002	8.43799E+001	1.74883E+002	1.25584E+000	1.44470E+000	6.84700E+003	7.08362E+002	1.00000E+000	2.80800E+003	3.00000E+001	2.75610E+005	1.81431E+000	2.47730E+001	1.51769E-002	1.74594E-002	5.44862E-002	7.13518E-002	7.68690E+004	8.43569E+001	1.74789E+002	5.54329E-003	5.54329E-003	1.36227E+006	1.93000E+002	7.50000E+001	0.00000E+000	3.53369E+002	8.13427E+001	2.10420E+002	1.00000E+002	1.03149E+000	4.16376E-002	0.00000E+000	1.09392E+002	4.48141E+000	6.47212E-001	3.79509E+002	9.14611E+001	2.24261E+002	1.08763E+002	3.27662E-001	6.27556E-001	-6.99361E-002	1.09392E+002	-6.58375E+001	-6.43357E-002	1.08763E+002	-7.31928E+001
1.61762E+002	6.30596E+002	8.42967E+001	1.74865E+002	1.19392E+000	1.45332E+000	6.73600E+003	5.04977E+002	1.00000E+000	2.80900E+003	2.30000E+001	2.75701E+005	1.73515E+000	2.51117E+001	1.45471E-002	1.77076E-002	4.78562E-002	6.97242E-002	7.68690E+004	8.43571E+001	1.74789E+002	5.54329E-003	5.54329E-003	1.36227E+006	1.93000E+002	7.60000E+001	0.00000E+000	3.94581E+002	8.78688E+001	1.85780E+002	1.00000E+002	1.05605E+000	2.47990E-002	0.00000E+000	9.64484E+001	4.20347E+000	6.95668E-001	3.79509E+002	9.14611E+001	2.24261E+002	1.08788E+002	3.27662E-001	6.27556E-001	-9.79868E-002	9.64484E+001	-4.40415E+001	-6.43357E-002	1.08788E+002	-7.31741E+001
1.71838E+002	6.79952E+002	8.42771E+001	1.74846E+002	1.19392E+000	1.35773E+000	6.83100E+003	6.53386E+002	1.00000E+000	2.81000E+003	1.60000E+001	2.75788E+005	1.62103E+000	2.60759E+001	1.44455E-002	1.64276E-002	4.56271E-002	5.82582E-002	7.68690E+004	8.43568E+001	1.74789E+002	5.54329E-003	5.54329E-003	1.36227E+006	1.93000E+002	7.70000E+001	0.00000E+000	3.48018E+002	9.59127E+001	2.63362E+002	1.00000E+002	1.14539E+000	3.20829E-002	0.00000E+000	1.24870E+002	4.84679E+000	5.99121E-001	3.79509E+002	9.14611E+001	2.24261E+002	1.08788E+002	3.27662E-001	6.27556E-001	-6.41994E-002	1.24870E+002	-5.72552E+001	-6.43357E-002	1.08788E+002	-7.31748E+001
1.64445E+002	7.09125E+002	8.43720E+001	1.74862E+002	1.20810E+000	1.50432E+000	7.90100E+003	8.06505E+002	1.00000E+000	2.81100E+003	1.10000E+001	2.75870E+005	1.81738E+000	2.66294E+001	1.35914E-002	1.69239E-002	5.84191E-002	8.96169E-002	7.68690E+004	8.43570E+001	1.74789E+002	5.54329E-003	5.54329E-003	1.36227E+006	1.93000E+002	7.80000E+001	0.00000E+000	4.33224E+002	1.00455E+002	2.05204E+002	1.00000E+002	1.16823E+000	4.35983E-002	0.00000E+000	9.64047E+001	3.99051E+000	6.76615E-001	3.79509E+002	9.14611E+001	2.24261E+002	1.08840E+002	3.27662E-001	6.27556E-001	-1.09207E-001	9.64047E+001	-2.95925E+001	-6.43357E-002	1.08840E+002	-7.31151E+001
1.73462E+002	5.95877E+002	8.43799E+001	1.74842E+002	1.21224E+000	1.37263E+000	6.13900E+003	7.22651E+002	1.00000E+000	2.81200E+003	3.20000E+001	2.75975E+005	1.66396E+000	2.44106E+001	1.54718E-002	1.75188E-002	5.31886E-002	6.74874E-002	7.68690E+004	8.43571E+001	1.74789E+002	5.54329E-003	5.54329E-003	1.36227E+006	1.93000E+002	7.90000E+001	0.00000E+000	3.74823E+002	7.16650E+001	1.72239E+002	1.00000E+002	9.76089E-001	5.86242E-002	0.00000E+000	9.66508E+001	4.00859E+000	7.64137E-001	3.79509E+002	9.14611E+001	2.24261E+002	1.08845E+002	3.27662E-001	6.27556E-001	-6.20490E-002	9.66508E+001	-8.80318E+001	-6.43357E-002	1.08845E+002	-7.31087E+001
1.63732E+002	6.09761E+002	8.43631E+001	1.74790E+002	1.28068E+000	1.47198E+000	7.05800E+003	5.01272E+002	1.00000E+000	2.81300E+003	2.30000E+001	2.76057E+005	1.88514E+000	2.46933E+001	1.52441E-002	1.75211E-002	5.28363E-002	6.90219E-002	7.68690E+004	8.43573E+001	1.74790E+002	5.54329E-003	5.54329E-003	1.36227E+006	1.93000E+002	8.00000E+001	0.00000E+000	3.62622E+002	8.54808E+001	2.04555E+002	1.00000E+002	1.04074E+000	3.50327E-002	0.00000E+000	1.06140E+002	4.46392E+000	6.39962E-001	3.79509E+002	9.14611E+001	2.24261E+002	1.08884E+002	3.27662E-001	6.27556E-001	-6.94956E-002	1.06140E+002	-6.96173E+001	-6.43357E-002	1.08884E+002	-7.30680E+001
1.60127E+002	6.22018E+002	8.43075E+001	1.74791E+002	1.28734E+000	1.43852E+000	7.08700E+003	5.65703E+002	1.00000E+000	2.81400E+003	1.80000E+001	2.76146E+005	1.85186E+000	2.49403E+001	1.52919E-002	1.70878E-002	5.27713E-002	6.52871E-002	7.68690E+004	8.43572E+001	1.74789E+002	5.54329E-003	5.54329E-003	1.36227E+006	1.93000E+002	8.10000E+001	0.00000E+000	3.66492E+002	6.91206E+001	2.17454E+002	1.00000E+002	1.04351E+000	3.90101E-002	0.00000E+000	1.09842E+002	3.92581E+000	7.26190E-001	3.79509E+002	9.14611E+001	2.24261E+002	1.08888E+002	3.27662E-001	6.27556E-001	-5.54638E-002	1.09842E+002	-8.26531E+001	-6.43357E-002	1.08888E+002	-7.30686E+001
1.75431E+002	6.02826E+002	8.42472E+001	1.74805E+002	1.23613E+000	1.31739E+000	6.09100E+003	5.99851E+002	1.00000E+000	2.81500E+003	2.40000E+001	2.76249E+005	1.62847E+000	2.45525E+001	1.58387E-002	1.68800E-002	5.54088E-002	6.25914E-002	7.68690E+004	8.43569E+001	1.74790E+002	5.54329E-003	5.54329E-003	1.36227E+006	1.93000E+002	8.20000E+001	0.00000E+000	3.02212E+002	6.96210E+001	2.49108E+002	1.00000E+002	1.01009E+000	4.96965E-002	0.00000E+000	1.28985E+002	4.40341E+000	6.98357E-001	3.79509E+002	9.14611E+001	2.24261E+002	1.08893E+002	3.27662E-001	6.27556E-001	-3.18236E-002	1.28985E+002	-9.10338E+001	-6.43357E-002	1.08893E+002	-7.30694E+001
1.72495E+002	7.05128E+002	8.43006E+001	1.74837E+002	1.25636E+000	1.30083E+000	7.15100E+003	7.67378E+002	1.00000E+000	2.81600E+003	1.10000E+001	2.76331E+005	1.63431E+000	2.65542E+001	1.48570E-002	1.53829E-002	5.56845E-002	5.95379E-002	7.68690E+004	8.43570E+001	1.74790E+002	5.54329E-003	5.54329E-003	1.36227E+006	1.93000E+002	8.30000E+001	0.00000E+000	3.47159E+002	7.00279E+001	3.12643E+002	1.00000E+002	1.19306E+000	4.48742E-002	0.00000E+000	1.32827E+002	3.65743E+000	7.75981E-001	3.79509E+002	9.14611E+001	2.24261E+002	1.08897E+002	3.27662E-001	6.27556E-001	-1.73901E-002	1.32827E+002	-1.03712E+002	-6.43357E-002	1.08897E+002	-7.30628E+001
1.66119E+002	6.18520E+002	8.43570E+001	1.74786E+002	1.23987E+000	1.38652E+000	6.57700E+003	8.04074E+002	1.00000E+000	2.81700E+003	1.60000E+001	2.76417E+005	1.71911E+000	2.48701E+001	1.52884E-002	1.70967E-002	5.71722E-002	7.09294E-002	7.68690E+004	8.43564E+001	1.74790E+002	5.54329E-003	5.54329E-003	1.36227E+006	1.93000E+002	8.40000E+001	0.00000E+000	3.55654E+002	9.07132E+001	2.28629E+002	1.00000E+002	1.08372E+000	6.14459E-002	0.00000E+000	1.14168E+002	4.89915E+000	6.04055E-001	3.79509E+002	9.14611E+001	2.24261E+002	1.08920E+002	3.27662E-001	6.27556E-001	-5.58389E-002	1.14168E+002	-7.78799E+001	-6.43357E-002	1.08920E+002	-7.30322E+001
1.62087E+002	6.60754E+002	8.43480E+001	1.74680E+002	1.29319E+000	1.47008E+000	7.72000E+003	4.51609E+002	1.00000E+000	2.81800E+003	1.00000E+001	2.76483E+005	1.90109E+000	2.57051E+001	1.47181E-002	1.67314E-002	4.66633E-002	5.95555E-002	7.68690E+004	8.43564E+001	1.74789E+002	5.54329E-003	5.54329E-003	1.36227E+006	1.93000E+002	8.50000E+001	0.00000E+000	3.71573E+002	9.25901E+001	2.62015E+002	1.00000E+002	1.17147E+000	2.12627E-002	0.00000E+000	1.20124E+002	4.36233E+000	6.26158E-001	3.79509E+002	9.14611E+001	2.24261E+002	1.08943E+002	3.27662E-001	6.27556E-001	-6.40163E-002	1.20124E+002	-6.22060E+001	-6.43357E-002	1.08943E+002	-7.30049E+001
1.70086E+002	7.12858E+002	8.43708E+001	1.74699E+002	1.20634E+000	1.40033E+000	7.45600E+003	6.83898E+002	1.00000E+000	2.81900E+003	9.00000E+000	2.76574E+005	1.68928E+000	2.66994E+001	1.39707E-002	1.62173E-002	4.85669E-002	6.46665E-002	7.68690E+004	8.43563E+001	1.74790E+002	5.54329E-003	5.54329E-003	1.36227E+006	1.93000E+002	8.60000E+001	0.00000E+000	4.17528E+002	7.36219E+001	2.52299E+002	1.00000E+002	1.18891E+000	3.33354E-002	0.00000E+000	1.11020E+002	3.70946E+000	7.49285E-001	3.79509E+002	9.14611E+001	2.24261E+002	1.08939E+002	3.27662E-001	6.27556E-001	-7.44206E-002	1.11020E+002	-5.87696E+001	-6.43357E-002	1.08939E+002	-7.30076E+001
1.58774E+002	5.79925E+002	8.43541E+001	1.74823E+002	1.25863E+000	1.41540E+000	6.37200E+003	4.28865E+002	1.00000E+000	2.82000E+003	3.00000E+001	2.76679E+005	1.78147E+000	2.40816E+001	1.57675E-002	1.77313E-002	5.19297E-002	6.49700E-002	7.68690E+004	8.43566E+001	1.74790E+002	5.54329E-003	5.54329E-003	1.36227E+006	1.93000E+002	8.70000E+001	0.00000E+000	3.33391E+002	1.09952E+002	2.17065E+002	1.00000E+002	1.06158E+000	3.64747E-002	0.00000E+000	1.14938E+002	6.27465E+000	4.79164E-001	3.79509E+002	9.14611E+001	2.24261E+002	1.08966E+002	3.27662E-001	6.27556E-001	-5.86241E-002	1.14938E+002	-7.38164E+001	-6.43357E-002	1.08966E+002	-7.29889E+001
1.56679E+002	6.38098E+002	8.43830E+001	1.74752E+002	1.32722E+000	1.41608E+000	7.38300E+003	5.78728E+002	1.00000E+000	2.82100E+003	1.70000E+001	2.76753E+005	1.87945E+000	2.52606E+001	1.54463E-002	1.64806E-002	5.44325E-002	6.16329E-002	7.68690E+004	8.43569E+001	1.74790E+002	5.54329E-003	5.54329E-003	1.36227E+006	1.93000E+002	8.80000E+001	0.00000E+000	4.06458E+002	1.73807E+002	2.03224E+002	1.00000E+002	1.24552E+000	3.13673E-002	0.00000E+000	8.64682E+001	8.07597E+000	3.45860E-001	3.79509E+002	9.14611E+001	2.24261E+002	1.08995E+002	3.27662E-001	6.27556E-001	-3.23941E-002	8.64682E+001	-1.32880E+002	-6.43357E-002	1.08995E+002	-7.29540E+001
1.61183E+002	6.56979E+002	8.43519E+001	1.74752E+002	1.24748E+000	1.40741E+000	7.12700E+003	6.51814E+002	1.00000E+000	2.82200E+003	1.40000E+001	2.76839E+005	1.75572E+000	2.56316E+001	1.47768E-002	1.66712E-002	4.88710E-002	6.15296E-002	7.68690E+004	8.43568E+001	1.74790E+002	5.54329E-003	5.54329E-003	1.36227E+006	1.93000E+002	8.90000E+001	0.00000E+000	3.84995E+002	7.68024E+001	2.20152E+002	1.00000E+002	1.08772E+000	3.13208E-002	0.00000E+000	1.07716E+002	4.01770E+000	7.07588E-001	3.79509E+002	9.14611E+001	2.24261E+002	1.08967E+002	3.27662E-001	6.27556E-001	-6.02385E-002	1.07716E+002	-7.91192E+001	-6.43357E-002	1.08967E+002	-7.29843E+001
1.66933E+002	7.03513E+002	8.43436E+001	1.74592E+002	1.25782E+000	1.38715E+000	7.59900E+003	7.27185E+002	1.00000E+000	2.82300E+003	6.00000E+000	2.76925E+005	1.74479E+000	2.65238E+001	1.44292E-002	1.59128E-002	4.80896E-002	5.79691E-002	7.68690E+004	8.43570E+001	1.74790E+002	5.54329E-003	5.54329E-003	1.36227E+006	1.93000E+002	9.00000E+001	0.00000E+000	3.64984E+002	9.97078E+001	2.85945E+002	1.00000E+002	1.21781E+000	3.20335E-002	0.00000E+000	1.27210E+002	4.48674E+000	6.13623E-001	3.79509E+002	9.14611E+001	2.24261E+002	1.09010E+002	3.27662E-001	6.27556E-001	-4.88957E-002	1.27210E+002	-7.29909E+001	-6.43357E-002	1.09010E+002	-7.29337E+001
1.61949E+002	6.49250E+002	8.42964E+001	1.74743E+002	1.27650E+000	1.45584E+000	7.42100E+003	8.64146E+002	1.00000E+000	2.82400E+003	1.50000E+001	2.77029E+005	1.85839E+000	2.54804E+001	1.48180E-002	1.68999E-002	5.91049E-002	7.62645E-002	7.68690E+004	8.43571E+001	1.74790E+002	5.54329E-003	5.54329E-003	1.36227E+006	1.93000E+002	9.10000E+001	0.00000E+000	3.80684E+002	7.72944E+001	2.35253E+002	1.00000E+002	1.11021E+000	5.09910E-002	0.00000E+000	1.12106E+002	3.99464E+000	6.97432E-001	3.79509E+002	9.14611E+001	2.24261E+002	1.08996E+002	3.27662E-001	6.27556E-001	-6.56367E-002	1.12106E+002	-6.82920E+001	-6.43357E-002	1.08996E+002	-7.29593E+001
1.69523E+002	6.31877E+002	8.43020E+001	1.74715E+002	1.24152E+000	1.36984E+000	6.65600E+003	7.22321E+002	1.00000E+000	2.82500E+003	1.60000E+001	2.77121E+005	1.70068E+000	2.51372E+001	1.52176E-002	1.67905E-002	5.43880E-002	6.56990E-002	7.68690E+004	8.43570E+001	1.74790E+002	5.54329E-003	5.54329E-003	1.36227E+006	1.93000E+002	9.20000E+001	0.00000E+000	3.49576E+002	8.95058E+001	2.54980E+002	1.00000E+002	1.12170E+000	4.57338E-002	0.00000E+000	1.22396E+002	4.73302E+000	6.21537E-001	3.79509E+002	9.14611E+001	2.24261E+002	1.08998E+002	3.27662E-001	6.27556E-001	-4.91411E-002	1.22396E+002	-7.75268E+001	-6.43357E-002	1.08998E+002	-7.29559E+001
1.73392E+002	7.78432E+002	8.43232E+001	1.74818E+002	1.26544E+000	1.43507E+000	8.70400E+003	1.12133E+003	1.00000E+000	2.82600E+003	3.00000E+000	2.77193E+005	1.81600E+000	2.79004E+001	1.35638E-002	1.53821E-002	5.79215E-002	7.39905E-002	7.68690E+004	8.43571E+001	1.74791E+002	5.54329E-003	5.54329E-003	1.36227E+006	1.93000E+002	9.30000E+001	0.00000E+000	4.82168E+002	9.35329E+001	2.64396E+002	1.00000E+002	1.33700E+000	4.19647E-002	0.00000E+000	1.05600E+002	3.55916E+000	7.22777E-001	3.79509E+002	9.14611E+001	2.24261E+002	1.09039E+002	3.27662E-001	6.27556E-001	-6.28168E-002	1.05600E+002	-7.81707E+001	-6.43357E-002	1.09039E+002	-7.29180E+001
1.58480E+002	5.70883E+002	8.42888E+001	1.74857E+002	1.31986E+000	1.48536E+000	6.84300E+003	6.29318E+002	1.00000E+000	2.82700E+003	2.80000E+001	2.77306E+005	1.96047E+000	2.38932E+001	1.59553E-002	1.79559E-002	5.95446E-002	7.47883E-002	7.68690E+004	8.43576E+001	1.74791E+002	5.54329E-003	5.54329E-003	1.36227E+006	1.93000E+002	9.40000E+001	0.00000E+000	3.45498E+002	7.99176E+001	1.77879E+002	1.00000E+002	9.57652E-001	4.20588E-002	0.00000E+000	1.01108E+002	4.39474E+000	6.60168E-001	3.79509E+002	9.14611E+001	2.24261E+002	1.09036E+002	3.27662E-001	6.27556E-001	-5.89954E-002	1.01108E+002	-8.72132E+001	-6.43357E-002	1.09036E+002	-7.29258E+001
1.68489E+002	7.11554E+002	8.44658E+001	1.74731E+002	1.24084E+000	1.43446E+000	7.81700E+003	6.11955E+002	1.00000E+000	2.82800E+003	8.00000E+000	2.77379E+005	1.77993E+000	2.66750E+001	1.40345E-002	1.62243E-002	4.98233E-002	6.58494E-002	7.68690E+004	8.43574E+001	1.74791E+002	5.54329E-003	5.54329E-003	1.36227E+006	1.93000E+002	9.50000E+001	0.00000E+000	4.52277E+002	1.14048E+002	1.72191E+002	1.00000E+002	1.15685E+000	3.86760E-002	0.00000E+000	8.54128E+001	3.83888E+000	7.07109E-001	3.79509E+002	9.14611E+001	2.24261E+002	1.09084E+002	3.27662E-001	6.27556E-001	-7.23720E-002	8.54128E+001	-8.68565E+001	-6.43357E-002	1.09084E+002	-7.28561E+001
1.57192E+002	5.92609E+002	8.42737E+001	1.74737E+002	1.25592E+000	1.39751E+000	6.42700E+003	5.80421E+002	1.00000E+000	2.82900E+003	2.60000E+001	2.77479E+005	1.75516E+000	2.43436E+001	1.56660E-002	1.74322E-002	5.49900E-002	6.75003E-002	7.68690E+004	8.43577E+001	1.74791E+002	5.54329E-003	5.54329E-003	1.36227E+006	1.93000E+002	9.60000E+001	0.00000E+000	3.73800E+002	6.56364E+001	1.81614E+002	1.00000E+002	9.82117E-001	4.76800E-002	0.00000E+000	1.00081E+002	3.82849E+000	7.81951E-001	3.79509E+002	9.14611E+001	2.24261E+002	1.09116E+002	3.27662E-001	6.27556E-001	-5.33640E-002	1.00081E+002	-9.48888E+001	-6.43357E-002	1.09116E+002	-7.28415E+001
1.61059E+002	7.37047E+002	8.44057E+001	1.74837E+002	1.24170E+000	1.44720E+000	8.15500E+003	5.85820E+002	1.00000E+000	2.83000E+003	7.00000E+000	2.77548E+005	1.79699E+000	2.71486E+001	1.37500E-002	1.60257E-002	5.18593E-002	6.97237E-002	7.68690E+004	8.43580E+001	1.74791E+002	5.54329E-003	5.54329E-003	1.36227E+006	1.93000E+002	9.70000E+001	0.00000E+000	4.80796E+002	1.08666E+002	1.74654E+002	1.00000E+002	1.19378E+000	3.05383E-002	0.00000E+000	8.53984E+001	3.43689E+000	7.73274E-001	3.79509E+002	9.14611E+001	2.24261E+002	1.09133E+002	3.27662E-001	6.27556E-001	-7.64267E-002	8.53984E+001	-8.19514E+001	-6.43357E-002	1.09133E+002	-7.28182E+001
1.70985E+002	7.55791E+002	8.42730E+001	1.74741E+002	1.18663E+000	1.37547E+000	7.64800E+003	1.23911E+003	1.00000E+000	2.83100E+003	3.00000E+000	2.77633E+005	1.63218E+000	2.74917E+001	1.35688E-002	1.57282E-002	5.35773E-002	7.13292E-002	7.68690E+004	8.43581E+001	1.74792E+002	5.54329E-003	5.54329E-003	1.36227E+006	1.93000E+002	9.80000E+001	0.00000E+000	5.04001E+002	7.11288E+001	2.27811E+002	1.00000E+002	1.26435E+000	5.45658E-002	0.00000E+000	9.80954E+001	3.13932E+000	8.74181E-001	3.79509E+002	9.14611E+001	2.24261E+002	1.09145E+002	3.27662E-001	6.27556E-001	-7.37063E-002	9.80954E+001	-7.25724E+001	-6.43357E-002	1.09145E+002	-7.28125E+001
1.70785E+002	5.88640E+002	8.43344E+001	1.74970E+002	1.20592E+000	1.38762E+000	6.07000E+003	5.51596E+002	1.00000E+000	2.83200E+003	2.50000E+001	2.77739E+005	1.67336E+000	2.42619E+001	1.54784E-002	1.78105E-002	5.16750E-002	6.75829E-002	7.68690E+004	8.43576E+001	1.74792E+002	5.54329E-003	5.54329E-003	1.36227E+006	1.93000E+002	9.90000E+001	0.00000E+000	3.51983E+002	8.20849E+001	1.97046E+002	1.00000E+002	1.00598E+000	4.02782E-002	0.00000E+000	1.06032E+002	4.77346E+000	6.45333E-001	3.79509E+002	9.14611E+001	2.24261E+002	1.09175E+002	3.27662E-001	6.27556E-001	-7.00565E-002	1.06032E+002	-6.90603E+001	-6.43357E-002	1.09175E+002	-7.27885E+001
1.62475E+002	6.62174E+002	8.43853E+001	1.74929E+002	1.25256E+000	1.39852E+000	7.15200E+003	8.10443E+002	1.00000E+000	2.83300E+003	1.40000E+001	2.77818E+005	1.75173E+000	2.57327E+001	1.48111E-002	1.65369E-002	6.09332E-002	7.54703E-002	7.68690E+004	8.43579E+001	1.74792E+002	5.54329E-003	5.54329E-003	1.36227E+006	1.93000E+002	1.00000E+002	0.00000E+000	3.72141E+002	1.04845E+002	2.42265E+002	1.00000E+002	1.15576E+000	4.50086E-002	0.00000E+000	1.15176E+002	5.07669E+000	5.59006E-001	3.79509E+002	9.14611E+001	2.24261E+002	1.09139E+002	3.27662E-001	6.27556E-001	-5.50544E-002	1.15176E+002	-7.78022E+001	-6.43357E-002	1.09139E+002	-7.28182E+001
1.67646E+002	6.89369E+002	8.43964E+001	1.74800E+002	1.21022E+000	1.34832E+000	6.97900E+003	5.84917E+002	1.00000E+000	2.83400E+003	1.20000E+001	2.77908E+005	1.63176E+000	2.62558E+001	1.44867E-002	1.61397E-002	4.96494E-002	6.10590E-002	7.68690E+004	8.43580E+001	1.74790E+002	5.54329E-003	5.54329E-003	1.36227E+006	1.93000E+002	1.01000E+002	0.00000E+000	4.08480E+002	8.61883E+001	2.43563E+002	1.00000E+002	1.18018E+000	3.46662E-002	0.00000E+000	1.10140E+002	4.20588E+000	6.83058E-001	3.79509E+002	9.14611E+001	2.24261E+002	1.09180E+002	3.27662E-001	6.27556E-001	-5.39746E-002	1.10140E+002	-8.41034E+001	-6.43357E-002	1.09180E+002	-7.27695E+001
1.58227E+002	6.41908E+002	8.43297E+001	1.74764E+002	1.29442E+000	1.42116E+000	7.27500E+003	7.62847E+002	1.00000E+000	2.83500E+003	1.00000E+001	2.77995E+005	1.83957E+000	2.53359E+001	1.51760E-002	1.66620E-002	5.48641E-002	6.56592E-002	7.68690E+004	8.43583E+001	1.74790E+002	5.54329E-003	5.54329E-003	1.36227E+006	1.93000E+002	1.02000E+002	0.00000E+000	3.69710E+002	9.51506E+001	2.23356E+002	1.00000E+002	1.10149E+000	3.78489E-002	0.00000E+000	1.10351E+002	4.70834E+000	5.97622E-001	3.79509E+002	9.14611E+001	2.24261E+002	1.09179E+002	3.27662E-001	6.27556E-001	-4.66712E-002	1.10351E+002	-9.24599E+001	-6.43357E-002	1.09179E+002	-7.27746E+001
1.72584E+002	6.51359E+002	8.43164E+001	1.74784E+002	1.20897E+000	1.47682E+000	7.15400E+003	6.85553E+002	1.00000E+000	2.83600E+003	1.20000E+001	2.78079E+005	1.78543E+000	2.55217E+001	1.42936E-002	1.74604E-002	5.29262E-002	7.79228E-002	7.68690E+004	8.43581E+001	1.74790E+002	5.54329E-003	5.54329E-003	1.36227E+006	1.93000E+002	1.03000E+002	0.00000E+000	4.17501E+002	7.54431E+001	1.94341E+002	1.00000E+002	1.08469E+000	3.61971E-002	0.00000E+000	9.80134E+001	3.62803E+000	7.82106E-001	3.79509E+002	9.14611E+001	2.24261E+002	1.09210E+002	3.27662E-001	6.27556E-001	-9.97284E-002	9.80134E+001	-4.02467E+001	-6.43357E-002	1.09210E+002	-7.27455E+001
1.68587E+002	6.65552E+002	8.43093E+001	1.74791E+002	1.28555E+000	1.36394E+000	7.21400E+003	4.90258E+002	1.00000E+000	2.83700E+003	1.30000E+001	2.78178E+005	1.75342E+000	2.57983E+001	1.51357E-002	1.60586E-002	4.92566E-002	5.51239E-002	7.68690E+004	8.43582E+001	1.74790E+002	5.54329E-003	5.54329E-003	1.36227E+006	1.93000E+002	1.04000E+002	0.00000E+000	3.80172E+002	8.38636E+001	2.41980E+002	1.00000E+002	1.13262E+000	2.80181E-002	0.00000E+000	1.14003E+002	4.24673E+000	6.65379E-001	3.79509E+002	9.14611E+001	2.24261E+002	1.09252E+002	3.27662E-001	6.27556E-001	-2.95857E-002	1.14003E+002	-1.08582E+002	-6.43357E-002	1.09252E+002	-7.27047E+001
1.49770E+002	5.55878E+002	8.44469E+001	1.74774E+002	1.30831E+000	1.50732E+000	6.70800E+003	3.63027E+002	1.00000E+000	2.83800E+003	2.90000E+001	2.78280E+005	1.97205E+000	2.35771E+001	1.59740E-002	1.84039E-002	5.10781E-002	6.69004E-002	7.68690E+004	8.43584E+001	1.74791E+002	5.54329E-003	5.54329E-003	1.36227E+006	1.93000E+002	1.05000E+002	0.00000E+000	3.16884E+002	1.02102E+002	2.01964E+002	1.00000E+002	9.97049E-001	2.04376E-002	0.00000E+000	1.13606E+002	5.99127E+000	4.89098E-001	3.79509E+002	9.14611E+001	2.24261E+002	1.09280E+002	3.27662E-001	6.27556E-001	-7.06811E-002	1.13606E+002	-6.07130E+001	-6.43357E-002	1.09280E+002	-7.26645E+001
1.77317E+002	6.75789E+002	8.42661E+001	1.74820E+002	1.21356E+000	1.37549E+000	6.98200E+003	6.17326E+002	1.00000E+000	2.83900E+003	1.00000E+001	2.78351E+005	1.66923E+000	2.59959E+001	1.45234E-002	1.64614E-002	5.31823E-002	6.76948E-002	7.68690E+004	8.43587E+001	1.74791E+002	5.54329E-003	5.54329E-003	1.36227E+006	1.93000E+002	1.06000E+002	0.00000E+000	3.77205E+002	8.84721E+001	2.71931E+002	1.00000E+002	1.19122E+000	4.17328E-002	0.00000E+000	1.21689E+002	4.38258E+000	6.55378E-001	3.79509E+002	9.14611E+001	2.24261E+002	1.09306E+002	3.27662E-001	6.27556E-001	-6.25456E-002	1.21689E+002	-6.24099E+001	-6.43357E-002	1.09306E+002	-7.26564E+001
1.62960E+002	6.66695E+002	8.42721E+001	1.74800E+002	1.23387E+000	1.45076E+000	7.34700E+003	3.60898E+002	1.00000E+000	2.84000E+003	1.40000E+001	2.78450E+005	1.79004E+000	2.58204E+001	1.43951E-002	1.69254E-002	4.86641E-002	6.63739E-002	7.68690E+004	8.43588E+001	1.74792E+002	5.54329E-003	5.54329E-003	1.36227E+006	1.93000E+002	1.07000E+002	0.00000E+000	3.82954E+002	7.54794E+001	2.40560E+002	1.00000E+002	1.12034E+000	2.43937E-002	0.00000E+000	1.13383E+002	3.95061E+000	7.08748E-001	3.79509E+002	9.14611E+001	2.24261E+002	1.09296E+002	3.27662E-001	6.27556E-001	-8.07882E-002	1.13383E+002	-4.86325E+001	-6.43357E-002	1.09296E+002	-7.26646E+001
1.64664E+002	6.06533E+002	8.43529E+001	1.74740E+002	1.23049E+000	1.41208E+000	6.51400E+003	4.22755E+002	1.00000E+000	2.84100E+003	2.00000E+001	2.78547E+005	1.73755E+000	2.46279E+001	1.52459E-002	1.74959E-002	4.80538E-002	6.24320E-002	7.68690E+004	8.43589E+001	1.74792E+002	5.54329E-003	5.54329E-003	1.36227E+006	1.93000E+002	1.08000E+002	0.00000E+000	2.97647E+002	7.94839E+001	2.59851E+002	1.00000E+002	1.03943E+000	3.11150E-002	0.00000E+000	1.33594E+002	4.47662E+000	6.64258E-001	3.79509E+002	9.14611E+001	2.24261E+002	1.09298E+002	3.27662E-001	6.27556E-001	-6.87169E-002	1.33594E+002	-4.30997E+001	-6.43357E-002	1.09298E+002	-7.26523E+001
1.61059E+002	6.46641E+002	8.44081E+001	1.74708E+002	1.23927E+000	1.46698E+000	7.24000E+003	8.05307E+002	1.00000E+000	2.84200E+003	1.40000E+001	2.78624E+005	1.81799E+000	2.54291E+001	1.45646E-002	1.72407E-002	5.39065E-002	7.46631E-002	7.68690E+004	8.43586E+001	1.74793E+002	5.54329E-003	5.54329E-003	1.36227E+006	1.93000E+002	1.09000E+002	0.00000E+000	3.93040E+002	8.87418E+001	2.19900E+002	1.00000E+002	1.11832E+000	4.00888E-002	0.00000E+000	1.06311E+002	4.27809E+000	6.59313E-001	3.79509E+002	9.14611E+001	2.24261E+002	1.09322E+002	3.27662E-001	6.27556E-001	-8.41392E-002	1.06311E+002	-5.15532E+001	-6.43357E-002	1.09322E+002	-7.26225E+001
1.58273E+002	6.10726E+002	8.44630E+001	1.74677E+002	1.26146E+000	1.43677E+000	6.83000E+003	5.41367E+002	1.00000E+000	2.84300E+003	1.70000E+001	2.78730E+005	1.81244E+000	2.47129E+001	1.52638E-002	1.73851E-002	5.29468E-002	6.79635E-002	7.68690E+004	8.43585E+001	1.74792E+002	5.54329E-003	5.54329E-003	1.36227E+006	1.93000E+002	1.10000E+002	0.00000E+000	3.56117E+002	7.28452E+001	2.20113E+002	1.00000E+002	1.03952E+000	4.00483E-002	0.00000E+000	1.12485E+002	4.18100E+000	6.94578E-001	3.79509E+002	9.14611E+001	2.24261E+002	1.09375E+002	3.27662E-001	6.27556E-001	-6.49732E-002	1.12485E+002	-6.86903E+001	-6.43357E-002	1.09375E+002	-7.25628E+001
1.56931E+002	6.12260E+002	8.43113E+001	1.74680E+002	1.21414E+000	1.48481E+000	6.79300E+003	3.82527E+002	1.00000E+000	2.84400E+003	1.90000E+001	2.78820E+005	1.80277E+000	2.47439E+001	1.47312E-002	1.80152E-002	4.76347E-002	6.99867E-002	7.68690E+004	8.43583E+001	1.74792E+002	5.54329E-003	5.54329E-003	1.36227E+006	1.93000E+002	1.11000E+002	0.00000E+000	3.65186E+002	7.49575E+001	1.98073E+002	1.00000E+002	1.01531E+000	2.94348E-002	0.00000E+000	1.05075E+002	4.14717E+000	7.02148E-001	3.79509E+002	9.14611E+001	2.24261E+002	1.09364E+002	3.27662E-001	6.27556E-001	-1.00285E-001	1.05075E+002	-3.24678E+001	-6.43357E-002	1.09364E+002	-7.25869E+001
1.56105E+002	6.19137E+002	8.43419E+001	1.74901E+002	1.29124E+000	1.41941E+000	6.97900E+003	3.66091E+002	1.00000E+000	2.84500E+003	2.40000E+001	2.78920E+005	1.83280E+000	2.48825E+001	1.54565E-002	1.69906E-002	5.06854E-002	6.07050E-002	7.68690E+004	8.43578E+001	1.74792E+002	5.54329E-003	5.54329E-003	1.36227E+006	1.93000E+002	1.12000E+002	0.00000E+000	3.65454E+002	9.76673E+001	2.06805E+002	1.00000E+002	1.06886E+000	1.92938E-002	0.00000E+000	1.06047E+002	4.93405E+000	5.82252E-001	3.79509E+002	9.14611E+001	2.24261E+002	1.09336E+002	3.27662E-001	6.27556E-001	-4.72808E-002	1.06047E+002	-9.60577E+001	-6.43357E-002	1.09336E+002	-7.26233E+001
1.62570E+002	5.47370E+002	8.44314E+001	1.74816E+002	1.27789E+000	1.35420E+000	5.86200E+003	6.26590E+002	1.00000E+000	2.84600E+003	3.50000E+001	2.79022E+005	1.73052E+000	2.33960E+001	1.66906E-002	1.76872E-002	5.58632E-002	6.23944E-002	7.68690E+004	8.43577E+001	1.74792E+002	5.54329E-003	5.54329E-003	1.36227E+006	1.93000E+002	1.13000E+002	0.00000E+000	3.29874E+002	1.00106E+002	1.89842E+002	1.00000E+002	9.90129E-001	3.82318E-002	0.00000E+000	1.06236E+002	6.05181E+000	5.17969E-001	3.79509E+002	9.14611E+001	2.24261E+002	1.09311E+002	3.27662E-001	6.27556E-001	-2.89901E-002	1.06236E+002	-1.17023E+002	-6.43357E-002	1.09311E+002	-7.26367E+001
1.52403E+002	5.64481E+002	8.43771E+001	1.74773E+002	1.26292E+000	1.53762E+000	6.70000E+003	3.83505E+002	1.00000E+000	2.84700E+003	3.00000E+001	2.79117E+005	1.94189E+000	2.37588E+001	1.54290E-002	1.87850E-002	4.98370E-002	7.26039E-002	7.68690E+004	8.43579E+001	1.74792E+002	5.54329E-003	5.54329E-003	1.36227E+006	1.93000E+002	1.14000E+002	0.00000E+000	3.68367E+002	7.97159E+001	1.49740E+002	1.00000E+002	9.38304E-001	2.31002E-002	0.00000E+000	9.05451E+001	3.90248E+000	7.51335E-001	3.79509E+002	9.14611E+001	2.24261E+002	1.09325E+002	3.27662E-001	6.27556E-001	-9.80891E-002	9.05451E+001	-4.98029E+001	-6.43357E-002	1.09325E+002	-7.26253E+001
1.65460E+002	5.64587E+002	8.43686E+001	1.74807E+002	1.28022E+000	1.43309E+000	6.37700E+003	6.06505E+002	1.00000E+000	2.84800E+003	3.00000E+001	2.79209E+005	1.83466E+000	2.37610E+001	1.60316E-002	1.79459E-002	5.83466E-002	7.24978E-002	7.68690E+004	8.43577E+001	1.74791E+002	5.54329E-003	5.54329E-003	1.36227E+006	1.93000E+002	1.15000E+002	0.00000E+000	3.47837E+002	1.77199E+002	1.91667E+002	1.00000E+002	1.14509E+000	5.21304E-002	0.00000E+000	8.69426E+001	1.38236E+001	2.17411E-001	3.79509E+002	9.14611E+001	2.24261E+002	1.09352E+002	3.27662E-001	6.27556E-001	-5.63400E-002	8.69426E+001	-1.04513E+002	-6.43357E-002	1.09352E+002	-7.26001E+001
1.73987E+002	6.50860E+002	8.43619E+001	1.74859E+002	1.19442E+000	1.38945E+000	6.68200E+003	1.06809E+003	1.00000E+000	2.84900E+003	1.60000E+001	2.79291E+005	1.65959E+000	2.55120E+001	1.46118E-002	1.69977E-002	5.83466E-002	7.82370E-002	7.68690E+004	8.43571E+001	1.74792E+002	5.54329E-003	5.54329E-003	1.36227E+006	1.93000E+002	1.16000E+002	0.00000E+000	4.08546E+002	6.43432E+001	2.11666E+002	1.00000E+002	1.08570E+000	5.64564E-002	0.00000E+000	1.03892E+002	3.64365E+000	8.05788E-001	3.79509E+002	9.14611E+001	2.24261E+002	1.09363E+002	3.27662E-001	6.27556E-001	-7.54789E-002	1.03892E+002	-6.46187E+001	-6.43357E-002	1.09363E+002	-7.25926E+001
1.56913E+002	6.22233E+002	8.43042E+001	1.74794E+002	1.27674E+000	1.47661E+000	7.19900E+003	4.38592E+002	1.00000E+000	2.85000E+003	1.60000E+001	2.79391E+005	1.88526E+000	2.49446E+001	1.50476E-002	1.74033E-002	5.17746E-002	6.84402E-002	7.68690E+004	8.43567E+001	1.74792E+002	5.54329E-003	5.54329E-003	1.36227E+006	1.93000E+002	1.17000E+002	0.00000E+000	3.60670E+002	8.67508E+001	2.32311E+002	1.00000E+002	1.09131E+000	2.69962E-002	0.00000E+000	1.14788E+002	4.49014E+000	6.29964E-001	3.79509E+002	9.14611E+001	2.24261E+002	1.09372E+002	3.27662E-001	6.27556E-001	-7.25913E-002	1.14788E+002	-5.72330E+001	-6.43357E-002	1.09372E+002	-7.25859E+001
1.59731E+002	6.22945E+002	8.43180E+001	1.74752E+002	1.26488E+000	1.45909E+000	7.07300E+003	6.20324E+002	1.00000E+000	2.85100E+003	1.60000E+001	2.79478E+005	1.84558E+000	2.49589E+001	1.50400E-002	1.73493E-002	5.50366E-002	7.24856E-002	7.68690E+004	8.43566E+001	1.74793E+002	5.54329E-003	5.54329E-003	1.36227E+006	1.93000E+002	1.18000E+002	0.00000E+000	3.51409E+002	8.27763E+001	2.40701E+002	1.00000E+002	1.08698E+000	3.30948E-002	0.00000E+000	1.18694E+002	4.42373E+000	6.45090E-001	3.79509E+002	9.14611E+001	2.24261E+002	1.09439E+002	3.27662E-001	6.27556E-001	-7.12982E-002	1.18694E+002	-5.48886E+001	-6.43357E-002	1.09439E+002	-7.25147E+001
1.59428E+002	6.22910E+002	8.43076E+001	1.74696E+002	1.32450E+000	1.40075E+000	7.12400E+003	6.10358E+002	1.00000E+000	2.85200E+003	1.70000E+001	2.79562E+005	1.85529E+000	2.49582E+001	1.56924E-002	1.65958E-002	4.99473E-002	5.55424E-002	7.68690E+004	8.43560E+001	1.74794E+002	5.54329E-003	5.54329E-003	1.36227E+006	1.93000E+002	1.19000E+002	0.00000E+000	3.29988E+002	7.81775E+001	2.73262E+002	1.00000E+002	1.10877E+000	2.53500E-002	0.00000E+000	1.29956E+002	4.12357E+000	6.89567E-001	3.79509E+002	9.14611E+001	2.24261E+002	1.09444E+002	3.27662E-001	6.27556E-001	-2.79779E-002	1.29956E+002	-9.44695E+001	-6.43357E-002	1.09444E+002	-7.25084E+001
1.69947E+002	6.93521E+002	8.43516E+001	1.74895E+002	1.26997E+000	1.31762E+000	7.18900E+003	7.05224E+002	1.00000E+000	2.85300E+003	1.10000E+001	2.79648E+005	1.67334E+000	2.63348E+001	1.49782E-002	1.55402E-002	5.68744E-002	6.10558E-002	7.68690E+004	8.43561E+001	1.74794E+002	5.54329E-003	5.54329E-003	1.36227E+006	1.93000E+002	1.20000E+002	0.00000E+000	4.18884E+002	8.79288E+001	2.33794E+002	1.00000E+002	1.17997E+000	4.46736E-002	0.00000E+000	1.06658E+002	4.10375E+000	6.89757E-001	3.79509E+002	9.14611E+001	2.24261E+002	1.09465E+002	3.27662E-001	6.27556E-001	-1.84162E-002	1.06658E+002	-1.28710E+002	-6.43357E-002	1.09465E+002	-7.24939E+001
1.59822E+002	6.93190E+002	8.42956E+001	1.74779E+002	1.21819E+000	1.46763E+000	7.62700E+003	5.83086E+002	1.00000E+000	2.85400E+003	1.10000E+001	2.79737E+005	1.78785E+000	2.63285E+001	1.39488E-002	1.68050E-002	4.96666E-002	7.11095E-002	7.68690E+004	8.43562E+001	1.74794E+002	5.54329E-003	5.54329E-003	1.36227E+006	1.93000E+002	1.21000E+002	0.00000E+000	4.09787E+002	8.36344E+001	2.28462E+002	1.00000E+002	1.14999E+000	2.76438E-002	0.00000E+000	1.06718E+002	3.91970E+000	7.01102E-001	3.79509E+002	9.14611E+001	2.24261E+002	1.09466E+002	3.27662E-001	6.27556E-001	-9.28730E-002	1.06718E+002	-4.02489E+001	-6.43357E-002	1.09466E+002	-7.24914E+001
1.55954E+002	7.25635E+002	8.43172E+001	1.74674E+002	1.31193E+000	1.38349E+000	8.13300E+003	8.22880E+002	1.00000E+000	2.85500E+003	5.00000E+000	2.79817E+005	1.81504E+000	2.69376E+001	1.45474E-002	1.53408E-002	5.44819E-002	6.03476E-002	7.68690E+004	8.43557E+001	1.74793E+002	5.54329E-003	5.54329E-003	1.36227E+006	1.93000E+002	1.22000E+002	0.00000E+000	3.99444E+002	1.09419E+002	2.72080E+002	1.00000E+002	1.25773E+000	3.72013E-002	0.00000E+000	1.18622E+002	4.60231E+000	5.78243E-001	3.79509E+002	9.14611E+001	2.24261E+002	1.09497E+002	3.27662E-001	6.27556E-001	-2.65463E-002	1.18622E+002	-1.07444E+002	-6.43357E-002	1.09497E+002	-7.24528E+001
1.64705E+002	7.57611E+002	8.43059E+001	1.74800E+002	1.20674E+000	1.45509E+000	8.19600E+003	7.35563E+002	1.00000E+000	2.85600E+003	5.00000E+000	2.79905E+005	1.75591E+000	2.75247E+001	1.33295E-002	1.60727E-002	5.04803E-002	7.25092E-002	7.68690E+004	8.43555E+001	1.74793E+002	5.54329E-003	5.54329E-003	1.36227E+006	1.93000E+002	1.23000E+002	0.00000E+000	4.17217E+002	1.13613E+002	2.53492E+002	1.00000E+002	1.25585E+000	3.62543E-002	0.00000E+000	1.10892E+002	4.64113E+000	5.71198E-001	3.79509E+002	9.14611E+001	2.24261E+002	1.09541E+002	3.27662E-001	6.27556E-001	-9.32989E-002	1.10892E+002	-3.55389E+001	-6.43357E-002	1.09541E+002	-7.24169E+001
1.57856E+002	6.05559E+002	8.43910E+001	1.74767E+002	1.26559E+000	1.47483E+000	6.94600E+003	6.45985E+002	1.00000E+000	2.85700E+003	2.10000E+001	2.80004E+005	1.86653E+000	2.46081E+001	1.51854E-002	1.76960E-002	5.82949E-002	7.83831E-002	7.68690E+004	8.43553E+001	1.74792E+002	5.54329E-003	5.54329E-003	1.36227E+006	1.93000E+002	1.24000E+002	0.00000E+000	3.66221E+002	8.95631E+001	2.04400E+002	1.00000E+002	1.05231E+000	4.96252E-002	0.00000E+000	1.05967E+002	4.61075E+000	6.24558E-001	3.79509E+002	9.14611E+001	2.24261E+002	1.09562E+002	3.27662E-001	6.27556E-001	-7.63510E-002	1.05967E+002	-6.14727E+001	-6.43357E-002	1.09562E+002	-7.23867E+001
1.64560E+002	6.71420E+002	8.42886E+001	1.74716E+002	1.27318E+000	1.40475E+000	7.41400E+003	5.50054E+002	1.00000E+000	2.85800E+003	1.20000E+001	2.80082E+005	1.78850E+000	2.59118E+001	1.47864E-002	1.63145E-002	5.16247E-002	6.23384E-002	7.68690E+004	8.43554E+001	1.74792E+002	5.54329E-003	5.54329E-003	1.36227E+006	1.93000E+002	1.25000E+002	0.00000E+000	3.78874E+002	7.66101E+001	2.65709E+002	1.00000E+002	1.16279E+000	3.32480E-002	0.00000E+000	1.20019E+002	3.93930E+000	7.07564E-001	3.79509E+002	9.14611E+001	2.24261E+002	1.09587E+002	3.27662E-001	6.27556E-001	-4.91339E-002	1.20019E+002	-7.99134E+001	-6.43357E-002	1.09587E+002	-7.23680E+001
1.67267E+002	6.85253E+002	8.42345E+001	1.74782E+002	1.23595E+000	1.36992E+000	7.18000E+003	6.79802E+002	1.00000E+000	2.85900E+003	1.20000E+001	2.80171E+005	1.69315E+000	2.61773E+001	1.45860E-002	1.61671E-002	5.07662E-002	6.18374E-002	7.68690E+004	8.43555E+001	1.74792E+002	5.54329E-003	5.54329E-003	1.36227E+006	1.93000E+002	1.26000E+002	0.00000E+000	3.95425E+002	9.73536E+001	2.51750E+002	1.00000E+002	1.19468E+000	3.48786E-002	0.00000E+000	1.14282E+002	4.57492E+000	6.19107E-001	3.79509E+002	9.14611E+001	2.24261E+002	1.09625E+002	3.27662E-001	6.27556E-001	-5.14125E-002	1.14282E+002	-8.29876E+001	-6.43357E-002	1.09625E+002	-7.23379E+001
1.47504E+002	6.99825E+002	8.43574E+001	1.74770E+002	1.29562E+000	1.47358E+000	8.20100E+003	5.95229E+002	1.00000E+000	2.86000E+003	1.10000E+001	2.80265E+005	1.90921E+000	2.64542E+001	1.43069E-002	1.62720E-002	5.73177E-002	7.35697E-002	7.68690E+004	8.43555E+001	1.74793E+002	5.54329E-003	5.54329E-003	1.36227E+006	1.93000E+002	1.27000E+002	0.00000E+000	4.04909E+002	1.55837E+002	2.51316E+002	1.00000E+002	1.30289E+000	3.66300E-002	0.00000E+000	1.10953E+002	6.85357E+000	3.86688E-001	3.79509E+002	9.14611E+001	2.24261E+002	1.09647E+002	3.27662E-001	6.27556E-001	-6.42652E-002	1.10953E+002	-7.10829E+001	-6.43357E-002	1.09647E+002	-7.23043E+001
[truncated: 763 more rows]
