# Supplementary material for: Super-resolution visualization of chromatin loop folding in human lymphoblastoid cells using interferometric photoactivated localization microscopy
Source: Sci Rep. 2022 May 20;12:8582. doi: 10.1038/s41598-022-12568-9 (PMC9122977; doi:10.1038/s41598-022-12568-9)
Supplement: Supplementary file 2 — Supplementary Information 2. [file 41598_2022_12568_MOESM2_ESM.zip › ChromoLooping-main/data/ascii_files/Run1-647_c123_sum_X3_processed_JSA_IDL_ASCII_image14.txt]

Offset	Amplitude	X Position	Y Position	X Peak Width	Y Peak Width	6 N Photons	ChiSquared	FitOK	Frame Number	Peak Index of Frame	Peak Global Index	12 X PkW * Y PkW	Sigma Amplitude	Sigma X Pos rtNph	Sigma Y Pos rtNph	Sigma X Pos Full	Sigma Y Pos Full	18 Grouped Index	Group X Position	Group Y Position	Group Sigma X Pos	Group Sigma Y Pos	Group N Photons	24 Group Size	Frame Index in Grp	Label Set	Amplitude L1	Amplitude L2	Amplitude L3	30 FitOK Labels	Zeta0	Sigma Amp L2	Sigma Amp L3	Unwrapped Z	Sigma Z	36 Coherence	Group A1	Group A2	Group A3	Unwrapped Group Z	Group Sigma Z	42 Group Coherence	XY Ellipticity	Z Position	Unwrapped Z Error	XY Group Ellipticity	Group Z Position	Unwrapped Group Z Error
2.83206E+002	1.34648E+003	3.51830E+002	1.83348E+002	1.17575E+000	1.45301E+000	1.41980E+004	1.39824E+004	1.00000E+000	2.30000E+001	1.10000E+001	2.80800E+003	1.70838E+000	3.66944E+001	9.86741E-003	1.21942E-002	7.46393E-002	1.13606E-001	7.97000E+002	3.51869E+002	1.83183E+002	3.46793E-002	3.46793E-002	1.61998E+005	1.20000E+001	1.00000E+000	0.00000E+000	3.72820E+002	3.86799E+002	3.98144E+002	1.00000E+002	1.90451E+000	2.63905E-001	0.00000E+000	2.53688E+002	5.47454E+000	3.67917E-001	3.37703E+002	2.20224E+002	3.66021E+002	2.09852E+002	1.42693E+000	4.17883E-001	-1.05469E-001	2.53688E+002	1.45220E+002	-4.90845E-002	2.09852E+002	3.22575E+001
1.92316E+002	1.21549E+003	3.51865E+002	1.83111E+002	1.37578E+000	1.54061E+000	1.55940E+004	1.56508E+004	1.00000E+000	2.70000E+001	2.60000E+001	3.31900E+003	2.11954E+000	3.48639E+001	1.10171E-002	1.23372E-002	1.03925E-001	1.30158E-001	7.97000E+002	3.51870E+002	1.83184E+002	3.46793E-002	3.46793E-002	1.61998E+005	1.20000E+001	3.00000E+000	0.00000E+000	3.66762E+002	2.19031E+002	3.68918E+002	1.00000E+002	1.56826E+000	3.44965E-001	0.00000E+000	2.02885E+002	4.92225E+000	3.90453E-001	3.37703E+002	2.20224E+002	3.66021E+002	2.09512E+002	1.42693E+000	4.17883E-001	-5.65208E-002	2.02885E+002	3.40520E+001	-4.90845E-002	2.09512E+002	3.19330E+001
2.46372E+002	1.14907E+003	3.51753E+002	1.83298E+002	1.31783E+000	1.43718E+000	1.33820E+004	9.10698E+003	1.00000E+000	2.80000E+001	2.90000E+001	3.43700E+003	1.89396E+000	3.38980E+001	1.13920E-002	1.24237E-002	8.21523E-002	9.75406E-002	7.97000E+002	3.51870E+002	1.83184E+002	3.46793E-002	3.46793E-002	1.61998E+005	1.20000E+001	4.00000E+000	0.00000E+000	4.68035E+002	1.56604E+002	3.25221E+002	1.00000E+002	1.53186E+000	2.24963E-001	0.00000E+000	1.61507E+002	4.29339E+000	4.83226E-001	3.37703E+002	2.20224E+002	3.66021E+002	2.09454E+002	1.42693E+000	4.17883E-001	-4.33189E-002	1.61507E+002	-2.28182E+001	-4.90845E-002	2.09454E+002	3.18559E+001
2.04169E+002	1.15298E+003	3.51796E+002	1.83099E+002	1.38150E+000	1.45208E+000	1.41120E+004	1.27954E+004	1.00000E+000	2.90000E+001	3.00000E+001	3.56200E+003	2.00604E+000	3.39555E+001	1.16294E-002	1.22235E-002	1.05931E-001	1.16958E-001	7.97000E+002	3.51871E+002	1.83183E+002	3.46793E-002	3.46793E-002	1.61998E+005	1.20000E+001	5.00000E+000	0.00000E+000	3.10249E+002	1.94794E+002	3.70325E+002	1.00000E+002	1.44981E+000	3.37833E-001	0.00000E+000	2.08081E+002	3.93226E+000	5.13778E-001	3.37703E+002	2.20224E+002	3.66021E+002	2.09391E+002	1.42693E+000	4.17883E-001	-2.49067E-002	2.08081E+002	2.53875E+000	-4.90845E-002	2.09391E+002	3.18066E+001
2.27014E+002	1.00886E+003	3.51838E+002	1.83154E+002	1.34279E+000	1.42038E+000	1.17990E+004	1.16792E+004	1.00000E+000	3.00000E+001	5.40000E+001	3.70400E+003	1.90726E+000	3.17625E+001	1.23619E-002	1.30762E-002	1.06727E-001	1.19324E-001	7.97000E+002	3.51871E+002	1.83183E+002	3.46793E-002	3.46793E-002	1.61998E+005	1.20000E+001	6.00000E+000	0.00000E+000	3.35294E+002	2.70986E+002	3.46075E+002	1.00000E+002	1.56532E+000	3.77875E-001	0.00000E+000	2.28569E+002	6.87441E+000	3.21405E-001	3.37703E+002	2.20224E+002	3.66021E+002	2.09311E+002	1.42693E+000	4.17883E-001	-2.80798E-002	2.28569E+002	2.66641E+001	-4.90845E-002	2.09311E+002	3.17273E+001
2.30859E+002	1.19060E+003	3.51835E+002	1.83262E+002	1.37451E+000	1.52418E+000	1.51690E+004	9.45949E+003	1.00000E+000	3.10000E+001	1.80000E+001	3.78700E+003	2.09501E+000	3.45051E+001	1.11602E-002	1.23754E-002	8.20993E-002	1.00761E-001	7.97000E+002	3.51871E+002	1.83183E+002	3.46793E-002	3.46793E-002	1.61998E+005	1.20000E+001	7.00000E+000	0.00000E+000	4.15857E+002	2.62145E+002	4.16093E+002	1.00000E+002	1.79660E+000	2.15837E-001	0.00000E+000	2.06062E+002	5.35597E+000	3.63827E-001	3.37703E+002	2.20224E+002	3.66021E+002	2.09242E+002	1.42693E+000	4.17883E-001	-5.16322E-002	2.06062E+002	3.14601E+001	-4.90845E-002	2.09242E+002	3.16524E+001
2.39354E+002	1.19566E+003	3.51878E+002	1.83233E+002	1.35742E+000	1.47715E+000	1.46370E+004	9.88156E+003	1.00000E+000	3.20000E+001	2.10000E+001	3.89500E+003	2.00512E+000	3.45783E+001	1.12199E-002	1.22095E-002	8.81572E-002	1.04250E-001	7.97000E+002	3.51871E+002	1.83183E+002	3.46793E-002	3.46793E-002	1.61998E+005	1.20000E+001	8.00000E+000	0.00000E+000	3.69578E+002	2.12081E+002	4.21078E+002	1.00000E+002	1.65742E+000	2.48367E-001	0.00000E+000	2.03180E+002	3.88992E+000	5.09969E-001	3.37703E+002	2.20224E+002	3.66021E+002	2.09198E+002	1.42693E+000	4.17883E-001	-4.22383E-002	2.03180E+002	1.76130E+001	-4.90845E-002	2.09198E+002	3.16138E+001
3.09636E+002	8.61421E+002	3.51943E+002	1.83112E+002	1.20983E+000	1.45217E+000	9.24300E+003	4.48213E+003	1.00000E+000	3.30000E+001	8.50000E+001	4.07100E+003	1.75688E+000	2.93500E+001	1.25840E-002	1.51046E-002	6.70952E-002	9.60887E-002	7.97000E+002	3.51871E+002	1.83183E+002	3.46793E-002	3.46793E-002	1.61998E+005	1.20000E+001	9.00000E+000	0.00000E+000	1.86469E+002	1.59457E+002	3.32663E+002	1.00000E+002	1.14397E+000	1.96439E-001	0.00000E+000	2.19114E+002	3.31974E+000	7.51970E-001	3.37703E+002	2.20224E+002	3.66021E+002	2.09134E+002	1.42693E+000	4.17883E-001	-9.10344E-002	2.19114E+002	9.22545E+001	-4.90845E-002	2.09134E+002	3.15612E+001
2.43208E+002	9.99056E+002	3.51999E+002	1.83120E+002	1.40443E+000	1.45145E+000	1.23700E+004	8.42037E+003	1.00000E+000	3.40000E+001	6.50000E+001	4.18500E+003	2.03847E+000	3.16079E+001	1.26275E-002	1.30502E-002	1.01610E-001	1.08469E-001	7.97000E+002	3.51872E+002	1.83183E+002	3.46793E-002	3.46793E-002	1.61998E+005	1.20000E+001	1.00000E+001	0.00000E+000	2.96473E+002	1.71456E+002	3.58784E+002	1.00000E+002	1.37055E+000	2.99232E-001	0.00000E+000	2.04383E+002	3.87238E+000	5.57247E-001	3.37703E+002	2.20224E+002	3.66021E+002	2.09070E+002	1.42693E+000	4.17883E-001	-1.64636E-002	2.04383E+002	-1.07858E+001	-4.90845E-002	2.09070E+002	3.15018E+001
2.66741E+002	1.16439E+003	3.52026E+002	1.83180E+002	1.33421E+000	1.48713E+000	1.40660E+004	5.85635E+003	1.00000E+000	3.50000E+001	3.10000E+001	4.27500E+003	1.98415E+000	3.41232E+001	1.12496E-002	1.25391E-002	7.42593E-002	9.20308E-002	7.97000E+002	3.51872E+002	1.83184E+002	3.46793E-002	3.46793E-002	1.61998E+005	1.20000E+001	1.10000E+001	0.00000E+000	3.16145E+002	2.79054E+002	3.67542E+002	1.00000E+002	1.59052E+000	1.40526E-001	0.00000E+000	2.31286E+002	5.03482E+000	4.01922E-001	3.37703E+002	2.20224E+002	3.66021E+002	2.09016E+002	1.42693E+000	4.17883E-001	-5.42035E-002	2.31286E+002	5.97289E+001	-4.90845E-002	2.09016E+002	3.14469E+001
2.63615E+002	1.17858E+003	3.52155E+002	1.83187E+002	1.30826E+000	1.44318E+000	1.35790E+004	5.26350E+003	1.00000E+000	3.60000E+001	3.50000E+001	4.41300E+003	1.88806E+000	3.43305E+001	1.12269E-002	1.23848E-002	7.28167E-002	8.84034E-002	7.97000E+002	3.51872E+002	1.83184E+002	3.46793E-002	3.46793E-002	1.61998E+005	1.20000E+001	1.20000E+001	0.00000E+000	2.46354E+002	1.70902E+002	4.19819E+002	1.00000E+002	1.41016E+000	1.15022E-001	0.00000E+000	2.12339E+002	2.63363E+000	7.82027E-001	3.37703E+002	2.20224E+002	3.66021E+002	2.08971E+002	1.42693E+000	4.17883E-001	-4.90374E-002	2.12339E+002	3.47249E+001	-4.90845E-002	2.08971E+002	3.14122E+001
2.51182E+002	6.83696E+002	3.52152E+002	1.83034E+002	1.07541E+000	1.43270E+000	6.47200E+003	2.21151E+003	1.00000E+000	7.90000E+001	7.40000E+001	9.60200E+003	1.54074E+000	2.61476E+001	1.33677E-002	1.78088E-002	5.44948E-002	9.52886E-002	2.37400E+003	3.52261E+002	1.83178E+002	9.40338E-002	9.40338E-002	1.46640E+004	2.00000E+000	2.00000E+000	0.00000E+000	9.15442E+000	1.44482E+002	2.42138E+002	1.00000E+002	6.96353E-001	1.27003E-001	0.00000E+000	-5.24109E+001	2.14208E+000	1.39270E+000	6.64553E+001	1.78312E+002	2.89639E+002	-5.45669E+001	1.82701E+000	1.08479E+000	-1.42453E-001	2.38835E+002	-1.10553E+002	-1.54157E-001	2.36679E+002	-9.56928E+001
2.65587E+002	7.54332E+002	3.52199E+002	1.83040E+002	1.04189E+000	1.42532E+000	6.88800E+003	2.73499E+003	1.00000E+000	8.90000E+001	7.30000E+001	1.08480E+004	1.48502E+000	2.74651E+001	1.25538E-002	1.71738E-002	6.34088E-002	1.17443E-001	2.65000E+003	3.52300E+002	1.83165E+002	7.99582E-002	7.99582E-002	2.30580E+004	3.00000E+000	2.00000E+000	0.00000E+000	1.00000E+000	9.13855E+001	2.77651E+002	1.00000E+002	6.63686E-001	1.56984E-001	0.00000E+000	-6.55803E+001	1.73589E+000	1.66588E+000	5.68744E+001	1.22926E+002	2.96725E+002	-6.57160E+001	1.26830E+000	1.24618E+000	-1.55412E-001	2.25665E+002	-1.04842E+002	-1.61893E-001	2.25529E+002	-9.52589E+001
2.39019E+002	7.06947E+002	3.52290E+002	1.83566E+002	1.26413E+000	1.78263E+000	9.41000E+003	1.14996E+003	1.00000E+000	9.10000E+001	5.10000E+001	1.10650E+004	2.25347E+000	2.65885E+001	1.30315E-002	1.83766E-002	6.68997E-002	1.31667E-001	2.77200E+003	3.52388E+002	1.83525E+002	5.57308E-002	5.57308E-002	2.50090E+004	3.00000E+000	1.00000E+000	0.00000E+000	1.27755E+002	2.65300E+002	3.66643E+002	1.00000E+002	1.29460E+000	3.85323E-002	0.00000E+000	-5.05378E+001	2.72301E+000	9.08590E-001	1.27995E+002	2.54639E+002	3.41365E+002	-4.95940E+001	1.73411E+000	8.75159E-001	-1.70182E-001	2.40708E+002	-6.73802E+001	-1.40364E-001	2.41652E+002	-1.10727E+002
2.11668E+002	7.45684E+002	3.52413E+002	1.83520E+002	1.35151E+000	1.69800E+000	1.01020E+004	8.56902E+002	1.00000E+000	9.20000E+001	4.80000E+001	1.11770E+004	2.29486E+000	2.73072E+001	1.34467E-002	1.68940E-002	7.45505E-002	1.16915E-001	2.77200E+003	3.52388E+002	1.83525E+002	5.57308E-002	5.57308E-002	2.50090E+004	3.00000E+000	2.00000E+000	0.00000E+000	1.46138E+002	2.73597E+002	3.63216E+002	1.00000E+002	1.32831E+000	2.52194E-002	0.00000E+000	2.41656E+002	2.83451E+000	8.42423E-001	1.27995E+002	2.54639E+002	3.41365E+002	-4.96147E+001	1.73411E+000	8.75159E-001	-1.13621E-001	2.41656E+002	1.43902E+002	-1.40364E-001	2.41631E+002	-1.10735E+002
2.34397E+002	4.55722E+002	3.52490E+002	1.83476E+002	1.27028E+000	1.52787E+000	5.26800E+003	8.09363E+002	1.00000E+000	1.03000E+002	1.60000E+002	1.25520E+004	1.94082E+000	2.13476E+001	1.75015E-002	2.10506E-002	9.69732E-002	1.39517E-001	3.12400E+003	3.52483E+002	1.83432E+002	6.35148E-002	6.35148E-002	4.34000E+004	8.00000E+000	2.00000E+000	0.00000E+000	9.41484E+001	1.75219E+002	2.24642E+002	1.00000E+002	8.36756E-001	8.42297E-002	0.00000E+000	2.42958E+002	4.01707E+000	8.23151E-001	1.01764E+002	1.98846E+002	2.90231E+002	-5.30840E+001	1.26634E+000	9.09734E-001	-9.20594E-002	2.42958E+002	1.17415E+002	-1.24517E-001	2.38162E+002	-1.36219E+002
2.30577E+002	4.58782E+002	3.52375E+002	1.83295E+002	1.23870E+000	1.57645E+000	5.36400E+003	6.07079E+002	1.00000E+000	1.04000E+002	1.16000E+002	1.26530E+004	1.95275E+000	2.14192E+001	1.69130E-002	2.15246E-002	8.15437E-002	1.30878E-001	3.12400E+003	3.52483E+002	1.83432E+002	6.35148E-002	6.35148E-002	4.34000E+004	8.00000E+000	3.00000E+000	0.00000E+000	1.04160E+002	1.31307E+002	2.56577E+002	1.00000E+002	8.38660E-001	7.81538E-002	0.00000E+000	2.25270E+002	3.65664E+000	8.96158E-001	1.01764E+002	1.98846E+002	2.90231E+002	-5.30068E+001	1.26634E+000	9.09734E-001	-1.19975E-001	2.25270E+002	1.35995E+002	-1.24517E-001	2.38239E+002	-1.36143E+002
2.60573E+002	7.18159E+002	3.52521E+002	1.83392E+002	1.22281E+000	1.47751E+000	7.82400E+003	1.25514E+003	1.00000E+000	1.13000E+002	4.60000E+001	1.36860E+004	1.80672E+000	2.67985E+001	1.38244E-002	1.67039E-002	7.65018E-002	1.11057E-001	3.50100E+003	3.52373E+002	1.83411E+002	1.01030E-002	1.01030E-002	1.03430E+006	1.31000E+002	1.00000E+000	0.00000E+000	1.37356E+002	2.51116E+002	3.63090E+002	1.00000E+002	1.27876E+000	5.66167E-002	0.00000E+000	2.38607E+002	3.10078E+000	8.75035E-001	2.14859E+002	1.15603E+002	3.62196E+002	2.04556E+002	2.73852E-001	8.61730E-001	-9.43231E-002	2.38607E+002	1.15926E+002	-1.30517E-001	2.04556E+002	1.29654E+002
2.26049E+002	7.65754E+002	3.52281E+002	1.83446E+002	1.27996E+000	1.64547E+000	9.67800E+003	1.40438E+003	1.00000E+000	1.20000E+002	3.50000E+001	1.45330E+004	2.10614E+000	2.76723E+001	1.30108E-002	1.67262E-002	6.77371E-002	1.11056E-001	3.50100E+003	3.52374E+002	1.83410E+002	1.01030E-002	1.01030E-002	1.03430E+006	1.31000E+002	5.00000E+000	0.00000E+000	1.98727E+002	1.92653E+002	4.06536E+002	1.00000E+002	1.35234E+000	4.84232E-002	0.00000E+000	2.19985E+002	2.95346E+000	8.26013E-001	2.14859E+002	1.15603E+002	3.62196E+002	2.04467E+002	2.73852E-001	8.61730E-001	-1.24942E-001	2.19985E+002	1.37413E+002	-1.30517E-001	2.04467E+002	1.29542E+002
2.39141E+002	6.44989E+002	3.52368E+002	1.83408E+002	1.21299E+000	1.56077E+000	7.28400E+003	1.02725E+003	1.00000E+000	1.21000E+002	5.80000E+001	1.46850E+004	1.89320E+000	2.53966E+001	1.42126E-002	1.82874E-002	7.91642E-002	1.30145E-001	3.50100E+003	3.52374E+002	1.83410E+002	1.01030E-002	1.01030E-002	1.03430E+006	1.31000E+002	6.00000E+000	0.00000E+000	1.69563E+002	1.50900E+002	3.42363E+002	1.00000E+002	1.12356E+000	4.41224E-002	0.00000E+000	2.17318E+002	3.34147E+000	8.41568E-001	2.14859E+002	1.15603E+002	3.62196E+002	2.04457E+002	2.73852E-001	8.61730E-001	-1.25380E-001	2.17318E+002	1.35351E+002	-1.30517E-001	2.04457E+002	1.29541E+002
2.46041E+002	7.00371E+002	3.52355E+002	1.83403E+002	1.26053E+000	1.60755E+000	8.40500E+003	1.05300E+003	1.00000E+000	1.22000E+002	4.20000E+001	1.47860E+004	2.02637E+000	2.64645E+001	1.37495E-002	1.75346E-002	8.14858E-002	1.31732E-001	3.50100E+003	3.52374E+002	1.83410E+002	1.01030E-002	1.01030E-002	1.03430E+006	1.31000E+002	7.00000E+000	0.00000E+000	2.20185E+002	1.46075E+002	3.63725E+002	1.00000E+002	1.22823E+000	5.10307E-002	0.00000E+000	2.09461E+002	3.39484E+000	7.71122E-001	2.14859E+002	1.15603E+002	3.62196E+002	2.04457E+002	2.73852E-001	8.61730E-001	-1.20992E-001	2.09461E+002	1.21547E+002	-1.30517E-001	2.04457E+002	1.29540E+002
2.08295E+002	6.44968E+002	3.52409E+002	1.83558E+002	1.34674E+000	1.79636E+000	9.10200E+003	1.12505E+003	1.00000E+000	1.23000E+002	5.30000E+001	1.49220E+004	2.41922E+000	2.53962E+001	1.41161E-002	1.88289E-002	8.26237E-002	1.45987E-001	3.50100E+003	3.52374E+002	1.83410E+002	1.01030E-002	1.01030E-002	1.03430E+006	1.31000E+002	8.00000E+000	0.00000E+000	1.68587E+002	1.24157E+002	3.63375E+002	1.00000E+002	1.11740E+000	5.53328E-002	0.00000E+000	-7.94113E+001	2.62656E+000	9.57756E-001	2.14859E+002	1.15603E+002	3.62196E+002	2.04425E+002	2.73852E-001	8.61730E-001	-1.43051E-001	2.11834E+002	-1.36702E+002	-1.30517E-001	2.04425E+002	1.29506E+002
2.16933E+002	5.58230E+002	3.52426E+002	1.83382E+002	1.36608E+000	1.68183E+000	7.49800E+003	1.01088E+003	1.00000E+000	1.34000E+002	6.20000E+001	1.62760E+004	2.29751E+000	2.36269E+001	1.57762E-002	1.94227E-002	9.84872E-002	1.48573E-001	3.50100E+003	3.52376E+002	1.83410E+002	1.01030E-002	1.01030E-002	1.03430E+006	1.31000E+002	1.60000E+001	0.00000E+000	1.65772E+002	1.02399E+002	2.99886E+002	1.00000E+002	9.60507E-001	6.55027E-002	0.00000E+000	2.07756E+002	3.17655E+000	8.72535E-001	2.14859E+002	1.15603E+002	3.62196E+002	2.04350E+002	2.73852E-001	8.61730E-001	-1.03598E-001	2.07756E+002	9.69157E+001	-1.30517E-001	2.04350E+002	1.29441E+002
2.23117E+002	4.72644E+002	3.52453E+002	1.83322E+002	1.34031E+000	1.64048E+000	6.14000E+003	8.57515E+002	1.00000E+000	1.42000E+002	1.00000E+002	1.72910E+004	2.19875E+000	2.17404E+001	1.71049E-002	2.09357E-002	9.09832E-002	1.35429E-001	3.50100E+003	3.52377E+002	1.83408E+002	1.01030E-002	1.01030E-002	1.03430E+006	1.31000E+002	2.40000E+001	0.00000E+000	1.68175E+002	8.69961E+001	2.42481E+002	1.00000E+002	8.32744E-001	1.01341E-001	0.00000E+000	2.01677E+002	4.10405E+000	7.46301E-001	2.14859E+002	1.15603E+002	3.62196E+002	2.04297E+002	2.73852E-001	8.61730E-001	-1.00703E-001	2.01677E+002	8.71178E+001	-1.30517E-001	2.04297E+002	1.29393E+002
2.01797E+002	5.59005E+002	3.52450E+002	1.83552E+002	1.33334E+000	1.76731E+000	7.71000E+003	7.49856E+002	1.00000E+000	1.45000E+002	7.90000E+001	1.76450E+004	2.35643E+000	2.36433E+001	1.51850E-002	2.01273E-002	7.85869E-002	1.36863E-001	3.50100E+003	3.52376E+002	1.83408E+002	1.01030E-002	1.01030E-002	1.03430E+006	1.31000E+002	2.70000E+001	0.00000E+000	1.81484E+002	8.64089E+001	3.01197E+002	1.00000E+002	9.59538E-001	5.17570E-002	0.00000E+000	2.01826E+002	3.06779E+000	8.90962E-001	2.14859E+002	1.15603E+002	3.62196E+002	2.04303E+002	2.73852E-001	8.61730E-001	-1.39960E-001	2.01826E+002	1.40132E+002	-1.30517E-001	2.04303E+002	1.29387E+002
2.74775E+002	6.66252E+002	3.52386E+002	1.83541E+002	1.11073E+000	1.42450E+000	6.53400E+003	3.95231E+003	1.00000E+000	1.54000E+002	4.30000E+001	1.86870E+004	1.58224E+000	2.58119E+001	1.37411E-002	1.76227E-002	8.35062E-002	1.36533E-001	3.50100E+003	3.52374E+002	1.83405E+002	1.01030E-002	1.01030E-002	1.03430E+006	1.31000E+002	3.50000E+001	0.00000E+000	2.02461E+002	9.91637E+001	3.91879E+002	1.00000E+002	1.17824E+000	3.41384E-001	0.00000E+000	2.04608E+002	2.95327E+000	1.00535E+000	2.14859E+002	1.15603E+002	3.62196E+002	2.05029E+002	2.73852E-001	8.61730E-001	-1.23762E-001	2.04608E+002	1.20436E+002	-1.30517E-001	2.05029E+002	1.30108E+002
2.25960E+002	7.48144E+002	3.52370E+002	1.83309E+002	1.21492E+000	1.51306E+000	8.29300E+003	8.74874E+002	1.00000E+000	1.56000E+002	5.20000E+001	1.89390E+004	1.83825E+000	2.73522E+001	1.33411E-002	1.66150E-002	6.37181E-002	9.79777E-002	3.50100E+003	3.52374E+002	1.83405E+002	1.01030E-002	1.01030E-002	1.03430E+006	1.31000E+002	3.70000E+001	0.00000E+000	2.69086E+002	1.03849E+002	3.97296E+002	1.00000E+002	1.29203E+000	3.47936E-002	0.00000E+000	1.97507E+002	3.03310E+000	8.68897E-001	2.14859E+002	1.15603E+002	3.62196E+002	2.05263E+002	2.73852E-001	8.61730E-001	-1.09287E-001	1.97507E+002	9.40598E+001	-1.30517E-001	2.05263E+002	1.30352E+002
2.00689E+002	6.06889E+002	3.52455E+002	1.83516E+002	1.33843E+000	1.70752E+000	8.17300E+003	8.70650E+002	1.00000E+000	1.57000E+002	8.70000E+001	1.90820E+004	2.28539E+000	2.46351E+001	1.48049E-002	1.88875E-002	7.90471E-002	1.27710E-001	3.50100E+003	3.52373E+002	1.83405E+002	1.01030E-002	1.01030E-002	1.03430E+006	1.31000E+002	3.80000E+001	0.00000E+000	2.00264E+002	1.15557E+002	3.13997E+002	1.00000E+002	1.05781E+000	4.09310E-002	0.00000E+000	2.06394E+002	3.41876E+000	7.76518E-001	2.14859E+002	1.15603E+002	3.62196E+002	2.05407E+002	2.73852E-001	8.61730E-001	-1.21173E-001	2.06394E+002	1.18727E+002	-1.30517E-001	2.05407E+002	1.30494E+002
2.21490E+002	6.75501E+002	3.52396E+002	1.83339E+002	1.27820E+000	1.55138E+000	8.01400E+003	8.38754E+002	1.00000E+000	1.58000E+002	6.60000E+001	1.91940E+004	1.98297E+000	2.59904E+001	1.42782E-002	1.73298E-002	7.58631E-002	1.11060E-001	3.50100E+003	3.52373E+002	1.83405E+002	1.01030E-002	1.01030E-002	1.03430E+006	1.31000E+002	3.90000E+001	0.00000E+000	2.28791E+002	1.24381E+002	3.43501E+002	1.00000E+002	1.16790E+000	4.60050E-002	0.00000E+000	2.04675E+002	3.51956E+000	7.61725E-001	2.14859E+002	1.15603E+002	3.62196E+002	2.05581E+002	2.73852E-001	8.61730E-001	-9.65440E-002	2.04675E+002	8.48008E+001	-1.30517E-001	2.05581E+002	1.30672E+002
2.28066E+002	4.99753E+002	3.52299E+002	1.83238E+002	1.22590E+000	1.66990E+000	6.07200E+003	5.70538E+002	1.00000E+000	1.59000E+002	3.12000E+002	1.93630E+004	2.04713E+000	2.23552E+001	1.57322E-002	2.14301E-002	6.40016E-002	1.16937E-001	3.50100E+003	3.52374E+002	1.83405E+002	1.01030E-002	1.01030E-002	1.03430E+006	1.31000E+002	4.00000E+001	0.00000E+000	1.81441E+002	7.89957E+001	2.67222E+002	1.00000E+002	8.84584E-001	4.63668E-002	0.00000E+000	-9.13520E+001	3.72977E+000	8.25778E-001	2.14859E+002	1.15603E+002	3.62196E+002	2.05745E+002	2.73852E-001	8.61730E-001	-1.53326E-001	1.99893E+002	-1.33704E+002	-1.30517E-001	2.05745E+002	1.30832E+002
2.11785E+002	5.56403E+002	3.52323E+002	1.83425E+002	1.26583E+000	1.68599E+000	7.09100E+003	6.45136E+002	1.00000E+000	1.60000E+002	1.32000E+002	1.94640E+004	2.13419E+000	2.35882E+001	1.50322E-002	2.00217E-002	6.48528E-002	1.13573E-001	3.50100E+003	3.52373E+002	1.83405E+002	1.01030E-002	1.01030E-002	1.03430E+006	1.31000E+002	4.10000E+001	0.00000E+000	1.97756E+002	9.09922E+001	2.83211E+002	1.00000E+002	9.57238E-001	4.38415E-002	0.00000E+000	2.00599E+002	3.63675E+000	7.83690E-001	2.14859E+002	1.15603E+002	3.62196E+002	2.05906E+002	2.73852E-001	8.61730E-001	-1.42338E-001	2.00599E+002	1.42287E+002	-1.30517E-001	2.05906E+002	1.30985E+002
2.19403E+002	7.20986E+002	3.52362E+002	1.83271E+002	1.23251E+000	1.62517E+000	8.60500E+003	1.00687E+003	1.00000E+000	1.61000E+002	5.70000E+001	1.95430E+004	2.00304E+000	2.68512E+001	1.32866E-002	1.75196E-002	7.53882E-002	1.30127E-001	3.50100E+003	3.52373E+002	1.83405E+002	1.01030E-002	1.01030E-002	1.03430E+006	1.31000E+002	4.20000E+001	0.00000E+000	2.33806E+002	9.08006E+001	3.99424E+002	1.00000E+002	1.22378E+000	4.05125E-002	0.00000E+000	2.00995E+002	2.64114E+000	9.79592E-001	2.14859E+002	1.15603E+002	3.62196E+002	2.06092E+002	2.73852E-001	8.61730E-001	-1.37405E-001	2.00995E+002	1.35695E+002	-1.30517E-001	2.06092E+002	1.31183E+002
2.12235E+002	6.77512E+002	3.52416E+002	1.83522E+002	1.27260E+000	1.69832E+000	8.70200E+003	8.55684E+002	1.00000E+000	1.62000E+002	7.20000E+001	1.96730E+004	2.16128E+000	2.60291E+001	1.36421E-002	1.82058E-002	7.19860E-002	1.27105E-001	3.50100E+003	3.52373E+002	1.83404E+002	1.01030E-002	1.01030E-002	1.03430E+006	1.31000E+002	4.30000E+001	0.00000E+000	2.26190E+002	1.46081E+002	3.60033E+002	1.00000E+002	1.23008E+000	3.68323E-002	0.00000E+000	-8.08225E+001	3.43479E+000	7.49035E-001	2.14859E+002	1.15603E+002	3.62196E+002	2.06274E+002	2.73852E-001	8.61730E-001	-1.43299E-001	2.10423E+002	-1.37757E+002	-1.30517E-001	2.06274E+002	1.31357E+002
2.09572E+002	7.95185E+002	3.52410E+002	1.83488E+002	1.24515E+000	1.68683E+000	9.96300E+003	9.89434E+002	1.00000E+000	1.63000E+002	5.40000E+001	1.97750E+004	2.10036E+000	2.81990E+001	1.24746E-002	1.68996E-002	6.49289E-002	1.18064E-001	3.50100E+003	3.52373E+002	1.83404E+002	1.01030E-002	1.01030E-002	1.03430E+006	1.31000E+002	4.40000E+001	0.00000E+000	2.72567E+002	1.15054E+002	4.41499E+002	1.00000E+002	1.39703E+000	3.29598E-002	0.00000E+000	-8.96074E+001	2.63742E+000	9.11668E-001	2.14859E+002	1.15603E+002	3.62196E+002	2.06408E+002	2.73852E-001	8.61730E-001	-1.50642E-001	2.01638E+002	-1.35907E+002	-1.30517E-001	2.06408E+002	1.31492E+002
2.40486E+002	7.06073E+002	3.52376E+002	1.83388E+002	1.21237E+000	1.65219E+000	8.34400E+003	9.81695E+002	1.00000E+000	1.64000E+002	6.20000E+001	1.99070E+004	2.00307E+000	2.65720E+001	1.32724E-002	1.80873E-002	7.78872E-002	1.43587E-001	3.50100E+003	3.52373E+002	1.83404E+002	1.01030E-002	1.01030E-002	1.03430E+006	1.31000E+002	4.50000E+001	0.00000E+000	2.50162E+002	1.04157E+002	3.59446E+002	1.00000E+002	1.19525E+000	4.90954E-002	0.00000E+000	-9.18010E+001	3.19678E+000	8.21886E-001	2.14859E+002	1.15603E+002	3.62196E+002	2.06542E+002	2.73852E-001	8.61730E-001	-1.53539E-001	1.99445E+002	-1.33839E+002	-1.30517E-001	2.06542E+002	1.31628E+002
2.05947E+002	6.59229E+002	3.52402E+002	1.83461E+002	1.34370E+000	1.72958E+000	9.02000E+003	5.07448E+002	1.00000E+000	1.66000E+002	7.30000E+001	2.01710E+004	2.32404E+000	2.56755E+001	1.41481E-002	1.82112E-002	7.24616E-002	1.19073E-001	3.50100E+003	3.52373E+002	1.83403E+002	1.01030E-002	1.01030E-002	1.03430E+006	1.31000E+002	4.70000E+001	0.00000E+000	2.42178E+002	6.90103E+001	3.69743E+002	1.00000E+002	1.14547E+000	2.66440E-002	0.00000E+000	1.96286E+002	2.56391E+000	9.85610E-001	2.14859E+002	1.15603E+002	3.62196E+002	2.06877E+002	2.73852E-001	8.61730E-001	-1.25561E-001	1.96286E+002	1.14568E+002	-1.30517E-001	2.06877E+002	1.31961E+002
1.98295E+002	6.38717E+002	3.52384E+002	1.83541E+002	1.30187E+000	1.66248E+000	8.23900E+003	9.81813E+002	1.00000E+000	1.67000E+002	7.70000E+001	2.03030E+004	2.16434E+000	2.52728E+001	1.43427E-002	1.83156E-002	7.08265E-002	1.14500E-001	3.50100E+003	3.52373E+002	1.83403E+002	1.01030E-002	1.01030E-002	1.03430E+006	1.31000E+002	4.80000E+001	0.00000E+000	1.67441E+002	1.76656E+002	3.35917E+002	1.00000E+002	1.15057E+000	3.71020E-002	0.00000E+000	2.26014E+002	3.35957E+000	7.87028E-001	2.14859E+002	1.15603E+002	3.62196E+002	2.07020E+002	2.73852E-001	8.61730E-001	-1.21650E-001	2.26014E+002	1.38983E+002	-1.30517E-001	2.07020E+002	1.32099E+002
2.19256E+002	6.00213E+002	3.52424E+002	1.83330E+002	1.28032E+000	1.62772E+000	7.41500E+003	9.62077E+002	1.00000E+000	1.68000E+002	8.60000E+001	2.04370E+004	2.08399E+000	2.44992E+001	1.48683E-002	1.89027E-002	7.72265E-002	1.23859E-001	3.50100E+003	3.52373E+002	1.83403E+002	1.01030E-002	1.01030E-002	1.03430E+006	1.31000E+002	4.90000E+001	0.00000E+000	2.01703E+002	9.20177E+001	3.11537E+002	1.00000E+002	1.01697E+000	6.78775E-002	0.00000E+000	2.02941E+002	3.28836E+000	8.47572E-001	2.14859E+002	1.15603E+002	3.62196E+002	2.07165E+002	2.73852E-001	8.61730E-001	-1.19463E-001	2.02941E+002	1.12980E+002	-1.30517E-001	2.07165E+002	1.32258E+002
2.02629E+002	7.21083E+002	3.52322E+002	1.83426E+002	1.34523E+000	1.67364E+000	9.65000E+003	1.66607E+003	1.00000E+000	1.69000E+002	5.40000E+001	2.05390E+004	2.25143E+000	2.68530E+001	1.36941E-002	1.70372E-002	7.59203E-002	1.16780E-001	3.50100E+003	3.52373E+002	1.83403E+002	1.01030E-002	1.01030E-002	1.03430E+006	1.31000E+002	5.00000E+001	0.00000E+000	2.03729E+002	1.73729E+002	3.82292E+002	1.00000E+002	1.28389E+000	4.52218E-002	0.00000E+000	2.19572E+002	3.07426E+000	7.94708E-001	2.14859E+002	1.15603E+002	3.62196E+002	2.07312E+002	2.73852E-001	8.61730E-001	-1.08786E-001	2.19572E+002	1.15460E+002	-1.30517E-001	2.07312E+002	1.32392E+002
2.36668E+002	7.46572E+002	3.52371E+002	1.83353E+002	1.22870E+000	1.64708E+000	8.93500E+003	9.47845E+002	1.00000E+000	1.70000E+002	4.80000E+001	2.06530E+004	2.02376E+000	2.73235E+001	1.29986E-002	1.74247E-002	8.04749E-002	1.43693E-001	3.50100E+003	3.52373E+002	1.83403E+002	1.01030E-002	1.01030E-002	1.03430E+006	1.31000E+002	5.10000E+001	0.00000E+000	2.60820E+002	1.33104E+002	3.88403E+002	1.00000E+002	1.31135E+000	4.01534E-002	0.00000E+000	-8.62563E+001	3.26364E+000	7.77967E-001	2.14859E+002	1.15603E+002	3.62196E+002	2.07484E+002	2.73852E-001	8.61730E-001	-1.45484E-001	2.04989E+002	-1.40046E+002	-1.30517E-001	2.07484E+002	1.32572E+002
2.31143E+002	7.37429E+002	3.52397E+002	1.83440E+002	1.16963E+000	1.57720E+000	8.08600E+003	7.52071E+002	1.00000E+000	1.71000E+002	6.00000E+001	2.07920E+004	1.84474E+000	2.71557E+001	1.30072E-002	1.75396E-002	6.92772E-002	1.24865E-001	3.50100E+003	3.52373E+002	1.83403E+002	1.01030E-002	1.01030E-002	1.03430E+006	1.31000E+002	5.20000E+001	0.00000E+000	2.39041E+002	1.52506E+002	3.68417E+002	1.00000E+002	1.27460E+000	3.71964E-002	0.00000E+000	-7.99111E+001	3.67658E+000	7.25939E-001	2.14859E+002	1.15603E+002	3.62196E+002	2.07651E+002	2.73852E-001	8.61730E-001	-1.48378E-001	2.11334E+002	-1.29512E+002	-1.30517E-001	2.07651E+002	1.32736E+002
1.98965E+002	7.18467E+002	3.52309E+002	1.83383E+002	1.33098E+000	1.73808E+000	9.81700E+003	9.52721E+002	1.00000E+000	1.72000E+002	5.60000E+001	2.09090E+004	2.31335E+000	2.68042E+001	1.34333E-002	1.75421E-002	6.89401E-002	1.16561E-001	3.50100E+003	3.52373E+002	1.83403E+002	1.01030E-002	1.01030E-002	1.03430E+006	1.31000E+002	5.30000E+001	0.00000E+000	2.48657E+002	9.36045E+001	3.75067E+002	1.00000E+002	1.20476E+000	3.36835E-002	0.00000E+000	2.00163E+002	2.71100E+000	8.93496E-001	2.14859E+002	1.15603E+002	3.62196E+002	2.07847E+002	2.73852E-001	8.61730E-001	-1.32647E-001	2.00163E+002	1.28195E+002	-1.30517E-001	2.07847E+002	1.32927E+002
2.25474E+002	7.24450E+002	3.52268E+002	1.83267E+002	1.20719E+000	1.66832E+000	8.64900E+003	1.02461E+003	1.00000E+000	1.73000E+002	5.20000E+001	2.10170E+004	2.01398E+000	2.69156E+001	1.29806E-002	1.79389E-002	7.05942E-002	1.33634E-001	3.50100E+003	3.52372E+002	1.83402E+002	1.01030E-002	1.01030E-002	1.03430E+006	1.31000E+002	5.40000E+001	0.00000E+000	2.44619E+002	1.33820E+002	3.87226E+002	1.00000E+002	1.28696E+000	5.52981E-002	0.00000E+000	-8.34397E+001	3.21118E+000	8.03644E-001	2.14859E+002	1.15603E+002	3.62196E+002	2.08023E+002	2.73852E-001	8.61730E-001	-1.60364E-001	2.07806E+002	-1.15299E+002	-1.30517E-001	2.08023E+002	1.33106E+002
2.25377E+002	5.91061E+002	3.52297E+002	1.83284E+002	1.25864E+000	1.67633E+000	7.36700E+003	1.11112E+003	1.00000E+000	1.74000E+002	7.60000E+001	2.11670E+004	2.10989E+000	2.43118E+001	1.46641E-002	1.95305E-002	8.10029E-002	1.42566E-001	3.50100E+003	3.52372E+002	1.83401E+002	1.01030E-002	1.01030E-002	1.03430E+006	1.31000E+002	5.50000E+001	0.00000E+000	1.78912E+002	1.17344E+002	3.18872E+002	1.00000E+002	1.03893E+000	6.46869E-002	0.00000E+000	-7.82505E+001	3.33158E+000	8.39296E-001	2.14859E+002	1.15603E+002	3.62196E+002	2.08198E+002	2.73852E-001	8.61730E-001	-1.42316E-001	2.12995E+002	-1.36589E+002	-1.30517E-001	2.08198E+002	1.33282E+002
2.40830E+002	7.25566E+002	3.52355E+002	1.83251E+002	1.23629E+000	1.54480E+000	8.34300E+003	1.05199E+003	1.00000E+000	1.75000E+002	5.30000E+001	2.12700E+004	1.90982E+000	2.69363E+001	1.35350E-002	1.69127E-002	6.80807E-002	1.05470E-001	3.50100E+003	3.52372E+002	1.83401E+002	1.01030E-002	1.01030E-002	1.03430E+006	1.31000E+002	5.60000E+001	0.00000E+000	2.22873E+002	1.44023E+002	3.97386E+002	1.00000E+002	1.29100E+000	4.79505E-002	0.00000E+000	2.12809E+002	3.11031E+000	8.44785E-001	2.14859E+002	1.15603E+002	3.62196E+002	2.08380E+002	2.73852E-001	8.61730E-001	-1.10934E-001	2.12809E+002	1.11522E+002	-1.30517E-001	2.08380E+002	1.33472E+002
2.18494E+002	5.25473E+002	3.52308E+002	1.83301E+002	1.25831E+000	1.68040E+000	6.55400E+003	5.98342E+002	1.00000E+000	1.76000E+002	1.45000E+002	2.14360E+004	2.11447E+000	2.29232E+001	1.55430E-002	2.07568E-002	7.50722E-002	1.32505E-001	3.50100E+003	3.52372E+002	1.83401E+002	1.01030E-002	1.01030E-002	1.03430E+006	1.31000E+002	5.70000E+001	0.00000E+000	1.67622E+002	8.78583E+001	2.95419E+002	1.00000E+002	9.31215E-001	4.36332E-002	0.00000E+000	-8.27827E+001	3.26737E+000	9.07317E-001	2.14859E+002	1.15603E+002	3.62196E+002	2.08581E+002	2.73852E-001	8.61730E-001	-1.43631E-001	2.08463E+002	-1.39239E+002	-1.30517E-001	2.08581E+002	1.33665E+002
2.28497E+002	8.02402E+002	3.52363E+002	1.83295E+002	1.26005E+000	1.58358E+000	9.56800E+003	1.08361E+003	1.00000E+000	1.77000E+002	3.90000E+001	2.15010E+004	1.99539E+000	2.83267E+001	1.28819E-002	1.61893E-002	7.50200E-002	1.17786E-001	3.50100E+003	3.52372E+002	1.83401E+002	1.01030E-002	1.01030E-002	1.03430E+006	1.31000E+002	5.80000E+001	0.00000E+000	2.79716E+002	1.16893E+002	4.38464E+002	1.00000E+002	1.40473E+000	3.60656E-002	0.00000E+000	2.03348E+002	2.75955E+000	8.89123E-001	2.14859E+002	1.15603E+002	3.62196E+002	2.08798E+002	2.73852E-001	8.61730E-001	-1.13772E-001	2.03348E+002	1.05800E+002	-1.30517E-001	2.08798E+002	1.33888E+002
2.05220E+002	7.74133E+002	3.52315E+002	1.83453E+002	1.29935E+000	1.68244E+000	1.00890E+004	1.04185E+003	1.00000E+000	1.78000E+002	4.70000E+001	2.16260E+004	2.18607E+000	2.78232E+001	1.29361E-002	1.67500E-002	7.10329E-002	1.18224E-001	3.50100E+003	3.52371E+002	1.83401E+002	1.01030E-002	1.01030E-002	1.03430E+006	1.31000E+002	5.90000E+001	0.00000E+000	2.44493E+002	1.40522E+002	4.04954E+002	1.00000E+002	1.33048E+000	2.96669E-002	0.00000E+000	2.10297E+002	2.89996E+000	8.23940E-001	2.14859E+002	1.15603E+002	3.62196E+002	2.09001E+002	2.73852E-001	8.61730E-001	-1.28476E-001	2.10297E+002	1.32561E+002	-1.30517E-001	2.09001E+002	1.34079E+002
2.10005E+002	8.19729E+002	3.52305E+002	1.83403E+002	1.28684E+000	1.76405E+000	1.09940E+004	1.51030E+003	1.00000E+000	1.79000E+002	4.30000E+001	2.17540E+004	2.27006E+000	2.86309E+001	1.22729E-002	1.68241E-002	7.25426E-002	1.35326E-001	3.50100E+003	3.52371E+002	1.83400E+002	1.01030E-002	1.01030E-002	1.03430E+006	1.31000E+002	6.00000E+001	0.00000E+000	2.49003E+002	1.29541E+002	4.65796E+002	1.00000E+002	1.43156E+000	4.78367E-002	0.00000E+000	-8.18039E+001	2.38836E+000	9.58371E-001	2.14859E+002	1.15603E+002	3.62196E+002	2.09194E+002	2.73852E-001	8.61730E-001	-1.56414E-001	2.09442E+002	-1.19585E+002	-1.30517E-001	2.09194E+002	1.34273E+002
2.08843E+002	6.77105E+002	3.52315E+002	1.83378E+002	1.30704E+000	1.63643E+000	8.66900E+003	7.04511E+002	1.00000E+000	1.80000E+002	6.00000E+001	2.18930E+004	2.13887E+000	2.60212E+001	1.40379E-002	1.75757E-002	6.90924E-002	1.07423E-001	3.50100E+003	3.52371E+002	1.83400E+002	1.01030E-002	1.01030E-002	1.03430E+006	1.31000E+002	6.10000E+001	0.00000E+000	2.13835E+002	1.06298E+002	3.73500E+002	1.00000E+002	1.17230E+000	3.36037E-002	0.00000E+000	2.08238E+002	2.80830E+000	9.17873E-001	2.14859E+002	1.15603E+002	3.62196E+002	2.09389E+002	2.73852E-001	8.61730E-001	-1.11907E-001	2.08238E+002	1.08222E+002	-1.30517E-001	2.09389E+002	1.34471E+002
2.11481E+002	7.94133E+002	3.52368E+002	1.83413E+002	1.25757E+000	1.62518E+000	9.74900E+003	6.57430E+002	1.00000E+000	1.81000E+002	4.80000E+001	2.20010E+004	2.04379E+000	2.81804E+001	1.27366E-002	1.64597E-002	5.95603E-002	9.84685E-002	3.50100E+003	3.52371E+002	1.83400E+002	1.01030E-002	1.01030E-002	1.03430E+006	1.31000E+002	6.20000E+001	0.00000E+000	2.36740E+002	1.57708E+002	4.42535E+002	1.00000E+002	1.41678E+000	2.02093E-002	0.00000E+000	2.14824E+002	2.78147E+000	8.73889E-001	2.14859E+002	1.15603E+002	3.62196E+002	2.09592E+002	2.73852E-001	8.61730E-001	-1.27519E-001	2.14824E+002	1.35782E+002	-1.30517E-001	2.09592E+002	1.34677E+002
2.20282E+002	7.31651E+002	3.52309E+002	1.83412E+002	1.25932E+000	1.61842E+000	8.97800E+003	6.72555E+002	1.00000E+000	1.82000E+002	5.30000E+001	2.21300E+004	2.03811E+000	2.70490E+001	1.32906E-002	1.70805E-002	5.69119E-002	9.28874E-002	3.50100E+003	3.52371E+002	1.83400E+002	1.01030E-002	1.01030E-002	1.03430E+006	1.31000E+002	6.30000E+001	0.00000E+000	2.24398E+002	1.60427E+002	3.78551E+002	1.00000E+002	1.28512E+000	2.07327E-002	0.00000E+000	2.17015E+002	3.31910E+000	7.63133E-001	2.14859E+002	1.15603E+002	3.62196E+002	2.09776E+002	2.73852E-001	8.61730E-001	-1.24785E-001	2.17015E+002	1.34233E+002	-1.30517E-001	2.09776E+002	1.34855E+002
2.23777E+002	6.47698E+002	3.52310E+002	1.83298E+002	1.26012E+000	1.64284E+000	7.94800E+003	9.66721E+002	1.00000E+000	1.84000E+002	6.50000E+001	2.23760E+004	2.07017E+000	2.54499E+001	1.41346E-002	1.84274E-002	7.86412E-002	1.32693E-001	3.50100E+003	3.52370E+002	1.83398E+002	1.01030E-002	1.01030E-002	1.03430E+006	1.31000E+002	6.50000E+001	0.00000E+000	2.02296E+002	1.19365E+002	3.35506E+002	1.00000E+002	1.10671E+000	4.30598E-002	0.00000E+000	2.12088E+002	3.29999E+000	8.15773E-001	2.14859E+002	1.15603E+002	3.62196E+002	2.10164E+002	2.73852E-001	8.61730E-001	-1.31836E-001	2.12088E+002	1.38999E+002	-1.30517E-001	2.10164E+002	1.35249E+002
2.34243E+002	7.67343E+002	3.52297E+002	1.83301E+002	1.22169E+000	1.56651E+000	8.79700E+003	9.07218E+002	1.00000E+000	1.85000E+002	5.00000E+001	2.24880E+004	1.91378E+000	2.77009E+001	1.30254E-002	1.67019E-002	7.04259E-002	1.14938E-001	3.50100E+003	3.52370E+002	1.83398E+002	1.01030E-002	1.01030E-002	1.03430E+006	1.31000E+002	6.60000E+001	0.00000E+000	2.33517E+002	1.31027E+002	4.29015E+002	1.00000E+002	1.34364E+000	3.22052E-002	0.00000E+000	2.11841E+002	2.78649E+000	9.18303E-001	2.14859E+002	1.15603E+002	3.62196E+002	2.10361E+002	2.73852E-001	8.61730E-001	-1.23672E-001	2.11841E+002	1.27552E+002	-1.30517E-001	2.10361E+002	1.35445E+002
2.24454E+002	6.97495E+002	3.52364E+002	1.83495E+002	1.21291E+000	1.60218E+000	8.18800E+003	1.42164E+003	1.00000E+000	1.86000E+002	6.50000E+001	2.26160E+004	1.94330E+000	2.64101E+001	1.34041E-002	1.77061E-002	7.05546E-002	1.22067E-001	3.50100E+003	3.52370E+002	1.83398E+002	1.01030E-002	1.01030E-002	1.03430E+006	1.31000E+002	6.70000E+001	0.00000E+000	2.19935E+002	1.06146E+002	3.85523E+002	1.00000E+002	1.20308E+000	6.86487E-002	0.00000E+000	2.08949E+002	2.85009E+000	9.30603E-001	2.14859E+002	1.15603E+002	3.62196E+002	2.10563E+002	2.73852E-001	8.61730E-001	-1.38281E-001	2.08949E+002	1.44875E+002	-1.30517E-001	2.10563E+002	1.35643E+002
2.00974E+002	6.37969E+002	3.52383E+002	1.83506E+002	1.32681E+000	1.73170E+000	8.64700E+003	5.41439E+002	1.00000E+000	1.87000E+002	7.60000E+001	2.27440E+004	2.29763E+000	2.52580E+001	1.42684E-002	1.86226E-002	7.22356E-002	1.21973E-001	3.50100E+003	3.52370E+002	1.83398E+002	1.01030E-002	1.01030E-002	1.03430E+006	1.31000E+002	6.80000E+001	0.00000E+000	1.72656E+002	1.19497E+002	3.47320E+002	1.00000E+002	1.08600E+000	2.80752E-002	0.00000E+000	2.16893E+002	2.79959E+000	9.21899E-001	2.14859E+002	1.15603E+002	3.62196E+002	2.10768E+002	2.73852E-001	8.61730E-001	-1.32382E-001	2.16893E+002	1.44557E+002	-1.30517E-001	2.10768E+002	1.35849E+002
2.66687E+002	7.04108E+002	3.52394E+002	1.83481E+002	1.13863E+000	1.49759E+000	7.40100E+003	4.03080E+003	1.00000E+000	1.88000E+002	4.90000E+001	2.28350E+004	1.70521E+000	2.65350E+001	1.32355E-002	1.74079E-002	8.10346E-002	1.39304E-001	3.50100E+003	3.52369E+002	1.83397E+002	1.01030E-002	1.01030E-002	1.03430E+006	1.31000E+002	6.90000E+001	0.00000E+000	2.08164E+002	1.47703E+002	4.03395E+002	1.00000E+002	1.28688E+000	2.96988E-001	0.00000E+000	-7.34980E+001	3.16156E+000	8.82398E-001	2.14859E+002	1.15603E+002	3.62196E+002	2.10994E+002	2.73852E-001	8.61730E-001	-1.36163E-001	2.17747E+002	-1.40552E+002	-1.30517E-001	2.10994E+002	1.36077E+002
2.01217E+002	6.66238E+002	3.52311E+002	1.83413E+002	1.30985E+000	1.70622E+000	8.84400E+003	8.13907E+002	1.00000E+000	1.89000E+002	6.10000E+001	2.29570E+004	2.23489E+000	2.58116E+001	1.39282E-002	1.81431E-002	7.25323E-002	1.22059E-001	3.50100E+003	3.52369E+002	1.83397E+002	1.01030E-002	1.01030E-002	1.03430E+006	1.31000E+002	7.00000E+001	0.00000E+000	2.24928E+002	1.16244E+002	3.40491E+002	1.00000E+002	1.14350E+000	4.37507E-002	0.00000E+000	2.09178E+002	3.24296E+000	7.86946E-001	2.14859E+002	1.15603E+002	3.62196E+002	2.11178E+002	2.73852E-001	8.61730E-001	-1.31421E-001	2.09178E+002	1.35508E+002	-1.30517E-001	2.11178E+002	1.36257E+002
2.78144E+002	7.69155E+002	3.52417E+002	1.83435E+002	1.14791E+000	1.39968E+000	7.66800E+003	3.16376E+003	1.00000E+000	1.90000E+002	3.50000E+001	2.30500E+004	1.60671E+000	2.77336E+001	1.31089E-002	1.59841E-002	6.79860E-002	1.00393E-001	3.50100E+003	3.52369E+002	1.83397E+002	1.01030E-002	1.01030E-002	1.03430E+006	1.31000E+002	7.10000E+001	0.00000E+000	2.11964E+002	1.28256E+002	4.51361E+002	1.00000E+002	1.34933E+000	1.74454E-001	0.00000E+000	2.14914E+002	2.70415E+000	1.01354E+000	2.14859E+002	1.15603E+002	3.62196E+002	2.11375E+002	2.73852E-001	8.61730E-001	-9.88293E-002	2.14914E+002	9.79483E+001	-1.30517E-001	2.11375E+002	1.36462E+002
2.72917E+002	7.67386E+002	3.52396E+002	1.83426E+002	1.13468E+000	1.45080E+000	7.81400E+003	4.60683E+003	1.00000E+000	1.91000E+002	3.80000E+001	2.31650E+004	1.64620E+000	2.77017E+001	1.28362E-002	1.64123E-002	7.95645E-002	1.29339E-001	3.50100E+003	3.52368E+002	1.83396E+002	1.01030E-002	1.01030E-002	1.03430E+006	1.31000E+002	7.20000E+001	0.00000E+000	2.61375E+002	1.15504E+002	4.12579E+002	1.00000E+002	1.32815E+000	3.15197E-001	0.00000E+000	2.07133E+002	3.09966E+000	8.75911E-001	2.14859E+002	1.15603E+002	3.62196E+002	2.11575E+002	2.73852E-001	8.61730E-001	-1.22265E-001	2.07133E+002	1.20940E+002	-1.30517E-001	2.11575E+002	1.36661E+002
2.75944E+002	7.76447E+002	3.52412E+002	1.83417E+002	1.16518E+000	1.43744E+000	8.04700E+003	3.83368E+003	1.00000E+000	1.92000E+002	3.60000E+001	2.32820E+004	1.67488E+000	2.78648E+001	1.29891E-002	1.60240E-002	7.31768E-002	1.10699E-001	3.50100E+003	3.52368E+002	1.83396E+002	1.01030E-002	1.01030E-002	1.03430E+006	1.31000E+002	7.30000E+001	0.00000E+000	2.05184E+002	1.85056E+002	4.24381E+002	1.00000E+002	1.38226E+000	2.35018E-001	0.00000E+000	2.24773E+002	3.12178E+000	8.57021E-001	2.14859E+002	1.15603E+002	3.62196E+002	2.11761E+002	2.73852E-001	8.61730E-001	-1.04607E-001	2.24773E+002	1.15233E+002	-1.30517E-001	2.11761E+002	1.36849E+002
2.35473E+002	6.52789E+002	3.52407E+002	1.83343E+002	1.20137E+000	1.45101E+000	6.89700E+003	8.02299E+002	1.00000E+000	1.93000E+002	7.30000E+001	2.34360E+004	1.74321E+000	2.55497E+001	1.44660E-002	1.74719E-002	6.57250E-002	9.50686E-002	3.50100E+003	3.52368E+002	1.83396E+002	1.01030E-002	1.01030E-002	1.03430E+006	1.31000E+002	7.40000E+001	0.00000E+000	1.91809E+002	1.39866E+002	3.56025E+002	1.00000E+002	1.16293E+000	3.52612E-002	0.00000E+000	2.19525E+002	3.45240E+000	8.37066E-001	2.14859E+002	1.15603E+002	3.62196E+002	2.11965E+002	2.73852E-001	8.61730E-001	-9.41180E-002	2.19525E+002	9.65778E+001	-1.30517E-001	2.11965E+002	1.37056E+002
1.94622E+002	5.15828E+002	3.52353E+002	1.83344E+002	1.33332E+000	1.78334E+000	7.18600E+003	6.48179E+002	1.00000E+000	1.94000E+002	4.17000E+002	2.36220E+004	2.37777E+000	2.27119E+001	1.57287E-002	2.10374E-002	8.04959E-002	1.42688E-001	3.50100E+003	3.52368E+002	1.83395E+002	1.01030E-002	1.01030E-002	1.03430E+006	1.31000E+002	7.50000E+001	0.00000E+000	1.63142E+002	9.32484E+001	2.76705E+002	1.00000E+002	8.98942E-001	5.67963E-002	0.00000E+000	-7.77326E+001	3.34765E+000	8.45722E-001	2.14859E+002	1.15603E+002	3.62196E+002	2.12177E+002	2.73852E-001	8.61730E-001	-1.44392E-001	2.13513E+002	-1.33095E+002	-1.30517E-001	2.12177E+002	1.37264E+002
2.21258E+002	7.13893E+002	3.52387E+002	1.83352E+002	1.22651E+000	1.55849E+000	8.34800E+003	1.32274E+003	1.00000E+000	1.95000E+002	5.10000E+001	2.36790E+004	1.91151E+000	2.67188E+001	1.34240E-002	1.70574E-002	5.84820E-002	9.33819E-002	3.50100E+003	3.52368E+002	1.83395E+002	1.01030E-002	1.01030E-002	1.03430E+006	1.31000E+002	7.60000E+001	0.00000E+000	2.22764E+002	1.30382E+002	3.92198E+002	1.00000E+002	1.25901E+000	6.64708E-002	0.00000E+000	2.14466E+002	3.02423E+000	8.68571E-001	2.14859E+002	1.15603E+002	3.62196E+002	2.12379E+002	2.73852E-001	8.61730E-001	-1.19202E-001	2.14466E+002	1.24151E+002	-1.30517E-001	2.12379E+002	1.37467E+002
2.03416E+002	7.28192E+002	3.52397E+002	1.83403E+002	1.29088E+000	1.64199E+000	9.34800E+003	8.21300E+002	1.00000E+000	1.96000E+002	4.70000E+001	2.37950E+004	2.11961E+000	2.69850E+001	1.33514E-002	1.69829E-002	4.85186E-002	7.72578E-002	3.50100E+003	3.52367E+002	1.83395E+002	1.01030E-002	1.01030E-002	1.03430E+006	1.31000E+002	7.70000E+001	0.00000E+000	2.48061E+002	1.06032E+002	3.88273E+002	1.00000E+002	1.24857E+000	2.22550E-002	0.00000E+000	2.07480E+002	2.81943E+000	8.80422E-001	2.14859E+002	1.15603E+002	3.62196E+002	2.12600E+002	2.73852E-001	8.61730E-001	-1.19716E-001	2.07480E+002	1.17853E+002	-1.30517E-001	2.12600E+002	1.37687E+002
2.04921E+002	7.25090E+002	3.52390E+002	1.83443E+002	1.25126E+000	1.72065E+000	9.38400E+003	6.39672E+002	1.00000E+000	1.97000E+002	4.90000E+001	2.39110E+004	2.15298E+000	2.69275E+001	1.29168E-002	1.77623E-002	5.49611E-002	1.02449E-001	3.50100E+003	3.52367E+002	1.83395E+002	1.01030E-002	1.01030E-002	1.03430E+006	1.31000E+002	7.80000E+001	0.00000E+000	2.39652E+002	1.08533E+002	3.98269E+002	1.00000E+002	1.25899E+000	2.41858E-002	0.00000E+000	-8.17519E+001	2.72602E+000	9.08843E-001	2.14859E+002	1.15603E+002	3.62196E+002	2.12794E+002	2.73852E-001	8.61730E-001	-1.57941E-001	2.09494E+002	-1.17248E+002	-1.30517E-001	2.12794E+002	1.37878E+002
2.06471E+002	6.96247E+002	3.52202E+002	1.83249E+002	1.22231E+000	1.70906E+000	8.73800E+003	9.08927E+002	1.00000E+000	1.98000E+002	5.60000E+001	2.40320E+004	2.08901E+000	2.63865E+001	1.30760E-002	1.82832E-002	5.89493E-002	1.13727E-001	3.50100E+003	3.52367E+002	1.83394E+002	1.01030E-002	1.01030E-002	1.03430E+006	1.31000E+002	7.90000E+001	0.00000E+000	2.18670E+002	1.15922E+002	3.90839E+002	1.00000E+002	1.22702E+000	4.00038E-002	0.00000E+000	-7.80298E+001	2.80606E+000	9.14975E-001	2.14859E+002	1.15603E+002	3.62196E+002	2.13005E+002	2.73852E-001	8.61730E-001	-1.66049E-001	2.13216E+002	-1.01247E+002	-1.30517E-001	2.13005E+002	1.38083E+002
2.41906E+002	7.60405E+002	3.52364E+002	1.83443E+002	1.15130E+000	1.54824E+000	8.31700E+003	1.17652E+003	1.00000E+000	1.99000E+002	4.30000E+001	2.41420E+004	1.78248E+000	2.75754E+001	1.26242E-002	1.69767E-002	5.06139E-002	9.01138E-002	3.50100E+003	3.52366E+002	1.83394E+002	1.01030E-002	1.01030E-002	1.03430E+006	1.31000E+002	8.00000E+001	0.00000E+000	2.31599E+002	1.33732E+002	4.11239E+002	1.00000E+002	1.31242E+000	6.25528E-002	0.00000E+000	-7.61894E+001	2.98940E+000	8.80327E-001	2.14859E+002	1.15603E+002	3.62196E+002	2.13208E+002	2.73852E-001	8.61730E-001	-1.47041E-001	2.15056E+002	-1.27734E+002	-1.30517E-001	2.13208E+002	1.38291E+002
2.25585E+002	7.24622E+002	3.52458E+002	1.83392E+002	1.16879E+000	1.51146E+000	7.69100E+003	8.92324E+002	1.00000E+000	2.00000E+002	5.70000E+001	2.42780E+004	1.76657E+000	2.69188E+001	1.33274E-002	1.72347E-002	6.96815E-002	1.15580E-001	3.50100E+003	3.52366E+002	1.83394E+002	1.01030E-002	1.01030E-002	1.03430E+006	1.31000E+002	8.10000E+001	0.00000E+000	2.11971E+002	1.29968E+002	3.99318E+002	1.00000E+002	1.25592E+000	2.89901E-002	0.00000E+000	2.16763E+002	3.01131E+000	9.08791E-001	2.14859E+002	1.15603E+002	3.62196E+002	2.13376E+002	2.73852E-001	8.61730E-001	-1.27848E-001	2.16763E+002	1.38181E+002	-1.30517E-001	2.13376E+002	1.38469E+002
2.56730E+002	7.43465E+002	3.52281E+002	1.83358E+002	1.17815E+000	1.56598E+000	8.39300E+003	2.66170E+003	1.00000E+000	2.01000E+002	4.20000E+001	2.43930E+004	1.84496E+000	2.72666E+001	1.28600E-002	1.70934E-002	6.38539E-002	1.11715E-001	3.50100E+003	3.52366E+002	1.83394E+002	1.01030E-002	1.01030E-002	1.03430E+006	1.31000E+002	8.20000E+001	0.00000E+000	2.53958E+002	1.13583E+002	4.12327E+002	1.00000E+002	1.31385E+000	1.60948E-001	0.00000E+000	-8.15478E+001	2.92908E+000	8.94378E-001	2.14859E+002	1.15603E+002	3.62196E+002	2.13524E+002	2.73852E-001	8.61730E-001	-1.41333E-001	2.09698E+002	-1.41294E+002	-1.30517E-001	2.13524E+002	1.38603E+002
1.97848E+002	7.63807E+002	3.52354E+002	1.83316E+002	1.29022E+000	1.63511E+000	9.75800E+003	8.54628E+002	1.00000E+000	2.02000E+002	4.40000E+001	2.45170E+004	2.10965E+000	2.76371E+001	1.30612E-002	1.65526E-002	5.21481E-002	8.26682E-002	3.50100E+003	3.52366E+002	1.83394E+002	1.01030E-002	1.01030E-002	1.03430E+006	1.31000E+002	8.30000E+001	0.00000E+000	2.27676E+002	1.59158E+002	4.05486E+002	1.00000E+002	1.33757E+000	2.29882E-002	0.00000E+000	2.20184E+002	2.97493E+000	8.16683E-001	2.14859E+002	1.15603E+002	3.62196E+002	2.13703E+002	2.73852E-001	8.61730E-001	-1.17898E-001	2.20184E+002	1.28122E+002	-1.30517E-001	2.13703E+002	1.38791E+002
2.03284E+002	6.00718E+002	3.52328E+002	1.83368E+002	1.25273E+000	1.56293E+000	7.18600E+003	7.73064E+002	1.00000E+000	2.03000E+002	7.20000E+001	2.46530E+004	1.95794E+000	2.45096E+001	1.47780E-002	1.84373E-002	5.74823E-002	8.83106E-002	3.50100E+003	3.52366E+002	1.83394E+002	1.01030E-002	1.01030E-002	1.03430E+006	1.31000E+002	8.40000E+001	0.00000E+000	1.95256E+002	9.27535E+001	3.28728E+002	1.00000E+002	1.04065E+000	5.29946E-002	0.00000E+000	2.11544E+002	3.13422E+000	9.03314E-001	2.14859E+002	1.15603E+002	3.62196E+002	2.13885E+002	2.73852E-001	8.61730E-001	-1.10170E-001	2.11544E+002	1.09246E+002	-1.30517E-001	2.13885E+002	1.38968E+002
1.93477E+002	7.65826E+002	3.52382E+002	1.83393E+002	1.29114E+000	1.62640E+000	9.75500E+003	1.34757E+003	1.00000E+000	2.04000E+002	4.40000E+001	2.47430E+004	2.09991E+000	2.76736E+001	1.30725E-002	1.64669E-002	5.68265E-002	8.92034E-002	3.50100E+003	3.52366E+002	1.83394E+002	1.01030E-002	1.01030E-002	1.03430E+006	1.31000E+002	8.50000E+001	0.00000E+000	2.59935E+002	1.23564E+002	4.32198E+002	1.00000E+002	1.37548E+000	3.84436E-002	0.00000E+000	2.11544E+002	2.72111E+000	8.93002E-001	2.14859E+002	1.15603E+002	3.62196E+002	2.14026E+002	2.73852E-001	8.61730E-001	-1.14911E-001	2.11544E+002	1.15502E+002	-1.30517E-001	2.14026E+002	1.39112E+002
2.01885E+002	7.80064E+002	3.52400E+002	1.83443E+002	1.27111E+000	1.62928E+000	9.80600E+003	1.30873E+003	1.00000E+000	2.05000E+002	3.90000E+001	2.48510E+004	2.07100E+000	2.79296E+001	1.28362E-002	1.64532E-002	6.11106E-002	9.94515E-002	3.50100E+003	3.52366E+002	1.83394E+002	1.01030E-002	1.01030E-002	1.03430E+006	1.31000E+002	8.60000E+001	0.00000E+000	2.43335E+002	1.31765E+002	4.33424E+002	1.00000E+002	1.36716E+000	5.16169E-002	0.00000E+000	2.14747E+002	2.67823E+000	9.04937E-001	2.14859E+002	1.15603E+002	3.62196E+002	2.14166E+002	2.73852E-001	8.61730E-001	-1.23489E-001	2.14747E+002	1.30211E+002	-1.30517E-001	2.14166E+002	1.39251E+002
1.92931E+002	7.93519E+002	3.52374E+002	1.83418E+002	1.26004E+000	1.56087E+000	9.53900E+003	1.13831E+003	1.00000E+000	2.06000E+002	3.70000E+001	2.49720E+004	1.96676E+000	2.81695E+001	1.29013E-002	1.59814E-002	5.41537E-002	8.21938E-002	3.50100E+003	3.52365E+002	1.83394E+002	1.01030E-002	1.01030E-002	1.03430E+006	1.31000E+002	8.70000E+001	0.00000E+000	2.60418E+002	1.36577E+002	4.25004E+002	1.00000E+002	1.38409E+000	3.78174E-002	0.00000E+000	2.13446E+002	2.91189E+000	8.43889E-001	2.14859E+002	1.15603E+002	3.62196E+002	2.14279E+002	2.73852E-001	8.61730E-001	-1.06641E-001	2.13446E+002	1.06542E+002	-1.30517E-001	2.14279E+002	1.39364E+002
2.07050E+002	8.87990E+002	3.52440E+002	1.83529E+002	1.24370E+000	1.55122E+000	1.04890E+004	1.26337E+003	1.00000E+000	2.07000E+002	2.60000E+001	2.50830E+004	1.92925E+000	2.97992E+001	1.21437E-002	1.51463E-002	4.89153E-002	7.51687E-002	3.50100E+003	3.52365E+002	1.83394E+002	1.01030E-002	1.01030E-002	1.03430E+006	1.31000E+002	8.80000E+001	0.00000E+000	2.89958E+002	1.42043E+002	4.86231E+002	1.00000E+002	1.54881E+000	2.47011E-002	0.00000E+000	2.12496E+002	2.63392E+000	8.89695E-001	2.14859E+002	1.15603E+002	3.62196E+002	2.14346E+002	2.73852E-001	8.61730E-001	-1.10026E-001	2.12496E+002	1.10012E+002	-1.30517E-001	2.14346E+002	1.39430E+002
2.12873E+002	7.84810E+002	3.52325E+002	1.83334E+002	1.25234E+000	1.57344E+000	9.43700E+003	8.42445E+002	1.00000E+000	2.08000E+002	4.00000E+001	2.52200E+004	1.97049E+000	2.80145E+001	1.28916E-002	1.61970E-002	5.10058E-002	7.94766E-002	3.50100E+003	3.52365E+002	1.83395E+002	1.01030E-002	1.01030E-002	1.03430E+006	1.31000E+002	8.90000E+001	0.00000E+000	2.81390E+002	1.20926E+002	4.27632E+002	1.00000E+002	1.39370E+000	2.78437E-002	0.00000E+000	2.08915E+002	2.88885E+000	8.55202E-001	2.14859E+002	1.15603E+002	3.62196E+002	2.14440E+002	2.73852E-001	8.61730E-001	-1.13633E-001	2.08915E+002	1.11180E+002	-1.30517E-001	2.14440E+002	1.39525E+002
2.02300E+002	7.51673E+002	3.52308E+002	1.83413E+002	1.23170E+000	1.64701E+000	9.24600E+003	1.09526E+003	1.00000E+000	2.09000E+002	4.40000E+001	2.53330E+004	2.02862E+000	2.74166E+001	1.28094E-002	1.71284E-002	5.50450E-002	9.71314E-002	3.50100E+003	3.52365E+002	1.83395E+002	1.01030E-002	1.01030E-002	1.03430E+006	1.31000E+002	9.00000E+001	0.00000E+000	2.28055E+002	1.23874E+002	4.25459E+002	1.00000E+002	1.31753E+000	3.72708E-002	0.00000E+000	-7.57739E+001	2.65011E+000	9.41827E-001	2.14859E+002	1.15603E+002	3.62196E+002	2.14493E+002	2.73852E-001	8.61730E-001	-1.44268E-001	2.15472E+002	-1.31321E+002	-1.30517E-001	2.14493E+002	1.39572E+002
1.90126E+002	6.36389E+002	3.52354E+002	1.83420E+002	1.30834E+000	1.74424E+000	8.68400E+003	7.57182E+002	1.00000E+000	2.10000E+002	6.10000E+001	2.54560E+004	2.28206E+000	2.52268E+001	1.40398E-002	1.87175E-002	5.74625E-002	1.00678E-001	3.50100E+003	3.52365E+002	1.83395E+002	1.01030E-002	1.01030E-002	1.03430E+006	1.31000E+002	9.10000E+001	0.00000E+000	2.14796E+002	1.04141E+002	3.45950E+002	1.00000E+002	1.11924E+000	3.28718E-002	0.00000E+000	-7.92331E+001	2.99327E+000	8.60411E-001	2.14859E+002	1.15603E+002	3.62196E+002	2.14537E+002	2.73852E-001	8.61730E-001	-1.42798E-001	2.12012E+002	-1.36885E+002	-1.30517E-001	2.14537E+002	1.39619E+002
2.03865E+002	7.84039E+002	3.52306E+002	1.83280E+002	1.27743E+000	1.64971E+000	9.98800E+003	1.02676E+003	1.00000E+000	2.11000E+002	3.80000E+001	2.55570E+004	2.10738E+000	2.80007E+001	1.27819E-002	1.65070E-002	5.76440E-002	9.51013E-002	3.50100E+003	3.52365E+002	1.83396E+002	1.01030E-002	1.01030E-002	1.03430E+006	1.31000E+002	9.20000E+001	0.00000E+000	2.46464E+002	1.16534E+002	4.67023E+002	1.00000E+002	1.40896E+000	3.69957E-002	0.00000E+000	2.13450E+002	2.40231E+000	9.99640E-001	2.14859E+002	1.15603E+002	3.62196E+002	2.14584E+002	2.73852E-001	8.61730E-001	-1.27182E-001	2.13450E+002	1.33947E+002	-1.30517E-001	2.14584E+002	1.39669E+002
1.93628E+002	6.79252E+002	3.52318E+002	1.83323E+002	1.25768E+000	1.63414E+000	8.46400E+003	8.01722E+002	1.00000E+000	2.12000E+002	5.20000E+001	2.56840E+004	2.05523E+000	2.60625E+001	1.36705E-002	1.77624E-002	5.50010E-002	9.15726E-002	3.50100E+003	3.52365E+002	1.83396E+002	1.01030E-002	1.01030E-002	1.03430E+006	1.31000E+002	9.30000E+001	0.00000E+000	2.22520E+002	1.19210E+002	3.61423E+002	1.00000E+002	1.18356E+000	3.25583E-002	0.00000E+000	2.14204E+002	3.13371E+000	8.32462E-001	2.14859E+002	1.15603E+002	3.62196E+002	2.14638E+002	2.73852E-001	8.61730E-001	-1.30180E-001	2.14204E+002	1.38822E+002	-1.30517E-001	2.14638E+002	1.39723E+002
1.93430E+002	7.56550E+002	3.52342E+002	1.83350E+002	1.29428E+000	1.65553E+000	9.79600E+003	7.59299E+002	1.00000E+000	2.13000E+002	4.00000E+001	2.57990E+004	2.14271E+000	2.75054E+001	1.30768E-002	1.67268E-002	5.19790E-002	8.38994E-002	3.50100E+003	3.52366E+002	1.83396E+002	1.01030E-002	1.01030E-002	1.03430E+006	1.31000E+002	9.40000E+001	0.00000E+000	2.83777E+002	1.10229E+002	3.95415E+002	1.00000E+002	1.32015E+000	2.64745E-002	0.00000E+000	2.05752E+002	2.94928E+000	8.22187E-001	2.14859E+002	1.15603E+002	3.62196E+002	2.14643E+002	2.73852E-001	8.61730E-001	-1.22466E-001	2.05752E+002	1.19830E+002	-1.30517E-001	2.14643E+002	1.39728E+002
2.08897E+002	6.59252E+002	3.52360E+002	1.83308E+002	1.20203E+000	1.52414E+000	7.41300E+003	8.16605E+002	1.00000E+000	2.14000E+002	6.00000E+001	2.59340E+004	1.83207E+000	2.56759E+001	1.39610E-002	1.77023E-002	5.13154E-002	8.12243E-002	3.50100E+003	3.52366E+002	1.83396E+002	1.01030E-002	1.01030E-002	1.03430E+006	1.31000E+002	9.50000E+001	0.00000E+000	2.15885E+002	9.88922E+001	3.60972E+002	1.00000E+002	1.14003E+000	3.74442E-002	0.00000E+000	2.11588E+002	3.06337E+000	9.09945E-001	2.14859E+002	1.15603E+002	3.62196E+002	2.14622E+002	2.73852E-001	8.61730E-001	-1.18157E-001	2.11588E+002	1.19873E+002	-1.30517E-001	2.14622E+002	1.39710E+002
1.93976E+002	7.17978E+002	3.52351E+002	1.83359E+002	1.30538E+000	1.72308E+000	9.67900E+003	1.02782E+003	1.00000E+000	2.15000E+002	4.80000E+001	2.60440E+004	2.24928E+000	2.67951E+001	1.32685E-002	1.75142E-002	5.67322E-002	9.75921E-002	3.50100E+003	3.52366E+002	1.83396E+002	1.01030E-002	1.01030E-002	1.03430E+006	1.31000E+002	9.60000E+001	0.00000E+000	2.49666E+002	1.14640E+002	3.91949E+002	1.00000E+002	1.27171E+000	3.27627E-002	0.00000E+000	-8.05290E+001	2.84174E+000	8.58444E-001	2.14859E+002	1.15603E+002	3.62196E+002	2.14581E+002	2.73852E-001	8.61730E-001	-1.37924E-001	2.10716E+002	-1.45101E+002	-1.30517E-001	2.14581E+002	1.39666E+002
2.40716E+002	8.24254E+002	3.52223E+002	1.83134E+002	1.32721E+000	1.77246E+000	1.14800E+004	2.16263E+003	1.00000E+000	2.16000E+002	3.30000E+001	2.61530E+004	2.35244E+000	2.87098E+001	1.23871E-002	1.65427E-002	7.49500E-002	1.32802E-001	3.50100E+003	3.52367E+002	1.83396E+002	1.01030E-002	1.01030E-002	1.03430E+006	1.31000E+002	9.70000E+001	0.00000E+000	3.04435E+002	1.31335E+002	4.31128E+002	1.00000E+002	1.45038E+000	6.80902E-002	0.00000E+000	-8.34729E+001	2.80726E+000	7.97916E-001	2.14859E+002	1.15603E+002	3.62196E+002	2.14529E+002	2.73852E-001	8.61730E-001	-1.43643E-001	2.07773E+002	-1.39910E+002	-1.30517E-001	2.14529E+002	1.39614E+002
3.10215E+002	7.22186E+002	3.52318E+002	1.83351E+002	1.09188E+000	1.41087E+000	6.90000E+003	5.57914E+003	1.00000E+000	2.17000E+002	4.50000E+001	2.62810E+004	1.54051E+000	2.68735E+001	1.31447E-002	1.69849E-002	8.65883E-002	1.43823E-001	3.50100E+003	3.52367E+002	1.83396E+002	1.01030E-002	1.01030E-002	1.03430E+006	1.31000E+002	9.80000E+001	0.00000E+000	2.48948E+002	8.60694E+001	4.00856E+002	1.00000E+002	1.24057E+000	3.98373E-001	0.00000E+000	2.06926E+002	2.98018E+000	9.69493E-001	2.14859E+002	1.15603E+002	3.62196E+002	2.14426E+002	2.73852E-001	8.61730E-001	-1.27456E-001	2.06926E+002	1.27796E+002	-1.30517E-001	2.14426E+002	1.39509E+002
3.05370E+002	7.73310E+002	3.52380E+002	1.83393E+002	1.11364E+000	1.41202E+000	7.54200E+003	6.16441E+003	1.00000E+000	2.18000E+002	3.90000E+001	2.63960E+004	1.57248E+000	2.78085E+001	1.28233E-002	1.62592E-002	8.99966E-002	1.44064E-001	3.50100E+003	3.52367E+002	1.83396E+002	1.01030E-002	1.01030E-002	1.03430E+006	1.31000E+002	9.90000E+001	0.00000E+000	2.31746E+002	1.44946E+002	4.25086E+002	1.00000E+002	1.35651E+000	4.14337E-001	0.00000E+000	2.18048E+002	3.14110E+000	8.79804E-001	2.14859E+002	1.15603E+002	3.62196E+002	2.14315E+002	2.73852E-001	8.61730E-001	-1.18142E-001	2.18048E+002	1.26311E+002	-1.30517E-001	2.14315E+002	1.39402E+002
2.73433E+002	7.27802E+002	3.52271E+002	1.83411E+002	1.13336E+000	1.44315E+000	7.36500E+003	3.02777E+003	1.00000E+000	2.19000E+002	4.20000E+001	2.65330E+004	1.63562E+000	2.69778E+001	1.32063E-002	1.68161E-002	6.94313E-002	1.11705E-001	3.50100E+003	3.52367E+002	1.83396E+002	1.01030E-002	1.01030E-002	1.03430E+006	1.31000E+002	1.00000E+002	0.00000E+000	2.42997E+002	8.08314E+001	4.20134E+002	1.00000E+002	1.25908E+000	2.16013E-001	0.00000E+000	2.07544E+002	2.70514E+000	1.03380E+000	2.14859E+002	1.15603E+002	3.62196E+002	2.14194E+002	2.73852E-001	8.61730E-001	-1.20237E-001	2.07544E+002	1.18606E+002	-1.30517E-001	2.14194E+002	1.39270E+002
2.34473E+002	6.38721E+002	3.52397E+002	1.83228E+002	1.21489E+000	1.53265E+000	7.18100E+003	1.15805E+003	1.00000E+000	2.20000E+002	6.00000E+001	2.66860E+004	1.86200E+000	2.52729E+001	1.43366E-002	1.80863E-002	7.21741E-002	1.13937E-001	3.50100E+003	3.52368E+002	1.83396E+002	1.01030E-002	1.01030E-002	1.03430E+006	1.31000E+002	1.01000E+002	0.00000E+000	2.22696E+002	7.21224E+001	3.50699E+002	1.00000E+002	1.08723E+000	5.52663E-002	0.00000E+000	2.05434E+002	2.91348E+000	9.72090E-001	2.14859E+002	1.15603E+002	3.62196E+002	2.14089E+002	2.73852E-001	8.61730E-001	-1.15650E-001	2.05434E+002	1.10383E+002	-1.30517E-001	2.14089E+002	1.39185E+002
2.56682E+002	7.05796E+002	3.52333E+002	1.83437E+002	1.16600E+000	1.48436E+000	7.53300E+003	2.43015E+003	1.00000E+000	2.21000E+002	4.80000E+001	2.67900E+004	1.73077E+000	2.65668E+001	1.34343E-002	1.71024E-002	6.54714E-002	1.05156E-001	3.50100E+003	3.52368E+002	1.83396E+002	1.01030E-002	1.01030E-002	1.03430E+006	1.31000E+002	1.02000E+002	0.00000E+000	2.10254E+002	1.56941E+002	3.70682E+002	1.00000E+002	1.24448E+000	1.67778E-001	0.00000E+000	2.22367E+002	3.51870E+000	7.85860E-001	2.14859E+002	1.15603E+002	3.62196E+002	2.13940E+002	2.73852E-001	8.61730E-001	-1.20122E-001	2.22367E+002	1.33278E+002	-1.30517E-001	2.13940E+002	1.39020E+002
2.31941E+002	7.04132E+002	3.52347E+002	1.83212E+002	1.27656E+000	1.55225E+000	8.30200E+003	1.03833E+003	1.00000E+000	2.22000E+002	5.80000E+001	2.69180E+004	1.98154E+000	2.65355E+001	1.40104E-002	1.70361E-002	8.60697E-002	1.26662E-001	3.50100E+003	3.52369E+002	1.83397E+002	1.01030E-002	1.01030E-002	1.03430E+006	1.31000E+002	1.03000E+002	0.00000E+000	2.27100E+002	1.18636E+002	3.78423E+002	1.00000E+002	1.22066E+000	4.62993E-002	0.00000E+000	2.13100E+002	3.05421E+000	8.62424E-001	2.14859E+002	1.15603E+002	3.62196E+002	2.13803E+002	2.73852E-001	8.61730E-001	-9.74550E-002	2.13100E+002	9.43864E+001	-1.30517E-001	2.13803E+002	1.38896E+002
2.80426E+002	7.01582E+002	3.52369E+002	1.83357E+002	1.11057E+000	1.37115E+000	6.64100E+003	3.74012E+003	1.00000E+000	2.23000E+002	5.00000E+001	2.70390E+004	1.52277E+000	2.64874E+001	1.36280E-002	1.68256E-002	7.79437E-002	1.18112E-001	3.50100E+003	3.52369E+002	1.83397E+002	1.01030E-002	1.01030E-002	1.03430E+006	1.31000E+002	1.04000E+002	0.00000E+000	2.13210E+002	1.11385E+002	3.96500E+002	1.00000E+002	1.22221E+000	2.84552E-001	0.00000E+000	2.13920E+002	3.09285E+000	9.52216E-001	2.14859E+002	1.15603E+002	3.62196E+002	2.13648E+002	2.73852E-001	8.61730E-001	-1.05000E-001	2.13920E+002	1.04889E+002	-1.30517E-001	2.13648E+002	1.38735E+002
2.44829E+002	6.17870E+002	3.52448E+002	1.83425E+002	1.17674E+000	1.45905E+000	6.55400E+003	1.88566E+003	1.00000E+000	2.24000E+002	5.80000E+001	2.71710E+004	1.71692E+000	2.48570E+001	1.45354E-002	1.80226E-002	6.56478E-002	9.99652E-002	3.50100E+003	3.52369E+002	1.83397E+002	1.01030E-002	1.01030E-002	1.03430E+006	1.31000E+002	1.05000E+002	0.00000E+000	1.94888E+002	7.25048E+001	3.61701E+002	1.00000E+002	1.06806E+000	1.56642E-001	0.00000E+000	2.09098E+002	2.80829E+000	1.05564E+000	2.14859E+002	1.15603E+002	3.62196E+002	2.13490E+002	2.73852E-001	8.61730E-001	-1.07108E-001	2.09098E+002	1.02808E+002	-1.30517E-001	2.13490E+002	1.38580E+002
2.28791E+002	7.94898E+002	3.52409E+002	1.83284E+002	1.24881E+000	1.63215E+000	9.51400E+003	7.75987E+002	1.00000E+000	2.25000E+002	5.40000E+001	2.72830E+004	2.03825E+000	2.81939E+001	1.28031E-002	1.67332E-002	7.95170E-002	1.35027E-001	3.50100E+003	3.52369E+002	1.83397E+002	1.01030E-002	1.01030E-002	1.03430E+006	1.31000E+002	1.06000E+002	0.00000E+000	2.53809E+002	1.06601E+002	4.25560E+002	1.00000E+002	1.32672E+000	2.06249E-002	0.00000E+000	2.08997E+002	2.61619E+000	9.40504E-001	2.14859E+002	1.15603E+002	3.62196E+002	2.13321E+002	2.73852E-001	8.61730E-001	-1.33058E-001	2.08997E+002	1.37614E+002	-1.30517E-001	2.13321E+002	1.38416E+002
2.46867E+002	7.96336E+002	3.52428E+002	1.83435E+002	1.21808E+000	1.58092E+000	8.99600E+003	1.08589E+003	1.00000E+000	2.26000E+002	6.20000E+001	2.74090E+004	1.92568E+000	2.82194E+001	1.28425E-002	1.66681E-002	8.47209E-002	1.41981E-001	3.50100E+003	3.52369E+002	1.83396E+002	1.01030E-002	1.01030E-002	1.03430E+006	1.31000E+002	1.07000E+002	0.00000E+000	2.35422E+002	1.50758E+002	4.34351E+002	1.00000E+002	1.38842E+000	4.90408E-002	0.00000E+000	2.17478E+002	2.88680E+000	8.76538E-001	2.14859E+002	1.15603E+002	3.62196E+002	2.13194E+002	2.73852E-001	8.61730E-001	-1.29635E-001	2.17478E+002	1.41349E+002	-1.30517E-001	2.13194E+002	1.38282E+002
2.13761E+002	7.73814E+002	3.52412E+002	1.83373E+002	1.29058E+000	1.63700E+000	9.51000E+003	8.39902E+002	1.00000E+000	2.28000E+002	5.50000E+001	2.76250E+004	2.11268E+000	2.78175E+001	1.32341E-002	1.67865E-002	9.11026E-002	1.45938E-001	3.50100E+003	3.52370E+002	1.83396E+002	1.01030E-002	1.01030E-002	1.03430E+006	1.31000E+002	1.09000E+002	0.00000E+000	2.45097E+002	1.00813E+002	4.14198E+002	1.00000E+002	1.28371E+000	3.07647E-002	0.00000E+000	2.08387E+002	2.58154E+000	9.53327E-001	2.14859E+002	1.15603E+002	3.62196E+002	2.12890E+002	2.73852E-001	8.61730E-001	-1.18332E-001	2.08387E+002	1.16907E+002	-1.30517E-001	2.12890E+002	1.37980E+002
2.01754E+002	7.01508E+002	3.52397E+002	1.83242E+002	1.26924E+000	1.66186E+000	8.66600E+003	1.04875E+003	1.00000E+000	2.30000E+002	6.70000E+001	2.78610E+004	2.10931E+000	2.64860E+001	1.36344E-002	1.78520E-002	8.68136E-002	1.47996E-001	3.50100E+003	3.52370E+002	1.83396E+002	1.01030E-002	1.01030E-002	1.03430E+006	1.31000E+002	1.11000E+002	0.00000E+000	2.17765E+002	9.68739E+001	3.78067E+002	1.00000E+002	1.17105E+000	4.08191E-002	0.00000E+000	2.09539E+002	2.71506E+000	9.49560E-001	2.14859E+002	1.15603E+002	3.62196E+002	2.12547E+002	2.73852E-001	8.61730E-001	-1.33950E-001	2.09539E+002	1.39400E+002	-1.30517E-001	2.12547E+002	1.37642E+002
1.98473E+002	6.88086E+002	3.52277E+002	1.83291E+002	1.31870E+000	1.62508E+000	8.92100E+003	8.52448E+002	1.00000E+000	2.31000E+002	5.40000E+001	2.79680E+004	2.14299E+000	2.62314E+001	1.39618E-002	1.72055E-002	5.55795E-002	8.34126E-002	3.50100E+003	3.52370E+002	1.83396E+002	1.01030E-002	1.01030E-002	1.03430E+006	1.31000E+002	1.12000E+002	0.00000E+000	2.11951E+002	1.16220E+002	3.82294E+002	1.00000E+002	1.20201E+000	4.14527E-002	0.00000E+000	2.13279E+002	2.78927E+000	9.10991E-001	2.14859E+002	1.15603E+002	3.62196E+002	2.12364E+002	2.73852E-001	8.61730E-001	-1.04075E-001	2.13279E+002	1.03047E+002	-1.30517E-001	2.12364E+002	1.37447E+002
1.89737E+002	8.44848E+002	3.52353E+002	1.83303E+002	1.29632E+000	1.65043E+000	1.09230E+004	1.38569E+003	1.00000E+000	2.32000E+002	3.10000E+001	2.80660E+004	2.13949E+000	2.90663E+001	1.24034E-002	1.57916E-002	5.74372E-002	9.21922E-002	3.50100E+003	3.52371E+002	1.83397E+002	1.01030E-002	1.01030E-002	1.03430E+006	1.31000E+002	1.13000E+002	0.00000E+000	2.94115E+002	1.49740E+002	4.37800E+002	1.00000E+002	1.47783E+000	2.74177E-002	0.00000E+000	2.09643E+002	2.94980E+000	7.78480E-001	2.14859E+002	1.15603E+002	3.62196E+002	2.12197E+002	2.73852E-001	8.61730E-001	-1.20169E-001	2.09643E+002	1.20627E+002	-1.30517E-001	2.12197E+002	1.37286E+002
2.13689E+002	7.49657E+002	3.52312E+002	1.83378E+002	1.24496E+000	1.56941E+000	8.94600E+003	9.78503E+002	1.00000E+000	2.33000E+002	4.40000E+001	2.81890E+004	1.95385E+000	2.73799E+001	1.31626E-002	1.65929E-002	5.31794E-002	8.34522E-002	3.50100E+003	3.52371E+002	1.83397E+002	1.01030E-002	1.01030E-002	1.03430E+006	1.31000E+002	1.14000E+002	0.00000E+000	2.24067E+002	1.32073E+002	4.26043E+002	1.00000E+002	1.32622E+000	3.73146E-002	0.00000E+000	2.14599E+002	2.72878E+000	9.29883E-001	2.14859E+002	1.15603E+002	3.62196E+002	2.11975E+002	2.73852E-001	8.61730E-001	-1.15282E-001	2.14599E+002	1.19045E+002	-1.30517E-001	2.11975E+002	1.37056E+002
2.09135E+002	6.76921E+002	3.52362E+002	1.83376E+002	1.26573E+000	1.63313E+000	8.48700E+003	9.65355E+002	1.00000E+000	2.34000E+002	9.00000E+000	2.82850E+004	2.06711E+000	2.60177E+001	1.37393E-002	1.77273E-002	5.90642E-002	9.71652E-002	3.50100E+003	3.52371E+002	1.83397E+002	1.01030E-002	1.01030E-002	1.03430E+006	1.31000E+002	1.15000E+002	0.00000E+000	2.44359E+002	1.39391E+002	3.85482E+002	1.00000E+002	1.29244E+000	4.80160E-002	0.00000E+000	2.12536E+002	3.31541E+000	7.85774E-001	2.14859E+002	1.15603E+002	3.62196E+002	2.11788E+002	2.73852E-001	8.61730E-001	-1.26738E-001	2.12536E+002	1.32425E+002	-1.30517E-001	2.11788E+002	1.36873E+002
2.03595E+002	6.36762E+002	3.52347E+002	1.83437E+002	1.23419E+000	1.67272E+000	7.94900E+003	9.29020E+002	1.00000E+000	2.35000E+002	1.40000E+001	2.84060E+004	2.06445E+000	2.52341E+001	1.38428E-002	1.87615E-002	6.00823E-002	1.08899E-001	3.50100E+003	3.52371E+002	1.83397E+002	1.01030E-002	1.01030E-002	1.03430E+006	1.31000E+002	1.16000E+002	0.00000E+000	2.26267E+002	8.31220E+001	3.41187E+002	1.00000E+002	1.09273E+000	5.07374E-002	0.00000E+000	-8.76613E+001	2.98729E+000	9.01111E-001	2.14859E+002	1.15603E+002	3.62196E+002	2.11607E+002	2.73852E-001	8.61730E-001	-1.50858E-001	2.03584E+002	-1.33648E+002	-1.30517E-001	2.11607E+002	1.36688E+002
1.92743E+002	6.07365E+002	3.52288E+002	1.83353E+002	1.28370E+000	1.71164E+000	8.01300E+003	5.44143E+002	1.00000E+000	2.36000E+002	1.90000E+001	2.85160E+004	2.19723E+000	2.46448E+001	1.43405E-002	1.91212E-002	5.71569E-002	1.00088E-001	3.50100E+003	3.52371E+002	1.83396E+002	1.01030E-002	1.01030E-002	1.03430E+006	1.31000E+002	1.17000E+002	0.00000E+000	2.20812E+002	8.91191E+001	3.21867E+002	1.00000E+002	1.05892E+000	3.22614E-002	0.00000E+000	-8.71836E+001	3.17711E+000	8.43881E-001	2.14859E+002	1.15603E+002	3.62196E+002	2.11388E+002	2.73852E-001	8.61730E-001	-1.42870E-001	2.04062E+002	-1.44734E+002	-1.30517E-001	2.11388E+002	1.36468E+002
2.03714E+002	6.01788E+002	3.52331E+002	1.83335E+002	1.25441E+000	1.52760E+000	7.06500E+003	8.57976E+002	1.00000E+000	2.37000E+002	2.00000E+001	2.86370E+004	1.91623E+000	2.45314E+001	1.49239E-002	1.81741E-002	5.48926E-002	8.03255E-002	3.50100E+003	3.52371E+002	1.83397E+002	1.01030E-002	1.01030E-002	1.03430E+006	1.31000E+002	1.18000E+002	0.00000E+000	2.02595E+002	1.11732E+002	3.18476E+002	1.00000E+002	1.06322E+000	4.09046E-002	0.00000E+000	2.11112E+002	3.59191E+000	7.94931E-001	2.14859E+002	1.15603E+002	3.62196E+002	2.11206E+002	2.73852E-001	8.61730E-001	-9.81990E-002	2.11112E+002	9.33392E+001	-1.30517E-001	2.11206E+002	1.36291E+002
1.96816E+002	5.44553E+002	3.52304E+002	1.83447E+002	1.29451E+000	1.62936E+000	6.96200E+003	5.68710E+002	1.00000E+000	2.38000E+002	2.90000E+001	2.87560E+004	2.10922E+000	2.33357E+001	1.55145E-002	1.95276E-002	4.81843E-002	7.47322E-002	3.50100E+003	3.52371E+002	1.83397E+002	1.01030E-002	1.01030E-002	1.03430E+006	1.31000E+002	1.19000E+002	0.00000E+000	1.93295E+002	7.51842E+001	2.91579E+002	1.00000E+002	9.40502E-001	2.31049E-002	0.00000E+000	2.03809E+002	3.25800E+000	8.82864E-001	2.14859E+002	1.15603E+002	3.62196E+002	2.11027E+002	2.73852E-001	8.61730E-001	-1.14523E-001	2.03809E+002	1.07243E+002	-1.30517E-001	2.11027E+002	1.36104E+002
1.99239E+002	6.36111E+002	3.52339E+002	1.83399E+002	1.21023E+000	1.59383E+000	7.48600E+003	8.33881E+002	1.00000E+000	2.39000E+002	1.40000E+001	2.88640E+004	1.92890E+000	2.52212E+001	1.39876E-002	1.84212E-002	5.68040E-002	9.71252E-002	3.50100E+003	3.52372E+002	1.83397E+002	1.01030E-002	1.01030E-002	1.03430E+006	1.31000E+002	1.20000E+002	0.00000E+000	2.29539E+002	1.04443E+002	3.21337E+002	1.00000E+002	1.09551E+000	4.63294E-002	0.00000E+000	2.04872E+002	3.60486E+000	7.69480E-001	2.14859E+002	1.15603E+002	3.62196E+002	2.10821E+002	2.73852E-001	8.61730E-001	-1.36802E-001	2.04872E+002	1.38716E+002	-1.30517E-001	2.10821E+002	1.35903E+002
2.00287E+002	4.37296E+002	3.52335E+002	1.83334E+002	1.25285E+000	1.61686E+000	5.38200E+003	4.08546E+002	1.00000E+000	2.40000E+002	4.30000E+001	2.90090E+004	2.02568E+000	2.09116E+001	1.70776E-002	2.20394E-002	4.70396E-002	7.60618E-002	3.50100E+003	3.52372E+002	1.83397E+002	1.01030E-002	1.01030E-002	1.03430E+006	1.31000E+002	1.21000E+002	0.00000E+000	1.55133E+002	5.36373E+001	2.50787E+002	1.00000E+002	7.74902E-001	3.04978E-002	0.00000E+000	2.03174E+002	3.36410E+000	9.72457E-001	2.14859E+002	1.15603E+002	3.62196E+002	2.10600E+002	2.73852E-001	8.61730E-001	-1.26845E-001	2.03174E+002	1.23209E+002	-1.30517E-001	2.10600E+002	1.35685E+002
1.98948E+002	5.82985E+002	3.52342E+002	1.83528E+002	1.21970E+000	1.66779E+000	7.17800E+003	9.08043E+002	1.00000E+000	2.41000E+002	2.00000E+001	2.91100E+004	2.03419E+000	2.41451E+001	1.43963E-002	1.96852E-002	5.81966E-002	1.07107E-001	3.50100E+003	3.52372E+002	1.83398E+002	1.01030E-002	1.01030E-002	1.03430E+006	1.31000E+002	1.22000E+002	0.00000E+000	2.01585E+002	9.77725E+001	2.98591E+002	1.00000E+002	1.00225E+000	5.12213E-002	0.00000E+000	-8.45412E+001	3.57678E+000	7.91986E-001	2.14859E+002	1.15603E+002	3.62196E+002	2.10379E+002	2.73852E-001	8.61730E-001	-1.55184E-001	2.06704E+002	-1.24155E+002	-1.30517E-001	2.10379E+002	1.35455E+002
1.96695E+002	4.77507E+002	3.52319E+002	1.83350E+002	1.17995E+000	1.73995E+000	5.88500E+003	3.15302E+002	1.00000E+000	2.42000E+002	3.80000E+001	2.92430E+004	2.05306E+000	2.18519E+001	1.53812E-002	2.26811E-002	5.07770E-002	1.07373E-001	3.50100E+003	3.52373E+002	1.83397E+002	1.01030E-002	1.01030E-002	1.03430E+006	1.31000E+002	1.23000E+002	0.00000E+000	1.67173E+002	6.24714E+001	2.70269E+002	1.00000E+002	8.42691E-001	3.00963E-002	0.00000E+000	-8.75969E+001	3.29668E+000	9.48989E-001	2.14859E+002	1.15603E+002	3.62196E+002	2.10138E+002	2.73852E-001	8.61730E-001	-1.91787E-001	2.03649E+002	-6.96457E+001	-1.30517E-001	2.10138E+002	1.35222E+002
2.05705E+002	5.93766E+002	3.52349E+002	1.83380E+002	1.24834E+000	1.64807E+000	7.40200E+003	5.34769E+002	1.00000E+000	2.43000E+002	2.00000E+001	2.93530E+004	2.05736E+000	2.43673E+001	1.45097E-002	1.91559E-002	5.31907E-002	9.10911E-002	3.50100E+003	3.52373E+002	1.83398E+002	1.01030E-002	1.01030E-002	1.03430E+006	1.31000E+002	1.24000E+002	0.00000E+000	1.88865E+002	9.91074E+001	3.30805E+002	1.00000E+002	1.04562E+000	3.08826E-002	0.00000E+000	2.09761E+002	3.09314E+000	9.01855E-001	2.14859E+002	1.15603E+002	3.62196E+002	2.09911E+002	2.73852E-001	8.61730E-001	-1.38008E-001	2.09761E+002	1.45306E+002	-1.30517E-001	2.09911E+002	1.34995E+002
1.95946E+002	5.28269E+002	3.52369E+002	1.83339E+002	1.32458E+000	1.68145E+000	7.08000E+003	6.71397E+002	1.00000E+000	2.44000E+002	2.90000E+001	2.94640E+004	2.22722E+000	2.29841E+001	1.57421E-002	1.99833E-002	5.84151E-002	9.27150E-002	3.50100E+003	3.52373E+002	1.83398E+002	1.01030E-002	1.01030E-002	1.03430E+006	1.31000E+002	1.25000E+002	0.00000E+000	1.64834E+002	8.01852E+001	3.09153E+002	1.00000E+002	9.40075E-001	3.82854E-002	0.00000E+000	2.08859E+002	2.90348E+000	9.82373E-001	2.14859E+002	1.15603E+002	3.62196E+002	2.09667E+002	2.73852E-001	8.61730E-001	-1.18717E-001	2.08859E+002	1.17893E+002	-1.30517E-001	2.09667E+002	1.34755E+002
2.00782E+002	5.67341E+002	3.52221E+002	1.83307E+002	1.31366E+000	1.64149E+000	7.38700E+003	6.46289E+002	1.00000E+000	2.45000E+002	2.10000E+001	2.95700E+004	2.15636E+000	2.38189E+001	1.52844E-002	1.90988E-002	6.01751E-002	9.27670E-002	3.50100E+003	3.52374E+002	1.83398E+002	1.01030E-002	1.01030E-002	1.03430E+006	1.31000E+002	1.26000E+002	0.00000E+000	2.16806E+002	7.64319E+001	2.97747E+002	1.00000E+002	9.87865E-001	3.53221E-002	0.00000E+000	1.98758E+002	3.30793E+000	8.44151E-001	2.14859E+002	1.15603E+002	3.62196E+002	2.09427E+002	2.73852E-001	8.61730E-001	-1.10938E-001	1.98758E+002	9.74622E+001	-1.30517E-001	2.09427E+002	1.34504E+002
2.00870E+002	5.23079E+002	3.52295E+002	1.83279E+002	1.21704E+000	1.64444E+000	6.34300E+003	5.15367E+002	1.00000E+000	2.46000E+002	2.90000E+001	2.96920E+004	2.00134E+000	2.28709E+001	1.52811E-002	2.06476E-002	5.34521E-002	9.55936E-002	3.50100E+003	3.52374E+002	1.83398E+002	1.01030E-002	1.01030E-002	1.03430E+006	1.31000E+002	1.27000E+002	0.00000E+000	1.86984E+002	6.84238E+001	2.82590E+002	1.00000E+002	9.03759E-001	3.03147E-002	0.00000E+000	-9.00984E+001	3.33317E+000	9.04078E-001	2.14859E+002	1.15603E+002	3.62196E+002	2.09176E+002	2.73852E-001	8.61730E-001	-1.49365E-001	2.01147E+002	-1.38263E+002	-1.30517E-001	2.09176E+002	1.34261E+002
1.92850E+002	5.30696E+002	3.52382E+002	1.83425E+002	1.28403E+000	1.71434E+000	7.01900E+003	5.59422E+002	1.00000E+000	2.47000E+002	2.80000E+001	2.98180E+004	2.20127E+000	2.30368E+001	1.53263E-002	2.04626E-002	5.34788E-002	9.34444E-002	3.50100E+003	3.52374E+002	1.83398E+002	1.01030E-002	1.01030E-002	1.03430E+006	1.31000E+002	1.28000E+002	0.00000E+000	1.77335E+002	9.22615E+001	2.89058E+002	1.00000E+002	9.40651E-001	2.53409E-002	0.00000E+000	-8.33164E+001	3.38738E+000	8.45686E-001	2.14859E+002	1.15603E+002	3.62196E+002	2.08939E+002	2.73852E-001	8.61730E-001	-1.43515E-001	2.07929E+002	-1.39939E+002	-1.30517E-001	2.08939E+002	1.34024E+002
1.93590E+002	6.36871E+002	3.52279E+002	1.83279E+002	1.28723E+000	1.67248E+000	8.26100E+003	1.07730E+003	1.00000E+000	2.48000E+002	1.20000E+001	2.99250E+004	2.15287E+000	2.52363E+001	1.41625E-002	1.84012E-002	6.09263E-002	1.01615E-001	3.50100E+003	3.52374E+002	1.83398E+002	1.01030E-002	1.01030E-002	1.03430E+006	1.31000E+002	1.29000E+002	0.00000E+000	2.71008E+002	1.29529E+002	3.33555E+002	1.00000E+002	1.21883E+000	3.52838E-002	0.00000E+000	2.01127E+002	4.07822E+000	6.47477E-001	2.14859E+002	1.15603E+002	3.62196E+002	2.08665E+002	2.73852E-001	8.61730E-001	-1.30165E-001	2.01127E+002	1.25724E+002	-1.30517E-001	2.08665E+002	1.33748E+002
2.02642E+002	5.98094E+002	3.52326E+002	1.83235E+002	1.28460E+000	1.55878E+000	7.30000E+003	7.48769E+002	1.00000E+000	2.49000E+002	2.00000E+001	3.00580E+004	2.00241E+000	2.44559E+001	1.50351E-002	1.82441E-002	5.70893E-002	8.30329E-002	3.50100E+003	3.52375E+002	1.83398E+002	1.01030E-002	1.01030E-002	1.03430E+006	1.31000E+002	1.30000E+002	0.00000E+000	1.93010E+002	1.00095E+002	3.25405E+002	1.00000E+002	1.04323E+000	4.81601E-002	0.00000E+000	2.07661E+002	3.21183E+000	8.74574E-001	2.14859E+002	1.15603E+002	3.62196E+002	2.08392E+002	2.73852E-001	8.61730E-001	-9.64270E-002	2.07661E+002	8.76376E+001	-1.30517E-001	2.08392E+002	1.33482E+002
1.97069E+002	4.10023E+002	3.52334E+002	1.83342E+002	1.25548E+000	1.67588E+000	5.20800E+003	5.17902E+002	1.00000E+000	2.50000E+002	3.90000E+001	3.02080E+004	2.10403E+000	2.02490E+001	1.73969E-002	2.32225E-002	6.46766E-002	1.13229E-001	3.50100E+003	3.52375E+002	1.83399E+002	1.01030E-002	1.01030E-002	1.03430E+006	1.31000E+002	1.31000E+002	0.00000E+000	1.38378E+002	5.01603E+001	2.39517E+002	1.00000E+002	7.24224E-001	5.80612E-002	0.00000E+000	-8.88403E+001	3.29209E+000	1.01019E+000	2.14859E+002	1.15603E+002	3.62196E+002	2.08120E+002	2.73852E-001	8.61730E-001	-1.43417E-001	2.02405E+002	-1.45603E+002	-1.30517E-001	2.08120E+002	1.33205E+002
2.05938E+002	7.05244E+002	3.50687E+002	1.82488E+002	1.19104E+000	1.70762E+000	8.65000E+003	8.28618E+002	1.00000E+000	2.85000E+002	3.00000E+000	3.43290E+004	2.03384E+000	2.65564E+001	1.28062E-002	1.83604E-002	5.24250E-002	1.05939E-001	9.27900E+003	3.50686E+002	1.82589E+002	1.64261E-002	1.64261E-002	2.19426E+005	3.10000E+001	1.00000E+000	0.00000E+000	4.62967E+002	7.32140E+001	2.37351E+002	1.00000E+002	1.22617E+000	2.71490E-002	0.00000E+000	1.36625E+002	3.19964E+000	8.06495E-001	3.16805E+002	6.34626E+001	1.96194E+002	1.45866E+002	7.29252E-001	7.02570E-001	-1.78211E-001	1.36625E+002	1.32341E+002	-1.63141E-001	1.45866E+002	1.18116E+002
1.82374E+002	6.13336E+002	3.50667E+002	1.82642E+002	1.30365E+000	1.79819E+000	8.53400E+003	7.78269E+002	1.00000E+000	2.86000E+002	1.70000E+001	3.44490E+004	2.34420E+000	2.47656E+001	1.41118E-002	1.94652E-002	6.87773E-002	1.29437E-001	9.27900E+003	3.50686E+002	1.82588E+002	1.64261E-002	1.64261E-002	2.19426E+005	3.10000E+001	2.00000E+000	0.00000E+000	3.99166E+002	7.51987E+001	2.01840E+002	1.00000E+002	1.07170E+000	5.14309E-002	0.00000E+000	1.34835E+002	3.47678E+000	7.47237E-001	3.16805E+002	6.34626E+001	1.96194E+002	1.45588E+002	7.29252E-001	7.02570E-001	-1.59437E-001	1.34835E+002	1.01475E+002	-1.63141E-001	1.45588E+002	1.17829E+002
1.79759E+002	4.76722E+002	3.50582E+002	1.82625E+002	1.35782E+000	1.90377E+000	7.19000E+003	5.50430E+002	1.00000E+000	2.87000E+002	3.20000E+001	3.45750E+004	2.58498E+000	2.18340E+001	1.60132E-002	2.24517E-002	6.86546E-002	1.33009E-001	9.27900E+003	3.50686E+002	1.82589E+002	1.64261E-002	1.64261E-002	2.19426E+005	3.10000E+001	3.00000E+000	0.00000E+000	3.04211E+002	7.61395E+001	1.35523E+002	1.00000E+002	8.13616E-001	4.20989E-002	0.00000E+000	1.25600E+002	4.29829E+000	6.58493E-001	3.16805E+002	6.34626E+001	1.96194E+002	1.45321E+002	7.29252E-001	7.02570E-001	-1.67388E-001	1.25600E+002	1.04334E+002	-1.63141E-001	1.45321E+002	1.17555E+002
1.92096E+002	5.53450E+002	3.50638E+002	1.82613E+002	1.20460E+000	1.82202E+000	7.21200E+003	6.14505E+002	1.00000E+000	2.88000E+002	2.90000E+001	3.47000E+004	2.19480E+000	2.35255E+001	1.41845E-002	2.14548E-002	5.32060E-002	1.19044E-001	9.27900E+003	3.50687E+002	1.82590E+002	1.64261E-002	1.64261E-002	2.19426E+005	3.10000E+001	4.00000E+000	0.00000E+000	3.72102E+002	5.28646E+001	1.66070E+002	1.00000E+002	9.30114E-001	3.34244E-002	0.00000E+000	-1.61072E+002	3.22656E+000	8.75879E-001	3.16805E+002	6.34626E+001	1.96194E+002	1.45026E+002	7.29252E-001	7.02570E-001	-2.03997E-001	1.30174E+002	-1.22444E+002	-1.63141E-001	1.45026E+002	1.17266E+002
1.88169E+002	4.56137E+002	3.50709E+002	1.82587E+002	1.28531E+000	1.70097E+000	5.99900E+003	7.36812E+002	1.00000E+000	2.89000E+002	3.60000E+001	3.48350E+004	2.18628E+000	2.13574E+001	1.65946E-002	2.19613E-002	6.48370E-002	1.11805E-001	9.27900E+003	3.50687E+002	1.82590E+002	1.64261E-002	1.64261E-002	2.19426E+005	3.10000E+001	5.00000E+000	0.00000E+000	2.93464E+002	4.22453E+001	1.58658E+002	1.00000E+002	7.85628E-001	6.63017E-002	0.00000E+000	1.38374E+002	3.74863E+000	8.26608E-001	3.16805E+002	6.34626E+001	1.96194E+002	1.44765E+002	7.29252E-001	7.02570E-001	-1.39191E-001	1.38374E+002	7.54906E+001	-1.63141E-001	1.44765E+002	1.17012E+002
1.94169E+002	5.37490E+002	3.50657E+002	1.82624E+002	1.24690E+000	1.67718E+000	6.78900E+003	3.95743E+002	1.00000E+000	2.90000E+002	2.40000E+001	3.49360E+004	2.09127E+000	2.31838E+001	1.51331E-002	2.03553E-002	5.53398E-002	9.82810E-002	9.27900E+003	3.50687E+002	1.82590E+002	1.64261E-002	1.64261E-002	2.19426E+005	3.10000E+001	6.00000E+000	0.00000E+000	3.48077E+002	6.35995E+001	1.69986E+002	1.00000E+002	9.20183E-001	2.42268E-002	0.00000E+000	1.32230E+002	3.80170E+000	7.66179E-001	3.16805E+002	6.34626E+001	1.96194E+002	1.44508E+002	7.29252E-001	7.02570E-001	-1.47152E-001	1.32230E+002	8.07413E+001	-1.63141E-001	1.44508E+002	1.16749E+002
1.88672E+002	5.85919E+002	3.50687E+002	1.82607E+002	1.30242E+000	1.83348E+000	8.26700E+003	6.89506E+002	1.00000E+000	2.91000E+002	2.20000E+001	3.50570E+004	2.38796E+000	2.42058E+001	1.43245E-002	2.01652E-002	6.06693E-002	1.18424E-001	9.27900E+003	3.50688E+002	1.82590E+002	1.64261E-002	1.64261E-002	2.19426E+005	3.10000E+001	7.00000E+000	0.00000E+000	3.73282E+002	6.54557E+001	1.87194E+002	1.00000E+002	9.91391E-001	3.81421E-002	0.00000E+000	1.33481E+002	3.40417E+000	7.75400E-001	3.16805E+002	6.34626E+001	1.96194E+002	1.44252E+002	7.29252E-001	7.02570E-001	-1.69347E-001	1.33481E+002	1.15253E+002	-1.63141E-001	1.44252E+002	1.16496E+002
1.76246E+002	6.86915E+002	3.50702E+002	1.82650E+002	1.33943E+000	1.83572E+000	9.95400E+003	1.27390E+003	1.00000E+000	2.92000E+002	7.00000E+000	3.51640E+004	2.45882E+000	2.62091E+001	1.34252E-002	1.83996E-002	6.59266E-002	1.22532E-001	9.27900E+003	3.50688E+002	1.82590E+002	1.64261E-002	1.64261E-002	2.19426E+005	3.10000E+001	8.00000E+000	0.00000E+000	4.41526E+002	6.17313E+001	2.35910E+002	1.00000E+002	1.17385E+000	3.59684E-002	0.00000E+000	1.37122E+002	2.87281E+000	8.37346E-001	3.16805E+002	6.34626E+001	1.96194E+002	1.43992E+002	7.29252E-001	7.02570E-001	-1.56303E-001	1.37122E+002	9.90761E+001	-1.63141E-001	1.43992E+002	1.16235E+002
1.87523E+002	5.07537E+002	3.50710E+002	1.82551E+002	1.32064E+000	1.76285E+000	7.04400E+003	5.73905E+002	1.00000E+000	2.93000E+002	2.80000E+001	3.52940E+004	2.32808E+000	2.25286E+001	1.57353E-002	2.10041E-002	6.54667E-002	1.15039E-001	9.27900E+003	3.50688E+002	1.82590E+002	1.64261E-002	1.64261E-002	2.19426E+005	3.10000E+001	9.00000E+000	0.00000E+000	3.25449E+002	5.66149E+001	1.72864E+002	1.00000E+002	8.81467E-001	3.96852E-002	0.00000E+000	1.35858E+002	3.72605E+000	7.67455E-001	3.16805E+002	6.34626E+001	1.96194E+002	1.43754E+002	7.29252E-001	7.02570E-001	-1.43412E-001	1.35858E+002	7.89881E+001	-1.63141E-001	1.43754E+002	1.16003E+002
1.93674E+002	4.94929E+002	3.50683E+002	1.82592E+002	1.23152E+000	1.79495E+000	6.51500E+003	3.75079E+002	1.00000E+000	2.94000E+002	3.00000E+001	3.54100E+004	2.21051E+000	2.22470E+001	1.52575E-002	2.22379E-002	5.35242E-002	1.11010E-001	9.27900E+003	3.50688E+002	1.82590E+002	1.64261E-002	1.64261E-002	2.19426E+005	3.10000E+001	1.00000E+001	0.00000E+000	3.04184E+002	5.79428E+001	1.66887E+002	1.00000E+002	8.41897E-001	3.98279E-002	0.00000E+000	1.36944E+002	4.07535E+000	7.29607E-001	3.16805E+002	6.34626E+001	1.96194E+002	1.43532E+002	7.29252E-001	7.02570E-001	-1.86167E-001	1.36944E+002	1.45510E+002	-1.63141E-001	1.43532E+002	1.15777E+002
1.92143E+002	5.30718E+002	3.50708E+002	1.82585E+002	1.24599E+000	1.72352E+000	6.84700E+003	7.57002E+002	1.00000E+000	2.95000E+002	2.60000E+001	3.55190E+004	2.14749E+000	2.30373E+001	1.50579E-002	2.08290E-002	6.19358E-002	1.16674E-001	9.27900E+003	3.50688E+002	1.82590E+002	1.64261E-002	1.64261E-002	2.19426E+005	3.10000E+001	1.10000E+001	0.00000E+000	3.39203E+002	6.26565E+001	1.71518E+002	1.00000E+002	9.08673E-001	5.89263E-002	0.00000E+000	1.32652E+002	3.84345E+000	7.54641E-001	3.16805E+002	6.34626E+001	1.96194E+002	1.43295E+002	7.29252E-001	7.02570E-001	-1.60813E-001	1.32652E+002	1.01372E+002	-1.63141E-001	1.43295E+002	1.15542E+002
1.85490E+002	5.18220E+002	3.50714E+002	1.82610E+002	1.32455E+000	1.74999E+000	7.16900E+003	6.28786E+002	1.00000E+000	2.96000E+002	2.80000E+001	3.56340E+004	2.31795E+000	2.27645E+001	1.56437E-002	2.06684E-002	6.22961E-002	1.07146E-001	9.27900E+003	3.50688E+002	1.82590E+002	1.64261E-002	1.64261E-002	2.19426E+005	3.10000E+001	1.20000E+001	0.00000E+000	3.28197E+002	5.21043E+001	1.84057E+002	1.00000E+002	8.98771E-001	3.94644E-002	0.00000E+000	1.38210E+002	3.58507E+000	7.90650E-001	3.16805E+002	6.34626E+001	1.96194E+002	1.43063E+002	7.29252E-001	7.02570E-001	-1.38375E-001	1.38210E+002	7.41725E+001	-1.63141E-001	1.43063E+002	1.15309E+002
1.84554E+002	5.63260E+002	3.50685E+002	1.82562E+002	1.32545E+000	1.90820E+000	8.32000E+003	5.86985E+002	1.00000E+000	2.97000E+002	2.50000E+001	3.57410E+004	2.52923E+000	2.37331E+001	1.45312E-002	2.09200E-002	6.39230E-002	1.30566E-001	9.27900E+003	3.50689E+002	1.82590E+002	1.64261E-002	1.64261E-002	2.19426E+005	3.10000E+001	1.30000E+001	0.00000E+000	3.65689E+002	6.58939E+001	1.77075E+002	1.00000E+002	9.62443E-001	2.89009E-002	0.00000E+000	1.30227E+002	3.40250E+000	7.73307E-001	3.16805E+002	6.34626E+001	1.96194E+002	1.42826E+002	7.29252E-001	7.02570E-001	-1.80212E-001	1.30227E+002	1.29142E+002	-1.63141E-001	1.42826E+002	1.15072E+002
1.98156E+002	4.83435E+002	3.50732E+002	1.82553E+002	1.25199E+000	1.75672E+000	6.36000E+003	3.19591E+002	1.00000E+000	2.98000E+002	3.20000E+001	3.58710E+004	2.19940E+000	2.19871E+001	1.56990E-002	2.20280E-002	5.38863E-002	1.03654E-001	9.27900E+003	3.50689E+002	1.82591E+002	1.64261E-002	1.64261E-002	2.19426E+005	3.10000E+001	1.40000E+001	0.00000E+000	3.14939E+002	6.99148E+001	1.59193E+002	1.00000E+002	8.62708E-001	2.44203E-002	0.00000E+000	1.30715E+002	4.41724E+000	6.81290E-001	3.16805E+002	6.34626E+001	1.96194E+002	1.42581E+002	7.29252E-001	7.02570E-001	-1.67756E-001	1.30715E+002	1.10033E+002	-1.63141E-001	1.42581E+002	1.14832E+002
1.82213E+002	5.25892E+002	3.50702E+002	1.82608E+002	1.33068E+000	1.82664E+000	7.55000E+003	4.96550E+002	1.00000E+000	3.00000E+002	2.90000E+001	3.61120E+004	2.43067E+000	2.29323E+001	1.53144E-002	2.10223E-002	6.16737E-002	1.14386E-001	9.27900E+003	3.50690E+002	1.82590E+002	1.64261E-002	1.64261E-002	2.19426E+005	3.10000E+001	1.60000E+001	0.00000E+000	3.18751E+002	5.54421E+001	2.04881E+002	1.00000E+002	9.29077E-001	2.19161E-002	0.00000E+000	1.44280E+002	3.66664E+000	7.53303E-001	3.16805E+002	6.34626E+001	1.96194E+002	1.42077E+002	7.29252E-001	7.02570E-001	-1.57083E-001	1.44280E+002	1.07399E+002	-1.63141E-001	1.42077E+002	1.14322E+002
1.91376E+002	5.63441E+002	3.50668E+002	1.82472E+002	1.27040E+000	1.69307E+000	7.30400E+003	7.78595E+002	1.00000E+000	3.01000E+002	2.70000E+001	3.62270E+004	2.15089E+000	2.37369E+001	1.48649E-002	1.98105E-002	6.07016E-002	1.06265E-001	9.27900E+003	3.50690E+002	1.82591E+002	1.64261E-002	1.64261E-002	2.19426E+005	3.10000E+001	1.70000E+001	0.00000E+000	3.46436E+002	8.90657E+001	1.82613E+002	1.00000E+002	9.82670E-001	4.85334E-002	0.00000E+000	1.31137E+002	4.61514E+000	6.08480E-001	3.16805E+002	6.34626E+001	1.96194E+002	1.41840E+002	7.29252E-001	7.02570E-001	-1.42626E-001	1.31137E+002	7.31444E+001	-1.63141E-001	1.41840E+002	1.14089E+002
1.88841E+002	5.50176E+002	3.50650E+002	1.82519E+002	1.28807E+000	1.83143E+000	7.67900E+003	6.80245E+002	1.00000E+000	3.02000E+002	2.80000E+001	3.63400E+004	2.35902E+000	2.34558E+001	1.46990E-002	2.08996E-002	6.31033E-002	1.25664E-001	9.27900E+003	3.50690E+002	1.82591E+002	1.64261E-002	1.64261E-002	2.19426E+005	3.10000E+001	1.80000E+001	0.00000E+000	3.45132E+002	4.91015E+001	1.93312E+002	1.00000E+002	9.35422E-001	3.74924E-002	0.00000E+000	1.36922E+002	3.32019E+000	8.24889E-001	3.16805E+002	6.34626E+001	1.96194E+002	1.41573E+002	7.29252E-001	7.02570E-001	-1.74180E-001	1.36922E+002	1.26245E+002	-1.63141E-001	1.41573E+002	1.13818E+002
1.94872E+002	5.00655E+002	3.50764E+002	1.82545E+002	1.28444E+000	1.78790E+000	6.84000E+003	5.44564E+002	1.00000E+000	3.03000E+002	3.20000E+001	3.64570E+004	2.29645E+000	2.23753E+001	1.55305E-002	2.16180E-002	6.02690E-002	1.14724E-001	9.27900E+003	3.50690E+002	1.82591E+002	1.64261E-002	1.64261E-002	2.19426E+005	3.10000E+001	1.90000E+001	0.00000E+000	3.07426E+002	6.04683E+001	1.86716E+002	1.00000E+002	8.87348E-001	4.79291E-002	0.00000E+000	1.40232E+002	4.08887E+000	7.09708E-001	3.16805E+002	6.34626E+001	1.96194E+002	1.41312E+002	7.29252E-001	7.02570E-001	-1.63867E-001	1.40232E+002	1.13590E+002	-1.63141E-001	1.41312E+002	1.13565E+002
1.91741E+002	5.04409E+002	3.50655E+002	1.82602E+002	1.24912E+000	1.76003E+000	6.63100E+003	5.35596E+002	1.00000E+000	3.04000E+002	3.20000E+001	3.65610E+004	2.19848E+000	2.24591E+001	1.53396E-002	2.16138E-002	5.69376E-002	1.10804E-001	9.27900E+003	3.50691E+002	1.82592E+002	1.64261E-002	1.64261E-002	2.19426E+005	3.10000E+001	2.00000E+001	0.00000E+000	3.11300E+002	4.33536E+001	1.90359E+002	1.00000E+002	8.71776E-001	3.06626E-002	0.00000E+000	1.40821E+002	3.58202E+000	8.22798E-001	3.16805E+002	6.34626E+001	1.96194E+002	1.41078E+002	7.29252E-001	7.02570E-001	-1.69788E-001	1.40821E+002	1.23276E+002	-1.63141E-001	1.41078E+002	1.13319E+002
1.86600E+002	5.33992E+002	3.50737E+002	1.82621E+002	1.32106E+000	1.72370E+000	7.28000E+003	3.82568E+002	1.00000E+000	3.05000E+002	3.30000E+001	3.66840E+004	2.27710E+000	2.31083E+001	1.54830E-002	2.02020E-002	5.80574E-002	9.72584E-002	9.27900E+003	3.50691E+002	1.82592E+002	1.64261E-002	1.64261E-002	2.19426E+005	3.10000E+001	2.10000E+001	0.00000E+000	3.01498E+002	6.35742E+001	2.23897E+002	1.00000E+002	9.52592E-001	2.82457E-002	0.00000E+000	1.51395E+002	4.00575E+000	7.02202E-001	3.16805E+002	6.34626E+001	1.96194E+002	1.40830E+002	7.29252E-001	7.02570E-001	-1.32241E-001	1.51395E+002	7.87683E+001	-1.63141E-001	1.40830E+002	1.13078E+002
1.85272E+002	4.55947E+002	3.50716E+002	1.82617E+002	1.30014E+000	1.81176E+000	6.36400E+003	4.66475E+002	1.00000E+000	3.06000E+002	3.80000E+001	3.67980E+004	2.35554E+000	2.13529E+001	1.62976E-002	2.27110E-002	6.24760E-002	1.19134E-001	9.27900E+003	3.50692E+002	1.82592E+002	1.64261E-002	1.64261E-002	2.19426E+005	3.10000E+001	2.20000E+001	0.00000E+000	2.38067E+002	6.51722E+001	2.06855E+002	1.00000E+002	8.32162E-001	6.18825E-002	0.00000E+000	1.61607E+002	4.61188E+000	6.52331E-001	3.16805E+002	6.34626E+001	1.96194E+002	1.40601E+002	7.29252E-001	7.02570E-001	-1.64410E-001	1.61607E+002	1.35786E+002	-1.63141E-001	1.40601E+002	1.12847E+002
1.88579E+002	5.20535E+002	3.50737E+002	1.82558E+002	1.29704E+000	1.82716E+000	7.29700E+003	6.10269E+002	1.00000E+000	3.07000E+002	3.20000E+001	3.69090E+004	2.36989E+000	2.28152E+001	1.51838E-002	2.13897E-002	5.98202E-002	1.16643E-001	9.27900E+003	3.50692E+002	1.82592E+002	1.64261E-002	1.64261E-002	2.19426E+005	3.10000E+001	2.30000E+001	0.00000E+000	2.79215E+002	5.83161E+001	2.19326E+002	1.00000E+002	9.03417E-001	3.48849E-002	0.00000E+000	1.54001E+002	3.90756E+000	7.19007E-001	3.16805E+002	6.34626E+001	1.96194E+002	1.40303E+002	7.29252E-001	7.02570E-001	-1.69684E-001	1.54001E+002	1.36303E+002	-1.63141E-001	1.40303E+002	1.12554E+002
1.81419E+002	4.57145E+002	3.50728E+002	1.82540E+002	1.42152E+000	1.78947E+000	6.87000E+003	6.42278E+002	1.00000E+000	3.08000E+002	3.50000E+001	3.70320E+004	2.54377E+000	2.13810E+001	1.71505E-002	2.15897E-002	7.19874E-002	1.12786E-001	9.27900E+003	3.50692E+002	1.82592E+002	1.64261E-002	1.64261E-002	2.19426E+005	3.10000E+001	2.40000E+001	0.00000E+000	2.23516E+002	6.59197E+001	2.13215E+002	1.00000E+002	8.24142E-001	5.90546E-002	0.00000E+000	1.66680E+002	4.33343E+000	6.68193E-001	3.16805E+002	6.34626E+001	1.96194E+002	1.40033E+002	7.29252E-001	7.02570E-001	-1.14590E-001	1.66680E+002	7.01147E+001	-1.63141E-001	1.40033E+002	1.12284E+002
1.90332E+002	5.18887E+002	3.50702E+002	1.82567E+002	1.32845E+000	1.80456E+000	7.37200E+003	1.02043E+003	1.00000E+000	3.09000E+002	2.80000E+001	3.71500E+004	2.39727E+000	2.27791E+001	1.54723E-002	2.10173E-002	7.40798E-002	1.35211E-001	9.27900E+003	3.50693E+002	1.82593E+002	1.64261E-002	1.64261E-002	2.19426E+005	3.10000E+001	2.50000E+001	0.00000E+000	2.73466E+002	8.83827E+001	2.27497E+002	1.00000E+002	9.59238E-001	6.58818E-002	0.00000E+000	1.59957E+002	4.97652E+000	5.61685E-001	3.16805E+002	6.34626E+001	1.96194E+002	1.39763E+002	7.29252E-001	7.02570E-001	-1.51963E-001	1.59957E+002	1.15496E+002	-1.63141E-001	1.39763E+002	1.12010E+002
1.94890E+002	4.91119E+002	3.50737E+002	1.82618E+002	1.26672E+000	1.82983E+000	6.73600E+003	5.04081E+002	1.00000E+000	3.10000E+002	3.10000E+001	3.72590E+004	2.31788E+000	2.21612E+001	1.54340E-002	2.22951E-002	6.23101E-002	1.27750E-001	9.27900E+003	3.50693E+002	1.82593E+002	1.64261E-002	1.64261E-002	2.19426E+005	3.10000E+001	2.60000E+001	0.00000E+000	2.55415E+002	5.50942E+001	2.26963E+002	1.00000E+002	8.77941E-001	3.28889E-002	0.00000E+000	-1.31320E+002	3.90397E+000	7.49037E-001	3.16805E+002	6.34626E+001	1.96194E+002	1.39520E+002	7.29252E-001	7.02570E-001	-1.81850E-001	1.59926E+002	-1.29767E+002	-1.63141E-001	1.39520E+002	1.11768E+002
1.87605E+002	4.95091E+002	3.50678E+002	1.82628E+002	1.31494E+000	1.69011E+000	6.61800E+003	4.76653E+002	1.00000E+000	3.11000E+002	3.20000E+001	3.73770E+004	2.22240E+000	2.22506E+001	1.61638E-002	2.07756E-002	6.10091E-002	9.92629E-002	9.27900E+003	3.50693E+002	1.82594E+002	1.64261E-002	1.64261E-002	2.19426E+005	3.10000E+001	2.70000E+001	0.00000E+000	2.47774E+002	7.38069E+001	2.31724E+002	1.00000E+002	9.06220E-001	4.23450E-002	0.00000E+000	1.65049E+002	4.51298E+000	6.53709E-001	3.16805E+002	6.34626E+001	1.96194E+002	1.39271E+002	7.29252E-001	7.02570E-001	-1.24847E-001	1.65049E+002	8.22514E+001	-1.63141E-001	1.39271E+002	1.11513E+002
1.92080E+002	5.01714E+002	3.50675E+002	1.82609E+002	1.24328E+000	1.69670E+000	6.37900E+003	6.27875E+002	1.00000E+000	3.12000E+002	1.80000E+001	3.74720E+004	2.10948E+000	2.23990E+001	1.55666E-002	2.12436E-002	5.92308E-002	1.08370E-001	9.27900E+003	3.50693E+002	1.82594E+002	1.64261E-002	1.64261E-002	2.19426E+005	3.10000E+001	2.80000E+001	0.00000E+000	2.48223E+002	4.89468E+001	2.58924E+002	1.00000E+002	9.16626E-001	3.17499E-002	0.00000E+000	1.66201E+002	3.54028E+000	8.48784E-001	3.16805E+002	6.34626E+001	1.96194E+002	1.39006E+002	7.29252E-001	7.02570E-001	-1.54224E-001	1.66201E+002	1.25069E+002	-1.63141E-001	1.39006E+002	1.11249E+002
1.89632E+002	4.88393E+002	3.50655E+002	1.82644E+002	1.25163E+000	1.77984E+000	6.48600E+003	6.13935E+002	1.00000E+000	3.14000E+002	2.00000E+001	3.76990E+004	2.22770E+000	2.20996E+001	1.55413E-002	2.21001E-002	6.52363E-002	1.29845E-001	9.27900E+003	3.50694E+002	1.82594E+002	1.64261E-002	1.64261E-002	2.19426E+005	3.10000E+001	3.00000E+001	0.00000E+000	2.27861E+002	7.34460E+001	2.39119E+002	1.00000E+002	8.90567E-001	6.29392E-002	0.00000E+000	-1.20574E+002	4.32376E+000	6.89226E-001	3.16805E+002	6.34626E+001	1.96194E+002	1.38531E+002	7.29252E-001	7.02570E-001	-1.74244E-001	1.70672E+002	-1.31155E+002	-1.63141E-001	1.38531E+002	1.10770E+002
2.02460E+002	3.20653E+002	3.51521E+002	1.83902E+002	1.47494E+000	1.51983E+000	4.23200E+003	4.85272E+002	1.00000E+000	3.97000E+002	4.20000E+001	4.63960E+004	2.24166E+000	1.79068E+001	2.26726E-002	2.33627E-002	1.08431E-001	1.14972E-001	1.26740E+004	3.51332E+002	1.83599E+002	6.37121E-002	6.37121E-002	1.73370E+004	5.00000E+000	2.00000E+000	0.00000E+000	1.04362E+002	1.44406E+002	3.79223E+001	1.00000E+002	4.56088E-001	9.11262E-002	0.00000E+000	2.75000E+002	4.31862E+000	8.54266E-001	1.62913E+002	1.49984E+002	4.08286E+001	2.95550E+002	2.64929E+000	6.88010E-001	-1.49913E-002	2.75000E+002	5.80739E+001	-3.71464E-002	4.30423E+000	1.04019E+002
2.11788E+002	4.59084E+002	3.51256E+002	1.83527E+002	1.26774E+000	1.40331E+000	5.01500E+003	4.56878E+002	1.00000E+000	3.98000E+002	2.30000E+001	4.64820E+004	1.77902E+000	2.14263E+001	1.79017E-002	1.98160E-002	6.51730E-002	7.92436E-002	1.26740E+004	3.51332E+002	1.83599E+002	6.37121E-002	6.37121E-002	1.73370E+004	5.00000E+000	3.00000E+000	0.00000E+000	2.24020E+002	1.99005E+002	5.39152E+001	1.00000E+002	7.47316E-001	5.20521E-002	0.00000E+000	2.97482E+002	4.95139E+000	6.84460E-001	1.62913E+002	1.49984E+002	4.08286E+001	2.95138E+002	2.64929E+000	6.88010E-001	-5.07542E-002	6.23676E+000	1.21787E+002	-3.71464E-002	3.89236E+000	1.03603E+002
2.22528E+002	4.03940E+002	3.51295E+002	1.83491E+002	1.24352E+000	1.37285E+000	4.24400E+003	3.52671E+002	1.00000E+000	3.99000E+002	3.20000E+001	4.66020E+004	1.70717E+000	2.00983E+001	1.90882E-002	2.10735E-002	5.69549E-002	6.86385E-002	1.26740E+004	3.51333E+002	1.83599E+002	6.37121E-002	6.37121E-002	1.73370E+004	5.00000E+000	4.00000E+000	0.00000E+000	2.11204E+002	1.65224E+002	4.26035E+001	1.00000E+002	6.52846E-001	4.29501E-002	0.00000E+000	3.05687E+002	5.28122E+000	6.97573E-001	1.62913E+002	1.49984E+002	4.08286E+001	2.94713E+002	2.64929E+000	6.88010E-001	-4.94331E-002	1.44411E+001	1.28448E+002	-3.71464E-002	3.46732E+000	1.03183E+002
2.10182E+002	2.14359E+002	3.51172E+002	1.83437E+002	1.29308E+000	1.26599E+000	2.16900E+003	2.32834E+002	1.00000E+000	4.00000E+002	5.90000E+001	4.67220E+004	1.63702E+000	1.46410E+001	2.77648E-002	2.71832E-002	8.36056E-002	8.03528E-002	1.26740E+004	3.51333E+002	1.83599E+002	6.37121E-002	6.37121E-002	1.73370E+004	5.00000E+000	5.00000E+000	0.00000E+000	1.14478E+002	7.81161E+001	2.62559E+001	1.00000E+002	3.41061E-001	9.58333E-002	0.00000E+000	3.14034E+002	8.36484E+000	6.16061E-001	1.62913E+002	1.49984E+002	4.08286E+001	2.94297E+002	2.64929E+000	6.88010E-001	1.05847E-002	2.27880E+001	6.80294E+001	-3.71464E-002	3.05154E+000	1.02760E+002
2.22300E+002	4.32988E+002	3.52481E+002	1.83412E+002	1.19172E+000	1.52759E+000	4.79000E+003	6.70410E+002	1.00000E+000	4.49000E+002	3.60000E+001	5.17180E+004	1.82045E+000	2.08084E+001	1.72189E-002	2.20719E-002	6.93608E-002	1.12441E-001	1.42180E+004	3.52452E+002	1.83381E+002	2.54671E-002	2.54671E-002	1.78259E+005	2.30000E+001	1.00000E+000	0.00000E+000	4.88993E+001	2.37115E+002	1.64342E+002	1.00000E+002	7.60884E-001	7.81092E-002	0.00000E+000	2.18909E+002	3.05678E+000	1.13444E+000	6.57861E+001	3.10890E+002	2.33064E+002	-7.52050E+001	5.10606E-001	1.11327E+000	-1.23515E-001	2.18909E+002	1.34416E+002	-1.35554E-001	2.16040E+002	-1.43101E+002
2.27685E+002	6.00786E+002	3.52523E+002	1.83438E+002	1.33621E+000	1.72667E+000	8.14000E+003	1.00502E+003	1.00000E+000	4.50000E+002	1.60000E+001	5.18100E+004	2.30719E+000	2.45109E+001	1.48102E-002	1.91380E-002	8.32968E-002	1.38134E-001	1.42180E+004	3.52452E+002	1.83381E+002	2.54671E-002	2.54671E-002	1.78259E+005	2.30000E+001	2.00000E+000	0.00000E+000	6.94251E+001	3.16247E+002	2.52369E+002	1.00000E+002	1.08222E+000	6.69328E-002	0.00000E+000	2.13575E+002	2.42976E+000	1.09480E+000	6.57861E+001	3.10890E+002	2.33064E+002	-7.53181E+001	5.10606E-001	1.11327E+000	-1.27482E-001	2.13575E+002	1.34493E+002	-1.35554E-001	2.15927E+002	-1.43212E+002
2.26094E+002	6.82221E+002	3.52448E+002	1.83375E+002	1.34682E+000	1.71193E+000	9.27100E+003	1.06425E+003	1.00000E+000	4.51000E+002	1.00000E+001	5.19110E+004	2.30566E+000	2.61194E+001	1.39877E-002	1.77797E-002	7.93907E-002	1.27448E-001	1.42180E+004	3.52451E+002	1.83381E+002	2.54671E-002	2.54671E-002	1.78259E+005	2.30000E+001	3.00000E+000	0.00000E+000	7.56713E+001	3.54419E+002	2.55269E+002	1.00000E+002	1.15882E+000	4.71896E-002	0.00000E+000	2.17339E+002	2.23212E+000	1.11669E+000	6.57861E+001	3.10890E+002	2.33064E+002	-7.54348E+001	5.10606E-001	1.11327E+000	-1.19367E-001	2.17339E+002	1.27249E+002	-1.35554E-001	2.15811E+002	-1.43332E+002
2.25015E+002	5.92416E+002	3.52447E+002	1.83399E+002	1.28668E+000	1.74304E+000	7.84300E+003	8.06899E+002	1.00000E+000	4.53000E+002	1.80000E+001	5.21280E+004	2.24274E+000	2.43396E+001	1.45288E-002	1.96818E-002	6.70913E-002	1.21690E-001	1.42180E+004	3.52452E+002	1.83380E+002	2.54671E-002	2.54671E-002	1.78259E+005	2.30000E+001	5.00000E+000	0.00000E+000	6.38441E+001	3.29280E+002	2.29831E+002	1.00000E+002	1.05375E+000	3.65914E-002	0.00000E+000	-7.32429E+001	2.35352E+000	1.15147E+000	6.57861E+001	3.10890E+002	2.33064E+002	-7.57197E+001	5.10606E-001	1.11327E+000	-1.50627E-001	2.18003E+002	-1.19557E+002	-1.35554E-001	2.15526E+002	-1.43618E+002
2.18659E+002	6.38592E+002	3.52573E+002	1.83436E+002	1.27404E+000	1.70163E+000	8.18500E+003	7.86130E+002	1.00000E+000	4.54000E+002	1.40000E+001	5.22280E+004	2.16794E+000	2.52704E+001	1.40823E-002	1.88085E-002	7.15813E-002	1.26506E-001	1.42180E+004	3.52452E+002	1.83381E+002	2.54671E-002	2.54671E-002	1.78259E+005	2.30000E+001	6.00000E+000	0.00000E+000	7.70630E+001	3.34274E+002	2.36817E+002	1.00000E+002	1.09388E+000	4.04297E-002	0.00000E+000	-7.35046E+001	2.42312E+000	1.09478E+000	6.57861E+001	3.10890E+002	2.33064E+002	-7.58320E+001	5.10606E-001	1.11327E+000	-1.43693E-001	2.17741E+002	-1.29855E+002	-1.35554E-001	2.15414E+002	-1.43722E+002
2.13458E+002	5.62015E+002	3.52452E+002	1.83394E+002	1.32680E+000	1.75595E+000	7.68900E+003	7.22741E+002	1.00000E+000	4.56000E+002	2.10000E+001	5.24410E+004	2.32979E+000	2.37069E+001	1.51311E-002	2.00252E-002	7.87389E-002	1.36725E-001	1.42180E+004	3.52452E+002	1.83381E+002	2.54671E-002	2.54671E-002	1.78259E+005	2.30000E+001	7.00000E+000	0.00000E+000	6.19352E+001	2.92305E+002	2.09535E+002	1.00000E+002	9.53202E-001	4.14589E-002	0.00000E+000	-7.43681E+001	2.44406E+000	1.11986E+000	6.57861E+001	3.10890E+002	2.33064E+002	-7.60566E+001	5.10606E-001	1.11327E+000	-1.39209E-001	2.16877E+002	-1.37118E+002	-1.35554E-001	2.15189E+002	-1.43955E+002
2.02572E+002	6.74755E+002	3.52474E+002	1.83473E+002	1.39675E+000	1.84728E+000	1.00260E+004	1.27952E+003	1.00000E+000	4.57000E+002	1.00000E+001	5.25310E+004	2.58019E+000	2.59761E+001	1.39494E-002	1.84488E-002	8.46203E-002	1.47087E-001	1.42180E+004	3.52452E+002	1.83380E+002	2.54671E-002	2.54671E-002	1.78259E+005	2.30000E+001	8.00000E+000	0.00000E+000	8.67990E+001	3.23962E+002	2.60504E+002	1.00000E+002	1.13491E+000	5.05371E-002	0.00000E+000	-7.84765E+001	2.33180E+000	1.02791E+000	6.57861E+001	3.10890E+002	2.33064E+002	-7.61418E+001	5.10606E-001	1.11327E+000	-1.38879E-001	2.12769E+002	-1.41695E+002	-1.35554E-001	2.15104E+002	-1.44042E+002
2.17461E+002	6.22737E+002	3.52431E+002	1.83478E+002	1.32668E+000	1.76835E+000	8.57700E+003	6.79760E+002	1.00000E+000	4.58000E+002	1.60000E+001	5.26380E+004	2.34604E+000	2.49547E+001	1.43251E-002	1.90942E-002	6.63376E-002	1.16555E-001	1.42180E+004	3.52452E+002	1.83380E+002	2.54671E-002	2.54671E-002	1.78259E+005	2.30000E+001	9.00000E+000	0.00000E+000	6.97036E+001	2.96670E+002	2.54858E+002	1.00000E+002	1.05531E+000	3.13309E-002	0.00000E+000	-8.14348E+001	2.42318E+000	1.06944E+000	6.57861E+001	3.10890E+002	2.33064E+002	-7.62292E+001	5.10606E-001	1.11327E+000	-1.42704E-001	2.09811E+002	-1.39217E+002	-1.35554E-001	2.15016E+002	-1.44133E+002
2.19753E+002	5.36633E+002	3.52396E+002	1.83414E+002	1.28276E+000	1.70672E+000	6.98200E+003	8.01982E+002	1.00000E+000	4.62000E+002	2.60000E+001	5.30290E+004	2.18930E+000	2.31653E+001	1.53516E-002	2.04255E-002	6.92321E-002	1.21126E-001	1.42180E+004	3.52452E+002	1.83379E+002	2.54671E-002	2.54671E-002	1.78259E+005	2.30000E+001	1.20000E+001	0.00000E+000	4.95380E+001	2.84344E+002	2.01651E+002	1.00000E+002	9.07763E-001	3.62971E-002	0.00000E+000	-7.48296E+001	2.43818E+000	1.17803E+000	6.57861E+001	3.10890E+002	2.33064E+002	-7.65295E+001	5.10606E-001	1.11327E+000	-1.41818E-001	2.16416E+002	-1.33876E+002	-1.35554E-001	2.14716E+002	-1.44433E+002
2.18772E+002	6.86336E+002	3.52387E+002	1.83214E+002	1.26979E+000	1.70049E+000	8.79800E+003	6.13174E+002	1.00000E+000	4.65000E+002	9.00000E+000	5.33230E+004	2.15926E+000	2.61980E+001	1.35375E-002	1.81293E-002	6.54203E-002	1.16114E-001	1.42180E+004	3.52451E+002	1.83379E+002	2.54671E-002	2.54671E-002	1.78259E+005	2.30000E+001	1.40000E+001	0.00000E+000	6.66086E+001	3.51174E+002	2.50818E+002	1.00000E+002	1.13222E+000	2.99859E-002	0.00000E+000	-7.51176E+001	2.21847E+000	1.15336E+000	6.57861E+001	3.10890E+002	2.33064E+002	-7.67160E+001	5.10606E-001	1.11327E+000	-1.45003E-001	2.16128E+002	-1.29591E+002	-1.35554E-001	2.14529E+002	-1.44611E+002
2.21037E+002	5.28177E+002	3.52492E+002	1.83479E+002	1.31069E+000	1.77511E+000	7.20100E+003	6.50839E+002	1.00000E+000	4.68000E+002	1.84000E+002	5.37000E+004	2.32661E+000	2.29821E+001	1.54455E-002	2.09184E-002	7.62405E-002	1.38422E-001	1.42180E+004	3.52451E+002	1.83379E+002	2.54671E-002	2.54671E-002	1.78259E+005	2.30000E+001	1.60000E+001	0.00000E+000	7.74001E+001	2.72757E+002	2.15561E+002	1.00000E+002	9.54794E-001	4.58710E-002	0.00000E+000	-7.83791E+001	2.80617E+000	1.00786E+000	6.57861E+001	3.10890E+002	2.33064E+002	-7.68750E+001	5.10606E-001	1.11327E+000	-1.50503E-001	2.12866E+002	-1.24874E+002	-1.35554E-001	2.14371E+002	-1.44774E+002
2.28737E+002	5.98220E+002	3.52472E+002	1.83261E+002	1.24117E+000	1.55797E+000	6.87600E+003	1.10068E+003	1.00000E+000	4.69000E+002	6.70000E+001	5.37800E+004	1.93371E+000	2.44585E+001	1.49679E-002	1.87885E-002	8.32828E-002	1.30375E-001	1.42180E+004	3.52451E+002	1.83378E+002	2.54671E-002	2.54671E-002	1.78259E+005	2.30000E+001	1.70000E+001	0.00000E+000	5.39499E+001	3.09646E+002	2.45995E+002	1.00000E+002	1.03735E+000	5.18826E-002	0.00000E+000	2.11860E+002	2.49504E+000	1.16002E+000	6.57861E+001	3.10890E+002	2.33064E+002	-7.69165E+001	5.10606E-001	1.11327E+000	-1.13181E-001	2.11860E+002	1.13542E+002	-1.35554E-001	2.14329E+002	-1.44806E+002
2.22367E+002	6.88134E+002	3.52362E+002	1.83410E+002	1.30948E+000	1.65124E+000	8.89000E+003	8.86720E+002	1.00000E+000	4.70000E+002	4.20000E+001	5.38670E+004	2.16228E+000	2.62323E+001	1.38883E-002	1.75130E-002	7.26931E-002	1.14736E-001	1.42180E+004	3.52451E+002	1.83378E+002	2.54671E-002	2.54671E-002	1.78259E+005	2.30000E+001	1.80000E+001	0.00000E+000	7.61551E+001	3.60331E+002	2.65210E+002	1.00000E+002	1.18753E+000	4.16071E-002	0.00000E+000	2.15009E+002	2.28014E+000	1.11634E+000	6.57861E+001	3.10890E+002	2.33064E+002	-7.69301E+001	5.10606E-001	1.11327E+000	-1.15431E-001	2.15009E+002	1.19655E+002	-1.35554E-001	2.14315E+002	-1.44837E+002
2.30588E+002	5.82168E+002	3.52408E+002	1.83394E+002	1.27878E+000	1.56112E+000	7.01300E+003	6.63455E+002	1.00000E+000	4.72000E+002	7.00000E+001	5.40760E+004	1.99633E+000	2.41282E+001	1.52702E-002	1.86416E-002	6.39746E-002	9.43613E-002	1.42180E+004	3.52451E+002	1.83377E+002	2.54671E-002	2.54671E-002	1.78259E+005	2.30000E+001	1.90000E+001	0.00000E+000	5.46311E+001	3.10729E+002	2.44404E+002	1.00000E+002	1.03715E+000	3.35391E-002	0.00000E+000	2.12130E+002	2.47292E+000	1.15891E+000	6.57861E+001	3.10890E+002	2.33064E+002	-7.70307E+001	5.10606E-001	1.11327E+000	-9.94167E-002	2.12130E+002	9.59157E+001	-1.35554E-001	2.14215E+002	-1.44932E+002
2.17251E+002	5.75590E+002	3.52375E+002	1.83410E+002	1.30187E+000	1.64576E+000	7.37400E+003	8.95576E+002	1.00000E+000	4.73000E+002	6.90000E+001	5.41770E+004	2.14257E+000	2.39914E+001	1.51606E-002	1.91652E-002	6.84943E-002	1.08362E-001	1.42180E+004	3.52450E+002	1.83377E+002	2.54671E-002	2.54671E-002	1.78259E+005	2.30000E+001	2.00000E+001	0.00000E+000	6.53899E+001	3.04340E+002	2.33771E+002	1.00000E+002	1.02261E+000	6.22514E-002	0.00000E+000	2.13251E+002	2.52831E+000	1.10543E+000	6.57861E+001	3.10890E+002	2.33064E+002	-7.70905E+001	5.10606E-001	1.11327E+000	-1.16664E-001	2.13251E+002	1.19539E+002	-1.35554E-001	2.14155E+002	-1.44996E+002
2.10576E+002	5.27250E+002	3.52469E+002	1.83347E+002	1.31146E+000	1.69286E+000	6.92800E+003	9.02629E+002	1.00000E+000	4.74000E+002	2.07000E+002	5.43160E+004	2.22012E+000	2.29619E+001	1.57562E-002	2.03385E-002	7.92560E-002	1.30922E-001	1.42180E+004	3.52450E+002	1.83378E+002	2.54671E-002	2.54671E-002	1.78259E+005	2.30000E+001	2.10000E+001	0.00000E+000	5.24031E+001	2.62532E+002	2.19059E+002	1.00000E+002	9.08524E-001	7.50115E-002	0.00000E+000	2.09904E+002	2.57622E+000	1.11924E+000	6.57861E+001	3.10890E+002	2.33064E+002	-7.71345E+001	5.10606E-001	1.11327E+000	-1.26952E-001	2.09904E+002	1.30097E+002	-1.35554E-001	2.14111E+002	-1.45029E+002
2.14313E+002	5.53774E+002	3.52439E+002	1.83342E+002	1.24396E+000	1.71173E+000	7.00900E+003	9.87525E+002	1.00000E+000	4.75000E+002	1.03000E+002	5.44080E+004	2.12933E+000	2.35324E+001	1.48587E-002	2.04460E-002	6.93150E-002	1.29686E-001	1.42180E+004	3.52450E+002	1.83377E+002	2.54671E-002	2.54671E-002	1.78259E+005	2.30000E+001	2.20000E+001	0.00000E+000	7.72147E+001	2.93433E+002	2.26888E+002	1.00000E+002	1.00917E+000	8.12508E-002	0.00000E+000	-7.79460E+001	2.76337E+000	1.03740E+000	6.57861E+001	3.10890E+002	2.33064E+002	-7.71714E+001	5.10606E-001	1.11327E+000	-1.58260E-001	2.13299E+002	-1.12956E+002	-1.35554E-001	2.14074E+002	-1.45068E+002
2.17199E+002	5.51119E+002	3.52444E+002	1.83416E+002	1.25646E+000	1.60838E+000	6.69400E+003	1.05385E+003	1.00000E+000	4.76000E+002	9.60000E+001	5.45060E+004	2.02086E+000	2.34759E+001	1.53570E-002	1.96583E-002	7.57454E-002	1.23028E-001	1.42180E+004	3.52450E+002	1.83378E+002	2.54671E-002	2.54671E-002	1.78259E+005	2.30000E+001	2.30000E+001	0.00000E+000	5.16086E+001	3.18017E+002	1.96172E+002	1.00000E+002	9.55510E-001	7.62152E-002	0.00000E+000	2.20375E+002	2.38329E+000	1.23081E+000	6.57861E+001	3.10890E+002	2.33064E+002	-7.71960E+001	5.10606E-001	1.11327E+000	-1.22841E-001	2.20375E+002	1.34965E+002	-1.35554E-001	2.14049E+002	-1.45096E+002
2.40745E+002	7.90038E+002	3.52419E+002	1.83430E+002	1.23967E+000	1.65466E+000	9.71300E+003	1.37664E+003	1.00000E+000	4.84000E+002	3.60000E+001	5.52560E+004	2.05123E+000	2.81076E+001	1.25785E-002	1.67893E-002	6.66954E-002	1.17807E-001	1.52050E+004	3.52455E+002	1.83404E+002	1.32798E-002	1.32798E-002	6.99539E+005	9.10000E+001	1.00000E+000	0.00000E+000	7.76654E+001	4.78972E+002	2.87665E+002	1.00000E+002	1.42461E+000	4.04426E-002	0.00000E+000	-7.00913E+001	1.96559E+000	1.23892E+000	6.99646E+001	4.12972E+002	3.00051E+002	2.14755E+002	2.43036E-001	1.18069E+000	-1.43382E-001	2.21154E+002	-1.26901E+002	-1.26385E-001	2.14755E+002	1.34164E+002
2.12088E+002	6.54723E+002	3.52387E+002	1.83364E+002	1.30739E+000	1.76729E+000	8.90300E+003	1.70749E+003	1.00000E+000	4.85000E+002	4.70000E+001	5.53740E+004	2.31053E+000	2.55876E+001	1.38559E-002	1.87301E-002	7.86875E-002	1.42690E-001	1.52050E+004	3.52456E+002	1.83404E+002	1.32798E-002	1.32798E-002	6.99539E+005	9.10000E+001	2.00000E+000	0.00000E+000	6.69066E+001	3.38186E+002	2.63278E+002	1.00000E+002	1.13452E+000	6.64108E-002	0.00000E+000	-7.88393E+001	2.25454E+000	1.12820E+000	6.99646E+001	4.12972E+002	3.00051E+002	2.14736E+002	2.43036E-001	1.18069E+000	-1.49579E-001	2.12406E+002	-1.26688E+002	-1.26385E-001	2.14736E+002	1.34145E+002
2.27210E+002	6.25006E+002	3.52358E+002	1.83236E+002	1.25179E+000	1.61036E+000	7.47300E+003	9.13264E+002	1.00000E+000	4.86000E+002	5.70000E+001	5.54750E+004	2.01583E+000	2.50001E+001	1.44805E-002	1.86284E-002	8.30483E-002	1.36536E-001	1.52050E+004	3.52456E+002	1.83404E+002	1.32798E-002	1.32798E-002	6.99539E+005	9.10000E+001	3.00000E+000	0.00000E+000	4.40473E+001	3.44036E+002	2.50132E+002	1.00000E+002	1.08676E+000	5.12726E-002	0.00000E+000	2.14355E+002	2.23092E+000	1.24446E+000	6.99646E+001	4.12972E+002	3.00051E+002	2.14742E+002	2.43036E-001	1.18069E+000	-1.25281E-001	2.14355E+002	1.32261E+002	-1.26385E-001	2.14742E+002	1.34156E+002
2.23144E+002	7.46345E+002	3.52486E+002	1.83382E+002	1.28832E+000	1.60482E+000	9.23800E+003	1.37768E+003	1.00000E+000	4.87000E+002	4.50000E+001	5.55760E+004	2.06753E+000	2.73193E+001	1.34040E-002	1.66970E-002	6.97856E-002	1.07509E-001	1.52050E+004	3.52456E+002	1.83403E+002	1.32798E-002	1.32798E-002	6.99539E+005	9.10000E+001	4.00000E+000	0.00000E+000	5.17891E+001	4.22213E+002	2.70441E+002	1.00000E+002	1.26291E+000	4.87023E-002	0.00000E+000	2.18557E+002	1.94374E+000	1.28465E+000	6.99646E+001	4.12972E+002	3.00051E+002	2.14750E+002	2.43036E-001	1.18069E+000	-1.09396E-001	2.18557E+002	1.15258E+002	-1.26385E-001	2.14750E+002	1.34167E+002
2.15768E+002	7.06242E+002	3.52397E+002	1.83396E+002	1.31582E+000	1.68625E+000	9.30900E+003	1.15031E+003	1.00000E+000	4.88000E+002	4.30000E+001	5.56860E+004	2.21880E+000	2.65752E+001	1.36378E-002	1.74771E-002	6.99049E-002	1.13876E-001	1.52050E+004	3.52456E+002	1.83403E+002	1.32798E-002	1.32798E-002	6.99539E+005	9.10000E+001	5.00000E+000	0.00000E+000	7.68320E+001	3.73177E+002	2.68558E+002	1.00000E+002	1.21564E+000	3.64196E-002	0.00000E+000	2.15449E+002	2.20525E+000	1.12798E+000	6.99646E+001	4.12972E+002	3.00051E+002	2.14751E+002	2.43036E-001	1.18069E+000	-1.23392E-001	2.15449E+002	1.30783E+002	-1.26385E-001	2.14751E+002	1.34160E+002
2.38410E+002	8.49363E+002	3.52380E+002	1.83381E+002	1.22750E+000	1.61096E+000	1.01300E+004	1.93176E+003	1.00000E+000	4.89000E+002	2.60000E+001	5.57760E+004	1.97745E+000	2.91438E+001	1.21960E-002	1.60059E-002	6.68568E-002	1.14267E-001	1.52050E+004	3.52456E+002	1.83403E+002	1.32798E-002	1.32798E-002	6.99539E+005	9.10000E+001	6.00000E+000	0.00000E+000	8.56336E+001	4.79006E+002	3.29220E+002	1.00000E+002	1.51299E+000	5.91109E-002	0.00000E+000	-7.44074E+001	2.02497E+000	1.17757E+000	6.99646E+001	4.12972E+002	3.00051E+002	2.14760E+002	2.43036E-001	1.18069E+000	-1.35095E-001	2.16838E+002	-1.42954E+002	-1.26385E-001	2.14760E+002	1.34168E+002
2.35603E+002	7.62832E+002	3.52481E+002	1.83400E+002	1.20370E+000	1.68838E+000	9.26100E+003	1.19466E+003	1.00000E+000	4.90000E+002	4.20000E+001	5.58880E+004	2.03230E+000	2.76194E+001	1.25080E-002	1.75445E-002	6.08539E-002	1.18358E-001	1.52050E+004	3.52456E+002	1.83403E+002	1.32798E-002	1.32798E-002	6.99539E+005	9.10000E+001	7.00000E+000	0.00000E+000	9.52840E+001	4.14684E+002	2.94275E+002	1.00000E+002	1.35746E+000	4.23283E-002	0.00000E+000	-7.50197E+001	2.27632E+000	1.09559E+000	6.99646E+001	4.12972E+002	3.00051E+002	2.14754E+002	2.43036E-001	1.18069E+000	-1.67589E-001	2.16226E+002	-9.58527E+001	-1.26385E-001	2.14754E+002	1.34170E+002
2.14144E+002	8.02618E+002	3.52401E+002	1.83374E+002	1.30168E+000	1.70383E+000	1.05620E+004	1.36640E+003	1.00000E+000	4.91000E+002	3.00000E+001	5.59950E+004	2.21784E+000	2.83305E+001	1.26657E-002	1.65788E-002	7.03253E-002	1.19606E-001	1.52050E+004	3.52456E+002	1.83403E+002	1.32798E-002	1.32798E-002	6.99539E+005	9.10000E+001	8.00000E+000	0.00000E+000	6.63030E+001	4.26709E+002	3.19980E+002	1.00000E+002	1.38277E+000	3.72983E-002	0.00000E+000	2.13471E+002	1.95197E+000	1.19637E+000	6.99646E+001	4.12972E+002	3.00051E+002	2.14730E+002	2.43036E-001	1.18069E+000	-1.33806E-001	2.13471E+002	1.43126E+002	-1.26385E-001	2.14730E+002	1.34140E+002
2.13338E+002	6.81293E+002	3.52415E+002	1.83349E+002	1.33901E+000	1.80511E+000	9.60600E+003	8.56131E+002	1.00000E+000	4.93000E+002	4.40000E+001	5.62290E+004	2.41706E+000	2.61016E+001	1.36619E-002	1.84176E-002	7.18018E-002	1.29339E-001	1.52050E+004	3.52456E+002	1.83403E+002	1.32798E-002	1.32798E-002	6.99539E+005	9.10000E+001	1.00000E+001	0.00000E+000	4.96659E+001	3.60404E+002	2.59178E+002	1.00000E+002	1.13828E+000	3.12287E-002	0.00000E+000	-7.64052E+001	1.98859E+000	1.23139E+000	6.99646E+001	4.12972E+002	3.00051E+002	2.14761E+002	2.43036E-001	1.18069E+000	-1.48244E-001	2.14840E+002	-1.26194E+002	-1.26385E-001	2.14761E+002	1.34173E+002
2.33359E+002	6.77742E+002	3.52482E+002	1.83402E+002	1.30971E+000	1.67102E+000	8.80400E+003	7.65071E+002	1.00000E+000	4.94000E+002	4.90000E+001	5.63370E+004	2.18855E+000	2.60335E+001	1.39583E-002	1.78091E-002	7.52405E-002	1.21596E-001	1.52050E+004	3.52456E+002	1.83402E+002	1.32798E-002	1.32798E-002	6.99539E+005	9.10000E+001	1.10000E+001	0.00000E+000	5.67543E+001	3.75762E+002	2.59928E+002	1.00000E+002	1.17493E+000	2.69385E-002	0.00000E+000	2.16333E+002	2.09812E+000	1.21910E+000	6.99646E+001	4.12972E+002	3.00051E+002	2.14777E+002	2.43036E-001	1.18069E+000	-1.21216E-001	2.16333E+002	1.28733E+002	-1.26385E-001	2.14777E+002	1.34192E+002
2.23689E+002	7.26252E+002	3.52400E+002	1.83364E+002	1.30803E+000	1.65482E+000	9.37500E+003	1.68171E+003	1.00000E+000	4.95000E+002	3.90000E+001	5.64330E+004	2.16455E+000	2.69491E+001	1.35092E-002	1.70909E-002	7.67565E-002	1.22076E-001	1.52050E+004	3.52456E+002	1.83402E+002	1.32798E-002	1.32798E-002	6.99539E+005	9.10000E+001	1.20000E+001	0.00000E+000	8.17602E+001	3.86587E+002	2.88372E+002	1.00000E+002	1.28124E+000	7.78179E-002	0.00000E+000	2.14214E+002	2.22477E+000	1.11414E+000	6.99646E+001	4.12972E+002	3.00051E+002	2.14810E+002	2.43036E-001	1.18069E+000	-1.17048E-001	2.14214E+002	1.21019E+002	-1.26385E-001	2.14810E+002	1.34221E+002
2.24915E+002	5.28785E+002	3.52523E+002	1.83444E+002	1.25466E+000	1.66639E+000	6.58800E+003	9.53514E+002	1.00000E+000	4.96000E+002	1.35000E+002	5.65710E+004	2.09076E+000	2.29953E+001	1.54579E-002	2.05305E-002	7.64026E-002	1.33466E-001	1.52050E+004	3.52456E+002	1.83402E+002	1.32798E-002	1.32798E-002	6.99539E+005	9.10000E+001	1.30000E+001	0.00000E+000	4.94560E+001	2.81407E+002	2.07904E+002	1.00000E+002	9.14415E-001	7.82402E-002	0.00000E+000	-7.69834E+001	2.53113E+000	1.16821E+000	6.99646E+001	4.12972E+002	3.00051E+002	2.14812E+002	2.43036E-001	1.18069E+000	-1.40953E-001	2.14262E+002	-1.37254E+002	-1.26385E-001	2.14812E+002	1.34229E+002
2.20508E+002	6.16000E+002	3.52360E+002	1.83407E+002	1.24208E+000	1.63602E+000	7.52800E+003	7.95992E+002	1.00000E+000	4.98000E+002	5.60000E+001	5.67420E+004	2.03207E+000	2.48194E+001	1.43156E-002	1.88560E-002	5.94329E-002	1.01720E-001	1.52050E+004	3.52456E+002	1.83402E+002	1.32798E-002	1.32798E-002	6.99539E+005	9.10000E+001	1.40000E+001	0.00000E+000	6.60841E+001	3.05341E+002	2.55752E+002	1.00000E+002	1.06588E+000	3.99650E-002	0.00000E+000	2.09740E+002	2.52466E+000	1.09564E+000	6.99646E+001	4.12972E+002	3.00051E+002	2.14800E+002	2.43036E-001	1.18069E+000	-1.36878E-001	2.09740E+002	1.43692E+002	-1.26385E-001	2.14800E+002	1.34205E+002
2.25082E+002	6.98323E+002	3.52386E+002	1.83352E+002	1.31293E+000	1.68350E+000	9.17400E+003	1.34270E+003	1.00000E+000	4.99000E+002	4.10000E+001	5.68360E+004	2.21032E+000	2.64258E+001	1.37076E-002	1.75765E-002	7.39195E-002	1.20645E-001	1.52050E+004	3.52455E+002	1.83403E+002	1.32798E-002	1.32798E-002	6.99539E+005	9.10000E+001	1.50000E+001	0.00000E+000	9.12862E+001	3.85694E+002	2.63252E+002	1.00000E+002	1.24709E+000	6.57393E-002	0.00000E+000	2.17822E+002	2.29313E+000	1.09271E+000	6.99646E+001	4.12972E+002	3.00051E+002	2.14812E+002	2.43036E-001	1.18069E+000	-1.23670E-001	2.17822E+002	1.33534E+002	-1.26385E-001	2.14812E+002	1.34222E+002
2.22892E+002	6.89842E+002	3.52445E+002	1.83428E+002	1.26803E+000	1.67102E+000	8.72000E+003	9.28051E+002	1.00000E+000	5.00000E+002	4.50000E+001	5.69380E+004	2.11891E+000	2.62648E+001	1.35791E-002	1.78947E-002	6.68364E-002	1.14959E-001	1.52050E+004	3.52455E+002	1.83403E+002	1.32798E-002	1.32798E-002	6.99539E+005	9.10000E+001	1.60000E+001	0.00000E+000	5.97198E+001	3.89278E+002	2.56675E+002	1.00000E+002	1.19522E+000	3.26243E-002	0.00000E+000	-7.31967E+001	2.09481E+000	1.22690E+000	6.99646E+001	4.12972E+002	3.00051E+002	2.14829E+002	2.43036E-001	1.18069E+000	-1.37116E-001	2.18049E+002	-1.38903E+002	-1.26385E-001	2.14829E+002	1.34240E+002
2.20978E+002	8.42186E+002	3.52414E+002	1.83370E+002	1.28622E+000	1.70750E+000	1.09770E+004	1.64407E+003	1.00000E+000	5.01000E+002	2.60000E+001	5.70310E+004	2.19622E+000	2.90204E+001	1.22765E-002	1.62975E-002	7.04942E-002	1.23346E-001	1.52050E+004	3.52455E+002	1.83403E+002	1.32798E-002	1.32798E-002	6.99539E+005	9.10000E+001	1.70000E+001	0.00000E+000	7.92518E+001	4.64398E+002	3.16943E+002	1.00000E+002	1.45727E+000	4.54180E-002	0.00000E+000	-7.41518E+001	1.92237E+000	1.19161E+000	6.99646E+001	4.12972E+002	3.00051E+002	2.14858E+002	2.43036E-001	1.18069E+000	-1.40722E-001	2.17094E+002	-1.34756E+002	-1.26385E-001	2.14858E+002	1.34270E+002
2.23952E+002	5.82949E+002	3.52445E+002	1.83423E+002	1.24611E+000	1.67554E+000	7.26800E+003	5.93532E+002	1.00000E+000	5.02000E+002	6.30000E+001	5.71620E+004	2.08790E+000	2.41443E+001	1.46166E-002	1.96538E-002	6.72664E-002	1.20211E-001	1.52050E+004	3.52455E+002	1.83403E+002	1.32798E-002	1.32798E-002	6.99539E+005	9.10000E+001	1.80000E+001	0.00000E+000	7.75110E+001	3.32194E+002	2.24955E+002	1.00000E+002	1.06921E+000	3.26525E-002	0.00000E+000	-7.30791E+001	2.56125E+000	1.09914E+000	6.99646E+001	4.12972E+002	3.00051E+002	2.14907E+002	2.43036E-001	1.18069E+000	-1.46983E-001	2.18166E+002	-1.24700E+002	-1.26385E-001	2.14907E+002	1.34319E+002
2.24546E+002	7.92283E+002	3.52453E+002	1.83381E+002	1.25366E+000	1.60490E+000	9.58100E+003	1.12205E+003	1.00000E+000	5.05000E+002	3.30000E+001	5.74380E+004	2.01200E+000	2.81475E+001	1.28078E-002	1.63961E-002	6.68669E-002	1.08723E-001	1.52050E+004	3.52455E+002	1.83402E+002	1.32798E-002	1.32798E-002	6.99539E+005	9.10000E+001	2.10000E+001	0.00000E+000	6.36486E+001	4.67446E+002	2.81374E+002	1.00000E+002	1.37397E+000	3.68488E-002	0.00000E+000	2.21051E+002	1.91414E+000	1.28095E+000	6.99646E+001	4.12972E+002	3.00051E+002	2.15098E+002	2.43036E-001	1.18069E+000	-1.22871E-001	2.21051E+002	1.35686E+002	-1.26385E-001	2.15098E+002	1.34512E+002
2.38255E+002	8.00600E+002	3.52483E+002	1.83398E+002	1.21721E+000	1.62604E+000	9.52100E+003	2.20578E+003	1.00000E+000	5.06000E+002	3.50000E+001	5.75480E+004	1.97923E+000	2.82949E+001	1.24745E-002	1.66644E-002	6.94577E-002	1.22984E-001	1.52050E+004	3.52454E+002	1.83402E+002	1.32798E-002	1.32798E-002	6.99539E+005	9.10000E+001	2.20000E+001	0.00000E+000	6.61575E+001	4.66507E+002	3.07716E+002	1.00000E+002	1.42476E+000	7.68171E-002	0.00000E+000	-7.30459E+001	1.97507E+000	1.24534E+000	6.99646E+001	4.12972E+002	3.00051E+002	2.15129E+002	2.43036E-001	1.18069E+000	-1.43789E-001	2.18200E+002	-1.29266E+002	-1.26385E-001	2.15129E+002	1.34545E+002
2.06608E+002	7.66900E+002	3.52431E+002	1.83310E+002	1.30629E+000	1.68287E+000	1.00040E+004	1.32285E+003	1.00000E+000	5.07000E+002	3.40000E+001	5.76360E+004	2.19831E+000	2.76930E+001	1.30602E-002	1.68253E-002	7.59240E-002	1.25203E-001	1.52050E+004	3.52454E+002	1.83401E+002	1.32798E-002	1.32798E-002	6.99539E+005	9.10000E+001	2.30000E+001	0.00000E+000	6.58868E+001	4.38696E+002	2.77557E+002	1.00000E+002	1.32328E+000	4.78984E-002	0.00000E+000	2.19719E+002	1.93024E+000	1.24312E+000	6.99646E+001	4.12972E+002	3.00051E+002	2.15167E+002	2.43036E-001	1.18069E+000	-1.25984E-001	2.19719E+002	1.38586E+002	-1.26385E-001	2.15167E+002	1.34583E+002
2.38257E+002	8.50863E+002	3.52456E+002	1.83302E+002	1.25501E+000	1.60442E+000	1.02870E+004	1.21239E+003	1.00000E+000	5.08000E+002	2.80000E+001	5.77350E+004	2.01357E+000	2.91696E+001	1.23738E-002	1.58188E-002	6.91444E-002	1.12233E-001	1.52050E+004	3.52454E+002	1.83400E+002	1.32798E-002	1.32798E-002	6.99539E+005	9.10000E+001	2.40000E+001	0.00000E+000	7.09660E+001	4.89848E+002	3.16905E+002	1.00000E+002	1.48673E+000	4.27132E-002	0.00000E+000	2.18976E+002	1.89977E+000	1.24556E+000	6.99646E+001	4.12972E+002	3.00051E+002	2.15224E+002	2.43036E-001	1.18069E+000	-1.22195E-001	2.18976E+002	1.32699E+002	-1.26385E-001	2.15224E+002	1.34643E+002
2.40782E+002	7.76926E+002	3.52385E+002	1.83399E+002	1.24444E+000	1.68161E+000	9.71900E+003	9.75711E+002	1.00000E+000	5.14000E+002	3.00000E+001	5.83610E+004	2.09267E+000	2.78734E+001	1.26231E-002	1.70575E-002	6.02994E-002	1.08909E-001	1.52050E+004	3.52453E+002	1.83399E+002	1.32798E-002	1.32798E-002	6.99539E+005	9.10000E+001	3.00000E+001	0.00000E+000	9.32593E+001	4.15814E+002	3.10222E+002	1.00000E+002	1.38586E+000	3.59042E-002	0.00000E+000	-7.62756E+001	2.22171E+000	1.09575E+000	6.99646E+001	4.12972E+002	3.00051E+002	2.15458E+002	2.43036E-001	1.18069E+000	-1.49405E-001	2.14970E+002	-1.24380E+002	-1.26385E-001	2.15458E+002	1.34865E+002
3.48937E+002	7.91617E+002	3.52405E+002	1.83513E+002	1.11439E+000	1.38715E+000	7.60200E+003	7.81668E+003	1.00000E+000	5.24000E+002	1.70000E+001	5.93550E+004	1.54583E+000	2.81357E+001	1.27813E-002	1.59097E-002	9.34576E-002	1.44269E-001	1.52050E+004	3.52452E+002	1.83399E+002	1.32798E-002	1.32798E-002	6.99539E+005	9.10000E+001	4.00000E+001	0.00000E+000	9.29213E+001	4.49808E+002	3.04437E+002	1.00000E+002	1.43010E+000	4.44227E-001	0.00000E+000	2.18712E+002	2.41717E+000	1.13878E+000	6.99646E+001	4.12972E+002	3.00051E+002	2.15765E+002	2.43036E-001	1.18069E+000	-1.09038E-001	2.18712E+002	1.14932E+002	-1.26385E-001	2.15765E+002	1.35168E+002
2.34560E+002	7.06677E+002	3.52467E+002	1.83419E+002	1.25758E+000	1.56701E+000	8.39600E+003	7.67025E+002	1.00000E+000	5.31000E+002	4.30000E+001	6.01130E+004	1.97064E+000	2.65834E+001	1.37246E-002	1.71016E-002	6.09752E-002	9.37370E-002	1.52050E+004	3.52454E+002	1.83400E+002	1.32798E-002	1.32798E-002	6.99539E+005	9.10000E+001	4.70000E+001	0.00000E+000	7.35604E+001	3.70372E+002	3.01732E+002	1.00000E+002	1.26767E+000	2.47088E-002	0.00000E+000	2.11972E+002	2.33351E+000	1.12245E+000	6.99646E+001	4.12972E+002	3.00051E+002	2.16039E+002	2.43036E-001	1.18069E+000	-1.09551E-001	2.11972E+002	1.08873E+002	-1.26385E-001	2.16039E+002	1.35453E+002
2.24816E+002	6.39758E+002	3.52504E+002	1.83393E+002	1.24062E+000	1.65367E+000	7.84300E+003	7.88614E+002	1.00000E+000	5.40000E+002	5.70000E+001	6.10370E+004	2.05157E+000	2.52934E+001	1.40087E-002	1.86727E-002	6.74288E-002	1.18562E-001	1.52050E+004	3.52453E+002	1.83399E+002	1.32798E-002	1.32798E-002	6.99539E+005	9.10000E+001	5.60000E+001	0.00000E+000	6.15582E+001	3.54861E+002	2.30657E+002	1.00000E+002	1.09368E+000	3.47784E-002	0.00000E+000	-7.08608E+001	2.26044E+000	1.19889E+000	6.99646E+001	4.12972E+002	3.00051E+002	2.16434E+002	2.43036E-001	1.18069E+000	-1.42710E-001	2.20385E+002	-1.28624E+002	-1.26385E-001	2.16434E+002	1.35852E+002
3.26886E+002	7.65008E+002	3.52489E+002	1.83424E+002	1.03408E+000	1.30919E+000	6.46300E+003	7.43151E+003	1.00000E+000	5.50000E+002	1.20000E+001	6.20140E+004	1.35381E+000	2.76588E+001	1.28629E-002	1.62849E-002	9.12200E-002	1.45591E-001	1.52050E+004	3.52453E+002	1.83396E+002	1.32798E-002	1.32798E-002	6.99539E+005	9.10000E+001	6.60000E+001	0.00000E+000	6.33713E+001	4.26585E+002	3.12710E+002	1.00000E+002	1.36490E+000	4.49371E-001	0.00000E+000	2.16399E+002	2.46543E+000	1.21088E+000	6.99646E+001	4.12972E+002	3.00051E+002	2.16901E+002	2.43036E-001	1.18069E+000	-1.17403E-001	2.16399E+002	1.23682E+002	-1.26385E-001	2.16901E+002	1.36316E+002
2.36375E+002	7.94570E+002	3.52498E+002	1.83205E+002	1.25774E+000	1.62351E+000	9.57000E+003	1.46761E+003	1.00000E+000	5.58000E+002	2.80000E+001	6.28550E+004	2.04195E+000	2.81881E+001	1.28568E-002	1.65958E-002	8.53964E-002	1.41581E-001	1.52050E+004	3.52451E+002	1.83398E+002	1.32798E-002	1.32798E-002	6.99539E+005	9.10000E+001	7.30000E+001	0.00000E+000	8.01493E+001	3.82718E+002	3.46354E+002	1.00000E+002	1.37979E+000	5.99882E-002	0.00000E+000	2.09094E+002	2.22366E+000	1.10328E+000	6.99646E+001	4.12972E+002	3.00051E+002	2.17248E+002	2.43036E-001	1.18069E+000	-1.26949E-001	2.09094E+002	1.29292E+002	-1.26385E-001	2.17248E+002	1.36675E+002
2.34718E+002	7.73742E+002	3.52411E+002	1.83337E+002	1.27596E+000	1.57852E+000	9.19500E+003	1.08643E+003	1.00000E+000	5.62000E+002	3.00000E+001	6.32750E+004	2.01413E+000	2.78162E+001	1.33064E-002	1.64617E-002	8.88972E-002	1.35478E-001	1.52050E+004	3.52450E+002	1.83398E+002	1.32798E-002	1.32798E-002	6.99539E+005	9.10000E+001	7.70000E+001	0.00000E+000	6.11400E+001	4.09779E+002	3.05953E+002	1.00000E+002	1.32179E+000	4.76795E-002	0.00000E+000	2.16252E+002	2.07442E+000	1.20653E+000	6.99646E+001	4.12972E+002	3.00051E+002	2.17404E+002	2.43036E-001	1.18069E+000	-1.05997E-001	2.16252E+002	1.08518E+002	-1.26385E-001	2.17404E+002	1.36817E+002
2.46485E+002	7.47794E+002	3.52601E+002	1.83413E+002	1.27017E+000	1.54555E+000	8.59900E+003	1.04893E+003	1.00000E+000	5.63000E+002	4.10000E+001	6.33950E+004	1.96311E+000	2.73458E+001	1.36974E-002	1.66670E-002	9.40066E-002	1.38662E-001	1.52050E+004	3.52450E+002	1.83397E+002	1.32798E-002	1.32798E-002	6.99539E+005	9.10000E+001	7.80000E+001	0.00000E+000	7.82127E+001	4.03375E+002	3.14680E+002	1.00000E+002	1.35212E+000	5.41290E-002	0.00000E+000	2.15049E+002	2.28304E+000	1.13364E+000	6.99646E+001	4.12972E+002	3.00051E+002	2.17486E+002	2.43036E-001	1.18069E+000	-9.77989E-002	2.15049E+002	9.67858E+001	-1.26385E-001	2.17486E+002	1.36911E+002
2.33623E+002	8.23661E+002	3.52360E+002	1.83321E+002	1.24383E+000	1.64495E+000	9.90700E+003	1.75096E+003	1.00000E+000	5.64000E+002	2.70000E+001	6.34850E+004	2.04604E+000	2.86995E+001	1.24965E-002	1.65266E-002	8.46026E-002	1.47211E-001	1.52050E+004	3.52450E+002	1.83396E+002	1.32798E-002	1.32798E-002	6.99539E+005	9.10000E+001	7.90000E+001	0.00000E+000	7.08223E+001	4.09944E+002	3.68176E+002	1.00000E+002	1.45106E+000	4.51194E-002	0.00000E+000	-8.16460E+001	2.09051E+000	1.15342E+000	6.99646E+001	4.12972E+002	3.00051E+002	2.17534E+002	2.43036E-001	1.18069E+000	-1.38856E-001	2.09600E+002	-1.44900E+002	-1.26385E-001	2.17534E+002	1.36943E+002
2.44941E+002	7.53222E+002	3.52359E+002	1.83195E+002	1.22941E+000	1.55252E+000	8.60800E+003	1.29083E+003	1.00000E+000	5.65000E+002	2.80000E+001	6.35850E+004	1.90868E+000	2.74449E+001	1.32509E-002	1.67335E-002	8.21439E-002	1.30296E-001	1.52050E+004	3.52450E+002	1.83396E+002	1.32798E-002	1.32798E-002	6.99539E+005	9.10000E+001	8.00000E+001	0.00000E+000	5.80210E+001	3.80526E+002	3.07586E+002	1.00000E+002	1.27262E+000	5.34558E-002	0.00000E+000	2.13553E+002	2.17390E+000	1.18993E+000	6.99646E+001	4.12972E+002	3.00051E+002	2.17580E+002	2.43036E-001	1.18069E+000	-1.16144E-001	2.13553E+002	1.19159E+002	-1.26385E-001	2.17580E+002	1.36995E+002
2.58984E+002	7.58317E+002	3.52444E+002	1.83309E+002	1.22290E+000	1.49964E+000	8.31500E+003	1.24928E+003	1.00000E+000	5.66000E+002	3.40000E+001	6.36980E+004	1.83391E+000	2.75376E+001	1.34109E-002	1.64459E-002	8.36128E-002	1.25142E-001	1.52050E+004	3.52450E+002	1.83396E+002	1.32798E-002	1.32798E-002	6.99539E+005	9.10000E+001	8.10000E+001	0.00000E+000	4.72344E+001	4.46165E+002	2.71978E+002	1.00000E+002	1.29823E+000	4.56127E-002	0.00000E+000	2.22760E+002	1.98176E+000	1.32810E+000	6.99646E+001	4.12972E+002	3.00051E+002	2.17609E+002	2.43036E-001	1.18069E+000	-1.01650E-001	2.22760E+002	1.09416E+002	-1.26385E-001	2.17609E+002	1.37026E+002
2.58726E+002	8.58608E+002	3.52456E+002	1.83333E+002	1.26039E+000	1.62815E+000	1.03300E+004	1.31656E+003	1.00000E+000	5.67000E+002	2.80000E+001	6.38080E+004	2.05210E+000	2.93020E+001	1.24009E-002	1.60193E-002	8.69041E-002	1.44370E-001	1.52050E+004	3.52449E+002	1.83396E+002	1.32798E-002	1.32798E-002	6.99539E+005	9.10000E+001	8.20000E+001	0.00000E+000	4.85392E+001	4.77900E+002	3.55784E+002	1.00000E+002	1.50677E+000	3.88300E-002	0.00000E+000	2.16259E+002	1.84260E+000	1.28153E+000	6.99646E+001	4.12972E+002	3.00051E+002	2.17675E+002	2.43036E-001	1.18069E+000	-1.27318E-001	2.16259E+002	1.36953E+002	-1.26385E-001	2.17675E+002	1.37092E+002
3.29314E+002	8.81363E+002	3.52377E+002	1.83346E+002	1.01022E+000	1.33168E+000	7.39000E+003	8.95353E+003	1.00000E+000	5.69000E+002	5.00000E+000	6.40090E+004	1.34528E+000	2.96878E+001	1.17515E-002	1.54909E-002	8.50216E-002	1.47055E-001	1.52050E+004	3.52449E+002	1.83396E+002	1.32798E-002	1.32798E-002	6.99539E+005	9.10000E+001	8.40000E+001	0.00000E+000	9.63995E+001	4.84611E+002	3.53010E+002	1.00000E+002	1.58164E+000	4.14992E-001	0.00000E+000	-7.32800E+001	2.45723E+000	1.13617E+000	6.99646E+001	4.12972E+002	3.00051E+002	2.17786E+002	2.43036E-001	1.18069E+000	-1.37264E-001	2.17966E+002	-1.38780E+002	-1.26385E-001	2.17786E+002	1.37196E+002
2.33110E+002	8.16649E+002	3.52493E+002	1.83384E+002	1.20892E+000	1.61184E+000	9.34400E+003	8.74713E+002	1.00000E+000	5.75000E+002	3.50000E+001	6.46800E+004	1.94859E+000	2.85771E+001	1.25064E-002	1.66747E-002	8.04871E-002	1.42248E-001	1.52050E+004	3.52449E+002	1.83393E+002	1.32798E-002	1.32798E-002	6.99539E+005	9.10000E+001	9.00000E+001	0.00000E+000	4.49163E+001	3.94022E+002	3.70927E+002	1.00000E+002	1.39281E+000	3.88060E-002	0.00000E+000	-8.29006E+001	2.01038E+000	1.23500E+000	6.99646E+001	4.12972E+002	3.00051E+002	2.18136E+002	2.43036E-001	1.18069E+000	-1.42842E-001	2.08345E+002	-1.40475E+002	-1.26385E-001	2.18136E+002	1.37553E+002
2.38657E+002	7.21858E+002	3.52599E+002	1.83433E+002	1.24198E+000	1.53213E+000	8.07000E+003	1.10362E+003	1.00000E+000	5.76000E+002	5.00000E+001	6.48060E+004	1.90287E+000	2.68674E+001	1.38254E-002	1.70553E-002	9.19195E-002	1.39290E-001	1.52050E+004	3.52449E+002	1.83394E+002	1.32798E-002	1.32798E-002	6.99539E+005	9.10000E+001	9.10000E+001	0.00000E+000	4.05894E+001	3.69115E+002	2.95789E+002	1.00000E+002	1.20706E+000	5.59462E-002	0.00000E+000	2.14264E+002	2.12848E+000	1.25518E+000	6.99646E+001	4.12972E+002	3.00051E+002	2.18205E+002	2.43036E-001	1.18069E+000	-1.04592E-001	2.14264E+002	1.04721E+002	-1.26385E-001	2.18205E+002	1.37629E+002
2.28149E+002	6.73311E+002	3.52414E+002	1.83193E+002	1.29086E+000	1.51965E+000	7.88800E+003	1.14511E+003	1.00000E+000	5.99000E+002	4.00000E+001	6.72710E+004	1.96166E+000	2.59482E+001	1.45344E-002	1.71104E-002	8.69075E-002	1.19930E-001	1.86560E+004	3.52414E+002	1.83323E+002	2.97454E-002	2.97454E-002	2.03379E+005	2.30000E+001	2.00000E+000	0.00000E+000	4.35093E+001	3.36158E+002	2.91014E+002	1.00000E+002	1.14872E+000	6.25123E-002	0.00000E+000	2.13029E+002	2.22030E+000	1.21707E+000	5.34685E+001	4.18406E+002	3.82540E+002	2.10999E+002	4.37566E-001	1.21623E+000	-8.14024E-002	2.13029E+002	7.42284E+001	-1.31149E-001	2.10999E+002	1.36973E+002
2.10971E+002	7.36261E+002	3.52420E+002	1.83268E+002	1.29709E+000	1.78033E+000	9.97000E+003	1.32113E+003	1.00000E+000	6.00000E+002	2.90000E+001	6.73710E+004	2.30925E+000	2.71341E+001	1.29904E-002	1.78300E-002	7.53118E-002	1.40804E-001	1.86560E+004	3.52414E+002	1.83322E+002	2.97454E-002	2.97454E-002	2.03379E+005	2.30000E+001	3.00000E+000	0.00000E+000	5.99362E+001	3.40706E+002	3.32127E+002	1.00000E+002	1.25585E+000	3.94639E-002	0.00000E+000	-8.25698E+001	2.09013E+000	1.14998E+000	5.34685E+001	4.18406E+002	3.82540E+002	2.11080E+002	4.37566E-001	1.21623E+000	-1.57026E-001	2.08676E+002	-1.19422E+002	-1.31149E-001	2.11080E+002	1.37050E+002
2.33685E+002	5.97229E+002	3.52426E+002	1.83363E+002	1.30390E+000	1.61149E+000	7.34100E+003	9.10881E+002	1.00000E+000	6.01000E+002	5.20000E+001	6.74970E+004	2.10122E+000	2.44383E+001	1.52183E-002	1.88083E-002	9.53108E-002	1.44884E-001	1.86560E+004	3.52414E+002	1.83323E+002	2.97454E-002	2.97454E-002	2.03379E+005	2.30000E+001	4.00000E+000	0.00000E+000	4.81748E+001	2.95196E+002	2.45459E+002	1.00000E+002	1.00447E+000	5.70385E-002	0.00000E+000	2.14812E+002	2.39140E+000	1.17134E+000	5.34685E+001	4.18406E+002	3.82540E+002	2.11148E+002	4.37566E-001	1.21623E+000	-1.05504E-001	2.14812E+002	1.06440E+002	-1.31149E-001	2.11148E+002	1.37114E+002
2.35328E+002	5.98672E+002	3.52463E+002	1.83268E+002	1.21318E+000	1.63530E+000	7.00400E+003	9.93215E+002	1.00000E+000	6.02000E+002	5.40000E+001	6.75950E+004	1.98391E+000	2.44678E+001	1.44961E-002	1.95400E-002	8.09782E-002	1.45971E-001	1.86560E+004	3.52414E+002	1.83322E+002	2.97454E-002	2.97454E-002	2.03379E+005	2.30000E+001	5.00000E+000	0.00000E+000	6.34616E+001	2.54946E+002	2.84948E+002	1.00000E+002	1.03392E+000	7.12727E-002	0.00000E+000	-8.79677E+001	2.66750E+000	1.07506E+000	5.34685E+001	4.18406E+002	3.82540E+002	2.11227E+002	4.37566E-001	1.21623E+000	-1.48193E-001	2.03278E+002	-1.37824E+002	-1.31149E-001	2.11227E+002	1.37201E+002
2.27176E+002	7.05587E+002	3.52406E+002	1.83343E+002	1.31017E+000	1.66402E+000	8.94900E+003	1.07221E+003	1.00000E+000	6.03000E+002	3.90000E+001	6.77040E+004	2.18016E+000	2.65629E+001	1.38497E-002	1.75902E-002	8.53426E-002	1.36917E-001	1.86560E+004	3.52414E+002	1.83322E+002	2.97454E-002	2.97454E-002	2.03379E+005	2.30000E+001	6.00000E+000	0.00000E+000	5.19748E+001	3.24080E+002	3.20776E+002	1.00000E+002	1.19627E+000	5.67171E-002	0.00000E+000	2.08327E+002	2.16572E+000	1.17144E+000	5.34685E+001	4.18406E+002	3.82540E+002	2.11310E+002	4.37566E-001	1.21623E+000	-1.18973E-001	2.08327E+002	1.17707E+002	-1.31149E-001	2.11310E+002	1.37275E+002
2.37157E+002	6.82842E+002	3.52479E+002	1.83283E+002	1.27990E+000	1.63678E+000	8.37800E+003	1.28462E+003	1.00000E+000	6.04000E+002	4.40000E+001	6.78190E+004	2.09492E+000	2.61313E+001	1.39832E-002	1.78822E-002	8.96780E-002	1.45906E-001	1.86560E+004	3.52413E+002	1.83321E+002	2.97454E-002	2.97454E-002	2.03379E+005	2.30000E+001	7.00000E+000	0.00000E+000	4.91502E+001	3.27238E+002	3.12574E+002	1.00000E+002	1.18218E+000	6.60034E-002	0.00000E+000	2.09783E+002	2.21413E+000	1.18423E+000	5.34685E+001	4.18406E+002	3.82540E+002	2.11408E+002	4.37566E-001	1.21623E+000	-1.22359E-001	2.09783E+002	1.23730E+002	-1.31149E-001	2.11408E+002	1.37382E+002
2.16778E+002	6.68672E+002	3.52392E+002	1.83249E+002	1.30017E+000	1.62173E+000	8.30000E+003	9.66468E+002	1.00000E+000	6.05000E+002	4.40000E+001	6.79270E+004	2.10851E+000	2.58587E+001	1.42712E-002	1.78008E-002	8.39744E-002	1.29914E-001	1.86560E+004	3.52413E+002	1.83321E+002	2.97454E-002	2.97454E-002	2.03379E+005	2.30000E+001	8.00000E+000	0.00000E+000	5.61599E+001	3.20407E+002	2.79143E+002	1.00000E+002	1.11936E+000	5.38125E-002	0.00000E+000	2.13437E+002	2.28882E+000	1.15096E+000	5.34685E+001	4.18406E+002	3.82540E+002	2.11502E+002	4.37566E-001	1.21623E+000	-1.10052E-001	2.13437E+002	1.10996E+002	-1.31149E-001	2.11502E+002	1.37470E+002
2.32797E+002	9.12388E+002	3.52441E+002	1.83269E+002	1.29194E+000	1.68719E+000	1.15850E+004	2.07279E+003	1.00000E+000	6.13000E+002	2.10000E+001	6.88120E+004	2.17975E+000	3.02058E+001	1.20031E-002	1.56753E-002	8.78842E-002	1.49251E-001	1.86560E+004	3.52412E+002	1.83322E+002	2.97454E-002	2.97454E-002	2.03379E+005	2.30000E+001	1.60000E+001	0.00000E+000	7.74368E+001	3.90185E+002	4.41996E+002	1.00000E+002	1.56486E+000	6.24350E-002	0.00000E+000	2.03855E+002	1.95946E+000	1.13796E+000	5.34685E+001	4.18406E+002	3.82540E+002	2.12102E+002	4.37566E-001	1.21623E+000	-1.32671E-001	2.03855E+002	1.31937E+002	-1.31149E-001	2.12102E+002	1.38074E+002
2.27443E+002	6.84318E+002	3.52425E+002	1.83316E+002	1.29806E+000	1.60882E+000	8.38800E+003	1.17102E+003	1.00000E+000	6.16000E+002	3.80000E+001	6.91410E+004	2.08834E+000	2.61595E+001	1.41731E-002	1.75663E-002	9.07688E-002	1.38787E-001	1.86560E+004	3.52412E+002	1.83322E+002	2.97454E-002	2.97454E-002	2.03379E+005	2.30000E+001	1.90000E+001	0.00000E+000	7.12331E+001	3.20053E+002	2.79558E+002	1.00000E+002	1.14130E+000	5.30814E-002	0.00000E+000	2.14329E+002	2.41343E+000	1.08580E+000	5.34685E+001	4.18406E+002	3.82540E+002	2.12341E+002	4.37566E-001	1.21623E+000	-1.06908E-001	2.14329E+002	1.07781E+002	-1.31149E-001	2.12341E+002	1.38309E+002
2.31499E+002	6.98603E+002	3.52383E+002	1.83337E+002	1.31451E+000	1.65473E+000	8.85800E+003	1.84258E+003	1.00000E+000	6.17000E+002	3.70000E+001	6.92480E+004	2.17516E+000	2.64311E+001	1.39668E-002	1.75816E-002	9.27428E-002	1.46294E-001	1.86560E+004	3.52412E+002	1.83322E+002	2.97454E-002	2.97454E-002	2.03379E+005	2.30000E+001	2.00000E+001	0.00000E+000	4.89859E+001	3.64913E+002	3.05244E+002	1.00000E+002	1.22981E+000	9.65071E-002	0.00000E+000	2.15719E+002	2.10203E+000	1.21312E+000	5.34685E+001	4.18406E+002	3.82540E+002	2.12405E+002	4.37566E-001	1.21623E+000	-1.14580E-001	2.15719E+002	1.19241E+002	-1.31149E-001	2.12405E+002	1.38368E+002
2.26540E+002	6.25496E+002	3.52319E+002	1.83237E+002	1.19184E+000	1.65763E+000	7.31400E+003	9.26693E+002	1.00000E+000	6.21000E+002	4.00000E+001	6.96720E+004	1.97563E+000	2.50099E+001	1.39361E-002	1.93826E-002	7.50748E-002	1.43894E-001	1.86560E+004	3.52411E+002	1.83323E+002	2.97454E-002	2.97454E-002	2.03379E+005	2.30000E+001	2.20000E+001	0.00000E+000	5.63356E+001	3.43502E+002	2.28284E+002	1.00000E+002	1.06324E+000	5.13913E-002	0.00000E+000	-6.69397E+001	2.32271E+000	1.20820E+000	5.34685E+001	4.18406E+002	3.82540E+002	2.12534E+002	4.37566E-001	1.21623E+000	-1.63467E-001	2.24306E+002	-9.40924E+001	-1.31149E-001	2.12534E+002	1.38497E+002
1.90562E+002	5.64825E+002	3.51933E+002	1.82903E+002	1.22255E+000	1.57419E+000	6.55600E+003	6.70428E+002	1.00000E+000	7.34000E+002	3.30000E+001	8.14730E+004	1.92453E+000	2.37660E+001	1.50990E-002	1.94419E-002	5.97884E-002	9.77441E-002	2.28110E+004	3.51901E+002	1.82782E+002	9.65775E-003	9.65775E-003	4.59854E+005	5.30000E+001	1.00000E+000	0.00000E+000	7.21039E+001	2.87738E+002	2.23369E+002	1.00000E+002	9.86006E-001	2.68092E-002	0.00000E+000	2.22160E+002	2.81164E+000	1.05422E+000	9.02025E+001	4.61384E+002	2.78143E+002	2.30763E+002	2.98747E-001	1.18467E+000	-1.25732E-001	2.22160E+002	1.40662E+002	-1.18259E-001	2.30763E+002	1.39169E+002
1.93967E+002	7.49224E+002	3.51984E+002	1.82751E+002	1.21301E+000	1.59437E+000	8.81100E+003	8.37896E+002	1.00000E+000	7.35000E+002	1.30000E+001	8.15670E+004	1.93399E+000	2.73720E+001	1.29227E-002	1.69855E-002	5.45453E-002	9.30051E-002	2.28110E+004	3.51901E+002	1.82782E+002	9.65775E-003	9.65775E-003	4.59854E+005	5.30000E+001	2.00000E+000	0.00000E+000	8.30504E+001	4.21223E+002	2.69105E+002	1.00000E+002	1.30394E+000	2.99979E-002	0.00000E+000	-6.23896E+001	2.19188E+000	1.16649E+000	9.02025E+001	4.61384E+002	2.78143E+002	2.30784E+002	2.98747E-001	1.18467E+000	-1.35843E-001	2.28856E+002	-1.29890E+002	-1.18259E-001	2.30784E+002	1.39201E+002
1.84582E+002	6.23770E+002	3.51919E+002	1.82812E+002	1.25703E+000	1.56137E+000	7.45400E+003	7.36405E+002	1.00000E+000	7.36000E+002	2.20000E+001	8.16810E+004	1.96270E+000	2.49754E+001	1.45597E-002	1.80847E-002	5.72291E-002	8.71894E-002	2.28110E+004	3.51901E+002	1.82781E+002	9.65775E-003	9.65775E-003	4.59854E+005	5.30000E+001	3.00000E+000	0.00000E+000	5.99557E+001	3.67815E+002	2.08993E+002	1.00000E+002	1.07243E+000	3.42038E-002	0.00000E+000	2.32165E+002	2.21499E+000	1.25501E+000	9.02025E+001	4.61384E+002	2.78143E+002	2.30805E+002	2.98747E-001	1.18467E+000	-1.07983E-001	2.32165E+002	1.27001E+002	-1.18259E-001	2.30805E+002	1.39214E+002
2.05600E+002	8.44648E+002	3.51943E+002	1.82785E+002	1.21125E+000	1.47546E+000	9.27600E+003	1.25588E+003	1.00000E+000	7.37000E+002	2.00000E+000	8.17760E+004	1.78715E+000	2.90628E+001	1.25763E-002	1.53196E-002	5.46855E-002	8.03682E-002	2.28110E+004	3.51901E+002	1.82781E+002	9.65775E-003	9.65775E-003	4.59854E+005	5.30000E+001	4.00000E+000	0.00000E+000	9.02247E+001	4.89424E+002	3.08367E+002	1.00000E+002	1.49805E+000	4.28433E-002	0.00000E+000	2.29150E+002	2.09412E+000	1.18995E+000	9.02025E+001	4.61384E+002	2.78143E+002	2.30783E+002	2.98747E-001	1.18467E+000	-9.83410E-002	2.29150E+002	1.11552E+002	-1.18259E-001	2.30783E+002	1.39195E+002
1.96269E+002	8.07989E+002	3.51961E+002	1.82789E+002	1.21233E+000	1.57140E+000	9.37800E+003	1.21382E+003	1.00000E+000	7.38000E+002	4.00000E+000	8.18830E+004	1.90505E+000	2.84252E+001	1.25188E-002	1.62268E-002	6.02574E-002	1.00262E-001	2.28110E+004	3.51901E+002	1.82781E+002	9.65775E-003	9.65775E-003	4.59854E+005	5.30000E+001	5.00000E+000	0.00000E+000	9.11405E+001	4.57864E+002	2.95738E+002	1.00000E+002	1.42457E+000	4.42130E-002	0.00000E+000	-6.27580E+001	2.13488E+000	1.16087E+000	9.02025E+001	4.61384E+002	2.78143E+002	2.30768E+002	2.98747E-001	1.18467E+000	-1.28991E-001	2.28487E+002	-1.39782E+002	-1.18259E-001	2.30768E+002	1.39182E+002
2.06979E+002	9.15145E+002	3.51915E+002	1.82791E+002	1.18739E+000	1.50283E+000	1.00220E+004	1.58614E+003	1.00000E+000	7.39000E+002	0.00000E+000	8.19880E+004	1.78445E+000	3.02514E+001	1.18609E-002	1.50118E-002	5.52817E-002	8.77025E-002	2.28110E+004	3.51901E+002	1.82782E+002	9.65775E-003	9.65775E-003	4.59854E+005	5.30000E+001	6.00000E+000	0.00000E+000	1.03063E+002	5.54693E+002	2.96567E+002	1.00000E+002	1.60115E+000	3.54455E-002	0.00000E+000	2.34353E+002	1.93633E+000	1.23810E+000	9.02025E+001	4.61384E+002	2.78143E+002	2.30764E+002	2.98747E-001	1.18467E+000	-1.17253E-001	2.34353E+002	1.41418E+002	-1.18259E-001	2.30764E+002	1.39173E+002
2.13347E+002	9.84465E+002	3.51877E+002	1.82761E+002	1.16774E+000	1.47164E+000	1.04210E+004	1.18742E+003	1.00000E+000	7.40000E+002	0.00000E+000	8.20940E+004	1.71850E+000	3.13762E+001	1.14391E-002	1.44161E-002	4.83569E-002	7.59110E-002	2.28110E+004	3.51900E+002	1.82782E+002	9.65775E-003	9.65775E-003	4.59854E+005	5.30000E+001	7.00000E+000	0.00000E+000	1.03434E+002	6.00957E+002	3.08780E+002	1.00000E+002	1.69967E+000	3.02029E-002	0.00000E+000	2.35223E+002	1.84419E+000	1.27483E+000	9.02025E+001	4.61384E+002	2.78143E+002	2.30742E+002	2.98747E-001	1.18467E+000	-1.15140E-001	2.35223E+002	1.39474E+002	-1.18259E-001	2.30742E+002	1.39150E+002
2.06279E+002	9.17527E+002	3.51909E+002	1.82841E+002	1.19744E+000	1.48101E+000	9.99400E+003	1.15307E+003	1.00000E+000	7.41000E+002	0.00000E+000	8.21910E+004	1.77342E+000	3.02907E+001	1.19780E-002	1.48146E-002	4.89929E-002	7.40808E-002	2.28110E+004	3.51900E+002	1.82782E+002	9.65775E-003	9.65775E-003	4.59854E+005	5.30000E+001	8.00000E+000	0.00000E+000	9.23957E+001	5.42337E+002	3.09662E+002	1.00000E+002	1.58982E+000	3.31684E-002	0.00000E+000	2.32077E+002	1.93395E+000	1.24135E+000	9.02025E+001	4.61384E+002	2.78143E+002	2.30746E+002	2.98747E-001	1.18467E+000	-1.05871E-001	2.32077E+002	1.24163E+002	-1.18259E-001	2.30746E+002	1.39152E+002
2.07966E+002	9.87572E+002	3.51925E+002	1.82789E+002	1.19988E+000	1.55297E+000	1.12390E+004	1.88840E+003	1.00000E+000	7.42000E+002	1.00000E+000	8.23020E+004	1.86337E+000	3.14257E+001	1.13181E-002	1.46487E-002	5.10534E-002	8.45796E-002	2.28110E+004	3.51900E+002	1.82783E+002	9.65775E-003	9.65775E-003	4.59854E+005	5.30000E+001	9.00000E+000	0.00000E+000	1.04754E+002	6.06326E+002	3.11619E+002	1.00000E+002	1.71558E+000	3.36551E-002	0.00000E+000	-5.60185E+001	1.77747E+000	1.27364E+000	9.02025E+001	4.61384E+002	2.78143E+002	2.30740E+002	2.98747E-001	1.18467E+000	-1.28261E-001	2.35227E+002	-1.34049E+002	-1.18259E-001	2.30740E+002	1.39151E+002
2.19353E+002	9.50436E+002	3.51873E+002	1.82691E+002	1.20318E+000	1.51100E+000	1.06080E+004	1.52424E+003	1.00000E+000	7.43000E+002	1.00000E+000	8.24020E+004	1.81801E+000	3.08291E+001	1.16819E-002	1.46706E-002	5.13089E-002	8.00679E-002	2.28110E+004	3.51900E+002	1.82783E+002	9.65775E-003	9.65775E-003	4.59854E+005	5.30000E+001	1.00000E+001	0.00000E+000	1.09535E+002	5.35736E+002	3.51186E+002	1.00000E+002	1.68056E+000	3.46177E-002	0.00000E+000	2.27997E+002	2.02783E+000	1.14911E+000	9.02025E+001	4.61384E+002	2.78143E+002	2.30722E+002	2.98747E-001	1.18467E+000	-1.13413E-001	2.27997E+002	1.29965E+002	-1.18259E-001	2.30722E+002	1.39133E+002
2.04900E+002	8.96599E+002	3.51928E+002	1.82827E+002	1.21073E+000	1.58130E+000	1.04450E+004	1.39679E+003	1.00000E+000	7.44000E+002	0.00000E+000	8.25130E+004	1.91454E+000	2.99433E+001	1.18466E-002	1.54725E-002	5.43591E-002	9.17178E-002	2.28110E+004	3.51900E+002	1.82783E+002	9.65775E-003	9.65775E-003	4.59854E+005	5.30000E+001	1.10000E+001	0.00000E+000	1.08568E+002	5.61417E+002	2.83194E+002	1.00000E+002	1.59533E+000	2.80841E-002	0.00000E+000	-5.51499E+001	1.88429E+000	1.24626E+000	9.02025E+001	4.61384E+002	2.78143E+002	2.30675E+002	2.98747E-001	1.18467E+000	-1.32723E-001	2.36096E+002	-1.27016E+002	-1.18259E-001	2.30675E+002	1.39083E+002
2.20256E+002	1.01723E+003	3.51905E+002	1.82736E+002	1.13154E+000	1.44152E+000	1.02530E+004	1.48210E+003	1.00000E+000	7.45000E+002	0.00000E+000	8.26280E+004	1.63114E+000	3.18941E+001	1.11749E-002	1.42363E-002	4.35947E-002	6.97467E-002	2.28110E+004	3.51900E+002	1.82784E+002	9.65775E-003	9.65775E-003	4.59854E+005	5.30000E+001	1.20000E+001	0.00000E+000	1.11113E+002	6.41540E+002	3.21350E+002	1.00000E+002	1.80015E+000	2.45556E-002	0.00000E+000	-5.53750E+001	1.84825E+000	1.28240E+000	9.02025E+001	4.61384E+002	2.78143E+002	2.30657E+002	2.98747E-001	1.18467E+000	-1.20471E-001	2.35871E+002	-1.43995E+002	-1.18259E-001	2.30657E+002	1.39068E+002
2.13554E+002	8.69236E+002	3.51880E+002	1.82698E+002	1.18408E+000	1.51070E+000	9.55000E+003	9.64491E+002	1.00000E+000	7.46000E+002	1.00000E+000	8.27310E+004	1.78878E+000	2.94828E+001	1.21165E-002	1.54588E-002	4.91523E-002	7.89654E-002	2.28110E+004	3.51899E+002	1.82783E+002	9.65775E-003	9.65775E-003	4.59854E+005	5.30000E+001	1.30000E+001	0.00000E+000	9.84240E+001	5.18447E+002	2.82093E+002	1.00000E+002	1.50861E+000	2.47859E-002	0.00000E+000	-5.74555E+001	2.00388E+000	1.22557E+000	9.02025E+001	4.61384E+002	2.78143E+002	2.30651E+002	2.98747E-001	1.18467E+000	-1.21207E-001	2.33790E+002	-1.45085E+002	-1.18259E-001	2.30651E+002	1.39062E+002
2.09368E+002	9.50556E+002	3.51883E+002	1.82724E+002	1.15371E+000	1.52980E+000	1.02930E+004	9.70898E+002	1.00000E+000	7.47000E+002	0.00000E+000	8.28410E+004	1.76495E+000	3.08311E+001	1.13717E-002	1.50787E-002	4.69512E-002	8.13834E-002	2.28110E+004	3.51899E+002	1.82783E+002	9.65775E-003	9.65775E-003	4.59854E+005	5.30000E+001	1.40000E+001	0.00000E+000	1.10946E+002	5.82098E+002	2.87740E+002	1.00000E+002	1.64088E+000	2.58993E-002	0.00000E+000	-5.47087E+001	1.88003E+000	1.25828E+000	9.02025E+001	4.61384E+002	2.78143E+002	2.30606E+002	2.98747E-001	1.18467E+000	-1.40148E-001	2.36537E+002	-1.16141E+002	-1.18259E-001	2.30606E+002	1.39016E+002
2.01688E+002	7.50353E+002	3.51888E+002	1.82755E+002	1.19288E+000	1.49030E+000	8.19900E+003	9.40831E+002	1.00000E+000	7.48000E+002	9.00000E+000	8.29580E+004	1.77775E+000	2.73926E+001	1.31740E-002	1.64586E-002	4.93567E-002	7.59420E-002	2.28110E+004	3.51899E+002	1.82784E+002	9.65775E-003	9.65775E-003	4.59854E+005	5.30000E+001	1.50000E+001	0.00000E+000	8.99281E+001	4.43247E+002	2.40110E+002	1.00000E+002	1.29616E+000	3.61096E-002	0.00000E+000	2.34055E+002	2.19762E+000	1.20609E+000	9.02025E+001	4.61384E+002	2.78143E+002	2.30541E+002	2.98747E-001	1.18467E+000	-1.10846E-001	2.34055E+002	1.32638E+002	-1.18259E-001	2.30541E+002	1.38950E+002
1.98675E+002	8.21881E+002	3.51857E+002	1.82772E+002	1.20685E+000	1.55290E+000	9.41300E+003	9.08699E+002	1.00000E+000	7.49000E+002	2.00000E+000	8.30550E+004	1.87412E+000	2.86685E+001	1.24391E-002	1.60059E-002	4.81245E-002	7.85115E-002	2.28110E+004	3.51899E+002	1.82784E+002	9.65775E-003	9.65775E-003	4.59854E+005	5.30000E+001	1.60000E+001	0.00000E+000	8.10401E+001	5.04456E+002	2.68715E+002	1.00000E+002	1.43599E+000	2.02552E-002	0.00000E+000	-5.75100E+001	1.93099E+000	1.28105E+000	9.02025E+001	4.61384E+002	2.78143E+002	2.30497E+002	2.98747E-001	1.18467E+000	-1.25395E-001	2.33736E+002	-1.39468E+002	-1.18259E-001	2.30497E+002	1.38902E+002
2.06772E+002	8.53156E+002	3.51846E+002	1.82803E+002	1.22850E+000	1.54274E+000	9.88000E+003	9.36387E+002	1.00000E+000	7.50000E+002	2.00000E+000	8.31540E+004	1.89526E+000	2.92088E+001	1.23594E-002	1.55208E-002	5.16601E-002	8.05248E-002	2.28110E+004	3.51899E+002	1.82784E+002	9.65775E-003	9.65775E-003	4.59854E+005	5.30000E+001	1.70000E+001	0.00000E+000	7.77985E+001	5.20748E+002	2.86037E+002	1.00000E+002	1.48989E+000	2.86028E-002	0.00000E+000	2.32629E+002	1.87293E+000	1.28917E+000	9.02025E+001	4.61384E+002	2.78143E+002	2.30480E+002	2.98747E-001	1.18467E+000	-1.13393E-001	2.32629E+002	1.34563E+002	-1.18259E-001	2.30480E+002	1.38883E+002
2.05397E+002	8.26281E+002	3.52023E+002	1.82830E+002	1.16660E+000	1.44485E+000	8.57600E+003	1.36426E+003	1.00000E+000	7.51000E+002	4.00000E+000	8.32600E+004	1.68557E+000	2.87451E+001	1.25974E-002	1.56020E-002	5.38027E-002	8.16500E-002	2.28110E+004	3.51899E+002	1.82784E+002	9.65775E-003	9.65775E-003	4.59854E+005	5.30000E+001	1.80000E+001	0.00000E+000	7.47378E+001	4.65835E+002	3.23399E+002	1.00000E+002	1.46503E+000	4.23002E-002	0.00000E+000	2.25201E+002	2.15314E+000	1.20364E+000	9.02025E+001	4.61384E+002	2.78143E+002	2.30455E+002	2.98747E-001	1.18467E+000	-1.06550E-001	2.25201E+002	1.18179E+002	-1.18259E-001	2.30455E+002	1.38871E+002
2.04602E+002	7.53706E+002	3.51948E+002	1.82743E+002	1.21904E+000	1.42804E+000	8.09200E+003	9.01639E+002	1.00000E+000	7.53000E+002	1.20000E+001	8.34720E+004	1.74083E+000	2.74537E+001	1.35516E-002	1.58749E-002	4.48979E-002	6.07669E-002	2.28110E+004	3.51899E+002	1.82784E+002	9.65775E-003	9.65775E-003	4.59854E+005	5.30000E+001	1.90000E+001	0.00000E+000	9.66494E+001	4.52938E+002	2.35746E+002	1.00000E+002	1.31359E+000	2.84012E-002	0.00000E+000	2.35334E+002	2.21804E+000	1.20286E+000	9.02025E+001	4.61384E+002	2.78143E+002	2.30417E+002	2.98747E-001	1.18467E+000	-7.89534E-002	2.35334E+002	9.35077E+001	-1.18259E-001	2.30417E+002	1.38832E+002
1.98431E+002	8.03725E+002	3.51897E+002	1.82857E+002	1.21978E+000	1.52229E+000	9.12600E+003	6.77675E+002	1.00000E+000	7.54000E+002	5.00000E+000	8.35620E+004	1.85686E+000	2.83501E+001	1.27686E-002	1.59351E-002	4.98637E-002	7.66534E-002	2.28110E+004	3.51898E+002	1.82784E+002	9.65775E-003	9.65775E-003	4.59854E+005	5.30000E+001	2.00000E+001	0.00000E+000	7.48073E+001	4.99570E+002	2.65539E+002	1.00000E+002	1.41316E+000	1.71267E-002	0.00000E+000	2.33519E+002	1.93212E+000	1.30028E+000	9.02025E+001	4.61384E+002	2.78143E+002	2.30412E+002	2.98747E-001	1.18467E+000	-1.10320E-001	2.33519E+002	1.31407E+002	-1.18259E-001	2.30412E+002	1.38817E+002
2.00691E+002	7.09206E+002	3.51869E+002	1.82773E+002	1.16422E+000	1.44086E+000	7.34400E+003	8.38249E+002	1.00000E+000	7.55000E+002	1.50000E+001	8.36810E+004	1.67749E+000	2.66309E+001	1.35853E-002	1.68135E-002	4.81451E-002	7.26070E-002	2.28110E+004	3.51899E+002	1.82783E+002	9.65775E-003	9.65775E-003	4.59854E+005	5.30000E+001	2.10000E+001	0.00000E+000	7.95497E+001	4.17358E+002	2.36906E+002	1.00000E+002	1.23306E+000	3.27455E-002	0.00000E+000	2.32265E+002	2.31347E+000	1.21054E+000	9.02025E+001	4.61384E+002	2.78143E+002	2.30413E+002	2.98747E-001	1.18467E+000	-1.06193E-001	2.32265E+002	1.24768E+002	-1.18259E-001	2.30413E+002	1.38819E+002
2.11764E+002	7.35140E+002	3.51878E+002	1.82876E+002	1.16000E+000	1.36250E+000	7.20000E+003	8.80650E+002	1.00000E+000	7.56000E+002	1.40000E+001	8.37830E+004	1.58049E+000	2.71135E+001	1.36707E-002	1.60572E-002	5.04232E-002	6.87776E-002	2.28110E+004	3.51899E+002	1.82781E+002	9.65775E-003	9.65775E-003	4.59854E+005	5.30000E+001	2.20000E+001	0.00000E+000	7.11117E+001	4.51422E+002	2.40614E+002	1.00000E+002	1.28327E+000	4.42692E-002	0.00000E+000	2.33569E+002	2.19925E+000	1.28609E+000	9.02025E+001	4.61384E+002	2.78143E+002	2.30404E+002	2.98747E-001	1.18467E+000	-8.02773E-002	2.33569E+002	9.33543E+001	-1.18259E-001	2.30404E+002	1.38805E+002
2.00666E+002	7.36258E+002	3.51881E+002	1.82781E+002	1.18027E+000	1.58753E+000	8.40600E+003	1.25701E+003	1.00000E+000	7.57000E+002	1.30000E+001	8.38860E+004	1.87371E+000	2.71341E+001	1.28732E-002	1.73152E-002	5.68701E-002	1.01583E-001	2.28110E+004	3.51899E+002	1.82781E+002	9.65775E-003	9.65775E-003	4.59854E+005	5.30000E+001	2.30000E+001	0.00000E+000	8.24035E+001	4.48826E+002	2.50377E+002	1.00000E+002	1.31338E+000	4.27176E-002	0.00000E+000	-5.86120E+001	2.13268E+000	1.22741E+000	9.02025E+001	4.61384E+002	2.78143E+002	2.30364E+002	2.98747E-001	1.18467E+000	-1.47142E-001	2.32633E+002	-1.10017E+002	-1.18259E-001	2.30364E+002	1.38771E+002
2.00997E+002	8.04296E+002	3.51889E+002	1.82785E+002	1.16746E+000	1.43385E+000	8.31300E+003	8.35906E+002	1.00000E+000	7.58000E+002	5.00000E+000	8.39890E+004	1.67397E+000	2.83601E+001	1.28046E-002	1.57263E-002	4.70771E-002	7.00225E-002	2.28110E+004	3.51899E+002	1.82782E+002	9.65775E-003	9.65775E-003	4.59854E+005	5.30000E+001	2.40000E+001	0.00000E+000	9.32338E+001	4.18936E+002	3.18096E+002	1.00000E+002	1.40547E+000	3.27902E-002	0.00000E+000	2.22352E+002	2.40193E+000	1.09590E+000	9.02025E+001	4.61384E+002	2.78143E+002	2.30314E+002	2.98747E-001	1.18467E+000	-1.02406E-001	2.22352E+002	1.09959E+002	-1.18259E-001	2.30314E+002	1.38722E+002
1.99782E+002	7.57853E+002	3.51902E+002	1.82836E+002	1.19172E+000	1.57450E+000	8.66400E+003	8.72273E+002	1.00000E+000	7.59000E+002	9.00000E+000	8.40880E+004	1.87636E+000	2.75291E+001	1.28031E-002	1.69155E-002	5.21243E-002	8.96887E-002	2.28110E+004	3.51899E+002	1.82782E+002	9.65775E-003	9.65775E-003	4.59854E+005	5.30000E+001	2.50000E+001	0.00000E+000	9.49547E+001	4.06602E+002	2.85607E+002	1.00000E+002	1.32779E+000	3.55864E-002	0.00000E+000	-6.58537E+001	2.36130E+000	1.09194E+000	9.02025E+001	4.61384E+002	2.78143E+002	2.30276E+002	2.98747E-001	1.18467E+000	-1.38378E-001	2.25392E+002	-1.29797E+002	-1.18259E-001	2.30276E+002	1.38682E+002
1.90358E+002	7.28274E+002	3.51886E+002	1.82782E+002	1.25782E+000	1.56330E+000	8.72400E+003	9.72797E+002	1.00000E+000	7.60000E+002	1.30000E+001	8.41870E+004	1.96635E+000	2.69866E+001	1.34667E-002	1.67373E-002	5.26763E-002	8.03391E-002	2.28110E+004	3.51899E+002	1.82783E+002	9.65775E-003	9.65775E-003	4.59854E+005	5.30000E+001	2.60000E+001	0.00000E+000	8.63402E+001	3.85937E+002	2.71548E+002	1.00000E+002	1.25569E+000	3.39515E-002	0.00000E+000	2.25184E+002	2.32353E+000	1.10587E+000	9.02025E+001	4.61384E+002	2.78143E+002	2.30242E+002	2.98747E-001	1.18467E+000	-1.08284E-001	2.25184E+002	1.20411E+002	-1.18259E-001	2.30242E+002	1.38649E+002
1.96442E+002	7.06061E+002	3.51965E+002	1.82812E+002	1.17513E+000	1.55038E+000	7.85900E+003	1.15374E+003	1.00000E+000	7.61000E+002	1.60000E+001	8.42990E+004	1.82190E+000	2.65718E+001	1.32557E-002	1.74886E-002	5.59602E-002	9.61175E-002	2.28110E+004	3.51899E+002	1.82782E+002	9.65775E-003	9.65775E-003	4.59854E+005	5.30000E+001	2.70000E+001	0.00000E+000	9.10988E+001	4.34157E+002	2.41385E+002	1.00000E+002	1.28539E+000	5.41274E-002	0.00000E+000	-5.81831E+001	2.28148E+000	1.18662E+000	9.02025E+001	4.61384E+002	2.78143E+002	2.30222E+002	2.98747E-001	1.18467E+000	-1.37682E-001	2.33062E+002	-1.23103E+002	-1.18259E-001	2.30222E+002	1.38635E+002
2.02683E+002	8.16741E+002	3.51923E+002	1.82732E+002	1.21220E+000	1.45956E+000	8.89800E+003	1.05023E+003	1.00000E+000	7.62000E+002	3.00000E+000	8.43930E+004	1.76927E+000	2.85787E+001	1.28507E-002	1.54730E-002	4.79821E-002	6.87024E-002	2.28110E+004	3.51899E+002	1.82782E+002	9.65775E-003	9.65775E-003	4.59854E+005	5.30000E+001	2.80000E+001	0.00000E+000	1.03184E+002	4.50325E+002	2.94677E+002	1.00000E+002	1.42770E+000	3.77726E-002	0.00000E+000	2.27884E+002	2.28681E+000	1.11259E+000	9.02025E+001	4.61384E+002	2.78143E+002	2.30215E+002	2.98747E-001	1.18467E+000	-9.25842E-002	2.27884E+002	1.02990E+002	-1.18259E-001	2.30215E+002	1.38628E+002
2.06725E+002	7.94021E+002	3.51856E+002	1.82759E+002	1.19086E+000	1.45353E+000	8.47300E+003	1.06106E+003	1.00000E+000	7.63000E+002	8.00000E+000	8.45010E+004	1.73096E+000	2.81784E+001	1.29373E-002	1.57909E-002	4.90396E-002	7.21284E-002	2.28110E+004	3.51899E+002	1.82782E+002	9.65775E-003	9.65775E-003	4.59854E+005	5.30000E+001	2.90000E+001	0.00000E+000	8.52594E+001	4.40504E+002	3.03418E+002	1.00000E+002	1.40199E+000	3.38474E-002	0.00000E+000	2.25571E+002	2.25806E+000	1.15467E+000	9.02025E+001	4.61384E+002	2.78143E+002	2.30188E+002	2.98747E-001	1.18467E+000	-9.93307E-002	2.25571E+002	1.09232E+002	-1.18259E-001	2.30188E+002	1.38594E+002
1.89556E+002	7.10636E+002	3.51888E+002	1.82712E+002	1.20815E+000	1.59625E+000	8.34400E+003	7.17223E+002	1.00000E+000	7.64000E+002	1.40000E+001	8.46030E+004	1.92851E+000	2.66578E+001	1.32261E-002	1.74749E-002	5.30100E-002	9.11802E-002	2.28110E+004	3.51898E+002	1.82782E+002	9.65775E-003	9.65775E-003	4.59854E+005	5.30000E+001	3.00000E+001	0.00000E+000	1.00137E+002	4.01776E+002	2.36328E+002	1.00000E+002	1.23630E+000	3.69067E-002	0.00000E+000	-5.93928E+001	2.36804E+000	1.10952E+000	9.02025E+001	4.61384E+002	2.78143E+002	2.30138E+002	2.98747E-001	1.18467E+000	-1.38391E-001	2.31853E+002	-1.23313E+002	-1.18259E-001	2.30138E+002	1.38549E+002
1.92613E+002	7.36848E+002	3.51872E+002	1.82904E+002	1.24761E+000	1.58297E+000	8.83200E+003	9.89086E+002	1.00000E+000	7.65000E+002	1.20000E+001	8.46990E+004	1.97492E+000	2.71449E+001	1.32754E-002	1.68439E-002	5.66413E-002	9.01422E-002	2.28110E+004	3.51898E+002	1.82782E+002	9.65775E-003	9.65775E-003	4.59854E+005	5.30000E+001	3.10000E+001	0.00000E+000	7.80628E+001	4.24482E+002	2.63303E+002	1.00000E+002	1.29133E+000	4.14636E-002	0.00000E+000	2.29040E+002	2.13726E+000	1.19488E+000	9.02025E+001	4.61384E+002	2.78143E+002	2.30157E+002	2.98747E-001	1.18467E+000	-1.18479E-001	2.29040E+002	1.37735E+002	-1.18259E-001	2.30157E+002	1.38557E+002
1.99056E+002	6.62715E+002	3.51931E+002	1.82842E+002	1.19608E+000	1.47526E+000	7.18400E+003	8.99719E+002	1.00000E+000	7.66000E+002	2.30000E+001	8.48150E+004	1.76452E+000	2.57433E+001	1.41116E-002	1.74054E-002	5.38156E-002	8.07994E-002	2.28110E+004	3.51898E+002	1.82782E+002	9.65775E-003	9.65775E-003	4.59854E+005	5.30000E+001	3.20000E+001	0.00000E+000	5.85297E+001	4.21517E+002	2.25298E+002	1.00000E+002	1.18805E+000	4.67226E-002	0.00000E+000	2.32903E+002	2.15018E+000	1.31690E+000	9.02025E+001	4.61384E+002	2.78143E+002	2.30144E+002	2.98747E-001	1.18467E+000	-1.04508E-001	2.32903E+002	1.23224E+002	-1.18259E-001	2.30144E+002	1.38552E+002
2.18165E+002	7.17680E+002	3.51922E+002	1.82735E+002	1.13788E+000	1.46381E+000	7.37300E+003	1.33475E+003	1.00000E+000	7.67000E+002	1.30000E+001	8.49180E+004	1.66563E+000	2.67895E+001	1.32517E-002	1.70476E-002	5.42865E-002	8.86576E-002	2.28110E+004	3.51898E+002	1.82782E+002	9.65775E-003	9.65775E-003	4.59854E+005	5.30000E+001	3.30000E+001	0.00000E+000	8.66190E+001	4.34423E+002	2.47359E+002	1.00000E+002	1.29041E+000	5.18993E-002	0.00000E+000	-5.91882E+001	2.33779E+000	1.19559E+000	9.02025E+001	4.61384E+002	2.78143E+002	2.30152E+002	2.98747E-001	1.18467E+000	-1.25278E-001	2.32057E+002	-1.41298E+002	-1.18259E-001	2.30152E+002	1.38564E+002
1.94317E+002	8.08937E+002	3.51934E+002	1.82712E+002	1.21295E+000	1.51516E+000	9.11500E+003	8.85838E+002	1.00000E+000	7.68000E+002	5.00000E+000	8.50150E+004	1.83780E+000	2.84418E+001	1.27047E-002	1.58701E-002	4.29726E-002	6.58843E-002	2.28110E+004	3.51898E+002	1.82782E+002	9.65775E-003	9.65775E-003	4.59854E+005	5.30000E+001	3.40000E+001	0.00000E+000	8.69529E+001	4.78236E+002	2.77667E+002	1.00000E+002	1.41833E+000	2.09828E-002	0.00000E+000	2.31157E+002	2.06468E+000	1.21753E+000	9.02025E+001	4.61384E+002	2.78143E+002	2.30162E+002	2.98747E-001	1.18467E+000	-1.10777E-001	2.31157E+002	1.29655E+002	-1.18259E-001	2.30162E+002	1.38577E+002
1.92381E+002	6.47488E+002	3.51913E+002	1.82747E+002	1.21280E+000	1.49024E+000	7.18800E+003	5.67254E+002	1.00000E+000	7.69000E+002	1.80000E+001	8.51350E+004	1.80737E+000	2.54458E+001	1.43049E-002	1.75773E-002	5.00502E-002	7.44130E-002	2.28110E+004	3.51898E+002	1.82781E+002	9.65775E-003	9.65775E-003	4.59854E+005	5.30000E+001	3.50000E+001	0.00000E+000	6.74586E+001	3.53998E+002	2.36862E+002	1.00000E+002	1.11225E+000	2.80594E-002	0.00000E+000	2.26540E+002	2.42880E+000	1.16551E+000	9.02025E+001	4.61384E+002	2.78143E+002	2.30162E+002	2.98747E-001	1.18467E+000	-1.02640E-001	2.26540E+002	1.14453E+002	-1.18259E-001	2.30162E+002	1.38574E+002
2.04765E+002	9.12591E+002	3.51863E+002	1.82802E+002	1.20368E+000	1.51258E+000	1.01860E+004	9.47214E+002	1.00000E+000	7.70000E+002	2.00000E+000	8.52200E+004	1.82066E+000	3.02091E+001	1.19264E-002	1.49871E-002	4.71610E-002	7.35012E-002	2.28110E+004	3.51898E+002	1.82781E+002	9.65775E-003	9.65775E-003	4.59854E+005	5.30000E+001	3.60000E+001	0.00000E+000	1.11967E+002	5.30303E+002	2.90626E+002	1.00000E+002	1.56326E+000	1.75970E-002	0.00000E+000	2.33484E+002	1.99969E+000	1.18918E+000	9.02025E+001	4.61384E+002	2.78143E+002	2.30171E+002	2.98747E-001	1.18467E+000	-1.13723E-001	2.33484E+002	1.35854E+002	-1.18259E-001	2.30171E+002	1.38576E+002
1.91031E+002	8.54684E+002	3.51905E+002	1.82741E+002	1.23469E+000	1.64340E+000	1.04920E+004	1.08906E+003	1.00000E+000	7.71000E+002	5.00000E+000	8.53130E+004	2.02909E+000	2.92350E+001	1.20539E-002	1.60441E-002	5.85807E-002	1.02731E-001	2.28110E+004	3.51898E+002	1.82782E+002	9.65775E-003	9.65775E-003	4.59854E+005	5.30000E+001	3.70000E+001	0.00000E+000	1.11035E+002	4.88317E+002	3.10465E+002	1.00000E+002	1.53015E+000	3.76571E-002	0.00000E+000	-6.24045E+001	2.08846E+000	1.12190E+000	9.02025E+001	4.61384E+002	2.78143E+002	2.30172E+002	2.98747E-001	1.18467E+000	-1.42011E-001	2.28841E+002	-1.21185E+002	-1.18259E-001	2.30172E+002	1.38583E+002
2.02837E+002	8.73868E+002	3.51873E+002	1.82691E+002	1.24395E+000	1.57721E+000	1.04500E+004	1.48689E+003	1.00000E+000	7.72000E+002	1.00000E+000	8.54120E+004	1.96197E+000	2.95613E+001	1.21687E-002	1.54288E-002	5.54914E-002	8.83130E-002	2.28110E+004	3.51899E+002	1.82782E+002	9.65775E-003	9.65775E-003	4.59854E+005	5.30000E+001	3.80000E+001	0.00000E+000	1.49798E+002	4.31501E+002	3.54544E+002	1.00000E+002	1.57495E+000	3.67488E-002	0.00000E+000	2.19868E+002	2.53880E+000	9.24752E-001	9.02025E+001	4.61384E+002	2.78143E+002	2.30148E+002	2.98747E-001	1.18467E+000	-1.18130E-001	2.19868E+002	1.28107E+002	-1.18259E-001	2.30148E+002	1.38559E+002
2.02126E+002	7.42187E+002	3.51909E+002	1.82813E+002	1.17662E+000	1.57532E+000	8.38700E+003	5.72334E+002	1.00000E+000	7.73000E+002	1.00000E+001	8.55190E+004	1.85356E+000	2.72431E+001	1.28480E-002	1.72015E-002	4.67656E-002	8.22736E-002	2.28110E+004	3.51899E+002	1.82782E+002	9.65775E-003	9.65775E-003	4.59854E+005	5.30000E+001	3.90000E+001	0.00000E+000	9.42158E+001	3.74772E+002	2.92692E+002	1.00000E+002	1.28794E+000	2.29813E-002	0.00000E+000	-6.99245E+001	2.48980E+000	1.05255E+000	9.02025E+001	4.61384E+002	2.78143E+002	2.30159E+002	2.98747E-001	1.18467E+000	-1.44879E-001	2.21321E+002	-1.24597E+002	-1.18259E-001	2.30159E+002	1.38567E+002
1.93976E+002	7.34402E+002	3.51814E+002	1.82710E+002	1.26838E+000	1.55116E+000	8.82300E+003	1.40981E+003	1.00000E+000	7.74000E+002	8.00000E+000	8.56190E+004	1.96746E+000	2.70998E+001	1.35033E-002	1.65139E-002	6.30420E-002	9.34992E-002	2.28110E+004	3.51899E+002	1.82783E+002	9.65775E-003	9.65775E-003	4.59854E+005	5.30000E+001	4.00000E+001	0.00000E+000	8.90637E+001	4.31005E+002	2.48881E+002	1.00000E+002	1.29117E+000	5.28006E-002	0.00000E+000	2.31760E+002	2.16554E+000	1.17988E+000	9.02025E+001	4.61384E+002	2.78143E+002	2.30178E+002	2.98747E-001	1.18467E+000	-1.00293E-001	2.31760E+002	1.16651E+002	-1.18259E-001	2.30178E+002	1.38583E+002
1.89311E+002	7.78599E+002	3.51878E+002	1.82727E+002	1.22798E+000	1.52894E+000	8.95000E+003	8.18897E+002	1.00000E+000	7.76000E+002	5.00000E+000	8.58330E+004	1.87751E+000	2.79034E+001	1.29801E-002	1.61614E-002	4.62342E-002	7.05643E-002	2.28110E+004	3.51898E+002	1.82782E+002	9.65775E-003	9.65775E-003	4.59854E+005	5.30000E+001	4.20000E+001	0.00000E+000	7.74529E+001	4.56118E+002	2.58676E+002	1.00000E+002	1.33346E+000	1.90607E-002	0.00000E+000	2.31702E+002	2.03854E+000	1.24446E+000	9.02025E+001	4.61384E+002	2.78143E+002	2.30172E+002	2.98747E-001	1.18467E+000	-1.09166E-001	2.31702E+002	1.28083E+002	-1.18259E-001	2.30172E+002	1.38581E+002
2.02555E+002	6.76789E+002	3.51896E+002	1.82764E+002	1.23070E+000	1.44549E+000	7.41500E+003	1.01779E+003	1.00000E+000	7.77000E+002	1.50000E+001	8.59430E+004	1.77896E+000	2.60152E+001	1.42921E-002	1.67865E-002	5.25158E-002	7.16297E-002	2.28110E+004	3.51899E+002	1.82782E+002	9.65775E-003	9.65775E-003	4.59854E+005	5.30000E+001	4.30000E+001	0.00000E+000	6.98558E+001	3.97388E+002	2.51442E+002	1.00000E+002	1.21340E+000	3.90025E-002	0.00000E+000	2.28260E+002	2.31824E+000	1.20226E+000	9.02025E+001	4.61384E+002	2.78143E+002	2.30154E+002	2.98747E-001	1.18467E+000	-8.02614E-002	2.28260E+002	8.80335E+001	-1.18259E-001	2.30154E+002	1.38563E+002
2.13076E+002	6.49220E+002	3.51855E+002	1.82763E+002	1.18031E+000	1.46208E+000	6.90400E+003	6.20482E+002	1.00000E+000	7.78000E+002	1.50000E+001	8.60400E+004	1.72570E+000	2.54798E+001	1.42051E-002	1.75963E-002	4.79570E-002	7.23346E-002	2.28110E+004	3.51898E+002	1.82782E+002	9.65775E-003	9.65775E-003	4.59854E+005	5.30000E+001	4.40000E+001	0.00000E+000	8.37064E+001	3.58661E+002	2.34810E+002	1.00000E+002	1.13951E+000	2.75661E-002	0.00000E+000	2.27854E+002	2.61112E+000	1.10620E+000	9.02025E+001	4.61384E+002	2.78143E+002	2.30144E+002	2.98747E-001	1.18467E+000	-1.06636E-001	2.27854E+002	1.20932E+002	-1.18259E-001	2.30144E+002	1.38550E+002
1.97805E+002	6.42075E+002	3.51879E+002	1.82811E+002	1.18134E+000	1.49348E+000	6.95800E+003	6.27451E+002	1.00000E+000	7.79000E+002	1.60000E+001	8.61480E+004	1.76431E+000	2.53392E+001	1.41622E-002	1.79043E-002	5.02198E-002	7.89362E-002	2.28110E+004	3.51899E+002	1.82782E+002	9.65775E-003	9.65775E-003	4.59854E+005	5.30000E+001	4.50000E+001	0.00000E+000	7.92984E+001	3.64369E+002	2.26256E+002	1.00000E+002	1.12664E+000	3.40936E-002	0.00000E+000	2.29471E+002	2.51831E+000	1.14251E+000	9.02025E+001	4.61384E+002	2.78143E+002	2.30126E+002	2.98747E-001	1.18467E+000	-1.16697E-001	2.29471E+002	1.35791E+002	-1.18259E-001	2.30126E+002	1.38532E+002
2.05117E+002	7.13372E+002	3.51851E+002	1.82838E+002	1.19023E+000	1.55059E+000	8.00800E+003	9.13254E+002	1.00000E+000	7.80000E+002	3.30000E+001	8.62550E+004	1.84557E+000	2.67090E+001	1.33006E-002	1.73275E-002	5.55127E-002	9.29864E-002	2.28110E+004	3.51898E+002	1.82782E+002	9.65775E-003	9.65775E-003	4.59854E+005	5.30000E+001	4.60000E+001	0.00000E+000	8.31909E+001	4.04676E+002	2.55935E+002	1.00000E+002	1.25282E+000	3.31563E-002	0.00000E+000	-6.25808E+001	2.31969E+000	1.15616E+000	9.02025E+001	4.61384E+002	2.78143E+002	2.30128E+002	2.98747E-001	1.18467E+000	-1.31478E-001	2.28665E+002	-1.36183E+002	-1.18259E-001	2.30128E+002	1.38529E+002
2.19181E+002	7.13376E+002	3.51979E+002	1.82827E+002	1.15354E+000	1.41746E+000	7.19600E+003	7.57515E+002	1.00000E+000	7.81000E+002	3.40000E+001	8.63590E+004	1.63511E+000	2.67091E+001	1.35984E-002	1.67096E-002	4.50213E-002	6.68069E-002	2.28110E+004	3.51898E+002	1.82782E+002	9.65775E-003	9.65775E-003	4.59854E+005	5.30000E+001	4.70000E+001	0.00000E+000	7.07588E+001	4.11110E+002	2.57231E+002	1.00000E+002	1.24777E+000	3.93687E-002	0.00000E+000	2.28568E+002	2.33608E+000	1.21109E+000	9.02025E+001	4.61384E+002	2.78143E+002	2.30139E+002	2.98747E-001	1.18467E+000	-1.02652E-001	2.28568E+002	1.16498E+002	-1.18259E-001	2.30139E+002	1.38552E+002
2.02141E+002	7.05733E+002	3.51840E+002	1.82743E+002	1.21268E+000	1.57193E+000	8.16700E+003	7.17126E+002	1.00000E+000	7.83000E+002	3.60000E+001	8.65660E+004	1.90625E+000	2.65656E+001	1.34188E-002	1.73941E-002	5.32849E-002	8.82629E-002	2.28110E+004	3.51898E+002	1.82782E+002	9.65775E-003	9.65775E-003	4.59854E+005	5.30000E+001	4.80000E+001	0.00000E+000	9.35335E+001	3.44898E+002	3.11561E+002	1.00000E+002	1.27314E+000	2.12768E-002	0.00000E+000	2.15381E+002	2.59793E+000	1.02224E+000	9.02025E+001	4.61384E+002	2.78143E+002	2.30106E+002	2.98747E-001	1.18467E+000	-1.29011E-001	2.15381E+002	1.38377E+002	-1.18259E-001	2.30106E+002	1.38512E+002
1.99166E+002	8.67173E+002	3.51867E+002	1.82810E+002	1.17973E+000	1.51457E+000	9.46600E+003	9.70616E+002	1.00000E+000	7.84000E+002	1.90000E+001	8.66620E+004	1.78678E+000	2.94478E+001	1.21254E-002	1.55671E-002	5.25537E-002	8.56116E-002	2.28110E+004	3.51898E+002	1.82782E+002	9.65775E-003	9.65775E-003	4.59854E+005	5.30000E+001	4.90000E+001	0.00000E+000	8.83998E+001	5.24036E+002	3.05209E+002	1.00000E+002	1.54599E+000	2.80611E-002	0.00000E+000	-6.04738E+001	1.99292E+000	1.23776E+000	9.02025E+001	4.61384E+002	2.78143E+002	2.30085E+002	2.98747E-001	1.18467E+000	-1.24280E-001	2.30772E+002	-1.43950E+002	-1.18259E-001	2.30085E+002	1.38489E+002
2.03518E+002	8.30691E+002	3.51878E+002	1.82739E+002	1.14394E+000	1.53382E+000	8.91300E+003	9.37009E+002	1.00000E+000	7.85000E+002	2.30000E+001	8.67730E+004	1.75460E+000	2.88217E+001	1.21169E-002	1.62466E-002	5.23263E-002	9.28235E-002	2.28110E+004	3.51898E+002	1.82782E+002	9.65775E-003	9.65775E-003	4.59854E+005	5.30000E+001	5.00000E+001	0.00000E+000	8.55338E+001	4.65992E+002	3.14510E+002	1.00000E+002	1.46444E+000	2.78695E-002	0.00000E+000	-6.51980E+001	2.16488E+000	1.17427E+000	9.02025E+001	4.61384E+002	2.78143E+002	2.30057E+002	2.98747E-001	1.18467E+000	-1.45599E-001	2.26048E+002	-1.18832E+002	-1.18259E-001	2.30057E+002	1.38466E+002
2.05344E+002	7.69887E+002	3.51896E+002	1.82899E+002	1.18465E+000	1.44902E+000	8.10700E+003	8.53571E+002	1.00000E+000	7.86000E+002	3.20000E+001	8.68840E+004	1.71658E+000	2.77468E+001	1.31571E-002	1.60932E-002	5.01853E-002	7.41303E-002	2.28110E+004	3.51898E+002	1.82781E+002	9.65775E-003	9.65775E-003	4.59854E+005	5.30000E+001	5.10000E+001	0.00000E+000	8.71884E+001	4.56122E+002	2.71015E+002	1.00000E+002	1.37033E+000	3.58339E-002	0.00000E+000	2.30483E+002	2.22924E+000	1.19571E+000	9.02025E+001	4.61384E+002	2.78143E+002	2.30078E+002	2.98747E-001	1.18467E+000	-1.00379E-001	2.30483E+002	1.15482E+002	-1.18259E-001	2.30078E+002	1.38480E+002
1.99980E+002	7.31396E+002	3.51891E+002	1.82818E+002	1.20810E+000	1.54608E+000	8.31400E+003	6.19631E+002	1.00000E+000	7.87000E+002	3.40000E+001	8.69870E+004	1.86782E+000	2.70443E+001	1.32495E-002	1.69561E-002	5.18001E-002	8.36415E-002	2.28110E+004	3.51898E+002	1.82781E+002	9.65775E-003	9.65775E-003	4.59854E+005	5.30000E+001	5.20000E+001	0.00000E+000	7.03275E+001	4.36780E+002	2.58283E+002	1.00000E+002	1.29093E+000	2.45729E-002	0.00000E+000	2.30119E+002	2.11327E+000	1.24552E+000	9.02025E+001	4.61384E+002	2.78143E+002	2.30027E+002	2.98747E-001	1.18467E+000	-1.22712E-001	2.30119E+002	1.44518E+002	-1.18259E-001	2.30027E+002	1.38433E+002
2.06926E+002	7.71616E+002	3.51924E+002	1.82818E+002	1.23242E+000	1.65127E+000	9.44900E+003	9.28669E+002	1.00000E+000	7.88000E+002	2.50000E+001	8.70910E+004	2.03506E+000	2.77780E+001	1.26785E-002	1.69874E-002	5.89178E-002	1.04578E-001	2.28110E+004	3.51898E+002	1.82781E+002	9.65775E-003	9.65775E-003	4.59854E+005	5.30000E+001	5.30000E+001	0.00000E+000	9.14049E+001	4.13273E+002	3.11530E+002	1.00000E+002	1.38146E+000	3.30982E-002	0.00000E+000	-6.89204E+001	2.24699E+000	1.09880E+000	9.02025E+001	4.61384E+002	2.78143E+002	2.30020E+002	2.98747E-001	1.18467E+000	-1.45248E-001	2.22325E+002	-1.23061E+002	-1.18259E-001	2.30020E+002	1.38429E+002
1.92793E+002	4.76544E+002	3.50694E+002	1.82566E+002	1.24329E+000	1.73035E+000	6.15600E+003	6.16911E+002	1.00000E+000	7.95000E+002	7.80000E+001	8.78820E+004	2.15133E+000	2.18299E+001	1.58462E-002	2.20538E-002	5.97614E-002	1.13590E-001	2.45640E+004	3.50796E+002	1.82597E+002	2.18360E-002	2.18360E-002	1.89135E+005	2.30000E+001	1.00000E+000	0.00000E+000	1.60565E+002	8.39177E+001	2.43524E+002	1.00000E+002	8.18673E-001	3.64591E-002	0.00000E+000	1.57847E+002	3.89930E+000	7.84469E-001	2.00130E+002	1.13230E+002	3.34619E+002	1.60576E+002	6.59037E-001	8.37366E-001	-1.63791E-001	1.57847E+002	1.31082E+002	-1.61415E-001	1.60576E+002	1.30204E+002
1.78582E+002	4.65505E+002	3.50727E+002	1.82608E+002	1.26726E+000	1.88482E+000	6.53000E+003	4.12758E+002	1.00000E+000	7.96000E+002	1.36000E+002	8.80010E+004	2.38856E+000	2.15756E+001	1.56823E-002	2.33245E-002	6.12078E-002	1.32735E-001	2.45640E+004	3.50796E+002	1.82597E+002	2.18360E-002	2.18360E-002	1.89135E+005	2.30000E+001	2.00000E+000	0.00000E+000	1.57422E+002	8.34204E+001	2.49215E+002	1.00000E+002	8.23849E-001	3.10334E-002	0.00000E+000	-1.32570E+002	3.64391E+000	8.15055E-001	2.00130E+002	1.13230E+002	3.34619E+002	1.60612E+002	6.59037E-001	8.37366E-001	-1.95920E-001	1.58675E+002	-1.07778E+002	-1.61415E-001	1.60612E+002	1.30241E+002
1.79637E+002	5.11678E+002	3.50779E+002	1.82626E+002	1.29433E+000	1.67748E+000	6.69600E+003	7.18195E+002	1.00000E+000	7.98000E+002	7.40000E+001	8.82010E+004	2.17122E+000	2.26203E+001	1.58175E-002	2.04998E-002	6.57694E-002	1.09057E-001	2.45640E+004	3.50796E+002	1.82596E+002	2.18360E-002	2.18360E-002	1.89135E+005	2.30000E+001	4.00000E+000	0.00000E+000	1.75568E+002	7.48638E+001	2.91302E+002	1.00000E+002	9.13889E-001	5.15287E-002	0.00000E+000	1.55351E+002	3.16272E+000	9.27349E-001	2.00130E+002	1.13230E+002	3.34619E+002	1.60615E+002	6.59037E-001	8.37366E-001	-1.28928E-001	1.55351E+002	7.81481E+001	-1.61415E-001	1.60615E+002	1.30248E+002
1.80289E+002	4.45138E+002	3.50774E+002	1.82585E+002	1.27200E+000	1.83920E+000	6.15400E+003	6.41406E+002	1.00000E+000	7.99000E+002	1.50000E+002	8.83330E+004	2.33945E+000	2.10983E+001	1.62147E-002	2.34449E-002	6.91120E-002	1.42223E-001	2.45640E+004	3.50796E+002	1.82596E+002	2.18360E-002	2.18360E-002	1.89135E+005	2.30000E+001	5.00000E+000	0.00000E+000	1.47968E+002	6.83569E+001	2.45816E+002	1.00000E+002	7.79369E-001	5.49934E-002	0.00000E+000	-1.34635E+002	3.39204E+000	9.01926E-001	2.00130E+002	1.13230E+002	3.34619E+002	1.60596E+002	6.59037E-001	8.37366E-001	-1.82309E-001	1.56611E+002	-1.32337E+002	-1.61415E-001	1.60596E+002	1.30230E+002
1.84129E+002	4.88453E+002	3.50702E+002	1.82605E+002	1.28054E+000	1.74842E+000	6.54200E+003	4.91964E+002	1.00000E+000	8.00000E+002	7.20000E+001	8.84180E+004	2.23893E+000	2.21010E+001	1.58321E-002	2.16168E-002	6.03081E-002	1.10462E-001	2.45640E+004	3.50796E+002	1.82596E+002	2.18360E-002	2.18360E-002	1.89135E+005	2.30000E+001	6.00000E+000	0.00000E+000	1.49177E+002	9.02565E+001	2.66959E+002	1.00000E+002	8.55898E-001	2.68281E-002	0.00000E+000	1.62485E+002	3.40801E+000	8.70672E-001	2.00130E+002	1.13230E+002	3.34619E+002	1.60594E+002	6.59037E-001	8.37366E-001	-1.54468E-001	1.62485E+002	1.21717E+002	-1.61415E-001	1.60594E+002	1.30221E+002
1.92564E+002	4.89329E+002	3.50748E+002	1.82471E+002	1.29432E+000	1.70300E+000	6.48400E+003	7.37948E+002	1.00000E+000	8.02000E+002	7.50000E+001	8.86260E+004	2.20422E+000	2.21208E+001	1.60738E-002	2.11492E-002	6.85795E-002	1.17221E-001	2.45640E+004	3.50796E+002	1.82596E+002	2.18360E-002	2.18360E-002	1.89135E+005	2.30000E+001	7.00000E+000	0.00000E+000	1.54911E+002	8.98273E+001	2.70427E+002	1.00000E+002	8.69881E-001	6.81707E-002	0.00000E+000	1.61440E+002	3.44677E+000	8.64723E-001	2.00130E+002	1.13230E+002	3.34619E+002	1.60611E+002	6.59037E-001	8.37366E-001	-1.36352E-001	1.61440E+002	9.45616E+001	-1.61415E-001	1.60611E+002	1.30249E+002
1.84070E+002	5.95628E+002	3.50806E+002	1.82533E+002	1.26408E+000	1.69715E+000	7.69400E+003	7.60576E+002	1.00000E+000	8.03000E+002	4.90000E+001	8.87170E+004	2.14532E+000	2.44055E+001	1.44111E-002	1.93483E-002	5.91052E-002	1.04997E-001	2.45640E+004	3.50796E+002	1.82595E+002	2.18360E-002	2.18360E-002	1.89135E+005	2.30000E+001	8.00000E+000	0.00000E+000	1.93705E+002	1.14594E+002	3.20277E+002	1.00000E+002	1.05839E+000	4.20766E-002	0.00000E+000	1.61588E+002	3.36844E+000	8.12281E-001	2.00130E+002	1.13230E+002	3.34619E+002	1.60626E+002	6.59037E-001	8.37366E-001	-1.46247E-001	1.61588E+002	1.08808E+002	-1.61415E-001	1.60626E+002	1.30265E+002
1.94707E+002	4.76993E+002	3.50718E+002	1.82587E+002	1.21465E+000	1.62647E+000	5.73000E+003	6.18171E+002	1.00000E+000	8.05000E+002	1.31000E+002	8.89590E+004	1.97559E+000	2.18402E+001	1.60462E-002	2.14867E-002	5.78460E-002	1.01768E-001	2.45640E+004	3.50796E+002	1.82595E+002	2.18360E-002	2.18360E-002	1.89135E+005	2.30000E+001	9.00000E+000	0.00000E+000	1.57438E+002	7.10535E+001	2.61000E+002	1.00000E+002	8.25498E-001	4.77521E-002	0.00000E+000	1.56223E+002	3.49166E+000	9.08033E-001	2.00130E+002	1.13230E+002	3.34619E+002	1.60619E+002	6.59037E-001	8.37366E-001	-1.44952E-001	1.56223E+002	1.01564E+002	-1.61415E-001	1.60619E+002	1.30248E+002
1.93381E+002	5.93893E+002	3.50791E+002	1.82622E+002	1.23047E+000	1.78517E+000	7.77600E+003	7.89498E+002	1.00000E+000	8.06000E+002	4.20000E+001	8.90190E+004	2.19660E+000	2.43699E+001	1.39539E-002	2.02442E-002	6.48448E-002	1.34670E-001	2.45640E+004	3.50796E+002	1.82595E+002	2.18360E-002	2.18360E-002	1.89135E+005	2.30000E+001	1.00000E+001	0.00000E+000	1.92215E+002	9.33182E+001	3.33148E+002	1.00000E+002	1.04535E+000	5.31340E-002	0.00000E+000	-1.33270E+002	2.95990E+000	9.19510E-001	2.00130E+002	1.13230E+002	3.34619E+002	1.60620E+002	6.59037E-001	8.37366E-001	-1.83938E-001	1.57975E+002	-1.28332E+002	-1.61415E-001	1.60620E+002	1.30254E+002
1.93819E+002	6.83557E+002	3.50798E+002	1.82571E+002	1.26696E+000	1.75999E+000	9.10600E+003	7.66454E+002	1.00000E+000	8.07000E+002	3.00000E+001	8.91130E+004	2.22983E+000	2.61449E+001	1.32770E-002	1.84436E-002	5.64120E-002	1.07273E-001	2.45640E+004	3.50796E+002	1.82595E+002	2.18360E-002	2.18360E-002	1.89135E+005	2.30000E+001	1.10000E+001	0.00000E+000	2.19839E+002	1.20182E+002	3.68207E+002	1.00000E+002	1.19381E+000	2.98549E-002	0.00000E+000	1.59894E+002	2.95598E+000	8.50835E-001	2.00130E+002	1.13230E+002	3.34619E+002	1.60626E+002	6.59037E-001	8.37366E-001	-1.62880E-001	1.59894E+002	1.31753E+002	-1.61415E-001	1.60626E+002	1.30263E+002
1.85255E+002	7.26572E+002	3.50746E+002	1.82611E+002	1.27266E+000	1.77533E+000	9.78700E+003	7.67982E+002	1.00000E+000	8.08000E+002	2.80000E+001	8.92110E+004	2.25939E+000	2.69550E+001	1.28643E-002	1.79454E-002	5.89755E-002	1.13315E-001	2.45640E+004	3.50796E+002	1.82594E+002	2.18360E-002	2.18360E-002	1.89135E+005	2.30000E+001	1.20000E+001	0.00000E+000	2.38578E+002	1.27566E+002	4.15378E+002	1.00000E+002	1.32009E+000	2.76602E-002	0.00000E+000	1.59774E+002	2.72423E+000	8.90518E-001	2.00130E+002	1.13230E+002	3.34619E+002	1.60627E+002	6.59037E-001	8.37366E-001	-1.64917E-001	1.59774E+002	1.34732E+002	-1.61415E-001	1.60627E+002	1.30258E+002
1.83629E+002	6.30848E+002	3.50747E+002	1.82642E+002	1.30949E+000	1.84685E+000	8.99100E+003	7.17349E+002	1.00000E+000	8.09000E+002	4.00000E+001	8.93240E+004	2.41843E+000	2.51167E+001	1.38101E-002	1.94773E-002	6.32451E-002	1.24183E-001	2.45640E+004	3.50796E+002	1.82594E+002	2.18360E-002	2.18360E-002	1.89135E+005	2.30000E+001	1.30000E+001	0.00000E+000	2.01404E+002	1.08935E+002	3.46856E+002	1.00000E+002	1.10941E+000	2.66226E-002	0.00000E+000	1.59914E+002	2.88416E+000	8.77582E-001	2.00130E+002	1.13230E+002	3.34619E+002	1.60632E+002	6.59037E-001	8.37366E-001	-1.70249E-001	1.59914E+002	1.43090E+002	-1.61415E-001	1.60632E+002	1.30261E+002
1.74268E+002	6.88509E+002	3.50731E+002	1.82468E+002	1.28960E+000	1.80963E+000	9.53200E+003	8.33058E+002	1.00000E+000	8.10000E+002	3.50000E+001	8.94230E+004	2.33371E+000	2.62395E+001	1.32088E-002	1.85353E-002	6.19372E-002	1.20476E-001	2.45640E+004	3.50796E+002	1.82594E+002	2.18360E-002	2.18360E-002	1.89135E+005	2.30000E+001	1.40000E+001	0.00000E+000	2.26457E+002	1.08957E+002	3.78148E+002	1.00000E+002	1.20344E+000	3.35366E-002	0.00000E+000	1.57420E+002	2.75466E+000	8.92382E-001	2.00130E+002	1.13230E+002	3.34619E+002	1.60645E+002	6.59037E-001	8.37366E-001	-1.67793E-001	1.57420E+002	1.36800E+002	-1.61415E-001	1.60645E+002	1.30282E+002
1.71150E+002	6.31841E+002	3.50760E+002	1.82559E+002	1.31080E+000	1.81585E+000	8.90500E+003	6.97930E+002	1.00000E+000	8.11000E+002	3.90000E+001	8.95350E+004	2.38021E+000	2.51365E+001	1.38905E-002	1.92425E-002	6.24986E-002	1.18396E-001	2.45640E+004	3.50797E+002	1.82593E+002	2.18360E-002	2.18360E-002	1.89135E+005	2.30000E+001	1.50000E+001	0.00000E+000	1.90669E+002	1.10413E+002	3.78838E+002	1.00000E+002	1.15545E+000	3.45683E-002	0.00000E+000	1.62147E+002	2.61693E+000	9.71857E-001	2.00130E+002	1.13230E+002	3.34619E+002	1.60658E+002	6.59037E-001	8.37366E-001	-1.61530E-001	1.62147E+002	1.31956E+002	-1.61415E-001	1.60658E+002	1.30293E+002
1.87077E+002	6.64108E+002	3.50794E+002	1.82554E+002	1.27286E+000	1.80238E+000	9.05000E+003	7.79040E+002	1.00000E+000	8.12000E+002	3.40000E+001	8.96330E+004	2.29418E+000	2.57703E+001	1.33800E-002	1.89462E-002	6.34641E-002	1.25706E-001	2.45640E+004	3.50797E+002	1.82594E+002	2.18360E-002	2.18360E-002	1.89135E+005	2.30000E+001	1.60000E+001	0.00000E+000	2.18063E+002	1.12899E+002	3.53552E+002	1.00000E+002	1.15229E+000	3.09289E-002	0.00000E+000	1.58461E+002	2.99270E+000	8.42991E-001	2.00130E+002	1.13230E+002	3.34619E+002	1.60634E+002	6.59037E-001	8.37366E-001	-1.72187E-001	1.58461E+002	1.44668E+002	-1.61415E-001	1.60634E+002	1.30272E+002
1.71092E+002	6.48812E+002	3.50795E+002	1.82568E+002	1.33626E+000	1.81332E+000	9.29800E+003	7.27647E+002	1.00000E+000	8.13000E+002	3.70000E+001	8.97450E+004	2.42306E+000	2.54718E+001	1.38578E-002	1.88053E-002	5.73899E-002	1.04155E-001	2.45640E+004	3.50797E+002	1.82594E+002	2.18360E-002	2.18360E-002	1.89135E+005	2.30000E+001	1.70000E+001	0.00000E+000	2.19036E+002	1.19124E+002	3.38567E+002	1.00000E+002	1.13614E+000	2.45080E-002	0.00000E+000	1.59039E+002	3.16708E+000	7.85883E-001	2.00130E+002	1.13230E+002	3.34619E+002	1.60635E+002	6.59037E-001	8.37366E-001	-1.51470E-001	1.59039E+002	1.13862E+002	-1.61415E-001	1.60635E+002	1.30272E+002
1.79587E+002	5.81025E+002	3.50751E+002	1.82561E+002	1.31979E+000	1.80140E+000	8.19200E+003	6.51349E+002	1.00000E+000	8.14000E+002	4.60000E+001	8.98650E+004	2.37747E+000	2.41045E+001	1.45817E-002	1.99029E-002	6.52378E-002	1.20010E-001	2.45640E+004	3.50796E+002	1.82594E+002	2.18360E-002	2.18360E-002	1.89135E+005	2.30000E+001	1.80000E+001	0.00000E+000	1.72840E+002	9.89250E+001	3.31537E+002	1.00000E+002	1.02356E+000	3.28517E-002	0.00000E+000	1.61707E+002	2.80001E+000	9.47014E-001	2.00130E+002	1.13230E+002	3.34619E+002	1.60608E+002	6.59037E-001	8.37366E-001	-1.54305E-001	1.61707E+002	1.20704E+002	-1.61415E-001	1.60608E+002	1.30242E+002
1.80890E+002	6.64393E+002	3.50775E+002	1.82564E+002	1.28760E+000	1.80582E+000	9.16700E+003	5.48850E+002	1.00000E+000	8.15000E+002	3.30000E+001	8.99540E+004	2.32518E+000	2.57758E+001	1.34484E-002	1.88608E-002	5.92072E-002	1.14847E-001	2.45640E+004	3.50797E+002	1.82594E+002	2.18360E-002	2.18360E-002	1.89135E+005	2.30000E+001	1.90000E+001	0.00000E+000	2.20933E+002	1.03542E+002	3.64782E+002	1.00000E+002	1.16193E+000	2.40712E-002	0.00000E+000	1.56790E+002	2.80973E+000	8.92141E-001	2.00130E+002	1.13230E+002	3.34619E+002	1.60611E+002	6.59037E-001	8.37366E-001	-1.67521E-001	1.56790E+002	1.35749E+002	-1.61415E-001	1.60611E+002	1.30247E+002
1.78607E+002	7.34535E+002	3.50795E+002	1.82561E+002	1.32353E+000	1.69976E+000	9.92200E+003	9.02439E+002	1.00000E+000	8.16000E+002	2.80000E+001	9.00510E+004	2.24968E+000	2.71023E+001	1.32872E-002	1.70643E-002	5.90833E-002	9.63919E-002	2.45640E+004	3.50797E+002	1.82593E+002	2.18360E-002	2.18360E-002	1.89135E+005	2.30000E+001	2.00000E+001	0.00000E+000	2.31051E+002	1.25761E+002	4.18653E+002	1.00000E+002	1.31234E+000	2.92805E-002	0.00000E+000	1.60419E+002	2.62678E+000	9.17249E-001	2.00130E+002	1.13230E+002	3.34619E+002	1.60618E+002	6.59037E-001	8.37366E-001	-1.24444E-001	1.60419E+002	7.70869E+001	-1.61415E-001	1.60618E+002	1.30256E+002
1.80133E+002	6.55571E+002	3.50888E+002	1.82639E+002	1.34736E+000	1.84034E+000	9.55800E+003	8.00180E+002	1.00000E+000	8.17000E+002	3.40000E+001	9.01560E+004	2.47961E+000	2.56041E+001	1.37817E-002	1.88241E-002	7.03990E-002	1.30076E-001	2.45640E+004	3.50797E+002	1.82593E+002	2.18360E-002	2.18360E-002	1.89135E+005	2.30000E+001	2.10000E+001	0.00000E+000	2.21724E+002	1.26592E+002	3.31652E+002	1.00000E+002	1.13940E+000	3.88993E-002	0.00000E+000	1.59947E+002	3.31420E+000	7.40711E-001	2.00130E+002	1.13230E+002	3.34619E+002	1.60640E+002	6.59037E-001	8.37366E-001	-1.54650E-001	1.59947E+002	1.19463E+002	-1.61415E-001	1.60640E+002	1.30281E+002
1.88158E+002	4.56595E+002	3.52690E+002	1.84276E+002	1.26060E+000	1.33443E+000	4.76300E+003	4.06785E+002	1.00000E+000	8.79000E+002	2.90000E+001	9.66530E+004	1.68218E+000	2.13681E+001	1.82657E-002	1.93355E-002	5.31437E-002	5.91299E-002	2.69980E+004	3.52690E+002	1.84276E+002	5.31437E-002	5.91299E-002	4.76300E+003	1.00000E+000	1.00000E+000	0.00000E+000	2.18691E+002	1.89191E+002	6.68422E+001	1.00000E+002	7.47526E-001	4.66096E-002	0.00000E+000	2.92376E+002	6.08144E+000	5.71827E-001	2.18691E+002	1.89191E+002	6.68422E+001	2.92376E+002	6.08144E+000	5.71827E-001	-2.84493E-002	1.13065E+000	9.09118E+001	-2.84493E-002	1.13065E+000	9.09118E+001
1.68751E+002	1.75299E+002	3.51118E+002	1.83505E+002	1.35797E+000	1.43533E+000	2.09400E+003	1.66790E+002	1.00000E+000	9.93000E+002	4.50000E+001	1.08725E+005	1.94914E+000	1.32401E+001	2.96758E-002	3.13663E-002	8.25703E-002	9.15500E-002	3.02820E+004	3.51118E+002	1.83505E+002	8.25703E-002	9.15500E-002	2.09400E+003	1.00000E+000	1.00000E+000	0.00000E+000	7.65558E+001	7.52037E+001	2.47959E+001	1.00000E+002	2.78894E-001	1.08107E-001	0.00000E+000	2.78979E+002	8.39402E+000	6.24817E-001	7.65558E+001	7.52037E+001	2.47959E+001	2.78979E+002	8.39402E+000	6.24817E-001	-2.76928E-002	2.78979E+002	7.65518E+001	-2.76928E-002	2.78979E+002	7.65518E+001
2.21030E+002	7.27627E+002	3.52858E+002	1.84540E+002	1.43369E+000	1.41372E+000	8.60700E+003	1.71510E+003	1.00000E+000	1.14800E+003	1.80000E+001	1.24382E+005	2.02683E+000	2.69746E+001	1.54536E-002	1.52383E-002	1.43080E-001	1.39147E-001	3.47850E+004	3.52932E+002	1.84548E+002	6.44507E-002	6.44507E-002	4.79730E+004	4.00000E+000	1.00000E+000	0.00000E+000	3.60877E+002	1.35186E+002	2.77370E+002	1.00000E+002	1.25386E+000	9.32165E-002	0.00000E+000	1.14073E+002	5.68613E+000	4.54955E-001	5.07591E+002	1.97430E+002	2.70941E+002	3.72319E+002	2.83165E+000	3.86967E-001	7.01333E-003	1.14073E+002	-1.27782E+002	8.40416E-002	8.10734E+001	4.01148E+001
2.83125E+002	1.18832E+003	3.52899E+002	1.84591E+002	1.57103E+000	1.34108E+000	1.51850E+004	6.42660E+003	1.00000E+000	1.15000E+003	0.00000E+000	1.24575E+005	2.10686E+000	3.44721E+001	1.27490E-002	1.08829E-002	1.10467E-001	8.07139E-002	3.47850E+004	3.52932E+002	1.84549E+002	6.44507E-002	6.44507E-002	4.79730E+004	4.00000E+000	2.00000E+000	0.00000E+000	6.42214E+002	2.65483E+002	3.30388E+002	1.00000E+002	1.97023E+000	1.45475E-001	0.00000E+000	3.66961E+002	5.43585E+000	3.58291E-001	5.07591E+002	1.97430E+002	2.70941E+002	3.72324E+002	2.83165E+000	3.86967E-001	7.89640E-002	7.57153E+001	4.10127E+001	8.40416E-002	8.10781E+001	4.01204E+001
2.18537E+002	6.95023E+002	3.52886E+002	1.84254E+002	1.42781E+000	1.36586E+000	7.90700E+003	8.30106E+002	1.00000E+000	1.16000E+003	2.10000E+001	1.25610E+005	1.95019E+000	2.63633E+001	1.60570E-002	1.53603E-002	1.43408E-001	1.31317E-001	3.51450E+004	3.52886E+002	1.84254E+002	1.43408E-001	1.31317E-001	7.90700E+003	1.00000E+000	1.00000E+000	0.00000E+000	3.48367E+002	1.64911E+002	1.96315E+002	1.00000E+002	1.13442E+000	5.49757E-002	0.00000E+000	3.71250E+002	1.04250E+001	2.58898E-001	3.48367E+002	1.64911E+002	1.96315E+002	3.71250E+002	1.04250E+001	2.58898E-001	2.21748E-002	8.00041E+001	1.12140E+002	2.21748E-002	8.00041E+001	1.12140E+002
2.09444E+002	6.08908E+002	3.52594E+002	1.84292E+002	1.58002E+000	1.43905E+000	8.06500E+003	7.32912E+002	1.00000E+000	1.16400E+003	1.40000E+001	1.26011E+005	2.27372E+000	2.46761E+001	1.75938E-002	1.60241E-002	1.27187E-001	1.05728E-001	3.52560E+004	3.52620E+002	1.84351E+002	7.80287E-002	7.80287E-002	2.14000E+004	3.00000E+000	1.00000E+000	0.00000E+000	2.45791E+002	1.34724E+002	2.30163E+002	1.00000E+002	9.99770E-001	4.69856E-002	0.00000E+000	4.30860E+002	7.17647E+000	3.72390E-001	2.56824E+002	1.34428E+002	1.85316E+002	4.07181E+002	7.16292E+000	2.29042E-001	4.66929E-002	1.39614E+002	1.43437E+002	8.40857E-002	1.15936E+002	7.49127E+001
2.29188E+002	6.07705E+002	3.52788E+002	1.84516E+002	1.46928E+000	1.27786E+000	6.70800E+003	8.23644E+002	1.00000E+000	1.16500E+003	2.00000E+001	1.26119E+005	1.87753E+000	2.46517E+001	1.79394E-002	1.56022E-002	1.39169E-001	1.05576E-001	3.52560E+004	3.52619E+002	1.84351E+002	7.80287E-002	7.80287E-002	2.14000E+004	3.00000E+000	2.00000E+000	0.00000E+000	2.64772E+002	1.38931E+002	2.13180E+002	1.00000E+002	1.00262E+000	6.28414E-002	0.00000E+000	4.19074E+002	1.01595E+001	2.88431E-001	2.56824E+002	1.34428E+002	1.85316E+002	4.07205E+002	7.16292E+000	2.29042E-001	6.96809E-002	1.27829E+002	1.04406E+002	8.40857E-002	1.15959E+002	7.49412E+001
2.56478E+002	6.99880E+002	3.51729E+002	1.84070E+002	1.42164E+000	1.33221E+000	8.11800E+003	2.74533E+003	1.00000E+000	1.16700E+003	2.00000E+000	1.26301E+005	1.89392E+000	2.64552E+001	1.57785E-002	1.47859E-002	1.02143E-001	8.98577E-002	3.53340E+004	3.51611E+002	1.84098E+002	7.43522E-002	7.43522E-002	3.20270E+004	3.00000E+000	1.00000E+000	0.00000E+000	3.79726E+002	1.55024E+002	1.77712E+002	1.00000E+002	1.12916E+000	1.84249E-001	0.00000E+000	3.60022E+002	6.79707E+000	3.91891E-001	5.71418E+002	2.77097E+002	1.88259E+002	3.31340E+002	2.83327E+000	4.73331E-001	3.24765E-002	6.87766E+001	8.90091E+001	2.68944E-002	4.00947E+001	6.67388E+001
2.60072E+002	8.12585E+002	3.51786E+002	1.84224E+002	1.44636E+000	1.31218E+000	9.47100E+003	1.76690E+003	1.00000E+000	1.16800E+003	2.00000E+000	1.26399E+005	1.89788E+000	2.85059E+001	1.48620E-002	1.34833E-002	7.66261E-002	6.33479E-002	3.53340E+004	3.51612E+002	1.84097E+002	7.43522E-002	7.43522E-002	3.20270E+004	3.00000E+000	2.00000E+000	0.00000E+000	4.79112E+002	1.93064E+002	1.65180E+002	1.00000E+002	1.31141E+000	8.17795E-002	0.00000E+000	3.43980E+002	4.70351E+000	5.24314E-001	5.71418E+002	2.77097E+002	1.88259E+002	3.31346E+002	2.83327E+000	4.73331E-001	4.86397E-002	5.27341E+001	5.42158E+001	2.68944E-002	4.01003E+001	6.67415E+001
2.96321E+002	1.31464E+003	3.51431E+002	1.84030E+002	1.34697E+000	1.32315E+000	1.44380E+004	2.79757E+003	1.00000E+000	1.16900E+003	1.00000E+000	1.26505E+005	1.78225E+000	3.62580E+001	1.12100E-002	1.10118E-002	5.95314E-002	5.74856E-002	3.53340E+004	3.51612E+002	1.84097E+002	7.43522E-002	7.43522E-002	3.20270E+004	3.00000E+000	3.00000E+000	0.00000E+000	7.39751E+002	4.00858E+002	2.09329E+002	1.00000E+002	2.10784E+000	4.51097E-002	0.00000E+000	3.20071E+002	3.82431E+000	5.22282E-001	5.71418E+002	2.77097E+002	1.88259E+002	3.31371E+002	2.83327E+000	4.73331E-001	8.92055E-003	2.88254E+001	7.59515E+001	2.68944E-002	4.01259E+001	6.67467E+001
3.21163E+002	1.30694E+003	3.52579E+002	1.84602E+002	1.48494E+000	1.23874E+000	1.48020E+004	1.02882E+004	1.00000E+000	1.17000E+003	2.00000E+000	1.26605E+005	1.83945E+000	3.61516E+001	1.22053E-002	1.01817E-002	1.10798E-001	7.73296E-002	3.54220E+004	3.52579E+002	1.84602E+002	1.10798E-001	7.73296E-002	1.48020E+004	1.00000E+000	1.00000E+000	0.00000E+000	6.90837E+002	2.44361E+002	4.47647E+002	1.00000E+002	2.22273E+000	2.12059E-001	0.00000E+000	3.91440E+002	4.48131E+000	4.40196E-001	6.90837E+002	2.44361E+002	4.47647E+002	3.91440E+002	4.48131E+000	4.40196E-001	9.03941E-002	1.00195E+002	5.12950E+001	9.03941E-002	1.00195E+002	5.12950E+001
3.07049E+002	1.41838E+003	3.53257E+002	1.84275E+002	1.52802E+000	1.41006E+000	1.83110E+004	1.29678E+004	1.00000E+000	1.17100E+003	2.00000E+000	1.26700E+005	2.15460E+000	3.76614E+001	1.12920E-002	1.04204E-002	1.28030E-001	1.09108E-001	3.54470E+004	3.53187E+002	1.84288E+002	6.59533E-002	6.59533E-002	3.60870E+004	2.00000E+000	1.00000E+000	0.00000E+000	5.86763E+002	2.81867E+002	4.65911E+002	1.00000E+002	2.16745E+000	2.25277E-001	0.00000E+000	4.14149E+002	5.35479E+000	3.31217E-001	5.54910E+002	3.32169E+002	4.58344E+002	1.39537E+002	5.40471E+000	2.33756E-001	4.01461E-002	1.22903E+002	1.34398E+002	2.23265E-002	1.39537E+002	-1.19716E+002
2.92614E+002	1.41548E+003	3.53115E+002	1.84301E+002	1.44426E+000	1.43393E+000	1.77760E+004	6.85187E+003	1.00000E+000	1.17200E+003	1.00000E+000	1.26797E+005	2.07097E+000	3.76229E+001	1.08325E-002	1.07550E-002	9.01488E-002	8.88742E-002	3.54470E+004	3.53187E+002	1.84288E+002	6.59533E-002	6.59533E-002	3.60870E+004	2.00000E+000	2.00000E+000	0.00000E+000	5.22099E+002	3.83986E+002	4.50551E+002	1.00000E+002	2.21221E+000	1.07582E-001	0.00000E+000	1.69361E+002	9.19418E+000	1.95786E-001	5.54910E+002	3.32169E+002	4.58344E+002	1.39555E+002	5.40471E+000	2.33756E-001	3.58863E-003	1.69361E+002	-6.85690E+001	2.23265E-002	1.39555E+002	-1.19711E+002
4.81764E+002	1.36566E+003	3.53980E+002	1.84433E+002	1.17560E+000	1.33766E+000	1.33220E+004	2.98556E+004	1.00000E+000	1.17300E+003	0.00000E+000	1.26897E+005	1.57255E+000	3.69548E+001	1.01853E-002	1.15894E-002	9.26732E-002	1.19800E-001	3.55030E+004	3.54118E+002	1.84569E+002	8.70198E-002	8.70198E-002	2.86470E+004	2.00000E+000	1.00000E+000	0.00000E+000	3.79338E+002	8.15719E+002	3.25205E+002	1.00000E+002	2.47824E+000	4.05826E-001	0.00000E+000	2.40926E+002	2.20051E+000	9.44936E-001	3.67254E+002	8.03506E+002	2.74264E+002	2.44376E+002	1.40034E+000	1.01260E+000	-6.44841E-002	2.40926E+002	8.16741E+001	-5.99702E-002	2.44376E+002	7.97444E+001
4.15689E+002	1.37233E+003	3.54238E+002	1.84687E+002	1.27204E+000	1.42386E+000	1.53250E+004	2.50731E+004	1.00000E+000	1.17500E+003	0.00000E+000	1.27097E+005	1.81121E+000	3.70450E+001	1.02755E-002	1.15018E-002	9.45421E-002	1.18298E-001	3.55030E+004	3.54118E+002	1.84569E+002	8.70198E-002	8.70198E-002	2.86470E+004	2.00000E+000	2.00000E+000	0.00000E+000	3.56750E+002	7.92890E+002	2.29981E+002	1.00000E+002	2.23239E+000	3.62394E-001	0.00000E+000	2.47312E+002	1.79086E+000	1.08255E+000	3.67254E+002	8.03506E+002	2.74264E+002	2.44407E+002	1.40034E+000	1.01260E+000	-5.63122E-002	2.47312E+002	7.83556E+001	-5.99702E-002	2.44407E+002	7.97841E+001
3.59366E+002	1.47602E+003	3.53476E+002	1.84726E+002	1.56418E+000	1.32073E+000	1.85810E+004	1.67456E+004	1.00000E+000	1.17600E+003	0.00000E+000	1.27192E+005	2.06586E+000	3.84190E+001	1.14750E-002	9.68903E-003	1.13011E-001	8.07544E-002	3.55870E+004	3.53447E+002	1.84769E+002	6.07557E-002	6.07557E-002	7.18970E+004	4.00000E+000	1.00000E+000	0.00000E+000	5.87705E+002	5.00156E+002	3.95637E+002	1.00000E+002	2.39472E+000	2.45213E-001	0.00000E+000	2.42645E+002	9.89051E+000	1.78016E-001	6.13040E+002	3.76970E+002	4.72041E+002	4.28493E+002	5.32360E+000	1.68132E-001	8.43857E-002	2.42645E+002	-8.99422E+001	1.34260E-001	1.37247E+002	3.04927E+001
3.09640E+002	1.51696E+003	3.52912E+002	1.84379E+002	1.56576E+000	1.32628E+000	1.91200E+004	1.09454E+004	1.00000E+000	1.17700E+003	0.00000E+000	1.27286E+005	2.07664E+000	3.89482E+001	1.13235E-002	9.59161E-003	1.10863E-001	7.97230E-002	3.56110E+004	3.52912E+002	1.84379E+002	1.10863E-001	7.97230E-002	1.91200E+004	1.00000E+000	1.00000E+000	0.00000E+000	7.32341E+002	3.09979E+002	5.41161E+002	1.00000E+002	2.56245E+000	1.51181E-001	0.00000E+000	4.04573E+002	4.67769E+000	3.71053E-001	7.32341E+002	3.09979E+002	5.41161E+002	4.04573E+002	4.67769E+000	3.71053E-001	8.28074E-002	1.13328E+002	7.39080E+001	8.28074E-002	1.13328E+002	7.39080E+001
2.71127E+002	1.83563E+003	3.52119E+002	1.83941E+002	1.55876E+000	1.31220E+000	2.26220E+004	4.51067E+003	1.00000E+000	1.17800E+003	0.00000E+000	1.27392E+005	2.04540E+000	4.28443E+001	1.03637E-002	8.72437E-003	9.83534E-002	6.98750E-002	3.56460E+004	3.52119E+002	1.83941E+002	9.83534E-002	6.98750E-002	2.26220E+004	1.00000E+000	1.00000E+000	0.00000E+000	6.79666E+002	3.84621E+002	7.36075E+002	1.00000E+002	2.96844E+000	3.10841E-002	0.00000E+000	4.37458E+002	3.36738E+000	4.73864E-001	6.79666E+002	3.84621E+002	7.36075E+002	4.37458E+002	3.36738E+000	4.73864E-001	8.58816E-002	1.46212E+002	1.02939E+002	8.58816E-002	1.46212E+002	1.02939E+002
2.82587E+002	1.52050E+003	3.52889E+002	1.84872E+002	1.69788E+000	1.31677E+000	2.03180E+004	1.16447E+004	1.00000E+000	1.18000E+003	3.00000E+000	1.27590E+005	2.23572E+000	3.89936E+001	1.19115E-002	9.23783E-003	1.37950E-001	8.31952E-002	3.57020E+004	3.52909E+002	1.84806E+002	6.78111E-002	6.78111E-002	3.90460E+004	2.00000E+000	1.00000E+000	0.00000E+000	7.54521E+002	3.35209E+002	5.39645E+002	1.00000E+002	2.63278E+000	1.39773E-001	0.00000E+000	4.02252E+002	5.10699E+000	3.29690E-001	7.25751E+002	3.23213E+002	5.58995E+002	4.09382E+002	3.37918E+000	3.59428E-001	1.26420E-001	1.11006E+002	1.50241E+001	1.27084E-001	1.18136E+002	2.12460E+001
2.94736E+002	1.49803E+003	3.52931E+002	1.84733E+002	1.63687E+000	1.26581E+000	1.87280E+004	1.04333E+004	1.00000E+000	1.18100E+003	2.00000E+000	1.27697E+005	2.07196E+000	3.87043E+001	1.19610E-002	9.24960E-003	1.29479E-001	7.76745E-002	3.57020E+004	3.52909E+002	1.84806E+002	6.78111E-002	6.78111E-002	3.90460E+004	2.00000E+000	2.00000E+000	0.00000E+000	6.94539E+002	3.10200E+002	5.79988E+002	1.00000E+002	2.58004E+000	1.37878E-001	0.00000E+000	4.15897E+002	4.37797E+000	4.00583E-001	7.25751E+002	3.23213E+002	5.58995E+002	4.09404E+002	3.37918E+000	3.59428E-001	1.27832E-001	1.24651E+002	2.67459E+001	1.27084E-001	1.18159E+002	2.12790E+001
3.66958E+002	1.55164E+003	3.53330E+002	1.84785E+002	1.58654E+000	1.24894E+000	1.87190E+004	2.29044E+004	1.00000E+000	1.18200E+003	2.00000E+000	1.27800E+005	1.98149E+000	3.93909E+001	1.15961E-002	9.12848E-003	1.33395E-001	8.28754E-002	3.55870E+004	3.53446E+002	1.84768E+002	6.07557E-002	6.07557E-002	7.18970E+004	4.00000E+000	3.00000E+000	0.00000E+000	6.59227E+002	4.36248E+002	4.87574E+002	1.00000E+002	2.56371E+000	2.99291E-001	0.00000E+000	4.39260E+002	1.72697E+001	1.01574E-001	6.13040E+002	3.76970E+002	4.72041E+002	4.28576E+002	5.32360E+000	1.68132E-001	1.19066E-001	1.48015E+002	6.20302E+001	1.34260E-001	1.37331E+002	3.05604E+001
2.59017E+002	1.32693E+003	3.52070E+002	1.84586E+002	1.54104E+000	1.35456E+000	1.67630E+004	2.78905E+003	1.00000E+000	1.18600E+003	1.00000E+000	1.28186E+005	2.08743E+000	3.64270E+001	1.19025E-002	1.04622E-002	9.00015E-002	6.97334E-002	3.58670E+004	3.52070E+002	1.84586E+002	9.00015E-002	6.97334E-002	1.67630E+004	1.00000E+000	1.00000E+000	0.00000E+000	7.07919E+002	2.15756E+002	3.67326E+002	1.00000E+002	2.05226E+000	4.68443E-002	0.00000E+000	3.75796E+002	3.51909E+000	5.26751E-001	7.07919E+002	2.15756E+002	3.67326E+002	3.75796E+002	3.51909E+000	5.26751E-001	6.44014E-002	8.45502E+001	6.74030E+001	6.44014E-002	8.45502E+001	6.74030E+001
3.31602E+002	1.26014E+003	3.52621E+002	1.84411E+002	1.53172E+000	1.29595E+000	1.53100E+004	1.40366E+004	1.00000E+000	1.18700E+003	2.00000E+000	1.28277E+005	1.98503E+000	3.54985E+001	1.23792E-002	1.04737E-002	1.25841E-001	9.02731E-002	3.58850E+004	3.52737E+002	1.84516E+002	6.00962E-002	6.00962E-002	4.64400E+004	3.00000E+000	1.00000E+000	0.00000E+000	5.88664E+002	2.34039E+002	4.85329E+002	1.00000E+002	2.12813E+000	2.93478E-001	0.00000E+000	4.12270E+002	4.25810E+000	4.55521E-001	6.04880E+002	2.41975E+002	4.23274E+002	3.98998E+002	2.88785E+000	3.85647E-001	8.33788E-002	1.21024E+002	8.08720E+001	9.26804E-002	1.07752E+002	5.59920E+001
2.86703E+002	1.19769E+003	3.52806E+002	1.84497E+002	1.60882E+000	1.37835E+000	1.60470E+004	8.34732E+003	1.00000E+000	1.18800E+003	3.00000E+000	1.28377E+005	2.21751E+000	3.46077E+001	1.27002E-002	1.08808E-002	1.19517E-001	8.79227E-002	3.58850E+004	3.52737E+002	1.84517E+002	6.00962E-002	6.00962E-002	4.64400E+004	3.00000E+000	2.00000E+000	0.00000E+000	6.09419E+002	2.55502E+002	4.08653E+002	1.00000E+002	2.05132E+000	1.90332E-001	0.00000E+000	3.95084E+002	5.46866E+000	3.46444E-001	6.04880E+002	2.41975E+002	4.23274E+002	3.98985E+002	2.88785E+000	3.85647E-001	7.71529E-002	1.03838E+002	7.13487E+001	9.26804E-002	1.07740E+002	5.59912E+001
2.95381E+002	1.17119E+003	3.52782E+002	1.84645E+002	1.64443E+000	1.29587E+000	1.50830E+004	6.78550E+003	1.00000E+000	1.18900E+003	3.00000E+000	1.28486E+005	2.13097E+000	3.42227E+001	1.33897E-002	1.05516E-002	1.21876E-001	7.59904E-002	3.58850E+004	3.52737E+002	1.84517E+002	6.00962E-002	6.00962E-002	4.64400E+004	3.00000E+000	3.00000E+000	0.00000E+000	6.16510E+002	2.35639E+002	3.75840E+002	1.00000E+002	1.96851E+000	1.63002E-001	0.00000E+000	3.85866E+002	5.01502E+000	3.89668E-001	6.04880E+002	2.41975E+002	4.23274E+002	3.98993E+002	2.88785E+000	3.85647E-001	1.18544E-001	9.46201E+001	9.29532E+000	9.26804E-002	1.07748E+002	5.59895E+001
2.66197E+002	1.26628E+003	3.53307E+002	1.84628E+002	1.59525E+000	1.39673E+000	1.67660E+004	1.11426E+004	1.00000E+000	1.19000E+003	3.00000E+000	1.28596E+005	2.22813E+000	3.55848E+001	1.23201E-002	1.07869E-002	1.48295E-001	1.13811E-001	3.59910E+004	3.53307E+002	1.84628E+002	1.48295E-001	1.13811E-001	1.67660E+004	1.00000E+000	1.00000E+000	0.00000E+000	5.99822E+002	2.53266E+002	4.09342E+002	1.00000E+002	2.03510E+000	1.91010E-001	0.00000E+000	3.96950E+002	5.35115E+000	3.46378E-001	5.99822E+002	2.53266E+002	4.09342E+002	3.96950E+002	5.35115E+000	3.46378E-001	6.63536E-002	1.05704E+002	8.63224E+001	6.63536E-002	1.05704E+002	8.63224E+001
2.38386E+002	7.73022E+002	3.52183E+002	1.84604E+002	1.47427E+000	1.26404E+000	8.77400E+003	9.44107E+002	1.00000E+000	1.19200E+003	3.10000E+001	1.28841E+005	1.86353E+000	2.78033E+001	1.57390E-002	1.34947E-002	9.08441E-002	6.71778E-002	3.60530E+004	3.52371E+002	1.84537E+002	9.47186E-002	9.47186E-002	2.22210E+004	2.00000E+000	1.00000E+000	0.00000E+000	3.85595E+002	1.37969E+002	2.51427E+002	1.00000E+002	1.24610E+000	4.80854E-002	0.00000E+000	3.92235E+002	5.89512E+000	4.34630E-001	4.26441E+002	1.70149E+002	3.17418E+002	4.04422E+002	3.94785E+000	4.07820E-001	7.67734E-002	1.00990E+002	6.89056E+001	6.46686E-002	1.13176E+002	9.57180E+001
2.29690E+002	9.74932E+002	3.52561E+002	1.84164E+002	1.38551E+000	1.33730E+000	1.07970E+004	1.17574E+003	1.00000E+000	1.19300E+003	2.30000E+001	1.28929E+005	1.85284E+000	3.12239E+001	1.33339E-002	1.28700E-002	1.07827E-001	1.00516E-001	3.60790E+004	3.52561E+002	1.84164E+002	1.07827E-001	1.00516E-001	1.07970E+004	1.00000E+000	1.00000E+000	0.00000E+000	4.82465E+002	1.64395E+002	3.38213E+002	1.00000E+002	1.58940E+000	3.60673E-002	0.00000E+000	3.98067E+002	4.85538E+000	4.75704E-001	4.82465E+002	1.64395E+002	3.38213E+002	3.98067E+002	4.85538E+000	4.75704E-001	1.77067E-002	1.06821E+002	1.44034E+002	1.77067E-002	1.06821E+002	1.44034E+002
2.45987E+002	1.05427E+003	3.52494E+002	1.84493E+002	1.55559E+000	1.38693E+000	1.34470E+004	1.83914E+003	1.00000E+000	1.19500E+003	5.00000E+000	1.29114E+005	2.15750E+000	3.24695E+001	1.34148E-002	1.19603E-002	1.25312E-001	9.97721E-002	3.60530E+004	3.52372E+002	1.84537E+002	9.47186E-002	9.47186E-002	2.22210E+004	2.00000E+000	2.00000E+000	0.00000E+000	4.53093E+002	1.91146E+002	3.60476E+002	1.00000E+002	1.63178E+000	5.11410E-002	0.00000E+000	4.10839E+002	5.09989E+000	4.05824E-001	4.26441E+002	1.70149E+002	3.17418E+002	4.04390E+002	3.94785E+000	4.07820E-001	5.73186E-002	1.19593E+002	1.10911E+002	6.46686E-002	1.13144E+002	9.57181E+001
3.18879E+002	1.27426E+003	3.52999E+002	1.84344E+002	1.51523E+000	1.33517E+000	1.56800E+004	1.19125E+004	1.00000E+000	1.19600E+003	2.00000E+000	1.29205E+005	2.02309E+000	3.56968E+001	1.21006E-002	1.06626E-002	1.22994E-001	9.56455E-002	3.61570E+004	3.53074E+002	1.84411E+002	8.08856E-002	8.08856E-002	3.12310E+004	2.00000E+000	1.00000E+000	0.00000E+000	6.55801E+002	2.63094E+002	3.93730E+002	1.00000E+002	2.10303E+000	2.33817E-001	0.00000E+000	3.83726E+002	5.32516E+000	3.59920E-001	5.81626E+002	2.21979E+002	4.09362E+002	3.99051E+002	3.27665E+000	4.14465E-001	6.31699E-002	9.24809E+001	7.68961E+001	8.17877E-002	1.07805E+002	6.96527E+001
2.26354E+002	8.83203E+002	3.52186E+002	1.84274E+002	1.46954E+000	1.39529E+000	1.09560E+004	1.69383E+003	1.00000E+000	1.19900E+003	1.60000E+001	1.29531E+005	2.05043E+000	2.97187E+001	1.40396E-002	1.33302E-002	8.74028E-002	7.89150E-002	3.62600E+004	3.52186E+002	1.84274E+002	8.74028E-002	7.89150E-002	1.09560E+004	1.00000E+000	1.00000E+000	0.00000E+000	4.05876E+002	1.66105E+002	2.92936E+002	1.00000E+002	1.39797E+000	5.88775E-002	0.00000E+000	4.01912E+002	6.00121E+000	3.82073E-001	4.05876E+002	1.66105E+002	2.92936E+002	4.01912E+002	6.00121E+000	3.82073E-001	2.59173E-002	1.10666E+002	1.38459E+002	2.59173E-002	1.10666E+002	1.38459E+002
3.31467E+002	1.42261E+003	3.52614E+002	1.84604E+002	1.52430E+000	1.24040E+000	1.65060E+004	8.91805E+003	1.00000E+000	1.20000E+003	0.00000E+000	1.29625E+005	1.89074E+000	3.77175E+001	1.18645E-002	9.65476E-003	1.02552E-001	6.81654E-002	3.62290E+004	3.52777E+002	1.84591E+002	5.92884E-002	5.92884E-002	6.17860E+004	4.00000E+000	2.00000E+000	0.00000E+000	6.54447E+002	2.80512E+002	5.29390E+002	1.00000E+002	2.38026E+000	1.44858E-001	0.00000E+000	4.12325E+002	4.60666E+000	4.05513E-001	5.49592E+002	2.70286E+002	4.64249E+002	4.19935E+002	2.71853E+000	3.55167E-001	1.02686E-001	1.21080E+002	5.65633E+001	1.16003E-001	1.28690E+002	4.67430E+001
2.81543E+002	1.24193E+003	3.52901E+002	1.84564E+002	1.61040E+000	1.34440E+000	1.62410E+004	1.00136E+004	1.00000E+000	1.20100E+003	1.00000E+000	1.29730E+005	2.16502E+000	3.52410E+001	1.26365E-002	1.05493E-002	1.31057E-001	9.15403E-002	3.62290E+004	3.52777E+002	1.84591E+002	5.92884E-002	5.92884E-002	6.17860E+004	4.00000E+000	3.00000E+000	0.00000E+000	5.90550E+002	2.72181E+002	4.21492E+002	1.00000E+002	2.07501E+000	2.15681E-001	0.00000E+000	4.02565E+002	6.15179E+000	3.06128E-001	5.49592E+002	2.70286E+002	4.64249E+002	4.19939E+002	2.71853E+000	3.55167E-001	9.00210E-002	1.11319E+002	6.29165E+001	1.16003E-001	1.28693E+002	4.67729E+001
3.08189E+002	1.27561E+003	3.52816E+002	1.84480E+002	1.59557E+000	1.23450E+000	1.52890E+004	7.58806E+003	1.00000E+000	1.20200E+003	1.00000E+000	1.29831E+005	1.96973E+000	3.57157E+001	1.29040E-002	9.98395E-003	1.20366E-001	7.23594E-002	3.62290E+004	3.52776E+002	1.84591E+002	5.92884E-002	5.92884E-002	6.17860E+004	4.00000E+000	4.00000E+000	0.00000E+000	5.01335E+002	2.76440E+002	5.28184E+002	1.00000E+002	2.15046E+000	1.50758E-001	0.00000E+000	4.35475E+002	4.19610E+000	4.62568E-001	5.49592E+002	2.70286E+002	4.64249E+002	4.19928E+002	2.71853E+000	3.55167E-001	1.27582E-001	1.44229E+002	4.66709E+001	1.16003E-001	1.28683E+002	4.67594E+001
3.21980E+002	1.38158E+003	3.52635E+002	1.84631E+002	1.64400E+000	1.25226E+000	1.72450E+004	8.01667E+003	1.00000E+000	1.20600E+003	1.00000E+000	1.30264E+005	2.05872E+000	3.71696E+001	1.25190E-002	9.53593E-003	1.16175E-001	6.77173E-002	3.64690E+004	3.52635E+002	1.84631E+002	1.16175E-001	6.77173E-002	1.72450E+004	1.00000E+000	1.00000E+000	0.00000E+000	6.76141E+002	2.67458E+002	5.20479E+002	1.00000E+002	2.37381E+000	1.40906E-001	0.00000E+000	4.06726E+002	4.28862E+000	4.26150E-001	6.76141E+002	2.67458E+002	5.20479E+002	4.06726E+002	4.28862E+000	4.26150E-001	1.35257E-001	1.15480E+002	7.26372E+000	1.35257E-001	1.15480E+002	7.26372E+000
2.69444E+002	1.40384E+003	3.52018E+002	1.84363E+002	1.59299E+000	1.37213E+000	1.84770E+004	5.14963E+003	1.00000E+000	1.20700E+003	1.00000E+000	1.30368E+005	2.18578E+000	3.74678E+001	1.17192E-002	1.00943E-002	1.06673E-001	7.93253E-002	3.64980E+004	3.52018E+002	1.84363E+002	1.06673E-001	7.93253E-002	1.84770E+004	1.00000E+000	1.00000E+000	0.00000E+000	7.30427E+002	3.27202E+002	3.88456E+002	1.00000E+002	2.30547E+000	7.95793E-002	0.00000E+000	3.67193E+002	5.82128E+000	3.03303E-001	7.30427E+002	3.27202E+002	3.88456E+002	3.67193E+002	5.82128E+000	3.03303E-001	7.44867E-002	7.59474E+001	4.66475E+001	7.44867E-002	7.59474E+001	4.66475E+001
2.30517E+002	8.12400E+002	3.52676E+002	1.84224E+002	1.38868E+000	1.24131E+000	8.39600E+003	1.56244E+003	1.00000E+000	1.20800E+003	5.10000E+001	1.30515E+005	1.72379E+000	2.85026E+001	1.51554E-002	1.35471E-002	1.15590E-001	9.25785E-002	3.65260E+004	3.52613E+002	1.84193E+002	6.29109E-002	6.29109E-002	1.64630E+004	2.00000E+000	1.00000E+000	0.00000E+000	3.33718E+002	1.73596E+002	3.11377E+002	1.00000E+002	1.34014E+000	6.81585E-002	0.00000E+000	4.28061E+002	6.62944E+000	3.95092E-001	3.52420E+002	1.71275E+002	2.78662E+002	4.14044E+002	5.80696E+000	3.22113E-001	5.60346E-002	1.36816E+002	1.29681E+002	5.46028E-002	1.22798E+002	1.17353E+002
2.21010E+002	7.80107E+002	3.52548E+002	1.84161E+002	1.37929E+000	1.24018E+000	8.06700E+003	1.24786E+003	1.00000E+000	1.20900E+003	5.20000E+001	1.30619E+005	1.71056E+000	2.79304E+001	1.53567E-002	1.38079E-002	1.00495E-001	8.14934E-002	3.65260E+004	3.52613E+002	1.84193E+002	6.29109E-002	6.29109E-002	1.64630E+004	2.00000E+000	2.00000E+000	0.00000E+000	3.71885E+002	1.68860E+002	2.44612E+002	1.00000E+002	1.26408E+000	5.52312E-002	0.00000E+000	3.92619E+002	9.15611E+000	2.91840E-001	3.52420E+002	1.71275E+002	2.78662E+002	4.13990E+002	5.80696E+000	3.22113E-001	5.31067E-002	1.01373E+002	9.76824E+001	5.46028E-002	1.22744E+002	1.17291E+002
2.15852E+002	7.40578E+002	3.52703E+002	1.84247E+002	1.35354E+000	1.20845E+000	7.28900E+003	2.29758E+003	1.00000E+000	1.22200E+003	6.80000E+001	1.31936E+005	1.63568E+000	2.72136E+001	1.58539E-002	1.41545E-002	1.17888E-001	9.42078E-002	3.69050E+004	3.52703E+002	1.84247E+002	1.17888E-001	9.42078E-002	7.28900E+003	1.00000E+000	1.00000E+000	0.00000E+000	3.45271E+002	1.47724E+002	2.44219E+002	1.00000E+002	1.19049E+000	1.11381E-001	0.00000E+000	3.99667E+002	8.05810E+000	3.48855E-001	3.45271E+002	1.47724E+002	2.44219E+002	3.99667E+002	8.05810E+000	3.48855E-001	5.66330E-002	1.08421E+002	1.00580E+002	5.66330E-002	1.08421E+002	1.00580E+002
2.08020E+002	7.18972E+002	3.52239E+002	1.84488E+002	1.54905E+000	1.31376E+000	8.80800E+003	7.36207E+002	1.00000E+000	1.22500E+003	4.20000E+001	1.32233E+005	2.03508E+000	2.68137E+001	1.65054E-002	1.39984E-002	1.04490E-001	7.55558E-002	3.69600E+004	3.52131E+002	1.84446E+002	9.26818E-002	9.26818E-002	1.76130E+004	2.00000E+000	2.00000E+000	0.00000E+000	3.02580E+002	1.61875E+002	2.57362E+002	1.00000E+002	1.17626E+000	3.65224E-002	0.00000E+000	4.23482E+002	8.14028E+000	3.14147E-001	2.87863E+002	1.85533E+002	2.59080E+002	4.40836E+002	6.75062E+000	2.67887E-001	8.21872E-002	1.32237E+002	9.35192E+001	8.17248E-002	1.49591E+002	1.11443E+002
2.27974E+002	6.61629E+002	3.52826E+002	1.84290E+002	1.54385E+000	1.34787E+000	8.28300E+003	6.62359E+002	1.00000E+000	1.22600E+003	4.40000E+002	1.32392E+005	2.08090E+000	2.57222E+001	1.69633E-002	1.48100E-002	8.82117E-002	6.76581E-002	3.70440E+004	3.52837E+002	1.84204E+002	7.10257E-002	7.10257E-002	2.54610E+004	3.00000E+000	1.00000E+000	0.00000E+000	2.63210E+002	1.77946E+002	2.44206E+002	1.00000E+002	1.12132E+000	3.75939E-002	0.00000E+000	4.46210E+002	9.57985E+000	2.75270E-001	2.98220E+002	1.75322E+002	2.44788E+002	4.27713E+002	6.30747E+000	2.38461E-001	6.77716E-002	1.54965E+002	1.33856E+002	4.83957E-002	1.36468E+002	1.38320E+002
2.37441E+002	7.97493E+002	3.53567E+002	1.84140E+002	1.27973E+000	1.46982E+000	9.14300E+003	7.96987E+002	1.00000E+000	1.22700E+003	3.80000E+001	1.32430E+005	1.88097E+000	2.82399E+001	1.33836E-002	1.53716E-002	6.02403E-002	7.89435E-002	3.70490E+004	3.53670E+002	1.84274E+002	8.05126E-002	8.05126E-002	1.71140E+004	2.00000E+000	1.00000E+000	0.00000E+000	2.70699E+002	3.56283E+002	1.80184E+002	1.00000E+002	1.30447E+000	3.19314E-002	0.00000E+000	2.45241E+002	4.36421E+000	5.75123E-001	2.72460E+002	3.30496E+002	1.77591E+002	2.46215E+002	3.62401E+000	5.06227E-001	-6.91356E-002	2.45241E+002	9.15516E+001	-5.41206E-002	2.46215E+002	7.46429E+001
2.33017E+002	7.43392E+002	3.53788E+002	1.84428E+002	1.27456E+000	1.37035E+000	7.97100E+003	9.21836E+002	1.00000E+000	1.22800E+003	4.30000E+001	1.32537E+005	1.74659E+000	2.72652E+001	1.42759E-002	1.53488E-002	5.80369E-002	6.67859E-002	3.70490E+004	3.53670E+002	1.84274E+002	8.05126E-002	8.05126E-002	1.71140E+004	2.00000E+000	2.00000E+000	0.00000E+000	2.74479E+002	3.00918E+002	1.74617E+002	1.00000E+002	1.20939E+000	3.28182E-002	0.00000E+000	2.47803E+002	6.37895E+000	4.21411E-001	2.72460E+002	3.30496E+002	1.77591E+002	2.46158E+002	3.62401E+000	5.06227E-001	-3.62164E-002	2.47803E+002	5.53643E+001	-5.41206E-002	2.46158E+002	7.45904E+001
2.21883E+002	6.40163E+002	3.53055E+002	1.84091E+002	1.42633E+000	1.33178E+000	7.40700E+003	6.77971E+002	1.00000E+000	1.22900E+003	5.75000E+002	1.32700E+005	1.89956E+000	2.53014E+001	1.65730E-002	1.54743E-002	7.30252E-002	6.39272E-002	3.70440E+004	3.52837E+002	1.84204E+002	7.10257E-002	7.10257E-002	2.54610E+004	3.00000E+000	2.00000E+000	0.00000E+000	2.39471E+002	1.91819E+002	2.11342E+002	1.00000E+002	1.04893E+000	4.67189E-002	0.00000E+000	1.81656E+002	1.32855E+001	2.09899E-001	2.98220E+002	1.75322E+002	2.44788E+002	4.27562E+002	6.30747E+000	2.38461E-001	3.42822E-002	1.81656E+002	-9.13250E+001	4.83957E-002	1.36317E+002	1.38199E+002
2.31581E+002	7.88893E+002	3.52682E+002	1.84218E+002	1.49170E+000	1.37114E+000	9.77100E+003	1.00465E+003	1.00000E+000	1.23200E+003	4.10000E+001	1.32972E+005	2.04532E+000	2.80872E+001	1.50908E-002	1.38711E-002	8.91501E-002	7.55373E-002	3.70440E+004	3.52837E+002	1.84204E+002	7.10257E-002	7.10257E-002	2.54610E+004	3.00000E+000	3.00000E+000	0.00000E+000	3.72434E+002	1.60593E+002	2.70635E+002	1.00000E+002	1.29950E+000	4.24427E-002	0.00000E+000	4.01983E+002	6.86577E+000	3.53633E-001	2.98220E+002	1.75322E+002	2.44788E+002	4.27466E+002	6.30747E+000	2.38461E-001	4.21124E-002	1.10738E+002	1.19905E+002	4.83957E-002	1.36220E+002	1.38064E+002
2.34540E+002	7.95912E+002	3.52270E+002	1.84489E+002	1.41482E+000	1.21623E+000	8.37400E+003	8.89757E+002	1.00000E+000	1.23300E+003	3.50000E+001	1.33071E+005	1.72075E+000	2.82119E+001	1.54609E-002	1.32908E-002	8.79731E-002	6.54012E-002	3.72410E+004	3.52246E+002	1.84548E+002	4.53294E-002	4.53294E-002	1.66820E+004	2.00000E+000	1.00000E+000	0.00000E+000	3.75649E+002	1.85726E+002	2.43394E+002	1.00000E+002	1.29475E+000	3.47778E-002	0.00000E+000	3.89391E+002	1.12949E+001	2.32199E-001	3.14842E+002	1.79376E+002	2.43057E+002	4.19388E+002	8.70218E+000	2.13530E-001	7.54773E-002	9.81454E+001	6.76551E+001	6.07575E-002	1.28142E+002	1.15362E+002
2.05145E+002	6.69064E+002	3.52222E+002	1.84607E+002	1.50350E+000	1.36806E+000	8.30800E+003	3.90690E+002	1.00000E+000	1.23500E+003	5.30000E+001	1.33285E+005	2.05688E+000	2.58663E+001	1.64951E-002	1.50092E-002	8.68242E-002	7.21790E-002	3.72410E+004	3.52246E+002	1.84548E+002	4.53294E-002	4.53294E-002	1.66820E+004	2.00000E+000	2.00000E+000	0.00000E+000	2.53552E+002	1.72975E+002	2.42718E+002	1.00000E+002	1.09653E+000	1.54234E-002	0.00000E+000	1.55538E+002	8.83296E+000	2.98097E-001	3.14842E+002	1.79376E+002	2.43057E+002	4.19292E+002	8.70218E+000	2.13530E-001	4.71634E-002	1.55538E+002	-1.32482E+002	6.07575E-002	1.28047E+002	1.15257E+002
2.19909E+002	6.62768E+002	3.52313E+002	1.84574E+002	1.49128E+000	1.23724E+000	7.40300E+003	7.98736E+002	1.00000E+000	1.24600E+003	5.70000E+001	1.34411E+005	1.84508E+000	2.57443E+001	1.73323E-002	1.43797E-002	1.05016E-001	7.27713E-002	3.76050E+004	3.52313E+002	1.84574E+002	1.05016E-001	7.27713E-002	7.40300E+003	1.00000E+000	1.00000E+000	0.00000E+000	2.65493E+002	1.47917E+002	2.52842E+002	1.00000E+002	1.09163E+000	5.18744E-002	0.00000E+000	4.30751E+002	7.38542E+000	3.77687E-001	2.65493E+002	1.47917E+002	2.52842E+002	4.30751E+002	7.38542E+000	3.77687E-001	9.31073E-002	1.39505E+002	8.71723E+001	9.31073E-002	1.39505E+002	8.71723E+001
2.14218E+002	5.78710E+002	3.52513E+002	1.84150E+002	1.51736E+000	1.46582E+000	7.52200E+003	6.70942E+002	1.00000E+000	1.24700E+003	3.11000E+002	1.34574E+005	2.22418E+000	2.40564E+001	1.74954E-002	1.69011E-002	1.26809E-001	1.18427E-001	3.76650E+004	3.52563E+002	1.84294E+002	9.98758E-002	9.98758E-002	1.29300E+004	2.00000E+000	1.00000E+000	0.00000E+000	3.00672E+002	1.42945E+002	1.60758E+002	1.00000E+002	9.64056E-001	4.19734E-002	0.00000E+000	3.62667E+002	1.03908E+001	2.66314E-001	2.61986E+002	1.27720E+002	1.36465E+002	3.57750E+002	8.15724E+000	2.58743E-001	1.72781E-002	7.14213E+001	1.09120E+002	2.86206E-002	6.65048E+001	9.12319E+001
2.20334E+002	5.89906E+002	3.53148E+002	1.84517E+002	1.51489E+000	1.42679E+000	7.73200E+003	7.17564E+002	1.00000E+000	1.24800E+003	1.00000E+001	1.34600E+005	2.16143E+000	2.42880E+001	1.72281E-002	1.62261E-002	7.19336E-002	6.40613E-002	3.76770E+004	3.53140E+002	1.84571E+002	4.42887E-002	4.42887E-002	1.35630E+004	2.00000E+000	1.00000E+000	0.00000E+000	2.06938E+002	1.89859E+002	1.94996E+002	1.00000E+002	9.68568E-001	4.88309E-002	0.00000E+000	1.94104E+002	9.95302E+000	2.74227E-001	2.39024E+002	1.53837E+002	1.73530E+002	4.27695E+002	2.03544E+001	1.01245E-001	2.99514E-002	1.94104E+002	-7.39071E+001	5.19698E-002	1.36450E+002	1.34129E+002
2.18518E+002	5.22815E+002	3.53129E+002	1.84643E+002	1.46596E+000	1.23947E+000	5.83100E+003	6.71950E+002	1.00000E+000	1.24900E+003	1.50000E+001	1.34707E+005	1.81701E+000	2.28652E+001	1.91978E-002	1.62317E-002	8.47863E-002	6.12894E-002	3.76770E+004	3.53140E+002	1.84571E+002	4.42887E-002	4.42887E-002	1.35630E+004	2.00000E+000	2.00000E+000	0.00000E+000	2.81571E+002	1.06071E+002	1.45065E+002	1.00000E+002	8.47378E-001	6.85885E-002	0.00000E+000	3.68655E+002	7.63142E+000	4.11845E-001	2.39024E+002	1.53837E+002	1.73530E+002	4.27621E+002	2.03544E+001	1.01245E-001	8.37162E-002	7.74099E+001	3.68718E+001	5.19698E-002	1.36376E+002	1.34047E+002
1.99785E+002	3.94346E+002	3.52633E+002	1.84496E+002	1.57341E+000	1.44010E+000	5.40800E+003	7.83947E+002	1.00000E+000	1.25000E+003	3.20000E+001	1.34829E+005	2.26587E+000	1.98581E+001	2.13956E-002	1.95828E-002	9.73327E-002	8.19501E-002	3.76650E+004	3.52563E+002	1.84295E+002	9.98758E-002	9.98758E-002	1.29300E+004	2.00000E+000	2.00000E+000	0.00000E+000	2.08179E+002	1.06543E+002	1.02675E+002	1.00000E+002	6.63879E-001	1.19979E-001	0.00000E+000	3.47046E+002	1.29012E+001	2.52967E-001	2.61986E+002	1.27720E+002	1.36465E+002	3.57571E+002	8.15724E+000	2.58743E-001	4.42381E-002	5.58010E+001	6.24779E+001	2.86206E-002	6.63256E+001	9.10455E+001
2.23366E+002	7.82494E+002	3.53416E+002	1.83735E+002	1.32421E+000	1.41055E+000	9.00700E+003	7.50395E+002	1.00000E+000	1.25100E+003	1.00000E+000	1.34899E+005	1.86787E+000	2.79731E+001	1.39530E-002	1.48627E-002	4.58889E-002	5.17541E-002	3.77510E+004	3.53416E+002	1.83735E+002	4.58889E-002	5.17541E-002	9.00700E+003	1.00000E+000	1.00000E+000	0.00000E+000	4.03218E+002	2.51297E+002	1.41034E+002	1.00000E+002	1.25219E+000	2.31224E-002	0.00000E+000	3.08688E+002	6.31047E+000	4.00737E-001	4.03218E+002	2.51297E+002	1.41034E+002	3.08688E+002	6.31047E+000	4.00737E-001	-3.15705E-002	1.74426E+001	1.10899E+002	-3.15705E-002	1.74426E+001	1.10899E+002
1.99334E+002	5.44464E+002	3.53560E+002	1.84247E+002	1.41330E+000	1.63177E+000	7.55100E+003	4.77610E+002	1.00000E+000	1.25200E+003	1.20000E+001	1.35009E+005	2.30618E+000	2.33338E+001	1.62642E-002	1.87783E-002	6.26585E-002	8.27642E-002	3.77750E+004	3.53560E+002	1.84247E+002	6.26585E-002	8.27642E-002	7.55100E+003	1.00000E+000	1.00000E+000	0.00000E+000	1.80203E+002	2.66396E+002	1.13893E+002	1.00000E+002	9.04818E-001	4.63059E-002	0.00000E+000	2.45976E+002	3.92199E+000	7.04210E-001	1.80203E+002	2.66396E+002	1.13893E+002	2.45976E+002	3.92199E+000	7.04210E-001	-7.17428E-002	2.45976E+002	9.54290E+001	-7.17428E-002	2.45976E+002	9.54290E+001
2.21269E+002	8.19268E+002	3.52850E+002	1.84575E+002	1.48148E+000	1.35068E+000	1.00290E+004	1.34194E+003	1.00000E+000	1.25300E+003	0.00000E+000	1.35097E+005	2.00100E+000	2.86229E+001	1.47933E-002	1.34873E-002	7.30506E-002	6.09967E-002	3.77990E+004	3.52778E+002	1.84485E+002	5.24365E-002	5.24365E-002	2.10460E+004	2.00000E+000	1.00000E+000	0.00000E+000	4.60320E+002	1.76879E+002	2.14805E+002	1.00000E+002	1.34965E+000	4.64970E-002	0.00000E+000	3.60191E+002	5.62508E+000	4.26044E-001	4.17511E+002	1.84327E+002	2.29006E+002	3.69145E+002	5.39840E+000	3.06451E-001	4.61823E-002	6.89455E+001	7.33714E+001	5.30785E-002	7.78994E+001	7.42464E+001
2.12362E+002	7.85542E+002	3.52712E+002	1.84403E+002	1.61915E+000	1.43905E+000	1.10170E+004	9.03423E+002	1.00000E+000	1.25400E+003	0.00000E+000	1.35202E+005	2.33003E+000	2.80275E+001	1.54261E-002	1.37102E-002	7.58640E-002	6.02798E-002	3.77990E+004	3.52778E+002	1.84485E+002	5.24365E-002	5.24365E-002	2.10460E+004	2.00000E+000	2.00000E+000	0.00000E+000	3.78541E+002	1.91108E+002	2.41934E+002	1.00000E+002	1.30499E+000	3.50432E-002	0.00000E+000	3.86031E+002	1.06084E+001	2.15541E-001	4.17511E+002	1.84327E+002	2.29006E+002	3.69098E+002	5.39840E+000	3.06451E-001	5.88922E-002	9.47853E+001	8.42623E+001	5.30785E-002	7.78520E+001	7.41960E+001
2.54079E+002	1.15454E+003	3.52189E+002	1.83660E+002	1.36929E+000	1.62780E+000	1.55130E+004	1.47657E+003	1.00000E+000	1.25700E+003	0.00000E+000	1.35527E+005	2.22893E+000	3.39786E+001	1.09938E-002	1.30693E-002	5.70335E-002	8.01221E-002	3.79220E+004	3.52189E+002	1.83660E+002	5.70335E-002	8.01221E-002	1.55130E+004	1.00000E+000	1.00000E+000	0.00000E+000	3.50442E+002	3.80735E+002	4.32139E+002	1.00000E+002	1.92518E+000	2.66117E-002	0.00000E+000	1.88349E+002	4.30474E+000	4.47627E-001	3.50442E+002	3.80735E+002	4.32139E+002	1.88349E+002	4.30474E+000	4.47627E-001	-8.62526E-002	1.88349E+002	5.55077E+001	-8.62526E-002	1.88349E+002	5.55077E+001
2.08070E+002	6.38896E+002	3.52935E+002	1.84725E+002	1.58508E+000	1.34936E+000	8.26100E+003	8.09491E+002	1.00000E+000	1.25900E+003	1.00000E+001	1.35731E+005	2.13885E+000	2.52764E+001	1.74395E-002	1.48461E-002	9.16336E-002	6.69004E-002	3.79710E+004	3.52935E+002	1.84725E+002	9.16336E-002	6.69004E-002	8.26100E+003	1.00000E+000	1.00000E+000	0.00000E+000	2.97026E+002	1.59926E+002	2.05948E+002	1.00000E+002	1.07002E+000	5.03200E-002	0.00000E+000	4.00020E+002	1.36857E+001	1.92942E-001	2.97026E+002	1.59926E+002	2.05948E+002	4.00020E+002	1.36857E+001	1.92942E-001	8.03267E-002	1.08774E+002	7.23950E+001	8.03267E-002	1.08774E+002	7.23950E+001
2.12413E+002	7.11288E+002	3.52404E+002	1.84336E+002	1.51446E+000	1.34057E+000	8.82700E+003	6.29460E+002	1.00000E+000	1.26000E+003	1.00000E+000	1.35825E+005	2.03024E+000	2.66700E+001	1.61195E-002	1.42687E-002	5.65076E-002	4.48144E-002	3.80020E+004	3.52485E+002	1.84484E+002	4.57035E-002	4.57035E-002	7.41100E+004	9.00000E+000	1.00000E+000	0.00000E+000	2.72744E+002	2.17001E+002	2.29964E+002	1.00000E+002	1.17241E+000	2.31850E-002	0.00000E+000	1.84249E+002	1.41647E+001	1.80342E-001	3.17072E+002	1.70133E+002	2.36724E+002	4.10257E+002	3.82748E+000	2.30335E-001	6.09065E-002	1.84249E+002	-1.19935E+002	7.23446E-002	1.19011E+002	9.23458E+001
2.01247E+002	7.74351E+002	3.51706E+002	1.84111E+002	1.55258E+000	1.42583E+000	1.03580E+004	7.90689E+002	1.00000E+000	1.26100E+003	0.00000E+000	1.35928E+005	2.21370E+000	2.78272E+001	1.52551E-002	1.40097E-002	7.33715E-002	6.21486E-002	3.80330E+004	3.51706E+002	1.84111E+002	7.33715E-002	6.21486E-002	1.03580E+004	1.00000E+000	1.00000E+000	0.00000E+000	4.10270E+002	1.87661E+002	1.90682E+002	1.00000E+002	1.25041E+000	3.13033E-002	0.00000E+000	3.50570E+002	7.07155E+000	3.33472E-001	4.10270E+002	1.87661E+002	1.90682E+002	3.50570E+002	7.07155E+000	3.33472E-001	4.25561E-002	5.93249E+001	6.78984E+001	4.25561E-002	5.93249E+001	6.78984E+001
2.16215E+002	6.23411E+002	3.52641E+002	1.84522E+002	1.56926E+000	1.36802E+000	8.13700E+003	7.23557E+002	1.00000E+000	1.26200E+003	6.00000E+000	1.36041E+005	2.14678E+000	2.49682E+001	1.73965E-002	1.51656E-002	7.11109E-002	5.45931E-002	3.80020E+004	3.52485E+002	1.84484E+002	4.57035E-002	4.57035E-002	7.41100E+004	9.00000E+000	2.00000E+000	0.00000E+000	2.86258E+002	1.47780E+002	2.25923E+002	1.00000E+002	1.07161E+000	3.88671E-002	0.00000E+000	4.13976E+002	9.31483E+000	2.85630E-001	3.17072E+002	1.70133E+002	2.36724E+002	4.10172E+002	3.82748E+000	2.30335E-001	6.85120E-002	1.22730E+002	1.00703E+002	7.23446E-002	1.18927E+002	9.22722E+001
2.17357E+002	5.83143E+002	3.52747E+002	1.84517E+002	1.47470E+000	1.28658E+000	6.80000E+003	8.51717E+002	1.00000E+000	1.26300E+003	1.10000E+001	1.36146E+005	1.89732E+000	2.41484E+001	1.78834E-002	1.56021E-002	7.72393E-002	5.93291E-002	3.80020E+004	3.52485E+002	1.84484E+002	4.57035E-002	4.57035E-002	7.41100E+004	9.00000E+000	3.00000E+000	0.00000E+000	2.33142E+002	1.41999E+002	2.14822E+002	1.00000E+002	9.65016E-001	7.00361E-002	0.00000E+000	4.34647E+002	9.36523E+000	3.10769E-001	3.17072E+002	1.70133E+002	2.36724E+002	4.10147E+002	3.82748E+000	2.30335E-001	6.81284E-002	1.43402E+002	1.21846E+002	7.23446E-002	1.18902E+002	9.22563E+001
2.21438E+002	7.79392E+002	3.52307E+002	1.84516E+002	1.53295E+000	1.23860E+000	9.06300E+003	1.00415E+003	1.00000E+000	1.26400E+003	0.00000E+000	1.36236E+005	1.89872E+000	2.79176E+001	1.61025E-002	1.30106E-002	7.15321E-002	4.73845E-002	3.80020E+004	3.52485E+002	1.84484E+002	4.57035E-002	4.57035E-002	7.41100E+004	9.00000E+000	4.00000E+000	0.00000E+000	3.38941E+002	1.65309E+002	2.96017E+002	1.00000E+002	1.30578E+000	3.94384E-002	0.00000E+000	4.19083E+002	6.61066E+000	3.81356E-001	3.17072E+002	1.70133E+002	2.36724E+002	4.10129E+002	3.82748E+000	2.30335E-001	1.06203E-001	1.27838E+002	5.87502E+001	7.23446E-002	1.18883E+002	9.22005E+001
2.13288E+002	6.95681E+002	3.52300E+002	1.84528E+002	1.50264E+000	1.35865E+000	8.67900E+003	7.92356E+002	1.00000E+000	1.26500E+003	0.00000E+000	1.36347E+005	2.04157E+000	2.63758E+001	1.61295E-002	1.45839E-002	6.40012E-002	5.27242E-002	3.80020E+004	3.52485E+002	1.84484E+002	4.57035E-002	4.57035E-002	7.41100E+004	9.00000E+000	5.00000E+000	0.00000E+000	3.48222E+002	1.51780E+002	2.24898E+002	1.00000E+002	1.16564E+000	3.11849E-002	0.00000E+000	3.88007E+002	8.18525E+000	3.14735E-001	3.17072E+002	1.70133E+002	2.36724E+002	4.10093E+002	3.82748E+000	2.30335E-001	5.03255E-002	9.67617E+001	9.62975E+001	7.23446E-002	1.18848E+002	9.21637E+001
2.35402E+002	8.65158E+002	3.52307E+002	1.84622E+002	1.34754E+000	1.21479E+000	8.79100E+003	1.04322E+003	1.00000E+000	1.26600E+003	0.00000E+000	1.36444E+005	1.63699E+000	2.94136E+001	1.43722E-002	1.29564E-002	4.91660E-002	4.03917E-002	3.80020E+004	3.52485E+002	1.84484E+002	4.57035E-002	4.57035E-002	7.41100E+004	9.00000E+000	6.00000E+000	0.00000E+000	4.68272E+002	1.70106E+002	2.54151E+002	1.00000E+002	1.42283E+000	2.88479E-002	0.00000E+000	3.73180E+002	6.03307E+000	4.24281E-001	3.17072E+002	1.70133E+002	2.36724E+002	4.10078E+002	3.82748E+000	2.30335E-001	5.18093E-002	8.19343E+001	7.97246E+001	7.23446E-002	1.18832E+002	9.21439E+001
2.14725E+002	7.75609E+002	3.52770E+002	1.84664E+002	1.56254E+000	1.35628E+000	9.99000E+003	9.63751E+002	1.00000E+000	1.26700E+003	0.00000E+000	1.36546E+005	2.11924E+000	2.78498E+001	1.56332E-002	1.35696E-002	7.47586E-002	5.67604E-002	3.80020E+004	3.52485E+002	1.84483E+002	4.57035E-002	4.57035E-002	7.41100E+004	9.00000E+000	7.00000E+000	0.00000E+000	3.86697E+002	1.81123E+002	2.48244E+002	1.00000E+002	1.31215E+000	3.27068E-002	0.00000E+000	3.86884E+002	8.99375E+000	2.66985E-001	3.17072E+002	1.70133E+002	2.36724E+002	4.10057E+002	3.82748E+000	2.30335E-001	7.06660E-002	9.56384E+001	7.10181E+001	7.23446E-002	1.18811E+002	9.21605E+001
2.22290E+002	6.09452E+002	3.53063E+002	1.84478E+002	1.50015E+000	1.26293E+000	7.05200E+003	9.87807E+002	1.00000E+000	1.26800E+003	1.00000E+001	1.36653E+005	1.89458E+000	2.46871E+001	1.78640E-002	1.50391E-002	8.40781E-002	6.01923E-002	3.82320E+004	3.53090E+002	1.84411E+002	7.41859E-002	7.41859E-002	1.95650E+004	3.00000E+000	1.00000E+000	0.00000E+000	2.58717E+002	1.49518E+002	2.07117E+002	1.00000E+002	9.99933E-001	5.51567E-002	0.00000E+000	4.22446E+002	1.24360E+001	2.29813E-001	2.21462E+002	1.81932E+002	1.92557E+002	1.86097E+002	8.39978E+000	2.04270E-001	8.58565E-002	1.31200E+002	8.80117E+001	8.09901E-002	1.86097E+002	-1.42320E+002
2.08834E+002	5.56951E+002	3.52525E+002	1.84162E+002	1.53684E+000	1.22663E+000	6.43000E+003	5.23789E+002	1.00000E+000	1.26900E+003	1.60000E+001	1.36754E+005	1.88513E+000	2.35998E+001	1.91656E-002	1.52971E-002	6.61062E-002	4.32054E-002	3.80020E+004	3.52485E+002	1.84482E+002	4.57035E-002	4.57035E-002	7.41100E+004	9.00000E+000	8.00000E+000	0.00000E+000	1.69558E+002	1.84047E+002	2.16403E+002	1.00000E+002	9.44729E-001	2.02707E-002	0.00000E+000	4.76897E+002	6.41949E+000	4.66235E-001	3.17072E+002	1.70133E+002	2.36724E+002	4.10002E+002	3.82748E+000	2.30335E-001	1.12252E-001	1.85651E+002	1.08686E+002	7.23446E-002	1.18756E+002	9.21095E+001
2.27799E+002	6.28009E+002	3.52397E+002	1.84367E+002	1.48548E+000	1.29038E+000	7.39300E+003	8.89496E+002	1.00000E+000	1.27000E+003	9.00000E+000	1.36846E+005	1.91684E+000	2.50601E+001	1.72766E-002	1.50075E-002	6.39693E-002	4.88918E-002	3.80020E+004	3.52485E+002	1.84483E+002	4.57035E-002	4.57035E-002	7.41100E+004	9.00000E+000	9.00000E+000	0.00000E+000	2.72165E+002	1.65195E+002	1.99411E+002	1.00000E+002	1.03065E+000	4.38472E-002	0.00000E+000	4.17758E+002	1.96982E+001	1.41702E-001	3.17072E+002	1.70133E+002	2.36724E+002	4.09965E+002	3.82748E+000	2.30335E-001	7.02847E-002	1.26512E+002	1.02336E+002	7.23446E-002	1.18719E+002	9.20517E+001
2.13488E+002	5.92354E+002	3.53211E+002	1.84179E+002	1.56069E+000	1.18063E+000	6.65900E+003	7.23747E+002	1.00000E+000	1.27100E+003	1.20000E+001	1.36956E+005	1.84259E+000	2.43383E+001	1.91254E-002	1.44680E-002	9.36323E-002	5.44950E-002	3.82320E+004	3.53090E+002	1.84411E+002	7.41859E-002	7.41859E-002	1.95650E+004	3.00000E+000	2.00000E+000	0.00000E+000	1.94292E+002	2.16682E+002	1.84324E+002	1.00000E+002	9.74316E-001	4.73524E-002	0.00000E+000	5.03745E+002	7.94812E+000	3.70035E-001	2.21462E+002	1.81932E+002	1.92557E+002	1.86035E+002	8.39978E+000	2.04270E-001	1.38640E-001	2.12500E+002	9.95962E+001	8.09901E-002	1.86035E+002	-1.42355E+002
2.19785E+002	5.66558E+002	3.52984E+002	1.84594E+002	1.29965E+000	1.28619E+000	5.85400E+003	4.73966E+002	1.00000E+000	1.27200E+003	1.40000E+001	1.37055E+005	1.67161E+000	2.38025E+001	1.69864E-002	1.68105E-002	4.93375E-002	4.83872E-002	3.82320E+004	3.53090E+002	1.84411E+002	7.41859E-002	7.41859E-002	1.95650E+004	3.00000E+000	3.00000E+000	0.00000E+000	2.07488E+002	1.81452E+002	1.84381E+002	1.00000E+002	9.36033E-001	3.05900E-002	0.00000E+000	1.93439E+002	1.35276E+001	2.31881E-001	2.21462E+002	1.81932E+002	1.92557E+002	1.85981E+002	8.39978E+000	2.04270E-001	5.20615E-003	1.93439E+002	-4.63545E+001	8.09901E-002	1.85981E+002	-1.42449E+002
2.11263E+002	5.10137E+002	3.52837E+002	1.84095E+002	1.50961E+000	1.38017E+000	6.43400E+003	6.11517E+002	1.00000E+000	1.27300E+003	1.90000E+001	1.37170E+005	2.08352E+000	2.25862E+001	1.88203E-002	1.72065E-002	8.34627E-002	7.01403E-002	3.83740E+004	3.52837E+002	1.84095E+002	8.34627E-002	7.01403E-002	6.43400E+003	1.00000E+000	1.00000E+000	0.00000E+000	2.76215E+002	1.11790E+002	1.58506E+002	1.00000E+002	8.73819E-001	3.36778E-002	0.00000E+000	3.75838E+002	8.42154E+000	3.55287E-001	2.76215E+002	1.11790E+002	1.58506E+002	3.75838E+002	8.42154E+000	3.55287E-001	4.47944E-002	8.45925E+001	9.06593E+001	4.47944E-002	8.45925E+001	9.06593E+001
2.04912E+002	6.24829E+002	3.52365E+002	1.84557E+002	1.48950E+000	1.28106E+000	7.32300E+003	6.47751E+002	1.00000E+000	1.27400E+003	9.00000E+000	1.37269E+005	1.90815E+000	2.49966E+001	1.74059E-002	1.49702E-002	6.33636E-002	4.75466E-002	3.83970E+004	3.52474E+002	1.84553E+002	4.07441E-002	4.07441E-002	5.02810E+004	7.00000E+000	1.00000E+000	0.00000E+000	2.54147E+002	1.47575E+002	2.32209E+002	1.00000E+002	1.03656E+000	2.93202E-002	0.00000E+000	4.30476E+002	8.60584E+000	3.25892E-001	2.75622E+002	1.34454E+002	2.10573E+002	4.08150E+002	3.55124E+000	3.01390E-001	7.52331E-002	1.39231E+002	1.09042E+002	7.05485E-002	1.16904E+002	9.23969E+001
2.10294E+002	6.42860E+002	3.52724E+002	1.84529E+002	1.44008E+000	1.36213E+000	7.74600E+003	5.97018E+002	1.00000E+000	1.27500E+003	5.00000E+000	1.37370E+005	1.96158E+000	2.53547E+001	1.63625E-002	1.54768E-002	5.72369E-002	5.14762E-002	3.83970E+004	3.52474E+002	1.84553E+002	4.07441E-002	4.07441E-002	5.02810E+004	7.00000E+000	2.00000E+000	0.00000E+000	3.02531E+002	1.36210E+002	2.23560E+002	1.00000E+002	1.07186E+000	3.21040E-002	0.00000E+000	4.02612E+002	8.15627E+000	3.34334E-001	2.75622E+002	1.34454E+002	2.10573E+002	4.08132E+002	3.55124E+000	3.01390E-001	2.78176E-002	1.11367E+002	1.37014E+002	7.05485E-002	1.16887E+002	9.24114E+001
2.12879E+002	6.68506E+002	3.52454E+002	1.84564E+002	1.47940E+000	1.34422E+000	8.15500E+003	1.12027E+003	1.00000E+000	1.27600E+003	3.00000E+000	1.37470E+005	1.98864E+000	2.58555E+001	1.63822E-002	1.48854E-002	7.48659E-002	6.21496E-002	3.83970E+004	3.52474E+002	1.84553E+002	4.07441E-002	4.07441E-002	5.02810E+004	7.00000E+000	3.00000E+000	0.00000E+000	3.26828E+002	1.53713E+002	2.21618E+002	1.00000E+002	1.13186E+000	6.26144E-002	0.00000E+000	3.93712E+002	9.61712E+000	2.76347E-001	2.75622E+002	1.34454E+002	2.10573E+002	4.08085E+002	3.55124E+000	3.01390E-001	4.78724E-002	1.02466E+002	1.04885E+002	7.05485E-002	1.16840E+002	9.23392E+001
2.12991E+002	4.41148E+002	3.53356E+002	1.84101E+002	1.55680E+000	1.33256E+000	5.54200E+003	6.70364E+002	1.00000E+000	1.27700E+003	2.60000E+001	1.37596E+005	2.07452E+000	2.10035E+001	2.09121E-002	1.79000E-002	9.12560E-002	6.75549E-002	3.84700E+004	3.53356E+002	1.84101E+002	9.12560E-002	6.75549E-002	5.54200E+003	1.00000E+000	1.00000E+000	0.00000E+000	2.25896E+002	8.57944E+001	1.48342E+002	1.00000E+002	7.40045E-001	9.04538E-002	0.00000E+000	3.89515E+002	8.02839E+000	4.01559E-001	2.25896E+002	8.57944E+001	1.48342E+002	3.89515E+002	8.02839E+000	4.01559E-001	7.76095E-002	9.82700E+001	6.52893E+001	7.76095E-002	9.82700E+001	6.52893E+001
2.18903E+002	5.08137E+002	3.52465E+002	1.84783E+002	1.54179E+000	1.23780E+000	5.93800E+003	6.18705E+002	1.00000E+000	1.27800E+003	1.90000E+001	1.37699E+005	1.90843E+000	2.25419E+001	2.00081E-002	1.60631E-002	7.33878E-002	4.83528E-002	3.83970E+004	3.52475E+002	1.84552E+002	4.07441E-002	4.07441E-002	5.02810E+004	7.00000E+000	4.00000E+000	0.00000E+000	2.51282E+002	1.08857E+002	1.65055E+002	1.00000E+002	8.45167E-001	4.84953E-002	0.00000E+000	3.89552E+002	9.68272E+000	3.21658E-001	2.75622E+002	1.34454E+002	2.10573E+002	4.08052E+002	3.55124E+000	3.01390E-001	1.09368E-001	9.83066E+001	2.50932E+001	7.05485E-002	1.16806E+002	9.22957E+001
2.08817E+002	5.58886E+002	3.52511E+002	1.84352E+002	1.66976E+000	1.34947E+000	7.58300E+003	8.33096E+002	1.00000E+000	1.27900E+003	1.50000E+001	1.37800E+005	2.25328E+000	2.36408E+001	1.91749E-002	1.54968E-002	8.65767E-002	5.73398E-002	3.83970E+004	3.52475E+002	1.84552E+002	4.07441E-002	4.07441E-002	5.02810E+004	7.00000E+000	5.00000E+000	0.00000E+000	2.10776E+002	1.34357E+002	2.28142E+002	1.00000E+002	9.44911E-001	4.98958E-002	0.00000E+000	4.40466E+002	6.48092E+000	4.25260E-001	2.75622E+002	1.34454E+002	2.10573E+002	4.08035E+002	3.55124E+000	3.01390E-001	1.06083E-001	1.49221E+002	8.03145E+001	7.05485E-002	1.16789E+002	9.23047E+001
2.16227E+002	6.07193E+002	3.52290E+002	1.84753E+002	1.38710E+000	1.20648E+000	6.29100E+003	8.05544E+002	1.00000E+000	1.28000E+003	1.10000E+001	1.37905E+005	1.67351E+000	2.46413E+001	1.74883E-002	1.52111E-002	6.29674E-002	4.82864E-002	3.83970E+004	3.52475E+002	1.84552E+002	4.07441E-002	4.07441E-002	5.02810E+004	7.00000E+000	6.00000E+000	0.00000E+000	2.94352E+002	1.31361E+002	1.93040E+002	1.00000E+002	9.95733E-001	5.57581E-002	0.00000E+000	3.89309E+002	1.00058E+001	3.02414E-001	2.75622E+002	1.34454E+002	2.10573E+002	4.07988E+002	3.55124E+000	3.01390E-001	6.96427E-002	9.80634E+001	7.46328E+001	7.05485E-002	1.16743E+002	9.22187E+001
2.05265E+002	5.80217E+002	3.52472E+002	1.84408E+002	1.52778E+000	1.33736E+000	7.24500E+003	6.51705E+002	1.00000E+000	1.28100E+003	1.10000E+001	1.38007E+005	2.04319E+000	2.40877E+001	1.79490E-002	1.57119E-002	6.33074E-002	4.91533E-002	3.83970E+004	3.52475E+002	1.84553E+002	4.07441E-002	4.07441E-002	5.02810E+004	7.00000E+000	7.00000E+000	0.00000E+000	2.82482E+002	1.21401E+002	1.96527E+002	1.00000E+002	9.68818E-001	4.07039E-002	0.00000E+000	3.95638E+002	8.27029E+000	3.40935E-001	2.75622E+002	1.34454E+002	2.10573E+002	4.07983E+002	3.55124E+000	3.01390E-001	6.64600E-002	1.04393E+002	8.48228E+001	7.05485E-002	1.16737E+002	9.22465E+001
2.14380E+002	5.63909E+002	3.52666E+002	1.83940E+002	1.57442E+000	1.18144E+000	6.40500E+003	5.05343E+002	1.00000E+000	1.28200E+003	1.40000E+001	1.38120E+005	1.86009E+000	2.37468E+001	1.96726E-002	1.47623E-002	8.78744E-002	5.05290E-002	3.86230E+004	3.52666E+002	1.83940E+002	8.78744E-002	5.05290E-002	6.40500E+003	1.00000E+000	1.00000E+000	0.00000E+000	1.95221E+002	1.42363E+002	2.36571E+002	1.00000E+002	9.51098E-001	4.39988E-002	0.00000E+000	4.48628E+002	6.31301E+000	4.75024E-001	1.95221E+002	1.42363E+002	2.36571E+002	4.48628E+002	6.31301E+000	4.75024E-001	1.42598E-001	1.57383E+002	3.88173E+001	1.42598E-001	1.57383E+002	3.88173E+001
1.89484E+002	1.67443E+002	3.51983E+002	1.82871E+002	1.28162E+000	1.38816E+000	1.83300E+003	3.49730E+002	1.00000E+000	1.35700E+003	4.50000E+001	1.45768E+005	1.77909E+000	1.29400E+001	2.99348E-002	3.24235E-002	9.33902E-002	1.08632E-001	4.08000E+004	3.51983E+002	1.82871E+002	9.33902E-002	1.08632E-001	1.83300E+003	1.00000E+000	1.00000E+000	0.00000E+000	3.61598E+001	7.48168E+001	8.11562E+001	1.00000E+002	3.24163E-001	3.20009E-001	0.00000E+000	1.90539E+002	6.91254E+000	8.10946E-001	3.61598E+001	7.48168E+001	8.11562E+001	1.90539E+002	6.91254E+000	8.10946E-001	-3.99089E-002	1.90539E+002	2.29660E+000	-3.99089E-002	1.90539E+002	2.29660E+000
2.27833E+002	1.55791E+002	3.52641E+002	1.84350E+002	1.18358E+000	1.06599E+000	1.23100E+003	3.61317E+002	1.00000E+000	1.49400E+003	4.70000E+001	1.58822E+005	1.26168E+000	1.24816E+001	3.37341E-002	3.03824E-002	1.04994E-001	8.63418E-002	4.44670E+004	3.52610E+002	1.84328E+002	5.75920E-002	5.75920E-002	5.74700E+003	4.00000E+000	2.00000E+000	0.00000E+000	8.46140E+001	4.43422E+001	2.76758E+001	1.00000E+002	2.45539E-001	2.84057E-001	0.00000E+000	3.13166E+002	1.50144E+001	4.55589E-001	8.52476E+001	4.50007E+001	2.92198E+001	3.13742E+002	7.37347E+000	4.29357E-001	5.22743E-002	2.19208E+001	1.92071E+001	6.09470E-003	2.24960E+001	7.29213E+001
2.16287E+002	1.53926E+002	3.52670E+002	1.84271E+002	1.35492E+000	1.23331E+000	1.57000E+003	3.03695E+002	1.00000E+000	1.49500E+003	4.60000E+001	1.58913E+005	1.67104E+000	1.24067E+001	3.41951E-002	3.11260E-002	1.20746E-001	1.00972E-001	4.44670E+004	3.52610E+002	1.84327E+002	5.75920E-002	5.75920E-002	5.74700E+003	4.00000E+000	3.00000E+000	0.00000E+000	8.60171E+001	4.40783E+001	4.26539E+001	1.00000E+002	2.74823E-001	2.36386E-001	0.00000E+000	3.37344E+002	2.42214E+001	2.50071E-001	8.52476E+001	4.50007E+001	2.92198E+001	3.13735E+002	7.37347E+000	4.29357E-001	4.69841E-002	4.60983E+001	4.95883E+001	6.09470E-003	2.24899E+001	7.29217E+001
2.31978E+002	1.42744E+002	3.52381E+002	1.84498E+002	1.15036E+000	1.05473E+000	1.08500E+003	3.18129E+002	1.00000E+000	1.49600E+003	5.70000E+001	1.59022E+005	1.21332E+000	1.19475E+001	3.49236E-002	3.20205E-002	1.02489E-001	8.72558E-002	4.44670E+004	3.52610E+002	1.84327E+002	5.75920E-002	5.75920E-002	5.74700E+003	4.00000E+000	4.00000E+000	0.00000E+000	7.73877E+001	4.44471E+001	2.50591E+001	1.00000E+002	2.30446E-001	2.76618E-001	0.00000E+000	3.05242E+002	1.63528E+001	4.45557E-001	8.52476E+001	4.50007E+001	2.92198E+001	3.13729E+002	7.37347E+000	4.29357E-001	4.33661E-002	1.39968E+001	2.16668E+001	6.09470E-003	2.24831E+001	7.28787E+001
2.23276E+002	5.01601E+002	3.50993E+002	1.83540E+002	1.29358E+000	1.34246E+000	5.38400E+003	3.45077E+002	1.00000E+000	1.54000E+003	5.00000E+000	1.63160E+005	1.73657E+000	2.23964E+001	1.76295E-002	1.82956E-002	4.70610E-002	5.04029E-002	4.57260E+004	3.51055E+002	1.83397E+002	2.47926E-002	2.47926E-002	9.79940E+004	1.80000E+001	2.00000E+000	0.00000E+000	2.57869E+002	2.06962E+002	5.63086E+001	1.00000E+002	8.13555E-001	2.04714E-002	0.00000E+000	2.77678E+002	4.83076E+000	6.77085E-001	2.07026E+002	2.39345E+002	8.56912E+001	2.50616E+002	1.18343E+000	6.47843E-001	-1.85408E-002	2.77678E+002	6.47715E+001	-8.17550E-002	2.50616E+002	1.12111E+002
2.22384E+002	5.76864E+002	3.50853E+002	1.83302E+002	1.20695E+000	1.51629E+000	6.47300E+003	8.02353E+002	1.00000E+000	1.54100E+003	2.00000E+000	1.63253E+005	1.83009E+000	2.40180E+001	1.50016E-002	1.88465E-002	5.52019E-002	8.58183E-002	4.57260E+004	3.51055E+002	1.83398E+002	2.47926E-002	2.47926E-002	9.79940E+004	1.80000E+001	3.00000E+000	0.00000E+000	1.85676E+002	2.93204E+002	1.07360E+002	1.00000E+002	9.44339E-001	4.69419E-002	0.00000E+000	2.36808E+002	3.72466E+000	8.00888E-001	2.07026E+002	2.39345E+002	8.56912E+001	2.50554E+002	1.18343E+000	6.47843E-001	-1.13594E-001	2.36808E+002	1.38896E+002	-8.17550E-002	2.50554E+002	1.12049E+002
2.19629E+002	4.82474E+002	3.50969E+002	1.83138E+002	1.19072E+000	1.55560E+000	5.44100E+003	6.19265E+002	1.00000E+000	1.54200E+003	1.00000E+001	1.63351E+005	1.85228E+000	2.19653E+001	1.61425E-002	2.10891E-002	5.24927E-002	8.76399E-002	4.57260E+004	3.51055E+002	1.83398E+002	2.47926E-002	2.47926E-002	9.79940E+004	1.80000E+001	4.00000E+000	0.00000E+000	9.59836E+001	2.25685E+002	1.63879E+002	1.00000E+002	8.09337E-001	4.40298E-002	0.00000E+000	2.03639E+002	3.89771E+000	8.34762E-001	2.07026E+002	2.39345E+002	8.56912E+001	2.50504E+002	1.18343E+000	6.47843E-001	-1.32859E-001	2.03639E+002	1.31865E+002	-8.17550E-002	2.50504E+002	1.12017E+002
2.03698E+002	3.94884E+002	3.51024E+002	1.83480E+002	1.28790E+000	1.66021E+000	5.08700E+003	4.70913E+002	1.00000E+000	1.54300E+003	1.40000E+001	1.63460E+005	2.13818E+000	1.98717E+001	1.80572E-002	2.32773E-002	6.52331E-002	1.06583E-001	4.57260E+004	3.51055E+002	1.83398E+002	2.47926E-002	2.47926E-002	9.79940E+004	1.80000E+001	5.00000E+000	0.00000E+000	1.15908E+002	1.96635E+002	9.08061E+001	1.00000E+002	6.55648E-001	5.73996E-002	0.00000E+000	-6.35837E+001	4.44693E+000	7.56694E-001	2.07026E+002	2.39345E+002	8.56912E+001	2.50459E+002	1.18343E+000	6.47843E-001	-1.26289E-001	2.27662E+002	-1.44428E+002	-8.17550E-002	2.50459E+002	1.11960E+002
2.26605E+002	5.47966E+002	3.51261E+002	1.83597E+002	1.23841E+000	1.39398E+000	5.85400E+003	4.16515E+002	1.00000E+000	1.54400E+003	4.00000E+000	1.63550E+005	1.72632E+000	2.34087E+001	1.61860E-002	1.82192E-002	4.37578E-002	5.45517E-002	4.57260E+004	3.51055E+002	1.83398E+002	2.47926E-002	2.47926E-002	9.79940E+004	1.80000E+001	6.00000E+000	0.00000E+000	2.79410E+002	2.41955E+002	6.84466E+001	1.00000E+002	9.24117E-001	2.95853E-002	0.00000E+000	2.72128E+002	4.71642E+000	6.65077E-001	2.07026E+002	2.39345E+002	8.56912E+001	2.50419E+002	1.18343E+000	6.47843E-001	-5.90961E-002	2.72128E+002	1.06268E+002	-8.17550E-002	2.50419E+002	1.11934E+002
2.07565E+002	5.08736E+002	3.51031E+002	1.83465E+002	1.38877E+000	1.51404E+000	6.49600E+003	5.46763E+002	1.00000E+000	1.54500E+003	7.00000E+000	1.63651E+005	2.10266E+000	2.25552E+001	1.72309E-002	1.87852E-002	6.30998E-002	7.45129E-002	4.57260E+004	3.51055E+002	1.83399E+002	2.47926E-002	2.47926E-002	9.79940E+004	1.80000E+001	7.00000E+000	0.00000E+000	1.52741E+002	2.51640E+002	1.09789E+002	1.00000E+002	8.33550E-001	3.84360E-002	0.00000E+000	2.30312E+002	3.91991E+000	7.59647E-001	2.07026E+002	2.39345E+002	8.56912E+001	2.50394E+002	1.18343E+000	6.47843E-001	-4.31552E-002	2.30312E+002	4.57263E+001	-8.17550E-002	2.50394E+002	1.11897E+002
2.29625E+002	6.11179E+002	3.51037E+002	1.83465E+002	1.19227E+000	1.36887E+000	6.17900E+003	4.66998E+002	1.00000E+000	1.54600E+003	3.00000E+000	1.63735E+005	1.63206E+000	2.47220E+001	1.51676E-002	1.74141E-002	4.66461E-002	6.06108E-002	4.57260E+004	3.51055E+002	1.83399E+002	2.47926E-002	2.47926E-002	9.79940E+004	1.80000E+001	8.00000E+000	0.00000E+000	2.34613E+002	2.93922E+002	8.91167E+001	1.00000E+002	9.82398E-001	2.86448E-002	0.00000E+000	2.49633E+002	4.06387E+000	7.51299E-001	2.07026E+002	2.39345E+002	8.56912E+001	2.50331E+002	1.18343E+000	6.47843E-001	-6.89519E-002	2.49633E+002	9.55402E+001	-8.17550E-002	2.50331E+002	1.11834E+002
2.27377E+002	4.10403E+002	3.51120E+002	1.83430E+002	1.23390E+000	1.35488E+000	4.24900E+003	5.31993E+002	1.00000E+000	1.54700E+003	1.30000E+001	1.63842E+005	1.67179E+000	2.02584E+001	1.89294E-002	2.07853E-002	5.65476E-002	6.74522E-002	4.57260E+004	3.51055E+002	1.83399E+002	2.47926E-002	2.47926E-002	9.79940E+004	1.80000E+001	9.00000E+000	0.00000E+000	2.07285E+002	1.85416E+002	4.56437E+001	0.00000E+000	6.85727E-001	8.02096E-002	0.00000E+000	2.70912E+002	5.11015E+000	7.20500E-001	2.07026E+002	2.39345E+002	8.56912E+001	2.50304E+002	1.18343E+000	6.47843E-001	-4.67303E-002	2.70912E+002	9.05004E+001	-8.17550E-002	2.50304E+002	1.11816E+002
2.30748E+002	5.44809E+002	3.51361E+002	1.83442E+002	1.31636E+000	1.35929E+000	6.02900E+003	5.80511E+002	1.00000E+000	1.54800E+003	4.00000E+000	1.63926E+005	1.78931E+000	2.33411E+001	1.69532E-002	1.75061E-002	4.28992E-002	4.54980E-002	4.57260E+004	3.51054E+002	1.83400E+002	2.47926E-002	2.47926E-002	9.79940E+004	1.80000E+001	1.00000E+001	0.00000E+000	2.58917E+002	2.46354E+002	5.71974E+001	1.00000E+002	8.80920E-001	3.12024E-002	0.00000E+000	2.67535E+002	4.11125E+000	7.51821E-001	2.07026E+002	2.39345E+002	8.56912E+001	2.50249E+002	1.18343E+000	6.47843E-001	-1.60453E-002	2.67535E+002	5.18192E+001	-8.17550E-002	2.50249E+002	1.11781E+002
2.25287E+002	4.37381E+002	3.51216E+002	1.83470E+002	1.24463E+000	1.40689E+000	4.73300E+003	6.23011E+002	1.00000E+000	1.54900E+003	9.00000E+000	1.64020E+005	1.75106E+000	2.09136E+001	1.80914E-002	2.04499E-002	5.64682E-002	7.12558E-002	4.57260E+004	3.51054E+002	1.83400E+002	2.47926E-002	2.47926E-002	9.79940E+004	1.80000E+001	1.10000E+001	0.00000E+000	2.12771E+002	1.78604E+002	6.59762E+001	1.00000E+002	7.20125E-001	8.37508E-002	0.00000E+000	2.71670E+002	6.34836E+000	5.49517E-001	2.07026E+002	2.39345E+002	8.56912E+001	2.50199E+002	1.18343E+000	6.47843E-001	-6.11931E-002	2.71670E+002	1.08304E+002	-8.17550E-002	2.50199E+002	1.11718E+002
2.30207E+002	6.02837E+002	3.51102E+002	1.83377E+002	1.16637E+000	1.42865E+000	6.20600E+003	7.35729E+002	1.00000E+000	1.55000E+003	2.00000E+000	1.64113E+005	1.66633E+000	2.45527E+001	1.48058E-002	1.81351E-002	4.57580E-002	6.73088E-002	4.57260E+004	3.51054E+002	1.83399E+002	2.47926E-002	2.47926E-002	9.79940E+004	1.80000E+001	1.20000E+001	0.00000E+000	2.57304E+002	3.13451E+002	6.61892E+001	1.00000E+002	1.00459E+000	4.10442E-002	0.00000E+000	2.55535E+002	3.51239E+000	8.67367E-001	2.07026E+002	2.39345E+002	8.56912E+001	2.50151E+002	1.18343E+000	6.47843E-001	-1.01069E-001	2.55535E+002	1.41326E+002	-8.17550E-002	2.50151E+002	1.11664E+002
2.25158E+002	6.06419E+002	3.51110E+002	1.83398E+002	1.20743E+000	1.44787E+000	6.53400E+003	5.70983E+002	1.00000E+000	1.55100E+003	3.00000E+000	1.64214E+005	1.74819E+000	2.46256E+001	1.49373E-002	1.79118E-002	4.72279E-002	6.67590E-002	4.57260E+004	3.51054E+002	1.83399E+002	2.47926E-002	2.47926E-002	9.79940E+004	1.80000E+001	1.30000E+001	0.00000E+000	2.96057E+002	2.39565E+002	9.48721E+001	1.00000E+002	9.93093E-001	3.10463E-002	0.00000E+000	-1.74436E+001	5.75248E+000	5.16139E-001	2.07026E+002	2.39345E+002	8.56912E+001	2.50116E+002	1.18343E+000	6.47843E-001	-9.05512E-002	2.73802E+002	-1.44995E+002	-8.17550E-002	2.50116E+002	1.11629E+002
2.11435E+002	6.37888E+002	3.50928E+002	1.83319E+002	1.24567E+000	1.53652E+000	7.46000E+003	7.06073E+002	1.00000E+000	1.55200E+003	2.00000E+000	1.64309E+005	1.91399E+000	2.52565E+001	1.44222E-002	1.77897E-002	5.74315E-002	8.63419E-002	4.57260E+004	3.51054E+002	1.83399E+002	2.47926E-002	2.47926E-002	9.79940E+004	1.80000E+001	1.40000E+001	0.00000E+000	2.41571E+002	2.97007E+002	1.11215E+002	1.00000E+002	1.03832E+000	4.94789E-002	0.00000E+000	2.45727E+002	4.22504E+000	6.57674E-001	2.07026E+002	2.39345E+002	8.56912E+001	2.50043E+002	1.18343E+000	6.47843E-001	-1.04541E-001	2.45727E+002	1.35981E+002	-8.17550E-002	2.50043E+002	1.11544E+002
2.15789E+002	4.99984E+002	3.50948E+002	1.83172E+002	1.24800E+000	1.40183E+000	5.38700E+003	6.85013E+002	1.00000E+000	1.55300E+003	8.00000E+000	1.64406E+005	1.74948E+000	2.23603E+001	1.70036E-002	1.90994E-002	5.07873E-002	6.32514E-002	4.57260E+004	3.51054E+002	1.83398E+002	2.47926E-002	2.47926E-002	9.79940E+004	1.80000E+001	1.50000E+001	0.00000E+000	1.79492E+002	2.43366E+002	8.02515E+001	1.00000E+002	8.04062E-001	5.28159E-002	0.00000E+000	2.44197E+002	4.31417E+000	7.57950E-001	2.07026E+002	2.39345E+002	8.56912E+001	2.49983E+002	1.18343E+000	6.47843E-001	-5.80519E-002	2.44197E+002	7.70942E+001	-8.17550E-002	2.49983E+002	1.11494E+002
2.19779E+002	5.15538E+002	3.50906E+002	1.83276E+002	1.16063E+000	1.50393E+000	5.52600E+003	4.78996E+002	1.00000E+000	1.55400E+003	7.00000E+000	1.64506E+005	1.74551E+000	2.27055E+001	1.56131E-002	2.02312E-002	4.88138E-002	8.00647E-002	4.57260E+004	3.51054E+002	1.83399E+002	2.47926E-002	2.47926E-002	9.79940E+004	1.80000E+001	1.60000E+001	0.00000E+000	1.42238E+002	2.48780E+002	1.29640E+002	1.00000E+002	8.50432E-001	3.99971E-002	0.00000E+000	2.21823E+002	4.39006E+000	7.35419E-001	2.07026E+002	2.39345E+002	8.56912E+001	2.49942E+002	1.18343E+000	6.47843E-001	-1.28837E-001	2.21823E+002	1.44472E+002	-8.17550E-002	2.49942E+002	1.11444E+002
2.12030E+002	4.46902E+002	3.51030E+002	1.83467E+002	1.25128E+000	1.47613E+000	5.06700E+003	5.11847E+002	1.00000E+000	1.55500E+003	1.20000E+001	1.64609E+005	1.84705E+000	2.11401E+001	1.75784E-002	2.07371E-002	5.93594E-002	8.14802E-002	4.57260E+004	3.51054E+002	1.83400E+002	2.47926E-002	2.47926E-002	9.79940E+004	1.80000E+001	1.70000E+001	0.00000E+000	2.15897E+002	1.92626E+002	5.66994E+001	1.00000E+002	7.30344E-001	5.30455E-002	0.00000E+000	2.69209E+002	5.16548E+000	6.52717E-001	2.07026E+002	2.39345E+002	8.56912E+001	2.49849E+002	1.18343E+000	6.47843E-001	-8.24410E-002	2.69209E+002	1.31557E+002	-8.17550E-002	2.49849E+002	1.11351E+002
2.05908E+002	3.90637E+002	3.51125E+002	1.83360E+002	1.21344E+000	1.53525E+000	4.45300E+003	5.47014E+002	1.00000E+000	1.55600E+003	1.90000E+001	1.64717E+005	1.86294E+000	1.97645E+001	1.81841E-002	2.30067E-002	5.71826E-002	8.96095E-002	4.57260E+004	3.51054E+002	1.83400E+002	2.47926E-002	2.47926E-002	9.79940E+004	1.80000E+001	1.80000E+001	0.00000E+000	1.78644E+002	1.69795E+002	4.85984E+001	1.00000E+002	6.24398E-001	6.90133E-002	0.00000E+000	-2.59475E+001	5.32978E+000	6.74800E-001	2.07026E+002	2.39345E+002	8.56912E+001	2.49817E+002	1.18343E+000	6.47843E-001	-1.17079E-001	2.65298E+002	-1.19211E+002	-8.17550E-002	2.49817E+002	1.11333E+002
2.04174E+002	3.80964E+002	3.52862E+002	1.84047E+002	1.38496E+000	1.38121E+000	4.45700E+003	4.15310E+002	1.00000E+000	1.74700E+003	6.00000E+001	1.82186E+005	1.91291E+000	1.95183E+001	2.07451E-002	2.06889E-002	7.70028E-002	7.66029E-002	5.11590E+004	3.52865E+002	1.84179E+002	2.71316E-002	2.71316E-002	1.76898E+005	1.80000E+001	1.00000E+000	0.00000E+000	1.81249E+002	1.04264E+002	1.03802E+002	1.00000E+002	6.23387E-001	8.74732E-002	0.00000E+000	3.32382E+002	2.65377E+001	1.35465E-001	3.61316E+002	2.09488E+002	3.61929E+002	4.13238E+002	1.42718E+000	3.99826E-001	1.35613E-003	4.11364E+001	9.69791E+001	6.17557E-002	1.21992E+002	1.08097E+002
2.25712E+002	5.79720E+002	3.53032E+002	1.84086E+002	1.37100E+000	1.25741E+000	6.13600E+003	4.63126E+002	1.00000E+000	1.74800E+003	1.80000E+001	1.82248E+005	1.72391E+000	2.40774E+001	1.75023E-002	1.60522E-002	6.19437E-002	5.25359E-002	5.11590E+004	3.52865E+002	1.84179E+002	2.71316E-002	2.71316E-002	1.76898E+005	1.80000E+001	2.00000E+000	0.00000E+000	2.61513E+002	1.02397E+002	2.35134E+002	1.00000E+002	9.78953E-001	4.01163E-002	0.00000E+000	3.93794E+002	5.99766E+000	5.10842E-001	3.61316E+002	2.09488E+002	3.61929E+002	4.13170E+002	1.42718E+000	3.99826E-001	4.32180E-002	1.02548E+002	1.10467E+002	6.17557E-002	1.21924E+002	1.08041E+002
2.12434E+002	4.64999E+002	3.52707E+002	1.84317E+002	1.58504E+000	1.33217E+000	5.96300E+003	5.07470E+002	1.00000E+000	1.74900E+003	2.60000E+001	1.82346E+005	2.11154E+000	2.15638E+001	2.05262E-002	1.72515E-002	8.23559E-002	5.89859E-002	5.11590E+004	3.52866E+002	1.84178E+002	2.71316E-002	2.71316E-002	1.76898E+005	1.80000E+001	3.00000E+000	0.00000E+000	2.75454E+002	9.61160E+001	1.19990E+002	1.00000E+002	7.75969E-001	6.04405E-002	0.00000E+000	3.37912E+002	6.21629E+000	4.99974E-001	3.61316E+002	2.09488E+002	3.61929E+002	4.13186E+002	1.42718E+000	3.99826E-001	8.66835E-002	4.66662E+001	2.42688E+000	6.17557E-002	1.21941E+002	1.08019E+002
2.13902E+002	5.66192E+002	3.53094E+002	1.84236E+002	1.30311E+000	1.42505E+000	6.45200E+003	1.10594E+003	1.00000E+000	1.75000E+003	1.40000E+001	1.82424E+005	1.85700E+000	2.37948E+001	1.62231E-002	1.77412E-002	6.57477E-002	7.81964E-002	5.11590E+004	3.52866E+002	1.84178E+002	2.71316E-002	2.71316E-002	1.76898E+005	1.80000E+001	4.00000E+000	0.00000E+000	3.21454E+002	1.37642E+002	1.28962E+002	1.00000E+002	9.26621E-001	6.76416E-002	0.00000E+000	3.24265E+002	6.98232E+000	4.27922E-001	3.61316E+002	2.09488E+002	3.61929E+002	4.13190E+002	1.42718E+000	3.99826E-001	-4.46951E-002	3.30197E+001	1.41609E+002	6.17557E-002	1.21945E+002	1.08060E+002
2.02315E+002	4.59809E+002	3.52664E+002	1.84619E+002	1.49917E+000	1.28726E+000	5.44600E+003	5.38350E+002	1.00000E+000	1.75100E+003	2.40000E+001	1.82514E+005	1.92981E+000	2.14432E+001	2.03147E-002	1.74432E-002	7.99049E-002	5.96508E-002	5.12680E+004	3.52664E+002	1.84619E+002	7.99049E-002	5.96508E-002	5.44600E+003	1.00000E+000	1.00000E+000	0.00000E+000	2.22272E+002	1.06000E+002	1.42365E+002	1.00000E+002	7.56703E-001	6.63235E-002	0.00000E+000	3.65856E+002	1.27724E+001	2.54625E-001	2.22272E+002	1.06000E+002	1.42365E+002	3.65856E+002	1.27724E+001	2.54625E-001	7.60508E-002	7.46103E+001	4.34479E+001	7.60508E-002	7.46103E+001	4.34479E+001
1.96885E+002	4.45654E+002	3.52985E+002	1.84230E+002	1.44871E+000	1.45710E+000	5.68800E+003	5.25708E+002	1.00000E+000	1.75200E+003	3.20000E+001	1.82615E+005	2.11090E+000	2.11105E+001	1.92088E-002	1.93201E-002	6.56016E-002	6.63279E-002	5.11590E+004	3.52866E+002	1.84178E+002	2.71316E-002	2.71316E-002	1.76898E+005	1.80000E+001	5.00000E+000	0.00000E+000	2.14331E+002	8.18303E+001	1.69639E+002	1.00000E+002	7.56266E-001	6.87334E-002	0.00000E+000	9.37343E+001	6.95895E+000	4.57286E-001	3.61316E+002	2.09488E+002	3.61929E+002	4.13179E+002	1.42718E+000	3.99826E-001	-2.88731E-003	9.37343E+001	-1.36847E+002	6.17557E-002	1.21933E+002	1.08039E+002
2.52036E+002	1.15302E+003	3.53362E+002	1.84407E+002	1.26845E+000	1.42544E+000	1.28680E+004	1.33869E+003	1.00000E+000	1.75300E+003	0.00000E+000	1.82665E+005	1.80811E+000	3.39562E+001	1.11820E-002	1.25659E-002	4.48506E-002	5.62322E-002	5.13210E+004	3.53286E+002	1.84436E+002	4.42360E-002	4.42360E-002	2.55060E+004	2.00000E+000	1.00000E+000	0.00000E+000	4.20226E+002	5.12718E+002	2.35040E+002	1.00000E+002	1.87664E+000	2.32150E-002	0.00000E+000	2.30610E+002	3.70756E+000	5.70648E-001	4.23087E+002	5.46047E+002	2.00009E+002	2.34772E+002	2.17529E+000	6.90831E-001	-5.82753E-002	2.30610E+002	6.39163E+001	-7.22659E-002	2.34772E+002	8.48336E+001
2.42418E+002	1.13739E+003	3.53210E+002	1.84465E+002	1.23158E+000	1.46481E+000	1.26380E+004	1.63724E+003	1.00000E+000	1.75400E+003	0.00000E+000	1.82745E+005	1.80403E+000	3.37253E+001	1.09553E-002	1.30299E-002	4.53722E-002	6.35737E-002	5.13210E+004	3.53286E+002	1.84435E+002	4.42360E-002	4.42360E-002	2.55060E+004	2.00000E+000	2.00000E+000	0.00000E+000	4.26001E+002	5.79982E+002	1.64340E+002	1.00000E+002	1.86392E+000	2.59535E-002	0.00000E+000	2.37764E+002	2.60962E+000	8.18077E-001	4.23087E+002	5.46047E+002	2.00009E+002	2.34790E+002	2.17529E+000	6.90831E-001	-8.64980E-002	2.37764E+002	1.05275E+002	-7.22659E-002	2.34790E+002	8.48360E+001
2.44047E+002	1.25071E+003	3.52731E+002	1.84129E+002	1.48744E+000	1.26356E+000	1.44150E+004	2.24221E+003	1.00000E+000	1.75500E+003	0.00000E+000	1.82841E+005	1.87948E+000	3.53654E+001	1.23889E-002	1.05242E-002	7.13773E-002	5.18377E-002	5.11590E+004	3.52865E+002	1.84178E+002	2.71316E-002	2.71316E-002	1.76898E+005	1.80000E+001	6.00000E+000	0.00000E+000	4.39167E+002	3.16092E+002	5.12821E+002	1.00000E+002	2.09698E+000	3.71609E-002	0.00000E+000	4.27983E+002	4.46484E+000	4.47711E-001	3.61316E+002	2.09488E+002	3.61929E+002	4.13211E+002	1.42718E+000	3.99826E-001	8.13805E-002	1.36738E+002	9.90750E+001	6.17557E-002	1.21965E+002	1.08055E+002
2.43383E+002	1.14744E+003	3.52927E+002	1.84287E+002	1.48528E+000	1.25170E+000	1.30710E+004	1.45108E+003	1.00000E+000	1.75600E+003	0.00000E+000	1.82925E+005	1.85912E+000	3.38739E+001	1.29914E-002	1.09483E-002	7.35731E-002	5.26177E-002	5.11590E+004	3.52865E+002	1.84179E+002	2.71316E-002	2.71316E-002	1.76898E+005	1.80000E+001	7.00000E+000	0.00000E+000	4.77096E+002	2.25561E+002	4.88409E+002	1.00000E+002	1.95901E+000	2.77442E-002	0.00000E+000	4.05268E+002	4.12301E+000	5.09147E-001	3.61316E+002	2.09488E+002	3.61929E+002	4.13254E+002	1.42718E+000	3.99826E-001	8.53443E-002	1.14023E+002	7.14681E+001	6.17557E-002	1.22009E+002	1.08107E+002
2.36257E+002	1.24891E+003	3.52726E+002	1.84289E+002	1.47648E+000	1.30777E+000	1.47970E+004	1.48619E+003	1.00000E+000	1.75700E+003	0.00000E+000	1.83008E+005	1.93090E+000	3.53399E+001	1.21378E-002	1.07509E-002	6.15153E-002	4.85443E-002	5.11590E+004	3.52865E+002	1.84178E+002	2.71316E-002	2.71316E-002	1.76898E+005	1.80000E+001	8.00000E+000	0.00000E+000	4.77493E+002	2.81988E+002	5.12884E+002	1.00000E+002	2.09681E+000	2.18030E-002	0.00000E+000	4.15896E+002	4.39188E+000	4.49235E-001	3.61316E+002	2.09488E+002	3.61929E+002	4.13237E+002	1.42718E+000	3.99826E-001	6.05928E-002	1.24650E+002	1.12115E+002	6.17557E-002	1.21991E+002	1.08072E+002
2.32296E+002	1.07167E+003	3.52227E+002	1.84400E+002	1.45350E+000	1.34400E+000	1.27150E+004	1.40691E+003	1.00000E+000	1.75800E+003	1.00000E+000	1.83088E+005	1.95351E+000	3.27364E+001	1.28901E-002	1.19190E-002	8.02688E-002	6.87946E-002	5.14550E+004	3.52227E+002	1.84400E+002	8.02688E-002	6.87946E-002	1.27150E+004	1.00000E+000	1.00000E+000	0.00000E+000	4.68113E+002	2.12229E+002	4.24036E+002	1.00000E+002	1.80532E+000	2.82397E-002	0.00000E+000	3.98051E+002	4.80379E+000	4.43067E-001	4.68113E+002	2.12229E+002	4.24036E+002	3.98051E+002	4.80379E+000	4.43067E-001	3.91432E-002	1.06805E+002	1.19368E+002	3.91432E-002	1.06805E+002	1.19368E+002
2.53498E+002	1.10576E+003	3.52717E+002	1.84019E+002	1.39979E+000	1.25869E+000	1.20130E+004	2.21527E+003	1.00000E+000	1.75900E+003	0.00000E+000	1.83168E+005	1.76190E+000	3.32530E+001	1.27713E-002	1.14840E-002	7.08204E-002	5.75070E-002	5.11590E+004	3.52865E+002	1.84179E+002	2.71316E-002	2.71316E-002	1.76898E+005	1.80000E+001	9.00000E+000	0.00000E+000	5.00289E+002	2.19515E+002	4.01794E+002	1.00000E+002	1.82251E+000	4.61795E-002	0.00000E+000	3.89023E+002	5.63144E+000	3.88836E-001	3.61316E+002	2.09488E+002	3.61929E+002	4.13254E+002	1.42718E+000	3.99826E-001	5.30726E-002	9.77778E+001	9.41484E+001	6.17557E-002	1.22008E+002	1.08102E+002
2.45024E+002	1.05605E+003	3.53103E+002	1.84272E+002	1.47789E+000	1.27875E+000	1.22050E+004	2.10520E+003	1.00000E+000	1.76000E+003	0.00000E+000	1.83266E+005	1.88984E+000	3.24969E+001	1.33774E-002	1.15749E-002	7.05670E-002	5.31812E-002	5.11590E+004	3.52865E+002	1.84178E+002	2.71316E-002	2.71316E-002	1.76898E+005	1.80000E+001	1.00000E+001	0.00000E+000	5.02732E+002	2.08305E+002	3.77776E+002	1.00000E+002	1.76336E+000	4.06563E-002	0.00000E+000	3.82296E+002	5.56858E+000	3.90120E-001	3.61316E+002	2.09488E+002	3.61929E+002	4.13257E+002	1.42718E+000	3.99826E-001	7.22395E-002	9.10500E+001	6.45745E+001	6.17557E-002	1.22012E+002	1.08126E+002
2.26169E+002	7.91019E+002	3.52817E+002	1.84381E+002	1.58101E+000	1.27097E+000	9.67300E+003	6.11547E+002	1.00000E+000	1.76100E+003	6.00000E+000	1.83356E+005	2.00943E+000	2.81251E+001	1.60752E-002	1.29228E-002	7.71693E-002	5.05148E-002	5.11590E+004	3.52865E+002	1.84177E+002	2.71316E-002	2.71316E-002	1.76898E+005	1.80000E+001	1.10000E+001	0.00000E+000	3.00300E+002	2.01636E+002	3.03665E+002	1.00000E+002	1.32338E+000	2.28295E-002	0.00000E+000	4.23463E+002	6.99012E+000	3.49097E-001	3.61316E+002	2.09488E+002	3.61929E+002	4.13249E+002	1.42718E+000	3.99826E-001	1.08711E-001	1.32218E+002	5.99132E+001	6.17557E-002	1.22003E+002	1.08087E+002
2.07785E+002	7.60783E+002	3.53111E+002	1.84127E+002	1.64252E+000	1.40980E+000	1.05050E+004	1.25457E+003	1.00000E+000	1.76200E+003	4.00000E+000	1.83438E+005	2.31563E+000	2.75823E+001	1.60256E-002	1.37550E-002	8.59104E-002	6.37132E-002	5.11590E+004	3.52865E+002	1.84177E+002	2.71316E-002	2.71316E-002	1.76898E+005	1.80000E+001	1.20000E+001	0.00000E+000	2.06634E+002	2.11365E+002	3.57880E+002	1.00000E+002	1.30430E+000	2.93162E-002	0.00000E+000	4.39907E+002	3.44042E+000	6.80615E-001	3.61316E+002	2.09488E+002	3.61929E+002	4.13312E+002	1.42718E+000	3.99826E-001	7.62455E-002	1.48662E+002	1.17325E+002	6.17557E-002	1.22067E+002	1.08189E+002
2.20935E+002	8.33861E+002	3.52569E+002	1.84582E+002	1.59641E+000	1.21029E+000	9.83200E+003	1.08930E+003	1.00000E+000	1.76300E+003	0.00000E+000	1.83518E+005	1.93211E+000	2.88767E+001	1.60999E-002	1.22058E-002	8.18187E-002	4.77605E-002	5.15950E+004	3.52631E+002	1.84514E+002	4.23908E-002	4.23908E-002	2.94240E+004	3.00000E+000	1.00000E+000	0.00000E+000	3.30001E+002	1.72884E+002	3.47367E+002	1.00000E+002	1.40016E+000	3.24704E-002	0.00000E+000	4.10021E+002	4.99713E+000	4.84361E-001	3.56186E+002	1.78127E+002	3.28426E+002	4.02689E+002	3.44639E+000	4.05972E-001	1.37573E-001	1.18775E+002	7.30194E+000	9.37775E-002	1.11443E+002	5.82861E+001
2.16692E+002	8.78489E+002	3.52996E+002	1.83909E+002	1.45564E+000	1.37039E+000	1.06740E+004	6.41578E+002	1.00000E+000	1.76400E+003	0.00000E+000	1.83609E+005	1.99480E+000	2.96393E+001	1.40893E-002	1.32642E-002	6.80944E-002	6.05334E-002	5.11590E+004	3.52865E+002	1.84176E+002	2.71316E-002	2.71316E-002	1.76898E+005	1.80000E+001	1.30000E+001	0.00000E+000	3.35023E+002	2.07398E+002	3.63075E+002	1.00000E+002	1.49270E+000	1.61086E-002	0.00000E+000	1.27469E+002	5.30809E+000	4.37632E-001	3.61316E+002	2.09488E+002	3.61929E+002	4.13366E+002	1.42718E+000	3.99826E-001	3.01645E-002	1.27469E+002	-1.40769E+002	6.17557E-002	1.22120E+002	1.08243E+002
2.31379E+002	8.70211E+002	3.52737E+002	1.84575E+002	1.47419E+000	1.24710E+000	9.84800E+003	1.10796E+003	1.00000E+000	1.76500E+003	0.00000E+000	1.83681E+005	1.83847E+000	2.94993E+001	1.48553E-002	1.25669E-002	6.86100E-002	4.96020E-002	5.15950E+004	3.52631E+002	1.84513E+002	4.23908E-002	4.23908E-002	2.94240E+004	3.00000E+000	2.00000E+000	0.00000E+000	3.16307E+002	2.19172E+002	3.52031E+002	1.00000E+002	1.46447E+000	3.71230E-002	0.00000E+000	4.25924E+002	5.76968E+000	4.19166E-001	3.56186E+002	1.78127E+002	3.28426E+002	4.02767E+002	3.44639E+000	4.05972E-001	8.34488E-002	1.34679E+002	9.44414E+001	9.37775E-002	1.11522E+002	5.83794E+001
2.19671E+002	8.17727E+002	3.52586E+002	1.84382E+002	1.47833E+000	1.31226E+000	9.74400E+003	8.76760E+002	1.00000E+000	1.76600E+003	1.00000E+000	1.83763E+005	1.93994E+000	2.85959E+001	1.49762E-002	1.32938E-002	5.46866E-002	4.35638E-002	5.15950E+004	3.52631E+002	1.84514E+002	4.23908E-002	4.23908E-002	2.94240E+004	3.00000E+000	3.00000E+000	0.00000E+000	4.22913E+002	1.41934E+002	2.85457E+002	1.00000E+002	1.36932E+000	2.92533E-002	0.00000E+000	3.71686E+002	5.11222E+000	4.75591E-001	3.56186E+002	1.78127E+002	3.28426E+002	4.02796E+002	3.44639E+000	4.05972E-001	5.95108E-002	8.04406E+001	6.91739E+001	9.37775E-002	1.11550E+002	5.84043E+001
2.38112E+002	8.77247E+002	3.52675E+002	1.84128E+002	1.53692E+000	1.23991E+000	1.02240E+004	7.76525E+002	1.00000E+000	1.76700E+003	1.00000E+000	1.83856E+005	1.90564E+000	2.96184E+001	1.51999E-002	1.22625E-002	6.35439E-002	4.20499E-002	5.11590E+004	3.52865E+002	1.84175E+002	2.71316E-002	2.71316E-002	1.76898E+005	1.80000E+001	1.40000E+001	0.00000E+000	2.22453E+002	2.79197E+002	3.87285E+002	1.00000E+002	1.49206E+000	1.84986E-002	0.00000E+000	4.50757E+002	3.61783E+000	6.56075E-001	3.61316E+002	2.09488E+002	3.61929E+002	4.13502E+002	1.42718E+000	3.99826E-001	1.06959E-001	1.59511E+002	8.94916E+001	6.17557E-002	1.22256E+002	1.08341E+002
2.35429E+002	8.50326E+002	3.52832E+002	1.84084E+002	1.48619E+000	1.24917E+000	9.65700E+003	5.60790E+002	1.00000E+000	1.76800E+003	1.00000E+000	1.83947E+005	1.85651E+000	2.91604E+001	1.51235E-002	1.27116E-002	7.18047E-002	5.12403E-002	5.11590E+004	3.52865E+002	1.84175E+002	2.71316E-002	2.71316E-002	1.76898E+005	1.80000E+001	1.50000E+001	0.00000E+000	2.24089E+002	2.50253E+002	3.97361E+002	1.00000E+002	1.46586E+000	1.95461E-002	0.00000E+000	4.43788E+002	3.58345E+000	6.81535E-001	3.61316E+002	2.09488E+002	3.61929E+002	4.13519E+002	1.42718E+000	3.99826E-001	8.66493E-002	1.52543E+002	1.08368E+002	6.17557E-002	1.22273E+002	1.08374E+002
2.26340E+002	7.59106E+002	3.53254E+002	1.83789E+002	1.37091E+000	1.28000E+000	8.23000E+003	7.79248E+002	1.00000E+000	1.76900E+003	0.00000E+000	1.84036E+005	1.75476E+000	2.75519E+001	1.51115E-002	1.41094E-002	5.66279E-002	4.96502E-002	5.17650E+004	3.53254E+002	1.83789E+002	5.66279E-002	4.96502E-002	8.23000E+003	1.00000E+000	1.00000E+000	0.00000E+000	3.76623E+002	1.78205E+002	2.21187E+002	1.00000E+002	1.24284E+000	3.31563E-002	0.00000E+000	3.54204E+002	1.03620E+001	2.55310E-001	3.76623E+002	1.78205E+002	2.21187E+002	3.54204E+002	1.03620E+001	2.55310E-001	3.42937E-002	6.29584E+001	8.12419E+001	3.42937E-002	6.29584E+001	8.12419E+001
2.14131E+002	8.69288E+002	3.52938E+002	1.84139E+002	1.49402E+000	1.33114E+000	1.05300E+004	1.02131E+003	1.00000E+000	1.77000E+003	0.00000E+000	1.84114E+005	1.98874E+000	2.94837E+001	1.45593E-002	1.29721E-002	7.74864E-002	6.18200E-002	5.11590E+004	3.52865E+002	1.84175E+002	2.71316E-002	2.71316E-002	1.76898E+005	1.80000E+001	1.60000E+001	0.00000E+000	3.58096E+002	1.80728E+002	3.52009E+002	1.00000E+002	1.46206E+000	3.43347E-002	0.00000E+000	4.06359E+002	5.21436E+000	4.48534E-001	3.61316E+002	2.09488E+002	3.61929E+002	4.13647E+002	1.42718E+000	3.99826E-001	5.76535E-002	1.15113E+002	1.06090E+002	6.17557E-002	1.22402E+002	1.08508E+002
2.21943E+002	9.20709E+002	3.52775E+002	1.84135E+002	1.47967E+000	1.30474E+000	1.08820E+004	1.02879E+003	1.00000E+000	1.77100E+003	0.00000E+000	1.84194E+005	1.93059E+000	3.03432E+001	1.41844E-002	1.25075E-002	6.73690E-002	5.27454E-002	5.11590E+004	3.52865E+002	1.84175E+002	2.71316E-002	2.71316E-002	1.76898E+005	1.80000E+001	1.70000E+001	0.00000E+000	3.48255E+002	2.01544E+002	3.87105E+002	1.00000E+002	1.54667E+000	2.74395E-002	0.00000E+000	4.16022E+002	4.73398E+000	4.85993E-001	3.61316E+002	2.09488E+002	3.61929E+002	4.13667E+002	1.42718E+000	3.99826E-001	6.28236E-002	1.24776E+002	1.09596E+002	6.17557E-002	1.22422E+002	1.08515E+002
2.20796E+002	8.16522E+002	3.52739E+002	1.84348E+002	1.42568E+000	1.33432E+000	9.55600E+003	1.14222E+003	1.00000E+000	1.77200E+003	1.00000E+000	1.84267E+005	1.90232E+000	2.85748E+001	1.45843E-002	1.36497E-002	5.93825E-002	5.22587E-002	5.11590E+004	3.52865E+002	1.84175E+002	2.71316E-002	2.71316E-002	1.76898E+005	1.80000E+001	1.80000E+001	0.00000E+000	4.33191E+002	1.49595E+002	2.63211E+002	1.00000E+002	1.35552E+000	3.08292E-002	0.00000E+000	3.63281E+002	5.47938E+000	4.48066E-001	3.61316E+002	2.09488E+002	3.61929E+002	4.13712E+002	1.42718E+000	3.99826E-001	3.31021E-002	7.20351E+001	9.16196E+001	6.17557E-002	1.22466E+002	1.08545E+002
2.31902E+002	7.61701E+002	3.53249E+002	1.84393E+002	1.55639E+000	1.18965E+000	8.61900E+003	1.20017E+003	1.00000E+000	1.77300E+003	2.00000E+000	1.84354E+005	1.85156E+000	2.75989E+001	1.67645E-002	1.28142E-002	8.29005E-002	4.92045E-002	5.18640E+004	3.53141E+002	1.84482E+002	6.34663E-002	6.34663E-002	1.78480E+004	2.00000E+000	1.00000E+000	0.00000E+000	2.55030E+002	1.95948E+002	3.27536E+002	1.00000E+002	1.29291E+000	3.30473E-002	0.00000E+000	4.31545E+002	5.08231E+000	5.08653E-001	3.34456E+002	1.61267E+002	3.25090E+002	4.04302E+002	3.89006E+000	4.61807E-001	1.33552E-001	1.40299E+002	3.45298E+001	9.07357E-002	1.13057E+002	6.37964E+001
2.20866E+002	8.09526E+002	3.53040E+002	1.84564E+002	1.43451E+000	1.29651E+000	9.22900E+003	1.14375E+003	1.00000E+000	1.77400E+003	0.00000E+000	1.84431E+005	1.85985E+000	2.84522E+001	1.49323E-002	1.34958E-002	6.13722E-002	5.04964E-002	5.18640E+004	3.53141E+002	1.84481E+002	6.34663E-002	6.34663E-002	1.78480E+004	2.00000E+000	2.00000E+000	0.00000E+000	4.08633E+002	1.28878E+002	3.22806E+002	1.00000E+002	1.39648E+000	3.37050E-002	0.00000E+000	3.83124E+002	4.52666E+000	5.51894E-001	3.34456E+002	1.61267E+002	3.25090E+002	4.04338E+002	3.89006E+000	4.61807E-001	5.05296E-002	9.18786E+001	9.12364E+001	9.07357E-002	1.13092E+002	6.38056E+001
2.23475E+002	6.73111E+002	3.53559E+002	1.83858E+002	1.36286E+000	1.34605E+000	7.61700E+003	8.59422E+002	1.00000E+000	1.77500E+003	0.00000E+000	1.84508E+005	1.83448E+000	2.59444E+001	1.56156E-002	1.54230E-002	5.90488E-002	5.76568E-002	5.19120E+004	3.53401E+002	1.83862E+002	8.16250E-002	8.16250E-002	1.60010E+004	2.00000E+000	1.00000E+000	0.00000E+000	3.29191E+002	1.51538E+002	2.01775E+002	1.00000E+002	1.09504E+000	4.20318E-002	0.00000E+000	3.61081E+002	1.00536E+001	2.73525E-001	2.67634E+002	1.64218E+002	2.55941E+002	4.16315E+002	5.61907E+000	3.37655E-001	6.20472E-003	6.98351E+001	1.20238E+002	3.95860E-002	1.25070E+002	1.37260E+002
2.12601E+002	6.70248E+002	3.53258E+002	1.83865E+002	1.53529E+000	1.33934E+000	8.38400E+003	7.42482E+002	1.00000E+000	1.77600E+003	1.00000E+000	1.84584E+005	2.05627E+000	2.58891E+001	1.67674E-002	1.46273E-002	6.73254E-002	5.17763E-002	5.19120E+004	3.53402E+002	1.83861E+002	8.16250E-002	8.16250E-002	1.60010E+004	2.00000E+000	2.00000E+000	0.00000E+000	2.11708E+002	1.75739E+002	3.05152E+002	1.00000E+002	1.15607E+000	3.03646E-002	0.00000E+000	4.34164E+002	4.49123E+000	5.83606E-001	2.67634E+002	1.64218E+002	2.55941E+002	4.16363E+002	5.61907E+000	3.37655E-001	6.81651E-002	1.42919E+002	1.21395E+002	3.95860E-002	1.25117E+002	1.37281E+002
2.09351E+002	7.00820E+002	3.52712E+002	1.84189E+002	1.45575E+000	1.32714E+000	8.30500E+003	6.78012E+002	1.00000E+000	1.77700E+003	4.00000E+000	1.84654E+005	1.93198E+000	2.64730E+001	1.59741E-002	1.45628E-002	5.71147E-002	4.78789E-002	5.19650E+004	3.52712E+002	1.84189E+002	5.71147E-002	4.78789E-002	8.30500E+003	1.00000E+000	1.00000E+000	0.00000E+000	3.25865E+002	1.33634E+002	2.58360E+002	1.00000E+002	1.16567E+000	1.91197E-002	0.00000E+000	3.87258E+002	6.27491E+000	4.19695E-001	3.25865E+002	1.33634E+002	2.58360E+002	3.87258E+002	6.27491E+000	4.19695E-001	4.62154E-002	9.60124E+001	1.00407E+002	4.62154E-002	9.60124E+001	1.00407E+002
2.08980E+002	5.33673E+002	3.52614E+002	1.84647E+002	1.47802E+000	1.29958E+000	6.30000E+003	5.06958E+002	1.00000E+000	1.77800E+003	1.30000E+001	1.84748E+005	1.92081E+000	2.31014E+001	1.86213E-002	1.63732E-002	6.17895E-002	4.84623E-002	5.20000E+004	3.52761E+002	1.84584E+002	3.71509E-002	3.71509E-002	7.64540E+004	9.00000E+000	1.00000E+000	0.00000E+000	2.68755E+002	9.10505E+001	2.01333E+002	1.00000E+002	9.08420E-001	3.95614E-002	0.00000E+000	3.80426E+002	6.07234E+000	4.97949E-001	3.79721E+002	1.46573E+002	2.89265E+002	3.83194E+002	1.99428E+000	4.35236E-001	6.42428E-002	8.91801E+001	7.22657E+001	5.08300E-002	9.19482E+001	9.09131E+001
2.12947E+002	6.91960E+002	3.51734E+002	1.84250E+002	1.44060E+000	1.31019E+000	8.03000E+003	1.05777E+003	1.00000E+000	1.77900E+003	3.00000E+000	1.84819E+005	1.88746E+000	2.63051E+001	1.60763E-002	1.46210E-002	6.64209E-002	5.53065E-002	5.20290E+004	3.51734E+002	1.84250E+002	6.64209E-002	5.53065E-002	8.03000E+003	1.00000E+000	1.00000E+000	0.00000E+000	3.44503E+002	1.71805E+002	2.00852E+002	1.00000E+002	1.14847E+000	4.98745E-002	0.00000E+000	3.51366E+002	1.20992E+001	2.21358E-001	3.44503E+002	1.71805E+002	2.00852E+002	3.51366E+002	1.20992E+001	2.21358E-001	4.74086E-002	6.01208E+001	6.30360E+001	4.74086E-002	6.01208E+001	6.30360E+001
2.33566E+002	7.04549E+002	3.52436E+002	1.84521E+002	1.37101E+000	1.32278E+000	7.90000E+003	9.16824E+002	1.00000E+000	1.78000E+003	2.00000E+000	1.84897E+005	1.81354E+000	2.65433E+001	1.54251E-002	1.48824E-002	5.41472E-002	5.05708E-002	5.20000E+004	3.52761E+002	1.84583E+002	3.71509E-002	3.71509E-002	7.64540E+004	9.00000E+000	2.00000E+000	0.00000E+000	3.64823E+002	1.22315E+002	2.74095E+002	1.00000E+002	1.23252E+000	3.37011E-002	0.00000E+000	3.80708E+002	5.35535E+000	5.04209E-001	3.79721E+002	1.46573E+002	2.89265E+002	3.83358E+002	1.99428E+000	4.35236E-001	1.79046E-002	8.94623E+001	1.26421E+002	5.08300E-002	9.21130E+001	9.10691E+001
2.14796E+002	7.83296E+002	3.52126E+002	1.84814E+002	1.37813E+000	1.37881E+000	9.09700E+003	6.04867E+002	1.00000E+000	1.78100E+003	0.00000E+000	1.84966E+005	1.90018E+000	2.79874E+001	1.44492E-002	1.44562E-002	6.78579E-002	6.79226E-002	5.20850E+004	3.52126E+002	1.84814E+002	6.78579E-002	6.79226E-002	9.09700E+003	1.00000E+000	1.00000E+000	0.00000E+000	4.07159E+002	1.22839E+002	2.70464E+002	1.00000E+002	1.28775E+000	2.05457E-002	0.00000E+000	3.71264E+002	4.76580E+000	5.27991E-001	4.07159E+002	1.22839E+002	2.70464E+002	3.71264E+002	4.76580E+000	5.27991E-001	-2.44607E-004	8.00185E+001	1.37578E+002	-2.44607E-004	8.00185E+001	1.37578E+002
2.16537E+002	7.56853E+002	3.52797E+002	1.84613E+002	1.43468E+000	1.29969E+000	8.68900E+003	9.55409E+002	1.00000E+000	1.78200E+003	0.00000E+000	1.85039E+005	1.86463E+000	2.75110E+001	1.53911E-002	1.39429E-002	6.32975E-002	5.23142E-002	5.20000E+004	3.52761E+002	1.84583E+002	3.71509E-002	3.71509E-002	7.64540E+004	9.00000E+000	3.00000E+000	0.00000E+000	3.49161E+002	1.36719E+002	3.05937E+002	1.00000E+002	1.29226E+000	3.12261E-002	0.00000E+000	3.93585E+002	5.19131E+000	4.95963E-001	3.79721E+002	1.46573E+002	2.89265E+002	3.83541E+002	1.99428E+000	4.35236E-001	4.93669E-002	1.02339E+002	1.03036E+002	5.08300E-002	9.22951E+001	9.12773E+001
2.13416E+002	6.89613E+002	3.53438E+002	1.84228E+002	1.45680E+000	1.46344E+000	8.94800E+003	1.03326E+003	1.00000E+000	1.78300E+003	1.00000E+000	1.85105E+005	2.13194E+000	2.62605E+001	1.54005E-002	1.54708E-002	6.14045E-002	6.19470E-002	5.21320E+004	3.53298E+002	1.84294E+002	7.78791E-002	7.78791E-002	1.76190E+004	2.00000E+000	1.00000E+000	0.00000E+000	3.18090E+002	2.63756E+002	1.13668E+002	1.00000E+002	1.09907E+000	3.74779E-002	0.00000E+000	2.62616E+002	5.34498E+000	4.74681E-001	3.21418E+002	2.06530E+002	2.19228E+002	3.92259E+002	2.95294E+001	6.12302E-002	-2.27643E-003	2.62616E+002	3.13791E+001	2.64138E-002	1.01013E+002	1.28346E+002
2.28503E+002	7.80940E+002	3.53154E+002	1.84362E+002	1.42428E+000	1.26674E+000	8.67100E+003	1.07282E+003	1.00000E+000	1.78400E+003	0.00000E+000	1.85173E+005	1.80420E+000	2.79453E+001	1.52954E-002	1.36036E-002	6.65995E-002	5.30833E-002	5.21320E+004	3.53298E+002	1.84294E+002	7.78791E-002	7.78791E-002	1.76190E+004	2.00000E+000	2.00000E+000	0.00000E+000	3.24853E+002	1.47477E+002	3.28159E+002	1.00000E+002	1.31580E+000	3.99885E-002	0.00000E+000	4.04819E+002	4.97663E+000	5.17894E-001	3.21418E+002	2.06530E+002	2.19228E+002	3.92291E+002	2.95294E+001	6.12302E-002	5.85424E-002	1.13574E+002	1.03505E+002	2.64138E-002	1.01046E+002	1.28347E+002
2.27260E+002	9.16403E+002	3.52879E+002	1.84603E+002	1.49132E+000	1.27648E+000	1.06920E+004	1.30291E+003	1.00000E+000	1.78500E+003	0.00000E+000	1.85249E+005	1.90364E+000	3.02722E+001	1.44225E-002	1.23448E-002	8.19008E-002	6.03759E-002	5.20000E+004	3.52761E+002	1.84583E+002	3.71509E-002	3.71509E-002	7.64540E+004	9.00000E+000	4.00000E+000	0.00000E+000	4.65723E+002	1.78042E+002	3.52153E+002	1.00000E+002	1.61326E+000	4.35824E-002	0.00000E+000	3.83054E+002	5.30431E+000	4.37576E-001	3.79721E+002	1.46573E+002	2.89265E+002	3.83777E+002	1.99428E+000	4.35236E-001	7.76196E-002	9.18083E+001	5.87494E+001	5.08300E-002	9.25314E+001	9.15212E+001
2.17570E+002	8.62012E+002	3.52915E+002	1.84505E+002	1.46881E+000	1.28866E+000	1.00080E+004	8.19330E+002	1.00000E+000	1.78600E+003	0.00000E+000	1.85315E+005	1.89280E+000	2.93600E+001	1.46822E-002	1.28814E-002	6.74411E-002	5.23150E-002	5.20000E+004	3.52761E+002	1.84583E+002	3.71509E-002	3.71509E-002	7.64540E+004	9.00000E+000	5.00000E+000	0.00000E+000	4.03335E+002	1.58930E+002	3.50041E+002	1.00000E+002	1.48817E+000	2.91653E-002	0.00000E+000	3.93430E+002	4.92134E+000	4.87477E-001	3.79721E+002	1.46573E+002	2.89265E+002	3.83842E+002	1.99428E+000	4.35236E-001	6.53330E-002	1.02185E+002	8.39985E+001	5.08300E-002	9.25966E+001	9.15944E+001
2.08932E+002	9.08122E+002	3.52825E+002	1.84613E+002	1.51783E+000	1.34455E+000	1.13110E+004	1.10682E+003	1.00000E+000	1.78700E+003	0.00000E+000	1.85386E+005	2.04079E+000	3.01351E+001	1.42716E-002	1.26423E-002	6.71816E-002	5.30734E-002	5.20000E+004	3.52761E+002	1.84583E+002	3.71509E-002	3.71509E-002	7.64540E+004	9.00000E+000	6.00000E+000	0.00000E+000	4.81760E+002	1.90630E+002	3.08731E+002	1.00000E+002	1.57664E+000	2.63226E-002	0.00000E+000	3.68581E+002	6.04212E+000	3.73483E-001	3.79721E+002	1.46573E+002	2.89265E+002	3.83961E+002	1.99428E+000	4.35236E-001	6.05375E-002	7.73354E+001	6.48578E+001	5.08300E-002	9.27155E+001	9.17001E+001
2.31518E+002	8.12444E+002	3.52305E+002	1.84531E+002	1.40488E+000	1.29796E+000	9.14200E+003	1.11801E+003	1.00000E+000	1.78800E+003	0.00000E+000	1.85462E+005	1.82348E+000	2.85034E+001	1.46933E-002	1.35750E-002	5.35331E-002	4.60184E-002	5.22680E+004	3.52305E+002	1.84531E+002	5.35331E-002	4.60184E-002	9.14200E+003	1.00000E+000	1.00000E+000	0.00000E+000	4.34932E+002	1.11557E+002	3.05654E+002	1.00000E+002	1.37449E+000	3.61461E-002	0.00000E+000	3.75384E+002	4.09407E+000	6.13105E-001	4.34932E+002	1.11557E+002	3.05654E+002	3.75384E+002	4.09407E+000	6.13105E-001	3.95593E-002	8.41389E+001	9.62193E+001	3.95593E-002	8.41389E+001	9.62193E+001
2.12245E+002	7.56948E+002	3.52667E+002	1.84553E+002	1.47220E+000	1.40326E+000	9.56600E+003	1.30998E+003	1.00000E+000	1.78900E+003	1.00000E+000	1.85533E+005	2.06588E+000	2.75127E+001	1.50522E-002	1.43474E-002	6.25563E-002	5.70149E-002	5.20000E+004	3.52760E+002	1.84583E+002	3.71509E-002	3.71509E-002	7.64540E+004	9.00000E+000	7.00000E+000	0.00000E+000	3.41510E+002	1.72872E+002	3.10880E+002	1.00000E+002	1.34929E+000	3.99800E-002	0.00000E+000	4.04191E+002	6.28019E+000	3.90727E-001	3.79721E+002	1.46573E+002	2.89265E+002	3.84046E+002	1.99428E+000	4.35236E-001	2.39725E-002	1.12945E+002	1.42991E+002	5.08300E-002	9.28000E+001	9.17741E+001
2.13523E+002	6.29310E+002	3.52852E+002	1.84645E+002	1.41076E+000	1.28241E+000	7.02100E+003	8.15711E+002	1.00000E+000	1.79000E+003	2.00000E+000	1.85595E+005	1.80918E+000	2.50861E+001	1.68366E-002	1.53048E-002	6.80456E-002	5.66234E-002	5.20000E+004	3.52760E+002	1.84582E+002	3.71509E-002	3.71509E-002	7.64540E+004	9.00000E+000	8.00000E+000	0.00000E+000	3.48286E+002	1.03614E+002	2.10663E+002	1.00000E+002	1.06091E+000	4.75748E-002	0.00000E+000	3.65107E+002	5.42976E+000	5.27511E-001	3.79721E+002	1.46573E+002	2.89265E+002	3.84091E+002	1.99428E+000	4.35236E-001	4.76574E-002	7.38618E+001	7.65619E+001	5.08300E-002	9.28459E+001	9.18312E+001
2.11951E+002	6.68241E+002	3.53313E+002	1.84305E+002	1.44116E+000	1.30062E+000	7.70400E+003	7.36487E+002	1.00000E+000	1.79100E+003	2.00000E+000	1.85663E+005	1.87440E+000	2.58504E+001	1.64193E-002	1.48181E-002	5.80752E-002	4.77695E-002	5.23490E+004	3.53375E+002	1.84091E+002	6.05161E-002	6.05161E-002	2.57910E+004	4.00000E+000	1.00000E+000	0.00000E+000	3.44139E+002	1.20630E+002	2.24710E+002	1.00000E+002	1.10863E+000	3.22279E-002	0.00000E+000	3.70662E+002	6.12617E+000	4.46339E-001	3.09405E+002	1.24623E+002	1.86914E+002	3.62665E+002	4.17839E+000	3.57658E-001	5.12608E-002	7.94164E+001	7.79527E+001	2.22793E-002	7.14191E+001	1.03469E+002
2.17613E+002	6.63162E+002	3.53453E+002	1.84042E+002	1.39633E+000	1.34888E+000	7.66500E+003	6.59793E+002	1.00000E+000	1.79200E+003	3.00000E+000	1.85719E+005	1.88348E+000	2.57519E+001	1.59490E-002	1.54069E-002	5.58616E-002	5.22953E-002	5.23490E+004	3.53374E+002	1.84091E+002	6.05161E-002	6.05161E-002	2.57910E+004	4.00000E+000	2.00000E+000	0.00000E+000	3.33331E+002	1.60229E+002	1.81108E+002	1.00000E+002	1.07698E+000	2.45915E-002	0.00000E+000	3.44453E+002	1.07109E+001	2.55934E-001	3.09405E+002	1.24623E+002	1.86914E+002	3.62707E+002	4.17839E+000	3.57658E-001	1.72869E-002	5.32075E+001	9.09813E+001	2.22793E-002	7.14616E+001	1.03537E+002
2.14328E+002	4.88550E+002	3.52740E+002	1.84564E+002	1.32407E+000	1.23580E+000	4.96700E+003	5.71571E+002	1.00000E+000	1.79300E+003	1.60000E+001	1.85808E+005	1.63628E+000	2.21032E+001	1.87873E-002	1.75348E-002	6.37825E-002	5.59559E-002	5.20000E+004	3.52759E+002	1.84582E+002	3.71509E-002	3.71509E-002	7.64540E+004	9.00000E+000	9.00000E+000	0.00000E+000	2.50564E+002	8.99155E+001	1.63081E+002	1.00000E+002	8.09606E-001	6.34509E-002	0.00000E+000	3.70516E+002	7.86973E+000	4.32717E-001	3.79721E+002	1.46573E+002	2.89265E+002	3.84281E+002	1.99428E+000	4.35236E-001	3.44840E-002	7.92707E+001	9.72520E+001	5.08300E-002	9.30353E+001	9.20152E+001
2.15204E+002	4.49220E+002	3.53104E+002	1.84014E+002	1.31328E+000	1.32928E+000	4.82600E+003	6.78731E+002	1.00000E+000	1.79400E+003	2.60000E+001	1.85902E+005	1.74572E+000	2.11948E+001	1.89045E-002	1.91347E-002	6.56361E-002	6.71709E-002	5.23490E+004	3.53374E+002	1.84090E+002	6.05161E-002	6.05161E-002	2.57910E+004	4.00000E+000	3.00000E+000	0.00000E+000	2.14373E+002	6.42989E+001	1.88919E+002	1.00000E+002	7.63393E-001	6.05080E-002	0.00000E+000	9.94467E+001	5.56210E+000	6.21125E-001	3.09405E+002	1.24623E+002	1.86914E+002	3.62912E+002	4.17839E+000	3.57658E-001	-6.05258E-003	9.94467E+001	-1.27518E+002	2.22793E-002	7.16664E+001	1.03713E+002
2.04608E+002	5.84531E+002	3.52884E+002	1.84201E+002	1.43561E+000	1.29676E+000	6.68100E+003	9.34637E+002	1.00000E+000	1.79500E+003	1.10000E+001	1.85965E+005	1.86164E+000	2.41771E+001	1.75637E-002	1.58650E-002	8.29304E-002	6.80388E-002	5.24550E+004	3.52894E+002	1.84062E+002	7.53408E-002	7.53408E-002	1.35490E+004	2.00000E+000	1.00000E+000	0.00000E+000	2.26783E+002	1.19605E+002	2.47677E+002	1.00000E+002	9.80074E-001	6.99809E-002	0.00000E+000	4.13446E+002	5.74837E+000	5.10794E-001	2.20988E+002	1.32004E+002	2.09269E+002	1.24355E+002	6.04031E+000	3.41349E-001	5.08163E-002	1.22201E+002	1.21227E+002	2.14368E-002	1.24355E+002	-1.33909E+002
2.00594E+002	5.22958E+002	3.52904E+002	1.83926E+002	1.46646E+000	1.48136E+000	6.86800E+003	3.96335E+002	1.00000E+000	1.79600E+003	1.10000E+001	1.86044E+005	2.17235E+000	2.28683E+001	1.76952E-002	1.78750E-002	5.62240E-002	5.73105E-002	5.24550E+004	3.52894E+002	1.84061E+002	7.53408E-002	7.53408E-002	1.35490E+004	2.00000E+000	2.00000E+000	0.00000E+000	2.15351E+002	1.44065E+002	1.71906E+002	1.00000E+002	8.63376E-001	2.40789E-002	0.00000E+000	1.32228E+002	1.84399E+001	1.57050E-001	2.20988E+002	1.32004E+002	2.09269E+002	1.24457E+002	6.04031E+000	3.41349E-001	-5.05389E-003	1.32228E+002	-9.58835E+001	2.14368E-002	1.24457E+002	-1.33792E+002
2.16075E+002	5.66761E+002	3.53581E+002	1.83929E+002	1.27558E+000	1.24547E+000	5.59600E+003	6.93884E+002	1.00000E+000	1.79700E+003	5.00000E+000	1.86109E+005	1.58869E+000	2.38067E+001	1.70517E-002	1.66492E-002	5.44670E-002	5.20641E-002	5.23490E+004	3.53373E+002	1.84090E+002	6.05161E-002	6.05161E-002	2.57910E+004	4.00000E+000	4.00000E+000	0.00000E+000	3.10773E+002	1.33371E+002	1.41106E+002	1.00000E+002	9.26696E-001	3.89206E-002	0.00000E+000	3.34362E+002	8.54057E+000	3.75652E-001	3.09405E+002	1.24623E+002	1.86914E+002	3.63181E+002	4.17839E+000	3.57658E-001	1.19443E-002	4.31169E+001	8.69923E+001	2.22793E-002	7.19350E+001	1.04027E+002
2.03988E+002	5.34223E+002	3.52833E+002	1.84510E+002	1.47765E+000	1.29833E+000	6.28800E+003	6.68981E+002	1.00000E+000	1.79800E+003	9.00000E+000	1.86183E+005	1.91848E+000	2.31133E+001	1.86344E-002	1.63731E-002	7.18698E-002	5.60849E-002	5.25270E+004	3.52659E+002	1.84479E+002	4.27590E-002	4.27590E-002	3.73460E+004	5.00000E+000	1.00000E+000	0.00000E+000	1.65407E+002	1.71761E+002	2.03885E+002	1.00000E+002	8.95571E-001	5.17803E-002	0.00000E+000	1.66112E+002	6.85239E+000	4.41685E-001	2.88666E+002	1.45729E+002	2.45916E+002	4.00744E+002	3.58440E+000	3.46476E-001	6.45946E-002	1.66112E+002	-1.42442E+002	6.71423E-002	1.09499E+002	8.91360E+001
2.10323E+002	5.15793E+002	3.52532E+002	1.84380E+002	1.42340E+000	1.22757E+000	5.57400E+003	8.61669E+002	1.00000E+000	1.79900E+003	1.00000E+001	1.86250E+005	1.74732E+000	2.27111E+001	1.90653E-002	1.64422E-002	7.44549E-002	5.60629E-002	5.25270E+004	3.52659E+002	1.84480E+002	4.27590E-002	4.27590E-002	3.73460E+004	5.00000E+000	2.00000E+000	0.00000E+000	2.46541E+002	8.77899E+001	1.96173E+002	1.00000E+002	8.61511E-001	6.95551E-002	0.00000E+000	3.86893E+002	6.48664E+000	4.95573E-001	2.88666E+002	1.45729E+002	2.45916E+002	4.00794E+002	3.58440E+000	3.46476E-001	7.38741E-002	9.56472E+001	6.71348E+001	6.71423E-002	1.09549E+002	8.91664E+001
1.96528E+002	5.39598E+002	3.52517E+002	1.84342E+002	1.55586E+000	1.35206E+000	6.91300E+003	5.55568E+002	1.00000E+000	1.80000E+003	8.00000E+000	1.86321E+005	2.10362E+000	2.32292E+001	1.87128E-002	1.62616E-002	7.22436E-002	5.51982E-002	5.25270E+004	3.52658E+002	1.84479E+002	4.27590E-002	4.27590E-002	3.73460E+004	5.00000E+000	3.00000E+000	0.00000E+000	1.68068E+002	1.49812E+002	2.33917E+002	1.00000E+002	9.19152E-001	4.19295E-002	0.00000E+000	4.40836E+002	5.36149E+000	5.38384E-001	2.88666E+002	1.45729E+002	2.45916E+002	4.00890E+002	3.58440E+000	3.46476E-001	7.00841E-002	1.49590E+002	1.25667E+002	6.71423E-002	1.09644E+002	8.92627E+001
2.05792E+002	7.63174E+002	3.52743E+002	1.84481E+002	1.48256E+000	1.34060E+000	9.29600E+003	1.17189E+003	1.00000E+000	1.80100E+003	0.00000E+000	1.86391E+005	1.98751E+000	2.76256E+001	1.53767E-002	1.39043E-002	7.12468E-002	5.85846E-002	5.25270E+004	3.52658E+002	1.84479E+002	4.27590E-002	4.27590E-002	3.73460E+004	5.00000E+000	4.00000E+000	0.00000E+000	3.89352E+002	1.62914E+002	2.62411E+002	1.00000E+002	1.31249E+000	5.20370E-002	0.00000E+000	3.74720E+002	7.13573E+000	3.48839E-001	2.88666E+002	1.45729E+002	2.45916E+002	4.00983E+002	3.58440E+000	3.46476E-001	5.02836E-002	8.34745E+001	8.30997E+001	6.71423E-002	1.09737E+002	8.93678E+001
2.16566E+002	8.36760E+002	3.52238E+002	1.84452E+002	1.44938E+000	1.28197E+000	9.46800E+003	1.55673E+003	1.00000E+000	1.80200E+003	0.00000E+000	1.86472E+005	1.85806E+000	2.89268E+001	1.48954E-002	1.31750E-002	9.44009E-002	7.41341E-002	5.26360E+004	3.52285E+002	1.84472E+002	4.84864E-002	4.84864E-002	1.82530E+004	2.00000E+000	1.00000E+000	0.00000E+000	3.28867E+002	1.91672E+002	3.30877E+002	1.00000E+002	1.39866E+000	4.74908E-002	0.00000E+000	4.16441E+002	6.14907E+000	4.01118E-001	3.29768E+002	1.69340E+002	3.39174E+002	4.11153E+002	3.73853E+000	4.75164E-001	6.12903E-002	1.25195E+002	1.11780E+002	7.71708E-002	1.19908E+002	8.73505E+001
2.38334E+002	8.04386E+002	3.52335E+002	1.84494E+002	1.46345E+000	1.21036E+000	8.78500E+003	1.17351E+003	1.00000E+000	1.80300E+003	0.00000E+000	1.86555E+005	1.77131E+000	2.83617E+001	1.56138E-002	1.29135E-002	7.06214E-002	4.89056E-002	5.26360E+004	3.52284E+002	1.84472E+002	4.84864E-002	4.84864E-002	1.82530E+004	2.00000E+000	2.00000E+000	0.00000E+000	3.30738E+002	1.45271E+002	3.48117E+002	1.00000E+002	1.35760E+000	3.76131E-002	0.00000E+000	4.07109E+002	4.55164E+000	5.62564E-001	3.29768E+002	1.69340E+002	3.39174E+002	4.11292E+002	3.73853E+000	4.75164E-001	9.46541E-002	1.15863E+002	6.15823E+001	7.71708E-002	1.20046E+002	8.74949E+001
2.23546E+002	8.02711E+002	3.52636E+002	1.84616E+002	1.48506E+000	1.26501E+000	9.27500E+003	1.26533E+003	1.00000E+000	1.80400E+003	0.00000E+000	1.86643E+005	1.87861E+000	2.83322E+001	1.54200E-002	1.31352E-002	7.02183E-002	5.14589E-002	5.25270E+004	3.52658E+002	1.84478E+002	4.27590E-002	4.27590E-002	3.73460E+004	5.00000E+000	5.00000E+000	0.00000E+000	3.86518E+002	1.42632E+002	2.96715E+002	1.00000E+002	1.33876E+000	4.66461E-002	0.00000E+000	3.85284E+002	5.38884E+000	4.62444E-001	2.88666E+002	1.45729E+002	2.45916E+002	4.01310E+002	3.58440E+000	3.46476E-001	8.00135E-002	9.40383E+001	5.80240E+001	6.71423E-002	1.10064E+002	8.96790E+001
2.23113E+002	8.06331E+002	3.53090E+002	1.84608E+002	1.53616E+000	1.25592E+000	9.47800E+003	9.65789E+002	1.00000E+000	1.80500E+003	0.00000E+000	1.86724E+005	1.92929E+000	2.83960E+001	1.57789E-002	1.29004E-002	8.08015E-002	5.45669E-002	5.27290E+004	3.53049E+002	1.84554E+002	8.06184E-002	8.06184E-002	2.75120E+004	3.00000E+000	1.00000E+000	0.00000E+000	2.77296E+002	1.94661E+002	3.53290E+002	1.00000E+002	1.37055E+000	3.77063E-002	0.00000E+000	4.29198E+002	4.65353E+000	5.29750E-001	2.91151E+002	1.96788E+002	3.45082E+002	4.27274E+002	3.00832E+000	4.80980E-001	1.00369E-001	1.37953E+002	7.64542E+001	8.63403E-002	1.36029E+002	9.22343E+001
2.24784E+002	8.38632E+002	3.53280E+002	1.84238E+002	1.54571E+000	1.18652E+000	9.41000E+003	9.60229E+002	1.00000E+000	1.80600E+003	0.00000E+000	1.86809E+005	1.83401E+000	2.89591E+001	1.59343E-002	1.22315E-002	7.64603E-002	4.57996E-002	5.27560E+004	3.53280E+002	1.84238E+002	7.64603E-002	4.57996E-002	9.41000E+003	1.00000E+000	1.00000E+000	0.00000E+000	2.19558E+002	2.73856E+002	3.58817E+002	1.00000E+002	1.42655E+000	3.36940E-002	0.00000E+000	4.56164E+002	4.00677E+000	6.17479E-001	2.19558E+002	2.73856E+002	3.58817E+002	4.56164E+002	4.00677E+000	6.17479E-001	1.31467E-001	1.64919E+002	6.20567E+001	1.31467E-001	1.64919E+002	6.20567E+001
2.43922E+002	8.94147E+002	3.53240E+002	1.84484E+002	1.40499E+000	1.21441E+000	9.43300E+003	1.47719E+003	1.00000E+000	1.80700E+003	0.00000E+000	1.86885E+005	1.70625E+000	2.99023E+001	1.44660E-002	1.25038E-002	6.27779E-002	4.73675E-002	5.27290E+004	3.53049E+002	1.84552E+002	8.06184E-002	8.06184E-002	2.75120E+004	3.00000E+000	2.00000E+000	0.00000E+000	3.63251E+002	1.95207E+002	3.49740E+002	1.00000E+002	1.48891E+000	5.29747E-002	0.00000E+000	4.11138E+002	6.12980E+000	4.03125E-001	2.91151E+002	1.96788E+002	3.45082E+002	4.27434E+002	3.00832E+000	4.80980E-001	7.27570E-002	1.19893E+002	9.27909E+001	8.63403E-002	1.36188E+002	9.24132E+001
2.12702E+002	7.41647E+002	3.52794E+002	1.84567E+002	1.49671E+000	1.26261E+000	8.60100E+003	1.08598E+003	1.00000E+000	1.80800E+003	1.00000E+000	1.86967E+005	1.88976E+000	2.72332E+001	1.61385E-002	1.36143E-002	7.86675E-002	5.65035E-002	5.27290E+004	3.53049E+002	1.84552E+002	8.06184E-002	8.06184E-002	2.75120E+004	3.00000E+000	3.00000E+000	0.00000E+000	2.27343E+002	2.00867E+002	3.30928E+002	1.00000E+002	1.26725E+000	4.67502E-002	0.00000E+000	4.39944E+002	4.49205E+000	5.76093E-001	2.91151E+002	1.96788E+002	3.45082E+002	4.27511E+002	3.00832E+000	4.80980E-001	8.48398E-002	1.48698E+002	1.06744E+002	8.63403E-002	1.36265E+002	9.24476E+001
2.22838E+002	8.35116E+002	3.52103E+002	1.84463E+002	1.38418E+000	1.30185E+000	9.24600E+003	1.22998E+003	1.00000E+000	1.80900E+003	0.00000E+000	1.87048E+005	1.80200E+000	2.88984E+001	1.43951E-002	1.35389E-002	7.57262E-002	6.71600E-002	5.28310E+004	3.52103E+002	1.84463E+002	7.57262E-002	6.71600E-002	9.24600E+003	1.00000E+000	1.00000E+000	0.00000E+000	3.89133E+002	1.46072E+002	3.15782E+002	1.00000E+002	1.38339E+000	4.50225E-002	0.00000E+000	3.89962E+002	5.22708E+000	4.77502E-001	3.89133E+002	1.46072E+002	3.15782E+002	3.89962E+002	5.22708E+000	4.77502E-001	3.06506E-002	9.87165E+001	1.21061E+002	3.06506E-002	9.87165E+001	1.21061E+002
2.26231E+002	8.01085E+002	3.52645E+002	1.83921E+002	1.42856E+000	1.22449E+000	8.64900E+003	8.60912E+002	1.00000E+000	1.81000E+003	0.00000E+000	1.87125E+005	1.74925E+000	2.83035E+001	1.53608E-002	1.31665E-002	6.31239E-002	4.69230E-002	5.28530E+004	3.52856E+002	1.83883E+002	1.04959E-001	1.04959E-001	1.88970E+004	2.00000E+000	1.00000E+000	0.00000E+000	2.94443E+002	1.79941E+002	3.34545E+002	1.00000E+002	1.33665E+000	3.70216E-002	0.00000E+000	4.22086E+002	5.34919E+000	4.82436E-001	3.03684E+002	1.89122E+002	3.45740E+002	4.23062E+002	3.66160E+000	4.76808E-001	7.69182E-002	1.30840E+002	9.86526E+001	9.82096E-002	1.31816E+002	7.30743E+001
2.36933E+002	8.39864E+002	3.53033E+002	1.83852E+002	1.59582E+000	1.26699E+000	1.02480E+004	1.53837E+003	1.00000E+000	1.81100E+003	0.00000E+000	1.87193E+005	2.02190E+000	2.89804E+001	1.57640E-002	1.25157E-002	9.33142E-002	5.93562E-002	5.28530E+004	3.52855E+002	1.83884E+002	1.04959E-001	1.04959E-001	1.88970E+004	2.00000E+000	2.00000E+000	0.00000E+000	3.11482E+002	1.96870E+002	3.55188E+002	1.00000E+002	1.42699E+000	5.39370E-002	0.00000E+000	4.23928E+002	5.01740E+000	4.72512E-001	3.03684E+002	1.89122E+002	3.45740E+002	4.23140E+002	3.66160E+000	4.76808E-001	1.14862E-001	1.32683E+002	5.23252E+001	9.82096E-002	1.31894E+002	7.31891E+001
2.18066E+002	7.58193E+002	3.53165E+002	1.84455E+002	1.45034E+000	1.35583E+000	9.12900E+003	1.21075E+003	1.00000E+000	1.81200E+003	0.00000E+000	1.87279E+005	1.96641E+000	2.75353E+001	1.51795E-002	1.41903E-002	6.58697E-002	5.78043E-002	5.29000E+004	3.52929E+002	1.84347E+002	3.66775E-002	3.66775E-002	1.19922E+005	1.70000E+001	1.00000E+000	0.00000E+000	3.20150E+002	1.53683E+002	3.12643E+002	1.00000E+002	1.29045E+000	4.96653E-002	0.00000E+000	4.07489E+002	5.37502E+000	4.67326E-001	2.55095E+002	1.71908E+002	2.40758E+002	4.27276E+002	2.38600E+000	2.90463E-001	3.36808E-002	1.16243E+002	1.35192E+002	4.85762E-002	1.36030E+002	1.37693E+002
2.21211E+002	7.94908E+002	3.53112E+002	1.84451E+002	1.42003E+000	1.33895E+000	9.27300E+003	8.75136E+002	1.00000E+000	1.81300E+003	0.00000E+000	1.87351E+005	1.90135E+000	2.81941E+001	1.47465E-002	1.39045E-002	6.17950E-002	5.51535E-002	5.29000E+004	3.52928E+002	1.84346E+002	3.66775E-002	3.66775E-002	1.19922E+005	1.70000E+001	2.00000E+000	0.00000E+000	3.03355E+002	2.94347E+002	1.98916E+002	1.00000E+002	1.28526E+000	3.36222E-002	0.00000E+000	2.27416E+002	8.30017E+000	3.00272E-001	2.55095E+002	1.71908E+002	2.40758E+002	4.27350E+002	2.38600E+000	2.90463E-001	2.93883E-002	2.27416E+002	-3.99478E+001	4.85762E-002	1.36104E+002	1.37762E+002
2.21751E+002	8.35295E+002	3.52587E+002	1.84451E+002	1.47017E+000	1.30230E+000	9.83500E+003	8.25054E+002	1.00000E+000	1.81400E+003	0.00000E+000	1.87422E+005	1.91461E+000	2.89015E+001	1.48246E-002	1.31318E-002	6.09955E-002	4.82850E-002	5.29470E+004	3.52455E+002	1.84498E+002	6.64094E-002	6.64094E-002	2.75580E+004	3.00000E+000	1.00000E+000	0.00000E+000	3.87788E+002	1.68845E+002	3.05337E+002	1.00000E+002	1.39926E+000	2.93188E-002	0.00000E+000	3.91060E+002	6.31755E+000	3.83068E-001	3.18386E+002	1.70344E+002	3.36623E+002	4.14749E+002	3.02079E+000	4.78593E-001	6.05495E-002	9.98144E+001	8.73105E+001	7.76917E-002	1.23504E+002	9.03396E+001
2.19780E+002	7.57455E+002	3.53399E+002	1.84083E+002	1.39465E+000	1.34286E+000	8.70000E+003	1.31153E+003	1.00000E+000	1.81500E+003	0.00000E+000	1.87496E+005	1.87282E+000	2.75219E+001	1.49522E-002	1.43970E-002	6.88919E-002	6.40002E-002	5.29750E+004	3.53399E+002	1.84083E+002	6.88919E-002	6.40002E-002	8.70000E+003	1.00000E+000	1.00000E+000	0.00000E+000	3.90679E+002	1.57153E+002	2.24742E+002	1.00000E+002	1.23538E+000	4.93861E-002	0.00000E+000	3.59771E+002	7.16973E+000	3.58880E-001	3.90679E+002	1.57153E+002	2.24742E+002	3.59771E+002	7.16973E+000	3.58880E-001	1.89163E-002	6.85251E+001	1.04434E+002	1.89163E-002	6.85251E+001	1.04434E+002
2.06657E+002	6.68480E+002	3.52927E+002	1.84199E+002	1.51316E+000	1.39724E+000	8.56900E+003	1.13323E+003	1.00000E+000	1.81600E+003	4.00000E+000	1.87568E+005	2.11424E+000	2.58550E+001	1.63463E-002	1.50940E-002	7.90274E-002	6.76527E-002	5.29000E+004	3.52927E+002	1.84347E+002	3.66775E-002	3.66775E-002	1.19922E+005	1.70000E+001	3.00000E+000	0.00000E+000	2.64712E+002	1.50718E+002	2.74075E+002	1.00000E+002	1.13432E+000	4.01216E-002	0.00000E+000	4.17159E+002	5.96640E+000	4.34544E-001	2.55095E+002	1.71908E+002	2.40758E+002	4.27558E+002	2.38600E+000	2.90463E-001	3.98292E-002	1.25913E+002	1.37751E+002	4.85762E-002	1.36313E+002	1.37967E+002
2.21660E+002	7.27797E+002	3.52523E+002	1.84570E+002	1.50883E+000	1.22399E+000	8.26400E+003	8.35759E+002	1.00000E+000	1.81700E+003	5.00000E+000	1.87641E+005	1.84679E+000	2.69777E+001	1.65975E-002	1.34643E-002	6.78997E-002	4.54384E-002	5.29470E+004	3.52455E+002	1.84499E+002	6.64094E-002	6.64094E-002	2.75580E+004	3.00000E+000	2.00000E+000	0.00000E+000	2.75943E+002	1.51088E+002	3.21952E+002	1.00000E+002	1.23964E+000	3.97967E-002	0.00000E+000	4.18336E+002	4.81025E+000	5.48843E-001	3.18386E+002	1.70344E+002	3.36623E+002	4.14977E+002	3.02079E+000	4.78593E-001	1.04228E-001	1.27090E+002	6.05773E+001	7.76917E-002	1.23731E+002	9.05556E+001
2.10690E+002	8.38866E+002	3.52257E+002	1.84487E+002	1.46465E+000	1.26641E+000	9.45900E+003	9.84945E+002	1.00000E+000	1.81800E+003	1.00000E+000	1.87721E+005	1.85484E+000	2.89632E+001	1.50595E-002	1.30212E-002	8.92742E-002	6.70950E-002	5.29470E+004	3.52455E+002	1.84500E+002	6.64094E-002	6.64094E-002	2.75580E+004	3.00000E+000	3.00000E+000	0.00000E+000	2.83307E+002	1.88727E+002	3.81972E+002	1.00000E+002	1.42258E+000	2.80953E-002	0.00000E+000	4.27821E+002	4.13892E+000	5.96213E-001	3.18386E+002	1.70344E+002	3.36623E+002	4.15117E+002	3.02079E+000	4.78593E-001	7.25865E-002	1.36575E+002	1.09596E+002	7.76917E-002	1.23872E+002	9.06772E+001
2.29984E+002	6.96240E+002	3.52888E+002	1.84392E+002	1.47900E+000	1.21320E+000	7.67600E+003	8.60743E+002	1.00000E+000	1.81900E+003	7.00000E+000	1.87818E+005	1.79432E+000	2.63864E+001	1.68810E-002	1.38473E-002	7.51270E-002	5.12287E-002	5.29000E+004	3.52927E+002	1.84348E+002	3.66775E-002	3.66775E-002	1.19922E+005	1.70000E+001	4.00000E+000	0.00000E+000	2.96561E+002	1.13781E+002	2.98798E+002	1.00000E+002	1.16577E+000	3.23372E-002	0.00000E+000	4.03544E+002	4.63162E+000	5.91440E-001	2.55095E+002	1.71908E+002	2.40758E+002	4.27903E+002	2.38600E+000	2.90463E-001	9.87283E-002	1.12299E+002	5.28918E+001	4.85762E-002	1.36658E+002	1.38299E+002
2.24209E+002	6.90364E+002	3.53085E+002	1.84028E+002	1.40005E+000	1.31235E+000	7.76800E+003	1.29705E+003	1.00000E+000	1.82000E+003	6.00000E+000	1.87907E+005	1.83735E+000	2.62748E+001	1.58850E-002	1.48900E-002	6.84050E-002	6.03483E-002	5.29000E+004	3.52927E+002	1.84348E+002	3.66775E-002	3.66775E-002	1.19922E+005	1.70000E+001	5.00000E+000	0.00000E+000	3.39006E+002	1.24388E+002	2.58231E+002	1.00000E+002	1.16932E+000	6.98539E-002	0.00000E+000	3.86050E+002	5.88832E+000	4.62451E-001	2.55095E+002	1.71908E+002	2.40758E+002	4.28016E+002	2.38600E+000	2.90463E-001	3.23336E-002	9.48041E+001	1.15319E+002	4.85762E-002	1.36771E+002	1.38447E+002
2.20896E+002	7.18534E+002	3.53247E+002	1.84357E+002	1.34529E+000	1.39209E+000	8.28500E+003	8.73796E+002	1.00000E+000	1.82100E+003	4.00000E+000	1.87990E+005	1.87275E+000	2.68055E+001	1.47798E-002	1.52940E-002	5.86505E-002	6.26579E-002	5.29000E+004	3.52927E+002	1.84348E+002	3.66775E-002	3.66775E-002	1.19922E+005	1.70000E+001	6.00000E+000	0.00000E+000	2.72904E+002	2.90463E+002	1.58809E+002	1.00000E+002	1.16085E+000	5.43616E-002	0.00000E+000	2.35677E+002	6.14519E+000	4.29072E-001	2.55095E+002	1.71908E+002	2.40758E+002	4.28117E+002	2.38600E+000	2.90463E-001	-1.70972E-002	2.35677E+002	2.12749E+001	4.85762E-002	1.36871E+002	1.38545E+002
2.29716E+002	7.13561E+002	3.53117E+002	1.84456E+002	1.20035E+000	1.36091E+000	7.22700E+003	9.70231E+002	1.00000E+000	1.82200E+003	5.00000E+000	1.88072E+005	1.63357E+000	2.67126E+001	1.41199E-002	1.60085E-002	5.32583E-002	6.78636E-002	5.29000E+004	3.52926E+002	1.84348E+002	3.66775E-002	3.66775E-002	1.19922E+005	1.70000E+001	7.00000E+000	0.00000E+000	2.03952E+002	3.87368E+002	1.34963E+002	1.00000E+002	1.17523E+000	4.71978E-002	0.00000E+000	2.28025E+002	3.05131E+000	9.25221E-001	2.55095E+002	1.71908E+002	2.40758E+002	4.28205E+002	2.38600E+000	2.90463E-001	-6.26849E-002	2.28025E+002	6.65490E+001	4.85762E-002	1.36959E+002	1.38617E+002
2.24651E+002	8.13839E+002	3.52818E+002	1.84526E+002	1.48645E+000	1.20332E+000	8.95300E+003	1.03637E+003	1.00000E+000	1.82300E+003	2.00000E+000	1.88153E+005	1.78868E+000	2.85279E+001	1.57096E-002	1.27174E-002	7.16570E-002	4.76102E-002	5.29000E+004	3.52926E+002	1.84348E+002	3.66775E-002	3.66775E-002	1.19922E+005	1.70000E+001	8.00000E+000	0.00000E+000	2.85510E+002	1.91886E+002	3.60259E+002	1.00000E+002	1.39076E+000	3.14338E-002	0.00000E+000	4.28679E+002	4.72881E+000	5.36384E-001	2.55095E+002	1.71908E+002	2.40758E+002	4.28331E+002	2.38600E+000	2.90463E-001	1.05260E-001	1.37434E+002	6.96127E+001	4.85762E-002	1.37085E+002	1.38714E+002
2.13754E+002	6.71299E+002	3.52963E+002	1.84336E+002	1.53127E+000	1.34820E+000	8.37900E+003	7.76800E+002	1.00000E+000	1.82400E+003	7.00000E+000	1.88241E+005	2.06446E+000	2.59094E+001	1.67285E-002	1.47285E-002	8.22942E-002	6.42072E-002	5.29000E+004	3.52926E+002	1.84348E+002	3.66775E-002	3.66775E-002	1.19922E+005	1.70000E+001	9.00000E+000	0.00000E+000	2.38946E+002	1.56683E+002	2.97470E+002	1.00000E+002	1.15012E+000	4.18360E-002	0.00000E+000	4.27591E+002	4.91336E+000	5.33626E-001	2.55095E+002	1.71908E+002	2.40758E+002	4.28454E+002	2.38600E+000	2.90463E-001	6.35775E-002	1.36345E+002	1.20271E+002	4.85762E-002	1.37208E+002	1.38859E+002
2.08429E+002	7.81867E+002	3.52645E+002	1.84434E+002	1.45708E+000	1.28451E+000	9.01200E+003	1.07521E+003	1.00000E+000	1.82500E+003	4.00000E+000	1.88322E+005	1.87163E+000	2.79619E+001	1.53488E-002	1.35309E-002	6.39026E-002	5.01102E-002	5.29000E+004	3.52925E+002	1.84349E+002	3.66775E-002	3.66775E-002	1.19922E+005	1.70000E+001	1.00000E+001	0.00000E+000	3.07775E+002	1.69820E+002	3.33297E+002	1.00000E+002	1.33708E+000	4.14873E-002	0.00000E+000	4.17878E+002	5.21736E+000	4.84562E-001	2.55095E+002	1.71908E+002	2.40758E+002	4.28570E+002	2.38600E+000	2.90463E-001	6.29482E-002	1.26633E+002	1.11278E+002	4.85762E-002	1.37325E+002	1.38943E+002
2.14200E+002	7.09320E+002	3.53400E+002	1.84180E+002	1.40902E+000	1.31296E+000	8.08100E+003	7.88757E+002	1.00000E+000	1.82600E+003	7.00000E+000	1.88416E+005	1.84999E+000	2.66331E+001	1.56742E-002	1.46056E-002	4.82644E-002	4.22738E-002	5.32510E+004	3.53400E+002	1.84180E+002	4.82644E-002	4.22738E-002	8.08100E+003	1.00000E+000	1.00000E+000	0.00000E+000	3.54704E+002	1.72352E+002	1.97532E+002	1.00000E+002	1.15794E+000	2.08617E-002	0.00000E+000	3.50244E+002	1.09270E+001	2.44331E-001	3.54704E+002	1.72352E+002	1.97532E+002	3.50244E+002	1.09270E+001	2.44331E-001	3.52897E-002	5.89987E+001	7.61262E+001	3.52897E-002	5.89987E+001	7.61262E+001
2.13025E+002	5.84082E+002	3.52621E+002	1.84387E+002	1.56899E+000	1.22777E+000	6.87800E+003	7.76494E+002	1.00000E+000	1.82700E+003	1.20000E+001	1.88513E+005	1.92636E+000	2.41678E+001	1.89187E-002	1.48042E-002	7.36640E-002	4.61275E-002	5.29000E+004	3.52925E+002	1.84349E+002	3.66775E-002	3.66775E-002	1.19922E+005	1.70000E+001	1.10000E+001	0.00000E+000	2.35387E+002	1.21067E+002	2.38383E+002	1.00000E+002	9.77693E-001	4.22821E-002	0.00000E+000	4.13076E+002	6.25762E+000	4.62456E-001	2.55095E+002	1.71908E+002	2.40758E+002	4.28779E+002	2.38600E+000	2.90463E-001	1.22007E-001	1.21831E+002	3.18461E+001	4.85762E-002	1.37534E+002	1.39153E+002
2.02079E+002	5.09143E+002	3.52150E+002	1.84429E+002	1.47616E+000	1.31804E+000	6.02600E+003	5.87716E+002	1.00000E+000	1.82800E+003	1.60000E+001	1.88596E+005	1.94563E+000	2.25642E+001	1.90160E-002	1.69791E-002	8.98563E-002	7.20818E-002	5.33020E+004	3.52150E+002	1.84429E+002	8.98563E-002	7.20818E-002	6.02600E+003	1.00000E+000	1.00000E+000	0.00000E+000	2.42301E+002	1.03110E+002	1.80429E+002	1.00000E+002	8.51260E-001	4.01598E-002	0.00000E+000	3.87240E+002	8.33340E+000	3.71001E-001	2.42301E+002	1.03110E+002	1.80429E+002	3.87240E+002	8.33340E+000	3.71001E-001	5.65887E-002	9.59943E+001	8.81494E+001	5.65887E-002	9.59943E+001	8.81494E+001
2.05436E+002	4.42740E+002	3.52960E+002	1.84247E+002	1.41721E+000	1.29857E+000	4.94800E+003	5.26964E+002	1.00000E+000	1.82900E+003	4.80000E+001	1.88714E+005	1.84034E+000	2.10414E+001	2.01474E-002	1.84608E-002	8.80909E-002	7.43651E-002	5.29000E+004	3.52924E+002	1.84348E+002	3.66775E-002	3.66775E-002	1.19922E+005	1.70000E+001	1.20000E+001	0.00000E+000	1.96196E+002	8.73708E+001	1.79478E+002	1.00000E+002	7.57318E-001	6.14878E-002	0.00000E+000	4.03465E+002	7.44197E+000	4.58467E-001	2.55095E+002	1.71908E+002	2.40758E+002	4.28967E+002	2.38600E+000	2.90463E-001	4.36838E-002	1.12219E+002	1.19582E+002	4.85762E-002	1.37722E+002	1.39377E+002
1.96374E+002	3.87692E+002	3.53088E+002	1.84325E+002	1.49233E+000	1.23529E+000	4.37300E+003	3.54697E+002	1.00000E+000	1.83000E+003	7.70000E+001	1.88826E+005	1.84346E+000	1.96899E+001	2.25670E-002	1.86801E-002	8.35801E-002	5.83154E-002	5.29000E+004	3.52923E+002	1.84348E+002	3.66775E-002	3.66775E-002	1.19922E+005	1.70000E+001	1.30000E+001	0.00000E+000	8.49394E+001	1.31579E+002	1.74908E+002	1.00000E+002	6.60391E-001	4.32437E-002	0.00000E+000	4.60338E+002	4.85164E+000	7.48054E-001	2.55095E+002	1.71908E+002	2.40758E+002	4.29115E+002	2.38600E+000	2.90463E-001	9.42343E-002	1.69093E+002	1.15416E+002	4.85762E-002	1.37870E+002	1.39532E+002
1.91320E+002	4.89054E+002	3.52715E+002	1.84266E+002	1.48887E+000	1.40719E+000	6.24600E+003	5.76892E+002	1.00000E+000	1.83100E+003	3.00000E+001	1.88875E+005	2.09512E+000	2.21146E+001	1.88389E-002	1.78054E-002	6.59771E-002	5.92478E-002	5.29000E+004	3.52923E+002	1.84347E+002	3.66775E-002	3.66775E-002	1.19922E+005	1.70000E+001	1.40000E+001	0.00000E+000	1.74027E+002	1.13484E+002	2.13415E+002	1.00000E+002	8.30633E-001	4.32948E-002	0.00000E+000	1.36775E+002	5.80888E+000	5.22779E-001	2.55095E+002	1.71908E+002	2.40758E+002	4.29209E+002	2.38600E+000	2.90463E-001	2.82045E-002	1.36775E+002	-1.29255E+002	4.85762E-002	1.37964E+002	1.39597E+002
2.04214E+002	4.21294E+002	3.52557E+002	1.83730E+002	1.43701E+000	1.21503E+000	4.54600E+003	6.74347E+002	1.00000E+000	1.83200E+003	3.50000E+001	1.88964E+005	1.74601E+000	2.05254E+001	2.13131E-002	1.80207E-002	7.42183E-002	5.40159E-002	5.34020E+004	3.52557E+002	1.83730E+002	7.42183E-002	5.40159E-002	4.54600E+003	1.00000E+000	1.00000E+000	0.00000E+000	1.31040E+002	1.34795E+002	1.59056E+002	1.00000E+002	7.02849E-001	7.00699E-002	0.00000E+000	4.60856E+002	8.24471E+000	4.31739E-001	1.31040E+002	1.34795E+002	1.59056E+002	4.60856E+002	8.24471E+000	4.31739E-001	8.37025E-002	1.69610E+002	1.29086E+002	8.37025E-002	1.69610E+002	1.29086E+002
2.06598E+002	3.88706E+002	3.52809E+002	1.84167E+002	1.37526E+000	1.28593E+000	4.22300E+003	4.33351E+002	1.00000E+000	1.83300E+003	7.20000E+001	1.89075E+005	1.76849E+000	1.97156E+001	2.11629E-002	1.97882E-002	7.83513E-002	6.88984E-002	5.29000E+004	3.52923E+002	1.84347E+002	3.66775E-002	3.66775E-002	1.19922E+005	1.70000E+001	1.50000E+001	0.00000E+000	2.01495E+002	5.86199E+001	1.42683E+002	1.00000E+002	6.50077E-001	5.48703E-002	0.00000E+000	3.80451E+002	6.62580E+000	5.57394E-001	2.55095E+002	1.71908E+002	2.40758E+002	4.29448E+002	2.38600E+000	2.90463E-001	3.35702E-002	8.92055E+001	1.08266E+002	4.85762E-002	1.38202E+002	1.39849E+002
2.10495E+002	4.07824E+002	3.52561E+002	1.84269E+002	1.41350E+000	1.28635E+000	4.57600E+003	5.34926E+002	1.00000E+000	1.83400E+003	5.80000E+001	1.89158E+005	1.81825E+000	2.01947E+001	2.08954E-002	1.90159E-002	7.02713E-002	5.87829E-002	5.29000E+004	3.52923E+002	1.84347E+002	3.66775E-002	3.66775E-002	1.19922E+005	1.70000E+001	1.60000E+001	0.00000E+000	1.55577E+002	8.62679E+001	1.74849E+002	1.00000E+002	6.88350E-001	7.53516E-002	0.00000E+000	4.19954E+002	6.91844E+000	5.12814E-001	2.55095E+002	1.71908E+002	2.40758E+002	4.29558E+002	2.38600E+000	2.90463E-001	4.70942E-002	1.28708E+002	1.32061E+002	4.85762E-002	1.38312E+002	1.39932E+002
2.02563E+002	4.18687E+002	3.52697E+002	1.84414E+002	1.43404E+000	1.18706E+000	4.40700E+003	6.86904E+002	1.00000E+000	1.83500E+003	6.00000E+001	1.89245E+005	1.70230E+000	2.04619E+001	2.16018E-002	1.78814E-002	7.33506E-002	5.13591E-002	5.29000E+004	3.52923E+002	1.84346E+002	3.66775E-002	3.66775E-002	1.19922E+005	1.70000E+001	1.70000E+001	0.00000E+000	2.26864E+002	8.92373E+001	1.09968E+002	1.00000E+002	6.76114E-001	6.28652E-002	0.00000E+000	3.47190E+002	8.99591E+000	4.01878E-001	2.55095E+002	1.71908E+002	2.40758E+002	4.29698E+002	2.38600E+000	2.90463E-001	9.42267E-002	5.59448E+001	2.23939E+000	4.85762E-002	1.38453E+002	1.40077E+002
1.88611E+002	4.37466E+002	3.51972E+002	1.84328E+002	1.34995E+000	1.47869E+000	5.33200E+003	3.33836E+002	1.00000E+000	1.83600E+003	3.30000E+001	1.89325E+005	1.99615E+000	2.09157E+001	1.84873E-002	2.02503E-002	5.78835E-002	6.88023E-002	5.35200E+004	3.52030E+002	1.84417E+002	5.60577E-002	5.60577E-002	1.93720E+004	4.00000E+000	1.00000E+000	0.00000E+000	2.60102E+002	6.92100E+001	1.26966E+002	1.00000E+002	7.22853E-001	3.36542E-002	0.00000E+000	6.52634E+001	5.42031E+000	6.06376E-001	2.26672E+002	1.00755E+002	1.13385E+002	3.44386E+002	5.32863E+000	3.23600E-001	-4.55123E-002	6.52634E+001	-1.16541E+002	-1.53075E-002	5.31401E+001	1.27837E+002
1.92732E+002	4.13997E+002	3.52160E+002	1.84529E+002	1.48774E+000	1.39627E+000	5.20300E+003	4.24974E+002	1.00000E+000	1.83700E+003	3.60000E+001	1.89416E+005	2.07727E+000	2.03469E+001	2.06252E-002	1.93571E-002	8.66732E-002	7.66606E-002	5.35200E+004	3.52030E+002	1.84417E+002	5.60577E-002	5.60577E-002	1.93720E+004	4.00000E+000	2.00000E+000	0.00000E+000	1.84034E+002	1.00593E+002	1.52560E+002	1.00000E+002	7.11560E-001	4.54406E-002	0.00000E+000	4.06958E+002	1.16856E+001	2.84730E-001	2.26672E+002	1.00755E+002	1.13385E+002	3.44506E+002	5.32863E+000	3.23600E-001	3.17162E-002	1.15713E+002	1.36834E+002	-1.53075E-002	5.32609E+001	1.27964E+002
2.01384E+002	4.11336E+002	3.51889E+002	1.84572E+002	1.29135E+000	1.42745E+000	4.67000E+003	3.97748E+002	1.00000E+000	1.83800E+003	3.70000E+001	1.89511E+005	1.84334E+000	2.02814E+001	1.88966E-002	2.08883E-002	6.15279E-002	7.44694E-002	5.35200E+004	3.52029E+002	1.84416E+002	5.60577E-002	5.60577E-002	1.93720E+004	4.00000E+000	3.00000E+000	0.00000E+000	2.09300E+002	1.45819E+002	6.59374E+001	1.00000E+002	6.61604E-001	5.64430E-002	0.00000E+000	2.83290E+002	7.43889E+000	4.72112E-001	2.26672E+002	1.00755E+002	1.13385E+002	3.44683E+002	5.32863E+000	3.23600E-001	-5.00610E-002	2.83290E+002	1.06783E+002	-1.53075E-002	5.34374E+001	1.28115E+002
2.01061E+002	4.35425E+002	3.52096E+002	1.84216E+002	1.24624E+000	1.23838E+000	4.16700E+003	5.14374E+002	1.00000E+000	1.83900E+003	4.20000E+001	1.89610E+005	1.54332E+000	2.08668E+001	1.93058E-002	1.91842E-002	6.51463E-002	6.43680E-002	5.35200E+004	3.52029E+002	1.84417E+002	5.60577E-002	5.60577E-002	1.93720E+004	4.00000E+000	4.00000E+000	0.00000E+000	2.56605E+002	9.08167E+001	1.00270E+002	1.00000E+002	7.03676E-001	7.72198E-002	0.00000E+000	3.38333E+002	6.97835E+000	5.32779E-001	2.26672E+002	1.00755E+002	1.13385E+002	3.44810E+002	5.32863E+000	3.23600E-001	3.16042E-003	4.70873E+001	1.00807E+002	-1.53075E-002	5.35644E+001	1.28277E+002
2.04934E+002	3.81275E+002	3.53033E+002	1.84383E+002	1.22375E+000	1.29034E+000	3.73700E+003	3.91563E+002	1.00000E+000	1.84000E+003	1.20000E+002	1.89731E+005	1.57905E+000	1.95263E+001	2.00185E-002	2.11077E-002	6.21644E-002	6.87102E-002	5.36290E+004	3.53106E+002	1.84279E+002	6.16779E-002	6.16779E-002	2.98780E+004	6.00000E+000	1.00000E+000	0.00000E+000	1.52264E+002	1.56391E+002	7.67574E+001	1.00000E+002	6.16538E-001	6.82136E-002	0.00000E+000	2.45738E+002	8.53449E+000	4.60015E-001	1.94806E+002	1.23318E+002	1.32566E+002	1.02355E+002	1.97117E+001	7.04389E-002	-2.64857E-002	2.45738E+002	4.20462E+001	-4.14322E-003	1.02355E+002	-1.26804E+002
1.96032E+002	4.43322E+002	3.53312E+002	1.84366E+002	1.36594E+000	1.51825E+000	5.60800E+003	6.40940E+002	1.00000E+000	1.84100E+003	3.60000E+001	1.89783E+005	2.07383E+000	2.10552E+001	1.82401E-002	2.02739E-002	5.83703E-002	7.13806E-002	5.36290E+004	3.53105E+002	1.84278E+002	6.16779E-002	6.16779E-002	2.98780E+004	6.00000E+000	2.00000E+000	0.00000E+000	2.29752E+002	1.20268E+002	9.98309E+001	1.00000E+002	7.12123E-001	4.87134E-002	0.00000E+000	2.88200E+001	1.05146E+001	3.04799E-001	1.94806E+002	1.23318E+002	1.32566E+002	1.02477E+002	1.97117E+001	7.04389E-002	-5.28081E-002	2.88200E+001	-1.44330E+002	-4.14322E-003	1.02477E+002	-1.26657E+002
1.96300E+002	4.23803E+002	3.53375E+002	1.84301E+002	1.31598E+000	1.50736E+000	5.14400E+003	3.78456E+002	1.00000E+000	1.84200E+003	3.80000E+001	1.89871E+005	1.98365E+000	2.05865E+001	1.83484E-002	2.10167E-002	5.46736E-002	7.06733E-002	5.36290E+004	3.53104E+002	1.84279E+002	6.16779E-002	6.16779E-002	2.98780E+004	6.00000E+000	3.00000E+000	0.00000E+000	1.67580E+002	1.81148E+002	7.84528E+001	1.00000E+002	6.82129E-001	5.59482E-002	0.00000E+000	2.46863E+002	6.22914E+000	5.37196E-001	1.94806E+002	1.23318E+002	1.32566E+002	1.02625E+002	1.97117E+001	7.04389E-002	-6.77841E-002	2.46863E+002	9.15225E+001	-4.14322E-003	1.02625E+002	-1.26501E+002
2.14528E+002	4.40468E+002	3.52951E+002	1.84103E+002	1.35776E+000	1.31142E+000	4.79600E+003	4.23674E+002	1.00000E+000	1.84400E+003	3.80000E+001	1.90052E+005	1.78060E+000	2.09873E+001	1.96058E-002	1.89367E-002	6.25293E-002	5.85604E-002	5.36290E+004	3.53104E+002	1.84279E+002	6.16779E-002	6.16779E-002	2.98780E+004	6.00000E+000	4.00000E+000	0.00000E+000	2.21772E+002	8.83812E+001	1.70874E+002	1.00000E+002	7.79966E-001	3.77104E-002	0.00000E+000	3.90987E+002	8.20337E+000	4.22454E-001	1.94806E+002	1.23318E+002	1.32566E+002	1.02869E+002	1.97117E+001	7.04389E-002	1.73601E-002	9.97411E+001	1.37386E+002	-4.14322E-003	1.02869E+002	-1.26282E+002
2.13606E+002	4.49799E+002	3.53116E+002	1.84169E+002	1.45659E+000	1.33258E+000	5.30500E+003	5.49194E+002	1.00000E+000	1.84500E+003	3.70000E+001	1.90143E+005	1.94101E+000	2.12085E+001	1.99983E-002	1.82957E-002	7.87513E-002	6.63644E-002	5.36290E+004	3.53104E+002	1.84278E+002	6.16779E-002	6.16779E-002	2.98780E+004	6.00000E+000	5.00000E+000	0.00000E+000	1.57861E+002	1.01481E+002	2.17192E+002	1.00000E+002	7.94722E-001	6.59090E-002	0.00000E+000	4.29688E+002	5.26129E+000	6.26291E-001	1.94806E+002	1.23318E+002	1.32566E+002	1.02987E+002	1.97117E+001	7.04389E-002	4.44613E-002	1.38442E+002	1.44917E+002	-4.14322E-003	1.02987E+002	-1.26153E+002
1.97676E+002	4.16043E+002	3.52953E+002	1.83731E+002	1.48197E+000	1.25021E+000	4.70100E+003	4.93012E+002	1.00000E+000	1.84600E+003	4.20000E+001	1.90237E+005	1.85277E+000	2.03971E+001	2.16145E-002	1.82342E-002	9.20387E-002	6.63022E-002	5.37740E+004	3.52953E+002	1.83731E+002	9.20387E-002	6.63022E-002	4.70100E+003	1.00000E+000	1.00000E+000	0.00000E+000	1.44852E+002	1.02072E+002	1.66684E+002	1.00000E+002	6.83542E-001	6.48748E-002	0.00000E+000	4.34261E+002	7.92022E+000	4.41956E-001	1.44852E+002	1.02072E+002	1.66684E+002	4.34261E+002	7.92022E+000	4.41956E-001	8.48271E-002	1.43016E+002	1.01133E+002	8.48271E-002	1.43016E+002	1.01133E+002
1.95603E+002	4.29545E+002	3.52799E+002	1.84360E+002	1.50355E+000	1.34006E+000	5.28800E+003	4.39128E+002	1.00000E+000	1.84700E+003	5.20000E+001	1.90336E+005	2.01484E+000	2.07255E+001	2.06763E-002	1.84280E-002	6.74811E-002	5.43100E-002	5.36290E+004	3.53104E+002	1.84278E+002	6.16779E-002	6.16779E-002	2.98780E+004	6.00000E+000	6.00000E+000	0.00000E+000	2.26904E+002	1.00521E+002	1.39718E+002	1.00000E+002	7.49563E-001	3.70892E-002	0.00000E+000	3.69285E+002	1.10465E+001	2.98773E-001	1.94806E+002	1.23318E+002	1.32566E+002	1.03225E+002	1.97117E+001	7.04389E-002	5.74955E-002	7.80392E+001	6.91806E+001	-4.14322E-003	1.03225E+002	-1.25952E+002
1.99233E+002	4.17403E+002	3.52615E+002	1.84391E+002	1.56534E+000	1.29639E+000	5.16800E+003	5.75427E+002	1.00000E+000	1.84800E+003	5.30000E+001	1.90434E+005	2.02930E+000	2.04304E+001	2.17745E-002	1.80333E-002	7.80550E-002	5.45696E-002	5.38310E+004	3.52780E+002	1.84428E+002	3.84456E-002	3.84456E-002	6.23400E+004	1.30000E+001	1.00000E+000	0.00000E+000	1.25259E+002	1.26246E+002	1.71920E+002	1.00000E+002	7.04355E-001	5.85792E-002	0.00000E+000	4.54644E+002	6.53332E+000	5.10994E-001	1.80085E+002	8.57105E+001	1.68298E+002	4.09145E+002	2.18445E+000	4.40033E-001	9.39812E-002	1.63399E+002	1.09998E+002	6.60751E-002	1.17899E+002	9.88043E+001
2.03309E+002	4.13167E+002	3.52685E+002	1.84597E+002	1.47968E+000	1.23189E+000	4.63700E+003	4.11151E+002	1.00000E+000	1.84900E+003	5.20000E+001	1.90526E+005	1.82280E+000	2.03265E+001	2.17294E-002	1.80906E-002	7.74881E-002	5.47297E-002	5.38310E+004	3.52780E+002	1.84428E+002	3.84456E-002	3.84456E-002	6.23400E+004	1.30000E+001	2.00000E+000	0.00000E+000	1.99128E+002	6.54641E+001	1.65654E+002	1.00000E+002	7.00285E-001	6.29674E-002	0.00000E+000	3.94170E+002	6.36448E+000	5.53770E-001	1.80085E+002	8.57105E+001	1.68298E+002	4.09263E+002	2.18445E+000	4.40033E-001	9.13812E-002	1.02924E+002	5.27949E+001	6.60751E-002	1.18017E+002	9.89175E+001
1.86923E+002	3.82346E+002	3.52774E+002	1.84359E+002	1.67214E+000	1.33143E+000	5.11900E+003	4.90578E+002	1.00000E+000	1.85000E+003	1.45000E+002	1.90636E+005	2.22633E+000	1.95537E+001	2.33711E-002	1.86091E-002	9.85668E-002	6.35835E-002	5.38310E+004	3.52780E+002	1.84428E+002	3.84456E-002	3.84456E-002	6.23400E+004	1.30000E+001	3.00000E+000	0.00000E+000	1.54845E+002	9.21798E+001	1.68122E+002	1.00000E+002	6.84496E-001	4.97864E-002	0.00000E+000	4.24516E+002	7.37415E+000	4.54891E-001	1.80085E+002	8.57105E+001	1.68298E+002	4.09389E+002	2.18445E+000	4.40033E-001	1.13436E-001	1.33271E+002	5.47540E+001	6.60751E-002	1.18143E+002	9.90637E+001
1.96730E+002	4.41008E+002	3.52878E+002	1.84161E+002	1.43673E+000	1.26579E+000	4.90800E+003	2.84109E+002	1.00000E+000	1.85100E+003	5.10000E+001	1.90697E+005	1.81859E+000	2.10002E+001	2.05080E-002	1.80679E-002	6.87554E-002	5.41160E-002	5.38310E+004	3.52779E+002	1.84429E+002	3.84456E-002	3.84456E-002	6.23400E+004	1.30000E+001	4.00000E+000	0.00000E+000	1.50180E+002	1.03899E+002	1.89533E+002	1.00000E+002	7.36450E-001	2.18992E-002	0.00000E+000	4.33538E+002	6.50600E+000	5.26556E-001	1.80085E+002	8.57105E+001	1.68298E+002	4.09562E+002	2.18445E+000	4.40033E-001	6.32538E-002	1.42292E+002	1.26606E+002	6.60751E-002	1.18316E+002	9.92551E+001
1.89290E+002	3.80914E+002	3.52932E+002	1.84511E+002	1.50565E+000	1.37042E+000	4.75800E+003	5.36183E+002	1.00000E+000	1.85200E+003	8.60000E+001	1.90803E+005	2.06337E+000	1.95170E+001	2.18279E-002	1.98674E-002	8.87061E-002	7.39873E-002	5.38310E+004	3.52779E+002	1.84429E+002	3.84456E-002	3.84456E-002	6.23400E+004	1.30000E+001	5.00000E+000	0.00000E+000	1.72440E+002	6.06089E+001	1.61614E+002	1.00000E+002	6.46392E-001	8.12241E-002	0.00000E+000	4.02393E+002	5.94810E+000	5.84953E-001	1.80085E+002	8.57105E+001	1.68298E+002	4.09677E+002	2.18445E+000	4.40033E-001	4.70212E-002	1.11147E+002	1.14604E+002	6.60751E-002	1.18432E+002	9.93578E+001
2.00255E+002	3.93155E+002	3.52881E+002	1.84525E+002	1.49304E+000	1.28183E+000	4.57100E+003	4.88402E+002	1.00000E+000	1.85300E+003	8.40000E+001	1.90886E+005	1.91383E+000	1.98281E+001	2.20834E-002	1.89594E-002	8.64542E-002	6.45322E-002	5.38310E+004	3.52779E+002	1.84430E+002	3.84456E-002	3.84456E-002	6.23400E+004	1.30000E+001	6.00000E+000	0.00000E+000	1.71213E+002	7.54673E+001	1.76409E+002	1.00000E+002	6.96191E-001	6.11638E-002	0.00000E+000	4.11872E+002	6.50707E+000	5.45532E-001	1.80085E+002	8.57105E+001	1.68298E+002	4.09821E+002	2.18445E+000	4.40033E-001	7.61170E-002	1.20626E+002	8.94064E+001	6.60751E-002	1.18576E+002	9.94968E+001
1.94443E+002	3.81449E+002	3.52586E+002	1.84684E+002	1.60743E+000	1.34515E+000	4.92900E+003	5.66008E+002	1.00000E+000	1.85400E+003	6.60000E+001	1.90962E+005	2.16224E+000	1.95307E+001	2.28956E-002	1.91598E-002	9.27251E-002	6.58503E-002	5.38310E+004	3.52778E+002	1.84431E+002	3.84456E-002	3.84456E-002	6.23400E+004	1.30000E+001	7.00000E+000	0.00000E+000	1.71838E+002	6.52931E+001	1.65815E+002	1.00000E+002	6.60924E-001	4.96502E-002	0.00000E+000	4.05548E+002	6.02003E+000	5.67849E-001	1.80085E+002	8.57105E+001	1.68298E+002	4.09937E+002	2.18445E+000	4.40033E-001	8.88307E-002	1.14302E+002	6.73565E+001	6.60751E-002	1.18691E+002	9.95789E+001
1.94731E+002	3.98096E+002	3.52800E+002	1.84278E+002	1.38676E+000	1.26180E+000	4.30400E+003	2.62573E+002	1.00000E+000	1.85500E+003	9.60000E+001	1.91072E+005	1.74980E+000	1.99523E+001	2.11380E-002	1.92333E-002	6.13510E-002	5.14805E-002	5.38310E+004	3.52778E+002	1.84429E+002	3.84456E-002	3.84456E-002	6.23400E+004	1.30000E+001	8.00000E+000	0.00000E+000	1.90712E+002	7.48382E+001	1.40982E+002	1.00000E+002	6.57811E-001	4.22458E-002	0.00000E+000	3.88712E+002	8.82308E+000	4.14624E-001	1.80085E+002	8.57105E+001	1.68298E+002	4.10030E+002	2.18445E+000	4.40033E-001	4.71811E-002	9.74667E+001	1.00737E+002	6.60751E-002	1.18784E+002	9.97108E+001
2.09203E+002	4.43934E+002	3.52599E+002	1.84076E+002	1.36893E+000	1.30671E+000	4.89000E+003	5.16582E+002	1.00000E+000	1.85800E+003	4.20000E+001	1.91315E+005	1.78880E+000	2.10697E+001	1.95762E-002	1.86864E-002	7.10407E-002	6.49929E-002	5.38310E+004	3.52777E+002	1.84430E+002	3.84456E-002	3.84456E-002	6.23400E+004	1.30000E+001	9.00000E+000	0.00000E+000	2.06796E+002	6.96179E+001	1.84439E+002	1.00000E+002	7.52846E-001	6.23931E-002	0.00000E+000	3.99762E+002	5.95042E+000	5.76778E-001	1.80085E+002	8.57105E+001	1.68298E+002	4.10401E+002	2.18445E+000	4.40033E-001	2.32556E-002	1.08517E+002	1.39401E+002	6.60751E-002	1.19156E+002	1.00075E+002
1.98298E+002	4.22806E+002	3.52187E+002	1.84641E+002	1.42576E+000	1.29263E+000	4.69300E+003	5.22734E+002	1.00000E+000	1.86000E+003	3.90000E+001	1.91481E+005	1.84299E+000	2.05622E+001	2.08124E-002	1.88691E-002	1.13398E-001	9.35833E-002	5.41280E+004	3.52072E+002	1.84672E+002	7.57889E-002	7.57889E-002	9.36100E+003	2.00000E+000	1.00000E+000	0.00000E+000	1.91190E+002	8.53141E+001	1.64680E+002	1.00000E+002	7.19386E-001	6.85500E-002	0.00000E+000	4.03783E+002	8.35351E+000	4.19389E-001	2.10838E+002	8.06279E+001	1.47691E+002	3.84445E+002	6.02069E+000	4.12006E-001	4.89736E-002	1.12537E+002	1.13641E+002	3.47035E-002	9.31992E+001	1.10876E+002
2.04729E+002	4.89331E+002	3.53115E+002	1.84307E+002	1.42400E+000	1.18509E+000	5.09100E+003	5.04135E+002	1.00000E+000	1.86100E+003	3.30000E+001	1.91568E+005	1.68757E+000	2.21208E+001	1.99576E-002	1.66093E-002	7.32069E-002	5.16221E-002	5.38310E+004	3.52777E+002	1.84429E+002	3.84456E-002	3.84456E-002	6.23400E+004	1.30000E+001	1.00000E+001	0.00000E+000	1.85019E+002	1.46590E+002	1.60501E+002	1.00000E+002	8.02640E-001	5.32875E-002	0.00000E+000	4.59947E+002	1.70117E+001	1.97725E-001	1.80085E+002	8.57105E+001	1.68298E+002	4.10777E+002	2.18445E+000	4.40033E-001	9.15656E-002	1.68702E+002	1.18392E+002	6.60751E-002	1.19532E+002	1.00484E+002
2.08169E+002	3.46372E+002	3.53187E+002	1.83867E+002	1.40285E+000	1.43225E+000	4.04800E+003	5.54002E+002	1.00000E+000	1.86200E+003	6.10000E+001	1.91682E+005	2.00923E+000	1.86111E+001	2.20491E-002	2.25112E-002	1.25302E-001	1.30522E-001	5.41870E+004	3.53187E+002	1.83867E+002	1.25302E-001	1.30522E-001	4.04800E+003	1.00000E+000	1.00000E+000	0.00000E+000	1.92459E+002	7.03573E+001	9.67949E+001	1.00000E+002	5.71341E-001	9.08578E-002	0.00000E+000	3.55832E+002	8.69337E+000	4.33913E-001	1.92459E+002	7.03573E+001	9.67949E+001	3.55832E+002	8.69337E+000	4.33913E-001	-1.03702E-002	6.45864E+001	1.33790E+002	-1.03702E-002	6.45864E+001	1.33790E+002
1.90789E+002	4.26371E+002	3.51956E+002	1.84704E+002	1.36854E+000	1.31443E+000	4.66800E+003	4.97602E+002	1.00000E+000	1.86300E+003	3.70000E+001	1.91759E+005	1.79885E+000	2.06487E+001	2.00305E-002	1.92386E-002	8.22865E-002	7.61164E-002	5.41280E+004	3.52071E+002	1.84673E+002	7.57889E-002	7.57889E-002	9.36100E+003	2.00000E+000	2.00000E+000	0.00000E+000	2.30591E+002	7.59166E+001	1.30612E+002	1.00000E+002	6.97941E-001	5.30927E-002	0.00000E+000	3.67231E+002	7.38834E+000	4.75444E-001	2.10838E+002	8.06279E+001	1.47691E+002	3.84818E+002	6.02069E+000	4.12006E-001	2.01676E-002	7.59853E+001	1.10312E+002	3.47035E-002	9.35724E+001	1.11227E+002
1.99600E+002	4.32798E+002	3.52670E+002	1.84743E+002	1.40980E+000	1.20174E+000	4.50600E+003	4.41693E+002	1.00000E+000	1.86400E+003	5.00000E+001	1.91859E+005	1.69422E+000	2.08038E+001	2.10021E-002	1.79026E-002	8.59024E-002	6.31918E-002	5.38310E+004	3.52776E+002	1.84431E+002	3.84456E-002	3.84456E-002	6.23400E+004	1.30000E+001	1.10000E+001	0.00000E+000	2.05124E+002	9.09958E+001	1.73181E+002	1.00000E+002	7.64469E-001	6.52945E-002	0.00000E+000	4.02785E+002	8.70798E+000	4.10580E-001	1.80085E+002	8.57105E+001	1.68298E+002	4.11186E+002	2.18445E+000	4.40033E-001	7.96691E-002	1.11539E+002	7.59447E+001	6.60751E-002	1.19941E+002	1.00833E+002
2.00055E+002	3.70576E+002	3.52730E+002	1.84495E+002	1.38232E+000	1.29869E+000	4.11200E+003	2.87337E+002	1.00000E+000	1.86500E+003	8.03000E+002	1.92005E+005	1.79521E+000	1.92503E+001	2.15566E-002	2.02526E-002	5.57829E-002	4.97744E-002	5.38310E+004	3.52776E+002	1.84431E+002	3.84456E-002	3.84456E-002	6.23400E+004	1.30000E+001	1.20000E+001	0.00000E+000	1.75086E+002	4.99425E+001	1.57697E+002	1.00000E+002	6.25582E-001	4.80739E-002	0.00000E+000	3.99219E+002	5.73818E+000	6.52245E-001	1.80085E+002	8.57105E+001	1.68298E+002	4.11365E+002	2.18445E+000	4.40033E-001	3.11900E-002	1.07974E+002	1.29750E+002	6.60751E-002	1.20120E+002	1.01029E+002
1.95771E+002	4.70525E+002	3.52834E+002	1.84493E+002	1.35757E+000	1.35731E+000	5.34700E+003	5.11930E+002	1.00000E+000	1.86600E+003	3.60000E+001	1.92035E+005	1.84265E+000	2.16916E+001	1.85655E-002	1.85620E-002	6.21586E-002	6.21364E-002	5.38310E+004	3.52776E+002	1.84431E+002	3.84456E-002	3.84456E-002	6.23400E+004	1.30000E+001	1.30000E+001	0.00000E+000	2.35232E+002	7.96719E+001	1.67752E+002	1.00000E+002	7.79418E-001	5.50380E-002	0.00000E+000	9.47392E+001	6.79150E+000	4.83270E-001	1.80085E+002	8.57105E+001	1.68298E+002	4.11543E+002	2.18445E+000	4.40033E-001	9.40981E-005	9.47392E+001	-1.39255E+002	6.60751E-002	1.20297E+002	1.01216E+002
2.06825E+002	4.65876E+002	3.52330E+002	1.84101E+002	1.30310E+000	1.20210E+000	4.47800E+003	5.25913E+002	1.00000E+000	1.86700E+003	3.70000E+001	1.92130E+005	1.56646E+000	2.15842E+001	1.94732E-002	1.79639E-002	8.29666E-002	7.09826E-002	5.43210E+004	3.52330E+002	1.84101E+002	8.29666E-002	7.09826E-002	4.47800E+003	1.00000E+000	1.00000E+000	0.00000E+000	1.86423E+002	1.07360E+002	1.76367E+002	1.00000E+002	7.70049E-001	5.63000E-002	0.00000E+000	4.21274E+002	1.00433E+001	3.57103E-001	1.86423E+002	1.07360E+002	1.76367E+002	4.21274E+002	1.00433E+001	3.57103E-001	4.03160E-002	1.30028E+002	1.41256E+002	4.03160E-002	1.30028E+002	1.41256E+002
1.89569E+002	4.13897E+002	3.53402E+002	1.84350E+002	1.24752E+000	1.51688E+000	4.80400E+003	2.84769E+002	1.00000E+000	1.86900E+003	4.70000E+001	1.92321E+005	1.89234E+000	2.03445E+001	1.79989E-002	2.18852E-002	4.74650E-002	6.83569E-002	5.43730E+004	3.53226E+002	1.84293E+002	9.05735E-002	9.05735E-002	9.77900E+003	2.00000E+000	1.00000E+000	0.00000E+000	7.63379E+001	2.54599E+002	8.84570E+001	1.00000E+002	6.88692E-001	3.07114E-002	0.00000E+000	2.25681E+002	2.83577E+000	1.22106E+000	1.53171E+002	1.91816E+002	1.02886E+002	2.33001E+002	4.62002E+000	5.25316E-001	-9.74392E-002	2.25681E+002	1.06981E+002	-3.59950E-002	2.33001E+002	4.02777E+001
2.01229E+002	4.65529E+002	3.53055E+002	1.84238E+002	1.35160E+000	1.28239E+000	4.97500E+003	6.04106E+002	1.00000E+000	1.87000E+003	4.20000E+001	1.92413E+005	1.73328E+000	2.15761E+001	1.91625E-002	1.81813E-002	5.48808E-002	4.97717E-002	5.43730E+004	3.53226E+002	1.84293E+002	9.05735E-002	9.05735E-002	9.77900E+003	2.00000E+000	2.00000E+000	0.00000E+000	2.27363E+002	1.31190E+002	1.16818E+002	1.00000E+002	7.57885E-001	3.89072E-002	0.00000E+000	3.24598E+002	1.85769E+001	1.83164E-001	1.53171E+002	1.91816E+002	1.02886E+002	2.33101E+002	4.62002E+000	5.25316E-001	2.62748E-002	3.33522E+001	6.08111E+001	-3.59950E-002	2.33101E+002	4.03540E+001
1.93876E+002	4.43381E+002	3.52654E+002	1.84199E+002	1.40730E+000	1.32353E+000	5.05300E+003	3.21767E+002	1.00000E+000	1.87100E+003	4.80000E+001	1.92520E+005	1.86260E+000	2.10566E+001	1.97975E-002	1.86191E-002	7.68116E-002	6.82624E-002	5.44360E+004	3.52654E+002	1.84199E+002	7.68116E-002	6.82624E-002	5.05300E+003	1.00000E+000	1.00000E+000	0.00000E+000	2.23346E+002	7.95823E+001	1.59662E+002	1.00000E+002	7.47167E-001	4.40707E-002	0.00000E+000	3.87168E+002	7.38860E+000	4.56956E-001	2.23346E+002	7.95823E+001	1.59662E+002	3.87168E+002	7.38860E+000	4.56956E-001	3.06759E-002	9.59223E+001	1.18298E+002	3.06759E-002	9.59223E+001	1.18298E+002
1.93419E+002	3.71094E+002	3.52651E+002	1.84616E+002	1.42383E+000	1.26151E+000	4.11700E+003	3.74339E+002	1.00000E+000	1.87200E+003	4.40000E+001	1.92602E+005	1.79618E+000	1.92638E+001	2.21906E-002	1.96607E-002	6.03799E-002	4.83556E-002	5.44590E+004	3.52599E+002	1.84590E+002	3.94588E-002	3.94588E-002	9.09400E+003	2.00000E+000	1.00000E+000	0.00000E+000	1.92347E+002	5.62079E+001	1.36160E+002	1.00000E+002	6.20887E-001	5.54871E-002	0.00000E+000	3.85514E+002	6.73696E+000	5.55209E-001	2.39333E+002	7.28841E+001	1.37763E+002	3.70491E+002	4.87600E+000	5.16143E-001	6.04480E-002	9.42690E+001	8.18828E+001	4.47390E-002	7.92458E+001	8.53350E+001
1.92179E+002	4.47015E+002	3.52557E+002	1.84568E+002	1.38498E+000	1.29976E+000	4.97700E+003	6.16914E+002	1.00000E+000	1.87300E+003	2.00000E+001	1.92669E+005	1.80014E+000	2.11427E+001	1.96317E-002	1.84238E-002	6.58462E-002	5.83756E-002	5.44590E+004	3.52600E+002	1.84590E+002	3.94588E-002	3.94588E-002	9.09400E+003	2.00000E+000	2.00000E+000	0.00000E+000	2.78200E+002	8.66787E+001	1.39089E+002	1.00000E+002	7.99854E-001	8.04633E-002	0.00000E+000	3.60473E+002	6.51575E+000	5.22112E-001	2.39333E+002	7.28841E+001	1.37763E+002	3.70634E+002	4.87600E+000	5.16143E-001	3.17416E-002	6.92277E+001	9.03515E+001	4.47390E-002	7.93884E+001	8.54719E+001
1.96043E+002	4.69215E+002	3.53435E+002	1.84392E+002	1.15503E+000	1.35254E+000	4.55800E+003	6.13413E+002	1.00000E+000	1.87500E+003	2.00000E+001	1.92844E+005	1.56223E+000	2.16614E+001	1.71083E-002	2.00338E-002	5.09940E-002	6.87254E-002	5.45210E+004	3.53496E+002	1.84406E+002	4.11725E-002	4.11725E-002	8.77400E+003	2.00000E+000	1.00000E+000	0.00000E+000	1.09811E+002	2.74082E+002	9.33671E+001	1.00000E+002	7.77828E-001	5.37900E-002	0.00000E+000	2.30323E+002	3.27669E+000	1.08490E+000	1.78398E+002	2.03757E+002	7.27137E+001	2.53033E+002	3.97883E+000	6.43957E-001	-7.87657E-002	2.30323E+002	8.83109E+001	-5.36299E-002	2.53033E+002	8.08597E+001
2.02949E+002	4.14692E+002	3.53562E+002	1.84421E+002	1.24475E+000	1.31382E+000	4.21600E+003	5.13819E+002	1.00000E+000	1.87600E+003	3.00000E+001	1.92949E+005	1.63537E+000	2.03640E+001	1.91704E-002	2.02341E-002	5.41804E-002	5.99288E-002	5.45210E+004	3.53496E+002	1.84406E+002	4.11725E-002	4.11725E-002	8.77400E+003	2.00000E+000	2.00000E+000	0.00000E+000	2.52550E+002	1.27728E+002	5.03850E+001	1.00000E+002	6.65773E-001	6.44128E-002	0.00000E+000	3.09180E+002	5.34956E+000	6.90944E-001	1.78398E+002	2.03757E+002	7.27137E+001	2.53401E+002	3.97883E+000	6.43957E-001	-2.69965E-002	1.79348E+001	1.06117E+002	-5.36299E-002	2.53401E+002	8.12369E+001
2.08889E+002	4.39100E+002	3.53126E+002	1.83989E+002	1.31440E+000	1.17420E+000	4.20200E+003	4.76853E+002	1.00000E+000	1.87700E+003	2.20000E+001	1.93036E+005	1.54337E+000	2.09547E+001	2.02768E-002	1.81140E-002	6.50313E-002	5.26068E-002	5.45840E+004	3.53126E+002	1.83989E+002	6.50313E-002	5.26068E-002	4.20200E+003	1.00000E+000	1.00000E+000	0.00000E+000	1.74392E+002	1.22531E+002	1.50273E+002	1.00000E+002	7.29179E-001	4.35855E-002	0.00000E+000	4.41430E+002	1.81926E+001	2.03511E-001	1.74392E+002	1.22531E+002	1.50273E+002	4.41430E+002	1.81926E+001	2.03511E-001	5.63369E-002	1.50184E+002	1.42742E+002	5.63369E-002	1.50184E+002	1.42742E+002
1.98251E+002	3.87432E+002	3.52849E+002	1.84655E+002	1.21732E+000	1.40471E+000	4.09800E+003	2.97766E+002	1.00000E+000	1.87800E+003	3.70000E+001	1.93141E+005	1.70998E+000	1.96833E+001	1.90160E-002	2.19432E-002	5.57105E-002	7.29796E-002	5.46130E+004	3.52881E+002	1.84438E+002	6.97007E-002	6.97007E-002	1.20700E+004	3.00000E+000	1.00000E+000	0.00000E+000	1.21873E+002	2.05274E+002	7.01809E+001	1.00000E+002	6.40208E-001	5.46295E-002	0.00000E+000	2.38890E+002	4.34060E+000	8.63726E-001	1.62219E+002	1.13620E+002	1.21179E+002	1.55889E+002	2.36175E+001	9.24963E-002	-7.14667E-002	2.38890E+002	8.79278E+001	4.77360E-003	1.55889E+002	-8.34282E+001
1.93203E+002	3.67568E+002	3.52901E+002	1.84288E+002	1.40989E+000	1.16632E+000	3.73400E+003	2.65755E+002	1.00000E+000	1.87900E+003	4.90000E+001	1.93240E+005	1.64439E+000	1.91721E+001	2.30727E-002	1.90867E-002	7.19371E-002	5.05126E-002	5.46130E+004	3.52881E+002	1.84437E+002	6.97007E-002	6.97007E-002	1.20700E+004	3.00000E+000	2.00000E+000	0.00000E+000	1.76004E+002	5.69756E+001	1.42786E+002	1.00000E+002	6.10805E-001	4.35776E-002	0.00000E+000	3.96659E+002	7.13889E+000	5.50166E-001	1.62219E+002	1.13620E+002	1.21179E+002	1.56001E+002	2.36175E+001	9.24963E-002	9.45466E-002	1.05414E+002	5.13275E+001	4.77360E-003	1.56001E+002	-8.32932E+001
2.02092E+002	4.04011E+002	3.52896E+002	1.84359E+002	1.30248E+000	1.30052E+000	4.23800E+003	4.99960E+002	1.00000E+000	1.88000E+003	3.10000E+001	1.93321E+005	1.69390E+000	2.01000E+001	2.00073E-002	1.99773E-002	6.41650E-002	6.39827E-002	5.46130E+004	3.52881E+002	1.84437E+002	6.97007E-002	6.97007E-002	1.20700E+004	3.00000E+000	3.00000E+000	0.00000E+000	1.89088E+002	7.49010E+001	1.51454E+002	1.00000E+002	6.74929E-001	7.56327E-002	0.00000E+000	1.07581E+002	8.31740E+000	4.43244E-001	1.62219E+002	1.13620E+002	1.21179E+002	1.56139E+002	2.36175E+001	9.24963E-002	7.51391E-004	1.07581E+002	-1.27148E+002	4.77360E-003	1.56139E+002	-8.31590E+001
2.02048E+002	4.16473E+002	3.53052E+002	1.83925E+002	1.47552E+000	1.24630E+000	4.67500E+003	3.65952E+002	1.00000E+000	1.88100E+003	2.80000E+001	1.93411E+005	1.83895E+000	2.04077E+001	2.15802E-002	1.82277E-002	8.87652E-002	6.41507E-002	5.46910E+004	3.52959E+002	1.83985E+002	6.40314E-002	6.40314E-002	8.97300E+003	2.00000E+000	1.00000E+000	0.00000E+000	1.84669E+002	8.27751E+001	1.58812E+002	1.00000E+002	6.94988E-001	5.56561E-002	0.00000E+000	4.06960E+002	8.43638E+000	4.16068E-001	1.84825E+002	8.24003E+001	1.65275E+002	4.09233E+002	5.71682E+000	4.43188E-001	8.42150E-002	1.15715E+002	7.45888E+001	5.99208E-002	1.17988E+002	1.06297E+002
2.02663E+002	4.18612E+002	3.52857E+002	1.84050E+002	1.33108E+000	1.24843E+000	4.29800E+003	5.49874E+002	1.00000E+000	1.88200E+003	2.60000E+001	1.93493E+005	1.66176E+000	2.04600E+001	2.03034E-002	1.90429E-002	7.58692E-002	6.71027E-002	5.46910E+004	3.52959E+002	1.83985E+002	6.40314E-002	6.40314E-002	8.97300E+003	2.00000E+000	2.00000E+000	0.00000E+000	1.84995E+002	8.19927E+001	1.72306E+002	1.00000E+002	7.19131E-001	6.76074E-002	0.00000E+000	4.11446E+002	7.74435E+000	4.72708E-001	1.84825E+002	8.24003E+001	1.65275E+002	4.09343E+002	5.71682E+000	4.43188E-001	3.20377E-002	1.20200E+002	1.41035E+002	5.99208E-002	1.18097E+002	1.06383E+002
2.00351E+002	3.96680E+002	3.52465E+002	1.84260E+002	1.55261E+000	1.29282E+000	4.72900E+003	5.44750E+002	1.00000E+000	1.88300E+003	2.70000E+001	1.93585E+005	2.00725E+000	1.99168E+001	2.25776E-002	1.87998E-002	1.35328E-001	9.44578E-002	5.47380E+004	3.52748E+002	1.84419E+002	6.93249E-002	6.93249E-002	1.87370E+004	4.00000E+000	1.00000E+000	0.00000E+000	1.50138E+002	7.63234E+001	1.73594E+002	1.00000E+002	6.61972E-001	9.52593E-002	0.00000E+000	4.24123E+002	6.09932E+000	5.72196E-001	2.03335E+002	6.89245E+001	1.59971E+002	3.95633E+002	3.40097E+000	5.15536E-001	9.13010E-002	1.32877E+002	8.28469E+001	6.58170E-002	1.04387E+002	8.55952E+001
1.98672E+002	4.70310E+002	3.52815E+002	1.84360E+002	1.41062E+000	1.31362E+000	5.36700E+003	6.65114E+002	1.00000E+000	1.88400E+003	1.60000E+001	1.93677E+005	1.85301E+000	2.16866E+001	1.92550E-002	1.79309E-002	6.77269E-002	5.91305E-002	5.47380E+004	3.52748E+002	1.84419E+002	6.93249E-002	6.93249E-002	1.87370E+004	4.00000E+000	2.00000E+000	0.00000E+000	2.43383E+002	7.56066E+001	1.87185E+002	1.00000E+002	8.20478E-001	5.09813E-002	0.00000E+000	3.93353E+002	5.96242E+000	5.49443E-001	2.03335E+002	6.89245E+001	1.59971E+002	3.95742E+002	3.40097E+000	5.15536E-001	3.56068E-002	1.02107E+002	1.18810E+002	6.58170E-002	1.04496E+002	8.57292E+001
1.93928E+002	3.84906E+002	3.52291E+002	1.84550E+002	1.55381E+000	1.31826E+000	4.72700E+003	3.38755E+002	1.00000E+000	1.88500E+003	2.80000E+001	1.93769E+005	2.04833E+000	1.96190E+001	2.25998E-002	1.91739E-002	1.15011E-001	8.34605E-002	5.47870E+004	3.52291E+002	1.84550E+002	1.15011E-001	8.34605E-002	4.72700E+003	1.00000E+000	1.00000E+000	0.00000E+000	1.98021E+002	9.68074E+001	1.30964E+002	1.00000E+002	6.85650E-001	3.50315E-002	0.00000E+000	3.83243E+002	1.42955E+001	2.44185E-001	1.98021E+002	9.68074E+001	1.30964E+002	3.83243E+002	1.42955E+001	2.44185E-001	8.20119E-002	9.19970E+001	5.34972E+001	8.20119E-002	9.19970E+001	5.34972E+001
2.00228E+002	3.82713E+002	3.52791E+002	1.84437E+002	1.50779E+000	1.27042E+000	4.49200E+003	3.58180E+002	1.00000E+000	1.88600E+003	3.40000E+001	1.93853E+005	1.91552E+000	1.95631E+001	2.24968E-002	1.89551E-002	7.53500E-002	5.45521E-002	5.47380E+004	3.52747E+002	1.84419E+002	6.93249E-002	6.93249E-002	1.87370E+004	4.00000E+000	3.00000E+000	0.00000E+000	2.01878E+002	6.66950E+001	1.26480E+002	1.00000E+002	6.33839E-001	5.79138E-002	0.00000E+000	3.78525E+002	7.55153E+000	4.74194E-001	2.03335E+002	6.89245E+001	1.59971E+002	3.95984E+002	3.40097E+000	5.15536E-001	8.54407E-002	8.72795E+001	4.45860E+001	6.58170E-002	1.04739E+002	8.59660E+001
1.98062E+002	4.50885E+002	3.53103E+002	1.84190E+002	1.50319E+000	1.25505E+000	5.17000E+003	4.28431E+002	1.00000E+000	1.88700E+003	2.80000E+001	1.93930E+005	1.88658E+000	2.12340E+001	2.09059E-002	1.74548E-002	9.46326E-002	6.67319E-002	5.48250E+004	3.53107E+002	1.84350E+002	8.36173E-002	8.36173E-002	1.09230E+004	2.00000E+000	1.00000E+000	0.00000E+000	2.20968E+002	8.07002E+001	1.75149E+002	1.00000E+002	7.74186E-001	4.44287E-002	0.00000E+000	3.97587E+002	6.93883E+000	4.81039E-001	2.23360E+002	8.14459E+001	1.66745E+002	3.93104E+002	5.00986E+000	4.58368E-001	8.99636E-002	1.06341E+002	5.80466E+001	6.48178E-002	1.01859E+002	8.43215E+001
1.99989E+002	4.01537E+002	3.52936E+002	1.84657E+002	1.36167E+000	1.22654E+000	4.14900E+003	3.39217E+002	1.00000E+000	1.88800E+003	3.80000E+001	1.94022E+005	1.67015E+000	2.00384E+001	2.11398E-002	1.90419E-002	7.27698E-002	5.96824E-002	5.47380E+004	3.52747E+002	1.84419E+002	6.93249E-002	6.93249E-002	1.87370E+004	4.00000E+000	4.00000E+000	0.00000E+000	2.13741E+002	5.42613E+001	1.45501E+002	1.00000E+002	6.65854E-001	5.53550E-002	0.00000E+000	3.84849E+002	6.08437E+000	6.12384E-001	2.03335E+002	6.89245E+001	1.59971E+002	3.96243E+002	3.40097E+000	5.15536E-001	5.22109E-002	9.36039E+001	9.09744E+001	6.58170E-002	1.04998E+002	8.62264E+001
1.84686E+002	4.47042E+002	3.53110E+002	1.84494E+002	1.52518E+000	1.39804E+000	5.75300E+003	7.22074E+002	1.00000E+000	1.88900E+003	2.50000E+001	1.94108E+005	2.13226E+000	2.11434E+001	2.01083E-002	1.84319E-002	8.66636E-002	7.32200E-002	5.48250E+004	3.53106E+002	1.84350E+002	8.36173E-002	8.36173E-002	1.09230E+004	2.00000E+000	2.00000E+000	0.00000E+000	2.25509E+002	8.21161E+001	1.59193E+002	1.00000E+002	7.53551E-001	4.66030E-002	0.00000E+000	3.88812E+002	7.16533E+000	4.41599E-001	2.23360E+002	8.14459E+001	1.66745E+002	3.93320E+002	5.00986E+000	4.58368E-001	4.34956E-002	9.75663E+001	1.05148E+002	6.48178E-002	1.02074E+002	8.45223E+001
1.88533E+002	4.63918E+002	3.51998E+002	1.84866E+002	1.31502E+000	1.37094E+000	4.86400E+003	6.71474E+002	1.00000E+000	1.91300E+003	2.60000E+001	1.96322E+005	1.80281E+000	2.15388E+001	1.88554E-002	1.96572E-002	1.29651E-001	1.40780E-001	5.55380E+004	3.51966E+002	1.84798E+002	7.54192E-002	7.54192E-002	8.95200E+003	2.00000E+000	1.00000E+000	0.00000E+000	2.56333E+002	2.73476E+001	1.56286E+002	1.00000E+002	7.03379E-001	8.36375E-002	0.00000E+000	9.13593E+001	3.86339E+000	8.90728E-001	2.57917E+002	4.91263E+001	1.43137E+002	8.55737E+001	3.48327E+000	7.28222E-001	-2.08200E-002	9.13593E+001	-1.18927E+002	-2.34727E-002	8.55737E+001	-1.21681E+002
1.94321E+002	4.40547E+002	3.51927E+002	1.84716E+002	1.21617E+000	1.28331E+000	4.08800E+003	6.27344E+002	1.00000E+000	1.91400E+003	2.80000E+001	1.96412E+005	1.56072E+000	2.09892E+001	1.90212E-002	2.00714E-002	1.06573E-001	1.18450E-001	5.55380E+004	3.51965E+002	1.84798E+002	7.54192E-002	7.54192E-002	8.95200E+003	2.00000E+000	2.00000E+000	0.00000E+000	2.59801E+002	7.50392E+001	1.27493E+002	1.00000E+002	7.32895E-001	8.44057E-002	0.00000E+000	7.52717E+001	6.64434E+000	5.64942E-001	2.57917E+002	4.91263E+001	1.43137E+002	8.57502E+001	3.48327E+000	7.28222E-001	-2.68644E-002	7.52717E+001	-1.28098E+002	-2.34727E-002	8.57502E+001	-1.21503E+002
1.98892E+002	4.65359E+002	3.52614E+002	1.83677E+002	1.22231E+000	1.25062E+000	4.25100E+003	1.33955E+003	1.00000E+000	1.94900E+003	3.90000E+001	1.99594E+005	1.52864E+000	2.15722E+001	1.87472E-002	1.91813E-002	1.18759E-001	1.24245E-001	5.64800E+004	3.52614E+002	1.83677E+002	1.18759E-001	1.24245E-001	4.25100E+003	1.00000E+000	1.00000E+000	0.00000E+000	1.66759E+002	9.89486E+001	1.82225E+002	1.00000E+002	7.38792E-001	1.96349E-001	0.00000E+000	1.48221E+002	7.97498E+000	4.61568E-001	1.66759E+002	9.89486E+001	1.82225E+002	1.48221E+002	7.97498E+000	4.61568E-001	-1.14465E-002	1.48221E+002	-7.26358E+001	-1.14465E-002	1.48221E+002	-7.26358E+001
1.87036E+002	3.89081E+002	3.51874E+002	1.84388E+002	1.34021E+000	1.42280E+000	4.36800E+003	4.30287E+002	1.00000E+000	1.95200E+003	2.80000E+001	1.99872E+005	1.90686E+000	1.97251E+001	2.02783E-002	2.15280E-002	1.18161E-001	1.32929E-001	5.65720E+004	3.51891E+002	1.84328E+002	7.40972E-002	7.40972E-002	1.00220E+004	2.00000E+000	1.00000E+000	0.00000E+000	2.04178E+002	8.99616E+001	9.04873E+001	1.00000E+002	6.08546E-001	4.25680E-002	0.00000E+000	6.10204E+001	9.77397E+000	3.71534E-001	2.36636E+002	9.01738E+001	1.15318E+002	7.49328E+001	5.73218E+000	4.18229E-001	-2.98919E-002	6.10204E+001	-1.38863E+002	-4.36320E-002	7.49328E+001	-1.09073E+002
1.77415E+002	4.75147E+002	3.51904E+002	1.84281E+002	1.35536E+000	1.50970E+000	5.65400E+003	3.49762E+002	1.00000E+000	1.95300E+003	1.60000E+001	1.99952E+005	2.04619E+000	2.17979E+001	1.80251E-002	2.00776E-002	1.15157E-001	1.42504E-001	5.65720E+004	3.51891E+002	1.84327E+002	7.40972E-002	7.40972E-002	1.00220E+004	2.00000E+000	2.00000E+000	0.00000E+000	2.61712E+002	9.03377E+001	1.34501E+002	1.00000E+002	7.73546E-001	3.41027E-002	0.00000E+000	8.18740E+001	6.91527E+000	4.61556E-001	2.36636E+002	9.01738E+001	1.15318E+002	7.51457E+001	5.73218E+000	4.18229E-001	-5.38687E-002	8.18740E+001	-9.01435E+001	-4.36320E-002	7.51457E+001	-1.08852E+002
1.84553E+002	3.67319E+002	3.53038E+002	1.84563E+002	1.26614E+000	1.37562E+000	3.95100E+003	4.75924E+002	1.00000E+000	1.96700E+003	4.70000E+001	2.01231E+005	1.74173E+000	1.91656E+001	2.01432E-002	2.18849E-002	6.51388E-002	7.62655E-002	5.69320E+004	3.52894E+002	1.84415E+002	8.44555E-002	8.44555E-002	1.29890E+004	3.00000E+000	2.00000E+000	0.00000E+000	1.80904E+002	1.03209E+002	9.36367E+001	1.00000E+002	6.02380E-001	7.58782E-002	0.00000E+000	5.19699E+001	2.08316E+001	1.83289E-001	1.47078E+002	1.13491E+002	1.12476E+002	1.99770E+002	1.76696E+001	1.19178E-001	-4.14400E-002	5.19699E+001	-1.34492E+002	1.19505E-002	1.99770E+002	-4.76851E+001
1.89844E+002	4.32384E+002	3.53445E+002	1.83677E+002	1.33022E+000	1.29703E+000	4.62500E+003	4.36397E+002	1.00000E+000	1.96800E+003	1.70000E+001	2.01291E+005	1.72534E+000	2.07938E+001	1.95600E-002	1.90720E-002	5.48083E-002	5.22974E-002	5.69720E+004	3.53445E+002	1.83677E+002	5.48083E-002	5.22974E-002	4.62500E+003	1.00000E+000	1.00000E+000	0.00000E+000	2.67167E+002	1.14124E+002	7.26693E+001	1.00000E+002	7.05886E-001	4.82661E-002	0.00000E+000	3.37603E+002	5.78811E+000	6.09703E-001	2.67167E+002	1.14124E+002	7.26693E+001	3.37603E+002	5.78811E+000	6.09703E-001	1.26321E-002	4.63574E+001	8.94512E+001	1.26321E-002	4.63574E+001	8.94512E+001
1.87750E+002	3.72241E+002	3.52957E+002	1.84158E+002	1.24844E+000	1.55570E+000	4.35700E+003	4.28417E+002	1.00000E+000	1.96900E+003	4.00000E+001	2.01402E+005	1.94221E+000	1.92935E+001	1.89136E-002	2.35685E-002	7.68011E-002	1.17835E-001	5.69320E+004	3.52893E+002	1.84415E+002	8.44555E-002	8.44555E-002	1.29890E+004	3.00000E+000	3.00000E+000	0.00000E+000	1.30325E+002	1.51848E+002	9.21005E+001	1.00000E+002	6.05841E-001	5.82113E-002	0.00000E+000	2.45831E+002	8.22624E+000	4.41994E-001	1.47078E+002	1.13491E+002	1.12476E+002	2.00141E+002	1.76696E+001	1.19178E-001	-1.09573E-001	2.45831E+002	1.42765E+002	1.19505E-002	2.00141E+002	-4.73013E+001
1.81680E+002	4.55367E+002	3.53303E+002	1.84527E+002	1.33730E+000	1.40707E+000	5.28000E+003	4.44490E+002	1.00000E+000	1.97000E+003	1.80000E+001	2.01471E+005	1.88168E+000	2.13393E+001	1.84040E-002	1.93641E-002	4.81794E-002	5.29229E-002	5.70280E+004	3.53377E+002	1.84500E+002	4.46910E-002	4.46910E-002	1.04220E+004	2.00000E+000	1.00000E+000	0.00000E+000	1.53870E+002	2.15148E+002	8.65216E+001	1.00000E+002	7.32684E-001	3.94190E-002	0.00000E+000	2.55778E+002	4.74338E+000	6.96316E-001	1.58193E+002	1.97005E+002	9.94501E+001	2.52548E+002	4.32065E+000	5.44110E-001	-2.54207E-002	2.55778E+002	5.08817E+001	-3.14286E-002	2.52548E+002	5.45461E+001
1.85438E+002	4.51123E+002	3.53453E+002	1.84472E+002	1.30862E+000	1.41103E+000	5.14200E+003	4.71849E+002	1.00000E+000	1.97100E+003	1.90000E+001	2.01563E+005	1.84650E+000	2.12397E+001	1.82494E-002	1.96775E-002	4.82436E-002	5.54692E-002	5.70280E+004	3.53377E+002	1.84500E+002	4.46910E-002	4.46910E-002	1.04220E+004	2.00000E+000	2.00000E+000	0.00000E+000	1.62631E+002	1.78374E+002	1.12726E+002	1.00000E+002	7.33823E-001	4.08094E-002	0.00000E+000	2.46849E+002	8.51740E+000	3.92951E-001	1.58193E+002	1.97005E+002	9.94501E+001	2.52728E+002	4.32065E+000	5.44110E-001	-3.76539E-002	2.46849E+002	5.60405E+001	-3.14286E-002	2.52728E+002	5.47415E+001
1.81649E+002	4.33736E+002	3.52634E+002	1.84614E+002	1.47173E+000	1.34117E+000	5.25300E+003	5.94850E+002	1.00000E+000	1.97300E+003	2.50000E+001	2.01744E+005	1.97384E+000	2.08263E+001	2.03059E-002	1.85047E-002	7.11105E-002	5.95892E-002	5.71030E+004	3.52626E+002	1.84443E+002	7.10708E-002	7.10708E-002	1.41990E+004	3.00000E+000	1.00000E+000	0.00000E+000	2.30866E+002	8.93154E+001	1.29225E+002	1.00000E+002	7.17617E-001	6.42848E-002	0.00000E+000	3.81498E+002	8.61796E+000	3.84240E-001	1.80657E+002	9.43528E+001	1.46531E+002	4.23735E+002	6.80982E+000	2.95765E-001	4.64122E-002	9.02529E+001	9.43901E+001	7.52905E-002	1.32489E+002	1.02251E+002
1.86147E+002	4.32815E+002	3.52650E+002	1.84451E+002	1.58987E+000	1.20712E+000	5.06900E+003	5.04749E+002	1.00000E+000	1.97400E+003	2.40000E+001	2.01831E+005	1.91917E+000	2.08042E+001	2.23305E-002	1.69547E-002	9.85823E-002	5.79958E-002	5.71030E+004	3.52626E+002	1.84443E+002	7.10708E-002	7.10708E-002	1.41990E+004	3.00000E+000	2.00000E+000	0.00000E+000	1.49483E+002	1.09365E+002	1.78304E+002	1.00000E+002	7.23594E-001	6.22603E-002	0.00000E+000	4.56540E+002	7.31696E+000	4.60701E-001	1.80657E+002	9.43528E+001	1.46531E+002	4.23940E+002	6.80982E+000	2.95765E-001	1.36840E-001	1.65294E+002	5.48661E+001	7.52905E-002	1.32694E+002	1.02466E+002
1.92475E+002	3.50522E+002	3.52584E+002	1.84201E+002	1.38217E+000	1.29558E+000	3.87700E+003	4.74783E+002	1.00000E+000	1.97500E+003	4.50000E+001	2.01942E+005	1.79072E+000	1.87222E+001	2.21980E-002	2.08074E-002	6.73005E-002	5.96211E-002	5.71030E+004	3.52626E+002	1.84443E+002	7.10708E-002	7.10708E-002	1.41990E+004	3.00000E+000	3.00000E+000	0.00000E+000	1.53388E+002	8.15503E+001	1.28436E+002	1.00000E+002	5.91701E-001	7.15160E-002	0.00000E+000	1.36285E+002	1.25653E+001	3.06755E-001	1.80657E+002	9.43528E+001	1.46531E+002	4.24117E+002	6.80982E+000	2.95765E-001	3.23358E-002	1.36285E+002	-1.34500E+002	7.52905E-002	1.32872E+002	1.02650E+002
1.92584E+002	4.38909E+002	3.53059E+002	1.84569E+002	1.32726E+000	1.37272E+000	4.92600E+003	4.20513E+002	1.00000E+000	1.97700E+003	2.00000E+001	2.02090E+005	1.82195E+000	2.09501E+001	1.89107E-002	1.95584E-002	6.30235E-002	6.71965E-002	5.72100E+004	3.53099E+002	1.84683E+002	6.53108E-002	6.53108E-002	9.99100E+003	2.00000E+000	1.00000E+000	0.00000E+000	1.40545E+002	2.05294E+002	9.84066E+001	1.00000E+002	7.19365E-001	5.51826E-002	0.00000E+000	2.49348E+002	5.21823E+000	6.55301E-001	2.29603E+002	1.49276E+002	9.92866E+001	3.13189E+002	8.62102E+000	2.78515E-001	-1.68364E-002	2.49348E+002	3.46218E+001	2.22341E-002	2.19431E+001	5.40096E+001
1.94330E+002	4.69344E+002	3.53138E+002	1.84795E+002	1.41093E+000	1.24919E+000	5.06500E+003	6.58997E+002	1.00000E+000	1.97800E+003	1.80000E+001	2.02172E+005	1.76253E+000	2.16643E+001	1.98252E-002	1.75526E-002	8.16555E-002	6.45791E-002	5.72100E+004	3.53099E+002	1.84683E+002	6.53108E-002	6.53108E-002	9.99100E+003	2.00000E+000	2.00000E+000	0.00000E+000	3.16218E+002	9.47944E+001	1.00142E+002	1.00000E+002	7.95944E-001	5.80284E-002	0.00000E+000	3.56939E+002	4.81897E+000	6.99789E-001	2.29603E+002	1.49276E+002	9.92866E+001	3.13352E+002	8.62102E+000	2.78515E-001	6.08016E-002	6.56931E+001	5.29191E+001	2.22341E-002	2.21069E+001	5.41688E+001
1.92266E+002	4.33094E+002	3.52618E+002	1.84691E+002	1.32747E+000	1.21521E+000	4.34300E+003	5.20931E+002	1.00000E+000	1.97900E+003	2.20000E+001	2.02258E+005	1.61315E+000	2.08109E+001	2.01433E-002	1.84398E-002	6.73176E-002	5.69539E-002	5.72520E+004	3.52674E+002	1.84722E+002	3.88497E-002	3.88497E-002	1.37370E+004	3.00000E+000	1.00000E+000	0.00000E+000	2.62977E+002	7.09267E+001	1.19220E+002	1.00000E+002	7.15480E-001	7.34330E-002	0.00000E+000	3.74472E+002	5.88933E+000	6.18373E-001	2.79549E+002	8.53504E+001	9.72156E+001	3.59794E+002	3.13955E+000	6.52226E-001	4.41507E-002	8.32265E+001	8.99942E+001	6.12756E-003	6.85488E+001	1.18918E+002
1.93038E+002	4.69846E+002	3.52640E+002	1.84750E+002	1.28120E+000	1.29882E+000	4.81000E+003	7.13370E+002	1.00000E+000	1.98000E+003	1.40000E+001	2.02345E+005	1.66405E+000	2.16759E+001	1.84733E-002	1.87273E-002	7.66937E-002	7.87489E-002	5.72520E+004	3.52674E+002	1.84722E+002	3.88497E-002	3.88497E-002	1.37370E+004	3.00000E+000	2.00000E+000	0.00000E+000	3.14662E+002	7.95854E+001	9.20207E+001	1.00000E+002	7.53893E-001	7.48816E-002	0.00000E+000	3.58653E+002	4.26583E+000	8.11213E-001	2.79549E+002	8.53504E+001	9.72156E+001	3.59783E+002	3.13955E+000	6.52226E-001	-6.82689E-003	6.74072E+001	1.32492E+002	6.12756E-003	6.85373E+001	1.18905E+002
1.81299E+002	4.37508E+002	3.52762E+002	1.84724E+002	1.28753E+000	1.32803E+000	4.58400E+003	4.33134E+002	1.00000E+000	1.98100E+003	2.60000E+001	2.02437E+005	1.70988E+000	2.09167E+001	1.90167E-002	1.96149E-002	6.77891E-002	7.19324E-002	5.72520E+004	3.52674E+002	1.84723E+002	3.88497E-002	3.88497E-002	1.37370E+004	3.00000E+000	3.00000E+000	0.00000E+000	2.58405E+002	1.05065E+002	8.18196E+001	1.00000E+002	6.95391E-001	3.74494E-002	0.00000E+000	3.46035E+002	6.33503E+000	5.59552E-001	2.79549E+002	8.53504E+001	9.72156E+001	3.59927E+002	3.13955E+000	6.52226E-001	-1.54843E-002	5.47892E+001	1.29735E+002	6.12756E-003	6.86816E+001	1.19061E+002
1.85835E+002	4.20526E+002	3.52707E+002	1.84236E+002	1.44315E+000	1.22612E+000	4.58900E+003	3.83107E+002	1.00000E+000	1.98200E+003	2.20000E+001	2.02526E+005	1.76947E+000	2.05067E+001	2.13035E-002	1.80999E-002	6.84529E-002	5.04211E-002	5.73370E+004	3.52558E+002	1.84235E+002	5.68774E-002	5.68774E-002	1.90530E+004	4.00000E+000	1.00000E+000	0.00000E+000	1.90147E+002	8.63764E+001	1.63860E+002	1.00000E+002	7.18097E-001	4.52856E-002	0.00000E+000	4.23872E+002	8.63495E+000	4.10291E-001	1.96581E+002	8.23221E+001	1.72283E+002	4.22667E+002	3.75910E+000	4.62536E-001	8.13045E-002	1.32627E+002	9.50498E+001	6.97441E-002	1.31421E+002	1.07930E+002
1.99865E+002	4.20051E+002	3.52622E+002	1.84155E+002	1.34451E+000	1.17499E+000	4.11000E+003	3.73329E+002	1.00000E+000	1.98300E+003	2.90000E+001	2.02622E+005	1.57978E+000	2.04951E+001	2.09721E-002	1.83279E-002	6.32528E-002	4.92164E-002	5.73370E+004	3.52558E+002	1.84236E+002	5.68774E-002	5.68774E-002	1.90530E+004	4.00000E+000	2.00000E+000	0.00000E+000	1.64244E+002	9.76691E+001	1.66239E+002	1.00000E+002	7.03525E-001	5.18725E-002	0.00000E+000	4.43901E+002	9.42129E+000	3.97356E-001	1.96581E+002	8.23221E+001	1.72283E+002	4.22803E+002	3.75910E+000	4.62536E-001	6.72823E-002	1.52656E+002	1.32125E+002	6.97441E-002	1.31558E+002	1.08063E+002
1.93552E+002	4.55798E+002	3.52333E+002	1.84219E+002	1.46660E+000	1.26373E+000	5.10500E+003	4.44848E+002	1.00000E+000	1.98400E+003	1.50000E+001	2.02699E+005	1.85339E+000	2.13494E+001	2.05264E-002	1.76871E-002	9.78117E-002	7.32306E-002	5.73370E+004	3.52558E+002	1.84237E+002	5.68774E-002	5.68774E-002	1.90530E+004	4.00000E+000	3.00000E+000	0.00000E+000	1.94951E+002	8.00416E+001	1.84917E+002	1.00000E+002	7.53630E-001	4.09079E-002	0.00000E+000	4.26900E+002	6.44330E+000	5.21321E-001	1.96581E+002	8.23221E+001	1.72283E+002	4.22945E+002	3.75910E+000	4.62536E-001	7.43000E-002	1.35655E+002	1.06616E+002	6.97441E-002	1.31700E+002	1.08177E+002
1.95714E+002	4.66273E+002	3.52958E+002	1.84351E+002	1.30299E+000	1.23721E+000	4.65300E+003	7.10093E+002	1.00000E+000	1.98500E+003	1.90000E+001	2.02791E+005	1.61207E+000	2.15934E+001	1.91017E-002	1.81375E-002	5.95643E-002	5.40363E-002	5.74210E+004	3.52984E+002	1.84258E+002	5.06252E-002	5.06252E-002	2.55550E+004	5.00000E+000	1.00000E+000	0.00000E+000	2.61946E+002	7.66175E+001	1.45470E+002	1.00000E+002	7.71796E-001	6.39766E-002	0.00000E+000	3.86601E+002	6.52451E+000	5.39258E-001	2.14134E+002	9.28722E+001	1.58448E+002	4.10941E+002	4.20248E+000	3.57246E-001	2.58944E-002	9.53557E+001	1.23236E+002	6.58690E-002	1.19696E+002	1.00879E+002
1.88357E+002	4.05456E+002	3.51752E+002	1.83973E+002	1.44518E+000	1.31720E+000	4.72800E+003	5.57887E+002	1.00000E+000	1.98600E+003	1.60000E+001	2.02875E+005	1.90359E+000	2.01359E+001	2.10176E-002	1.91564E-002	7.69423E-002	6.44498E-002	5.74430E+004	3.51752E+002	1.83973E+002	7.69423E-002	6.44498E-002	4.72800E+003	1.00000E+000	1.00000E+000	0.00000E+000	2.23204E+002	7.66004E+001	1.18145E+002	1.00000E+002	6.65350E-001	6.17393E-002	0.00000E+000	3.81092E+002	7.59110E+000	4.59799E-001	2.23204E+002	7.66004E+001	1.18145E+002	3.81092E+002	7.59110E+000	4.59799E-001	4.63277E-002	8.98466E+001	9.40394E+001	4.63277E-002	8.98466E+001	9.40394E+001
1.82206E+002	4.59712E+002	3.52597E+002	1.84315E+002	1.44144E+000	1.28548E+000	5.24900E+003	4.29621E+002	1.00000E+000	1.98700E+003	1.80000E+001	2.02966E+005	1.85294E+000	2.14409E+001	1.98957E-002	1.77429E-002	6.49192E-002	5.23117E-002	5.73370E+004	3.52558E+002	1.84236E+002	5.68774E-002	5.68774E-002	1.90530E+004	4.00000E+000	4.00000E+000	0.00000E+000	2.29112E+002	6.89786E+001	1.72093E+002	1.00000E+002	7.61183E-001	4.27591E-002	0.00000E+000	4.08329E+002	5.95118E+000	5.56634E-001	1.96581E+002	8.23221E+001	1.72283E+002	4.23417E+002	3.75910E+000	4.62536E-001	5.71956E-002	1.17084E+002	1.08565E+002	6.97441E-002	1.32171E+002	1.08666E+002
1.82864E+002	3.99656E+002	3.52827E+002	1.84242E+002	1.58343E+000	1.24108E+000	4.77600E+003	4.79069E+002	1.00000E+000	1.98800E+003	3.40000E+001	2.03070E+005	1.96516E+000	1.99914E+001	2.29122E-002	1.79584E-002	9.24220E-002	5.79667E-002	5.74210E+004	3.52984E+002	1.84257E+002	5.06252E-002	5.06252E-002	2.55550E+004	5.00000E+000	2.00000E+000	0.00000E+000	1.53484E+002	9.27721E+001	1.62575E+002	1.00000E+002	6.73242E-001	5.56645E-002	0.00000E+000	4.46530E+002	8.11194E+000	4.28109E-001	2.14134E+002	9.28722E+001	1.58448E+002	4.11363E+002	4.20248E+000	3.57246E-001	1.21206E-001	1.55284E+002	6.64072E+001	6.58690E-002	1.20118E+002	1.01296E+002
1.86072E+002	4.74231E+002	3.53066E+002	1.84263E+002	1.44727E+000	1.24086E+000	5.22900E+003	5.05707E+002	1.00000E+000	1.98900E+003	1.60000E+001	2.03136E+005	1.79586E+000	2.17769E+001	2.00143E-002	1.71599E-002	6.77392E-002	5.06507E-002	5.74210E+004	3.52985E+002	1.84257E+002	5.06252E-002	5.06252E-002	2.55550E+004	5.00000E+000	3.00000E+000	0.00000E+000	2.19132E+002	1.02990E+002	1.61498E+002	1.00000E+002	7.82636E-001	3.31409E-002	0.00000E+000	4.12907E+002	1.08116E+001	3.06981E-001	2.14134E+002	9.28722E+001	1.58448E+002	4.11547E+002	4.20248E+000	3.57246E-001	7.67861E-002	1.21662E+002	8.96543E+001	6.58690E-002	1.20301E+002	1.01499E+002
1.93479E+002	4.34514E+002	3.53222E+002	1.84214E+002	1.50267E+000	1.23492E+000	4.94300E+003	4.50825E+002	1.00000E+000	1.99000E+003	2.40000E+001	2.03226E+005	1.85567E+000	2.08450E+001	2.13731E-002	1.75648E-002	7.56149E-002	5.21370E-002	5.74210E+004	3.52985E+002	1.84257E+002	5.06252E-002	5.06252E-002	2.55550E+004	5.00000E+000	4.00000E+000	0.00000E+000	1.95057E+002	9.54532E+001	1.51287E+002	1.00000E+002	7.16735E-001	6.23675E-002	0.00000E+000	4.19358E+002	1.11030E+001	3.07452E-001	2.14134E+002	9.28722E+001	1.58448E+002	4.11653E+002	4.20248E+000	3.57246E-001	9.78041E-002	1.28112E+002	6.99219E+001	6.58690E-002	1.20407E+002	1.01620E+002
1.78441E+002	4.70105E+002	3.52864E+002	1.84228E+002	1.46558E+000	1.41989E+000	5.95400E+003	3.21462E+002	1.00000E+000	1.99100E+003	1.70000E+001	2.03316E+005	2.08097E+000	2.16819E+001	1.89935E-002	1.84014E-002	6.08076E-002	5.72730E-002	5.74210E+004	3.52986E+002	1.84257E+002	5.06252E-002	5.06252E-002	2.55550E+004	5.00000E+000	5.00000E+000	0.00000E+000	2.36869E+002	9.46266E+001	1.68547E+002	1.00000E+002	8.07628E-001	2.09745E-002	0.00000E+000	1.15808E+002	7.94531E+000	3.91468E-001	2.14134E+002	9.28722E+001	1.58448E+002	4.11822E+002	4.20248E+000	3.57246E-001	1.58344E-002	1.15808E+002	-1.36067E+002	6.58690E-002	1.20576E+002	1.01758E+002
1.96373E+002	4.45612E+002	3.52510E+002	1.84102E+002	1.40402E+000	1.18247E+000	4.57000E+003	4.39852E+002	1.00000E+000	1.99200E+003	1.90000E+001	2.03394E+005	1.66022E+000	2.11095E+001	2.07691E-002	1.74917E-002	7.38372E-002	5.33076E-002	5.75880E+004	3.52564E+002	1.84117E+002	4.62484E-002	4.62484E-002	8.76800E+003	2.00000E+000	1.00000E+000	0.00000E+000	1.95372E+002	8.10807E+001	1.77438E+002	1.00000E+002	7.42106E-001	5.96438E-002	0.00000E+000	4.26050E+002	7.26537E+000	4.88647E-001	1.92900E+002	8.39511E+001	1.38656E+002	4.09263E+002	7.44948E+000	3.44061E-001	8.56580E-002	1.34805E+002	9.18342E+001	6.69655E-002	1.18018E+002	9.78600E+001
1.91457E+002	4.25793E+002	3.52415E+002	1.84589E+002	1.42949E+000	1.31582E+000	4.83500E+003	3.67874E+002	1.00000E+000	1.99300E+003	2.10000E+001	2.03493E+005	1.88095E+000	2.06348E+001	2.05582E-002	1.89233E-002	1.01660E-001	8.64818E-002	5.76230E+004	3.52568E+002	1.84526E+002	8.85834E-002	8.85834E-002	9.38700E+003	2.00000E+000	1.00000E+000	0.00000E+000	2.37540E+002	7.21154E+001	1.42893E+002	1.00000E+002	7.24477E-001	2.77699E-002	0.00000E+000	3.93224E+002	6.67551E+000	5.17045E-001	2.16008E+002	9.83888E+001	1.50862E+002	4.07028E+002	8.09645E+000	3.05952E-001	4.14078E-002	1.01979E+002	1.11923E+002	3.82195E-002	1.15782E+002	1.29420E+002
1.89599E+002	3.66665E+002	3.52621E+002	1.84134E+002	1.43442E+000	1.30370E+000	4.19800E+003	4.32026E+002	1.00000E+000	1.99400E+003	4.10000E+001	2.03603E+005	1.87005E+000	1.91485E+001	2.21389E-002	2.01213E-002	7.34359E-002	6.12960E-002	5.75880E+004	3.52563E+002	1.84118E+002	4.62484E-002	4.62484E-002	8.76800E+003	2.00000E+000	2.00000E+000	0.00000E+000	1.90208E+002	8.70760E+001	9.64382E+001	1.00000E+002	5.94686E-001	6.06353E-002	0.00000E+000	3.68259E+002	1.22337E+001	3.02783E-001	1.92900E+002	8.39511E+001	1.38656E+002	4.09488E+002	7.44948E+000	3.44061E-001	4.77434E-002	7.70131E+001	7.96187E+001	6.69655E-002	1.18243E+002	9.80930E+001
1.90998E+002	4.69479E+002	3.52730E+002	1.84458E+002	1.29177E+000	1.20562E+000	4.55200E+003	3.74609E+002	1.00000E+000	1.99500E+003	1.70000E+001	2.03679E+005	1.55739E+000	2.16675E+001	1.91463E-002	1.78694E-002	5.13932E-002	4.52768E-002	5.76230E+004	3.52568E+002	1.84525E+002	8.85834E-002	8.85834E-002	9.38700E+003	2.00000E+000	2.00000E+000	0.00000E+000	1.93137E+002	1.26296E+002	1.59326E+002	1.00000E+002	7.79100E-001	3.46693E-002	0.00000E+000	1.57501E+002	1.85348E+001	1.91921E-001	2.16008E+002	9.83888E+001	1.50862E+002	4.07224E+002	8.09645E+000	3.05952E-001	3.44968E-002	1.57501E+002	-1.15773E+002	3.82195E-002	1.15978E+002	1.29650E+002
1.91982E+002	4.56939E+002	3.53472E+002	1.84449E+002	1.19830E+000	1.46163E+000	4.94100E+003	5.92492E+002	1.00000E+000	1.99600E+003	1.80000E+001	2.03769E+005	1.75147E+000	2.13761E+001	1.70474E-002	2.07936E-002	5.27228E-002	7.69402E-002	5.77090E+004	3.53472E+002	1.84449E+002	5.27228E-002	7.69402E-002	4.94100E+003	1.00000E+000	1.00000E+000	0.00000E+000	1.24897E+002	2.59957E+002	8.67950E+001	1.00000E+002	7.64423E-001	5.48985E-002	0.00000E+000	2.53142E+002	3.43811E+000	9.93079E-001	1.24897E+002	2.59957E+002	8.67950E+001	2.53142E+002	3.43811E+000	9.93079E-001	-9.89986E-002	2.53142E+002	1.36431E+002	-9.89986E-002	2.53142E+002	1.36431E+002
1.94239E+002	4.68153E+002	3.53054E+002	1.84396E+002	1.28454E+000	1.40416E+000	5.20200E+003	3.47588E+002	1.00000E+000	1.99700E+003	1.60000E+001	2.03863E+005	1.80370E+000	2.16368E+001	1.78099E-002	1.94685E-002	5.02128E-002	5.93184E-002	5.77410E+004	3.52883E+002	1.84458E+002	4.24222E-002	4.24222E-002	4.91250E+004	1.00000E+001	1.00000E+000	0.00000E+000	1.80303E+002	1.59544E+002	1.29851E+002	1.00000E+002	7.60288E-001	3.71144E-002	0.00000E+000	2.40026E+002	1.67859E+001	1.98236E-001	2.10936E+002	9.75165E+001	1.53671E+002	4.12310E+002	3.46771E+000	3.12261E-001	-4.44904E-002	2.40026E+002	5.71194E+001	5.75408E-002	1.21065E+002	1.12172E+002
1.98055E+002	4.25337E+002	3.53019E+002	1.84483E+002	1.33181E+000	1.29430E+000	4.52800E+003	5.26944E+002	1.00000E+000	1.99800E+003	2.70000E+001	2.03961E+005	1.72376E+000	2.06237E+001	1.97920E-002	1.92345E-002	6.74120E-002	6.38460E-002	5.77410E+004	3.52883E+002	1.84457E+002	4.24222E-002	4.24222E-002	4.91250E+004	1.00000E+001	2.00000E+000	0.00000E+000	1.86047E+002	1.09265E+002	1.34772E+002	1.00000E+002	6.95716E-001	6.70841E-002	0.00000E+000	1.31525E+002	2.29213E+001	1.55603E-001	2.10936E+002	9.75165E+001	1.53671E+002	4.12423E+002	3.46771E+000	3.12261E-001	1.42842E-002	1.31525E+002	-1.18584E+002	5.75408E-002	1.21177E+002	1.12278E+002
1.86757E+002	4.68256E+002	3.52497E+002	1.84376E+002	1.52281E+000	1.27734E+000	5.58300E+003	6.05027E+002	1.00000E+000	1.99900E+003	1.70000E+001	2.04039E+005	1.94515E+000	2.16392E+001	2.03804E-002	1.70952E-002	7.44861E-002	5.33054E-002	5.77910E+004	3.52620E+002	1.84402E+002	4.53902E-002	4.53902E-002	2.43160E+004	2.00000E+000	1.00000E+000	0.00000E+000	2.54074E+002	1.25364E+002	1.64677E+002	1.00000E+002	8.75403E-001	5.16448E-002	0.00000E+000	3.98478E+002	1.37477E+001	2.33640E-001	6.30316E+002	2.40959E+002	5.32462E+002	4.20647E+002	3.15334E+000	4.88084E-001	8.76625E-002	1.07232E+002	6.17524E+001	6.12143E-002	1.29401E+002	1.16102E+002
1.96911E+002	4.35073E+002	3.52844E+002	1.84133E+002	1.35517E+000	1.24263E+000	4.51400E+003	7.07334E+002	1.00000E+000	2.00000E+003	2.70000E+001	2.04124E+005	1.68398E+000	2.08584E+001	2.01703E-002	1.84953E-002	8.18839E-002	6.92855E-002	5.77410E+004	3.52884E+002	1.84457E+002	4.24222E-002	4.24222E-002	4.91250E+004	1.00000E+001	3.00000E+000	0.00000E+000	2.08309E+002	7.50924E+001	1.66478E+002	1.00000E+002	7.30749E-001	6.23073E-002	0.00000E+000	4.16046E+002	7.27169E+000	4.91241E-001	2.10936E+002	9.75165E+001	1.53671E+002	4.12644E+002	3.46771E+000	3.12261E-001	4.33212E-002	1.24800E+002	1.32580E+002	5.75408E-002	1.21398E+002	1.12501E+002
6.70357E+002	1.60414E+003	3.52656E+002	1.84410E+002	1.45295E+000	1.30613E+000	1.87330E+004	3.34522E+003	1.00000E+000	2.00100E+003	0.00000E+000	2.04188E+005	1.89774E+000	4.00517E+001	1.06157E-002	9.54293E-003	5.68172E-002	4.61249E-002	5.77910E+004	3.52620E+002	1.84402E+002	4.53902E-002	4.53902E-002	2.43160E+004	2.00000E+000	2.00000E+000	0.00000E+000	7.42448E+002	2.75409E+002	6.42074E+002	1.00000E+002	2.70724E+000	2.95698E-002	0.00000E+000	4.21773E+002	3.40331E+000	5.15235E-001	6.30316E+002	2.40959E+002	5.32462E+002	4.20840E+002	3.15334E+000	4.88084E-001	5.32146E-002	1.30527E+002	1.26706E+002	6.12143E-002	1.29595E+002	1.16308E+002
1.67420E+002	3.61569E+002	3.52651E+002	1.84818E+002	1.70735E+000	1.38056E+000	5.04900E+003	4.38818E+002	1.00000E+000	2.00200E+003	4.20000E+001	2.04312E+005	2.35709E+000	1.90150E+001	2.40281E-002	1.94290E-002	1.09260E-001	7.24203E-002	5.78600E+004	3.52651E+002	1.84818E+002	1.09260E-001	7.24203E-002	5.04900E+003	1.00000E+000	1.00000E+000	0.00000E+000	2.15420E+002	6.59230E+001	1.22081E+002	1.00000E+002	6.43990E-001	5.87514E-002	0.00000E+000	3.89738E+002	6.56567E+000	5.14434E-001	2.15420E+002	6.59230E+001	1.22081E+002	3.89738E+002	6.56567E+000	5.14434E-001	1.05830E-001	9.84921E+001	2.99025E+001	1.05830E-001	9.84921E+001	2.99025E+001
1.92452E+002	4.15130E+002	3.53070E+002	1.84274E+002	1.43212E+000	1.25066E+000	4.57000E+003	5.35598E+002	1.00000E+000	2.00300E+003	2.80000E+001	2.04393E+005	1.79109E+000	2.03747E+001	2.11846E-002	1.85004E-002	8.43493E-002	6.50211E-002	5.77410E+004	3.52883E+002	1.84457E+002	4.24222E-002	4.24222E-002	4.91250E+004	1.00000E+001	4.00000E+000	0.00000E+000	2.29068E+002	7.37484E+001	1.25907E+002	1.00000E+002	6.83512E-001	9.43711E-002	0.00000E+000	3.86988E+002	7.24499E+000	4.90022E-001	2.10936E+002	9.75165E+001	1.53671E+002	4.12889E+002	3.46771E+000	3.12261E-001	6.76379E-002	9.57424E+001	7.48160E+001	5.75408E-002	1.21644E+002	1.12759E+002
1.84466E+002	3.68643E+002	3.52911E+002	1.84569E+002	1.52447E+000	1.41498E+000	4.82000E+003	3.29490E+002	1.00000E+000	2.00400E+003	4.10000E+001	2.04491E+005	2.15709E+000	1.92001E+001	2.19581E-002	2.03810E-002	8.22831E-002	7.13271E-002	5.77410E+004	3.52883E+002	1.84457E+002	4.24222E-002	4.24222E-002	4.91250E+004	1.00000E+001	5.00000E+000	0.00000E+000	2.03065E+002	7.24613E+001	1.17558E+002	1.00000E+002	6.28458E-001	6.18113E-002	0.00000E+000	3.89852E+002	8.05065E+000	4.29395E-001	2.10936E+002	9.75165E+001	1.53671E+002	4.12932E+002	3.46771E+000	3.12261E-001	3.72498E-002	9.86069E+001	1.13410E+002	5.75408E-002	1.21687E+002	1.12773E+002
1.78951E+002	4.65462E+002	3.52751E+002	1.84358E+002	1.48747E+000	1.30436E+000	5.53700E+003	3.48079E+002	1.00000E+000	2.00500E+003	1.50000E+001	2.04558E+005	1.94019E+000	2.15746E+001	1.99899E-002	1.75291E-002	6.36857E-002	4.97581E-002	5.77410E+004	3.52883E+002	1.84457E+002	4.24222E-002	4.24222E-002	4.91250E+004	1.00000E+001	6.00000E+000	0.00000E+000	2.30805E+002	1.01546E+002	1.63022E+002	1.00000E+002	7.99944E-001	2.89628E-002	0.00000E+000	4.08894E+002	9.73481E+000	3.31319E-001	2.10936E+002	9.75165E+001	1.53671E+002	4.13010E+002	3.46771E+000	3.12261E-001	6.55898E-002	1.17649E+002	9.91485E+001	5.75408E-002	1.21765E+002	1.12848E+002
1.88455E+002	4.80750E+002	3.52869E+002	1.84658E+002	1.51682E+000	1.21416E+000	5.42100E+003	7.67297E+002	1.00000E+000	2.00600E+003	1.60000E+001	2.04647E+005	1.84166E+000	2.19260E+001	2.06012E-002	1.64906E-002	9.06830E-002	5.90227E-002	5.77410E+004	3.52882E+002	1.84457E+002	4.24222E-002	4.24222E-002	4.91250E+004	1.00000E+001	7.00000E+000	0.00000E+000	2.20017E+002	9.51749E+001	1.95049E+002	1.00000E+002	8.33197E-001	5.43516E-002	0.00000E+000	4.27020E+002	7.19498E+000	4.53046E-001	2.10936E+002	9.75165E+001	1.53671E+002	4.13060E+002	3.46771E+000	3.12261E-001	1.10824E-001	1.35774E+002	6.06928E+001	5.75408E-002	1.21815E+002	1.12894E+002
1.86369E+002	3.98137E+002	3.52707E+002	1.83813E+002	1.33998E+000	1.32599E+000	4.37000E+003	3.35782E+002	1.00000E+000	2.00700E+003	2.70000E+001	2.04749E+005	1.77680E+000	1.99534E+001	2.02702E-002	2.00585E-002	5.79575E-002	5.68348E-002	5.80020E+004	3.52707E+002	1.83813E+002	5.79575E-002	5.68348E-002	4.37000E+003	1.00000E+000	1.00000E+000	0.00000E+000	1.75955E+002	9.43955E+001	1.33656E+002	1.00000E+002	6.54854E-001	5.50486E-002	0.00000E+000	1.31873E+002	1.51201E+001	2.40113E-001	1.75955E+002	9.43955E+001	1.33656E+002	1.31873E+002	1.51201E+001	2.40113E-001	5.24773E-003	1.31873E+002	-1.07952E+002	5.24773E-003	1.31873E+002	-1.07952E+002
2.02141E+002	4.29583E+002	3.53054E+002	1.84741E+002	1.52781E+000	1.12194E+000	4.50100E+003	5.95730E+002	1.00000E+000	2.00800E+003	2.90000E+001	2.04839E+005	1.71412E+000	2.07264E+001	2.27728E-002	1.67231E-002	9.75793E-002	5.39635E-002	5.77410E+004	3.52883E+002	1.84456E+002	4.24222E-002	4.24222E-002	4.91250E+004	1.00000E+001	8.00000E+000	0.00000E+000	2.05404E+002	6.73587E+001	1.76718E+002	1.00000E+002	7.32882E-001	6.73103E-002	0.00000E+000	4.19997E+002	6.27011E+000	5.70534E-001	2.10936E+002	9.75165E+001	1.53671E+002	4.13158E+002	3.46771E+000	3.12261E-001	1.53174E-001	1.28751E+002	-5.17768E+000	5.75408E-002	1.21912E+002	1.13003E+002
1.93102E+002	4.60604E+002	3.52672E+002	1.84616E+002	1.43654E+000	1.29638E+000	5.28500E+003	4.80931E+002	1.00000E+000	2.00900E+003	1.40000E+001	2.04909E+005	1.86230E+000	2.14617E+001	1.97604E-002	1.78324E-002	6.61747E-002	5.44899E-002	5.77410E+004	3.52883E+002	1.84456E+002	4.24222E-002	4.24222E-002	4.91250E+004	1.00000E+001	9.00000E+000	0.00000E+000	2.35177E+002	1.08183E+002	1.73446E+002	1.00000E+002	8.36341E-001	4.35128E-002	0.00000E+000	4.14379E+002	1.03017E+001	3.20463E-001	2.10936E+002	9.75165E+001	1.53671E+002	4.13229E+002	3.46771E+000	3.12261E-001	5.12848E-002	1.23134E+002	1.21572E+002	5.75408E-002	1.21984E+002	1.13048E+002
1.90882E+002	4.46188E+002	3.52636E+002	1.84306E+002	1.42429E+000	1.20787E+000	4.74700E+003	4.97217E+002	1.00000E+000	2.01000E+003	2.40000E+001	2.05021E+005	1.72035E+000	2.11232E+001	2.06723E-002	1.75311E-002	6.38780E-002	4.69683E-002	5.77410E+004	3.52883E+002	1.84456E+002	4.24222E-002	4.24222E-002	4.91250E+004	1.00000E+001	1.00000E+001	0.00000E+000	2.05990E+002	1.02676E+002	1.46988E+002	1.00000E+002	7.36337E-001	4.57128E-002	0.00000E+000	4.12811E+002	1.36052E+001	2.56034E-001	2.10936E+002	9.75165E+001	1.53671E+002	4.13319E+002	3.46771E+000	3.12261E-001	8.22238E-002	1.21565E+002	8.28459E+001	5.75408E-002	1.22074E+002	1.13150E+002
1.91499E+002	4.07808E+002	3.52508E+002	1.84134E+002	1.40973E+000	1.25339E+000	4.43300E+003	5.34141E+002	1.00000E+000	2.01100E+003	2.80000E+001	2.05119E+005	1.76694E+000	2.01943E+001	2.11733E-002	1.88251E-002	8.39211E-002	6.69546E-002	5.81180E+004	3.52472E+002	1.84182E+002	4.40043E-002	4.40043E-002	9.61700E+003	2.00000E+000	1.00000E+000	0.00000E+000	1.89002E+002	9.56868E+001	1.32036E+002	1.00000E+002	6.72789E-001	7.47479E-002	0.00000E+000	4.10453E+002	1.51809E+001	2.37446E-001	2.01226E+002	9.68977E+001	1.41507E+002	4.10206E+002	8.97244E+000	2.72760E-001	5.87060E-002	1.19208E+002	1.08902E+002	3.47573E-002	1.18960E+002	1.36628E+002
1.86947E+002	4.26989E+002	3.52441E+002	1.84223E+002	1.43682E+000	1.39300E+000	5.18400E+003	4.03028E+002	1.00000E+000	2.01200E+003	3.10000E+001	2.05209E+005	2.00149E+000	2.06637E+001	1.99558E-002	1.93472E-002	7.89469E-002	7.43708E-002	5.81180E+004	3.52472E+002	1.84182E+002	4.40043E-002	4.40043E-002	9.61700E+003	2.00000E+000	2.00000E+000	0.00000E+000	2.11680E+002	9.79333E+001	1.49606E+002	1.00000E+002	7.41656E-001	4.03956E-002	0.00000E+000	1.18858E+002	1.11052E+001	3.00159E-001	2.01226E+002	9.68977E+001	1.41507E+002	4.10255E+002	8.97244E+000	2.72760E-001	1.54845E-002	1.18858E+002	-1.32655E+002	3.47573E-002	1.19009E+002	1.36667E+002
1.90874E+002	4.87298E+002	3.52168E+002	1.84571E+002	1.38502E+000	1.27540E+000	5.27900E+003	4.96450E+002	1.00000E+000	2.01300E+003	1.00000E+001	2.05282E+005	1.76646E+000	2.20748E+001	1.90626E-002	1.75538E-002	8.23709E-002	7.02169E-002	5.81730E+004	3.52105E+002	1.84437E+002	7.52559E-002	7.52559E-002	1.04840E+004	2.00000E+000	1.00000E+000	0.00000E+000	2.06993E+002	1.03700E+002	1.78627E+002	1.00000E+002	7.97941E-001	4.07908E-002	0.00000E+000	1.39490E+002	9.19684E+000	3.59167E-001	1.66688E+002	1.15171E+002	1.85969E+002	1.66230E+002	5.55217E+000	4.22168E-001	4.12031E-002	1.39490E+002	-1.41594E+002	6.21819E-002	1.66230E+002	-1.39504E+002
1.91193E+002	4.32479E+002	3.52042E+002	1.84301E+002	1.52899E+000	1.29668E+000	5.20500E+003	3.90482E+002	1.00000E+000	2.01400E+003	1.60000E+001	2.05378E+005	1.98260E+000	2.07961E+001	2.11931E-002	1.79730E-002	8.76616E-002	6.38288E-002	5.81730E+004	3.52105E+002	1.84437E+002	7.52559E-002	7.52559E-002	1.04840E+004	2.00000E+000	2.00000E+000	0.00000E+000	1.25811E+002	1.26807E+002	1.93415E+002	1.00000E+002	7.45801E-001	3.58563E-002	0.00000E+000	4.74491E+002	5.60973E+000	5.93005E-001	1.66688E+002	1.15171E+002	1.85969E+002	1.66252E+002	5.55217E+000	4.22168E-001	8.22148E-002	1.83245E+002	1.44486E+002	6.21819E-002	1.66252E+002	-1.39480E+002
1.85399E+002	4.07064E+002	3.52883E+002	1.84666E+002	1.48235E+000	1.25439E+000	4.64100E+003	4.41003E+002	1.00000E+000	2.01500E+003	2.90000E+001	2.05483E+005	1.85945E+000	2.01758E+001	2.17593E-002	1.84131E-002	8.54150E-002	6.20241E-002	5.82340E+004	3.52883E+002	1.84666E+002	8.54150E-002	6.20241E-002	4.64100E+003	1.00000E+000	1.00000E+000	0.00000E+000	1.68202E+002	8.53332E+001	1.58702E+002	1.00000E+002	6.75196E-001	6.25560E-002	0.00000E+000	4.36357E+002	8.47752E+000	4.15563E-001	1.68202E+002	8.53332E+001	1.58702E+002	4.36357E+002	8.47752E+000	4.15563E-001	8.32955E-002	1.45111E+002	1.05071E+002	8.32955E-002	1.45111E+002	1.05071E+002
1.83022E+002	4.72827E+002	3.52629E+002	1.84337E+002	1.45277E+000	1.31361E+000	5.55000E+003	3.55192E+002	1.00000E+000	2.01700E+003	1.30000E+001	2.05657E+005	1.90837E+000	2.17446E+001	1.95007E-002	1.76327E-002	6.35798E-002	5.25771E-002	5.82980E+004	3.52852E+002	1.84333E+002	4.64587E-002	4.64587E-002	3.52270E+004	7.00000E+000	1.00000E+000	0.00000E+000	2.22466E+002	1.12068E+002	1.56378E+002	1.00000E+002	7.92779E-001	3.75891E-002	0.00000E+000	4.11357E+002	1.32512E+001	2.43113E-001	2.27984E+002	9.39475E+001	1.52183E+002	4.03052E+002	3.59174E+000	3.56015E-001	5.03039E-002	1.20111E+002	1.19710E+002	4.24886E-002	1.11807E+002	1.20526E+002
1.90643E+002	4.43215E+002	3.52759E+002	1.83995E+002	1.44709E+000	1.24641E+000	4.91100E+003	5.41337E+002	1.00000E+000	2.01800E+003	2.00000E+001	2.05748E+005	1.80366E+000	2.10527E+001	2.06495E-002	1.77859E-002	7.78907E-002	5.85590E-002	5.82980E+004	3.52851E+002	1.84333E+002	4.64587E-002	4.64587E-002	3.52270E+004	7.00000E+000	2.00000E+000	0.00000E+000	2.23870E+002	7.40110E+001	1.62373E+002	1.00000E+002	7.43854E-001	6.53818E-002	0.00000E+000	4.09044E+002	6.84328E+000	5.00451E-001	2.27984E+002	9.39475E+001	1.52183E+002	4.03087E+002	3.59174E+000	3.56015E-001	7.45038E-002	1.17799E+002	8.85598E+001	4.24886E-002	1.11841E+002	1.20589E+002
1.87986E+002	5.04223E+002	3.52894E+002	1.84386E+002	1.40748E+000	1.28000E+000	5.59600E+003	5.49535E+002	1.00000E+000	2.01900E+003	1.10000E+001	2.05833E+005	1.80158E+000	2.24549E+001	1.88150E-002	1.71109E-002	7.46340E-002	6.21761E-002	5.82980E+004	3.52851E+002	1.84333E+002	4.64587E-002	4.64587E-002	3.52270E+004	7.00000E+000	3.00000E+000	0.00000E+000	2.73930E+002	9.59139E+001	1.75455E+002	1.00000E+002	8.75976E-001	5.30595E-002	0.00000E+000	3.99265E+002	7.21926E+000	4.44406E-001	2.27984E+002	9.39475E+001	1.52183E+002	4.03065E+002	3.59174E+000	3.56015E-001	4.74357E-002	1.08019E+002	1.10995E+002	4.24886E-002	1.11820E+002	1.20559E+002
1.90885E+002	4.61409E+002	3.53198E+002	1.84299E+002	1.32735E+000	1.38959E+000	5.24300E+003	4.06648E+002	1.00000E+000	2.02000E+003	1.60000E+001	2.05925E+005	1.84447E+000	2.14804E+001	1.83314E-002	1.91910E-002	5.19694E-002	5.66159E-002	5.83650E+004	3.53198E+002	1.84299E+002	5.19694E-002	5.66159E-002	5.24300E+003	1.00000E+000	1.00000E+000	0.00000E+000	1.73164E+002	1.81926E+002	1.11085E+002	1.00000E+002	7.51779E-001	3.95140E-002	0.00000E+000	2.57276E+002	8.73481E+000	3.79461E-001	1.73164E+002	1.81926E+002	1.11085E+002	2.57276E+002	8.73481E+000	3.79461E-001	-2.29106E-002	2.57276E+002	4.95096E+001	-2.29106E-002	2.57276E+002	4.95096E+001
1.78308E+002	4.58287E+002	3.52832E+002	1.84412E+002	1.46494E+000	1.31660E+000	5.42100E+003	3.64728E+002	1.00000E+000	2.02100E+003	1.90000E+001	2.06012E+005	1.92874E+000	2.14076E+001	1.98967E-002	1.78819E-002	7.37053E-002	6.00966E-002	5.82980E+004	3.52852E+002	1.84332E+002	4.64587E-002	4.64587E-002	3.52270E+004	7.00000E+000	4.00000E+000	0.00000E+000	2.45777E+002	9.31054E+001	1.39501E+002	1.00000E+002	7.64306E-001	5.00103E-002	0.00000E+000	3.87757E+002	8.23943E+000	3.95616E-001	2.27984E+002	9.39475E+001	1.52183E+002	4.03019E+002	3.59174E+000	3.56015E-001	5.33322E-002	9.65117E+001	9.25668E+001	4.24886E-002	1.11773E+002	1.20506E+002
1.87739E+002	4.37738E+002	3.53011E+002	1.83802E+002	1.35961E+000	1.15323E+000	4.24400E+003	4.23013E+002	1.00000E+000	2.02200E+003	2.30000E+001	2.06109E+005	1.56793E+000	2.09222E+001	2.08702E-002	1.77022E-002	6.50002E-002	4.78025E-002	5.84200E+004	3.53011E+002	1.83802E+002	6.50002E-002	4.78025E-002	4.24400E+003	1.00000E+000	1.00000E+000	0.00000E+000	2.22709E+002	7.66479E+001	1.45213E+002	1.00000E+002	7.14752E-001	4.29934E-002	0.00000E+000	4.00711E+002	8.07443E+000	4.56259E-001	2.22709E+002	7.66479E+001	1.45213E+002	4.00711E+002	8.07443E+000	4.56259E-001	8.21311E-002	1.09466E+002	7.09177E+001	8.21311E-002	1.09466E+002	7.09177E+001
1.79554E+002	4.04619E+002	3.52818E+002	1.84268E+002	1.38933E+000	1.31235E+000	4.54700E+003	6.32004E+002	1.00000E+000	2.02300E+003	3.60000E+001	2.06210E+005	1.82328E+000	2.01151E+001	2.06035E-002	1.94620E-002	7.16375E-002	6.42700E-002	5.82980E+004	3.52851E+002	1.84332E+002	4.64587E-002	4.64587E-002	3.52270E+004	7.00000E+000	5.00000E+000	0.00000E+000	2.24334E+002	7.09257E+001	1.32620E+002	1.00000E+002	6.84490E-001	6.38059E-002	0.00000E+000	3.93245E+002	7.17914E+000	4.95765E-001	2.27984E+002	9.39475E+001	1.52183E+002	4.02992E+002	3.59174E+000	3.56015E-001	2.84907E-002	1.01999E+002	1.26895E+002	4.24886E-002	1.11746E+002	1.20485E+002
2.00018E+002	4.61759E+002	3.53048E+002	1.84587E+002	1.38194E+000	1.22109E+000	4.81100E+003	4.99266E+002	1.00000E+000	2.02400E+003	1.90000E+001	2.06283E+005	1.68748E+000	2.14886E+001	1.99238E-002	1.76048E-002	5.13268E-002	4.10022E-002	5.82980E+004	3.52851E+002	1.84332E+002	4.64587E-002	4.64587E-002	3.52270E+004	7.00000E+000	6.00000E+000	0.00000E+000	2.11553E+002	6.99608E+001	1.99211E+002	1.00000E+002	7.87578E-001	4.65899E-002	0.00000E+000	4.25350E+002	5.63433E+000	6.14117E-001	2.27984E+002	9.39475E+001	1.52183E+002	4.02950E+002	3.59174E+000	3.56015E-001	6.17936E-002	1.34105E+002	1.20153E+002	4.24886E-002	1.11704E+002	1.20447E+002
1.87761E+002	4.09975E+002	3.53025E+002	1.84324E+002	1.27680E+000	1.35867E+000	4.39100E+003	5.44977E+002	1.00000E+000	2.02500E+003	3.00000E+001	2.06378E+005	1.73475E+000	2.02478E+001	1.92682E-002	2.05037E-002	6.05447E-002	6.81080E-002	5.82980E+004	3.52851E+002	1.84331E+002	4.64587E-002	4.64587E-002	3.52270E+004	7.00000E+000	7.00000E+000	0.00000E+000	1.80825E+002	1.41996E+002	9.02169E+001	1.00000E+002	6.59167E-001	7.62499E-002	0.00000E+000	2.89057E+002	1.39365E+001	2.59882E-001	2.27984E+002	9.39475E+001	1.52183E+002	4.02944E+002	3.59174E+000	3.56015E-001	-3.10655E-002	2.89057E+002	9.06238E+001	4.24886E-002	1.11698E+002	1.20452E+002
1.93452E+002	4.64592E+002	3.53348E+002	1.83995E+002	1.28747E+000	1.42361E+000	5.22500E+003	4.29951E+002	1.00000E+000	2.02600E+003	1.30000E+001	2.06454E+005	1.83285E+000	2.15544E+001	1.78112E-002	1.96946E-002	5.82178E-002	7.05106E-002	5.85300E+004	3.53273E+002	1.84076E+002	6.69466E-002	6.69466E-002	1.60080E+004	3.00000E+000	1.00000E+000	0.00000E+000	1.41343E+002	2.39472E+002	9.46759E+001	1.00000E+002	7.69331E-001	3.27999E-002	0.00000E+000	2.54914E+002	4.08794E+000	8.12201E-001	1.94736E+002	1.84115E+002	1.01825E+002	2.72591E+002	5.08750E+000	3.72854E-001	-5.02149E-002	2.54914E+002	7.87414E+001	-1.24018E-002	2.72591E+002	5.28678E+001
1.86368E+002	3.65706E+002	3.53552E+002	1.83647E+002	1.14714E+000	1.48038E+000	3.68700E+003	3.85943E+002	1.00000E+000	2.02700E+003	2.80000E+001	2.06557E+005	1.69819E+000	1.91235E+001	1.88920E-002	2.43801E-002	8.77940E-002	1.44701E-001	5.85510E+004	3.53597E+002	1.83646E+002	5.58803E-002	5.58803E-002	8.55700E+003	2.00000E+000	1.00000E+000	0.00000E+000	1.44931E+002	1.86731E+002	5.13295E+001	1.00000E+002	6.08405E-001	6.20699E-002	0.00000E+000	-1.88459E+001	4.92916E+000	8.01866E-001	1.37665E+002	2.28957E+002	6.45080E+001	-2.83386E+001	2.79293E+000	9.28946E-001	-1.26826E-001	2.72400E+002	-9.87486E+001	-1.05659E-001	2.62907E+002	-1.36429E+002
1.84345E+002	4.57139E+002	3.53632E+002	1.83647E+002	1.19993E+000	1.43637E+000	4.87000E+003	6.35182E+002	1.00000E+000	2.02800E+003	1.50000E+001	2.06631E+005	1.72354E+000	2.13808E+001	1.71945E-002	2.05826E-002	5.53791E-002	7.80644E-002	5.85510E+004	3.53598E+002	1.83647E+002	5.58803E-002	5.58803E-002	8.55700E+003	2.00000E+000	2.00000E+000	0.00000E+000	1.32164E+002	2.60925E+002	7.44851E+001	1.00000E+002	7.53730E-001	6.10554E-002	0.00000E+000	2.58321E+002	3.36601E+000	1.02172E+000	1.37665E+002	2.28957E+002	6.45080E+001	-2.83962E+001	2.79293E+000	9.28946E-001	-8.96870E-002	2.58321E+002	1.29889E+002	-1.05659E-001	2.62849E+002	-1.36480E+002
1.92154E+002	4.59307E+002	3.53368E+002	1.83939E+002	1.36491E+000	1.34844E+000	5.20200E+003	4.66301E+002	1.00000E+000	2.02900E+003	1.40000E+001	2.06734E+005	1.84050E+000	2.14314E+001	1.89243E-002	1.86959E-002	6.21535E-002	6.07384E-002	5.85300E+004	3.53273E+002	1.84078E+002	6.69466E-002	6.69466E-002	1.60080E+004	3.00000E+000	2.00000E+000	0.00000E+000	1.63398E+002	1.86434E+002	1.11116E+002	1.00000E+002	7.45093E-001	6.27056E-002	0.00000E+000	2.53071E+002	7.65006E+000	4.34972E-001	1.94736E+002	1.84115E+002	1.01825E+002	2.72407E+002	5.08750E+000	3.72854E-001	6.07089E-003	2.53071E+002	1.23605E+001	-1.24018E-002	2.72407E+002	5.26885E+001
1.82767E+002	4.44034E+002	3.52467E+002	1.84229E+002	1.52370E+000	1.37617E+000	5.67400E+003	5.01809E+002	1.00000E+000	2.03000E+003	2.20000E+001	2.06833E+005	2.09687E+000	2.10721E+001	2.02280E-002	1.82696E-002	6.71845E-002	5.54121E-002	5.86420E+004	3.52467E+002	1.84229E+002	6.71845E-002	5.54121E-002	5.67400E+003	1.00000E+000	1.00000E+000	0.00000E+000	2.09141E+002	8.48581E+001	1.62783E+002	1.00000E+002	7.41039E-001	4.03935E-002	0.00000E+000	4.16434E+002	7.64067E+000	4.16999E-001	2.09141E+002	8.48581E+001	1.62783E+002	4.16434E+002	7.64067E+000	4.16999E-001	5.08725E-002	1.25188E+002	1.24112E+002	5.08725E-002	1.25188E+002	1.24112E+002
1.92794E+002	4.89103E+002	3.53114E+002	1.84283E+002	1.36980E+000	1.35433E+000	5.58100E+003	4.89159E+002	1.00000E+000	2.03100E+003	1.10000E+001	2.06916E+005	1.85517E+000	2.21157E+001	1.83359E-002	1.81288E-002	5.47225E-002	5.35689E-002	5.85300E+004	3.53273E+002	1.84078E+002	6.69466E-002	6.69466E-002	1.60080E+004	3.00000E+000	3.00000E+000	0.00000E+000	2.73933E+002	1.30128E+002	9.98575E+001	1.00000E+002	7.91998E-001	3.16001E-002	0.00000E+000	3.44536E+002	7.48070E+000	4.29451E-001	1.94736E+002	1.84115E+002	1.01825E+002	2.72221E+002	5.08750E+000	3.72854E-001	5.67940E-003	5.32907E+001	1.04232E+002	-1.24018E-002	2.72221E+002	5.24637E+001
1.92777E+002	4.02223E+002	3.52801E+002	1.84520E+002	1.43565E+000	1.14159E+000	4.07400E+003	4.36822E+002	1.00000E+000	2.03200E+003	3.50000E+001	2.07026E+005	1.63892E+000	2.00555E+001	2.24925E-002	1.78854E-002	7.93692E-002	5.14742E-002	5.86910E+004	3.52780E+002	1.84379E+002	6.87376E-002	6.87376E-002	9.33800E+003	2.00000E+000	1.00000E+000	0.00000E+000	1.94695E+002	7.94879E+001	1.39182E+002	1.00000E+002	6.67810E-001	6.61778E-002	0.00000E+000	4.09045E+002	9.88807E+000	3.80267E-001	1.99117E+002	8.18057E+001	1.62210E+002	4.19967E+002	5.74792E+000	4.32090E-001	1.14098E-001	1.17799E+002	3.84009E+001	5.91334E-002	1.28722E+002	1.17915E+002
1.85821E+002	4.52022E+002	3.52764E+002	1.84271E+002	1.40277E+000	1.34965E+000	5.26400E+003	5.63192E+002	1.00000E+000	2.03300E+003	2.10000E+001	2.07102E+005	1.89325E+000	2.12608E+001	1.93343E-002	1.86021E-002	7.01199E-002	6.51262E-002	5.86910E+004	3.52780E+002	1.84380E+002	6.87376E-002	6.87376E-002	9.33800E+003	2.00000E+000	2.00000E+000	0.00000E+000	2.02540E+002	8.35996E+001	1.80032E+002	1.00000E+002	7.61349E-001	6.61187E-002	0.00000E+000	1.34474E+002	6.91718E+000	4.78216E-001	1.99117E+002	8.18057E+001	1.62210E+002	4.19862E+002	5.74792E+000	4.32090E-001	1.93015E-002	1.34474E+002	-1.21366E+002	5.91334E-002	1.28617E+002	1.17819E+002
1.73420E+002	4.33677E+002	3.52447E+002	1.84688E+002	1.58318E+000	1.30475E+000	5.45300E+003	4.78415E+002	1.00000E+000	2.03400E+003	2.20000E+001	2.07192E+005	2.06566E+000	2.08249E+001	2.14394E-002	1.76689E-002	7.66760E-002	5.31164E-002	5.87410E+004	3.52447E+002	1.84688E+002	7.66760E-002	5.31164E-002	5.45300E+003	1.00000E+000	1.00000E+000	0.00000E+000	1.95458E+002	7.99629E+001	1.74105E+002	1.00000E+002	7.34245E-001	5.39133E-002	0.00000E+000	4.25516E+002	6.71658E+000	4.83889E-001	1.95458E+002	7.99629E+001	1.74105E+002	4.25516E+002	6.71658E+000	4.83889E-001	9.64121E-002	1.34271E+002	7.77612E+001	9.64121E-002	1.34271E+002	7.77612E+001
1.71966E+002	3.67707E+002	3.52129E+002	1.84300E+002	1.52654E+000	1.37284E+000	4.64800E+003	3.92168E+002	1.00000E+000	2.03500E+003	3.10000E+001	2.07290E+005	2.09568E+000	1.91757E+001	2.23910E-002	2.01366E-002	9.03468E-002	7.36452E-002	5.87710E+004	3.52105E+002	1.84309E+002	6.15414E-002	6.15414E-002	1.45030E+004	3.00000E+000	1.00000E+000	0.00000E+000	2.06425E+002	7.65147E+001	8.93281E+001	1.00000E+002	5.87726E-001	4.19682E-002	0.00000E+000	3.66618E+002	7.48198E+000	4.70502E-001	2.16118E+002	8.98531E+001	1.07084E+002	3.71729E+002	5.46840E+000	3.64436E-001	5.30111E-002	7.53730E+001	7.17517E+001	3.66700E-002	8.04831E+001	9.59026E+001
1.80451E+002	5.05005E+002	3.52972E+002	1.83986E+002	1.56023E+000	1.35118E+000	6.40100E+003	7.77200E+002	1.00000E+000	2.03600E+003	1.20000E+001	2.07361E+005	2.10815E+000	2.24723E+001	1.95014E-002	1.68884E-002	9.75924E-002	7.37193E-002	5.87940E+004	3.52839E+002	1.84216E+002	7.89009E-002	7.89009E-002	1.67080E+004	3.00000E+000	1.00000E+000	0.00000E+000	2.04697E+002	1.02822E+002	2.18070E+002	1.00000E+002	8.66115E-001	7.86393E-002	0.00000E+000	4.39735E+002	5.85451E+000	5.12385E-001	2.35016E+002	9.86701E+001	1.68511E+002	4.09221E+002	5.09031E+000	3.64758E-001	7.18056E-002	1.48489E+002	1.22542E+002	5.75879E-002	1.17976E+002	1.09041E+002
2.16323E+002	4.52927E+002	3.52878E+002	1.84344E+002	1.32552E+000	1.23482E+000	4.59700E+003	8.04404E+002	1.00000E+000	2.03700E+003	2.00000E+001	2.07452E+005	1.63677E+000	2.12821E+001	1.95501E-002	1.82123E-002	6.16954E-002	5.39935E-002	5.87940E+004	3.52839E+002	1.84217E+002	7.89009E-002	7.89009E-002	1.67080E+004	3.00000E+000	2.00000E+000	0.00000E+000	2.62388E+002	9.54318E+001	1.10193E+002	1.00000E+002	7.37887E-001	5.39608E-002	0.00000E+000	3.65344E+002	7.20569E+000	4.91246E-001	2.35016E+002	9.86701E+001	1.68511E+002	4.09116E+002	5.09031E+000	3.64758E-001	3.54270E-002	7.40986E+001	9.10150E+001	5.75879E-002	1.17870E+002	1.08910E+002
1.90801E+002	4.26692E+002	3.51944E+002	1.84309E+002	1.37977E+000	1.35858E+000	4.91300E+003	5.57896E+002	1.00000E+000	2.03800E+003	1.60000E+001	2.07528E+005	1.87452E+000	2.06565E+001	1.96848E-002	1.93826E-002	7.53197E-002	7.31101E-002	5.87710E+004	3.52106E+002	1.84309E+002	6.15414E-002	6.15414E-002	1.45030E+004	3.00000E+000	2.00000E+000	0.00000E+000	2.47791E+002	9.11829E+001	1.00405E+002	1.00000E+002	6.91804E-001	7.12840E-002	0.00000E+000	3.62831E+002	6.86424E+000	4.98822E-001	2.16118E+002	8.98531E+001	1.07084E+002	3.71381E+002	5.46840E+000	3.64436E-001	7.73736E-003	7.15856E+001	1.20087E+002	3.66700E-002	8.01357E+001	9.55389E+001
1.93883E+002	4.86604E+002	3.52659E+002	1.84374E+002	1.46315E+000	1.30449E+000	5.71000E+003	6.62450E+002	1.00000E+000	2.03900E+003	9.00000E+000	2.07600E+005	1.90866E+000	2.20591E+001	1.93629E-002	1.72632E-002	7.66098E-002	6.14435E-002	5.87940E+004	3.52840E+002	1.84217E+002	7.89009E-002	7.89009E-002	1.67080E+004	3.00000E+000	3.00000E+000	0.00000E+000	2.46969E+002	9.66225E+001	1.59906E+002	1.00000E+002	8.09481E-001	6.30198E-002	0.00000E+000	3.98584E+002	8.31945E+000	3.81767E-001	2.35016E+002	9.86701E+001	1.68511E+002	4.08858E+002	5.09031E+000	3.64758E-001	5.73266E-002	1.07338E+002	9.86670E+001	5.75879E-002	1.17612E+002	1.08632E+002
2.11341E+002	4.25537E+002	3.52245E+002	1.84318E+002	1.45320E+000	1.31740E+000	4.94200E+003	3.72074E+002	1.00000E+000	2.04000E+003	2.00000E+001	2.07698E+005	1.91444E+000	2.06286E+001	2.06716E-002	1.87398E-002	8.68106E-002	7.18226E-002	5.87710E+004	3.52107E+002	1.84310E+002	6.15414E-002	6.15414E-002	1.45030E+004	3.00000E+000	3.00000E+000	0.00000E+000	1.93746E+002	1.01076E+002	1.30424E+002	1.00000E+002	6.85439E-001	5.25981E-002	0.00000E+000	4.04105E+002	1.66955E+001	2.04484E-001	2.16118E+002	8.98531E+001	1.07084E+002	3.71119E+002	5.46840E+000	3.64436E-001	4.90147E-002	1.12859E+002	1.13937E+002	3.66700E-002	7.98735E+001	9.53020E+001
1.98746E+002	3.63198E+002	3.52490E+002	1.84626E+002	1.50719E+000	1.23126E+000	4.02800E+003	3.12039E+002	1.00000E+000	2.04300E+003	4.60000E+001	2.07979E+005	1.85574E+000	1.90577E+001	2.37478E-002	1.94001E-002	1.31027E-001	8.82264E-002	5.89650E+004	3.52490E+002	1.84626E+002	1.31027E-001	8.82264E-002	4.02800E+003	1.00000E+000	1.00000E+000	0.00000E+000	1.83911E+002	5.48879E+001	1.30833E+002	1.00000E+002	5.96713E-001	7.06119E-002	0.00000E+000	4.05040E+002	6.92288E+000	5.46235E-001	1.83911E+002	5.48879E+001	1.30833E+002	4.05040E+002	6.92288E+000	5.46235E-001	1.00763E-001	1.13794E+002	5.17382E+001	1.00763E-001	1.13794E+002	5.17382E+001
1.99244E+002	4.47947E+002	3.52713E+002	1.84103E+002	1.35704E+000	1.19837E+000	4.50500E+003	3.52652E+002	1.00000E+000	2.04400E+003	2.00000E+001	2.08041E+005	1.62624E+000	2.11648E+001	2.02184E-002	1.78543E-002	6.59766E-002	5.22030E-002	5.89870E+004	3.52623E+002	1.84268E+002	5.14694E-002	5.14694E-002	1.43140E+004	3.00000E+000	1.00000E+000	0.00000E+000	2.55425E+002	9.30471E+001	1.15890E+002	1.00000E+002	7.34486E-001	3.77536E-002	0.00000E+000	3.69011E+002	7.70965E+000	4.63798E-001	2.04466E+002	9.60329E+001	1.47219E+002	4.10474E+002	6.73915E+000	2.97663E-001	6.20929E-002	7.77656E+001	6.34530E+001	6.45053E-002	1.19228E+002	1.02036E+002
1.98452E+002	4.28257E+002	3.52652E+002	1.84322E+002	1.51690E+000	1.19268E+000	4.76000E+003	4.86709E+002	1.00000E+000	2.04500E+003	2.50000E+001	2.08139E+005	1.80918E+000	2.06944E+001	2.19864E-002	1.72870E-002	8.09431E-002	5.12824E-002	5.89870E+004	3.52623E+002	1.84268E+002	5.14694E-002	5.14694E-002	1.43140E+004	3.00000E+000	2.00000E+000	0.00000E+000	1.37465E+002	1.22518E+002	1.83562E+002	1.00000E+002	7.37412E-001	6.99235E-002	0.00000E+000	4.69239E+002	6.87679E+000	5.05850E-001	2.04466E+002	9.60329E+001	1.47219E+002	4.10347E+002	6.73915E+000	2.97663E-001	1.19658E-001	1.77993E+002	9.11799E+001	6.45053E-002	1.19101E+002	1.01893E+002
1.86782E+002	4.21719E+002	3.52516E+002	1.84365E+002	1.41769E+000	1.37306E+000	5.04900E+003	4.79931E+002	1.00000E+000	2.04600E+003	2.20000E+001	2.08217E+005	1.94657E+000	2.05358E+001	1.99517E-002	1.93235E-002	6.36394E-002	5.99072E-002	5.89870E+004	3.52623E+002	1.84269E+002	5.14694E-002	5.14694E-002	1.43140E+004	3.00000E+000	3.00000E+000	0.00000E+000	2.22164E+002	7.37281E+001	1.40910E+002	1.00000E+002	7.01253E-001	5.83995E-002	0.00000E+000	3.96169E+002	7.14349E+000	4.72823E-001	2.04466E+002	9.60329E+001	1.47219E+002	4.10206E+002	6.73915E+000	2.97663E-001	1.59932E-002	1.04924E+002	1.44076E+002	6.45053E-002	1.18961E+002	1.01738E+002
1.97981E+002	4.60517E+002	3.52890E+002	1.83915E+002	1.39604E+000	1.26688E+000	5.01300E+003	3.35095E+002	1.00000E+000	2.04700E+003	1.80000E+001	2.08295E+005	1.76862E+000	2.14597E+001	1.97174E-002	1.78932E-002	6.44111E-002	5.36283E-002	5.90510E+004	3.52890E+002	1.83915E+002	6.44111E-002	5.36283E-002	5.01300E+003	1.00000E+000	1.00000E+000	0.00000E+000	1.85590E+002	1.12616E+002	1.67620E+002	1.00000E+002	7.61245E-001	4.15905E-002	0.00000E+000	1.51287E+002	1.14348E+001	2.96439E-001	1.85590E+002	1.12616E+002	1.67620E+002	1.51287E+002	1.14348E+001	2.96439E-001	4.85026E-002	1.51287E+002	-1.38207E+002	4.85026E-002	1.51287E+002	-1.38207E+002
1.84065E+002	4.35335E+002	3.53616E+002	1.84353E+002	1.23298E+000	1.41575E+000	4.69900E+003	3.92262E+002	1.00000E+000	2.04800E+003	2.20000E+001	2.08401E+005	1.74559E+000	2.08647E+001	1.79868E-002	2.06530E-002	4.72304E-002	6.10531E-002	5.90850E+004	3.53583E+002	1.84244E+002	5.61495E-002	5.61495E-002	1.91700E+004	4.00000E+000	1.00000E+000	0.00000E+000	3.94669E+001	2.77864E+002	1.21725E+002	1.00000E+002	7.34913E-001	3.95350E-002	0.00000E+000	2.35163E+002	2.51838E+000	1.39023E+000	7.37427E+001	2.65106E+002	9.84154E+001	2.42393E+002	1.41126E+000	1.22827E+000	-6.90023E-002	2.35163E+002	8.13064E+001	-8.03884E-002	2.42393E+002	1.02389E+002
1.88510E+002	4.35808E+002	3.53546E+002	1.84404E+002	1.24047E+000	1.42702E+000	4.76800E+003	3.92569E+002	1.00000E+000	2.04900E+003	2.00000E+001	2.08500E+005	1.77017E+000	2.08760E+001	1.79647E-002	2.06662E-002	4.97224E-002	6.46326E-002	5.90850E+004	3.53584E+002	1.84244E+002	5.61495E-002	5.61495E-002	1.91700E+004	4.00000E+000	2.00000E+000	0.00000E+000	6.00738E+001	2.83669E+002	9.40940E+001	1.00000E+002	7.23029E-001	3.53559E-002	0.00000E+000	2.42634E+002	2.51092E+000	1.38423E+000	7.37427E+001	2.65106E+002	9.84154E+001	2.42273E+002	1.41126E+000	1.22827E+000	-6.99327E-002	2.42634E+002	8.98910E+001	-8.03884E-002	2.42273E+002	1.02261E+002
1.86011E+002	4.20849E+002	3.53670E+002	1.84136E+002	1.27481E+000	1.50875E+000	4.89300E+003	5.03684E+002	1.00000E+000	2.05000E+003	2.00000E+001	2.08587E+005	1.92337E+000	2.05146E+001	1.82246E-002	2.15690E-002	6.81829E-002	9.44269E-002	5.90850E+004	3.53584E+002	1.84244E+002	5.61495E-002	5.61495E-002	1.91700E+004	4.00000E+000	3.00000E+000	0.00000E+000	1.03111E+002	2.32977E+002	8.72398E+001	1.00000E+002	6.89830E-001	4.78557E-002	0.00000E+000	2.47408E+002	3.44667E+000	9.95461E-001	7.37427E+001	2.65106E+002	9.84154E+001	2.42150E+002	1.41126E+000	1.22827E+000	-8.40444E-002	2.47408E+002	1.11929E+002	-8.03884E-002	2.42150E+002	1.02162E+002
1.92907E+002	3.34549E+002	3.52785E+002	1.84636E+002	1.29842E+000	1.39040E+000	3.66700E+003	4.05183E+002	1.00000E+000	2.05100E+003	5.00000E+001	2.08706E+005	1.80533E+000	1.82907E+001	2.14418E-002	2.29606E-002	8.32824E-002	9.50520E-002	5.91690E+004	3.52785E+002	1.84636E+002	8.32824E-002	9.50520E-002	3.66700E+003	1.00000E+000	1.00000E+000	0.00000E+000	1.11516E+002	1.68069E+002	7.17921E+001	1.00000E+002	5.67595E-001	6.01629E-002	0.00000E+000	2.53164E+002	5.53804E+000	7.15649E-001	1.11516E+002	1.68069E+002	7.17921E+001	2.53164E+002	5.53804E+000	7.15649E-001	-3.42064E-002	2.53164E+002	5.83109E+001	-3.42064E-002	2.53164E+002	5.83109E+001
1.92536E+002	4.35080E+002	3.53502E+002	1.84089E+002	1.22017E+000	1.48433E+000	4.81000E+003	5.65303E+002	1.00000E+000	2.05200E+003	1.80000E+001	2.08768E+005	1.81113E+000	2.08586E+001	1.75933E-002	2.14022E-002	7.12884E-002	1.04343E-001	5.90850E+004	3.53584E+002	1.84244E+002	5.61495E-002	5.61495E-002	1.91700E+004	4.00000E+000	4.00000E+000	0.00000E+000	9.09020E+001	2.66926E+002	9.12954E+001	1.00000E+002	7.35049E-001	9.49105E-002	0.00000E+000	2.45515E+002	2.96633E+000	1.16659E+000	7.37427E+001	2.65106E+002	9.84154E+001	2.41821E+002	1.41126E+000	1.22827E+000	-9.76769E-002	2.45515E+002	1.27138E+002	-8.03884E-002	2.41821E+002	1.01821E+002
1.96281E+002	4.80684E+002	3.52998E+002	1.84236E+002	1.25000E+000	1.27492E+000	4.74800E+003	4.24176E+002	1.00000E+000	2.05300E+003	1.70000E+001	2.08868E+005	1.59364E+000	2.19245E+001	1.81407E-002	1.85023E-002	5.54935E-002	5.75949E-002	5.92270E+004	3.52906E+002	1.84144E+002	5.49369E-002	5.49369E-002	9.67500E+003	2.00000E+000	1.00000E+000	0.00000E+000	1.85971E+002	1.48306E+002	1.47969E+002	1.00000E+002	7.83644E-001	5.42848E-002	0.00000E+000	2.01842E+002	2.33200E+001	1.49358E-001	1.88384E+002	1.12150E+002	1.61832E+002	1.46565E+002	9.16491E+000	2.66230E-001	-9.86851E-003	2.01842E+002	-2.08048E+001	2.11873E-002	1.46565E+002	-1.11406E+002
1.83354E+002	4.30744E+002	3.52819E+002	1.84055E+002	1.43540E+000	1.30184E+000	4.92700E+003	4.12247E+002	1.00000E+000	2.05400E+003	2.70000E+001	2.08969E+005	1.86867E+000	2.07544E+001	2.04495E-002	1.85467E-002	7.04485E-002	5.85242E-002	5.92270E+004	3.52907E+002	1.84144E+002	5.49369E-002	5.49369E-002	9.67500E+003	2.00000E+000	2.00000E+000	0.00000E+000	1.90709E+002	7.73069E+001	1.75191E+002	1.00000E+002	7.25071E-001	4.32931E-002	0.00000E+000	4.24210E+002	6.74253E+000	5.07104E-001	1.88384E+002	1.12150E+002	1.61832E+002	1.46365E+002	9.16491E+000	2.66230E-001	4.87933E-002	1.32965E+002	1.34363E+002	2.11873E-002	1.46365E+002	-1.11613E+002
1.86151E+002	4.44811E+002	3.52596E+002	1.83665E+002	1.47842E+000	1.20823E+000	4.89700E+003	4.03148E+002	1.00000E+000	2.05500E+003	1.80000E+001	2.09052E+005	1.78627E+000	2.10905E+001	2.11267E-002	1.72657E-002	7.07172E-002	4.83747E-002	5.92780E+004	3.52596E+002	1.83665E+002	7.07172E-002	4.83747E-002	4.89700E+003	1.00000E+000	1.00000E+000	0.00000E+000	1.78403E+002	1.12525E+002	1.63045E+002	1.00000E+002	7.42268E-001	5.03347E-002	0.00000E+000	4.44959E+002	1.18605E+001	2.89164E-001	1.78403E+002	1.12525E+002	1.63045E+002	4.44959E+002	1.18605E+001	2.89164E-001	1.00566E-001	1.53713E+002	9.19674E+001	1.00566E-001	1.53713E+002	9.19674E+001
1.85171E+002	4.22112E+002	3.52749E+002	1.84595E+002	1.39109E+000	1.17865E+000	4.28900E+003	6.30427E+002	1.00000E+000	2.05600E+003	3.10000E+001	2.09149E+005	1.63961E+000	2.05454E+001	2.12411E-002	1.79973E-002	8.81679E-002	6.40929E-002	5.93010E+004	3.52601E+002	1.84552E+002	3.72935E-002	3.72935E-002	3.79350E+004	8.00000E+000	1.00000E+000	0.00000E+000	2.00315E+002	7.62861E+001	1.59245E+002	1.00000E+002	7.07789E-001	9.49808E-002	0.00000E+000	4.13396E+002	7.95658E+000	4.60582E-001	2.16524E+002	8.89766E+001	1.36461E+002	3.93106E+002	3.53721E+000	3.48361E-001	8.26698E-002	1.22151E+002	8.28760E+001	8.09612E-002	1.01860E+002	6.46912E+001
1.90220E+002	4.33706E+002	3.52580E+002	1.84558E+002	1.47564E+000	1.26494E+000	4.98300E+003	6.19429E+002	1.00000E+000	2.05700E+003	2.80000E+001	2.09245E+005	1.86660E+000	2.08256E+001	2.09042E-002	1.79195E-002	7.97467E-002	5.93931E-002	5.93010E+004	3.52601E+002	1.84552E+002	3.72935E-002	3.72935E-002	3.79350E+004	8.00000E+000	2.00000E+000	0.00000E+000	1.97648E+002	9.90092E+001	1.42531E+002	1.00000E+002	7.10083E-001	8.12649E-002	0.00000E+000	4.10332E+002	1.32146E+001	2.57283E-001	2.16524E+002	8.89766E+001	1.36461E+002	3.92951E+002	3.53721E+000	3.48361E-001	7.68789E-002	1.19086E+002	8.69095E+001	8.09612E-002	1.01705E+002	6.45237E+001
1.88861E+002	4.72290E+002	3.52468E+002	1.84625E+002	1.51796E+000	1.17966E+000	5.20000E+003	5.60521E+002	1.00000E+000	2.05800E+003	1.60000E+001	2.09321E+005	1.79068E+000	2.17322E+001	2.10504E-002	1.63589E-002	8.64429E-002	5.33149E-002	5.93010E+004	3.52601E+002	1.84552E+002	3.72935E-002	3.72935E-002	3.79350E+004	8.00000E+000	3.00000E+000	0.00000E+000	2.06315E+002	8.99840E+001	1.86106E+002	1.00000E+002	7.88432E-001	6.93432E-002	0.00000E+000	4.24483E+002	7.23850E+000	4.59792E-001	2.16524E+002	8.89766E+001	1.36461E+002	3.92833E+002	3.53721E+000	3.48361E-001	1.25409E-001	1.33237E+002	3.86118E+001	8.09612E-002	1.01588E+002	6.43935E+001
1.95597E+002	4.36632E+002	3.52497E+002	1.84616E+002	1.51113E+000	1.21093E+000	4.91200E+003	3.73121E+002	1.00000E+000	2.05900E+003	2.50000E+001	2.09422E+005	1.82987E+000	2.08957E+001	2.15612E-002	1.72778E-002	6.96483E-002	4.60216E-002	5.93010E+004	3.52601E+002	1.84553E+002	3.72935E-002	3.72935E-002	3.79350E+004	8.00000E+000	4.00000E+000	0.00000E+000	2.14630E+002	6.83505E+001	1.67596E+002	1.00000E+002	7.30948E-001	4.10932E-002	0.00000E+000	4.09443E+002	6.30642E+000	5.42999E-001	2.16524E+002	8.89766E+001	1.36461E+002	3.92622E+002	3.53721E+000	3.48361E-001	1.10286E-001	1.18197E+002	4.37919E+001	8.09612E-002	1.01377E+002	6.41853E+001
[truncated: 437 more rows]
