# Supplementary material for: Super-resolution visualization of chromatin loop folding in human lymphoblastoid cells using interferometric photoactivated localization microscopy
Source: Sci Rep. 2022 May 20;12:8582. doi: 10.1038/s41598-022-12568-9 (PMC9122977; doi:10.1038/s41598-022-12568-9)
Supplement: Supplementary file 2 — Supplementary Information 2. [file 41598_2022_12568_MOESM2_ESM.zip › ChromoLooping-main/data/ascii_files/Run1-647_c123_sum_X3_processed_JSA_IDL_ASCII_image15.txt]

Offset	Amplitude	X Position	Y Position	X Peak Width	Y Peak Width	6 N Photons	ChiSquared	FitOK	Frame Number	Peak Index of Frame	Peak Global Index	12 X PkW * Y PkW	Sigma Amplitude	Sigma X Pos rtNph	Sigma Y Pos rtNph	Sigma X Pos Full	Sigma Y Pos Full	18 Grouped Index	Group X Position	Group Y Position	Group Sigma X Pos	Group Sigma Y Pos	Group N Photons	24 Group Size	Frame Index in Grp	Label Set	Amplitude L1	Amplitude L2	Amplitude L3	30 FitOK Labels	Zeta0	Sigma Amp L2	Sigma Amp L3	Unwrapped Z	Sigma Z	36 Coherence	Group A1	Group A2	Group A3	Unwrapped Group Z	Group Sigma Z	42 Group Coherence	XY Ellipticity	Z Position	Unwrapped Z Error	XY Group Ellipticity	Group Z Position	Unwrapped Group Z Error
3.29466E+002	2.09419E+003	3.57055E+002	1.86107E+002	1.96250E+000	1.32477E+000	3.10810E+004	5.86250E+003	1.00000E+000	4.40000E+001	4.70000E+001	5.40300E+003	2.59985E+000	4.57623E+001	1.11317E-002	7.51435E-003	1.43262E-001	6.55388E-002	1.37700E+003	3.57041E+002	1.86092E+002	2.00065E-002	2.00065E-002	1.00351E+006	3.00000E+001	3.00000E+000	0.00000E+000	8.21940E+002	4.45937E+002	8.81358E+002	1.00000E+002	3.54227E+000	2.83502E-002	0.00000E+000	4.89986E+002	2.81370E+000	4.83822E-001	7.25105E+002	7.02334E+002	8.98413E+002	5.26839E+002	5.41612E-001	4.42347E-001	1.94001E-001	1.98740E+002	8.46678E-001	1.89797E-001	2.35594E+002	4.47133E+001
3.30437E+002	2.14248E+003	3.57050E+002	1.86071E+002	1.92480E+000	1.26156E+000	3.00030E+004	7.49195E+003	1.00000E+000	4.60000E+001	3.90000E+001	5.65500E+003	2.42824E+000	4.62869E+001	1.11123E-002	7.28324E-003	1.44487E-001	6.23370E-002	1.37700E+003	3.57041E+002	1.86092E+002	2.00065E-002	2.00065E-002	1.00351E+006	3.00000E+001	5.00000E+000	0.00000E+000	7.79858E+002	5.17262E+002	8.81941E+002	1.00000E+002	3.59889E+000	3.11169E-002	0.00000E+000	5.00935E+002	3.09480E+000	4.47710E-001	7.25105E+002	7.02334E+002	8.98413E+002	5.26724E+002	5.41612E-001	4.42347E-001	2.08149E-001	2.09689E+002	-1.25449E+001	1.89797E-001	2.35479E+002	4.45995E+001
3.34412E+002	2.24696E+003	3.57096E+002	1.86089E+002	1.97481E+000	1.28171E+000	3.25470E+004	7.83016E+003	1.00000E+000	4.70000E+001	2.80000E+001	5.76100E+003	2.53114E+000	4.74021E+001	1.09464E-002	7.10451E-003	1.47997E-001	6.25990E-002	1.37700E+003	3.57041E+002	1.86092E+002	2.00065E-002	2.00065E-002	1.00351E+006	3.00000E+001	6.00000E+000	0.00000E+000	7.93366E+002	5.78572E+002	9.00972E+002	1.00000E+002	3.75350E+000	2.69563E-002	0.00000E+000	5.07086E+002	3.16479E+000	4.20350E-001	7.25105E+002	7.02334E+002	8.98413E+002	5.26667E+002	5.41612E-001	4.42347E-001	2.12836E-001	2.15841E+002	-1.47146E+001	1.89797E-001	2.35422E+002	4.45457E+001
3.46456E+002	2.15480E+003	3.57082E+002	1.86081E+002	1.83010E+000	1.23503E+000	2.85560E+004	5.11822E+003	1.00000E+000	4.80000E+001	4.10000E+001	5.89800E+003	2.26022E+000	4.64198E+001	1.08299E-002	7.30849E-003	1.26948E-001	5.80912E-002	1.37700E+003	3.57041E+002	1.86092E+002	2.00065E-002	2.00065E-002	1.00351E+006	3.00000E+001	7.00000E+000	0.00000E+000	7.17341E+002	5.87851E+002	8.81379E+002	1.00000E+002	3.62270E+000	2.39425E-002	0.00000E+000	5.13907E+002	3.11428E+000	4.56043E-001	7.25105E+002	7.02334E+002	8.98413E+002	5.26625E+002	5.41612E-001	4.42347E-001	1.94143E-001	2.22661E+002	2.45337E+001	1.89797E-001	2.35379E+002	4.45021E+001
3.46387E+002	2.21507E+003	3.57096E+002	1.85984E+002	1.89058E+000	1.24173E+000	3.02650E+004	4.26610E+003	1.00000E+000	4.90000E+001	3.00000E+001	6.02100E+003	2.34758E+000	4.70645E+001	1.08674E-002	7.13766E-003	1.33289E-001	5.77762E-002	1.37700E+003	3.57042E+002	1.86092E+002	2.00065E-002	2.00065E-002	1.00351E+006	3.00000E+001	8.00000E+000	0.00000E+000	7.09116E+002	6.29523E+002	8.92806E+002	1.00000E+002	3.69989E+000	1.86022E-002	0.00000E+000	5.18959E+002	2.99233E+000	4.61032E-001	7.25105E+002	7.02334E+002	8.98413E+002	5.26572E+002	5.41612E-001	4.42347E-001	2.07149E-001	2.27713E+002	7.24814E+000	1.89797E-001	2.35326E+002	4.44555E+001
3.33417E+002	2.08788E+003	3.57119E+002	1.86013E+002	1.86290E+000	1.25330E+000	2.84840E+004	4.59740E+003	1.00000E+000	5.00000E+001	4.50000E+001	6.15900E+003	2.33478E+000	4.56933E+001	1.10380E-002	7.42600E-003	1.23051E-001	5.59931E-002	1.37700E+003	3.57042E+002	1.86092E+002	2.00065E-002	2.00065E-002	1.00351E+006	3.00000E+001	9.00000E+000	0.00000E+000	6.60189E+002	5.62243E+002	8.84992E+002	1.00000E+002	3.50517E+000	2.71071E-002	0.00000E+000	5.14158E+002	2.74524E+000	5.18000E-001	7.25105E+002	7.02334E+002	8.98413E+002	5.26517E+002	5.41612E-001	4.42347E-001	1.95624E-001	2.22912E+002	2.22958E+001	1.89797E-001	2.35271E+002	4.44008E+001
3.40560E+002	2.18903E+003	3.57075E+002	1.86035E+002	1.89632E+000	1.26880E+000	3.05440E+004	4.92671E+003	1.00000E+000	5.10000E+001	2.80000E+001	6.26800E+003	2.40605E+000	4.67871E+001	1.08505E-002	7.25988E-003	1.34563E-001	6.05061E-002	1.37700E+003	3.57042E+002	1.86092E+002	2.00065E-002	2.00065E-002	1.00351E+006	3.00000E+001	1.00000E+001	0.00000E+000	7.06089E+002	6.03437E+002	8.98437E+002	1.00000E+002	3.66341E+000	1.58301E-002	0.00000E+000	5.15773E+002	2.88746E+000	4.75590E-001	7.25105E+002	7.02334E+002	8.98413E+002	5.26493E+002	5.41612E-001	4.42347E-001	1.98262E-001	2.24527E+002	1.94294E+001	1.89797E-001	2.35247E+002	4.43720E+001
3.47486E+002	2.16837E+003	3.57048E+002	1.86063E+002	1.82766E+000	1.21141E+000	2.81620E+004	3.39210E+003	1.00000E+000	5.20000E+001	3.50000E+001	6.41700E+003	2.21406E+000	4.65658E+001	1.08909E-002	7.21873E-003	1.26955E-001	5.60653E-002	1.37700E+003	3.57042E+002	1.86092E+002	2.00065E-002	2.00065E-002	1.00351E+006	3.00000E+001	1.10000E+001	0.00000E+000	6.74461E+002	6.23449E+002	8.86947E+002	1.00000E+002	3.62915E+000	1.86156E-002	0.00000E+000	5.20175E+002	2.92759E+000	4.88505E-001	7.25105E+002	7.02334E+002	8.98413E+002	5.26451E+002	5.41612E-001	4.42347E-001	2.02775E-001	2.28929E+002	1.60791E+001	1.89797E-001	2.35206E+002	4.43266E+001
3.50445E+002	2.08194E+003	3.57047E+002	1.86050E+002	1.82491E+000	1.24316E+000	2.76820E+004	3.87427E+003	1.00000E+000	5.30000E+001	4.00000E+001	6.55400E+003	2.26865E+000	4.56283E+001	1.09684E-002	7.47185E-003	1.32558E-001	6.17823E-002	1.37700E+003	3.57042E+002	1.86091E+002	2.00065E-002	2.00065E-002	1.00351E+006	3.00000E+001	1.20000E+001	0.00000E+000	6.05021E+002	6.12831E+002	8.78973E+002	1.00000E+002	3.49690E+000	2.28102E-002	0.00000E+000	5.22500E+002	2.61860E+000	5.50862E-001	7.25105E+002	7.02334E+002	8.98413E+002	5.26387E+002	5.41612E-001	4.42347E-001	1.89615E-001	2.31254E+002	4.06771E+001	1.89797E-001	2.35142E+002	4.42631E+001
3.39874E+002	2.09623E+003	3.57046E+002	1.86128E+002	1.75943E+000	1.19858E+000	2.61660E+004	4.81264E+003	1.00000E+000	5.40000E+001	4.50000E+001	6.68000E+003	2.10882E+000	4.57846E+001	1.08768E-002	7.40966E-003	1.19346E-001	5.56806E-002	1.37700E+003	3.57042E+002	1.86092E+002	2.00065E-002	2.00065E-002	1.00351E+006	3.00000E+001	1.30000E+001	0.00000E+000	5.94061E+002	6.33063E+002	8.92661E+002	1.00000E+002	3.53937E+000	2.35716E-002	0.00000E+000	5.24367E+002	2.60412E+000	5.69746E-001	7.25105E+002	7.02334E+002	8.98413E+002	5.26349E+002	5.41612E-001	4.42347E-001	1.89603E-001	2.33122E+002	4.25604E+001	1.89797E-001	2.35104E+002	4.42213E+001
4.21105E+002	2.12998E+003	3.56941E+002	1.86069E+002	1.78318E+000	1.18264E+000	2.65710E+004	1.02560E+004	1.00000E+000	5.50000E+001	3.30000E+001	6.79800E+003	2.10887E+000	4.61517E+001	1.09393E-002	7.25521E-003	1.42069E-001	6.27529E-002	1.37700E+003	3.57042E+002	1.86091E+002	2.00065E-002	2.00065E-002	1.00351E+006	3.00000E+001	1.40000E+001	0.00000E+000	6.47667E+002	6.53570E+002	8.70221E+002	1.00000E+002	3.60866E+000	7.39915E-002	0.00000E+000	5.25499E+002	2.96705E+000	4.96230E-001	7.25105E+002	7.02334E+002	8.98413E+002	5.26319E+002	5.41612E-001	4.42347E-001	2.02486E-001	2.34254E+002	2.18950E+001	1.89797E-001	2.35073E+002	4.41851E+001
3.50233E+002	2.21628E+003	3.57128E+002	1.86026E+002	1.85338E+000	1.28043E+000	3.07360E+004	5.02717E+003	1.00000E+000	5.60000E+001	2.50000E+001	6.91700E+003	2.37313E+000	4.70774E+001	1.05716E-002	7.30352E-003	1.23969E-001	5.94280E-002	1.37700E+003	3.57042E+002	1.86091E+002	2.00065E-002	2.00065E-002	1.00351E+006	3.00000E+001	1.50000E+001	0.00000E+000	6.70076E+002	6.87625E+002	8.80706E+002	1.00000E+002	3.71589E+000	1.77040E-002	0.00000E+000	5.27817E+002	2.84553E+000	4.81088E-001	7.25105E+002	7.02334E+002	8.98413E+002	5.26288E+002	5.41612E-001	4.42347E-001	1.82830E-001	2.36571E+002	5.71103E+001	1.89797E-001	2.35043E+002	4.41724E+001
3.34704E+002	2.23555E+003	3.57070E+002	1.85989E+002	1.86174E+000	1.26337E+000	3.06760E+004	4.70648E+003	1.00000E+000	5.70000E+001	2.60000E+001	7.03600E+003	2.35207E+000	4.72816E+001	1.06297E-002	7.21323E-003	1.22924E-001	5.68780E-002	1.37700E+003	3.57042E+002	1.86091E+002	2.00065E-002	2.00065E-002	1.00351E+006	3.00000E+001	1.60000E+001	0.00000E+000	6.65219E+002	7.00394E+002	8.84220E+002	1.00000E+002	3.73619E+000	1.71679E-002	0.00000E+000	5.29151E+002	2.80472E+000	4.88565E-001	7.25105E+002	7.02334E+002	8.98413E+002	5.26249E+002	5.41612E-001	4.42347E-001	1.91474E-001	2.37905E+002	4.42459E+001	1.89797E-001	2.35004E+002	4.41302E+001
3.11193E+002	2.36590E+003	3.57108E+002	1.86076E+002	1.98151E+000	1.38121E+000	3.69200E+004	7.46383E+003	1.00000E+000	5.80000E+001	8.00000E+000	7.15200E+003	2.73689E+000	4.86405E+001	1.03125E-002	7.18836E-003	1.33922E-001	6.52925E-002	1.37700E+003	3.57042E+002	1.86091E+002	2.00065E-002	2.00065E-002	1.00351E+006	3.00000E+001	1.70000E+001	0.00000E+000	6.97631E+002	7.79536E+002	8.98066E+002	1.00000E+002	3.93757E+000	2.05309E-002	0.00000E+000	5.35632E+002	2.63154E+000	4.74647E-001	7.25105E+002	7.02334E+002	8.98413E+002	5.26203E+002	5.41612E-001	4.42347E-001	1.78516E-001	2.44387E+002	7.18576E+001	1.89797E-001	2.34957E+002	4.40830E+001
2.97173E+002	2.44600E+003	3.57057E+002	1.86113E+002	2.02456E+000	1.40542E+000	3.92920E+004	7.21701E+003	1.00000E+000	6.10000E+001	1.00000E+000	7.50800E+003	2.84537E+000	4.94571E+001	1.02136E-002	7.09015E-003	1.49686E-001	7.23296E-002	1.37700E+003	3.57042E+002	1.86092E+002	2.00065E-002	2.00065E-002	1.00351E+006	3.00000E+001	2.00000E+001	0.00000E+000	7.42537E+002	8.11823E+002	9.00634E+002	1.00000E+002	4.05974E+000	2.41509E-002	0.00000E+000	5.37724E+002	2.75017E+000	4.40251E-001	7.25105E+002	7.02334E+002	8.98413E+002	5.26117E+002	5.41612E-001	4.42347E-001	1.80507E-001	2.46478E+002	7.07530E+001	1.89797E-001	2.34871E+002	4.39906E+001
2.83516E+002	2.49037E+003	3.57077E+002	1.86114E+002	1.98792E+000	1.40232E+000	3.94710E+004	1.09536E+004	1.00000E+000	6.60000E+001	0.00000E+000	8.06600E+003	2.78770E+000	4.99036E+001	1.00060E-002	7.05844E-003	1.35292E-001	6.75272E-002	1.37700E+003	3.57043E+002	1.86091E+002	2.00065E-002	2.00065E-002	1.00351E+006	3.00000E+001	2.30000E+001	0.00000E+000	7.43319E+002	8.32574E+002	9.17320E+002	1.00000E+002	4.12554E+000	3.85315E-002	0.00000E+000	5.38371E+002	2.66314E+000	4.53606E-001	7.25105E+002	7.02334E+002	8.98413E+002	5.25943E+002	5.41612E-001	4.42347E-001	1.72730E-001	2.47126E+002	8.37432E+001	1.89797E-001	2.34697E+002	4.38179E+001
3.94750E+002	2.32672E+003	3.57017E+002	1.86030E+002	1.84680E+000	1.26687E+000	3.17260E+004	9.27504E+003	1.00000E+000	6.70000E+001	1.00000E+001	8.17600E+003	2.33965E+000	4.82361E+001	1.03684E-002	7.11253E-003	1.47829E-001	6.97762E-002	1.37700E+003	3.57043E+002	1.86091E+002	2.00065E-002	2.00065E-002	1.00351E+006	3.00000E+001	2.40000E+001	0.00000E+000	6.78985E+002	8.02400E+002	8.95566E+002	1.00000E+002	3.94331E+000	4.43951E-002	0.00000E+000	5.38141E+002	2.71510E+000	4.96270E-001	7.25105E+002	7.02334E+002	8.98413E+002	5.25902E+002	5.41612E-001	4.42347E-001	1.86253E-001	2.46895E+002	6.18517E+001	1.89797E-001	2.34656E+002	4.37763E+001
2.92379E+002	2.50618E+003	3.57058E+002	1.86114E+002	2.03807E+000	1.41510E+000	4.06880E+004	1.15175E+004	1.00000E+000	6.90000E+001	0.00000E+000	8.39200E+003	2.88406E+000	5.00618E+001	1.01038E-002	7.01540E-003	1.42887E-001	6.90874E-002	1.37700E+003	3.57043E+002	1.86091E+002	2.00065E-002	2.00065E-002	1.00351E+006	3.00000E+001	2.50000E+001	0.00000E+000	7.64782E+002	8.26568E+002	9.16465E+002	1.00000E+002	4.14514E+000	2.74831E-002	0.00000E+000	5.37313E+002	2.75456E+000	4.31943E-001	7.25105E+002	7.02334E+002	8.98413E+002	5.25842E+002	5.41612E-001	4.42347E-001	1.80406E-001	2.46067E+002	7.05056E+001	1.89797E-001	2.34596E+002	4.37157E+001
2.75844E+002	2.39695E+003	3.57095E+002	1.86138E+002	1.99669E+000	1.39753E+000	3.80230E+004	9.00153E+003	1.00000E+000	7.20000E+001	1.70000E+001	8.73500E+003	2.79044E+000	4.89586E+001	1.02397E-002	7.16702E-003	1.40189E-001	6.88859E-002	1.37700E+003	3.57043E+002	1.86091E+002	2.00065E-002	2.00065E-002	1.00351E+006	3.00000E+001	2.60000E+001	0.00000E+000	6.54172E+002	8.38400E+002	9.12202E+002	1.00000E+002	3.99694E+000	2.94690E-002	0.00000E+000	5.40457E+002	2.28629E+000	5.38339E-001	7.25105E+002	7.02334E+002	8.98413E+002	5.25797E+002	5.41612E-001	4.42347E-001	1.76523E-001	2.49211E+002	7.98487E+001	1.89797E-001	2.34552E+002	4.36730E+001
3.24183E+002	2.46499E+003	3.56928E+002	1.86155E+002	1.92631E+000	1.33576E+000	3.66100E+004	1.11385E+004	1.00000E+000	7.30000E+001	1.00000E+001	8.84700E+003	2.57309E+000	4.96487E+001	1.00676E-002	6.98118E-003	1.43050E-001	6.89869E-002	1.37700E+003	3.57043E+002	1.86091E+002	2.00065E-002	2.00065E-002	1.00351E+006	3.00000E+001	2.70000E+001	0.00000E+000	7.31857E+002	8.24704E+002	9.18138E+002	1.00000E+002	4.09769E+000	3.60212E-002	0.00000E+000	5.37565E+002	2.71009E+000	4.62837E-001	7.25105E+002	7.02334E+002	8.98413E+002	5.25766E+002	5.41612E-001	4.42347E-001	1.81035E-001	2.46320E+002	6.97326E+001	1.89797E-001	2.34520E+002	4.36264E+001
2.90610E+002	2.45915E+003	3.56996E+002	1.86135E+002	1.99087E+000	1.40615E+000	3.90510E+004	8.65638E+003	1.00000E+000	7.40000E+001	1.50000E+001	8.96700E+003	2.79946E+000	4.95899E+001	1.00746E-002	7.11565E-003	1.49532E-001	7.47807E-002	1.37700E+003	3.57043E+002	1.86091E+002	2.00065E-002	2.00065E-002	1.00351E+006	3.00000E+001	2.80000E+001	0.00000E+000	7.19536E+002	8.28208E+002	9.21147E+002	1.00000E+002	4.09118E+000	3.25693E-002	0.00000E+000	5.37898E+002	2.54704E+000	4.76825E-001	7.25105E+002	7.02334E+002	8.98413E+002	5.25754E+002	5.41612E-001	4.42347E-001	1.72129E-001	2.46652E+002	8.42035E+001	1.89797E-001	2.34508E+002	4.36212E+001
2.79358E+002	2.49991E+003	3.57067E+002	1.86177E+002	2.03963E+000	1.40024E+000	4.02740E+004	9.76062E+003	1.00000E+000	7.60000E+001	7.00000E+000	9.19700E+003	2.85599E+000	4.99991E+001	1.01634E-002	6.97736E-003	1.47089E-001	6.95264E-002	1.37700E+003	3.57044E+002	1.86091E+002	2.00065E-002	2.00065E-002	1.00351E+006	3.00000E+001	2.90000E+001	0.00000E+000	7.34116E+002	8.45455E+002	9.21749E+002	1.00000E+002	4.14145E+000	2.65608E-002	0.00000E+000	5.39208E+002	2.55678E+000	4.67742E-001	7.25105E+002	7.02334E+002	8.98413E+002	5.25706E+002	5.41612E-001	4.42347E-001	1.85876E-001	2.47962E+002	6.35325E+001	1.89797E-001	2.34461E+002	4.35778E+001
3.70735E+002	2.40112E+003	3.56919E+002	1.86251E+002	1.89034E+000	1.36521E+000	3.59610E+004	1.73070E+004	1.00000E+000	9.00000E+001	0.00000E+000	1.09050E+004	2.58071E+000	4.90012E+001	9.96835E-003	7.19921E-003	1.37732E-001	7.20274E-002	2.74100E+003	3.56988E+002	1.86329E+002	1.45202E-002	1.45202E-002	6.53653E+005	5.10000E+001	1.00000E+000	0.00000E+000	6.96093E+002	8.15228E+002	9.01392E+002	1.00000E+002	3.99968E+000	6.85668E-002	0.00000E+000	5.38123E+002	2.60551E+000	4.85739E-001	3.00685E+002	3.61558E+002	6.50830E+002	5.17854E+002	3.65273E-001	8.12680E-001	1.61301E-001	2.46878E+002	1.01066E+002	1.90892E-001	2.26609E+002	3.38924E+001
3.01335E+002	2.02983E+003	3.56993E+002	1.86406E+002	1.73786E+000	1.20272E+000	2.52370E+004	5.03642E+003	1.00000E+000	9.10000E+001	0.00000E+000	1.10270E+004	2.09015E+000	4.50536E+001	1.09394E-002	7.57086E-003	1.21188E-001	5.83294E-002	2.74100E+003	3.56988E+002	1.86329E+002	1.45202E-002	1.45202E-002	6.53653E+005	5.10000E+001	2.00000E+000	0.00000E+000	3.98989E+002	7.09675E+002	9.16695E+002	1.00000E+002	3.42719E+000	1.54471E-002	0.00000E+000	5.33733E+002	1.87793E+000	8.04477E-001	3.00685E+002	3.61558E+002	6.50830E+002	5.17851E+002	3.65273E-001	8.12680E-001	1.81984E-001	2.42487E+002	6.43638E+001	1.90892E-001	2.26606E+002	3.38883E+001
2.92282E+002	1.43916E+003	3.56938E+002	1.86331E+002	1.61235E+000	1.09867E+000	1.53950E+004	3.26085E+003	1.00000E+000	9.20000E+001	1.20000E+001	1.11490E+004	1.77145E+000	3.79363E+001	1.29948E-002	8.85478E-003	1.19177E-001	5.57592E-002	2.74100E+003	3.56988E+002	1.86329E+002	1.45202E-002	1.45202E-002	6.53653E+005	5.10000E+001	3.00000E+000	0.00000E+000	2.30716E+002	4.65592E+002	7.37226E+002	1.00000E+002	2.45473E+000	4.41431E-002	0.00000E+000	5.26930E+002	1.99937E+000	9.67449E-001	3.00685E+002	3.61558E+002	6.50830E+002	5.17831E+002	3.65273E-001	8.12680E-001	1.89480E-001	2.35685E+002	4.53079E+001	1.90892E-001	2.26585E+002	3.38665E+001
2.74912E+002	1.25195E+003	3.57005E+002	1.86370E+002	1.60030E+000	1.07255E+000	1.30290E+004	2.63941E+003	1.00000E+000	9.30000E+001	4.30000E+001	1.12970E+004	1.71640E+000	3.53828E+001	1.40200E-002	9.39640E-003	1.05982E-001	4.81753E-002	2.74100E+003	3.56988E+002	1.86328E+002	1.45202E-002	1.45202E-002	6.53653E+005	5.10000E+001	4.00000E+000	0.00000E+000	2.11165E+002	4.01861E+002	6.50688E+002	1.00000E+002	2.16266E+000	3.55087E-002	0.00000E+000	5.25783E+002	2.19928E+000	9.56039E-001	3.00685E+002	3.61558E+002	6.50830E+002	5.17804E+002	3.65273E-001	8.12680E-001	1.97450E-001	2.34537E+002	3.07992E+001	1.90892E-001	2.26558E+002	3.38432E+001
2.40330E+002	1.04368E+003	3.56983E+002	1.86301E+002	1.62481E+000	1.09901E+000	1.10990E+004	1.51704E+003	1.00000E+000	9.40000E+001	1.55000E+002	1.14710E+004	1.78569E+000	3.23061E+001	1.54227E-002	1.04318E-002	1.41083E-001	6.50544E-002	2.74100E+003	3.56988E+002	1.86328E+002	1.45202E-002	1.45202E-002	6.53653E+005	5.10000E+001	5.00000E+000	0.00000E+000	1.75230E+002	3.50732E+002	5.15441E+002	1.00000E+002	1.77744E+000	3.27956E-002	0.00000E+000	5.29386E+002	2.46627E+000	9.23695E-001	3.00685E+002	3.61558E+002	6.50830E+002	5.17784E+002	3.65273E-001	8.12680E-001	1.93036E-001	2.38140E+002	4.18488E+001	1.90892E-001	2.26539E+002	3.38255E+001
2.49760E+002	1.14022E+003	3.56906E+002	1.86312E+002	1.59308E+000	1.11030E+000	1.20140E+004	1.52028E+003	1.00000E+000	9.50000E+001	1.03000E+002	1.15790E+004	1.76879E+000	3.37672E+001	1.45343E-002	1.01297E-002	1.31188E-001	6.41831E-002	2.74100E+003	3.56988E+002	1.86328E+002	1.45202E-002	1.45202E-002	6.53653E+005	5.10000E+001	6.00000E+000	0.00000E+000	1.86056E+002	3.87382E+002	5.44114E+002	1.00000E+002	1.90581E+000	2.54714E-002	0.00000E+000	5.31255E+002	2.38629E+000	9.17579E-001	3.00685E+002	3.61558E+002	6.50830E+002	5.17754E+002	3.65273E-001	8.12680E-001	1.78584E-001	2.40009E+002	6.73415E+001	1.90892E-001	2.26508E+002	3.37876E+001
2.24567E+002	1.04259E+003	3.57297E+002	1.86457E+002	1.31526E+000	9.91134E-001	8.43600E+003	6.64298E+003	1.00000E+000	9.80000E+001	1.45000E+002	1.19460E+004	1.30359E+000	3.22891E+001	1.43200E-002	1.07911E-002	9.72393E-002	5.57386E-002	2.74100E+003	3.56989E+002	1.86328E+002	1.45202E-002	1.45202E-002	6.53653E+005	5.10000E+001	9.00000E+000	0.00000E+000	1.78677E+002	3.85389E+002	4.84339E+002	1.00000E+002	1.78141E+000	1.89409E-001	0.00000E+000	5.35816E+002	2.95975E+000	8.82851E-001	3.00685E+002	3.61558E+002	6.50830E+002	5.17712E+002	3.65273E-001	8.12680E-001	1.40532E-001	2.44570E+002	1.29219E+002	1.90892E-001	2.26466E+002	3.37722E+001
2.42918E+002	1.04080E+003	3.56904E+002	1.86334E+002	1.62932E+000	1.07077E+000	1.08110E+004	8.31286E+002	1.00000E+000	9.90000E+001	2.07000E+002	1.20720E+004	1.74463E+000	3.22615E+001	1.56702E-002	1.02983E-002	1.34808E-001	5.87990E-002	2.74100E+003	3.56989E+002	1.86328E+002	1.45202E-002	1.45202E-002	6.53653E+005	5.10000E+001	1.00000E+001	0.00000E+000	1.67183E+002	3.59800E+002	5.21501E+002	1.00000E+002	1.79181E+000	1.75304E-002	0.00000E+000	5.30218E+002	2.43759E+000	9.46930E-001	3.00685E+002	3.61558E+002	6.50830E+002	5.17687E+002	3.65273E-001	8.12680E-001	2.06861E-001	2.38972E+002	1.89777E+001	1.90892E-001	2.26442E+002	3.37200E+001
2.97324E+002	1.05144E+003	3.57014E+002	1.86231E+002	1.53601E+000	1.03013E+000	1.01600E+004	5.35856E+003	1.00000E+000	1.01000E+002	7.10000E+001	1.22650E+004	1.58229E+000	3.24260E+001	1.52387E-002	1.02199E-002	1.31343E-001	5.96205E-002	2.74100E+003	3.56989E+002	1.86328E+002	1.45202E-002	1.45202E-002	6.53653E+005	5.10000E+001	1.20000E+001	0.00000E+000	1.86909E+002	3.30788E+002	5.68816E+002	1.00000E+002	1.86045E+000	1.39075E-001	0.00000E+000	5.23235E+002	2.47576E+000	9.61738E-001	3.00685E+002	3.61558E+002	6.50830E+002	5.17647E+002	3.65273E-001	8.12680E-001	1.97137E-001	2.31990E+002	2.87906E+001	1.90892E-001	2.26402E+002	3.36945E+001
2.77978E+002	1.27014E+003	3.57025E+002	1.86356E+002	1.56669E+000	1.06846E+000	1.29460E+004	2.32828E+003	1.00000E+000	1.02000E+002	3.70000E+001	1.23600E+004	1.67394E+000	3.56390E+001	1.37694E-002	9.39051E-003	9.99714E-002	4.70634E-002	2.74100E+003	3.56989E+002	1.86328E+002	1.45202E-002	1.45202E-002	6.53653E+005	5.10000E+001	1.30000E+001	0.00000E+000	2.61593E+002	4.16617E+002	6.42181E+002	1.00000E+002	2.24375E+000	3.14760E-002	0.00000E+000	5.25776E+002	2.49007E+000	8.47093E-001	3.00685E+002	3.61558E+002	6.50830E+002	5.17644E+002	3.65273E-001	8.12680E-001	1.89072E-001	2.34530E+002	4.48338E+001	1.90892E-001	2.26399E+002	3.36862E+001
2.65934E+002	1.09846E+003	3.57035E+002	1.86323E+002	1.60434E+000	1.05736E+000	1.13050E+004	2.33132E+003	1.00000E+000	1.03000E+002	6.80000E+001	1.25140E+004	1.69636E+000	3.31430E+001	1.50890E-002	9.94458E-003	1.15191E-001	5.06573E-002	2.74100E+003	3.56989E+002	1.86328E+002	1.45202E-002	1.45202E-002	6.53653E+005	5.10000E+001	1.40000E+001	0.00000E+000	2.04704E+002	3.64203E+002	5.86782E+002	1.00000E+002	1.97381E+000	4.46359E-002	0.00000E+000	5.25344E+002	2.44181E+000	9.24409E-001	3.00685E+002	3.61558E+002	6.50830E+002	5.17714E+002	3.65273E-001	8.12680E-001	2.05502E-001	2.34098E+002	1.64947E+001	1.90892E-001	2.26468E+002	3.37581E+001
2.52673E+002	9.82631E+002	3.56937E+002	1.86313E+002	1.63369E+000	1.09155E+000	1.05550E+004	1.34631E+003	1.00000E+000	1.04000E+002	1.10000E+002	1.26510E+004	1.78325E+000	3.13469E+001	1.59015E-002	1.06247E-002	1.16503E-001	5.26753E-002	2.74100E+003	3.56989E+002	1.86328E+002	1.45202E-002	1.45202E-002	6.53653E+005	5.10000E+001	1.50000E+001	0.00000E+000	1.65514E+002	3.34924E+002	5.01799E+002	1.00000E+002	1.71243E+000	3.87868E-002	0.00000E+000	5.28778E+002	2.48916E+000	9.38489E-001	3.00685E+002	3.61558E+002	6.50830E+002	5.17790E+002	3.65273E-001	8.12680E-001	1.98931E-001	2.37532E+002	3.12680E+001	1.90892E-001	2.26545E+002	3.38270E+001
2.64331E+002	9.91974E+002	3.56956E+002	1.86270E+002	1.52765E+000	1.10335E+000	1.00370E+004	1.46833E+003	1.00000E+000	1.06000E+002	3.45000E+002	1.29100E+004	1.68553E+000	3.14956E+001	1.52483E-002	1.10131E-002	1.19294E-001	6.27485E-002	2.74100E+003	3.56988E+002	1.86328E+002	1.45202E-002	1.45202E-002	6.53653E+005	5.10000E+001	1.60000E+001	0.00000E+000	2.19915E+002	3.04385E+002	5.33476E+002	1.00000E+002	1.79971E+000	3.11500E-002	0.00000E+000	5.20624E+002	2.77511E+000	8.63236E-001	3.00685E+002	3.61558E+002	6.50830E+002	5.18004E+002	3.65273E-001	8.12680E-001	1.61268E-001	2.29379E+002	8.36190E+001	1.90892E-001	2.26759E+002	3.40448E+001
2.56913E+002	1.09727E+003	3.57000E+002	1.86378E+002	1.58028E+000	1.08859E+000	1.13410E+004	2.00764E+003	1.00000E+000	1.07000E+002	1.09000E+002	1.30020E+004	1.72027E+000	3.31251E+001	1.48391E-002	1.02220E-002	1.27734E-001	6.11171E-002	2.74100E+003	3.56988E+002	1.86328E+002	1.45202E-002	1.45202E-002	6.53653E+005	5.10000E+001	1.70000E+001	0.00000E+000	2.20439E+002	3.26780E+002	5.88122E+002	1.00000E+002	1.93799E+000	4.04132E-002	0.00000E+000	5.20775E+002	2.46697E+000	9.13528E-001	3.00685E+002	3.61558E+002	6.50830E+002	5.18105E+002	3.65273E-001	8.12680E-001	1.84232E-001	2.29529E+002	4.77642E+001	1.90892E-001	2.26860E+002	3.41442E+001
2.51588E+002	1.01409E+003	3.56952E+002	1.86331E+002	1.57685E+000	1.11063E+000	1.06230E+004	2.04035E+003	1.00000E+000	1.08000E+002	2.03000E+002	1.31400E+004	1.75131E+000	3.18448E+001	1.52992E-002	1.07758E-002	1.32421E-001	6.61870E-002	2.74100E+003	3.56988E+002	1.86328E+002	1.45202E-002	1.45202E-002	6.53653E+005	5.10000E+001	1.80000E+001	0.00000E+000	1.66740E+002	3.57776E+002	4.98050E+002	1.00000E+002	1.74452E+000	3.98280E-002	0.00000E+000	5.32180E+002	2.51467E+000	9.25992E-001	3.00685E+002	3.61558E+002	6.50830E+002	5.18175E+002	3.65273E-001	8.12680E-001	1.73478E-001	2.40935E+002	7.63574E+001	1.90892E-001	2.26929E+002	3.42118E+001
2.55436E+002	1.04212E+003	3.56949E+002	1.86382E+002	1.61136E+000	1.05629E+000	1.06260E+004	1.25033E+003	1.00000E+000	1.12000E+002	1.20000E+002	1.36160E+004	1.70207E+000	3.22818E+001	1.56318E-002	1.02471E-002	1.28567E-001	5.58512E-002	2.74100E+003	3.56988E+002	1.86328E+002	1.45202E-002	1.45202E-002	6.53653E+005	5.10000E+001	2.00000E+001	0.00000E+000	1.92152E+002	3.32530E+002	5.04799E+002	1.00000E+002	1.75251E+000	2.58047E-002	0.00000E+000	5.27659E+002	2.65458E+000	8.77061E-001	3.00685E+002	3.61558E+002	6.50830E+002	5.18260E+002	3.65273E-001	8.12680E-001	2.08074E-001	2.36413E+002	1.42875E+001	1.90892E-001	2.27014E+002	3.42939E+001
2.86070E+002	1.32915E+003	3.56945E+002	1.86321E+002	1.63319E+000	1.07333E+000	1.40430E+004	3.23405E+003	1.00000E+000	1.13000E+002	3.30000E+001	1.36740E+004	1.75294E+000	3.64575E+001	1.37818E-002	9.05737E-003	1.27903E-001	5.57134E-002	2.74100E+003	3.56988E+002	1.86328E+002	1.45202E-002	1.45202E-002	6.53653E+005	5.10000E+001	2.10000E+001	0.00000E+000	2.42647E+002	3.91095E+002	7.09754E+002	1.00000E+002	2.29973E+000	5.41862E-002	0.00000E+000	5.21544E+002	2.11791E+000	9.56256E-001	3.00685E+002	3.61558E+002	6.50830E+002	5.18274E+002	3.65273E-001	8.12680E-001	2.06856E-001	2.30299E+002	1.03168E+001	1.90892E-001	2.27028E+002	3.43108E+001
2.54083E+002	1.13133E+003	3.56960E+002	1.86322E+002	1.60973E+000	1.07122E+000	1.16620E+004	1.82399E+003	1.00000E+000	1.15000E+002	9.30000E+001	1.39650E+004	1.72438E+000	3.36353E+001	1.49062E-002	9.91954E-003	1.33526E-001	5.96477E-002	2.74100E+003	3.56988E+002	1.86328E+002	1.45202E-002	1.45202E-002	6.53653E+005	5.10000E+001	2.30000E+001	0.00000E+000	2.56599E+002	3.08880E+002	5.99401E+002	1.00000E+002	1.98184E+000	3.38094E-002	0.00000E+000	5.16527E+002	2.55789E+000	8.68848E-001	3.00685E+002	3.61558E+002	6.50830E+002	5.18284E+002	3.65273E-001	8.12680E-001	2.00867E-001	2.25281E+002	1.57022E+001	1.90892E-001	2.27039E+002	3.43225E+001
2.50946E+002	1.08226E+003	3.57022E+002	1.86335E+002	1.55195E+000	1.04524E+000	1.07070E+004	1.45792E+003	1.00000E+000	1.16000E+002	7.80000E+001	1.40780E+004	1.62216E+000	3.28978E+001	1.49984E-002	1.01014E-002	9.68155E-002	4.46243E-002	2.74100E+003	3.56988E+002	1.86329E+002	1.45202E-002	1.45202E-002	6.53653E+005	5.10000E+001	2.40000E+001	0.00000E+000	2.11712E+002	3.40745E+002	5.60206E+002	1.00000E+002	1.89656E+000	3.33140E-002	0.00000E+000	5.24373E+002	2.60042E+000	8.91938E-001	3.00685E+002	3.61558E+002	6.50830E+002	5.18254E+002	3.65273E-001	8.12680E-001	1.95100E-001	2.33128E+002	3.33712E+001	1.90892E-001	2.27008E+002	3.42963E+001
2.70772E+002	1.28397E+003	3.56999E+002	1.86415E+002	1.61087E+000	1.09616E+000	1.35840E+004	2.65871E+003	1.00000E+000	1.18000E+002	5.40000E+001	1.43060E+004	1.76577E+000	3.58325E+001	1.38212E-002	9.40505E-003	1.24943E-001	5.83125E-002	2.74100E+003	3.56989E+002	1.86328E+002	1.45202E-002	1.45202E-002	6.53653E+005	5.10000E+001	2.60000E+001	0.00000E+000	3.03487E+002	3.09602E+002	6.82251E+002	1.00000E+002	2.20384E+000	3.19929E-002	0.00000E+000	5.11521E+002	2.32434E+000	8.85927E-001	3.00685E+002	3.61558E+002	6.50830E+002	5.18209E+002	3.65273E-001	8.12680E-001	1.90136E-001	2.20275E+002	2.88126E+001	1.90892E-001	2.26964E+002	3.42459E+001
2.53871E+002	1.16075E+003	3.57002E+002	1.86393E+002	1.70649E+000	1.12658E+000	1.31810E+004	1.74237E+003	1.00000E+000	1.19000E+002	7.10000E+001	1.44420E+004	1.92250E+000	3.40697E+001	1.48638E-002	9.81269E-003	1.47714E-001	6.48447E-002	2.74100E+003	3.56989E+002	1.86327E+002	1.45202E-002	1.45202E-002	6.53653E+005	5.10000E+001	2.70000E+001	0.00000E+000	2.82006E+002	2.55778E+002	6.07462E+002	1.00000E+002	1.94685E+000	3.11449E-002	0.00000E+000	5.08460E+002	2.35334E+000	8.88285E-001	3.00685E+002	3.61558E+002	6.50830E+002	5.18192E+002	3.65273E-001	8.12680E-001	2.04693E-001	2.17215E+002	1.01589E+000	1.90892E-001	2.26946E+002	3.42300E+001
2.87604E+002	1.30439E+003	3.56965E+002	1.86396E+002	1.56697E+000	1.08046E+000	1.34190E+004	2.70330E+003	1.00000E+000	1.20000E+002	3.00000E+001	1.45290E+004	1.69305E+000	3.61164E+001	1.35270E-002	9.32711E-003	1.11350E-001	5.34214E-002	2.74100E+003	3.56989E+002	1.86327E+002	1.45202E-002	1.45202E-002	6.53653E+005	5.10000E+001	2.80000E+001	0.00000E+000	3.22049E+002	3.17568E+002	6.78326E+002	1.00000E+002	2.23635E+000	3.97547E-002	0.00000E+000	5.11368E+002	2.45379E+000	8.44333E-001	3.00685E+002	3.61558E+002	6.50830E+002	5.18185E+002	3.65273E-001	8.12680E-001	1.83770E-001	2.20122E+002	3.91056E+001	1.90892E-001	2.26939E+002	3.42198E+001
2.80378E+002	1.26133E+003	3.56964E+002	1.86302E+002	1.62760E+000	1.07962E+000	1.33750E+004	1.95954E+003	1.00000E+000	1.21000E+002	3.60000E+001	1.46630E+004	1.75718E+000	3.55152E+001	1.40734E-002	9.33517E-003	1.15817E-001	5.14915E-002	2.74100E+003	3.56989E+002	1.86327E+002	1.45202E-002	1.45202E-002	6.53653E+005	5.10000E+001	2.90000E+001	0.00000E+000	3.05801E+002	3.23841E+002	6.37177E+002	1.00000E+002	2.14706E+000	3.53877E-002	0.00000E+000	5.14077E+002	2.54466E+000	8.15520E-001	3.00685E+002	3.61558E+002	6.50830E+002	5.18175E+002	3.65273E-001	8.12680E-001	2.02416E-001	2.22831E+002	1.05830E+001	1.90892E-001	2.26929E+002	3.42142E+001
2.94353E+002	1.24653E+003	3.57034E+002	1.86303E+002	1.62033E+000	1.05993E+000	1.29640E+004	3.08183E+003	1.00000E+000	1.22000E+002	3.30000E+001	1.47770E+004	1.71744E+000	3.53063E+001	1.42309E-002	9.30913E-003	1.18363E-001	5.11951E-002	2.74100E+003	3.56989E+002	1.86327E+002	1.45202E-002	1.45202E-002	6.53653E+005	5.10000E+001	3.00000E+001	0.00000E+000	3.05987E+002	3.04016E+002	6.74503E+002	1.00000E+002	2.18402E+000	3.96910E-002	0.00000E+000	5.10935E+002	2.39977E+000	8.78359E-001	3.00685E+002	3.61558E+002	6.50830E+002	5.18175E+002	3.65273E-001	8.12680E-001	2.09081E-001	2.19690E+002	-4.20163E+000	1.90892E-001	2.26929E+002	3.42201E+001
2.79926E+002	1.20660E+003	3.56991E+002	1.86305E+002	1.56855E+000	1.05861E+000	1.21840E+004	3.18093E+003	1.00000E+000	1.23000E+002	4.50000E+001	1.49150E+004	1.66048E+000	3.47361E+001	1.42103E-002	9.59046E-003	1.10780E-001	5.10129E-002	2.74100E+003	3.56989E+002	1.86327E+002	1.45202E-002	1.45202E-002	6.53653E+005	5.10000E+001	3.10000E+001	0.00000E+000	2.74966E+002	3.15824E+002	6.02594E+002	1.00000E+002	2.02557E+000	5.55689E-002	0.00000E+000	5.16051E+002	2.61025E+000	8.32980E-001	3.00685E+002	3.61558E+002	6.50830E+002	5.18143E+002	3.65273E-001	8.12680E-001	1.94106E-001	2.24806E+002	2.67212E+001	1.90892E-001	2.26897E+002	3.41846E+001
2.81869E+002	1.21598E+003	3.57070E+002	1.86348E+002	1.53401E+000	1.05288E+000	1.20140E+004	2.42573E+003	1.00000E+000	1.24000E+002	4.20000E+001	1.50360E+004	1.61513E+000	3.48709E+001	1.39954E-002	9.60584E-003	9.51248E-002	4.54215E-002	2.74100E+003	3.56990E+002	1.86327E+002	1.45202E-002	1.45202E-002	6.53653E+005	5.10000E+001	3.20000E+001	0.00000E+000	3.21391E+002	3.14805E+002	6.04170E+002	1.00000E+002	2.09381E+000	3.26432E-002	0.00000E+000	5.12987E+002	2.89851E+000	7.55427E-001	3.00685E+002	3.61558E+002	6.50830E+002	5.18126E+002	3.65273E-001	8.12680E-001	1.85987E-001	2.21742E+002	3.71213E+001	1.90892E-001	2.26881E+002	3.41724E+001
2.75079E+002	1.29605E+003	3.57021E+002	1.86367E+002	1.55140E+000	1.06838E+000	1.30990E+004	2.18020E+003	1.00000E+000	1.25000E+002	3.10000E+001	1.51380E+004	1.65748E+000	3.60007E+001	1.35551E-002	9.33485E-003	9.57652E-002	4.59804E-002	2.74100E+003	3.56990E+002	1.86327E+002	1.45202E-002	1.45202E-002	6.53653E+005	5.10000E+001	3.30000E+001	0.00000E+000	3.40130E+002	3.11807E+002	6.80204E+002	1.00000E+002	2.25652E+000	2.67781E-002	0.00000E+000	5.09565E+002	2.54326E+000	8.24520E-001	3.00685E+002	3.61558E+002	6.50830E+002	5.18099E+002	3.65273E-001	8.12680E-001	1.84372E-001	2.18319E+002	3.63289E+001	1.90892E-001	2.26853E+002	3.41399E+001
3.03399E+002	1.22742E+003	3.56967E+002	1.86249E+002	1.57215E+000	1.03707E+000	1.21940E+004	4.24221E+003	1.00000E+000	1.27000E+002	3.90000E+001	1.53900E+004	1.63043E+000	3.50346E+001	1.42371E-002	9.39150E-003	1.18103E-001	5.19345E-002	2.74100E+003	3.56990E+002	1.86327E+002	1.45202E-002	1.45202E-002	6.53653E+005	5.10000E+001	3.40000E+001	0.00000E+000	2.74078E+002	3.08543E+002	6.79047E+002	1.00000E+002	2.15375E+000	1.00864E-001	0.00000E+000	5.12951E+002	2.33153E+000	9.32176E-001	3.00685E+002	3.61558E+002	6.50830E+002	5.18092E+002	3.65273E-001	8.12680E-001	2.05074E-001	2.21706E+002	4.84620E+000	1.90892E-001	2.26847E+002	3.41346E+001
3.02609E+002	1.15751E+003	3.56842E+002	1.86268E+002	1.53981E+000	1.02050E+000	1.11520E+004	6.15685E+003	1.00000E+000	1.28000E+002	4.90000E+001	1.55260E+004	1.57138E+000	3.40222E+001	1.45811E-002	9.66355E-003	1.30340E-001	5.77637E-002	2.74100E+003	3.56990E+002	1.86327E+002	1.45202E-002	1.45202E-002	6.53653E+005	5.10000E+001	3.50000E+001	0.00000E+000	2.86119E+002	2.75977E+002	6.47347E+002	1.00000E+002	2.05944E+000	1.64935E-001	0.00000E+000	5.09591E+002	2.50202E+000	9.08332E-001	3.00685E+002	3.61558E+002	6.50830E+002	5.18078E+002	3.65273E-001	8.12680E-001	2.02832E-001	2.18346E+002	5.36985E+000	1.90892E-001	2.26833E+002	3.41093E+001
3.07319E+002	1.21350E+003	3.56938E+002	1.86317E+002	1.49727E+000	9.98073E-001	1.11410E+004	5.56699E+003	1.00000E+000	1.29000E+002	4.50000E+001	1.56600E+004	1.49438E+000	3.48353E+001	1.41852E-002	9.45584E-003	1.17621E-001	5.28029E-002	2.74100E+003	3.56991E+002	1.86327E+002	1.45202E-002	1.45202E-002	6.53653E+005	5.10000E+001	3.60000E+001	0.00000E+000	2.81479E+002	2.96510E+002	6.62817E+002	1.00000E+002	2.11481E+000	1.30472E-001	0.00000E+000	5.11685E+002	2.49123E+000	9.12716E-001	3.00685E+002	3.61558E+002	6.50830E+002	5.18068E+002	3.65273E-001	8.12680E-001	2.00050E-001	2.20439E+002	1.22598E+001	1.90892E-001	2.26822E+002	3.41041E+001
2.58184E+002	1.16044E+003	3.57013E+002	1.86346E+002	1.66448E+000	1.09432E+000	1.27210E+004	2.40888E+003	1.00000E+000	1.30000E+002	5.40000E+001	1.57900E+004	1.82148E+000	3.40653E+001	1.47577E-002	9.70254E-003	1.30314E-001	5.68547E-002	2.74100E+003	3.56991E+002	1.86327E+002	1.45202E-002	1.45202E-002	6.53653E+005	5.10000E+001	3.70000E+001	0.00000E+000	2.74711E+002	2.88172E+002	6.22421E+002	1.00000E+002	2.01678E+000	4.92896E-002	0.00000E+000	5.12162E+002	2.40777E+000	8.83764E-001	3.00685E+002	3.61558E+002	6.50830E+002	5.18076E+002	3.65273E-001	8.12680E-001	2.06668E-001	2.20917E+002	1.27049E+000	1.90892E-001	2.26831E+002	3.41175E+001
2.65459E+002	1.29910E+003	3.56982E+002	1.86277E+002	1.59884E+000	1.05727E+000	1.33060E+004	2.04781E+003	1.00000E+000	1.31000E+002	3.30000E+001	1.58930E+004	1.69040E+000	3.60430E+001	1.38606E-002	9.16560E-003	1.14783E-001	5.07193E-002	2.74100E+003	3.56991E+002	1.86327E+002	1.45202E-002	1.45202E-002	6.53653E+005	5.10000E+001	3.80000E+001	0.00000E+000	2.89074E+002	3.31551E+002	6.86945E+002	1.00000E+002	2.22750E+000	3.86124E-002	0.00000E+000	5.14294E+002	2.32507E+000	8.94852E-001	3.00685E+002	3.61558E+002	6.50830E+002	5.18093E+002	3.65273E-001	8.12680E-001	2.03897E-001	2.23049E+002	8.23804E+000	1.90892E-001	2.26847E+002	3.41350E+001
3.03103E+002	1.13717E+003	3.56898E+002	1.86261E+002	1.62304E+000	1.00484E+000	1.12640E+004	5.98982E+003	1.00000E+000	1.32000E+002	5.60000E+001	1.60270E+004	1.63091E+000	3.37220E+001	1.52927E-002	9.46787E-003	1.46784E-001	5.68142E-002	2.74100E+003	3.56991E+002	1.86327E+002	1.45202E-002	1.45202E-002	6.53653E+005	5.10000E+001	3.90000E+001	0.00000E+000	2.77688E+002	2.71963E+002	6.25288E+002	1.00000E+002	1.99995E+000	1.54024E-001	0.00000E+000	5.10120E+002	2.51329E+000	8.99751E-001	3.00685E+002	3.61558E+002	6.50830E+002	5.18094E+002	3.65273E-001	8.12680E-001	2.35246E-001	2.18875E+002	-5.34327E+001	1.90892E-001	2.26848E+002	3.41296E+001
2.64371E+002	1.13900E+003	3.57003E+002	1.86274E+002	1.62964E+000	1.10106E+000	1.23430E+004	2.34493E+003	1.00000E+000	1.34000E+002	5.20000E+001	1.62680E+004	1.79432E+000	3.37490E+001	1.46683E-002	9.91058E-003	1.19972E-001	5.53072E-002	2.74100E+003	3.56991E+002	1.86328E+002	1.45202E-002	1.45202E-002	6.53653E+005	5.10000E+001	4.00000E+001	0.00000E+000	2.90780E+002	2.64442E+002	6.06805E+002	1.00000E+002	1.97242E+000	4.79527E-002	0.00000E+000	5.08764E+002	2.50706E+000	8.61662E-001	3.00685E+002	3.61558E+002	6.50830E+002	5.18068E+002	3.65273E-001	8.12680E-001	1.93570E-001	2.17518E+002	2.03350E+001	1.90892E-001	2.26823E+002	3.41125E+001
3.04798E+002	1.09301E+003	3.56958E+002	1.86283E+002	1.47634E+000	9.74554E-001	9.67500E+003	5.75287E+003	1.00000E+000	1.35000E+002	5.90000E+001	1.63930E+004	1.43877E+000	3.30607E+001	1.50093E-002	9.90787E-003	1.33053E-001	5.85206E-002	2.74100E+003	3.56991E+002	1.86328E+002	1.45202E-002	1.45202E-002	6.53653E+005	5.10000E+001	4.10000E+001	0.00000E+000	2.74930E+002	2.64439E+002	5.81310E+002	1.00000E+002	1.90241E+000	1.57705E-001	0.00000E+000	5.10378E+002	2.85409E+000	8.54904E-001	3.00685E+002	3.61558E+002	6.50830E+002	5.18073E+002	3.65273E-001	8.12680E-001	2.04736E-001	2.19132E+002	2.85958E+000	1.90892E-001	2.26828E+002	3.41131E+001
2.81136E+002	1.38748E+003	3.56969E+002	1.86250E+002	1.52441E+000	1.06290E+000	1.37210E+004	2.68226E+003	1.00000E+000	1.36000E+002	2.80000E+001	1.64910E+004	1.62030E+000	3.72490E+001	1.30139E-002	9.07406E-003	9.97367E-002	4.89784E-002	2.74100E+003	3.56991E+002	1.86327E+002	1.45202E-002	1.45202E-002	6.53653E+005	5.10000E+001	4.20000E+001	0.00000E+000	3.87973E+002	2.90535E+002	7.26530E+002	1.00000E+002	2.37653E+000	2.71804E-002	0.00000E+000	5.03891E+002	2.45231E+000	8.35492E-001	3.00685E+002	3.61558E+002	6.50830E+002	5.18093E+002	3.65273E-001	8.12680E-001	1.78371E-001	2.12646E+002	4.03273E+001	1.90892E-001	2.26848E+002	3.41358E+001
2.66678E+002	1.18090E+003	3.57010E+002	1.86322E+002	1.57175E+000	1.06910E+000	1.20690E+004	2.35986E+003	1.00000E+000	1.37000E+002	4.90000E+001	1.66430E+004	1.68035E+000	3.43642E+001	1.43069E-002	9.73153E-003	1.10145E-001	5.15177E-002	2.74100E+003	3.56992E+002	1.86326E+002	1.45202E-002	1.45202E-002	6.53653E+005	5.10000E+001	4.30000E+001	0.00000E+000	3.03718E+002	2.47342E+002	6.35326E+002	1.00000E+002	2.01594E+000	4.45023E-002	0.00000E+000	5.05588E+002	2.42886E+000	8.99441E-001	3.00685E+002	3.61558E+002	6.50830E+002	5.18077E+002	3.65273E-001	8.12680E-001	1.90337E-001	2.14342E+002	2.25516E+001	1.90892E-001	2.26831E+002	3.41190E+001
2.67468E+002	1.22075E+003	3.57033E+002	1.86350E+002	1.59846E+000	1.11172E+000	1.31600E+004	2.48179E+003	1.00000E+000	1.38000E+002	4.20000E+001	1.67600E+004	1.77704E+000	3.49392E+001	1.39340E-002	9.69094E-003	1.00803E-001	4.93105E-002	2.74100E+003	3.56992E+002	1.86326E+002	1.45202E-002	1.45202E-002	6.53653E+005	5.10000E+001	4.40000E+001	0.00000E+000	3.72552E+002	2.42145E+002	6.49066E+002	1.00000E+002	2.13219E+000	3.77179E-002	0.00000E+000	5.00124E+002	2.54113E+000	8.23297E-001	3.00685E+002	3.61558E+002	6.50830E+002	5.18068E+002	3.65273E-001	8.12680E-001	1.79600E-001	2.08879E+002	3.45952E+001	1.90892E-001	2.26822E+002	3.41110E+001
2.73941E+002	1.09786E+003	3.56987E+002	1.86310E+002	1.61831E+000	1.07280E+000	1.15240E+004	2.73675E+003	1.00000E+000	1.39000E+002	6.00000E+001	1.69040E+004	1.73612E+000	3.31340E+001	1.50751E-002	9.99346E-003	1.25803E-001	5.58476E-002	2.74100E+003	3.56992E+002	1.86327E+002	1.45202E-002	1.45202E-002	6.53653E+005	5.10000E+001	4.50000E+001	0.00000E+000	2.93825E+002	2.19108E+002	5.89211E+002	1.00000E+002	1.87039E+000	6.88733E-002	0.00000E+000	5.03478E+002	2.50073E+000	8.94012E-001	3.00685E+002	3.61558E+002	6.50830E+002	5.18040E+002	3.65273E-001	8.12680E-001	2.02711E-001	2.12232E+002	-5.23972E-001	1.90892E-001	2.26794E+002	3.40810E+001
2.61794E+002	1.27078E+003	3.57072E+002	1.86365E+002	1.57024E+000	1.09796E+000	1.33480E+004	1.72417E+003	1.00000E+000	1.40000E+002	3.70000E+001	1.69980E+004	1.72406E+000	3.56481E+001	1.35912E-002	9.50342E-003	9.36664E-002	4.63569E-002	2.74100E+003	3.56992E+002	1.86327E+002	1.45202E-002	1.45202E-002	6.53653E+005	5.10000E+001	4.60000E+001	0.00000E+000	3.78064E+002	2.88466E+002	6.55098E+002	1.00000E+002	2.22680E+000	2.70498E-002	0.00000E+000	5.04802E+002	2.71920E+000	7.63945E-001	3.00685E+002	3.61558E+002	6.50830E+002	5.18059E+002	3.65273E-001	8.12680E-001	1.77001E-001	2.13556E+002	4.34218E+001	1.90892E-001	2.26813E+002	3.41043E+001
2.70105E+002	1.27222E+003	3.57015E+002	1.86331E+002	1.56821E+000	1.11267E+000	1.35020E+004	2.64511E+003	1.00000E+000	1.41000E+002	3.30000E+001	1.71150E+004	1.74490E+000	3.56682E+001	1.34960E-002	9.57564E-003	1.06974E-001	5.43226E-002	2.74100E+003	3.56992E+002	1.86326E+002	1.45202E-002	1.45202E-002	6.53653E+005	5.10000E+001	4.70000E+001	0.00000E+000	3.88303E+002	2.55794E+002	6.36678E+002	1.00000E+002	2.15427E+000	4.45565E-002	0.00000E+000	5.00347E+002	2.69193E+000	7.67269E-001	3.00685E+002	3.61558E+002	6.50830E+002	5.18030E+002	3.65273E-001	8.12680E-001	1.69922E-001	2.09102E+002	5.00838E+001	1.90892E-001	2.26784E+002	3.40724E+001
2.64491E+002	1.20353E+003	3.57082E+002	1.86377E+002	1.64193E+000	1.11738E+000	1.33500E+004	2.08956E+003	1.00000E+000	1.42000E+002	4.10000E+001	1.72470E+004	1.83466E+000	3.46919E+001	1.42106E-002	9.67077E-003	1.12689E-001	5.27213E-002	2.74100E+003	3.56992E+002	1.86326E+002	1.45202E-002	1.45202E-002	6.53653E+005	5.10000E+001	4.80000E+001	0.00000E+000	3.70665E+002	2.49495E+002	6.51070E+002	1.00000E+002	2.14515E+000	3.76231E-002	0.00000E+000	5.00999E+002	2.53920E+000	8.18039E-001	3.00685E+002	3.61558E+002	6.50830E+002	5.18015E+002	3.65273E-001	8.12680E-001	1.90101E-001	2.09753E+002	1.83576E+001	1.90892E-001	2.26769E+002	3.40604E+001
2.84829E+002	1.45198E+003	3.57087E+002	1.86374E+002	1.61079E+000	1.07513E+000	1.52660E+004	2.63193E+003	1.00000E+000	1.43000E+002	7.00000E+000	1.73550E+004	1.73181E+000	3.81049E+001	1.30370E-002	8.70157E-003	1.09251E-001	4.91527E-002	2.74100E+003	3.56992E+002	1.86326E+002	1.45202E-002	1.45202E-002	6.53653E+005	5.10000E+001	4.90000E+001	0.00000E+000	4.19463E+002	3.06449E+002	7.75649E+002	1.00000E+002	2.53871E+000	2.90356E-002	0.00000E+000	5.03161E+002	2.33115E+000	8.33256E-001	3.00685E+002	3.61558E+002	6.50830E+002	5.18010E+002	3.65273E-001	8.12680E-001	1.99434E-001	2.11916E+002	4.80219E+000	1.90892E-001	2.26764E+002	3.40563E+001
3.14323E+002	1.31167E+003	3.56962E+002	1.86368E+002	1.53226E+000	1.02473E+000	1.26040E+004	5.45946E+003	1.00000E+000	1.44000E+002	3.10000E+001	1.74860E+004	1.57016E+000	3.62171E+001	1.36483E-002	9.12760E-003	1.20662E-001	5.44477E-002	2.74100E+003	3.56991E+002	1.86325E+002	1.45202E-002	1.45202E-002	6.53653E+005	5.10000E+001	5.00000E+001	0.00000E+000	3.91721E+002	2.63718E+002	7.20805E+002	1.00000E+002	2.32764E+000	1.02186E-001	0.00000E+000	5.01020E+002	2.49421E+000	8.57085E-001	3.00685E+002	3.61558E+002	6.50830E+002	5.18012E+002	3.65273E-001	8.12680E-001	1.98487E-001	2.09775E+002	4.26817E+000	1.90892E-001	2.26767E+002	3.40484E+001
2.69129E+002	1.31858E+003	3.57036E+002	1.86391E+002	1.61337E+000	1.08236E+000	1.39530E+004	2.68981E+003	1.00000E+000	1.45000E+002	2.90000E+001	1.76040E+004	1.74626E+000	3.63122E+001	1.36584E-002	9.16304E-003	1.01426E-001	4.62116E-002	2.74100E+003	3.56991E+002	1.86325E+002	1.45202E-002	1.45202E-002	6.53653E+005	5.10000E+001	5.10000E+001	0.00000E+000	3.86262E+002	2.78427E+002	7.10563E+002	1.00000E+002	2.32480E+000	3.61633E-002	0.00000E+000	5.02815E+002	2.43776E+000	8.33464E-001	3.00685E+002	3.61558E+002	6.50830E+002	5.18020E+002	3.65273E-001	8.12680E-001	1.96981E-001	2.11570E+002	8.62921E+000	1.90892E-001	2.26775E+002	3.40616E+001
2.48819E+002	5.74758E+002	3.57105E+002	1.86460E+002	1.51029E+000	1.06713E+000	5.68300E+003	2.02993E+003	1.00000E+000	1.56000E+002	4.60000E+001	1.89340E+004	1.61167E+000	2.39741E+001	2.00342E-002	1.41555E-002	1.27110E-001	6.43350E-002	4.95900E+003	3.57082E+002	1.86453E+002	1.59016E-002	1.59016E-002	2.61932E+005	3.90000E+001	1.00000E+000	0.00000E+000	2.14267E+002	8.27446E+001	3.30524E+002	1.00000E+002	1.05508E+000	1.81802E-001	0.00000E+000	4.89610E+002	3.52761E+000	9.02489E-001	2.62826E+002	9.67704E+001	3.60114E+002	4.86405E+002	5.66502E-001	8.27781E-001	1.71943E-001	1.98365E+002	3.61994E+001	1.73066E-001	1.95159E+002	3.12345E+001
2.42531E+002	6.55225E+002	3.57028E+002	1.86417E+002	1.52895E+000	1.10213E+000	6.74700E+003	1.90112E+003	1.00000E+000	1.57000E+002	3.70000E+001	1.90420E+004	1.68510E+000	2.55974E+001	1.86139E-002	1.34176E-002	1.23373E-001	6.48502E-002	4.95900E+003	3.57082E+002	1.86453E+002	1.59016E-002	1.59016E-002	2.61932E+005	3.90000E+001	2.00000E+000	0.00000E+000	2.61547E+002	1.00100E+002	3.39697E+002	1.00000E+002	1.16856E+000	1.38509E-001	0.00000E+000	4.85816E+002	3.77524E+000	7.73947E-001	2.62826E+002	9.67704E+001	3.60114E+002	4.86549E+002	5.66502E-001	8.27781E-001	1.62224E-001	1.94570E+002	4.73612E+001	1.73066E-001	1.95304E+002	3.13748E+001
2.58320E+002	7.96747E+002	3.57170E+002	1.86441E+002	1.52647E+000	1.03372E+000	7.71500E+003	1.85732E+003	1.00000E+000	1.58000E+002	1.20000E+001	1.91500E+004	1.57795E+000	2.82267E+001	1.73789E-002	1.17689E-002	1.01943E-001	4.76426E-002	4.95900E+003	3.57082E+002	1.86453E+002	1.59016E-002	1.59016E-002	2.61932E+005	3.90000E+001	3.00000E+000	0.00000E+000	2.89408E+002	1.22258E+002	4.21459E+002	1.00000E+002	1.39603E+000	6.86941E-002	0.00000E+000	4.90240E+002	3.30241E+000	8.27393E-001	2.62826E+002	9.67704E+001	3.60114E+002	4.86723E+002	5.66502E-001	8.27781E-001	1.92466E-001	1.98994E+002	3.66607E+000	1.73066E-001	1.95478E+002	3.15598E+001
2.30669E+002	4.84737E+002	3.57008E+002	1.86428E+002	1.57415E+000	1.05517E+000	4.89700E+003	1.32418E+003	1.00000E+000	1.59000E+002	5.70000E+001	1.93030E+004	1.66100E+000	2.20167E+001	2.24947E-002	1.50785E-002	1.33439E-001	6.11116E-002	4.95900E+003	3.57082E+002	1.86453E+002	1.59016E-002	1.59016E-002	2.61932E+005	3.90000E+001	4.00000E+000	0.00000E+000	1.90569E+002	5.65025E+001	2.44485E+002	1.00000E+002	8.19056E-001	1.45812E-001	0.00000E+000	4.82301E+002	4.02729E+000	8.51596E-001	2.62826E+002	9.67704E+001	3.60114E+002	4.86887E+002	5.66502E-001	8.27781E-001	1.97379E-001	1.91056E+002	-1.25647E+001	1.73066E-001	1.95642E+002	3.17102E+001
2.34036E+002	6.89272E+002	3.57118E+002	1.86415E+002	1.60391E+000	1.06905E+000	7.18700E+003	1.34565E+003	1.00000E+000	1.60000E+002	2.90000E+001	1.94020E+004	1.71466E+000	2.62540E+001	1.89194E-002	1.26102E-002	1.14427E-001	5.17924E-002	4.95900E+003	3.57082E+002	1.86453E+002	1.59016E-002	1.59016E-002	2.61932E+005	3.90000E+001	5.00000E+000	0.00000E+000	2.37290E+002	1.08273E+002	3.84372E+002	1.00000E+002	1.22947E+000	8.18120E-002	0.00000E+000	4.93626E+002	3.19601E+000	8.85787E-001	2.62826E+002	9.67704E+001	3.60114E+002	4.87048E+002	5.66502E-001	8.27781E-001	2.00102E-001	2.02380E+002	-5.87754E+000	1.73066E-001	1.95802E+002	3.18811E+001
2.45918E+002	6.80494E+002	3.56978E+002	1.86397E+002	1.56986E+000	1.11825E+000	7.25700E+003	1.45772E+003	1.00000E+000	1.61000E+002	3.10000E+001	1.95190E+004	1.75549E+000	2.60863E+001	1.84282E-002	1.31268E-002	1.20711E-001	6.20108E-002	4.95900E+003	3.57082E+002	1.86453E+002	1.59016E-002	1.59016E-002	2.61932E+005	3.90000E+001	6.00000E+000	0.00000E+000	2.74847E+002	6.38577E+001	3.49410E+002	1.00000E+002	1.14663E+000	8.68373E-002	0.00000E+000	4.80064E+002	3.07190E+000	9.17119E-001	2.62826E+002	9.67704E+001	3.60114E+002	4.87234E+002	5.66502E-001	8.27781E-001	1.68004E-001	1.88818E+002	3.27637E+001	1.73066E-001	1.95989E+002	3.20567E+001
2.60969E+002	8.55171E+002	3.57169E+002	1.86540E+002	1.52339E+000	1.01671E+000	8.13100E+003	1.96508E+003	1.00000E+000	1.62000E+002	6.00000E+000	1.96190E+004	1.54884E+000	2.92433E+001	1.68942E-002	1.12752E-002	1.08219E-001	4.90200E-002	4.95900E+003	3.57082E+002	1.86452E+002	1.59016E-002	1.59016E-002	2.61932E+005	3.90000E+001	7.00000E+000	0.00000E+000	2.83280E+002	1.41026E+002	4.70996E+002	1.00000E+002	1.50936E+000	9.46003E-002	0.00000E+000	4.95867E+002	3.03405E+000	8.77236E-001	2.62826E+002	9.67704E+001	3.60114E+002	4.87416E+002	5.66502E-001	8.27781E-001	1.99474E-001	2.04622E+002	-2.56253E+000	1.73066E-001	1.96171E+002	3.22474E+001
2.57583E+002	8.20071E+002	3.57085E+002	1.86547E+002	1.57421E+000	1.09793E+000	8.63700E+003	1.92077E+003	1.00000E+000	1.63000E+002	6.00000E+000	1.97370E+004	1.72837E+000	2.86369E+001	1.69388E-002	1.18139E-002	1.06996E-001	5.28063E-002	4.95900E+003	3.57082E+002	1.86452E+002	1.59016E-002	1.59016E-002	2.61932E+005	3.90000E+001	8.00000E+000	0.00000E+000	3.20380E+002	1.23773E+002	4.09875E+002	1.00000E+002	1.42177E+000	9.51070E-002	0.00000E+000	4.86576E+002	3.40160E+000	7.59184E-001	2.62826E+002	9.67704E+001	3.60114E+002	4.87550E+002	5.66502E-001	8.27781E-001	1.78241E-001	1.95330E+002	2.32140E+001	1.73066E-001	1.96305E+002	3.23742E+001
2.38888E+002	6.78395E+002	3.57022E+002	1.86397E+002	1.61167E+000	1.17167E+000	7.75100E+003	1.57255E+003	1.00000E+000	1.65000E+002	3.10000E+001	2.00100E+004	1.88835E+000	2.60460E+001	1.83062E-002	1.33084E-002	1.21110E-001	6.47233E-002	4.95900E+003	3.57081E+002	1.86451E+002	1.59016E-002	1.59016E-002	2.61932E+005	3.90000E+001	1.00000E+001	0.00000E+000	2.65529E+002	1.20042E+002	3.44274E+002	1.00000E+002	1.21527E+000	9.88497E-002	0.00000E+000	4.90289E+002	3.83586E+000	7.10673E-001	2.62826E+002	9.67704E+001	3.60114E+002	4.87859E+002	5.66502E-001	8.27781E-001	1.58083E-001	1.99044E+002	5.80751E+001	1.73066E-001	1.96613E+002	3.26846E+001
2.43040E+002	6.64036E+002	3.57073E+002	1.86374E+002	1.55215E+000	1.08907E+000	6.85300E+003	1.96884E+003	1.00000E+000	1.66000E+002	2.80000E+001	2.01310E+004	1.69041E+000	2.57689E+001	1.87497E-002	1.31558E-002	1.25269E-001	6.24581E-002	4.95900E+003	3.57082E+002	1.86451E+002	1.59016E-002	1.59016E-002	2.61932E+005	3.90000E+001	1.10000E+001	0.00000E+000	2.46274E+002	9.65628E+001	3.69890E+002	1.00000E+002	1.19657E+000	1.51389E-001	0.00000E+000	4.90939E+002	3.30628E+000	8.76862E-001	2.62826E+002	9.67704E+001	3.60114E+002	4.88019E+002	5.66502E-001	8.27781E-001	1.75327E-001	1.99693E+002	3.22101E+001	1.73066E-001	1.96773E+002	3.28503E+001
2.34875E+002	5.93988E+002	3.57094E+002	1.86467E+002	1.53414E+000	1.10756E+000	6.17500E+003	1.66499E+003	1.00000E+000	1.67000E+002	3.90000E+001	2.02680E+004	1.69915E+000	2.43719E+001	1.95230E-002	1.40945E-002	1.09135E-001	5.78022E-002	4.95900E+003	3.57082E+002	1.86451E+002	1.59016E-002	1.59016E-002	2.61932E+005	3.90000E+001	1.20000E+001	0.00000E+000	2.52370E+002	8.19273E+001	2.95547E+002	1.00000E+002	1.04407E+000	1.20775E-001	0.00000E+000	4.81796E+002	4.02621E+000	7.58570E-001	2.62826E+002	9.67704E+001	3.60114E+002	4.88162E+002	5.66502E-001	8.27781E-001	1.61477E-001	1.90551E+002	4.44771E+001	1.73066E-001	1.96917E+002	3.29908E+001
2.43642E+002	6.43066E+002	3.56947E+002	1.86467E+002	1.60519E+000	1.08865E+000	6.79500E+003	1.99997E+003	1.00000E+000	1.68000E+002	3.90000E+001	2.03980E+004	1.74748E+000	2.53588E+001	1.94729E-002	1.32067E-002	1.44696E-001	6.73349E-002	4.95900E+003	3.57081E+002	1.86451E+002	1.59016E-002	1.59016E-002	2.61932E+005	3.90000E+001	1.30000E+001	0.00000E+000	2.48672E+002	7.15516E+001	3.41356E+002	1.00000E+002	1.10651E+000	1.59058E-001	0.00000E+000	4.85307E+002	3.20744E+000	9.07732E-001	2.62826E+002	9.67704E+001	3.60114E+002	4.88307E+002	5.66502E-001	8.27781E-001	1.91748E-001	1.94061E+002	-8.98656E-002	1.73066E-001	1.97062E+002	3.31232E+001
2.51375E+002	7.78535E+002	3.57154E+002	1.86439E+002	1.52937E+000	1.03665E+000	7.57000E+003	2.37689E+003	1.00000E+000	1.69000E+002	1.70000E+001	2.05070E+004	1.58543E+000	2.79022E+001	1.75778E-002	1.19148E-002	1.12424E-001	5.24804E-002	4.95900E+003	3.57081E+002	1.86451E+002	1.59016E-002	1.59016E-002	2.61932E+005	3.90000E+001	1.40000E+001	0.00000E+000	3.04714E+002	1.07940E+002	4.18022E+002	1.00000E+002	1.38842E+000	1.09161E-001	0.00000E+000	4.87928E+002	3.27704E+000	8.41747E-001	2.62826E+002	9.67704E+001	3.60114E+002	4.88454E+002	5.66502E-001	8.27781E-001	1.92016E-001	1.96683E+002	2.10521E+000	1.73066E-001	1.97209E+002	3.32895E+001
2.64741E+002	8.97438E+002	3.57151E+002	1.86433E+002	1.53560E+000	1.03794E+000	8.76700E+003	2.11029E+003	1.00000E+000	1.70000E+002	2.00000E+000	2.06170E+004	1.59386E+000	2.99573E+001	1.64003E-002	1.10853E-002	1.01081E-001	4.69854E-002	4.95900E+003	3.57081E+002	1.86451E+002	1.59016E-002	1.59016E-002	2.61932E+005	3.90000E+001	1.50000E+001	0.00000E+000	3.37883E+002	1.23884E+002	4.95559E+002	1.00000E+002	1.60561E+000	8.48274E-002	0.00000E+000	4.90107E+002	2.91058E+000	8.80654E-001	2.62826E+002	9.67704E+001	3.60114E+002	4.88626E+002	5.66502E-001	8.27781E-001	1.93377E-001	1.98861E+002	2.00737E+000	1.73066E-001	1.97381E+002	3.34612E+001
2.49515E+002	8.06389E+002	3.57101E+002	1.86494E+002	1.54837E+000	1.08524E+000	8.28300E+003	1.90267E+003	1.00000E+000	1.71000E+002	1.40000E+001	2.07540E+004	1.68036E+000	2.83970E+001	1.70130E-002	1.19243E-002	1.08900E-001	5.42454E-002	4.95900E+003	3.57081E+002	1.86451E+002	1.59016E-002	1.59016E-002	2.61932E+005	3.90000E+001	1.60000E+001	0.00000E+000	2.90300E+002	1.23857E+002	4.36376E+002	1.00000E+002	1.42750E+000	8.83001E-002	0.00000E+000	4.93060E+002	3.10600E+000	8.49017E-001	2.62826E+002	9.67704E+001	3.60114E+002	4.88793E+002	5.66502E-001	8.27781E-001	1.75854E-001	2.01814E+002	3.34950E+001	1.73066E-001	1.97547E+002	3.36207E+001
2.52536E+002	8.32531E+002	3.57154E+002	1.86494E+002	1.54445E+000	1.07130E+000	8.43400E+003	2.26716E+003	1.00000E+000	1.72000E+002	6.00000E+000	2.08680E+004	1.65457E+000	2.88536E+001	1.68173E-002	1.16652E-002	1.10758E-001	5.40253E-002	4.95900E+003	3.57081E+002	1.86451E+002	1.59016E-002	1.59016E-002	2.61932E+005	3.90000E+001	1.70000E+001	0.00000E+000	3.45608E+002	1.17279E+002	4.49014E+002	1.00000E+002	1.51995E+000	1.05630E-001	0.00000E+000	4.86443E+002	3.20165E+000	8.16245E-001	2.62826E+002	9.67704E+001	3.60114E+002	4.88989E+002	5.66502E-001	8.27781E-001	1.80886E-001	1.95198E+002	1.88525E+001	1.73066E-001	1.97743E+002	3.38210E+001
2.41341E+002	6.88477E+002	3.57139E+002	1.86443E+002	1.59276E+000	1.09366E+000	7.30400E+003	1.94378E+003	1.00000E+000	1.73000E+002	2.50000E+001	2.09910E+004	1.74194E+000	2.62388E+001	1.86367E-002	1.27968E-002	1.15195E-001	5.51892E-002	4.95900E+003	3.57081E+002	1.86450E+002	1.59016E-002	1.59016E-002	2.61932E+005	3.90000E+001	1.80000E+001	0.00000E+000	2.66915E+002	9.14546E+001	3.80035E+002	1.00000E+002	1.23678E+000	9.68986E-002	0.00000E+000	4.89085E+002	3.19024E+000	8.80253E-001	2.62826E+002	9.67704E+001	3.60114E+002	4.89165E+002	5.66502E-001	8.27781E-001	1.85784E-001	1.97839E+002	1.35520E+001	1.73066E-001	1.97919E+002	3.39982E+001
2.39450E+002	5.99919E+002	3.57018E+002	1.86455E+002	1.48400E+000	1.09184E+000	5.96400E+003	1.69325E+003	1.00000E+000	1.74000E+002	4.00000E+001	2.11360E+004	1.62029E+000	2.44932E+001	1.92161E-002	1.41381E-002	1.19598E-001	6.55248E-002	4.95900E+003	3.57080E+002	1.86449E+002	1.59016E-002	1.59016E-002	2.61932E+005	3.90000E+001	1.90000E+001	0.00000E+000	2.32681E+002	8.70430E+001	3.12318E+002	1.00000E+002	1.05501E+000	1.53911E-001	0.00000E+000	4.89077E+002	3.85183E+000	8.06817E-001	2.62826E+002	9.67704E+001	3.60114E+002	4.89340E+002	5.66502E-001	8.27781E-001	1.52244E-001	1.97832E+002	6.55238E+001	1.73066E-001	1.98094E+002	3.41623E+001
2.47916E+002	5.96926E+002	3.57052E+002	1.86484E+002	1.56778E+000	1.08425E+000	6.18200E+003	2.20228E+003	1.00000E+000	1.75000E+002	3.60000E+001	2.12530E+004	1.69987E+000	2.44321E+001	1.99398E-002	1.37901E-002	1.45728E-001	7.04867E-002	4.95900E+003	3.57080E+002	1.86449E+002	1.59016E-002	1.59016E-002	2.61932E+005	3.90000E+001	2.00000E+001	0.00000E+000	2.10681E+002	9.20537E+001	3.36357E+002	1.00000E+002	1.07587E+000	2.00190E-001	0.00000E+000	4.95172E+002	3.43444E+000	8.88774E-001	2.62826E+002	9.67704E+001	3.60114E+002	4.89523E+002	5.66502E-001	8.27781E-001	1.82323E-001	2.03926E+002	2.52558E+001	1.73066E-001	1.98277E+002	3.43466E+001
2.53255E+002	6.50577E+002	3.57045E+002	1.86475E+002	1.38015E+000	1.02949E+000	5.72400E+003	9.77258E+002	1.00000E+000	1.76000E+002	3.40000E+001	2.13770E+004	1.42084E+000	2.55064E+001	1.82422E-002	1.36073E-002	8.12770E-002	4.62360E-002	4.95900E+003	3.57080E+002	1.86449E+002	1.59016E-002	1.59016E-002	2.61932E+005	3.90000E+001	2.10000E+001	0.00000E+000	2.45863E+002	9.75861E+001	3.42827E+002	1.00000E+002	1.14761E+000	5.60851E-002	0.00000E+000	4.91299E+002	3.89118E+000	8.15230E-001	2.62826E+002	9.67704E+001	3.60114E+002	4.89723E+002	5.66502E-001	8.27781E-001	1.45526E-001	2.00054E+002	7.75308E+001	1.73066E-001	1.98477E+002	3.45464E+001
2.60610E+002	6.24421E+002	3.57048E+002	1.86444E+002	1.47608E+000	1.06901E+000	6.05500E+003	2.27591E+003	1.00000E+000	1.77000E+002	3.60000E+001	2.14980E+004	1.57794E+000	2.49884E+001	1.89693E-002	1.37381E-002	1.31117E-001	6.94961E-002	4.95900E+003	3.57080E+002	1.86449E+002	1.59016E-002	1.59016E-002	2.61932E+005	3.90000E+001	2.20000E+001	0.00000E+000	2.21772E+002	9.20114E+001	3.59112E+002	1.00000E+002	1.13387E+000	1.93606E-001	0.00000E+000	4.95012E+002	3.36324E+000	9.17058E-001	2.62826E+002	9.67704E+001	3.60114E+002	4.89940E+002	5.66502E-001	8.27781E-001	1.59942E-001	2.03766E+002	6.00069E+001	1.73066E-001	1.98695E+002	3.47661E+001
2.61209E+002	7.29254E+002	3.57056E+002	1.86459E+002	1.45033E+000	1.06241E+000	6.92200E+003	2.53752E+003	1.00000E+000	1.78000E+002	2.30000E+001	2.16040E+004	1.54084E+000	2.70047E+001	1.74322E-002	1.27695E-002	1.08750E-001	5.90757E-002	4.95900E+003	3.57080E+002	1.86449E+002	1.59016E-002	1.59016E-002	2.61932E+005	3.90000E+001	2.30000E+001	0.00000E+000	2.95833E+002	1.05290E+002	3.79798E+002	1.00000E+002	1.30062E+000	1.42648E-001	0.00000E+000	4.87949E+002	3.64622E+000	7.91138E-001	2.62826E+002	9.67704E+001	3.60114E+002	4.90143E+002	5.66502E-001	8.27781E-001	1.54383E-001	1.96704E+002	6.12433E+001	1.73066E-001	1.98898E+002	3.49689E+001
2.47448E+002	7.99800E+002	3.57104E+002	1.86461E+002	1.59802E+000	1.17796E+000	9.14500E+003	2.53194E+003	1.00000E+000	1.79000E+002	1.00000E+001	2.17310E+004	1.88239E+000	2.82807E+001	1.67105E-002	1.23179E-002	1.12910E-001	6.19706E-002	4.95900E+003	3.57080E+002	1.86448E+002	1.59016E-002	1.59016E-002	2.61932E+005	3.90000E+001	2.40000E+001	0.00000E+000	3.30799E+002	1.24463E+002	3.99325E+002	1.00000E+002	1.41843E+000	1.21564E-001	0.00000E+000	4.87239E+002	3.45747E+000	7.25874E-001	2.62826E+002	9.67704E+001	3.60114E+002	4.90336E+002	5.66502E-001	8.27781E-001	1.51320E-001	1.95993E+002	6.50498E+001	1.73066E-001	1.99091E+002	3.51657E+001
2.47395E+002	5.96493E+002	3.57070E+002	1.86530E+002	1.47258E+000	1.03348E+000	5.58500E+003	1.37924E+003	1.00000E+000	1.80000E+002	4.00000E+001	2.18740E+004	1.52189E+000	2.44232E+001	1.97046E-002	1.38290E-002	1.11788E-001	5.60421E-002	4.95900E+003	3.57080E+002	1.86448E+002	1.59016E-002	1.59016E-002	2.61932E+005	3.90000E+001	2.50000E+001	0.00000E+000	2.36928E+002	8.17381E+001	3.06736E+002	1.00000E+002	1.04217E+000	1.33384E-001	0.00000E+000	4.88118E+002	3.97425E+000	8.08062E-001	2.62826E+002	9.67704E+001	3.60114E+002	4.90531E+002	5.66502E-001	8.27781E-001	1.75214E-001	1.96872E+002	2.95609E+001	1.73066E-001	1.99286E+002	3.53547E+001
2.55284E+002	7.64505E+002	3.57019E+002	1.86459E+002	1.51728E+000	1.05008E+000	7.45400E+003	2.00476E+003	1.00000E+000	1.81000E+002	2.10000E+001	2.19790E+004	1.59327E+000	2.76497E+001	1.75740E-002	1.21627E-002	1.08923E-001	5.29941E-002	4.95900E+003	3.57079E+002	1.86448E+002	1.59016E-002	1.59016E-002	2.61932E+005	3.90000E+001	2.60000E+001	0.00000E+000	3.02895E+002	9.76914E+001	4.16843E+002	1.00000E+002	1.36691E+000	9.30542E-002	0.00000E+000	4.89070E+002	3.17846E+000	8.74580E-001	2.62826E+002	9.67704E+001	3.60114E+002	4.90734E+002	5.66502E-001	8.27781E-001	1.81975E-001	1.97824E+002	1.97149E+001	1.73066E-001	1.99489E+002	3.55570E+001
2.38776E+002	7.02535E+002	3.57067E+002	1.86487E+002	1.63902E+000	1.11037E+000	7.73200E+003	1.47711E+003	1.00000E+000	1.82000E+002	2.20000E+001	2.21020E+004	1.81991E+000	2.65054E+001	1.86396E-002	1.26276E-002	1.26903E-001	5.90556E-002	4.95900E+003	3.57079E+002	1.86448E+002	1.59016E-002	1.59016E-002	2.61932E+005	3.90000E+001	2.70000E+001	0.00000E+000	2.87504E+002	9.40153E+001	3.80657E+002	1.00000E+002	1.27181E+000	9.26327E-002	0.00000E+000	4.88404E+002	3.24064E+000	8.42238E-001	2.62826E+002	9.67704E+001	3.60114E+002	4.90918E+002	5.66502E-001	8.27781E-001	1.92279E-001	1.97158E+002	2.13165E+000	1.73066E-001	1.99672E+002	3.57430E+001
2.51530E+002	6.53010E+002	3.57044E+002	1.86468E+002	1.59276E+000	1.06957E+000	6.76000E+003	2.09769E+003	1.00000E+000	1.83000E+002	3.30000E+001	2.22250E+004	1.70357E+000	2.55541E+001	1.93721E-002	1.30088E-002	1.40644E-001	6.42313E-002	4.95900E+003	3.57079E+002	1.86447E+002	1.59016E-002	1.59016E-002	2.61932E+005	3.90000E+001	2.80000E+001	0.00000E+000	2.34803E+002	9.95968E+001	3.50027E+002	1.00000E+002	1.14824E+000	1.55006E-001	0.00000E+000	4.95136E+002	3.45678E+000	8.44435E-001	2.62826E+002	9.67704E+001	3.60114E+002	4.91116E+002	5.66502E-001	8.27781E-001	1.96515E-001	2.03890E+002	1.73707E+000	1.73066E-001	1.99870E+002	3.59398E+001
2.42274E+002	5.54284E+002	3.56920E+002	1.86382E+002	1.54833E+000	1.11145E+000	5.79700E+003	1.43671E+003	1.00000E+000	1.84000E+002	4.90000E+001	2.23610E+004	1.72089E+000	2.35432E+001	2.03358E-002	1.45978E-002	1.34890E-001	7.03263E-002	4.95900E+003	3.57079E+002	1.86446E+002	1.59016E-002	1.59016E-002	2.61932E+005	3.90000E+001	2.90000E+001	0.00000E+000	2.27824E+002	5.64081E+001	2.76331E+002	1.00000E+002	9.31533E-001	1.71519E-001	0.00000E+000	4.83138E+002	3.62516E+000	8.69525E-001	2.62826E+002	9.67704E+001	3.60114E+002	4.91306E+002	5.66502E-001	8.27781E-001	1.64255E-001	1.91893E+002	4.15880E+001	1.73066E-001	2.00060E+002	3.61235E+001
2.53348E+002	6.12307E+002	3.57100E+002	1.86349E+002	1.51361E+000	1.03382E+000	5.87800E+003	1.92419E+003	1.00000E+000	1.85000E+002	3.90000E+001	2.24770E+004	1.56480E+000	2.47448E+001	1.97423E-002	1.34844E-002	1.30147E-001	6.16041E-002	4.95900E+003	3.57078E+002	1.86446E+002	1.59016E-002	1.59016E-002	2.61932E+005	3.90000E+001	3.00000E+001	0.00000E+000	2.20221E+002	8.89401E+001	3.40692E+002	1.00000E+002	1.09257E+000	1.53612E-001	0.00000E+000	4.95410E+002	3.51687E+000	8.90103E-001	2.62826E+002	9.67704E+001	3.60114E+002	4.91503E+002	5.66502E-001	8.27781E-001	1.88340E-001	2.04165E+002	1.56829E+001	1.73066E-001	2.00258E+002	3.63383E+001
2.62341E+002	6.88558E+002	3.57147E+002	1.86414E+002	1.44853E+000	1.00994E+000	6.22000E+003	1.91106E+003	1.00000E+000	1.86000E+002	3.00000E+001	2.25860E+004	1.46292E+000	2.62404E+001	1.83667E-002	1.28056E-002	1.09651E-001	5.41868E-002	4.95900E+003	3.57078E+002	1.86446E+002	1.59016E-002	1.59016E-002	2.61932E+005	3.90000E+001	3.10000E+001	0.00000E+000	2.63554E+002	9.94220E+001	3.48010E+002	1.00000E+002	1.18572E+000	1.32219E-001	0.00000E+000	4.91163E+002	3.84450E+000	7.91545E-001	2.62826E+002	9.67704E+001	3.60114E+002	4.91705E+002	5.66502E-001	8.27781E-001	1.78399E-001	1.99917E+002	2.75605E+001	1.73066E-001	2.00460E+002	3.65409E+001
2.61711E+002	7.96638E+002	3.57166E+002	1.86456E+002	1.58418E+000	1.13243E+000	8.71300E+003	1.33382E+003	1.00000E+000	1.87000E+002	9.00000E+000	2.26900E+004	1.79398E+000	2.82248E+001	1.69715E-002	1.21319E-002	9.80443E-002	5.08888E-002	4.95900E+003	3.57078E+002	1.86446E+002	1.59016E-002	1.59016E-002	2.61932E+005	3.90000E+001	3.20000E+001	0.00000E+000	3.31636E+002	1.24318E+002	3.87303E+002	1.00000E+002	1.39718E+000	5.84060E-002	0.00000E+000	4.87698E+002	3.65604E+000	7.03262E-001	2.62826E+002	9.67704E+001	3.60114E+002	4.91910E+002	5.66502E-001	8.27781E-001	1.66291E-001	1.96452E+002	4.30477E+001	1.73066E-001	2.00664E+002	3.67452E+001
2.19925E+002	5.37669E+002	3.57155E+002	1.86425E+002	1.44626E+000	1.17281E+000	5.34300E+003	6.43386E+002	1.00000E+000	1.88000E+002	6.50000E+001	2.28480E+004	1.69619E+000	2.31877E+001	1.97858E-002	1.60448E-002	1.43628E-001	9.49646E-002	4.95900E+003	3.57078E+002	1.86445E+002	1.59016E-002	1.59016E-002	2.61932E+005	3.90000E+001	3.30000E+001	0.00000E+000	1.85307E+002	8.63400E+001	2.86894E+002	1.00000E+002	9.38500E-001	4.82080E-002	0.00000E+000	4.98436E+002	3.89873E+000	8.42163E-001	2.62826E+002	9.67704E+001	3.60114E+002	4.92137E+002	5.66502E-001	8.27781E-001	1.04407E-001	2.07190E+002	1.40748E+002	1.73066E-001	2.00891E+002	3.69725E+001
2.16237E+002	6.03480E+002	3.57118E+002	1.86517E+002	1.48338E+000	1.10120E+000	6.01600E+003	9.19840E+002	1.00000E+000	1.92000E+002	5.30000E+001	2.32990E+004	1.63350E+000	2.45658E+001	1.91249E-002	1.41975E-002	9.34008E-002	5.24419E-002	4.95900E+003	3.57077E+002	1.86444E+002	1.59016E-002	1.59016E-002	2.61932E+005	3.90000E+001	3.70000E+001	0.00000E+000	2.34980E+002	9.11271E+001	3.11496E+002	1.00000E+002	1.06346E+000	4.35136E-002	0.00000E+000	4.92910E+002	3.94333E+000	7.84683E-001	2.62826E+002	9.67704E+001	3.60114E+002	4.92903E+002	5.66502E-001	8.27781E-001	1.47869E-001	2.01665E+002	7.57551E+001	1.73066E-001	2.01657E+002	3.77310E+001
2.45281E+002	5.73945E+002	3.57164E+002	1.86434E+002	1.51106E+000	1.06983E+000	5.70000E+003	1.86208E+003	1.00000E+000	1.93000E+002	4.30000E+001	2.34090E+004	1.61658E+000	2.39571E+001	2.00145E-002	1.41702E-002	1.29462E-001	6.57498E-002	4.95900E+003	3.57076E+002	1.86444E+002	1.59016E-002	1.59016E-002	2.61932E+005	3.90000E+001	3.80000E+001	0.00000E+000	2.48334E+002	6.36834E+001	3.04666E+002	1.00000E+002	1.02537E+000	2.01158E-001	0.00000E+000	4.85637E+002	3.66900E+000	8.66414E-001	2.62826E+002	9.67704E+001	3.60114E+002	4.93107E+002	5.66502E-001	8.27781E-001	1.70962E-001	1.94391E+002	3.37625E+001	1.73066E-001	2.01862E+002	3.79434E+001
2.27845E+002	5.47817E+002	3.57134E+002	1.86465E+002	1.51430E+000	1.12908E+000	5.74500E+003	1.37475E+003	1.00000E+000	1.94000E+002	4.70000E+001	2.35450E+004	1.70976E+000	2.34055E+001	1.99787E-002	1.48963E-002	1.18163E-001	6.65178E-002	4.95900E+003	3.57076E+002	1.86443E+002	1.59016E-002	1.59016E-002	2.61932E+005	3.90000E+001	3.90000E+001	0.00000E+000	2.37471E+002	7.32452E+001	2.77809E+002	1.00000E+002	9.75631E-001	1.61730E-001	0.00000E+000	4.86243E+002	4.08111E+000	7.75869E-001	2.62826E+002	9.67704E+001	3.60114E+002	4.93319E+002	5.66502E-001	8.27781E-001	1.45730E-001	1.94998E+002	7.21887E+001	1.73066E-001	2.02074E+002	3.81515E+001
2.42571E+002	6.02770E+002	3.57073E+002	1.86502E+002	1.43537E+000	1.01740E+000	5.43300E+003	1.88059E+003	1.00000E+000	2.00000E+002	4.20000E+001	2.42640E+004	1.46034E+000	2.45514E+001	1.94735E-002	1.38029E-002	1.16459E-001	5.94155E-002	6.44800E+003	3.57112E+002	1.86509E+002	7.36729E-002	7.36729E-002	9.94300E+003	2.00000E+000	1.00000E+000	0.00000E+000	2.41263E+002	7.23723E+001	3.40486E+002	1.00000E+002	1.09555E+000	1.63090E-001	0.00000E+000	4.92670E+002	3.55887E+000	9.14912E-001	2.25882E+002	6.98777E+001	2.94025E+002	4.90846E+002	2.83777E+000	8.48154E-001	1.70410E-001	2.01425E+002	4.16452E+001	1.63457E-001	1.99600E+002	5.05182E+001
2.18764E+002	5.69600E+002	3.56527E+002	1.86686E+002	1.36096E+000	1.32673E+000	6.15100E+003	8.61747E+002	1.00000E+000	2.17000E+002	6.00000E+001	2.62930E+004	1.80562E+000	2.38663E+001	1.73529E-002	1.69164E-002	1.03983E-001	9.88971E-002	7.02200E+003	3.56564E+002	1.86719E+002	2.42162E-002	2.42162E-002	7.49580E+004	1.10000E+001	1.00000E+000	0.00000E+000	3.12660E+002	2.55274E+002	2.25392E+001	0.00000E+000	9.08940E-001	7.60346E-002	0.00000E+000	3.56463E+002	3.19628E+000	9.57401E-001	5.14198E+002	4.07279E+002	2.50585E+001	3.58258E+002	8.76303E-001	1.00034E+000	1.27360E-002	6.52172E+001	1.08304E+002	2.50035E-002	6.70129E+001	9.61009E+001
2.26827E+002	5.95943E+002	3.56510E+002	1.86658E+002	1.28329E+000	1.23038E+000	5.70100E+003	6.56167E+002	1.00000E+000	2.18000E+002	6.30000E+001	2.64170E+004	1.57893E+000	2.44119E+001	1.69961E-002	1.62953E-002	8.58499E-002	7.90673E-002	7.02200E+003	3.56565E+002	1.86719E+002	2.42162E-002	2.42162E-002	7.49580E+004	1.10000E+001	2.00000E+000	0.00000E+000	3.30614E+002	2.56022E+002	5.21437E+001	0.00000E+000	9.90795E-001	6.04151E-002	0.00000E+000	3.57965E+002	4.09940E+000	7.75381E-001	5.14198E+002	4.07279E+002	2.50585E+001	3.58147E+002	8.76303E-001	1.00034E+000	2.10494E-002	6.67194E+001	1.00329E+002	2.50035E-002	6.69018E+001	9.59898E+001
2.15032E+002	4.23977E+002	3.56550E+002	1.86792E+002	1.30674E+000	1.29095E+000	4.33000E+003	9.02596E+002	1.00000E+000	2.19000E+002	9.90000E+001	2.65740E+004	1.68693E+000	2.05907E+001	1.98584E-002	1.96184E-002	1.01935E-001	9.95376E-002	7.02200E+003	3.56565E+002	1.86719E+002	2.42162E-002	2.42162E-002	7.49580E+004	1.10000E+001	3.00000E+000	0.00000E+000	2.48384E+002	1.70923E+002	3.53551E+001	0.00000E+000	7.02386E-001	1.24242E-001	0.00000E+000	3.64849E+002	4.64915E+000	7.84502E-001	5.14198E+002	4.07279E+002	2.50585E+001	3.58026E+002	8.76303E-001	1.00034E+000	6.07927E-003	7.36035E+001	1.24257E+002	2.50035E-002	6.67802E+001	9.58649E+001
3.07121E+002	6.17385E+002	3.56573E+002	1.86660E+002	1.05637E+000	1.01450E+000	4.15200E+003	7.14856E+003	1.00000E+000	2.22000E+002	3.80000E+001	2.69010E+004	1.07168E+000	2.48472E+001	1.63940E-002	1.57442E-002	1.49722E-001	1.38169E-001	7.02200E+003	3.56566E+002	1.86719E+002	2.42162E-002	2.42162E-002	7.49580E+004	1.10000E+001	4.00000E+000	0.00000E+000	3.36242E+002	2.82115E+002	1.00000E+000	0.00000E+000	9.46902E-001	7.45240E-001	0.00000E+000	3.55491E+002	3.35313E+000	1.11079E+000	5.14198E+002	4.07279E+002	2.50585E+001	3.57635E+002	8.76303E-001	1.00034E+000	2.02192E-002	6.42458E+001	9.88087E+001	2.50035E-002	6.63896E+001	9.54829E+001
2.13455E+002	4.55655E+002	3.56438E+002	1.86752E+002	1.37849E+000	1.25366E+000	4.71100E+003	5.39656E+002	1.00000E+000	2.23000E+002	1.02000E+002	2.70790E+004	1.72816E+000	2.13461E+001	2.00838E-002	1.82652E-002	1.08439E-001	9.00439E-002	7.02200E+003	3.56566E+002	1.86719E+002	2.42162E-002	2.42162E-002	7.49580E+004	1.10000E+001	5.00000E+000	0.00000E+000	2.57331E+002	1.89984E+002	6.93003E+001	3.00000E+002	8.09121E-001	2.81713E-002	0.00000E+000	3.58764E+002	6.21033E+000	5.63041E-001	5.14198E+002	4.07279E+002	2.50585E+001	3.57480E+002	8.76303E-001	1.00034E+000	4.74228E-002	6.75182E+001	7.06925E+001	2.50035E-002	6.62341E+001	9.53113E+001
3.36676E+002	1.06498E+003	3.56535E+002	1.86703E+002	1.09260E+000	1.09949E+000	8.02100E+003	9.66171E+003	1.00000E+000	2.25000E+002	0.00000E+000	2.72390E+004	1.20131E+000	3.26340E+001	1.21997E-002	1.22766E-002	9.82162E-002	9.94475E-002	7.02200E+003	3.56567E+002	1.86720E+002	2.42162E-002	2.42162E-002	7.49580E+004	1.10000E+001	6.00000E+000	0.00000E+000	5.98808E+002	4.68972E+002	1.96461E+001	0.00000E+000	1.66484E+000	3.44529E-001	0.00000E+000	3.57870E+002	2.59334E+000	1.03333E+000	5.14198E+002	4.07279E+002	2.50585E+001	3.57153E+002	8.76303E-001	1.00034E+000	-3.14233E-003	6.66247E+001	1.27757E+002	2.50035E-002	6.59079E+001	9.49958E+001
3.47772E+002	1.08793E+003	3.56579E+002	1.86738E+002	1.14931E+000	1.10468E+000	8.65100E+003	1.07995E+004	1.00000E+000	2.26000E+002	1.00000E+000	2.73620E+004	1.26962E+000	3.29837E+001	1.23568E-002	1.18769E-002	1.04546E-001	9.66467E-002	7.02200E+003	3.56567E+002	1.86719E+002	2.42162E-002	2.42162E-002	7.49580E+004	1.10000E+001	7.00000E+000	0.00000E+000	6.26942E+002	4.82786E+002	1.00000E+000	0.00000E+000	1.69348E+000	3.59382E-001	0.00000E+000	3.58821E+002	2.34091E+000	1.10228E+000	5.14198E+002	4.07279E+002	2.50585E+001	3.57025E+002	8.76303E-001	1.00034E+000	1.98045E-002	6.75756E+001	1.02609E+002	2.50035E-002	6.57800E+001	9.48699E+001
3.40606E+002	1.06789E+003	3.56624E+002	1.86727E+002	1.18446E+000	1.07844E+000	8.54000E+003	8.18448E+003	1.00000E+000	2.27000E+002	1.00000E+000	2.74770E+004	1.27736E+000	3.26786E+001	1.28171E-002	1.16699E-002	9.98171E-002	8.29093E-002	7.02200E+003	3.56567E+002	1.86719E+002	2.42162E-002	2.42162E-002	7.49580E+004	1.10000E+001	8.00000E+000	0.00000E+000	6.17553E+002	4.77690E+002	1.92779E+001	0.00000E+000	1.70542E+000	2.85498E-001	0.00000E+000	3.58180E+002	2.50881E+000	1.03518E+000	5.14198E+002	4.07279E+002	2.50585E+001	3.56853E+002	8.76303E-001	1.00034E+000	4.68493E-002	6.69343E+001	7.07955E+001	2.50035E-002	6.56078E+001	9.47022E+001
3.53613E+002	1.28166E+003	3.56602E+002	1.86718E+002	1.13749E+000	1.06214E+000	9.70600E+003	9.60621E+003	1.00000E+000	2.28000E+002	1.00000E+000	2.75840E+004	1.20817E+000	3.58003E+001	1.15459E-002	1.07810E-002	8.81544E-002	7.69737E-002	7.02200E+003	3.56567E+002	1.86719E+002	2.42162E-002	2.42162E-002	7.49580E+004	1.10000E+001	9.00000E+000	0.00000E+000	7.03484E+002	5.79415E+002	3.01680E+001	1.00000E+002	2.01536E+000	2.35135E-001	0.00000E+000	3.54906E+002	2.38734E+000	1.02041E+000	5.14198E+002	4.07279E+002	2.50585E+001	3.56722E+002	8.76303E-001	1.00034E+000	3.42565E-002	6.36606E+001	8.21254E+001	2.50035E-002	6.54767E+001	9.45697E+001
3.28490E+002	1.22421E+003	3.56603E+002	1.86740E+002	1.16484E+000	1.09636E+000	9.79000E+003	7.84650E+003	1.00000E+000	2.29000E+002	0.00000E+000	2.76920E+004	1.27708E+000	3.49887E+001	1.17726E-002	1.10806E-002	7.95182E-002	7.05582E-002	7.02200E+003	3.56567E+002	1.86719E+002	2.42162E-002	2.42162E-002	7.49580E+004	1.10000E+001	1.00000E+001	0.00000E+000	6.77917E+002	5.42739E+002	3.36903E+001	0.00000E+000	1.92520E+000	1.92190E-001	0.00000E+000	3.56025E+002	2.42509E+000	1.00021E+000	5.14198E+002	4.07279E+002	2.50585E+001	3.56559E+002	8.76303E-001	1.00034E+000	3.02815E-002	6.47795E+001	8.78179E+001	2.50035E-002	6.53132E+001	9.44050E+001
3.01422E+002	7.15628E+002	3.56596E+002	1.86727E+002	1.11367E+000	1.04150E+000	5.20500E+003	7.77809E+003	1.00000E+000	2.30000E+002	2.70000E+001	2.78240E+004	1.15990E+000	2.67512E+001	1.54365E-002	1.44361E-002	1.39139E-001	1.21814E-001	7.02200E+003	3.56568E+002	1.86719E+002	2.42162E-002	2.42162E-002	7.49580E+004	1.10000E+001	1.10000E+001	0.00000E+000	4.00764E+002	3.33850E+002	1.00000E+000	0.00000E+000	1.12434E+000	6.02980E-001	0.00000E+000	3.54566E+002	2.99539E+000	1.11057E+000	5.14198E+002	4.07279E+002	2.50585E+001	3.56379E+002	8.76303E-001	1.00034E+000	3.34866E-002	6.33207E+001	8.26717E+001	2.50035E-002	6.51330E+001	9.42249E+001
1.78443E+002	1.60776E+002	3.56466E+002	1.85943E+002	1.17101E+000	1.07661E+000	1.26800E+003	3.02740E+002	1.00000E+000	2.69000E+002	6.50000E+001	3.24490E+004	1.26072E+000	1.26798E+001	3.28852E-002	3.02342E-002	9.65678E-002	8.26228E-002	8.72900E+003	3.56390E+002	1.86071E+002	6.11632E-002	6.11632E-002	3.29900E+003	2.00000E+000	1.00000E+000	0.00000E+000	7.82415E+001	8.67994E+001	2.47746E+001	0.00000E+000	3.00189E-001	2.39851E-001	0.00000E+000	3.22969E+002	9.32901E+000	7.22463E-001	1.09132E+002	7.89756E+001	2.31231E+001	3.50432E+002	6.34467E+000	6.58584E-001	4.20003E-002	3.17236E+001	4.12568E+001	4.73922E-002	5.91870E+001	6.24401E+001
1.76547E+002	1.99062E+002	3.56343E+002	1.86151E+002	1.34895E+000	1.21965E+000	2.03100E+003	2.59784E+002	1.00000E+000	2.70000E+002	5.40000E+001	3.25670E+004	1.64524E+000	1.41089E+001	2.99323E-002	2.70633E-002	6.97032E-002	5.82820E-002	8.72900E+003	3.56390E+002	1.86071E+002	6.11632E-002	6.11632E-002	3.29900E+003	2.00000E+000	2.00000E+000	0.00000E+000	1.28417E+002	7.40911E+001	2.20920E+001	0.00000E+000	3.46916E-001	1.04001E-001	0.00000E+000	3.64341E+002	7.35383E+000	7.24173E-001	1.09132E+002	7.89756E+001	2.31231E+001	3.50171E+002	6.34467E+000	6.58584E-001	5.03378E-002	7.30952E+001	7.28799E+001	4.73922E-002	5.89250E+001	6.21571E+001
1.96133E+002	5.71699E+002	3.57366E+002	1.85984E+002	1.57040E+000	1.07004E+000	5.87800E+003	6.91514E+002	1.00000E+000	3.21000E+002	8.00000E+001	3.85440E+004	1.68039E+000	2.39102E+001	2.04831E-002	1.39568E-002	8.10911E-002	3.91616E-002	1.04970E+004	3.57263E+002	1.85932E+002	8.39671E-003	8.39671E-003	6.79795E+005	7.70000E+001	1.00000E+000	0.00000E+000	1.03782E+002	2.01249E+002	2.85143E+002	1.00000E+002	1.00493E+000	3.12086E-002	0.00000E+000	5.16105E+002	3.51353E+000	8.90950E-001	1.43126E+002	3.86356E+002	4.08853E+002	5.29553E+002	3.14912E-001	9.24343E-001	1.89497E-001	2.24860E+002	3.45081E+001	1.85003E-001	2.38308E+002	5.53388E+001
2.12741E+002	8.97481E+002	3.57349E+002	1.85924E+002	1.61547E+000	1.06762E+000	9.43200E+003	7.55086E+002	1.00000E+000	3.22000E+002	2.80000E+001	3.86110E+004	1.72470E+000	2.99580E+001	1.66340E-002	1.09929E-002	9.46467E-002	4.22459E-002	1.04970E+004	3.57264E+002	1.85932E+002	8.39671E-003	8.39671E-003	6.79795E+005	7.70000E+001	2.00000E+000	0.00000E+000	1.55159E+002	3.40880E+002	4.54112E+002	1.00000E+002	1.61904E+000	1.96790E-002	0.00000E+000	5.18926E+002	2.69873E+000	9.15693E-001	1.43126E+002	3.86356E+002	4.08853E+002	5.29292E+002	3.14912E-001	9.24343E-001	2.04188E-001	2.27680E+002	1.24119E+001	1.85003E-001	2.38046E+002	5.50789E+001
2.12828E+002	7.95731E+002	3.57375E+002	1.85976E+002	1.56460E+000	1.04105E+000	7.94100E+003	9.27480E+002	1.00000E+000	3.23000E+002	4.20000E+001	3.87320E+004	1.62883E+000	2.82087E+001	1.75576E-002	1.16825E-002	8.83457E-002	4.01876E-002	1.04970E+004	3.57264E+002	1.85932E+002	8.39671E-003	8.39671E-003	6.79795E+005	7.70000E+001	3.00000E+000	0.00000E+000	1.28341E+002	3.11821E+002	3.89491E+002	1.00000E+002	1.41351E+000	3.10351E-002	0.00000E+000	5.21652E+002	2.89241E+000	9.31139E-001	1.43126E+002	3.86356E+002	4.08853E+002	5.29005E+002	3.14912E-001	9.24343E-001	2.00927E-001	2.30406E+002	2.07758E+001	1.85003E-001	2.37759E+002	5.47913E+001
2.04319E+002	8.43870E+002	3.57323E+002	1.85975E+002	1.58037E+000	1.08167E+000	8.81100E+003	9.27807E+002	1.00000E+000	3.24000E+002	3.00000E+001	3.88340E+004	1.70944E+000	2.90494E+001	1.68362E-002	1.15235E-002	9.07181E-002	4.34140E-002	1.04970E+004	3.57264E+002	1.85932E+002	8.39671E-003	8.39671E-003	6.79795E+005	7.70000E+001	4.00000E+000	0.00000E+000	1.45991E+002	2.95466E+002	4.38459E+002	1.00000E+002	1.50285E+000	2.47178E-002	0.00000E+000	5.13898E+002	2.73898E+000	9.33491E-001	1.43126E+002	3.86356E+002	4.08853E+002	5.28763E+002	3.14912E-001	9.24343E-001	1.87334E-001	2.22653E+002	3.58643E+001	1.85003E-001	2.37517E+002	5.45448E+001
2.03358E+002	9.08230E+002	3.57290E+002	1.85939E+002	1.59498E+000	1.10901E+000	9.79400E+003	9.89815E+002	1.00000E+000	3.25000E+002	2.80000E+001	3.89410E+004	1.76885E+000	3.01368E+001	1.61167E-002	1.12062E-002	8.87867E-002	4.37572E-002	1.04970E+004	3.57264E+002	1.85932E+002	8.39671E-003	8.39671E-003	6.79795E+005	7.70000E+001	5.00000E+000	0.00000E+000	1.69882E+002	3.52826E+002	4.57780E+002	1.00000E+002	1.66654E+000	3.01947E-002	0.00000E+000	5.18918E+002	2.75717E+000	8.79565E-001	1.43126E+002	3.86356E+002	4.08853E+002	5.28505E+002	3.14912E-001	9.24343E-001	1.79722E-001	2.27673E+002	5.32374E+001	1.85003E-001	2.37259E+002	5.42863E+001
2.12201E+002	9.11295E+002	3.57338E+002	1.85992E+002	1.61628E+000	1.10264E+000	9.88200E+003	1.06425E+003	1.00000E+000	3.26000E+002	2.60000E+001	3.90490E+004	1.78217E+000	3.01877E+001	1.62590E-002	1.10920E-002	9.61026E-002	4.55367E-002	1.04970E+004	3.57264E+002	1.85932E+002	8.39671E-003	8.39671E-003	6.79795E+005	7.70000E+001	6.00000E+000	0.00000E+000	1.49974E+002	3.47320E+002	4.63575E+002	1.00000E+002	1.63955E+000	2.03955E-002	0.00000E+000	5.18032E+002	2.57269E+000	9.38430E-001	1.43126E+002	3.86356E+002	4.08853E+002	5.28227E+002	3.14912E-001	9.24343E-001	1.88916E-001	2.26786E+002	3.73938E+001	1.85003E-001	2.36981E+002	5.40093E+001
2.16240E+002	7.78501E+002	3.57274E+002	1.85944E+002	1.63486E+000	1.04400E+000	8.07300E+003	1.45918E+003	1.00000E+000	3.27000E+002	3.90000E+001	3.91740E+004	1.70680E+000	2.79016E+001	1.81955E-002	1.16194E-002	1.18494E-001	4.92360E-002	1.04970E+004	3.57264E+002	1.85932E+002	8.39671E-003	8.39671E-003	6.79795E+005	7.70000E+001	7.00000E+000	0.00000E+000	1.27310E+002	3.08020E+002	3.89562E+002	1.00000E+002	1.40596E+000	5.66738E-002	0.00000E+000	5.20069E+002	2.85933E+000	9.34177E-001	1.43126E+002	3.86356E+002	4.08853E+002	5.27944E+002	3.14912E-001	9.24343E-001	2.20565E-001	2.28823E+002	-1.57354E+001	1.85003E-001	2.36698E+002	5.37236E+001
2.01191E+002	7.37112E+002	3.57317E+002	1.85997E+002	1.59312E+000	1.17511E+000	8.39800E+003	7.89623E+002	1.00000E+000	3.28000E+002	4.30000E+001	3.92950E+004	1.87209E+000	2.71498E+001	1.73845E-002	1.28230E-002	7.83479E-002	4.35836E-002	1.04970E+004	3.57264E+002	1.85932E+002	8.39671E-003	8.39671E-003	6.79795E+005	7.70000E+001	8.00000E+000	0.00000E+000	1.37922E+002	2.65477E+002	3.68878E+002	1.00000E+002	1.31369E+000	2.24061E-002	0.00000E+000	5.14905E+002	2.98380E+000	8.77717E-001	1.43126E+002	3.86356E+002	4.08853E+002	5.27657E+002	3.14912E-001	9.24343E-001	1.51005E-001	2.23659E+002	9.32195E+001	1.85003E-001	2.36412E+002	5.34377E+001
2.01967E+002	8.77106E+002	3.57234E+002	1.85969E+002	1.64613E+000	1.11910E+000	9.77800E+003	1.31913E+003	1.00000E+000	3.29000E+002	3.00000E+001	3.93980E+004	1.84220E+000	2.96160E+001	1.66471E-002	1.13174E-002	9.99430E-002	4.70106E-002	1.04970E+004	3.57264E+002	1.85932E+002	8.39671E-003	8.39671E-003	6.79795E+005	7.70000E+001	9.00000E+000	0.00000E+000	1.66222E+002	3.25129E+002	4.40405E+002	1.00000E+002	1.58399E+000	3.18733E-002	0.00000E+000	5.15765E+002	2.78197E+000	8.72435E-001	1.43126E+002	3.86356E+002	4.08853E+002	5.27422E+002	3.14912E-001	9.24343E-001	1.90590E-001	2.24519E+002	3.23448E+001	1.85003E-001	2.36176E+002	5.31965E+001
2.07845E+002	8.18790E+002	3.57278E+002	1.86004E+002	1.61218E+000	1.11297E+000	8.93400E+003	1.45819E+003	1.00000E+000	3.30000E+002	3.40000E+001	3.95110E+004	1.79430E+000	2.86145E+001	1.70566E-002	1.17749E-002	1.02021E-001	4.94413E-002	1.04970E+004	3.57264E+002	1.85932E+002	8.39671E-003	8.39671E-003	6.79795E+005	7.70000E+001	1.00000E+001	0.00000E+000	1.39076E+002	3.00413E+002	4.16358E+002	1.00000E+002	1.46007E+000	4.77330E-002	0.00000E+000	5.15167E+002	2.74000E+000	9.26697E-001	1.43126E+002	3.86356E+002	4.08853E+002	5.27148E+002	3.14912E-001	9.24343E-001	1.83189E-001	2.23921E+002	4.38929E+001	1.85003E-001	2.35903E+002	5.29253E+001
2.18031E+002	8.97181E+002	3.57318E+002	1.85923E+002	1.60572E+000	1.09542E+000	9.61700E+003	1.06076E+003	1.00000E+000	3.31000E+002	2.30000E+001	3.96150E+004	1.75893E+000	2.99530E+001	1.63738E-002	1.11702E-002	9.74756E-002	4.61753E-002	1.04970E+004	3.57264E+002	1.85933E+002	8.39671E-003	8.39671E-003	6.79795E+005	7.70000E+001	1.10000E+001	0.00000E+000	1.41139E+002	3.37293E+002	4.68767E+002	1.00000E+002	1.62005E+000	3.27253E-002	0.00000E+000	5.15270E+002	2.52611E+000	9.68811E-001	1.43126E+002	3.86356E+002	4.08853E+002	5.26861E+002	3.14912E-001	9.24343E-001	1.88922E-001	2.24024E+002	3.46224E+001	1.85003E-001	2.35615E+002	5.26451E+001
2.21114E+002	8.07856E+002	3.57231E+002	1.85968E+002	1.57435E+000	1.01945E+000	7.92200E+003	7.67832E+002	1.00000E+000	3.32000E+002	3.30000E+001	3.97410E+004	1.60497E+000	2.84228E+001	1.76882E-002	1.14538E-002	8.65527E-002	3.74528E-002	1.04970E+004	3.57265E+002	1.85933E+002	8.39671E-003	8.39671E-003	6.79795E+005	7.70000E+001	1.20000E+001	0.00000E+000	1.11135E+002	3.33493E+002	3.94056E+002	1.00000E+002	1.43245E+000	2.48652E-002	0.00000E+000	5.22095E+002	2.71373E+000	9.93635E-001	1.43126E+002	3.86356E+002	4.08853E+002	5.26582E+002	3.14912E-001	9.24343E-001	2.13930E-001	2.30850E+002	-1.65171E+000	1.85003E-001	2.35336E+002	5.23564E+001
2.19229E+002	7.66338E+002	3.57284E+002	1.85946E+002	1.60990E+000	1.12163E+000	8.42000E+003	7.32500E+002	1.00000E+000	3.33000E+002	3.50000E+001	3.98580E+004	1.80572E+000	2.76828E+001	1.75446E-002	1.22235E-002	9.32539E-002	4.61956E-002	1.04970E+004	3.57265E+002	1.85933E+002	8.39671E-003	8.39671E-003	6.79795E+005	7.70000E+001	1.30000E+001	0.00000E+000	1.31099E+002	2.73106E+002	4.10979E+002	1.00000E+002	1.39411E+000	3.24900E-002	0.00000E+000	5.11132E+002	2.74497E+000	9.52834E-001	1.43126E+002	3.86356E+002	4.08853E+002	5.26308E+002	3.14912E-001	9.24343E-001	1.78754E-001	2.19886E+002	4.69976E+001	1.85003E-001	2.35062E+002	5.20881E+001
2.08538E+002	8.51670E+002	3.57288E+002	1.85931E+002	1.62176E+000	1.07910E+000	9.06600E+003	8.72221E+002	1.00000E+000	3.34000E+002	3.20000E+001	3.99630E+004	1.75005E+000	2.91834E+001	1.70326E-002	1.13333E-002	9.72357E-002	4.39662E-002	1.04970E+004	3.57265E+002	1.85933E+002	8.39671E-003	8.39671E-003	6.79795E+005	7.70000E+001	1.40000E+001	0.00000E+000	1.45481E+002	3.42785E+002	4.27850E+002	1.00000E+002	1.55963E+000	2.11872E-002	0.00000E+000	5.18608E+002	2.74522E+000	9.18177E-001	1.43126E+002	3.86356E+002	4.08853E+002	5.26044E+002	3.14912E-001	9.24343E-001	2.00921E-001	2.27362E+002	1.77372E+001	1.85003E-001	2.34799E+002	5.18258E+001
2.14051E+002	8.94813E+002	3.57317E+002	1.85948E+002	1.58197E+000	1.11508E+000	9.63700E+003	1.39250E+003	1.00000E+000	3.35000E+002	2.30000E+001	4.00690E+004	1.76402E+000	2.99134E+001	1.61149E-002	1.13589E-002	1.00170E-001	5.04880E-002	1.04970E+004	3.57266E+002	1.85934E+002	8.39671E-003	8.39671E-003	6.79795E+005	7.70000E+001	1.50000E+001	0.00000E+000	1.72791E+002	3.65523E+002	4.43435E+002	1.00000E+002	1.66491E+000	4.87973E-002	0.00000E+000	5.19127E+002	2.84262E+000	8.60045E-001	1.43126E+002	3.86356E+002	4.08853E+002	5.25791E+002	3.14912E-001	9.24343E-001	1.73112E-001	2.27881E+002	6.39287E+001	1.85003E-001	2.34546E+002	5.15742E+001
2.05092E+002	8.06284E+002	3.57233E+002	1.85919E+002	1.65048E+000	1.07681E+000	8.68100E+003	7.19178E+002	1.00000E+000	3.36000E+002	3.60000E+001	4.01840E+004	1.77726E+000	2.83951E+001	1.77144E-002	1.15572E-002	1.00030E-001	4.35684E-002	1.04970E+004	3.57265E+002	1.85935E+002	8.39671E-003	8.39671E-003	6.79795E+005	7.70000E+001	1.60000E+001	0.00000E+000	1.53351E+002	3.31204E+002	3.86880E+002	1.00000E+002	1.47637E+000	2.94806E-002	0.00000E+000	5.20596E+002	3.01075E+000	8.55563E-001	1.43126E+002	3.86356E+002	4.08853E+002	5.25515E+002	3.14912E-001	9.24343E-001	2.10345E-001	2.29351E+002	3.25726E+000	1.85003E-001	2.34269E+002	5.12919E+001
2.09145E+002	8.59179E+002	3.57312E+002	1.85959E+002	1.61793E+000	1.10075E+000	9.31000E+003	1.17861E+003	1.00000E+000	3.37000E+002	2.90000E+001	4.02800E+004	1.78094E+000	2.93118E+001	1.67682E-002	1.14081E-002	1.03621E-001	4.87657E-002	1.04970E+004	3.57266E+002	1.85935E+002	8.39671E-003	8.39671E-003	6.79795E+005	7.70000E+001	1.70000E+001	0.00000E+000	1.82611E+002	3.41894E+002	4.30086E+002	1.00000E+002	1.61589E+000	4.06485E-002	0.00000E+000	5.16345E+002	3.04278E+000	8.17458E-001	1.43126E+002	3.86356E+002	4.08853E+002	5.25191E+002	3.14912E-001	9.24343E-001	1.90234E-001	2.25100E+002	3.35247E+001	1.85003E-001	2.33946E+002	5.09734E+001
2.08937E+002	7.93251E+002	3.57281E+002	1.85958E+002	1.57822E+000	1.07934E+000	8.25400E+003	9.31555E+002	1.00000E+000	3.38000E+002	3.80000E+001	4.03950E+004	1.70344E+000	2.81647E+001	1.73714E-002	1.18803E-002	8.75629E-002	4.19644E-002	1.04970E+004	3.57266E+002	1.85935E+002	8.39671E-003	8.39671E-003	6.79795E+005	7.70000E+001	1.80000E+001	0.00000E+000	1.43767E+002	3.01114E+002	4.09432E+002	1.00000E+002	1.45518E+000	3.10690E-002	0.00000E+000	5.13508E+002	2.92035E+000	9.04573E-001	1.43126E+002	3.86356E+002	4.08853E+002	5.24922E+002	3.14912E-001	9.24343E-001	1.87717E-001	2.22263E+002	3.48422E+001	1.85003E-001	2.33676E+002	5.07012E+001
1.99078E+002	7.38577E+002	3.57284E+002	1.85967E+002	1.59365E+000	1.10006E+000	7.89000E+003	7.13076E+002	1.00000E+000	3.39000E+002	4.70000E+001	4.05090E+004	1.75312E+000	2.71768E+001	1.79414E-002	1.23845E-002	9.52364E-002	4.63500E-002	1.04970E+004	3.57266E+002	1.85934E+002	8.39671E-003	8.39671E-003	6.79795E+005	7.70000E+001	1.90000E+001	0.00000E+000	1.42435E+002	2.90483E+002	3.75925E+002	1.00000E+002	1.37399E+000	2.61392E-002	0.00000E+000	5.15063E+002	3.10482E+000	8.70236E-001	1.43126E+002	3.86356E+002	4.08853E+002	5.24639E+002	3.14912E-001	9.24343E-001	1.83237E-001	2.23818E+002	4.37136E+001	1.85003E-001	2.33393E+002	5.04178E+001
2.12210E+002	8.63220E+002	3.57280E+002	1.85981E+002	1.51136E+000	1.09876E+000	8.80200E+003	8.26741E+002	1.00000E+000	3.40000E+002	3.00000E+001	4.05960E+004	1.66062E+000	2.93806E+001	1.61093E-002	1.17115E-002	8.20749E-002	4.42028E-002	1.04970E+004	3.57266E+002	1.85934E+002	8.39671E-003	8.39671E-003	6.79795E+005	7.70000E+001	2.00000E+001	0.00000E+000	1.43688E+002	3.58263E+002	4.27115E+002	1.00000E+002	1.58091E+000	3.02616E-002	0.00000E+000	5.19041E+002	2.76520E+000	9.25113E-001	1.43126E+002	3.86356E+002	4.08853E+002	5.24373E+002	3.14912E-001	9.24343E-001	1.58078E-001	2.27796E+002	8.68776E+001	1.85003E-001	2.33127E+002	5.01510E+001
2.17068E+002	8.20802E+002	3.57213E+002	1.85950E+002	1.58843E+000	1.05694E+000	8.40200E+003	8.16482E+002	1.00000E+000	3.41000E+002	3.90000E+001	4.07150E+004	1.67887E+000	2.86496E+001	1.73291E-002	1.15308E-002	1.04018E-001	4.69445E-002	1.04970E+004	3.57266E+002	1.85935E+002	8.39671E-003	8.39671E-003	6.79795E+005	7.70000E+001	2.10000E+001	0.00000E+000	1.44783E+002	3.32817E+002	4.04815E+002	1.00000E+002	1.49979E+000	3.31420E-002	0.00000E+000	5.17603E+002	2.91581E+000	8.97967E-001	1.43126E+002	3.86356E+002	4.08853E+002	5.24052E+002	3.14912E-001	9.24343E-001	2.00914E-001	2.26357E+002	1.67362E+001	1.85003E-001	2.32807E+002	4.98263E+001
2.07693E+002	8.99129E+002	3.57293E+002	1.85942E+002	1.58014E+000	1.08011E+000	9.37400E+003	8.16393E+002	1.00000E+000	3.42000E+002	2.70000E+001	4.08090E+004	1.70672E+000	2.99855E+001	1.63205E-002	1.11559E-002	8.26894E-002	3.95823E-002	1.04970E+004	3.57267E+002	1.85936E+002	8.39671E-003	8.39671E-003	6.79795E+005	7.70000E+001	2.20000E+001	0.00000E+000	1.48212E+002	3.71800E+002	4.35344E+002	1.00000E+002	1.62472E+000	2.29839E-002	0.00000E+000	5.19231E+002	2.68942E+000	9.21701E-001	1.43126E+002	3.86356E+002	4.08853E+002	5.23782E+002	3.14912E-001	9.24343E-001	1.87964E-001	2.27986E+002	4.01615E+001	1.85003E-001	2.32537E+002	4.95634E+001
2.01676E+002	7.67726E+002	3.57287E+002	1.85889E+002	1.61572E+000	1.09968E+000	8.30100E+003	7.26780E+002	1.00000E+000	3.43000E+002	4.00000E+001	4.09250E+004	1.77677E+000	2.77079E+001	1.77338E-002	1.20698E-002	8.93789E-002	4.24376E-002	1.04970E+004	3.57267E+002	1.85936E+002	8.39671E-003	8.39671E-003	6.79795E+005	7.70000E+001	2.30000E+001	0.00000E+000	1.47667E+002	3.26294E+002	3.53557E+002	1.00000E+002	1.39856E+000	2.43250E-002	0.00000E+000	5.22059E+002	3.12773E+000	8.42204E-001	1.43126E+002	3.86356E+002	4.08853E+002	5.23482E+002	3.14912E-001	9.24343E-001	1.90043E-001	2.30813E+002	3.95555E+001	1.85003E-001	2.32236E+002	4.92651E+001
2.16372E+002	8.94949E+002	3.57254E+002	1.85943E+002	1.51043E+000	1.02241E+000	8.49800E+003	1.19604E+003	1.00000E+000	3.44000E+002	3.30000E+001	4.10260E+004	1.54428E+000	2.99157E+001	1.63849E-002	1.10909E-002	8.51036E-002	3.99461E-002	1.04970E+004	3.57267E+002	1.85937E+002	8.39671E-003	8.39671E-003	6.79795E+005	7.70000E+001	2.40000E+001	0.00000E+000	1.24421E+002	3.66839E+002	4.51824E+002	1.00000E+002	1.61277E+000	4.05471E-002	0.00000E+000	5.16997E+002	2.60306E+000	1.00016E+000	1.43126E+002	3.86356E+002	4.08853E+002	5.23192E+002	3.14912E-001	9.24343E-001	1.92679E-001	2.25751E+002	3.00992E+001	1.85003E-001	2.31946E+002	4.89699E+001
2.02222E+002	8.80512E+002	3.57171E+002	1.85930E+002	1.48236E+000	1.09628E+000	8.79700E+003	1.01724E+003	1.00000E+000	3.45000E+002	3.30000E+001	4.11270E+004	1.62508E+000	2.96734E+001	1.58047E-002	1.16883E-002	8.25916E-002	4.59314E-002	1.04970E+004	3.57268E+002	1.85936E+002	8.39671E-003	8.39671E-003	6.79795E+005	7.70000E+001	2.50000E+001	0.00000E+000	1.38417E+002	3.52055E+002	4.43758E+002	1.00000E+002	1.59396E+000	3.35519E-002	0.00000E+000	5.15334E+002	2.68534E+000	9.52895E-001	1.43126E+002	3.86356E+002	4.08853E+002	5.22894E+002	3.14912E-001	9.24343E-001	1.49724E-001	2.24089E+002	9.55125E+001	1.85003E-001	2.31649E+002	4.86657E+001
1.90573E+002	6.81382E+002	3.57292E+002	1.85924E+002	1.64827E+000	1.14597E+000	7.79600E+003	7.93133E+002	1.00000E+000	3.46000E+002	5.70000E+001	4.12480E+004	1.88887E+000	2.61033E+001	1.86677E-002	1.29789E-002	1.08048E-001	5.31375E-002	1.04970E+004	3.57268E+002	1.85936E+002	8.39671E-003	8.39671E-003	6.79795E+005	7.70000E+001	2.60000E+001	0.00000E+000	1.32710E+002	2.84107E+002	3.30001E+002	1.00000E+002	1.26467E+000	3.94418E-002	0.00000E+000	5.17892E+002	3.19969E+000	8.49508E-001	1.43126E+002	3.86356E+002	4.08853E+002	5.22590E+002	3.14912E-001	9.24343E-001	1.79760E-001	2.26647E+002	5.21503E+001	1.85003E-001	2.31344E+002	4.83721E+001
1.94837E+002	7.21619E+002	3.57295E+002	1.85922E+002	1.53945E+000	1.05132E+000	7.16500E+003	1.08820E+003	1.00000E+000	3.47000E+002	5.40000E+001	4.13500E+004	1.61845E+000	2.68630E+001	1.81869E-002	1.24201E-002	8.81558E-002	4.22179E-002	1.04970E+004	3.57269E+002	1.85936E+002	8.39671E-003	8.39671E-003	6.79795E+005	7.70000E+001	2.70000E+001	0.00000E+000	1.07460E+002	3.12368E+002	3.50256E+002	1.00000E+002	1.31174E+000	4.20278E-002	0.00000E+000	5.19913E+002	2.93057E+000	9.67499E-001	1.43126E+002	3.86356E+002	4.08853E+002	5.22295E+002	3.14912E-001	9.24343E-001	1.88414E-001	2.28668E+002	4.01035E+001	1.85003E-001	2.31049E+002	4.80776E+001
1.88016E+002	7.29235E+002	3.57318E+002	1.85982E+002	1.56365E+000	1.09958E+000	7.66900E+003	6.98100E+002	1.00000E+000	3.48000E+002	5.30000E+001	4.14430E+004	1.71936E+000	2.70044E+001	1.78555E-002	1.25562E-002	8.00893E-002	4.07064E-002	1.04970E+004	3.57269E+002	1.85937E+002	8.39671E-003	8.39671E-003	6.79795E+005	7.70000E+001	2.80000E+001	0.00000E+000	1.17878E+002	3.21968E+002	3.30735E+002	1.00000E+002	1.30634E+000	2.04617E-002	0.00000E+000	5.23325E+002	2.96931E+000	9.22967E-001	1.43126E+002	3.86356E+002	4.08853E+002	5.21993E+002	3.14912E-001	9.24343E-001	1.74252E-001	2.32079E+002	6.63331E+001	1.85003E-001	2.30747E+002	4.77740E+001
1.90924E+002	7.65148E+002	3.57226E+002	1.85942E+002	1.58822E+000	1.05255E+000	7.80100E+003	8.09580E+002	1.00000E+000	3.49000E+002	5.10000E+001	4.15470E+004	1.67169E+000	2.76613E+001	1.79820E-002	1.19171E-002	9.15650E-002	4.13082E-002	1.04970E+004	3.57269E+002	1.85937E+002	8.39671E-003	8.39671E-003	6.79795E+005	7.70000E+001	2.90000E+001	0.00000E+000	1.06044E+002	3.52974E+002	3.55653E+002	1.00000E+002	1.38587E+000	2.79225E-002	0.00000E+000	5.23970E+002	2.72827E+000	9.95977E-001	1.43126E+002	3.86356E+002	4.08853E+002	5.21668E+002	3.14912E-001	9.24343E-001	2.02846E-001	2.32724E+002	1.97735E+001	1.85003E-001	2.30423E+002	4.74437E+001
2.02408E+002	9.81265E+002	3.57278E+002	1.85944E+002	1.58348E+000	1.06804E+000	1.01330E+004	9.84954E+002	1.00000E+000	3.50000E+002	2.30000E+001	4.16340E+004	1.69122E+000	3.13251E+001	1.57305E-002	1.06101E-002	9.14843E-002	4.24367E-002	1.04970E+004	3.57270E+002	1.85938E+002	8.39671E-003	8.39671E-003	6.79795E+005	7.70000E+001	3.00000E+001	0.00000E+000	1.51686E+002	4.09779E+002	4.90145E+002	1.00000E+002	1.79295E+000	2.50654E-002	0.00000E+000	5.16078E+002	2.48824E+000	9.58185E-001	1.43126E+002	3.86356E+002	4.08853E+002	5.21318E+002	3.14912E-001	9.24343E-001	1.94393E-001	2.24832E+002	2.63073E+001	1.85003E-001	2.30073E+002	4.70984E+001
1.94731E+002	9.47690E+002	3.57279E+002	1.85957E+002	1.54114E+000	1.09809E+000	9.82700E+003	1.15283E+003	1.00000E+000	3.51000E+002	3.10000E+001	4.17470E+004	1.69232E+000	3.07846E+001	1.55465E-002	1.10771E-002	8.35707E-002	4.32147E-002	1.04970E+004	3.57270E+002	1.85938E+002	8.39671E-003	8.39671E-003	6.79795E+005	7.70000E+001	3.10000E+001	0.00000E+000	2.08012E+002	4.26564E+002	4.31979E+002	1.00000E+002	1.79406E+000	2.54685E-002	0.00000E+000	5.22722E+002	3.07269E+000	7.87919E-001	1.43126E+002	3.86356E+002	4.08853E+002	5.21014E+002	3.14912E-001	9.24343E-001	1.67872E-001	2.31477E+002	7.56734E+001	1.85003E-001	2.29768E+002	4.67932E+001
2.01963E+002	9.21919E+002	3.57288E+002	1.85971E+002	1.53654E+000	1.06583E+000	9.25700E+003	1.14913E+003	1.00000E+000	3.52000E+002	3.50000E+001	4.18590E+004	1.63770E+000	3.03631E+001	1.59702E-002	1.10778E-002	8.12455E-002	3.99943E-002	1.04970E+004	3.57271E+002	1.85938E+002	8.39671E-003	8.39671E-003	6.79795E+005	7.70000E+001	3.20000E+001	0.00000E+000	1.27480E+002	4.05029E+002	4.29660E+002	1.00000E+002	1.63846E+000	2.21098E-002	0.00000E+000	5.20787E+002	2.52493E+000	9.87932E-001	1.43126E+002	3.86356E+002	4.08853E+002	5.20702E+002	3.14912E-001	9.24343E-001	1.80875E-001	2.29541E+002	5.32512E+001	1.85003E-001	2.29456E+002	4.64810E+001
1.81271E+002	7.32252E+002	3.57287E+002	1.85924E+002	1.59330E+000	1.05975E+000	7.54500E+003	4.92703E+002	1.00000E+000	3.53000E+002	5.20000E+001	4.19780E+004	1.68850E+000	2.70602E+001	1.83429E-002	1.22004E-002	8.89602E-002	4.05142E-002	1.04970E+004	3.57271E+002	1.85938E+002	8.39671E-003	8.39671E-003	6.79795E+005	7.70000E+001	3.30000E+001	0.00000E+000	9.46582E+001	3.49325E+002	3.24858E+002	1.00000E+002	1.30656E+000	2.24323E-002	0.00000E+000	5.26061E+002	2.69840E+000	1.02394E+000	1.43126E+002	3.86356E+002	4.08853E+002	5.20370E+002	3.14912E-001	9.24343E-001	2.01108E-001	2.34816E+002	2.48700E+001	1.85003E-001	2.29125E+002	4.61520E+001
1.60908E+002	5.06863E+002	3.57288E+002	1.85931E+002	1.69126E+000	1.15451E+000	5.96300E+003	3.53054E+002	1.00000E+000	3.54000E+002	3.85000E+002	4.21360E+004	1.95258E+000	2.25136E+001	2.19018E-002	1.49508E-002	1.16618E-001	5.55363E-002	1.04970E+004	3.57272E+002	1.85938E+002	8.39671E-003	8.39671E-003	6.79795E+005	7.70000E+001	3.40000E+001	0.00000E+000	9.51210E+001	2.19581E+002	2.32901E+002	1.00000E+002	9.25741E-001	4.03026E-002	0.00000E+000	5.19706E+002	3.62763E+000	8.56753E-001	1.43126E+002	3.86356E+002	4.08853E+002	5.20047E+002	3.14912E-001	9.24343E-001	1.88615E-001	2.28460E+002	3.95635E+001	1.85003E-001	2.28802E+002	4.58290E+001
1.78069E+002	6.67826E+002	3.57219E+002	1.85907E+002	1.50114E+000	1.04250E+000	6.42600E+003	4.16860E+002	1.00000E+000	3.55000E+002	5.60000E+001	4.21880E+004	1.56494E+000	2.58423E+001	1.87263E-002	1.30049E-002	8.35988E-002	4.15170E-002	1.04970E+004	3.57272E+002	1.85938E+002	8.39671E-003	8.39671E-003	6.79795E+005	7.70000E+001	3.50000E+001	0.00000E+000	9.62680E+001	3.04070E+002	3.13700E+002	1.00000E+002	1.21449E+000	2.17802E-002	0.00000E+000	5.20994E+002	3.05305E+000	9.80634E-001	1.43126E+002	3.86356E+002	4.08853E+002	5.19730E+002	3.14912E-001	9.24343E-001	1.80307E-001	2.29748E+002	5.43686E+001	1.85003E-001	2.28484E+002	4.55064E+001
1.83546E+002	5.93874E+002	3.57225E+002	1.85882E+002	1.55082E+000	9.93529E-001	5.60500E+003	1.16300E+003	1.00000E+000	3.56000E+002	6.70000E+001	4.22980E+004	1.54079E+000	2.43695E+001	2.07145E-002	1.32707E-002	1.10229E-001	4.65146E-002	1.04970E+004	3.57272E+002	1.85939E+002	8.39671E-003	8.39671E-003	6.79795E+005	7.70000E+001	3.60000E+001	0.00000E+000	7.66525E+001	2.82970E+002	2.86385E+002	1.00000E+002	1.10129E+000	5.31785E-002	0.00000E+000	5.21557E+002	3.10558E+000	1.03224E+000	1.43126E+002	3.86356E+002	4.08853E+002	5.19395E+002	3.14912E-001	9.24343E-001	2.19032E-001	2.30312E+002	-1.14372E+001	1.85003E-001	2.28149E+002	4.51735E+001
1.75810E+002	5.49268E+002	3.57367E+002	1.85896E+002	1.57022E+000	1.02908E+000	5.43600E+003	6.81688E+002	1.00000E+000	3.57000E+002	7.90000E+001	4.24040E+004	1.61589E+000	2.34365E+001	2.12972E-002	1.39576E-002	1.04630E-001	4.63037E-002	1.04970E+004	3.57273E+002	1.85939E+002	8.39671E-003	8.39671E-003	6.79795E+005	7.70000E+001	3.70000E+001	0.00000E+000	7.99701E+001	2.63887E+002	2.32119E+002	1.00000E+002	9.74653E-001	3.54583E-002	0.00000E+000	5.27224E+002	3.31870E+000	9.80852E-001	1.43126E+002	3.86356E+002	4.08853E+002	5.19090E+002	3.14912E-001	9.24343E-001	2.08187E-001	2.35978E+002	1.37134E+001	1.85003E-001	2.27845E+002	4.48804E+001
1.72589E+002	6.15909E+002	3.57135E+002	1.85900E+002	1.55437E+000	1.06424E+000	6.18800E+003	7.57473E+002	1.00000E+000	3.58000E+002	6.10000E+001	4.24960E+004	1.65422E+000	2.48175E+001	1.97596E-002	1.35289E-002	1.17139E-001	5.58906E-002	1.04970E+004	3.57273E+002	1.85939E+002	8.39671E-003	8.39671E-003	6.79795E+005	7.70000E+001	3.80000E+001	0.00000E+000	1.09806E+002	2.68915E+002	2.83416E+002	1.00000E+002	1.12073E+000	3.55522E-002	0.00000E+000	5.18825E+002	3.45975E+000	8.81844E-001	1.43126E+002	3.86356E+002	4.08853E+002	5.18777E+002	3.14912E-001	9.24343E-001	1.87171E-001	2.27579E+002	4.10466E+001	1.85003E-001	2.27532E+002	4.45474E+001
1.75577E+002	6.04295E+002	3.57261E+002	1.85935E+002	1.58717E+000	1.00214E+000	5.86900E+003	6.62428E+002	1.00000E+000	3.59000E+002	6.30000E+001	4.25940E+004	1.59056E+000	2.45824E+001	2.07177E-002	1.30811E-002	9.30867E-002	3.86354E-002	1.04970E+004	3.57273E+002	1.85939E+002	8.39671E-003	8.39671E-003	6.79795E+005	7.70000E+001	3.90000E+001	0.00000E+000	6.79557E+001	2.85539E+002	2.75424E+002	1.00000E+002	1.07267E+000	2.03434E-002	0.00000E+000	5.22608E+002	2.93237E+000	1.06834E+000	1.43126E+002	3.86356E+002	4.08853E+002	5.18446E+002	3.14912E-001	9.24343E-001	2.25940E-001	2.31362E+002	-2.31750E+001	1.85003E-001	2.27200E+002	4.42249E+001
1.71485E+002	6.30968E+002	3.57225E+002	1.85901E+002	1.65070E+000	1.11080E+000	7.00300E+003	6.38212E+002	1.00000E+000	3.60000E+002	5.90000E+001	4.26820E+004	1.83361E+000	2.51191E+001	1.97254E-002	1.32738E-002	1.03917E-001	4.81745E-002	1.04970E+004	3.57274E+002	1.85939E+002	8.39671E-003	8.39671E-003	6.79795E+005	7.70000E+001	4.00000E+001	0.00000E+000	1.07063E+002	2.89089E+002	2.73683E+002	1.00000E+002	1.13167E+000	3.76055E-002	0.00000E+000	5.23133E+002	3.16909E+000	9.04971E-001	1.43126E+002	3.86356E+002	4.08853E+002	5.18117E+002	3.14912E-001	9.24343E-001	1.95509E-001	2.31887E+002	3.14791E+001	1.85003E-001	2.26871E+002	4.38942E+001
1.84222E+002	7.48341E+002	3.57264E+002	1.85857E+002	1.47110E+000	1.07869E+000	7.32200E+003	7.51290E+002	1.00000E+000	3.61000E+002	4.90000E+001	4.27690E+004	1.58686E+000	2.73558E+001	1.71920E-002	1.26061E-002	7.12576E-002	3.93695E-002	1.04970E+004	3.57274E+002	1.85940E+002	8.39671E-003	8.39671E-003	6.79795E+005	7.70000E+001	4.10000E+001	0.00000E+000	1.37113E+002	3.48880E+002	3.16027E+002	1.00000E+002	1.35077E+000	2.35909E-002	0.00000E+000	5.24908E+002	3.21037E+000	8.73659E-001	1.43126E+002	3.86356E+002	4.08853E+002	5.17806E+002	3.14912E-001	9.24343E-001	1.53898E-001	2.33663E+002	9.89665E+001	1.85003E-001	2.26560E+002	4.35889E+001
1.98368E+002	8.13437E+002	3.57306E+002	1.85930E+002	1.51344E+000	1.05594E+000	7.99300E+003	7.58388E+002	1.00000E+000	3.62000E+002	4.60000E+001	4.28610E+004	1.59810E+000	2.85208E+001	1.69282E-002	1.18109E-002	7.77553E-002	3.88963E-002	1.04970E+004	3.57274E+002	1.85940E+002	8.39671E-003	8.39671E-003	6.79795E+005	7.70000E+001	4.20000E+001	0.00000E+000	1.30906E+002	3.67705E+002	3.62337E+002	1.00000E+002	1.45811E+000	2.47589E-002	0.00000E+000	5.20648E+002	2.89508E+000	9.27248E-001	1.43126E+002	3.86356E+002	4.08853E+002	5.17443E+002	3.14912E-001	9.24343E-001	1.78059E-001	2.29402E+002	5.76266E+001	1.85003E-001	2.26197E+002	4.32255E+001
2.02957E+002	8.37884E+002	3.57267E+002	1.85882E+002	1.52834E+000	1.09375E+000	8.59300E+003	1.32270E+003	1.00000E+000	3.63000E+002	4.00000E+001	4.29450E+004	1.67162E+000	2.89462E+001	1.64873E-002	1.17990E-002	9.12035E-002	4.75130E-002	1.04970E+004	3.57275E+002	1.85940E+002	8.39671E-003	8.39671E-003	6.79795E+005	7.70000E+001	4.30000E+001	0.00000E+000	1.53971E+002	3.80536E+002	3.82050E+002	1.00000E+002	1.54875E+000	4.27708E-002	0.00000E+000	5.19392E+002	2.95757E+000	8.75394E-001	1.43126E+002	3.86356E+002	4.08853E+002	5.17099E+002	3.14912E-001	9.24343E-001	1.65744E-001	2.28147E+002	7.56191E+001	1.85003E-001	2.25854E+002	4.28816E+001
1.97924E+002	9.31255E+002	3.57335E+002	1.85933E+002	1.63424E+000	1.09571E+000	1.01330E+004	1.62624E+003	1.00000E+000	3.64000E+002	2.80000E+001	4.30190E+004	1.79065E+000	3.05165E+001	1.62347E-002	1.08850E-002	1.10452E-001	5.03772E-002	1.04970E+004	3.57275E+002	1.85941E+002	8.39671E-003	8.39671E-003	6.79795E+005	7.70000E+001	4.40000E+001	0.00000E+000	1.73882E+002	4.08817E+002	4.36682E+002	1.00000E+002	1.72458E+000	5.59482E-002	0.00000E+000	5.16120E+002	2.75016E+000	8.66929E-001	1.43126E+002	3.86356E+002	4.08853E+002	5.16754E+002	3.14912E-001	9.24343E-001	1.97265E-001	2.24874E+002	2.15002E+001	1.85003E-001	2.25509E+002	4.25396E+001
2.10538E+002	1.00228E+003	3.57251E+002	1.85919E+002	1.61615E+000	1.12963E+000	1.11180E+004	1.10353E+003	1.00000E+000	3.65000E+002	1.10000E+001	4.31150E+004	1.82566E+000	3.16587E+001	1.53274E-002	1.07133E-002	9.60305E-002	4.76057E-002	1.04970E+004	3.57275E+002	1.85942E+002	8.39671E-003	8.39671E-003	6.79795E+005	7.70000E+001	4.50000E+001	0.00000E+000	1.78297E+002	4.66916E+002	4.58824E+002	1.00000E+002	1.86659E+000	3.73968E-002	0.00000E+000	5.19747E+002	2.53716E+000	8.97119E-001	1.43126E+002	3.86356E+002	4.08853E+002	5.16436E+002	3.14912E-001	9.24343E-001	1.77186E-001	2.28501E+002	5.81111E+001	1.85003E-001	2.25191E+002	4.22153E+001
2.16158E+002	1.05856E+003	3.57268E+002	1.85959E+002	1.58595E+000	1.09497E+000	1.12130E+004	1.32087E+003	1.00000E+000	3.66000E+002	5.00000E+000	4.32130E+004	1.73657E+000	3.25355E+001	1.49772E-002	1.03405E-002	8.80598E-002	4.27138E-002	1.04970E+004	3.57275E+002	1.85942E+002	8.39671E-003	8.39671E-003	6.79795E+005	7.70000E+001	4.60000E+001	0.00000E+000	1.56168E+002	4.77519E+002	4.96068E+002	1.00000E+002	1.92079E+000	2.62746E-002	0.00000E+000	5.16979E+002	2.33718E+000	9.69746E-001	1.43126E+002	3.86356E+002	4.08853E+002	5.16039E+002	3.14912E-001	9.24343E-001	1.83139E-001	2.25734E+002	4.57878E+001	1.85003E-001	2.24793E+002	4.18173E+001
2.28266E+002	1.11001E+003	3.57267E+002	1.85939E+002	1.50783E+000	1.05301E+000	1.08360E+004	1.62136E+003	1.00000E+000	3.67000E+002	3.00000E+000	4.33120E+004	1.58775E+000	3.33168E+001	1.44849E-002	1.01157E-002	7.83628E-002	3.89830E-002	1.04970E+004	3.57276E+002	1.85942E+002	8.39671E-003	8.39671E-003	6.79795E+005	7.70000E+001	4.70000E+001	0.00000E+000	1.67055E+002	5.14251E+002	5.14313E+002	1.00000E+002	2.03010E+000	3.01169E-002	0.00000E+000	5.18264E+002	2.38694E+000	9.65907E-001	1.43126E+002	3.86356E+002	4.08853E+002	5.15678E+002	3.14912E-001	9.24343E-001	1.77606E-001	2.27018E+002	5.59600E+001	1.85003E-001	2.24432E+002	4.14569E+001
2.26745E+002	1.01347E+003	3.57257E+002	1.85978E+002	1.59155E+000	1.07377E+000	1.05600E+004	1.55498E+003	1.00000E+000	3.68000E+002	3.00000E+000	4.34040E+004	1.70895E+000	3.18350E+001	1.54877E-002	1.04491E-002	9.60180E-002	4.44603E-002	1.04970E+004	3.57276E+002	1.85942E+002	8.39671E-003	8.39671E-003	6.79795E+005	7.70000E+001	4.80000E+001	0.00000E+000	1.60943E+002	4.56650E+002	4.60089E+002	1.00000E+002	1.82715E+000	3.49531E-002	0.00000E+000	5.17523E+002	2.49788E+000	9.34990E-001	1.43126E+002	3.86356E+002	4.08853E+002	5.15302E+002	3.14912E-001	9.24343E-001	1.94264E-001	2.26278E+002	2.79660E+001	1.85003E-001	2.24057E+002	4.10788E+001
2.25400E+002	9.28960E+002	3.57305E+002	1.85898E+002	1.48410E+000	1.04415E+000	8.87500E+003	1.40733E+003	1.00000E+000	3.69000E+002	1.00000E+001	4.35200E+004	1.54962E+000	3.04788E+001	1.57535E-002	1.10836E-002	8.48734E-002	4.28357E-002	1.04970E+004	3.57276E+002	1.85942E+002	8.39671E-003	8.39671E-003	6.79795E+005	7.70000E+001	4.90000E+001	0.00000E+000	1.22392E+002	4.12590E+002	4.35746E+002	1.00000E+002	1.65470E+000	3.66976E-002	0.00000E+000	5.15305E+002	2.52699E+000	1.00815E+000	1.43126E+002	3.86356E+002	4.08853E+002	5.14976E+002	3.14912E-001	9.24343E-001	1.74011E-001	2.24059E+002	5.86960E+001	1.85003E-001	2.23730E+002	4.07603E+001
2.10727E+002	7.86970E+002	3.57354E+002	1.85950E+002	1.60298E+000	1.09992E+000	8.45900E+003	8.83541E+002	1.00000E+000	3.70000E+002	2.80000E+001	4.36340E+004	1.76315E+000	2.80530E+001	1.74288E-002	1.19592E-002	9.37047E-002	4.50610E-002	1.04970E+004	3.57276E+002	1.85942E+002	8.39671E-003	8.39671E-003	6.79795E+005	7.70000E+001	5.00000E+001	0.00000E+000	1.12093E+002	3.61173E+002	3.41166E+002	1.00000E+002	1.38118E+000	2.13754E-002	0.00000E+000	5.19692E+002	2.67298E+000	9.76238E-001	1.43126E+002	3.86356E+002	4.08853E+002	5.14625E+002	3.14912E-001	9.24343E-001	1.86120E-001	2.28446E+002	4.36535E+001	1.85003E-001	2.23379E+002	4.04107E+001
2.22497E+002	8.53783E+002	3.57333E+002	1.85945E+002	1.52964E+000	1.05753E+000	8.48300E+003	8.27336E+002	1.00000E+000	3.71000E+002	1.90000E+001	4.37280E+004	1.61765E+000	2.92196E+001	1.66079E-002	1.14820E-002	8.08583E-002	3.96334E-002	1.04970E+004	3.57276E+002	1.85943E+002	8.39671E-003	8.39671E-003	6.79795E+005	7.70000E+001	5.10000E+001	0.00000E+000	1.27674E+002	3.59443E+002	4.20605E+002	1.00000E+002	1.54770E+000	2.93550E-002	0.00000E+000	5.10026E+002	2.69414E+000	9.67201E-001	1.43126E+002	3.86356E+002	4.08853E+002	5.14257E+002	3.14912E-001	9.24343E-001	1.82481E-001	2.18781E+002	3.99053E+001	1.85003E-001	2.23011E+002	4.00415E+001
2.20730E+002	8.70492E+002	3.57273E+002	1.85931E+002	1.51405E+000	1.08404E+000	8.77700E+003	9.55942E+002	1.00000E+000	3.72000E+002	1.70000E+001	4.38270E+004	1.64128E+000	2.95041E+001	1.61609E-002	1.15710E-002	8.42641E-002	4.40328E-002	1.04970E+004	3.57277E+002	1.85943E+002	8.39671E-003	8.39671E-003	6.79795E+005	7.70000E+001	5.20000E+001	0.00000E+000	1.35286E+002	3.70648E+002	4.11286E+002	1.00000E+002	1.55972E+000	2.90047E-002	0.00000E+000	5.11841E+002	2.72000E+000	9.41822E-001	1.43126E+002	3.86356E+002	4.08853E+002	5.13886E+002	3.14912E-001	9.24343E-001	1.65512E-001	2.20595E+002	6.84225E+001	1.85003E-001	2.22641E+002	3.96663E+001
2.21036E+002	8.76973E+002	3.57348E+002	1.85971E+002	1.54599E+000	1.06088E+000	8.82100E+003	1.19739E+003	1.00000E+000	3.73000E+002	1.70000E+001	4.39250E+004	1.64011E+000	2.96137E+001	1.64607E-002	1.12955E-002	8.17144E-002	3.94490E-002	1.04970E+004	3.57277E+002	1.85943E+002	8.39671E-003	8.39671E-003	6.79795E+005	7.70000E+001	5.30000E+001	0.00000E+000	1.29435E+002	3.73579E+002	4.11163E+002	1.00000E+002	1.55583E+000	3.31801E-002	0.00000E+000	5.11909E+002	2.66149E+000	9.60124E-001	1.43126E+002	3.86356E+002	4.08853E+002	5.13514E+002	3.14912E-001	9.24343E-001	1.86090E-001	2.20663E+002	3.59181E+001	1.85003E-001	2.22268E+002	3.92982E+001
2.17293E+002	8.94028E+002	3.57297E+002	1.85927E+002	1.55965E+000	1.10076E+000	9.39100E+003	7.55592E+002	1.00000E+000	3.74000E+002	1.10000E+001	4.40200E+004	1.71681E+000	2.99003E+001	1.60943E-002	1.13590E-002	8.27023E-002	4.20621E-002	1.04970E+004	3.57277E+002	1.85944E+002	8.39671E-003	8.39671E-003	6.79795E+005	7.70000E+001	5.40000E+001	0.00000E+000	1.57703E+002	3.99425E+002	4.11447E+002	1.00000E+002	1.63927E+000	2.78759E-002	0.00000E+000	5.14275E+002	2.77813E+000	8.91462E-001	1.43126E+002	3.86356E+002	4.08853E+002	5.13142E+002	3.14912E-001	9.24343E-001	1.72487E-001	2.23030E+002	6.00560E+001	1.85003E-001	2.21897E+002	3.89247E+001
2.18558E+002	7.86872E+002	3.57262E+002	1.85959E+002	1.58044E+000	1.05401E+000	8.00400E+003	7.68499E+002	1.00000E+000	3.75000E+002	2.60000E+001	4.41480E+004	1.66579E+000	2.80512E+001	1.76654E-002	1.17812E-002	9.75334E-002	4.43608E-002	1.04970E+004	3.57278E+002	1.85944E+002	8.39671E-003	8.39671E-003	6.79795E+005	7.70000E+001	5.50000E+001	0.00000E+000	1.35524E+002	3.48451E+002	3.62498E+002	1.00000E+002	1.43369E+000	3.71026E-002	0.00000E+000	5.13454E+002	2.98035E+000	9.00098E-001	1.43126E+002	3.86356E+002	4.08853E+002	5.12752E+002	3.14912E-001	9.24343E-001	1.99827E-001	2.22209E+002	1.44577E+001	1.85003E-001	2.21507E+002	3.85302E+001
2.19903E+002	8.98662E+002	3.57221E+002	1.85927E+002	1.56865E+000	1.06477E+000	9.16900E+003	1.04474E+003	1.00000E+000	3.76000E+002	1.40000E+001	4.42470E+004	1.67026E+000	2.99777E+001	1.63819E-002	1.11198E-002	8.81040E-002	4.15023E-002	1.04970E+004	3.57278E+002	1.85945E+002	8.39671E-003	8.39671E-003	6.79795E+005	7.70000E+001	5.60000E+001	0.00000E+000	1.30337E+002	4.37488E+002	3.83596E+002	1.00000E+002	1.61034E+000	3.25630E-002	0.00000E+000	5.20613E+002	2.53878E+000	9.87247E-001	1.43126E+002	3.86356E+002	4.08853E+002	5.12361E+002	3.14912E-001	9.24343E-001	1.91338E-001	2.29367E+002	3.59504E+001	1.85003E-001	2.21115E+002	3.81369E+001
2.15017E+002	8.65313E+002	3.57269E+002	1.85940E+002	1.55175E+000	1.10636E+000	9.09000E+003	8.50271E+002	1.00000E+000	3.77000E+002	1.80000E+001	4.43590E+004	1.71679E+000	2.94162E+001	1.62757E-002	1.16041E-002	8.46041E-002	4.38550E-002	1.04970E+004	3.57278E+002	1.85945E+002	8.39671E-003	8.39671E-003	6.79795E+005	7.70000E+001	5.70000E+001	0.00000E+000	1.24148E+002	3.92152E+002	3.93733E+002	1.00000E+002	1.54625E+000	2.43994E-002	0.00000E+000	5.14426E+002	2.57849E+000	9.76255E-001	1.43126E+002	3.86356E+002	4.08853E+002	5.11998E+002	3.14912E-001	9.24343E-001	1.67562E-001	2.23181E+002	6.78563E+001	1.85003E-001	2.20752E+002	3.77770E+001
2.26467E+002	9.85698E+002	3.57299E+002	1.85928E+002	1.52971E+000	1.04471E+000	9.67300E+003	1.39078E+003	1.00000E+000	3.78000E+002	7.00000E+000	4.44440E+004	1.59811E+000	3.13958E+001	1.55536E-002	1.06222E-002	8.55096E-002	4.07229E-002	1.04970E+004	3.57278E+002	1.85945E+002	8.39671E-003	8.39671E-003	6.79795E+005	7.70000E+001	5.80000E+001	0.00000E+000	1.57397E+002	4.73347E+002	4.04874E+002	1.00000E+002	1.74717E+000	3.32220E-002	0.00000E+000	5.21073E+002	2.58716E+000	9.43209E-001	1.43126E+002	3.86356E+002	4.08853E+002	5.11592E+002	3.14912E-001	9.24343E-001	1.88394E-001	2.29827E+002	4.12950E+001	1.85003E-001	2.20347E+002	3.73747E+001
2.25911E+002	8.40224E+002	3.57193E+002	1.85941E+002	1.56639E+000	1.09145E+000	8.76700E+003	9.15248E+002	1.00000E+000	3.79000E+002	2.10000E+001	4.45570E+004	1.70963E+000	2.89866E+001	1.67291E-002	1.16568E-002	9.06268E-002	4.48773E-002	1.04970E+004	3.57279E+002	1.85945E+002	8.39671E-003	8.39671E-003	6.79795E+005	7.70000E+001	5.90000E+001	0.00000E+000	1.22411E+002	3.92975E+002	3.72755E+002	1.00000E+002	1.50630E+000	3.49302E-002	0.00000E+000	5.16101E+002	2.62825E+000	9.75255E-001	1.43126E+002	3.86356E+002	4.08853E+002	5.11213E+002	3.14912E-001	9.24343E-001	1.78693E-001	2.24855E+002	5.20567E+001	1.85003E-001	2.19967E+002	3.69859E+001
2.26086E+002	9.66677E+002	3.57254E+002	1.85898E+002	1.51107E+000	1.03777E+000	9.31900E+003	1.06717E+003	1.00000E+000	3.80000E+002	7.00000E+000	4.46470E+004	1.56815E+000	3.10914E+001	1.56531E-002	1.07502E-002	8.18642E-002	3.94932E-002	1.04970E+004	3.57279E+002	1.85946E+002	8.39671E-003	8.39671E-003	6.79795E+005	7.70000E+001	6.00000E+001	0.00000E+000	1.50159E+002	4.52440E+002	4.41474E+002	1.00000E+002	1.77031E+000	2.79678E-002	0.00000E+000	5.14435E+002	2.60580E+000	9.54080E-001	1.43126E+002	3.86356E+002	4.08853E+002	5.10779E+002	3.14912E-001	9.24343E-001	1.85692E-001	2.23190E+002	3.90910E+001	1.85003E-001	2.19534E+002	3.65594E+001
2.14450E+002	8.92758E+002	3.57259E+002	1.85919E+002	1.61594E+000	1.09329E+000	9.59100E+003	7.69634E+002	1.00000E+000	3.81000E+002	1.30000E+001	4.47610E+004	1.76670E+000	2.98791E+001	1.65004E-002	1.11636E-002	8.80607E-002	4.12311E-002	1.04970E+004	3.57279E+002	1.85946E+002	8.39671E-003	8.39671E-003	6.79795E+005	7.70000E+001	6.10000E+001	0.00000E+000	1.34246E+002	3.97753E+002	4.14789E+002	1.00000E+002	1.60888E+000	2.16935E-002	0.00000E+000	5.11126E+002	2.55694E+000	9.58428E-001	1.43126E+002	3.86356E+002	4.08853E+002	5.10379E+002	3.14912E-001	9.24343E-001	1.92916E-001	2.19880E+002	2.38336E+001	1.85003E-001	2.19134E+002	3.61588E+001
2.21062E+002	7.64906E+002	3.57321E+002	1.85990E+002	1.55154E+000	1.06965E+000	7.77700E+003	9.25648E+002	1.00000E+000	3.82000E+002	3.10000E+001	4.48740E+004	1.65961E+000	2.76569E+001	1.75937E-002	1.21293E-002	8.85621E-002	4.31039E-002	1.04970E+004	3.57279E+002	1.85946E+002	8.39671E-003	8.39671E-003	6.79795E+005	7.70000E+001	6.20000E+001	0.00000E+000	1.37191E+002	3.71715E+002	3.32626E+002	1.00000E+002	1.41879E+000	2.54067E-002	0.00000E+000	5.17597E+002	3.02114E+000	9.00811E-001	1.43126E+002	3.86356E+002	4.08853E+002	5.10001E+002	3.14912E-001	9.24343E-001	1.83841E-001	2.26352E+002	4.52689E+001	1.85003E-001	2.18755E+002	3.57821E+001
2.12360E+002	9.20239E+002	3.57274E+002	1.85938E+002	1.54487E+000	1.09149E+000	9.50500E+003	9.23325E+002	1.00000E+000	3.83000E+002	1.00000E+001	4.49580E+004	1.68621E+000	3.03354E+001	1.58459E-002	1.11955E-002	8.39239E-002	4.27211E-002	1.04970E+004	3.57279E+002	1.85947E+002	8.39671E-003	8.39671E-003	6.79795E+005	7.70000E+001	6.30000E+001	0.00000E+000	1.41065E+002	4.15999E+002	4.15375E+002	1.00000E+002	1.64954E+000	3.16854E-002	0.00000E+000	5.12272E+002	2.59410E+000	9.48961E-001	1.43126E+002	3.86356E+002	4.08853E+002	5.09634E+002	3.14912E-001	9.24343E-001	1.71973E-001	2.21027E+002	5.88553E+001	1.85003E-001	2.18389E+002	3.54141E+001
2.16019E+002	7.98340E+002	3.57174E+002	1.85887E+002	1.56788E+000	1.03072E+000	7.81800E+003	6.79379E+002	1.00000E+000	3.84000E+002	2.70000E+001	4.50670E+004	1.61604E+000	2.82549E+001	1.77323E-002	1.16571E-002	1.10615E-001	4.87011E-002	1.04970E+004	3.57280E+002	1.85948E+002	8.39671E-003	8.39671E-003	6.79795E+005	7.70000E+001	6.40000E+001	0.00000E+000	1.18945E+002	3.77613E+002	3.50503E+002	1.00000E+002	1.43512E+000	2.63967E-002	0.00000E+000	5.15087E+002	2.80110E+000	9.69025E-001	1.43126E+002	3.86356E+002	4.08853E+002	5.09254E+002	3.14912E-001	9.24343E-001	2.06713E-001	2.23842E+002	4.15202E+000	1.85003E-001	2.18008E+002	3.50279E+001
2.16795E+002	9.42630E+002	3.57219E+002	1.85913E+002	1.52954E+000	1.13641E+000	1.00330E+004	1.03532E+003	1.00000E+000	3.85000E+002	7.00000E+000	4.51500E+004	1.73818E+000	3.07023E+001	1.52702E-002	1.13453E-002	8.40975E-002	4.71081E-002	1.04970E+004	3.57280E+002	1.85948E+002	8.39671E-003	8.39671E-003	6.79795E+005	7.70000E+001	6.50000E+001	0.00000E+000	1.48081E+002	4.56130E+002	4.11764E+002	1.00000E+002	1.71841E+000	2.21692E-002	0.00000E+000	5.15983E+002	2.50851E+000	9.55167E-001	1.43126E+002	3.86356E+002	4.08853E+002	5.08912E+002	3.14912E-001	9.24343E-001	1.47466E-001	2.24737E+002	9.94522E+001	1.85003E-001	2.17666E+002	3.46882E+001
2.20353E+002	8.14266E+002	3.57280E+002	1.85871E+002	1.59941E+000	1.10185E+000	8.74500E+003	7.24787E+002	1.00000E+000	3.86000E+002	2.20000E+001	4.52680E+004	1.76231E+000	2.85354E+001	1.71033E-002	1.17826E-002	8.38888E-002	4.08188E-002	1.04970E+004	3.57280E+002	1.85948E+002	8.39671E-003	8.39671E-003	6.79795E+005	7.70000E+001	6.60000E+001	0.00000E+000	1.23875E+002	3.82483E+002	3.67321E+002	1.00000E+002	1.48127E+000	1.75254E-002	0.00000E+000	5.12865E+002	2.66881E+000	9.61644E-001	1.43126E+002	3.86356E+002	4.08853E+002	5.08511E+002	3.14912E-001	9.24343E-001	1.84198E-001	2.21620E+002	3.99605E+001	1.85003E-001	2.17266E+002	3.42949E+001
2.22493E+002	9.31675E+002	3.57275E+002	1.85941E+002	1.51703E+000	1.06899E+000	9.28100E+003	1.28596E+003	1.00000E+000	3.87000E+002	1.20000E+001	4.53610E+004	1.62169E+000	3.05234E+001	1.57469E-002	1.10963E-002	8.96689E-002	4.52988E-002	1.04970E+004	3.57281E+002	1.85949E+002	8.39671E-003	8.39671E-003	6.79795E+005	7.70000E+001	6.70000E+001	0.00000E+000	1.37472E+002	4.21839E+002	4.44651E+002	1.00000E+002	1.70800E+000	4.48674E-002	0.00000E+000	5.08428E+002	2.55812E+000	9.73850E-001	1.43126E+002	3.86356E+002	4.08853E+002	5.08108E+002	3.14912E-001	9.24343E-001	1.73252E-001	2.17182E+002	5.30070E+001	1.85003E-001	2.16862E+002	3.38878E+001
2.24127E+002	8.33885E+002	3.57281E+002	1.86016E+002	1.49442E+000	1.03167E+000	7.91400E+003	1.25202E+003	1.00000E+000	3.88000E+002	2.60000E+001	4.54820E+004	1.54175E+000	2.88771E+001	1.67987E-002	1.15969E-002	9.12409E-002	4.43852E-002	1.04970E+004	3.57281E+002	1.85949E+002	8.39671E-003	8.39671E-003	6.79795E+005	7.70000E+001	6.80000E+001	0.00000E+000	1.09791E+002	4.24866E+002	3.43539E+002	1.00000E+002	1.48607E+000	4.37872E-002	0.00000E+000	5.19150E+002	2.59312E+000	1.04038E+000	1.43126E+002	3.86356E+002	4.08853E+002	5.07709E+002	3.14912E-001	9.24343E-001	1.83189E-001	2.27905E+002	4.78765E+001	1.85003E-001	2.16464E+002	3.34856E+001
2.26942E+002	7.97550E+002	3.57226E+002	1.85933E+002	1.52473E+000	1.01610E+000	7.58300E+003	9.91150E+002	1.00000E+000	3.89000E+002	3.00000E+001	4.55830E+004	1.54928E+000	2.82409E+001	1.75095E-002	1.16685E-002	9.37332E-002	4.26383E-002	1.04970E+004	3.57282E+002	1.85949E+002	8.39671E-003	8.39671E-003	6.79795E+005	7.70000E+001	6.90000E+001	0.00000E+000	1.12779E+002	3.74669E+002	3.48781E+002	1.00000E+002	1.41824E+000	4.18412E-002	0.00000E+000	5.12981E+002	2.79391E+000	9.86456E-001	1.43126E+002	3.86356E+002	4.08853E+002	5.07293E+002	3.14912E-001	9.24343E-001	2.00185E-001	2.21735E+002	1.33685E+001	1.85003E-001	2.16047E+002	3.30689E+001
2.37604E+002	9.59810E+002	3.57181E+002	1.85956E+002	1.48291E+000	1.05998E+000	9.21600E+003	1.37706E+003	1.00000E+000	3.90000E+002	6.20000E+001	4.57160E+004	1.57185E+000	3.09808E+001	1.54469E-002	1.10415E-002	1.00768E-001	5.21333E-002	1.04970E+004	3.57282E+002	1.85949E+002	8.39671E-003	8.39671E-003	6.79795E+005	7.70000E+001	7.00000E+001	0.00000E+000	1.69018E+002	4.59846E+002	4.23069E+002	1.00000E+002	1.77557E+000	2.48632E-002	0.00000E+000	5.13195E+002	2.76233E+000	9.05032E-001	1.43126E+002	3.86356E+002	4.08853E+002	5.06875E+002	3.14912E-001	9.24343E-001	1.66316E-001	2.21949E+002	6.85327E+001	1.85003E-001	2.15629E+002	3.26457E+001
2.44666E+002	9.40842E+002	3.57321E+002	1.85954E+002	1.51794E+000	1.13355E+000	9.93700E+003	1.38026E+003	1.00000E+000	3.91000E+002	5.90000E+001	4.58240E+004	1.72066E+000	3.06731E+001	1.52274E-002	1.13713E-002	7.57200E-002	4.29732E-002	1.04970E+004	3.57283E+002	1.85949E+002	8.39671E-003	8.39671E-003	6.79795E+005	7.70000E+001	7.10000E+001	0.00000E+000	1.65779E+002	4.41682E+002	4.18032E+002	1.00000E+002	1.73198E+000	3.36274E-002	0.00000E+000	5.11520E+002	2.67768E+000	8.99134E-001	1.43126E+002	3.86356E+002	4.08853E+002	5.06487E+002	3.14912E-001	9.24343E-001	1.44973E-001	2.20275E+002	9.85977E+001	1.85003E-001	2.15242E+002	3.22706E+001
2.47492E+002	1.18945E+003	3.57255E+002	1.85979E+002	1.57614E+000	1.09856E+000	1.25690E+004	1.39261E+003	1.00000E+000	3.92000E+002	2.10000E+001	4.59010E+004	1.73149E+000	3.44884E+001	1.40587E-002	9.79884E-003	9.20631E-002	4.53375E-002	1.04970E+004	3.57283E+002	1.85950E+002	8.39671E-003	8.39671E-003	6.79795E+005	7.70000E+001	7.20000E+001	0.00000E+000	1.92693E+002	5.92671E+002	5.13206E+002	1.00000E+002	2.19288E+000	2.68177E-002	0.00000E+000	5.15015E+002	2.24699E+000	9.52706E-001	1.43126E+002	3.86356E+002	4.08853E+002	5.06111E+002	3.14912E-001	9.24343E-001	1.78553E-001	2.23769E+002	5.11979E+001	1.85003E-001	2.14865E+002	3.18872E+001
2.79199E+002	1.22439E+003	3.57221E+002	1.85971E+002	1.50109E+000	1.05348E+000	1.19000E+004	1.52974E+003	1.00000E+000	3.93000E+002	1.30000E+001	4.59960E+004	1.58136E+000	3.49913E+001	1.37604E-002	9.65719E-003	8.30763E-002	4.15652E-002	1.04970E+004	3.57284E+002	1.85950E+002	8.39671E-003	8.39671E-003	6.79795E+005	7.70000E+001	7.30000E+001	0.00000E+000	1.85392E+002	6.09974E+002	5.05684E+002	1.00000E+002	2.19664E+000	3.12604E-002	0.00000E+000	5.16406E+002	2.24635E+000	9.79398E-001	1.43126E+002	3.86356E+002	4.08853E+002	5.05723E+002	3.14912E-001	9.24343E-001	1.75221E-001	2.25161E+002	5.78791E+001	1.85003E-001	2.14477E+002	3.14965E+001
2.58698E+002	1.06089E+003	3.57176E+002	1.85906E+002	1.61632E+000	1.10537E+000	1.15030E+004	1.13871E+003	1.00000E+000	3.94000E+002	3.10000E+001	4.61070E+004	1.78663E+000	3.25713E+001	1.50703E-002	1.03063E-002	1.00901E-001	4.78539E-002	1.04970E+004	3.57284E+002	1.85951E+002	8.39671E-003	8.39671E-003	6.79795E+005	7.70000E+001	7.40000E+001	0.00000E+000	1.81078E+002	4.83128E+002	4.83731E+002	1.00000E+002	1.94307E+000	2.74267E-002	0.00000E+000	5.07780E+002	2.46351E+000	9.08346E-001	1.43126E+002	3.86356E+002	4.08853E+002	5.05314E+002	3.14912E-001	9.24343E-001	1.87731E-001	2.16534E+002	2.90854E+001	1.85003E-001	2.14069E+002	3.10875E+001
2.60751E+002	1.21404E+003	3.57293E+002	1.85946E+002	1.59430E+000	1.04964E+000	1.23960E+004	1.41982E+003	1.00000E+000	3.95000E+002	1.20000E+001	4.61850E+004	1.67345E+000	3.48430E+001	1.43196E-002	9.42757E-003	9.57766E-002	4.21908E-002	1.04970E+004	3.57284E+002	1.85951E+002	8.39671E-003	8.39671E-003	6.79795E+005	7.70000E+001	7.50000E+001	0.00000E+000	1.86893E+002	5.76749E+002	5.31912E+002	1.00000E+002	2.19314E+000	2.41239E-002	0.00000E+000	5.11028E+002	2.25143E+000	9.57442E-001	1.43126E+002	3.86356E+002	4.08853E+002	5.04899E+002	3.14912E-001	9.24343E-001	2.06004E-001	2.19782E+002	1.34138E+000	1.85003E-001	2.13653E+002	3.06799E+001
2.49675E+002	9.90764E+002	3.57276E+002	1.85907E+002	1.58646E+000	1.08646E+000	1.04210E+004	1.18166E+003	1.00000E+000	3.96000E+002	4.00000E+001	4.63000E+004	1.72363E+000	3.14764E+001	1.55408E-002	1.06429E-002	8.91200E-002	4.25929E-002	1.04970E+004	3.57285E+002	1.85951E+002	8.39671E-003	8.39671E-003	6.79795E+005	7.70000E+001	7.60000E+001	0.00000E+000	1.48226E+002	4.95707E+002	4.17931E+002	1.00000E+002	1.79453E+000	3.02817E-002	0.00000E+000	5.14422E+002	2.38562E+000	9.85498E-001	1.43126E+002	3.86356E+002	4.08853E+002	5.04487E+002	3.14912E-001	9.24343E-001	1.87061E-001	2.23176E+002	3.68367E+001	1.85003E-001	2.13241E+002	3.02683E+001
2.59785E+002	1.08847E+003	3.57249E+002	1.85933E+002	1.61424E+000	1.06999E+000	1.14350E+004	1.89811E+003	1.00000E+000	3.97000E+002	2.70000E+001	4.63840E+004	1.72722E+000	3.29920E+001	1.50956E-002	1.00060E-002	1.05138E-001	4.68684E-002	1.04970E+004	3.57285E+002	1.85952E+002	8.39671E-003	8.39671E-003	6.79795E+005	7.70000E+001	7.70000E+001	0.00000E+000	1.84381E+002	5.47455E+002	4.69849E+002	1.00000E+002	2.02703E+000	3.45532E-002	0.00000E+000	5.13442E+002	2.39279E+000	9.37969E-001	1.43126E+002	3.86356E+002	4.08853E+002	5.04090E+002	3.14912E-001	9.24343E-001	2.02759E-001	2.22196E+002	9.39730E+000	1.85003E-001	2.12845E+002	2.98685E+001
2.39386E+002	7.85894E+002	3.57272E+002	1.85955E+002	1.46723E+000	1.04170E+000	7.41000E+003	9.84310E+002	1.00000E+000	4.01000E+002	4.72000E+002	4.68800E+004	1.52840E+000	2.80338E+001	1.70447E-002	1.21013E-002	8.85203E-002	4.55257E-002	1.28500E+004	3.57295E+002	1.85959E+002	2.09351E-002	2.09351E-002	1.19069E+005	1.00000E+001	1.00000E+000	0.00000E+000	1.23170E+002	3.59449E+002	3.44589E+002	1.00000E+002	1.40068E+000	4.35530E-002	0.00000E+000	5.06833E+002	2.96903E+000	9.39046E-001	1.92041E+002	5.76417E+002	5.14174E+002	5.10020E+002	7.36780E-001	9.44004E-001	1.69608E-001	2.15587E+002	5.70984E+001	1.81441E-001	2.18774E+002	4.15734E+001
2.55462E+002	1.14626E+003	3.57334E+002	1.85970E+002	1.66167E+000	1.09790E+000	1.26640E+004	1.80082E+003	1.00000E+000	4.02000E+002	2.20000E+001	4.69110E+004	1.82435E+000	3.38565E+001	1.47659E-002	9.75611E-003	1.02686E-001	4.54892E-002	1.28500E+004	3.57296E+002	1.85959E+002	2.09351E-002	2.09351E-002	1.19069E+005	1.00000E+001	2.00000E+000	0.00000E+000	1.80637E+002	5.36239E+002	5.09166E+002	1.00000E+002	2.07603E+000	3.72115E-002	0.00000E+000	5.06839E+002	2.25726E+000	9.44808E-001	1.92041E+002	5.76417E+002	5.14174E+002	5.09603E+002	7.36780E-001	9.44004E-001	2.04297E-001	2.15593E+002	1.31772E-001	1.81441E-001	2.18357E+002	4.11612E+001
2.63480E+002	1.21289E+003	3.57280E+002	1.85983E+002	1.56487E+000	1.06489E+000	1.23600E+004	1.56879E+003	1.00000E+000	4.03000E+002	1.80000E+001	4.70050E+004	1.66641E+000	3.48265E+001	1.40756E-002	9.57848E-003	8.45301E-002	3.98449E-002	1.28500E+004	3.57296E+002	1.85959E+002	2.09351E-002	2.09351E-002	1.19069E+005	1.00000E+001	3.00000E+000	0.00000E+000	1.92377E+002	6.10791E+002	5.05393E+002	1.00000E+002	2.20752E+000	2.16239E-002	0.00000E+000	5.12362E+002	2.23638E+000	9.65288E-001	1.92041E+002	5.76417E+002	5.14174E+002	5.09152E+002	7.36780E-001	9.44004E-001	1.90121E-001	2.21117E+002	2.97239E+001	1.81441E-001	2.17907E+002	4.07052E+001
2.61769E+002	1.24734E+003	3.57340E+002	1.85956E+002	1.55865E+000	1.07335E+000	1.27800E+004	2.06595E+003	1.00000E+000	4.04000E+002	9.00000E+000	4.71100E+004	1.67298E+000	3.53177E+001	1.37874E-002	9.49460E-003	8.28237E-002	3.99491E-002	1.28500E+004	3.57297E+002	1.85959E+002	2.09351E-002	2.09351E-002	1.19069E+005	1.00000E+001	4.00000E+000	0.00000E+000	1.95696E+002	5.57469E+002	5.51870E+002	1.00000E+002	2.21131E+000	2.45820E-002	0.00000E+000	5.04109E+002	2.27368E+000	9.33720E-001	1.92041E+002	5.76417E+002	5.14174E+002	5.08728E+002	7.36780E-001	9.44004E-001	1.84384E-001	2.12863E+002	3.09019E+001	1.81441E-001	2.17482E+002	4.02874E+001
2.51727E+002	1.10661E+003	3.57322E+002	1.86062E+002	1.51056E+000	1.09514E+000	1.12500E+004	1.14061E+003	1.00000E+000	4.05000E+002	2.70000E+001	4.72150E+004	1.65428E+000	3.32658E+001	1.42417E-002	1.03251E-002	7.12449E-002	3.81958E-002	1.28500E+004	3.57297E+002	1.85960E+002	2.09351E-002	2.09351E-002	1.19069E+005	1.00000E+001	5.00000E+000	0.00000E+000	1.72943E+002	5.41825E+002	4.74047E+002	1.00000E+002	2.00911E+000	2.11588E-002	0.00000E+000	5.09168E+002	2.35597E+000	9.60428E-001	1.92041E+002	5.76417E+002	5.14174E+002	5.08364E+002	7.36780E-001	9.44004E-001	1.59429E-001	2.17922E+002	7.49769E+001	1.81441E-001	2.17119E+002	3.99170E+001
2.72530E+002	1.39556E+003	3.57321E+002	1.85951E+002	1.51774E+000	1.04079E+000	1.35530E+004	2.33600E+003	1.00000E+000	4.06000E+002	4.00000E+000	4.73020E+004	1.57964E+000	3.73571E+001	1.30371E-002	8.94012E-003	8.55416E-002	4.08169E-002	1.28500E+004	3.57298E+002	1.85960E+002	2.09351E-002	2.09351E-002	1.19069E+005	1.00000E+001	6.00000E+000	0.00000E+000	2.11451E+002	6.83882E+002	5.87157E+002	1.00000E+002	2.50534E+000	3.13287E-002	0.00000E+000	5.09591E+002	2.11970E+000	9.72565E-001	1.92041E+002	5.76417E+002	5.14174E+002	5.08010E+002	7.36780E-001	9.44004E-001	1.86418E-001	2.18345E+002	3.30606E+001	1.81441E-001	2.16764E+002	3.95678E+001
2.63855E+002	1.32930E+003	3.57259E+002	1.85954E+002	1.55168E+000	1.07690E+000	1.35940E+004	1.71140E+003	1.00000E+000	4.07000E+002	3.00000E+000	4.74060E+004	1.67100E+000	3.64595E+001	1.33085E-002	9.23638E-003	8.99405E-002	4.38912E-002	1.28500E+004	3.57298E+002	1.85959E+002	2.09351E-002	2.09351E-002	1.19069E+005	1.00000E+001	7.00000E+000	0.00000E+000	2.08098E+002	6.43105E+002	5.84279E+002	1.00000E+002	2.42871E+000	2.59318E-002	0.00000E+000	5.06829E+002	2.15117E+000	9.56891E-001	1.92041E+002	5.76417E+002	5.14174E+002	5.07665E+002	7.36780E-001	9.44004E-001	1.80622E-001	2.15584E+002	3.96995E+001	1.81441E-001	2.16420E+002	3.92181E+001
2.60099E+002	1.25208E+003	3.57301E+002	1.85894E+002	1.54511E+000	1.02125E+000	1.21180E+004	1.93714E+003	1.00000E+000	4.08000E+002	1.10000E+001	4.75200E+004	1.57794E+000	3.53847E+001	1.40360E-002	9.27715E-003	8.88594E-002	3.95190E-002	1.28500E+004	3.57298E+002	1.85959E+002	2.09351E-002	2.09351E-002	1.19069E+005	1.00000E+001	8.00000E+000	0.00000E+000	2.27135E+002	6.35132E+002	5.09986E+002	1.00000E+002	2.30584E+000	3.15266E-002	0.00000E+000	5.12194E+002	2.39031E+000	9.12097E-001	1.92041E+002	5.76417E+002	5.14174E+002	5.07356E+002	7.36780E-001	9.44004E-001	2.04128E-001	2.20949E+002	5.78196E+000	1.81441E-001	2.16111E+002	3.89156E+001
2.48314E+002	1.25781E+003	3.57277E+002	1.85936E+002	1.56805E+000	1.12216E+000	1.35190E+004	2.48175E+003	1.00000E+000	4.09000E+002	8.00000E+000	4.76150E+004	1.75961E+000	3.54657E+001	1.34862E-002	9.65125E-003	9.06043E-002	4.69457E-002	1.28500E+004	3.57298E+002	1.85959E+002	2.09351E-002	2.09351E-002	1.19069E+005	1.00000E+001	9.00000E+000	0.00000E+000	1.84836E+002	5.84866E+002	5.53041E+002	1.00000E+002	2.24246E+000	3.78892E-002	0.00000E+000	5.04474E+002	2.12921E+000	9.69437E-001	1.92041E+002	5.76417E+002	5.14174E+002	5.07070E+002	7.36780E-001	9.44004E-001	1.65745E-001	2.13228E+002	6.06970E+001	1.81441E-001	2.15825E+002	3.86253E+001
2.50895E+002	9.56120E+002	3.57250E+002	1.85935E+002	1.51800E+000	1.10284E+000	9.82100E+003	2.07300E+003	1.00000E+000	4.10000E+002	4.60000E+001	4.77470E+004	1.67411E+000	3.09212E+001	1.53177E-002	1.11284E-002	9.52557E-002	5.09224E-002	1.28500E+004	3.57299E+002	1.85958E+002	2.09351E-002	2.09351E-002	1.19069E+005	1.00000E+001	1.00000E+001	0.00000E+000	1.93015E+002	4.88258E+002	4.10464E+002	1.00000E+002	1.83321E+000	5.64204E-002	0.00000E+000	5.09829E+002	2.79560E+000	8.66280E-001	1.92041E+002	5.76417E+002	5.14174E+002	5.06826E+002	7.36780E-001	9.44004E-001	1.58409E-001	2.18584E+002	7.71688E+001	1.81441E-001	2.15580E+002	3.83784E+001
2.50958E+002	1.14522E+003	3.57245E+002	1.85955E+002	1.57501E+000	1.04158E+000	1.14750E+004	1.56125E+003	1.00000E+000	4.14000E+002	2.80000E+001	4.81320E+004	1.64050E+000	3.38412E+001	1.47030E-002	9.72334E-003	9.81882E-002	4.36330E-002	1.31960E+004	3.57183E+002	1.85918E+002	1.04454E-002	1.04454E-002	1.50207E+006	1.31000E+002	1.00000E+000	0.00000E+000	1.96450E+002	5.40019E+002	5.30897E+002	1.00000E+002	2.14518E+000	3.33216E-002	0.00000E+000	5.01437E+002	2.44084E+000	9.17901E-001	2.00807E+002	5.67895E+002	5.06813E+002	5.05802E+002	2.13043E-001	9.19179E-001	2.03866E-001	2.10192E+002	-4.52618E+000	1.83550E-001	2.14556E+002	3.39416E+001
2.71404E+002	1.25404E+003	3.57314E+002	1.85891E+002	1.50214E+000	1.02718E+000	1.19140E+004	1.62494E+003	1.00000E+000	4.15000E+002	1.70000E+001	4.82290E+004	1.54297E+000	3.54125E+001	1.37620E-002	9.41062E-003	7.71132E-002	3.67911E-002	1.31960E+004	3.57182E+002	1.85918E+002	1.04454E-002	1.04454E-002	1.50207E+006	1.31000E+002	2.00000E+000	0.00000E+000	1.72847E+002	5.78561E+002	5.41757E+002	1.00000E+002	2.19402E+000	2.33351E-002	0.00000E+000	5.03340E+002	2.22164E+000	9.89711E-001	2.00807E+002	5.67895E+002	5.06813E+002	5.05576E+002	2.13043E-001	9.19179E-001	1.87780E-001	2.12095E+002	2.45769E+001	1.83550E-001	2.14330E+002	3.37248E+001
2.57441E+002	1.19221E+003	3.57267E+002	1.85936E+002	1.51849E+000	1.05568E+000	1.17380E+004	1.41858E+003	1.00000E+000	4.16000E+002	2.50000E+001	4.83310E+004	1.60304E+000	3.45284E+001	1.40157E-002	9.74396E-003	8.28442E-002	4.07250E-002	1.31960E+004	3.57182E+002	1.85918E+002	1.04454E-002	1.04454E-002	1.50207E+006	1.31000E+002	3.00000E+000	0.00000E+000	1.71512E+002	5.85302E+002	5.17019E+002	1.00000E+002	2.15735E+000	2.99076E-002	0.00000E+000	5.05621E+002	2.22936E+000	9.93652E-001	2.00807E+002	5.67895E+002	5.06813E+002	5.05371E+002	2.13043E-001	9.19179E-001	1.79790E-001	2.14375E+002	3.98274E+001	1.83550E-001	2.14126E+002	3.35140E+001
2.56340E+002	1.26117E+003	3.57306E+002	1.85941E+002	1.55121E+000	1.06760E+000	1.27950E+004	1.71751E+003	1.00000E+000	4.17000E+002	1.30000E+001	4.84350E+004	1.65607E+000	3.55130E+001	1.37135E-002	9.43819E-003	8.80468E-002	4.23326E-002	1.31960E+004	3.57182E+002	1.85919E+002	1.04454E-002	1.04454E-002	1.50207E+006	1.31000E+002	4.00000E+000	0.00000E+000	2.08312E+002	5.78525E+002	5.84534E+002	1.00000E+002	2.32422E+000	2.87673E-002	0.00000E+000	4.99596E+002	2.28947E+000	9.26737E-001	2.00807E+002	5.67895E+002	5.06813E+002	5.05183E+002	2.13043E-001	9.19179E-001	1.84667E-001	2.08351E+002	2.59269E+001	1.83550E-001	2.13937E+002	3.33286E+001
2.52453E+002	1.15690E+003	3.57272E+002	1.85952E+002	1.58917E+000	1.06956E+000	1.19950E+004	1.28109E+003	1.00000E+000	4.18000E+002	2.50000E+001	4.85490E+004	1.69971E+000	3.40133E+001	1.45101E-002	9.76572E-003	9.65265E-002	4.43873E-002	1.31960E+004	3.57182E+002	1.85918E+002	1.04454E-002	1.04454E-002	1.50207E+006	1.31000E+002	5.00000E+000	0.00000E+000	1.57438E+002	5.40378E+002	5.19158E+002	1.00000E+002	2.06777E+000	2.93546E-002	0.00000E+000	5.01651E+002	2.18881E+000	1.00116E+000	2.00807E+002	5.67895E+002	5.06813E+002	5.04987E+002	2.13043E-001	9.19179E-001	1.95436E-001	2.10405E+002	1.01218E+001	1.83550E-001	2.13741E+002	3.31294E+001
2.52721E+002	1.12550E+003	3.57274E+002	1.85978E+002	1.59959E+000	1.12506E+000	1.23280E+004	1.57750E+003	1.00000E+000	4.19000E+002	2.60000E+001	4.86690E+004	1.79963E+000	3.35485E+001	1.44066E-002	1.01328E-002	9.82427E-002	4.91905E-002	1.31960E+004	3.57182E+002	1.85919E+002	1.04454E-002	1.04454E-002	1.50207E+006	1.31000E+002	6.00000E+000	0.00000E+000	2.07288E+002	5.43274E+002	4.95995E+002	1.00000E+002	2.10160E+000	3.22908E-002	0.00000E+000	5.03866E+002	2.43471E+000	8.87807E-001	2.00807E+002	5.67895E+002	5.06813E+002	5.04829E+002	2.13043E-001	9.19179E-001	1.74160E-001	2.12621E+002	4.70151E+001	1.83550E-001	2.13583E+002	3.29699E+001
2.50669E+002	1.13295E+003	3.57350E+002	1.85915E+002	1.58762E+000	1.08331E+000	1.19020E+004	1.70870E+003	1.00000E+000	4.20000E+002	2.20000E+001	4.87760E+004	1.71989E+000	3.36593E+001	1.45525E-002	9.92988E-003	9.24289E-002	4.37148E-002	1.31960E+004	3.57182E+002	1.85918E+002	1.04454E-002	1.04454E-002	1.50207E+006	1.31000E+002	7.00000E+000	0.00000E+000	1.68646E+002	5.43485E+002	5.02091E+002	1.00000E+002	2.05746E+000	3.12254E-002	0.00000E+000	5.03066E+002	2.25767E+000	9.74407E-001	2.00807E+002	5.67895E+002	5.06813E+002	5.04703E+002	2.13043E-001	9.19179E-001	1.88813E-001	2.11820E+002	2.26022E+001	1.83550E-001	2.13457E+002	3.28539E+001
2.66830E+002	1.06195E+003	3.57297E+002	1.85945E+002	1.50761E+000	1.05484E+000	1.03860E+004	9.69010E+002	1.00000E+000	4.21000E+002	3.10000E+001	4.88880E+004	1.59029E+000	3.25875E+001	1.47933E-002	1.03505E-002	7.60607E-002	3.80526E-002	1.31960E+004	3.57182E+002	1.85918E+002	1.04454E-002	1.04454E-002	1.50207E+006	1.31000E+002	8.00000E+000	0.00000E+000	1.63090E+002	4.96720E+002	4.86700E+002	1.00000E+002	1.94476E+000	1.72825E-002	0.00000E+000	5.00340E+002	2.45605E+000	9.58848E-001	2.00807E+002	5.67895E+002	5.06813E+002	5.04532E+002	2.13043E-001	9.19179E-001	1.76696E-001	2.09095E+002	3.94854E+001	1.83550E-001	2.13287E+002	3.26772E+001
3.30148E+002	1.17780E+003	3.57326E+002	1.85915E+002	1.48963E+000	1.01760E+000	1.10060E+004	2.21219E+003	1.00000E+000	4.22000E+002	1.60000E+001	4.89670E+004	1.51585E+000	3.43191E+001	1.41992E-002	9.69979E-003	8.11396E-002	3.86082E-002	1.31960E+004	3.57182E+002	1.85918E+002	1.04454E-002	1.04454E-002	1.50207E+006	1.31000E+002	9.00000E+000	0.00000E+000	1.24111E+002	5.66942E+002	5.25593E+002	1.00000E+002	2.07488E+000	5.08707E-002	0.00000E+000	5.02447E+002	2.09675E+000	1.09106E+000	2.00807E+002	5.67895E+002	5.06813E+002	5.04365E+002	2.13043E-001	9.19179E-001	1.88268E-001	2.11202E+002	2.28810E+001	1.83550E-001	2.13119E+002	3.25135E+001
2.64480E+002	1.21831E+003	3.57297E+002	1.85892E+002	1.55164E+000	1.03575E+000	1.19990E+004	1.32777E+003	1.00000E+000	4.23000E+002	1.20000E+001	4.90730E+004	1.60711E+000	3.49044E+001	1.41650E-002	9.45545E-003	8.81164E-002	3.99692E-002	1.31960E+004	3.57182E+002	1.85918E+002	1.04454E-002	1.04454E-002	1.50207E+006	1.31000E+002	1.00000E+001	0.00000E+000	1.92064E+002	5.85927E+002	5.10497E+002	1.00000E+002	2.17597E+000	2.51922E-002	0.00000E+000	5.05200E+002	2.30733E+000	9.49573E-001	2.00807E+002	5.67895E+002	5.06813E+002	5.04223E+002	2.13043E-001	9.19179E-001	1.99385E-001	2.13954E+002	6.96525E+000	1.83550E-001	2.12978E+002	3.23710E+001
2.58506E+002	1.07651E+003	3.57265E+002	1.85964E+002	1.56958E+000	1.02763E+000	1.06160E+004	1.19993E+003	1.00000E+000	4.24000E+002	2.90000E+001	4.91980E+004	1.61296E+000	3.28102E+001	1.52336E-002	9.97375E-003	8.93845E-002	3.91423E-002	1.31960E+004	3.57181E+002	1.85918E+002	1.04454E-002	1.04454E-002	1.50207E+006	1.31000E+002	1.10000E+001	0.00000E+000	1.35329E+002	5.11431E+002	4.68252E+002	1.00000E+002	1.89458E+000	2.81945E-002	0.00000E+000	5.02716E+002	2.25882E+000	1.03121E+000	2.00807E+002	5.67895E+002	5.06813E+002	5.04052E+002	2.13043E-001	9.19179E-001	2.08664E-001	2.11471E+002	-1.16473E+001	1.83550E-001	2.12807E+002	3.21936E+001
2.59959E+002	1.09076E+003	3.57311E+002	1.85859E+002	1.50153E+000	1.06406E+000	1.07270E+004	1.54609E+003	1.00000E+000	4.25000E+002	2.20000E+001	4.92930E+004	1.59771E+000	3.30266E+001	1.44975E-002	1.02737E-002	8.27292E-002	4.22507E-002	1.31960E+004	3.57182E+002	1.85918E+002	1.04454E-002	1.04454E-002	1.50207E+006	1.31000E+002	1.20000E+001	0.00000E+000	1.88755E+002	5.20124E+002	4.81644E+002	1.00000E+002	2.01059E+000	3.15699E-002	0.00000E+000	5.02265E+002	2.54313E+000	9.11178E-001	2.00807E+002	5.67895E+002	5.06813E+002	5.03918E+002	2.13043E-001	9.19179E-001	1.70515E-001	2.11019E+002	5.11291E+001	1.83550E-001	2.12672E+002	3.20682E+001
2.68529E+002	1.13539E+003	3.57204E+002	1.85897E+002	1.52502E+000	1.09318E+000	1.16010E+004	1.43758E+003	1.00000E+000	4.26000E+002	2.20000E+001	4.93950E+004	1.66712E+000	3.36956E+001	1.41589E-002	1.01495E-002	8.99787E-002	4.68377E-002	1.31960E+004	3.57181E+002	1.85919E+002	1.04454E-002	1.04454E-002	1.50207E+006	1.31000E+002	1.30000E+001	0.00000E+000	2.15480E+002	5.50436E+002	4.74247E+002	1.00000E+002	2.08489E+000	3.24564E-002	0.00000E+000	5.05522E+002	2.55586E+000	8.71819E-001	2.00807E+002	5.67895E+002	5.06813E+002	5.03741E+002	2.13043E-001	9.19179E-001	1.64939E-001	2.14276E+002	6.29758E+001	1.83550E-001	2.12495E+002	3.18799E+001
2.87562E+002	1.35401E+003	3.57229E+002	1.85946E+002	1.49370E+000	1.03747E+000	1.29080E+004	1.51464E+003	1.00000E+000	4.27000E+002	2.00000E+000	4.94860E+004	1.54967E+000	3.67969E+001	1.31472E-002	9.13157E-003	7.73488E-002	3.79637E-002	1.31960E+004	3.57181E+002	1.85919E+002	1.04454E-002	1.04454E-002	1.50207E+006	1.31000E+002	1.40000E+001	0.00000E+000	1.73516E+002	6.75329E+002	5.70855E+002	1.00000E+002	2.40652E+000	2.28138E-002	0.00000E+000	5.05495E+002	2.03030E+000	1.04045E+000	2.00807E+002	5.67895E+002	5.06813E+002	5.03548E+002	2.13043E-001	9.19179E-001	1.80245E-001	2.14249E+002	3.89685E+001	1.83550E-001	2.12302E+002	3.16870E+001
2.34826E+002	1.12420E+003	3.57316E+002	1.85907E+002	1.55891E+000	1.12297E+000	1.20400E+004	1.82648E+003	1.00000E+000	4.28000E+002	2.10000E+001	4.96100E+004	1.75061E+000	3.35291E+001	1.42072E-002	1.02342E-002	9.20252E-002	4.83380E-002	1.31960E+004	3.57181E+002	1.85920E+002	1.04454E-002	1.04454E-002	1.50207E+006	1.31000E+002	1.50000E+001	0.00000E+000	1.92732E+002	5.66399E+002	4.69116E+002	1.00000E+002	2.06860E+000	3.81317E-002	0.00000E+000	5.06653E+002	2.34360E+000	9.33287E-001	2.00807E+002	5.67895E+002	5.06813E+002	5.03370E+002	2.13043E-001	9.19179E-001	1.62548E-001	2.15408E+002	6.77574E+001	1.83550E-001	2.12125E+002	3.15186E+001
2.43517E+002	1.09550E+003	3.57304E+002	1.85998E+002	1.60071E+000	1.11816E+000	1.19350E+004	1.60452E+003	1.00000E+000	4.29000E+002	2.70000E+001	4.97200E+004	1.78985E+000	3.30984E+001	1.46522E-002	1.02351E-002	9.45718E-002	4.67895E-002	1.31960E+004	3.57181E+002	1.85920E+002	1.04454E-002	1.04454E-002	1.50207E+006	1.31000E+002	1.60000E+001	0.00000E+000	1.61928E+002	5.35357E+002	4.63650E+002	1.00000E+002	1.96345E+000	3.12246E-002	0.00000E+000	5.04312E+002	2.23890E+000	9.81218E-001	2.00807E+002	5.67895E+002	5.06813E+002	5.03180E+002	2.13043E-001	9.19179E-001	1.77483E-001	2.13066E+002	4.22040E+001	1.83550E-001	2.11934E+002	3.13226E+001
2.55533E+002	1.11063E+003	3.57263E+002	1.85919E+002	1.53134E+000	1.07858E+000	1.12500E+004	1.80215E+003	1.00000E+000	4.30000E+002	2.50000E+001	4.98200E+004	1.65167E+000	3.33261E+001	1.44376E-002	1.01689E-002	8.34299E-002	4.20885E-002	1.31960E+004	3.57181E+002	1.85920E+002	1.04454E-002	1.04454E-002	1.50207E+006	1.31000E+002	1.70000E+001	0.00000E+000	1.38856E+002	5.54326E+002	4.66416E+002	1.00000E+002	1.96619E+000	3.64824E-002	0.00000E+000	5.05137E+002	2.15669E+000	1.04917E+000	2.00807E+002	5.67895E+002	5.06813E+002	5.03033E+002	2.13043E-001	9.19179E-001	1.73479E-001	2.13892E+002	4.93592E+001	1.83550E-001	2.11787E+002	3.11759E+001
2.47741E+002	1.08327E+003	3.57276E+002	1.85944E+002	1.62619E+000	1.10162E+000	1.17870E+004	1.93615E+003	1.00000E+000	4.31000E+002	2.70000E+001	4.99130E+004	1.79144E+000	3.29130E+001	1.49785E-002	1.01468E-002	1.03462E-001	4.81287E-002	1.31960E+004	3.57181E+002	1.85920E+002	1.04454E-002	1.04454E-002	1.50207E+006	1.31000E+002	1.80000E+001	0.00000E+000	1.98981E+002	5.49147E+002	4.38036E+002	1.00000E+002	1.99204E+000	3.59306E-002	0.00000E+000	5.08057E+002	2.43889E+000	9.06393E-001	2.00807E+002	5.67895E+002	5.06813E+002	5.02928E+002	2.13043E-001	9.19179E-001	1.92302E-001	2.16812E+002	2.17909E+001	1.83550E-001	2.11682E+002	3.10708E+001
2.46873E+002	1.15006E+003	3.57269E+002	1.85979E+002	1.60626E+000	1.09163E+000	1.22730E+004	1.52078E+003	1.00000E+000	4.32000E+002	2.00000E+001	5.00140E+004	1.75344E+000	3.39125E+001	1.44991E-002	9.85370E-003	9.45846E-002	4.43488E-002	1.31960E+004	3.57181E+002	1.85919E+002	1.04454E-002	1.04454E-002	1.50207E+006	1.31000E+002	1.90000E+001	0.00000E+000	1.76702E+002	5.49460E+002	5.02379E+002	1.00000E+002	2.07935E+000	3.11171E-002	0.00000E+000	5.01636E+002	2.25718E+000	9.59776E-001	2.00807E+002	5.67895E+002	5.06813E+002	5.02800E+002	2.13043E-001	9.19179E-001	1.90753E-001	2.10390E+002	1.79478E+001	1.83550E-001	2.11554E+002	3.09407E+001
2.65785E+002	1.21693E+003	3.57288E+002	1.85887E+002	1.58414E+000	1.03650E+000	1.22060E+004	1.06810E+003	1.00000E+000	4.33000E+002	9.00000E+000	5.01050E+004	1.64195E+000	3.48845E+001	1.43386E-002	9.38169E-003	8.94665E-002	3.90347E-002	1.31960E+004	3.57181E+002	1.85920E+002	1.04454E-002	1.04454E-002	1.50207E+006	1.31000E+002	2.00000E+001	0.00000E+000	1.93733E+002	6.00130E+002	5.32980E+002	1.00000E+002	2.24309E+000	2.21258E-002	0.00000E+000	5.02755E+002	2.27107E+000	9.56520E-001	2.00807E+002	5.67895E+002	5.06813E+002	5.02639E+002	2.13043E-001	9.19179E-001	2.08972E-001	2.11509E+002	-1.21466E+001	1.83550E-001	2.11394E+002	3.07863E+001
2.52036E+002	1.06804E+003	3.57280E+002	1.86027E+002	1.58968E+000	1.05127E+000	1.08890E+004	1.77299E+003	1.00000E+000	4.34000E+002	2.70000E+001	5.02190E+004	1.67119E+000	3.26809E+001	1.52340E-002	1.00745E-002	9.96915E-002	4.43275E-002	1.31960E+004	3.57181E+002	1.85920E+002	1.04454E-002	1.04454E-002	1.50207E+006	1.31000E+002	2.10000E+001	0.00000E+000	1.31794E+002	5.20783E+002	4.80619E+002	1.00000E+002	1.92758E+000	3.71915E-002	0.00000E+000	5.00839E+002	2.19800E+000	1.04638E+000	2.00807E+002	5.67895E+002	5.06813E+002	5.02524E+002	2.13043E-001	9.19179E-001	2.03868E-001	2.09593E+002	-5.12925E+000	1.83550E-001	2.11278E+002	3.06631E+001
2.63655E+002	1.24496E+003	3.57289E+002	1.85908E+002	1.53446E+000	1.06762E+000	1.25120E+004	1.56346E+003	1.00000E+000	4.35000E+002	8.00000E+000	5.02990E+004	1.63823E+000	3.52839E+001	1.37181E-002	9.54452E-003	9.12036E-002	4.47449E-002	1.31960E+004	3.57181E+002	1.85920E+002	1.04454E-002	1.04454E-002	1.50207E+006	1.31000E+002	2.20000E+001	0.00000E+000	1.82220E+002	5.94161E+002	5.44087E+002	1.00000E+002	2.23728E+000	3.17228E-002	0.00000E+000	5.01151E+002	2.19330E+000	9.78249E-001	2.00807E+002	5.67895E+002	5.06813E+002	5.02413E+002	2.13043E-001	9.19179E-001	1.79411E-001	2.09906E+002	3.59689E+001	1.83550E-001	2.11168E+002	3.05592E+001
2.43500E+002	1.18559E+003	3.57283E+002	1.85968E+002	1.57726E+000	1.11760E+000	1.27540E+004	1.62942E+003	1.00000E+000	4.36000E+002	1.60000E+001	5.04020E+004	1.76274E+000	3.44324E+001	1.39663E-002	9.89605E-003	8.31924E-002	4.24143E-002	1.31960E+004	3.57181E+002	1.85921E+002	1.04454E-002	1.04454E-002	1.50207E+006	1.31000E+002	2.30000E+001	0.00000E+000	2.02367E+002	5.82241E+002	5.03487E+002	1.00000E+002	2.17187E+000	2.77341E-002	0.00000E+000	5.03696E+002	2.29765E+000	9.24921E-001	2.00807E+002	5.67895E+002	5.06813E+002	5.02298E+002	2.13043E-001	9.19179E-001	1.70572E-001	2.12450E+002	5.24625E+001	1.83550E-001	2.11053E+002	3.04408E+001
2.40426E+002	1.00734E+003	3.57187E+002	1.85969E+002	1.59197E+000	1.09389E+000	1.06740E+004	1.05855E+003	1.00000E+000	4.37000E+002	4.00000E+001	5.05240E+004	1.74144E+000	3.17386E+001	1.54089E-002	1.05879E-002	9.28534E-002	4.45865E-002	1.31960E+004	3.57181E+002	1.85921E+002	1.04454E-002	1.04454E-002	1.50207E+006	1.31000E+002	2.40000E+001	0.00000E+000	1.77528E+002	4.41352E+002	4.71114E+002	1.00000E+002	1.84653E+000	3.55651E-002	0.00000E+000	4.94025E+002	2.60560E+000	8.91537E-001	2.00807E+002	5.67895E+002	5.06813E+002	5.02201E+002	2.13043E-001	9.19179E-001	1.85448E-001	2.02780E+002	1.90699E+001	1.83550E-001	2.10956E+002	3.03356E+001
2.78541E+002	1.52860E+003	3.56977E+002	1.85899E+002	1.58444E+000	1.07472E+000	1.58430E+004	2.23771E+003	1.00000E+000	4.38000E+002	1.00000E+000	5.05890E+004	1.70283E+000	3.90973E+001	1.25880E-002	8.53842E-003	9.88196E-002	4.59501E-002	1.31960E+004	3.57181E+002	1.85921E+002	1.04454E-002	1.04454E-002	1.50207E+006	1.31000E+002	2.50000E+001	0.00000E+000	2.64160E+002	5.96347E+002	7.33773E+002	1.00000E+002	2.70975E+000	2.83026E-002	0.00000E+000	4.87425E+002	2.13168E+000	8.94480E-001	2.00807E+002	5.67895E+002	5.06813E+002	5.02099E+002	2.13043E-001	9.19179E-001	1.91684E-001	1.96180E+002	2.16717E+000	1.83550E-001	2.10854E+002	3.02191E+001
2.51355E+002	1.36007E+003	3.57036E+002	1.85931E+002	1.59726E+000	1.14369E+000	1.50550E+004	1.71807E+003	1.00000E+000	4.39000E+002	1.00000E+000	5.06900E+004	1.82676E+000	3.68792E+001	1.30177E-002	9.32109E-003	9.61032E-002	4.97483E-002	1.31960E+004	3.57181E+002	1.85921E+002	1.04454E-002	1.04454E-002	1.50207E+006	1.31000E+002	2.60000E+001	0.00000E+000	2.56294E+002	5.34252E+002	6.57508E+002	1.00000E+002	2.45619E+000	2.44868E-002	0.00000E+000	4.86949E+002	2.27714E+000	8.58975E-001	2.00807E+002	5.67895E+002	5.06813E+002	5.01967E+002	2.13043E-001	9.19179E-001	1.65480E-001	1.95703E+002	4.35575E+001	1.83550E-001	2.10721E+002	3.00900E+001
2.55103E+002	1.18264E+003	3.57016E+002	1.85957E+002	1.56098E+000	1.06645E+000	1.19980E+004	1.39889E+003	1.00000E+000	4.40000E+002	1.40000E+001	5.08010E+004	1.66471E+000	3.43895E+001	1.42509E-002	9.73615E-003	9.54420E-002	4.51805E-002	1.31960E+004	3.57180E+002	1.85921E+002	1.04454E-002	1.04454E-002	1.50207E+006	1.31000E+002	2.70000E+001	0.00000E+000	1.95763E+002	5.10392E+002	5.21375E+002	1.00000E+002	2.07829E+000	1.97532E-002	0.00000E+000	4.95717E+002	2.42840E+000	9.02269E-001	2.00807E+002	5.67895E+002	5.06813E+002	5.01844E+002	2.13043E-001	9.19179E-001	1.88217E-001	2.04472E+002	1.62055E+001	1.83550E-001	2.10599E+002	2.99646E+001
2.60380E+002	1.10280E+003	3.57069E+002	1.85951E+002	1.52570E+000	1.06851E+000	1.09770E+004	1.23222E+003	1.00000E+000	4.41000E+002	2.50000E+001	5.09030E+004	1.63023E+000	3.32084E+001	1.45622E-002	1.01985E-002	9.24772E-002	4.60095E-002	1.31960E+004	3.57180E+002	1.85921E+002	1.04454E-002	1.04454E-002	1.50207E+006	1.31000E+002	2.80000E+001	0.00000E+000	1.81422E+002	4.87667E+002	4.89575E+002	1.00000E+002	1.96177E+000	2.33088E-002	0.00000E+000	4.96432E+002	2.51179E+000	9.11981E-001	2.00807E+002	5.67895E+002	5.06813E+002	5.01750E+002	2.13043E-001	9.19179E-001	1.76234E-001	2.05186E+002	3.62892E+001	1.83550E-001	2.10505E+002	2.98755E+001
2.45936E+002	1.13545E+003	3.57118E+002	1.85931E+002	1.56086E+000	1.11555E+000	1.20020E+004	8.56788E+002	1.00000E+000	4.43000E+002	2.00000E+001	5.11030E+004	1.74122E+000	3.36964E+001	1.42475E-002	1.01827E-002	9.77403E-002	5.04889E-002	1.31960E+004	3.57180E+002	1.85921E+002	1.04454E-002	1.04454E-002	1.50207E+006	1.31000E+002	2.90000E+001	0.00000E+000	1.89685E+002	5.07659E+002	4.90609E+002	1.00000E+002	2.00819E+000	1.37801E-002	0.00000E+000	4.97963E+002	2.42350E+000	9.03942E-001	2.00807E+002	5.67895E+002	5.06813E+002	5.01555E+002	2.13043E-001	9.19179E-001	1.66385E-001	2.06718E+002	5.31920E+001	1.83550E-001	2.10310E+002	2.96853E+001
2.54548E+002	1.18176E+003	3.56988E+002	1.85985E+002	1.57493E+000	1.07526E+000	1.21850E+004	1.58767E+003	1.00000E+000	4.44000E+002	1.50000E+001	5.12070E+004	1.69346E+000	3.43768E+001	1.42676E-002	9.74091E-003	1.04045E-001	4.90798E-002	1.31960E+004	3.57180E+002	1.85921E+002	1.04454E-002	1.04454E-002	1.50207E+006	1.31000E+002	3.00000E+001	0.00000E+000	1.92981E+002	5.16980E+002	5.32955E+002	1.00000E+002	2.10642E+000	2.60006E-002	0.00000E+000	4.94936E+002	2.37459E+000	9.15608E-001	2.00807E+002	5.67895E+002	5.06813E+002	5.01449E+002	2.13043E-001	9.19179E-001	1.88544E-001	2.03690E+002	1.48814E+001	1.83550E-001	2.10204E+002	2.95656E+001
2.48956E+002	1.34068E+003	3.57036E+002	1.85936E+002	1.63321E+000	1.07839E+000	1.42690E+004	1.43655E+003	1.00000E+000	4.45000E+002	1.00000E+000	5.13060E+004	1.76123E+000	3.66153E+001	1.36724E-002	9.02770E-003	1.03455E-001	4.56713E-002	1.31960E+004	3.57180E+002	1.85921E+002	1.04454E-002	1.04454E-002	1.50207E+006	1.31000E+002	3.10000E+001	0.00000E+000	2.49807E+002	5.63631E+002	5.94703E+002	1.00000E+002	2.37862E+000	1.79585E-002	0.00000E+000	4.93545E+002	2.37828E+000	8.44795E-001	2.00807E+002	5.67895E+002	5.06813E+002	5.01350E+002	2.13043E-001	9.19179E-001	2.04613E-001	2.02299E+002	-1.37341E+001	1.83550E-001	2.10105E+002	2.94733E+001
2.37476E+002	1.06531E+003	3.57044E+002	1.85929E+002	1.58051E+000	1.15571E+000	1.18060E+004	9.68315E+002	1.00000E+000	4.46000E+002	2.70000E+001	5.14290E+004	1.82661E+000	3.26391E+001	1.45460E-002	1.06365E-002	8.93467E-002	4.83807E-002	1.31960E+004	3.57180E+002	1.85921E+002	1.04454E-002	1.04454E-002	1.50207E+006	1.31000E+002	3.20000E+001	0.00000E+000	2.09251E+002	4.70439E+002	4.82478E+002	1.00000E+002	1.96072E+000	1.87839E-002	0.00000E+000	4.94775E+002	2.64161E+000	8.36162E-001	2.00807E+002	5.67895E+002	5.06813E+002	5.01242E+002	2.13043E-001	9.19179E-001	1.55248E-001	2.03529E+002	6.68116E+001	1.83550E-001	2.09996E+002	2.93657E+001
2.62889E+002	1.21323E+003	3.57167E+002	1.85951E+002	1.57187E+000	1.06302E+000	1.23620E+004	1.59001E+003	1.00000E+000	4.47000E+002	1.00000E+001	5.15080E+004	1.67092E+000	3.48315E+001	1.41375E-002	9.56083E-003	9.69193E-002	4.49503E-002	1.31960E+004	3.57180E+002	1.85922E+002	1.04454E-002	1.04454E-002	1.50207E+006	1.31000E+002	3.30000E+001	0.00000E+000	1.82278E+002	6.00365E+002	5.10964E+002	1.00000E+002	2.18625E+000	2.52324E-002	0.00000E+000	5.03016E+002	2.20354E+000	9.79593E-001	2.00807E+002	5.67895E+002	5.06813E+002	5.01130E+002	2.13043E-001	9.19179E-001	1.93120E-001	2.11771E+002	1.53723E+001	1.83550E-001	2.09884E+002	2.92635E+001
2.65337E+002	1.46421E+003	3.57091E+002	1.85974E+002	1.61243E+000	1.05807E+000	1.51050E+004	1.82819E+003	1.00000E+000	4.48000E+002	0.00000E+000	5.15970E+004	1.70607E+000	3.82649E+001	1.31196E-002	8.60904E-003	1.01629E-001	4.43001E-002	1.31960E+004	3.57180E+002	1.85922E+002	1.04454E-002	1.04454E-002	1.50207E+006	1.31000E+002	3.40000E+001	0.00000E+000	2.23963E+002	6.87527E+002	6.29339E+002	1.00000E+002	2.60731E+000	2.28550E-002	0.00000E+000	4.99794E+002	2.04527E+000	9.54775E-001	2.00807E+002	5.67895E+002	5.06813E+002	5.01000E+002	2.13043E-001	9.19179E-001	2.07587E-001	2.08549E+002	-1.26862E+001	1.83550E-001	2.09755E+002	2.91260E+001
2.76323E+002	1.10267E+003	3.57228E+002	1.85965E+002	1.64897E+000	1.04957E+000	1.15600E+004	1.69026E+003	1.00000E+000	4.49000E+002	2.30000E+001	5.17070E+004	1.73071E+000	3.32065E+001	1.53367E-002	9.76188E-003	1.12804E-001	4.63910E-002	1.31960E+004	3.57180E+002	1.85923E+002	1.04454E-002	1.04454E-002	1.50207E+006	1.31000E+002	3.50000E+001	0.00000E+000	1.79191E+002	5.72673E+002	4.60031E+002	1.00000E+002	2.04250E+000	3.32957E-002	0.00000E+000	5.05315E+002	2.30411E+000	9.68789E-001	2.00807E+002	5.67895E+002	5.06813E+002	5.00888E+002	2.13043E-001	9.19179E-001	2.22118E-001	2.14069E+002	-3.33577E+001	1.83550E-001	2.09643E+002	2.90263E+001
2.96031E+002	1.32571E+003	3.57119E+002	1.85933E+002	1.59240E+000	1.06164E+000	1.36220E+004	2.74854E+003	1.00000E+000	4.50000E+002	1.00000E+000	5.17970E+004	1.69056E+000	3.64102E+001	1.36437E-002	9.09612E-003	1.13444E-001	5.09330E-002	1.31960E+004	3.57180E+002	1.85923E+002	1.04454E-002	1.04454E-002	1.50207E+006	1.31000E+002	3.60000E+001	0.00000E+000	2.26407E+002	6.40050E+002	5.64584E+002	1.00000E+002	2.41374E+000	3.82377E-002	0.00000E+000	5.01303E+002	2.23925E+000	9.18309E-001	2.00807E+002	5.67895E+002	5.06813E+002	5.00775E+002	2.13043E-001	9.19179E-001	1.99983E-001	2.10058E+002	2.02813E+000	1.83550E-001	2.09530E+002	2.89055E+001
3.12292E+002	1.61925E+003	3.57060E+002	1.85915E+002	1.56874E+000	1.07076E+000	1.65440E+004	4.65338E+003	1.00000E+000	4.51000E+002	0.00000E+000	5.19050E+004	1.67974E+000	4.02399E+001	1.21964E-002	8.32473E-003	1.11412E-001	5.23055E-002	1.31960E+004	3.57180E+002	1.85923E+002	1.04454E-002	1.04454E-002	1.50207E+006	1.31000E+002	3.70000E+001	0.00000E+000	3.07138E+002	7.15916E+002	7.36027E+002	1.00000E+002	2.97084E+000	4.71834E-002	0.00000E+000	4.94120E+002	2.18572E+000	8.53684E-001	2.00807E+002	5.67895E+002	5.06813E+002	5.00659E+002	2.13043E-001	9.19179E-001	1.88667E-001	2.02875E+002	1.38734E+001	1.83550E-001	2.09413E+002	2.87847E+001
2.88986E+002	1.42915E+003	3.57023E+002	1.85892E+002	1.64528E+000	1.07635E+000	1.52450E+004	3.31454E+003	1.00000E+000	4.52000E+002	1.00000E+000	5.20090E+004	1.77089E+000	3.78041E+001	1.33253E-002	8.71744E-003	1.20307E-001	5.19607E-002	1.31960E+004	3.57180E+002	1.85923E+002	1.04454E-002	1.04454E-002	1.50207E+006	1.31000E+002	3.80000E+001	0.00000E+000	2.11665E+002	6.06490E+002	6.48783E+002	1.00000E+002	2.49342E+000	4.73758E-002	0.00000E+000	4.92444E+002	2.04459E+000	9.50694E-001	2.00807E+002	5.67895E+002	5.06813E+002	5.00506E+002	2.13043E-001	9.19179E-001	2.09041E-001	2.01198E+002	-2.26020E+001	1.83550E-001	2.09260E+002	2.86302E+001
2.78535E+002	1.38516E+003	3.57108E+002	1.85895E+002	1.53272E+000	1.08783E+000	1.41150E+004	2.73009E+003	1.00000E+000	4.53000E+002	2.00000E+000	5.21170E+004	1.66733E+000	3.72178E+001	1.29010E-002	9.15627E-003	9.63908E-002	4.90336E-002	1.31960E+004	3.57180E+002	1.85922E+002	1.04454E-002	1.04454E-002	1.50207E+006	1.31000E+002	3.90000E+001	0.00000E+000	2.58632E+002	6.62539E+002	6.08071E+002	1.00000E+002	2.57729E+000	3.72599E-002	0.00000E+000	4.99186E+002	2.30061E+000	8.78066E-001	2.00807E+002	5.67895E+002	5.06813E+002	5.00373E+002	2.13043E-001	9.19179E-001	1.69772E-001	2.07941E+002	4.91864E+001	1.83550E-001	2.09128E+002	2.85047E+001
2.98420E+002	1.31097E+003	3.57083E+002	1.85913E+002	1.55403E+000	1.05625E+000	1.31200E+004	2.57371E+003	1.00000E+000	4.54000E+002	2.00000E+000	5.22210E+004	1.64144E+000	3.62073E+001	1.35673E-002	9.22144E-003	1.07297E-001	5.00849E-002	1.31960E+004	3.57180E+002	1.85923E+002	1.04454E-002	1.04454E-002	1.50207E+006	1.31000E+002	4.00000E+001	0.00000E+000	2.74770E+002	5.90400E+002	5.91708E+002	1.00000E+002	2.45274E+000	3.78514E-002	0.00000E+000	4.94863E+002	2.59005E+000	8.08976E-001	2.00807E+002	5.67895E+002	5.06813E+002	5.00261E+002	2.13043E-001	9.19179E-001	1.90702E-001	2.03618E+002	1.12479E+001	1.83550E-001	2.09016E+002	2.83896E+001
3.69460E+002	1.60053E+003	3.56970E+002	1.85945E+002	1.61412E+000	1.01483E+000	1.59190E+004	9.18698E+003	1.00000E+000	4.55000E+002	0.00000E+000	5.23200E+004	1.63806E+000	4.00066E+001	1.27932E-002	8.04332E-003	1.28714E-001	5.13132E-002	1.31960E+004	3.57180E+002	1.85923E+002	1.04454E-002	1.04454E-002	1.50207E+006	1.31000E+002	4.10000E+001	0.00000E+000	2.59163E+002	6.80303E+002	7.43942E+002	1.00000E+002	2.85819E+000	1.15864E-001	0.00000E+000	4.90998E+002	2.06604E+000	9.20693E-001	2.00807E+002	5.67895E+002	5.06813E+002	5.00155E+002	2.13043E-001	9.19179E-001	2.27959E-001	1.99753E+002	-5.86068E+001	1.83550E-001	2.08910E+002	2.82722E+001
2.88206E+002	1.24894E+003	3.57037E+002	1.85906E+002	1.60842E+000	1.06282E+000	1.29230E+004	2.18545E+003	1.00000E+000	4.56000E+002	1.30000E+001	5.24340E+004	1.70947E+000	3.53403E+001	1.41487E-002	9.34932E-003	1.07766E-001	4.76388E-002	1.31960E+004	3.57181E+002	1.85923E+002	1.04454E-002	1.04454E-002	1.50207E+006	1.31000E+002	4.20000E+001	0.00000E+000	1.66370E+002	5.49373E+002	5.60016E+002	1.00000E+002	2.17085E+000	3.95243E-002	0.00000E+000	4.94173E+002	2.12211E+000	9.94859E-001	2.00807E+002	5.67895E+002	5.06813E+002	5.00037E+002	2.13043E-001	9.19179E-001	2.04248E-001	2.02927E+002	-1.24695E+001	1.83550E-001	2.08791E+002	2.81614E+001
3.19614E+002	1.51190E+003	3.57046E+002	1.85859E+002	1.55649E+000	1.02807E+000	1.47370E+004	3.02147E+003	1.00000E+000	4.57000E+002	1.00000E+000	5.25250E+004	1.60018E+000	3.88832E+001	1.28215E-002	8.46872E-003	1.09486E-001	4.82427E-002	1.31960E+004	3.57180E+002	1.85923E+002	1.04454E-002	1.04454E-002	1.50207E+006	1.31000E+002	4.30000E+001	0.00000E+000	2.30844E+002	6.80438E+002	6.54306E+002	1.00000E+002	2.65184E+000	3.50417E-002	0.00000E+000	4.96584E+002	2.09549E+000	9.43457E-001	2.00807E+002	5.67895E+002	5.06813E+002	4.99952E+002	2.13043E-001	9.19179E-001	2.04451E-001	2.05338E+002	-1.04103E+001	1.83550E-001	2.08706E+002	2.80793E+001
3.15463E+002	1.43461E+003	3.57056E+002	1.85903E+002	1.57325E+000	1.07424E+000	1.47380E+004	1.74421E+003	1.00000E+000	4.58000E+002	3.00000E+000	5.26320E+004	1.69005E+000	3.78762E+001	1.29592E-002	8.84874E-003	1.01793E-001	4.79523E-002	1.31960E+004	3.57180E+002	1.85922E+002	1.04454E-002	1.04454E-002	1.50207E+006	1.31000E+002	4.40000E+001	0.00000E+000	2.29222E+002	6.42801E+002	6.29137E+002	1.00000E+002	2.54162E+000	2.22785E-002	0.00000E+000	4.95704E+002	2.13599E+000	9.25536E-001	2.00807E+002	5.67895E+002	5.06813E+002	4.99864E+002	2.13043E-001	9.19179E-001	1.88485E-001	2.04459E+002	1.57573E+001	1.83550E-001	2.08619E+002	2.79905E+001
3.58809E+002	1.77361E+003	3.56937E+002	1.85888E+002	1.62675E+000	1.06202E+000	1.85900E+004	8.53897E+003	1.00000E+000	4.59000E+002	0.00000E+000	5.27180E+004	1.72764E+000	4.21142E+001	1.19311E-002	7.78917E-003	1.17976E-001	5.06712E-002	1.31960E+004	3.57180E+002	1.85922E+002	1.04454E-002	1.04454E-002	1.50207E+006	1.31000E+002	4.50000E+001	0.00000E+000	3.17481E+002	7.58651E+002	8.16378E+002	1.00000E+002	3.20396E+000	8.70633E-002	0.00000E+000	4.91161E+002	2.00906E+000	8.76152E-001	2.00807E+002	5.67895E+002	5.06813E+002	4.99772E+002	2.13043E-001	9.19179E-001	2.10036E-001	1.99915E+002	-2.56532E+001	1.83550E-001	2.08527E+002	2.78891E+001
3.74364E+002	1.74989E+003	3.56900E+002	1.85896E+002	1.55712E+000	1.05446E+000	1.75720E+004	8.40152E+003	1.00000E+000	4.60000E+002	0.00000E+000	5.28080E+004	1.64192E+000	4.18317E+001	1.17466E-002	7.95462E-003	1.11181E-001	5.13647E-002	1.31960E+004	3.57180E+002	1.85922E+002	1.04454E-002	1.04454E-002	1.50207E+006	1.31000E+002	4.60000E+001	0.00000E+000	3.09552E+002	7.13824E+002	8.02523E+002	1.00000E+002	3.09384E+000	9.87382E-002	0.00000E+000	4.89037E+002	2.07463E+000	8.72689E-001	2.00807E+002	5.67895E+002	5.06813E+002	4.99709E+002	2.13043E-001	9.19179E-001	1.92473E-001	1.97791E+002	2.45513E+000	1.83550E-001	2.08464E+002	2.78225E+001
2.90025E+002	1.35259E+003	3.57052E+002	1.85877E+002	1.61682E+000	1.03847E+000	1.37450E+004	2.32707E+003	1.00000E+000	4.61000E+002	5.00000E+000	5.29140E+004	1.67902E+000	3.67775E+001	1.37908E-002	8.85771E-003	1.16061E-001	4.84192E-002	1.31960E+004	3.57180E+002	1.85922E+002	1.04454E-002	1.04454E-002	1.50207E+006	1.31000E+002	4.70000E+001	0.00000E+000	1.69942E+002	6.32927E+002	5.59933E+002	1.00000E+002	2.31205E+000	3.03370E-002	0.00000E+000	4.99728E+002	1.99693E+000	1.02512E+000	2.00807E+002	5.67895E+002	5.06813E+002	4.99622E+002	2.13043E-001	9.19179E-001	2.17811E-001	2.08483E+002	-3.10506E+001	1.83550E-001	2.08377E+002	2.77499E+001
2.88518E+002	1.43860E+003	3.57090E+002	1.85907E+002	1.62132E+000	1.08207E+000	1.52760E+004	1.97410E+003	1.00000E+000	4.62000E+002	3.00000E+000	5.30130E+004	1.75439E+000	3.79289E+001	1.31179E-002	8.75492E-003	1.02989E-001	4.63905E-002	1.31960E+004	3.57180E+002	1.85921E+002	1.04454E-002	1.04454E-002	1.50207E+006	1.31000E+002	4.80000E+001	0.00000E+000	2.40981E+002	6.72890E+002	6.41399E+002	1.00000E+002	2.63030E+000	2.22422E-002	0.00000E+000	4.96594E+002	2.11040E+000	9.20113E-001	2.00807E+002	5.67895E+002	5.06813E+002	4.99564E+002	2.13043E-001	9.19179E-001	1.99471E-001	2.05348E+002	-1.80609E+000	1.83550E-001	2.08318E+002	2.76930E+001
3.65703E+002	1.99333E+003	3.56868E+002	1.85959E+002	1.67808E+000	1.11797E+000	2.25630E+004	8.84644E+003	1.00000E+000	4.63000E+002	0.00000E+000	5.31130E+004	1.87605E+000	4.46467E+001	1.11716E-002	7.44273E-003	1.13634E-001	5.07778E-002	1.31960E+004	3.57180E+002	1.85921E+002	1.04454E-002	1.04454E-002	1.50207E+006	1.31000E+002	4.90000E+001	0.00000E+000	4.06978E+002	8.14038E+002	8.68702E+002	1.00000E+002	3.52012E+000	6.97047E-002	0.00000E+000	4.90901E+002	2.02446E+000	7.89228E-001	2.00807E+002	5.67895E+002	5.06813E+002	4.99497E+002	2.13043E-001	9.19179E-001	2.00323E-001	1.99656E+002	-8.97869E+000	1.83550E-001	2.08252E+002	2.76050E+001
3.69804E+002	2.02614E+003	3.56843E+002	1.85935E+002	1.70237E+000	1.14494E+000	2.37600E+004	9.52268E+003	1.00000E+000	4.64000E+002	0.00000E+000	5.32130E+004	1.94910E+000	4.50127E+001	1.10441E-002	7.42776E-003	1.08537E-001	4.94377E-002	1.31960E+004	3.57180E+002	1.85922E+002	1.04454E-002	1.04454E-002	1.50207E+006	1.31000E+002	5.00000E+001	0.00000E+000	3.90638E+002	8.29511E+002	8.90860E+002	1.00000E+002	3.56272E+000	6.74715E-002	0.00000E+000	4.90679E+002	1.89719E+000	8.20686E-001	2.00807E+002	5.67895E+002	5.06813E+002	4.99442E+002	2.13043E-001	9.19179E-001	1.95775E-001	1.99434E+002	-1.45833E+000	1.83550E-001	2.08196E+002	2.75484E+001
2.84199E+002	1.40954E+003	3.57015E+002	1.85863E+002	1.61331E+000	1.09435E+000	1.50390E+004	2.00205E+003	1.00000E+000	4.65000E+002	1.00000E+000	5.33200E+004	1.76553E+000	3.75438E+001	1.31555E-002	8.92375E-003	1.07357E-001	4.98827E-002	1.31960E+004	3.57180E+002	1.85921E+002	1.04454E-002	1.04454E-002	1.50207E+006	1.31000E+002	5.10000E+001	0.00000E+000	2.08900E+002	5.72941E+002	6.44496E+002	1.00000E+002	2.42681E+000	3.13285E-002	0.00000E+000	4.89081E+002	2.06905E+000	9.45869E-001	2.00807E+002	5.67895E+002	5.06813E+002	4.99377E+002	2.13043E-001	9.19179E-001	1.91663E-001	1.97836E+002	3.86327E+000	1.83550E-001	2.08132E+002	2.75022E+001
3.02401E+002	1.63887E+003	3.57011E+002	1.85917E+002	1.59498E+000	1.08097E+000	1.71080E+004	3.76129E+003	1.00000E+000	4.66000E+002	2.00000E+000	5.34250E+004	1.72414E+000	4.04830E+001	1.21943E-002	8.26448E-003	1.10271E-001	5.10587E-002	1.31960E+004	3.57180E+002	1.85920E+002	1.04454E-002	1.04454E-002	1.50207E+006	1.31000E+002	5.20000E+001	0.00000E+000	2.37541E+002	7.09977E+002	7.35476E+002	1.00000E+002	2.85971E+000	4.10121E-002	0.00000E+000	4.92700E+002	1.91029E+000	9.60532E-001	2.00807E+002	5.67895E+002	5.06813E+002	4.99326E+002	2.13043E-001	9.19179E-001	1.92084E-001	2.01455E+002	6.77635E+000	1.83550E-001	2.08080E+002	2.74476E+001
2.74845E+002	1.15037E+003	3.57275E+002	1.85937E+002	1.55036E+000	1.09642E+000	1.19700E+004	2.05270E+003	1.00000E+000	4.68000E+002	5.00000E+000	5.36270E+004	1.69984E+000	3.39171E+001	1.41705E-002	1.00215E-002	9.37827E-002	4.74996E-002	1.31960E+004	3.57180E+002	1.85921E+002	1.04454E-002	1.04454E-002	1.50207E+006	1.31000E+002	5.40000E+001	0.00000E+000	1.66213E+002	5.73179E+002	4.88724E+002	1.00000E+002	2.07764E+000	3.91980E-002	0.00000E+000	5.00961E+002	2.20007E+000	9.97077E-001	2.00807E+002	5.67895E+002	5.06813E+002	4.99218E+002	2.13043E-001	9.19179E-001	1.71504E-001	2.09715E+002	4.82757E+001	1.83550E-001	2.07973E+002	2.73618E+001
2.84817E+002	1.26479E+003	3.57269E+002	1.85905E+002	1.52985E+000	1.04297E+000	1.23860E+004	2.44425E+003	1.00000E+000	4.69000E+002	2.00000E+000	5.37270E+004	1.59559E+000	3.55640E+001	1.37462E-002	9.37146E-003	9.40303E-002	4.43063E-002	1.31960E+004	3.57179E+002	1.85921E+002	1.04454E-002	1.04454E-002	1.50207E+006	1.31000E+002	5.50000E+001	0.00000E+000	2.04277E+002	6.28061E+002	5.50806E+002	1.00000E+002	2.33679E+000	4.57291E-002	0.00000E+000	4.99854E+002	2.26291E+000	9.52966E-001	2.00807E+002	5.67895E+002	5.06813E+002	4.99177E+002	2.13043E-001	9.19179E-001	1.89239E-001	2.08609E+002	1.86794E+001	1.83550E-001	2.07931E+002	2.73211E+001
2.87889E+002	1.05291E+003	3.57195E+002	1.85856E+002	1.49706E+000	1.01724E+000	9.86000E+003	2.76147E+003	1.00000E+000	4.70000E+002	1.80000E+001	5.38470E+004	1.52286E+000	3.24486E+001	1.50765E-002	1.02443E-002	1.01766E-001	4.76616E-002	1.31960E+004	3.57179E+002	1.85921E+002	1.04454E-002	1.04454E-002	1.50207E+006	1.31000E+002	5.60000E+001	0.00000E+000	2.64102E+002	4.97011E+002	4.85911E+002	1.00000E+002	2.08953E+000	8.03471E-002	0.00000E+000	4.94944E+002	3.29065E+000	7.34500E-001	2.00807E+002	5.67895E+002	5.06813E+002	4.99163E+002	2.13043E-001	9.19179E-001	1.90838E-001	2.03698E+002	1.11151E+001	1.83550E-001	2.07918E+002	2.73038E+001
2.67940E+002	1.01470E+003	3.57239E+002	1.85915E+002	1.53875E+000	1.05149E+000	1.00620E+004	1.48548E+003	1.00000E+000	4.71000E+002	2.40000E+001	5.39450E+004	1.61798E+000	3.18544E+001	1.53400E-002	1.04825E-002	9.62517E-002	4.56719E-002	1.31960E+004	3.57179E+002	1.85920E+002	1.04454E-002	1.04454E-002	1.50207E+006	1.31000E+002	5.70000E+001	0.00000E+000	2.55359E+002	5.10532E+002	4.46557E+002	1.00000E+002	2.02620E+000	4.59877E-002	0.00000E+000	5.00723E+002	3.19235E+000	7.49477E-001	2.00807E+002	5.67895E+002	5.06813E+002	4.99104E+002	2.13043E-001	9.19179E-001	1.88112E-001	2.09477E+002	2.14049E+001	1.83550E-001	2.07859E+002	2.72458E+001
2.75860E+002	1.23595E+003	3.57333E+002	1.85887E+002	1.58135E+000	1.08816E+000	1.29960E+004	2.15826E+003	1.00000E+000	4.72000E+002	1.00000E+000	5.40240E+004	1.72076E+000	3.51560E+001	1.38715E-002	9.54526E-003	9.13871E-002	4.38891E-002	1.31960E+004	3.57179E+002	1.85919E+002	1.04454E-002	1.04454E-002	1.50207E+006	1.31000E+002	5.80000E+001	0.00000E+000	1.80818E+002	6.36968E+002	4.98379E+002	1.00000E+002	2.22054E+000	3.70177E-002	0.00000E+000	5.04372E+002	2.08765E+000	1.00844E+000	2.00807E+002	5.67895E+002	5.06813E+002	4.99063E+002	2.13043E-001	9.19179E-001	1.84749E-001	2.13126E+002	3.05731E+001	1.83550E-001	2.07817E+002	2.72135E+001
2.66002E+002	1.12602E+003	3.57239E+002	1.85896E+002	1.60293E+000	1.06614E+000	1.17180E+004	2.23707E+003	1.00000E+000	4.73000E+002	5.00000E+000	5.41260E+004	1.70895E+000	3.35562E+001	1.48077E-002	9.84891E-003	1.03539E-001	4.64609E-002	1.31960E+004	3.57179E+002	1.85920E+002	1.04454E-002	1.04454E-002	1.50207E+006	1.31000E+002	5.90000E+001	0.00000E+000	1.52688E+002	5.60465E+002	4.92459E+002	1.00000E+002	2.04430E+000	3.98844E-002	0.00000E+000	4.99407E+002	2.17377E+000	1.01993E+000	2.00807E+002	5.67895E+002	5.06813E+002	4.99003E+002	2.13043E-001	9.19179E-001	2.01114E-001	2.08161E+002	-1.79878E+000	1.83550E-001	2.07757E+002	2.71449E+001
2.66867E+002	1.06741E+003	3.57210E+002	1.85891E+002	1.57276E+000	1.07224E+000	1.09880E+004	2.11109E+003	1.00000E+000	4.74000E+002	1.80000E+001	5.42430E+004	1.68638E+000	3.26712E+001	1.50039E-002	1.02290E-002	1.06493E-001	5.01269E-002	1.31960E+004	3.57179E+002	1.85920E+002	1.04454E-002	1.04454E-002	1.50207E+006	1.31000E+002	6.00000E+001	0.00000E+000	1.97549E+002	5.60727E+002	4.53810E+002	1.00000E+002	2.03801E+000	4.66949E-002	0.00000E+000	5.03356E+002	2.49260E+000	9.18541E-001	2.00807E+002	5.67895E+002	5.06813E+002	4.98959E+002	2.13043E-001	9.19179E-001	1.89233E-001	2.12111E+002	2.21882E+001	1.83550E-001	2.07713E+002	2.70991E+001
2.75579E+002	1.17353E+003	3.57262E+002	1.85911E+002	1.55632E+000	1.06459E+000	1.19000E+004	2.16012E+003	1.00000E+000	4.75000E+002	7.00000E+000	5.43440E+004	1.65685E+000	3.42569E+001	1.42668E-002	9.75908E-003	9.47801E-002	4.49861E-002	1.31960E+004	3.57178E+002	1.85919E+002	1.04454E-002	1.04454E-002	1.50207E+006	1.31000E+002	6.10000E+001	0.00000E+000	1.48903E+002	6.31931E+002	4.64453E+002	1.00000E+002	2.10356E+000	3.50198E-002	0.00000E+000	5.06299E+002	2.03392E+000	1.08169E+000	2.00807E+002	5.67895E+002	5.06813E+002	4.98922E+002	2.13043E-001	9.19179E-001	1.87619E-001	2.15053E+002	2.77951E+001	1.83550E-001	2.07676E+002	2.70656E+001
2.68431E+002	1.15502E+003	3.57210E+002	1.85939E+002	1.61307E+000	1.06020E+000	1.20080E+004	2.32261E+003	1.00000E+000	4.76000E+002	1.00000E+001	5.44460E+004	1.71018E+000	3.39855E+001	1.47203E-002	9.67507E-003	1.14405E-001	5.00215E-002	1.31960E+004	3.57179E+002	1.85920E+002	1.04454E-002	1.04454E-002	1.50207E+006	1.31000E+002	6.20000E+001	0.00000E+000	1.82116E+002	6.15860E+002	4.71065E+002	1.00000E+002	2.13751E+000	5.18111E-002	0.00000E+000	5.05249E+002	2.20226E+000	9.94506E-001	2.00807E+002	5.67895E+002	5.06813E+002	4.98897E+002	2.13043E-001	9.19179E-001	2.06812E-001	2.14004E+002	-5.85923E+000	1.83550E-001	2.07652E+002	2.70351E+001
2.62664E+002	1.05318E+003	3.57238E+002	1.85939E+002	1.53626E+000	1.08945E+000	1.07980E+004	1.52528E+003	1.00000E+000	4.77000E+002	1.80000E+001	5.45550E+004	1.67368E+000	3.24527E+001	1.47840E-002	1.04843E-002	9.19924E-002	4.69201E-002	1.31960E+004	3.57179E+002	1.85921E+002	1.04454E-002	1.04454E-002	1.50207E+006	1.31000E+002	6.30000E+001	0.00000E+000	2.14318E+002	5.09561E+002	4.68862E+002	1.00000E+002	2.00663E+000	3.54915E-002	0.00000E+000	4.97620E+002	2.73766E+000	8.43645E-001	2.00807E+002	5.67895E+002	5.06813E+002	4.98860E+002	2.13043E-001	9.19179E-001	1.70165E-001	2.06374E+002	4.70181E+001	1.83550E-001	2.07615E+002	2.70003E+001
2.75865E+002	1.08063E+003	3.57260E+002	1.85903E+002	1.67574E+000	1.04158E+000	1.14020E+004	2.07608E+003	1.00000E+000	4.78000E+002	1.00000E+001	5.46580E+004	1.74542E+000	3.28729E+001	1.56934E-002	9.75441E-003	1.26108E-001	4.93875E-002	1.31960E+004	3.57179E+002	1.85921E+002	1.04454E-002	1.04454E-002	1.50207E+006	1.31000E+002	6.40000E+001	0.00000E+000	1.37327E+002	5.53997E+002	4.48878E+002	1.00000E+002	1.93103E+000	4.89812E-002	0.00000E+000	5.02481E+002	2.13143E+000	1.05451E+000	2.00807E+002	5.67895E+002	5.06813E+002	4.98859E+002	2.13043E-001	9.19179E-001	2.33379E-001	2.11236E+002	-5.74213E+001	1.83550E-001	2.07614E+002	2.70031E+001
2.77872E+002	1.04097E+003	3.57255E+002	1.85866E+002	1.50977E+000	1.02907E+000	9.94400E+003	1.83947E+003	1.00000E+000	4.79000E+002	2.30000E+001	5.47620E+004	1.55366E+000	3.22641E+001	1.51402E-002	1.03196E-002	9.43555E-002	4.45644E-002	1.31960E+004	3.57179E+002	1.85921E+002	1.04454E-002	1.04454E-002	1.50207E+006	1.31000E+002	6.50000E+001	0.00000E+000	2.12025E+002	5.34615E+002	4.43473E+002	1.00000E+002	1.99723E+000	4.73508E-002	0.00000E+000	5.02412E+002	2.78418E+000	8.64438E-001	2.00807E+002	5.67895E+002	5.06813E+002	4.98816E+002	2.13043E-001	9.19179E-001	1.89340E-001	2.11166E+002	2.10713E+001	1.83550E-001	2.07571E+002	2.69616E+001
2.66107E+002	1.06174E+003	3.57265E+002	1.85892E+002	1.52967E+000	1.08741E+000	1.08330E+004	1.37444E+003	1.00000E+000	4.80000E+002	1.40000E+001	5.48560E+004	1.66338E+000	3.25843E+001	1.46968E-002	1.04476E-002	8.29769E-002	4.26471E-002	1.31960E+004	3.57179E+002	1.85921E+002	1.04454E-002	1.04454E-002	1.50207E+006	1.31000E+002	6.60000E+001	0.00000E+000	1.38028E+002	5.37879E+002	4.45285E+002	1.00000E+002	1.89912E+000	3.30509E-002	0.00000E+000	5.01600E+002	2.21382E+000	1.04158E+000	2.00807E+002	5.67895E+002	5.06813E+002	4.98799E+002	2.13043E-001	9.19179E-001	1.68990E-001	2.10354E+002	5.28247E+001	1.83550E-001	2.07554E+002	2.69442E+001
2.42126E+002	1.24634E+003	3.57271E+002	1.85972E+002	1.57758E+000	1.10908E+000	1.33070E+004	1.50405E+003	1.00000E+000	4.81000E+002	1.00000E+000	5.49380E+004	1.74967E+000	3.53035E+001	1.36758E-002	9.61445E-003	9.19721E-002	4.60282E-002	1.31960E+004	3.57179E+002	1.85921E+002	1.04454E-002	1.04454E-002	1.50207E+006	1.31000E+002	6.70000E+001	0.00000E+000	2.03445E+002	6.81426E+002	4.61300E+002	1.00000E+002	2.25712E+000	2.50235E-002	0.00000E+000	5.10131E+002	2.06623E+000	1.00691E+000	2.00807E+002	5.67895E+002	5.06813E+002	4.98801E+002	2.13043E-001	9.19179E-001	1.74378E-001	2.18885E+002	5.29374E+001	1.83550E-001	2.07556E+002	2.69427E+001
2.47740E+002	1.10776E+003	3.57302E+002	1.85954E+002	1.47623E+000	1.05336E+000	1.06220E+004	2.08317E+003	1.00000E+000	4.82000E+002	1.70000E+001	5.50490E+004	1.55500E+000	3.32830E+001	1.43236E-002	1.02205E-002	9.06160E-002	4.67593E-002	1.31960E+004	3.57179E+002	1.85921E+002	1.04454E-002	1.04454E-002	1.50207E+006	1.31000E+002	6.80000E+001	0.00000E+000	1.81465E+002	5.78693E+002	4.52571E+002	1.00000E+002	2.04180E+000	4.64485E-002	0.00000E+000	5.04392E+002	2.40239E+000	9.69316E-001	2.00807E+002	5.67895E+002	5.06813E+002	4.98814E+002	2.13043E-001	9.19179E-001	1.67171E-001	2.13146E+002	5.84263E+001	1.83550E-001	2.07569E+002	2.69590E+001
2.59053E+002	1.21503E+003	3.57294E+002	1.85937E+002	1.49351E+000	1.07316E+000	1.19880E+004	2.39307E+003	1.00000E+000	4.83000E+002	1.00000E+000	5.51370E+004	1.60278E+000	3.48572E+001	1.36407E-002	9.80145E-003	8.54631E-002	4.47140E-002	1.31960E+004	3.57179E+002	1.85921E+002	1.04454E-002	1.04454E-002	1.50207E+006	1.31000E+002	6.90000E+001	0.00000E+000	2.69046E+002	6.32897E+002	4.98461E+002	1.00000E+002	2.34137E+000	3.69499E-002	0.00000E+000	5.05120E+002	2.63920E+000	8.30549E-001	2.00807E+002	5.67895E+002	5.06813E+002	4.98809E+002	2.13043E-001	9.19179E-001	1.63775E-001	2.13875E+002	6.43568E+001	1.83550E-001	2.07564E+002	2.69545E+001
2.90665E+002	1.19471E+003	3.57217E+002	1.85929E+002	1.54929E+000	1.07221E+000	1.21420E+004	3.37539E+003	1.00000E+000	4.84000E+002	1.00000E+000	5.52290E+004	1.66117E+000	3.45646E+001	1.40601E-002	9.73052E-003	1.07286E-001	5.19215E-002	1.31960E+004	3.57179E+002	1.85921E+002	1.04454E-002	1.04454E-002	1.50207E+006	1.31000E+002	7.00000E+001	0.00000E+000	2.00391E+002	6.19321E+002	4.78595E+002	1.00000E+002	2.18345E+000	5.83588E-002	0.00000E+000	5.04996E+002	2.27558E+000	9.57135E-001	2.00807E+002	5.67895E+002	5.06813E+002	4.98818E+002	2.13043E-001	9.19179E-001	1.81987E-001	2.13750E+002	3.56640E+001	1.83550E-001	2.07573E+002	2.69573E+001
2.92492E+002	1.16410E+003	3.57180E+002	1.85903E+002	1.50697E+000	1.04660E+000	1.12720E+004	2.74328E+003	1.00000E+000	4.85000E+002	6.00000E+000	5.53400E+004	1.57719E+000	3.41189E+001	1.41939E-002	9.85782E-003	9.85264E-002	4.81168E-002	1.31960E+004	3.57180E+002	1.85921E+002	1.04454E-002	1.04454E-002	1.50207E+006	1.31000E+002	7.10000E+001	0.00000E+000	1.81954E+002	5.99698E+002	4.76533E+002	1.00000E+002	2.12104E+000	6.23404E-002	0.00000E+000	5.03616E+002	2.30281E+000	9.81639E-001	2.00807E+002	5.67895E+002	5.06813E+002	4.98799E+002	2.13043E-001	9.19179E-001	1.80283E-001	2.12371E+002	3.70273E+001	1.83550E-001	2.07553E+002	2.69360E+001
2.81757E+002	1.26635E+003	3.57152E+002	1.85906E+002	1.52031E+000	1.03678E+000	1.22340E+004	2.46717E+003	1.00000E+000	4.86000E+002	0.00000E+000	5.54310E+004	1.57622E+000	3.55858E+001	1.37451E-002	9.37350E-003	9.54423E-002	4.49808E-002	1.31960E+004	3.57180E+002	1.85921E+002	1.04454E-002	1.04454E-002	1.50207E+006	1.31000E+002	7.20000E+001	0.00000E+000	1.97682E+002	6.62180E+002	5.14419E+002	1.00000E+002	2.31562E+000	5.00813E-002	0.00000E+000	5.04535E+002	2.19285E+000	9.89504E-001	2.00807E+002	5.67895E+002	5.06813E+002	4.98806E+002	2.13043E-001	9.19179E-001	1.89094E-001	2.13290E+002	2.35912E+001	1.83550E-001	2.07560E+002	2.69400E+001
2.96624E+002	1.17278E+003	3.57138E+002	1.85930E+002	1.49472E+000	1.05325E+000	1.13350E+004	2.97909E+003	1.00000E+000	4.87000E+002	7.00000E+000	5.55450E+004	1.57432E+000	3.42458E+001	1.40394E-002	9.89288E-003	9.81328E-002	4.92928E-002	1.31960E+004	3.57180E+002	1.85920E+002	1.04454E-002	1.04454E-002	1.50207E+006	1.31000E+002	7.30000E+001	0.00000E+000	1.96584E+002	6.18181E+002	4.84232E+002	1.00000E+002	2.18652E+000	5.89936E-002	0.00000E+000	5.04360E+002	2.33972E+000	9.63468E-001	2.00807E+002	5.67895E+002	5.06813E+002	4.98814E+002	2.13043E-001	9.19179E-001	1.73262E-001	2.13115E+002	4.89120E+001	1.83550E-001	2.07568E+002	2.69456E+001
2.76929E+002	1.10052E+003	3.57241E+002	1.85903E+002	1.60793E+000	1.11980E+000	1.20500E+004	2.17406E+003	1.00000E+000	4.88000E+002	1.00000E+001	5.56580E+004	1.80056E+000	3.31741E+001	1.46478E-002	1.02011E-002	1.07422E-001	5.26694E-002	1.31960E+004	3.57180E+002	1.85920E+002	1.04454E-002	1.04454E-002	1.50207E+006	1.31000E+002	7.40000E+001	0.00000E+000	2.58773E+002	5.86148E+002	4.43878E+002	1.00000E+002	2.14944E+000	5.40588E-002	0.00000E+000	5.07206E+002	2.69070E+000	8.12555E-001	2.00807E+002	5.67895E+002	5.06813E+002	4.98815E+002	2.13043E-001	9.19179E-001	1.78951E-001	2.15961E+002	4.27556E+001	1.83550E-001	2.07569E+002	2.69568E+001
2.83257E+002	1.11789E+003	3.57220E+002	1.85862E+002	1.58385E+000	1.04705E+000	1.13100E+004	3.59375E+003	1.00000E+000	4.89000E+002	6.00000E+000	5.57600E+004	1.65837E+000	3.34348E+001	1.48931E-002	9.84543E-003	1.16606E-001	5.15575E-002	1.31960E+004	3.57180E+002	1.85920E+002	1.04454E-002	1.04454E-002	1.50207E+006	1.31000E+002	7.50000E+001	0.00000E+000	1.59931E+002	6.04706E+002	4.24952E+002	1.00000E+002	2.00207E+000	7.10778E-002	0.00000E+000	5.08247E+002	2.15368E+000	1.04785E+000	2.00807E+002	5.67895E+002	5.06813E+002	4.98823E+002	2.13043E-001	9.19179E-001	2.04039E-001	2.17002E+002	1.98462E+000	1.83550E-001	2.07578E+002	2.69657E+001
2.89225E+002	1.18297E+003	3.57156E+002	1.85913E+002	1.50403E+000	1.02703E+000	1.12180E+004	2.17472E+003	1.00000E+000	4.90000E+002	5.00000E+000	5.58580E+004	1.54469E+000	3.43943E+001	1.42003E-002	9.69676E-003	9.97647E-002	4.71257E-002	1.31960E+004	3.57180E+002	1.85920E+002	1.04454E-002	1.04454E-002	1.50207E+006	1.31000E+002	7.60000E+001	0.00000E+000	1.51001E+002	6.27823E+002	4.80103E+002	1.00000E+002	2.12882E+000	4.27339E-002	0.00000E+000	5.04693E+002	2.11822E+000	1.06975E+000	2.00807E+002	5.67895E+002	5.06813E+002	4.98817E+002	2.13043E-001	9.19179E-001	1.88456E-001	2.13448E+002	2.48013E+001	1.83550E-001	2.07572E+002	2.69519E+001
2.85355E+002	1.07960E+003	3.57142E+002	1.85900E+002	1.55784E+000	1.06884E+000	1.09720E+004	2.79171E+003	1.00000E+000	4.91000E+002	1.10000E+001	5.59780E+004	1.66509E+000	3.28572E+001	1.48724E-002	1.02040E-002	1.13799E-001	5.41432E-002	1.31960E+004	3.57180E+002	1.85920E+002	1.04454E-002	1.04454E-002	1.50207E+006	1.31000E+002	7.70000E+001	0.00000E+000	1.92309E+002	6.03891E+002	4.07019E+002	1.00000E+002	2.01431E+000	7.05897E-002	0.00000E+000	5.10587E+002	2.33647E+000	9.80636E-001	2.00807E+002	5.67895E+002	5.06813E+002	4.98793E+002	2.13043E-001	9.19179E-001	1.86167E-001	2.19342E+002	3.44569E+001	1.83550E-001	2.07548E+002	2.69272E+001
2.87359E+002	1.24925E+003	3.57231E+002	1.85911E+002	1.53900E+000	1.11039E+000	1.30700E+004	2.46907E+003	1.00000E+000	4.93000E+002	0.00000E+000	5.61950E+004	1.70889E+000	3.53447E+001	1.34617E-002	9.71266E-003	9.42677E-002	4.95853E-002	1.31960E+004	3.57180E+002	1.85920E+002	1.04454E-002	1.04454E-002	1.50207E+006	1.31000E+002	7.90000E+001	0.00000E+000	2.29828E+002	6.25274E+002	5.30336E+002	1.00000E+002	2.33128E+000	4.79641E-002	0.00000E+000	5.01202E+002	2.33277E+000	8.99916E-001	2.00807E+002	5.67895E+002	5.06813E+002	4.98824E+002	2.13043E-001	9.19179E-001	1.61776E-001	2.09957E+002	6.34697E+001	1.83550E-001	2.07579E+002	2.69651E+001
2.98039E+002	1.16558E+003	3.57176E+002	1.85929E+002	1.52486E+000	1.01675E+000	1.10790E+004	2.56970E+003	1.00000E+000	4.94000E+002	4.00000E+000	5.63000E+004	1.55041E+000	3.41406E+001	1.44870E-002	9.65975E-003	1.05810E-001	4.76631E-002	1.31960E+004	3.57180E+002	1.85919E+002	1.04454E-002	1.04454E-002	1.50207E+006	1.31000E+002	8.00000E+001	0.00000E+000	1.85784E+002	5.96658E+002	4.94431E+002	1.00000E+002	2.15470E+000	6.57242E-002	0.00000E+000	5.01919E+002	2.35101E+000	9.69854E-001	2.00807E+002	5.67895E+002	5.06813E+002	4.98840E+002	2.13043E-001	9.19179E-001	1.99914E-001	2.10674E+002	2.76836E+000	1.83550E-001	2.07594E+002	2.69754E+001
2.80375E+002	1.14192E+003	3.57202E+002	1.85939E+002	1.57559E+000	1.08452E+000	1.19010E+004	3.12619E+003	1.00000E+000	4.95000E+002	6.00000E+000	5.64050E+004	1.70876E+000	3.37924E+001	1.44428E-002	9.94136E-003	1.11122E-001	5.31985E-002	1.31960E+004	3.57180E+002	1.85919E+002	1.04454E-002	1.04454E-002	1.50207E+006	1.31000E+002	8.10000E+001	0.00000E+000	1.77556E+002	6.15021E+002	4.56678E+002	1.00000E+002	2.10297E+000	6.26216E-002	0.00000E+000	5.06377E+002	2.18493E+000	1.00689E+000	2.00807E+002	5.67895E+002	5.06813E+002	4.98874E+002	2.13043E-001	9.19179E-001	1.84606E-001	2.15132E+002	3.27986E+001	1.83550E-001	2.07628E+002	2.70110E+001
2.92563E+002	1.21642E+003	3.57283E+002	1.85896E+002	1.47573E+000	1.03878E+000	1.15000E+004	2.54447E+003	1.00000E+000	4.96000E+002	2.00000E+000	5.65020E+004	1.53296E+000	3.48772E+001	1.37612E-002	9.68667E-003	8.10271E-002	4.08096E-002	1.31960E+004	3.57180E+002	1.85919E+002	1.04454E-002	1.04454E-002	1.50207E+006	1.31000E+002	8.20000E+001	0.00000E+000	1.99928E+002	6.48660E+002	4.66982E+002	1.00000E+002	2.20913E+000	3.83192E-002	0.00000E+000	5.07862E+002	2.27348E+000	9.84399E-001	2.00807E+002	5.67895E+002	5.06813E+002	4.98876E+002	2.13043E-001	9.19179E-001	1.73771E-001	2.16617E+002	5.16281E+001	1.83550E-001	2.07630E+002	2.70220E+001
2.66574E+002	1.28080E+003	3.57225E+002	1.85906E+002	1.54274E+000	1.05169E+000	1.27280E+004	1.38566E+003	1.00000E+000	4.97000E+002	0.00000E+000	5.66020E+004	1.62249E+000	3.57883E+001	1.36745E-002	9.32200E-003	8.73694E-002	4.12431E-002	1.31960E+004	3.57180E+002	1.85919E+002	1.04454E-002	1.04454E-002	1.50207E+006	1.31000E+002	8.30000E+001	0.00000E+000	1.90002E+002	6.76748E+002	5.11460E+002	1.00000E+002	2.32282E+000	2.12319E-002	0.00000E+000	5.05571E+002	2.09441E+000	1.01571E+000	2.00807E+002	5.67895E+002	5.06813E+002	4.98866E+002	2.13043E-001	9.19179E-001	1.89269E-001	2.14326E+002	2.43437E+001	1.83550E-001	2.07620E+002	2.70063E+001
2.71312E+002	1.09117E+003	3.57233E+002	1.85932E+002	1.62177E+000	1.05835E+000	1.13800E+004	1.76970E+003	1.00000E+000	4.98000E+002	1.60000E+001	5.67090E+004	1.71640E+000	3.30328E+001	1.52026E-002	9.92110E-003	1.11545E-001	4.81665E-002	1.31960E+004	3.57180E+002	1.85919E+002	1.04454E-002	1.04454E-002	1.50207E+006	1.31000E+002	8.40000E+001	0.00000E+000	1.82973E+002	5.99176E+002	4.12685E+002	1.00000E+002	2.00363E+000	4.04450E-002	0.00000E+000	5.09604E+002	2.26179E+000	9.94689E-001	2.00807E+002	5.67895E+002	5.06813E+002	4.98863E+002	2.13043E-001	9.19179E-001	2.10219E-001	2.18359E+002	-7.51237E+000	1.83550E-001	2.07618E+002	2.70034E+001
2.89113E+002	1.13192E+003	3.57206E+002	1.85881E+002	1.47243E+000	1.07828E+000	1.10680E+004	2.86070E+003	1.00000E+000	4.99000E+002	8.00000E+000	5.68100E+004	1.58769E+000	3.36440E+001	1.39959E-002	1.02493E-002	9.70743E-002	5.25826E-002	1.31960E+004	3.57179E+002	1.85920E+002	1.04454E-002	1.04454E-002	1.50207E+006	1.31000E+002	8.50000E+001	0.00000E+000	1.99657E+002	5.93595E+002	4.64069E+002	1.00000E+002	2.11360E+000	6.27669E-002	0.00000E+000	5.04668E+002	2.42695E+000	9.39974E-001	2.00807E+002	5.67895E+002	5.06813E+002	4.98876E+002	2.13043E-001	9.19179E-001	1.54527E-001	2.13423E+002	7.77905E+001	1.83550E-001	2.07630E+002	2.70162E+001
2.75069E+002	1.04237E+003	3.57225E+002	1.85866E+002	1.56300E+000	1.04812E+000	1.04400E+004	2.13943E+003	1.00000E+000	5.00000E+002	1.90000E+001	5.69160E+004	1.63821E+000	3.22857E+001	1.52971E-002	1.02579E-002	1.00719E-001	4.60037E-002	1.31960E+004	3.57180E+002	1.85920E+002	1.04454E-002	1.04454E-002	1.50207E+006	1.31000E+002	8.60000E+001	0.00000E+000	1.70684E+002	5.47581E+002	4.11592E+002	1.00000E+002	1.89977E+000	5.30464E-002	0.00000E+000	5.06128E+002	2.40932E+000	9.74914E-001	2.00807E+002	5.67895E+002	5.06813E+002	4.98892E+002	2.13043E-001	9.19179E-001	1.97191E-001	2.14883E+002	1.16293E+001	1.83550E-001	2.07647E+002	2.70349E+001
2.98310E+002	1.16009E+003	3.57170E+002	1.85895E+002	1.51917E+000	1.04165E+000	1.12570E+004	2.65233E+003	1.00000E+000	5.01000E+002	1.00000E+001	5.70200E+004	1.58244E+000	3.40601E+001	1.43184E-002	9.81772E-003	1.03090E-001	4.90579E-002	1.31960E+004	3.57179E+002	1.85920E+002	1.04454E-002	1.04454E-002	1.50207E+006	1.31000E+002	8.70000E+001	0.00000E+000	2.37722E+002	6.38469E+002	4.57968E+002	1.00000E+002	2.23039E+000	5.89066E-002	0.00000E+000	5.08886E+002	2.50950E+000	9.01389E-001	2.00807E+002	5.67895E+002	5.06813E+002	4.98921E+002	2.13043E-001	9.19179E-001	1.86471E-001	2.17641E+002	3.22608E+001	1.83550E-001	2.07676E+002	2.70580E+001
2.61560E+002	8.47094E+002	3.57210E+002	1.85904E+002	1.58795E+000	1.10506E+000	9.05500E+003	1.98953E+003	1.00000E+000	5.02000E+002	4.20000E+001	5.71430E+004	1.75478E+000	2.91049E+001	1.66876E-002	1.16129E-002	1.15769E-001	5.67496E-002	1.31960E+004	3.57179E+002	1.85920E+002	1.04454E-002	1.04454E-002	1.50207E+006	1.31000E+002	8.80000E+001	0.00000E+000	1.30713E+002	4.45234E+002	3.36362E+002	1.00000E+002	1.53619E+000	8.09340E-002	0.00000E+000	5.05815E+002	2.52593E+000	9.98496E-001	2.00807E+002	5.67895E+002	5.06813E+002	4.98971E+002	2.13043E-001	9.19179E-001	1.79314E-001	2.14570E+002	4.07820E+001	1.83550E-001	2.07725E+002	2.71101E+001
2.84200E+002	1.11487E+003	3.57232E+002	1.85908E+002	1.56997E+000	1.06166E+000	1.13520E+004	2.25655E+003	1.00000E+000	5.05000E+002	1.00000E+001	5.74180E+004	1.66678E+000	3.33896E+001	1.47352E-002	9.96440E-003	1.05694E-001	4.89543E-002	1.31960E+004	3.57179E+002	1.85919E+002	1.04454E-002	1.04454E-002	1.50207E+006	1.31000E+002	9.10000E+001	0.00000E+000	1.90051E+002	6.07911E+002	4.34649E+002	1.00000E+002	2.06869E+000	5.37257E-002	0.00000E+000	5.08483E+002	2.29993E+000	9.79399E-001	2.00807E+002	5.67895E+002	5.06813E+002	4.99161E+002	2.13043E-001	9.19179E-001	1.93152E-001	2.17238E+002	2.07931E+001	1.83550E-001	2.07916E+002	2.73025E+001
2.86687E+002	1.11652E+003	3.57248E+002	1.85872E+002	1.50212E+000	1.00710E+000	1.03920E+004	3.31179E+003	1.00000E+000	5.06000E+002	1.30000E+001	5.75300E+004	1.51279E+000	3.34144E+001	1.47352E-002	9.87923E-003	1.10900E-001	5.04577E-002	1.31960E+004	3.57178E+002	1.85919E+002	1.04454E-002	1.04454E-002	1.50207E+006	1.31000E+002	9.20000E+001	0.00000E+000	1.82296E+002	6.05930E+002	4.46933E+002	1.00000E+002	2.07697E+000	7.82106E-002	0.00000E+000	5.07098E+002	2.37494E+000	9.91308E-001	2.00807E+002	5.67895E+002	5.06813E+002	4.99192E+002	2.13043E-001	9.19179E-001	1.97281E-001	2.15852E+002	1.24470E+001	1.83550E-001	2.07946E+002	2.73363E+001
2.79087E+002	1.15902E+003	3.57214E+002	1.85927E+002	1.52049E+000	1.09756E+000	1.18600E+004	2.88695E+003	1.00000E+000	5.07000E+002	5.00000E+000	5.76140E+004	1.66884E+000	3.40444E+001	1.39618E-002	1.00783E-002	9.25067E-002	4.87641E-002	1.31960E+004	3.57178E+002	1.85918E+002	1.04454E-002	1.04454E-002	1.50207E+006	1.31000E+002	9.30000E+001	0.00000E+000	2.20933E+002	6.12784E+002	4.63841E+002	1.00000E+002	2.17516E+000	6.90987E-002	0.00000E+000	5.06682E+002	2.41824E+000	9.11316E-001	2.00807E+002	5.67895E+002	5.06813E+002	4.99231E+002	2.13043E-001	9.19179E-001	1.61542E-001	2.15437E+002	6.93022E+001	1.83550E-001	2.07985E+002	2.73693E+001
2.92881E+002	1.11533E+003	3.57192E+002	1.85905E+002	1.55834E+000	1.05449E+000	1.12010E+004	3.54444E+003	1.00000E+000	5.08000E+002	1.00000E+001	5.77200E+004	1.64325E+000	3.33965E+001	1.47242E-002	9.96353E-003	1.16329E-001	5.38307E-002	1.31960E+004	3.57178E+002	1.85917E+002	1.04454E-002	1.04454E-002	1.50207E+006	1.31000E+002	9.40000E+001	0.00000E+000	1.86330E+002	6.01201E+002	4.51080E+002	1.00000E+002	2.08275E+000	8.50025E-002	0.00000E+000	5.06581E+002	2.32005E+000	9.77431E-001	2.00807E+002	5.67895E+002	5.06813E+002	4.99287E+002	2.13043E-001	9.19179E-001	1.92837E-001	2.15335E+002	1.94162E+001	1.83550E-001	2.08042E+002	2.74254E+001
2.78298E+002	9.87759E+002	3.57135E+002	1.85894E+002	1.59160E+000	1.05252E+000	1.00660E+004	2.04672E+003	1.00000E+000	5.14000E+002	2.00000E+001	5.83540E+004	1.67518E+000	3.14286E+001	1.58637E-002	1.04906E-002	1.20059E-001	5.31606E-002	1.31960E+004	3.57177E+002	1.85916E+002	1.04454E-002	1.04454E-002	1.50207E+006	1.31000E+002	9.90000E+001	0.00000E+000	1.79129E+002	5.10126E+002	3.98461E+002	1.00000E+002	1.82663E+000	7.56511E-002	0.00000E+000	5.05488E+002	2.59663E+000	9.21241E-001	2.00807E+002	5.67895E+002	5.06813E+002	4.99521E+002	2.13043E-001	9.19179E-001	2.03879E-001	2.14242E+002	-5.04541E-001	1.83550E-001	2.08276E+002	2.76548E+001
3.08929E+002	8.58286E+002	3.57142E+002	1.85959E+002	1.47740E+000	1.08961E+000	8.48300E+003	1.67127E+003	1.00000E+000	5.28000E+002	4.30000E+001	5.97980E+004	1.60979E+000	2.92965E+001	1.60407E-002	1.18303E-002	9.18058E-002	5.06462E-002	1.31960E+004	3.57177E+002	1.85917E+002	1.04454E-002	1.04454E-002	1.50207E+006	1.31000E+002	1.13000E+002	0.00000E+000	1.23533E+002	4.43922E+002	3.56844E+002	1.00000E+002	1.56155E+000	5.49736E-002	0.00000E+000	5.04085E+002	2.56948E+000	1.01412E+000	2.00807E+002	5.67895E+002	5.06813E+002	4.99936E+002	2.13043E-001	9.19179E-001	1.51066E-001	2.12839E+002	8.22957E+001	1.83550E-001	2.08690E+002	2.80669E+001
2.67196E+002	9.29519E+002	3.57207E+002	1.85939E+002	1.55401E+000	1.08287E+000	9.56200E+003	2.15038E+003	1.00000E+000	5.31000E+002	3.40000E+001	6.01050E+004	1.68279E+000	3.04880E+001	1.58920E-002	1.10740E-002	1.10130E-001	5.41301E-002	1.31960E+004	3.57178E+002	1.85917E+002	1.04454E-002	1.04454E-002	1.50207E+006	1.31000E+002	1.16000E+002	0.00000E+000	1.50246E+002	4.22176E+002	4.29537E+002	1.00000E+002	1.69904E+000	7.73844E-002	0.00000E+000	4.94216E+002	2.63123E+000	9.32777E-001	2.00807E+002	5.67895E+002	5.06813E+002	5.00103E+002	2.13043E-001	9.19179E-001	1.78673E-001	2.02970E+002	3.02060E+001	1.83550E-001	2.08857E+002	2.82404E+001
2.73893E+002	9.42962E+002	3.57155E+002	1.85873E+002	1.53601E+000	1.09121E+000	9.66800E+003	2.02107E+003	1.00000E+000	5.40000E+002	2.70000E+001	6.10090E+004	1.67611E+000	3.07077E+001	1.56217E-002	1.10979E-002	1.04611E-001	5.34380E-002	1.31960E+004	3.57177E+002	1.85916E+002	1.04454E-002	1.04454E-002	1.50207E+006	1.31000E+002	1.25000E+002	0.00000E+000	2.02943E+002	4.73177E+002	3.88655E+002	1.00000E+002	1.78264E+000	6.51149E-002	0.00000E+000	5.04812E+002	2.95475E+000	8.26079E-001	2.00807E+002	5.67895E+002	5.06813E+002	5.00497E+002	2.13043E-001	9.19179E-001	1.69306E-001	2.13567E+002	5.55390E+001	1.83550E-001	2.09252E+002	2.86338E+001
3.63188E+002	1.42000E+003	3.56852E+002	1.86007E+002	1.54315E+000	1.06515E+000	1.42940E+004	9.99099E+003	1.00000E+000	5.57000E+002	1.50000E+001	6.27400E+004	1.64368E+000	3.76828E+001	1.29072E-002	8.90907E-003	1.28100E-001	6.14132E-002	1.73920E+004	3.56850E+002	1.86061E+002	2.97471E-002	2.97471E-002	1.93394E+005	1.30000E+001	2.00000E+000	0.00000E+000	4.16970E+002	4.19575E+002	6.02961E+002	1.00000E+002	2.40027E+000	1.84113E-001	0.00000E+000	4.70798E+002	3.66154E+000	5.48240E-001	4.23317E+002	4.46436E+002	6.22911E+002	4.73145E+002	9.81412E-001	5.56082E-001	1.83264E-001	1.79553E+002	-6.33678E-001	1.73250E-001	1.81900E+002	1.76878E+001
3.61396E+002	1.59622E+003	3.56887E+002	1.86023E+002	1.52239E+000	1.13222E+000	1.68480E+004	9.77265E+003	1.00000E+000	5.58000E+002	0.00000E+000	6.28310E+004	1.72369E+000	3.99527E+001	1.17288E-002	8.72284E-003	1.01698E-001	5.65881E-002	1.73920E+004	3.56849E+002	1.86061E+002	2.97471E-002	2.97471E-002	1.93394E+005	1.30000E+001	3.00000E+000	0.00000E+000	4.36392E+002	4.94324E+002	6.93354E+002	1.00000E+002	2.71725E+000	1.30534E-001	0.00000E+000	4.74493E+002	3.06644E+000	6.02979E-001	4.23317E+002	4.46436E+002	6.22911E+002	4.73190E+002	9.81412E-001	5.56082E-001	1.46978E-001	1.83247E+002	5.86350E+001	1.73250E-001	1.81945E+002	1.77351E+001
3.51808E+002	1.50031E+003	3.56837E+002	1.86052E+002	1.53357E+000	1.08421E+000	1.52930E+004	7.18815E+003	1.00000E+000	5.59000E+002	3.00000E+000	6.29320E+004	1.66272E+000	3.87338E+001	1.24011E-002	8.76732E-003	1.07832E-001	5.42972E-002	1.73920E+004	3.56849E+002	1.86061E+002	2.97471E-002	2.97471E-002	1.93394E+005	1.30000E+001	4.00000E+000	0.00000E+000	4.30136E+002	4.55823E+002	6.42481E+002	1.00000E+002	2.55142E+000	1.07198E-001	0.00000E+000	4.72939E+002	3.42846E+000	5.66064E-001	4.23317E+002	4.46436E+002	6.22911E+002	4.73245E+002	9.81412E-001	5.56082E-001	1.71658E-001	1.81694E+002	1.99703E+001	1.73250E-001	1.81999E+002	1.77838E+001
3.60423E+002	1.56771E+003	3.56810E+002	1.86054E+002	1.52956E+000	1.03916E+000	1.52980E+004	8.90172E+003	1.00000E+000	5.60000E+002	1.00000E+000	6.30290E+004	1.58945E+000	3.95943E+001	1.23665E-002	8.40165E-003	1.15452E-001	5.36913E-002	1.73920E+004	3.56849E+002	1.86061E+002	2.97471E-002	2.97471E-002	1.93394E+005	1.30000E+001	5.00000E+000	0.00000E+000	4.87324E+002	4.72413E+002	6.31849E+002	1.00000E+002	2.64133E+000	1.29107E-001	0.00000E+000	4.72896E+002	4.09679E+000	4.73642E-001	4.23317E+002	4.46436E+002	6.22911E+002	4.73276E+002	9.81412E-001	5.56082E-001	1.90912E-001	1.81650E+002	-1.10982E+001	1.73250E-001	1.82031E+002	1.78129E+001
3.58392E+002	1.54740E+003	3.56785E+002	1.86116E+002	1.48622E+000	1.03406E+000	1.46620E+004	9.91135E+003	1.00000E+000	5.61000E+002	2.00000E+000	6.31450E+004	1.53684E+000	3.93370E+001	1.22740E-002	8.53983E-003	1.12369E-001	5.47882E-002	1.73920E+004	3.56848E+002	1.86061E+002	2.97471E-002	2.97471E-002	1.93394E+005	1.30000E+001	6.00000E+000	0.00000E+000	4.39480E+002	4.47316E+002	6.86381E+002	1.00000E+002	2.63219E+000	1.43328E-001	0.00000E+000	4.68940E+002	3.28575E+000	6.03227E-001	4.23317E+002	4.46436E+002	6.22911E+002	4.73320E+002	9.81412E-001	5.56082E-001	1.79409E-001	1.77694E+002	3.70811E+000	1.73250E-001	1.82074E+002	1.78511E+001
3.48796E+002	1.37572E+003	3.56812E+002	1.86096E+002	1.59199E+000	1.06355E+000	1.42140E+004	8.59177E+003	1.00000E+000	5.62000E+002	1.60000E+001	6.32630E+004	1.69316E+000	3.70907E+001	1.33531E-002	8.92074E-003	1.28988E-001	5.79978E-002	1.73920E+004	3.56848E+002	1.86061E+002	2.97471E-002	2.97471E-002	1.93394E+005	1.30000E+001	7.00000E+000	0.00000E+000	3.83066E+002	4.52628E+002	5.81581E+002	1.00000E+002	2.36571E+000	1.63392E-001	0.00000E+000	4.79384E+002	3.51417E+000	5.72837E-001	4.23317E+002	4.46436E+002	6.22911E+002	4.73346E+002	9.81412E-001	5.56082E-001	1.98993E-001	1.88138E+002	-1.82314E+001	1.73250E-001	1.82101E+002	1.78810E+001
3.66638E+002	1.53167E+003	3.56818E+002	1.86074E+002	1.49083E+000	1.06996E+000	1.50420E+004	1.15609E+004	1.00000E+000	5.63000E+002	3.00000E+000	6.33650E+004	1.59512E+000	3.91366E+001	1.21555E-002	8.72398E-003	1.19305E-001	6.17907E-002	1.73920E+004	3.56848E+002	1.86060E+002	2.97471E-002	2.97471E-002	1.93394E+005	1.30000E+001	8.00000E+000	0.00000E+000	4.65678E+002	4.41401E+002	6.70338E+002	1.00000E+002	2.63069E+000	1.79475E-001	0.00000E+000	4.67468E+002	3.53687E+000	5.53272E-001	4.23317E+002	4.46436E+002	6.22911E+002	4.73428E+002	9.81412E-001	5.56082E-001	1.64351E-001	1.76222E+002	2.57779E+001	1.73250E-001	1.82183E+002	1.79645E+001
3.49985E+002	1.39485E+003	3.56803E+002	1.86097E+002	1.59481E+000	1.08474E+000	1.47180E+004	8.22560E+003	1.00000E+000	5.64000E+002	1.40000E+001	6.34740E+004	1.72995E+000	3.73476E+001	1.31457E-002	8.94129E-003	1.29119E-001	6.01360E-002	1.73920E+004	3.56848E+002	1.86060E+002	2.97471E-002	2.97471E-002	1.93394E+005	1.30000E+001	9.00000E+000	0.00000E+000	4.41089E+002	3.99400E+002	5.79538E+002	1.00000E+002	2.35889E+000	1.50333E-001	0.00000E+000	4.67560E+002	4.03131E+000	4.90728E-001	4.23317E+002	4.46436E+002	6.22911E+002	4.73476E+002	9.81412E-001	5.56082E-001	1.90359E-001	1.76315E+002	-1.55179E+001	1.73250E-001	1.82231E+002	1.80101E+001
3.42367E+002	1.51554E+003	3.56813E+002	1.86051E+002	1.53861E+000	1.09641E+000	1.56680E+004	6.68225E+003	1.00000E+000	5.65000E+002	8.00000E+000	6.35690E+004	1.68695E+000	3.89300E+001	1.22920E-002	8.75923E-003	1.05593E-001	5.40141E-002	1.73920E+004	3.56848E+002	1.86060E+002	2.97471E-002	2.97471E-002	1.93394E+005	1.30000E+001	1.00000E+001	0.00000E+000	4.78394E+002	4.48619E+002	6.24121E+002	1.00000E+002	2.57537E+000	1.07598E-001	0.00000E+000	4.70387E+002	3.98710E+000	4.80891E-001	4.23317E+002	4.46436E+002	6.22911E+002	4.73522E+002	9.81412E-001	5.56082E-001	1.67816E-001	1.79141E+002	2.33799E+001	1.73250E-001	1.82276E+002	1.80587E+001
3.52744E+002	1.53278E+003	3.56858E+002	1.86071E+002	1.55038E+000	1.09930E+000	1.59810E+004	9.65654E+003	1.00000E+000	5.66000E+002	3.00000E+000	6.36740E+004	1.70433E+000	3.91508E+001	1.22641E-002	8.69588E-003	1.17480E-001	5.94198E-002	1.73920E+004	3.56848E+002	1.86059E+002	2.97471E-002	2.97471E-002	1.93394E+005	1.30000E+001	1.10000E+001	0.00000E+000	4.67007E+002	4.43558E+002	6.58982E+002	1.00000E+002	2.61513E+000	1.49677E-001	0.00000E+000	4.68376E+002	3.53019E+000	5.37788E-001	4.23317E+002	4.46436E+002	6.22911E+002	4.73551E+002	9.81412E-001	5.56082E-001	1.70240E-001	1.77130E+002	1.76176E+001	1.73250E-001	1.82306E+002	1.80914E+001
3.80408E+002	1.47601E+003	3.56790E+002	1.86067E+002	1.51909E+000	1.09672E+000	1.51020E+004	1.22237E+004	1.00000E+000	5.67000E+002	6.00000E+000	6.37890E+004	1.66602E+000	3.84189E+001	1.23613E-002	8.92442E-003	1.21243E-001	6.35340E-002	1.73920E+004	3.56848E+002	1.86060E+002	2.97471E-002	2.97471E-002	1.93394E+005	1.30000E+001	1.20000E+001	0.00000E+000	4.66929E+002	4.28213E+002	6.07600E+002	1.00000E+002	2.49502E+000	2.07468E-001	0.00000E+000	4.68957E+002	4.05498E+000	4.81621E-001	4.23317E+002	4.46436E+002	6.22911E+002	4.73617E+002	9.81412E-001	5.56082E-001	1.61465E-001	1.77712E+002	3.16500E+001	1.73250E-001	1.82372E+002	1.81514E+001
3.48008E+002	1.42809E+003	3.56731E+002	1.86088E+002	1.56431E+000	1.13850E+000	1.55560E+004	1.13916E+004	1.00000E+000	5.75000E+002	8.00000E+000	6.46580E+004	1.78098E+000	3.77901E+001	1.25422E-002	9.12821E-003	1.30872E-001	6.96369E-002	1.79520E+004	3.56928E+002	1.86080E+002	1.31783E-002	1.31783E-002	9.02245E+005	4.90000E+001	1.00000E+000	0.00000E+000	4.78533E+002	3.83076E+002	5.90983E+002	1.00000E+002	2.40747E+000	2.03706E-001	0.00000E+000	4.61385E+002	4.13401E+000	4.65469E-001	4.73723E+002	5.67207E+002	7.25973E+002	4.80523E+002	4.36613E-001	5.78698E-001	1.57542E-001	1.70139E+002	2.99701E+001	1.66078E-001	1.89278E+002	3.61820E+001
3.51052E+002	1.61130E+003	3.56817E+002	1.86073E+002	1.54884E+000	1.10565E+000	1.68930E+004	1.07541E+004	1.00000E+000	5.76000E+002	1.00000E+000	6.47660E+004	1.71247E+000	4.01411E+001	1.19166E-002	8.50677E-003	1.12259E-001	5.75544E-002	1.79520E+004	3.56928E+002	1.86081E+002	1.31783E-002	1.31783E-002	9.02245E+005	4.90000E+001	2.00000E+000	0.00000E+000	4.80830E+002	4.60565E+002	6.96672E+002	1.00000E+002	2.73248E+000	1.47518E-001	0.00000E+000	4.68621E+002	3.31808E+000	5.56508E-001	4.73723E+002	5.67207E+002	7.25973E+002	4.80592E+002	4.36613E-001	5.78698E-001	1.66957E-001	1.77375E+002	2.29373E+001	1.66078E-001	1.89346E+002	3.62586E+001
2.67105E+002	1.72508E+003	3.56985E+002	1.86071E+002	1.56855E+000	1.12306E+000	1.84960E+004	2.18655E+003	1.00000E+000	5.77000E+002	3.00000E+000	6.48810E+004	1.76157E+000	4.15341E+001	1.15334E-002	8.25779E-003	8.70669E-002	4.50496E-002	1.79520E+004	3.56928E+002	1.86082E+002	1.31783E-002	1.31783E-002	9.02245E+005	4.90000E+001	3.00000E+000	0.00000E+000	4.51269E+002	5.88570E+002	7.05328E+002	1.00000E+002	2.91448E+000	1.45933E-002	0.00000E+000	4.85219E+002	2.96590E+000	5.94999E-001	4.73723E+002	5.67207E+002	7.25973E+002	4.80655E+002	4.36613E-001	5.78698E-001	1.65510E-001	1.93973E+002	4.17711E+001	1.66078E-001	1.89410E+002	3.63365E+001
2.59097E+002	1.66605E+003	3.56945E+002	1.86114E+002	1.55799E+000	1.16542E+000	1.84360E+004	2.43950E+003	1.00000E+000	5.78000E+002	1.00000E+000	6.49870E+004	1.81572E+000	4.08173E+001	1.14744E-002	8.58323E-003	8.01881E-002	4.52713E-002	1.79520E+004	3.56928E+002	1.86083E+002	1.31783E-002	1.31783E-002	9.02245E+005	4.90000E+001	4.00000E+000	0.00000E+000	4.75283E+002	5.27665E+002	6.95774E+002	1.00000E+002	2.83219E+000	1.49717E-002	0.00000E+000	4.77930E+002	3.21291E+000	5.50148E-001	4.73723E+002	5.67207E+002	7.25973E+002	4.80733E+002	4.36613E-001	5.78698E-001	1.44145E-001	1.86684E+002	6.61586E+001	1.66078E-001	1.89487E+002	3.64087E+001
2.80214E+002	1.67165E+003	3.57034E+002	1.86119E+002	1.61038E+000	1.11996E+000	1.82290E+004	2.73382E+003	1.00000E+000	5.79000E+002	1.00000E+000	6.50970E+004	1.80355E+000	4.08859E+001	1.19274E-002	8.29507E-003	9.72318E-002	4.74491E-002	1.79520E+004	3.56928E+002	1.86082E+002	1.31783E-002	1.31783E-002	9.02245E+005	4.90000E+001	5.00000E+000	0.00000E+000	4.10236E+002	6.00355E+002	7.21414E+002	1.00000E+002	2.90422E+000	1.42943E-002	0.00000E+000	4.86366E+002	2.67254E+000	6.65129E-001	4.73723E+002	5.67207E+002	7.25973E+002	4.80805E+002	4.36613E-001	5.78698E-001	1.79619E-001	1.95121E+002	2.08179E+001	1.66078E-001	1.89560E+002	3.64882E+001
2.68205E+002	1.71464E+003	3.56946E+002	1.86117E+002	1.59777E+000	1.12149E+000	1.86690E+004	2.54978E+003	1.00000E+000	5.80000E+002	1.00000E+000	6.52040E+004	1.79189E+000	4.14082E+001	1.16938E-002	8.20798E-003	9.34271E-002	4.64439E-002	1.79520E+004	3.56927E+002	1.86083E+002	1.31783E-002	1.31783E-002	9.02245E+005	4.90000E+001	6.00000E+000	0.00000E+000	4.50641E+002	5.98238E+002	6.99439E+002	1.00000E+002	2.91845E+000	1.45755E-002	0.00000E+000	4.86945E+002	2.95917E+000	5.93583E-001	4.73723E+002	5.67207E+002	7.25973E+002	4.80852E+002	4.36613E-001	5.78698E-001	1.75150E-001	1.95700E+002	2.84996E+001	1.66078E-001	1.89607E+002	3.65280E+001
2.80179E+002	1.81421E+003	3.56992E+002	1.86117E+002	1.54285E+000	1.13334E+000	1.93550E+004	2.79791E+003	1.00000E+000	5.81000E+002	0.00000E+000	6.53090E+004	1.74859E+000	4.25935E+001	1.10899E-002	8.14639E-003	8.42095E-002	4.58157E-002	1.79520E+004	3.56928E+002	1.86083E+002	1.31783E-002	1.31783E-002	9.02245E+005	4.90000E+001	7.00000E+000	0.00000E+000	4.76258E+002	6.18928E+002	7.43471E+002	1.00000E+002	3.07054E+000	1.62883E-002	0.00000E+000	4.85312E+002	2.90420E+000	5.94002E-001	4.73723E+002	5.67207E+002	7.25973E+002	4.80916E+002	4.36613E-001	5.78698E-001	1.53019E-001	1.94066E+002	6.06315E+001	1.66078E-001	1.89671E+002	3.65959E+001
2.89208E+002	1.95207E+003	3.56929E+002	1.86037E+002	1.53840E+000	1.10781E+000	2.03390E+004	3.76764E+003	1.00000E+000	5.82000E+002	0.00000E+000	6.54070E+004	1.70426E+000	4.41822E+001	1.07871E-002	7.76787E-003	8.42518E-002	4.40627E-002	1.79520E+004	3.56928E+002	1.86082E+002	1.31783E-002	1.31783E-002	9.02245E+005	4.90000E+001	8.00000E+000	0.00000E+000	5.34768E+002	6.74869E+002	7.67609E+002	1.00000E+002	3.29078E+000	1.17031E-002	0.00000E+000	4.88099E+002	3.06861E+000	5.48409E-001	4.73723E+002	5.67207E+002	7.25973E+002	4.80955E+002	4.36613E-001	5.78698E-001	1.62718E-001	1.96854E+002	4.89068E+001	1.66078E-001	1.89709E+002	3.66330E+001
2.54243E+002	1.84311E+003	3.56914E+002	1.86107E+002	1.62363E+000	1.18121E+000	2.14030E+004	2.98085E+003	1.00000E+000	5.83000E+002	0.00000E+000	6.55130E+004	1.91785E+000	4.29315E+001	1.10981E-002	8.07403E-003	9.35669E-002	4.98667E-002	1.79520E+004	3.56928E+002	1.86082E+002	1.31783E-002	1.31783E-002	9.02245E+005	4.90000E+001	9.00000E+000	0.00000E+000	5.03424E+002	6.15133E+002	7.65557E+002	1.00000E+002	3.14438E+000	1.39604E-002	0.00000E+000	4.82729E+002	2.85291E+000	5.75025E-001	4.73723E+002	5.67207E+002	7.25973E+002	4.81001E+002	4.36613E-001	5.78698E-001	1.57734E-001	1.91484E+002	5.10419E+001	1.66078E-001	1.89755E+002	3.66739E+001
2.63561E+002	1.63545E+003	3.56905E+002	1.86090E+002	1.56819E+000	1.13715E+000	1.77820E+004	2.81870E+003	1.00000E+000	5.84000E+002	1.00000E+000	6.56120E+004	1.78327E+000	4.04407E+001	1.17600E-002	8.52762E-003	8.66298E-002	4.59736E-002	1.79520E+004	3.56928E+002	1.86082E+002	1.31783E-002	1.31783E-002	9.02245E+005	4.90000E+001	1.00000E+001	0.00000E+000	4.73910E+002	5.22775E+002	6.64311E+002	1.00000E+002	2.76408E+000	2.14776E-002	0.00000E+000	4.79940E+002	3.44270E+000	5.22784E-001	4.73723E+002	5.67207E+002	7.25973E+002	4.81041E+002	4.36613E-001	5.78698E-001	1.59329E-001	1.88694E+002	4.58624E+001	1.66078E-001	1.89796E+002	3.67147E+001
2.71784E+002	1.77091E+003	3.56915E+002	1.86069E+002	1.54346E+000	1.11332E+000	1.86020E+004	2.51331E+003	1.00000E+000	5.85000E+002	0.00000E+000	6.57170E+004	1.71837E+000	4.20822E+001	1.13166E-002	8.16284E-003	8.37835E-002	4.40028E-002	1.79520E+004	3.56928E+002	1.86082E+002	1.31783E-002	1.31783E-002	9.02245E+005	4.90000E+001	1.10000E+001	0.00000E+000	4.79497E+002	5.81031E+002	7.38375E+002	1.00000E+002	3.00402E+000	1.59980E-002	0.00000E+000	4.81650E+002	3.02415E+000	5.81874E-001	4.73723E+002	5.67207E+002	7.25973E+002	4.81108E+002	4.36613E-001	5.78698E-001	1.61901E-001	1.90405E+002	4.36935E+001	1.66078E-001	1.89862E+002	3.67834E+001
2.76521E+002	1.71944E+003	3.56913E+002	1.86116E+002	1.58645E+000	1.13265E+000	1.88060E+004	3.27238E+003	1.00000E+000	5.86000E+002	1.00000E+000	6.58270E+004	1.79689E+000	4.14661E+001	1.15686E-002	8.25935E-003	9.15274E-002	4.70533E-002	1.79520E+004	3.56928E+002	1.86082E+002	1.31783E-002	1.31783E-002	9.02245E+005	4.90000E+001	1.20000E+001	0.00000E+000	4.56569E+002	5.55802E+002	7.55400E+002	1.00000E+002	2.96128E+000	2.45869E-002	0.00000E+000	4.78672E+002	2.79832E+000	6.25411E-001	4.73723E+002	5.67207E+002	7.25973E+002	4.81199E+002	4.36613E-001	5.78698E-001	1.66897E-001	1.87426E+002	3.30873E+001	1.66078E-001	1.89954E+002	3.68719E+001
2.81652E+002	1.84689E+003	3.56961E+002	1.86061E+002	1.53854E+000	1.14042E+000	1.97840E+004	2.32142E+003	1.00000E+000	5.87000E+002	0.00000E+000	6.59350E+004	1.75458E+000	4.29754E+001	1.09384E-002	8.10788E-003	7.84284E-002	4.34749E-002	1.79520E+004	3.56928E+002	1.86082E+002	1.31783E-002	1.31783E-002	9.02245E+005	4.90000E+001	1.30000E+001	0.00000E+000	4.97992E+002	6.00691E+002	7.83845E+002	1.00000E+002	3.14681E+000	1.09592E-002	0.00000E+000	4.80450E+002	2.86858E+000	5.94822E-001	4.73723E+002	5.67207E+002	7.25973E+002	4.81268E+002	4.36613E-001	5.78698E-001	1.48611E-001	1.89204E+002	6.22261E+001	1.66078E-001	1.90023E+002	3.69481E+001
2.80123E+002	1.86443E+003	3.56995E+002	1.86065E+002	1.55918E+000	1.09597E+000	1.94150E+004	2.49452E+003	1.00000E+000	5.88000E+002	0.00000E+000	6.60380E+004	1.70881E+000	4.31791E+001	1.11899E-002	7.86555E-003	9.02206E-002	4.49710E-002	1.79520E+004	3.56928E+002	1.86082E+002	1.31783E-002	1.31783E-002	9.02245E+005	4.90000E+001	1.40000E+001	0.00000E+000	5.10982E+002	6.14755E+002	7.71801E+002	1.00000E+002	3.16621E+000	1.40244E-002	0.00000E+000	4.82401E+002	3.01988E+000	5.70366E-001	4.73723E+002	5.67207E+002	7.25973E+002	4.81356E+002	4.36613E-001	5.78698E-001	1.74458E-001	1.91156E+002	2.50533E+001	1.66078E-001	1.90110E+002	3.70380E+001
2.68012E+002	1.73596E+003	3.56937E+002	1.86079E+002	1.61605E+000	1.14955E+000	1.95440E+004	2.47337E+003	1.00000E+000	5.89000E+002	1.00000E+000	6.61490E+004	1.85773E+000	4.16648E+001	1.15597E-002	8.22282E-003	9.52678E-002	4.85905E-002	1.79520E+004	3.56928E+002	1.86083E+002	1.31783E-002	1.31783E-002	9.02245E+005	4.90000E+001	1.50000E+001	0.00000E+000	4.93772E+002	5.18905E+002	7.56936E+002	1.00000E+002	2.95766E+000	1.81434E-002	0.00000E+000	4.73142E+002	2.93344E+000	5.85232E-001	4.73723E+002	5.67207E+002	7.25973E+002	4.81427E+002	4.36613E-001	5.78698E-001	1.68680E-001	1.81896E+002	2.48097E+001	1.66078E-001	1.90182E+002	3.71041E+001
2.48651E+002	1.65679E+003	3.56944E+002	1.86098E+002	1.66374E+000	1.18815E+000	1.97200E+004	2.21752E+003	1.00000E+000	5.90000E+002	1.00000E+000	6.62630E+004	1.97677E+000	4.07037E+001	1.18477E-002	8.46090E-003	9.88048E-002	5.07753E-002	1.79520E+004	3.56928E+002	1.86083E+002	1.31783E-002	1.31783E-002	9.02245E+005	4.90000E+001	1.60000E+001	0.00000E+000	4.50254E+002	5.59501E+002	6.96367E+002	1.00000E+002	2.84907E+000	1.72926E-002	0.00000E+000	4.83469E+002	2.91905E+000	5.85486E-001	4.73723E+002	5.67207E+002	7.25973E+002	4.81504E+002	4.36613E-001	5.78698E-001	1.66765E-001	1.92223E+002	3.80907E+001	1.66078E-001	1.90258E+002	3.71803E+001
2.80809E+002	1.68324E+003	3.56945E+002	1.86089E+002	1.49993E+000	1.11776E+000	1.73080E+004	2.57064E+003	1.00000E+000	5.91000E+002	1.00000E+000	6.63710E+004	1.67656E+000	4.10273E+001	1.14011E-002	8.49618E-003	7.58400E-002	4.25428E-002	1.79520E+004	3.56928E+002	1.86083E+002	1.31783E-002	1.31783E-002	9.02245E+005	4.90000E+001	1.70000E+001	0.00000E+000	4.31114E+002	5.68952E+002	7.18913E+002	1.00000E+002	2.87853E+000	1.74625E-002	0.00000E+000	4.83584E+002	2.89406E+000	6.30347E-001	4.73723E+002	5.67207E+002	7.25973E+002	4.81588E+002	4.36613E-001	5.78698E-001	1.45998E-001	1.92338E+002	6.91450E+001	1.66078E-001	1.90342E+002	3.72649E+001
2.71885E+002	1.92658E+003	3.56917E+002	1.86087E+002	1.57291E+000	1.14570E+000	2.11490E+004	3.21236E+003	1.00000E+000	5.92000E+002	1.00000E+000	6.64770E+004	1.80208E+000	4.38928E+001	1.08158E-002	7.87817E-003	8.58636E-002	4.59130E-002	1.79520E+004	3.56927E+002	1.86083E+002	1.31783E-002	1.31783E-002	9.02245E+005	4.90000E+001	1.80000E+001	0.00000E+000	5.41961E+002	6.51595E+002	7.70902E+002	1.00000E+002	3.26931E+000	1.22505E-002	0.00000E+000	4.85901E+002	3.07303E+000	5.37031E-001	4.73723E+002	5.67207E+002	7.25973E+002	4.81645E+002	4.36613E-001	5.78698E-001	1.57143E-001	1.94655E+002	5.50977E+001	1.66078E-001	1.90399E+002	3.73192E+001
2.78616E+002	1.81552E+003	3.56968E+002	1.86099E+002	1.53015E+000	1.09994E+000	1.86880E+004	4.26407E+003	1.00000E+000	5.93000E+002	1.00000E+000	6.65840E+004	1.68308E+000	4.26090E+001	1.11932E-002	8.04618E-003	9.20128E-002	4.79164E-002	1.79520E+004	3.56927E+002	1.86083E+002	1.31783E-002	1.31783E-002	9.02245E+005	4.90000E+001	1.90000E+001	0.00000E+000	4.95903E+002	6.02650E+002	7.50112E+002	1.00000E+002	3.08463E+000	2.15673E-002	0.00000E+000	4.83369E+002	3.07087E+000	5.71701E-001	4.73723E+002	5.67207E+002	7.25973E+002	4.81727E+002	4.36613E-001	5.78698E-001	1.63571E-001	1.92123E+002	4.28793E+001	1.66078E-001	1.90481E+002	3.74052E+001
2.62363E+002	1.71949E+003	3.56920E+002	1.86088E+002	1.57084E+000	1.18497E+000	1.94780E+004	2.91180E+003	1.00000E+000	5.94000E+002	1.00000E+000	6.67010E+004	1.86139E+000	4.14668E+001	1.12553E-002	8.49051E-003	8.07384E-002	4.63195E-002	1.79520E+004	3.56928E+002	1.86082E+002	1.31783E-002	1.31783E-002	9.02245E+005	4.90000E+001	2.00000E+001	0.00000E+000	4.99741E+002	5.30463E+002	7.25902E+002	1.00000E+002	2.92774E+000	1.27313E-002	0.00000E+000	4.76310E+002	3.14530E+000	5.46734E-001	4.73723E+002	5.67207E+002	7.25973E+002	4.81774E+002	4.36613E-001	5.78698E-001	1.40021E-001	1.85065E+002	7.04255E+001	1.66078E-001	1.90529E+002	3.74491E+001
2.69678E+002	1.77629E+003	3.56944E+002	1.86089E+002	1.60000E+000	1.18136E+000	2.03630E+004	3.04521E+003	1.00000E+000	5.95000E+002	0.00000E+000	6.68080E+004	1.89018E+000	4.21461E+001	1.12124E-002	8.27868E-003	9.10468E-002	4.99838E-002	1.79520E+004	3.56928E+002	1.86082E+002	1.31783E-002	1.31783E-002	9.02245E+005	4.90000E+001	2.10000E+001	0.00000E+000	5.24647E+002	5.63301E+002	7.24405E+002	1.00000E+002	3.01444E+000	1.83889E-002	0.00000E+000	4.79553E+002	3.27877E+000	5.12955E-001	4.73723E+002	5.67207E+002	7.25973E+002	4.81831E+002	4.36613E-001	5.78698E-001	1.50517E-001	1.88307E+002	5.85444E+001	1.66078E-001	1.90585E+002	3.75074E+001
2.53643E+002	1.75801E+003	3.56965E+002	1.86137E+002	1.55534E+000	1.17457E+000	1.95680E+004	2.71279E+003	1.00000E+000	5.96000E+002	1.00000E+000	6.69170E+004	1.82686E+000	4.19286E+001	1.11187E-002	8.39667E-003	7.93913E-002	4.56497E-002	1.79520E+004	3.56928E+002	1.86081E+002	1.31783E-002	1.31783E-002	9.02245E+005	4.90000E+001	2.20000E+001	0.00000E+000	4.69072E+002	5.91385E+002	7.42167E+002	1.00000E+002	3.01286E+000	1.34093E-002	0.00000E+000	4.83638E+002	2.86421E+000	5.99009E-001	4.73723E+002	5.67207E+002	7.25973E+002	4.81894E+002	4.36613E-001	5.78698E-001	1.39480E-001	1.92393E+002	7.85220E+001	1.66078E-001	1.90648E+002	3.75701E+001
3.23181E+002	1.79961E+003	3.56930E+002	1.86096E+002	1.55351E+000	1.09170E+000	1.86440E+004	4.16043E+003	1.00000E+000	5.97000E+002	0.00000E+000	6.70220E+004	1.69597E+000	4.24218E+001	1.13774E-002	7.99528E-003	8.88743E-002	4.43026E-002	1.79520E+004	3.56928E+002	1.86081E+002	1.31783E-002	1.31783E-002	9.02245E+005	4.90000E+001	2.30000E+001	0.00000E+000	4.76296E+002	6.03130E+002	7.51086E+002	1.00000E+002	3.05892E+000	3.36434E-002	0.00000E+000	4.84158E+002	2.94233E+000	5.97380E-001	4.73723E+002	5.67207E+002	7.25973E+002	4.81964E+002	4.36613E-001	5.78698E-001	1.74584E-001	1.92912E+002	2.66045E+001	1.66078E-001	1.90719E+002	3.76395E+001
3.47912E+002	1.78065E+003	3.56906E+002	1.86064E+002	1.52808E+000	1.06571E+000	1.77700E+004	6.37083E+003	1.00000E+000	5.98000E+002	0.00000E+000	6.71260E+004	1.62849E+000	4.21977E+001	1.14631E-002	7.99458E-003	1.01229E-001	4.96129E-002	1.79520E+004	3.56927E+002	1.86082E+002	1.31783E-002	1.31783E-002	9.02245E+005	4.90000E+001	2.40000E+001	0.00000E+000	4.89257E+002	5.76733E+002	7.44027E+002	1.00000E+002	3.02154E+000	6.49092E-002	0.00000E+000	4.81356E+002	3.13770E+000	5.73793E-001	4.73723E+002	5.67207E+002	7.25973E+002	4.82001E+002	4.36613E-001	5.78698E-001	1.78260E-001	1.90111E+002	1.79727E+001	1.66078E-001	1.90756E+002	3.76758E+001
3.44322E+002	1.72495E+003	3.56947E+002	1.86074E+002	1.54876E+000	1.08116E+000	1.76460E+004	5.83928E+003	1.00000E+000	5.99000E+002	0.00000E+000	6.72400E+004	1.67445E+000	4.15325E+001	1.16590E-002	8.13891E-003	9.90132E-002	4.86463E-002	1.79520E+004	3.56927E+002	1.86082E+002	1.31783E-002	1.31783E-002	9.02245E+005	4.90000E+001	2.50000E+001	0.00000E+000	4.71349E+002	5.74415E+002	7.08871E+002	1.00000E+002	2.92693E+000	6.93898E-002	0.00000E+000	4.84211E+002	3.17738E+000	5.68616E-001	4.73723E+002	5.67207E+002	7.25973E+002	4.82080E+002	4.36613E-001	5.78698E-001	1.77800E-001	1.92965E+002	2.15630E+001	1.66078E-001	1.90835E+002	3.77580E+001
3.13471E+002	1.82568E+003	3.56971E+002	1.86026E+002	1.58451E+000	1.15422E+000	2.01670E+004	4.75758E+003	1.00000E+000	6.00000E+002	1.00000E+000	6.73500E+004	1.82887E+000	4.27280E+001	1.11577E-002	8.12769E-003	9.91758E-002	5.29536E-002	1.79520E+004	3.56927E+002	1.86081E+002	1.31783E-002	1.31783E-002	9.02245E+005	4.90000E+001	2.60000E+001	0.00000E+000	4.78430E+002	6.09328E+002	7.53872E+002	1.00000E+002	3.07725E+000	3.60125E-002	0.00000E+000	4.84763E+002	2.82938E+000	5.97309E-001	4.73723E+002	5.67207E+002	7.25973E+002	4.82161E+002	4.36613E-001	5.78698E-001	1.57114E-001	1.93517E+002	5.40116E+001	1.66078E-001	1.90915E+002	3.78430E+001
3.43067E+002	1.68540E+003	3.56855E+002	1.86092E+002	1.51081E+000	1.05636E+000	1.65280E+004	5.43311E+003	1.00000E+000	6.01000E+002	1.00000E+000	6.74510E+004	1.59597E+000	4.10537E+001	1.17517E-002	8.21681E-003	9.52294E-002	4.69742E-002	1.79520E+004	3.56927E+002	1.86082E+002	1.31783E-002	1.31783E-002	9.02245E+005	4.90000E+001	2.70000E+001	0.00000E+000	4.93662E+002	5.10852E+002	7.03825E+002	1.00000E+002	2.84619E+000	7.25910E-002	0.00000E+000	4.75865E+002	3.48542E+000	5.35606E-001	4.73723E+002	5.67207E+002	7.25973E+002	4.82229E+002	4.36613E-001	5.78698E-001	1.77023E-001	1.84620E+002	1.44452E+001	1.66078E-001	1.90984E+002	3.78982E+001
3.43523E+002	1.61105E+003	3.56904E+002	1.86083E+002	1.58017E+000	1.09266E+000	1.69550E+004	5.47981E+003	1.00000E+000	6.02000E+002	2.00000E+000	6.75500E+004	1.72659E+000	4.01379E+001	1.21354E-002	8.39144E-003	1.04193E-001	5.02330E-002	1.79520E+004	3.56927E+002	1.86081E+002	1.31783E-002	1.31783E-002	9.02245E+005	4.90000E+001	2.80000E+001	0.00000E+000	4.63562E+002	4.99369E+002	6.93828E+002	1.00000E+002	2.76556E+000	6.45489E-002	0.00000E+000	4.76523E+002	3.25542E+000	5.66182E-001	4.73723E+002	5.67207E+002	7.25973E+002	4.82308E+002	4.36613E-001	5.78698E-001	1.82393E-001	1.85277E+002	6.50172E+000	1.66078E-001	1.91063E+002	3.79819E+001
3.29030E+002	1.51272E+003	3.56860E+002	1.86120E+002	1.59044E+000	1.08690E+000	1.59410E+004	8.65682E+003	1.00000E+000	6.03000E+002	5.00000E+000	6.76740E+004	1.72864E+000	3.88938E+001	1.25968E-002	8.60855E-003	1.25546E-001	5.90105E-002	1.79520E+004	3.56927E+002	1.86081E+002	1.31783E-002	1.31783E-002	9.02245E+005	4.90000E+001	2.90000E+001	0.00000E+000	4.77858E+002	4.36508E+002	6.40212E+002	1.00000E+002	2.58460E+000	1.39352E-001	0.00000E+000	4.69963E+002	3.76927E+000	5.04308E-001	4.73723E+002	5.67207E+002	7.25973E+002	4.82390E+002	4.36613E-001	5.78698E-001	1.88076E-001	1.78718E+002	-9.33753E+000	1.66078E-001	1.91145E+002	3.80585E+001
3.57723E+002	1.80868E+003	3.56946E+002	1.86109E+002	1.58226E+000	1.09615E+000	1.91000E+004	8.71027E+003	1.00000E+000	6.04000E+002	1.00000E+000	6.77810E+004	1.73439E+000	4.25286E+001	1.14488E-002	7.93143E-003	1.09806E-001	5.30480E-002	1.79520E+004	3.56926E+002	1.86080E+002	1.31783E-002	1.31783E-002	9.02245E+005	4.90000E+001	3.00000E+001	0.00000E+000	5.07014E+002	5.87752E+002	7.75941E+002	1.00000E+002	3.12413E+000	9.12242E-002	0.00000E+000	4.80448E+002	3.00607E+000	5.77691E-001	4.73723E+002	5.67207E+002	7.25973E+002	4.82488E+002	4.36613E-001	5.78698E-001	1.81494E-001	1.89203E+002	1.18797E+001	1.66078E-001	1.91243E+002	3.81644E+001
3.40764E+002	1.67346E+003	3.56886E+002	1.86074E+002	1.65245E+000	1.10650E+000	1.85090E+004	7.39771E+003	1.00000E+000	6.05000E+002	1.00000E+000	6.78900E+004	1.82844E+000	4.09080E+001	1.21461E-002	8.13320E-003	1.19343E-001	5.38924E-002	1.79520E+004	3.56926E+002	1.86080E+002	1.31783E-002	1.31783E-002	9.02245E+005	4.90000E+001	3.10000E+001	0.00000E+000	4.55359E+002	5.33312E+002	7.41092E+002	1.00000E+002	2.89642E+000	8.44144E-002	0.00000E+000	4.78449E+002	2.86056E+000	6.16693E-001	4.73723E+002	5.67207E+002	7.25973E+002	4.82582E+002	4.36613E-001	5.78698E-001	1.97881E-001	1.87203E+002	-1.72625E+001	1.66078E-001	1.91337E+002	3.82547E+001
3.20402E+002	1.49602E+003	3.56896E+002	1.86116E+002	1.61273E+000	1.08872E+000	1.59630E+004	6.78387E+003	1.00000E+000	6.06000E+002	5.00000E+000	6.80020E+004	1.75581E+000	3.86784E+001	1.27645E-002	8.61704E-003	1.23552E-001	5.67074E-002	1.79520E+004	3.56926E+002	1.86080E+002	1.31783E-002	1.31783E-002	9.02245E+005	4.90000E+001	3.20000E+001	0.00000E+000	3.75172E+002	5.04926E+002	6.53326E+002	1.00000E+002	2.57220E+000	1.14810E-001	0.00000E+000	4.83754E+002	2.89979E+000	6.55070E-001	4.73723E+002	5.67207E+002	7.25973E+002	4.82649E+002	4.36613E-001	5.78698E-001	1.93974E-001	1.92508E+002	-5.35479E+000	1.66078E-001	1.91404E+002	3.83206E+001
3.95706E+002	1.92890E+003	3.56915E+002	1.86031E+002	1.52733E+000	1.05020E+000	1.89580E+004	1.33379E+004	1.00000E+000	6.13000E+002	0.00000E+000	6.87980E+004	1.60401E+000	4.39192E+001	1.10927E-002	7.62740E-003	1.17512E-001	5.58726E-002	1.79520E+004	3.56925E+002	1.86081E+002	1.31783E-002	1.31783E-002	9.02245E+005	4.90000E+001	3.90000E+001	0.00000E+000	5.42820E+002	6.48631E+002	7.73398E+002	1.00000E+002	3.27033E+000	1.37110E-001	0.00000E+000	4.86908E+002	3.24450E+000	5.37239E-001	4.73723E+002	5.67207E+002	7.25973E+002	4.83182E+002	4.36613E-001	5.78698E-001	1.85111E-001	1.95663E+002	1.24771E+001	1.66078E-001	1.91937E+002	3.88597E+001
3.70547E+002	1.69802E+003	3.56924E+002	1.86056E+002	1.60152E+000	1.07370E+000	1.77530E+004	8.18541E+003	1.00000E+000	6.14000E+002	0.00000E+000	6.89000E+004	1.71956E+000	4.12071E+001	1.20198E-002	8.05839E-003	1.24501E-001	5.63183E-002	1.79520E+004	3.56925E+002	1.86081E+002	1.31783E-002	1.31783E-002	9.02245E+005	4.90000E+001	4.00000E+001	0.00000E+000	4.35098E+002	5.63941E+002	7.49904E+002	1.00000E+002	2.93341E+000	9.72253E-002	0.00000E+000	4.82631E+002	2.77571E+000	6.48934E-001	4.73723E+002	5.67207E+002	7.25973E+002	4.83261E+002	4.36613E-001	5.78698E-001	1.97300E-001	1.91386E+002	-1.20882E+001	1.66078E-001	1.92015E+002	3.89376E+001
3.43391E+002	1.70022E+003	3.56860E+002	1.86073E+002	1.56256E+000	1.09707E+000	1.78090E+004	7.01150E+003	1.00000E+000	6.15000E+002	1.00000E+000	6.90070E+004	1.71423E+000	4.12338E+001	1.17089E-002	8.22079E-003	1.03252E-001	5.12742E-002	1.79520E+004	3.56925E+002	1.86081E+002	1.31783E-002	1.31783E-002	9.02245E+005	4.90000E+001	4.10000E+001	0.00000E+000	4.58825E+002	5.62554E+002	7.09460E+002	1.00000E+002	2.89062E+000	8.48673E-002	0.00000E+000	4.84459E+002	3.07583E+000	5.84695E-001	4.73723E+002	5.67207E+002	7.25973E+002	4.83357E+002	4.36613E-001	5.78698E-001	1.75021E-001	1.93213E+002	2.62102E+001	1.66078E-001	1.92112E+002	3.90274E+001
3.58259E+002	1.71997E+003	3.56907E+002	1.86058E+002	1.52767E+000	1.12345E+000	1.80680E+004	8.23429E+003	1.00000E+000	6.16000E+002	0.00000E+000	6.91120E+004	1.71625E+000	4.14725E+001	1.13651E-002	8.35790E-003	9.67545E-002	5.26695E-002	1.79520E+004	3.56925E+002	1.86081E+002	1.31783E-002	1.31783E-002	9.02245E+005	4.90000E+001	4.20000E+001	0.00000E+000	4.95414E+002	5.67977E+002	7.08231E+002	1.00000E+002	2.94998E+000	9.02420E-002	0.00000E+000	4.84031E+002	3.33118E+000	5.35992E-001	4.73723E+002	5.67207E+002	7.25973E+002	4.83421E+002	4.36613E-001	5.78698E-001	1.52471E-001	1.92786E+002	6.01535E+001	1.66078E-001	1.92175E+002	3.90962E+001
3.62934E+002	1.61839E+003	3.56904E+002	1.86052E+002	1.51518E+000	1.11252E+000	1.67210E+004	8.01908E+003	1.00000E+000	6.17000E+002	2.00000E+000	6.92190E+004	1.68567E+000	4.02292E+001	1.17174E-002	8.60352E-003	1.03436E-001	5.61075E-002	1.79520E+004	3.56925E+002	1.86081E+002	1.31783E-002	1.31783E-002	9.02245E+005	4.90000E+001	4.30000E+001	0.00000E+000	4.57119E+002	5.03555E+002	6.85286E+002	1.00000E+002	2.74729E+000	1.07147E-001	0.00000E+000	4.79075E+002	3.27961E+000	5.65923E-001	4.73723E+002	5.67207E+002	7.25973E+002	4.83485E+002	4.36613E-001	5.78698E-001	1.53237E-001	1.87829E+002	5.40696E+001	1.66078E-001	1.92240E+002	3.91607E+001
3.17780E+002	1.77491E+003	3.56932E+002	1.86074E+002	1.57877E+000	1.13801E+000	1.94070E+004	3.86369E+003	1.00000E+000	6.18000E+002	1.00000E+000	6.93350E+004	1.79665E+000	4.21297E+001	1.13329E-002	8.16896E-003	9.77771E-002	5.11556E-002	1.79520E+004	3.56925E+002	1.86081E+002	1.31783E-002	1.31783E-002	9.02245E+005	4.90000E+001	4.40000E+001	0.00000E+000	4.92021E+002	5.90104E+002	7.30408E+002	1.00000E+002	3.02215E+000	3.32616E-002	0.00000E+000	4.85275E+002	3.07487E+000	5.60279E-001	4.73723E+002	5.67207E+002	7.25973E+002	4.83538E+002	4.36613E-001	5.78698E-001	1.62236E-001	1.94029E+002	4.68115E+001	1.66078E-001	1.92293E+002	3.92150E+001
3.45114E+002	1.69432E+003	3.56908E+002	1.86029E+002	1.53590E+000	1.08272E+000	1.72410E+004	6.55331E+003	1.00000E+000	6.19000E+002	1.00000E+000	6.94400E+004	1.66294E+000	4.11621E+001	1.16972E-002	8.24582E-003	9.76052E-002	4.89004E-002	1.79520E+004	3.56924E+002	1.86081E+002	1.31783E-002	1.31783E-002	9.02245E+005	4.90000E+001	4.50000E+001	0.00000E+000	4.93201E+002	5.38366E+002	7.09426E+002	1.00000E+002	2.90073E+000	6.59011E-002	0.00000E+000	4.80479E+002	3.39034E+000	5.39122E-001	4.73723E+002	5.67207E+002	7.25973E+002	4.83600E+002	4.36613E-001	5.78698E-001	1.73061E-001	1.89234E+002	2.53223E+001	1.66078E-001	1.92355E+002	3.92772E+001
3.39866E+002	1.61639E+003	3.56927E+002	1.86086E+002	1.55872E+000	1.08461E+000	1.66850E+004	6.65088E+003	1.00000E+000	6.20000E+002	0.00000E+000	6.95400E+004	1.69061E+000	4.02043E+001	1.20672E-002	8.39677E-003	1.05721E-001	5.15876E-002	1.79520E+004	3.56924E+002	1.86082E+002	1.31783E-002	1.31783E-002	9.02245E+005	4.90000E+001	4.60000E+001	0.00000E+000	4.54272E+002	5.05444E+002	7.00131E+002	1.00000E+002	2.77371E+000	8.73960E-002	0.00000E+000	4.78661E+002	3.18255E+000	5.83812E-001	4.73723E+002	5.67207E+002	7.25973E+002	4.83633E+002	4.36613E-001	5.78698E-001	1.79358E-001	1.87415E+002	1.35230E+001	1.66078E-001	1.92388E+002	3.93086E+001
3.34646E+002	1.64865E+003	3.56916E+002	1.86046E+002	1.57399E+000	1.10005E+000	1.73990E+004	5.08915E+003	1.00000E+000	6.21000E+002	1.00000E+000	6.96390E+004	1.73146E+000	4.06036E+001	1.19327E-002	8.33967E-003	1.05488E-001	5.19119E-002	1.79520E+004	3.56924E+002	1.86082E+002	1.31783E-002	1.31783E-002	9.02245E+005	4.90000E+001	4.70000E+001	0.00000E+000	4.33642E+002	5.29192E+002	7.25470E+002	1.00000E+002	2.82949E+000	6.32888E-002	0.00000E+000	4.80753E+002	2.87759E+000	6.32295E-001	4.73723E+002	5.67207E+002	7.25973E+002	4.83615E+002	4.36613E-001	5.78698E-001	1.77238E-001	1.89508E+002	1.89992E+001	1.66078E-001	1.92370E+002	3.92916E+001
3.61125E+002	1.72497E+003	3.56878E+002	1.86021E+002	1.51184E+000	1.05799E+000	1.69380E+004	6.94359E+003	1.00000E+000	6.22000E+002	1.00000E+000	6.97440E+004	1.59951E+000	4.15328E+001	1.16165E-002	8.12923E-003	9.78470E-002	4.83147E-002	1.79520E+004	3.56924E+002	1.86081E+002	1.31783E-002	1.31783E-002	9.02245E+005	4.90000E+001	4.80000E+001	0.00000E+000	4.88179E+002	5.63091E+002	7.10843E+002	1.00000E+002	2.93641E+000	8.19666E-002	0.00000E+000	4.83733E+002	3.37025E+000	5.47165E-001	4.73723E+002	5.67207E+002	7.25973E+002	4.83661E+002	4.36613E-001	5.78698E-001	1.76610E-001	1.92488E+002	2.29755E+001	1.66078E-001	1.92416E+002	3.93358E+001
2.94617E+002	1.78865E+003	3.56973E+002	1.86079E+002	1.58364E+000	1.13399E+000	1.95210E+004	3.96074E+003	1.00000E+000	6.23000E+002	0.00000E+000	6.98500E+004	1.79583E+000	4.22925E+001	1.13346E-002	8.11631E-003	8.86650E-002	4.58572E-002	1.79520E+004	3.56924E+002	1.86081E+002	1.31783E-002	1.31783E-002	9.02245E+005	4.90000E+001	4.90000E+001	0.00000E+000	4.78985E+002	6.27193E+002	7.37660E+002	1.00000E+002	3.07720E+000	2.34643E-002	0.00000E+000	4.89330E+002	2.92138E+000	5.87992E-001	4.73723E+002	5.67207E+002	7.25973E+002	4.83706E+002	4.36613E-001	5.78698E-001	1.65455E-001	1.98084E+002	4.59641E+001	1.66078E-001	1.92460E+002	3.93857E+001
2.03421E+002	8.78243E+002	3.56552E+002	1.86283E+002	1.54881E+000	1.23221E+000	1.02620E+004	1.24232E+003	1.00000E+000	6.24000E+002	0.00000E+000	6.99550E+004	1.90846E+000	2.96352E+001	1.52891E-002	1.21638E-002	7.19063E-002	4.61648E-002	1.94700E+004	3.56438E+002	1.86324E+002	3.05939E-002	3.05939E-002	3.57220E+004	5.00000E+000	1.00000E+000	0.00000E+000	4.45380E+002	1.89045E+002	3.29245E+002	1.00000E+002	1.55949E+000	2.58498E-002	0.00000E+000	4.11535E+002	6.41058E+000	3.69571E-001	4.14700E+002	1.65821E+002	2.68803E+002	3.98317E+002	3.44276E+000	3.68839E-001	1.13846E-001	1.20290E+002	4.14576E+001	7.83559E-002	1.07072E+002	7.33410E+001
2.30870E+002	7.37935E+002	3.56389E+002	1.86360E+002	1.26422E+000	1.12743E+000	6.56600E+003	1.28043E+003	1.00000E+000	6.25000E+002	0.00000E+000	7.00570E+004	1.42532E+000	2.71650E+001	1.56017E-002	1.39136E-002	4.86306E-002	3.92476E-002	1.94700E+004	3.56438E+002	1.86324E+002	3.05939E-002	3.05939E-002	3.57220E+004	5.00000E+000	2.00000E+000	0.00000E+000	4.25715E+002	9.37397E+001	2.90323E+002	1.00000E+002	1.30380E+000	3.89503E-002	0.00000E+000	4.01895E+002	4.40940E+000	6.71709E-001	4.14700E+002	1.65821E+002	2.68803E+002	3.98367E+002	3.44276E+000	3.68839E-001	5.71928E-002	1.10650E+002	1.02355E+002	7.83559E-002	1.07121E+002	7.33725E+001
2.17034E+002	7.44982E+002	3.56396E+002	1.86364E+002	1.35296E+000	1.15632E+000	7.24500E+003	1.23107E+003	1.00000E+000	6.26000E+002	0.00000E+000	7.01680E+004	1.56445E+000	2.72943E+001	1.58952E-002	1.35849E-002	6.29499E-002	4.65793E-002	1.94700E+004	3.56438E+002	1.86324E+002	3.05939E-002	3.05939E-002	3.57220E+004	5.00000E+000	3.00000E+000	0.00000E+000	4.71712E+002	3.36468E+002	2.49759E+002	1.00000E+002	1.69085E+000	6.02997E-002	0.00000E+000	2.98902E+002	1.65014E+001	1.70872E-001	4.14700E+002	1.65821E+002	2.68803E+002	3.98405E+002	3.44276E+000	3.68839E-001	7.83678E-002	7.65652E+000	-2.61065E+001	7.83559E-002	1.07159E+002	7.34108E+001
2.10896E+002	7.13995E+002	3.56379E+002	1.86353E+002	1.41480E+000	1.24210E+000	7.75500E+003	7.01454E+002	1.00000E+000	6.27000E+002	0.00000E+000	7.02700E+004	1.75732E+000	2.67207E+001	1.60658E-002	1.41048E-002	5.32964E-002	4.16862E-002	1.94700E+004	3.56438E+002	1.86324E+002	3.05939E-002	3.05939E-002	3.57220E+004	5.00000E+000	4.00000E+000	0.00000E+000	4.24744E+002	7.92489E+001	2.60811E+002	1.00000E+002	1.22423E+000	3.22045E-002	0.00000E+000	3.95940E+002	3.73905E+000	7.28885E-001	4.14700E+002	1.65821E+002	2.68803E+002	3.98443E+002	3.44276E+000	3.68839E-001	6.49982E-002	1.04695E+002	8.71120E+001	7.83559E-002	1.07197E+002	7.34479E+001
1.82561E+002	3.30567E+002	3.56416E+002	1.86241E+002	1.44226E+000	1.32923E+000	3.89400E+003	4.63498E+002	1.00000E+000	6.28000E+002	2.60000E+001	7.03870E+004	1.91708E+000	1.81815E+001	2.31123E-002	2.13010E-002	7.62959E-002	6.53827E-002	1.94700E+004	3.56438E+002	1.86324E+002	3.05939E-002	3.05939E-002	3.57220E+004	5.00000E+000	5.00000E+000	0.00000E+000	1.89196E+002	8.10705E+001	1.24574E+002	1.00000E+002	6.35450E-001	8.54082E-002	0.00000E+000	4.00128E+002	1.16897E+001	3.29011E-001	4.14700E+002	1.65821E+002	2.68803E+002	3.98531E+002	3.44276E+000	3.68839E-001	4.07831E-002	1.08883E+002	1.19809E+002	7.83559E-002	1.07286E+002	7.35451E+001
1.77204E+002	2.39232E+002	3.56912E+002	1.86571E+002	1.57400E+000	1.15396E+000	2.64900E+003	4.12078E+002	1.00000E+000	8.97000E+002	4.60000E+001	9.85750E+004	1.81634E+000	1.54671E+001	3.05819E-002	2.24208E-002	1.25714E-001	6.94573E-002	2.75190E+004	3.57013E+002	1.86552E+002	1.82750E-002	1.82750E-002	9.72410E+004	2.10000E+001	1.00000E+000	0.00000E+000	3.95976E+001	1.01134E+002	1.13644E+002	1.00000E+002	4.32082E-001	1.59514E-001	0.00000E+000	4.95962E+002	5.08688E+000	9.16682E-001	8.34756E+001	2.17876E+002	2.55038E+002	4.94263E+002	8.20720E-001	9.37759E-001	1.53976E-001	2.04716E+002	6.98399E+001	1.77570E-001	2.03018E+002	3.19541E+001
1.87069E+002	4.56892E+002	3.56965E+002	1.86631E+002	1.48971E+000	1.04035E+000	4.35100E+003	4.60441E+002	1.00000E+000	8.98000E+002	2.20000E+001	9.86710E+004	1.54981E+000	2.13750E+001	2.25843E-002	1.57719E-002	9.78327E-002	4.91897E-002	2.75190E+004	3.57014E+002	1.86552E+002	1.82750E-002	1.82750E-002	9.72410E+004	2.10000E+001	2.00000E+000	0.00000E+000	6.50989E+001	1.64251E+002	2.33351E+002	1.00000E+002	7.93060E-001	6.37916E-002	0.00000E+000	4.86491E+002	3.64097E+000	9.99308E-001	8.34756E+001	2.17876E+002	2.55038E+002	4.94218E+002	8.20720E-001	9.37759E-001	1.77611E-001	1.95246E+002	2.41190E+001	1.77570E-001	2.02973E+002	3.19109E+001
1.83188E+002	3.69861E+002	3.56907E+002	1.86664E+002	1.41149E+000	1.01442E+000	3.27800E+003	4.26327E+002	1.00000E+000	8.99000E+002	2.70000E+001	9.87860E+004	1.43184E+000	1.92318E+001	2.46532E-002	1.77179E-002	8.71718E-002	4.68966E-002	2.75190E+004	3.57014E+002	1.86553E+002	1.82750E-002	1.82750E-002	9.72410E+004	2.10000E+001	3.00000E+000	0.00000E+000	4.64683E+001	1.70061E+002	1.59128E+002	1.00000E+002	6.38435E-001	4.50792E-002	0.00000E+000	5.04005E+002	4.10374E+000	1.02147E+000	8.34756E+001	2.17876E+002	2.55038E+002	4.94139E+002	8.20720E-001	9.37759E-001	1.63679E-001	2.12760E+002	6.33172E+001	1.77570E-001	2.02893E+002	3.18250E+001
1.73387E+002	2.06399E+002	3.57108E+002	1.86524E+002	1.54635E+000	1.17049E+000	2.28000E+003	4.57890E+002	1.00000E+000	9.00000E+002	5.40000E+001	9.89190E+004	1.80999E+000	1.43666E+001	3.23847E-002	2.45132E-002	1.23131E-001	7.25462E-002	2.75190E+004	3.57014E+002	1.86553E+002	1.82750E-002	1.82750E-002	9.72410E+004	2.10000E+001	4.00000E+000	0.00000E+000	1.19239E+002	1.05098E+002	8.74979E+001	1.00000E+002	5.05128E-001	2.10017E-001	0.00000E+000	5.27962E+002	2.59667E+001	1.93565E-001	8.34756E+001	2.17876E+002	2.55038E+002	4.94093E+002	8.20720E-001	9.37759E-001	1.38344E-001	2.36717E+002	1.24446E+002	1.77570E-001	2.02848E+002	3.18036E+001
1.91445E+002	3.41361E+002	3.57145E+002	1.86509E+002	1.24004E+000	9.09546E-001	2.40500E+003	3.98877E+002	1.00000E+000	9.01000E+002	3.60000E+001	9.90050E+004	1.12787E+000	1.84760E+001	2.52858E-002	1.85467E-002	7.45058E-002	4.23338E-002	2.75190E+004	3.57014E+002	1.86552E+002	1.82750E-002	1.82750E-002	9.72410E+004	2.10000E+001	5.00000E+000	0.00000E+000	3.76158E+001	1.53313E+002	1.54326E+002	1.00000E+002	5.89484E-001	7.53632E-002	0.00000E+000	5.00920E+002	4.60371E+000	1.06303E+000	8.34756E+001	2.17876E+002	2.55038E+002	4.94066E+002	8.20720E-001	9.37759E-001	1.53746E-001	2.09675E+002	7.51610E+001	1.77570E-001	2.02821E+002	3.17803E+001
1.86803E+002	4.50103E+002	3.56947E+002	1.86531E+002	1.46325E+000	1.04757E+000	4.25100E+003	4.36076E+002	1.00000E+000	9.02000E+002	2.20000E+001	9.90960E+004	1.53285E+000	2.12156E+001	2.24426E-002	1.60670E-002	8.01010E-002	4.27418E-002	2.75190E+004	3.57014E+002	1.86552E+002	1.82750E-002	1.82750E-002	9.72410E+004	2.10000E+001	6.00000E+000	0.00000E+000	5.83906E+001	1.82877E+002	2.41911E+002	1.00000E+002	8.29565E-001	4.04716E-002	0.00000E+000	4.89664E+002	3.52109E+000	1.04542E+000	8.34756E+001	2.17876E+002	2.55038E+002	4.94012E+002	8.20720E-001	9.37759E-001	1.65558E-001	1.98418E+002	4.61167E+001	1.77570E-001	2.02767E+002	3.17082E+001
1.82135E+002	2.73359E+002	3.57080E+002	1.86533E+002	1.55310E+000	1.04127E+000	2.69800E+003	3.00283E+002	1.00000E+000	9.03000E+002	4.30000E+001	9.92180E+004	1.61719E+000	1.65336E+001	2.99004E-002	2.00467E-002	9.77686E-002	4.66938E-002	2.75190E+004	3.57014E+002	1.86552E+002	1.82750E-002	1.82750E-002	9.72410E+004	2.10000E+001	7.00000E+000	0.00000E+000	5.60233E+001	1.15832E+002	1.35547E+002	1.00000E+002	5.20233E-001	6.70960E-002	0.00000E+000	4.93259E+002	5.52797E+000	8.35843E-001	8.34756E+001	2.17876E+002	2.55038E+002	4.93988E+002	8.20720E-001	9.37759E-001	1.97283E-001	2.02013E+002	-1.44389E+000	1.77570E-001	2.02743E+002	3.16958E+001
1.87437E+002	4.74053E+002	3.57031E+002	1.86552E+002	1.47727E+000	1.03188E+000	4.43700E+003	4.55579E+002	1.00000E+000	9.04000E+002	2.00000E+001	9.93070E+004	1.52436E+000	2.17728E+001	2.21776E-002	1.54912E-002	9.29581E-002	4.68540E-002	2.75190E+004	3.57014E+002	1.86552E+002	1.82750E-002	1.82750E-002	9.72410E+004	2.10000E+001	8.00000E+000	0.00000E+000	7.08524E+001	1.76890E+002	2.38106E+002	1.00000E+002	8.30755E-001	4.79006E-002	0.00000E+000	4.88180E+002	3.70763E+000	9.71784E-001	8.34756E+001	2.17876E+002	2.55038E+002	4.93949E+002	8.20720E-001	9.37759E-001	1.77506E-001	1.96934E+002	2.59844E+001	1.77570E-001	2.02704E+002	3.16516E+001
1.89575E+002	5.38431E+002	3.57014E+002	1.86528E+002	1.59891E+000	1.08312E+000	5.66100E+003	4.23738E+002	1.00000E+000	9.05000E+002	1.20000E+001	9.94110E+004	1.73182E+000	2.32041E+001	2.12510E-002	1.43956E-002	1.06042E-001	4.99245E-002	2.75190E+004	3.57014E+002	1.86552E+002	1.82750E-002	1.82750E-002	9.72410E+004	2.10000E+001	9.00000E+000	0.00000E+000	6.97324E+001	2.09956E+002	2.85511E+002	1.00000E+002	9.70673E-001	2.49695E-002	0.00000E+000	4.88421E+002	3.05879E+000	1.04284E+000	8.34756E+001	2.17876E+002	2.55038E+002	4.93908E+002	8.20720E-001	9.37759E-001	1.92313E-001	1.97176E+002	2.08498E+000	1.77570E-001	2.02663E+002	3.16100E+001
1.93047E+002	6.42903E+002	3.56993E+002	1.86569E+002	1.53639E+000	1.05697E+000	6.38400E+003	5.16964E+002	1.00000E+000	9.06000E+002	2.00000E+000	9.95250E+004	1.62392E+000	2.53555E+001	1.92290E-002	1.32286E-002	9.34484E-002	4.53752E-002	2.75190E+004	3.57014E+002	1.86552E+002	1.82750E-002	1.82750E-002	9.72410E+004	2.10000E+001	1.00000E+001	0.00000E+000	1.62921E+002	2.62616E+002	3.22924E+002	1.00000E+002	1.26015E+000	2.87393E-002	0.00000E+000	4.89521E+002	4.11395E+000	7.30140E-001	8.34756E+001	2.17876E+002	2.55038E+002	4.93886E+002	8.20720E-001	9.37759E-001	1.84866E-001	1.98275E+002	1.54677E+001	1.77570E-001	2.02640E+002	3.15839E+001
1.92690E+002	4.88148E+002	3.56947E+002	1.86520E+002	1.56995E+000	9.84442E-001	4.60500E+003	4.94285E+002	1.00000E+000	9.07000E+002	1.80000E+001	9.96480E+004	1.54553E+000	2.20941E+001	2.31351E-002	1.45069E-002	1.10534E-001	4.50878E-002	2.75190E+004	3.57014E+002	1.86552E+002	1.82750E-002	1.82750E-002	9.72410E+004	2.10000E+001	1.10000E+001	0.00000E+000	6.39848E+001	1.91280E+002	2.48359E+002	1.00000E+002	8.63255E-001	5.10105E-002	0.00000E+000	4.90080E+002	3.45679E+000	1.02311E+000	8.34756E+001	2.17876E+002	2.55038E+002	4.93859E+002	8.20720E-001	9.37759E-001	2.29216E-001	1.98834E+002	-6.19325E+001	1.77570E-001	2.02613E+002	3.15554E+001
1.84468E+002	3.48589E+002	3.57112E+002	1.86535E+002	1.46948E+000	1.07343E+000	3.38400E+003	4.08340E+002	1.00000E+000	9.08000E+002	2.80000E+001	9.97620E+004	1.57738E+000	1.86705E+001	2.52608E-002	1.84526E-002	1.01009E-001	5.55274E-002	2.75190E+004	3.57014E+002	1.86552E+002	1.82750E-002	1.82750E-002	9.72410E+004	2.10000E+001	1.20000E+001	0.00000E+000	5.43830E+001	1.51284E+002	1.69658E+002	1.00000E+002	6.38714E-001	8.87021E-002	0.00000E+000	4.95785E+002	4.33999E+000	9.50621E-001	8.34756E+001	2.17876E+002	2.55038E+002	4.93824E+002	8.20720E-001	9.37759E-001	1.55746E-001	2.04540E+002	6.70579E+001	1.77570E-001	2.02578E+002	3.15339E+001
1.90482E+002	6.72541E+002	3.57054E+002	1.86499E+002	1.47602E+000	1.04818E+000	6.39200E+003	9.63868E+002	1.00000E+000	9.09000E+002	2.00000E+000	9.98490E+004	1.54713E+000	2.59334E+001	1.84618E-002	1.31104E-002	8.24005E-002	4.26869E-002	2.75190E+004	3.57014E+002	1.86552E+002	1.82750E-002	1.82750E-002	9.72410E+004	2.10000E+001	1.30000E+001	0.00000E+000	8.02632E+001	2.87645E+002	3.29405E+002	1.00000E+002	1.19365E+000	3.66091E-002	0.00000E+000	4.95318E+002	2.87135E+000	1.04546E+000	8.34756E+001	2.17876E+002	2.55038E+002	4.93792E+002	8.20720E-001	9.37759E-001	1.69496E-001	2.04073E+002	4.57102E+001	1.77570E-001	2.02546E+002	3.14987E+001
1.92661E+002	5.60534E+002	3.56915E+002	1.86503E+002	1.47820E+000	1.11436E+000	5.68200E+003	6.04527E+002	1.00000E+000	9.10000E+002	6.00000E+000	9.99580E+004	1.64724E+000	2.36756E+001	1.96102E-002	1.47834E-002	8.11334E-002	4.72329E-002	2.75190E+004	3.57015E+002	1.86551E+002	1.82750E-002	1.82750E-002	9.72410E+004	2.10000E+001	1.40000E+001	0.00000E+000	8.92517E+001	2.31837E+002	2.78098E+002	1.00000E+002	1.02080E+000	4.24432E-002	0.00000E+000	4.92731E+002	3.37375E+000	9.43731E-001	8.34756E+001	2.17876E+002	2.55038E+002	4.93767E+002	8.20720E-001	9.37759E-001	1.40340E-001	2.01485E+002	8.63714E+001	1.77570E-001	2.02522E+002	3.14620E+001
1.89926E+002	5.37020E+002	3.57054E+002	1.86554E+002	1.48406E+000	1.00118E+000	4.90000E+003	6.73352E+002	1.00000E+000	9.11000E+002	1.20000E+001	1.00060E+005	1.48581E+000	2.31737E+001	2.12009E-002	1.43026E-002	9.65312E-002	4.53410E-002	2.75190E+004	3.57015E+002	1.86551E+002	1.82750E-002	1.82750E-002	9.72410E+004	2.10000E+001	1.50000E+001	0.00000E+000	7.37240E+001	2.44449E+002	2.33795E+002	1.00000E+002	9.37054E-001	4.81215E-002	0.00000E+000	5.02665E+002	3.46966E+000	9.88158E-001	8.34756E+001	2.17876E+002	2.55038E+002	4.93707E+002	8.20720E-001	9.37759E-001	1.94301E-001	2.11420E+002	1.29994E+001	1.77570E-001	2.02462E+002	3.14112E+001
1.89126E+002	4.83809E+002	3.56976E+002	1.86551E+002	1.52525E+000	1.05835E+000	4.78300E+003	4.28163E+002	1.00000E+000	9.12000E+002	1.60000E+001	1.00176E+005	1.61426E+000	2.19957E+001	2.20542E-002	1.53031E-002	1.01622E-001	5.02972E-002	2.75190E+004	3.57015E+002	1.86551E+002	1.82750E-002	1.82750E-002	9.72410E+004	2.10000E+001	1.60000E+001	0.00000E+000	6.38006E+001	1.93779E+002	2.35185E+002	1.00000E+002	8.42710E-001	4.47370E-002	0.00000E+000	4.92537E+002	3.44961E+000	1.00599E+000	8.34756E+001	2.17876E+002	2.55038E+002	4.93642E+002	8.20720E-001	9.37759E-001	1.80717E-001	2.01291E+002	2.52003E+001	1.77570E-001	2.02397E+002	3.13398E+001
1.92288E+002	7.07098E+002	3.57105E+002	1.86580E+002	1.62224E+000	1.13378E+000	7.87900E+003	1.06380E+003	1.00000E+000	9.13000E+002	1.00000E+000	1.00263E+005	1.83927E+000	2.65913E+001	1.82760E-002	1.27730E-002	1.12368E-001	5.57193E-002	2.75190E+004	3.57015E+002	1.86551E+002	1.82750E-002	1.82750E-002	9.72410E+004	2.10000E+001	1.70000E+001	0.00000E+000	1.55235E+002	3.00033E+002	3.53109E+002	1.00000E+002	1.36585E+000	4.09635E-002	0.00000E+000	4.92321E+002	3.35720E+000	8.05376E-001	8.34756E+001	2.17876E+002	2.55038E+002	4.93593E+002	8.20720E-001	9.37759E-001	1.77234E-001	2.01076E+002	3.05636E+001	1.77570E-001	2.02347E+002	3.12997E+001
1.79690E+002	3.87843E+002	3.56928E+002	1.86563E+002	1.55329E+000	1.05646E+000	3.89100E+003	2.92535E+002	1.00000E+000	9.14000E+002	2.60000E+001	1.00391E+005	1.64099E+000	1.96937E+001	2.49013E-002	1.69365E-002	9.40990E-002	4.54683E-002	2.75190E+004	3.57015E+002	1.86551E+002	1.82750E-002	1.82750E-002	9.72410E+004	2.10000E+001	1.80000E+001	0.00000E+000	5.44815E+001	1.59890E+002	1.98112E+002	1.00000E+002	7.05486E-001	5.24272E-002	0.00000E+000	4.91533E+002	3.84570E+000	1.00047E+000	8.34756E+001	2.17876E+002	2.55038E+002	4.93546E+002	8.20720E-001	9.37759E-001	1.90373E-001	2.00288E+002	8.41760E+000	1.77570E-001	2.02300E+002	3.12387E+001
2.00067E+002	5.86013E+002	3.57007E+002	1.86565E+002	1.48526E+000	9.98427E-001	5.33900E+003	6.66702E+002	1.00000E+000	9.15000E+002	6.00000E+000	1.00493E+005	1.48293E+000	2.42077E+001	2.03270E-002	1.36643E-002	9.85318E-002	4.58028E-002	2.75190E+004	3.57016E+002	1.86551E+002	1.82750E-002	1.82750E-002	9.72410E+004	2.10000E+001	1.90000E+001	0.00000E+000	6.63389E+001	2.56442E+002	2.83546E+002	1.00000E+002	1.03792E+000	4.42408E-002	0.00000E+000	4.96513E+002	3.09452E+000	1.06142E+000	8.34756E+001	2.17876E+002	2.55038E+002	4.93488E+002	8.20720E-001	9.37759E-001	1.96014E-001	2.05268E+002	3.95495E+000	1.77570E-001	2.02243E+002	3.11879E+001
2.01122E+002	6.90514E+002	3.56997E+002	1.86564E+002	1.53530E+000	1.00902E+000	6.54300E+003	4.96524E+002	1.00000E+000	9.16000E+002	2.00000E+000	1.00600E+005	1.54915E+000	2.62776E+001	1.89803E-002	1.24742E-002	9.61044E-002	4.26910E-002	2.75190E+004	3.57016E+002	1.86551E+002	1.82750E-002	1.82750E-002	9.72410E+004	2.10000E+001	2.00000E+001	0.00000E+000	9.47161E+001	2.92841E+002	3.29095E+002	1.00000E+002	1.22240E+000	1.80908E-002	0.00000E+000	4.95506E+002	2.99442E+000	9.90855E-001	8.34756E+001	2.17876E+002	2.55038E+002	4.93444E+002	8.20720E-001	9.37759E-001	2.06842E-001	2.04261E+002	-1.57041E+001	1.77570E-001	2.02198E+002	3.11427E+001
1.90829E+002	5.52026E+002	3.57117E+002	1.86539E+002	1.45513E+000	1.10126E+000	5.44900E+003	4.19711E+002	1.00000E+000	9.17000E+002	7.00000E+000	1.00701E+005	1.60248E+000	2.34952E+001	1.97126E-002	1.49187E-002	7.11380E-002	4.20264E-002	2.75190E+004	3.57016E+002	1.86551E+002	1.82750E-002	1.82750E-002	9.72410E+004	2.10000E+001	2.10000E+001	0.00000E+000	9.02235E+001	2.48414E+002	2.51240E+002	1.00000E+002	9.99576E-001	3.21653E-002	0.00000E+000	4.99850E+002	3.52117E+000	9.23349E-001	8.34756E+001	2.17876E+002	2.55038E+002	4.93387E+002	8.20720E-001	9.37759E-001	1.38426E-001	2.08605E+002	9.62178E+001	1.77570E-001	2.02141E+002	3.10967E+001
2.41902E+002	7.52690E+002	3.57209E+002	1.86318E+002	1.52096E+000	1.11128E+000	7.80600E+003	1.13700E+003	1.00000E+000	1.13400E+003	1.00000E+000	1.22884E+005	1.69022E+000	2.74352E+001	1.72149E-002	1.25780E-002	9.29376E-002	5.04331E-002	3.43490E+004	3.57214E+002	1.86407E+002	2.60884E-002	2.60884E-002	1.68166E+005	2.00000E+001	1.00000E+000	0.00000E+000	1.70614E+002	3.26466E+002	3.51775E+002	1.00000E+002	1.42866E+000	5.52335E-002	0.00000E+000	4.88525E+002	3.53033E+000	7.69452E-001	1.55464E+002	3.29761E+002	4.02402E+002	4.83140E+002	6.77718E-001	8.63562E-001	1.55638E-001	1.97280E+002	5.99781E+001	1.63178E-001	1.91894E+002	4.32581E+001
2.86724E+002	7.95293E+002	3.57461E+002	1.86414E+002	1.65341E+000	1.10132E+000	8.80000E+003	1.65911E+003	1.00000E+000	1.13500E+003	1.00000E+000	1.22986E+005	1.82093E+000	2.82009E+001	1.76254E-002	1.17401E-002	1.16754E-001	5.26145E-002	3.43490E+004	3.57214E+002	1.86407E+002	2.60884E-002	2.60884E-002	1.68166E+005	2.00000E+001	2.00000E+000	0.00000E+000	2.34168E+002	3.21313E+002	3.77585E+002	1.00000E+002	1.55968E+000	7.43782E-002	0.00000E+000	4.82177E+002	4.15140E+000	6.16275E-001	1.55464E+002	3.29761E+002	4.02402E+002	4.83139E+002	6.77718E-001	8.63562E-001	2.00416E-001	1.90932E+002	-1.78360E+001	1.63178E-001	1.91893E+002	4.32736E+001
2.42043E+002	9.55839E+002	3.57203E+002	1.86438E+002	1.50964E+000	1.06690E+000	9.46100E+003	1.61481E+003	1.00000E+000	1.13600E+003	1.00000E+000	1.23088E+005	1.61063E+000	3.09166E+001	1.55205E-002	1.09687E-002	7.64558E-002	3.90613E-002	3.43490E+004	3.57213E+002	1.86407E+002	2.60884E-002	2.60884E-002	1.68166E+005	2.00000E+001	3.00000E+000	0.00000E+000	1.82903E+002	3.67898E+002	4.99919E+002	1.00000E+002	1.78780E+000	2.61024E-002	0.00000E+000	4.78414E+002	2.78325E+000	8.86523E-001	1.55464E+002	3.29761E+002	4.02402E+002	4.83123E+002	6.77718E-001	8.63562E-001	1.71836E-001	1.87169E+002	2.51791E+001	1.63178E-001	1.91877E+002	4.32345E+001
2.42734E+002	8.40179E+002	3.57177E+002	1.86467E+002	1.59076E+000	1.07700E+000	8.77200E+003	1.29652E+003	1.00000E+000	1.13700E+003	1.00000E+000	1.23184E+005	1.71324E+000	2.89858E+001	1.69846E-002	1.14991E-002	9.12328E-002	4.27624E-002	3.43490E+004	3.57214E+002	1.86406E+002	2.60884E-002	2.60884E-002	1.68166E+005	2.00000E+001	4.00000E+000	0.00000E+000	1.61170E+002	3.52792E+002	4.02972E+002	1.00000E+002	1.55259E+000	3.39935E-002	0.00000E+000	4.86152E+002	3.00029E+000	8.54079E-001	1.55464E+002	3.29761E+002	4.02402E+002	4.83114E+002	6.77718E-001	8.63562E-001	1.92584E-001	1.94906E+002	-6.19830E-001	1.63178E-001	1.91868E+002	4.32218E+001
2.36874E+002	7.19158E+002	3.57085E+002	1.86401E+002	1.44606E+000	1.05832E+000	6.78300E+003	6.91774E+002	1.00000E+000	1.13800E+003	7.00000E+000	1.23301E+005	1.53039E+000	2.68171E+001	1.75580E-002	1.28500E-002	6.68487E-002	3.69866E-002	3.43490E+004	3.57214E+002	1.86406E+002	2.60884E-002	2.60884E-002	1.68166E+005	2.00000E+001	5.00000E+000	0.00000E+000	1.10353E+002	2.94932E+002	3.40626E+002	1.00000E+002	1.26969E+000	2.89006E-002	0.00000E+000	4.86228E+002	3.08984E+000	9.43115E-001	1.55464E+002	3.29761E+002	4.02402E+002	4.83126E+002	6.77718E-001	8.63562E-001	1.54825E-001	1.94983E+002	5.88722E+001	1.63178E-001	1.91880E+002	4.32290E+001
2.25223E+002	7.20065E+002	3.57229E+002	1.86440E+002	1.49280E+000	1.05508E+000	6.98300E+003	7.64891E+002	1.00000E+000	1.13900E+003	2.00000E+000	1.23408E+005	1.57504E+000	2.68340E+001	1.78641E-002	1.26260E-002	7.26880E-002	3.75200E-002	3.43490E+004	3.57214E+002	1.86407E+002	2.60884E-002	2.60884E-002	1.68166E+005	2.00000E+001	6.00000E+000	0.00000E+000	1.16930E+002	3.09542E+002	3.31266E+002	1.00000E+002	1.28569E+000	2.46702E-002	0.00000E+000	4.89525E+002	3.12565E+000	9.18862E-001	1.55464E+002	3.29761E+002	4.02402E+002	4.83142E+002	6.77718E-001	8.63562E-001	1.71797E-001	1.98280E+002	3.63538E+001	1.63178E-001	1.91897E+002	4.32561E+001
2.44406E+002	9.03245E+002	3.57248E+002	1.86430E+002	1.44231E+000	1.07472E+000	8.65500E+003	9.54297E+002	1.00000E+000	1.14000E+003	0.00000E+000	1.23515E+005	1.55007E+000	3.00540E+001	1.55033E-002	1.15521E-002	6.76960E-002	3.84635E-002	3.43490E+004	3.57214E+002	1.86407E+002	2.60884E-002	2.60884E-002	1.68166E+005	2.00000E+001	7.00000E+000	0.00000E+000	1.50580E+002	3.60485E+002	4.33182E+002	1.00000E+002	1.60570E+000	2.99975E-002	0.00000E+000	4.84245E+002	2.83207E+000	9.10907E-001	1.55464E+002	3.29761E+002	4.02402E+002	4.83133E+002	6.77718E-001	8.63562E-001	1.46043E-001	1.93000E+002	6.97500E+001	1.63178E-001	1.91887E+002	4.32485E+001
2.15015E+002	7.66117E+002	3.57180E+002	1.86388E+002	1.56180E+000	1.14100E+000	8.33700E+003	9.89151E+002	1.00000E+000	1.14100E+003	0.00000E+000	1.23619E+005	1.78201E+000	2.76788E+001	1.71049E-002	1.24963E-002	8.22109E-002	4.47866E-002	3.43490E+004	3.57214E+002	1.86407E+002	2.60884E-002	2.60884E-002	1.68166E+005	2.00000E+001	8.00000E+000	0.00000E+000	1.44519E+002	3.23383E+002	3.62651E+002	1.00000E+002	1.40609E+000	2.81652E-002	0.00000E+000	4.87063E+002	3.06251E+000	8.58281E-001	1.55464E+002	3.29761E+002	4.02402E+002	4.83128E+002	6.77718E-001	8.63562E-001	1.55690E-001	1.95817E+002	5.84322E+001	1.63178E-001	1.91882E+002	4.32397E+001
2.33569E+002	8.87377E+002	3.57259E+002	1.86442E+002	1.48678E+000	1.09501E+000	8.90100E+003	1.09240E+003	1.00000E+000	1.14200E+003	0.00000E+000	1.23720E+005	1.62805E+000	2.97889E+001	1.57590E-002	1.16065E-002	7.79647E-002	4.30977E-002	3.43490E+004	3.57214E+002	1.86407E+002	2.60884E-002	2.60884E-002	1.68166E+005	2.00000E+001	9.00000E+000	0.00000E+000	1.43161E+002	3.64495E+002	4.38987E+002	1.00000E+002	1.61226E+000	2.34023E-002	0.00000E+000	4.84357E+002	2.71470E+000	9.37065E-001	1.55464E+002	3.29761E+002	4.02402E+002	4.83144E+002	6.77718E-001	8.63562E-001	1.51742E-001	1.93111E+002	6.15621E+001	1.63178E-001	1.91898E+002	4.32600E+001
2.39614E+002	9.00033E+002	3.57247E+002	1.86415E+002	1.56505E+000	1.04324E+000	8.99300E+003	1.40484E+003	1.00000E+000	1.14300E+003	1.00000E+000	1.23833E+005	1.63272E+000	3.00005E+001	1.65035E-002	1.10009E-002	8.53727E-002	3.89154E-002	3.43490E+004	3.57214E+002	1.86408E+002	2.60884E-002	2.60884E-002	1.68166E+005	2.00000E+001	1.00000E+001	0.00000E+000	1.41779E+002	3.61012E+002	4.48945E+002	1.00000E+002	1.62300E+000	3.00959E-002	0.00000E+000	4.83015E+002	2.66859E+000	9.48367E-001	1.55464E+002	3.29761E+002	4.02402E+002	4.83118E+002	6.77718E-001	8.63562E-001	2.00062E-001	1.91769E+002	-1.64082E+001	1.63178E-001	1.91873E+002	4.32350E+001
2.09707E+002	6.37232E+002	3.57194E+002	1.86421E+002	1.66828E+000	1.13372E+000	7.28000E+003	1.08770E+003	1.00000E+000	1.14400E+003	1.00000E+001	1.23950E+005	1.89136E+000	2.52434E+001	1.95525E-002	1.32874E-002	1.01136E-001	4.78135E-002	3.43490E+004	3.57214E+002	1.86408E+002	2.60884E-002	2.60884E-002	1.68166E+005	2.00000E+001	1.10000E+001	0.00000E+000	1.19660E+002	2.48630E+002	3.01879E+002	1.00000E+002	1.13602E+000	3.94480E-002	0.00000E+000	4.83287E+002	3.30101E+000	8.52116E-001	1.55464E+002	3.29761E+002	4.02402E+002	4.83158E+002	6.77718E-001	8.63562E-001	1.90777E-001	1.92041E+002	-4.69581E-001	1.63178E-001	1.91912E+002	4.32695E+001
2.37371E+002	8.24059E+002	3.57237E+002	1.86419E+002	1.48075E+000	1.00809E+000	7.58400E+003	9.05242E+002	1.00000E+000	1.14500E+003	0.00000E+000	1.24043E+005	1.49272E+000	2.87064E+001	1.70032E-002	1.15757E-002	7.68335E-002	3.67338E-002	3.43490E+004	3.57214E+002	1.86407E+002	2.60884E-002	2.60884E-002	1.68166E+005	2.00000E+001	1.20000E+001	0.00000E+000	1.21138E+002	3.32103E+002	3.99801E+002	1.00000E+002	1.45524E+000	2.98599E-002	0.00000E+000	4.84639E+002	2.85315E+000	9.65913E-001	1.55464E+002	3.29761E+002	4.02402E+002	4.83198E+002	6.77718E-001	8.63562E-001	1.89912E-001	1.93393E+002	2.32183E+000	1.63178E-001	1.91952E+002	4.33130E+001
2.39150E+002	9.60353E+002	3.57265E+002	1.86480E+002	1.53858E+000	1.08980E+000	9.87800E+003	1.14502E+003	1.00000E+000	1.14600E+003	0.00000E+000	1.24150E+005	1.67675E+000	3.09896E+001	1.54805E-002	1.09651E-002	7.30308E-002	3.75430E-002	3.43490E+004	3.57215E+002	1.86408E+002	2.60884E-002	2.60884E-002	1.68166E+005	2.00000E+001	1.30000E+001	0.00000E+000	1.57875E+002	3.58508E+002	5.00087E+002	1.00000E+002	1.73669E+000	1.99907E-002	0.00000E+000	4.78158E+002	2.54116E+000	9.50266E-001	1.55464E+002	3.29761E+002	4.02402E+002	4.83220E+002	6.77718E-001	8.63562E-001	1.70745E-001	1.86913E+002	2.66290E+001	1.63178E-001	1.91975E+002	4.33350E+001
2.32775E+002	9.03796E+002	3.57198E+002	1.86417E+002	1.54860E+000	1.08714E+000	9.31400E+003	1.02716E+003	1.00000E+000	1.14700E+003	0.00000E+000	1.24261E+005	1.68354E+000	3.00632E+001	1.60461E-002	1.12646E-002	8.62659E-002	4.33513E-002	3.43490E+004	3.57214E+002	1.86408E+002	2.60884E-002	2.60884E-002	1.68166E+005	2.00000E+001	1.40000E+001	0.00000E+000	1.61632E+002	3.72062E+002	4.22869E+002	1.00000E+002	1.62145E+000	2.87916E-002	0.00000E+000	4.86661E+002	2.84115E+000	8.75283E-001	1.55464E+002	3.29761E+002	4.02402E+002	4.83249E+002	6.77718E-001	8.63562E-001	1.75077E-001	1.95416E+002	2.83360E+001	1.63178E-001	1.92004E+002	4.33616E+001
2.37083E+002	8.93768E+002	3.57444E+002	1.86490E+002	1.39995E+000	1.13873E+000	8.58000E+003	1.22226E+003	1.00000E+000	1.14900E+003	9.00000E+000	1.24476E+005	1.59417E+000	2.98959E+001	1.51136E-002	1.22936E-002	1.07452E-001	7.14947E-002	3.43490E+004	3.57214E+002	1.86408E+002	2.60884E-002	2.60884E-002	1.68166E+005	2.00000E+001	1.50000E+001	0.00000E+000	2.60584E+002	3.49659E+002	3.88731E+002	1.00000E+002	1.66461E+000	3.04427E-002	0.00000E+000	4.85236E+002	4.48996E+000	5.77065E-001	1.55464E+002	3.29761E+002	4.02402E+002	4.83277E+002	6.77718E-001	8.63562E-001	1.02895E-001	1.93991E+002	1.29522E+002	1.63178E-001	1.92032E+002	4.34069E+001
2.36850E+002	7.51485E+002	3.57218E+002	1.86381E+002	1.40471E+000	1.12874E+000	7.05000E+003	1.10023E+003	1.00000E+000	1.15000E+003	2.20000E+001	1.24594E+005	1.58555E+000	2.74132E+001	1.67298E-002	1.34431E-002	1.34131E-001	8.70155E-002	3.43490E+004	3.57214E+002	1.86409E+002	2.60884E-002	2.60884E-002	1.68166E+005	2.00000E+001	1.60000E+001	0.00000E+000	1.20627E+002	3.01144E+002	3.49148E+002	1.00000E+002	1.31040E+000	4.67644E-002	0.00000E+000	4.86045E+002	3.11857E+000	9.16560E-001	1.55464E+002	3.29761E+002	4.02402E+002	4.83280E+002	6.77718E-001	8.63562E-001	1.08931E-001	1.94800E+002	1.22483E+002	1.63178E-001	1.92035E+002	4.33958E+001
2.60237E+002	8.81168E+002	3.57014E+002	1.86332E+002	1.59627E+000	1.16821E+000	9.94700E+003	4.69442E+003	1.00000E+000	1.16400E+003	0.00000E+000	1.26000E+005	1.86479E+000	2.96845E+001	1.60052E-002	1.17132E-002	1.41586E-001	7.62943E-002	3.51440E+004	3.57042E+002	1.86303E+002	4.15156E-002	4.15156E-002	9.38200E+004	1.10000E+001	3.00000E+000	0.00000E+000	9.77072E+001	3.33948E+002	4.28561E+002	1.00000E+002	1.47760E+000	1.86093E-001	0.00000E+000	4.83154E+002	2.26430E+000	1.06275E+000	1.40160E+002	2.94729E+002	3.94565E+002	4.79793E+002	8.71481E-001	8.99095E-001	1.54842E-001	1.91909E+002	5.57711E+001	1.40459E-001	1.88548E+002	7.32824E+001
2.41803E+002	7.47644E+002	3.57061E+002	1.86333E+002	1.46211E+000	1.15000E+000	7.72300E+003	1.28839E+003	1.00000E+000	1.16700E+003	6.00000E+000	1.26304E+005	1.68142E+000	2.73431E+001	1.66374E-002	1.30859E-002	8.74593E-002	5.47705E-002	3.51440E+004	3.57043E+002	1.86302E+002	4.15156E-002	4.15156E-002	9.38200E+004	1.10000E+001	6.00000E+000	0.00000E+000	1.79152E+002	3.03761E+002	3.77178E+002	1.00000E+002	1.45093E+000	5.71539E-002	0.00000E+000	4.81759E+002	3.58603E+000	7.61560E-001	1.40160E+002	2.94729E+002	3.94565E+002	4.79866E+002	8.71481E-001	8.99095E-001	1.19486E-001	1.90513E+002	1.04206E+002	1.40459E-001	1.88620E+002	7.33586E+001
2.41644E+002	5.90537E+002	3.56994E+002	1.86257E+002	1.49441E+000	1.10685E+000	5.97500E+003	8.19220E+002	1.00000E+000	1.16800E+003	2.00000E+001	1.26415E+005	1.65409E+000	2.43010E+001	1.93331E-002	1.43192E-002	9.03787E-002	5.06064E-002	3.51440E+004	3.57043E+002	1.86301E+002	4.15156E-002	4.15156E-002	9.38200E+004	1.10000E+001	7.00000E+000	0.00000E+000	9.85182E+001	2.35193E+002	2.97942E+002	1.00000E+002	1.07633E+000	4.62968E-002	0.00000E+000	4.82661E+002	3.34092E+000	9.29343E-001	1.40160E+002	2.94729E+002	3.94565E+002	4.79871E+002	8.71481E-001	8.99095E-001	1.48991E-001	1.91415E+002	6.38765E+001	1.40459E-001	1.88626E+002	7.33623E+001
2.42671E+002	5.62556E+002	3.57061E+002	1.86302E+002	1.58697E+000	1.20317E+000	6.51200E+003	2.21620E+003	1.00000E+000	1.16900E+003	2.00000E+001	1.26521E+005	1.90939E+000	2.37183E+001	1.96658E-002	1.49097E-002	1.31616E-001	7.63355E-002	3.51440E+004	3.57043E+002	1.86301E+002	4.15156E-002	4.15156E-002	9.38200E+004	1.10000E+001	8.00000E+000	0.00000E+000	1.70729E+002	2.47625E+002	2.60822E+002	1.00000E+002	1.13217E+000	1.58477E-001	0.00000E+000	4.89405E+002	4.92176E+000	6.04274E-001	1.40160E+002	2.94729E+002	3.94565E+002	4.79897E+002	8.71481E-001	8.99095E-001	1.37555E-001	1.98159E+002	8.70081E+001	1.40459E-001	1.88651E+002	7.33914E+001
2.60577E+002	1.04490E+003	3.57247E+002	1.86398E+002	1.44105E+000	1.15932E+000	1.02950E+004	2.13376E+003	1.00000E+000	1.17100E+003	1.20000E+001	1.26709E+005	1.67063E+000	3.23249E+001	1.42025E-002	1.14259E-002	1.41112E-001	9.16104E-002	3.51440E+004	3.57043E+002	1.86300E+002	4.15156E-002	4.15156E-002	9.38200E+004	1.10000E+001	1.00000E+001	0.00000E+000	2.16751E+002	3.66919E+002	5.38100E+002	1.00000E+002	1.90563E+000	5.60022E-002	0.00000E+000	4.74996E+002	2.79273E+000	8.46972E-001	1.40160E+002	2.94729E+002	3.94565E+002	4.79952E+002	8.71481E-001	8.99095E-001	1.08342E-001	1.83750E+002	1.12204E+002	1.40459E-001	1.88706E+002	7.34573E+001
2.33985E+002	6.68669E+002	3.57244E+002	1.86288E+002	1.47356E+000	1.36805E+000	7.84800E+003	1.61518E+003	1.00000E+000	1.17200E+003	4.00000E+001	1.26828E+005	2.01591E+000	2.58586E+001	1.66337E-002	1.54427E-002	1.40982E-001	1.21662E-001	3.51440E+004	3.57043E+002	1.86301E+002	4.15156E-002	4.15156E-002	9.38200E+004	1.10000E+001	1.10000E+001	0.00000E+000	1.53715E+002	2.53486E+002	3.13206E+002	1.00000E+002	1.21401E+000	6.85385E-002	0.00000E+000	1.90650E+002	3.63827E+000	7.44623E-001	1.40160E+002	2.94729E+002	3.94565E+002	4.79970E+002	8.71481E-001	8.99095E-001	3.71313E-002	1.90650E+002	-8.53723E+001	1.40459E-001	1.88725E+002	7.34810E+001
2.45569E+002	8.81582E+002	3.57187E+002	1.86350E+002	1.42442E+000	1.21134E+000	8.93300E+003	1.23804E+003	1.00000E+000	1.17700E+003	1.90000E+001	1.27302E+005	1.72545E+000	2.96914E+001	1.50709E-002	1.28164E-002	1.43107E-001	1.03737E-001	3.56120E+004	3.57179E+002	1.86339E+002	2.79529E-002	2.79529E-002	1.78214E+005	2.10000E+001	1.00000E+000	0.00000E+000	1.47578E+002	3.46705E+002	4.17619E+002	1.00000E+002	1.55013E+000	3.07240E-002	0.00000E+000	1.93644E+002	2.80970E+000	9.03760E-001	1.43266E+002	3.19218E+002	3.97743E+002	4.83263E+002	6.36159E-001	8.93665E-001	8.08432E-002	1.93644E+002	-1.34334E+002	1.18154E-001	1.92018E+002	1.07505E+002
2.50193E+002	8.28635E+002	3.57079E+002	1.86261E+002	1.45124E+000	1.21260E+000	8.95400E+003	1.98929E+003	1.00000E+000	1.17800E+003	5.00000E+000	1.27397E+005	1.75977E+000	2.87860E+001	1.53367E-002	1.28147E-002	7.30958E-002	5.15662E-002	3.56120E+004	3.57179E+002	1.86340E+002	2.79529E-002	2.79529E-002	1.78214E+005	2.10000E+001	2.00000E+000	0.00000E+000	1.20760E+002	3.76575E+002	3.84638E+002	1.00000E+002	1.49916E+000	6.02041E-002	0.00000E+000	2.01314E+002	2.60359E+000	9.74159E-001	1.43266E+002	3.19218E+002	3.97743E+002	4.83290E+002	6.36159E-001	8.93665E-001	8.95879E-002	2.01314E+002	-1.37521E+002	1.18154E-001	1.92045E+002	1.07527E+002
2.45490E+002	8.75129E+002	3.57299E+002	1.86331E+002	1.47989E+000	1.15368E+000	8.80200E+003	1.38705E+003	1.00000E+000	1.18000E+003	2.00000E+001	1.27605E+005	1.70732E+000	2.95826E+001	1.57739E-002	1.22969E-002	1.42854E-001	8.71949E-002	3.56120E+004	3.57179E+002	1.86340E+002	2.79529E-002	2.79529E-002	1.78214E+005	2.10000E+001	3.00000E+000	0.00000E+000	1.59459E+002	3.19275E+002	4.48447E+002	1.00000E+002	1.57955E+000	4.34198E-002	0.00000E+000	4.77969E+002	2.84021E+000	9.00679E-001	1.43266E+002	3.19218E+002	3.97743E+002	4.83302E+002	6.36159E-001	8.93665E-001	1.23867E-001	1.86724E+002	9.45220E+001	1.18154E-001	1.92056E+002	1.07553E+002
2.44893E+002	7.51921E+002	3.57201E+002	1.86337E+002	1.41054E+000	1.18503E+000	7.41100E+003	1.66557E+003	1.00000E+000	1.18300E+003	3.50000E+001	1.27923E+005	1.67154E+000	2.74212E+001	1.63850E-002	1.37655E-002	1.42761E-001	1.01068E-001	3.56120E+004	3.57178E+002	1.86340E+002	2.79529E-002	2.79529E-002	1.78214E+005	2.10000E+001	5.00000E+000	0.00000E+000	1.01641E+002	3.00439E+002	3.43256E+002	1.00000E+002	1.27096E+000	7.62307E-002	0.00000E+000	1.96545E+002	2.84856E+000	9.78696E-001	1.43266E+002	3.19218E+002	3.97743E+002	4.83340E+002	6.36159E-001	8.93665E-001	8.68815E-002	1.96545E+002	-1.38904E+002	1.18154E-001	1.92095E+002	1.07583E+002
2.45188E+002	8.59434E+002	3.57401E+002	1.86565E+002	1.41552E+000	1.08875E+000	7.88900E+003	1.79444E+003	1.00000E+000	1.18400E+003	4.00000E+001	1.28022E+005	1.54115E+000	2.93161E+001	1.59369E-002	1.22580E-002	1.32721E-001	7.89549E-002	3.56120E+004	3.57178E+002	1.86340E+002	2.79529E-002	2.79529E-002	1.78214E+005	2.10000E+001	6.00000E+000	0.00000E+000	6.63485E+001	3.08794E+002	3.83539E+002	1.00000E+002	1.30812E+000	4.63996E-002	0.00000E+000	4.85282E+002	2.37312E+000	1.13863E+000	1.43266E+002	3.19218E+002	3.97743E+002	4.83336E+002	6.36159E-001	8.93665E-001	1.30483E-001	1.94037E+002	9.27709E+001	1.18154E-001	1.92091E+002	1.07585E+002
2.43520E+002	9.95512E+002	3.57126E+002	1.86347E+002	1.46828E+000	1.09676E+000	9.86600E+003	1.67501E+003	1.00000E+000	1.18600E+003	3.00000E+000	1.28188E+005	1.61035E+000	3.15517E+001	1.47822E-002	1.10418E-002	6.17986E-002	3.53460E-002	3.56120E+004	3.57179E+002	1.86340E+002	2.79529E-002	2.79529E-002	1.78214E+005	2.10000E+001	7.00000E+000	0.00000E+000	1.91914E+002	4.14093E+002	4.54566E+002	1.00000E+002	1.79226E+000	2.19350E-002	0.00000E+000	4.88905E+002	2.89447E+000	8.34779E-001	1.43266E+002	3.19218E+002	3.97743E+002	4.83407E+002	6.36159E-001	8.93665E-001	1.44842E-001	1.97660E+002	7.61348E+001	1.18154E-001	1.92161E+002	1.07643E+002
2.47340E+002	7.99196E+002	3.57193E+002	1.86245E+002	1.43547E+000	1.13815E+000	7.66900E+003	1.47645E+003	1.00000E+000	1.18800E+003	2.90000E+001	1.28399E+005	1.63377E+000	2.82701E+001	1.63917E-002	1.29966E-002	1.48061E-001	9.34528E-002	3.56120E+004	3.57179E+002	1.86340E+002	2.79529E-002	2.79529E-002	1.78214E+005	2.10000E+001	9.00000E+000	0.00000E+000	1.42173E+002	3.16746E+002	3.67030E+002	1.00000E+002	1.39998E+000	6.04719E-002	0.00000E+000	4.86539E+002	3.16120E+000	8.66943E-001	1.43266E+002	3.19218E+002	3.97743E+002	4.83409E+002	6.36159E-001	8.93665E-001	1.15526E-001	1.95294E+002	1.14290E+002	1.18154E-001	1.92163E+002	1.07656E+002
2.44442E+002	7.58393E+002	3.57224E+002	1.86418E+002	1.44221E+000	1.09941E+000	7.08300E+003	9.60066E+002	1.00000E+000	1.18900E+003	2.90000E+001	1.28509E+005	1.58558E+000	2.75389E+001	1.71364E-002	1.30633E-002	1.47211E-001	8.60112E-002	3.56120E+004	3.57179E+002	1.86341E+002	2.79529E-002	2.79529E-002	1.78214E+005	2.10000E+001	1.00000E+001	0.00000E+000	1.38052E+002	3.07647E+002	3.41985E+002	1.00000E+002	1.33290E+000	2.95098E-002	0.00000E+000	4.88420E+002	3.34043E+000	8.53689E-001	1.43266E+002	3.19218E+002	3.97743E+002	4.83416E+002	6.36159E-001	8.93665E-001	1.34875E-001	1.97174E+002	8.97947E+001	1.18154E-001	1.92171E+002	1.07657E+002
2.39693E+002	9.54213E+002	3.57292E+002	1.86340E+002	1.39374E+000	1.16246E+000	9.21100E+003	1.57285E+003	1.00000E+000	1.19000E+003	1.60000E+001	1.28607E+005	1.62016E+000	3.08903E+001	1.45220E-002	1.21123E-002	1.19328E-001	8.33111E-002	3.56120E+004	3.57179E+002	1.86341E+002	2.79529E-002	2.79529E-002	1.78214E+005	2.10000E+001	1.10000E+001	0.00000E+000	1.79913E+002	3.14682E+002	4.42782E+002	1.00000E+002	1.59111E+000	4.15740E-002	0.00000E+000	4.77091E+002	2.97797E+000	8.39727E-001	1.43266E+002	3.19218E+002	3.97743E+002	4.83419E+002	6.36159E-001	8.93665E-001	9.04761E-002	1.85845E+002	1.37158E+002	1.18154E-001	1.92174E+002	1.07670E+002
2.26166E+002	6.76018E+002	3.57285E+002	1.86339E+002	1.40644E+000	1.24096E+000	6.99900E+003	9.21719E+002	1.00000E+000	1.19100E+003	3.70000E+001	1.28730E+005	1.74534E+000	2.60004E+001	1.68114E-002	1.48334E-002	1.20894E-001	9.44035E-002	3.56120E+004	3.57179E+002	1.86341E+002	2.79529E-002	2.79529E-002	1.78214E+005	2.10000E+001	1.20000E+001	0.00000E+000	1.04552E+002	2.37574E+002	3.01484E+002	1.00000E+002	1.09547E+000	4.33456E-002	0.00000E+000	1.91485E+002	3.15452E+000	9.09409E-001	1.43266E+002	3.19218E+002	3.97743E+002	4.83406E+002	6.36159E-001	8.93665E-001	6.25068E-002	1.91485E+002	-1.14289E+002	1.18154E-001	1.92160E+002	1.07656E+002
2.75730E+002	7.82724E+002	3.57252E+002	1.86353E+002	1.46077E+000	1.19674E+000	8.43000E+003	1.89991E+003	1.00000E+000	1.19500E+003	1.10000E+001	1.29120E+005	1.74817E+000	2.79772E+001	1.59099E-002	1.30343E-002	7.58650E-002	5.15211E-002	3.56120E+004	3.57179E+002	1.86340E+002	2.79529E-002	2.79529E-002	1.78214E+005	2.10000E+001	1.40000E+001	0.00000E+000	1.89382E+002	3.01743E+002	3.93571E+002	1.00000E+002	1.49271E+000	9.64008E-002	0.00000E+000	4.79384E+002	3.47150E+000	7.52974E-001	1.43266E+002	3.19218E+002	3.97743E+002	4.83356E+002	6.36159E-001	8.93665E-001	9.93527E-002	1.88139E+002	1.28208E+002	1.18154E-001	1.92111E+002	1.07603E+002
2.40919E+002	7.88155E+002	3.57293E+002	1.86376E+002	1.43530E+000	1.08581E+000	7.28600E+003	1.26674E+003	1.00000E+000	1.19800E+003	2.50000E+001	1.29438E+005	1.55846E+000	2.80741E+001	1.68151E-002	1.27206E-002	1.40801E-001	8.10580E-002	3.56120E+004	3.57179E+002	1.86342E+002	2.79529E-002	2.79529E-002	1.78214E+005	2.10000E+001	1.70000E+001	0.00000E+000	1.27118E+002	2.99729E+002	3.94998E+002	1.00000E+002	1.40222E+000	4.95112E-002	0.00000E+000	4.81260E+002	2.99016E+000	9.40312E-001	1.43266E+002	3.19218E+002	3.97743E+002	4.83294E+002	6.36159E-001	8.93665E-001	1.38628E-001	1.90015E+002	7.73655E+001	1.18154E-001	1.92048E+002	1.07543E+002
2.54714E+002	8.83380E+002	3.57244E+002	1.86376E+002	1.44790E+000	1.08150E+000	8.15600E+003	1.57698E+003	1.00000E+000	1.20600E+003	1.80000E+001	1.30277E+005	1.56591E+000	2.97217E+001	1.60324E-002	1.19754E-002	1.44545E-001	8.10850E-002	3.64700E+004	3.57082E+002	1.86364E+002	7.69067E-002	7.69067E-002	2.90150E+004	3.00000E+000	1.00000E+000	0.00000E+000	1.55042E+002	3.19958E+002	4.36179E+002	1.00000E+002	1.55161E+000	3.92472E-002	0.00000E+000	4.79063E+002	2.95489E+000	8.99357E-001	1.58077E+002	3.41281E+002	4.65054E+002	4.79322E+002	1.53388E+000	9.18562E-001	1.44855E-001	1.87818E+002	6.62830E+001	1.53876E-001	1.88077E+002	5.33856E+001
2.59405E+002	9.82543E+002	3.57076E+002	1.86394E+002	1.53988E+000	1.20055E+000	1.10740E+004	2.02257E+003	1.00000E+000	1.20700E+003	5.00000E+000	1.30370E+005	1.84870E+000	3.13455E+001	1.46330E-002	1.14085E-002	8.29196E-002	5.09583E-002	3.64700E+004	3.57082E+002	1.86364E+002	7.69067E-002	7.69067E-002	2.90150E+004	3.00000E+000	2.00000E+000	0.00000E+000	2.04207E+002	3.68465E+002	4.90504E+002	1.00000E+002	1.80206E+000	5.24482E-002	0.00000E+000	4.79149E+002	2.76066E+000	8.26126E-001	1.58077E+002	3.41281E+002	4.65054E+002	4.79288E+002	1.53388E+000	9.18562E-001	1.23823E-001	1.87904E+002	9.57401E+001	1.53876E-001	1.88042E+002	5.33360E+001
2.22464E+002	1.46476E+002	3.56445E+002	1.85857E+002	1.17309E+000	1.14475E+000	1.23000E+003	4.66035E+002	1.00000E+000	1.44500E+003	3.90000E+001	1.54263E+005	1.34289E+000	1.21027E+001	3.34487E-002	3.26406E-002	1.18011E-001	1.12638E-001	4.31820E+004	3.56469E+002	1.85791E+002	9.37686E-002	9.37686E-002	2.99200E+003	3.00000E+000	1.00000E+000	0.00000E+000	3.36988E+001	4.73598E+001	7.03689E+001	1.00000E+002	2.55913E-001	4.66037E-001	0.00000E+000	1.69654E+002	8.98525E+000	7.61603E-001	2.82805E+001	4.34070E+001	6.86922E+001	4.59686E+002	5.18877E+000	8.45602E-001	1.22273E-002	1.69654E+002	-7.78911E+001	1.08262E-001	1.68441E+002	9.69576E+001
2.03885E+002	5.48515E+002	3.56364E+002	1.86551E+002	1.41525E+000	1.21952E+000	5.65700E+003	8.17822E+002	1.00000E+000	1.89100E+003	2.90000E+001	1.94305E+005	1.72593E+000	2.34204E+001	1.88166E-002	1.62142E-002	1.14549E-001	8.54926E-002	5.49380E+004	3.56288E+002	1.86450E+002	7.64915E-002	7.64915E-002	1.27020E+004	2.00000E+000	1.00000E+000	0.00000E+000	3.10911E+002	8.50029E+001	2.10092E+002	1.00000E+002	9.75585E-001	6.28056E-002	0.00000E+000	3.84762E+002	5.52148E+000	5.77913E-001	3.50152E+002	8.25244E+001	2.43503E+002	3.86372E+002	3.29088E+000	6.47088E-001	7.42892E-002	9.35161E+001	6.47171E+001	6.04174E-002	9.51262E+001	8.29959E+001
2.78134E+002	6.07315E+002	3.56222E+002	1.86394E+002	1.27695E+000	1.16360E+000	5.62300E+003	5.63666E+003	1.00000E+000	1.90000E+003	8.00000E+000	1.95114E+005	1.48585E+000	2.46438E+001	1.70290E-002	1.55174E-002	1.35844E-001	1.13000E-001	5.50330E+004	3.56131E+002	1.86304E+002	3.44754E-002	3.44754E-002	1.32744E+005	1.90000E+001	3.00000E+000	0.00000E+000	3.60747E+002	4.72070E+001	2.33783E+002	1.00000E+002	1.02968E+000	4.98209E-001	0.00000E+000	3.83459E+002	3.81867E+000	8.38138E-001	3.58692E+002	1.07514E+002	2.36894E+002	3.84561E+002	1.24186E+000	5.30434E-001	4.64458E-002	9.22131E+001	9.65277E+001	9.83502E-002	9.33159E+001	3.45754E+001
2.42160E+002	5.71641E+002	3.56168E+002	1.86312E+002	1.43520E+000	1.20014E+000	6.07000E+003	3.20590E+003	1.00000E+000	1.90600E+003	1.20000E+001	1.95643E+005	1.72245E+000	2.39090E+001	1.84212E-002	1.54042E-002	1.30166E-001	9.14522E-002	5.50330E+004	3.56131E+002	1.86301E+002	3.44754E-002	3.44754E-002	1.32744E+005	1.90000E+001	6.00000E+000	0.00000E+000	3.57743E+002	1.94638E+002	2.13849E+002	1.00000E+002	1.22882E+000	2.97743E-001	0.00000E+000	3.65064E+002	1.91048E+001	1.61241E-001	3.58692E+002	1.07514E+002	2.36894E+002	3.85630E+002	1.24186E+000	5.30434E-001	8.91943E-002	7.38188E+001	2.66420E+001	9.83502E-002	9.43842E+001	3.56433E+001
2.29338E+002	5.42064E+002	3.56222E+002	1.86309E+002	1.52515E+000	1.20249E+000	6.09000E+003	2.19431E+003	1.00000E+000	1.90800E+003	1.30000E+001	1.95843E+005	1.83399E+000	2.32823E+001	1.95436E-002	1.54090E-002	1.31583E-001	8.23993E-002	5.50330E+004	3.56130E+002	1.86300E+002	3.44754E-002	3.44754E-002	1.32744E+005	1.90000E+001	7.00000E+000	0.00000E+000	3.17032E+002	8.31632E+001	2.16773E+002	1.00000E+002	9.93769E-001	2.43067E-001	0.00000E+000	3.88171E+002	5.13813E+000	5.98546E-001	3.58692E+002	1.07514E+002	2.36894E+002	3.85924E+002	1.24186E+000	5.30434E-001	1.18293E-001	9.69250E+001	1.21455E+001	9.83502E-002	9.46784E+001	3.59422E+001
2.46116E+002	5.87682E+002	3.56219E+002	1.86355E+002	1.45299E+000	1.26756E+000	6.65700E+003	4.19568E+003	1.00000E+000	1.91200E+003	8.00000E+000	1.96209E+005	1.84175E+000	2.42422E+001	1.78083E-002	1.55357E-002	1.40650E-001	1.07338E-001	5.50330E+004	3.56130E+002	1.86299E+002	3.44754E-002	3.44754E-002	1.32744E+005	1.90000E+001	1.10000E+001	0.00000E+000	3.48575E+002	5.19239E+001	2.27763E+002	1.00000E+002	1.00868E+000	4.12089E-001	0.00000E+000	3.85744E+002	3.66684E+000	8.02196E-001	3.58692E+002	1.07514E+002	2.36894E+002	3.86439E+002	1.24186E+000	5.30434E-001	6.81574E-002	9.44990E+001	7.31120E+001	9.83502E-002	9.51938E+001	3.64551E+001
2.63001E+002	6.94465E+002	3.56222E+002	1.86372E+002	1.43057E+000	1.15105E+000	7.06700E+003	5.86201E+003	1.00000E+000	1.91600E+003	2.00000E+000	1.96584E+005	1.64666E+000	2.63527E+001	1.70173E-002	1.36923E-002	1.44000E-001	9.36177E-002	5.50330E+004	3.56129E+002	1.86301E+002	3.44754E-002	3.44754E-002	1.32744E+005	1.90000E+001	1.50000E+001	0.00000E+000	4.05789E+002	2.01850E+002	2.79237E+002	1.00000E+002	1.43079E+000	4.00120E-001	0.00000E+000	3.93551E+002	1.17081E+001	2.43841E-001	3.58692E+002	1.07514E+002	2.36894E+002	3.87113E+002	1.24186E+000	5.30434E-001	1.08273E-001	1.02305E+002	3.07632E+001	9.83502E-002	9.58674E+001	3.71280E+001
2.38929E+002	6.54716E+002	3.56130E+002	1.86339E+002	1.52095E+000	1.22388E+000	7.45200E+003	4.43055E+003	1.00000E+000	1.91800E+003	5.00000E+000	1.96772E+005	1.86146E+000	2.55874E+001	1.76188E-002	1.41776E-002	1.49412E-001	9.71479E-002	5.50330E+004	3.56129E+002	1.86300E+002	3.44754E-002	3.44754E-002	1.32744E+005	1.90000E+001	1.60000E+001	0.00000E+000	3.78220E+002	7.90005E+001	2.50114E+002	1.00000E+002	1.13691E+000	3.33392E-001	0.00000E+000	3.87491E+002	4.03433E+000	6.89133E-001	3.58692E+002	1.07514E+002	2.36894E+002	3.87508E+002	1.24186E+000	5.30434E-001	1.08227E-001	9.62455E+001	2.47570E+001	9.83502E-002	9.62626E+001	3.75171E+001
2.46042E+002	6.67699E+002	3.56249E+002	1.86427E+002	1.42557E+000	1.18057E+000	6.94600E+003	3.25445E+003	1.00000E+000	1.91900E+003	4.00000E+000	1.96860E+005	1.68299E+000	2.58399E+001	1.71049E-002	1.41653E-002	1.12675E-001	7.77243E-002	5.50330E+004	3.56129E+002	1.86299E+002	3.44754E-002	3.44754E-002	1.32744E+005	1.90000E+001	1.70000E+001	0.00000E+000	3.96264E+002	5.66278E+001	2.86424E+002	1.00000E+002	1.19360E+000	2.48057E-001	0.00000E+000	3.92181E+002	3.50860E+000	8.20749E-001	3.58692E+002	1.07514E+002	2.36894E+002	3.87664E+002	1.24186E+000	5.30434E-001	9.40079E-002	1.00936E+002	4.77086E+001	9.83502E-002	9.64182E+001	3.76783E+001
2.50775E+002	6.47472E+002	3.56330E+002	1.86349E+002	1.34980E+000	1.15156E+000	6.25600E+003	4.34762E+003	1.00000E+000	1.92000E+003	7.00000E+000	1.96963E+005	1.55437E+000	2.54455E+001	1.70656E-002	1.45592E-002	1.27860E-001	9.34059E-002	5.50330E+004	3.56128E+002	1.86299E+002	3.44754E-002	3.44754E-002	1.32744E+005	1.90000E+001	1.80000E+001	0.00000E+000	3.80631E+002	1.08248E+002	2.63661E+002	1.00000E+002	1.21311E+000	3.71844E-001	0.00000E+000	3.91120E+002	5.38342E+000	5.63644E-001	3.58692E+002	1.07514E+002	2.36894E+002	3.87829E+002	1.24186E+000	5.30434E-001	7.92541E-002	9.98745E+001	6.50203E+001	9.83502E-002	9.65839E+001	3.78550E+001
2.56323E+002	6.55808E+002	3.56231E+002	1.86454E+002	1.32285E+000	1.12994E+000	6.10000E+003	4.75470E+003	1.00000E+000	1.92100E+003	7.00000E+000	1.97054E+005	1.49474E+000	2.56087E+001	1.69373E-002	1.44674E-002	1.32881E-001	9.72780E-002	5.50330E+004	3.56128E+002	1.86298E+002	3.44754E-002	3.44754E-002	1.32744E+005	1.90000E+001	1.90000E+001	0.00000E+000	3.88432E+002	9.27387E+001	2.58085E+002	1.00000E+002	1.18878E+000	3.85664E-001	0.00000E+000	3.88307E+002	4.83317E+000	6.35791E-001	3.58692E+002	1.07514E+002	2.36894E+002	3.87996E+002	1.24186E+000	5.30434E-001	7.86468E-002	9.70612E+001	6.29379E+001	9.83502E-002	9.67504E+001	3.80077E+001
2.46516E+002	6.78883E+002	3.56285E+002	1.86333E+002	1.41012E+000	1.12012E+000	6.64400E+003	4.71507E+003	1.00000E+000	1.93000E+003	5.00000E+000	1.97873E+005	1.57950E+000	2.60554E+001	1.72998E-002	1.37420E-002	1.37328E-001	8.70985E-002	5.59290E+004	3.56166E+002	1.86285E+002	4.95879E-002	4.95879E-002	4.05480E+004	6.00000E+000	3.00000E+000	0.00000E+000	4.15816E+002	9.79774E+001	2.41361E+002	1.00000E+002	1.20591E+000	3.28414E-001	0.00000E+000	3.81358E+002	4.61365E+000	6.38192E-001	3.88210E+002	9.71510E+001	2.45002E+002	3.86443E+002	1.94934E+000	6.11417E-001	1.14613E-001	9.01125E+001	1.02377E+001	8.07133E-002	9.51974E+001	5.85479E+001
2.41081E+002	6.80285E+002	3.56222E+002	1.86291E+002	1.35950E+000	1.24435E+000	7.12500E+003	4.49941E+003	1.00000E+000	1.93100E+003	6.00000E+000	1.97961E+005	1.69170E+000	2.60823E+001	1.61060E-002	1.47418E-002	1.18082E-001	9.91225E-002	5.59290E+004	3.56165E+002	1.86284E+002	4.95879E-002	4.95879E-002	4.05480E+004	6.00000E+000	4.00000E+000	0.00000E+000	4.18933E+002	6.13575E+001	2.47758E+002	1.00000E+002	1.16255E+000	3.41040E-001	0.00000E+000	3.83753E+002	3.50860E+000	8.10374E-001	3.88210E+002	9.71510E+001	2.45002E+002	3.86578E+002	1.94934E+000	6.11417E-001	4.42235E-002	9.25073E+001	9.94172E+001	8.07133E-002	9.53327E+001	5.86799E+001
2.55738E+002	6.48276E+002	3.56165E+002	1.86327E+002	1.36470E+000	1.16949E+000	6.41300E+003	4.67338E+003	1.00000E+000	1.93400E+003	7.00000E+000	1.98240E+005	1.59600E+000	2.54613E+001	1.70414E-002	1.46038E-002	1.30528E-001	9.61855E-002	5.59290E+004	3.56164E+002	1.86283E+002	4.95879E-002	4.95879E-002	4.05480E+004	6.00000E+000	6.00000E+000	0.00000E+000	4.03309E+002	1.56063E+002	2.37417E+002	1.00000E+002	1.27526E+000	3.52400E-001	0.00000E+000	3.79112E+002	7.85320E+000	3.81622E-001	3.88210E+002	9.71510E+001	2.45002E+002	3.87023E+002	1.94934E+000	6.11417E-001	7.70282E-002	8.78664E+001	5.57240E+001	8.07133E-002	9.57773E+001	5.91178E+001
2.51582E+002	5.66836E+002	3.56147E+002	1.86385E+002	1.39881E+000	1.26555E+000	6.19000E+003	4.40057E+003	1.00000E+000	1.93900E+003	9.00000E+000	1.98679E+005	1.77027E+000	2.38083E+001	1.77793E-002	1.60855E-002	1.39168E-001	1.14141E-001	5.61940E+004	3.56168E+002	1.86351E+002	2.45741E-002	2.45741E-002	1.77979E+005	2.60000E+001	2.00000E+000	0.00000E+000	3.50347E+002	7.69643E+001	1.94202E+002	1.00000E+002	9.90011E-001	4.55369E-001	0.00000E+000	3.80372E+002	4.54069E+000	6.71806E-001	3.88290E+002	1.12187E+002	2.38060E+002	3.85546E+002	1.04856E+000	5.42543E-001	5.00160E-002	8.91266E+001	8.92601E+001	9.48725E-002	9.43000E+001	3.99729E+001
2.58094E+002	6.96701E+002	3.56259E+002	1.86411E+002	1.36497E+000	1.17432E+000	6.93100E+003	6.12410E+003	1.00000E+000	1.94100E+003	4.00000E+000	1.98848E+005	1.60290E+000	2.63951E+001	1.63955E-002	1.41055E-002	1.39293E-001	1.03377E-001	5.61940E+004	3.56168E+002	1.86351E+002	2.45741E-002	2.45741E-002	1.77979E+005	2.60000E+001	4.00000E+000	0.00000E+000	4.11814E+002	7.34331E+001	2.76099E+002	1.00000E+002	1.22435E+000	4.29157E-001	0.00000E+000	3.91954E+002	3.85985E+000	7.46867E-001	3.88290E+002	1.12187E+002	2.38060E+002	3.85943E+002	1.04856E+000	5.42543E-001	7.50808E-002	1.00709E+002	7.09452E+001	9.48725E-002	9.46979E+001	4.03791E+001
2.68378E+002	6.66770E+002	3.56226E+002	1.86351E+002	1.36155E+000	1.13042E+000	6.37200E+003	6.11186E+003	1.00000E+000	1.94400E+003	5.00000E+000	1.99122E+005	1.53913E+000	2.58219E+001	1.70568E-002	1.41613E-002	1.46895E-001	1.01599E-001	5.61940E+004	3.56168E+002	1.86350E+002	2.45741E-002	2.45741E-002	1.77979E+005	2.60000E+001	7.00000E+000	0.00000E+000	3.92784E+002	7.62297E+001	2.58194E+002	1.00000E+002	1.16835E+000	4.49511E-001	0.00000E+000	3.91398E+002	4.19875E+000	7.16066E-001	3.88290E+002	1.12187E+002	2.38060E+002	3.86473E+002	1.04856E+000	5.42543E-001	9.27503E-002	1.00152E+002	4.85138E+001	9.48725E-002	9.52277E+001	4.09091E+001
2.53168E+002	6.34939E+002	3.56233E+002	1.86388E+002	1.29389E+000	1.18837E+000	6.07700E+003	4.51834E+003	1.00000E+000	1.94600E+003	5.00000E+000	1.99293E+005	1.53761E+000	2.51980E+001	1.65979E-002	1.52442E-002	1.19829E-001	1.01281E-001	5.61940E+004	3.56168E+002	1.86350E+002	2.45741E-002	2.45741E-002	1.77979E+005	2.60000E+001	9.00000E+000	0.00000E+000	3.84951E+002	1.44182E+002	2.35854E+002	1.00000E+002	1.22651E+000	3.61132E-001	0.00000E+000	3.85304E+002	7.66029E+000	4.01903E-001	3.88290E+002	1.12187E+002	2.38060E+002	3.86773E+002	1.04856E+000	5.42543E-001	4.25110E-002	9.40583E+001	1.02956E+002	9.48725E-002	9.55275E+001	4.12076E+001
2.44114E+002	7.00306E+002	3.56300E+002	1.86459E+002	1.34396E+000	1.13619E+000	6.65100E+003	2.32526E+003	1.00000E+000	1.95200E+003	1.00000E+000	1.99851E+005	1.52699E+000	2.64633E+001	1.64794E-002	1.39318E-002	8.13172E-002	5.86479E-002	5.61940E+004	3.56168E+002	1.86351E+002	2.45741E-002	2.45741E-002	1.77979E+005	2.60000E+001	1.30000E+001	0.00000E+000	4.14164E+002	8.08618E+001	2.51633E+002	1.00000E+002	1.19462E+000	1.23944E-001	0.00000E+000	3.88402E+002	4.13045E+000	7.12476E-001	3.88290E+002	1.12187E+002	2.38060E+002	3.87959E+002	1.04856E+000	5.42543E-001	8.37715E-002	9.71569E+001	5.67298E+001	9.48725E-002	9.67131E+001	4.23953E+001
2.43425E+002	6.90440E+002	3.56215E+002	1.86431E+002	1.35954E+000	1.15806E+000	6.74800E+003	2.57360E+003	1.00000E+000	1.95300E+003	1.00000E+000	1.99941E+005	1.57443E+000	2.62762E+001	1.65503E-002	1.40975E-002	9.41280E-002	6.87387E-002	5.61940E+004	3.56168E+002	1.86350E+002	2.45741E-002	2.45741E-002	1.77979E+005	2.60000E+001	1.40000E+001	0.00000E+000	4.18498E+002	7.30852E+001	2.69726E+002	1.00000E+002	1.22165E+000	1.68314E-001	0.00000E+000	3.92012E+002	3.88504E+000	7.52017E-001	3.88290E+002	1.12187E+002	2.38060E+002	3.88172E+002	1.04856E+000	5.42543E-001	8.00304E-002	1.00766E+002	6.49451E+001	9.48725E-002	9.69262E+001	4.26026E+001
2.54761E+002	6.68255E+002	3.56263E+002	1.86332E+002	1.34650E+000	1.19090E+000	6.65400E+003	4.54492E+003	1.00000E+000	1.95400E+003	1.00000E+000	2.00027E+005	1.60354E+000	2.58506E+001	1.65068E-002	1.45993E-002	1.19216E-001	9.35312E-002	5.61940E+004	3.56167E+002	1.86350E+002	2.45741E-002	2.45741E-002	1.77979E+005	2.60000E+001	1.50000E+001	0.00000E+000	3.86523E+002	1.00950E+002	2.50148E+002	1.00000E+002	1.18473E+000	3.24220E-001	0.00000E+000	3.92250E+002	4.95416E+000	5.93882E-001	3.88290E+002	1.12187E+002	2.38060E+002	3.88340E+002	1.04856E+000	5.42543E-001	6.13224E-002	1.01005E+002	8.78003E+001	9.48725E-002	9.70942E+001	4.27796E+001
2.50773E+002	6.49850E+002	3.56165E+002	1.86364E+002	1.43900E+000	1.20602E+000	6.95200E+003	4.22781E+003	1.00000E+000	1.95500E+003	1.00000E+000	2.00123E+005	1.73546E+000	2.54922E+001	1.72587E-002	1.44643E-002	1.34918E-001	9.51274E-002	5.61940E+004	3.56167E+002	1.86350E+002	2.45741E-002	2.45741E-002	1.77979E+005	2.60000E+001	1.60000E+001	0.00000E+000	4.13508E+002	6.66930E+001	2.48522E+002	1.00000E+002	1.16483E+000	3.39047E-001	0.00000E+000	3.88707E+002	3.69356E+000	7.79312E-001	3.88290E+002	1.12187E+002	2.38060E+002	3.88538E+002	1.04856E+000	5.42543E-001	8.80858E-002	9.74611E+001	5.16665E+001	9.48725E-002	9.72924E+001	4.29679E+001
2.52110E+002	5.96675E+002	3.56241E+002	1.86402E+002	1.30785E+000	1.12803E+000	5.48200E+003	3.76695E+003	1.00000E+000	1.95600E+003	1.00000E+000	2.00209E+005	1.47529E+000	2.44269E+001	1.76640E-002	1.52353E-002	1.29736E-001	9.68570E-002	5.61940E+004	3.56167E+002	1.86349E+002	2.45741E-002	2.45741E-002	1.77979E+005	2.60000E+001	1.70000E+001	0.00000E+000	3.67952E+002	2.62440E+002	2.12881E+002	1.00000E+002	1.35228E+000	3.80648E-001	0.00000E+000	2.87584E+002	2.90842E+001	1.11451E-001	3.88290E+002	1.12187E+002	2.38060E+002	3.88747E+002	1.04856E+000	5.42543E-001	7.38230E-002	2.87584E+002	-3.18971E+001	9.48725E-002	9.75019E+001	4.31820E+001
2.47369E+002	7.09807E+002	3.56151E+002	1.86406E+002	1.43523E+000	1.15947E+000	7.29000E+003	5.34992E+003	1.00000E+000	1.95700E+003	1.00000E+000	2.00299E+005	1.66411E+000	2.66422E+001	1.68096E-002	1.35799E-002	1.47023E-001	9.63226E-002	5.61940E+004	3.56167E+002	1.86349E+002	2.45741E-002	2.45741E-002	1.77979E+005	2.60000E+001	1.80000E+001	0.00000E+000	4.38488E+002	1.05652E+002	2.55451E+002	1.00000E+002	1.27719E+000	3.60120E-001	0.00000E+000	3.86287E+002	4.47448E+000	6.28210E-001	3.88290E+002	1.12187E+002	2.38060E+002	3.88932E+002	1.04856E+000	5.42543E-001	1.06278E-001	9.50414E+001	2.60898E+001	9.48725E-002	9.76862E+001	4.33584E+001
2.52456E+002	6.22095E+002	3.56195E+002	1.86377E+002	1.41687E+000	1.26013E+000	6.85000E+003	4.88713E+003	1.00000E+000	1.96300E+003	1.00000E+000	2.00844E+005	1.78545E+000	2.49418E+001	1.71192E-002	1.52255E-002	1.36154E-001	1.07944E-001	5.61940E+004	3.56166E+002	1.86348E+002	2.45741E-002	2.45741E-002	1.77979E+005	2.60000E+001	2.40000E+001	0.00000E+000	3.60903E+002	8.35370E+001	2.43653E+002	1.00000E+002	1.10737E+000	4.00650E-001	0.00000E+000	3.96726E+002	4.45808E+000	6.50456E-001	3.88290E+002	1.12187E+002	2.38060E+002	3.90147E+002	1.04856E+000	5.42543E-001	5.85487E-002	1.05481E+002	9.55631E+001	9.48725E-002	9.89018E+001	4.45791E+001
2.42105E+002	6.82651E+002	3.56280E+002	1.86420E+002	1.47613E+000	1.17672E+000	7.30700E+003	3.20835E+003	1.00000E+000	1.96400E+003	1.00000E+000	2.00933E+005	1.73700E+000	2.61276E+001	1.72686E-002	1.37659E-002	1.17568E-001	7.52197E-002	5.61940E+004	3.56166E+002	1.86349E+002	2.45741E-002	2.45741E-002	1.77979E+005	2.60000E+001	2.50000E+001	0.00000E+000	4.19980E+002	9.58316E+001	2.66339E+002	1.00000E+002	1.25460E+000	2.16142E-001	0.00000E+000	3.93065E+002	4.31040E+000	6.51365E-001	3.88290E+002	1.12187E+002	2.38060E+002	3.90332E+002	1.04856E+000	5.42543E-001	1.12864E-001	1.01819E+002	2.42535E+001	9.48725E-002	9.90866E+001	4.47691E+001
1.83952E+002	4.72390E+002	3.57210E+002	1.86417E+002	1.40244E+000	1.17717E+000	4.82300E+003	5.69813E+002	1.00000E+000	2.27300E+003	2.80000E+001	2.28079E+005	1.65091E+000	2.17345E+001	2.01941E-002	1.69504E-002	7.46193E-002	5.34622E-002	6.49630E+004	3.57247E+002	1.86464E+002	4.97466E-003	4.97466E-003	1.17875E+006	2.27000E+002	1.00000E+000	0.00000E+000	1.01651E+002	2.68423E+002	1.64658E+002	1.00000E+002	8.88622E-001	5.84525E-002	0.00000E+000	4.77378E+002	3.75839E+000	9.19497E-001	1.03454E+002	2.42838E+002	2.36654E+002	4.56752E+002	2.61251E-001	8.46142E-001	8.73260E-002	1.86133E+002	1.41372E+002	1.55390E-001	1.65506E+002	2.85673E+001
1.94581E+002	5.87063E+002	3.57250E+002	1.86428E+002	1.56475E+000	1.09780E+000	6.16800E+003	6.26744E+002	1.00000E+000	2.27400E+003	1.40000E+001	2.28154E+005	1.71777E+000	2.42294E+001	1.99238E-002	1.39781E-002	9.48636E-002	4.78578E-002	6.49630E+004	3.57247E+002	1.86464E+002	4.97466E-003	4.97466E-003	1.17875E+006	2.27000E+002	2.00000E+000	0.00000E+000	9.42896E+001	3.22679E+002	2.22382E+002	1.00000E+002	1.07315E+000	4.59496E-002	0.00000E+000	4.71372E+002	3.01797E+000	1.01257E+000	1.03454E+002	2.42838E+002	2.36654E+002	4.56838E+002	2.61251E-001	8.46142E-001	1.75378E-001	1.80127E+002	1.25767E+001	1.55390E-001	1.65593E+002	2.86568E+001
1.88839E+002	5.21388E+002	3.57206E+002	1.86451E+002	1.49615E+000	1.04456E+000	5.01300E+003	7.37347E+002	1.00000E+000	2.27500E+003	2.20000E+001	2.28242E+005	1.56283E+000	2.28339E+001	2.11313E-002	1.47532E-002	9.58573E-002	4.80440E-002	6.49630E+004	3.57247E+002	1.86464E+002	4.97466E-003	4.97466E-003	1.17875E+006	2.27000E+002	3.00000E+000	0.00000E+000	8.12067E+001	2.88383E+002	1.77360E+002	1.00000E+002	9.15137E-001	5.49057E-002	0.00000E+000	4.75560E+002	3.22582E+000	1.05080E+000	1.03454E+002	2.42838E+002	2.36654E+002	4.56879E+002	2.61251E-001	8.46142E-001	1.77741E-001	1.84315E+002	1.30107E+001	1.55390E-001	1.65634E+002	2.86932E+001
1.68570E+002	5.33160E+002	3.57076E+002	1.86382E+002	1.58932E+000	1.15426E+000	5.92600E+003	6.16420E+002	1.00000E+000	2.27600E+003	1.80000E+001	2.28318E+005	1.83449E+000	2.30903E+001	2.06457E-002	1.49942E-002	1.15993E-001	6.21305E-002	6.49630E+004	3.57246E+002	1.86464E+002	4.97466E-003	4.97466E-003	1.17875E+006	2.27000E+002	4.00000E+000	0.00000E+000	7.66569E+001	3.06530E+002	1.80472E+002	1.00000E+002	9.43907E-001	4.13995E-002	0.00000E+000	4.76675E+002	2.81377E+000	1.10801E+000	1.03454E+002	2.42838E+002	2.36654E+002	4.57016E+002	2.61251E-001	8.46142E-001	1.58575E-001	1.85429E+002	4.37286E+001	1.55390E-001	1.65771E+002	2.88223E+001
2.02463E+002	6.31632E+002	3.57236E+002	1.86514E+002	1.38073E+000	1.04774E+000	5.67200E+003	8.18288E+002	1.00000E+000	2.27700E+003	1.20000E+001	2.28390E+005	1.44665E+000	2.51323E+001	1.83333E-002	1.39119E-002	6.97831E-002	4.13173E-002	6.49630E+004	3.57247E+002	1.86463E+002	4.97466E-003	4.97466E-003	1.17875E+006	2.27000E+002	5.00000E+000	0.00000E+000	8.47261E+001	3.62968E+002	2.19701E+002	1.00000E+002	1.12007E+000	3.92104E-002	0.00000E+000	4.75530E+002	2.83167E+000	1.12538E+000	1.03454E+002	2.42838E+002	2.36654E+002	4.57100E+002	2.61251E-001	8.46142E-001	1.37116E-001	1.84284E+002	7.37563E+001	1.55390E-001	1.65855E+002	2.89133E+001
1.96453E+002	5.67138E+002	3.57243E+002	1.86454E+002	1.43077E+000	1.02950E+000	5.16900E+003	5.80854E+002	1.00000E+000	2.27800E+003	1.50000E+001	2.28474E+005	1.47298E+000	2.38147E+001	1.99006E-002	1.43194E-002	7.84438E-002	4.19627E-002	6.49630E+004	3.57247E+002	1.86463E+002	4.97466E-003	4.97466E-003	1.17875E+006	2.27000E+002	6.00000E+000	0.00000E+000	9.59019E+001	3.36414E+002	1.85216E+002	1.00000E+002	1.02916E+000	3.07751E-002	0.00000E+000	4.79783E+002	3.10296E+000	1.07580E+000	1.03454E+002	2.42838E+002	2.36654E+002	4.57191E+002	2.61251E-001	8.46142E-001	1.63097E-001	1.88537E+002	4.00198E+001	1.55390E-001	1.65945E+002	2.90075E+001
1.90854E+002	4.94047E+002	3.57093E+002	1.86480E+002	1.42045E+000	1.09109E+000	4.71600E+003	6.78435E+002	1.00000E+000	2.27900E+003	2.70000E+001	2.28563E+005	1.54984E+000	2.22272E+001	2.06843E-002	1.58881E-002	9.04231E-002	5.44258E-002	6.49630E+004	3.57246E+002	1.86463E+002	4.97466E-003	4.97466E-003	1.17875E+006	2.27000E+002	7.00000E+000	0.00000E+000	8.60710E+001	2.89138E+002	1.63677E+002	1.00000E+002	8.98091E-001	7.11484E-002	0.00000E+000	4.79223E+002	3.32968E+000	1.04960E+000	1.03454E+002	2.42838E+002	2.36654E+002	4.57307E+002	2.61251E-001	8.46142E-001	1.31141E-001	1.87977E+002	8.57793E+001	1.55390E-001	1.66062E+002	2.91098E+001
2.05692E+002	4.94633E+002	3.57210E+002	1.86382E+002	1.40202E+000	9.34218E-001	4.01600E+003	5.75839E+002	1.00000E+000	2.28000E+003	2.80000E+001	2.28655E+005	1.30979E+000	2.22403E+001	2.21237E-002	1.47418E-002	7.67463E-002	3.60502E-002	6.49630E+004	3.57246E+002	1.86464E+002	4.97466E-003	4.97466E-003	1.17875E+006	2.27000E+002	8.00000E+000	0.00000E+000	6.83623E+001	2.91963E+002	1.58997E+002	1.00000E+002	8.68492E-001	3.77829E-002	0.00000E+000	4.79330E+002	3.27795E+000	1.15535E+000	1.03454E+002	2.42838E+002	2.36654E+002	4.57421E+002	2.61251E-001	8.46142E-001	2.00236E-001	1.88085E+002	-2.03938E+001	1.55390E-001	1.66175E+002	2.92380E+001
2.03882E+002	5.26151E+002	3.57213E+002	1.86401E+002	1.41907E+000	1.05914E+000	4.89400E+003	5.75906E+002	1.00000E+000	2.28100E+003	2.10000E+001	2.28734E+005	1.50300E+000	2.29380E+001	2.02849E-002	1.51399E-002	7.29709E-002	4.20284E-002	6.49630E+004	3.57246E+002	1.86463E+002	4.97466E-003	4.97466E-003	1.17875E+006	2.27000E+002	9.00000E+000	0.00000E+000	8.12575E+001	2.75993E+002	1.81888E+002	1.00000E+002	9.03387E-001	2.66296E-002	0.00000E+000	4.73837E+002	3.37128E+000	1.01762E+000	1.03454E+002	2.42838E+002	2.36654E+002	4.57529E+002	2.61251E-001	8.46142E-001	1.45236E-001	1.82591E+002	6.05041E+001	1.55390E-001	1.66284E+002	2.93462E+001
1.96039E+002	5.73685E+002	3.57279E+002	1.86463E+002	1.45258E+000	1.08891E+000	5.60600E+003	7.76196E+002	1.00000E+000	2.28200E+003	1.60000E+001	2.28812E+005	1.58173E+000	2.39517E+001	1.94005E-002	1.45434E-002	7.86521E-002	4.53546E-002	6.49630E+004	3.57246E+002	1.86463E+002	4.97466E-003	4.97466E-003	1.17875E+006	2.27000E+002	1.00000E+001	0.00000E+000	9.64273E+001	3.43698E+002	1.90958E+002	1.00000E+002	1.05241E+000	4.64710E-002	0.00000E+000	4.79787E+002	2.96889E+000	1.07967E+000	1.03454E+002	2.42838E+002	2.36654E+002	4.57593E+002	2.61251E-001	8.46142E-001	1.43091E-001	1.88542E+002	6.95374E+001	1.55390E-001	1.66347E+002	2.94120E+001
2.07452E+002	6.32555E+002	3.57195E+002	1.86424E+002	1.41425E+000	1.03198E+000	5.71500E+003	5.63467E+002	1.00000E+000	2.28300E+003	1.50000E+001	2.28905E+005	1.45948E+000	2.51506E+001	1.87076E-002	1.36510E-002	7.14540E-002	3.93147E-002	6.49630E+004	3.57246E+002	1.86462E+002	4.97466E-003	4.97466E-003	1.17875E+006	2.27000E+002	1.10000E+001	0.00000E+000	7.91791E+001	3.35994E+002	2.29932E+002	1.00000E+002	1.08701E+000	2.58150E-002	0.00000E+000	4.71797E+002	2.90276E+000	1.09368E+000	1.03454E+002	2.42838E+002	2.36654E+002	4.57720E+002	2.61251E-001	8.46142E-001	1.56270E-001	1.80551E+002	4.23021E+001	1.55390E-001	1.66474E+002	2.95337E+001
1.82384E+002	5.82910E+002	3.57287E+002	1.86390E+002	1.52869E+000	1.14293E+000	6.24900E+003	8.57548E+002	1.00000E+000	2.28400E+003	1.80000E+001	2.29005E+005	1.74718E+000	2.41435E+001	1.93381E-002	1.44582E-002	8.84854E-002	5.04819E-002	6.49630E+004	3.57246E+002	1.86462E+002	4.97466E-003	4.97466E-003	1.17875E+006	2.27000E+002	1.20000E+001	0.00000E+000	1.07778E+002	3.30932E+002	1.93832E+002	1.00000E+002	1.05329E+000	5.24846E-002	0.00000E+000	4.79109E+002	3.03236E+000	1.00121E+000	1.03454E+002	2.42838E+002	2.36654E+002	4.57823E+002	2.61251E-001	8.46142E-001	1.44394E-001	1.87864E+002	6.69956E+001	1.55390E-001	1.66577E+002	2.96465E+001
2.02691E+002	6.65169E+002	3.57181E+002	1.86456E+002	1.48593E+000	1.05832E+000	6.43800E+003	8.64039E+002	1.00000E+000	2.28500E+003	1.10000E+001	2.29084E+005	1.57260E+000	2.57909E+001	1.85193E-002	1.31900E-002	8.55390E-002	4.44820E-002	6.49630E+004	3.57246E+002	1.86461E+002	4.97466E-003	4.97466E-003	1.17875E+006	2.27000E+002	1.30000E+001	0.00000E+000	1.51123E+002	3.75114E+002	2.30799E+002	1.00000E+002	1.25619E+000	4.54122E-002	0.00000E+000	4.78950E+002	3.36847E+000	8.87979E-001	1.03454E+002	2.42838E+002	2.36654E+002	4.57929E+002	2.61251E-001	8.46142E-001	1.68068E-001	1.87704E+002	3.15653E+001	1.55390E-001	1.66683E+002	2.97401E+001
1.84182E+002	6.29593E+002	3.57142E+002	1.86453E+002	1.50984E+000	1.12361E+000	6.55000E+003	6.10747E+002	1.00000E+000	2.28600E+003	1.20000E+001	2.29167E+005	1.69647E+000	2.50917E+001	1.86556E-002	1.38834E-002	8.54375E-002	4.83146E-002	6.49630E+004	3.57246E+002	1.86460E+002	4.97466E-003	4.97466E-003	1.17875E+006	2.27000E+002	1.40000E+001	0.00000E+000	1.04418E+002	3.40387E+002	2.15386E+002	1.00000E+002	1.10370E+000	3.43076E-002	0.00000E+000	4.76078E+002	2.93918E+000	1.00894E+000	1.03454E+002	2.42838E+002	2.36654E+002	4.58018E+002	2.61251E-001	8.46142E-001	1.46660E-001	1.84832E+002	6.06803E+001	1.55390E-001	1.66772E+002	2.98260E+001
2.01920E+002	6.29949E+002	3.57210E+002	1.86464E+002	1.47371E+000	1.08191E+000	6.19000E+003	1.09641E+003	1.00000E+000	2.28700E+003	1.20000E+001	2.29257E+005	1.59443E+000	2.50988E+001	1.87313E-002	1.37514E-002	8.17253E-002	4.51373E-002	6.49630E+004	3.57246E+002	1.86461E+002	4.97466E-003	4.97466E-003	1.17875E+006	2.27000E+002	1.50000E+001	0.00000E+000	1.27704E+002	3.45941E+002	2.40531E+002	1.00000E+002	1.19284E+000	4.92620E-002	0.00000E+000	4.73466E+002	3.35472E+000	9.09304E-001	1.03454E+002	2.42838E+002	2.36654E+002	4.58202E+002	2.61251E-001	8.46142E-001	1.53310E-001	1.82220E+002	4.83577E+001	1.55390E-001	1.66956E+002	3.00151E+001
1.96999E+002	5.58996E+002	3.57222E+002	1.86399E+002	1.40078E+000	1.15184E+000	5.58300E+003	5.73670E+002	1.00000E+000	2.28800E+003	1.70000E+001	2.29357E+005	1.61348E+000	2.36431E+001	1.87472E-002	1.54156E-002	5.93481E-002	4.11813E-002	6.49630E+004	3.57246E+002	1.86460E+002	4.97466E-003	4.97466E-003	1.17875E+006	2.27000E+002	1.60000E+001	0.00000E+000	1.03814E+002	3.23521E+002	1.86186E+002	1.00000E+002	1.02135E+000	3.06276E-002	0.00000E+000	4.80164E+002	3.17254E+000	1.01244E+000	1.03454E+002	2.42838E+002	2.36654E+002	4.58343E+002	2.61251E-001	8.46142E-001	9.75217E-002	1.88918E+002	1.31319E+002	1.55390E-001	1.67098E+002	3.01608E+001
1.84345E+002	5.92728E+002	3.57067E+002	1.86430E+002	1.49014E+000	1.09239E+000	5.91200E+003	3.97666E+002	1.00000E+000	2.28900E+003	1.00000E+001	2.29443E+005	1.62781E+000	2.43460E+001	1.93802E-002	1.42073E-002	8.70833E-002	4.78978E-002	6.49630E+004	3.57246E+002	1.86460E+002	4.97466E-003	4.97466E-003	1.17875E+006	2.27000E+002	1.70000E+001	0.00000E+000	8.52927E+001	3.41161E+002	1.85877E+002	1.00000E+002	1.02281E+000	2.69766E-002	0.00000E+000	4.80670E+002	2.75986E+000	1.13099E+000	1.03454E+002	2.42838E+002	2.36654E+002	4.58460E+002	2.61251E-001	8.46142E-001	1.54015E-001	1.89424E+002	5.45108E+001	1.55390E-001	1.67215E+002	3.02629E+001
1.83952E+002	4.95920E+002	3.57150E+002	1.86441E+002	1.53790E+000	1.09346E+000	5.10400E+003	4.34743E+002	1.00000E+000	2.29000E+003	1.90000E+001	2.29532E+005	1.68163E+000	2.22693E+001	2.15265E-002	1.53055E-002	1.00668E-001	5.21417E-002	6.49630E+004	3.57246E+002	1.86460E+002	4.97466E-003	4.97466E-003	1.17875E+006	2.27000E+002	1.80000E+001	0.00000E+000	9.52578E+001	2.90164E+002	1.58217E+002	1.00000E+002	9.02927E-001	4.97498E-002	0.00000E+000	4.82457E+002	3.30234E+000	1.01727E+000	1.03454E+002	2.42838E+002	2.36654E+002	4.58587E+002	2.61251E-001	8.46142E-001	1.68902E-001	1.91211E+002	3.37811E+001	1.55390E-001	1.67341E+002	3.03960E+001
1.75903E+002	5.24810E+002	3.57192E+002	1.86397E+002	1.49208E+000	1.10139E+000	5.30400E+003	4.22334E+002	1.00000E+000	2.29100E+003	1.20000E+001	2.29608E+005	1.64336E+000	2.29087E+001	2.04876E-002	1.51230E-002	8.13287E-002	4.56025E-002	6.49630E+004	3.57245E+002	1.86460E+002	4.97466E-003	4.97466E-003	1.17875E+006	2.27000E+002	1.90000E+001	0.00000E+000	9.12002E+001	3.17864E+002	1.81923E+002	1.00000E+002	9.86051E-001	2.66045E-002	0.00000E+000	4.80077E+002	3.10318E+000	1.06195E+000	1.03454E+002	2.42838E+002	2.36654E+002	4.58758E+002	2.61251E-001	8.46142E-001	1.50647E-001	1.88832E+002	5.88853E+001	1.55390E-001	1.67512E+002	3.05729E+001
1.81041E+002	5.31697E+002	3.57221E+002	1.86388E+002	1.59487E+000	1.10713E+000	5.72100E+003	6.32841E+002	1.00000E+000	2.29200E+003	1.20000E+001	2.29699E+005	1.76573E+000	2.30586E+001	2.10857E-002	1.46374E-002	9.92513E-002	4.90972E-002	6.49630E+004	3.57245E+002	1.86459E+002	4.97466E-003	4.97466E-003	1.17875E+006	2.27000E+002	2.00000E+001	0.00000E+000	1.25185E+002	2.98582E+002	1.82146E+002	1.00000E+002	1.00407E+000	4.90026E-002	0.00000E+000	4.80687E+002	3.65007E+000	8.69308E-001	1.03454E+002	2.42838E+002	2.36654E+002	4.58949E+002	2.61251E-001	8.46142E-001	1.80509E-001	1.89442E+002	1.37140E+001	1.55390E-001	1.67704E+002	3.07672E+001
1.84750E+002	5.32956E+002	3.57259E+002	1.86437E+002	1.49701E+000	1.13938E+000	5.59200E+003	5.13602E+002	1.00000E+000	2.29300E+003	9.00000E+000	2.29787E+005	1.70566E+000	2.30858E+001	2.00190E-002	1.52365E-002	8.28299E-002	4.90967E-002	6.49630E+004	3.57245E+002	1.86460E+002	4.97466E-003	4.97466E-003	1.17875E+006	2.27000E+002	2.10000E+001	0.00000E+000	6.85189E+001	3.15393E+002	1.90572E+002	1.00000E+002	9.65282E-001	4.45962E-002	0.00000E+000	4.77334E+002	2.78988E+000	1.15038E+000	1.03454E+002	2.42838E+002	2.36654E+002	4.59107E+002	2.61251E-001	8.46142E-001	1.35653E-001	1.86088E+002	7.76214E+001	1.55390E-001	1.67862E+002	3.09262E+001
2.09500E+002	6.52251E+002	3.57272E+002	1.86466E+002	1.40233E+000	1.00609E+000	5.70800E+003	7.16707E+002	1.00000E+000	2.29400E+003	3.00000E+000	2.29864E+005	1.41087E+000	2.55392E+001	1.85612E-002	1.33166E-002	6.81835E-002	3.64558E-002	6.49630E+004	3.57245E+002	1.86460E+002	4.97466E-003	4.97466E-003	1.17875E+006	2.27000E+002	2.20000E+001	0.00000E+000	9.34380E+001	3.77552E+002	2.23418E+002	1.00000E+002	1.16328E+000	3.65459E-002	0.00000E+000	4.78672E+002	2.86063E+000	1.11047E+000	1.03454E+002	2.42838E+002	2.36654E+002	4.59232E+002	2.61251E-001	8.46142E-001	1.64521E-001	1.87426E+002	3.67412E+001	1.55390E-001	1.67987E+002	3.10506E+001
1.92042E+002	6.71079E+002	3.57197E+002	1.86484E+002	1.49198E+000	1.06077E+000	6.53500E+003	5.99895E+002	1.00000E+000	2.29500E+003	2.00000E+000	2.29936E+005	1.58264E+000	2.59052E+001	1.84561E-002	1.31220E-002	8.78214E-002	4.54525E-002	6.49630E+004	3.57245E+002	1.86460E+002	4.97466E-003	4.97466E-003	1.17875E+006	2.27000E+002	2.30000E+001	0.00000E+000	1.21086E+002	3.72038E+002	2.36702E+002	1.00000E+002	1.21875E+000	3.25281E-002	0.00000E+000	4.77584E+002	3.02272E+000	9.82179E-001	1.03454E+002	2.42838E+002	2.36654E+002	4.59410E+002	2.61251E-001	8.46142E-001	1.68918E-001	1.86339E+002	2.88861E+001	1.55390E-001	1.68164E+002	3.12213E+001
1.90979E+002	6.73247E+002	3.57164E+002	1.86454E+002	1.52495E+000	1.05405E+000	6.63600E+003	5.53096E+002	1.00000E+000	2.29600E+003	3.00000E+000	2.30023E+005	1.60737E+000	2.59470E+001	1.87199E-002	1.29392E-002	8.50136E-002	4.18006E-002	6.49630E+004	3.57245E+002	1.86459E+002	4.97466E-003	4.97466E-003	1.17875E+006	2.27000E+002	2.40000E+001	0.00000E+000	1.17761E+002	4.03196E+002	2.11667E+002	1.00000E+002	1.21846E+000	2.39389E-002	0.00000E+000	4.83879E+002	2.72732E+000	1.08024E+000	1.03454E+002	2.42838E+002	2.36654E+002	4.59584E+002	2.61251E-001	8.46142E-001	1.82593E-001	1.92634E+002	1.35381E+001	1.55390E-001	1.68339E+002	3.13940E+001
1.99776E+002	6.89860E+002	3.57214E+002	1.86514E+002	1.35991E+000	1.00338E+000	5.85000E+003	7.23813E+002	1.00000E+000	2.29700E+003	2.00000E+000	2.30101E+005	1.36451E+000	2.62652E+001	1.77800E-002	1.31186E-002	6.41089E-002	3.61517E-002	6.49630E+004	3.57245E+002	1.86458E+002	4.97466E-003	4.97466E-003	1.17875E+006	2.27000E+002	2.50000E+001	0.00000E+000	9.45413E+001	3.83437E+002	2.39906E+002	1.00000E+002	1.20495E+000	3.30310E-002	0.00000E+000	4.77214E+002	2.85943E+000	1.09737E+000	1.03454E+002	2.42838E+002	2.36654E+002	4.59727E+002	2.61251E-001	8.46142E-001	1.50860E-001	1.85969E+002	5.57067E+001	1.55390E-001	1.68482E+002	3.15383E+001
1.89586E+002	6.17459E+002	3.57114E+002	1.86429E+002	1.46926E+000	1.09422E+000	6.08500E+003	5.93446E+002	1.00000E+000	2.29800E+003	5.00000E+000	2.30186E+005	1.60770E+000	2.48487E+001	1.88351E-002	1.40273E-002	9.44077E-002	5.32868E-002	6.49630E+004	3.57245E+002	1.86458E+002	4.97466E-003	4.97466E-003	1.17875E+006	2.27000E+002	2.60000E+001	0.00000E+000	9.41841E+001	3.24396E+002	2.30796E+002	1.00000E+002	1.09135E+000	4.79735E-002	0.00000E+000	4.73116E+002	3.04566E+000	1.01018E+000	1.03454E+002	2.42838E+002	2.36654E+002	4.59871E+002	2.61251E-001	8.46142E-001	1.46301E-001	1.81871E+002	5.82375E+001	1.55390E-001	1.68625E+002	3.16779E+001
1.91134E+002	6.25893E+002	3.57243E+002	1.86481E+002	1.43529E+000	1.14568E+000	6.35900E+003	8.31101E+002	1.00000E+000	2.29900E+003	4.00000E+000	2.30262E+005	1.64438E+000	2.50178E+001	1.79988E-002	1.43671E-002	7.05484E-002	4.58664E-002	6.49630E+004	3.57245E+002	1.86459E+002	4.97466E-003	4.97466E-003	1.17875E+006	2.27000E+002	2.70000E+001	0.00000E+000	1.23168E+002	3.40039E+002	2.28302E+002	1.00000E+002	1.15406E+000	5.10980E-002	0.00000E+000	4.76692E+002	3.25906E+000	9.23474E-001	1.03454E+002	2.42838E+002	2.36654E+002	4.60058E+002	2.61251E-001	8.46142E-001	1.12208E-001	1.85447E+002	1.08826E+002	1.55390E-001	1.68812E+002	3.18733E+001
1.86633E+002	6.37098E+002	3.57217E+002	1.86449E+002	1.46875E+000	1.11627E+000	6.43800E+003	3.77418E+002	1.00000E+000	2.30000E+003	4.00000E+000	2.30332E+005	1.63952E+000	2.52408E+001	1.83051E-002	1.39121E-002	6.49055E-002	3.86856E-002	6.49630E+004	3.57245E+002	1.86458E+002	4.97466E-003	4.97466E-003	1.17875E+006	2.27000E+002	2.80000E+001	0.00000E+000	1.03927E+002	3.53967E+002	2.21426E+002	1.00000E+002	1.13629E+000	2.14203E-002	0.00000E+000	4.78463E+002	2.90453E+000	1.02982E+000	1.03454E+002	2.42838E+002	2.36654E+002	4.60199E+002	2.61251E-001	8.46142E-001	1.36356E-001	1.87218E+002	7.77604E+001	1.55390E-001	1.68953E+002	3.20134E+001
1.96765E+002	6.08682E+002	3.57252E+002	1.86486E+002	1.44844E+000	1.05592E+000	5.75300E+003	7.60181E+002	1.00000E+000	2.30100E+003	7.00000E+000	2.30425E+005	1.52943E+000	2.46715E+001	1.90965E-002	1.39214E-002	8.20531E-002	4.47587E-002	6.49630E+004	3.57245E+002	1.86457E+002	4.97466E-003	4.97466E-003	1.17875E+006	2.27000E+002	2.90000E+001	0.00000E+000	1.17528E+002	3.65706E+002	2.09658E+002	1.00000E+002	1.15330E+000	4.33073E-002	0.00000E+000	4.82342E+002	3.12422E+000	1.01280E+000	1.03454E+002	2.42838E+002	2.36654E+002	4.60375E+002	2.61251E-001	8.46142E-001	1.56735E-001	1.91097E+002	5.21566E+001	1.55390E-001	1.69129E+002	3.21904E+001
1.86460E+002	6.81381E+002	3.57243E+002	1.86488E+002	1.42713E+000	1.11519E+000	6.70700E+003	7.54189E+002	1.00000E+000	2.30200E+003	2.00000E+000	2.30502E+005	1.59152E+000	2.61033E+001	1.74261E-002	1.36171E-002	6.59810E-002	4.12749E-002	6.49630E+004	3.57244E+002	1.86458E+002	4.97466E-003	4.97466E-003	1.17875E+006	2.27000E+002	3.00000E+001	0.00000E+000	1.26925E+002	3.83353E+002	2.28141E+002	1.00000E+002	1.22979E+000	2.42929E-002	0.00000E+000	4.81353E+002	2.96079E+000	9.89783E-001	1.03454E+002	2.42838E+002	2.36654E+002	4.60540E+002	2.61251E-001	8.46142E-001	1.22700E-001	1.90107E+002	9.94750E+001	1.55390E-001	1.69295E+002	3.23554E+001
1.90339E+002	5.97884E+002	3.57210E+002	1.86449E+002	1.48113E+000	1.07001E+000	5.83700E+003	5.80448E+002	1.00000E+000	2.30300E+003	1.00000E+001	2.30584E+005	1.58483E+000	2.44517E+001	1.93865E-002	1.40053E-002	8.32278E-002	4.46264E-002	6.49630E+004	3.57244E+002	1.86458E+002	4.97466E-003	4.97466E-003	1.17875E+006	2.27000E+002	3.10000E+001	0.00000E+000	9.90123E+001	3.35725E+002	2.01111E+002	1.00000E+002	1.06191E+000	4.23710E-002	0.00000E+000	4.80577E+002	3.02520E+000	1.03839E+000	1.03454E+002	2.42838E+002	2.36654E+002	4.60707E+002	2.61251E-001	8.46142E-001	1.61152E-001	1.89332E+002	4.37598E+001	1.55390E-001	1.69461E+002	3.25208E+001
1.92864E+002	6.24252E+002	3.57221E+002	1.86391E+002	1.52108E+000	1.08904E+000	6.34800E+003	8.11350E+002	1.00000E+000	2.30400E+003	4.00000E+000	2.30660E+005	1.65653E+000	2.49850E+001	1.90913E-002	1.36687E-002	8.24801E-002	4.34633E-002	6.49630E+004	3.57244E+002	1.86458E+002	4.97466E-003	4.97466E-003	1.17875E+006	2.27000E+002	3.20000E+001	0.00000E+000	1.59578E+002	3.44502E+002	2.30921E+002	1.00000E+002	1.21872E+000	4.17289E-002	0.00000E+000	4.79426E+002	3.77005E+000	7.98997E-001	1.03454E+002	2.42838E+002	2.36654E+002	4.60874E+002	2.61251E-001	8.46142E-001	1.65525E-001	1.88181E+002	3.59597E+001	1.55390E-001	1.69629E+002	3.26921E+001
1.99648E+002	6.45815E+002	3.57224E+002	1.86492E+002	1.49280E+000	1.06817E+000	6.33900E+003	6.07614E+002	1.00000E+000	2.30500E+003	3.00000E+000	2.30739E+005	1.59457E+000	2.54129E+001	1.87496E-002	1.34162E-002	8.69215E-002	4.55931E-002	6.49630E+004	3.57244E+002	1.86458E+002	4.97466E-003	4.97466E-003	1.17875E+006	2.27000E+002	3.30000E+001	0.00000E+000	1.36709E+002	3.64104E+002	2.22016E+002	1.00000E+002	1.20121E+000	3.49445E-002	0.00000E+000	4.81864E+002	3.25876E+000	9.25013E-001	1.03454E+002	2.42838E+002	2.36654E+002	4.61067E+002	2.61251E-001	8.46142E-001	1.65807E-001	1.90619E+002	3.79601E+001	1.55390E-001	1.69822E+002	3.28806E+001
1.93906E+002	6.68978E+002	3.57103E+002	1.86512E+002	1.39720E+000	1.06092E+000	6.13500E+003	9.10907E+002	1.00000E+000	2.30600E+003	3.00000E+000	2.30823E+005	1.48231E+000	2.58646E+001	1.78382E-002	1.35448E-002	6.82700E-002	4.04546E-002	6.49630E+004	3.57244E+002	1.86458E+002	4.97466E-003	4.97466E-003	1.17875E+006	2.27000E+002	3.40000E+001	0.00000E+000	2.13025E+002	3.89889E+002	2.36201E+002	1.00000E+002	1.37958E+000	2.28124E-002	0.00000E+000	4.86632E+002	4.23787E+000	7.23029E-001	1.03454E+002	2.42838E+002	2.36654E+002	4.61243E+002	2.61251E-001	8.46142E-001	1.36804E-001	1.95387E+002	8.52864E+001	1.55390E-001	1.69998E+002	3.30454E+001
1.99395E+002	6.65447E+002	3.57108E+002	1.86382E+002	1.47611E+000	1.04571E+000	6.29600E+003	5.99473E+002	1.00000E+000	2.30700E+003	5.00000E+000	2.30905E+005	1.54358E+000	2.57963E+001	1.86031E-002	1.31789E-002	9.02857E-002	4.63710E-002	6.49630E+004	3.57243E+002	1.86458E+002	4.97466E-003	4.97466E-003	1.17875E+006	2.27000E+002	3.50000E+001	0.00000E+000	1.07349E+002	3.64884E+002	2.48801E+002	1.00000E+002	1.20963E+000	2.08555E-002	0.00000E+000	4.76413E+002	2.98988E+000	1.01164E+000	1.03454E+002	2.42838E+002	2.36654E+002	4.61432E+002	2.61251E-001	8.46142E-001	1.70670E-001	1.85168E+002	2.49926E+001	1.55390E-001	1.70187E+002	3.32412E+001
1.85940E+002	5.29058E+002	3.57162E+002	1.86481E+002	1.47538E+000	1.06144E+000	5.10200E+003	4.12168E+002	1.00000E+000	2.30800E+003	1.20000E+001	2.30989E+005	1.56602E+000	2.30013E+001	2.06554E-002	1.48602E-002	7.75122E-002	4.15790E-002	6.49630E+004	3.57243E+002	1.86458E+002	4.97466E-003	4.97466E-003	1.17875E+006	2.27000E+002	3.60000E+001	0.00000E+000	1.22526E+002	2.94026E+002	1.90041E+002	1.00000E+002	1.00740E+000	2.96225E-002	0.00000E+000	4.80888E+002	3.90243E+000	8.61006E-001	1.03454E+002	2.42838E+002	2.36654E+002	4.61646E+002	2.61251E-001	8.46142E-001	1.63173E-001	1.89642E+002	4.10011E+001	1.55390E-001	1.70400E+002	3.34540E+001
1.79250E+002	6.04833E+002	3.57247E+002	1.86488E+002	1.52307E+000	1.13019E+000	6.39000E+003	5.58479E+002	1.00000E+000	2.30900E+003	5.00000E+000	2.31065E+005	1.72136E+000	2.45933E+001	1.90533E-002	1.41384E-002	8.73991E-002	4.91471E-002	6.49630E+004	3.57243E+002	1.86457E+002	4.97466E-003	4.97466E-003	1.17875E+006	2.27000E+002	3.70000E+001	0.00000E+000	9.65794E+001	3.22555E+002	2.18808E+002	1.00000E+002	1.06965E+000	3.10293E-002	0.00000E+000	4.77057E+002	2.98631E+000	1.00537E+000	1.03454E+002	2.42838E+002	2.36654E+002	4.61801E+002	2.61251E-001	8.46142E-001	1.48077E-001	1.85812E+002	5.96124E+001	1.55390E-001	1.70555E+002	3.36162E+001
1.97146E+002	7.00470E+002	3.57190E+002	1.86452E+002	1.54744E+000	1.05492E+000	7.00100E+003	6.16189E+002	1.00000E+000	2.31000E+003	2.00000E+000	2.31148E+005	1.63242E+000	2.64664E+001	1.84941E-002	1.26078E-002	9.49189E-002	4.51764E-002	6.49630E+004	3.57243E+002	1.86457E+002	4.97466E-003	4.97466E-003	1.17875E+006	2.27000E+002	3.80000E+001	0.00000E+000	1.03985E+002	3.89782E+002	2.50803E+002	1.00000E+002	1.24906E+000	3.44099E-002	0.00000E+000	4.78803E+002	2.70208E+000	1.06153E+000	1.03454E+002	2.42838E+002	2.36654E+002	4.62014E+002	2.61251E-001	8.46142E-001	1.89260E-001	1.87557E+002	-2.44099E+000	1.55390E-001	1.70769E+002	3.38267E+001
1.87982E+002	6.36096E+002	3.57209E+002	1.86423E+002	1.47988E+000	1.15029E+000	6.66400E+003	5.28343E+002	1.00000E+000	2.31100E+003	4.00000E+000	2.31235E+005	1.70229E+000	2.52209E+001	1.81283E-002	1.40910E-002	7.42646E-002	4.58286E-002	6.49630E+004	3.57242E+002	1.86458E+002	4.97466E-003	4.97466E-003	1.17875E+006	2.27000E+002	3.90000E+001	0.00000E+000	1.31956E+002	3.47995E+002	2.20826E+002	1.00000E+002	1.16589E+000	3.01289E-002	0.00000E+000	4.81490E+002	3.22442E+000	9.11785E-001	1.03454E+002	2.42838E+002	2.36654E+002	4.62220E+002	2.61251E-001	8.46142E-001	1.25308E-001	1.90244E+002	9.60702E+001	1.55390E-001	1.70974E+002	3.40349E+001
1.93284E+002	6.59370E+002	3.57232E+002	1.86491E+002	1.51538E+000	1.06626E+000	6.54700E+003	9.15440E+002	1.00000E+000	2.31200E+003	5.00000E+000	2.31327E+005	1.61578E+000	2.56782E+001	1.87284E-002	1.31777E-002	7.95960E-002	4.06290E-002	6.49630E+004	3.57242E+002	1.86457E+002	4.97466E-003	4.97466E-003	1.17875E+006	2.27000E+002	4.00000E+001	0.00000E+000	1.19654E+002	3.69348E+002	2.34084E+002	1.00000E+002	1.20746E+000	4.32591E-002	0.00000E+000	4.80716E+002	3.01119E+000	9.85035E-001	1.03454E+002	2.42838E+002	2.36654E+002	4.62419E+002	2.61251E-001	8.46142E-001	1.73968E-001	1.89471E+002	2.41393E+001	1.55390E-001	1.71174E+002	3.42330E+001
1.68053E+002	5.02621E+002	3.57211E+002	1.86342E+002	1.61457E+000	1.10086E+000	5.43200E+003	4.12294E+002	1.00000E+000	2.31300E+003	1.60000E+001	2.31407E+005	1.77742E+000	2.24192E+001	2.19067E-002	1.49367E-002	9.50051E-002	4.56405E-002	6.49630E+004	3.57242E+002	1.86457E+002	4.97466E-003	4.97466E-003	1.17875E+006	2.27000E+002	4.10000E+001	0.00000E+000	5.79607E+001	2.52385E+002	2.05565E+002	1.00000E+002	8.75058E-001	3.93153E-002	0.00000E+000	4.69902E+002	3.01760E+000	1.07912E+000	1.03454E+002	2.42838E+002	2.36654E+002	4.62604E+002	2.61251E-001	8.46142E-001	1.89180E-001	1.78656E+002	-1.12021E+001	1.55390E-001	1.71359E+002	3.44239E+001
1.69932E+002	4.58964E+002	3.57240E+002	1.86411E+002	1.57913E+000	1.19599E+000	5.28500E+003	4.87593E+002	1.00000E+000	2.31400E+003	2.10000E+001	2.31496E+005	1.88863E+000	2.14235E+001	2.17218E-002	1.64515E-002	1.00363E-001	5.86617E-002	6.49630E+004	3.57242E+002	1.86457E+002	4.97466E-003	4.97466E-003	1.17875E+006	2.27000E+002	4.20000E+001	0.00000E+000	6.42060E+001	2.55206E+002	1.68289E+002	1.00000E+002	8.19756E-001	5.21324E-002	0.00000E+000	4.78468E+002	3.06218E+000	1.07810E+000	1.03454E+002	2.42838E+002	2.36654E+002	4.62808E+002	2.61251E-001	8.46142E-001	1.38062E-001	1.87223E+002	7.53661E+001	1.55390E-001	1.71562E+002	3.46264E+001
1.97469E+002	6.52125E+002	3.57258E+002	1.86451E+002	1.44529E+000	1.05893E+000	6.17000E+003	4.98481E+002	1.00000E+000	2.31500E+003	4.00000E+000	2.31559E+005	1.53047E+000	2.55367E+001	1.83998E-002	1.34811E-002	6.96549E-002	3.86321E-002	6.49630E+004	3.57242E+002	1.86457E+002	4.97466E-003	4.97466E-003	1.17875E+006	2.27000E+002	4.30000E+001	0.00000E+000	1.15082E+002	3.45715E+002	2.60672E+002	1.00000E+002	1.21149E+000	2.64383E-002	0.00000E+000	4.74322E+002	3.22651E+000	9.46969E-001	1.03454E+002	2.42838E+002	2.36654E+002	4.63003E+002	2.61251E-001	8.46142E-001	1.54283E-001	1.83077E+002	4.77807E+001	1.55390E-001	1.71757E+002	3.48209E+001
1.95256E+002	6.76205E+002	3.57166E+002	1.86416E+002	1.52098E+000	1.09451E+000	6.90300E+003	9.92092E+002	1.00000E+000	2.31600E+003	2.00000E+000	2.31641E+005	1.66473E+000	2.60039E+001	1.83065E-002	1.31734E-002	8.51599E-002	4.51403E-002	6.49630E+004	3.57242E+002	1.86457E+002	4.97466E-003	4.97466E-003	1.17875E+006	2.27000E+002	4.40000E+001	0.00000E+000	2.53930E+002	3.45777E+002	2.82248E+002	1.00000E+002	1.45183E+000	4.70424E-002	0.00000E+000	4.75568E+002	5.68987E+000	5.07680E-001	1.03454E+002	2.42838E+002	2.36654E+002	4.63173E+002	2.61251E-001	8.46142E-001	1.63058E-001	1.84323E+002	3.58598E+001	1.55390E-001	1.71928E+002	3.49852E+001
1.86854E+002	6.15552E+002	3.57230E+002	1.86412E+002	1.46878E+000	1.14104E+000	6.35700E+003	6.42805E+002	1.00000E+000	2.31700E+003	3.00000E+000	2.31725E+005	1.67593E+000	2.48103E+001	1.84218E-002	1.43111E-002	7.05528E-002	4.36238E-002	6.49630E+004	3.57242E+002	1.86456E+002	4.97466E-003	4.97466E-003	1.17875E+006	2.27000E+002	4.50000E+001	0.00000E+000	1.55274E+002	3.20252E+002	2.34127E+002	1.00000E+002	1.17890E+000	3.34647E-002	0.00000E+000	4.78101E+002	3.93814E+000	7.64352E-001	1.03454E+002	2.42838E+002	2.36654E+002	4.63350E+002	2.61251E-001	8.46142E-001	1.25582E-001	1.86855E+002	9.23100E+001	1.55390E-001	1.72104E+002	3.51674E+001
1.82626E+002	5.11074E+002	3.57241E+002	1.86394E+002	1.46888E+000	1.11901E+000	5.17900E+003	6.24429E+002	1.00000E+000	2.31800E+003	1.40000E+001	2.31821E+005	1.64370E+000	2.26069E+001	2.04109E-002	1.55494E-002	8.36642E-002	4.97046E-002	6.49630E+004	3.57242E+002	1.86455E+002	4.97466E-003	4.97466E-003	1.17875E+006	2.27000E+002	4.60000E+001	0.00000E+000	1.15712E+002	2.80572E+002	1.91991E+002	1.00000E+002	9.79243E-001	4.71810E-002	0.00000E+000	4.80255E+002	3.89034E+000	8.57237E-001	1.03454E+002	2.42838E+002	2.36654E+002	4.63595E+002	2.61251E-001	8.46142E-001	1.35193E-001	1.89010E+002	8.11881E+001	1.55390E-001	1.72349E+002	3.54141E+001
1.97055E+002	5.88726E+002	3.57207E+002	1.86446E+002	1.47904E+000	1.00361E+000	5.38600E+003	6.68635E+002	1.00000E+000	2.31900E+003	7.00000E+000	2.31903E+005	1.48438E+000	2.42637E+001	2.01534E-002	1.36752E-002	9.29724E-002	4.41166E-002	6.49630E+004	3.57241E+002	1.86456E+002	4.97466E-003	4.97466E-003	1.17875E+006	2.27000E+002	4.70000E+001	0.00000E+000	1.00196E+002	3.07924E+002	2.37110E+002	1.00000E+002	1.08485E+000	4.97594E-002	0.00000E+000	4.74123E+002	3.42426E+000	9.55018E-001	1.03454E+002	2.42838E+002	2.36654E+002	4.63780E+002	2.61251E-001	8.46142E-001	1.91502E-001	1.82877E+002	-1.08391E+001	1.55390E-001	1.72535E+002	3.55944E+001
1.85940E+002	5.60816E+002	3.57195E+002	1.86476E+002	1.46184E+000	1.04534E+000	5.28700E+003	6.41154E+002	1.00000E+000	2.32000E+003	1.00000E+001	2.31991E+005	1.52812E+000	2.36815E+001	2.01046E-002	1.43765E-002	8.63917E-002	4.54410E-002	6.49630E+004	3.57241E+002	1.86455E+002	4.97466E-003	4.97466E-003	1.17875E+006	2.27000E+002	4.80000E+001	0.00000E+000	2.62698E+002	2.82069E+002	2.43043E+002	1.00000E+002	1.28816E+000	4.63417E-002	0.00000E+000	4.75754E+002	9.60890E+000	3.43505E-001	1.03454E+002	2.42838E+002	2.36654E+002	4.64041E+002	2.61251E-001	8.46142E-001	1.66121E-001	1.84509E+002	3.13669E+001	1.55390E-001	1.72796E+002	3.58526E+001
1.86027E+002	5.78506E+002	3.57222E+002	1.86458E+002	1.45681E+000	1.09297E+000	5.68500E+003	5.28316E+002	1.00000E+000	2.32100E+003	6.00000E+000	2.32079E+005	1.59225E+000	2.40521E+001	1.93214E-002	1.44958E-002	7.11966E-002	4.13335E-002	6.49630E+004	3.57241E+002	1.86454E+002	4.97466E-003	4.97466E-003	1.17875E+006	2.27000E+002	4.90000E+001	0.00000E+000	1.06964E+002	2.76662E+002	2.49771E+002	1.00000E+002	1.06706E+000	2.71125E-002	0.00000E+000	4.67848E+002	3.61379E+000	8.80811E-001	1.03454E+002	2.42838E+002	2.36654E+002	4.64280E+002	2.61251E-001	8.46142E-001	1.42695E-001	1.76603E+002	5.81605E+001	1.55390E-001	1.73034E+002	3.60943E+001
1.98903E+002	7.08905E+002	3.57376E+002	1.86495E+002	1.46619E+000	1.04753E+000	6.73000E+003	7.09101E+002	1.00000E+000	2.32200E+003	1.00000E+000	2.32152E+005	1.53587E+000	2.66253E+001	1.78724E-002	1.27690E-002	6.87317E-002	3.63372E-002	6.49630E+004	3.57241E+002	1.86453E+002	4.97466E-003	4.97466E-003	1.17875E+006	2.27000E+002	5.00000E+001	0.00000E+000	1.06695E+002	3.37268E+002	3.04190E+002	1.00000E+002	1.26607E+000	2.92436E-002	0.00000E+000	4.67864E+002	3.03057E+000	9.65338E-001	1.03454E+002	2.42838E+002	2.36654E+002	4.64447E+002	2.61251E-001	8.46142E-001	1.66551E-001	1.76618E+002	2.28307E+001	1.55390E-001	1.73202E+002	3.62733E+001
1.84138E+002	6.05392E+002	3.57281E+002	1.86450E+002	1.61156E+000	1.07505E+000	6.39100E+003	5.30997E+002	1.00000E+000	2.32300E+003	6.00000E+000	2.32236E+005	1.73250E+000	2.46047E+001	2.01587E-002	1.34475E-002	9.25266E-002	4.25065E-002	6.49630E+004	3.57241E+002	1.86454E+002	4.97466E-003	4.97466E-003	1.17875E+006	2.27000E+002	5.10000E+001	0.00000E+000	1.16790E+002	2.79790E+002	2.66227E+002	1.00000E+002	1.11676E+000	2.46105E-002	0.00000E+000	4.65780E+002	3.52440E+000	8.51808E-001	1.03454E+002	2.42838E+002	2.36654E+002	4.64639E+002	2.61251E-001	8.46142E-001	1.99699E-001	1.74534E+002	-3.30205E+001	1.55390E-001	1.73393E+002	3.64590E+001
1.86253E+002	5.43607E+002	3.57317E+002	1.86418E+002	1.63501E+000	1.09712E+000	5.92900E+003	7.91104E+002	1.00000E+000	2.32400E+003	1.10000E+001	2.32342E+005	1.79379E+000	2.33154E+001	2.12338E-002	1.42483E-002	1.07037E-001	4.94605E-002	6.49630E+004	3.57241E+002	1.86453E+002	4.97466E-003	4.97466E-003	1.17875E+006	2.27000E+002	5.20000E+001	0.00000E+000	7.41117E+001	2.62980E+002	2.45172E+002	1.00000E+002	9.88853E-001	5.02908E-002	0.00000E+000	4.66722E+002	3.08464E+000	1.01045E+000	1.03454E+002	2.42838E+002	2.36654E+002	4.64794E+002	2.61251E-001	8.46142E-001	1.96876E-001	1.75476E+002	-2.72635E+001	1.55390E-001	1.73549E+002	3.66189E+001
1.93691E+002	6.34436E+002	3.57377E+002	1.86455E+002	1.43484E+000	1.12127E+000	6.31900E+003	5.10233E+002	1.00000E+000	2.32500E+003	2.00000E+000	2.32413E+005	1.60884E+000	2.51880E+001	1.80500E-002	1.41055E-002	6.81431E-002	4.26373E-002	6.49630E+004	3.57240E+002	1.86453E+002	4.97466E-003	4.97466E-003	1.17875E+006	2.27000E+002	5.30000E+001	0.00000E+000	1.70856E+002	3.01852E+002	2.77063E+002	1.00000E+002	1.25077E+000	3.20172E-002	0.00000E+000	4.68323E+002	4.39774E+000	6.86527E-001	1.03454E+002	2.42838E+002	2.36654E+002	4.65051E+002	2.61251E-001	8.46142E-001	1.22672E-001	1.77078E+002	8.64967E+001	1.55390E-001	1.73806E+002	3.68792E+001
1.84861E+002	6.17755E+002	3.57285E+002	1.86497E+002	1.54918E+000	1.06696E+000	6.26100E+003	6.50548E+002	1.00000E+000	2.32600E+003	5.00000E+000	2.32503E+005	1.65290E+000	2.48547E+001	1.95785E-002	1.34842E-002	8.47997E-002	4.15268E-002	6.49630E+004	3.57240E+002	1.86453E+002	4.97466E-003	4.97466E-003	1.17875E+006	2.27000E+002	5.40000E+001	0.00000E+000	2.07086E+002	2.86266E+002	2.87994E+002	1.00000E+002	1.29785E+000	3.12994E-002	0.00000E+000	4.63011E+002	5.43321E+000	5.58255E-001	1.03454E+002	2.42838E+002	2.36654E+002	4.65286E+002	2.61251E-001	8.46142E-001	1.84325E-001	1.71766E+002	-1.01310E+001	1.55390E-001	1.74040E+002	3.71038E+001
1.80263E+002	3.38546E+002	3.57145E+002	1.86600E+002	1.45315E+000	1.17028E+000	3.52600E+003	4.81182E+002	1.00000E+000	2.32700E+003	8.20000E+001	2.32636E+005	1.70058E+000	1.83996E+001	2.44719E-002	1.97082E-002	9.85145E-002	6.50700E-002	6.49630E+004	3.57241E+002	1.86452E+002	4.97466E-003	4.97466E-003	1.17875E+006	2.27000E+002	5.50000E+001	0.00000E+000	6.39027E+001	1.47248E+002	1.70032E+002	1.00000E+002	6.46562E-001	6.76652E-002	0.00000E+000	4.57655E+002	4.58846E+000	8.80852E-001	1.03454E+002	2.42838E+002	2.36654E+002	4.65523E+002	2.61251E-001	8.46142E-001	1.07825E-001	1.66410E+002	9.55197E+001	1.55390E-001	1.74277E+002	3.73237E+001
1.72346E+002	3.85258E+002	3.57277E+002	1.86511E+002	1.55440E+000	1.15799E+000	4.24500E+003	3.72833E+002	1.00000E+000	2.32800E+003	4.20000E+001	2.32700E+005	1.79998E+000	1.96280E+001	2.38575E-002	1.77731E-002	8.88392E-002	5.08572E-002	6.49630E+004	3.57240E+002	1.86453E+002	4.97466E-003	4.97466E-003	1.17875E+006	2.27000E+002	5.60000E+001	0.00000E+000	5.92291E+001	1.59930E+002	1.82220E+002	1.00000E+002	6.83023E-001	4.70997E-002	0.00000E+000	4.58810E+002	3.90523E+000	9.43247E-001	1.03454E+002	2.42838E+002	2.36654E+002	4.65688E+002	2.61251E-001	8.46142E-001	1.46151E-001	1.67564E+002	4.41575E+001	1.55390E-001	1.74442E+002	3.75046E+001
1.73633E+002	3.97570E+002	3.57275E+002	1.86524E+002	1.56150E+000	1.06229E+000	4.03900E+003	4.57582E+002	1.00000E+000	2.33000E+003	4.20000E+001	2.32862E+005	1.65878E+000	1.99392E+001	2.45700E-002	1.67151E-002	1.03442E-001	4.95953E-002	6.49630E+004	3.57240E+002	1.86452E+002	4.97466E-003	4.97466E-003	1.17875E+006	2.27000E+002	5.70000E+001	0.00000E+000	5.84062E+001	1.76262E+002	1.93346E+002	1.00000E+002	7.29026E-001	8.48263E-002	0.00000E+000	4.61073E+002	3.86850E+000	9.76185E-001	1.03454E+002	2.42838E+002	2.36654E+002	4.66139E+002	2.61251E-001	8.46142E-001	1.90262E-001	1.69828E+002	-2.18254E+001	1.55390E-001	1.74894E+002	3.79554E+001
1.87497E+002	4.45197E+002	3.57195E+002	1.86340E+002	1.42116E+000	9.96535E-001	3.90200E+003	4.18148E+002	1.00000E+000	2.33100E+003	3.70000E+001	2.32937E+005	1.41624E+000	2.10997E+001	2.27509E-002	1.59532E-002	8.75374E-002	4.47136E-002	6.49630E+004	3.57239E+002	1.86452E+002	4.97466E-003	4.97466E-003	1.17875E+006	2.27000E+002	5.80000E+001	0.00000E+000	6.29669E+001	2.12803E+002	1.97085E+002	1.00000E+002	8.02083E-001	4.88808E-002	0.00000E+000	4.68552E+002	3.87145E+000	9.92417E-001	1.03454E+002	2.42838E+002	2.36654E+002	4.66324E+002	2.61251E-001	8.46142E-001	1.75632E-001	1.77307E+002	9.35361E+000	1.55390E-001	1.75078E+002	3.81422E+001
1.92933E+002	4.71321E+002	3.57410E+002	1.86489E+002	1.45817E+000	1.04645E+000	4.44900E+003	3.89827E+002	1.00000E+000	2.33200E+003	2.00000E+001	2.33006E+005	1.52590E+000	2.17099E+001	2.18613E-002	1.56887E-002	6.81280E-002	3.69490E-002	6.49630E+004	3.57239E+002	1.86451E+002	4.97466E-003	4.97466E-003	1.17875E+006	2.27000E+002	5.90000E+001	0.00000E+000	5.99174E+001	2.05958E+002	2.08317E+002	1.00000E+002	8.07289E-001	3.08743E-002	0.00000E+000	4.65007E+002	3.56989E+000	1.00792E+000	1.03454E+002	2.42838E+002	2.36654E+002	4.66525E+002	2.61251E-001	8.46142E-001	1.64384E-001	1.73762E+002	2.32974E+001	1.55390E-001	1.75279E+002	3.83537E+001
1.78241E+002	4.57225E+002	3.57362E+002	1.86371E+002	1.42862E+000	1.10993E+000	4.48900E+003	4.33607E+002	1.00000E+000	2.33300E+003	2.80000E+001	2.33106E+005	1.58566E+000	2.13828E+001	2.13227E-002	1.65661E-002	5.79034E-002	3.66482E-002	6.49630E+004	3.57240E+002	1.86451E+002	4.97466E-003	4.97466E-003	1.17875E+006	2.27000E+002	6.00000E+001	0.00000E+000	7.81501E+001	2.21250E+002	1.82785E+002	1.00000E+002	8.11325E-001	2.67160E-002	0.00000E+000	4.74205E+002	3.90553E+000	9.17184E-001	1.03454E+002	2.42838E+002	2.36654E+002	4.66727E+002	2.61251E-001	8.46142E-001	1.25541E-001	1.82959E+002	8.84840E+001	1.55390E-001	1.75482E+002	3.85584E+001
1.70046E+002	3.94138E+002	3.57285E+002	1.86507E+002	1.50860E+000	1.14266E+000	4.17700E+003	4.89907E+002	1.00000E+000	2.33400E+003	4.50000E+001	2.33203E+005	1.72382E+000	1.98529E+001	2.33423E-002	1.76801E-002	9.59828E-002	5.63926E-002	6.49630E+004	3.57239E+002	1.86452E+002	4.97466E-003	4.97466E-003	1.17875E+006	2.27000E+002	6.10000E+001	0.00000E+000	5.05301E+001	1.79421E+002	1.84677E+002	1.00000E+002	7.06784E-001	7.82751E-002	0.00000E+000	4.64651E+002	3.63477E+000	1.02165E+000	1.03454E+002	2.42838E+002	2.36654E+002	4.66882E+002	2.61251E-001	8.46142E-001	1.38026E-001	1.73406E+002	6.15996E+001	1.55390E-001	1.75637E+002	3.86998E+001
1.79378E+002	4.55799E+002	3.57292E+002	1.86448E+002	1.55124E+000	1.08064E+000	4.68400E+003	4.63631E+002	1.00000E+000	2.33500E+003	2.40000E+001	2.33267E+005	1.67633E+000	2.13494E+001	2.26657E-002	1.57897E-002	8.88550E-002	4.47485E-002	6.49630E+004	3.57239E+002	1.86451E+002	4.97466E-003	4.97466E-003	1.17875E+006	2.27000E+002	6.20000E+001	0.00000E+000	6.31014E+001	2.19758E+002	1.92876E+002	1.00000E+002	8.05832E-001	4.33400E-002	0.00000E+000	4.71621E+002	3.50324E+000	1.00100E+000	1.03454E+002	2.42838E+002	2.36654E+002	4.67123E+002	2.61251E-001	8.46142E-001	1.78806E-001	1.80376E+002	7.38026E+000	1.55390E-001	1.75877E+002	3.89440E+001
1.86561E+002	4.69157E+002	3.57222E+002	1.86400E+002	1.52084E+000	1.06351E+000	4.66000E+003	9.45599E+002	1.00000E+000	2.33600E+003	2.40000E+001	2.33359E+005	1.61743E+000	2.16600E+001	2.22788E-002	1.55793E-002	9.47472E-002	4.78049E-002	6.49630E+004	3.57239E+002	1.86451E+002	4.97466E-003	4.97466E-003	1.17875E+006	2.27000E+002	6.30000E+001	0.00000E+000	8.34332E+001	2.00365E+002	2.13043E+002	1.00000E+002	8.40841E-001	6.27530E-002	0.00000E+000	4.63233E+002	4.01664E+000	8.75298E-001	1.03454E+002	2.42838E+002	2.36654E+002	4.67293E+002	2.61251E-001	8.46142E-001	1.76962E-001	1.71987E+002	1.92572E+000	1.55390E-001	1.76047E+002	3.91102E+001
1.88995E+002	4.87877E+002	3.57287E+002	1.86479E+002	1.48341E+000	1.03976E+000	4.64100E+003	5.81672E+002	1.00000E+000	2.33700E+003	2.00000E+001	2.33440E+005	1.54239E+000	2.20879E+001	2.17749E-002	1.52625E-002	8.58495E-002	4.37263E-002	6.49630E+004	3.57239E+002	1.86451E+002	4.97466E-003	4.97466E-003	1.17875E+006	2.27000E+002	6.40000E+001	0.00000E+000	1.47387E+002	2.18308E+002	2.33371E+002	1.00000E+002	9.99952E-001	5.51022E-002	0.00000E+000	4.61806E+002	5.65899E+000	6.22539E-001	1.03454E+002	2.42838E+002	2.36654E+002	4.67522E+002	2.61251E-001	8.46142E-001	1.75832E-001	1.70561E+002	2.29191E+000	1.55390E-001	1.76276E+002	3.93407E+001
1.89584E+002	4.51089E+002	3.57314E+002	1.86481E+002	1.46230E+000	1.00042E+000	4.07900E+003	4.33181E+002	1.00000E+000	2.33800E+003	2.70000E+001	2.33531E+005	1.46291E+000	2.12388E+001	2.28959E-002	1.56641E-002	8.22624E-002	4.03743E-002	6.49630E+004	3.57239E+002	1.86451E+002	4.97466E-003	4.97466E-003	1.17875E+006	2.27000E+002	6.50000E+001	0.00000E+000	6.09507E+001	2.01970E+002	2.10945E+002	1.00000E+002	8.07137E-001	5.20843E-002	0.00000E+000	4.64862E+002	3.75732E+000	1.00013E+000	1.03454E+002	2.42838E+002	2.36654E+002	4.67754E+002	2.61251E-001	8.46142E-001	1.87548E-001	1.73617E+002	-1.35492E+001	1.55390E-001	1.76508E+002	3.95754E+001
1.87773E+002	5.60515E+002	3.57156E+002	1.86527E+002	1.51879E+000	1.03035E+000	5.38200E+003	5.69715E+002	1.00000E+000	2.33900E+003	8.00000E+000	2.33601E+005	1.56488E+000	2.36752E+001	2.07027E-002	1.40447E-002	8.27929E-002	3.96392E-002	6.49630E+004	3.57239E+002	1.86452E+002	4.97466E-003	4.97466E-003	1.17875E+006	2.27000E+002	6.60000E+001	0.00000E+000	1.36282E+002	2.57366E+002	2.57711E+002	1.00000E+002	1.09259E+000	2.99127E-002	0.00000E+000	4.66496E+002	4.40892E+000	7.42006E-001	1.03454E+002	2.42838E+002	2.36654E+002	4.67977E+002	2.61251E-001	8.46142E-001	1.91613E-001	1.75251E+002	-1.86589E+001	1.55390E-001	1.76732E+002	3.97828E+001
1.80865E+002	4.60898E+002	3.57260E+002	1.86432E+002	1.51055E+000	1.09792E+000	4.70000E+003	5.35331E+002	1.00000E+000	2.34000E+003	2.60000E+001	2.33692E+005	1.65846E+000	2.14685E+001	2.20336E-002	1.60147E-002	8.42995E-002	4.60224E-002	6.49630E+004	3.57239E+002	1.86452E+002	4.97466E-003	4.97466E-003	1.17875E+006	2.27000E+002	6.70000E+001	0.00000E+000	7.60121E+001	2.09556E+002	1.92502E+002	1.00000E+002	8.07141E-001	4.11369E-002	0.00000E+000	4.70916E+002	3.84450E+000	9.10590E-001	1.03454E+002	2.42838E+002	2.36654E+002	4.68209E+002	2.61251E-001	8.46142E-001	1.58191E-001	1.79671E+002	3.85594E+001	1.55390E-001	1.76963E+002	4.00278E+001
1.81121E+002	4.40048E+002	3.57283E+002	1.86419E+002	1.51186E+000	1.15470E+000	4.72000E+003	5.46658E+002	1.00000E+000	2.34100E+003	2.60000E+001	2.33775E+005	1.74575E+000	2.09773E+001	2.20060E-002	1.68073E-002	8.91190E-002	5.32247E-002	6.49630E+004	3.57238E+002	1.86452E+002	4.97466E-003	4.97466E-003	1.17875E+006	2.27000E+002	6.80000E+001	0.00000E+000	8.23050E+001	1.78713E+002	2.13158E+002	1.00000E+002	8.04132E-001	6.39658E-002	0.00000E+000	4.59027E+002	4.03608E+000	8.65527E-001	1.03454E+002	2.42838E+002	2.36654E+002	4.68519E+002	2.61251E-001	8.46142E-001	1.33942E-001	1.67781E+002	6.17093E+001	1.55390E-001	1.77274E+002	4.03410E+001
1.74138E+002	4.56717E+002	3.57084E+002	1.86440E+002	1.53538E+000	1.13307E+000	4.84100E+003	3.05794E+002	1.00000E+000	2.34200E+003	2.40000E+001	2.33868E+005	1.73970E+000	2.13709E+001	2.20673E-002	1.62851E-002	9.82419E-002	5.47399E-002	6.49630E+004	3.57239E+002	1.86451E+002	4.97466E-003	4.97466E-003	1.17875E+006	2.27000E+002	6.90000E+001	0.00000E+000	7.75877E+001	1.95630E+002	2.16555E+002	1.00000E+002	8.31181E-001	3.68511E-002	0.00000E+000	4.62944E+002	3.80273E+000	9.07084E-001	1.03454E+002	2.42838E+002	2.36654E+002	4.68720E+002	2.61251E-001	8.46142E-001	1.50765E-001	1.71698E+002	4.15672E+001	1.55390E-001	1.77474E+002	4.05234E+001
1.70237E+002	4.86215E+002	3.57322E+002	1.86589E+002	1.51163E+000	1.12090E+000	5.06800E+003	4.17663E+002	1.00000E+000	2.34300E+003	1.80000E+001	2.33955E+005	1.69439E+000	2.20503E+001	2.12338E-002	1.57452E-002	7.29593E-002	4.16329E-002	6.49630E+004	3.57238E+002	1.86451E+002	4.97466E-003	4.97466E-003	1.17875E+006	2.27000E+002	7.00000E+001	0.00000E+000	8.66669E+001	2.10546E+002	2.30204E+002	1.00000E+002	8.93829E-001	2.65919E-002	0.00000E+000	4.63615E+002	3.79776E+000	8.87699E-001	1.03454E+002	2.42838E+002	2.36654E+002	4.68917E+002	2.61251E-001	8.46142E-001	1.48423E-001	1.72369E+002	4.56685E+001	1.55390E-001	1.77672E+002	4.07340E+001
1.73394E+002	4.47163E+002	3.57273E+002	1.86372E+002	1.61187E+000	1.05812E+000	4.64700E+003	4.09478E+002	1.00000E+000	2.34400E+003	3.00000E+001	2.34056E+005	1.70554E+000	2.11462E+001	2.36452E-002	1.55220E-002	9.85202E-002	4.42194E-002	6.49630E+004	3.57238E+002	1.86451E+002	4.97466E-003	4.97466E-003	1.17875E+006	2.27000E+002	7.10000E+001	0.00000E+000	7.25608E+001	2.17753E+002	1.85244E+002	1.00000E+002	8.02105E-001	3.32890E-002	0.00000E+000	4.75232E+002	3.73651E+000	9.42233E-001	1.03454E+002	2.42838E+002	2.36654E+002	4.69180E+002	2.61251E-001	8.46142E-001	2.07398E-001	1.83986E+002	-3.69217E+001	1.55390E-001	1.77934E+002	4.10029E+001
1.73385E+002	3.64963E+002	3.57177E+002	1.86422E+002	1.46326E+000	9.91585E-001	3.26600E+003	2.76094E+002	1.00000E+000	2.34500E+003	6.70000E+001	2.34164E+005	1.45094E+000	1.91040E+001	2.56043E-002	1.73509E-002	9.18212E-002	4.43018E-002	6.49630E+004	3.57238E+002	1.86451E+002	4.97466E-003	4.97466E-003	1.17875E+006	2.27000E+002	7.20000E+001	0.00000E+000	4.14867E+001	1.70081E+002	1.74504E+002	1.00000E+002	6.59703E-001	5.94506E-002	0.00000E+000	4.67409E+002	3.93549E+000	1.06710E+000	1.03454E+002	2.42838E+002	2.36654E+002	4.69431E+002	2.61251E-001	8.46142E-001	1.92139E-001	1.76164E+002	-1.86175E+001	1.55390E-001	1.78185E+002	4.12432E+001
1.71144E+002	4.03988E+002	3.57139E+002	1.86422E+002	1.58673E+000	1.10906E+000	4.30100E+003	5.28448E+002	1.00000E+000	2.34600E+003	3.90000E+001	2.34231E+005	1.75978E+000	2.00995E+001	2.41946E-002	1.69110E-002	1.27566E-001	6.36062E-002	6.49630E+004	3.57238E+002	1.86452E+002	4.97466E-003	4.97466E-003	1.17875E+006	2.27000E+002	7.30000E+001	0.00000E+000	1.64304E+002	1.79204E+002	1.89168E+002	1.00000E+002	8.78907E-001	5.95783E-002	0.00000E+000	4.62581E+002	8.81635E+000	4.15086E-001	1.03454E+002	2.42838E+002	2.36654E+002	4.69672E+002	2.61251E-001	8.46142E-001	1.77192E-001	1.71335E+002	8.99595E-001	1.55390E-001	1.78427E+002	4.14819E+001
1.87964E+002	4.78955E+002	3.57337E+002	1.86444E+002	1.50779E+000	9.83255E-001	4.37500E+003	5.46784E+002	1.00000E+000	2.34700E+003	1.80000E+001	2.34308E+005	1.48254E+000	2.18850E+001	2.27956E-002	1.48654E-002	9.39663E-002	4.17185E-002	6.49630E+004	3.57238E+002	1.86452E+002	4.97466E-003	4.97466E-003	1.17875E+006	2.27000E+002	7.40000E+001	0.00000E+000	1.14622E+002	2.16043E+002	2.21192E+002	1.00000E+002	9.26467E-001	4.30787E-002	0.00000E+000	4.67276E+002	4.85952E+000	7.46670E-001	1.03454E+002	2.42838E+002	2.36654E+002	4.69914E+002	2.61251E-001	8.46142E-001	2.10568E-001	1.76030E+002	-5.04771E+001	1.55390E-001	1.78669E+002	4.17396E+001
1.79724E+002	3.49209E+002	3.57300E+002	1.86421E+002	1.41179E+000	9.73503E-001	2.97700E+003	3.22257E+002	1.00000E+000	2.34800E+003	7.40000E+001	2.34431E+005	1.37439E+000	1.86871E+001	2.58751E-002	1.78422E-002	7.23782E-002	3.70793E-002	6.49630E+004	3.57238E+002	1.86452E+002	4.97466E-003	4.97466E-003	1.17875E+006	2.27000E+002	7.50000E+001	0.00000E+000	4.78273E+001	1.57084E+002	1.57460E+002	1.00000E+002	6.16158E-001	4.63213E-002	0.00000E+000	4.69005E+002	4.44128E+000	9.90407E-001	1.03454E+002	2.42838E+002	2.36654E+002	4.70162E+002	2.61251E-001	8.46142E-001	1.83747E-001	1.77760E+002	-3.19275E+000	1.55390E-001	1.78916E+002	4.19849E+001
1.87746E+002	4.67167E+002	3.57285E+002	1.86462E+002	1.41175E+000	1.09345E+000	4.46900E+003	6.18749E+002	1.00000E+000	2.34900E+003	2.20000E+001	2.34482E+005	1.54367E+000	2.16140E+001	2.11179E-002	1.63566E-002	7.90112E-002	4.86475E-002	6.49630E+004	3.57239E+002	1.86451E+002	4.97466E-003	4.97466E-003	1.17875E+006	2.27000E+002	7.60000E+001	0.00000E+000	7.20503E+001	1.93987E+002	2.14254E+002	1.00000E+002	8.16259E-001	7.35913E-002	0.00000E+000	4.64823E+002	3.84535E+000	9.33620E-001	1.03454E+002	2.42838E+002	2.36654E+002	4.70372E+002	2.61251E-001	8.46142E-001	1.27055E-001	1.73578E+002	7.70224E+001	1.55390E-001	1.79126E+002	4.21915E+001
1.76200E+002	4.09434E+002	3.57314E+002	1.86475E+002	1.42892E+000	1.08312E+000	3.92400E+003	3.71547E+002	1.00000E+000	2.35000E+003	4.20000E+001	2.34590E+005	1.54769E+000	2.02345E+001	2.28110E-002	1.72907E-002	6.88012E-002	4.12951E-002	6.49630E+004	3.57239E+002	1.86450E+002	4.97466E-003	4.97466E-003	1.17875E+006	2.27000E+002	7.70000E+001	0.00000E+000	7.55857E+001	1.77948E+002	1.94633E+002	1.00000E+002	7.58943E-001	4.31032E-002	0.00000E+000	4.65215E+002	4.38412E+000	8.73905E-001	1.03454E+002	2.42838E+002	2.36654E+002	4.70601E+002	2.61251E-001	8.46142E-001	1.37658E-001	1.73970E+002	6.26870E+001	1.55390E-001	1.79356E+002	4.24229E+001
1.90521E+002	5.11729E+002	3.57205E+002	1.86440E+002	1.36698E+000	9.49369E-001	4.12600E+003	4.70807E+002	1.00000E+000	2.35100E+003	2.30000E+001	2.34669E+005	1.29777E+000	2.26214E+001	2.12813E-002	1.47799E-002	7.41449E-002	3.75288E-002	6.49630E+004	3.57239E+002	1.86450E+002	4.97466E-003	4.97466E-003	1.17875E+006	2.27000E+002	7.80000E+001	0.00000E+000	6.15031E+001	2.59482E+002	2.02891E+002	1.00000E+002	8.86794E-001	4.52161E-002	0.00000E+000	4.79756E+002	3.48444E+000	1.07229E+000	1.03454E+002	2.42838E+002	2.36654E+002	4.70790E+002	2.61251E-001	8.46142E-001	1.80288E-001	1.88511E+002	1.31335E+001	1.55390E-001	1.79545E+002	4.26043E+001
1.79629E+002	4.56307E+002	3.57282E+002	1.86473E+002	1.49498E+000	1.12306E+000	4.71700E+003	4.51690E+002	1.00000E+000	2.35200E+003	2.20000E+001	2.34759E+005	1.67895E+000	2.13614E+001	2.17672E-002	1.63520E-002	8.43720E-002	4.89550E-002	6.49630E+004	3.57238E+002	1.86449E+002	4.97466E-003	4.97466E-003	1.17875E+006	2.27000E+002	7.90000E+001	0.00000E+000	1.13282E+002	1.98021E+002	2.22567E+002	1.00000E+002	8.97699E-001	4.71949E-002	0.00000E+000	4.63423E+002	4.74743E+000	7.36071E-001	1.03454E+002	2.42838E+002	2.36654E+002	4.71047E+002	2.61251E-001	8.46142E-001	1.42061E-001	1.72177E+002	5.46457E+001	1.55390E-001	1.79802E+002	4.28665E+001
1.72525E+002	4.07829E+002	3.57122E+002	1.86455E+002	1.53242E+000	1.13854E+000	4.33100E+003	3.67844E+002	1.00000E+000	2.35300E+003	3.80000E+001	2.34862E+005	1.74472E+000	2.01948E+001	2.32853E-002	1.73004E-002	9.45857E-002	5.36170E-002	6.49630E+004	3.57239E+002	1.86449E+002	4.97466E-003	4.97466E-003	1.17875E+006	2.27000E+002	8.00000E+001	0.00000E+000	1.27816E+002	1.69692E+002	1.91217E+002	1.00000E+002	8.14538E-001	4.38168E-002	0.00000E+000	4.61806E+002	6.32756E+000	5.76342E-001	1.03454E+002	2.42838E+002	2.36654E+002	4.71306E+002	2.61251E-001	8.46142E-001	1.47465E-001	1.70561E+002	4.52414E+001	1.55390E-001	1.80060E+002	4.31121E+001
1.85482E+002	4.71830E+002	3.57252E+002	1.86374E+002	1.45949E+000	1.03200E+000	4.38900E+003	6.38781E+002	1.00000E+000	2.35400E+003	2.20000E+001	2.34937E+005	1.50619E+000	2.17217E+001	2.20301E-002	1.55774E-002	7.91624E-002	4.12693E-002	6.49630E+004	3.57239E+002	1.86449E+002	4.97466E-003	4.97466E-003	1.17875E+006	2.27000E+002	8.10000E+001	0.00000E+000	8.56253E+001	2.04469E+002	2.17693E+002	1.00000E+002	8.59291E-001	4.58157E-002	0.00000E+000	4.67433E+002	4.14921E+000	8.73097E-001	1.03454E+002	2.42838E+002	2.36654E+002	4.71562E+002	2.61251E-001	8.46142E-001	1.71580E-001	1.76187E+002	1.46056E+001	1.55390E-001	1.80317E+002	4.33839E+001
1.83065E+002	4.14936E+002	3.57253E+002	1.86513E+002	1.49943E+000	1.09201E+000	4.18100E+003	7.60890E+002	1.00000E+000	2.35500E+003	3.70000E+001	2.35040E+005	1.63740E+000	2.03700E+001	2.31893E-002	1.68884E-002	9.35397E-002	5.10977E-002	6.49630E+004	3.57238E+002	1.86448E+002	4.97466E-003	4.97466E-003	1.17875E+006	2.27000E+002	8.20000E+001	0.00000E+000	6.33557E+001	1.65855E+002	1.96828E+002	1.00000E+002	7.25640E-001	9.53062E-002	0.00000E+000	4.63063E+002	3.93475E+000	9.43310E-001	1.03454E+002	2.42838E+002	2.36654E+002	4.71734E+002	2.61251E-001	8.46142E-001	1.57217E-001	1.71817E+002	3.21562E+001	1.55390E-001	1.80489E+002	4.35491E+001
1.68421E+002	4.11541E+002	3.57315E+002	1.86501E+002	1.69562E+000	1.13294E+000	4.77200E+003	5.42818E+002	1.00000E+000	2.35600E+003	4.10000E+001	2.35124E+005	1.92103E+000	2.02865E+001	2.45459E-002	1.64004E-002	1.17641E-001	5.40592E-002	6.49630E+004	3.57238E+002	1.86448E+002	4.97466E-003	4.97466E-003	1.17875E+006	2.27000E+002	8.30000E+001	0.00000E+000	7.80796E+001	1.86131E+002	1.84077E+002	1.00000E+002	7.56365E-001	5.05856E-002	0.00000E+000	4.71312E+002	4.05849E+000	8.56045E-001	1.03454E+002	2.42838E+002	2.36654E+002	4.72006E+002	2.61251E-001	8.46142E-001	1.98931E-001	1.80066E+002	-2.61752E+001	1.55390E-001	1.80760E+002	4.38262E+001
1.77505E+002	3.58754E+002	3.57190E+002	1.86448E+002	1.60490E+000	1.12359E+000	3.89700E+003	5.77299E+002	1.00000E+000	2.35700E+003	5.40000E+001	2.35231E+005	1.80325E+000	1.89408E+001	2.57088E-002	1.79987E-002	1.30300E-001	6.52831E-002	6.49630E+004	3.57238E+002	1.86447E+002	4.97466E-003	4.97466E-003	1.17875E+006	2.27000E+002	8.40000E+001	0.00000E+000	7.93924E+001	1.59377E+002	1.62372E+002	1.00000E+002	6.74524E-001	7.52906E-002	0.00000E+000	4.69910E+002	4.93850E+000	7.78486E-001	1.03454E+002	2.42838E+002	2.36654E+002	4.72202E+002	2.61251E-001	8.46142E-001	1.76402E-001	1.78665E+002	9.48752E+000	1.55390E-001	1.80957E+002	4.40147E+001
1.86495E+002	4.56944E+002	3.57231E+002	1.86482E+002	1.49181E+000	1.06833E+000	4.48400E+003	6.45188E+002	1.00000E+000	2.35800E+003	2.50000E+001	2.35302E+005	1.59375E+000	2.13763E+001	2.22783E-002	1.59541E-002	7.99048E-002	4.26380E-002	6.49630E+004	3.57238E+002	1.86447E+002	4.97466E-003	4.97466E-003	1.17875E+006	2.27000E+002	8.50000E+001	0.00000E+000	9.54251E+001	1.94468E+002	2.31830E+002	1.00000E+002	8.83263E-001	4.31573E-002	0.00000E+000	4.62697E+002	4.28752E+000	8.35935E-001	1.03454E+002	2.42838E+002	2.36654E+002	4.72422E+002	2.61251E-001	8.46142E-001	1.65412E-001	1.71451E+002	1.93991E+001	1.55390E-001	1.81176E+002	4.42362E+001
1.84843E+002	4.60233E+002	3.57331E+002	1.86480E+002	1.56114E+000	1.04920E+000	4.62100E+003	5.60481E+002	1.00000E+000	2.35900E+003	2.50000E+001	2.35395E+005	1.63795E+000	2.14530E+001	2.29654E-002	1.54344E-002	8.70007E-002	4.11134E-002	6.49630E+004	3.57237E+002	1.86447E+002	4.97466E-003	4.97466E-003	1.17875E+006	2.27000E+002	8.60000E+001	0.00000E+000	9.05156E+001	2.14909E+002	1.95460E+002	1.00000E+002	8.42264E-001	2.69808E-002	0.00000E+000	4.75967E+002	4.19493E+000	8.41625E-001	1.03454E+002	2.42838E+002	2.36654E+002	4.72650E+002	2.61251E-001	8.46142E-001	1.96119E-001	1.84722E+002	-1.67379E+001	1.55390E-001	1.81404E+002	4.44729E+001
1.83662E+002	5.52136E+002	3.57293E+002	1.86466E+002	1.48144E+000	1.04771E+000	5.28700E+003	5.27168E+002	1.00000E+000	2.36000E+003	1.30000E+001	2.35476E+005	1.55212E+000	2.34976E+001	2.03741E-002	1.44091E-002	6.97318E-002	3.65070E-002	6.49630E+004	3.57237E+002	1.86448E+002	4.97466E-003	4.97466E-003	1.17875E+006	2.27000E+002	8.70000E+001	0.00000E+000	6.62008E+001	2.56526E+002	2.48842E+002	1.00000E+002	9.73700E-001	3.06282E-002	0.00000E+000	4.73130E+002	3.16344E+000	1.04339E+000	1.03454E+002	2.42838E+002	2.36654E+002	4.72874E+002	2.61251E-001	8.46142E-001	1.71493E-001	1.81885E+002	2.04378E+001	1.55390E-001	1.81629E+002	4.46945E+001
1.83627E+002	5.05032E+002	3.57249E+002	1.86505E+002	1.35055E+000	1.10385E+000	4.68000E+003	5.94412E+002	1.00000E+000	2.36100E+003	1.80000E+001	2.35575E+005	1.49081E+000	2.24729E+001	1.97418E-002	1.61357E-002	5.69882E-002	3.93232E-002	6.49630E+004	3.57236E+002	1.86448E+002	4.97466E-003	4.97466E-003	1.17875E+006	2.27000E+002	8.80000E+001	0.00000E+000	9.73361E+001	2.17370E+002	2.42931E+002	1.00000E+002	9.43875E-001	2.93790E-002	0.00000E+000	4.66613E+002	4.09694E+000	8.56305E-001	1.03454E+002	2.42838E+002	2.36654E+002	4.73106E+002	2.61251E-001	8.46142E-001	1.00512E-001	1.75367E+002	1.13945E+002	1.55390E-001	1.81861E+002	4.49209E+001
1.86827E+002	6.18940E+002	3.57265E+002	1.86502E+002	1.55396E+000	1.08964E+000	6.42100E+003	7.26497E+002	1.00000E+000	2.36200E+003	6.00000E+000	2.35651E+005	1.69326E+000	2.48785E+001	1.93927E-002	1.35982E-002	8.23011E-002	4.17363E-002	6.49630E+004	3.57236E+002	1.86447E+002	4.97466E-003	4.97466E-003	1.17875E+006	2.27000E+002	8.90000E+001	0.00000E+000	1.27917E+002	2.65364E+002	2.98900E+002	1.00000E+002	1.16970E+000	2.87567E-002	0.00000E+000	4.66219E+002	3.63421E+000	8.24139E-001	1.03454E+002	2.42838E+002	2.36654E+002	4.73292E+002	2.61251E-001	8.46142E-001	1.75640E-001	1.74973E+002	7.00524E+000	1.55390E-001	1.82046E+002	4.51079E+001
1.87196E+002	6.31212E+002	3.57183E+002	1.86511E+002	1.48654E+000	1.09492E+000	6.32200E+003	7.87635E+002	1.00000E+000	2.36300E+003	5.00000E+000	2.35739E+005	1.62764E+000	2.51239E+001	1.86960E-002	1.37707E-002	8.07209E-002	4.48815E-002	6.49630E+004	3.57236E+002	1.86446E+002	4.97466E-003	4.97466E-003	1.17875E+006	2.27000E+002	9.00000E+001	0.00000E+000	1.52291E+002	2.65425E+002	3.05486E+002	1.00000E+002	1.21715E+000	3.20897E-002	0.00000E+000	4.64699E+002	4.05940E+000	7.43570E-001	1.03454E+002	2.42838E+002	2.36654E+002	4.73510E+002	2.61251E-001	8.46142E-001	1.51705E-001	1.73454E+002	4.19497E+001	1.55390E-001	1.82265E+002	4.53191E+001
1.88300E+002	4.97008E+002	3.57274E+002	1.86399E+002	1.46082E+000	9.99708E-001	4.48500E+003	5.32385E+002	1.00000E+000	2.36400E+003	2.10000E+001	2.35841E+005	1.46039E+000	2.22937E+001	2.18130E-002	1.49277E-002	9.52497E-002	4.60849E-002	6.49630E+004	3.57235E+002	1.86445E+002	4.97466E-003	4.97466E-003	1.17875E+006	2.27000E+002	9.10000E+001	0.00000E+000	6.36620E+001	2.15238E+002	2.32966E+002	1.00000E+002	8.73386E-001	5.39498E-002	0.00000E+000	4.69435E+002	3.53468E+000	1.01386E+000	1.03454E+002	2.42838E+002	2.36654E+002	4.73795E+002	2.61251E-001	8.46142E-001	1.87404E-001	1.78189E+002	-8.73865E+000	1.55390E-001	1.82550E+002	4.56173E+001
1.86807E+002	4.87464E+002	3.57121E+002	1.86479E+002	1.51131E+000	1.08063E+000	4.85900E+003	4.72953E+002	1.00000E+000	2.36500E+003	1.90000E+001	2.35917E+005	1.63316E+000	2.20786E+001	2.16810E-002	1.55025E-002	9.76265E-002	5.12087E-002	6.49630E+004	3.57235E+002	1.86445E+002	4.97466E-003	4.97466E-003	1.17875E+006	2.27000E+002	9.20000E+001	0.00000E+000	6.61399E+001	2.23232E+002	2.27720E+002	1.00000E+002	8.80294E-001	2.80853E-002	0.00000E+000	4.72150E+002	3.43353E+000	1.00276E+000	1.03454E+002	2.42838E+002	2.36654E+002	4.74036E+002	2.61251E-001	8.46142E-001	1.66162E-001	1.80905E+002	2.76932E+001	1.55390E-001	1.82790E+002	4.58408E+001
1.84132E+002	5.76070E+002	3.57276E+002	1.86482E+002	1.46711E+000	9.70206E-001	5.06500E+003	5.09764E+002	1.00000E+000	2.36600E+003	1.20000E+001	2.35995E+005	1.42340E+000	2.40015E+001	2.06146E-002	1.36325E-002	8.28551E-002	3.78353E-002	6.49630E+004	3.57235E+002	1.86445E+002	4.97466E-003	4.97466E-003	1.17875E+006	2.27000E+002	9.30000E+001	0.00000E+000	8.90558E+001	2.48717E+002	2.54957E+002	1.00000E+002	1.00526E+000	4.03182E-002	0.00000E+000	4.72093E+002	3.61951E+000	9.31692E-001	1.03454E+002	2.42838E+002	2.36654E+002	4.74321E+002	2.61251E-001	8.46142E-001	2.03875E-001	1.80848E+002	-3.39099E+001	1.55390E-001	1.83076E+002	4.61395E+001
1.75932E+002	4.89713E+002	3.57143E+002	1.86435E+002	1.51328E+000	1.18004E+000	5.32400E+003	5.19721E+002	1.00000E+000	2.36700E+003	2.20000E+001	2.36093E+005	1.78573E+000	2.21295E+001	2.07396E-002	1.61726E-002	9.60835E-002	5.93866E-002	6.49630E+004	3.57234E+002	1.86445E+002	4.97466E-003	4.97466E-003	1.17875E+006	2.27000E+002	9.40000E+001	0.00000E+000	6.08392E+001	2.27310E+002	2.24431E+002	1.00000E+002	8.73214E-001	4.52928E-002	0.00000E+000	4.74060E+002	3.18346E+000	1.03322E+000	1.03454E+002	2.42838E+002	2.36654E+002	4.74540E+002	2.61251E-001	8.46142E-001	1.23726E-001	1.82814E+002	9.07857E+001	1.55390E-001	1.83294E+002	4.63487E+001
1.87108E+002	5.15800E+002	3.57238E+002	1.86458E+002	1.50239E+000	1.10662E+000	5.27500E+003	6.81388E+002	1.00000E+000	2.36800E+003	1.50000E+001	2.36172E+005	1.66259E+000	2.27112E+001	2.06858E-002	1.52366E-002	8.35949E-002	4.66380E-002	6.49630E+004	3.57233E+002	1.86445E+002	4.97466E-003	4.97466E-003	1.17875E+006	2.27000E+002	9.50000E+001	0.00000E+000	9.15154E+001	2.25821E+002	2.37951E+002	1.00000E+002	9.40045E-001	5.23278E-002	0.00000E+000	4.71156E+002	3.73329E+000	8.85132E-001	1.03454E+002	2.42838E+002	2.36654E+002	4.74761E+002	2.61251E-001	8.46142E-001	1.51693E-001	1.79910E+002	4.84307E+001	1.55390E-001	1.83515E+002	4.65767E+001
1.80386E+002	4.76223E+002	3.57193E+002	1.86455E+002	1.49147E+000	1.09178E+000	4.77100E+003	4.82293E+002	1.00000E+000	2.36900E+003	2.10000E+001	2.36275E+005	1.62836E+000	2.18225E+001	2.15929E-002	1.58063E-002	7.95142E-002	4.40995E-002	6.49630E+004	3.57233E+002	1.86444E+002	4.97466E-003	4.97466E-003	1.17875E+006	2.27000E+002	9.60000E+001	0.00000E+000	6.48699E+001	2.10511E+002	2.29116E+002	1.00000E+002	8.60307E-001	3.49872E-002	0.00000E+000	4.70361E+002	3.47200E+000	1.00075E+000	1.03454E+002	2.42838E+002	2.36654E+002	4.75000E+002	2.61251E-001	8.46142E-001	1.54723E-001	1.79115E+002	4.31621E+001	1.55390E-001	1.83755E+002	4.68127E+001
2.03429E+002	6.20056E+002	3.57317E+002	1.86471E+002	1.42951E+000	1.03011E+000	5.65700E+003	7.58242E+002	1.00000E+000	2.37000E+003	5.00000E+000	2.36351E+005	1.47255E+000	2.49009E+001	1.90062E-002	1.36959E-002	7.42517E-002	3.98510E-002	6.49630E+004	3.57233E+002	1.86445E+002	4.97466E-003	4.97466E-003	1.17875E+006	2.27000E+002	9.70000E+001	0.00000E+000	1.22415E+002	2.76653E+002	2.96340E+002	1.00000E+002	1.17543E+000	4.29891E-002	0.00000E+000	4.70720E+002	3.75612E+000	8.49531E-001	1.03454E+002	2.42838E+002	2.36654E+002	4.75231E+002	2.61251E-001	8.46142E-001	1.62384E-001	1.79474E+002	3.20445E+001	1.55390E-001	1.83986E+002	4.70534E+001
1.73920E+002	5.76077E+002	3.57186E+002	1.86540E+002	1.62306E+000	1.23088E+000	6.97400E+003	8.77956E+002	1.00000E+000	2.37100E+003	6.00000E+000	2.36445E+005	1.99780E+000	2.40016E+001	1.94354E-002	1.47392E-002	9.21595E-002	5.39465E-002	6.49630E+004	3.57233E+002	1.86445E+002	4.97466E-003	4.97466E-003	1.17875E+006	2.27000E+002	9.80000E+001	0.00000E+000	1.60598E+002	2.36630E+002	2.73935E+002	1.00000E+002	1.12387E+000	5.40242E-002	0.00000E+000	4.65371E+002	4.40880E+000	6.51853E-001	1.03454E+002	2.42838E+002	2.36654E+002	4.75515E+002	2.61251E-001	8.46142E-001	1.37418E-001	1.74125E+002	6.31669E+001	1.55390E-001	1.84269E+002	4.73222E+001
1.87827E+002	4.72101E+002	3.57268E+002	1.86463E+002	1.54543E+000	1.08848E+000	4.86900E+003	5.17732E+002	1.00000E+000	2.37200E+003	2.10000E+001	2.36538E+005	1.68218E+000	2.17279E+001	2.21478E-002	1.55991E-002	8.82092E-002	4.52908E-002	6.49630E+004	3.57233E+002	1.86445E+002	4.97466E-003	4.97466E-003	1.17875E+006	2.27000E+002	9.90000E+001	0.00000E+000	7.05176E+001	2.28653E+002	1.88831E+002	1.00000E+002	8.23555E-001	4.60521E-002	0.00000E+000	4.83028E+002	3.53228E+000	9.73724E-001	1.03454E+002	2.42838E+002	2.36654E+002	4.75824E+002	2.61251E-001	8.46142E-001	1.73489E-001	1.91782E+002	2.72082E+001	1.55390E-001	1.84579E+002	4.76426E+001
1.79250E+002	4.65309E+002	3.57232E+002	1.86434E+002	1.53117E+000	1.13744E+000	4.96900E+003	4.54171E+002	1.00000E+000	2.37300E+003	2.40000E+001	2.36627E+005	1.74162E+000	2.15710E+001	2.17215E-002	1.61359E-002	8.89990E-002	5.04119E-002	6.49630E+004	3.57233E+002	1.86445E+002	4.97466E-003	4.97466E-003	1.17875E+006	2.27000E+002	1.00000E+002	0.00000E+000	8.78099E+001	2.02154E+002	2.01462E+002	1.00000E+002	8.28664E-001	4.24406E-002	0.00000E+000	4.75020E+002	4.04741E+000	8.41201E-001	1.03454E+002	2.42838E+002	2.36654E+002	4.76098E+002	2.61251E-001	8.46142E-001	1.47543E-001	1.83774E+002	5.83525E+001	1.55390E-001	1.84852E+002	4.79145E+001
1.87704E+002	5.20346E+002	3.57196E+002	1.86487E+002	1.41462E+000	1.12540E+000	5.12500E+003	5.35652E+002	1.00000E+000	2.37400E+003	1.80000E+001	2.36709E+005	1.59201E+000	2.28111E+001	1.97603E-002	1.57202E-002	6.92669E-002	4.49774E-002	6.49630E+004	3.57232E+002	1.86445E+002	4.97466E-003	4.97466E-003	1.17875E+006	2.27000E+002	1.01000E+002	0.00000E+000	1.30260E+002	2.32934E+002	2.34403E+002	1.00000E+002	1.00099E+000	3.80028E-002	0.00000E+000	4.74530E+002	4.69960E+000	7.13352E-001	1.03454E+002	2.42838E+002	2.36654E+002	4.76339E+002	2.61251E-001	8.46142E-001	1.13868E-001	1.83285E+002	1.04468E+002	1.55390E-001	1.85094E+002	4.81502E+001
1.81539E+002	4.03990E+002	3.57150E+002	1.86435E+002	1.51975E+000	1.03172E+000	3.88600E+003	3.71804E+002	1.00000E+000	2.37500E+003	4.20000E+001	2.36824E+005	1.56796E+000	2.00995E+001	2.43792E-002	1.65505E-002	9.45058E-002	4.54209E-002	6.49630E+004	3.57232E+002	1.86445E+002	4.97466E-003	4.97466E-003	1.17875E+006	2.27000E+002	1.02000E+002	0.00000E+000	7.21405E+001	1.81650E+002	1.88379E+002	1.00000E+002	7.48445E-001	3.71211E-002	0.00000E+000	4.73762E+002	4.32408E+000	8.90360E-001	1.03454E+002	2.42838E+002	2.36654E+002	4.76615E+002	2.61251E-001	8.46142E-001	1.91271E-001	1.82517E+002	-1.08206E+001	1.55390E-001	1.85369E+002	4.84243E+001
1.93215E+002	5.62537E+002	3.57206E+002	1.86475E+002	1.39532E+000	1.10468E+000	5.37300E+003	7.34361E+002	1.00000E+000	2.37600E+003	1.00000E+001	2.36887E+005	1.54138E+000	2.37179E+001	1.90355E-002	1.50705E-002	7.33483E-002	4.69936E-002	6.49630E+004	3.57233E+002	1.86446E+002	4.97466E-003	4.97466E-003	1.17875E+006	2.27000E+002	1.03000E+002	0.00000E+000	1.64011E+002	2.40278E+002	2.63957E+002	1.00000E+002	1.11630E+000	6.95247E-002	0.00000E+000	4.69503E+002	5.22759E+000	6.26327E-001	1.03454E+002	2.42838E+002	2.36654E+002	4.76830E+002	2.61251E-001	8.46142E-001	1.16256E-001	1.78257E+002	9.62717E+001	1.55390E-001	1.85584E+002	4.86424E+001
1.89114E+002	5.11420E+002	3.57257E+002	1.86435E+002	1.41181E+000	1.05988E+000	4.74200E+003	5.97151E+002	1.00000E+000	2.37700E+003	1.60000E+001	2.36977E+005	1.49636E+000	2.26146E+001	2.05020E-002	1.53914E-002	7.10570E-002	4.14718E-002	6.49630E+004	3.57232E+002	1.86446E+002	4.97466E-003	4.97466E-003	1.17875E+006	2.27000E+002	1.04000E+002	0.00000E+000	7.19995E+001	2.06944E+002	2.59473E+002	1.00000E+002	9.20900E-001	6.18947E-002	0.00000E+000	4.66490E+002	3.49565E+000	9.97017E-001	1.03454E+002	2.42838E+002	2.36654E+002	4.77131E+002	2.61251E-001	8.46142E-001	1.42384E-001	1.75244E+002	5.72509E+001	1.55390E-001	1.85886E+002	4.89500E+001
2.01496E+002	6.25388E+002	3.57211E+002	1.86509E+002	1.48484E+000	1.06548E+000	6.09500E+003	9.94316E+002	1.00000E+000	2.37800E+003	4.00000E+000	2.37056E+005	1.58207E+000	2.50078E+001	1.90192E-002	1.36477E-002	9.16115E-002	4.82302E-002	6.49630E+004	3.57231E+002	1.86445E+002	4.97466E-003	4.97466E-003	1.17875E+006	2.27000E+002	1.05000E+002	0.00000E+000	1.30387E+002	2.67978E+002	2.95522E+002	1.00000E+002	1.17128E+000	7.26635E-002	0.00000E+000	4.71307E+002	3.78240E+000	8.12750E-001	1.03454E+002	2.42838E+002	2.36654E+002	4.77417E+002	2.61251E-001	8.46142E-001	1.64433E-001	1.80062E+002	2.95047E+001	1.55390E-001	1.86171E+002	4.92278E+001
1.86089E+002	5.02335E+002	3.57236E+002	1.86467E+002	1.49070E+000	1.10955E+000	5.11500E+003	6.80221E+002	1.00000E+000	2.37900E+003	1.60000E+001	2.37157E+005	1.65399E+000	2.24128E+001	2.08433E-002	1.55139E-002	8.81434E-002	5.00400E-002	6.49630E+004	3.57232E+002	1.86444E+002	4.97466E-003	4.97466E-003	1.17875E+006	2.27000E+002	1.06000E+002	0.00000E+000	6.58894E+001	2.29637E+002	2.43832E+002	1.00000E+002	9.20160E-001	5.43320E-002	0.00000E+000	4.74168E+002	3.28823E+000	1.02053E+000	1.03454E+002	2.42838E+002	2.36654E+002	4.77704E+002	2.61251E-001	8.46142E-001	1.46583E-001	1.82923E+002	5.88899E+001	1.55390E-001	1.86459E+002	4.95196E+001
1.91621E+002	5.56971E+002	3.57237E+002	1.86458E+002	1.46354E+000	1.07361E+000	5.40200E+003	4.59016E+002	1.00000E+000	2.38000E+003	8.00000E+000	2.37245E+005	1.57127E+000	2.36002E+001	1.99125E-002	1.46073E-002	7.93203E-002	4.39562E-002	6.49630E+004	3.57231E+002	1.86443E+002	4.97466E-003	4.97466E-003	1.17875E+006	2.27000E+002	1.07000E+002	0.00000E+000	2.04866E+002	2.76982E+002	2.31650E+002	1.00000E+002	1.17536E+000	4.59995E-002	0.00000E+000	4.88693E+002	6.46968E+000	5.04721E-001	1.03454E+002	2.42838E+002	2.36654E+002	4.77986E+002	2.61251E-001	8.46142E-001	1.53688E-001	1.97448E+002	6.30300E+001	1.55390E-001	1.86741E+002	4.98022E+001
1.90937E+002	5.01572E+002	3.57277E+002	1.86470E+002	1.44943E+000	1.08051E+000	4.85600E+003	7.36356E+002	1.00000E+000	2.38100E+003	1.70000E+001	2.37342E+005	1.56613E+000	2.23958E+001	2.07998E-002	1.55057E-002	8.33885E-002	4.76135E-002	6.49630E+004	3.57231E+002	1.86442E+002	4.97466E-003	4.97466E-003	1.17875E+006	2.27000E+002	1.08000E+002	0.00000E+000	9.56967E+001	2.30024E+002	2.18172E+002	1.00000E+002	9.16364E-001	4.71537E-002	0.00000E+000	4.79583E+002	4.03811E+000	8.52892E-001	1.03454E+002	2.42838E+002	2.36654E+002	4.78290E+002	2.61251E-001	8.46142E-001	1.45821E-001	1.88337E+002	6.54089E+001	1.55390E-001	1.87044E+002	5.01085E+001
1.83835E+002	4.80502E+002	3.57158E+002	1.86394E+002	1.46506E+000	1.09800E+000	4.73000E+003	4.93610E+002	1.00000E+000	2.38200E+003	2.20000E+001	2.37443E+005	1.60863E+000	2.19204E+001	2.13022E-002	1.59651E-002	9.98115E-002	5.71637E-002	6.49630E+004	3.57231E+002	1.86442E+002	4.97466E-003	4.97466E-003	1.17875E+006	2.27000E+002	1.09000E+002	0.00000E+000	7.12496E+001	1.90435E+002	2.46128E+002	1.00000E+002	8.68236E-001	3.94686E-002	0.00000E+000	4.66482E+002	3.55598E+000	9.81344E-001	1.03454E+002	2.42838E+002	2.36654E+002	4.78536E+002	2.61251E-001	8.46142E-001	1.43212E-001	1.75236E+002	5.60526E+001	1.55390E-001	1.87290E+002	5.03485E+001
1.76395E+002	4.57592E+002	3.57338E+002	1.86503E+002	1.51234E+000	1.17203E+000	4.98600E+003	5.17309E+002	1.00000E+000	2.38300E+003	2.10000E+001	2.37534E+005	1.77251E+000	2.13914E+001	2.14177E-002	1.65983E-002	6.44851E-002	4.02694E-002	6.49630E+004	3.57231E+002	1.86441E+002	4.97466E-003	4.97466E-003	1.17875E+006	2.27000E+002	1.10000E+002	0.00000E+000	1.10860E+002	1.88961E+002	2.26155E+002	1.00000E+002	8.86068E-001	3.68397E-002	0.00000E+000	4.67971E+002	4.54473E+000	7.47871E-001	1.03454E+002	2.42838E+002	2.36654E+002	4.78789E+002	2.61251E-001	8.46142E-001	1.26772E-001	1.76726E+002	8.05602E+001	1.55390E-001	1.87544E+002	5.06118E+001
1.81830E+002	4.57554E+002	3.57280E+002	1.86476E+002	1.54340E+000	1.06982E+000	4.63500E+003	7.00230E+002	1.00000E+000	2.38400E+003	2.50000E+001	2.37626E+005	1.65117E+000	2.13905E+001	2.26702E-002	1.57140E-002	1.03636E-001	5.12117E-002	6.49630E+004	3.57231E+002	1.86441E+002	4.97466E-003	4.97466E-003	1.17875E+006	2.27000E+002	1.11000E+002	0.00000E+000	7.32048E+001	1.99250E+002	2.04327E+002	1.00000E+002	8.08152E-001	7.06533E-002	0.00000E+000	4.76779E+002	3.82685E+000	9.21182E-001	1.03454E+002	2.42838E+002	2.36654E+002	4.79046E+002	2.61251E-001	8.46142E-001	1.81224E-001	1.85533E+002	8.65535E+000	1.55390E-001	1.87800E+002	5.08648E+001
1.88875E+002	4.66153E+002	3.57237E+002	1.86408E+002	1.51137E+000	1.03439E+000	4.48200E+003	8.19137E+002	1.00000E+000	2.38500E+003	2.70000E+001	2.37722E+005	1.56334E+000	2.15906E+001	2.25753E-002	1.54507E-002	1.01267E-001	4.89133E-002	6.49630E+004	3.57230E+002	1.86440E+002	4.97466E-003	4.97466E-003	1.17875E+006	2.27000E+002	1.12000E+002	0.00000E+000	7.66627E+001	1.94601E+002	2.24968E+002	1.00000E+002	8.43721E-001	6.64138E-002	0.00000E+000	4.71651E+002	3.88581E+000	9.22558E-001	1.03454E+002	2.42838E+002	2.36654E+002	4.79297E+002	2.61251E-001	8.46142E-001	1.87363E-001	1.80406E+002	-6.45823E+000	1.55390E-001	1.88051E+002	5.11154E+001
1.89493E+002	4.04587E+002	3.57195E+002	1.86513E+002	1.49841E+000	1.05486E+000	3.93400E+003	6.30400E+002	1.00000E+000	2.38600E+003	4.40000E+001	2.37821E+005	1.58061E+000	2.01143E+001	2.38898E-002	1.68181E-002	1.00825E-001	5.15445E-002	6.49630E+004	3.57230E+002	1.86441E+002	4.97466E-003	4.97466E-003	1.17875E+006	2.27000E+002	1.13000E+002	0.00000E+000	1.21117E+002	1.71392E+002	1.94290E+002	1.00000E+002	8.13322E-001	8.29455E-002	0.00000E+000	4.70304E+002	6.18709E+000	6.18454E-001	1.03454E+002	2.42838E+002	2.36654E+002	4.79620E+002	2.61251E-001	8.46142E-001	1.73719E-001	1.79058E+002	1.41135E+001	1.55390E-001	1.88375E+002	5.14299E+001
1.88160E+002	4.67544E+002	3.57332E+002	1.86475E+002	1.39933E+000	1.06335E+000	4.31800E+003	4.91676E+002	1.00000E+000	2.38700E+003	2.20000E+001	2.37889E+005	1.48798E+000	2.16228E+001	2.12951E-002	1.61821E-002	7.89227E-002	4.69189E-002	6.49630E+004	3.57230E+002	1.86440E+002	4.97466E-003	4.97466E-003	1.17875E+006	2.27000E+002	1.14000E+002	0.00000E+000	8.87063E+001	1.98220E+002	2.39281E+002	1.00000E+002	8.93459E-001	6.56580E-002	0.00000E+000	4.70043E+002	4.13718E+000	8.82805E-001	1.03454E+002	2.42838E+002	2.36654E+002	4.79947E+002	2.61251E-001	8.46142E-001	1.36430E-001	1.78797E+002	6.92434E+001	1.55390E-001	1.88701E+002	5.17698E+001
1.76830E+002	4.28794E+002	3.57248E+002	1.86526E+002	1.45129E+000	1.12914E+000	4.33900E+003	4.84080E+002	1.00000E+000	2.38800E+003	3.20000E+001	2.37986E+005	1.63872E+000	2.07073E+001	2.20323E-002	1.71417E-002	8.10784E-002	5.03778E-002	6.49630E+004	3.57230E+002	1.86441E+002	4.97466E-003	4.97466E-003	1.17875E+006	2.27000E+002	1.15000E+002	0.00000E+000	7.41008E+001	1.71249E+002	2.09483E+002	1.00000E+002	7.73333E-001	6.36960E-002	0.00000E+000	4.69873E+002	4.03768E+000	9.02370E-001	1.03454E+002	2.42838E+002	2.36654E+002	4.80215E+002	2.61251E-001	8.46142E-001	1.24843E-001	1.78628E+002	8.50860E+001	1.55390E-001	1.88970E+002	5.20287E+001
1.79151E+002	4.74771E+002	3.57254E+002	1.86416E+002	1.48329E+000	1.15345E+000	5.00200E+003	6.36180E+002	1.00000E+000	2.38900E+003	2.00000E+001	2.38069E+005	1.71090E+000	2.17892E+001	2.09728E-002	1.63089E-002	6.60889E-002	4.13967E-002	6.49630E+004	3.57230E+002	1.86440E+002	4.97466E-003	4.97466E-003	1.17875E+006	2.27000E+002	1.16000E+002	0.00000E+000	6.96377E+001	1.85450E+002	2.48959E+002	1.00000E+002	8.63019E-001	4.62595E-002	0.00000E+000	4.66947E+002	3.41081E+000	9.94905E-001	1.03454E+002	2.42838E+002	2.36654E+002	4.80471E+002	2.61251E-001	8.46142E-001	1.25096E-001	1.75701E+002	8.18199E+001	1.55390E-001	1.89225E+002	5.22901E+001
1.74763E+002	4.10048E+002	3.57287E+002	1.86466E+002	1.54372E+000	1.09643E+000	4.25700E+003	2.55407E+002	1.00000E+000	2.39000E+003	3.80000E+001	2.38171E+005	1.69258E+000	2.02496E+001	2.36602E-002	1.68046E-002	7.37048E-002	3.92205E-002	6.49630E+004	3.57230E+002	1.86440E+002	4.97466E-003	4.97466E-003	1.17875E+006	2.27000E+002	1.17000E+002	0.00000E+000	7.89628E+001	1.65450E+002	1.95484E+002	1.00000E+002	7.45016E-001	1.85887E-002	0.00000E+000	4.71526E+002	4.34986E+000	8.45638E-001	1.03454E+002	2.42838E+002	2.36654E+002	4.80740E+002	2.61251E-001	8.46142E-001	1.69420E-001	1.80281E+002	2.20579E+001	1.55390E-001	1.89494E+002	5.25595E+001
1.81505E+002	4.26913E+002	3.57193E+002	1.86502E+002	1.48383E+000	1.07314E+000	4.18600E+003	3.44799E+002	1.00000E+000	2.39100E+003	3.80000E+001	2.38256E+005	1.59236E+000	2.06619E+001	2.29342E-002	1.65866E-002	8.03499E-002	4.37399E-002	6.49630E+004	3.57230E+002	1.86439E+002	4.97466E-003	4.97466E-003	1.17875E+006	2.27000E+002	1.18000E+002	0.00000E+000	7.29549E+001	1.74939E+002	2.03700E+002	1.00000E+002	7.67003E-001	4.46948E-002	0.00000E+000	4.72857E+002	4.11742E+000	9.00921E-001	1.03454E+002	2.42838E+002	2.36654E+002	4.80970E+002	2.61251E-001	8.46142E-001	1.60614E-001	1.81611E+002	3.68481E+001	1.55390E-001	1.89724E+002	5.27796E+001
1.83279E+002	4.83686E+002	3.57181E+002	1.86499E+002	1.52448E+000	1.08333E+000	4.90100E+003	5.12546E+002	1.00000E+000	2.39200E+003	2.10000E+001	2.38330E+005	1.65151E+000	2.19929E+001	2.17761E-002	1.54745E-002	9.26093E-002	4.81578E-002	6.49630E+004	3.57230E+002	1.86439E+002	4.97466E-003	4.97466E-003	1.17875E+006	2.27000E+002	1.19000E+002	0.00000E+000	9.37726E+001	1.95878E+002	2.45184E+002	1.00000E+002	9.07865E-001	5.04416E-002	0.00000E+000	4.69482E+002	3.95492E+000	8.66824E-001	1.03454E+002	2.42838E+002	2.36654E+002	4.81217E+002	2.61251E-001	8.46142E-001	1.69168E-001	1.78236E+002	2.03935E+001	1.55390E-001	1.89972E+002	5.30263E+001
1.60504E+002	4.98696E+002	3.57273E+002	1.86478E+002	1.60757E+000	1.19275E+000	5.81900E+003	5.58356E+002	1.00000E+000	2.39300E+003	1.80000E+001	2.38420E+005	1.91742E+000	2.23315E+001	2.10739E-002	1.56359E-002	8.73252E-002	4.93119E-002	6.49630E+004	3.57230E+002	1.86438E+002	4.97466E-003	4.97466E-003	1.17875E+006	2.27000E+002	1.20000E+002	0.00000E+000	2.10417E+002	2.01458E+002	2.40795E+002	1.00000E+002	1.07716E+000	4.14380E-002	0.00000E+000	4.62743E+002	8.06503E+000	3.90105E-001	1.03454E+002	2.42838E+002	2.36654E+002	4.81488E+002	2.61251E-001	8.46142E-001	1.48134E-001	1.71498E+002	4.52182E+001	1.55390E-001	1.90242E+002	5.33060E+001
1.68142E+002	4.54101E+002	3.57178E+002	1.86446E+002	1.60621E+000	1.10739E+000	4.91400E+003	4.58107E+002	1.00000E+000	2.39400E+003	2.80000E+001	2.38525E+005	1.77870E+000	2.13096E+001	2.29132E-002	1.57973E-002	1.11547E-001	5.43732E-002	6.49630E+004	3.57230E+002	1.86439E+002	4.97466E-003	4.97466E-003	1.17875E+006	2.27000E+002	1.21000E+002	0.00000E+000	1.41967E+002	2.07665E+002	2.04945E+002	1.00000E+002	9.22234E-001	5.56919E-002	0.00000E+000	4.80809E+002	5.81665E+000	5.88601E-001	1.03454E+002	2.42838E+002	2.36654E+002	4.81757E+002	2.61251E-001	8.46142E-001	1.83823E-001	1.89563E+002	8.47531E+000	1.55390E-001	1.90511E+002	5.35685E+001
1.77060E+002	4.56377E+002	3.57209E+002	1.86478E+002	1.50769E+000	1.09527E+000	4.63200E+003	5.59307E+002	1.00000E+000	2.39500E+003	2.90000E+001	2.38616E+005	1.65133E+000	2.13630E+001	2.21527E-002	1.60930E-002	7.64944E-002	4.20238E-002	6.49630E+004	3.57229E+002	1.86438E+002	4.97466E-003	4.97466E-003	1.17875E+006	2.27000E+002	1.22000E+002	0.00000E+000	1.10843E+002	2.09682E+002	2.11361E+002	1.00000E+002	8.92471E-001	3.66517E-002	0.00000E+000	4.80180E+002	4.73609E+000	7.44573E-001	1.03454E+002	2.42838E+002	2.36654E+002	4.82005E+002	2.61251E-001	8.46142E-001	1.58441E-001	1.88934E+002	4.74408E+001	1.55390E-001	1.90759E+002	5.38176E+001
1.64480E+002	3.87517E+002	3.57128E+002	1.86369E+002	1.56110E+000	1.17420E+000	4.30500E+003	3.25853E+002	1.00000E+000	2.39600E+003	4.40000E+001	2.38715E+005	1.83305E+000	1.96854E+001	2.37927E-002	1.78961E-002	1.09329E-001	6.30820E-002	6.49630E+004	3.57229E+002	1.86437E+002	4.97466E-003	4.97466E-003	1.17875E+006	2.27000E+002	1.23000E+002	0.00000E+000	6.73012E+001	1.65497E+002	1.75857E+002	1.00000E+002	6.91983E-001	4.31905E-002	0.00000E+000	4.78277E+002	4.13018E+000	8.85636E-001	1.03454E+002	2.42838E+002	2.36654E+002	4.82269E+002	2.61251E-001	8.46142E-001	1.41445E-001	1.87031E+002	7.03698E+001	1.55390E-001	1.91023E+002	5.40798E+001
1.75206E+002	4.18723E+002	3.57226E+002	1.86417E+002	1.47779E+000	1.01803E+000	3.88500E+003	4.97558E+002	1.00000E+000	2.39700E+003	4.10000E+001	2.38801E+005	1.50443E+000	2.04627E+001	2.37092E-002	1.63330E-002	9.00195E-002	4.45320E-002	6.49630E+004	3.57229E+002	1.86437E+002	4.97466E-003	4.97466E-003	1.17875E+006	2.27000E+002	1.24000E+002	0.00000E+000	1.02801E+002	1.73269E+002	2.05018E+002	1.00000E+002	8.09786E-001	5.71452E-002	0.00000E+000	4.72162E+002	5.22469E+000	7.36980E-001	1.03454E+002	2.42838E+002	2.36654E+002	4.82503E+002	2.61251E-001	8.46142E-001	1.84212E-001	1.80917E+002	-7.98114E-001	1.55390E-001	1.91257E+002	5.43196E+001
1.66645E+002	4.49577E+002	3.57142E+002	1.86458E+002	1.53765E+000	1.13839E+000	4.78200E+003	4.89549E+002	1.00000E+000	2.39800E+003	3.60000E+001	2.38879E+005	1.75044E+000	2.12032E+001	2.22357E-002	1.64621E-002	1.15218E-001	6.42174E-002	6.49630E+004	3.57229E+002	1.86438E+002	4.97466E-003	4.97466E-003	1.17875E+006	2.27000E+002	1.25000E+002	0.00000E+000	7.46611E+001	1.95421E+002	2.21551E+002	1.00000E+002	8.35853E-001	5.21455E-002	0.00000E+000	4.76044E+002	3.73461E+000	9.29312E-001	1.03454E+002	2.42838E+002	2.36654E+002	4.82778E+002	2.61251E-001	8.46142E-001	1.49197E-001	1.84799E+002	5.69621E+001	1.55390E-001	1.91533E+002	5.45863E+001
1.76459E+002	4.03999E+002	3.57263E+002	1.86456E+002	1.50274E+000	1.13987E+000	4.25600E+003	5.00313E+002	1.00000E+000	2.39900E+003	4.00000E+001	2.38977E+005	1.71293E+000	2.00997E+001	2.30348E-002	1.74725E-002	9.07820E-002	5.35931E-002	6.49630E+004	3.57229E+002	1.86437E+002	4.97466E-003	4.97466E-003	1.17875E+006	2.27000E+002	1.26000E+002	0.00000E+000	7.94260E+001	1.63916E+002	1.98006E+002	1.00000E+002	7.47848E-001	7.23317E-002	0.00000E+000	4.72788E+002	4.34356E+000	8.46963E-001	1.03454E+002	2.42838E+002	2.36654E+002	4.83044E+002	2.61251E-001	8.46142E-001	1.37316E-001	1.81543E+002	7.07390E+001	1.55390E-001	1.91799E+002	5.48623E+001
1.81712E+002	4.57452E+002	3.57232E+002	1.86454E+002	1.53699E+000	1.06004E+000	4.57200E+003	4.39278E+002	1.00000E+000	2.40000E+003	2.70000E+001	2.39059E+005	1.62927E+000	2.13881E+001	2.27310E-002	1.56772E-002	9.57637E-002	4.71063E-002	6.49630E+004	3.57228E+002	1.86437E+002	4.97466E-003	4.97466E-003	1.17875E+006	2.27000E+002	1.27000E+002	0.00000E+000	7.29209E+001	1.79870E+002	2.28835E+002	1.00000E+002	8.21458E-001	3.33658E-002	0.00000E+000	4.71568E+002	3.75897E+000	9.44255E-001	1.03454E+002	2.42838E+002	2.36654E+002	4.83282E+002	2.61251E-001	8.46142E-001	1.83652E-001	1.80323E+002	-4.83218E-001	1.55390E-001	1.92037E+002	5.50978E+001
1.85255E+002	4.81138E+002	3.57322E+002	1.86487E+002	1.44706E+000	1.03075E+000	4.44100E+003	5.82224E+002	1.00000E+000	2.40100E+003	2.50000E+001	2.39139E+005	1.49157E+000	2.19349E+001	2.17144E-002	1.54673E-002	8.21251E-002	4.32324E-002	6.49630E+004	3.57227E+002	1.86437E+002	4.97466E-003	4.97466E-003	1.17875E+006	2.27000E+002	1.28000E+002	0.00000E+000	7.46433E+001	1.89048E+002	2.43050E+002	1.00000E+002	8.65183E-001	4.86252E-002	0.00000E+000	4.71561E+002	3.75631E+000	9.58758E-001	1.03454E+002	2.42838E+002	2.36654E+002	4.83597E+002	2.61251E-001	8.46142E-001	1.68014E-001	1.80316E+002	2.42708E+001	1.55390E-001	1.92351E+002	5.54183E+001
1.84263E+002	4.84474E+002	3.57324E+002	1.86437E+002	1.50589E+000	1.07919E+000	4.84900E+003	4.41832E+002	1.00000E+000	2.40200E+003	1.70000E+001	2.39219E+005	1.62515E+000	2.20108E+001	2.16256E-002	1.54979E-002	7.92505E-002	4.22734E-002	6.49630E+004	3.57227E+002	1.86436E+002	4.97466E-003	4.97466E-003	1.17875E+006	2.27000E+002	1.29000E+002	0.00000E+000	8.25495E+001	1.82690E+002	2.33802E+002	1.00000E+002	8.49132E-001	3.33043E-002	0.00000E+000	4.71427E+002	3.82284E+000	9.01570E-001	1.03454E+002	2.42838E+002	2.36654E+002	4.83820E+002	2.61251E-001	8.46142E-001	1.65063E-001	1.80181E+002	2.86746E+001	1.55390E-001	1.92575E+002	5.56448E+001
1.92421E+002	4.69578E+002	3.57280E+002	1.86541E+002	1.43539E+000	1.01824E+000	4.24900E+003	5.87697E+002	1.00000E+000	2.40300E+003	2.80000E+001	2.39315E+005	1.46158E+000	2.16697E+001	2.20205E-002	1.56210E-002	8.10237E-002	4.24186E-002	6.49630E+004	3.57227E+002	1.86436E+002	4.97466E-003	4.97466E-003	1.17875E+006	2.27000E+002	1.30000E+002	0.00000E+000	9.99230E+001	2.02040E+002	2.37719E+002	1.00000E+002	9.12984E-001	5.80486E-002	0.00000E+000	4.74843E+002	4.45085E+000	8.27228E-001	1.03454E+002	2.42838E+002	2.36654E+002	4.84012E+002	2.61251E-001	8.46142E-001	1.70011E-001	1.83598E+002	2.44530E+001	1.55390E-001	1.92767E+002	5.58278E+001
1.78572E+002	4.23080E+002	3.57241E+002	1.86504E+002	1.50332E+000	1.02714E+000	4.02100E+003	4.82219E+002	1.00000E+000	2.40400E+003	3.40000E+001	2.39412E+005	1.54412E+000	2.05689E+001	2.37074E-002	1.61980E-002	7.58381E-002	3.75602E-002	6.49630E+004	3.57227E+002	1.86436E+002	4.97466E-003	4.97466E-003	1.17875E+006	2.27000E+002	1.31000E+002	0.00000E+000	6.64371E+001	1.81306E+002	1.93175E+002	1.00000E+002	7.48519E-001	2.44093E-002	0.00000E+000	4.80337E+002	4.06822E+000	9.30336E-001	1.03454E+002	2.42838E+002	2.36654E+002	4.84295E+002	2.61251E-001	8.46142E-001	1.88180E-001	1.89091E+002	8.77762E-001	1.55390E-001	1.93049E+002	5.61088E+001
1.71504E+002	4.64650E+002	3.57317E+002	1.86525E+002	1.48242E+000	1.18473E+000	5.02700E+003	5.19674E+002	1.00000E+000	2.40500E+003	2.20000E+001	2.39488E+005	1.75626E+000	2.15557E+001	2.09082E-002	1.67095E-002	7.99094E-002	5.21191E-002	6.49630E+004	3.57226E+002	1.86436E+002	4.97466E-003	4.97466E-003	1.17875E+006	2.27000E+002	1.32000E+002	0.00000E+000	1.57649E+002	1.72802E+002	2.36211E+002	1.00000E+002	9.45833E-001	6.31913E-002	0.00000E+000	4.62136E+002	5.98245E+000	5.65820E-001	1.03454E+002	2.42838E+002	2.36654E+002	4.84527E+002	2.61251E-001	8.46142E-001	1.11614E-001	1.70891E+002	9.50559E+001	1.55390E-001	1.93281E+002	5.63461E+001
1.73733E+002	4.37954E+002	3.57177E+002	1.86483E+002	1.46080E+000	1.12122E+000	4.42200E+003	4.12808E+002	1.00000E+000	2.40600E+003	3.20000E+001	2.39583E+005	1.63788E+000	2.09274E+001	2.19675E-002	1.68610E-002	6.81319E-002	4.17276E-002	6.49630E+004	3.57226E+002	1.86436E+002	4.97466E-003	4.97466E-003	1.17875E+006	2.27000E+002	1.33000E+002	0.00000E+000	8.46980E+001	1.74060E+002	2.17892E+002	1.00000E+002	8.08752E-001	4.19698E-002	0.00000E+000	4.72938E+002	4.19952E+000	8.59414E-001	1.03454E+002	2.42838E+002	2.36654E+002	4.84754E+002	2.61251E-001	8.46142E-001	1.31515E-001	1.81692E+002	7.89833E+001	1.55390E-001	1.93509E+002	5.65641E+001
1.69190E+002	4.64603E+002	3.57146E+002	1.86454E+002	1.44769E+000	1.11626E+000	4.63100E+003	4.05865E+002	1.00000E+000	2.40700E+003	2.90000E+001	2.39673E+005	1.61601E+000	2.15546E+001	2.12735E-002	1.64032E-002	7.00330E-002	4.30733E-002	6.49630E+004	3.57225E+002	1.86436E+002	4.97466E-003	4.97466E-003	1.17875E+006	2.27000E+002	1.34000E+002	0.00000E+000	8.13124E+001	1.79768E+002	2.12786E+002	1.00000E+002	8.03732E-001	3.18197E-002	0.00000E+000	4.75954E+002	4.04957E+000	8.70894E-001	1.03454E+002	2.42838E+002	2.36654E+002	4.85046E+002	2.61251E-001	8.46142E-001	1.29265E-001	1.84708E+002	8.51072E+001	1.55390E-001	1.93800E+002	5.68544E+001
1.83587E+002	4.39127E+002	3.57339E+002	1.86438E+002	1.54191E+000	1.01650E+000	4.22800E+003	4.37429E+002	1.00000E+000	2.40800E+003	3.10000E+001	2.39765E+005	1.56734E+000	2.09554E+001	2.37132E-002	1.56329E-002	9.52847E-002	4.32467E-002	6.49630E+004	3.57225E+002	1.86436E+002	4.97466E-003	4.97466E-003	1.17875E+006	2.27000E+002	1.35000E+002	0.00000E+000	8.69537E+001	1.94774E+002	2.04891E+002	1.00000E+002	8.21738E-001	5.14035E-002	0.00000E+000	4.81602E+002	4.39083E+000	8.40614E-001	1.03454E+002	2.42838E+002	2.36654E+002	4.85282E+002	2.61251E-001	8.46142E-001	2.05366E-001	1.90357E+002	-2.69904E+001	1.55390E-001	1.94037E+002	5.71077E+001
1.65303E+002	4.31352E+002	3.57380E+002	1.86502E+002	1.53695E+000	1.16929E+000	4.75800E+003	5.57088E+002	1.00000E+000	2.40900E+003	2.90000E+001	2.39848E+005	1.79713E+000	2.07690E+001	2.22816E-002	1.69515E-002	8.39585E-002	4.99520E-002	6.49630E+004	3.57225E+002	1.86437E+002	4.97466E-003	4.97466E-003	1.17875E+006	2.27000E+002	1.36000E+002	0.00000E+000	1.14586E+002	1.92730E+002	1.97778E+002	1.00000E+002	8.45128E-001	5.76296E-002	0.00000E+000	4.82570E+002	5.08558E+000	6.84161E-001	1.03454E+002	2.42838E+002	2.36654E+002	4.85552E+002	2.61251E-001	8.46142E-001	1.35857E-001	1.91324E+002	8.25780E+001	1.55390E-001	1.94306E+002	5.73778E+001
1.72304E+002	4.04367E+002	3.57136E+002	1.86426E+002	1.58737E+000	1.15849E+000	4.49300E+003	6.13202E+002	1.00000E+000	2.41000E+003	4.00000E+001	2.39938E+005	1.83896E+000	2.01089E+001	2.36816E-002	1.72833E-002	1.30705E-001	7.07167E-002	6.49630E+004	3.57225E+002	1.86437E+002	4.97466E-003	4.97466E-003	1.17875E+006	2.27000E+002	1.37000E+002	0.00000E+000	6.81117E+001	1.59004E+002	2.14697E+002	1.00000E+002	7.54370E-001	6.16299E-002	0.00000E+000	4.71546E+002	3.78204E+000	9.46711E-001	1.03454E+002	2.42838E+002	2.36654E+002	4.85825E+002	2.61251E-001	8.46142E-001	1.56190E-001	1.80300E+002	4.21653E+001	1.55390E-001	1.94579E+002	5.76335E+001
1.73967E+002	4.28985E+002	3.57172E+002	1.86445E+002	1.51068E+000	1.13509E+000	4.51500E+003	5.59207E+002	1.00000E+000	2.41100E+003	3.60000E+001	2.40023E+005	1.71475E+000	2.07120E+001	2.24824E-002	1.68927E-002	7.96048E-002	4.64514E-002	6.49630E+004	3.57225E+002	1.86437E+002	4.97466E-003	4.97466E-003	1.17875E+006	2.27000E+002	1.38000E+002	0.00000E+000	7.05820E+001	1.53814E+002	2.24776E+002	1.00000E+002	7.68107E-001	4.48437E-002	0.00000E+000	4.68572E+002	3.73574E+000	9.56107E-001	1.03454E+002	2.42838E+002	2.36654E+002	4.86128E+002	2.61251E-001	8.46142E-001	1.41960E-001	1.77327E+002	5.99318E+001	1.55390E-001	1.94883E+002	5.79393E+001
1.74654E+002	4.69349E+002	3.57117E+002	1.86487E+002	1.49989E+000	1.21209E+000	5.20100E+003	4.37292E+002	1.00000E+000	2.41200E+003	2.30000E+001	2.40103E+005	1.81801E+000	2.16645E+001	2.07977E-002	1.68071E-002	9.05849E-002	6.00628E-002	6.49630E+004	3.57224E+002	1.86437E+002	4.97466E-003	4.97466E-003	1.17875E+006	2.27000E+002	1.39000E+002	0.00000E+000	7.84584E+001	1.93314E+002	2.10342E+002	1.00000E+002	8.17175E-001	5.44867E-002	0.00000E+000	4.81342E+002	3.72852E+000	8.92548E-001	1.03454E+002	2.42838E+002	2.36654E+002	4.86399E+002	2.61251E-001	8.46142E-001	1.06121E-001	1.90096E+002	1.21427E+002	1.55390E-001	1.95154E+002	5.82036E+001
1.78257E+002	4.17885E+002	3.57274E+002	1.86376E+002	1.53017E+000	1.08960E+000	4.27800E+003	3.61147E+002	1.00000E+000	2.41300E+003	3.90000E+001	2.40196E+005	1.66728E+000	2.04422E+001	2.33948E-002	1.66590E-002	9.40208E-002	4.92479E-002	6.49630E+004	3.57224E+002	1.86435E+002	4.97466E-003	4.97466E-003	1.17875E+006	2.27000E+002	1.40000E+002	0.00000E+000	9.80531E+001	1.72779E+002	2.02488E+002	1.00000E+002	7.97457E-001	5.64638E-002	0.00000E+000	4.77008E+002	4.84976E+000	7.56607E-001	1.03454E+002	2.42838E+002	2.36654E+002	4.86637E+002	2.61251E-001	8.46142E-001	1.68169E-001	1.85762E+002	2.94787E+001	1.55390E-001	1.95391E+002	5.84600E+001
1.83545E+002	4.55478E+002	3.57243E+002	1.86331E+002	1.50860E+000	1.02508E+000	4.33400E+003	5.81699E+002	1.00000E+000	2.41400E+003	3.10000E+001	2.40282E+005	1.54644E+000	2.13419E+001	2.29155E-002	1.55709E-002	9.11812E-002	4.38076E-002	6.49630E+004	3.57223E+002	1.86434E+002	4.97466E-003	4.97466E-003	1.17875E+006	2.27000E+002	1.41000E+002	0.00000E+000	7.83137E+001	1.93714E+002	1.91884E+002	1.00000E+002	7.83497E-001	5.21449E-002	0.00000E+000	4.86071E+002	4.17478E+000	8.73239E-001	1.03454E+002	2.42838E+002	2.36654E+002	4.86823E+002	2.61251E-001	8.46142E-001	1.90836E-001	1.94825E+002	2.22584E+000	1.55390E-001	1.95578E+002	5.86462E+001
1.87203E+002	4.35403E+002	3.57373E+002	1.86504E+002	1.53352E+000	1.00690E+000	4.13500E+003	6.00763E+002	1.00000E+000	2.41500E+003	2.90000E+001	2.40371E+005	1.54410E+000	2.08663E+001	2.38480E-002	1.56584E-002	9.02146E-002	4.08629E-002	6.49630E+004	3.57223E+002	1.86433E+002	4.97466E-003	4.97466E-003	1.17875E+006	2.27000E+002	1.42000E+002	0.00000E+000	1.06108E+002	1.99599E+002	2.06480E+002	1.00000E+002	8.60181E-001	6.29871E-002	0.00000E+000	4.83893E+002	4.98680E+000	7.48431E-001	1.03454E+002	2.42838E+002	2.36654E+002	4.87068E+002	2.61251E-001	8.46142E-001	2.07298E-001	1.92647E+002	-2.80825E+001	1.55390E-001	1.95822E+002	5.88932E+001
1.70915E+002	4.03110E+002	3.57151E+002	1.86559E+002	1.43240E+000	1.13351E+000	4.04100E+003	4.70384E+002	1.00000E+000	2.41600E+003	4.30000E+001	2.40472E+005	1.62364E+000	2.00776E+001	2.25330E-002	1.78313E-002	7.20615E-002	4.65713E-002	6.49630E+004	3.57222E+002	1.86433E+002	4.97466E-003	4.97466E-003	1.17875E+006	2.27000E+002	1.43000E+002	0.00000E+000	7.04962E+001	1.72877E+002	1.85269E+002	1.00000E+002	7.26021E-001	6.51077E-002	0.00000E+000	4.82889E+002	4.25858E+000	8.86548E-001	1.03454E+002	2.42838E+002	2.36654E+002	4.87272E+002	2.61251E-001	8.46142E-001	1.16484E-001	1.91644E+002	1.09347E+002	1.55390E-001	1.96027E+002	5.90757E+001
1.78764E+002	4.46413E+002	3.57336E+002	1.86447E+002	1.43825E+000	1.06402E+000	4.23000E+003	4.76326E+002	1.00000E+000	2.41700E+003	3.00000E+001	2.40549E+005	1.53032E+000	2.11285E+001	2.21138E-002	1.63599E-002	8.64806E-002	4.87475E-002	6.49630E+004	3.57222E+002	1.86433E+002	4.97466E-003	4.97466E-003	1.17875E+006	2.27000E+002	1.44000E+002	0.00000E+000	6.67696E+001	1.86818E+002	2.14940E+002	1.00000E+002	7.98220E-001	7.15312E-002	0.00000E+000	4.80265E+002	3.84422E+000	9.59915E-001	1.03454E+002	2.42838E+002	2.36654E+002	4.87476E+002	2.61251E-001	8.46142E-001	1.49554E-001	1.89019E+002	6.06789E+001	1.55390E-001	1.96231E+002	5.93014E+001
1.79083E+002	4.89016E+002	3.57200E+002	1.86433E+002	1.46564E+000	1.09485E+000	4.83900E+003	6.08835E+002	1.00000E+000	2.41800E+003	3.00000E+001	2.40629E+005	1.60465E+000	2.21137E+001	2.10692E-002	1.57389E-002	7.92258E-002	4.55711E-002	6.49630E+004	3.57222E+002	1.86433E+002	4.97466E-003	4.97466E-003	1.17875E+006	2.27000E+002	1.45000E+002	0.00000E+000	8.88074E+001	2.08153E+002	2.19562E+002	1.00000E+002	8.73342E-001	5.07666E-002	0.00000E+000	4.83939E+002	4.00091E+000	8.62333E-001	1.03454E+002	2.42838E+002	2.36654E+002	4.87671E+002	2.61251E-001	8.46142E-001	1.44813E-001	1.92694E+002	7.12130E+001	1.55390E-001	1.96425E+002	5.94851E+001
1.81151E+002	4.75158E+002	3.57183E+002	1.86403E+002	1.44471E+000	1.04357E+000	4.42600E+003	6.05325E+002	1.00000E+000	2.41900E+003	3.50000E+001	2.40737E+005	1.50766E+000	2.17981E+001	2.17157E-002	1.56861E-002	9.08599E-002	4.87841E-002	6.49630E+004	3.57222E+002	1.86433E+002	4.97466E-003	4.97466E-003	1.17875E+006	2.27000E+002	1.46000E+002	0.00000E+000	2.63767E+002	1.89146E+002	2.47322E+002	1.00000E+002	1.14614E+000	6.56571E-002	0.00000E+000	4.47324E+002	1.35318E+001	2.66593E-001	1.03454E+002	2.42838E+002	2.36654E+002	4.87862E+002	2.61251E-001	8.46142E-001	1.61211E-001	1.56079E+002	1.04176E+001	1.55390E-001	1.96617E+002	5.96765E+001
1.86338E+002	4.20249E+002	3.57248E+002	1.86436E+002	1.54518E+000	1.10684E+000	4.40500E+003	5.48225E+002	1.00000E+000	2.42000E+003	4.90000E+001	2.40833E+005	1.71027E+000	2.05000E+001	2.32813E-002	1.66768E-002	9.20828E-002	4.88160E-002	6.49630E+004	3.57222E+002	1.86433E+002	4.97466E-003	4.97466E-003	1.17875E+006	2.27000E+002	1.47000E+002	0.00000E+000	9.66719E+001	1.52066E+002	2.28078E+002	1.00000E+002	8.09009E-001	8.83338E-002	0.00000E+000	4.67134E+002	4.38526E+000	8.24600E-001	1.03454E+002	2.42838E+002	2.36654E+002	4.88025E+002	2.61251E-001	8.46142E-001	1.65287E-001	1.75889E+002	2.40324E+001	1.55390E-001	1.96780E+002	5.98435E+001
1.81286E+002	4.32677E+002	3.57243E+002	1.86433E+002	1.47950E+000	1.05547E+000	4.16600E+003	2.65786E+002	1.00000E+000	2.42100E+003	4.40000E+001	2.40917E+005	1.56156E+000	2.08009E+001	2.29221E-002	1.63526E-002	7.26505E-002	3.89156E-002	6.49630E+004	3.57222E+002	1.86433E+002	4.97466E-003	4.97466E-003	1.17875E+006	2.27000E+002	1.48000E+002	0.00000E+000	7.45297E+001	1.90174E+002	1.98575E+002	1.00000E+002	7.84636E-001	2.34083E-002	0.00000E+000	4.85074E+002	4.14238E+000	8.97640E-001	1.03454E+002	2.42838E+002	2.36654E+002	4.88221E+002	2.61251E-001	8.46142E-001	1.67271E-001	1.93828E+002	3.89242E+001	1.55390E-001	1.96975E+002	6.00386E+001
1.76263E+002	4.52629E+002	3.57225E+002	1.86430E+002	1.53554E+000	1.15104E+000	4.90300E+003	7.16931E+002	1.00000E+000	2.42200E+003	4.10000E+001	2.40995E+005	1.76747E+000	2.12751E+001	2.19296E-002	1.64384E-002	9.01094E-002	5.19104E-002	6.49630E+004	3.57221E+002	1.86434E+002	4.97466E-003	4.97466E-003	1.17875E+006	2.27000E+002	1.49000E+002	0.00000E+000	1.16259E+002	1.93669E+002	2.08938E+002	1.00000E+002	8.69705E-001	7.83474E-002	0.00000E+000	4.82693E+002	4.93350E+000	6.94745E-001	1.03454E+002	2.42838E+002	2.36654E+002	4.88411E+002	2.61251E-001	8.46142E-001	1.43117E-001	1.91447E+002	7.24032E+001	1.55390E-001	1.97165E+002	6.02273E+001
1.85314E+002	4.78772E+002	3.57252E+002	1.86404E+002	1.51648E+000	1.10093E+000	4.91300E+003	6.96791E+002	1.00000E+000	2.42300E+003	2.80000E+001	2.41078E+005	1.66953E+000	2.18809E+001	2.16353E-002	1.57067E-002	9.23331E-002	4.99798E-002	6.49630E+004	3.57221E+002	1.86433E+002	4.97466E-003	4.97466E-003	1.17875E+006	2.27000E+002	1.50000E+002	0.00000E+000	9.17705E+001	1.92472E+002	2.34644E+002	1.00000E+002	8.79939E-001	6.56848E-002	0.00000E+000	4.78016E+002	3.99062E+000	8.58021E-001	1.03454E+002	2.42838E+002	2.36654E+002	4.88602E+002	2.61251E-001	8.46142E-001	1.58765E-001	1.86771E+002	4.47989E+001	1.55390E-001	1.97357E+002	6.04223E+001
2.01765E+002	4.69884E+002	3.57189E+002	1.86415E+002	1.42278E+000	9.96854E-001	4.12500E+003	7.19065E+002	1.00000E+000	2.42400E+003	4.00000E+001	2.41166E+005	1.41830E+000	2.16768E+001	2.21526E-002	1.55210E-002	8.19668E-002	4.19289E-002	6.49630E+004	3.57221E+002	1.86433E+002	4.97466E-003	4.97466E-003	1.17875E+006	2.27000E+002	1.51000E+002	0.00000E+000	6.31583E+001	1.96776E+002	2.32400E+002	1.00000E+002	8.41520E-001	5.25617E-002	0.00000E+000	4.80741E+002	3.71155E+000	1.00680E+000	1.03454E+002	2.42838E+002	2.36654E+002	4.88801E+002	2.61251E-001	8.46142E-001	1.76028E-001	1.89496E+002	2.09126E+001	1.55390E-001	1.97555E+002	6.06149E+001
1.86660E+002	4.56173E+002	3.57191E+002	1.86427E+002	1.56360E+000	1.08746E+000	4.74200E+003	6.06450E+002	1.00000E+000	2.42500E+003	3.70000E+001	2.41257E+005	1.70035E+000	2.13582E+001	2.27062E-002	1.57918E-002	1.02887E-001	5.11803E-002	6.49630E+004	3.57220E+002	1.86433E+002	4.97466E-003	4.97466E-003	1.17875E+006	2.27000E+002	1.52000E+002	0.00000E+000	7.20587E+001	1.83169E+002	2.20642E+002	1.00000E+002	8.10446E-001	6.12434E-002	0.00000E+000	4.79583E+002	3.72164E+000	9.36474E-001	1.03454E+002	2.42838E+002	2.36654E+002	4.88962E+002	2.61251E-001	8.46142E-001	1.79606E-001	1.88338E+002	1.40552E+001	1.55390E-001	1.97716E+002	6.07756E+001
1.71736E+002	4.98949E+002	3.57120E+002	1.86461E+002	1.48652E+000	1.18895E+000	5.38400E+003	5.55718E+002	1.00000E+000	2.42600E+003	2.00000E+001	2.41331E+005	1.76741E+000	2.23372E+001	2.02591E-002	1.62036E-002	8.83871E-002	5.74587E-002	6.49630E+004	3.57220E+002	1.86432E+002	4.97466E-003	4.97466E-003	1.17875E+006	2.27000E+002	1.53000E+002	0.00000E+000	7.67139E+001	1.94755E+002	2.60220E+002	1.00000E+002	9.09214E-001	3.05057E-002	0.00000E+000	4.75600E+002	3.35437E+000	9.75098E-001	1.03454E+002	2.42838E+002	2.36654E+002	4.89125E+002	2.61251E-001	8.46142E-001	1.11221E-001	1.84355E+002	1.09023E+002	1.55390E-001	1.97879E+002	6.09307E+001
1.65683E+002	3.62567E+002	3.57226E+002	1.86457E+002	1.59925E+000	1.11548E+000	3.94200E+003	4.09438E+002	1.00000E+000	2.42700E+003	2.02000E+002	2.41473E+005	1.78393E+000	1.90412E+001	2.54717E-002	1.77665E-002	1.01279E-001	5.10661E-002	6.49630E+004	3.57220E+002	1.86432E+002	4.97466E-003	4.97466E-003	1.17875E+006	2.27000E+002	1.54000E+002	0.00000E+000	8.43618E+001	1.32185E+002	1.77635E+002	1.00000E+002	6.65587E-001	6.63997E-002	0.00000E+000	4.72618E+002	5.03017E+000	7.59924E-001	1.03454E+002	2.42838E+002	2.36654E+002	4.89274E+002	2.61251E-001	8.46142E-001	1.78203E-001	1.81373E+002	9.33329E+000	1.55390E-001	1.98029E+002	6.10893E+001
1.78655E+002	4.07526E+002	3.57082E+002	1.86466E+002	1.50519E+000	1.03433E+000	3.87900E+003	6.80049E+002	1.00000E+000	2.42800E+003	5.40000E+001	2.41535E+005	1.55685E+000	2.01873E+001	2.41674E-002	1.66072E-002	1.08946E-001	5.30119E-002	6.49630E+004	3.57220E+002	1.86432E+002	4.97466E-003	4.97466E-003	1.17875E+006	2.27000E+002	1.55000E+002	0.00000E+000	7.57386E+001	1.83230E+002	1.83487E+002	1.00000E+002	7.47168E-001	6.93798E-002	0.00000E+000	4.88150E+002	4.45374E+000	8.65220E-001	1.03454E+002	2.42838E+002	2.36654E+002	4.89424E+002	2.61251E-001	8.46142E-001	1.85413E-001	1.96904E+002	1.32175E+001	1.55390E-001	1.98178E+002	6.12263E+001
1.69477E+002	4.22461E+002	3.57190E+002	1.86417E+002	1.47262E+000	1.00974E+000	3.87400E+003	3.96328E+002	1.00000E+000	2.42900E+003	5.20000E+001	2.41626E+005	1.48696E+000	2.05539E+001	2.36597E-002	1.62230E-002	8.85872E-002	4.34994E-002	6.49630E+004	3.57220E+002	1.86432E+002	4.97466E-003	4.97466E-003	1.17875E+006	2.27000E+002	1.56000E+002	0.00000E+000	6.85425E+001	1.75798E+002	1.93936E+002	1.00000E+002	7.43988E-001	4.31778E-002	0.00000E+000	4.83935E+002	4.22181E+000	9.13340E-001	1.03454E+002	2.42838E+002	2.36654E+002	4.89525E+002	2.61251E-001	8.46142E-001	1.86465E-001	1.92690E+002	7.29441E+000	1.55390E-001	1.98280E+002	6.13395E+001
1.76915E+002	4.05247E+002	3.57150E+002	1.86401E+002	1.50781E+000	1.06853E+000	4.01000E+003	3.49850E+002	1.00000E+000	2.43000E+003	5.60000E+001	2.41708E+005	1.61114E+000	2.01307E+001	2.38108E-002	1.68739E-002	8.37935E-002	4.39255E-002	6.49630E+004	3.57221E+002	1.86432E+002	4.97466E-003	4.97466E-003	1.17875E+006	2.27000E+002	1.57000E+002	0.00000E+000	7.40453E+001	1.55791E+002	2.19988E+002	1.00000E+002	7.67476E-001	4.07831E-002	0.00000E+000	4.73219E+002	4.09897E+000	9.24623E-001	1.03454E+002	2.42838E+002	2.36654E+002	4.89719E+002	2.61251E-001	8.46142E-001	1.70506E-001	1.81973E+002	2.20556E+001	1.55390E-001	1.98473E+002	6.15300E+001
1.68836E+002	4.78917E+002	3.57169E+002	1.86374E+002	1.52940E+000	1.14133E+000	5.12100E+003	4.61505E+002	1.00000E+000	2.43100E+003	3.30000E+001	2.41786E+005	1.74554E+000	2.18842E+001	2.13719E-002	1.59490E-002	8.69687E-002	4.97043E-002	6.49630E+004	3.57220E+002	1.86432E+002	4.97466E-003	4.97466E-003	1.17875E+006	2.27000E+002	1.58000E+002	0.00000E+000	1.00437E+002	1.88280E+002	2.29126E+002	1.00000E+002	8.75410E-001	4.51238E-002	0.00000E+000	4.78845E+002	4.17268E+000	8.03745E-001	1.03454E+002	2.42838E+002	2.36654E+002	4.89891E+002	2.61251E-001	8.46142E-001	1.45306E-001	1.87599E+002	6.54088E+001	1.55390E-001	1.98645E+002	6.17053E+001
1.69730E+002	4.17382E+002	3.57259E+002	1.86426E+002	1.56291E+000	1.02159E+000	4.08200E+003	3.20543E+002	1.00000E+000	2.43200E+003	5.60000E+001	2.41899E+005	1.59666E+000	2.04299E+001	2.44624E-002	1.59897E-002	8.55592E-002	3.87396E-002	6.49630E+004	3.57220E+002	1.86433E+002	4.97466E-003	4.97466E-003	1.17875E+006	2.27000E+002	1.59000E+002	0.00000E+000	7.73405E+001	1.83030E+002	1.78593E+002	1.00000E+002	7.40107E-001	4.17002E-002	0.00000E+000	4.89976E+002	4.41829E+000	8.50200E-001	1.03454E+002	2.42838E+002	2.36654E+002	4.90034E+002	2.61251E-001	8.46142E-001	2.09450E-001	1.98730E+002	-2.58014E+001	1.55390E-001	1.98789E+002	6.18535E+001
1.67269E+002	3.97074E+002	3.57222E+002	1.86518E+002	1.56833E+000	1.10137E+000	4.19400E+003	5.90073E+002	1.00000E+000	2.43300E+003	6.70000E+001	2.41987E+005	1.72730E+000	1.99267E+001	2.42172E-002	1.70066E-002	1.01767E-001	5.17864E-002	6.49630E+004	3.57220E+002	1.86433E+002	4.97466E-003	4.97466E-003	1.17875E+006	2.27000E+002	1.60000E+002	0.00000E+000	1.85278E+002	1.60186E+002	2.04546E+002	1.00000E+002	9.06600E-001	7.96846E-002	0.00000E+000	4.63662E+002	1.01343E+001	3.65681E-001	1.03454E+002	2.42838E+002	2.36654E+002	4.90179E+002	2.61251E-001	8.46142E-001	1.74913E-001	1.72417E+002	5.59322E+000	1.55390E-001	1.98933E+002	6.19902E+001
1.80586E+002	6.43409E+002	3.57262E+002	1.86457E+002	1.52237E+000	1.12806E+000	6.78700E+003	6.94865E+002	1.00000E+000	2.43400E+003	7.00000E+000	2.42031E+005	1.71733E+000	2.53655E+001	1.84792E-002	1.36929E-002	6.97793E-002	3.95165E-002	6.49630E+004	3.57220E+002	1.86433E+002	4.97466E-003	4.97466E-003	1.17875E+006	2.27000E+002	1.61000E+002	0.00000E+000	1.32372E+002	2.77572E+002	2.94541E+002	1.00000E+002	1.18797E+000	2.58488E-002	0.00000E+000	4.86095E+002	3.59142E+000	8.11159E-001	1.03454E+002	2.42838E+002	2.36654E+002	4.90314E+002	2.61251E-001	8.46142E-001	1.48772E-001	1.94850E+002	6.76433E+001	1.55390E-001	1.99069E+002	6.21325E+001
1.70249E+002	6.13684E+002	3.57216E+002	1.86400E+002	1.56498E+000	1.17527E+000	6.89400E+003	4.50185E+002	1.00000E+000	2.43500E+003	1.10000E+001	2.42126E+005	1.83928E+000	2.47726E+001	1.88484E-002	1.41548E-002	7.96526E-002	4.59795E-002	6.49630E+004	3.57220E+002	1.86432E+002	4.97466E-003	4.97466E-003	1.17875E+006	2.27000E+002	1.62000E+002	0.00000E+000	1.27150E+002	2.54989E+002	2.98398E+002	1.00000E+002	1.15076E+000	3.55501E-002	0.00000E+000	4.81496E+002	3.51964E+000	8.21253E-001	1.03454E+002	2.42838E+002	2.36654E+002	4.90453E+002	2.61251E-001	8.46142E-001	1.42217E-001	1.90251E+002	7.24940E+001	1.55390E-001	1.99207E+002	6.22701E+001
1.86363E+002	5.46107E+002	3.57307E+002	1.86428E+002	1.36275E+000	1.07574E+000	4.97800E+003	6.06272E+002	1.00000E+000	2.43600E+003	1.90000E+001	2.42224E+005	1.46597E+000	2.33689E+001	1.93147E-002	1.52469E-002	6.57183E-002	4.21369E-002	6.49630E+004	3.57220E+002	1.86433E+002	4.97466E-003	4.97466E-003	1.17875E+006	2.27000E+002	1.63000E+002	0.00000E+000	7.50585E+001	2.33034E+002	2.59132E+002	1.00000E+002	9.67212E-001	4.54097E-002	0.00000E+000	4.84978E+002	3.43667E+000	9.89795E-001	1.03454E+002	2.42838E+002	2.36654E+002	4.90574E+002	2.61251E-001	8.46142E-001	1.17698E-001	1.93733E+002	1.09835E+002	1.55390E-001	1.99328E+002	6.23970E+001
1.81625E+002	5.35633E+002	3.57128E+002	1.86464E+002	1.45844E+000	1.09492E+000	5.24200E+003	2.93052E+002	1.00000E+000	2.43700E+003	1.70000E+001	2.42311E+005	1.59688E+000	2.31437E+001	2.01438E-002	1.51228E-002	8.53429E-002	4.92445E-002	6.49630E+004	3.57220E+002	1.86433E+002	4.97466E-003	4.97466E-003	1.17875E+006	2.27000E+002	1.64000E+002	0.00000E+000	9.27499E+001	2.30435E+002	2.36450E+002	1.00000E+002	9.46572E-001	2.40621E-002	0.00000E+000	4.88366E+002	3.75760E+000	8.82170E-001	1.03454E+002	2.42838E+002	2.36654E+002	4.90748E+002	2.61251E-001	8.46142E-001	1.42372E-001	1.97121E+002	7.91323E+001	1.55390E-001	1.99502E+002	6.25540E+001
1.79420E+002	5.36655E+002	3.57255E+002	1.86400E+002	1.38423E+000	1.06248E+000	4.90000E+003	3.88861E+002	1.00000E+000	2.43800E+003	1.80000E+001	2.42401E+005	1.47071E+000	2.31658E+001	1.97747E-002	1.51782E-002	6.15807E-002	3.77184E-002	6.49630E+004	3.57220E+002	1.86432E+002	4.97466E-003	4.97466E-003	1.17875E+006	2.27000E+002	1.65000E+002	0.00000E+000	8.81654E+001	2.17158E+002	2.50766E+002	1.00000E+002	9.44781E-001	2.27491E-002	0.00000E+000	4.83185E+002	3.76911E+000	9.09650E-001	1.03454E+002	2.42838E+002	2.36654E+002	4.90863E+002	2.61251E-001	8.46142E-001	1.31505E-001	1.91940E+002	8.92549E+001	1.55390E-001	1.99618E+002	6.26838E+001
1.70313E+002	4.82033E+002	3.57232E+002	1.86397E+002	1.54906E+000	1.14361E+000	5.22800E+003	4.34768E+002	1.00000E+000	2.43900E+003	2.90000E+001	2.42499E+005	1.77152E+000	2.19553E+001	2.14240E-002	1.58165E-002	8.70815E-002	4.87703E-002	6.49630E+004	3.57220E+002	1.86431E+002	4.97466E-003	4.97466E-003	1.17875E+006	2.27000E+002	1.66000E+002	0.00000E+000	8.87929E+001	1.84914E+002	2.50579E+002	1.00000E+002	8.92780E-001	3.92261E-002	0.00000E+000	4.75993E+002	3.68602E+000	9.00505E-001	1.03454E+002	2.42838E+002	2.36654E+002	4.90977E+002	2.61251E-001	8.46142E-001	1.50576E-001	1.84747E+002	5.49076E+001	1.55390E-001	1.99732E+002	6.27957E+001
1.73396E+002	4.09079E+002	3.57256E+002	1.86460E+002	1.65839E+000	1.28078E+000	5.24400E+003	4.74299E+002	1.00000E+000	2.44000E+003	4.40000E+001	2.42605E+005	2.12403E+000	2.02257E+001	2.29010E-002	1.76865E-002	8.98571E-002	5.48642E-002	6.49630E+004	3.57220E+002	1.86431E+002	4.97466E-003	4.97466E-003	1.17875E+006	2.27000E+002	1.67000E+002	0.00000E+000	1.65876E+002	1.62913E+002	2.02083E+002	1.00000E+002	8.78495E-001	6.11497E-002	0.00000E+000	4.70844E+002	7.68575E+000	4.31215E-001	1.03454E+002	2.42838E+002	2.36654E+002	4.91087E+002	2.61251E-001	8.46142E-001	1.28475E-001	1.79598E+002	8.10924E+001	1.55390E-001	1.99841E+002	6.29046E+001
1.86891E+002	5.58018E+002	3.57251E+002	1.86417E+002	1.52887E+000	1.05516E+000	5.52900E+003	6.06639E+002	1.00000E+000	2.44100E+003	1.00000E+001	2.42670E+005	1.61321E+000	2.36224E+001	2.05612E-002	1.41904E-002	8.42925E-002	4.15915E-002	6.49630E+004	3.57220E+002	1.86432E+002	4.97466E-003	4.97466E-003	1.17875E+006	2.27000E+002	1.68000E+002	0.00000E+000	9.81547E+001	2.48354E+002	2.62787E+002	1.00000E+002	1.03227E+000	4.07180E-002	0.00000E+000	4.87387E+002	3.59811E+000	8.97044E-001	1.03454E+002	2.42838E+002	2.36654E+002	4.91144E+002	2.61251E-001	8.46142E-001	1.83322E-001	1.96142E+002	1.58739E+001	1.55390E-001	1.99899E+002	6.29634E+001
1.80156E+002	5.63027E+002	3.57192E+002	1.86459E+002	1.49838E+000	1.09409E+000	5.67700E+003	5.89438E+002	1.00000E+000	2.44200E+003	1.20000E+001	2.42756E+005	1.63936E+000	2.37282E+001	1.98866E-002	1.45209E-002	8.36166E-002	4.57948E-002	6.49630E+004	3.57220E+002	1.86432E+002	4.97466E-003	4.97466E-003	1.17875E+006	2.27000E+002	1.69000E+002	0.00000E+000	1.00205E+002	2.40341E+002	2.69448E+002	1.00000E+002	1.03448E+000	4.03735E-002	0.00000E+000	4.84802E+002	3.58210E+000	8.89231E-001	1.03454E+002	2.42838E+002	2.36654E+002	4.91253E+002	2.61251E-001	8.46142E-001	1.55945E-001	1.93557E+002	5.57887E+001	1.55390E-001	2.00007E+002	6.30647E+001
1.90305E+002	6.09107E+002	3.57309E+002	1.86404E+002	1.43623E+000	9.86943E-001	5.34800E+003	7.65370E+002	1.00000E+000	2.44300E+003	6.00000E+000	2.42830E+005	1.41748E+000	2.46801E+001	1.96394E-002	1.34957E-002	6.81303E-002	3.38213E-002	6.49630E+004	3.57220E+002	1.86432E+002	4.97466E-003	4.97466E-003	1.17875E+006	2.27000E+002	1.70000E+002	0.00000E+000	1.06787E+002	2.52379E+002	2.95881E+002	1.00000E+002	1.11246E+000	3.09845E-002	0.00000E+000	4.82889E+002	3.65888E+000	8.96949E-001	1.03454E+002	2.42838E+002	2.36654E+002	4.91341E+002	2.61251E-001	8.46142E-001	1.85413E-001	1.91644E+002	7.97917E+000	1.55390E-001	2.00096E+002	6.31660E+001
1.86866E+002	4.70265E+002	3.57251E+002	1.86399E+002	1.42313E+000	1.08985E+000	4.51500E+003	4.91198E+002	1.00000E+000	2.44400E+003	3.10000E+001	2.42930E+005	1.55100E+000	2.16856E+001	2.11795E-002	1.62196E-002	7.43266E-002	4.49657E-002	6.49630E+004	3.57220E+002	1.86431E+002	4.97466E-003	4.97466E-003	1.17875E+006	2.27000E+002	1.71000E+002	0.00000E+000	8.19301E+001	1.79653E+002	2.45959E+002	1.00000E+002	8.65761E-001	5.93987E-002	0.00000E+000	4.76287E+002	3.85196E+000	9.27259E-001	1.03454E+002	2.42838E+002	2.36654E+002	4.91397E+002	2.61251E-001	8.46142E-001	1.32623E-001	1.85042E+002	8.08061E+001	1.55390E-001	2.00151E+002	6.32169E+001
1.83402E+002	5.41478E+002	3.57295E+002	1.86408E+002	1.41731E+000	1.13327E+000	5.38600E+003	7.20632E+002	1.00000E+000	2.44500E+003	1.40000E+001	2.43002E+005	1.60620E+000	2.32697E+001	1.93122E-002	1.54419E-002	6.58796E-002	4.32418E-002	6.49630E+004	3.57220E+002	1.86432E+002	4.97466E-003	4.97466E-003	1.17875E+006	2.27000E+002	1.72000E+002	0.00000E+000	8.83628E+001	2.28385E+002	2.58372E+002	1.00000E+002	9.77426E-001	4.10155E-002	0.00000E+000	4.84797E+002	3.54098E+000	9.23537E-001	1.03454E+002	2.42838E+002	2.36654E+002	4.91468E+002	2.61251E-001	8.46142E-001	1.11363E-001	1.93552E+002	1.18051E+002	1.55390E-001	2.00222E+002	6.32913E+001
1.76077E+002	5.12123E+002	3.57297E+002	1.86366E+002	1.43497E+000	1.09631E+000	4.98600E+003	3.43665E+002	1.00000E+000	2.44600E+003	1.90000E+001	2.43091E+005	1.57317E+000	2.26301E+001	2.03220E-002	1.55259E-002	6.28839E-002	3.82016E-002	6.49630E+004	3.57220E+002	1.86433E+002	4.97466E-003	4.97466E-003	1.17875E+006	2.27000E+002	1.73000E+002	0.00000E+000	1.10971E+002	2.26521E+002	2.30776E+002	1.00000E+002	9.55996E-001	2.37396E-002	0.00000E+000	4.89276E+002	4.31860E+000	7.87032E-001	1.03454E+002	2.42838E+002	2.36654E+002	4.91545E+002	2.61251E-001	8.46142E-001	1.33790E-001	1.98031E+002	9.21752E+001	1.55390E-001	2.00299E+002	6.33708E+001
1.74599E+002	4.38990E+002	3.57201E+002	1.86394E+002	1.45894E+000	1.17246E+000	4.62800E+003	4.48970E+002	1.00000E+000	2.44700E+003	3.70000E+001	2.43187E+005	1.71055E+000	2.09521E+001	2.14457E-002	1.72346E-002	8.36344E-002	5.50830E-002	6.49630E+004	3.57219E+002	1.86433E+002	4.97466E-003	4.97466E-003	1.17875E+006	2.27000E+002	1.74000E+002	0.00000E+000	7.43793E+001	1.66563E+002	2.12765E+002	1.00000E+002	7.72163E-001	5.49176E-002	0.00000E+000	4.79392E+002	3.89450E+000	9.05863E-001	1.03454E+002	2.42838E+002	2.36654E+002	4.91657E+002	2.61251E-001	8.46142E-001	1.08869E-001	1.88146E+002	1.15908E+002	1.55390E-001	2.00412E+002	6.34732E+001
1.69810E+002	4.49698E+002	3.57228E+002	1.86407E+002	1.49133E+000	1.11131E+000	4.58800E+003	3.19290E+002	1.00000E+000	2.44800E+003	3.50000E+001	2.43273E+005	1.65733E+000	2.12061E+001	2.20172E-002	1.64068E-002	7.25520E-002	4.19093E-002	6.49630E+004	3.57219E+002	1.86433E+002	4.97466E-003	4.97466E-003	1.17875E+006	2.27000E+002	1.75000E+002	0.00000E+000	5.97328E+001	1.85365E+002	2.15178E+002	1.00000E+002	7.86137E-001	3.52193E-002	0.00000E+000	4.84349E+002	3.54110E+000	1.00060E+000	1.03454E+002	2.42838E+002	2.36654E+002	4.91717E+002	2.61251E-001	8.46142E-001	1.46014E-001	1.93103E+002	6.98952E+001	1.55390E-001	2.00471E+002	6.35346E+001
1.78846E+002	4.10160E+002	3.57225E+002	1.86396E+002	1.52197E+000	1.05431E+000	4.04300E+003	5.04869E+002	1.00000E+000	2.44900E+003	5.10000E+001	2.43368E+005	1.60462E+000	2.02524E+001	2.39361E-002	1.65812E-002	9.24376E-002	4.61285E-002	6.49630E+004	3.57219E+002	1.86433E+002	4.97466E-003	4.97466E-003	1.17875E+006	2.27000E+002	1.76000E+002	0.00000E+000	6.56175E+001	1.66268E+002	1.91918E+002	1.00000E+002	7.20502E-001	5.47286E-002	0.00000E+000	4.84253E+002	4.09670E+000	9.21351E-001	1.03454E+002	2.42838E+002	2.36654E+002	4.91837E+002	2.61251E-001	8.46142E-001	1.81527E-001	1.93007E+002	1.56415E+001	1.55390E-001	2.00591E+002	6.36550E+001
1.88482E+002	5.38103E+002	3.57225E+002	1.86464E+002	1.46877E+000	1.08682E+000	5.29900E+003	6.28681E+002	1.00000E+000	2.45000E+003	1.40000E+001	2.43428E+005	1.59629E+000	2.31970E+001	2.01770E-002	1.49300E-002	8.16691E-002	4.59563E-002	6.49630E+004	3.57218E+002	1.86434E+002	4.97466E-003	4.97466E-003	1.17875E+006	2.27000E+002	1.77000E+002	0.00000E+000	8.86027E+001	2.11777E+002	2.63525E+002	1.00000E+002	9.60227E-001	4.65553E-002	0.00000E+000	4.81019E+002	3.57211E+000	9.22973E-001	1.03454E+002	2.42838E+002	2.36654E+002	4.91949E+002	2.61251E-001	8.46142E-001	1.49455E-001	1.89774E+002	6.15679E+001	1.55390E-001	2.00703E+002	6.37635E+001
1.82485E+002	5.54655E+002	3.57247E+002	1.86386E+002	1.46975E+000	1.10143E+000	5.53900E+003	5.27934E+002	1.00000E+000	2.45100E+003	1.50000E+001	2.43519E+005	1.61883E+000	2.35511E+001	1.97482E-002	1.47993E-002	7.02253E-002	4.07728E-002	6.49630E+004	3.57218E+002	1.86433E+002	4.97466E-003	4.97466E-003	1.17875E+006	2.27000E+002	1.78000E+002	0.00000E+000	1.14974E+002	2.09208E+002	2.84058E+002	1.00000E+002	1.03205E+000	3.58371E-002	0.00000E+000	4.76151E+002	3.83890E+000	8.40019E-001	1.03454E+002	2.42838E+002	2.36654E+002	4.92044E+002	2.61251E-001	8.46142E-001	1.43247E-001	1.84905E+002	6.56796E+001	1.55390E-001	2.00798E+002	6.38640E+001
1.78648E+002	5.42922E+002	3.57186E+002	1.86419E+002	1.51412E+000	1.06817E+000	5.39400E+003	4.71648E+002	1.00000E+000	2.45200E+003	1.60000E+001	2.43607E+005	1.61734E+000	2.33007E+001	2.06161E-002	1.45441E-002	8.12122E-002	4.18604E-002	6.49630E+004	3.57218E+002	1.86433E+002	4.97466E-003	4.97466E-003	1.17875E+006	2.27000E+002	1.79000E+002	0.00000E+000	1.16272E+002	2.31048E+002	2.55446E+002	1.00000E+002	1.01663E+000	3.39404E-002	0.00000E+000	4.85776E+002	4.10067E+000	7.96895E-001	1.03454E+002	2.42838E+002	2.36654E+002	4.92109E+002	2.61251E-001	8.46142E-001	1.72696E-001	1.94530E+002	3.11954E+001	1.55390E-001	2.00863E+002	6.39225E+001
1.91030E+002	6.28560E+002	3.57235E+002	1.86373E+002	1.45387E+000	1.03867E+000	5.86500E+003	7.82613E+002	1.00000E+000	2.45300E+003	9.00000E+000	2.43691E+005	1.51008E+000	2.50711E+001	1.89841E-002	1.35626E-002	8.43885E-002	4.42297E-002	6.49630E+004	3.57218E+002	1.86431E+002	4.97466E-003	4.97466E-003	1.17875E+006	2.27000E+002	1.80000E+002	0.00000E+000	1.16825E+002	2.53643E+002	3.06299E+002	1.00000E+002	1.14827E+000	4.70904E-002	0.00000E+000	4.82162E+002	3.60171E+000	8.70099E-001	1.03454E+002	2.42838E+002	2.36654E+002	4.92194E+002	2.61251E-001	8.46142E-001	1.66577E-001	1.90916E+002	3.70834E+001	1.55390E-001	2.00948E+002	6.40137E+001
1.71874E+002	5.95069E+002	3.57265E+002	1.86476E+002	1.56594E+000	1.12852E+000	6.43400E+003	4.88900E+002	1.00000E+000	2.45400E+003	1.00000E+001	2.43789E+005	1.76719E+000	2.43940E+001	1.95225E-002	1.40691E-002	8.17291E-002	4.36682E-002	6.49630E+004	3.57218E+002	1.86431E+002	4.97466E-003	4.97466E-003	1.17875E+006	2.27000E+002	1.81000E+002	0.00000E+000	1.03792E+002	2.53224E+002	2.78029E+002	1.00000E+002	1.07652E+000	2.19541E-002	0.00000E+000	4.86775E+002	3.35923E+000	8.90698E-001	1.03454E+002	2.42838E+002	2.36654E+002	4.92257E+002	2.61251E-001	8.46142E-001	1.62342E-001	1.95530E+002	4.81596E+001	1.55390E-001	2.01012E+002	6.40746E+001
[truncated: 1,975 more rows]
