# Supplementary material for: Super-resolution visualization of chromatin loop folding in human lymphoblastoid cells using interferometric photoactivated localization microscopy
Source: Sci Rep. 2022 May 20;12:8582. doi: 10.1038/s41598-022-12568-9 (PMC9122977; doi:10.1038/s41598-022-12568-9)
Supplement: Supplementary file 2 — Supplementary Information 2. [file 41598_2022_12568_MOESM2_ESM.zip › ChromoLooping-main/data/ascii_files/Run1-647_c123_sum_X5_proc_JSA_IDL_ASCII_image10.txt]

Offset	Amplitude	X Position	Y Position	X Peak Width	Y Peak Width	6 N Photons	ChiSquared	FitOK	Frame Number	Peak Index of Frame	Peak Global Index	12 X PkW * Y PkW	Sigma Amplitude	Sigma X Pos rtNph	Sigma Y Pos rtNph	Sigma X Pos Full	Sigma Y Pos Full	18 Grouped Index	Group X Position	Group Y Position	Group Sigma X Pos	Group Sigma Y Pos	Group N Photons	24 Group Size	Frame Index in Grp	Label Set	Amplitude L1	Amplitude L2	Amplitude L3	30 FitOK Labels	Zeta0	Sigma Amp L2	Sigma Amp L3	Unwrapped Z	Sigma Z	36 Coherence	Group A1	Group A2	Group A3	Unwrapped Group Z	Group Sigma Z	42 Group Coherence	XY Ellipticity	Z Position	Unwrapped Z Error	XY Group Ellipticity	Group Z Position	Unwrapped Group Z Error
1.41699E+002	3.40561E+002	2.54691E+002	2.15380E+002	1.80656E+000	1.23680E+000	4.51900E+003	5.11453E+002	1.00000E+000	4.13000E+002	6.70000E+001	1.07892E+005	2.23435E+000	1.84543E+001	2.68739E-002	1.83983E-002	1.49314E-001	7.13712E-002	2.32600E+004	2.54689E+002	2.15341E+002	1.76622E-002	1.76622E-002	3.85518E+005	9.10000E+001	4.30000E+001	0.00000E+000	8.85170E+001	8.93805E+001	1.90139E+002	1.00000E+002	3.78134E-001	9.58572E-002	0.00000E+000	1.77089E+002	3.76633E+000	9.47920E-001	8.07299E+001	9.01336E+001	1.62469E+002	1.76767E+002	4.61364E-001	8.37810E-001	1.87214E-001	1.77089E+002	-6.16212E+000	2.23972E-001	1.76767E+002	-6.12057E+001
1.60070E+002	3.34010E+002	2.54551E+002	2.15376E+002	1.59791E+000	1.14471E+000	3.73200E+003	8.98309E+002	1.00000E+000	4.36000E+002	5.50000E+001	1.13068E+005	1.82915E+000	1.82759E+001	2.61566E-002	1.87381E-002	1.38413E-001	7.23541E-002	2.32600E+004	2.54689E+002	2.15341E+002	1.76622E-002	1.76622E-002	3.85518E+005	9.10000E+001	6.60000E+001	0.00000E+000	8.60249E+001	9.16466E+001	1.77939E+002	1.00000E+002	3.62777E-001	1.85301E-001	0.00000E+000	1.78104E+002	4.42500E+000	8.87824E-001	8.07299E+001	9.01336E+001	1.62469E+002	1.77838E+002	4.61364E-001	8.37810E-001	1.65242E-001	1.78104E+002	2.61686E+001	2.23972E-001	1.77838E+002	-6.01672E+001
1.48114E+002	3.66526E+002	2.54760E+002	2.15197E+002	1.83013E+000	1.29269E+000	5.11100E+003	4.31231E+002	1.00000E+000	4.85000E+002	2.30000E+001	1.23938E+005	2.36580E+000	1.91449E+001	2.55994E-002	1.80818E-002	1.42444E-001	7.23064E-002	2.93400E+004	2.54771E+002	2.15294E+002	3.16186E-002	3.16186E-002	1.45549E+005	2.90000E+001	1.90000E+001	0.00000E+000	8.19364E+001	1.05778E+002	1.73208E+002	1.00000E+002	3.60854E-001	7.43172E-002	0.00000E+000	1.76618E+002	4.28070E+000	7.84230E-001	1.04742E+002	1.09930E+002	2.03648E+002	1.82542E+002	7.39736E-001	8.50413E-001	1.72101E-001	1.76618E+002	1.50267E+001	2.22639E-001	1.82542E+002	-5.33942E+001
2.06297E+002	3.83277E+002	2.53213E+002	2.13660E+002	1.22085E+000	1.11204E+000	3.25100E+003	6.29130E+002	1.00000E+000	4.12500E+003	3.80000E+001	7.60938E+005	1.35763E+000	1.95775E+001	2.14119E-002	1.95034E-002	6.94296E-002	5.82386E-002	1.97497E+005	2.53213E+002	2.13660E+002	6.94296E-002	5.82386E-002	3.25100E+003	1.00000E+000	1.00000E+000	0.00000E+000	1.08693E+002	2.72013E+002	5.57118E+001	3.00000E+002	3.65064E-001	1.23696E-001	0.00000E+000	5.52483E+001	4.82294E+000	8.72752E-001	1.08693E+002	2.72013E+002	5.57118E+001	5.52483E+001	4.82294E+000	8.72752E-001	4.66436E-002	5.52483E+001	5.99023E+001	4.66436E-002	5.52483E+001	5.99023E+001
1.42521E+002	1.09291E+002	2.54873E+002	2.19873E+002	1.15970E+000	1.06365E+000	8.43000E+002	1.94172E+002	1.00000E+000	4.73900E+003	1.15000E+002	8.53332E+005	1.23352E+000	1.04542E+001	3.99423E-002	3.66340E-002	1.13287E-001	9.65986E-002	2.20164E+005	2.54873E+002	2.19873E+002	1.13287E-001	9.65986E-002	8.43000E+002	1.00000E+000	1.00000E+000	0.00000E+000	4.93431E+001	6.68927E+001	1.16118E+001	3.00000E+002	1.16309E-001	3.03124E-001	0.00000E+000	1.47803E+001	1.06923E+001	7.73084E-001	4.93431E+001	6.68927E+001	1.16118E+001	1.47803E+001	1.06923E+001	7.73084E-001	4.32029E-002	1.47803E+001	2.47667E+001	4.32029E-002	1.47803E+001	2.47667E+001
1.48223E+002	1.72018E+002	2.54712E+002	2.19883E+002	1.03360E+000	8.89255E-001	9.92000E+002	1.98515E+002	1.00000E+000	4.74300E+003	7.90000E+001	8.53871E+005	9.19130E-001	1.31156E+001	3.28167E-002	2.82339E-002	8.53278E-002	6.51069E-002	2.20302E+005	2.54816E+002	2.19816E+002	3.23588E-002	3.23588E-002	2.12660E+004	1.40000E+001	1.00000E+000	0.00000E+000	4.36087E+001	1.17010E+002	3.91208E+001	3.00000E+002	1.69851E-001	1.56996E-001	0.00000E+000	6.62681E+001	1.19042E+001	6.40113E-001	5.92845E+001	1.19644E+002	1.84439E+001	4.11607E+001	1.87463E+000	8.77914E-001	7.50658E-002	6.62681E+001	3.55635E+001	8.79083E-002	4.11607E+001	-6.14670E+000
1.62958E+002	1.90851E+002	2.54712E+002	2.19885E+002	1.09526E+000	1.01694E+000	1.33300E+003	2.24828E+002	1.00000E+000	4.74400E+003	7.20000E+001	8.54020E+005	1.11382E+000	1.38149E+001	2.99987E-002	2.78536E-002	8.84786E-002	7.70937E-002	2.20302E+005	2.54816E+002	2.19816E+002	3.23588E-002	3.23588E-002	2.12660E+004	1.40000E+001	2.00000E+000	0.00000E+000	6.31700E+001	1.17907E+002	1.23113E+001	1.00000E+002	1.65582E-001	2.06800E-001	0.00000E+000	3.60043E+001	6.76399E+000	9.71836E-001	5.92845E+001	1.19644E+002	1.84439E+001	4.11548E+001	1.87463E+000	8.77914E-001	3.70796E-002	3.60043E+001	5.37023E+001	8.79083E-002	4.11548E+001	-6.15236E+000
1.56973E+002	1.52370E+002	2.54748E+002	2.19740E+002	1.13884E+000	1.11808E+000	1.21400E+003	3.95479E+002	1.00000E+000	4.74600E+003	8.00000E+001	8.54327E+005	1.27332E+000	1.23438E+001	3.26854E-002	3.20896E-002	1.10403E-001	1.06617E-001	2.20302E+005	2.54816E+002	2.19816E+002	3.23588E-002	3.23588E-002	2.12660E+004	1.40000E+001	3.00000E+000	0.00000E+000	4.68531E+001	1.08861E+002	1.24399E+001	0.00000E+000	1.39434E-001	3.66878E-001	0.00000E+000	4.70900E+001	6.46062E+000	1.06617E+000	5.92845E+001	1.19644E+002	1.84439E+001	4.11326E+001	1.87463E+000	8.77914E-001	9.19686E-003	4.70900E+001	9.99036E+001	8.79083E-002	4.11326E+001	-6.18014E+000
1.35588E+002	1.79195E+002	2.54908E+002	2.19854E+002	1.44267E+000	1.14932E+000	1.82900E+003	3.76591E+002	1.00000E+000	4.75000E+003	7.70000E+001	8.54906E+005	1.65809E+000	1.33864E+001	3.37333E-002	2.68741E-002	1.21283E-001	7.88790E-002	2.20302E+005	2.54816E+002	2.19816E+002	3.23588E-002	3.23588E-002	2.12660E+004	1.40000E+001	5.00000E+000	0.00000E+000	4.65240E+001	1.22577E+002	1.75465E+001	1.00000E+002	1.52981E-001	2.73080E-001	0.00000E+000	5.32465E+001	5.24035E+000	1.07089E+000	5.92845E+001	1.19644E+002	1.84439E+001	4.11008E+001	1.87463E+000	8.77914E-001	1.13174E-001	5.32465E+001	-2.71681E+001	8.79083E-002	4.11008E+001	-6.16468E+000
1.42758E+002	9.66519E+001	2.55085E+002	2.19761E+002	9.97235E-001	9.52676E-001	5.76000E+002	2.13935E+002	1.00000E+000	4.75100E+003	1.54000E+002	8.55093E+005	9.50042E-001	9.83117E+000	4.15515E-002	3.96948E-002	1.33379E-001	1.22408E-001	2.20302E+005	2.54816E+002	2.19816E+002	3.23588E-002	3.23588E-002	2.12660E+004	1.40000E+001	6.00000E+000	0.00000E+000	1.65578E+001	7.47219E+001	1.22690E+001	0.00000E+000	7.99430E-002	5.20135E-001	0.00000E+000	6.81165E+001	7.02183E+000	1.42413E+000	5.92845E+001	1.19644E+002	1.84439E+001	4.10921E+001	1.87463E+000	8.77914E-001	2.28519E-002	6.81165E+001	1.03833E+002	8.79083E-002	4.10921E+001	-6.14204E+000
1.57508E+002	2.65637E+002	2.54617E+002	2.19899E+002	1.37947E+000	1.14698E+000	2.60700E+003	3.76722E+002	1.00000E+000	4.75300E+003	5.00000E+001	8.55317E+005	1.58222E+000	1.62984E+001	2.70173E-002	2.24639E-002	9.20840E-002	6.50190E-002	2.20302E+005	2.54816E+002	2.19816E+002	3.23588E-002	3.23588E-002	2.12660E+004	1.40000E+001	8.00000E+000	0.00000E+000	9.55094E+001	1.60966E+002	2.63709E+001	3.00000E+002	2.48499E-001	1.20711E-001	0.00000E+000	2.99285E+001	5.92557E+000	7.93251E-001	5.92845E+001	1.19644E+002	1.84439E+001	4.10776E+001	1.87463E+000	8.77914E-001	9.20215E-002	2.99285E+001	-2.27491E+001	8.79083E-002	4.10776E+001	-6.24987E+000
1.53615E+002	1.47771E+002	2.54772E+002	2.19702E+002	1.37224E+000	1.23624E+000	1.55200E+003	3.71413E+002	1.00000E+000	4.75400E+003	8.20000E+001	8.55487E+005	1.69641E+000	1.21561E+001	3.48324E-002	3.13802E-002	1.17983E-001	9.68401E-002	2.20302E+005	2.54816E+002	2.19816E+002	3.23588E-002	3.23588E-002	2.12660E+004	1.40000E+001	9.00000E+000	0.00000E+000	4.66764E+001	9.42020E+001	1.44383E+001	1.00000E+002	1.32562E-001	3.19988E-001	0.00000E+000	4.10594E+001	6.92140E+000	8.80180E-001	5.92845E+001	1.19644E+002	1.84439E+001	4.10713E+001	1.87463E+000	8.77914E-001	5.21374E-002	4.10594E+001	3.96703E+001	8.79083E-002	4.10713E+001	-6.23980E+000
1.38997E+002	1.69655E+002	2.54834E+002	2.19739E+002	1.48281E+000	1.19035E+000	1.84000E+003	2.57203E+002	1.00000E+000	4.75500E+003	7.70000E+001	8.55623E+005	1.76507E+000	1.30252E+001	3.45682E-002	2.77502E-002	1.22911E-001	8.11194E-002	2.20302E+005	2.54816E+002	2.19816E+002	3.23588E-002	3.23588E-002	2.12660E+004	1.40000E+001	1.00000E+001	0.00000E+000	5.81393E+001	1.00249E+002	1.98181E+001	1.00000E+002	1.56819E-001	2.22298E-001	0.00000E+000	3.14861E+001	7.75620E+000	7.21362E-001	5.92845E+001	1.19644E+002	1.84439E+001	4.10640E+001	1.87463E+000	8.77914E-001	1.09406E-001	3.14861E+001	-4.39669E+001	8.79083E-002	4.10640E+001	-6.22928E+000
1.57936E+002	2.72546E+002	2.54886E+002	2.19854E+002	1.32371E+000	1.06552E+000	2.38900E+003	3.70558E+002	1.00000E+000	4.75700E+003	5.10000E+001	8.55895E+005	1.41044E+000	1.65090E+001	2.70823E-002	2.17998E-002	9.54577E-002	6.33679E-002	2.20302E+005	2.54816E+002	2.19816E+002	3.23588E-002	3.23588E-002	2.12660E+004	1.40000E+001	1.20000E+001	0.00000E+000	6.76045E+001	1.90026E+002	2.13027E+001	1.00000E+002	2.24843E-001	1.43576E-001	0.00000E+000	5.41720E+001	4.05200E+000	1.21181E+000	5.92845E+001	1.19644E+002	1.84439E+001	4.10505E+001	1.87463E+000	8.77914E-001	1.08066E-001	5.41720E+001	-1.94874E+001	8.79083E-002	4.10505E+001	-6.21988E+000
1.38766E+002	1.14277E+002	2.54800E+002	2.19765E+002	1.28565E+000	1.30015E+000	1.18400E+003	3.09299E+002	1.00000E+000	4.75800E+003	1.05000E+002	8.56082E+005	1.67154E+000	1.06900E+001	3.73633E-002	3.77850E-002	1.26146E-001	1.28868E-001	2.20302E+005	2.54816E+002	2.19816E+002	3.23588E-002	3.23588E-002	2.12660E+004	1.40000E+001	1.30000E+001	0.00000E+000	4.40302E+001	6.46093E+001	1.19604E+001	3.00000E+002	1.08536E-001	4.91742E-001	0.00000E+000	1.98727E+001	9.43648E+000	7.39138E-001	5.92845E+001	1.19644E+002	1.84439E+001	4.10505E+001	1.87463E+000	8.77914E-001	-5.61083E-003	1.98727E+001	9.13053E+001	8.79083E-002	4.10505E+001	-6.24804E+000
1.47204E+002	2.51512E+002	2.54922E+002	2.19802E+002	1.26784E+000	1.07946E+000	2.14400E+003	4.13415E+002	1.00000E+000	4.75900E+003	5.30000E+001	8.56185E+005	1.36858E+000	1.58591E+001	2.73812E-002	2.33128E-002	8.73822E-002	6.46739E-002	2.20302E+005	2.54816E+002	2.19816E+002	3.23588E-002	3.23588E-002	2.12660E+004	1.40000E+001	1.40000E+001	0.00000E+000	8.93640E+001	1.44368E+002	2.18275E+001	1.00000E+002	2.25574E-001	1.33375E-001	0.00000E+000	2.70866E+001	6.35916E+000	8.15077E-001	5.92845E+001	1.19644E+002	1.84439E+001	4.10440E+001	1.87463E+000	8.77914E-001	8.02556E-002	2.70866E+001	-1.02699E+001	8.79083E-002	4.10440E+001	-6.22350E+000
1.45311E+002	1.48000E+002	2.54882E+002	2.19837E+002	1.11215E+000	1.13496E+000	1.16800E+003	1.68995E+002	1.00000E+000	4.76400E+003	9.10000E+001	8.56928E+005	1.26225E+000	1.21655E+001	3.25418E-002	3.32094E-002	7.37881E-002	7.65013E-002	2.21040E+005	2.54857E+002	2.19868E+002	2.91400E-002	2.91400E-002	2.04100E+004	1.20000E+001	1.00000E+000	0.00000E+000	4.77732E+001	8.67015E+001	1.57355E+001	1.00000E+002	1.30866E-001	1.48043E-001	0.00000E+000	3.49116E+001	9.11381E+000	7.70530E-001	6.31005E+001	1.29455E+002	2.22404E+001	4.23807E+001	1.99634E+000	8.41501E-001	-1.01535E-002	3.49116E+001	1.12078E+002	9.57828E-002	4.23807E+001	-1.51496E+001
1.51500E+002	1.87748E+002	2.54857E+002	2.19832E+002	1.24237E+000	1.07825E+000	1.56900E+003	3.54142E+002	1.00000E+000	4.76700E+003	7.20000E+001	8.57339E+005	1.33958E+000	1.37021E+001	3.13646E-002	2.72211E-002	8.95479E-002	6.89881E-002	2.21040E+005	2.54857E+002	2.19868E+002	2.91400E-002	2.91400E-002	2.04100E+004	1.20000E+001	2.00000E+000	0.00000E+000	6.11817E+001	1.17624E+002	1.78769E+001	1.00000E+002	1.69054E-001	1.83313E-001	0.00000E+000	3.81541E+001	7.02975E+000	8.61906E-001	6.31005E+001	1.29455E+002	2.22404E+001	4.23636E+001	1.99634E+000	8.41501E-001	7.07254E-002	3.81541E+001	1.30570E+001	9.57828E-002	4.23636E+001	-1.51728E+001
1.41429E+002	2.08219E+002	2.54929E+002	2.19980E+002	1.30375E+000	1.15493E+000	1.94400E+003	2.53269E+002	1.00000E+000	4.76900E+003	7.20000E+001	8.57636E+005	1.50575E+000	1.44298E+001	2.95697E-002	2.61944E-002	8.60652E-002	6.87632E-002	2.21040E+005	2.54857E+002	2.19868E+002	2.91400E-002	2.91400E-002	2.04100E+004	1.20000E+001	3.00000E+000	0.00000E+000	6.43160E+001	1.24874E+002	3.01510E+001	1.00000E+002	1.91068E-001	1.13393E-001	0.00000E+000	4.06032E+001	8.28368E+000	6.57113E-001	6.31005E+001	1.29455E+002	2.22404E+001	4.23568E+001	1.99634E+000	8.41501E-001	6.05284E-002	4.06032E+001	2.85884E+001	9.57828E-002	4.23568E+001	-1.51492E+001
1.49692E+002	1.96628E+002	2.54873E+002	2.19781E+002	1.35288E+000	1.14911E+000	1.89500E+003	2.08583E+002	1.00000E+000	4.77300E+003	7.10000E+001	8.58242E+005	1.55460E+000	1.40224E+001	3.10781E-002	2.63971E-002	9.02198E-002	6.67500E-002	2.21040E+005	2.54857E+002	2.19868E+002	2.91400E-002	2.91400E-002	2.04100E+004	1.20000E+001	5.00000E+000	0.00000E+000	6.74211E+001	1.22712E+002	1.23142E+001	1.00000E+002	1.73915E-001	1.19461E-001	0.00000E+000	3.43919E+001	5.67124E+000	9.72140E-001	6.31005E+001	1.29455E+002	2.22404E+001	4.23461E+001	1.99634E+000	8.41501E-001	8.14437E-002	3.43919E+001	-4.51281E+000	9.57828E-002	4.23461E+001	-1.51918E+001
1.47280E+002	1.99184E+002	2.54647E+002	2.20008E+002	1.20200E+000	1.11901E+000	1.67300E+003	3.03894E+002	1.00000E+000	4.77400E+003	7.40000E+001	8.58403E+005	1.34506E+000	1.41133E+001	2.93871E-002	2.73582E-002	9.16061E-002	8.01093E-002	2.21040E+005	2.54857E+002	2.19868E+002	2.91400E-002	2.91400E-002	2.04100E+004	1.20000E+001	6.00000E+000	0.00000E+000	5.55139E+001	1.27902E+002	3.07189E+001	1.00000E+002	1.82299E-001	2.26486E-001	0.00000E+000	5.15284E+001	7.93531E+000	7.39434E-001	6.31005E+001	1.29455E+002	2.22404E+001	4.23443E+001	1.99634E+000	8.41501E-001	3.57551E-002	5.15284E+001	7.08969E+001	9.57828E-002	4.23443E+001	-1.52232E+001
1.49025E+002	2.72801E+002	2.54879E+002	2.19910E+002	1.39971E+000	1.02159E+000	2.41500E+003	2.82890E+002	1.00000E+000	4.77500E+003	5.90000E+001	8.58543E+005	1.42993E+000	1.65167E+001	2.84826E-002	2.07882E-002	8.56141E-002	4.80563E-002	2.21040E+005	2.54857E+002	2.19868E+002	2.91400E-002	2.91400E-002	2.04100E+004	1.20000E+001	7.00000E+000	0.00000E+000	7.84037E+001	1.75459E+002	2.34289E+001	1.00000E+002	2.32172E-001	8.55401E-002	0.00000E+000	4.58121E+001	4.94132E+000	9.88348E-001	6.31005E+001	1.29455E+002	2.22404E+001	4.23407E+001	1.99634E+000	8.41501E-001	1.56167E-001	4.58121E+001	-9.29285E+001	9.57828E-002	4.23407E+001	-1.51835E+001
1.53475E+002	2.31858E+002	2.54891E+002	2.19809E+002	1.25207E+000	1.10409E+000	1.99800E+003	2.31004E+002	1.00000E+000	4.77600E+003	6.40000E+001	8.58692E+005	1.38240E+000	1.52269E+001	2.80112E-002	2.47005E-002	6.68086E-002	5.34157E-002	2.21040E+005	2.54857E+002	2.19868E+002	2.91400E-002	2.91400E-002	2.04100E+004	1.20000E+001	8.00000E+000	0.00000E+000	6.99330E+001	1.55540E+002	1.86967E+001	1.00000E+002	2.04062E-001	8.16316E-002	0.00000E+000	4.51368E+001	5.25673E+000	1.02141E+000	6.31005E+001	1.29455E+002	2.22404E+001	4.23436E+001	1.99634E+000	8.41501E-001	6.28072E-002	4.51368E+001	3.01867E+001	9.57828E-002	4.23436E+001	-1.51874E+001
1.50136E+002	2.80704E+002	2.54845E+002	2.19830E+002	1.35928E+000	1.11024E+000	2.62800E+003	2.83196E+002	1.00000E+000	4.77700E+003	5.30000E+001	8.58830E+005	1.50912E+000	1.67542E+001	2.65152E-002	2.16572E-002	7.98664E-002	5.49077E-002	2.21040E+005	2.54857E+002	2.19868E+002	2.91400E-002	2.91400E-002	2.04100E+004	1.20000E+001	9.00000E+000	0.00000E+000	8.09489E+001	1.78961E+002	2.68717E+001	1.00000E+002	2.41361E-001	8.62000E-002	0.00000E+000	4.57319E+001	4.99936E+000	9.36448E-001	6.31005E+001	1.29455E+002	2.22404E+001	4.23409E+001	1.99634E+000	8.41501E-001	1.00846E-001	4.57319E+001	-1.84363E+001	9.57828E-002	4.23409E+001	-1.51984E+001
1.40653E+002	1.21409E+002	2.54678E+002	2.19715E+002	1.36854E+000	1.13920E+000	1.17500E+003	2.40760E+002	1.00000E+000	4.77900E+003	1.06000E+002	8.59174E+005	1.55904E+000	1.10186E+001	3.99244E-002	3.32339E-002	1.46653E-001	1.03507E-001	2.21040E+005	2.54857E+002	2.19868E+002	2.91400E-002	2.91400E-002	2.04100E+004	1.20000E+001	1.00000E+001	0.00000E+000	4.93403E+001	7.39417E+001	1.80287E+001	0.00000E+000	1.27694E-001	4.29500E-001	0.00000E+000	1.99810E+001	1.12620E+001	6.21695E-001	6.31005E+001	1.29455E+002	2.22404E+001	4.23392E+001	1.99634E+000	8.41501E-001	9.14514E-002	1.99810E+001	-3.19576E+001	9.57828E-002	4.23392E+001	-1.52492E+001
1.39816E+002	1.46786E+002	2.54858E+002	2.19863E+002	1.31019E+000	1.02794E+000	1.23000E+003	2.58147E+002	1.00000E+000	4.78100E+003	9.80000E+001	8.59480E+005	1.34680E+000	1.21155E+001	3.73579E-002	2.93100E-002	1.17283E-001	7.47876E-002	2.21040E+005	2.54857E+002	2.19868E+002	2.91400E-002	2.91400E-002	2.04100E+004	1.20000E+001	1.10000E+001	0.00000E+000	4.54439E+001	8.77329E+001	2.01568E+001	1.00000E+002	1.33427E-001	2.13965E-001	0.00000E+000	3.99027E+001	1.00517E+001	6.80799E-001	6.31005E+001	1.29455E+002	2.22404E+001	4.23434E+001	1.99634E+000	8.41501E-001	1.20716E-001	3.99027E+001	-5.05634E+001	9.57828E-002	4.23434E+001	-1.51899E+001
1.36432E+002	1.76727E+002	2.55047E+002	2.19892E+002	1.65625E+000	1.12759E+000	1.98900E+003	3.31115E+002	1.00000E+000	4.78200E+003	7.90000E+001	8.59635E+005	1.86756E+000	1.32939E+001	3.71371E-002	2.52832E-002	1.32364E-001	6.43970E-002	2.21040E+005	2.54857E+002	2.19868E+002	2.91400E-002	2.91400E-002	2.04100E+004	1.20000E+001	1.20000E+001	0.00000E+000	5.10251E+001	1.09762E+002	2.51595E+001	1.00000E+002	1.59427E-001	1.44178E-001	0.00000E+000	4.69992E+001	7.39276E+000	7.27926E-001	6.31005E+001	1.29455E+002	2.22404E+001	4.23441E+001	1.99634E+000	8.41501E-001	1.89904E-001	4.69992E+001	-1.39644E+002	9.57828E-002	4.23441E+001	-1.51434E+001
1.43897E+002	1.98099E+002	2.54847E+002	2.20006E+002	1.39548E+000	1.03468E+000	1.77100E+003	3.18847E+002	1.00000E+000	4.78600E+003	7.30000E+001	8.60240E+005	1.44387E+000	1.40748E+001	3.31599E-002	2.45866E-002	1.20412E-001	6.85011E-002	2.21876E+005	2.54959E+002	2.19877E+002	3.12960E-002	3.12960E-002	2.45230E+004	1.40000E+001	1.00000E+000	0.00000E+000	5.50534E+001	1.31767E+002	1.48316E+001	1.00000E+002	1.66407E-001	1.45578E-001	0.00000E+000	4.81606E+001	5.22633E+000	1.09120E+000	6.55696E+001	1.38238E+002	2.18864E+001	4.35086E+001	1.72387E+000	8.89038E-001	1.48465E-001	4.81606E+001	-7.99212E+001	8.75942E-002	4.35086E+001	-3.34846E+000
1.44113E+002	2.00136E+002	2.54824E+002	2.19890E+002	1.18801E+000	1.21950E+000	1.80700E+003	3.06253E+002	1.00000E+000	4.78700E+003	7.10000E+001	8.60400E+005	1.44878E+000	1.41469E+001	2.79475E-002	2.86882E-002	7.80963E-002	8.19855E-002	2.21876E+005	2.54959E+002	2.19877E+002	3.12960E-002	3.12960E-002	2.45230E+004	1.40000E+001	2.00000E+000	0.00000E+000	6.67657E+001	1.20469E+002	2.82979E+001	1.00000E+002	1.89471E-001	1.82799E-001	0.00000E+000	3.50236E+001	8.68751E+000	6.49885E-001	6.55696E+001	1.38238E+002	2.18864E+001	4.35108E+001	1.72387E+000	8.89038E-001	-1.30782E-002	3.50236E+001	1.15859E+002	8.75942E-002	4.35108E+001	-3.36245E+000
1.45612E+002	1.18614E+002	2.54904E+002	2.19763E+002	1.13484E+000	1.09834E+000	9.25000E+002	3.88150E+002	1.00000E+000	4.78800E+003	1.05000E+002	8.60578E+005	1.24644E+000	1.08910E+001	3.73133E-002	3.61132E-002	1.33443E-001	1.25384E-001	2.21876E+005	2.54959E+002	2.19877E+002	3.12960E-002	3.12960E-002	2.45230E+004	1.40000E+001	3.00000E+000	0.00000E+000	3.20712E+001	8.05825E+001	7.69227E+000	3.00000E+002	9.81991E-002	5.11604E-001	0.00000E+000	4.95376E+001	6.70281E+000	1.17729E+000	6.55696E+001	1.38238E+002	2.18864E+001	4.35217E+001	1.72387E+000	8.89038E-001	1.63447E-002	4.95376E+001	9.34024E+001	8.75942E-002	4.35217E+001	-3.34542E+000
1.42378E+002	2.00198E+002	2.54967E+002	2.19828E+002	1.20184E+000	1.18916E+000	1.78200E+003	2.27819E+002	1.00000E+000	4.78900E+003	7.00000E+001	8.60703E+005	1.42917E+000	1.41491E+001	2.84703E-002	2.81699E-002	6.88696E-002	6.75640E-002	2.21876E+005	2.54959E+002	2.19877E+002	3.12960E-002	3.12960E-002	2.45230E+004	1.40000E+001	4.00000E+000	0.00000E+000	8.23673E+001	1.11923E+002	1.71297E+001	1.00000E+002	1.91807E-001	1.01826E-001	0.00000E+000	1.53602E+001	6.99326E+000	8.12976E-001	6.55696E+001	1.38238E+002	2.18864E+001	4.35278E+001	1.72387E+000	8.89038E-001	5.30415E-003	1.53602E+001	7.31236E+001	8.75942E-002	4.35278E+001	-3.31876E+000
1.45284E+002	1.92804E+002	2.54793E+002	2.19980E+002	1.31802E+000	1.09748E+000	1.73400E+003	3.22463E+002	1.00000E+000	4.79100E+003	7.20000E+001	8.61017E+005	1.44650E+000	1.38854E+001	3.16517E-002	2.63555E-002	9.77116E-002	6.95129E-002	2.21876E+005	2.54959E+002	2.19877E+002	3.12960E-002	3.12960E-002	2.45230E+004	1.40000E+001	5.00000E+000	0.00000E+000	5.71994E+001	1.30107E+002	2.03036E+001	0.00000E+000	1.74218E-001	1.62691E-001	0.00000E+000	4.73675E+001	6.14644E+000	9.37698E-001	6.55696E+001	1.38238E+002	2.18864E+001	4.35376E+001	1.72387E+000	8.89038E-001	9.13034E-002	4.73675E+001	-4.32677E+000	8.75942E-002	4.35376E+001	-3.33404E+000
1.35519E+002	1.90103E+002	2.54966E+002	2.19928E+002	1.34959E+000	1.07014E+000	1.70100E+003	2.35922E+002	1.00000E+000	4.79200E+003	7.90000E+001	8.61183E+005	1.44425E+000	1.37878E+001	3.27227E-002	2.59471E-002	9.99289E-002	6.50566E-002	2.21876E+005	2.54959E+002	2.19877E+002	3.12960E-002	3.12960E-002	2.45230E+004	1.40000E+001	6.00000E+000	0.00000E+000	6.48484E+001	9.99860E+001	2.56522E+001	1.00000E+002	1.71698E-001	1.61870E-001	0.00000E+000	2.20638E+001	9.79199E+000	5.94276E-001	6.55696E+001	1.38238E+002	2.18864E+001	4.35471E+001	1.72387E+000	8.89038E-001	1.15487E-001	2.20638E+001	-6.14027E+001	8.75942E-002	4.35471E+001	-3.29017E+000
1.49348E+002	2.49032E+002	2.54793E+002	2.19877E+002	1.16092E+000	1.13277E+000	2.04700E+003	2.45948E+002	1.00000E+000	4.79300E+003	5.50000E+001	8.61318E+005	1.31507E+000	1.57807E+001	2.56593E-002	2.50371E-002	5.67794E-002	5.43758E-002	2.21876E+005	2.54959E+002	2.19877E+002	3.12960E-002	3.12960E-002	2.45230E+004	1.40000E+001	7.00000E+000	0.00000E+000	9.45632E+001	1.52301E+002	2.20000E+001	0.00000E+000	2.37197E-001	7.41640E-002	0.00000E+000	2.69449E+001	6.39067E+000	8.30053E-001	6.55696E+001	1.38238E+002	2.18864E+001	4.35508E+001	1.72387E+000	8.89038E-001	1.22728E-002	2.69449E+001	7.59155E+001	8.75942E-002	4.35508E+001	-3.33083E+000
1.49324E+002	2.71985E+002	2.54904E+002	2.19870E+002	1.31819E+000	1.01401E+000	2.26100E+003	2.47293E+002	1.00000E+000	4.79400E+003	5.30000E+001	8.61476E+005	1.33666E+000	1.64920E+001	2.77222E-002	2.13252E-002	6.95825E-002	4.36766E-002	2.21876E+005	2.54959E+002	2.19877E+002	3.12960E-002	3.12960E-002	2.45230E+004	1.40000E+001	8.00000E+000	0.00000E+000	9.64171E+001	1.75424E+002	1.19884E+001	3.00000E+002	2.42431E-001	7.92413E-002	0.00000E+000	3.42145E+001	4.76869E+000	1.05843E+000	6.55696E+001	1.38238E+002	2.18864E+001	4.35591E+001	1.72387E+000	8.89038E-001	1.30426E-001	3.42145E+001	-6.92788E+001	8.75942E-002	4.35591E+001	-3.29782E+000
1.52890E+002	2.77909E+002	2.54916E+002	2.19887E+002	1.13621E+000	1.06278E+000	2.10000E+003	2.95973E+002	1.00000E+000	4.79600E+003	5.20000E+001	8.61792E+005	1.20754E+000	1.66706E+001	2.47942E-002	2.31918E-002	5.76654E-002	5.12155E-002	2.21876E+005	2.54959E+002	2.19877E+002	3.12960E-002	3.12960E-002	2.45230E+004	1.40000E+001	9.00000E+000	0.00000E+000	9.92159E+001	1.73553E+002	2.38416E+001	3.00000E+002	2.58032E-001	6.96480E-002	0.00000E+000	3.23026E+001	6.05634E+000	8.64752E-001	6.55696E+001	1.38238E+002	2.18864E+001	4.35789E+001	1.72387E+000	8.89038E-001	3.33926E-002	3.23026E+001	5.47045E+001	8.75942E-002	4.35789E+001	-3.27362E+000
1.44093E+002	1.50650E+002	2.55158E+002	2.20324E+002	1.28668E+000	1.02449E+000	1.23800E+003	2.90413E+002	1.00000E+000	4.79700E+003	1.14000E+002	8.61985E+005	1.31819E+000	1.22739E+001	3.65686E-002	2.91171E-002	1.20720E-001	7.88427E-002	2.22291E+005	2.55158E+002	2.20324E+002	1.20720E-001	7.88427E-002	1.23800E+003	1.00000E+000	1.00000E+000	0.00000E+000	5.18868E+001	7.88490E+001	2.76022E+001	1.00000E+002	1.44542E-001	3.02019E-001	0.00000E+000	1.77384E+001	1.58450E+001	4.30485E-001	5.18868E+001	7.88490E+001	2.76022E+001	1.77384E+001	1.58450E+001	4.30485E-001	1.13443E-001	1.77384E+001	-6.29315E+001	1.13443E-001	1.77384E+001	-6.29315E+001
1.47621E+002	2.05434E+002	2.55188E+002	2.19812E+002	1.14877E+000	1.19565E+000	1.76200E+003	3.47577E+002	1.00000E+000	4.79800E+003	8.40000E+001	8.62116E+005	1.37354E+000	1.43330E+001	2.73673E-002	2.84841E-002	7.14890E-002	7.69437E-002	2.21876E+005	2.54959E+002	2.19877E+002	3.12960E-002	3.12960E-002	2.45230E+004	1.40000E+001	1.00000E+001	0.00000E+000	4.44699E+001	1.51197E+002	2.61420E+001	1.00000E+002	1.77214E-001	1.30984E-001	0.00000E+000	-2.28482E+002	4.85051E+000	1.17875E+000	6.55696E+001	1.38238E+002	2.18864E+001	4.35852E+001	1.72387E+000	8.89038E-001	-1.99971E-002	6.27638E+001	-1.38868E+002	8.75942E-002	4.35852E+001	-3.21273E+000
1.57490E+002	2.96576E+002	2.55048E+002	2.19821E+002	1.29228E+000	9.68008E-001	2.31000E+003	3.51657E+002	1.00000E+000	4.79900E+003	6.30000E+001	8.62263E+005	1.25094E+000	1.72214E+001	2.68875E-002	2.01406E-002	9.73262E-002	5.64571E-002	2.21876E+005	2.54959E+002	2.19877E+002	3.12960E-002	3.12960E-002	2.45230E+004	1.40000E+001	1.10000E+001	0.00000E+000	7.23977E+001	1.95789E+002	3.33714E+001	1.00000E+002	2.47845E-001	1.18012E-001	0.00000E+000	5.54531E+001	4.92478E+000	1.01395E+000	6.55696E+001	1.38238E+002	2.18864E+001	4.35864E+001	1.72387E+000	8.89038E-001	1.43465E-001	5.54531E+001	-6.57346E+001	8.75942E-002	4.35864E+001	-3.24246E+000
1.46483E+002	2.00067E+002	2.55164E+002	2.19798E+002	1.37422E+000	9.91384E-001	1.69200E+003	3.95222E+002	1.00000E+000	4.80000E+003	9.10000E+001	8.62441E+005	1.36238E+000	1.41445E+001	3.34085E-002	2.41014E-002	9.57225E-002	5.29315E-002	2.21876E+005	2.54959E+002	2.19877E+002	3.12960E-002	3.12960E-002	2.45230E+004	1.40000E+001	1.20000E+001	0.00000E+000	4.67920E+001	1.35278E+002	2.66816E+001	1.00000E+002	1.71148E-001	1.73401E-001	0.00000E+000	5.92913E+001	5.88784E+000	9.90958E-001	6.55696E+001	1.38238E+002	2.18864E+001	4.35950E+001	1.72387E+000	8.89038E-001	1.61835E-001	5.92913E+001	-8.73013E+001	8.75942E-002	4.35950E+001	-3.20965E+000
1.42129E+002	1.56845E+002	2.55163E+002	2.19845E+002	1.44868E+000	9.61517E-001	1.34900E+003	2.22112E+002	1.00000E+000	4.80200E+003	1.13000E+002	8.62769E+005	1.39293E+000	1.25238E+001	3.94426E-002	2.61789E-002	1.39352E-001	6.48942E-002	2.21876E+005	2.54959E+002	2.19877E+002	3.12960E-002	3.12960E-002	2.45230E+004	1.40000E+001	1.30000E+001	0.00000E+000	2.46105E+001	1.09199E+002	2.40559E+001	1.00000E+002	1.24158E-001	1.97037E-001	0.00000E+000	7.13368E+001	5.24475E+000	1.24589E+000	6.55696E+001	1.38238E+002	2.18864E+001	4.36035E+001	1.72387E+000	8.89038E-001	2.02125E-001	7.13368E+001	-1.33213E+002	8.75942E-002	4.36035E+001	-3.19681E+000
1.41610E+002	1.66034E+002	2.54686E+002	2.19624E+002	1.20178E+000	1.08456E+000	1.35400E+003	2.73316E+002	1.00000E+000	4.80700E+003	1.01000E+002	8.63501E+005	1.30341E+000	1.28854E+001	3.26600E-002	2.94744E-002	9.45684E-002	7.82166E-002	2.22663E+005	2.54686E+002	2.19624E+002	9.45684E-002	7.82166E-002	1.35400E+003	1.00000E+000	1.00000E+000	0.00000E+000	3.27082E+001	7.57545E+001	8.47499E+001	1.00000E+002	1.81659E-001	2.24046E-001	0.00000E+000	-1.29689E+002	1.06865E+001	6.10333E-001	3.27082E+001	7.57545E+001	8.47499E+001	-1.29689E+002	1.06865E+001	6.10333E-001	5.12708E-002	1.61557E+002	-1.30003E+002	5.12708E-002	1.61557E+002	-1.30003E+002
1.45654E+002	1.85270E+002	2.55101E+002	2.19859E+002	1.36543E+000	1.03349E+000	1.62200E+003	2.74626E+002	1.00000E+000	4.80900E+003	9.20000E+001	8.63791E+005	1.41115E+000	1.36114E+001	3.39034E-002	2.56613E-002	1.21029E-001	7.16188E-002	2.22731E+005	2.55056E+002	2.19681E+002	4.87853E-002	4.87853E-002	1.03660E+004	7.00000E+000	1.00000E+000	0.00000E+000	2.82463E+001	8.11290E+001	9.04527E+001	1.00000E+002	1.85549E-001	1.86452E-001	0.00000E+000	1.54768E+002	8.59133E+000	6.93626E-001	2.54519E+001	6.98201E+001	8.41036E+001	1.58651E+002	3.19455E+000	7.37898E-001	1.38371E-001	1.54768E+002	4.05486E+001	1.70064E-001	1.58651E+002	4.68522E-001
1.43698E+002	1.36913E+002	2.55329E+002	2.19589E+002	1.23108E+000	1.08303E+000	1.14100E+003	3.07710E+002	1.00000E+000	4.81000E+003	1.37000E+002	8.63956E+005	1.33330E+000	1.17010E+001	3.64456E-002	3.20626E-002	1.27671E-001	1.00159E-001	2.22731E+005	2.55056E+002	2.19681E+002	4.87853E-002	4.87853E-002	1.03660E+004	7.00000E+000	2.00000E+000	0.00000E+000	2.65465E+001	5.82658E+001	5.87826E+001	1.00000E+002	1.34385E-001	3.84950E-001	0.00000E+000	1.60407E+002	1.42033E+001	5.00240E-001	2.54519E+001	6.98201E+001	8.41036E+001	1.58656E+002	3.19455E+000	7.37898E-001	6.39773E-002	1.60407E+002	1.44040E+002	1.70064E-001	1.58656E+002	4.99863E-001
1.46996E+002	1.99172E+002	2.55037E+002	2.19649E+002	1.46987E+000	9.46876E-001	1.70500E+003	3.14308E+002	1.00000E+000	4.81100E+003	8.00000E+001	8.64067E+005	1.39178E+000	1.41128E+001	3.55973E-002	2.29314E-002	1.33290E-001	5.84263E-002	2.22731E+005	2.55056E+002	2.19681E+002	4.87853E-002	4.87853E-002	1.03660E+004	7.00000E+000	3.00000E+000	0.00000E+000	3.57272E+001	7.72736E+001	1.11818E+002	1.00000E+002	2.16486E-001	1.21795E-001	0.00000E+000	1.68902E+002	7.14788E+000	8.13152E-001	2.54519E+001	6.98201E+001	8.41036E+001	1.58661E+002	3.19455E+000	7.37898E-001	2.16405E-001	1.68902E+002	-5.70652E+001	1.70064E-001	1.58661E+002	4.44331E-001
1.45266E+002	2.08827E+002	2.55039E+002	2.19542E+002	1.34756E+000	9.77514E-001	1.70700E+003	3.21182E+002	1.00000E+000	4.81400E+003	8.60000E+001	8.64521E+005	1.31726E+000	1.44509E+001	3.26161E-002	2.36595E-002	1.23117E-001	6.71003E-002	2.22731E+005	2.55056E+002	2.19681E+002	4.87853E-002	4.87853E-002	1.03660E+004	7.00000E+000	6.00000E+000	0.00000E+000	1.93240E+001	8.53883E+001	1.13277E+002	1.00000E+002	2.02086E-001	2.00942E-001	0.00000E+000	1.53814E+002	5.96637E+000	9.73608E-001	2.54519E+001	6.98201E+001	8.41036E+001	1.58677E+002	3.19455E+000	7.37898E-001	1.59156E-001	1.53814E+002	1.09124E+001	1.70064E-001	1.58677E+002	4.50234E-001
1.55172E+002	1.78923E+002	2.55122E+002	2.19589E+002	1.32113E+000	9.64435E-001	1.41900E+003	2.80112E+002	1.00000E+000	4.82000E+003	1.01000E+002	8.65418E+005	1.27415E+000	1.33762E+001	3.50716E-002	2.56025E-002	1.15372E-001	6.43047E-002	2.23115E+005	2.55119E+002	2.19688E+002	3.86603E-002	3.86603E-002	2.58640E+004	1.60000E+001	1.00000E+000	0.00000E+000	2.71154E+001	9.59844E+001	7.66616E+001	1.00000E+002	1.77777E-001	1.61859E-001	0.00000E+000	1.30776E+002	1.07694E+001	5.91602E-001	3.48021E+001	7.48230E+001	7.97321E+001	1.63237E+002	2.76746E+000	5.39239E-001	1.56066E-001	1.30776E+002	-7.79860E+000	1.69384E-001	1.63237E+002	5.99553E+000
1.67038E+002	1.69163E+002	2.55234E+002	2.19794E+002	1.30855E+000	8.98136E-001	1.24000E+003	3.52374E+002	1.00000E+000	4.82400E+003	1.15000E+002	8.66006E+005	1.17526E+000	1.30063E+001	3.71603E-002	2.55054E-002	1.44811E-001	7.11214E-002	2.23115E+005	2.55119E+002	2.19689E+002	3.86603E-002	3.86603E-002	2.58640E+004	1.60000E+001	4.00000E+000	0.00000E+000	5.38198E+001	5.97636E+001	9.63534E+001	1.00000E+002	2.11809E-001	3.04645E-001	0.00000E+000	1.93443E+002	9.06239E+000	7.52069E-001	3.48021E+001	7.48230E+001	7.97321E+001	1.63257E+002	2.76746E+000	5.39239E-001	1.85986E-001	1.93443E+002	1.25132E+001	1.69384E-001	1.63257E+002	6.06042E+000
1.49793E+002	2.23875E+002	2.55329E+002	2.19692E+002	1.60797E+000	1.08087E+000	2.37400E+003	4.08885E+002	1.00000E+000	4.82500E+003	7.10000E+001	8.66120E+005	1.73800E+000	1.49624E+001	3.30017E-002	2.21836E-002	1.48918E-001	6.94985E-002	2.23115E+005	2.55119E+002	2.19689E+002	3.86603E-002	3.86603E-002	2.58640E+004	1.60000E+001	5.00000E+000	0.00000E+000	3.10820E+001	8.79679E+001	1.13137E+002	1.00000E+002	2.18492E-001	1.63433E-001	0.00000E+000	1.59916E+002	6.13081E+000	8.03439E-001	3.48021E+001	7.48230E+001	7.97321E+001	1.63269E+002	2.76746E+000	5.39239E-001	1.96032E-001	1.59916E+002	-3.56321E+001	1.69384E-001	1.63269E+002	6.08384E+000
1.41080E+002	1.99111E+002	2.55262E+002	2.19649E+002	1.58998E+000	1.12179E+000	2.16800E+003	2.41972E+002	1.00000E+000	4.83000E+003	8.70000E+001	8.66859E+005	1.78362E+000	1.41107E+001	3.41477E-002	2.40925E-002	1.29980E-001	6.71737E-002	2.23115E+005	2.55119E+002	2.19689E+002	3.86603E-002	3.86603E-002	2.58640E+004	1.60000E+001	8.00000E+000	0.00000E+000	4.30342E+001	7.86907E+001	9.29741E+001	1.00000E+002	2.05742E-001	1.43583E-001	0.00000E+000	1.72997E+002	8.93763E+000	5.76712E-001	3.48021E+001	7.48230E+001	7.97321E+001	1.63301E+002	2.76746E+000	5.39239E-001	1.72651E-001	1.72997E+002	1.11646E+001	1.69384E-001	1.63301E+002	6.09712E+000
1.54225E+002	1.48093E+002	2.54832E+002	2.19635E+002	1.13955E+000	7.79925E-001	8.25000E+002	3.20469E+002	1.00000E+000	4.83200E+003	1.60000E+002	8.67210E+005	8.88764E-001	1.21693E+001	3.96740E-002	2.71535E-002	1.40569E-001	6.94127E-002	2.23115E+005	2.55119E+002	2.19689E+002	3.86603E-002	3.86603E-002	2.58640E+004	1.60000E+001	9.00000E+000	0.00000E+000	2.28164E+001	6.21053E+001	7.56494E+001	1.00000E+002	1.50677E-001	3.05646E-001	0.00000E+000	1.59320E+002	1.12280E+001	7.44188E-001	3.48021E+001	7.48230E+001	7.97321E+001	1.63303E+002	2.76746E+000	5.39239E-001	1.87356E-001	1.59320E+002	-2.36984E+001	1.69384E-001	1.63303E+002	6.00002E+000
1.39699E+002	1.24589E+002	2.55157E+002	2.19739E+002	1.25541E+000	1.04525E+000	1.02000E+003	2.41324E+002	1.00000E+000	4.83500E+003	1.82000E+002	8.67677E+005	1.31222E+000	1.11619E+001	3.93085E-002	3.27279E-002	1.43328E-001	1.01258E-001	2.23115E+005	2.55119E+002	2.19689E+002	3.86603E-002	3.86603E-002	2.58640E+004	1.60000E+001	1.10000E+001	0.00000E+000	2.11752E+001	5.68828E+001	5.20097E+001	1.00000E+002	1.19174E-001	3.99654E-001	0.00000E+000	1.47140E+002	1.45372E+001	5.16927E-001	3.48021E+001	7.48230E+001	7.97321E+001	1.63341E+002	2.76746E+000	5.39239E-001	9.13517E-002	1.47140E+002	9.54424E+001	1.69384E-001	1.63341E+002	6.12147E+000
1.48250E+002	1.43822E+002	2.54905E+002	2.19736E+002	1.41905E+000	1.01733E+000	1.28300E+003	1.45406E+002	1.00000E+000	4.83600E+003	1.28000E+002	8.67805E+005	1.44364E+000	1.19926E+001	3.96173E-002	2.84020E-002	1.26447E-001	6.83668E-002	2.23115E+005	2.55119E+002	2.19689E+002	3.86603E-002	3.86603E-002	2.58640E+004	1.60000E+001	1.20000E+001	0.00000E+000	2.77653E+001	4.33072E+001	7.90409E+001	1.00000E+002	1.49388E-001	1.73455E-001	0.00000E+000	1.79107E+002	7.27435E+000	9.21093E-001	3.48021E+001	7.48230E+001	7.97321E+001	1.63351E+002	2.76746E+000	5.39239E-001	1.64884E-001	1.79107E+002	2.81731E+001	1.69384E-001	1.63351E+002	6.07434E+000
1.54118E+002	1.97234E+002	2.54846E+002	2.19693E+002	1.52782E+000	1.11831E+000	2.06500E+003	3.19649E+002	1.00000E+000	4.83700E+003	7.90000E+001	8.67919E+005	1.70857E+000	1.40440E+001	3.36211E-002	2.46094E-002	1.27787E-001	7.07299E-002	2.23115E+005	2.55119E+002	2.19689E+002	3.86603E-002	3.86603E-002	2.58640E+004	1.60000E+001	1.30000E+001	0.00000E+000	2.62511E+001	6.38689E+001	1.17033E+002	1.00000E+002	2.02080E-001	1.60187E-001	0.00000E+000	1.69340E+002	5.00694E+000	1.05482E+000	3.48021E+001	7.48230E+001	7.97321E+001	1.63374E+002	2.76746E+000	5.39239E-001	1.54759E-001	1.69340E+002	3.25274E+001	1.69384E-001	1.63374E+002	6.07950E+000
1.50378E+002	2.57881E+002	2.55128E+002	2.19633E+002	1.33598E+000	1.01449E+000	2.17300E+003	2.82037E+002	1.00000E+000	4.83800E+003	6.60000E+001	8.68052E+005	1.35533E+000	1.60587E+001	2.86596E-002	2.17629E-002	7.96320E-002	4.83489E-002	2.23115E+005	2.55119E+002	2.19689E+002	3.86603E-002	3.86603E-002	2.58640E+004	1.60000E+001	1.40000E+001	0.00000E+000	5.37912E+001	1.30483E+002	7.64153E+001	1.00000E+002	2.32404E-001	7.40428E-002	0.00000E+000	1.01996E+002	1.75295E+001	2.93705E-001	3.48021E+001	7.48230E+001	7.97321E+001	1.63385E+002	2.76746E+000	5.39239E-001	1.36779E-001	1.01996E+002	-1.00716E+001	1.69384E-001	1.63385E+002	6.14863E+000
1.42363E+002	1.86417E+002	2.55092E+002	2.19708E+002	1.23463E+000	1.05979E+000	1.52200E+003	2.39899E+002	1.00000E+000	4.83900E+003	9.20000E+001	8.68221E+005	1.30844E+000	1.36535E+001	3.16468E-002	2.71650E-002	9.40011E-002	7.08561E-002	2.23115E+005	2.55119E+002	2.19689E+002	3.86603E-002	3.86603E-002	2.58640E+004	1.60000E+001	1.50000E+001	0.00000E+000	3.25505E+001	1.13381E+002	4.49959E+001	1.00000E+002	1.60071E-001	1.38132E-001	0.00000E+000	8.17105E+001	8.56303E+000	7.18417E-001	3.48021E+001	7.48230E+001	7.97321E+001	1.63407E+002	2.76746E+000	5.39239E-001	7.62050E-002	8.17105E+001	4.96087E+001	1.69384E-001	1.63407E+002	6.16944E+000
1.36862E+002	1.18540E+002	2.55395E+002	2.19594E+002	1.14788E+000	1.11920E+000	9.53000E+002	2.24441E+002	1.00000E+000	4.84000E+003	2.18000E+002	8.68405E+005	1.28470E+000	1.08876E+001	3.71834E-002	3.62543E-002	1.11348E-001	1.06208E-001	2.23115E+005	2.55119E+002	2.19689E+002	3.86603E-002	3.86603E-002	2.58640E+004	1.60000E+001	1.60000E+001	0.00000E+000	2.03384E+001	8.03583E+001	1.67739E+001	1.00000E+002	9.31780E-002	3.81552E-001	0.00000E+000	6.86844E+001	6.51894E+000	1.19258E+000	3.48021E+001	7.48230E+001	7.97321E+001	1.63424E+002	2.76746E+000	5.39239E-001	1.26511E-002	6.86844E+001	1.17289E+002	1.69384E-001	1.63424E+002	6.24455E+000
1.41334E+002	1.20737E+002	2.55207E+002	2.19628E+002	1.13610E+000	1.14059E+000	9.79000E+002	2.65459E+002	1.00000E+000	4.84500E+003	2.09000E+002	8.69138E+005	1.29582E+000	1.09880E+001	3.63100E-002	3.64533E-002	1.26089E-001	1.27039E-001	2.23921E+005	2.55090E+002	2.19693E+002	2.26739E-002	2.26739E-002	2.97970E+004	1.80000E+001	2.00000E+000	0.00000E+000	1.55926E+001	7.84998E+001	2.74824E+001	1.00000E+002	9.78898E-002	5.17495E-001	0.00000E+000	-2.07750E+002	7.40866E+000	1.03533E+000	2.81547E+001	1.36420E+002	4.76938E+001	8.29814E+001	1.37321E+000	1.01248E+000	-1.97034E-003	8.34951E+001	-1.40812E+002	1.13000E-001	8.29814E+001	2.84438E+000
1.48518E+002	1.94595E+002	2.55199E+002	2.19681E+002	1.19171E+000	9.10323E-001	1.32100E+003	2.93090E+002	1.00000E+000	4.84700E+003	8.40000E+001	8.69385E+005	1.08484E+000	1.39497E+001	3.27884E-002	2.50463E-002	9.64496E-002	5.89546E-002	2.23921E+005	2.55090E+002	2.19693E+002	2.26739E-002	2.26739E-002	2.97970E+004	1.80000E+001	4.00000E+000	0.00000E+000	2.15969E+001	1.27897E+002	5.07102E+001	1.00000E+002	1.61220E-001	1.62741E-001	0.00000E+000	8.92110E+001	6.28763E+000	1.05020E+000	2.81547E+001	1.36420E+002	4.76938E+001	8.30090E+001	1.37321E+000	1.01248E+000	1.33865E-001	8.92110E+001	-1.88831E+001	1.13000E-001	8.30090E+001	2.87525E+000
1.34417E+002	1.30143E+002	2.55055E+002	2.19652E+002	1.40645E+000	9.69367E-001	1.09400E+003	2.21730E+002	1.00000E+000	4.84900E+003	1.65000E+002	8.69730E+005	1.36337E+000	1.14080E+001	4.25223E-002	2.93075E-002	1.29238E-001	6.55168E-002	2.23921E+005	2.55090E+002	2.19693E+002	2.26739E-002	2.26739E-002	2.97970E+004	1.80000E+001	5.00000E+000	0.00000E+000	9.52559E+000	9.10445E+001	2.88475E+001	1.00000E+002	9.92520E-002	2.17395E-001	0.00000E+000	8.58940E+001	5.04057E+000	1.43954E+000	2.81547E+001	1.36420E+002	4.76938E+001	8.30214E+001	1.37321E+000	1.01248E+000	1.83973E-001	8.58940E+001	-9.21827E+001	1.13000E-001	8.30214E+001	2.85213E+000
1.46072E+002	2.88680E+002	2.55056E+002	2.19666E+002	1.28015E+000	1.06310E+000	2.44200E+003	2.90809E+002	1.00000E+000	4.85000E+003	5.90000E+001	8.69818E+005	1.36092E+000	1.69906E+001	2.59053E-002	2.15129E-002	7.66151E-002	5.43619E-002	2.23921E+005	2.55090E+002	2.19693E+002	2.26739E-002	2.26739E-002	2.97970E+004	1.80000E+001	6.00000E+000	0.00000E+000	2.21029E+001	1.78311E+002	8.72160E+001	1.00000E+002	2.32894E-001	6.58972E-002	0.00000E+000	9.91048E+001	4.52915E+000	1.07231E+000	2.81547E+001	1.36420E+002	4.76938E+001	8.30344E+001	1.37321E+000	1.01248E+000	9.26299E-002	9.91048E+001	4.57123E+001	1.13000E-001	8.30344E+001	2.86666E+000
1.53338E+002	2.30316E+002	2.55110E+002	2.19673E+002	1.41565E+000	1.11774E+000	2.25200E+003	2.74140E+002	1.00000E+000	4.85300E+003	6.60000E+001	8.70267E+005	1.58233E+000	1.51762E+001	2.98314E-002	2.35535E-002	8.19089E-002	5.33138E-002	2.23921E+005	2.55090E+002	2.19694E+002	2.26739E-002	2.26739E-002	2.97970E+004	1.80000E+001	7.00000E+000	0.00000E+000	3.71856E+001	1.57906E+002	4.91678E+001	1.00000E+002	1.97547E-001	7.28802E-002	0.00000E+000	7.78247E+001	5.05640E+000	1.00020E+000	2.81547E+001	1.36420E+002	4.76938E+001	8.30842E+001	1.37321E+000	1.01248E+000	1.17597E-001	7.78247E+001	-8.44033E+000	1.13000E-001	8.30842E+001	2.92946E+000
1.49980E+002	1.10112E+002	2.55212E+002	2.19573E+002	1.20177E+000	1.07784E+000	8.92000E+002	2.87369E+002	1.00000E+000	4.85400E+003	2.65000E+002	8.70485E+005	1.29531E+000	1.04934E+001	4.02382E-002	3.60887E-002	1.40441E-001	1.14271E-001	2.23921E+005	2.55090E+002	2.19694E+002	2.26739E-002	2.26739E-002	2.97970E+004	1.80000E+001	8.00000E+000	0.00000E+000	1.70184E+001	7.70951E+001	2.48078E+001	1.00000E+002	9.58895E-002	5.33684E-001	0.00000E+000	7.97679E+001	7.86038E+000	1.02232E+000	2.81547E+001	1.36420E+002	4.76938E+001	8.31071E+001	1.37321E+000	1.01248E+000	5.43641E-002	7.97679E+001	7.56348E+001	1.13000E-001	8.31071E+001	2.96604E+000
1.43818E+002	1.92552E+002	2.54969E+002	2.19727E+002	1.30949E+000	1.16415E+000	1.82100E+003	3.42103E+002	1.00000E+000	4.85600E+003	8.20000E+001	8.70736E+005	1.52445E+000	1.38763E+001	3.06866E-002	2.72806E-002	1.07529E-001	8.60147E-002	2.23921E+005	2.55090E+002	2.19694E+002	2.26739E-002	2.26739E-002	2.97970E+004	1.80000E+001	9.00000E+000	0.00000E+000	1.80615E+001	1.18432E+002	5.39803E+001	1.00000E+002	1.54615E-001	2.06555E-001	0.00000E+000	9.53620E+001	5.51988E+000	1.01889E+000	2.81547E+001	1.36420E+002	4.76938E+001	8.31247E+001	1.37321E+000	1.01248E+000	5.87573E-002	9.53620E+001	8.55919E+001	1.13000E-001	8.31247E+001	2.94303E+000
1.62234E+002	2.87197E+002	2.55106E+002	2.19671E+002	1.29921E+000	1.10630E+000	2.56900E+003	2.92470E+002	1.00000E+000	4.85800E+003	5.20000E+001	8.71018E+005	1.43732E+000	1.69469E+001	2.56329E-002	2.18268E-002	6.94736E-002	5.18233E-002	2.23921E+005	2.55090E+002	2.19694E+002	2.26739E-002	2.26739E-002	2.97970E+004	1.80000E+001	1.10000E+001	0.00000E+000	4.00454E+001	1.96831E+002	5.06467E+001	1.00000E+002	2.26380E-001	8.72595E-002	0.00000E+000	7.59960E+001	3.88038E+000	1.22027E+000	2.81547E+001	1.36420E+002	4.76938E+001	8.31501E+001	1.37321E+000	1.01248E+000	8.01968E-002	7.59960E+001	3.87452E+001	1.13000E-001	8.31501E+001	2.99432E+000
1.51615E+002	2.58166E+002	2.55171E+002	2.19656E+002	1.28557E+000	1.00540E+000	2.08100E+003	3.32907E+002	1.00000E+000	4.86000E+003	5.80000E+001	8.71319E+005	1.29251E+000	1.60675E+001	2.81812E-002	2.20395E-002	8.29104E-002	5.28027E-002	2.23921E+005	2.55090E+002	2.19694E+002	2.26739E-002	2.26739E-002	2.97970E+004	1.80000E+001	1.20000E+001	0.00000E+000	3.76895E+001	1.61762E+002	5.73893E+001	1.00000E+002	2.09651E-001	1.15024E-001	0.00000E+000	8.18754E+001	5.68449E+000	9.25515E-001	2.81547E+001	1.36420E+002	4.76938E+001	8.31765E+001	1.37321E+000	1.01248E+000	1.22294E-001	8.18754E+001	-1.06495E+001	1.13000E-001	8.31765E+001	3.03389E+000
1.44901E+002	2.55600E+002	2.55149E+002	2.19778E+002	1.36137E+000	9.96032E-001	2.15300E+003	1.81413E+002	1.00000E+000	4.86100E+003	6.10000E+001	8.71473E+005	1.35597E+000	1.59875E+001	2.93396E-002	2.14660E-002	8.96552E-002	5.04807E-002	2.23921E+005	2.55090E+002	2.19694E+002	2.26739E-002	2.26739E-002	2.97970E+004	1.80000E+001	1.30000E+001	0.00000E+000	3.74191E+001	1.62439E+002	5.97852E+001	1.00000E+002	2.12376E-001	7.54645E-002	0.00000E+000	8.32884E+001	5.68157E+000	9.10376E-001	2.81547E+001	1.36420E+002	4.76938E+001	8.31867E+001	1.37321E+000	1.01248E+000	1.54974E-001	8.32884E+001	-5.37460E+001	1.13000E-001	8.31867E+001	3.05090E+000
1.39353E+002	1.99765E+002	2.55000E+002	2.19704E+002	1.46212E+000	1.08288E+000	1.94300E+003	3.21882E+002	1.00000E+000	4.86200E+003	7.70000E+001	8.71637E+005	1.58330E+000	1.41338E+001	3.31701E-002	2.45666E-002	1.16966E-001	6.65137E-002	2.23921E+005	2.55090E+002	2.19694E+002	2.26739E-002	2.26739E-002	2.97970E+004	1.80000E+001	1.40000E+001	0.00000E+000	3.11490E+001	1.29927E+002	4.71633E+001	1.00000E+002	1.70696E-001	1.38682E-001	0.00000E+000	8.21997E+001	6.09942E+000	8.92661E-001	2.81547E+001	1.36420E+002	4.76938E+001	8.32006E+001	1.37321E+000	1.01248E+000	1.49012E-001	8.21997E+001	-4.66308E+001	1.13000E-001	8.32006E+001	3.02363E+000
1.41153E+002	2.13584E+002	2.55150E+002	2.19633E+002	1.28565E+000	1.10507E+000	1.89100E+003	3.97022E+002	1.00000E+000	4.86300E+003	6.80000E+001	8.71779E+005	1.42073E+000	1.46145E+001	2.95649E-002	2.54123E-002	9.85275E-002	7.40993E-002	2.23921E+005	2.55090E+002	2.19694E+002	2.26739E-002	2.26739E-002	2.97970E+004	1.80000E+001	1.50000E+001	0.00000E+000	2.98091E+001	1.55225E+002	3.61810E+001	1.00000E+002	1.72093E-001	1.95344E-001	0.00000E+000	7.51372E+001	4.17419E+000	1.32219E+000	2.81547E+001	1.36420E+002	4.76938E+001	8.32131E+001	1.37321E+000	1.01248E+000	7.55320E-002	7.51372E+001	4.39081E+001	1.13000E-001	8.32131E+001	3.06359E+000
1.39504E+002	2.46360E+002	2.55065E+002	2.19721E+002	1.23083E+000	1.03256E+000	1.95400E+003	2.37267E+002	1.00000E+000	4.86400E+003	6.40000E+001	8.71911E+005	1.27090E+000	1.56959E+001	2.78442E-002	2.33589E-002	6.95789E-002	5.08291E-002	2.23921E+005	2.55090E+002	2.19694E+002	2.26739E-002	2.26739E-002	2.97970E+004	1.80000E+001	1.60000E+001	0.00000E+000	3.05426E+001	1.62862E+002	5.55351E+001	1.00000E+002	1.99139E-001	6.16049E-002	0.00000E+000	8.36405E+001	4.99320E+000	1.08735E+000	2.81547E+001	1.36420E+002	4.76938E+001	8.32248E+001	1.37321E+000	1.01248E+000	8.75992E-002	8.36405E+001	3.67993E+001	1.13000E-001	8.32248E+001	3.06430E+000
1.41505E+002	1.92613E+002	2.55208E+002	2.19760E+002	1.21030E+000	9.07653E-001	1.32400E+003	3.51656E+002	1.00000E+000	4.86500E+003	9.00000E+001	8.72076E+005	1.09853E+000	1.38785E+001	3.32620E-002	2.49446E-002	1.12430E-001	6.57213E-002	2.23921E+005	2.55090E+002	2.19694E+002	2.26739E-002	2.26739E-002	2.97970E+004	1.80000E+001	1.70000E+001	0.00000E+000	1.98971E+001	1.28906E+002	4.19301E+001	1.00000E+002	1.49911E-001	2.01018E-001	0.00000E+000	8.42513E+001	5.35781E+000	1.23106E+000	2.81547E+001	1.36420E+002	4.76938E+001	8.32416E+001	1.37321E+000	1.01248E+000	1.42895E-001	8.42513E+001	-3.61270E+001	1.13000E-001	8.32416E+001	3.11743E+000
1.32425E+002	1.39519E+002	2.54992E+002	2.19700E+002	1.59403E+000	1.06987E+000	1.44300E+003	2.59378E+002	1.00000E+000	4.86600E+003	1.36000E+002	8.72250E+005	1.70541E+000	1.18118E+001	4.19628E-002	2.81642E-002	1.03592E-001	5.16848E-002	2.23921E+005	2.55090E+002	2.19694E+002	2.26739E-002	2.26739E-002	2.97970E+004	1.80000E+001	1.80000E+001	0.00000E+000	3.08758E+001	8.62579E+001	3.73074E+001	1.00000E+002	1.32992E-001	1.53726E-001	0.00000E+000	7.95892E+001	1.22287E+001	5.16650E-001	2.81547E+001	1.36420E+002	4.76938E+001	8.32521E+001	1.37321E+000	1.01248E+000	1.96766E-001	7.95892E+001	-1.17112E+002	1.13000E-001	8.32521E+001	3.07315E+000
1.39081E+002	2.25208E+002	2.55005E+002	2.19769E+002	1.45521E+000	9.83680E-001	1.98400E+003	3.02972E+002	1.00000E+000	4.87000E+003	7.30000E+001	8.72819E+005	1.43146E+000	1.50069E+001	3.26704E-002	2.20843E-002	1.05060E-001	5.10605E-002	2.24883E+005	2.55014E+002	2.19649E+002	6.58920E-002	6.58920E-002	4.01700E+003	2.00000E+000	1.00000E+000	0.00000E+000	2.89791E+001	1.43173E+002	6.68416E+001	1.00000E+002	1.97791E-001	1.15384E-001	0.00000E+000	9.46908E+001	6.30202E+000	8.54989E-001	3.72345E+001	1.57117E+002	6.11074E+001	8.49675E+001	4.40923E+000	8.58811E-001	1.93338E-001	9.46908E+001	-9.69791E+001	1.61535E-001	8.49675E+001	-6.12444E+001
1.48683E+002	2.46308E+002	2.55023E+002	2.19532E+002	1.31263E+000	1.01270E+000	2.03300E+003	3.07176E+002	1.00000E+000	4.87100E+003	6.40000E+001	8.72957E+005	1.32929E+000	1.56942E+001	2.91120E-002	2.24601E-002	1.02671E-001	6.29964E-002	2.24883E+005	2.55014E+002	2.19649E+002	6.58920E-002	6.58920E-002	4.01700E+003	2.00000E+000	2.00000E+000	0.00000E+000	4.52910E+001	1.70724E+002	5.55115E+001	1.00000E+002	2.22685E-001	1.27128E-001	0.00000E+000	7.69219E+001	5.96842E+000	8.91832E-001	3.72345E+001	1.57117E+002	6.11074E+001	8.49831E+001	4.40923E+000	8.58811E-001	1.28984E-001	7.69219E+001	-2.46320E+001	1.61535E-001	8.49831E+001	-6.12474E+001
1.42737E+002	2.77771E+002	2.55096E+002	2.19671E+002	1.42252E+000	9.82534E-001	2.40000E+003	4.60594E+002	1.00000E+000	4.87500E+003	5.40000E+001	8.73518E+005	1.39768E+000	1.66665E+001	2.90371E-002	2.00559E-002	1.07098E-001	5.33912E-002	2.25060E+005	2.55130E+002	2.19697E+002	6.20643E-002	6.20643E-002	3.50300E+003	2.00000E+000	1.00000E+000	0.00000E+000	4.58427E+001	1.70516E+002	6.91343E+001	1.00000E+002	2.38391E-001	1.21880E-001	0.00000E+000	8.45114E+001	6.52182E+000	7.51168E-001	4.91104E+001	1.43326E+002	5.77582E+001	7.76612E+001	6.91422E+000	5.86473E-001	1.82942E-001	8.45114E+001	-9.20695E+001	1.48080E-001	7.76612E+001	-4.98655E+001
1.34014E+002	1.22879E+002	2.55202E+002	2.19754E+002	1.29073E+000	1.11668E+000	1.10300E+003	2.25629E+002	1.00000E+000	4.87600E+003	1.96000E+002	8.73735E+005	1.44133E+000	1.10851E+001	3.88639E-002	3.36234E-002	1.27401E-001	9.70567E-002	2.25060E+005	2.55130E+002	2.19697E+002	6.20643E-002	6.20643E-002	3.50300E+003	2.00000E+000	2.00000E+000	0.00000E+000	5.62204E+001	8.41648E+001	3.30051E+001	1.00000E+002	1.59286E-001	3.70295E-001	0.00000E+000	1.45970E+001	1.96307E+001	3.68118E-001	4.91104E+001	1.43326E+002	5.77582E+001	7.76749E+001	6.91422E+000	5.86473E-001	7.22962E-002	1.45970E+001	-1.24464E+001	1.48080E-001	7.76749E+001	-4.98197E+001
1.44892E+002	2.58151E+002	2.55184E+002	2.19666E+002	1.34035E+000	1.03039E+000	2.21800E+003	3.87770E+002	1.00000E+000	4.88000E+003	6.10000E+001	8.74238E+005	1.38109E+000	1.60671E+001	2.84602E-002	2.18787E-002	9.49848E-002	5.80876E-002	2.25222E+005	2.55191E+002	2.19657E+002	3.77073E-002	3.77073E-002	8.11000E+003	4.00000E+000	1.00000E+000	0.00000E+000	3.35339E+001	1.69089E+002	5.98345E+001	1.00000E+002	2.11496E-001	1.22778E-001	0.00000E+000	8.43181E+001	4.95031E+000	1.02943E+000	2.69047E+001	1.64672E+002	5.85607E+001	8.64345E+001	2.33973E+000	1.13903E+000	1.30745E-001	8.43181E+001	-1.95619E+001	1.60147E-001	8.64345E+001	-5.78057E+001
1.35576E+002	2.37818E+002	2.55185E+002	2.19638E+002	1.35231E+000	9.84978E-001	1.97000E+003	2.94186E+002	1.00000E+000	4.88100E+003	6.80000E+001	8.74388E+005	1.33199E+000	1.54214E+001	3.04679E-002	2.21919E-002	8.53354E-002	4.81149E-002	2.25222E+005	2.55191E+002	2.19657E+002	3.77073E-002	3.77073E-002	8.11000E+003	4.00000E+000	2.00000E+000	0.00000E+000	2.16940E+001	1.67864E+002	5.38253E+001	1.00000E+002	1.88975E-001	8.14579E-002	0.00000E+000	8.54394E+001	4.05473E+000	1.33357E+000	2.69047E+001	1.64672E+002	5.85607E+001	8.64537E+001	2.33973E+000	1.13903E+000	1.57160E-001	8.54394E+001	-5.46384E+001	1.60147E-001	8.64537E+001	-5.77888E+001
1.39447E+002	1.50014E+002	2.55158E+002	2.19761E+002	1.38125E+000	1.09413E+000	1.40500E+003	3.86457E+002	1.00000E+000	4.88200E+003	9.80000E+001	8.74546E+005	1.51126E+000	1.22480E+001	3.68497E-002	2.91897E-002	1.33742E-001	8.60459E-002	2.25222E+005	2.55191E+002	2.19657E+002	3.77073E-002	3.77073E-002	8.11000E+003	4.00000E+000	3.00000E+000	0.00000E+000	1.31322E+001	1.19807E+002	3.30840E+001	1.00000E+002	1.25954E-001	2.96337E-001	0.00000E+000	8.32260E+001	4.20413E+000	1.52299E+000	2.69047E+001	1.64672E+002	5.85607E+001	8.64664E+001	2.33973E+000	1.13903E+000	1.15991E-001	8.32260E+001	-8.83040E-001	1.60147E-001	8.64664E+001	-5.77704E+001
1.50442E+002	2.85003E+002	2.55220E+002	2.19607E+002	1.48474E+000	9.64588E-001	2.51700E+003	4.44932E+002	1.00000E+000	4.88400E+003	5.00000E+001	8.74790E+005	1.43216E+000	1.68820E+001	2.95944E-002	1.92265E-002	1.07373E-001	4.79327E-002	2.25222E+005	2.55191E+002	2.19657E+002	3.77073E-002	3.77073E-002	8.11000E+003	4.00000E+000	4.00000E+000	0.00000E+000	3.28290E+001	1.83324E+002	7.53658E+001	1.00000E+002	2.36452E-001	8.84046E-002	0.00000E+000	9.05573E+001	4.80535E+000	9.95508E-001	2.69047E+001	1.64672E+002	5.85607E+001	8.65050E+001	2.33973E+000	1.13903E+000	2.12366E-001	9.05573E+001	-1.29281E+002	1.60147E-001	8.65050E+001	-5.77327E+001
1.37990E+002	2.74816E+002	2.54888E+002	2.19493E+002	1.43377E+000	1.07037E+000	2.60400E+003	1.94747E+002	1.00000E+000	4.88900E+003	5.40000E+001	8.75495E+005	1.53467E+000	1.65776E+001	2.80970E-002	2.09756E-002	7.52489E-002	4.44789E-002	2.25532E+005	2.54965E+002	2.19540E+002	8.12687E-002	8.12687E-002	3.90000E+003	2.00000E+000	1.00000E+000	0.00000E+000	3.75164E+001	1.63106E+002	7.37175E+001	1.00000E+002	2.28375E-001	4.75697E-002	0.00000E+000	9.21928E+001	5.91987E+000	7.94472E-001	3.32544E+001	1.44650E+002	6.25428E+001	9.01260E+001	4.69726E+000	8.18152E-001	1.45121E-001	9.21928E+001	-3.13324E+001	1.53204E-001	9.01260E+001	-4.45403E+001
1.41506E+002	1.89096E+002	2.54792E+002	2.19560E+002	1.31183E+000	1.18626E+000	1.83000E+003	2.65677E+002	1.00000E+000	4.89500E+003	8.30000E+001	8.76361E+005	1.55618E+000	1.37512E+001	3.06656E-002	2.77304E-002	7.21675E-002	6.03385E-002	2.25752E+005	2.54915E+002	2.19597E+002	3.77667E-002	3.77667E-002	1.62540E+004	1.00000E+001	1.00000E+000	0.00000E+000	2.00780E+001	1.35415E+002	3.84338E+001	1.00000E+002	1.50197E-001	8.81903E-002	0.00000E+000	8.20020E+001	4.15971E+000	1.34872E+000	2.61779E+001	1.25847E+002	4.65854E+001	8.54915E+001	1.93753E+000	9.71591E-001	5.02640E-002	8.20020E+001	8.29844E+001	1.25503E-001	8.54915E+001	-1.14306E+001
1.46838E+002	1.70420E+002	2.54900E+002	2.19481E+002	1.56408E+000	9.26753E-001	1.50900E+003	3.55538E+002	1.00000E+000	4.89700E+003	8.70000E+001	8.76649E+005	1.44952E+000	1.30545E+001	4.02637E-002	2.38572E-002	1.47503E-001	5.57491E-002	2.25752E+005	2.54915E+002	2.19597E+002	3.77667E-002	3.77667E-002	1.62540E+004	1.00000E+001	2.00000E+000	0.00000E+000	2.56635E+001	1.14413E+002	3.13139E+001	1.00000E+002	1.36715E-001	2.18316E-001	0.00000E+000	3.67639E+002	5.54124E+000	1.11496E+000	2.61779E+001	1.25847E+002	4.65854E+001	8.55428E+001	1.93753E+000	9.71591E-001	2.55869E-001	7.63940E+001	7.99527E+001	1.25503E-001	8.55428E+001	-1.13622E+001
1.44991E+002	2.10952E+002	2.55082E+002	2.19430E+002	1.47360E+000	1.03820E+000	1.98600E+003	2.52615E+002	1.00000E+000	4.89800E+003	7.80000E+001	8.76783E+005	1.52989E+000	1.45242E+001	3.30667E-002	2.32965E-002	1.23424E-001	6.37427E-002	2.25752E+005	2.54915E+002	2.19597E+002	3.77667E-002	3.77667E-002	1.62540E+004	1.00000E+001	3.00000E+000	0.00000E+000	2.45247E+001	1.44039E+002	4.68625E+001	1.00000E+002	1.70446E-001	1.39307E-001	0.00000E+000	8.39708E+001	4.58079E+000	1.17566E+000	2.61779E+001	1.25847E+002	4.65854E+001	8.55667E+001	1.93753E+000	9.71591E-001	1.73344E-001	8.39708E+001	-7.89067E+001	1.25503E-001	8.55667E+001	-1.13019E+001
1.44775E+002	1.29905E+002	2.54621E+002	2.19518E+002	1.19177E+000	1.12467E+000	1.08900E+003	3.40198E+002	1.00000E+000	4.90100E+003	1.39000E+002	8.77223E+005	1.34035E+000	1.13976E+001	3.61142E-002	3.40809E-002	1.27378E-001	1.14082E-001	2.25752E+005	2.54915E+002	2.19597E+002	3.77667E-002	3.77667E-002	1.62540E+004	1.00000E+001	5.00000E+000	0.00000E+000	2.80447E+001	8.13673E+001	2.18330E+001	1.00000E+002	1.09239E-001	4.66969E-001	0.00000E+000	6.52920E+001	8.82304E+000	8.24288E-001	2.61779E+001	1.25847E+002	4.65854E+001	8.56229E+001	1.93753E+000	9.71591E-001	2.89661E-002	6.52920E+001	9.31760E+001	1.25503E-001	8.56229E+001	-1.13422E+001
1.51019E+002	3.09547E+002	2.54939E+002	2.19678E+002	1.36831E+000	9.92761E-001	2.60700E+003	3.99884E+002	1.00000E+000	4.90200E+003	4.80000E+001	8.77309E+005	1.35841E+000	1.75939E+001	2.67988E-002	1.94435E-002	9.37975E-002	5.14037E-002	2.25752E+005	2.54915E+002	2.19597E+002	3.77667E-002	3.77667E-002	1.62540E+004	1.00000E+001	6.00000E+000	0.00000E+000	3.16063E+001	1.92422E+002	8.86102E+001	1.00000E+002	2.55102E-001	8.75098E-002	0.00000E+000	9.61616E+001	4.81579E+000	9.76052E-001	2.61779E+001	1.25847E+002	4.65854E+001	8.56468E+001	1.93753E+000	9.71591E-001	1.59060E-001	9.61616E+001	-4.66159E+001	1.25503E-001	8.56468E+001	-1.12307E+001
1.36944E+002	1.94121E+002	2.54886E+002	2.19785E+002	1.38176E+000	1.10121E+000	1.82900E+003	3.57469E+002	1.00000E+000	4.90300E+003	8.80000E+001	8.77482E+005	1.52161E+000	1.39327E+001	3.23093E-002	2.57492E-002	1.23701E-001	8.02926E-002	2.25752E+005	2.54915E+002	2.19597E+002	3.77667E-002	3.77667E-002	1.62540E+004	1.00000E+001	7.00000E+000	0.00000E+000	2.27654E+001	1.27796E+002	4.79265E+001	1.00000E+002	1.59558E-001	2.42251E-001	0.00000E+000	8.77912E+001	5.31555E+000	1.05574E+000	2.61779E+001	1.25847E+002	4.65854E+001	8.56654E+001	1.93753E+000	9.71591E-001	1.12991E-001	8.77912E+001	7.60753E+000	1.25503E-001	8.56654E+001	-1.12138E+001
1.39246E+002	1.24281E+002	2.55005E+002	2.19611E+002	1.23048E+000	1.01465E+000	9.68000E+002	2.22575E+002	1.00000E+000	4.90500E+003	2.04000E+002	8.77803E+005	1.24851E+000	1.11481E+001	3.95492E-002	3.26122E-002	1.30119E-001	9.06949E-002	2.25752E+005	2.54915E+002	2.19597E+002	3.77667E-002	3.77667E-002	1.62540E+004	1.00000E+001	9.00000E+000	0.00000E+000	2.68232E+001	8.64423E+001	3.50297E+001	1.00000E+002	1.25404E-001	3.42202E-001	0.00000E+000	8.17215E+001	1.18188E+001	6.52682E-001	2.61779E+001	1.25847E+002	4.65854E+001	8.57135E+001	1.93753E+000	9.71591E-001	9.61316E-002	8.17215E+001	2.37418E+001	1.25503E-001	8.57135E+001	-1.11553E+001
1.46315E+002	1.89700E+002	2.54973E+002	2.19503E+002	1.39389E+000	1.10826E+000	1.81100E+003	2.71032E+002	1.00000E+000	4.90600E+003	8.10000E+001	8.77892E+005	1.54480E+000	1.37732E+001	3.27545E-002	2.60426E-002	1.36617E-001	8.79820E-002	2.25752E+005	2.54915E+002	2.19597E+002	3.77667E-002	3.77667E-002	1.62540E+004	1.00000E+001	1.00000E+001	0.00000E+000	3.40935E+001	1.16415E+002	5.85111E+001	1.00000E+002	1.78882E-001	2.51081E-001	0.00000E+000	9.52521E+001	9.59863E+000	5.87547E-001	2.61779E+001	1.25847E+002	4.65854E+001	8.57372E+001	1.93753E+000	9.71591E-001	1.14154E-001	9.52521E+001	1.35180E+001	1.25503E-001	8.57372E+001	-1.11494E+001
1.58871E+002	1.92623E+002	2.54910E+002	2.19488E+002	1.30062E+000	9.22862E-001	1.44000E+003	2.50471E+002	1.00000E+000	4.91100E+003	8.40000E+001	8.78592E+005	1.20029E+000	1.38789E+001	3.42742E-002	2.43196E-002	1.20439E-001	6.34030E-002	2.26290E+005	2.54830E+002	2.19544E+002	4.85419E-002	4.85419E-002	5.80400E+003	4.00000E+000	1.00000E+000	0.00000E+000	2.44088E+001	1.22896E+002	4.74806E+001	1.00000E+002	1.58196E-001	1.93334E-001	0.00000E+000	8.78489E+001	6.49759E+000	9.73370E-001	2.65363E+001	1.09703E+002	4.28816E+001	8.56356E+001	3.73925E+000	8.42486E-001	1.69893E-001	8.78489E+001	-7.01702E+001	1.15397E-001	8.56356E+001	2.23379E+000
1.38778E+002	1.78267E+002	2.54733E+002	2.19585E+002	1.54939E+000	1.14728E+000	1.94100E+003	2.55233E+002	1.00000E+000	4.91200E+003	8.20000E+001	8.78728E+005	1.77759E+000	1.33517E+001	3.51680E-002	2.60410E-002	1.21538E-001	6.91651E-002	2.26290E+005	2.54830E+002	2.19544E+002	4.85419E-002	4.85419E-002	5.80400E+003	4.00000E+000	2.00000E+000	0.00000E+000	2.83100E+001	1.18040E+002	3.97678E+001	1.00000E+002	1.51673E-001	1.55225E-001	0.00000E+000	8.07420E+001	5.80482E+000	9.38447E-001	2.65363E+001	1.09703E+002	4.28816E+001	8.56561E+001	3.73925E+000	8.42486E-001	1.49111E-001	8.07420E+001	-4.82961E+001	1.15397E-001	8.56561E+001	2.22328E+000
1.39484E+002	1.42961E+002	2.54925E+002	2.19533E+002	1.25807E+000	1.19669E+000	1.33900E+003	1.71046E+002	1.00000E+000	4.91300E+003	1.13000E+002	8.78885E+005	1.50552E+000	1.19566E+001	3.43806E-002	3.27034E-002	7.77030E-002	7.11257E-002	2.26290E+005	2.54830E+002	2.19544E+002	4.85419E-002	4.85419E-002	5.80400E+003	4.00000E+000	3.00000E+000	0.00000E+000	2.45951E+001	8.62615E+001	3.46865E+001	1.00000E+002	1.22070E-001	1.26515E-001	0.00000E+000	8.36722E+001	9.16402E+000	7.15706E-001	2.65363E+001	1.09703E+002	4.28816E+001	8.56769E+001	3.73925E+000	8.42486E-001	2.50013E-002	8.36722E+001	1.16624E+002	1.15397E-001	8.56769E+001	2.28262E+000
1.43778E+002	1.83510E+002	2.54782E+002	2.19558E+002	1.06199E+000	8.86761E-001	1.08400E+003	2.71731E+002	1.00000E+000	4.91400E+003	1.09000E+002	8.79028E+005	9.41729E-001	1.35466E+001	3.22556E-002	2.69334E-002	9.45555E-002	6.78998E-002	2.26290E+005	2.54830E+002	2.19544E+002	4.85419E-002	4.85419E-002	5.80400E+003	4.00000E+000	4.00000E+000	0.00000E+000	2.85844E+001	1.06203E+002	5.24708E+001	1.00000E+002	1.58970E-001	1.92825E-001	0.00000E+000	9.55577E+001	1.11871E+001	6.51595E-001	2.65363E+001	1.09703E+002	4.28816E+001	8.56937E+001	3.73925E+000	8.42486E-001	8.99176E-002	9.55577E+001	4.56237E+001	1.15397E-001	8.56937E+001	2.26933E+000
1.43767E+002	1.46272E+002	2.54897E+002	2.19515E+002	1.17034E+000	1.06121E+000	1.13400E+003	1.78705E+002	1.00000E+000	4.91800E+003	1.24000E+002	8.79606E+005	1.24198E+000	1.20943E+001	3.47541E-002	3.15133E-002	9.60789E-002	8.02840E-002	2.26534E+005	2.54632E+002	2.19573E+002	3.58701E-002	3.58701E-002	1.40250E+004	9.00000E+000	1.00000E+000	0.00000E+000	3.17805E+001	9.13400E+001	4.85980E+001	1.00000E+002	1.49757E-001	1.74265E-001	0.00000E+000	9.66075E+001	1.60220E+001	4.44824E-001	2.90059E+001	1.25194E+002	4.35002E+001	8.23878E+001	2.15104E+000	9.42130E-001	4.89043E-002	9.66075E+001	9.93360E+001	9.93388E-002	8.23878E+001	2.01770E+001
1.34520E+002	1.98579E+002	2.54734E+002	2.19649E+002	1.42600E+000	1.09949E+000	1.92700E+003	3.25508E+002	1.00000E+000	4.91900E+003	8.30000E+001	8.79730E+005	1.56787E+000	1.40918E+001	3.24847E-002	2.50466E-002	1.00437E-001	6.20681E-002	2.26534E+005	2.54632E+002	2.19573E+002	3.58701E-002	3.58701E-002	1.40250E+004	9.00000E+000	2.00000E+000	0.00000E+000	2.77810E+001	1.30548E+002	4.24782E+001	1.00000E+002	1.61573E-001	1.21048E-001	0.00000E+000	8.17715E+001	5.26205E+000	1.03900E+000	2.90059E+001	1.25194E+002	4.35002E+001	8.24042E+001	2.15104E+000	9.42130E-001	1.29288E-001	8.17715E+001	-2.02465E+001	9.93388E-002	8.24042E+001	2.01691E+001
1.53116E+002	2.16722E+002	2.54669E+002	2.19529E+002	1.27799E+000	9.09335E-001	1.57300E+003	3.90447E+002	1.00000E+000	4.92100E+003	8.10000E+001	8.80029E+005	1.16212E+000	1.47215E+001	3.22227E-002	2.29277E-002	1.26102E-001	6.61801E-002	2.26534E+005	2.54632E+002	2.19573E+002	3.58701E-002	3.58701E-002	1.40250E+004	9.00000E+000	3.00000E+000	0.00000E+000	2.94961E+001	1.40431E+002	4.19851E+001	1.00000E+002	1.69191E-001	2.29530E-001	0.00000E+000	7.98494E+001	5.49043E+000	1.10215E+000	2.90059E+001	1.25194E+002	4.35002E+001	8.24408E+001	2.15104E+000	9.42130E-001	1.68540E-001	7.98494E+001	-7.63079E+001	9.93388E-002	8.24408E+001	2.01796E+001
1.37641E+002	1.58374E+002	2.54502E+002	2.19763E+002	1.16075E+000	1.12916E+000	1.29900E+003	3.68148E+002	1.00000E+000	4.92200E+003	1.15000E+002	8.80190E+005	1.31066E+000	1.25847E+001	3.22057E-002	3.13292E-002	1.12247E-001	1.06507E-001	2.26534E+005	2.54632E+002	2.19573E+002	3.58701E-002	3.58701E-002	1.40250E+004	9.00000E+000	4.00000E+000	0.00000E+000	3.44494E+001	1.08127E+002	2.54545E+001	1.00000E+002	1.37617E-001	3.72829E-001	0.00000E+000	6.60683E+001	6.97237E+000	9.55050E-001	2.90059E+001	1.25194E+002	4.35002E+001	8.24596E+001	2.15104E+000	9.42130E-001	1.37948E-002	6.60683E+001	1.13048E+002	9.93388E-002	8.24596E+001	2.01827E+001
1.42947E+002	1.90432E+002	2.54616E+002	2.19573E+002	1.46926E+000	9.86239E-001	1.70600E+003	2.74786E+002	1.00000E+000	4.92400E+003	8.30000E+001	8.80464E+005	1.44904E+000	1.37997E+001	3.55721E-002	2.38777E-002	1.26290E-001	5.99720E-002	2.26534E+005	2.54632E+002	2.19573E+002	3.58701E-002	3.58701E-002	1.40250E+004	9.00000E+000	5.00000E+000	0.00000E+000	2.48879E+001	1.54962E+002	3.88128E+001	1.00000E+002	1.68577E-001	1.46033E-001	0.00000E+000	7.95035E+001	4.18366E+000	1.38888E+000	2.90059E+001	1.25194E+002	4.35002E+001	8.24999E+001	2.15104E+000	9.42130E-001	1.96710E-001	7.95035E+001	-1.17214E+002	9.93388E-002	8.24999E+001	2.02307E+001
1.47332E+002	2.05702E+002	2.54544E+002	2.19416E+002	1.21368E+000	1.12876E+000	1.76200E+003	3.02273E+002	1.00000E+000	4.92500E+003	8.00000E+001	8.80618E+005	1.36996E+000	1.43423E+001	2.89136E-002	2.68906E-002	7.10790E-002	6.23803E-002	2.26534E+005	2.54632E+002	2.19573E+002	3.58701E-002	3.58701E-002	1.40250E+004	9.00000E+000	6.00000E+000	0.00000E+000	2.88892E+001	1.24648E+002	5.55458E+001	1.00000E+002	1.73928E-001	1.09726E-001	0.00000E+000	9.21688E+001	7.17377E+000	7.97004E-001	2.90059E+001	1.25194E+002	4.35002E+001	8.25089E+001	2.15104E+000	9.42130E-001	3.62524E-002	9.21688E+001	1.10829E+002	9.93388E-002	8.25089E+001	2.02083E+001
1.51309E+002	1.47291E+002	2.54520E+002	2.19634E+002	1.19064E+000	9.24118E-001	1.01500E+003	3.00806E+002	1.00000E+000	4.92600E+003	1.37000E+002	8.80790E+005	1.10029E+000	1.21363E+001	3.73721E-002	2.90065E-002	1.30865E-001	8.13083E-002	2.26534E+005	2.54632E+002	2.19573E+002	3.58701E-002	3.58701E-002	1.40250E+004	9.00000E+000	7.00000E+000	0.00000E+000	2.46906E+001	9.11264E+001	3.64727E+001	1.00000E+002	1.27118E-001	3.20366E-001	0.00000E+000	8.48340E+001	1.00018E+001	7.53180E-001	2.90059E+001	1.25194E+002	4.35002E+001	8.25287E+001	2.15104E+000	9.42130E-001	1.26029E-001	8.48340E+001	-1.28490E+001	9.93388E-002	8.25287E+001	2.02435E+001
1.37177E+002	1.25788E+002	2.54535E+002	2.19666E+002	1.25497E+000	1.10145E+000	1.08600E+003	2.89948E+002	1.00000E+000	4.92800E+003	1.94000E+002	8.81103E+005	1.38228E+000	1.12155E+001	3.80819E-002	3.34233E-002	1.33012E-001	1.03894E-001	2.26534E+005	2.54632E+002	2.19573E+002	3.58701E-002	3.58701E-002	1.40250E+004	9.00000E+000	8.00000E+000	0.00000E+000	3.23028E+001	8.50513E+001	2.55332E+001	1.00000E+002	1.21009E-001	4.52318E-001	0.00000E+000	6.41761E+001	1.05134E+001	6.92715E-001	2.90059E+001	1.25194E+002	4.35002E+001	8.25626E+001	2.15104E+000	9.42130E-001	6.51501E-002	6.41761E+001	4.61353E+001	9.93388E-002	8.25626E+001	2.02838E+001
1.34739E+002	2.29228E+002	2.54636E+002	2.19516E+002	1.44937E+000	1.23036E+000	2.52300E+003	3.67710E+002	1.00000E+000	4.92900E+003	6.90000E+001	8.81190E+005	1.78324E+000	1.51403E+001	2.88549E-002	2.44948E-002	8.90537E-002	6.56101E-002	2.26534E+005	2.54632E+002	2.19573E+002	3.58701E-002	3.58701E-002	1.40250E+004	9.00000E+000	9.00000E+000	0.00000E+000	2.87691E+001	1.46847E+002	5.75432E+001	1.00000E+002	1.89419E-001	1.06782E-001	0.00000E+000	8.88546E+001	4.91131E+000	9.72871E-001	2.90059E+001	1.25194E+002	4.35002E+001	8.25819E+001	2.15104E+000	9.42130E-001	8.17272E-002	8.88546E+001	4.95042E+001	9.93388E-002	8.25819E+001	2.03118E+001
1.39371E+002	1.48796E+002	2.54684E+002	2.19368E+002	1.33621E+000	1.00694E+000	1.24700E+003	2.75002E+002	1.00000E+000	4.93400E+003	1.23000E+002	8.81951E+005	1.34548E+000	1.21982E+001	3.78392E-002	2.85147E-002	1.38613E-001	8.12526E-002	2.27125E+005	2.54710E+002	2.19505E+002	3.63177E-002	3.63177E-002	1.43630E+004	7.00000E+000	1.00000E+000	0.00000E+000	1.98253E+001	1.01840E+002	4.36324E+001	1.00000E+002	1.35341E-001	3.12448E-001	0.00000E+000	9.24336E+001	7.35681E+000	9.23822E-001	3.03175E+001	1.57082E+002	7.92188E+001	1.00082E+002	2.36977E+000	8.45050E-001	1.40527E-001	9.24336E+001	-2.48649E+001	1.37692E-001	1.00082E+002	-1.33548E+001
1.38830E+002	2.46308E+002	2.54730E+002	2.19537E+002	1.40393E+000	9.50309E-001	2.03900E+003	3.18703E+002	1.00000E+000	4.93600E+003	6.50000E+001	8.82192E+005	1.33417E+000	1.56942E+001	3.10912E-002	2.10454E-002	1.18138E-001	5.66221E-002	2.27125E+005	2.54710E+002	2.19505E+002	3.63177E-002	3.63177E-002	1.43630E+004	7.00000E+000	3.00000E+000	0.00000E+000	3.21884E+001	1.57775E+002	6.37735E+001	1.00000E+002	2.07310E-001	1.18710E-001	0.00000E+000	8.96482E+001	5.71524E+000	9.29968E-001	3.03175E+001	1.57082E+002	7.92188E+001	1.00104E+002	2.36977E+000	8.45050E-001	1.92683E-001	8.96482E+001	-1.01151E+002	1.37692E-001	1.00104E+002	-1.33061E+001
1.32661E+002	1.71962E+002	2.54887E+002	2.19503E+002	1.46378E+000	1.23406E+000	1.90800E+003	2.54046E+002	1.00000E+000	4.93900E+003	9.10000E+001	8.82651E+005	1.80640E+000	1.31134E+001	3.35110E-002	2.82519E-002	1.08621E-001	7.88532E-002	2.27125E+005	2.54710E+002	2.19505E+002	3.63177E-002	3.63177E-002	1.43630E+004	7.00000E+000	4.00000E+000	0.00000E+000	2.60755E+001	9.77538E+001	5.58974E+001	1.00000E+002	1.54463E-001	1.81757E-001	0.00000E+000	1.05899E+002	9.02652E+000	6.08698E-001	3.03175E+001	1.57082E+002	7.92188E+001	1.00139E+002	2.36977E+000	8.45050E-001	8.51507E-002	1.05899E+002	6.21732E+001	1.37692E-001	1.00139E+002	-1.32387E+001
1.42246E+002	3.43121E+002	2.54666E+002	2.19607E+002	1.31824E+000	1.02389E+000	2.88800E+003	3.28285E+002	1.00000E+000	4.94000E+003	4.30000E+001	8.82756E+005	1.34973E+000	1.85235E+001	2.45300E-002	1.90526E-002	6.72421E-002	4.25390E-002	2.27125E+005	2.54710E+002	2.19505E+002	3.63177E-002	3.63177E-002	1.43630E+004	7.00000E+000	5.00000E+000	0.00000E+000	3.63408E+001	2.06370E+002	9.63710E+001	1.00000E+002	2.78196E-001	5.15085E-002	0.00000E+000	9.70025E+001	4.79067E+000	9.32216E-001	3.03175E+001	1.57082E+002	7.92188E+001	1.00144E+002	2.36977E+000	8.45050E-001	1.25679E-001	9.70025E+001	-1.79864E-001	1.37692E-001	1.00144E+002	-1.32742E+001
1.46677E+002	3.82970E+002	2.54665E+002	2.19461E+002	1.26560E+000	9.71621E-001	2.94300E+003	4.29522E+002	1.00000E+000	4.94100E+003	3.90000E+001	8.82893E+005	1.22969E+000	1.95696E+001	2.33293E-002	1.79103E-002	5.98950E-002	3.73866E-002	2.27125E+005	2.54710E+002	2.19505E+002	3.63177E-002	3.63177E-002	1.43630E+004	7.00000E+000	6.00000E+000	0.00000E+000	3.58735E+001	2.24560E+002	1.24442E+002	1.00000E+002	3.19773E-001	4.64201E-002	0.00000E+000	1.05884E+002	4.90364E+000	9.02189E-001	3.03175E+001	1.57082E+002	7.92188E+001	1.00157E+002	2.36977E+000	8.45050E-001	1.31404E-001	1.05884E+002	9.75732E-001	1.37692E-001	1.00157E+002	-1.32748E+001
1.45264E+002	1.85504E+002	2.54779E+002	2.19465E+002	1.38870E+000	1.03694E+000	1.65800E+003	3.39328E+002	1.00000E+000	4.94200E+003	8.60000E+001	8.83075E+005	1.44000E+000	1.36200E+001	3.41049E-002	2.54660E-002	1.16064E-001	6.71960E-002	2.27125E+005	2.54710E+002	2.19505E+002	3.63177E-002	3.63177E-002	1.43630E+004	7.00000E+000	7.00000E+000	0.00000E+000	2.73797E+001	1.17661E+002	6.40190E+001	1.00000E+002	1.77186E-001	1.83346E-001	0.00000E+000	1.03355E+002	8.32836E+000	7.07717E-001	3.03175E+001	1.57082E+002	7.92188E+001	1.00163E+002	2.36977E+000	8.45050E-001	1.45018E-001	1.03355E+002	-2.00573E+001	1.37692E-001	1.00163E+002	-1.32424E+001
1.43675E+002	1.70804E+002	2.54791E+002	2.19329E+002	1.22965E+000	1.00458E+000	1.31900E+003	3.42198E+002	1.00000E+000	4.95000E+003	9.90000E+001	8.84214E+005	1.23529E+000	1.30692E+001	3.38578E-002	2.76608E-002	1.03328E-001	7.10750E-002	2.27664E+005	2.54704E+002	2.19512E+002	1.49003E-002	1.49003E-002	7.12440E+004	4.30000E+001	1.00000E+000	0.00000E+000	1.16933E+001	1.33412E+002	4.21774E+001	1.00000E+002	1.42444E-001	2.11230E-001	0.00000E+000	8.82424E+001	4.36970E+000	1.51230E+000	2.65728E+001	1.37285E+002	5.70583E+001	9.14126E+001	9.51795E-001	9.44699E-001	1.00734E-001	8.82424E+001	2.41601E+001	1.41241E-001	9.14126E+001	-2.68406E+001
1.42536E+002	1.16396E+002	2.54687E+002	2.19633E+002	1.27574E+000	1.10268E+000	1.02200E+003	3.05420E+002	1.00000E+000	4.95200E+003	2.97000E+002	8.84523E+005	1.40673E+000	1.07887E+001	3.99059E-002	3.44924E-002	1.38397E-001	1.05060E-001	2.27664E+005	2.54704E+002	2.19512E+002	1.49003E-002	1.49003E-002	7.12440E+004	4.30000E+001	2.00000E+000	0.00000E+000	1.66356E+001	8.40464E+001	2.54296E+001	1.00000E+002	1.00296E-001	4.44445E-001	0.00000E+000	8.13166E+001	6.62836E+000	1.13261E+000	2.65728E+001	1.37285E+002	5.70583E+001	9.14292E+001	9.51795E-001	9.44699E-001	7.27633E-002	8.13166E+001	5.35440E+001	1.41241E-001	9.14292E+001	-2.68186E+001
1.37055E+002	1.37188E+002	2.54693E+002	2.19519E+002	1.24598E+000	1.05241E+000	1.12400E+003	3.09658E+002	1.00000E+000	4.95400E+003	1.50000E+002	8.84783E+005	1.31128E+000	1.17127E+001	3.71643E-002	3.13908E-002	1.40237E-001	1.01672E-001	2.27664E+005	2.54704E+002	2.19512E+002	1.49003E-002	1.49003E-002	7.12440E+004	4.30000E+001	3.00000E+000	0.00000E+000	1.63672E+001	8.66580E+001	3.80063E+001	1.00000E+002	1.15498E-001	4.21333E-001	0.00000E+000	9.38608E+001	7.71463E+000	9.27926E-001	2.65728E+001	1.37285E+002	5.70583E+001	9.14416E+001	9.51795E-001	9.44699E-001	8.42173E-002	9.38608E+001	5.13012E+001	1.41241E-001	9.14416E+001	-2.68156E+001
1.43048E+002	3.00295E+002	2.54832E+002	2.19522E+002	1.31247E+000	9.90337E-001	2.43100E+003	4.13036E+002	1.00000E+000	4.95500E+003	4.90000E+001	8.84875E+005	1.29979E+000	1.73290E+001	2.66193E-002	2.00859E-002	7.20210E-002	4.33671E-002	2.27664E+005	2.54704E+002	2.19512E+002	1.49003E-002	1.49003E-002	7.12440E+004	4.30000E+001	4.00000E+000	0.00000E+000	3.35386E+001	1.97390E+002	6.87644E+001	1.00000E+002	2.38535E-001	6.58323E-002	0.00000E+000	8.67262E+001	4.30427E+000	1.13089E+000	2.65728E+001	1.37285E+002	5.70583E+001	9.14523E+001	9.51795E-001	9.44699E-001	1.39886E-001	8.67262E+001	-2.96497E+001	1.41241E-001	9.14523E+001	-2.67730E+001
1.40642E+002	2.35926E+002	2.54665E+002	2.19597E+002	1.23951E+000	1.02193E+000	1.86900E+003	3.26004E+002	1.00000E+000	4.95600E+003	6.90000E+001	8.85035E+005	1.26669E+000	1.53599E+001	2.86712E-002	2.36383E-002	9.69569E-002	6.74498E-002	2.27664E+005	2.54704E+002	2.19512E+002	1.49003E-002	1.49003E-002	7.12440E+004	4.30000E+001	5.00000E+000	0.00000E+000	2.68465E+001	1.46937E+002	6.21849E+001	1.00000E+002	1.92176E-001	1.75311E-001	0.00000E+000	9.26996E+001	5.74067E+000	9.67038E-001	2.65728E+001	1.37285E+002	5.70583E+001	9.14599E+001	9.51795E-001	9.44699E-001	9.62129E-002	9.26996E+001	3.45347E+001	1.41241E-001	9.14599E+001	-2.67963E+001
1.44322E+002	2.17487E+002	2.54623E+002	2.19629E+002	1.35192E+000	1.03920E+000	1.90200E+003	2.31043E+002	1.00000E+000	4.95700E+003	7.30000E+001	8.85182E+005	1.40491E+000	1.47474E+001	3.09990E-002	2.38283E-002	9.80524E-002	6.01800E-002	2.27664E+005	2.54704E+002	2.19512E+002	1.49003E-002	1.49003E-002	7.12440E+004	4.30000E+001	6.00000E+000	0.00000E+000	4.79563E+001	1.47330E+002	5.99456E+001	1.00000E+002	2.16861E-001	1.32156E-001	0.00000E+000	8.12348E+001	8.91953E+000	6.16970E-001	2.65728E+001	1.37285E+002	5.70583E+001	9.14733E+001	9.51795E-001	9.44699E-001	1.30787E-001	8.12348E+001	-2.28331E+001	1.41241E-001	9.14733E+001	-2.67893E+001
1.37396E+002	1.80623E+002	2.54879E+002	2.19629E+002	1.47146E+000	9.44240E-001	1.54600E+003	2.31228E+002	1.00000E+000	4.95800E+003	9.20000E+001	8.85346E+005	1.38941E+000	1.34396E+001	3.74233E-002	2.40147E-002	1.40708E-001	6.12251E-002	2.27664E+005	2.54704E+002	2.19512E+002	1.49003E-002	1.49003E-002	7.12440E+004	4.30000E+001	7.00000E+000	0.00000E+000	2.11583E+001	1.12604E+002	5.49509E+001	1.00000E+002	1.56120E-001	1.51461E-001	0.00000E+000	9.88005E+001	6.97585E+000	8.75003E-001	2.65728E+001	1.37285E+002	5.70583E+001	9.14834E+001	9.51795E-001	9.44699E-001	2.18246E-001	9.88005E+001	-1.29995E+002	1.41241E-001	9.14834E+001	-2.67210E+001
1.38372E+002	2.17260E+002	2.54652E+002	2.19533E+002	1.26067E+000	1.09686E+000	1.87600E+003	2.26510E+002	1.00000E+000	4.96100E+003	6.60000E+001	8.85747E+005	1.38277E+000	1.47397E+001	2.91061E-002	2.53241E-002	7.76312E-002	6.02602E-002	2.27664E+005	2.54704E+002	2.19512E+002	1.49003E-002	1.49003E-002	7.12440E+004	4.30000E+001	8.00000E+000	0.00000E+000	2.63224E+001	1.50989E+002	6.04694E+001	1.00000E+002	1.92052E-001	1.00121E-001	0.00000E+000	9.10701E+001	5.39838E+000	1.02643E+000	2.65728E+001	1.37285E+002	5.70583E+001	9.15136E+001	9.51795E-001	9.44699E-001	6.94825E-002	9.10701E+001	6.74928E+001	1.41241E-001	9.15136E+001	-2.67515E+001
1.34692E+002	2.22895E+002	2.54636E+002	2.19405E+002	1.34809E+000	1.09507E+000	2.04800E+003	2.88219E+002	1.00000E+000	4.96200E+003	7.10000E+001	8.85895E+005	1.47625E+000	1.49297E+001	2.97888E-002	2.41978E-002	9.67178E-002	6.55635E-002	2.27664E+005	2.54704E+002	2.19512E+002	1.49003E-002	1.49003E-002	7.12440E+004	4.30000E+001	9.00000E+000	0.00000E+000	2.68496E+001	1.32661E+002	6.07118E+001	1.00000E+002	1.81909E-001	1.79633E-001	0.00000E+000	9.52407E+001	6.12918E+000	8.65254E-001	2.65728E+001	1.37285E+002	5.70583E+001	9.15295E+001	9.51795E-001	9.44699E-001	1.03563E-001	9.52407E+001	2.74153E+001	1.41241E-001	9.15295E+001	-2.67516E+001
1.39357E+002	2.02807E+002	2.54781E+002	2.19496E+002	1.17045E+000	1.16579E+000	1.73000E+003	3.22766E+002	1.00000E+000	4.96300E+003	7.90000E+001	8.86047E+005	1.36450E+000	1.42410E+001	2.81405E-002	2.80282E-002	7.47729E-002	7.42256E-002	2.27664E+005	2.54704E+002	2.19512E+002	1.49003E-002	1.49003E-002	7.12440E+004	4.30000E+001	1.00000E+001	0.00000E+000	2.39625E+001	1.42210E+002	4.12752E+001	1.00000E+002	1.62418E-001	1.40646E-001	0.00000E+000	8.23101E+001	4.58121E+000	1.25953E+000	2.65728E+001	1.37285E+002	5.70583E+001	9.15373E+001	9.51795E-001	9.44699E-001	1.99844E-003	8.23101E+001	1.44153E+002	1.41241E-001	9.15373E+001	-2.67020E+001
1.37962E+002	1.56550E+002	2.54618E+002	2.19483E+002	1.37239E+000	1.11069E+000	1.48300E+003	3.46024E+002	1.00000E+000	4.96400E+003	1.01000E+002	8.86213E+005	1.52430E+000	1.25120E+001	3.56375E-002	2.88418E-002	1.25788E-001	8.43462E-002	2.27664E+005	2.54704E+002	2.19512E+002	1.49003E-002	1.49003E-002	7.12440E+004	4.30000E+001	1.10000E+001	0.00000E+000	1.78811E+001	1.02201E+002	3.90972E+001	1.00000E+002	1.28042E-001	2.92298E-001	0.00000E+000	8.94874E+001	5.91716E+000	1.05324E+000	2.65728E+001	1.37285E+002	5.70583E+001	9.15505E+001	9.51795E-001	9.44699E-001	1.05393E-001	8.94874E+001	1.92559E+001	1.41241E-001	9.15505E+001	-2.67272E+001
1.45029E+002	2.46496E+002	2.54737E+002	2.19433E+002	1.24640E+000	9.76236E-001	1.87500E+003	2.08185E+002	1.00000E+000	4.96500E+003	6.80000E+001	8.86327E+005	1.21678E+000	1.57002E+001	2.87844E-002	2.25452E-002	8.31150E-002	5.31715E-002	2.27664E+005	2.54704E+002	2.19512E+002	1.49003E-002	1.49003E-002	7.12440E+004	4.30000E+001	1.20000E+001	0.00000E+000	2.32210E+001	1.57282E+002	6.91274E+001	1.00000E+002	2.01516E-001	9.60331E-002	0.00000E+000	9.57480E+001	5.24919E+000	1.05589E+000	2.65728E+001	1.37285E+002	5.70583E+001	9.15585E+001	9.51795E-001	9.44699E-001	1.21552E-001	9.57480E+001	4.09613E+000	1.41241E-001	9.15585E+001	-2.66970E+001
1.40281E+002	2.27423E+002	2.54598E+002	2.19651E+002	1.46576E+000	1.03617E+000	2.13600E+003	2.69419E+002	1.00000E+000	4.96600E+003	7.40000E+001	8.86478E+005	1.51877E+000	1.50805E+001	3.17147E-002	2.24198E-002	1.03492E-001	5.44044E-002	2.27664E+005	2.54704E+002	2.19512E+002	1.49003E-002	1.49003E-002	7.12440E+004	4.30000E+001	1.30000E+001	0.00000E+000	2.30030E+001	1.42672E+002	6.06397E+001	1.00000E+002	1.82976E-001	1.04227E-001	0.00000E+000	9.39196E+001	5.03232E+000	1.03191E+000	2.65728E+001	1.37285E+002	5.70583E+001	9.15598E+001	9.51795E-001	9.44699E-001	1.71702E-001	9.39196E+001	-6.67160E+001	1.41241E-001	9.15598E+001	-2.67063E+001
1.46412E+002	2.42730E+002	2.54745E+002	2.19419E+002	1.32193E+000	1.00041E+000	2.00000E+003	3.08493E+002	1.00000E+000	4.96700E+003	7.30000E+001	8.86609E+005	1.32246E+000	1.55798E+001	2.95592E-002	2.23697E-002	1.02926E-001	6.09921E-002	2.27664E+005	2.54704E+002	2.19512E+002	1.49003E-002	1.49003E-002	7.12440E+004	4.30000E+001	1.40000E+001	0.00000E+000	2.85470E+001	1.49997E+002	7.94979E+001	1.00000E+002	2.15421E-001	1.32245E-001	0.00000E+000	1.03108E+002	6.45256E+000	8.31695E-001	2.65728E+001	1.37285E+002	5.70583E+001	9.15681E+001	9.51795E-001	9.44699E-001	1.38448E-001	1.03108E+002	-1.13386E+001	1.41241E-001	9.15681E+001	-2.66868E+001
1.40907E+002	2.20136E+002	2.54579E+002	2.19531E+002	1.28168E+000	1.01798E+000	1.79400E+003	3.83043E+002	1.00000E+000	4.96800E+003	7.60000E+001	8.86754E+005	1.30473E+000	1.48370E+001	3.02599E-002	2.40342E-002	1.09439E-001	7.07920E-002	2.27664E+005	2.54704E+002	2.19512E+002	1.49003E-002	1.49003E-002	7.12440E+004	4.30000E+001	1.50000E+001	0.00000E+000	3.06670E+001	1.38600E+002	5.43230E+001	1.00000E+002	1.83278E-001	2.15592E-001	0.00000E+000	8.77876E+001	6.30837E+000	8.98220E-001	2.65728E+001	1.37285E+002	5.70583E+001	9.15751E+001	9.51795E-001	9.44699E-001	1.14666E-001	8.77876E+001	5.28696E+000	1.41241E-001	9.15751E+001	-2.67069E+001
1.49203E+002	2.58752E+002	2.54848E+002	2.19548E+002	1.29033E+000	9.39082E-001	1.95500E+003	3.59266E+002	1.00000E+000	4.97000E+003	6.80000E+001	8.87037E+005	1.21173E+000	1.60858E+001	2.91829E-002	2.12388E-002	8.42427E-002	4.72982E-002	2.27664E+005	2.54704E+002	2.19512E+002	1.49003E-002	1.49003E-002	7.12440E+004	4.30000E+001	1.70000E+001	0.00000E+000	3.48197E+001	1.58262E+002	8.52691E+001	1.00000E+002	2.34831E-001	6.74328E-002	0.00000E+000	1.03325E+002	7.29266E+000	7.44306E-001	2.65728E+001	1.37285E+002	5.70583E+001	9.15930E+001	9.51795E-001	9.44699E-001	1.57553E-001	1.03325E+002	-3.73845E+001	1.41241E-001	9.15930E+001	-2.66263E+001
1.45182E+002	2.21677E+002	2.54635E+002	2.19585E+002	1.37731E+000	1.04653E+000	1.98600E+003	4.76129E+002	1.00000E+000	4.97100E+003	7.60000E+001	8.87186E+005	1.44140E+000	1.48888E+001	3.09060E-002	2.34836E-002	1.18287E-001	7.02081E-002	2.27664E+005	2.54704E+002	2.19512E+002	1.49003E-002	1.49003E-002	7.12440E+004	4.30000E+001	1.80000E+001	0.00000E+000	1.50775E+001	1.52559E+002	5.85392E+001	1.00000E+002	1.76511E-001	2.19402E-001	0.00000E+000	9.30103E+001	4.08148E+000	1.31948E+000	2.65728E+001	1.37285E+002	5.70583E+001	9.16066E+001	9.51795E-001	9.44699E-001	1.36468E-001	9.30103E+001	-1.87521E+001	1.41241E-001	9.16066E+001	-2.66574E+001
1.36272E+002	2.52093E+002	2.54707E+002	2.19511E+002	1.42429E+000	9.62155E-001	2.14100E+003	4.08515E+002	1.00000E+000	4.97200E+003	6.90000E+001	8.87340E+005	1.37039E+000	1.58774E+001	3.07816E-002	2.07939E-002	1.05665E-001	5.09379E-002	2.27664E+005	2.54704E+002	2.19512E+002	1.49003E-002	1.49003E-002	7.12440E+004	4.30000E+001	1.90000E+001	0.00000E+000	2.43770E+001	1.60438E+002	7.80547E+001	1.00000E+002	2.14812E-001	1.07737E-001	0.00000E+000	9.99346E+001	5.26533E+000	9.85094E-001	2.65728E+001	1.37285E+002	5.70583E+001	9.16127E+001	9.51795E-001	9.44699E-001	1.93652E-001	9.99346E+001	-9.22871E+001	1.41241E-001	9.16127E+001	-2.66422E+001
1.43420E+002	2.31341E+002	2.54798E+002	2.19484E+002	1.19166E+000	1.01832E+000	1.75700E+003	2.64992E+002	1.00000E+000	4.97300E+003	7.60000E+001	8.87491E+005	1.21350E+000	1.52099E+001	2.84294E-002	2.42940E-002	7.38605E-002	5.56161E-002	2.27664E+005	2.54704E+002	2.19512E+002	1.49003E-002	1.49003E-002	7.12440E+004	4.30000E+001	2.00000E+001	0.00000E+000	5.19444E+001	1.75556E+002	5.11579E+001	1.00000E+002	2.29262E-001	1.09299E-001	0.00000E+000	7.29297E+001	6.48817E+000	8.82476E-001	2.65728E+001	1.37285E+002	5.70583E+001	9.16230E+001	9.51795E-001	9.44699E-001	7.84355E-002	7.29297E+001	3.78641E+001	1.41241E-001	9.16230E+001	-2.66138E+001
1.41030E+002	1.93834E+002	2.54639E+002	2.19515E+002	1.27131E+000	9.11581E-001	1.40400E+003	2.29084E+002	1.00000E+000	4.97400E+003	8.70000E+001	8.87645E+005	1.15890E+000	1.39224E+001	3.39286E-002	2.43283E-002	1.02555E-001	5.58349E-002	2.27664E+005	2.54704E+002	2.19512E+002	1.49003E-002	1.49003E-002	7.12440E+004	4.30000E+001	2.10000E+001	0.00000E+000	3.80089E+001	1.30946E+002	5.11209E+001	1.00000E+002	1.84460E-001	1.33812E-001	0.00000E+000	8.27389E+001	8.89346E+000	7.20207E-001	2.65728E+001	1.37285E+002	5.70583E+001	9.16335E+001	9.51795E-001	9.44699E-001	1.64793E-001	8.27389E+001	-6.81491E+001	1.41241E-001	9.16335E+001	-2.66363E+001
1.43903E+002	2.42281E+002	2.54735E+002	2.19565E+002	1.20727E+000	9.82751E-001	1.79900E+003	2.64680E+002	1.00000E+000	4.97500E+003	7.20000E+001	8.87785E+005	1.18644E+000	1.55654E+001	2.84635E-002	2.31701E-002	7.47765E-002	5.16264E-002	2.27664E+005	2.54704E+002	2.19512E+002	1.49003E-002	1.49003E-002	7.12440E+004	4.30000E+001	2.20000E+001	0.00000E+000	2.92252E+001	1.52313E+002	5.99981E+001	1.00000E+002	1.96034E-001	9.52012E-002	0.00000E+000	8.97078E+001	5.76234E+000	9.81966E-001	2.65728E+001	1.37285E+002	5.70583E+001	9.16474E+001	9.51795E-001	9.44699E-001	1.02519E-001	8.97078E+001	2.32926E+001	1.41241E-001	9.16474E+001	-2.65958E+001
1.41299E+002	1.47597E+002	2.54595E+002	2.19498E+002	1.40087E+000	1.04925E+000	1.34700E+003	2.64351E+002	1.00000E+000	4.97600E+003	1.13000E+002	8.87952E+005	1.46987E+000	1.21489E+001	3.81693E-002	2.85889E-002	1.17338E-001	6.88772E-002	2.27664E+005	2.54704E+002	2.19512E+002	1.49003E-002	1.49003E-002	7.12440E+004	4.30000E+001	2.30000E+001	0.00000E+000	2.36988E+001	8.54436E+001	4.41374E+001	1.00000E+002	1.30927E-001	1.98627E-001	0.00000E+000	9.87647E+001	1.06501E+001	6.14010E-001	2.65728E+001	1.37285E+002	5.70583E+001	9.16535E+001	9.51795E-001	9.44699E-001	1.43510E-001	9.87647E+001	-2.26192E+001	1.41241E-001	9.16535E+001	-2.66280E+001
1.38810E+002	1.12978E+002	2.54497E+002	2.19536E+002	1.24498E+000	1.02518E+000	9.02000E+002	2.62742E+002	1.00000E+000	4.97700E+003	4.98000E+002	8.88143E+005	1.27633E+000	1.06291E+001	4.14533E-002	3.41349E-002	1.22200E-001	8.54686E-002	2.27664E+005	2.54704E+002	2.19512E+002	1.49003E-002	1.49003E-002	7.12440E+004	4.30000E+001	2.40000E+001	0.00000E+000	2.34209E+001	7.10882E+001	2.39487E+001	1.00000E+002	9.94715E-002	3.43272E-001	0.00000E+000	7.36437E+001	1.11075E+001	7.19434E-001	2.65728E+001	1.37285E+002	5.70583E+001	9.16601E+001	9.51795E-001	9.44699E-001	9.68194E-002	7.36437E+001	1.46420E+001	1.41241E-001	9.16601E+001	-2.66401E+001
1.43085E+002	2.23992E+002	2.54763E+002	2.19465E+002	1.38988E+000	8.67228E-001	1.67600E+003	2.79295E+002	1.00000E+000	4.97800E+003	8.00000E+001	8.88220E+005	1.20535E+000	1.49664E+001	3.39501E-002	2.11834E-002	1.28048E-001	5.29754E-002	2.27664E+005	2.54704E+002	2.19512E+002	1.49003E-002	1.49003E-002	7.12440E+004	4.30000E+001	2.50000E+001	0.00000E+000	1.85851E+001	1.25123E+002	8.00751E+001	1.00000E+002	1.88307E-001	1.20840E-001	0.00000E+000	1.14315E+002	6.58140E+000	8.90750E-001	2.65728E+001	1.37285E+002	5.70583E+001	9.16721E+001	9.51795E-001	9.44699E-001	2.31559E-001	1.14315E+002	-1.34942E+002	1.41241E-001	9.16721E+001	-2.65746E+001
1.40088E+002	1.46969E+002	2.54517E+002	2.19488E+002	1.22527E+000	9.81510E-001	1.10600E+003	2.60122E+002	1.00000E+000	4.97900E+003	1.34000E+002	8.88419E+005	1.20262E+000	1.21231E+001	3.68429E-002	2.95133E-002	1.39371E-001	9.14507E-002	2.27664E+005	2.54704E+002	2.19512E+002	1.49003E-002	1.49003E-002	7.12440E+004	4.30000E+001	2.60000E+001	0.00000E+000	3.13448E+001	1.04078E+002	3.88041E+001	1.00000E+002	1.46030E-001	3.74328E-001	0.00000E+000	7.99930E+001	1.00036E+001	7.21403E-001	2.65728E+001	1.37285E+002	5.70583E+001	9.16757E+001	9.51795E-001	9.44699E-001	1.10459E-001	7.99930E+001	3.05068E+000	1.41241E-001	9.16757E+001	-2.66245E+001
1.38737E+002	2.29459E+002	2.54729E+002	2.19482E+002	1.21258E+000	1.00586E+000	1.75100E+003	2.57629E+002	1.00000E+000	4.98100E+003	7.10000E+001	8.88682E+005	1.21969E+000	1.51479E+001	2.89779E-002	2.40379E-002	8.07951E-002	5.74400E-002	2.27664E+005	2.54704E+002	2.19512E+002	1.49003E-002	1.49003E-002	7.12440E+004	4.30000E+001	2.80000E+001	0.00000E+000	2.93638E+001	1.41252E+002	6.55218E+001	1.00000E+002	1.95654E-001	9.76913E-002	0.00000E+000	9.57955E+001	6.80643E+000	8.42653E-001	2.65728E+001	1.37285E+002	5.70583E+001	9.16962E+001	9.51795E-001	9.44699E-001	9.31795E-002	9.57955E+001	4.15944E+001	1.41241E-001	9.16962E+001	-2.65564E+001
1.37636E+002	2.26378E+002	2.54637E+002	2.19399E+002	1.31389E+000	1.01475E+000	1.88300E+003	3.47592E+002	1.00000E+000	4.98200E+003	7.40000E+001	8.88835E+005	1.33328E+000	1.50459E+001	3.02785E-002	2.33849E-002	9.79639E-002	6.05607E-002	2.27664E+005	2.54704E+002	2.19512E+002	1.49003E-002	1.49003E-002	7.12440E+004	4.30000E+001	2.90000E+001	0.00000E+000	2.75009E+001	1.43571E+002	5.70262E+001	1.00000E+002	1.85246E-001	1.38727E-001	0.00000E+000	9.00943E+001	5.65581E+000	9.77893E-001	2.65728E+001	1.37285E+002	5.70583E+001	9.17043E+001	9.51795E-001	9.44699E-001	1.28461E-001	9.00943E+001	-1.08559E+001	1.41241E-001	9.17043E+001	-2.65772E+001
1.40240E+002	2.33289E+002	2.54751E+002	2.19587E+002	1.58311E+000	1.05240E+000	2.37600E+003	3.88953E+002	1.00000E+000	4.98300E+003	7.00000E+001	8.88974E+005	1.66606E+000	1.52738E+001	3.24778E-002	2.15903E-002	1.49807E-001	6.83771E-002	2.27664E+005	2.54704E+002	2.19512E+002	1.49003E-002	1.49003E-002	7.12440E+004	4.30000E+001	3.00000E+001	0.00000E+000	2.33069E+001	1.48586E+002	6.77502E+001	1.00000E+002	1.94836E-001	1.76462E-001	0.00000E+000	9.70458E+001	4.90014E+000	1.00480E+000	2.65728E+001	1.37285E+002	5.70583E+001	9.17092E+001	9.51795E-001	9.44699E-001	2.01367E-001	9.70458E+001	-1.06502E+002	1.41241E-001	9.17092E+001	-2.65283E+001
1.50216E+002	2.31800E+002	2.54620E+002	2.19442E+002	1.21287E+000	8.63659E-001	1.52000E+003	2.98454E+002	1.00000E+000	4.98400E+003	7.70000E+001	8.89138E+005	1.04750E+000	1.52250E+001	3.11094E-002	2.21524E-002	9.56941E-002	5.13942E-002	2.27664E+005	2.54704E+002	2.19512E+002	1.49003E-002	1.49003E-002	7.12440E+004	4.30000E+001	3.10000E+001	0.00000E+000	1.96483E+001	1.63504E+002	5.24082E+001	1.00000E+002	1.82155E-001	1.33251E-001	0.00000E+000	8.73772E+001	4.49726E+000	1.36880E+000	2.65728E+001	1.37285E+002	5.70583E+001	9.17138E+001	9.51795E-001	9.44699E-001	1.68169E-001	8.73772E+001	-6.82766E+001	1.41241E-001	9.17138E+001	-2.65673E+001
1.36503E+002	1.86775E+002	2.54609E+002	2.19509E+002	1.41485E+000	1.01679E+000	1.66700E+003	2.54188E+002	1.00000E+000	4.98500E+003	8.90000E+001	8.89292E+005	1.43861E+000	1.36666E+001	3.46530E-002	2.49038E-002	1.18005E-001	6.36972E-002	2.27664E+005	2.54704E+002	2.19512E+002	1.49003E-002	1.49003E-002	7.12440E+004	4.30000E+001	3.20000E+001	0.00000E+000	2.71543E+001	1.20827E+002	4.08154E+001	1.00000E+002	1.53047E-001	2.16129E-001	0.00000E+000	8.27423E+001	5.99965E+000	9.79755E-001	2.65728E+001	1.37285E+002	5.70583E+001	9.17219E+001	9.51795E-001	9.44699E-001	1.63697E-001	8.27423E+001	-6.66135E+001	1.41241E-001	9.17219E+001	-2.65555E+001
1.40016E+002	2.59246E+002	2.54672E+002	2.19557E+002	1.46044E+000	9.87065E-001	2.31100E+003	2.07974E+002	1.00000E+000	4.98600E+003	6.70000E+001	8.89420E+005	1.44155E+000	1.61011E+001	3.03797E-002	2.05327E-002	8.21963E-002	4.08754E-002	2.27664E+005	2.54704E+002	2.19512E+002	1.49003E-002	1.49003E-002	7.12440E+004	4.30000E+001	3.30000E+001	0.00000E+000	2.38572E+001	1.59752E+002	7.37059E+001	1.00000E+002	2.08905E-001	6.17049E-002	0.00000E+000	9.78291E+001	4.88431E+000	1.02213E+000	2.65728E+001	1.37285E+002	5.70583E+001	9.17309E+001	9.51795E-001	9.44699E-001	1.93411E-001	9.78291E+001	-9.40443E+001	1.41241E-001	9.17309E+001	-2.65274E+001
1.46274E+002	1.64781E+002	2.54826E+002	2.19406E+002	1.30849E+000	7.48913E-001	1.00600E+003	2.26055E+002	1.00000E+000	4.98700E+003	1.41000E+002	8.89609E+005	9.79946E-001	1.28367E+001	4.12546E-002	2.36120E-002	1.27991E-001	4.70832E-002	2.27664E+005	2.54704E+002	2.19512E+002	1.49003E-002	1.49003E-002	7.12440E+004	4.30000E+001	3.40000E+001	0.00000E+000	1.52434E+001	9.91328E+001	5.11052E+001	1.00000E+002	1.36155E-001	1.48304E-001	0.00000E+000	3.93959E+002	7.95805E+000	9.50836E-001	2.65728E+001	1.37285E+002	5.70583E+001	9.17341E+001	9.51795E-001	9.44699E-001	2.71983E-001	1.02713E+002	7.98471E+001	1.41241E-001	9.17341E+001	-2.65036E+001
1.40071E+002	1.87829E+002	2.54781E+002	2.19612E+002	1.30813E+000	9.91253E-001	1.51800E+003	3.32405E+002	1.00000E+000	4.98800E+003	9.00000E+001	8.89729E+005	1.29668E+000	1.37051E+001	3.35748E-002	2.54418E-002	1.02459E-001	6.14781E-002	2.27664E+005	2.54704E+002	2.19512E+002	1.49003E-002	1.49003E-002	7.12440E+004	4.30000E+001	3.50000E+001	0.00000E+000	2.72446E+001	1.24083E+002	5.21472E+001	1.00000E+002	1.67714E-001	1.41284E-001	0.00000E+000	9.08101E+001	7.14136E+000	8.62570E-001	2.65728E+001	1.37285E+002	5.70583E+001	9.17360E+001	9.51795E-001	9.44699E-001	1.37808E-001	9.08101E+001	-2.27387E+001	1.41241E-001	9.17360E+001	-2.64922E+001
1.46642E+002	2.36854E+002	2.54669E+002	2.19568E+002	1.27504E+000	9.70104E-001	1.83000E+003	2.74922E+002	1.00000E+000	4.99000E+003	7.30000E+001	8.90012E+005	1.23692E+000	1.53901E+001	2.98056E-002	2.26774E-002	9.19169E-002	5.55131E-002	2.27664E+005	2.54704E+002	2.19512E+002	1.49003E-002	1.49003E-002	7.12440E+004	4.30000E+001	3.60000E+001	0.00000E+000	2.74478E+001	1.51062E+002	6.20136E+001	1.00000E+002	1.95247E-001	1.11357E-001	0.00000E+000	9.18594E+001	5.67714E+000	9.88225E-001	2.65728E+001	1.37285E+002	5.70583E+001	9.17502E+001	9.51795E-001	9.44699E-001	1.35820E-001	9.18594E+001	-1.90178E+001	1.41241E-001	9.17502E+001	-2.65077E+001
1.53520E+002	2.12862E+002	2.54665E+002	2.19495E+002	1.23594E+000	9.15685E-001	1.50700E+003	3.42370E+002	1.00000E+000	4.99100E+003	8.20000E+001	8.90164E+005	1.13173E+000	1.45898E+001	3.18376E-002	2.35879E-002	1.03944E-001	5.95794E-002	2.27664E+005	2.54704E+002	2.19512E+002	1.49003E-002	1.49003E-002	7.12440E+004	4.30000E+001	3.70000E+001	0.00000E+000	1.47546E+001	1.42526E+002	6.16256E+001	1.00000E+002	1.73459E-001	1.56160E-001	0.00000E+000	9.68716E+001	5.07365E+000	1.21852E+000	2.65728E+001	1.37285E+002	5.70583E+001	9.17570E+001	9.51795E-001	9.44699E-001	1.48843E-001	9.68716E+001	-3.18217E+001	1.41241E-001	9.17570E+001	-2.65089E+001
1.45124E+002	2.15504E+002	2.54846E+002	2.19605E+002	1.39806E+000	9.77597E-001	1.82500E+003	3.06961E+002	1.00000E+000	4.99200E+003	7.80000E+001	8.90308E+005	1.36674E+000	1.46801E+001	3.27260E-002	2.28838E-002	1.23479E-001	6.28687E-002	2.27664E+005	2.54704E+002	2.19512E+002	1.49003E-002	1.49003E-002	7.12440E+004	4.30000E+001	3.80000E+001	0.00000E+000	3.90245E+001	1.43155E+002	5.29765E+001	1.00000E+002	1.95200E-001	1.59990E-001	0.00000E+000	8.22131E+001	7.07002E+000	7.94619E-001	2.65728E+001	1.37285E+002	5.70583E+001	9.17670E+001	9.51795E-001	9.44699E-001	1.76987E-001	8.22131E+001	-8.58914E+001	1.41241E-001	9.17670E+001	-2.64471E+001
1.41898E+002	2.29579E+002	2.54708E+002	2.19420E+002	1.43118E+000	1.06400E+000	2.16500E+003	2.64850E+002	1.00000E+000	4.99300E+003	7.50000E+001	8.90454E+005	1.52278E+000	1.51519E+001	3.07585E-002	2.28672E-002	9.28978E-002	5.38606E-002	2.27664E+005	2.54704E+002	2.19512E+002	1.49003E-002	1.49003E-002	7.12440E+004	4.30000E+001	3.90000E+001	0.00000E+000	2.23694E+001	1.49367E+002	6.59292E+001	1.00000E+002	1.92090E-001	1.19332E-001	0.00000E+000	9.60539E+001	4.92922E+000	1.04642E+000	2.65728E+001	1.37285E+002	5.70583E+001	9.17734E+001	9.51795E-001	9.44699E-001	1.47155E-001	9.60539E+001	-3.03134E+001	1.41241E-001	9.17734E+001	-2.64900E+001
1.46647E+002	1.32634E+002	2.54615E+002	2.19556E+002	9.49596E-001	8.34187E-001	6.60000E+002	2.08607E+002	1.00000E+000	4.99600E+003	3.96000E+002	8.90999E+005	7.92140E-001	1.15167E+001	3.69630E-002	3.24707E-002	1.02360E-001	8.08674E-002	2.27664E+005	2.54704E+002	2.19512E+002	1.49003E-002	1.49003E-002	7.12440E+004	4.30000E+001	4.00000E+001	0.00000E+000	1.53295E+001	9.05230E+001	2.52843E+001	1.00000E+002	1.02385E-001	2.47947E-001	0.00000E+000	8.17075E+001	7.28298E+000	1.28272E+000	2.65728E+001	1.37285E+002	5.70583E+001	9.17856E+001	9.51795E-001	9.44699E-001	6.46989E-002	8.17075E+001	6.42517E+001	1.41241E-001	9.17856E+001	-2.64858E+001
1.43338E+002	2.00797E+002	2.54744E+002	2.19594E+002	1.31848E+000	1.02227E+000	1.68600E+003	3.36875E+002	1.00000E+000	4.99800E+003	8.60000E+001	8.91235E+005	1.34784E+000	1.41703E+001	3.21103E-002	2.48964E-002	9.49390E-002	5.95060E-002	2.27664E+005	2.54704E+002	2.19512E+002	1.49003E-002	1.49003E-002	7.12440E+004	4.30000E+001	4.10000E+001	0.00000E+000	2.83424E+001	1.39588E+002	4.74722E+001	1.00000E+002	1.73302E-001	1.39646E-001	0.00000E+000	8.44375E+001	5.61818E+000	1.04037E+000	2.65728E+001	1.37285E+002	5.70583E+001	9.18020E+001	9.51795E-001	9.44699E-001	1.26545E-001	8.44375E+001	-1.38913E+001	1.41241E-001	9.18020E+001	-2.64364E+001
1.34171E+002	1.35032E+002	2.54748E+002	2.19312E+002	1.43694E+000	1.18030E+000	1.41400E+003	3.26057E+002	1.00000E+000	4.99900E+003	1.37000E+002	8.91431E+005	1.69601E+000	1.16203E+001	3.82132E-002	3.13882E-002	1.15971E-001	8.05244E-002	2.27664E+005	2.54704E+002	2.19512E+002	1.49003E-002	1.49003E-002	7.12440E+004	4.30000E+001	4.20000E+001	0.00000E+000	5.22514E+001	8.68352E+001	3.55140E+001	1.00000E+002	1.58623E-001	2.41050E-001	0.00000E+000	2.92843E+001	2.01647E+001	3.16515E-001	2.65728E+001	1.37285E+002	5.70583E+001	9.18071E+001	9.51795E-001	9.44699E-001	9.80572E-002	2.92843E+001	-3.13012E+001	1.41241E-001	9.18071E+001	-2.64574E+001
1.38012E+002	1.41582E+002	2.54754E+002	2.19475E+002	1.43041E+000	9.17738E-001	1.15100E+003	2.98759E+002	1.00000E+000	5.00000E+003	1.61000E+002	8.91590E+005	1.31274E+000	1.18988E+001	4.21621E-002	2.70508E-002	1.46205E-001	6.42251E-002	2.27664E+005	2.54704E+002	2.19512E+002	1.49003E-002	1.49003E-002	7.12440E+004	4.30000E+001	4.30000E+001	0.00000E+000	1.44952E+001	8.72754E+001	4.00718E+001	1.00000E+002	1.15777E-001	2.79054E-001	0.00000E+000	9.71109E+001	7.27802E+000	9.71987E-001	2.65728E+001	1.37285E+002	5.70583E+001	9.18115E+001	9.51795E-001	9.44699E-001	2.18330E-001	9.71109E+001	-1.31855E+002	1.41241E-001	9.18115E+001	-2.64362E+001
1.38609E+002	1.14250E+002	2.54670E+002	2.19529E+002	1.21881E+000	1.09167E+000	9.50000E+002	2.18819E+002	1.00000E+000	5.00100E+003	5.19000E+002	8.91775E+005	1.33054E+000	1.06888E+001	3.95433E-002	3.54185E-002	1.21943E-001	9.92936E-002	2.29674E+005	2.54647E+002	2.19583E+002	3.57308E-002	3.57308E-002	1.25080E+004	7.00000E+000	1.00000E+000	0.00000E+000	9.95470E+000	7.46399E+001	3.66382E+001	1.00000E+002	9.85288E-002	3.85281E-001	0.00000E+000	1.01049E+002	7.49034E+000	1.03956E+000	2.93984E+001	1.62723E+002	5.86408E+001	8.75212E+001	1.99930E+000	1.07335E+000	5.50260E-002	1.01049E+002	9.59460E+001	1.08698E-001	8.75212E+001	1.29467E+001
1.47736E+002	1.91900E+002	2.54520E+002	2.19384E+002	1.19094E+000	9.55752E-001	1.36800E+003	2.54185E+002	1.00000E+000	5.00200E+003	9.10000E+001	8.91864E+005	1.13825E+000	1.38528E+001	3.21994E-002	2.58406E-002	9.70591E-002	6.46972E-002	2.29674E+005	2.54647E+002	2.19583E+002	3.57308E-002	3.57308E-002	1.25080E+004	7.00000E+000	2.00000E+000	0.00000E+000	2.95650E+001	1.15123E+002	5.52567E+001	1.00000E+002	1.68709E-001	1.91677E-001	0.00000E+000	9.54164E+001	9.33564E+000	6.95063E-001	2.93984E+001	1.62723E+002	5.86408E+001	8.75341E+001	1.99930E+000	1.07335E+000	1.09560E-001	9.54164E+001	1.96546E+001	1.08698E-001	8.75341E+001	1.29115E+001
1.45475E+002	2.94302E+002	2.54762E+002	2.19637E+002	1.26229E+000	1.03805E+000	2.40800E+003	3.96062E+002	1.00000E+000	5.00300E+003	5.90000E+001	8.91989E+005	1.31032E+000	1.71552E+001	2.57236E-002	2.11538E-002	7.97358E-002	5.54368E-002	2.29674E+005	2.54647E+002	2.19583E+002	3.57308E-002	3.57308E-002	1.25080E+004	7.00000E+000	3.00000E+000	0.00000E+000	3.33157E+001	1.93219E+002	6.76317E+001	1.00000E+002	2.34470E-001	9.55386E-002	0.00000E+000	8.71112E+001	4.36928E+000	1.11937E+000	2.93984E+001	1.62723E+002	5.86408E+001	8.75388E+001	1.99930E+000	1.07335E+000	9.74826E-002	8.71112E+001	2.73118E+001	1.08698E-001	8.75388E+001	1.29954E+001
1.51833E+002	3.56365E+002	2.54555E+002	2.19596E+002	1.30429E+000	1.04180E+000	3.02200E+003	4.97357E+002	1.00000E+000	5.00600E+003	4.10000E+001	8.92432E+005	1.35880E+000	1.88776E+001	2.37261E-002	1.89512E-002	7.16529E-002	4.73035E-002	2.29674E+005	2.54647E+002	2.19583E+002	3.57308E-002	3.57308E-002	1.25080E+004	7.00000E+000	4.00000E+000	0.00000E+000	4.90884E+001	2.24492E+002	7.79486E+001	1.00000E+002	2.84965E-001	7.72760E-002	0.00000E+000	8.41143E+001	4.45416E+000	9.80162E-001	2.93984E+001	1.62723E+002	5.86408E+001	8.75600E+001	1.99930E+000	1.07335E+000	1.11885E-001	8.41143E+001	5.30386E+000	1.08698E-001	8.75600E+001	1.29657E+001
1.52228E+002	2.39148E+002	2.54750E+002	2.19604E+002	1.21133E+000	1.04712E+000	1.89700E+003	3.13886E+002	1.00000E+000	5.00900E+003	6.90000E+001	8.92923E+005	1.26841E+000	1.54644E+001	2.78117E-002	2.40416E-002	7.44752E-002	5.71405E-002	2.29674E+005	2.54647E+002	2.19583E+002	3.57308E-002	3.57308E-002	1.25080E+004	7.00000E+000	5.00000E+000	0.00000E+000	2.69652E+001	1.68022E+002	5.75202E+001	1.00000E+002	1.99899E-001	9.61442E-002	0.00000E+000	8.71600E+001	4.69139E+000	1.17456E+000	2.93984E+001	1.62723E+002	5.86408E+001	8.75705E+001	1.99930E+000	1.07335E+000	7.27087E-002	8.71600E+001	5.94692E+001	1.08698E-001	8.75705E+001	1.30214E+001
1.35529E+002	1.52863E+002	2.54556E+002	2.19675E+002	1.55722E+000	1.02430E+000	1.49700E+003	1.75695E+002	1.00000E+000	5.01000E+003	1.13000E+002	8.93095E+005	1.59507E+000	1.23638E+001	4.02476E-002	2.64739E-002	1.33709E-001	6.16424E-002	2.29674E+005	2.54647E+002	2.19583E+002	3.57308E-002	3.57308E-002	1.25080E+004	7.00000E+000	6.00000E+000	0.00000E+000	1.13804E+001	1.06358E+002	4.26373E+001	1.00000E+002	1.26193E-001	1.52313E-001	0.00000E+000	9.43252E+001	4.93339E+000	1.25735E+000	2.93984E+001	1.62723E+002	5.86408E+001	8.75761E+001	1.99930E+000	1.07335E+000	2.06437E-001	9.43252E+001	-1.16783E+002	1.08698E-001	8.75761E+001	1.29895E+001
1.47631E+002	1.81824E+002	2.54718E+002	2.19572E+002	1.19407E+000	1.00531E+000	1.36600E+003	1.52192E+002	1.00000E+000	5.01100E+003	9.40000E+001	8.93232E+005	1.20041E+000	1.34842E+001	3.23076E-002	2.72004E-002	8.08547E-002	5.94575E-002	2.29674E+005	2.54647E+002	2.19583E+002	3.57308E-002	3.57308E-002	1.25080E+004	7.00000E+000	7.00000E+000	0.00000E+000	1.54132E+001	1.35650E+002	3.78625E+001	1.00000E+002	1.43753E-001	1.19976E-001	0.00000E+000	8.48762E+001	4.33462E+000	1.49808E+000	2.93984E+001	1.62723E+002	5.86408E+001	8.75859E+001	1.99930E+000	1.07335E+000	8.58237E-002	8.48762E+001	4.02457E+001	1.08698E-001	8.75859E+001	1.30265E+001
1.41127E+002	2.15227E+002	2.54567E+002	2.19460E+002	1.29411E+000	9.27115E-001	1.61300E+003	3.28641E+002	1.00000E+000	5.01700E+003	8.30000E+001	8.94123E+005	1.19979E+000	1.46706E+001	3.22221E-002	2.30843E-002	8.83623E-002	4.85700E-002	2.30283E+005	2.54567E+002	2.19460E+002	8.83623E-002	4.85700E-002	1.61300E+003	1.00000E+000	1.00000E+000	0.00000E+000	2.60128E+001	1.33879E+002	5.30646E+001	1.00000E+002	1.73086E-001	1.06678E-001	0.00000E+000	9.00942E+001	6.15552E+000	9.70800E-001	2.60128E+001	1.33879E+002	5.30646E+001	9.00942E+001	6.15552E+000	9.70800E-001	1.65222E-001	9.00942E+001	-6.14180E+001	1.65222E-001	9.00942E+001	-6.14180E+001
1.50134E+002	1.64825E+002	2.54538E+002	2.19497E+002	1.21774E+000	1.01014E+000	1.26900E+003	1.96113E+002	1.00000E+000	5.02200E+003	1.05000E+002	8.94850E+005	1.23008E+000	1.28384E+001	3.41841E-002	2.83562E-002	9.08929E-002	6.48315E-002	2.30452E+005	2.54692E+002	2.19468E+002	6.69606E-002	6.69606E-002	4.47000E+003	3.00000E+000	1.00000E+000	0.00000E+000	1.86589E+001	1.01591E+002	4.12641E+001	1.00000E+002	1.31072E-001	1.59116E-001	0.00000E+000	9.15809E+001	6.81526E+000	9.88549E-001	2.29921E+001	1.20413E+002	4.83220E+001	9.07512E+001	3.68741E+000	9.73501E-001	9.31854E-002	9.15809E+001	3.73299E+001	1.68162E-001	9.07512E+001	-6.49060E+001
1.45976E+002	2.24140E+002	2.54703E+002	2.19437E+002	1.47476E+000	9.95262E-001	2.03200E+003	4.12319E+002	1.00000E+000	5.02400E+003	7.40000E+001	8.95131E+005	1.46777E+000	1.49713E+001	3.27160E-002	2.20788E-002	1.37346E-001	6.49269E-002	2.30452E+005	2.54692E+002	2.19468E+002	6.69606E-002	6.69606E-002	4.47000E+003	3.00000E+000	2.00000E+000	0.00000E+000	2.94731E+001	1.47936E+002	5.91434E+001	1.00000E+002	1.92754E-001	1.85235E-001	0.00000E+000	9.01813E+001	5.59997E+000	9.50744E-001	2.29921E+001	1.20413E+002	4.83220E+001	9.07617E+001	3.68741E+000	9.73501E-001	1.94128E-001	9.01813E+001	-1.02744E+002	1.68162E-001	9.07617E+001	-6.48636E+001
1.37600E+002	1.34205E+002	2.54842E+002	2.19490E+002	1.44998E+000	9.72724E-001	1.16900E+003	1.66675E+002	1.00000E+000	5.02500E+003	1.61000E+002	8.95339E+005	1.41043E+000	1.15847E+001	4.24086E-002	2.84500E-002	1.11756E-001	5.51793E-002	2.30452E+005	2.54692E+002	2.19468E+002	6.69606E-002	6.69606E-002	4.47000E+003	3.00000E+000	3.00000E+000	0.00000E+000	1.64306E+001	9.30026E+001	3.71736E+001	1.00000E+002	1.18492E-001	1.30832E-001	0.00000E+000	9.13379E+001	6.88012E+000	1.02025E+000	2.29921E+001	1.20413E+002	4.83220E+001	9.07743E+001	3.68741E+000	9.73501E-001	1.96992E-001	9.13379E+001	-1.05750E+002	1.68162E-001	9.07743E+001	-6.48142E+001
1.35398E+002	2.53501E+002	2.54736E+002	2.19549E+002	1.38911E+000	9.94557E-001	2.17500E+003	3.33188E+002	1.00000E+000	5.02900E+003	6.90000E+001	8.95861E+005	1.38155E+000	1.59217E+001	2.97857E-002	2.13255E-002	1.07674E-001	5.74438E-002	2.30720E+005	2.54662E+002	2.19511E+002	1.78871E-002	1.78871E-002	4.51040E+004	2.90000E+001	1.00000E+000	0.00000E+000	2.92115E+001	1.56793E+002	6.63047E+001	1.00000E+002	2.05729E-001	1.13732E-001	0.00000E+000	9.30234E+001	5.38017E+000	9.56502E-001	2.61865E+001	1.33121E+002	5.52361E+001	9.17660E+001	1.20704E+000	9.36227E-001	1.65524E-001	9.30234E+001	-5.88666E+001	1.45639E-001	9.17660E+001	-3.24997E+001
1.43025E+002	1.06087E+002	2.54657E+002	2.19561E+002	1.16102E+000	1.16965E+000	9.01000E+002	2.12045E+002	1.00000E+000	5.03000E+003	8.42000E+002	8.96097E+005	1.35799E+000	1.02998E+001	3.86791E-002	3.89668E-002	1.21841E-001	1.23555E-001	2.30720E+005	2.54662E+002	2.19511E+002	1.78871E-002	1.78871E-002	4.51040E+004	2.90000E+001	2.00000E+000	0.00000E+000	1.96271E+001	6.29019E+001	2.51190E+001	1.00000E+002	9.09793E-002	4.54534E-001	0.00000E+000	-2.09084E+002	1.21686E+001	6.57066E-001	2.61865E+001	1.33121E+002	5.52361E+001	9.17707E+001	1.20704E+000	9.36227E-001	-3.70583E-003	8.21615E+001	-1.40097E+002	1.45639E-001	9.17707E+001	-3.25119E+001
1.40471E+002	2.35605E+002	2.54655E+002	2.19444E+002	1.34958E+000	9.94605E-001	1.96900E+003	3.99941E+002	1.00000E+000	5.03100E+003	7.20000E+001	8.96163E+005	1.34230E+000	1.53494E+001	3.04142E-002	2.24144E-002	8.44719E-002	4.86635E-002	2.30720E+005	2.54662E+002	2.19511E+002	1.78871E-002	1.78871E-002	4.51040E+004	2.90000E+001	3.00000E+000	0.00000E+000	2.52247E+001	1.35791E+002	7.79078E+001	1.00000E+002	2.00824E-001	9.11724E-002	0.00000E+000	1.08113E+002	6.62610E+000	8.16264E-001	2.61865E+001	1.33121E+002	5.52361E+001	9.17697E+001	1.20704E+000	9.36227E-001	1.51428E-001	1.08113E+002	-2.41546E+001	1.45639E-001	9.17697E+001	-3.25246E+001
1.43112E+002	1.40028E+002	2.54511E+002	2.19456E+002	1.02249E+000	7.96900E-001	7.16000E+002	2.16718E+002	1.00000E+000	5.03400E+003	1.84000E+002	8.96662E+005	8.14820E-001	1.18333E+001	3.82121E-002	2.97816E-002	1.10832E-001	7.04628E-002	2.30720E+005	2.54662E+002	2.19511E+002	1.78871E-002	1.78871E-002	4.51040E+004	2.90000E+001	4.00000E+000	0.00000E+000	2.98166E+001	1.10364E+002	2.20456E+001	1.00000E+002	1.29273E-001	2.29732E-001	0.00000E+000	6.90651E+001	7.67721E+000	1.16829E+000	2.61865E+001	1.33121E+002	5.52361E+001	9.17709E+001	1.20704E+000	9.36227E-001	1.23991E-001	6.90651E+001	-2.59017E+001	1.45639E-001	9.17709E+001	-3.25550E+001
1.35640E+002	1.64792E+002	2.54735E+002	2.19527E+002	1.33304E+000	1.14982E+000	1.57100E+003	2.60717E+002	1.00000E+000	5.03500E+003	9.40000E+001	8.96766E+005	1.53275E+000	1.28371E+001	3.36321E-002	2.90096E-002	1.17116E-001	8.85255E-002	2.30720E+005	2.54662E+002	2.19511E+002	1.78871E-002	1.78871E-002	4.51040E+004	2.90000E+001	5.00000E+000	0.00000E+000	1.76573E+001	1.05145E+002	4.21718E+001	1.00000E+002	1.32951E-001	2.51805E-001	0.00000E+000	9.18963E+001	5.78894E+000	1.04598E+000	2.61865E+001	1.33121E+002	5.52361E+001	9.17653E+001	1.20704E+000	9.36227E-001	7.37923E-002	9.18963E+001	6.28015E+001	1.45639E-001	9.17653E+001	-3.25028E+001
1.42395E+002	1.96712E+002	2.54595E+002	2.19560E+002	1.47508E+000	1.09402E+000	1.96100E+003	2.29378E+002	1.00000E+000	5.03600E+003	7.70000E+001	8.96909E+005	1.61377E+000	1.40254E+001	3.33102E-002	2.47051E-002	1.13958E-001	6.51084E-002	2.30720E+005	2.54662E+002	2.19511E+002	1.78871E-002	1.78871E-002	4.51040E+004	2.90000E+001	6.00000E+000	0.00000E+000	2.67995E+001	1.31825E+002	5.39717E+001	1.00000E+002	1.73855E-001	1.61488E-001	0.00000E+000	9.09018E+001	5.86203E+000	9.24537E-001	2.61865E+001	1.33121E+002	5.52361E+001	9.17673E+001	1.20704E+000	9.36227E-001	1.48325E-001	9.09018E+001	-3.70874E+001	1.45639E-001	9.17673E+001	-3.25296E+001
1.40464E+002	2.19094E+002	2.54641E+002	2.19621E+002	1.30778E+000	1.03452E+000	1.84900E+003	3.68796E+002	1.00000E+000	5.03800E+003	7.70000E+001	8.97210E+005	1.35291E+000	1.48018E+001	3.04134E-002	2.40585E-002	1.03041E-001	6.63743E-002	2.30720E+005	2.54662E+002	2.19511E+002	1.78871E-002	1.78871E-002	4.51040E+004	2.90000E+001	7.00000E+000	0.00000E+000	4.33056E+001	1.33295E+002	5.94135E+001	1.00000E+002	2.01847E-001	1.68045E-001	0.00000E+000	8.66196E+001	9.80147E+000	5.69445E-001	2.61865E+001	1.33121E+002	5.52361E+001	9.17673E+001	1.20704E+000	9.36227E-001	1.16664E-001	8.66196E+001	1.48471E+000	1.45639E-001	9.17673E+001	-3.25132E+001
1.39853E+002	1.38240E+002	2.54725E+002	2.19395E+002	1.19118E+000	9.70462E-001	1.00000E+003	2.67330E+002	1.00000E+000	5.03900E+003	1.63000E+002	8.97401E+005	1.15599E+000	1.17576E+001	3.76683E-002	3.06887E-002	1.40256E-001	9.50744E-002	2.30720E+005	2.54662E+002	2.19511E+002	1.78871E-002	1.78871E-002	4.51040E+004	2.90000E+001	8.00000E+000	0.00000E+000	1.66810E+001	9.74654E+001	3.68660E+001	1.00000E+002	1.21169E-001	4.18137E-001	0.00000E+000	8.97332E+001	7.07447E+000	1.07280E+000	2.61865E+001	1.33121E+002	5.52361E+001	9.17612E+001	1.20704E+000	9.36227E-001	1.02105E-001	8.97332E+001	2.38431E+001	1.45639E-001	9.17612E+001	-3.25219E+001
1.40253E+002	2.44831E+002	2.54561E+002	2.19550E+002	1.33423E+000	1.08394E+000	2.20600E+003	3.23079E+002	1.00000E+000	5.04000E+003	6.90000E+001	8.97484E+005	1.44622E+000	1.56471E+001	2.84071E-002	2.30782E-002	9.54409E-002	6.46009E-002	2.30720E+005	2.54662E+002	2.19511E+002	1.78871E-002	1.78871E-002	4.51040E+004	2.90000E+001	9.00000E+000	0.00000E+000	2.24107E+001	1.53060E+002	6.69848E+001	1.00000E+002	1.95549E-001	1.48496E-001	0.00000E+000	9.60635E+001	4.80942E+000	1.06247E+000	2.61865E+001	1.33121E+002	5.52361E+001	9.17626E+001	1.20704E+000	9.36227E-001	1.03504E-001	9.60635E+001	2.83116E+001	1.45639E-001	9.17626E+001	-3.25429E+001
1.41029E+002	1.24719E+002	2.54655E+002	2.19393E+002	1.23993E+000	9.22894E-001	8.84000E+002	3.22378E+002	1.00000E+000	5.04100E+003	2.77000E+002	8.97707E+005	1.14433E+000	1.11678E+001	4.17034E-002	3.10403E-002	1.48340E-001	8.52188E-002	2.30720E+005	2.54662E+002	2.19511E+002	1.78871E-002	1.78871E-002	4.51040E+004	2.90000E+001	1.00000E+001	0.00000E+000	1.03641E+001	7.76800E+001	4.52196E+001	1.00000E+002	1.10419E-001	3.61216E-001	0.00000E+000	1.09445E+002	8.39096E+000	9.61997E-001	2.61865E+001	1.33121E+002	5.52361E+001	9.17646E+001	1.20704E+000	9.36227E-001	1.46585E-001	1.09445E+002	-1.61534E+001	1.45639E-001	9.17646E+001	-3.25345E+001
1.49219E+002	2.53304E+002	2.54561E+002	2.19414E+002	1.08990E+000	8.42367E-001	1.45900E+003	4.16400E+002	1.00000E+000	5.04300E+003	7.10000E+001	8.97943E+005	9.18092E-001	1.59155E+001	2.85336E-002	2.20533E-002	9.74759E-002	6.02186E-002	2.30720E+005	2.54662E+002	2.19511E+002	1.78871E-002	1.78871E-002	4.51040E+004	2.90000E+001	1.10000E+001	0.00000E+000	5.14766E+001	1.56756E+002	5.01481E+001	1.00000E+002	2.16173E-001	1.67948E-001	0.00000E+000	7.25174E+001	8.34519E+000	7.52917E-001	2.61865E+001	1.33121E+002	5.52361E+001	9.17526E+001	1.20704E+000	9.36227E-001	1.28103E-001	7.25174E+001	-2.79661E+001	1.45639E-001	9.17526E+001	-3.25659E+001
1.41428E+002	1.77556E+002	2.54582E+002	2.19492E+002	1.16449E+000	9.95534E-001	1.29000E+003	2.60169E+002	1.00000E+000	5.04500E+003	9.50000E+001	8.98250E+005	1.15929E+000	1.33250E+001	3.24220E-002	2.77180E-002	1.03476E-001	7.72090E-002	2.30720E+005	2.54662E+002	2.19511E+002	1.78871E-002	1.78871E-002	4.51040E+004	2.90000E+001	1.20000E+001	0.00000E+000	2.99410E+001	1.16779E+002	3.73540E+001	1.00000E+002	1.50311E-001	2.37571E-001	0.00000E+000	7.90805E+001	7.22038E+000	9.25457E-001	2.61865E+001	1.33121E+002	5.52361E+001	9.17397E+001	1.20704E+000	9.36227E-001	7.82177E-002	7.90805E+001	4.42477E+001	1.45639E-001	9.17397E+001	-3.25665E+001
1.39488E+002	2.15337E+002	2.54763E+002	2.19510E+002	1.42602E+000	1.04619E+000	1.98900E+003	4.59715E+002	1.00000E+000	5.04600E+003	7.90000E+001	8.98387E+005	1.49189E+000	1.46744E+001	3.19749E-002	2.34582E-002	1.36024E-001	7.51567E-002	2.30720E+005	2.54662E+002	2.19511E+002	1.78871E-002	1.78871E-002	4.51040E+004	2.90000E+001	1.30000E+001	0.00000E+000	3.68541E+001	1.62317E+002	4.96335E+001	1.00000E+002	2.00309E-001	2.23274E-001	0.00000E+000	8.01076E+001	5.19337E+000	1.03620E+000	2.61865E+001	1.33121E+002	5.52361E+001	9.17416E+001	1.20704E+000	9.36227E-001	1.53640E-001	8.01076E+001	-5.51899E+001	1.45639E-001	9.17416E+001	-3.25219E+001
1.36231E+002	1.61103E+002	2.54784E+002	2.19625E+002	1.25132E+000	9.02196E-001	1.13600E+003	1.37344E+002	1.00000E+000	5.04800E+003	1.19000E+002	8.98709E+005	1.12893E+000	1.26926E+001	3.71260E-002	2.67677E-002	8.38369E-002	4.80154E-002	2.30720E+005	2.54662E+002	2.19511E+002	1.78871E-002	1.78871E-002	4.51040E+004	2.90000E+001	1.40000E+001	0.00000E+000	1.51381E+001	1.19171E+002	3.11938E+001	1.00000E+002	1.26030E-001	1.10204E-001	0.00000E+000	8.30302E+001	4.77915E+000	1.48995E+000	2.61865E+001	1.33121E+002	5.52361E+001	9.17240E+001	1.20704E+000	9.36227E-001	1.62117E-001	8.30302E+001	-6.40604E+001	1.45639E-001	9.17240E+001	-3.25236E+001
1.43397E+002	1.99856E+002	2.54643E+002	2.19515E+002	1.28656E+000	1.00732E+000	1.61700E+003	3.34922E+002	1.00000E+000	5.04900E+003	8.10000E+001	8.98823E+005	1.29598E+000	1.41370E+001	3.19944E-002	2.50503E-002	1.01007E-001	6.41403E-002	2.30720E+005	2.54662E+002	2.19511E+002	1.78871E-002	1.78871E-002	4.51040E+004	2.90000E+001	1.50000E+001	0.00000E+000	2.90075E+001	1.29754E+002	5.22499E+001	1.00000E+002	1.73508E-001	1.76765E-001	0.00000E+000	8.90572E+001	6.81476E+000	8.75801E-001	2.61865E+001	1.33121E+002	5.52361E+001	9.17231E+001	1.20704E+000	9.36227E-001	1.21730E-001	8.90572E+001	-2.84659E+000	1.45639E-001	9.17231E+001	-3.25672E+001
1.46129E+002	2.60263E+002	2.54648E+002	2.19540E+002	1.21793E+000	8.75875E-001	1.73800E+003	3.37404E+002	1.00000E+000	5.05000E+003	7.10000E+001	8.98956E+005	1.06676E+000	1.61327E+001	2.92145E-002	2.10096E-002	8.04684E-002	4.45369E-002	2.30720E+005	2.54662E+002	2.19511E+002	1.78871E-002	1.78871E-002	4.51040E+004	2.90000E+001	1.60000E+001	0.00000E+000	3.16458E+001	1.62277E+002	6.94020E+001	1.00000E+002	2.15591E-001	8.47065E-002	0.00000E+000	9.30291E+001	6.23156E+000	9.23825E-001	2.61865E+001	1.33121E+002	5.52361E+001	9.17228E+001	1.20704E+000	9.36227E-001	1.63366E-001	9.30291E+001	-5.58502E+001	1.45639E-001	9.17228E+001	-3.25639E+001
1.48943E+002	2.17277E+002	2.54630E+002	2.19478E+002	1.16312E+000	8.52710E-001	1.35100E+003	3.14262E+002	1.00000E+000	5.05100E+003	7.80000E+001	8.99116E+005	9.91802E-001	1.47403E+001	3.16443E-002	2.31992E-002	1.08621E-001	6.08760E-002	2.30720E+005	2.54662E+002	2.19511E+002	1.78871E-002	1.78871E-002	4.51040E+004	2.90000E+001	1.70000E+001	0.00000E+000	1.93691E+001	1.27120E+002	6.78046E+001	1.00000E+002	1.76890E-001	1.93813E-001	0.00000E+000	1.04642E+002	6.94821E+000	9.39746E-001	2.61865E+001	1.33121E+002	5.52361E+001	9.17148E+001	1.20704E+000	9.36227E-001	1.53985E-001	1.04642E+002	-3.11672E+001	1.45639E-001	9.17148E+001	-3.25820E+001
1.41917E+002	2.39657E+002	2.54648E+002	2.19633E+002	1.33643E+000	1.08108E+000	2.15600E+003	2.89095E+002	1.00000E+000	5.05200E+003	6.80000E+001	8.99253E+005	1.44478E+000	1.54809E+001	2.87821E-002	2.32827E-002	9.21770E-002	6.20545E-002	2.30720E+005	2.54662E+002	2.19511E+002	1.78871E-002	1.78871E-002	4.51040E+004	2.90000E+001	1.80000E+001	0.00000E+000	3.58675E+001	1.62822E+002	5.96534E+001	1.00000E+002	2.10482E-001	1.39327E-001	0.00000E+000	8.57917E+001	5.48741E+000	9.41932E-001	2.61865E+001	1.33121E+002	5.52361E+001	9.17033E+001	1.20704E+000	9.36227E-001	1.05626E-001	8.57917E+001	1.52744E+001	1.45639E-001	9.17033E+001	-3.25745E+001
1.48556E+002	2.41345E+002	2.54772E+002	2.19521E+002	1.40892E+000	9.27505E-001	1.95600E+003	4.76674E+002	1.00000E+000	5.05300E+003	6.90000E+001	8.99395E+005	1.30678E+000	1.55353E+001	3.18568E-002	2.09716E-002	1.04999E-001	4.85644E-002	2.30720E+005	2.54662E+002	2.19511E+002	1.78871E-002	1.78871E-002	4.51040E+004	2.90000E+001	1.90000E+001	0.00000E+000	3.57766E+001	1.57740E+002	5.56563E+001	1.00000E+002	2.02854E-001	1.19010E-001	0.00000E+000	8.41192E+001	5.73339E+000	9.46488E-001	2.61865E+001	1.33121E+002	5.52361E+001	9.16991E+001	1.20704E+000	9.36227E-001	2.06048E-001	8.41192E+001	-1.26375E+002	1.45639E-001	9.16991E+001	-3.25611E+001
1.38243E+002	2.68075E+002	2.54614E+002	2.19427E+002	1.31916E+000	9.73634E-001	2.14800E+003	2.33268E+002	1.00000E+000	5.05400E+003	5.70000E+001	8.99526E+005	1.28438E+000	1.63730E+001	2.84630E-002	2.10077E-002	7.65765E-002	4.43997E-002	2.30720E+005	2.54662E+002	2.19511E+002	1.78871E-002	1.78871E-002	4.51040E+004	2.90000E+001	2.00000E+001	0.00000E+000	2.49503E+001	1.71801E+002	7.05592E+001	1.00000E+002	2.14093E-001	6.37207E-002	0.00000E+000	9.36762E+001	4.68270E+000	1.10585E+000	2.61865E+001	1.33121E+002	5.52361E+001	9.16860E+001	1.20704E+000	9.36227E-001	1.50701E-001	9.36762E+001	-3.75973E+001	1.45639E-001	9.16860E+001	-3.26192E+001
1.34857E+002	1.30786E+002	2.54559E+002	2.19338E+002	1.39981E+000	8.73508E-001	9.93000E+002	2.10374E+002	1.00000E+000	5.05500E+003	1.93000E+002	8.99739E+005	1.22275E+000	1.14362E+001	4.44218E-002	2.77199E-002	1.42114E-001	6.01431E-002	2.30720E+005	2.54662E+002	2.19511E+002	1.78871E-002	1.78871E-002	4.51040E+004	2.90000E+001	2.10000E+001	0.00000E+000	7.76126E+000	8.54732E+001	3.73601E+001	1.00000E+002	1.03084E-001	2.35282E-001	0.00000E+000	3.89047E+002	6.05392E+000	1.25806E+000	2.61865E+001	1.33121E+002	5.52361E+001	9.16786E+001	1.20704E+000	9.36227E-001	2.31514E-001	9.78020E+001	1.39803E+002	1.45639E-001	9.16786E+001	-3.26476E+001
1.43827E+002	2.47552E+002	2.54688E+002	2.19561E+002	1.23430E+000	9.40973E-001	1.79900E+003	2.87546E+002	1.00000E+000	5.05600E+003	6.60000E+001	8.99826E+005	1.16144E+000	1.57338E+001	2.91008E-002	2.21851E-002	8.00691E-002	4.90474E-002	2.30720E+005	2.54662E+002	2.19511E+002	1.78871E-002	1.78871E-002	4.51040E+004	2.90000E+001	2.20000E+001	0.00000E+000	1.97050E+001	1.66527E+002	5.96866E+001	1.00000E+002	1.92137E-001	9.81365E-002	0.00000E+000	9.05239E+001	4.37140E+000	1.29442E+000	2.61865E+001	1.33121E+002	5.52361E+001	9.16735E+001	1.20704E+000	9.36227E-001	1.34846E-001	9.05239E+001	-1.90280E+001	1.45639E-001	9.16735E+001	-3.26022E+001
1.51286E+002	2.64059E+002	2.54615E+002	2.19444E+002	1.41339E+000	9.93869E-001	2.30200E+003	2.56672E+002	1.00000E+000	5.06300E+003	6.40000E+001	9.00829E+005	1.40472E+000	1.62499E+001	2.94583E-002	2.07146E-002	8.94262E-002	4.69337E-002	2.30720E+005	2.54662E+002	2.19511E+002	1.78871E-002	1.78871E-002	4.51040E+004	2.90000E+001	2.70000E+001	0.00000E+000	3.00223E+001	1.64953E+002	7.71577E+001	1.00000E+002	2.23750E-001	8.41684E-002	0.00000E+000	9.73905E+001	5.47521E+000	9.13604E-001	2.61865E+001	1.33121E+002	5.52361E+001	9.16242E+001	1.20704E+000	9.36227E-001	1.74272E-001	9.73905E+001	-6.69118E+001	1.45639E-001	9.16242E+001	-3.26793E+001
1.45213E+002	2.12205E+002	2.54654E+002	2.19615E+002	1.29588E+000	1.00861E+000	1.73100E+003	2.65814E+002	1.00000E+000	5.06400E+003	8.00000E+001	9.00991E+005	1.30704E+000	1.45672E+001	3.11470E-002	2.42424E-002	9.50742E-002	5.98637E-002	2.30720E+005	2.54662E+002	2.19511E+002	1.78871E-002	1.78871E-002	4.51040E+004	2.90000E+001	2.80000E+001	0.00000E+000	3.16347E+001	1.28294E+002	5.77568E+001	1.00000E+002	1.82092E-001	1.31598E-001	0.00000E+000	9.25635E+001	7.66841E+000	7.52242E-001	2.61865E+001	1.33121E+002	5.52361E+001	9.16205E+001	1.20704E+000	9.36227E-001	1.24655E-001	9.25635E+001	-3.24679E+000	1.45639E-001	9.16205E+001	-3.26576E+001
1.42514E+002	1.94253E+002	2.54708E+002	2.19553E+002	1.31702E+000	1.12259E+000	1.78900E+003	3.41802E+002	1.00000E+000	5.06500E+003	8.90000E+001	9.01144E+005	1.47847E+000	1.39375E+001	3.11377E-002	2.65410E-002	1.11758E-001	8.25315E-002	2.30720E+005	2.54662E+002	2.19511E+002	1.78871E-002	1.78871E-002	4.51040E+004	2.90000E+001	2.90000E+001	0.00000E+000	2.09882E+001	1.19673E+002	5.39538E+001	1.00000E+002	1.59071E-001	2.56739E-001	0.00000E+000	9.59962E+001	5.95148E+000	9.53412E-001	2.61865E+001	1.33121E+002	5.52361E+001	9.16122E+001	1.20704E+000	9.36227E-001	7.96958E-002	9.59962E+001	5.92904E+001	1.45639E-001	9.16122E+001	-3.26595E+001
1.48148E+002	2.26183E+002	2.54736E+002	2.19547E+002	1.14643E+000	9.31970E-001	1.51500E+003	2.52547E+002	1.00000E+000	5.07000E+003	8.20000E+001	9.01911E+005	1.06844E+000	1.50394E+001	2.94538E-002	2.39439E-002	7.92646E-002	5.45239E-002	2.32237E+005	2.54652E+002	2.19520E+002	2.49517E-002	2.49517E-002	2.60080E+004	1.40000E+001	1.00000E+000	0.00000E+000	2.23703E+001	1.55703E+002	4.85430E+001	1.00000E+002	1.76617E-001	1.10084E-001	0.00000E+000	8.56031E+001	4.74501E+000	1.29948E+000	3.12870E+001	1.54605E+002	6.28299E+001	9.04727E+001	1.59738E+000	9.31646E-001	1.03185E-001	8.56031E+001	1.83109E+001	1.34603E-001	9.04727E+001	-1.87402E+001
1.38696E+002	2.69833E+002	2.54764E+002	2.19509E+002	1.34554E+000	1.08418E+000	2.44800E+003	2.95085E+002	1.00000E+000	5.07100E+003	6.20000E+001	9.02041E+005	1.45881E+000	1.64266E+001	2.71952E-002	2.19127E-002	6.87034E-002	4.66927E-002	2.32237E+005	2.54652E+002	2.19520E+002	2.49517E-002	2.49517E-002	2.60080E+004	1.40000E+001	2.00000E+000	0.00000E+000	3.14120E+001	1.74019E+002	6.61432E+001	1.00000E+002	2.18775E-001	6.39403E-002	0.00000E+000	8.92165E+001	4.66583E+000	1.03962E+000	3.12870E+001	1.54605E+002	6.28299E+001	9.04674E+001	1.59738E+000	9.31646E-001	1.07569E-001	8.92165E+001	1.61523E+001	1.34603E-001	9.04674E+001	-1.87429E+001
1.31669E+002	2.05879E+002	2.54605E+002	2.19539E+002	1.55996E+000	1.06307E+000	2.09400E+003	3.07509E+002	1.00000E+000	5.07300E+003	8.30000E+001	9.02350E+005	1.65834E+000	1.43485E+001	3.40898E-002	2.32312E-002	1.38898E-001	6.69818E-002	2.32237E+005	2.54652E+002	2.19520E+002	2.49517E-002	2.49517E-002	2.60080E+004	1.40000E+001	3.00000E+000	0.00000E+000	3.11478E+001	1.36816E+002	5.46688E+001	1.00000E+002	1.83196E-001	1.89372E-001	0.00000E+000	8.83431E+001	6.03684E+000	8.68787E-001	3.12870E+001	1.54605E+002	6.28299E+001	9.04525E+001	1.59738E+000	9.31646E-001	1.89435E-001	8.83431E+001	-9.77525E+001	1.34603E-001	9.04525E+001	-1.87911E+001
1.40035E+002	1.90557E+002	2.54520E+002	2.19485E+002	1.28101E+000	9.64248E-001	1.47100E+003	2.18590E+002	1.00000E+000	5.07400E+003	8.60000E+001	9.02505E+005	1.23522E+000	1.38043E+001	3.34001E-002	2.51410E-002	9.68671E-002	5.77100E-002	2.32237E+005	2.54652E+002	2.19520E+002	2.49517E-002	2.49517E-002	2.60080E+004	1.40000E+001	4.00000E+000	0.00000E+000	2.24449E+001	1.17863E+002	5.19774E+001	1.00000E+002	1.57640E-001	1.53355E-001	0.00000E+000	9.43754E+001	6.80028E+000	9.20192E-001	3.12870E+001	1.54605E+002	6.28299E+001	9.04490E+001	1.59738E+000	9.31646E-001	1.41082E-001	9.43754E+001	-2.37070E+001	1.34603E-001	9.04490E+001	-1.88190E+001
1.42112E+002	1.55487E+002	2.54555E+002	2.19389E+002	1.53152E+000	1.01348E+000	1.48500E+003	2.25672E+002	1.00000E+000	5.07700E+003	1.08000E+002	9.02991E+005	1.55216E+000	1.24695E+001	3.97429E-002	2.62998E-002	1.32139E-001	6.15811E-002	2.32237E+005	2.54652E+002	2.19520E+002	2.49517E-002	2.49517E-002	2.60080E+004	1.40000E+001	5.00000E+000	0.00000E+000	1.59652E+001	9.91417E+001	4.15956E+001	1.00000E+002	1.26522E-001	1.83747E-001	0.00000E+000	9.36563E+001	5.98614E+000	1.04040E+000	3.12870E+001	1.54605E+002	6.28299E+001	9.04422E+001	1.59738E+000	9.31646E-001	2.03552E-001	9.36563E+001	-1.13190E+002	1.34603E-001	9.04422E+001	-1.88270E+001
1.36875E+002	1.88404E+002	2.54764E+002	2.19559E+002	1.37966E+000	1.03083E+000	1.66400E+003	2.48950E+002	1.00000E+000	5.07800E+003	8.90000E+001	9.03124E+005	1.42219E+000	1.37260E+001	3.38217E-002	2.52703E-002	1.04392E-001	6.09806E-002	2.32237E+005	2.54652E+002	2.19520E+002	2.49517E-002	2.49517E-002	2.60080E+004	1.40000E+001	6.00000E+000	0.00000E+000	2.14314E+001	1.18313E+002	5.42901E+001	1.00000E+002	1.59187E-001	1.24197E-001	0.00000E+000	9.64711E+001	6.35139E+000	9.26330E-001	3.12870E+001	1.54605E+002	6.28299E+001	9.04420E+001	1.59738E+000	9.31646E-001	1.44714E-001	9.64711E+001	-2.65188E+001	1.34603E-001	9.04420E+001	-1.87634E+001
1.38926E+002	1.82339E+002	2.54566E+002	2.19400E+002	1.35369E+000	9.30554E-001	1.43100E+003	2.21397E+002	1.00000E+000	5.08100E+003	9.60000E+001	9.03582E+005	1.25969E+000	1.35033E+001	3.57850E-002	2.45993E-002	1.09498E-001	5.52144E-002	2.32237E+005	2.54652E+002	2.19520E+002	2.49517E-002	2.49517E-002	2.60080E+004	1.40000E+001	7.00000E+000	0.00000E+000	2.26963E+001	1.15243E+002	4.49380E+001	1.00000E+002	1.48559E-001	1.55294E-001	0.00000E+000	8.92024E+001	6.52219E+000	9.72743E-001	3.12870E+001	1.54605E+002	6.28299E+001	9.04363E+001	1.59738E+000	9.31646E-001	1.85243E-001	8.92024E+001	-9.08424E+001	1.34603E-001	9.04363E+001	-1.88293E+001
1.43280E+002	2.18916E+002	2.54755E+002	2.19591E+002	1.24157E+000	1.00514E+000	1.70800E+003	2.85748E+002	1.00000E+000	5.08400E+003	7.70000E+001	9.04007E+005	1.24794E+000	1.47958E+001	3.00418E-002	2.43210E-002	8.33106E-002	5.67167E-002	2.32237E+005	2.54652E+002	2.19520E+002	2.49517E-002	2.49517E-002	2.60080E+004	1.40000E+001	8.00000E+000	0.00000E+000	3.25013E+001	1.29164E+002	5.57530E+001	1.00000E+002	1.81499E-001	1.29903E-001	0.00000E+000	9.01412E+001	7.63153E+000	7.60949E-001	3.12870E+001	1.54605E+002	6.28299E+001	9.04305E+001	1.59738E+000	9.31646E-001	1.05234E-001	9.01412E+001	2.01603E+001	1.34603E-001	9.04305E+001	-1.87740E+001
1.45148E+002	3.16383E+002	2.54647E+002	2.19520E+002	1.44718E+000	1.08478E+000	3.07400E+003	4.88374E+002	1.00000E+000	5.08500E+003	5.00000E+001	9.04134E+005	1.56988E+000	1.77872E+001	2.61019E-002	1.95655E-002	9.59849E-002	5.56501E-002	2.32237E+005	2.54652E+002	2.19520E+002	2.49517E-002	2.49517E-002	2.60080E+004	1.40000E+001	9.00000E+000	0.00000E+000	4.64246E+001	1.99055E+002	9.99253E+001	1.00000E+002	2.90585E-001	9.15217E-002	0.00000E+000	9.89484E+001	5.87621E+000	7.36651E-001	3.12870E+001	1.54605E+002	6.28299E+001	9.04385E+001	1.59738E+000	9.31646E-001	1.43130E-001	9.89484E+001	-2.19018E+001	1.34603E-001	9.04385E+001	-1.87971E+001
1.38571E+002	2.31828E+002	2.54678E+002	2.19620E+002	1.30178E+000	9.89280E-001	1.86300E+003	2.35134E+002	1.00000E+000	5.08600E+003	7.20000E+001	9.04308E+005	1.28782E+000	1.52259E+001	3.01599E-002	2.29199E-002	8.60373E-002	5.21964E-002	2.32237E+005	2.54652E+002	2.19520E+002	2.49517E-002	2.49517E-002	2.60080E+004	1.40000E+001	1.00000E+001	0.00000E+000	3.55180E+001	1.65239E+002	6.20420E+001	1.00000E+002	2.14150E-001	8.41648E-002	0.00000E+000	8.67987E+001	5.90048E+000	9.42361E-001	3.12870E+001	1.54605E+002	6.28299E+001	9.04312E+001	1.59738E+000	9.31646E-001	1.36399E-001	8.67987E+001	-2.48567E+001	1.34603E-001	9.04312E+001	-1.87879E+001
1.41869E+002	1.24785E+002	2.55115E+002	2.19679E+002	1.38131E+000	9.72760E-001	1.04000E+003	2.24221E+002	1.00000E+000	5.08700E+003	1.40000E+002	9.04494E+005	1.34368E+000	1.11707E+001	4.28325E-002	3.01640E-002	1.27401E-001	6.72705E-002	2.32871E+005	2.55115E+002	2.19679E+002	1.27401E-001	6.72705E-002	1.04000E+003	1.00000E+000	1.00000E+000	0.00000E+000	6.25187E+000	9.29630E+001	3.81119E+001	1.00000E+002	1.06523E-001	1.86754E-001	0.00000E+000	9.62249E+001	5.33333E+000	1.39539E+000	6.25187E+000	9.29630E+001	3.81119E+001	9.62249E+001	5.33333E+000	1.39539E+000	1.73549E-001	9.62249E+001	-6.69132E+001	1.73549E-001	9.62249E+001	-6.69132E+001
1.53327E+002	3.27925E+002	2.54566E+002	2.19482E+002	1.25703E+000	1.00458E+000	2.58900E+003	4.45659E+002	1.00000E+000	5.08900E+003	4.90000E+001	9.04730E+005	1.26278E+000	1.81087E+001	2.47047E-002	1.97432E-002	6.86954E-002	4.56782E-002	2.32237E+005	2.54652E+002	2.19520E+002	2.49517E-002	2.49517E-002	2.60080E+004	1.40000E+001	1.10000E+001	0.00000E+000	2.96790E+001	2.16710E+002	8.43989E+001	1.00000E+002	2.62656E-001	6.49162E-002	0.00000E+000	9.20617E+001	4.03480E+000	1.16902E+000	3.12870E+001	1.54605E+002	6.28299E+001	9.04092E+001	1.59738E+000	9.31646E-001	1.11626E-001	9.20617E+001	1.35851E+001	1.34603E-001	9.04092E+001	-1.88487E+001
1.37154E+002	1.59599E+002	2.54543E+002	2.19575E+002	1.38520E+000	1.09576E+000	1.50500E+003	3.26494E+002	1.00000E+000	5.09000E+003	9.90000E+001	9.04920E+005	1.51785E+000	1.26333E+001	3.57063E-002	2.82454E-002	9.49926E-002	6.22339E-002	2.32237E+005	2.54652E+002	2.19520E+002	2.49517E-002	2.49517E-002	2.60080E+004	1.40000E+001	1.20000E+001	0.00000E+000	3.12933E+001	1.00393E+002	4.05263E+001	1.00000E+002	1.45648E-001	1.44289E-001	0.00000E+000	8.24232E+001	9.49303E+000	6.51685E-001	3.12870E+001	1.54605E+002	6.28299E+001	9.03951E+001	1.59738E+000	9.31646E-001	1.16665E-001	8.24232E+001	-2.74022E+000	1.34603E-001	9.03951E+001	-1.88590E+001
1.51087E+002	1.65326E+002	2.54862E+002	2.19533E+002	1.00707E+000	9.03903E-001	9.44000E+002	3.23821E+002	1.00000E+000	5.09100E+003	1.26000E+002	9.05072E+005	9.10296E-001	1.28579E+001	3.27775E-002	2.94195E-002	1.13336E-001	9.24112E-002	2.32237E+005	2.54652E+002	2.19520E+002	2.49517E-002	2.49517E-002	2.60080E+004	1.40000E+001	1.30000E+001	0.00000E+000	2.53044E+001	9.92608E+001	4.45548E+001	1.00000E+002	1.41795E-001	2.99327E-001	0.00000E+000	9.17984E+001	1.06705E+001	7.32050E-001	3.12870E+001	1.54605E+002	6.28299E+001	9.03919E+001	1.59738E+000	9.31646E-001	5.39886E-002	9.17984E+001	8.80595E+001	1.34603E-001	9.03919E+001	-1.87937E+001
1.52901E+002	3.08443E+002	2.54627E+002	2.19520E+002	1.18970E+000	9.64628E-001	2.21700E+003	3.02488E+002	1.00000E+000	5.09200E+003	4.90000E+001	9.05156E+005	1.14762E+000	1.75625E+001	2.52672E-002	2.04869E-002	6.13542E-002	4.23550E-002	2.32237E+005	2.54652E+002	2.19520E+002	2.49517E-002	2.49517E-002	2.60080E+004	1.40000E+001	1.40000E+001	0.00000E+000	4.53863E+001	2.00265E+002	6.84387E+001	1.00000E+002	2.55028E-001	5.85279E-002	0.00000E+000	8.29512E+001	5.27126E+000	9.66972E-001	3.12870E+001	1.54605E+002	6.28299E+001	9.03887E+001	1.59738E+000	9.31646E-001	1.04477E-001	8.29512E+001	1.39321E+001	1.34603E-001	9.03887E+001	-1.88517E+001
1.45828E+002	1.76834E+002	2.54579E+002	2.19517E+002	1.17180E+000	1.07399E+000	1.39400E+003	3.17954E+002	1.00000E+000	5.09800E+003	9.90000E+001	9.06063E+005	1.25850E+000	1.32979E+001	3.13850E-002	2.87653E-002	8.50273E-002	7.24878E-002	2.33234E+005	2.54418E+002	2.19276E+002	3.00452E-002	3.00452E-002	1.96910E+004	1.20000E+001	1.00000E+000	0.00000E+000	2.65070E+001	1.09403E+002	4.15231E+001	1.00000E+002	1.46098E-001	1.79329E-001	0.00000E+000	8.53484E+001	7.48470E+000	8.58827E-001	2.66526E+001	1.12694E+002	8.75515E+001	1.28837E+002	2.53044E+000	6.75899E-001	4.35541E-002	8.53484E+001	9.47891E+001	1.32876E-001	1.28837E+002	2.19251E+001
1.39226E+002	9.84806E+001	2.54630E+002	2.19141E+002	1.43507E+000	1.08771E+000	9.50000E+002	2.14853E+002	1.00000E+000	5.10000E+003	5.02000E+002	9.06389E+005	1.56095E+000	9.92374E+000	4.65598E-002	3.52901E-002	1.30339E-001	7.88431E-002	2.33234E+005	2.54418E+002	2.19276E+002	3.00452E-002	3.00452E-002	1.96910E+004	1.20000E+001	2.00000E+000	0.00000E+000	7.83503E+000	4.80505E+001	4.52521E+001	1.00000E+002	8.93077E-002	2.88897E-001	0.00000E+000	1.37621E+002	8.80319E+000	8.84523E-001	2.66526E+001	1.12694E+002	8.75515E+001	1.28835E+002	2.53044E+000	6.75899E-001	1.37687E-001	1.37621E+002	2.41571E+001	1.32876E-001	1.28835E+002	2.18990E+001
1.55474E+002	3.38208E+002	2.54386E+002	2.19166E+002	1.14073E+000	9.40515E-001	2.27500E+003	3.38622E+002	1.00000E+000	5.10100E+003	5.30000E+001	9.06442E+005	1.07287E+000	1.83904E+001	2.39162E-002	1.97185E-002	6.19636E-002	4.38163E-002	2.33234E+005	2.54418E+002	2.19276E+002	3.00452E-002	3.00452E-002	1.96910E+004	1.20000E+001	3.00000E+000	0.00000E+000	3.11639E+001	1.96468E+002	1.35732E+002	1.00000E+002	3.09309E-001	6.42647E-002	0.00000E+000	1.19010E+002	5.90752E+000	8.51756E-001	2.66526E+001	1.12694E+002	8.75515E+001	1.28829E+002	2.53044E+000	6.75899E-001	9.62001E-002	1.19010E+002	6.07577E+001	1.32876E-001	1.28829E+002	2.18400E+001
1.40023E+002	1.76821E+002	2.54366E+002	2.19284E+002	1.21252E+000	1.13338E+000	1.51900E+003	4.91328E+002	1.00000E+000	5.10300E+003	9.70000E+001	9.06769E+005	1.37426E+000	1.32974E+001	3.11108E-002	2.90803E-002	9.95146E-002	8.76476E-002	2.33234E+005	2.54418E+002	2.19276E+002	3.00452E-002	3.00452E-002	1.96910E+004	1.20000E+001	4.00000E+000	0.00000E+000	2.33871E+001	8.67578E+001	6.84312E+001	1.00000E+002	1.58300E-001	2.88512E-001	0.00000E+000	-1.59851E+002	1.00534E+001	6.12516E-001	2.66526E+001	1.12694E+002	8.75515E+001	1.28818E+002	2.53044E+000	6.75899E-001	3.37346E-002	1.31394E+002	-1.38064E+002	1.32876E-001	1.28818E+002	2.18360E+001
1.45754E+002	2.14556E+002	2.54377E+002	2.19305E+002	1.52320E+000	9.26927E-001	1.86500E+003	2.58570E+002	1.00000E+000	5.10500E+003	7.70000E+001	9.07043E+005	1.41190E+000	1.46477E+001	3.52710E-002	2.14638E-002	1.37859E-001	5.42239E-002	2.33234E+005	2.54418E+002	2.19276E+002	3.00452E-002	3.00452E-002	1.96910E+004	1.20000E+001	5.00000E+000	0.00000E+000	2.78249E+001	1.06848E+002	9.57184E+001	1.00000E+002	2.06414E-001	1.03777E-001	0.00000E+000	1.39604E+002	8.17895E+000	6.79476E-001	2.66526E+001	1.12694E+002	8.75515E+001	1.28792E+002	2.53044E+000	6.75899E-001	2.43364E-001	1.39604E+002	-1.28237E+002	1.32876E-001	1.28792E+002	2.18146E+001
1.39250E+002	1.64254E+002	2.54426E+002	2.19170E+002	1.55503E+000	1.02751E+000	1.60900E+003	4.54819E+002	1.00000E+000	5.10600E+003	1.07000E+002	9.07205E+005	1.59781E+000	1.28162E+001	3.87668E-002	2.56158E-002	1.30910E-001	6.07230E-002	2.33234E+005	2.54418E+002	2.19276E+002	3.00452E-002	3.00452E-002	1.96910E+004	1.20000E+001	6.00000E+000	0.00000E+000	2.57937E+001	8.84858E+001	6.92607E+001	1.00000E+002	1.63337E-001	2.08405E-001	0.00000E+000	1.31912E+002	1.05415E+001	5.67584E-001	2.66526E+001	1.12694E+002	8.75515E+001	1.28788E+002	2.53044E+000	6.75899E-001	2.04263E-001	1.31912E+002	-7.60397E+001	1.32876E-001	1.28788E+002	2.18081E+001
1.41112E+002	1.33819E+002	2.54595E+002	2.19371E+002	1.13256E+000	1.06589E+000	1.01200E+003	2.09921E+002	1.00000E+000	5.10700E+003	1.54000E+002	9.07370E+005	1.20719E+000	1.15680E+001	3.56018E-002	3.35060E-002	1.12504E-001	1.00397E-001	2.33234E+005	2.54418E+002	2.19276E+002	3.00452E-002	3.00452E-002	1.96910E+004	1.20000E+001	7.00000E+000	0.00000E+000	1.84618E+001	7.94311E+001	5.44825E+001	1.00000E+002	1.32096E-001	3.41696E-001	0.00000E+000	-1.71573E+002	1.12598E+001	6.70026E-001	2.66526E+001	1.12694E+002	8.75515E+001	1.28787E+002	2.53044E+000	6.75899E-001	3.03264E-002	1.19673E+002	-1.45424E+002	1.32876E-001	1.28787E+002	2.18648E+001
1.45329E+002	2.01146E+002	2.54249E+002	2.19207E+002	1.37174E+000	1.12840E+000	1.93200E+003	3.69631E+002	1.00000E+000	5.10800E+003	8.40000E+001	9.07480E+005	1.54788E+000	1.41826E+001	3.12082E-002	2.56721E-002	1.07685E-001	7.45010E-002	2.33234E+005	2.54418E+002	2.19276E+002	3.00452E-002	3.00452E-002	1.96910E+004	1.20000E+001	8.00000E+000	0.00000E+000	2.52091E+001	9.57937E+001	8.85577E+001	1.00000E+002	1.88439E-001	2.31880E-001	0.00000E+000	1.41706E+002	7.91158E+000	6.90152E-001	2.66526E+001	1.12694E+002	8.75515E+001	1.28783E+002	2.53044E+000	6.75899E-001	9.73297E-002	1.41706E+002	8.19485E+001	1.32876E-001	1.28783E+002	2.17669E+001
1.47177E+002	2.62701E+002	2.54442E+002	2.19314E+002	1.48299E+000	1.02151E+000	2.45800E+003	3.28282E+002	1.00000E+000	5.10900E+003	6.40000E+001	9.07617E+005	1.51490E+000	1.62081E+001	2.99122E-002	2.06041E-002	1.05531E-001	5.25343E-002	2.33234E+005	2.54418E+002	2.19276E+002	3.00452E-002	3.00452E-002	1.96910E+004	1.20000E+001	9.00000E+000	0.00000E+000	3.14385E+001	1.18510E+002	1.26395E+002	1.00000E+002	2.52142E-001	1.01052E-001	0.00000E+000	1.49484E+002	6.28329E+000	7.70430E-001	2.66526E+001	1.12694E+002	8.75515E+001	1.28779E+002	2.53044E+000	6.75899E-001	1.84259E-001	1.49484E+002	-2.91774E+001	1.32876E-001	1.28779E+002	2.18162E+001
1.45175E+002	2.03109E+002	2.54384E+002	2.19297E+002	1.11251E+000	9.19526E-001	1.30300E+003	2.82841E+002	1.00000E+000	5.11100E+003	8.80000E+001	9.07942E+005	1.02298E+000	1.42516E+001	3.08199E-002	2.54737E-002	8.01423E-002	5.69330E-002	2.33234E+005	2.54418E+002	2.19276E+002	3.00452E-002	3.00452E-002	1.96910E+004	1.20000E+001	1.00000E+001	0.00000E+000	2.99210E+001	1.03698E+002	7.60349E+001	1.00000E+002	1.85326E-001	1.18133E-001	0.00000E+000	1.26510E+002	1.19707E+001	5.55418E-001	2.66526E+001	1.12694E+002	8.75515E+001	1.28771E+002	2.53044E+000	6.75899E-001	9.49700E-002	1.26510E+002	6.98761E+001	1.32876E-001	1.28771E+002	2.17936E+001
1.44653E+002	1.53301E+002	2.54442E+002	2.19255E+002	1.26963E+000	1.07774E+000	1.31000E+003	2.55973E+002	1.00000E+000	5.11200E+003	1.19000E+002	9.08112E+005	1.36834E+000	1.23815E+001	3.50786E-002	2.97768E-002	1.08163E-001	7.97442E-002	2.33234E+005	2.54418E+002	2.19276E+002	3.00452E-002	3.00452E-002	1.96910E+004	1.20000E+001	1.10000E+001	0.00000E+000	3.56716E+001	7.36985E+001	6.24547E+001	1.00000E+002	1.59439E-001	2.51641E-001	0.00000E+000	1.58108E+002	2.01433E+001	3.29189E-001	2.66526E+001	1.12694E+002	8.75515E+001	1.28776E+002	2.53044E+000	6.75899E-001	8.17477E-002	1.58108E+002	1.18662E+002	1.32876E-001	1.28776E+002	2.18077E+001
1.49918E+002	2.32876E+002	2.54368E+002	2.19318E+002	1.46492E+000	9.78158E-001	2.06400E+003	4.50832E+002	1.00000E+000	5.11300E+003	7.10000E+001	9.08247E+005	1.43292E+000	1.52603E+001	3.22447E-002	2.15305E-002	1.43833E-001	6.63782E-002	2.33234E+005	2.54418E+002	2.19276E+002	3.00452E-002	3.00452E-002	1.96910E+004	1.20000E+001	1.20000E+001	0.00000E+000	2.43329E+001	1.51206E+002	9.81653E+001	1.00000E+002	2.31504E-001	1.84035E-001	0.00000E+000	1.15214E+002	6.18610E+000	8.53964E-001	2.66526E+001	1.12694E+002	8.75515E+001	1.28778E+002	2.53044E+000	6.75899E-001	1.99240E-001	1.15214E+002	-8.53056E+001	1.32876E-001	1.28778E+002	2.17991E+001
1.43769E+002	2.38547E+002	2.54505E+002	2.19276E+002	1.40588E+000	1.15612E+000	2.40300E+003	3.66707E+002	1.00000E+000	5.12000E+003	6.30000E+001	9.09280E+005	1.62536E+000	1.54450E+001	2.86795E-002	2.35844E-002	1.05265E-001	7.25896E-002	2.34022E+005	2.54410E+002	2.19338E+002	5.11096E-002	5.11096E-002	6.00700E+003	4.00000E+000	1.00000E+000	0.00000E+000	3.00149E+001	1.23184E+002	1.01912E+002	1.00000E+002	2.25966E-001	1.58379E-001	0.00000E+000	1.33470E+002	7.21249E+000	6.78812E-001	1.99895E+001	1.07690E+002	8.03468E+001	1.24372E+002	3.95077E+000	7.83793E-001	9.74872E-002	1.33470E+002	7.35715E+001	1.44770E-001	1.24372E+002	1.21957E+000
1.41405E+002	1.92216E+002	2.54379E+002	2.19422E+002	1.44428E+000	9.33878E-001	1.60600E+003	3.65041E+002	1.00000E+000	5.12100E+003	8.30000E+001	9.09446E+005	1.34878E+000	1.38642E+001	3.60394E-002	2.33033E-002	1.32396E-001	5.85615E-002	2.34022E+005	2.54410E+002	2.19338E+002	5.11096E-002	5.11096E-002	6.00700E+003	4.00000E+000	2.00000E+000	0.00000E+000	1.44053E+001	1.24664E+002	7.72359E+001	1.00000E+002	1.79544E-001	1.55961E-001	0.00000E+000	1.12488E+002	6.02124E+000	9.94609E-001	1.99895E+001	1.07690E+002	8.03468E+001	1.24370E+002	3.95077E+000	7.83793E-001	2.14620E-001	1.12488E+002	-1.10954E+002	1.44770E-001	1.24370E+002	1.20318E+000
1.39585E+002	1.53556E+002	2.54309E+002	2.19329E+002	1.25123E+000	9.93839E-001	1.19300E+003	2.09463E+002	1.00000E+000	5.12300E+003	1.15000E+002	9.09753E+005	1.24352E+000	1.23918E+001	3.62257E-002	2.87737E-002	9.31742E-002	6.17334E-002	2.34022E+005	2.54410E+002	2.19338E+002	5.11096E-002	5.11096E-002	6.00700E+003	4.00000E+000	3.00000E+000	0.00000E+000	1.46856E+001	9.38541E+001	5.66714E+001	1.00000E+002	1.38431E-001	1.42160E-001	0.00000E+000	1.11001E+002	7.86933E+000	8.82985E-001	1.99895E+001	1.07690E+002	8.03468E+001	1.24377E+002	3.95077E+000	7.83793E-001	1.14647E-001	1.11001E+002	2.84443E+001	1.44770E-001	1.24377E+002	1.18583E+000
1.47716E+002	1.84536E+002	2.54436E+002	2.19281E+002	1.37497E+000	9.06581E-001	1.43100E+003	3.17910E+002	1.00000E+000	5.12800E+003	9.60000E+001	9.10450E+005	1.24653E+000	1.35844E+001	3.63475E-002	2.39655E-002	1.28653E-001	5.92204E-002	2.34323E+005	2.54393E+002	2.19213E+002	4.17410E-002	4.17410E-002	8.14500E+003	6.00000E+000	1.00000E+000	0.00000E+000	1.44028E+001	1.07005E+002	7.79073E+001	1.00000E+002	1.69605E-001	1.92367E-001	0.00000E+000	1.21727E+002	6.96575E+000	9.10801E-001	2.42144E+001	1.20326E+002	6.88296E+001	1.07435E+002	3.43110E+000	7.75054E-001	2.05296E-001	1.21727E+002	-8.77477E+001	1.35099E-001	1.07435E+002	-2.54404E+000
1.38709E+002	1.56434E+002	2.54333E+002	2.19286E+002	1.48959E+000	1.06858E+000	1.53600E+003	2.65305E+002	1.00000E+000	5.12900E+003	9.90000E+001	9.10595E+005	1.59175E+000	1.25074E+001	3.80077E-002	2.72653E-002	1.42571E-001	7.61095E-002	2.34323E+005	2.54393E+002	2.19213E+002	4.17410E-002	4.17410E-002	8.14500E+003	6.00000E+000	2.00000E+000	0.00000E+000	2.74632E+001	7.91463E+001	7.12058E+001	1.00000E+002	1.61978E-001	2.62460E-001	0.00000E+000	1.46007E+002	1.13027E+001	5.41791E-001	2.42144E+001	1.20326E+002	6.88296E+001	1.07434E+002	3.43110E+000	7.75054E-001	1.64576E-001	1.46007E+002	-4.66757E+000	1.35099E-001	1.07434E+002	-2.56793E+000
1.41741E+002	1.59053E+002	2.54547E+002	2.19442E+002	1.07319E+000	1.09599E+000	1.17300E+003	2.26663E+002	1.00000E+000	5.13200E+003	1.04000E+002	9.11037E+005	1.17621E+000	1.26116E+001	3.13348E-002	3.20007E-002	7.25796E-002	7.53573E-002	2.34323E+005	2.54393E+002	2.19214E+002	4.17410E-002	4.17410E-002	8.14500E+003	6.00000E+000	3.00000E+000	0.00000E+000	2.72406E+001	9.04067E+001	5.71464E+001	1.00000E+002	1.52893E-001	1.50027E-001	0.00000E+000	-1.77173E+002	1.36073E+001	5.14981E-001	2.42144E+001	1.20326E+002	6.88296E+001	1.07437E+002	3.43110E+000	7.75054E-001	-1.05137E-002	1.14072E+002	-9.96678E+001	1.35099E-001	1.07437E+002	-2.50120E+000
1.47997E+002	1.77733E+002	2.54270E+002	2.19064E+002	1.09224E+000	8.76155E-001	1.06700E+003	2.73565E+002	1.00000E+000	5.13400E+003	1.03000E+002	9.11310E+005	9.56973E-001	1.33316E+001	3.34377E-002	2.68225E-002	1.04596E-001	6.95529E-002	2.34323E+005	2.54393E+002	2.19214E+002	4.17410E-002	4.17410E-002	8.14500E+003	6.00000E+000	4.00000E+000	0.00000E+000	2.04931E+001	1.11189E+002	5.98721E+001	1.00000E+002	1.59880E-001	2.15149E-001	0.00000E+000	1.04266E+002	8.72131E+000	8.42456E-001	2.42144E+001	1.20326E+002	6.88296E+001	1.07443E+002	3.43110E+000	7.75054E-001	1.09778E-001	1.04266E+002	2.81291E+001	1.35099E-001	1.07443E+002	-2.59427E+000
1.41655E+002	1.48384E+002	2.54404E+002	2.19083E+002	1.05944E+000	9.02990E-001	8.91000E+002	2.30753E+002	1.00000E+000	5.13500E+003	1.33000E+002	9.11460E+005	9.56659E-001	1.21813E+001	3.54924E-002	3.02513E-002	1.10506E-001	8.21324E-002	2.34323E+005	2.54393E+002	2.19214E+002	4.17410E-002	4.17410E-002	8.14500E+003	6.00000E+000	5.00000E+000	0.00000E+000	2.54181E+001	8.94088E+001	4.65912E+001	1.00000E+002	1.38243E-001	2.80017E-001	0.00000E+000	9.91009E+001	1.35299E+001	5.94261E-001	2.42144E+001	1.20326E+002	6.88296E+001	1.07446E+002	3.43110E+000	7.75054E-001	7.97202E-002	9.91009E+001	6.22494E+001	1.35099E-001	1.07446E+002	-2.55886E+000
1.50375E+002	2.93972E+002	2.54381E+002	2.19116E+002	1.25942E+000	8.84098E-001	2.04700E+003	4.75309E+002	1.00000E+000	5.13600E+003	5.90000E+001	9.11554E+005	1.11345E+000	1.71456E+001	2.78364E-002	1.95408E-002	8.69603E-002	4.54250E-002	2.34323E+005	2.54393E+002	2.19214E+002	4.17410E-002	4.17410E-002	8.14500E+003	6.00000E+000	6.00000E+000	0.00000E+000	2.83175E+001	1.95901E+002	8.17442E+001	1.00000E+002	2.45386E-001	1.08575E-001	0.00000E+000	9.40752E+001	4.83083E+000	1.09807E+000	2.42144E+001	1.20326E+002	6.88296E+001	1.07450E+002	3.43110E+000	7.75054E-001	1.75097E-001	9.40752E+001	-7.14867E+001	1.35099E-001	1.07450E+002	-2.55692E+000
1.45248E+002	2.53611E+002	2.54425E+002	2.19284E+002	1.36288E+000	1.07662E+000	2.31500E+003	2.46885E+002	1.00000E+000	5.14000E+003	6.70000E+001	9.12149E+005	1.46730E+000	1.59252E+001	2.83258E-002	2.23762E-002	8.48276E-002	5.49119E-002	2.34774E+005	2.54252E+002	2.19284E+002	3.27158E-002	3.27158E-002	1.61340E+004	1.00000E+001	1.00000E+000	0.00000E+000	4.06111E+001	1.76409E+002	4.71922E+001	1.00000E+002	2.10914E-001	1.00126E-001	0.00000E+000	7.66475E+001	4.48765E+000	1.11152E+000	3.28503E+001	1.44990E+002	4.22330E+001	7.87570E+001	1.76824E+000	1.06856E+000	1.17344E-001	7.66475E+001	-9.47457E+000	1.21392E-001	7.87570E+001	-1.27666E+001
1.53519E+002	2.33163E+002	2.54249E+002	2.19381E+002	1.26276E+000	9.32893E-001	1.71600E+003	3.09743E+002	1.00000E+000	5.14100E+003	7.10000E+001	9.12298E+005	1.17802E+000	1.52697E+001	3.04834E-002	2.25203E-002	9.00906E-002	5.18274E-002	2.34774E+005	2.54252E+002	2.19284E+002	3.27158E-002	3.27158E-002	1.61340E+004	1.00000E+001	2.00000E+000	0.00000E+000	3.85744E+001	1.61362E+002	3.97705E+001	1.00000E+002	1.90974E-001	1.36916E-001	0.00000E+000	7.44475E+001	5.10042E+000	1.13592E+000	3.28503E+001	1.44990E+002	4.22330E+001	7.87580E+001	1.76824E+000	1.06856E+000	1.50238E-001	7.44475E+001	-5.62743E+001	1.21392E-001	7.87580E+001	-1.27964E+001
1.51655E+002	2.42717E+002	2.54365E+002	2.19206E+002	1.23761E+000	1.04068E+000	1.95400E+003	3.51961E+002	1.00000E+000	5.14200E+003	7.00000E+001	9.12441E+005	1.28795E+000	1.55794E+001	2.79976E-002	2.35426E-002	8.47582E-002	6.14660E-002	2.34774E+005	2.54252E+002	2.19284E+002	3.27158E-002	3.27158E-002	1.61340E+004	1.00000E+001	3.00000E+000	0.00000E+000	3.69254E+001	1.60244E+002	4.98306E+001	1.00000E+002	1.99365E-001	1.43537E-001	0.00000E+000	8.00625E+001	5.34586E+000	1.01562E+000	3.28503E+001	1.44990E+002	4.22330E+001	7.87599E+001	1.76824E+000	1.06856E+000	8.64363E-002	8.00625E+001	3.45220E+001	1.21392E-001	7.87599E+001	-1.27849E+001
1.44646E+002	2.05364E+002	2.54163E+002	2.19171E+002	1.09640E+000	9.78001E-001	1.38000E+003	3.15873E+002	1.00000E+000	5.14300E+003	8.80000E+001	9.12589E+005	1.07228E+000	1.43305E+001	2.95142E-002	2.63269E-002	8.76227E-002	7.09036E-002	2.34774E+005	2.54252E+002	2.19284E+002	3.27158E-002	3.27158E-002	1.61340E+004	1.00000E+001	4.00000E+000	0.00000E+000	3.52224E+001	1.36608E+002	3.96076E+001	1.00000E+002	1.71544E-001	1.86061E-001	0.00000E+000	7.62577E+001	6.57531E+000	9.82552E-001	3.28503E+001	1.44990E+002	4.22330E+001	7.87653E+001	1.76824E+000	1.06856E+000	5.70779E-002	7.62577E+001	6.83918E+001	1.21392E-001	7.87653E+001	-1.28287E+001
1.56604E+002	2.01134E+002	2.54121E+002	2.19348E+002	1.36014E+000	1.00760E+000	1.70300E+003	3.30848E+002	1.00000E+000	5.14500E+003	7.90000E+001	9.12854E+005	1.37049E+000	1.41822E+001	3.29593E-002	2.44165E-002	1.23228E-001	6.98697E-002	2.34774E+005	2.54252E+002	2.19284E+002	3.27158E-002	3.27158E-002	1.61340E+004	1.00000E+001	6.00000E+000	0.00000E+000	2.85436E+001	1.36349E+002	3.74492E+001	1.00000E+002	1.60470E-001	1.31750E-001	0.00000E+000	7.87263E+001	5.01692E+000	1.15922E+000	3.28503E+001	1.44990E+002	4.22330E+001	7.87711E+001	1.76824E+000	1.06856E+000	1.48892E-001	7.87263E+001	-5.01724E+001	1.21392E-001	7.87711E+001	-1.28155E+001
1.47127E+002	2.42552E+002	2.54190E+002	2.19347E+002	1.47622E+000	1.02660E+000	2.26700E+003	4.13590E+002	1.00000E+000	5.14800E+003	5.60000E+001	9.13263E+005	1.51548E+000	1.55741E+001	3.10045E-002	2.15612E-002	1.13055E-001	5.71094E-002	2.34774E+005	2.54252E+002	2.19284E+002	3.27158E-002	3.27158E-002	1.61340E+004	1.00000E+001	7.00000E+000	0.00000E+000	3.62960E+001	1.67788E+002	5.04625E+001	1.00000E+002	2.03826E-001	1.31466E-001	0.00000E+000	8.02682E+001	4.67168E+000	1.07898E+000	3.28503E+001	1.44990E+002	4.22330E+001	7.87814E+001	1.76824E+000	1.06856E+000	1.79646E-001	8.02682E+001	-9.18141E+001	1.21392E-001	7.87814E+001	-1.27896E+001
1.44159E+002	2.05311E+002	2.54247E+002	2.19266E+002	1.22022E+000	9.08260E-001	1.42400E+003	2.62397E+002	1.00000E+000	5.14900E+003	8.10000E+001	9.13425E+005	1.10828E+000	1.43287E+001	3.23357E-002	2.40688E-002	8.96298E-002	5.26300E-002	2.34774E+005	2.54252E+002	2.19284E+002	3.27158E-002	3.27158E-002	1.61340E+004	1.00000E+001	8.00000E+000	0.00000E+000	3.53221E+001	1.31460E+002	4.48130E+001	1.00000E+002	1.74338E-001	1.26184E-001	0.00000E+000	7.97526E+001	7.44679E+000	8.54057E-001	3.28503E+001	1.44990E+002	4.22330E+001	7.87826E+001	1.76824E+000	1.06856E+000	1.46564E-001	7.97526E+001	-4.59222E+001	1.21392E-001	7.87826E+001	-1.27833E+001
1.29505E+002	1.11007E+002	2.54241E+002	2.19198E+002	1.25102E+000	1.20107E+000	1.03800E+003	2.42457E+002	1.00000E+000	5.15200E+003	1.49000E+002	9.13884E+005	1.50256E+000	1.05360E+001	3.88300E-002	3.72793E-002	1.47210E-001	1.36146E-001	2.34774E+005	2.54252E+002	2.19284E+002	3.27158E-002	3.27158E-002	1.61340E+004	1.00000E+001	9.00000E+000	0.00000E+000	1.40169E+001	8.20704E+001	2.32280E+001	1.00000E+002	9.33147E-002	5.71533E-001	0.00000E+000	8.18725E+001	5.87200E+000	1.26861E+000	3.28503E+001	1.44990E+002	4.22330E+001	7.87885E+001	1.76824E+000	1.06856E+000	2.03742E-002	8.18725E+001	1.20463E+002	1.21392E-001	7.87885E+001	-1.27852E+001
1.41539E+002	2.14940E+002	2.54233E+002	2.19240E+002	1.16719E+000	8.80386E-001	1.38400E+003	2.31634E+002	1.00000E+000	5.15500E+003	7.30000E+001	9.14276E+005	1.02758E+000	1.46608E+001	3.13743E-002	2.36649E-002	8.61180E-002	5.18379E-002	2.34774E+005	2.54252E+002	2.19284E+002	3.27158E-002	3.27158E-002	1.61340E+004	1.00000E+001	1.00000E+001	0.00000E+000	2.62769E+001	1.39659E+002	5.17537E+001	1.00000E+002	1.75464E-001	1.25188E-001	0.00000E+000	8.79455E+001	6.25337E+000	1.03164E+000	3.28503E+001	1.44990E+002	4.22330E+001	7.87934E+001	1.76824E+000	1.06856E+000	1.40070E-001	8.79455E+001	-2.88444E+001	1.21392E-001	7.87934E+001	-1.27782E+001
1.39494E+002	1.36787E+002	2.54411E+002	2.19154E+002	1.08172E+000	1.16260E+000	1.07600E+003	2.82823E+002	1.00000E+000	5.16100E+003	1.09000E+002	9.15141E+005	1.25760E+000	1.16956E+001	3.29767E-002	3.54425E-002	9.33434E-002	1.06770E-001	2.35463E+005	2.54343E+002	2.19335E+002	5.52486E-002	5.52486E-002	7.02300E+003	5.00000E+000	1.00000E+000	0.00000E+000	2.65109E+001	9.03483E+001	2.41531E+001	1.00000E+002	1.15290E-001	2.72872E-001	0.00000E+000	-2.19835E+002	7.78123E+000	9.40279E-001	2.53657E+001	1.02753E+002	3.72155E+001	8.34145E+001	3.27445E+000	8.74603E-001	-3.60397E-002	7.14103E+001	-1.10236E+002	1.39122E-001	8.34145E+001	-3.20515E+001
1.40865E+002	1.14802E+002	2.54543E+002	2.19393E+002	1.44034E+000	1.03848E+000	1.06400E+003	1.98295E+002	1.00000E+000	5.16400E+003	1.35000E+002	9.15589E+005	1.49576E+000	1.07146E+001	4.41563E-002	3.18366E-002	1.29886E-001	7.15509E-002	2.35463E+005	2.54343E+002	2.19335E+002	5.52486E-002	5.52486E-002	7.02300E+003	5.00000E+000	2.00000E+000	0.00000E+000	2.15125E+001	8.39940E+001	2.58016E+001	1.00000E+002	1.06900E-001	2.85122E-001	0.00000E+000	7.77941E+001	7.73417E+000	9.51320E-001	2.53657E+001	1.02753E+002	3.72155E+001	8.34149E+001	3.27445E+000	8.74603E-001	1.62117E-001	7.77941E+001	-6.93727E+001	1.39122E-001	8.34149E+001	-3.19979E+001
1.41791E+002	1.74748E+002	2.54245E+002	2.19422E+002	1.47884E+000	1.00500E+000	1.60200E+003	2.28261E+002	1.00000E+000	5.16700E+003	8.20000E+001	9.16000E+005	1.48624E+000	1.32192E+001	3.69480E-002	2.51094E-002	1.10392E-001	5.46547E-002	2.35463E+005	2.54343E+002	2.19335E+002	5.52486E-002	5.52486E-002	7.02300E+003	5.00000E+000	3.00000E+000	0.00000E+000	1.86706E+001	1.21894E+002	4.35690E+001	1.00000E+002	1.45926E-001	1.29363E-001	0.00000E+000	8.86710E+001	5.12284E+000	1.17049E+000	2.53657E+001	1.02753E+002	3.72155E+001	8.34157E+001	3.27445E+000	8.74603E-001	1.90769E-001	8.86710E+001	-9.94584E+001	1.39122E-001	8.34157E+001	-3.20624E+001
1.42034E+002	1.78371E+002	2.54166E+002	2.19327E+002	1.45122E+000	9.80901E-001	1.56800E+003	3.30030E+002	1.00000E+000	5.16800E+003	8.10000E+001	9.16148E+005	1.42351E+000	1.33556E+001	3.66489E-002	2.47715E-002	1.18949E-001	5.77563E-002	2.35463E+005	2.54343E+002	2.19335E+002	5.52486E-002	5.52486E-002	7.02300E+003	5.00000E+000	4.00000E+000	0.00000E+000	2.29812E+001	1.06518E+002	5.30089E+001	1.00000E+002	1.52608E-001	1.13342E-001	0.00000E+000	9.91259E+001	7.69756E+000	7.87381E-001	2.53657E+001	1.02753E+002	3.72155E+001	8.34167E+001	3.27445E+000	8.74603E-001	1.93379E-001	9.91259E+001	-9.28377E+001	1.39122E-001	8.34167E+001	-3.20884E+001
1.38084E+002	1.62545E+002	2.54430E+002	2.19341E+002	1.48718E+000	1.14958E+000	1.71300E+003	3.04007E+002	1.00000E+000	5.16900E+003	8.30000E+001	9.16275E+005	1.70963E+000	1.27493E+001	3.59323E-002	2.77754E-002	1.08914E-001	6.77079E-002	2.35463E+005	2.54343E+002	2.19335E+002	5.52486E-002	5.52486E-002	7.02300E+003	5.00000E+000	5.00000E+000	0.00000E+000	3.54836E+001	1.00849E+002	3.21118E+001	1.00000E+002	1.41926E-001	1.41551E-001	0.00000E+000	6.95834E+001	8.18731E+000	7.08258E-001	2.53657E+001	1.02753E+002	3.72155E+001	8.34130E+001	3.27445E+000	8.74603E-001	1.28037E-001	6.95834E+001	-3.08482E+001	1.39122E-001	8.34130E+001	-3.20308E+001
1.43989E+002	1.58032E+002	2.54337E+002	2.19293E+002	1.17205E+000	1.00830E+000	1.17000E+003	3.39115E+002	1.00000E+000	5.17300E+003	9.50000E+001	9.16853E+005	1.18179E+000	1.25711E+001	3.42653E-002	2.94780E-002	9.86858E-002	7.48207E-002	2.35897E+005	2.54262E+002	2.19276E+002	2.96751E-002	2.96751E-002	1.93340E+004	1.40000E+001	1.00000E+000	0.00000E+000	3.33699E+001	9.86920E+001	3.68483E+001	1.00000E+002	1.43185E-001	2.22709E-001	0.00000E+000	7.64443E+001	1.09632E+001	6.40001E-001	3.35261E+001	1.25775E+002	4.33441E+001	8.02556E+001	2.02372E+000	8.52902E-001	7.51026E-002	7.64443E+001	4.55505E+001	1.23186E-001	8.02556E+001	-1.36878E+001
1.37172E+002	2.36259E+002	2.54256E+002	2.19356E+002	1.21599E+000	9.94492E-001	1.78700E+003	1.99044E+002	1.00000E+000	5.17600E+003	6.20000E+001	9.17264E+005	1.20930E+000	1.53707E+001	2.87653E-002	2.35255E-002	6.98451E-002	4.89349E-002	2.35897E+005	2.54262E+002	2.19276E+002	2.96751E-002	2.96751E-002	1.93340E+004	1.40000E+001	2.00000E+000	0.00000E+000	2.91964E+001	1.50126E+002	5.69588E+001	1.00000E+002	1.91299E-001	8.22730E-002	0.00000E+000	8.83367E+001	5.69346E+000	9.97178E-001	3.35261E+001	1.25775E+002	4.33441E+001	8.02420E+001	2.02372E+000	8.52902E-001	1.00205E-001	8.83367E+001	2.48298E+001	1.23186E-001	8.02420E+001	-1.37139E+001
1.34396E+002	2.08032E+002	2.54172E+002	2.19314E+002	1.34664E+000	1.08606E+000	1.89100E+003	2.26014E+002	1.00000E+000	5.17900E+003	6.90000E+001	9.17675E+005	1.46252E+000	1.44233E+001	3.09674E-002	2.49751E-002	7.88919E-002	5.36721E-002	2.35897E+005	2.54262E+002	2.19276E+002	2.96751E-002	2.96751E-002	1.93340E+004	1.40000E+001	3.00000E+000	0.00000E+000	3.31848E+001	1.35430E+002	4.78570E+001	1.00000E+002	1.77392E-001	9.18685E-002	0.00000E+000	8.27007E+001	6.16933E+000	8.94597E-001	3.35261E+001	1.25775E+002	4.33441E+001	8.02312E+001	2.02372E+000	8.52902E-001	1.07116E-001	8.27007E+001	1.00805E+001	1.23186E-001	8.02312E+001	-1.37476E+001
1.35074E+002	1.27845E+002	2.54351E+002	2.19174E+002	1.21486E+000	1.11586E+000	1.08300E+003	2.02664E+002	1.00000E+000	5.18100E+003	1.24000E+002	9.17995E+005	1.35562E+000	1.13068E+001	3.69159E-002	3.39075E-002	8.76161E-002	7.53090E-002	2.35897E+005	2.54262E+002	2.19276E+002	2.96751E-002	2.96751E-002	1.93340E+004	1.40000E+001	5.00000E+000	0.00000E+000	2.19025E+001	8.86820E+001	3.25024E+001	1.00000E+002	1.17673E-001	1.64586E-001	0.00000E+000	8.37704E+001	8.41053E+000	8.67109E-001	3.35261E+001	1.25775E+002	4.33441E+001	8.02227E+001	2.02372E+000	8.52902E-001	4.24776E-002	8.37704E+001	9.44898E+001	1.23186E-001	8.02227E+001	-1.37289E+001
1.41707E+002	1.41343E+002	2.54009E+002	2.19287E+002	1.41912E+000	9.17734E-001	1.13600E+003	2.79068E+002	1.00000E+000	5.18200E+003	1.05000E+002	9.18141E+005	1.30237E+000	1.18888E+001	4.21046E-002	2.72287E-002	1.45049E-001	6.46806E-002	2.35897E+005	2.54262E+002	2.19276E+002	2.96751E-002	2.96751E-002	1.93340E+004	1.40000E+001	6.00000E+000	0.00000E+000	2.16151E+001	7.23882E+001	4.67254E+001	1.00000E+002	1.23246E-001	1.75794E-001	0.00000E+000	1.15938E+002	1.36817E+001	5.20453E-001	3.35261E+001	1.25775E+002	4.33441E+001	8.02197E+001	2.02372E+000	8.52902E-001	2.14556E-001	1.15938E+002	-1.07504E+002	1.23186E-001	8.02197E+001	-1.37987E+001
1.40480E+002	1.97981E+002	2.54231E+002	2.19372E+002	1.28776E+000	1.15816E+000	1.83900E+003	3.82670E+002	1.00000E+000	5.18300E+003	6.80000E+001	9.18253E+005	1.49143E+000	1.40706E+001	3.00292E-002	2.70071E-002	1.04630E-001	8.55575E-002	2.35897E+005	2.54262E+002	2.19276E+002	2.96751E-002	2.96751E-002	1.93340E+004	1.40000E+001	7.00000E+000	0.00000E+000	3.07605E+001	1.52746E+002	3.87882E+001	1.00000E+002	1.74702E-001	2.44259E-001	0.00000E+000	7.77064E+001	4.52955E+000	1.23557E+000	3.35261E+001	1.25775E+002	4.33441E+001	8.02149E+001	2.02372E+000	8.52902E-001	5.29857E-002	7.77064E+001	7.50842E+001	1.23186E-001	8.02149E+001	-1.37450E+001
1.38001E+002	1.18888E+002	2.54479E+002	2.19367E+002	1.13412E+000	8.58178E-001	7.25000E+002	1.81707E+002	1.00000E+000	5.18500E+003	1.63000E+002	9.18590E+005	9.73276E-001	1.09036E+001	4.21201E-002	3.18719E-002	1.27365E-001	7.64517E-002	2.35897E+005	2.54262E+002	2.19276E+002	2.96751E-002	2.96751E-002	1.93340E+004	1.40000E+001	8.00000E+000	0.00000E+000	1.80445E+001	8.82696E+001	3.44040E+001	1.00000E+002	1.14613E-001	2.76467E-001	0.00000E+000	8.86617E+001	9.37677E+000	9.50581E-001	3.35261E+001	1.25775E+002	4.33441E+001	8.01980E+001	2.02372E+000	8.52902E-001	1.38504E-001	8.86617E+001	-2.59260E+001	1.23186E-001	8.01980E+001	-1.37059E+001
1.41943E+002	2.54289E+002	2.54353E+002	2.19138E+002	1.32231E+000	9.65937E-001	2.02500E+003	3.11957E+002	1.00000E+000	5.18600E+003	6.00000E+001	9.18679E+005	1.27727E+000	1.59464E+001	2.93847E-002	2.14653E-002	1.00656E-001	5.59698E-002	2.35897E+005	2.54262E+002	2.19276E+002	2.96751E-002	2.96751E-002	1.93340E+004	1.40000E+001	9.00000E+000	0.00000E+000	5.64371E+001	1.50976E+002	5.37007E+001	1.00000E+002	2.22952E-001	1.42497E-001	0.00000E+000	7.03722E+001	8.88024E+000	6.00584E-001	3.35261E+001	1.25775E+002	4.33441E+001	8.01968E+001	2.02372E+000	8.52902E-001	1.55741E-001	7.03722E+001	-6.79687E+001	1.23186E-001	8.01968E+001	-1.37577E+001
1.36118E+002	1.96702E+002	2.54268E+002	2.19263E+002	1.49397E+000	1.15934E+000	2.09600E+003	2.86845E+002	1.00000E+000	5.18800E+003	7.80000E+001	9.18984E+005	1.73202E+000	1.40250E+001	3.26322E-002	2.53231E-002	1.10770E-001	6.88125E-002	2.35897E+005	2.54262E+002	2.19276E+002	2.96751E-002	2.96751E-002	1.93340E+004	1.40000E+001	1.00000E+001	0.00000E+000	4.86390E+001	1.21609E+002	2.87581E+001	1.00000E+002	1.67544E-001	1.55367E-001	0.00000E+000	5.79063E+001	6.57967E+000	7.96730E-001	3.35261E+001	1.25775E+002	4.33441E+001	8.01880E+001	2.02372E+000	8.52902E-001	1.26115E-001	5.79063E+001	-3.99858E+001	1.23186E-001	8.01880E+001	-1.37739E+001
1.46285E+002	2.99889E+002	2.54273E+002	2.19303E+002	1.32926E+000	1.00922E+000	2.50600E+003	3.29986E+002	1.00000E+000	5.18900E+003	4.80000E+001	9.19098E+005	1.34152E+000	1.73173E+001	2.65534E-002	2.01602E-002	7.78837E-002	4.70339E-002	2.35897E+005	2.54262E+002	2.19276E+002	2.96751E-002	2.96751E-002	1.93340E+004	1.40000E+001	1.10000E+001	0.00000E+000	4.21844E+001	1.89852E+002	6.93864E+001	1.00000E+002	2.45697E-001	8.22656E-002	0.00000E+000	8.53398E+001	5.11152E+000	9.37930E-001	3.35261E+001	1.25775E+002	4.33441E+001	8.01887E+001	2.02372E+000	8.52902E-001	1.36859E-001	8.53398E+001	-2.70634E+001	1.23186E-001	8.01887E+001	-1.37683E+001
1.44524E+002	1.26036E+002	2.54130E+002	2.19350E+002	1.07520E+000	8.96518E-001	7.61000E+002	2.20396E+002	1.00000E+000	5.19100E+003	1.44000E+002	9.19451E+005	9.63938E-001	1.12266E+001	3.89760E-002	3.24987E-002	8.97457E-002	6.54358E-002	2.35897E+005	2.54262E+002	2.19276E+002	2.96751E-002	2.96751E-002	1.93340E+004	1.40000E+001	1.20000E+001	0.00000E+000	1.57589E+001	9.30126E+001	2.58017E+001	1.00000E+002	1.05013E-001	1.44073E-001	0.00000E+000	8.14646E+001	6.75942E+000	1.28709E+000	3.35261E+001	1.25775E+002	4.33441E+001	8.01926E+001	2.02372E+000	8.52902E-001	9.06233E-002	8.14646E+001	3.04444E+001	1.23186E-001	8.01926E+001	-1.37924E+001
1.39651E+002	1.41114E+002	2.54358E+002	2.19254E+002	1.22807E+000	9.13002E-001	9.90000E+002	1.92769E+002	1.00000E+000	5.19900E+003	1.14000E+002	9.20584E+005	1.12123E+000	1.18791E+001	3.90307E-002	2.90171E-002	1.26518E-001	7.30452E-002	2.36789E+005	2.54237E+002	2.19288E+002	4.34200E-002	4.34200E-002	7.43800E+003	4.00000E+000	1.00000E+000	0.00000E+000	3.39154E+001	8.05502E+001	2.75894E+001	1.00000E+002	1.22627E-001	2.41339E-001	0.00000E+000	6.25555E+001	1.39061E+001	5.48515E-001	4.55343E+001	1.65250E+002	5.25079E+001	7.69995E+001	3.16345E+000	8.79674E-001	1.47155E-001	6.25555E+001	-6.39066E+001	1.39330E-001	7.69995E+001	-3.87517E+001
1.51880E+002	3.59410E+002	2.54271E+002	2.19303E+002	1.29129E+000	8.74259E-001	2.53300E+003	3.27905E+002	1.00000E+000	5.20100E+003	4.60000E+001	9.20844E+005	1.12892E+000	1.89581E+001	2.56570E-002	1.73709E-002	6.81101E-002	3.41465E-002	2.36789E+005	2.54237E+002	2.19288E+002	4.34200E-002	4.34200E-002	7.43800E+003	4.00000E+000	3.00000E+000	0.00000E+000	6.34442E+001	2.33006E+002	7.30254E+001	1.00000E+002	3.02964E-001	4.92618E-002	0.00000E+000	7.68900E+001	5.31957E+000	8.96432E-001	4.55343E+001	1.65250E+002	5.25079E+001	7.69898E+001	3.16345E+000	8.79674E-001	1.92574E-001	7.68900E+001	-1.13877E+002	1.39330E-001	7.69898E+001	-3.87766E+001
1.39812E+002	2.52916E+002	2.54174E+002	2.19359E+002	1.36659E+000	1.17340E+000	2.51400E+003	2.73581E+002	1.00000E+000	5.20200E+003	6.10000E+001	9.21005E+005	1.60355E+000	1.59033E+001	2.72556E-002	2.34025E-002	8.35827E-002	6.29159E-002	2.36789E+005	2.54237E+002	2.19288E+002	4.34200E-002	4.34200E-002	7.43800E+003	4.00000E+000	4.00000E+000	0.00000E+000	3.62442E+001	1.71335E+002	5.16456E+001	1.00000E+002	2.07219E-001	1.28707E-001	0.00000E+000	8.05339E+001	4.38253E+000	1.09220E+000	4.55343E+001	1.65250E+002	5.25079E+001	7.69881E+001	3.16345E+000	8.79674E-001	7.60609E-002	8.05339E+001	4.83755E+001	1.39330E-001	7.69881E+001	-3.87951E+001
1.37737E+002	1.23622E+002	2.53848E+002	2.19066E+002	1.04136E+000	9.62531E-001	7.77000E+002	2.96587E+002	1.00000E+000	5.20700E+003	1.52000E+002	9.21813E+005	1.00234E+000	1.11186E+001	3.73585E-002	3.45306E-002	1.43407E-001	1.23366E-001	2.37109E+005	2.53848E+002	2.19066E+002	1.43407E-001	1.23366E-001	7.77000E+002	1.00000E+000	1.00000E+000	0.00000E+000	2.51007E+001	8.12932E+001	2.41192E+001	1.00000E+002	1.07976E-001	5.73173E-001	0.00000E+000	7.21975E+001	1.02315E+001	8.41518E-001	2.51007E+001	8.12932E+001	2.41192E+001	7.21975E+001	1.02315E+001	8.41518E-001	3.93368E-002	7.21975E+001	8.67666E+001	3.93368E-002	7.21975E+001	8.67666E+001
1.35564E+002	2.11851E+002	2.54260E+002	2.19268E+002	1.42228E+000	1.10049E+000	2.05300E+003	3.01412E+002	1.00000E+000	5.20800E+003	7.20000E+001	9.21926E+005	1.56520E+000	1.45551E+001	3.13899E-002	2.42879E-002	9.21168E-002	5.75202E-002	2.37149E+005	2.54291E+002	2.19299E+002	4.25907E-002	4.25907E-002	3.83300E+003	2.00000E+000	1.00000E+000	0.00000E+000	3.31426E+001	1.33535E+002	4.85015E+001	1.00000E+002	1.76909E-001	1.22652E-001	0.00000E+000	8.32968E+001	6.09325E+000	8.69296E-001	3.22948E+001	1.46158E+002	5.09851E+001	8.38746E+001	3.99424E+000	9.70528E-001	1.27555E-001	8.32968E+001	-1.65329E+001	1.01161E-001	8.38746E+001	1.91052E+001
1.48835E+002	2.39785E+002	2.54328E+002	2.19334E+002	1.16283E+000	1.01892E+000	1.78000E+003	2.31083E+002	1.00000E+000	5.20900E+003	6.70000E+001	9.22062E+005	1.18483E+000	1.54850E+001	2.75617E-002	2.41507E-002	5.80741E-002	4.62953E-002	2.37149E+005	2.54291E+002	2.19299E+002	4.25907E-002	4.25907E-002	3.83300E+003	2.00000E+000	2.00000E+000	0.00000E+000	3.13169E+001	1.60716E+002	5.38496E+001	1.00000E+002	1.96957E-001	5.92369E-002	0.00000E+000	8.43546E+001	5.28906E+000	1.07553E+000	3.22948E+001	1.46158E+002	5.09851E+001	8.38717E+001	3.99424E+000	9.70528E-001	6.59608E-002	8.43546E+001	6.51973E+001	1.01161E-001	8.38717E+001	1.91240E+001
1.42058E+002	2.46473E+002	2.54363E+002	2.19316E+002	1.17980E+000	1.03880E+000	1.89200E+003	3.13810E+002	1.00000E+000	5.22100E+003	6.70000E+001	9.23799E+005	1.22558E+000	1.56995E+001	2.71237E-002	2.38821E-002	6.28888E-002	5.02483E-002	2.37609E+005	2.54261E+002	2.19281E+002	2.60190E-002	2.60190E-002	2.56280E+004	1.40000E+001	1.00000E+000	0.00000E+000	4.02252E+001	1.51752E+002	5.38070E+001	1.00000E+002	2.02855E-001	9.57695E-002	0.00000E+000	8.12146E+001	6.57313E+000	8.39418E-001	3.71623E+001	1.62013E+002	5.36123E+001	8.17571E+001	1.53084E+000	9.79318E-001	6.35533E-002	8.12146E+001	6.51435E+001	1.13735E-001	8.17571E+001	4.22330E-001
1.35594E+002	2.59615E+002	2.54273E+002	2.19353E+002	1.61760E+000	1.03792E+000	2.65600E+003	3.42119E+002	1.00000E+000	5.22200E+003	5.50000E+001	9.23915E+005	1.67894E+000	1.61126E+001	3.13876E-002	2.01395E-002	1.34903E-001	5.79037E-002	2.37609E+005	2.54261E+002	2.19281E+002	2.60190E-002	2.60190E-002	2.56280E+004	1.40000E+001	2.00000E+000	0.00000E+000	2.91460E+001	1.57030E+002	7.74871E+001	1.00000E+002	2.18206E-001	1.09932E-001	0.00000E+000	9.96211E+001	5.31384E+000	8.76372E-001	3.71623E+001	1.62013E+002	5.36123E+001	8.17588E+001	1.53084E+000	9.79318E-001	2.18295E-001	9.96211E+001	-1.29413E+002	1.13735E-001	8.17588E+001	4.07148E-001
1.50804E+002	2.68393E+002	2.54287E+002	2.19350E+002	1.11680E+000	1.09689E+000	2.06000E+003	3.01141E+002	1.00000E+000	5.22400E+003	5.30000E+001	9.24194E+005	1.22500E+000	1.63827E+001	2.46060E-002	2.41673E-002	5.27346E-002	5.11039E-002	2.37609E+005	2.54261E+002	2.19281E+002	2.60190E-002	2.60190E-002	2.56280E+004	1.40000E+001	3.00000E+000	0.00000E+000	3.79262E+001	1.69937E+002	6.45912E+001	1.00000E+002	2.22895E-001	7.19314E-002	0.00000E+000	8.66298E+001	5.80336E+000	9.11167E-001	3.71623E+001	1.62013E+002	5.36123E+001	8.17686E+001	1.53084E+000	9.79318E-001	8.99453E-003	8.66298E+001	1.39556E+002	1.13735E-001	8.17686E+001	4.19931E-001
1.43605E+002	3.27520E+002	2.54218E+002	2.19334E+002	1.27652E+000	9.14460E-001	2.38700E+003	4.15594E+002	1.00000E+000	5.22500E+003	4.50000E+001	9.24321E+005	1.16733E+000	1.80975E+001	2.61277E-002	1.87171E-002	8.62540E-002	4.64506E-002	2.37609E+005	2.54261E+002	2.19281E+002	2.60190E-002	2.60190E-002	2.56280E+004	1.40000E+001	4.00000E+000	0.00000E+000	4.43805E+001	2.27545E+002	6.37577E+001	1.00000E+002	2.65047E-001	8.13758E-002	0.00000E+000	8.00399E+001	4.11920E+000	1.19254E+000	3.71623E+001	1.62013E+002	5.36123E+001	8.17754E+001	1.53084E+000	9.79318E-001	1.65251E-001	8.00399E+001	-7.16045E+001	1.13735E-001	8.17754E+001	4.09359E-001
1.44328E+002	2.40927E+002	2.54152E+002	2.19267E+002	1.32995E+000	1.06024E+000	2.11300E+003	2.69596E+002	1.00000E+000	5.22700E+003	6.60000E+001	9.24607E+005	1.41006E+000	1.55218E+001	2.89324E-002	2.30650E-002	9.89199E-002	6.45976E-002	2.37609E+005	2.54261E+002	2.19281E+002	2.60190E-002	2.60190E-002	2.56280E+004	1.40000E+001	5.00000E+000	0.00000E+000	2.89154E+001	1.76597E+002	4.22732E+001	1.00000E+002	1.90643E-001	1.31650E-001	0.00000E+000	7.91374E+001	3.70920E+000	1.40761E+000	3.71623E+001	1.62013E+002	5.36123E+001	8.17855E+001	1.53084E+000	9.79318E-001	1.12839E-001	7.91374E+001	-1.06149E+000	1.13735E-001	8.17855E+001	3.98016E-001
1.40017E+002	1.71300E+002	2.54344E+002	2.19203E+002	1.07650E+000	9.69598E-001	1.12200E+003	2.32655E+002	1.00000E+000	5.22800E+003	9.50000E+001	9.24777E+005	1.04377E+000	1.30882E+001	3.21378E-002	2.89465E-002	7.32239E-002	6.09586E-002	2.37609E+005	2.54261E+002	2.19281E+002	2.60190E-002	2.60190E-002	2.56280E+004	1.40000E+001	6.00000E+000	0.00000E+000	4.59702E+001	1.07364E+002	2.80462E+001	1.00000E+002	1.54733E-001	1.22585E-001	0.00000E+000	5.57999E+001	1.02278E+001	7.00537E-001	3.71623E+001	1.62013E+002	5.36123E+001	8.17898E+001	1.53084E+000	9.79318E-001	5.22445E-002	5.57999E+001	5.41296E+001	1.13735E-001	8.17898E+001	4.39998E-001
1.35077E+002	1.26637E+002	2.53980E+002	2.19497E+002	1.47962E+000	1.18296E+000	1.35900E+003	2.77727E+002	1.00000E+000	5.22900E+003	1.06000E+002	9.24927E+005	1.75034E+000	1.12533E+001	4.01367E-002	3.20894E-002	1.49845E-001	9.79430E-002	2.37609E+005	2.54261E+002	2.19281E+002	2.60190E-002	2.60190E-002	2.56280E+004	1.40000E+001	7.00000E+000	0.00000E+000	3.20682E+001	8.63356E+001	3.38467E+001	1.00000E+002	1.30717E-001	3.63666E-001	0.00000E+000	7.46319E+001	1.19090E+001	5.46671E-001	3.71623E+001	1.62013E+002	5.36123E+001	8.17935E+001	1.53084E+000	9.79318E-001	1.11418E-001	7.46319E+001	-3.70010E+000	1.13735E-001	8.17935E+001	3.88973E-001
1.37922E+002	1.42723E+002	2.54160E+002	2.19153E+002	1.25816E+000	1.10111E+000	1.23200E+003	1.89355E+002	1.00000E+000	5.23200E+003	1.11000E+002	9.25367E+005	1.38537E+000	1.19467E+001	3.58452E-002	3.13707E-002	8.11338E-002	6.42366E-002	2.37609E+005	2.54261E+002	2.19281E+002	2.60190E-002	2.60190E-002	2.56280E+004	1.40000E+001	8.00000E+000	0.00000E+000	2.30900E+001	9.96597E+001	2.53489E+001	1.00000E+002	1.17885E-001	1.25719E-001	0.00000E+000	7.55725E+001	6.00546E+000	1.13857E+000	3.71623E+001	1.62013E+002	5.36123E+001	8.18113E+001	1.53084E+000	9.79318E-001	6.65699E-002	7.55725E+001	5.55799E+001	1.13735E-001	8.18113E+001	4.14860E-001
1.45433E+002	2.25920E+002	2.54254E+002	2.19301E+002	1.17416E+000	1.04745E+000	1.74000E+003	2.07097E+002	1.00000E+000	5.23500E+003	7.10000E+001	9.25771E+005	1.22988E+000	1.50306E+001	2.81484E-002	2.51107E-002	7.56006E-002	6.13862E-002	2.37609E+005	2.54261E+002	2.19281E+002	2.60190E-002	2.60190E-002	2.56280E+004	1.40000E+001	1.00000E+001	0.00000E+000	3.74884E+001	1.63298E+002	3.68914E+001	1.00000E+002	1.87562E-001	1.14597E-001	0.00000E+000	7.37600E+001	4.72549E+000	1.21756E+000	3.71623E+001	1.62013E+002	5.36123E+001	8.18426E+001	1.53084E+000	9.79318E-001	5.70365E-002	7.37600E+001	6.59797E+001	1.13735E-001	8.18426E+001	4.81494E-001
1.44662E+002	2.67435E+002	2.54333E+002	2.19278E+002	1.29152E+000	1.09154E+000	2.35200E+003	3.69827E+002	1.00000E+000	5.23900E+003	5.60000E+001	9.26345E+005	1.40975E+000	1.63534E+001	2.66307E-002	2.25072E-002	7.41020E-002	5.44602E-002	2.37609E+005	2.54261E+002	2.19281E+002	2.60190E-002	2.60190E-002	2.56280E+004	1.40000E+001	1.20000E+001	0.00000E+000	4.79424E+001	1.62841E+002	5.75053E+001	1.00000E+002	2.23514E-001	9.22336E-002	0.00000E+000	7.87332E+001	6.43173E+000	7.69423E-001	3.71623E+001	1.62013E+002	5.36123E+001	8.18895E+001	1.53084E+000	9.79318E-001	8.39160E-002	7.87332E+001	3.64590E+001	1.13735E-001	8.18895E+001	5.44264E-001
1.37737E+002	3.01876E+002	2.54307E+002	2.19188E+002	1.34144E+000	1.07315E+000	2.70400E+003	4.09004E+002	1.00000E+000	5.24100E+003	5.10000E+001	9.26634E+005	1.43957E+000	1.73746E+001	2.57969E-002	2.06375E-002	8.48211E-002	5.58605E-002	2.37609E+005	2.54261E+002	2.19281E+002	2.60190E-002	2.60190E-002	2.56280E+004	1.40000E+001	1.30000E+001	0.00000E+000	3.92567E+001	2.07077E+002	6.24090E+001	1.00000E+002	2.44632E-001	1.04703E-001	0.00000E+000	8.21560E+001	3.97067E+000	1.16237E+000	3.71623E+001	1.62013E+002	5.36123E+001	8.19166E+001	1.53084E+000	9.79318E-001	1.11113E-001	8.21560E+001	4.27216E+000	1.13735E-001	8.19166E+001	5.56901E-001
1.43706E+002	3.06236E+002	2.54294E+002	2.19266E+002	1.38981E+000	9.75940E-001	2.58000E+003	2.56072E+002	1.00000E+000	5.24200E+003	4.70000E+001	9.26769E+005	1.35637E+000	1.74996E+001	2.73618E-002	1.92138E-002	8.37040E-002	4.37903E-002	2.37609E+005	2.54261E+002	2.19281E+002	2.60190E-002	2.60190E-002	2.56280E+004	1.40000E+001	1.40000E+001	0.00000E+000	4.37910E+001	1.91461E+002	7.16037E+001	1.00000E+002	2.51183E-001	5.56335E-002	0.00000E+000	8.58603E+001	5.21953E+000	9.05252E-001	3.71623E+001	1.62013E+002	5.36123E+001	8.19310E+001	1.53084E+000	9.79318E-001	1.74941E-001	8.58603E+001	-7.94844E+001	1.13735E-001	8.19310E+001	5.75853E-001
1.53196E+002	3.38017E+002	2.54201E+002	2.19391E+002	1.21176E+000	8.75175E-001	2.24300E+003	4.01553E+002	1.00000E+000	5.25000E+003	4.40000E+001	9.27895E+005	1.06050E+000	1.83853E+001	2.55859E-002	1.84791E-002	6.46450E-002	3.64615E-002	2.38642E+005	2.54255E+002	2.19320E+002	2.86092E-002	2.86092E-002	1.51810E+004	1.00000E+001	1.00000E+000	0.00000E+000	4.83778E+001	2.08858E+002	8.13618E+001	1.00000E+002	2.78393E-001	4.99689E-002	0.00000E+000	8.72842E+001	5.80702E+000	8.72656E-001	3.54341E+001	1.50276E+002	4.46404E+001	7.87554E+001	1.89287E+000	1.02906E+000	1.61281E-001	8.72842E+001	-5.87909E+001	1.24706E-001	7.87554E+001	-1.72471E+001
1.47316E+002	2.98932E+002	2.54329E+002	2.19236E+002	1.27573E+000	9.77084E-001	2.32800E+003	3.82013E+002	1.00000E+000	5.25100E+003	4.70000E+001	9.28042E+005	1.24650E+000	1.72896E+001	2.64405E-002	2.02507E-002	7.77330E-002	4.76912E-002	2.38642E+005	2.54255E+002	2.19320E+002	2.86092E-002	2.86092E-002	1.51810E+004	1.00000E+001	2.00000E+000	0.00000E+000	4.62389E+001	1.93548E+002	6.08401E+001	1.00000E+002	2.43616E-001	8.36229E-002	0.00000E+000	7.99532E+001	5.05242E+000	9.84511E-001	3.54341E+001	1.50276E+002	4.46404E+001	7.87690E+001	1.89287E+000	1.02906E+000	1.32568E-001	7.99532E+001	-2.66258E+001	1.24706E-001	7.87690E+001	-1.72191E+001
1.52677E+002	2.30428E+002	2.54220E+002	2.19480E+002	1.24311E+000	1.01561E+000	1.81800E+003	2.80643E+002	1.00000E+000	5.25300E+003	6.80000E+001	9.28365E+005	1.26251E+000	1.51799E+001	2.91550E-002	2.38193E-002	9.11178E-002	6.25799E-002	2.38642E+005	2.54255E+002	2.19320E+002	2.86092E-002	2.86092E-002	1.51810E+004	1.00000E+001	3.00000E+000	0.00000E+000	3.27403E+001	1.67909E+002	3.89545E+001	1.00000E+002	1.86584E-001	1.45207E-001	0.00000E+000	7.68979E+001	4.28075E+000	1.31490E+000	3.54341E+001	1.50276E+002	4.46404E+001	7.87925E+001	1.89287E+000	1.02906E+000	1.00722E-001	7.68979E+001	1.27160E+001	1.24706E-001	7.87925E+001	-1.71973E+001
1.35461E+002	1.31018E+002	2.54320E+002	2.19240E+002	1.52114E+000	1.00940E+000	1.23800E+003	2.65254E+002	1.00000E+000	5.25400E+003	1.09000E+002	9.28546E+005	1.53545E+000	1.14463E+001	4.32324E-002	2.86883E-002	1.37508E-001	6.47698E-002	2.38642E+005	2.54255E+002	2.19320E+002	2.86092E-002	2.86092E-002	1.51810E+004	1.00000E+001	4.00000E+000	0.00000E+000	1.42463E+001	9.04574E+001	2.70002E+001	1.00000E+002	1.02869E-001	2.45797E-001	0.00000E+000	8.40435E+001	5.33094E+000	1.27952E+000	3.54341E+001	1.50276E+002	4.46404E+001	7.88052E+001	1.89287E+000	1.02906E+000	2.02224E-001	8.40435E+001	-1.20904E+002	1.24706E-001	7.88052E+001	-1.71848E+001
1.50065E+002	2.12955E+002	2.54262E+002	2.19304E+002	1.33860E+000	9.03838E-001	1.60500E+003	2.77125E+002	1.00000E+000	5.25800E+003	7.30000E+001	9.29073E+005	1.20988E+000	1.45930E+001	3.34128E-002	2.25607E-002	1.03728E-001	5.05929E-002	2.38642E+005	2.54255E+002	2.19320E+002	2.86092E-002	2.86092E-002	1.51810E+004	1.00000E+001	6.00000E+000	0.00000E+000	3.36976E+001	1.34155E+002	4.43253E+001	1.00000E+002	1.73354E-001	1.29957E-001	0.00000E+000	8.04888E+001	6.51603E+000	9.19371E-001	3.54341E+001	1.50276E+002	4.46404E+001	7.88515E+001	1.89287E+000	1.02906E+000	1.93879E-001	8.04888E+001	-1.12186E+002	1.24706E-001	7.88515E+001	-1.71454E+001
1.37805E+002	1.27696E+002	2.54188E+002	2.19332E+002	1.34433E+000	1.16761E+000	1.24400E+003	2.80172E+002	1.00000E+000	5.26100E+003	1.21000E+002	9.29544E+005	1.56965E+000	1.13003E+001	3.81149E-002	3.31044E-002	1.38383E-001	1.05848E-001	2.38642E+005	2.54255E+002	2.19320E+002	2.86092E-002	2.86092E-002	1.51810E+004	1.00000E+001	7.00000E+000	0.00000E+000	2.98974E+001	8.09739E+001	2.04018E+001	1.00000E+002	1.09775E-001	4.35144E-001	0.00000E+000	6.28681E+001	8.36367E+000	8.13588E-001	3.54341E+001	1.50276E+002	4.46404E+001	7.88974E+001	1.89287E+000	1.02906E+000	7.03526E-002	6.28681E+001	3.80495E+001	1.24706E-001	7.88974E+001	-1.71136E+001
1.40062E+002	1.15139E+002	2.54238E+002	2.19388E+002	1.29120E+000	1.32275E+000	1.21900E+003	3.45390E+002	1.00000E+000	5.26400E+003	1.30000E+002	9.30001E+005	1.70792E+000	1.07303E+001	3.69820E-002	3.78856E-002	1.09805E-001	1.14887E-001	2.38642E+005	2.54255E+002	2.19320E+002	2.86092E-002	2.86092E-002	1.51810E+004	1.00000E+001	8.00000E+000	0.00000E+000	1.93197E+001	9.04253E+001	2.49377E+001	1.00000E+002	1.07032E-001	3.55392E-001	0.00000E+000	-2.12375E+002	6.01409E+000	1.14298E+000	3.54341E+001	1.50276E+002	4.46404E+001	7.89192E+001	1.89287E+000	1.02906E+000	-1.20701E-002	7.88703E+001	-1.32989E+002	1.24706E-001	7.89192E+001	-1.70751E+001
1.41443E+002	1.17907E+002	2.54022E+002	2.19285E+002	9.92883E-001	7.74587E-001	5.69000E+002	1.98433E+002	1.00000E+000	5.26500E+003	5.01000E+002	9.30188E+005	7.69074E-001	1.08585E+001	4.16238E-002	3.24724E-002	1.20908E-001	7.70394E-002	2.38642E+005	2.54255E+002	2.19320E+002	2.86092E-002	2.86092E-002	1.51810E+004	1.00000E+001	9.00000E+000	0.00000E+000	2.94539E+001	7.40893E+001	2.14489E+001	1.00000E+002	1.06208E-001	3.26026E-001	0.00000E+000	6.20914E+001	1.46829E+001	6.85240E-001	3.54341E+001	1.50276E+002	4.46404E+001	7.89267E+001	1.89287E+000	1.02906E+000	1.23508E-001	6.20914E+001	-3.23559E+001	1.24706E-001	7.89267E+001	-1.71267E+001
1.44368E+002	2.71123E+002	2.54327E+002	2.19263E+002	1.25898E+000	1.00656E+000	2.14700E+003	2.64406E+002	1.00000E+000	5.26600E+003	5.60000E+001	9.30244E+005	1.26724E+000	1.64658E+001	2.71708E-002	2.17231E-002	6.38439E-002	4.31406E-002	2.38642E+005	2.54255E+002	2.19320E+002	2.86092E-002	2.86092E-002	1.51810E+004	1.00000E+001	1.00000E+001	0.00000E+000	4.46460E+001	1.86158E+002	4.71759E+001	1.00000E+002	2.21941E-001	6.02589E-002	0.00000E+000	7.52786E+001	4.63881E+000	1.11658E+000	3.54341E+001	1.50276E+002	4.46404E+001	7.89299E+001	1.89287E+000	1.02906E+000	1.11419E-001	7.52786E+001	-2.99847E+000	1.24706E-001	7.89299E+001	-1.70562E+001
1.37693E+002	1.92343E+002	2.54354E+002	2.19392E+002	1.01235E+000	9.51211E-001	1.16300E+003	3.37416E+002	1.00000E+000	5.27700E+003	9.00000E+001	9.31881E+005	9.62959E-001	1.38688E+001	2.96853E-002	2.78925E-002	7.33794E-002	6.56186E-002	2.39633E+005	2.54342E+002	2.19287E+002	2.57661E-002	2.57661E-002	1.87100E+004	1.20000E+001	1.00000E+000	0.00000E+000	2.88316E+001	1.34251E+002	3.10196E+001	1.00000E+002	1.52429E-001	1.35774E-001	0.00000E+000	7.56743E+001	5.62521E+000	1.25107E+000	3.43416E+001	1.44489E+002	3.79828E+001	7.62362E+001	1.59469E+000	1.10027E+000	3.11369E-002	7.56743E+001	1.00748E+002	1.09582E-001	7.62362E+001	4.07582E-001
1.51709E+002	2.91773E+002	2.54293E+002	2.19337E+002	1.30070E+000	1.06699E+000	2.52500E+003	3.60547E+002	1.00000E+000	5.27800E+003	4.90000E+001	9.31985E+005	1.38784E+000	1.70814E+001	2.58849E-002	2.12339E-002	5.65857E-002	4.02178E-002	2.39633E+005	2.54342E+002	2.19287E+002	2.57661E-002	2.57661E-002	1.87100E+004	1.20000E+001	2.00000E+000	0.00000E+000	5.11748E+001	2.05893E+002	4.40864E+001	1.00000E+002	2.38776E-001	3.72038E-002	0.00000E+000	7.19873E+001	4.00886E+000	1.19141E+000	3.43416E+001	1.44489E+002	3.79828E+001	7.62470E+001	1.59469E+000	1.10027E+000	9.87064E-002	7.19873E+001	1.04506E+001	1.09582E-001	7.62470E+001	3.99137E-001
1.36698E+002	1.58786E+002	2.54498E+002	2.19209E+002	1.31081E+000	9.34511E-001	1.21400E+003	2.68464E+002	1.00000E+000	5.28000E+003	1.09000E+002	9.32329E+005	1.22497E+000	1.26010E+001	3.76210E-002	2.68210E-002	1.31394E-001	6.98098E-002	2.39633E+005	2.54342E+002	2.19287E+002	2.57661E-002	2.57661E-002	1.87100E+004	1.20000E+001	3.00000E+000	0.00000E+000	3.07331E+001	1.14171E+002	2.17137E+001	1.00000E+002	1.32377E-001	2.44458E-001	0.00000E+000	6.87987E+001	5.75161E+000	1.19760E+000	3.43416E+001	1.44489E+002	3.79828E+001	7.62733E+001	1.59469E+000	1.10027E+000	1.67592E-001	6.87987E+001	-8.60910E+001	1.09582E-001	7.62733E+001	4.60042E-001
1.35374E+002	2.20224E+002	2.54323E+002	2.19249E+002	1.47392E+000	1.14837E+000	2.29800E+003	2.91413E+002	1.00000E+000	5.28100E+003	6.70000E+001	9.32439E+005	1.69260E+000	1.48400E+001	3.07467E-002	2.39556E-002	8.09326E-002	5.16340E-002	2.39633E+005	2.54342E+002	2.19287E+002	2.57661E-002	2.57661E-002	1.87100E+004	1.20000E+001	4.00000E+000	0.00000E+000	4.14287E+001	1.32907E+002	4.91940E+001	1.00000E+002	1.87870E-001	8.97466E-002	0.00000E+000	7.93106E+001	7.13472E+000	7.01713E-001	3.43416E+001	1.44489E+002	3.79828E+001	7.62792E+001	1.59469E+000	1.10027E+000	1.24147E-001	7.93106E+001	-1.59279E+001	1.09582E-001	7.62792E+001	4.29875E-001
1.41913E+002	2.83550E+002	2.54288E+002	2.19343E+002	1.42405E+000	1.06114E+000	2.65500E+003	3.19297E+002	1.00000E+000	5.28200E+003	4.70000E+001	9.32563E+005	1.51111E+000	1.68390E+001	2.76371E-002	2.05940E-002	1.02237E-001	5.86137E-002	2.39633E+005	2.54342E+002	2.19287E+002	2.57661E-002	2.57661E-002	1.87100E+004	1.20000E+001	5.00000E+000	0.00000E+000	4.49437E+001	1.90376E+002	5.41391E+001	1.00000E+002	2.32604E-001	1.18172E-001	0.00000E+000	7.80542E+001	4.41187E+000	1.05574E+000	3.43416E+001	1.44489E+002	3.79828E+001	7.62914E+001	1.59469E+000	1.10027E+000	1.46028E-001	7.80542E+001	-4.68672E+001	1.09582E-001	7.62914E+001	4.43059E-001
1.41674E+002	2.69219E+002	2.54394E+002	2.19241E+002	1.23215E+000	1.06607E+000	2.21100E+003	4.00721E+002	1.00000E+000	5.28300E+003	5.20000E+001	9.32706E+005	1.31356E+000	1.64079E+001	2.62041E-002	2.26721E-002	5.87270E-002	4.56115E-002	2.39633E+005	2.54342E+002	2.19287E+002	2.57661E-002	2.57661E-002	1.87100E+004	1.20000E+001	6.00000E+000	0.00000E+000	3.77690E+001	1.98106E+002	3.91618E+001	1.00000E+002	2.11494E-001	6.51788E-002	0.00000E+000	7.52371E+001	3.57104E+000	1.42930E+000	3.43416E+001	1.44489E+002	3.79828E+001	7.63017E+001	1.59469E+000	1.10027E+000	7.22642E-002	7.52371E+001	4.80018E+001	1.09582E-001	7.63017E+001	4.67644E-001
1.41407E+002	1.55367E+002	2.54355E+002	2.19246E+002	1.19200E+000	1.04346E+000	1.21000E+003	3.22883E+002	1.00000E+000	5.28500E+003	1.02000E+002	9.33023E+005	1.24380E+000	1.24646E+001	3.42675E-002	2.99974E-002	9.41870E-002	7.38472E-002	2.39633E+005	2.54342E+002	2.19287E+002	2.57661E-002	2.57661E-002	1.87100E+004	1.20000E+001	8.00000E+000	0.00000E+000	2.06499E+001	1.16325E+002	2.84005E+001	1.00000E+002	1.28240E-001	2.09102E-001	0.00000E+000	7.92111E+001	5.13485E+000	1.34366E+000	3.43416E+001	1.44489E+002	3.79828E+001	7.63295E+001	1.59469E+000	1.10027E+000	6.64440E-002	7.92111E+001	5.94330E+001	1.09582E-001	7.63295E+001	4.87069E-001
1.40523E+002	1.53324E+002	2.54291E+002	2.19368E+002	1.17227E+000	9.12440E-001	1.02700E+003	2.96169E+002	1.00000E+000	5.29000E+003	1.11000E+002	9.33747E+005	1.06963E+000	1.23824E+001	3.65800E-002	2.84721E-002	1.19440E-001	7.49363E-002	2.39633E+005	2.54342E+002	2.19288E+002	2.57661E-002	2.57661E-002	1.87100E+004	1.20000E+001	1.10000E+001	0.00000E+000	3.07966E+001	1.00676E+002	3.01899E+001	1.00000E+002	1.33708E-001	2.52961E-001	0.00000E+000	7.34495E+001	8.89800E+000	8.41654E-001	3.43416E+001	1.44489E+002	3.79828E+001	7.63964E+001	1.59469E+000	1.10027E+000	1.24637E-001	7.34495E+001	-2.24431E+001	1.09582E-001	7.63964E+001	5.50965E-001
1.41099E+002	1.84262E+002	2.54254E+002	2.19404E+002	1.13767E+000	9.06785E-001	1.19200E+003	1.98183E+002	1.00000E+000	5.29200E+003	9.40000E+001	9.34012E+005	1.03162E+000	1.35743E+001	3.29516E-002	2.62643E-002	8.41683E-002	5.61967E-002	2.39633E+005	2.54342E+002	2.19288E+002	2.57661E-002	2.57661E-002	1.87100E+004	1.20000E+001	1.20000E+001	0.00000E+000	3.18310E+001	1.18988E+002	3.36903E+001	1.00000E+002	1.49990E-001	1.32787E-001	0.00000E+000	7.55693E+001	7.15688E+000	9.71292E-001	3.43416E+001	1.44489E+002	3.79828E+001	7.64149E+001	1.59469E+000	1.10027E+000	1.12931E-001	7.55693E+001	-4.71463E+000	1.09582E-001	7.64149E+001	5.64587E-001
1.37777E+002	1.70857E+002	2.54336E+002	2.19263E+002	1.29241E+000	9.19127E-001	1.26700E+003	2.61609E+002	1.00000E+000	5.29600E+003	9.90000E+001	9.34589E+005	1.18789E+000	1.30712E+001	3.63088E-002	2.58219E-002	1.25185E-001	6.62940E-002	2.40275E+005	2.54306E+002	2.19301E+002	6.33532E-002	6.33532E-002	2.72000E+003	2.00000E+000	1.00000E+000	0.00000E+000	2.59085E+001	1.16747E+002	5.78397E+001	3.00000E+002	1.67894E-001	2.46843E-001	0.00000E+000	9.93343E+001	8.72769E+000	7.72545E-001	2.68845E+001	1.01057E+002	4.28302E+001	8.90422E+001	6.27109E+000	7.33810E-001	1.68789E-001	9.93343E+001	-5.72759E+001	1.12814E-001	8.90422E+001	8.91817E+000
1.35670E+002	1.41544E+002	2.54279E+002	2.19335E+002	1.38195E+000	1.19875E+000	1.45300E+003	3.00943E+002	1.00000E+000	5.29700E+003	1.11000E+002	9.34744E+005	1.65662E+000	1.18972E+001	3.62543E-002	3.14483E-002	1.21903E-001	9.32200E-002	2.40275E+005	2.54306E+002	2.19301E+002	6.33532E-002	6.33532E-002	2.72000E+003	2.00000E+000	2.00000E+000	0.00000E+000	2.77357E+001	8.73760E+001	2.97420E+001	1.00000E+002	1.21261E-001	3.01947E-001	0.00000E+000	7.59994E+001	8.51905E+000	7.39073E-001	2.68845E+001	1.01057E+002	4.28302E+001	8.90541E+001	6.27109E+000	7.33810E-001	7.09867E-002	7.59994E+001	5.03877E+001	1.12814E-001	8.90541E+001	8.92396E+000
1.47350E+002	2.72537E+002	2.54384E+002	2.19295E+002	1.18746E+000	1.09014E+000	2.20800E+003	3.50644E+002	1.00000E+000	5.30400E+003	5.50000E+001	9.35709E+005	1.29449E+000	1.65087E+001	2.52707E-002	2.31997E-002	6.43805E-002	5.51450E-002	2.40576E+005	2.54364E+002	2.19339E+002	4.48550E-002	4.48550E-002	6.58500E+003	3.00000E+000	1.00000E+000	0.00000E+000	4.03828E+001	1.83904E+002	5.49907E+001	1.00000E+002	2.23816E-001	8.68983E-002	0.00000E+000	8.06885E+001	4.76108E+000	1.07277E+000	4.26913E+001	1.67744E+002	5.24949E+001	7.92209E+001	3.13257E+000	9.44131E-001	4.27279E-002	8.06885E+001	9.11100E+001	6.99425E-002	7.92209E+001	5.49696E+001
1.42198E+002	2.61157E+002	2.54448E+002	2.19382E+002	1.37703E+000	1.06266E+000	2.37600E+003	3.13616E+002	1.00000E+000	5.30600E+003	5.80000E+001	9.36000E+005	1.46332E+000	1.61603E+001	2.82502E-002	2.18007E-002	7.49579E-002	4.70152E-002	2.40576E+005	2.54364E+002	2.19339E+002	4.48550E-002	4.48550E-002	6.58500E+003	3.00000E+000	2.00000E+000	0.00000E+000	4.61661E+001	1.67334E+002	5.46714E+001	1.00000E+002	2.20818E-001	7.20376E-002	0.00000E+000	7.86772E+001	5.71365E+000	8.61736E-001	4.26913E+001	1.67744E+002	5.24949E+001	7.92458E+001	3.13257E+000	9.44131E-001	1.28859E-001	7.86772E+001	-2.28540E+001	6.99425E-002	7.92458E+001	5.50174E+001
1.49189E+002	2.36570E+002	2.54243E+002	2.19337E+002	1.19383E+000	1.13334E+000	2.00100E+003	3.85040E+002	1.00000E+000	5.30700E+003	6.90000E+001	9.36156E+005	1.35301E+000	1.53808E+001	2.66881E-002	2.53359E-002	7.06385E-002	6.42270E-002	2.40576E+005	2.54364E+002	2.19339E+002	4.48550E-002	4.48550E-002	6.58500E+003	3.00000E+000	3.00000E+000	0.00000E+000	4.11125E+001	1.50400E+002	4.71567E+001	1.00000E+002	1.95784E-001	1.17469E-001	0.00000E+000	7.77626E+001	6.00515E+000	8.93437E-001	4.26913E+001	1.67744E+002	5.24949E+001	7.92512E+001	3.13257E+000	9.44131E-001	2.59920E-002	7.77626E+001	1.09292E+002	6.99425E-002	7.92512E+001	5.49718E+001
1.41117E+002	1.96159E+002	2.54416E+002	2.19366E+002	1.43112E+000	1.06309E+000	1.84900E+003	2.00573E+002	1.00000E+000	5.31200E+003	8.00000E+001	9.36919E+005	1.52140E+000	1.40057E+001	3.32818E-002	2.47230E-002	9.71707E-002	5.64432E-002	2.40865E+005	2.54352E+002	2.19346E+002	3.11045E-002	3.11045E-002	1.09680E+004	6.00000E+000	1.00000E+000	0.00000E+000	3.55350E+001	1.33923E+002	3.66107E+001	1.00000E+002	1.66991E-001	1.33875E-001	0.00000E+000	7.52106E+001	5.58944E+000	9.98560E-001	3.69880E+001	1.69182E+002	4.77846E+001	7.95361E+001	2.06038E+000	1.11225E+000	1.47554E-001	7.52106E+001	-5.17765E+001	1.36487E-001	7.95361E+001	-3.23233E+001
1.46056E+002	2.21384E+002	2.54414E+002	2.19267E+002	1.29176E+000	8.30063E-001	1.48300E+003	2.10157E+002	1.00000E+000	5.31500E+003	7.90000E+001	9.37334E+005	1.07225E+000	1.48790E+001	3.35438E-002	2.15546E-002	8.42033E-002	3.91554E-002	2.40865E+005	2.54352E+002	2.19346E+002	3.11045E-002	3.11045E-002	1.09680E+004	6.00000E+000	2.00000E+000	0.00000E+000	2.09427E+001	1.43963E+002	5.73614E+001	1.00000E+002	1.77488E-001	9.28796E-002	0.00000E+000	9.33638E+001	5.54194E+000	1.12455E+000	3.69880E+001	1.69182E+002	4.77846E+001	7.95723E+001	2.06038E+000	1.11225E+000	2.17596E-001	9.33638E+001	-1.34586E+002	1.36487E-001	7.95723E+001	-3.22972E+001
1.49368E+002	3.10499E+002	2.54296E+002	2.19377E+002	1.20729E+000	9.57768E-001	2.24800E+003	2.71747E+002	1.00000E+000	5.31600E+003	5.20000E+001	9.37460E+005	1.15631E+000	1.76210E+001	2.54633E-002	2.02005E-002	5.72586E-002	3.83950E-002	2.40865E+005	2.54352E+002	2.19346E+002	3.11045E-002	3.11045E-002	1.09680E+004	6.00000E+000	3.00000E+000	0.00000E+000	4.56053E+001	2.10015E+002	5.88491E+001	1.00000E+002	2.50556E-001	4.65166E-002	0.00000E+000	7.95190E+001	4.51200E+000	1.12187E+000	3.69880E+001	1.69182E+002	4.77846E+001	7.95813E+001	2.06038E+000	1.11225E+000	1.15250E-001	7.95190E+001	-3.83757E+000	1.36487E-001	7.95813E+001	-3.23045E+001
1.37500E+002	2.14898E+002	2.54219E+002	2.19371E+002	1.29209E+000	9.97821E-001	1.72800E+003	2.02687E+002	1.00000E+000	5.31700E+003	7.70000E+001	9.37625E+005	1.28928E+000	1.46594E+001	3.10829E-002	2.40038E-002	7.79399E-002	4.92793E-002	2.40865E+005	2.54352E+002	2.19346E+002	3.11045E-002	3.11045E-002	1.09680E+004	6.00000E+000	4.00000E+000	0.00000E+000	3.11595E+001	1.55737E+002	3.86464E+001	1.00000E+002	1.76863E-001	8.46559E-002	0.00000E+000	7.83689E+001	4.60146E+000	1.25471E+000	3.69880E+001	1.69182E+002	4.77846E+001	7.95879E+001	2.06038E+000	1.11225E+000	1.28508E-001	7.83689E+001	-2.27425E+001	1.36487E-001	7.95879E+001	-3.23160E+001
1.33204E+002	1.30139E+002	2.54412E+002	2.19335E+002	1.25189E+000	1.04940E+000	1.06900E+003	2.32191E+002	1.00000E+000	5.31800E+003	1.34000E+002	9.37801E+005	1.31373E+000	1.14078E+001	3.82894E-002	3.20960E-002	1.06929E-001	7.74631E-002	2.40865E+005	2.54352E+002	2.19346E+002	3.11045E-002	3.11045E-002	1.09680E+004	6.00000E+000	5.00000E+000	0.00000E+000	1.78585E+001	7.99341E+001	3.34424E+001	1.00000E+002	1.08267E-001	2.57131E-001	0.00000E+000	9.13590E+001	8.59243E+000	8.54292E-001	3.69880E+001	1.69182E+002	4.77846E+001	7.95918E+001	2.06038E+000	1.11225E+000	8.79921E-002	9.13590E+001	4.38220E+001	1.36487E-001	7.95918E+001	-3.22717E+001
1.47547E+002	3.15832E+002	2.54383E+002	2.19340E+002	1.30365E+000	1.00819E+000	2.59100E+003	2.87992E+002	1.00000E+000	5.31900E+003	5.20000E+001	9.37885E+005	1.31433E+000	1.77717E+001	2.56111E-002	1.98066E-002	6.83289E-002	4.30162E-002	2.40865E+005	2.54352E+002	2.19346E+002	3.11045E-002	3.11045E-002	1.09680E+004	6.00000E+000	6.00000E+000	0.00000E+000	5.15117E+001	2.19140E+002	5.26893E+001	1.00000E+002	2.56771E-001	6.50751E-002	0.00000E+000	7.52805E+001	4.05418E+000	1.16298E+000	3.69880E+001	1.69182E+002	4.77846E+001	7.95950E+001	2.06038E+000	1.11225E+000	1.27802E-001	7.52805E+001	-2.48457E+001	1.36487E-001	7.95950E+001	-3.22746E+001
1.48308E+002	9.95325E+001	2.54043E+002	2.19022E+002	1.04073E+000	9.91962E-001	6.44000E+002	1.81158E+002	1.00000E+000	5.32100E+003	5.20000E+002	9.38289E+005	1.03236E+000	9.97660E+000	4.10104E-002	3.90888E-002	1.32812E-001	1.21351E-001	2.41192E+005	2.54043E+002	2.19022E+002	1.32812E-001	1.21351E-001	6.44000E+002	1.00000E+000	1.00000E+000	0.00000E+000	2.13662E+001	7.24733E+001	1.58871E+001	1.00000E+002	8.87357E-002	4.78617E-001	0.00000E+000	6.88807E+001	8.99207E+000	1.05174E+000	2.13662E+001	7.24733E+001	1.58871E+001	6.88807E+001	8.99207E+000	1.05174E+000	2.39901E-002	6.88807E+001	1.02856E+002	2.39901E-002	6.88807E+001	1.02856E+002
1.48064E+002	3.62273E+002	2.54473E+002	2.19330E+002	1.34762E+000	9.47453E-001	2.88200E+003	4.35076E+002	1.00000E+000	5.32500E+003	4.50000E+001	9.38782E+005	1.27680E+000	1.90335E+001	2.51027E-002	1.76486E-002	8.05329E-002	4.20197E-002	2.41298E+005	2.54393E+002	2.19363E+002	5.63694E-002	5.63694E-002	5.48700E+003	3.00000E+000	2.00000E+000	0.00000E+000	4.82633E+001	2.39175E+002	7.36923E+001	1.00000E+002	2.88066E-001	6.42811E-002	0.00000E+000	8.27881E+001	4.03329E+000	1.10842E+000	3.67667E+001	1.87076E+002	6.08335E+001	8.45183E+001	2.97307E+000	1.08978E+000	1.74358E-001	8.27881E+001	-8.16806E+001	1.77940E-001	8.45183E+001	-8.50597E+001
1.46860E+002	2.26793E+002	2.54288E+002	2.19399E+002	1.39434E+000	9.91125E-001	1.94600E+003	3.10558E+002	1.00000E+000	5.32600E+003	7.00000E+001	9.38959E+005	1.38197E+000	1.50596E+001	3.16080E-002	2.24676E-002	1.01269E-001	5.38899E-002	2.41298E+005	2.54393E+002	2.19363E+002	5.63694E-002	5.63694E-002	5.48700E+003	3.00000E+000	3.00000E+000	0.00000E+000	2.98912E+001	1.42870E+002	5.45433E+001	1.00000E+002	1.85115E-001	1.35575E-001	0.00000E+000	8.86974E+001	5.73289E+000	9.49000E-001	3.67667E+001	1.87076E+002	6.08335E+001	8.45239E+001	2.97307E+000	1.08978E+000	1.69030E-001	8.86974E+001	-6.82519E+001	1.77940E-001	8.45239E+001	-8.50895E+001
1.40948E+002	2.56276E+002	2.54369E+002	2.19384E+002	1.53362E+000	1.16478E+000	2.81100E+003	2.94665E+002	1.00000E+000	5.33400E+003	5.90000E+001	9.40143E+005	1.78634E+000	1.60086E+001	2.89259E-002	2.19692E-002	8.74201E-002	5.26309E-002	2.41554E+005	2.54344E+002	2.19363E+002	4.22682E-002	4.22682E-002	8.43800E+003	4.00000E+000	2.00000E+000	0.00000E+000	4.75553E+001	1.57877E+002	5.56821E+001	1.00000E+002	2.17994E-001	8.78034E-002	0.00000E+000	7.89799E+001	6.00135E+000	7.54278E-001	4.14771E+001	1.40069E+002	4.61502E+001	7.72688E+001	3.23643E+000	8.07282E-001	1.36687E-001	7.89799E+001	-3.31597E+001	1.34337E-001	7.72688E+001	-3.16816E+001
1.45752E+002	2.66265E+002	2.54361E+002	2.19338E+002	1.37660E+000	1.02145E+000	2.32800E+003	3.29776E+002	1.00000E+000	5.33500E+003	5.90000E+001	9.40296E+005	1.40612E+000	1.63176E+001	2.85309E-002	2.11702E-002	8.99490E-002	5.17880E-002	2.41554E+005	2.54344E+002	2.19363E+002	4.22682E-002	4.22682E-002	8.43800E+003	4.00000E+000	3.00000E+000	0.00000E+000	5.66300E+001	1.61484E+002	5.77852E+001	1.00000E+002	2.34089E-001	1.13152E-001	0.00000E+000	7.43864E+001	7.77060E+000	6.40126E-001	4.14771E+001	1.40069E+002	4.61502E+001	7.72625E+001	3.23643E+000	8.07282E-001	1.48098E-001	7.43864E+001	-5.33655E+001	1.34337E-001	7.72625E+001	-3.16942E+001
1.47216E+002	1.89487E+002	2.54310E+002	2.19410E+002	1.40955E+000	1.17020E+000	1.93600E+003	4.24963E+002	1.00000E+000	5.33600E+003	8.30000E+001	9.40477E+005	1.64945E+000	1.37654E+001	3.20352E-002	2.65954E-002	1.28783E-001	9.01399E-002	2.41554E+005	2.54344E+002	2.19363E+002	4.22682E-002	4.22682E-002	8.43800E+003	4.00000E+000	4.00000E+000	0.00000E+000	2.56212E+001	1.32487E+002	3.62121E+001	1.00000E+002	1.53032E-001	3.28761E-001	0.00000E+000	8.06418E+001	4.49174E+000	1.21435E+000	4.14771E+001	1.40069E+002	4.61502E+001	7.72532E+001	3.23643E+000	8.07282E-001	9.27812E-002	8.06418E+001	2.68579E+001	1.34337E-001	7.72532E+001	-3.17081E+001
1.46592E+002	3.12555E+002	2.54472E+002	2.19320E+002	1.30611E+000	1.11123E+000	2.82900E+003	4.15937E+002	1.00000E+000	5.34200E+003	4.70000E+001	9.41345E+005	1.45139E+000	1.76792E+001	2.45564E-002	2.08923E-002	6.69931E-002	4.98758E-002	2.41930E+005	2.54378E+002	2.19337E+002	4.62684E-002	4.62684E-002	7.40300E+003	4.00000E+000	1.00000E+000	0.00000E+000	4.46249E+001	2.27956E+002	5.56658E+001	1.00000E+002	2.56622E-001	6.56679E-002	0.00000E+000	7.83511E+001	3.52632E+000	1.27960E+000	3.66854E+001	1.52210E+002	4.05361E+001	7.66755E+001	2.57697E+000	1.08242E+000	8.06205E-002	7.83511E+001	4.03748E+001	6.62818E-002	7.66755E+001	5.71386E+001
1.44542E+002	1.72181E+002	2.54426E+002	2.19294E+002	1.26519E+000	1.09699E+000	1.49200E+003	2.47773E+002	1.00000E+000	5.34300E+003	8.80000E+001	9.41539E+005	1.38789E+000	1.31218E+001	3.27544E-002	2.83999E-002	1.06853E-001	8.17442E-002	2.41930E+005	2.54378E+002	2.19337E+002	4.62684E-002	4.62684E-002	7.40300E+003	4.00000E+000	2.00000E+000	0.00000E+000	4.44844E+001	1.03898E+002	2.98969E+001	1.00000E+002	1.52795E-001	2.28513E-001	0.00000E+000	5.83899E+001	9.63954E+000	6.44571E-001	3.66854E+001	1.52210E+002	4.05361E+001	7.66723E+001	2.57697E+000	1.08242E+000	7.12052E-002	5.83899E+001	3.25272E+001	6.62818E-002	7.66723E+001	5.71226E+001
1.44801E+002	1.23208E+002	2.54294E+002	2.19390E+002	1.38192E+000	1.15195E+000	1.21700E+003	2.93451E+002	1.00000E+000	5.34400E+003	1.36000E+002	9.41726E+005	1.59191E+000	1.10999E+001	3.96131E-002	3.30209E-002	1.28092E-001	9.11085E-002	2.41930E+005	2.54378E+002	2.19337E+002	4.62684E-002	4.62684E-002	7.40300E+003	4.00000E+000	3.00000E+000	0.00000E+000	1.92535E+001	8.23113E+001	3.02716E+001	1.00000E+002	1.07963E-001	3.20809E-001	0.00000E+000	8.57509E+001	7.63664E+000	9.00873E-001	3.66854E+001	1.52210E+002	4.05361E+001	7.66628E+001	2.57697E+000	1.08242E+000	9.07601E-002	8.57509E+001	3.45937E+001	6.62818E-002	7.66628E+001	5.70922E+001
1.37676E+002	1.85269E+002	2.54251E+002	2.19362E+002	1.30679E+000	1.24032E+000	1.86500E+003	2.27459E+002	1.00000E+000	5.34500E+003	8.10000E+001	9.41848E+005	1.62083E+000	1.36114E+001	3.02598E-002	2.87206E-002	7.44123E-002	6.77167E-002	2.41930E+005	2.54378E+002	2.19337E+002	4.62684E-002	4.62684E-002	7.40300E+003	4.00000E+000	4.00000E+000	0.00000E+000	2.97779E+001	1.21573E+002	3.27954E+001	1.00000E+002	1.47940E-001	1.24034E-001	0.00000E+000	7.66235E+001	5.22724E+000	1.06316E+000	3.66854E+001	1.52210E+002	4.05361E+001	7.66611E+001	2.57697E+000	1.08242E+000	2.60966E-002	7.66235E+001	1.08025E+002	6.62818E-002	7.66611E+001	5.70781E+001
1.40196E+002	1.48707E+002	2.54143E+002	2.19290E+002	1.24033E+000	1.07261E+000	1.23500E+003	2.48656E+002	1.00000E+000	5.35500E+003	1.24000E+002	9.43338E+005	1.33039E+000	1.21945E+001	3.52943E-002	3.05215E-002	1.25207E-001	9.50695E-002	2.42449E+005	2.54209E+002	2.19227E+002	2.37250E-002	2.37250E-002	3.02670E+004	2.00000E+001	1.00000E+000	0.00000E+000	5.07377E+001	1.04335E+002	3.10407E+001	1.00000E+002	1.62309E-001	3.37867E-001	0.00000E+000	5.02297E+001	1.21620E+001	5.61531E-001	5.71643E+001	1.25865E+002	3.11027E+001	5.25030E+001	1.97215E+000	6.99499E-001	7.25168E-002	5.02297E+001	2.26173E+001	1.03731E-001	5.25030E+001	-1.56669E+001
1.39867E+002	1.35241E+002	2.54266E+002	2.19138E+002	1.20566E+000	8.70983E-001	8.89000E+002	2.10785E+002	1.00000E+000	5.35600E+003	1.55000E+002	9.43495E+005	1.05011E+000	1.16293E+001	4.04367E-002	2.92118E-002	1.38304E-001	7.54820E-002	2.42449E+005	2.54209E+002	2.19227E+002	2.37250E-002	2.37250E-002	3.02670E+004	2.00000E+001	2.00000E+000	0.00000E+000	3.00924E+001	8.71189E+001	2.36751E+001	1.00000E+002	1.17375E-001	3.18555E-001	0.00000E+000	6.73919E+001	9.87215E+000	8.15358E-001	5.71643E+001	1.25865E+002	3.11027E+001	5.25028E+001	1.97215E+000	6.99499E-001	1.61164E-001	6.73919E+001	-7.85293E+001	1.03731E-001	5.25028E+001	-1.56535E+001
1.49280E+002	2.27735E+002	2.54062E+002	2.19131E+002	1.35217E+000	1.03337E+000	1.96800E+003	3.52053E+002	1.00000E+000	5.35700E+003	7.50000E+001	9.43598E+005	1.39729E+000	1.50909E+001	3.04803E-002	2.32939E-002	1.25955E-001	7.52717E-002	2.42449E+005	2.54209E+002	2.19227E+002	2.37250E-002	2.37250E-002	3.02670E+004	2.00000E+001	3.00000E+000	0.00000E+000	2.99446E+001	1.67986E+002	3.61308E+001	1.00000E+002	1.79928E-001	1.83064E-001	0.00000E+000	7.75087E+001	3.80215E+000	1.42288E+000	5.71643E+001	1.25865E+002	3.11027E+001	5.25059E+001	1.97215E+000	6.99499E-001	1.33640E-001	7.75087E+001	-3.05920E+001	1.03731E-001	5.25059E+001	-1.56974E+001
1.58054E+002	2.55269E+002	2.54224E+002	2.19282E+002	1.26080E+000	9.70198E-001	1.95000E+003	3.85293E+002	1.00000E+000	5.35800E+003	6.90000E+001	9.43748E+005	1.22323E+000	1.59771E+001	2.85515E-002	2.19707E-002	8.08353E-002	5.01884E-002	2.42449E+005	2.54209E+002	2.19227E+002	2.37250E-002	2.37250E-002	3.02670E+004	2.00000E+001	4.00000E+000	0.00000E+000	4.93613E+001	1.74817E+002	3.67053E+001	1.00000E+002	2.09471E-001	1.26102E-001	0.00000E+000	6.92567E+001	4.90629E+000	1.10775E+000	5.71643E+001	1.25865E+002	3.11027E+001	5.25028E+001	1.97215E+000	6.99499E-001	1.30257E-001	6.92567E+001	-3.42195E+001	1.03731E-001	5.25028E+001	-1.56494E+001
1.44023E+002	2.59210E+002	2.54164E+002	2.19126E+002	1.40539E+000	9.59015E-001	2.16500E+003	2.81629E+002	1.00000E+000	5.35900E+003	6.80000E+001	9.43900E+005	1.34779E+000	1.61000E+001	3.02042E-002	2.06109E-002	8.26417E-002	4.17304E-002	2.42449E+005	2.54209E+002	2.19227E+002	2.37250E-002	2.37250E-002	3.02670E+004	2.00000E+001	5.00000E+000	0.00000E+000	4.30580E+001	1.67565E+002	6.31256E+001	1.00000E+002	2.26380E-001	6.01530E-002	0.00000E+000	8.49226E+001	6.25874E+000	8.24130E-001	5.71643E+001	1.25865E+002	3.11027E+001	5.25003E+001	1.97215E+000	6.99499E-001	1.88789E-001	8.49226E+001	-1.00375E+002	1.03731E-001	5.25003E+001	-1.56803E+001
1.47738E+002	2.43332E+002	2.54261E+002	2.19153E+002	1.27172E+000	1.10972E+000	2.14100E+003	2.87559E+002	1.00000E+000	5.36000E+003	6.50000E+001	9.44052E+005	1.41126E+000	1.55991E+001	2.74841E-002	2.39832E-002	7.62407E-002	5.93811E-002	2.42449E+005	2.54209E+002	2.19227E+002	2.37250E-002	2.37250E-002	3.02670E+004	2.00000E+001	6.00000E+000	0.00000E+000	4.63637E+001	1.66451E+002	3.15173E+001	1.00000E+002	1.94825E-001	1.08133E-001	0.00000E+000	6.82991E+001	4.41833E+000	1.17394E+000	5.71643E+001	1.25865E+002	3.11027E+001	5.24986E+001	1.97215E+000	6.99499E-001	6.80231E-002	6.82991E+001	4.64675E+001	1.03731E-001	5.24986E+001	-1.56575E+001
1.51052E+002	2.35569E+002	2.54110E+002	2.19192E+002	1.40749E+000	1.03618E+000	2.11400E+003	2.95287E+002	1.00000E+000	5.36100E+003	6.70000E+001	9.44199E+005	1.45841E+000	1.53483E+001	3.06122E-002	2.25363E-002	1.15331E-001	6.45853E-002	2.42449E+005	2.54209E+002	2.19227E+002	2.37250E-002	2.37250E-002	3.02670E+004	2.00000E+001	7.00000E+000	0.00000E+000	3.75132E+001	1.63975E+002	5.10937E+001	1.00000E+002	2.03774E-001	9.41824E-002	0.00000E+000	8.11016E+001	5.12168E+000	1.01917E+000	5.71643E+001	1.25865E+002	3.11027E+001	5.24952E+001	1.97215E+000	6.99499E-001	1.51950E-001	8.11016E+001	-5.20356E+001	1.03731E-001	5.24952E+001	-1.56914E+001
1.41926E+002	2.16289E+002	2.54211E+002	2.19106E+002	1.23644E+000	1.12309E+000	1.87100E+003	4.54928E+002	1.00000E+000	5.36200E+003	8.00000E+001	9.44354E+005	1.38864E+000	1.47068E+001	2.85848E-002	2.59645E-002	8.65124E-002	7.23130E-002	2.42449E+005	2.54209E+002	2.19227E+002	2.37250E-002	2.37250E-002	3.02670E+004	2.00000E+001	8.00000E+000	0.00000E+000	3.76426E+001	1.49058E+002	3.50581E+001	1.00000E+002	1.77110E-001	1.59563E-001	0.00000E+000	7.34362E+001	4.93294E+000	1.12478E+000	5.71643E+001	1.25865E+002	3.11027E+001	5.24857E+001	1.97215E+000	6.99499E-001	4.80367E-002	7.34362E+001	7.70709E+001	1.03731E-001	5.24857E+001	-1.56861E+001
1.46023E+002	1.45374E+002	2.54190E+002	2.18972E+002	9.94524E-001	7.85198E-001	7.12000E+002	2.68122E+002	1.00000E+000	5.36400E+003	1.57000E+002	9.44683E+005	7.80898E-001	1.20571E+001	3.72714E-002	2.94265E-002	1.28508E-001	8.25976E-002	2.42449E+005	2.54209E+002	2.19227E+002	2.37250E-002	2.37250E-002	3.02670E+004	2.00000E+001	1.00000E+001	0.00000E+000	1.14432E+002	8.30536E+001	2.29928E+001	1.00000E+002	2.21768E-001	3.35126E-001	0.00000E+000	-1.61003E+001	8.86053E+000	1.01511E+000	5.71643E+001	1.25865E+002	3.11027E+001	5.24603E+001	1.97215E+000	6.99499E-001	1.17618E-001	2.75145E+002	-1.02670E+002	1.03731E-001	5.24603E+001	-1.57293E+001
1.34195E+002	1.29930E+002	2.54129E+002	2.19399E+002	1.27093E+000	1.07737E+000	1.10900E+003	2.25294E+002	1.00000E+000	5.36500E+003	1.37000E+002	9.44820E+005	1.36927E+000	1.13987E+001	3.81642E-002	3.23520E-002	1.24262E-001	9.11782E-002	2.42449E+005	2.54209E+002	2.19227E+002	2.37250E-002	2.37250E-002	3.02670E+004	2.00000E+001	1.10000E+001	0.00000E+000	2.58039E+001	8.04073E+001	2.76152E+001	1.00000E+002	1.12220E-001	3.46035E-001	0.00000E+000	7.60188E+001	9.92550E+000	7.26095E-001	5.71643E+001	1.25865E+002	3.11027E+001	5.24476E+001	1.97215E+000	6.99499E-001	8.24244E-002	7.60188E+001	3.56401E+001	1.03731E-001	5.24476E+001	-1.57150E+001
1.53782E+002	1.63533E+002	2.54308E+002	2.19260E+002	1.30139E+000	1.08676E+000	1.44200E+003	3.30393E+002	1.00000E+000	5.36700E+003	1.08000E+002	9.45090E+005	1.41430E+000	1.27880E+001	3.42708E-002	2.86188E-002	1.03162E-001	7.38854E-002	2.42449E+005	2.54209E+002	2.19227E+002	2.37250E-002	2.37250E-002	3.02670E+004	2.00000E+001	1.30000E+001	0.00000E+000	5.99507E+001	1.09750E+002	9.36280E+000	0.00000E+000	1.53267E-001	2.28692E-001	0.00000E+000	3.78272E+001	6.22876E+000	1.01467E+000	5.71643E+001	1.25865E+002	3.11027E+001	5.24444E+001	1.97215E+000	6.99499E-001	8.98715E-002	3.78272E+001	-1.21831E+001	1.03731E-001	5.24444E+001	-1.56906E+001
1.45669E+002	2.70666E+002	2.54206E+002	2.19297E+002	1.33753E+000	1.05142E+000	2.36800E+003	3.64068E+002	1.00000E+000	5.36800E+003	5.90000E+001	9.45214E+005	1.40631E+000	1.64519E+001	2.74860E-002	2.16066E-002	8.66876E-002	5.54283E-002	2.42449E+005	2.54209E+002	2.19227E+002	2.37250E-002	2.37250E-002	3.02670E+004	2.00000E+001	1.40000E+001	0.00000E+000	1.18946E+002	1.59130E+002	2.53664E+001	0.00000E+000	2.76176E-001	1.01057E-001	0.00000E+000	1.73334E+001	6.14032E+000	8.03210E-001	5.71643E+001	1.25865E+002	3.11027E+001	5.24305E+001	1.97215E+000	6.99499E-001	1.19761E-001	1.73334E+001	-7.20598E+001	1.03731E-001	5.24305E+001	-1.57241E+001
1.48002E+002	1.30665E+002	2.54046E+002	2.19390E+002	1.35554E+000	1.09141E+000	1.19600E+003	2.29210E+002	1.00000E+000	5.36900E+003	1.20000E+002	9.45418E+005	1.47945E+000	1.14309E+001	3.91965E-002	3.15590E-002	1.31985E-001	8.78742E-002	2.42449E+005	2.54209E+002	2.19227E+002	2.37250E-002	2.37250E-002	3.02670E+004	2.00000E+001	1.50000E+001	0.00000E+000	5.73798E+001	6.24933E+001	1.78023E+001	1.00000E+002	1.30776E-001	3.06515E-001	0.00000E+000	-1.45721E+000	1.00037E+001	6.93720E-001	5.71643E+001	1.25865E+002	3.11027E+001	5.24210E+001	1.97215E+000	6.99499E-001	1.07942E-001	2.89788E+002	-7.51883E+001	1.03731E-001	5.24210E+001	-1.57612E+001
1.45868E+002	1.05082E+002	2.54534E+002	2.19365E+002	1.24225E+000	1.11493E+000	8.96000E+002	1.99414E+002	1.00000E+000	5.37000E+003	2.71000E+002	9.45598E+005	1.38502E+000	1.02509E+001	4.15005E-002	3.72472E-002	1.40558E-001	1.14592E-001	2.42449E+005	2.54209E+002	2.19227E+002	2.37250E-002	2.37250E-002	3.02670E+004	2.00000E+001	1.60000E+001	0.00000E+000	3.99213E+001	6.45055E+001	1.40574E+001	0.00000E+000	1.05559E-001	3.27172E-001	0.00000E+000	2.96322E+001	1.19646E+001	6.70130E-001	5.71643E+001	1.25865E+002	3.11027E+001	5.24132E+001	1.97215E+000	6.99499E-001	5.40118E-002	2.96322E+001	2.57731E+001	1.03731E-001	5.24132E+001	-1.56604E+001
1.44442E+002	1.98116E+002	2.54331E+002	2.19218E+002	1.26143E+000	1.08903E+000	1.69900E+003	2.43578E+002	1.00000E+000	5.37100E+003	8.20000E+001	9.45693E+005	1.37374E+000	1.40754E+001	3.06032E-002	2.64207E-002	9.29935E-002	7.07623E-002	2.42449E+005	2.54209E+002	2.19227E+002	2.37250E-002	2.37250E-002	3.02670E+004	2.00000E+001	1.70000E+001	0.00000E+000	8.84308E+001	1.11167E+002	3.04994E+001	3.00000E+002	2.13932E-001	1.97383E-001	0.00000E+000	8.16763E+000	9.32237E+000	6.24580E-001	5.71643E+001	1.25865E+002	3.11027E+001	5.24066E+001	1.97215E+000	6.99499E-001	7.33454E-002	8.16763E+000	-2.04740E+001	1.03731E-001	5.24066E+001	-1.57273E+001
1.40320E+002	1.51175E+002	2.54332E+002	2.19365E+002	1.23572E+000	1.11273E+000	1.29900E+003	2.59055E+002	1.00000E+000	5.37200E+003	1.02000E+002	9.45845E+005	1.37502E+000	1.22953E+001	3.42858E-002	3.08734E-002	1.10288E-001	9.05782E-002	2.42449E+005	2.54209E+002	2.19227E+002	2.37250E-002	2.37250E-002	3.02670E+004	2.00000E+001	1.80000E+001	0.00000E+000	7.72543E+001	9.11656E+001	4.00838E+001	3.00000E+002	1.98218E-001	2.80645E-001	0.00000E+000	-8.63159E+000	1.45454E+001	4.57805E-001	5.71643E+001	1.25865E+002	3.11027E+001	5.24007E+001	1.97215E+000	6.99499E-001	5.23700E-002	2.82614E+002	-1.04486E+001	1.03731E-001	5.24007E+001	-1.57188E+001
1.37582E+002	1.87018E+002	2.54268E+002	2.19294E+002	1.39915E+000	1.21618E+000	1.96800E+003	2.68721E+002	1.00000E+000	5.37300E+003	8.30000E+001	9.45971E+005	1.70162E+000	1.36755E+001	3.15393E-002	2.74149E-002	1.00917E-001	7.75862E-002	2.42449E+005	2.54209E+002	2.19227E+002	2.37250E-002	2.37250E-002	3.02670E+004	2.00000E+001	1.90000E+001	0.00000E+000	8.72686E+001	1.01356E+002	2.40119E+001	0.00000E+000	1.99312E-001	1.78166E-001	0.00000E+000	4.88137E+000	7.49493E+000	7.21824E-001	5.71643E+001	1.25865E+002	3.11027E+001	5.23846E+001	1.97215E+000	6.99499E-001	6.99597E-002	4.88137E+000	-1.94184E+001	1.03731E-001	5.23846E+001	-1.57562E+001
1.45996E+002	1.66289E+002	2.54174E+002	2.19190E+002	1.18076E+000	9.68534E-001	1.19000E+003	3.80212E+002	1.00000E+000	5.37400E+003	1.07000E+002	9.46133E+005	1.14361E+000	1.28953E+001	3.42286E-002	2.80764E-002	1.13486E-001	7.83118E-002	2.42449E+005	2.54209E+002	2.19227E+002	2.37250E-002	2.37250E-002	3.02670E+004	2.00000E+001	2.00000E+001	0.00000E+000	6.25762E+001	9.29505E+001	1.46084E+001	1.00000E+002	1.52281E-001	2.96858E-001	0.00000E+000	2.44255E+001	8.73298E+000	7.96664E-001	5.71643E+001	1.25865E+002	3.11027E+001	5.23782E+001	1.97215E+000	6.99499E-001	9.87435E-002	2.44255E+001	-3.72009E+001	1.03731E-001	5.23782E+001	-1.57941E+001
1.38301E+002	2.02983E+002	2.54273E+002	2.19245E+002	1.40720E+000	1.28711E+000	2.26700E+003	3.03012E+002	1.00000E+000	5.37800E+003	8.10000E+001	9.46705E+005	1.81123E+000	1.42472E+001	2.95550E-002	2.70328E-002	7.74318E-002	6.57964E-002	2.43284E+005	2.54299E+002	2.19320E+002	4.21518E-002	4.21518E-002	6.01300E+003	3.00000E+000	1.00000E+000	0.00000E+000	1.12682E+002	7.57976E+001	3.28611E+001	1.00000E+002	2.26105E-001	1.30296E-001	0.00000E+000	-2.40047E+001	5.24411E+000	9.61200E-001	1.34184E+002	9.33995E+001	3.30248E+001	-2.02185E+001	3.13556E+000	9.87075E-001	4.45705E-002	2.67241E+002	-1.59476E+001	5.11004E-002	2.71027E+002	-2.04470E+001
1.56796E+002	3.21473E+002	2.54278E+002	2.19343E+002	1.09613E+000	1.01010E+000	2.23200E+003	4.46597E+002	1.00000E+000	5.38000E+003	5.00000E+001	9.46995E+005	1.10721E+000	1.79297E+001	2.32015E-002	2.13805E-002	6.79412E-002	5.83856E-002	2.43284E+005	2.54299E+002	2.19320E+002	4.21518E-002	4.21518E-002	6.01300E+003	3.00000E+000	2.00000E+000	0.00000E+000	1.80123E+002	1.34318E+002	4.27302E+001	1.00000E+002	3.58506E-001	1.05614E-001	0.00000E+000	-1.73214E+001	5.30941E+000	9.56794E-001	1.34184E+002	9.33995E+001	3.30248E+001	-2.02412E+001	3.13556E+000	9.87075E-001	4.08478E-002	2.73924E+002	-4.53935E+000	5.11004E-002	2.71004E+002	-2.04590E+001
1.39591E+002	1.37454E+002	2.54888E+002	2.19528E+002	1.24482E+000	1.44196E+000	1.51600E+003	2.85115E+002	1.00000E+000	5.38100E+003	1.09000E+002	9.47203E+005	1.79499E+000	1.17241E+001	3.19711E-002	3.70343E-002	9.73745E-002	1.28629E-001	2.43405E+005	2.54888E+002	2.19528E+002	9.73745E-002	1.28629E-001	1.51600E+003	1.00000E+000	1.00000E+000	0.00000E+000	7.42280E+001	5.30729E+001	2.20594E+001	1.00000E+002	1.51303E-001	3.44495E-001	0.00000E+000	-2.24631E+001	6.70833E+000	9.18856E-001	7.42280E+001	5.30729E+001	2.20594E+001	-2.24631E+001	6.70833E+000	9.18856E-001	-7.33743E-002	2.68782E+002	1.34821E+002	-7.33743E-002	2.68782E+002	1.34821E+002
1.45310E+002	1.60135E+002	2.54368E+002	2.19397E+002	1.32791E+000	1.14345E+000	1.51400E+003	3.91634E+002	1.00000E+000	5.38200E+003	8.50000E+001	9.47343E+005	1.51839E+000	1.26544E+001	3.41276E-002	2.93868E-002	1.42034E-001	1.06511E-001	2.43284E+005	2.54299E+002	2.19320E+002	4.21518E-002	4.21518E-002	6.01300E+003	3.00000E+000	3.00000E+000	0.00000E+000	9.86567E+001	5.94321E+001	1.89617E+001	1.00000E+002	1.82878E-001	4.63315E-001	0.00000E+000	-2.14405E+001	5.43786E+000	1.13428E+000	1.34184E+002	9.33995E+001	3.30248E+001	-2.02615E+001	3.13556E+000	9.87075E-001	7.46419E-002	2.69805E+002	-5.17244E+001	5.11004E-002	2.70984E+002	-2.04538E+001
1.43960E+002	2.43111E+002	2.54640E+002	2.18781E+002	1.10212E+000	1.29599E+000	2.16400E+003	3.67840E+002	1.00000E+000	5.38600E+003	5.50000E+001	9.47911E+005	1.42833E+000	1.55920E+001	2.36918E-002	2.78594E-002	6.98581E-002	9.48363E-002	2.43590E+005	2.54601E+002	2.18713E+002	5.25978E-002	5.25978E-002	5.38200E+003	3.00000E+000	1.00000E+000	0.00000E+000	1.23850E+002	4.99536E+001	8.18603E+001	1.00000E+002	2.79133E-001	1.57100E-001	0.00000E+000	-5.35645E+001	4.79888E+000	1.07508E+000	1.30411E+002	3.65789E+001	8.21979E+001	-5.38811E+001	2.64140E+000	1.23853E+000	-8.08434E-002	2.37681E+002	1.13219E+002	-4.34044E-002	2.37364E+002	6.50506E+001
1.56641E+002	2.78093E+002	2.54603E+002	2.18719E+002	1.15613E+000	1.18853E+000	2.38900E+003	3.01257E+002	1.00000E+000	5.38900E+003	5.00000E+001	9.48349E+005	1.37409E+000	1.66761E+001	2.36536E-002	2.43165E-002	5.40858E-002	5.68246E-002	2.43590E+005	2.54601E+002	2.18713E+002	5.25978E-002	5.25978E-002	5.38200E+003	3.00000E+000	2.00000E+000	0.00000E+000	1.61299E+002	3.33845E+001	1.00495E+002	1.00000E+002	3.37587E-001	6.97626E-002	0.00000E+000	-5.45366E+001	3.66125E+000	1.34114E+000	1.30411E+002	3.65789E+001	8.21979E+001	-5.39084E+001	2.64140E+000	1.23853E+000	-1.38185E-002	2.36709E+002	2.70670E+001	-4.34044E-002	2.37337E+002	6.50089E+001
1.41831E+002	1.42920E+002	2.54678E+002	2.18408E+002	1.18209E+000	1.48781E+000	1.54800E+003	2.21181E+002	1.00000E+000	5.39700E+003	9.20000E+001	9.49529E+005	1.75872E+000	1.19549E+001	3.00444E-002	3.78148E-002	8.37523E-002	1.29088E-001	2.43978E+005	2.54751E+002	2.18408E+002	5.98310E-002	5.98310E-002	3.27000E+003	2.00000E+000	1.00000E+000	0.00000E+000	6.00402E+001	3.81471E+001	7.39616E+001	1.00000E+002	1.81807E-001	2.46747E-001	0.00000E+000	-7.61219E+001	6.80756E+000	8.96054E-001	5.71545E+001	4.44002E+001	8.28828E+001	-8.34275E+001	4.94503E+000	8.48728E-001	-1.14507E-001	2.15124E+002	1.34704E+002	-1.10319E-001	2.07818E+002	1.21848E+002
1.46279E+002	1.83248E+002	2.54818E+002	2.18408E+002	1.10552E+000	1.36839E+000	1.72200E+003	2.68712E+002	1.00000E+000	5.40000E+003	7.80000E+001	9.49961E+005	1.51278E+000	1.35369E+001	2.66409E-002	3.29756E-002	7.40392E-002	1.10505E-001	2.43978E+005	2.54751E+002	2.18408E+002	5.98310E-002	5.98310E-002	3.27000E+003	2.00000E+000	2.00000E+000	0.00000E+000	5.45604E+001	5.00215E+001	9.09025E+001	1.00000E+002	2.00808E-001	1.77224E-001	0.00000E+000	-8.99019E+001	6.99189E+000	8.27180E-001	5.71545E+001	4.44002E+001	8.28828E+001	-8.34668E+001	4.94503E+000	8.48728E-001	-1.06257E-001	2.01344E+002	1.10040E+002	-1.10319E-001	2.07779E+002	1.21840E+002
1.47193E+002	2.34242E+002	2.54819E+002	2.18508E+002	1.04826E+000	1.38813E+000	2.11800E+003	3.73248E+002	1.00000E+000	5.40800E+003	5.90000E+001	9.51109E+005	1.45512E+000	1.53050E+001	2.27775E-002	3.01625E-002	5.41182E-002	9.07039E-002	2.44384E+005	2.54732E+002	2.18391E+002	7.01846E-002	7.01846E-002	5.01600E+003	2.00000E+000	1.00000E+000	0.00000E+000	1.00755E+002	5.46517E+001	9.48544E+001	1.00000E+002	2.66937E-001	7.31328E-002	0.00000E+000	-3.56598E+002	5.67465E+000	9.18987E-001	8.40402E+001	5.82491E+001	1.19011E+002	-3.73120E+002	3.74458E+000	9.04961E-001	-1.39498E-001	2.25893E+002	-1.12116E+002	-1.41954E-001	2.09371E+002	-1.25286E+002
1.44239E+002	2.61824E+002	2.54668E+002	2.18305E+002	1.16346E+000	1.55352E+000	2.89800E+003	3.51552E+002	1.00000E+000	5.41000E+003	5.00000E+001	9.51390E+005	1.80747E+000	1.61810E+001	2.16124E-002	2.88582E-002	6.01076E-002	1.03733E-001	2.44384E+005	2.54732E+002	2.18391E+002	7.01846E-002	7.01846E-002	5.01600E+003	2.00000E+000	2.00000E+000	0.00000E+000	7.18244E+001	6.08783E+001	1.36665E+002	1.00000E+002	2.80218E-001	1.23871E-001	0.00000E+000	-3.83985E+002	4.63554E+000	9.61749E-001	8.40402E+001	5.82491E+001	1.19011E+002	-3.73127E+002	3.74458E+000	9.04961E-001	-1.43564E-001	1.98506E+002	-1.34002E+002	-1.41954E-001	2.09364E+002	-1.25346E+002
1.51141E+002	2.59225E+002	2.54681E+002	2.18323E+002	1.24331E+000	1.21590E+000	2.44300E+003	2.70551E+002	1.00000E+000	5.42000E+003	4.90000E+001	9.52823E+005	1.51174E+000	1.61005E+001	2.51546E-002	2.46001E-002	5.56767E-002	5.35274E-002	2.44640E+005	2.54671E+002	2.18303E+002	5.42708E-002	5.42708E-002	4.73100E+003	3.00000E+000	3.00000E+000	0.00000E+000	7.42262E+001	6.67679E+001	1.18952E+002	1.00000E+002	2.67176E-001	5.97259E-002	0.00000E+000	-8.85092E+001	5.96260E+000	8.14354E-001	5.73776E+001	7.15427E+001	8.37827E+001	-9.13530E+001	6.76844E+000	5.15521E-001	1.11439E-002	2.02736E+002	-3.82935E+001	-3.84102E-002	1.99892E+002	2.12241E+001
1.40630E+002	2.23326E+002	2.54631E+002	2.18412E+002	1.19307E+000	1.42272E+000	2.34600E+003	3.31812E+002	1.00000E+000	5.42400E+003	5.60000E+001	9.53409E+005	1.69740E+000	1.49441E+001	2.46321E-002	2.93734E-002	6.03832E-002	8.34635E-002	2.44979E+005	2.54749E+002	2.18425E+002	3.24269E-002	3.24269E-002	2.47820E+004	1.30000E+001	1.00000E+000	0.00000E+000	9.64039E+001	4.73579E+001	9.44745E+001	1.00000E+002	2.56552E-001	1.00677E-001	0.00000E+000	-6.71362E+001	5.06038E+000	9.79183E-001	7.34489E+001	4.34697E+001	1.00374E+002	-7.98587E+001	1.56188E+000	9.76103E-001	-8.77927E-002	2.24109E+002	1.08611E+002	-8.21374E-002	2.11387E+002	8.85598E+001
1.35406E+002	1.03149E+002	2.54531E+002	2.18785E+002	1.15870E+000	1.30959E+000	9.66000E+002	1.87215E+002	1.00000E+000	5.42700E+003	1.41000E+002	9.53889E+005	1.51742E+000	1.01562E+001	3.72806E-002	4.21353E-002	9.94546E-002	1.24799E-001	2.44979E+005	2.54749E+002	2.18425E+002	3.24269E-002	3.24269E-002	2.47820E+004	1.30000E+001	2.00000E+000	0.00000E+000	2.83517E+001	3.31334E+001	4.37615E+001	1.00000E+002	1.04808E-001	3.54578E-001	0.00000E+000	-9.17372E+001	1.27415E+001	6.06041E-001	7.34489E+001	4.34697E+001	1.00374E+002	-7.98541E+001	1.56188E+000	9.76103E-001	-6.11298E-002	1.99508E+002	4.97068E+001	-8.21374E-002	2.11391E+002	8.85773E+001
1.43315E+002	1.55084E+002	2.54731E+002	2.18350E+002	1.21804E+000	1.47031E+000	1.71000E+003	2.89581E+002	1.00000E+000	5.42900E+003	8.70000E+001	9.54138E+005	1.79090E+000	1.24533E+001	2.94554E-002	3.55559E-002	8.14265E-002	1.15888E-001	2.44979E+005	2.54749E+002	2.18425E+002	3.24269E-002	3.24269E-002	2.47820E+004	1.30000E+001	3.00000E+000	0.00000E+000	4.84665E+001	3.01591E+001	9.26340E+001	1.00000E+002	1.82943E-001	2.33302E-001	0.00000E+000	-9.02747E+001	5.18215E+000	1.11996E+000	7.34489E+001	4.34697E+001	1.00374E+002	-7.98502E+001	1.56188E+000	9.76103E-001	-9.38383E-002	2.00971E+002	9.33580E+001	-8.21374E-002	2.11395E+002	8.85851E+001
1.33147E+002	2.30873E+002	2.54822E+002	2.18446E+002	1.29064E+000	1.63164E+000	2.94300E+003	4.00038E+002	1.00000E+000	5.43100E+003	5.50000E+001	9.54397E+005	2.10586E+000	1.51945E+001	2.37909E-002	3.00766E-002	7.56064E-002	1.18351E-001	2.44979E+005	2.54749E+002	2.18425E+002	3.24269E-002	3.24269E-002	2.47820E+004	1.30000E+001	4.00000E+000	0.00000E+000	7.82163E+001	5.21593E+001	1.10158E+002	1.00000E+002	2.53666E-001	1.42981E-001	0.00000E+000	-8.14860E+001	4.78572E+000	9.24418E-001	7.34489E+001	4.34697E+001	1.00374E+002	-7.98414E+001	1.56188E+000	9.76103E-001	-1.16687E-001	2.09760E+002	1.32275E+002	-8.21374E-002	2.11404E+002	8.86239E+001
1.42317E+002	1.13827E+002	2.55056E+002	2.18287E+002	1.01290E+000	1.17183E+000	8.46000E+002	2.59478E+002	1.00000E+000	5.43300E+003	1.24000E+002	9.54738E+005	1.18695E+000	1.06690E+001	3.48242E-002	4.02884E-002	1.12999E-001	1.49088E-001	2.44979E+005	2.54749E+002	2.18425E+002	3.24269E-002	3.24269E-002	2.47820E+004	1.30000E+001	5.00000E+000	0.00000E+000	4.96234E+001	4.58349E+001	4.99405E+001	1.00000E+002	1.46492E-001	4.96834E-001	0.00000E+000	-6.69320E+001	1.45447E+001	5.67313E-001	7.34489E+001	4.34697E+001	1.00374E+002	-7.98306E+001	1.56188E+000	9.76103E-001	-7.27458E-002	2.24314E+002	8.94633E+001	-8.21374E-002	2.11415E+002	8.86726E+001
1.32839E+002	1.12118E+002	2.54607E+002	2.18238E+002	1.39485E+000	1.62128E+000	1.52700E+003	2.02349E+002	1.00000E+000	5.43400E+003	1.22000E+002	9.54892E+005	2.26143E+000	1.05886E+001	3.56950E-002	4.14894E-002	1.01077E-001	1.34085E-001	2.44979E+005	2.54749E+002	2.18425E+002	3.24269E-002	3.24269E-002	2.47820E+004	1.30000E+001	6.00000E+000	0.00000E+000	3.66493E+001	3.01362E+001	6.08185E+001	1.00000E+002	1.32523E-001	2.57339E-001	0.00000E+000	-8.85816E+001	6.88864E+000	8.91576E-001	7.34489E+001	4.34697E+001	1.00374E+002	-7.98299E+001	1.56188E+000	9.76103E-001	-7.50729E-002	2.02664E+002	7.07000E+001	-8.21374E-002	2.11416E+002	8.85664E+001
1.41394E+002	1.66206E+002	2.54834E+002	2.18420E+002	1.27593E+000	1.39494E+000	1.82700E+003	2.41257E+002	1.00000E+000	5.43600E+003	8.60000E+001	9.55150E+005	1.77984E+000	1.28921E+001	2.98509E-002	3.26351E-002	6.70194E-002	7.86406E-002	2.44979E+005	2.54749E+002	2.18425E+002	3.24269E-002	3.24269E-002	2.47820E+004	1.30000E+001	7.00000E+000	0.00000E+000	5.32773E+001	3.07313E+001	8.36534E+001	1.00000E+002	1.79455E-001	1.45392E-001	0.00000E+000	-8.42830E+001	5.34104E+000	1.05127E+000	7.34489E+001	4.34697E+001	1.00374E+002	-7.98162E+001	1.56188E+000	9.76103E-001	-4.45580E-002	2.06962E+002	3.61199E+001	-8.21374E-002	2.11429E+002	8.86492E+001
1.41361E+002	2.66987E+002	2.54806E+002	2.18587E+002	1.34375E+000	1.45040E+000	3.19300E+003	3.07762E+002	1.00000E+000	5.43800E+003	4.90000E+001	9.55408E+005	1.94897E+000	1.63397E+001	2.37804E-002	2.56678E-002	7.29226E-002	8.42504E-002	2.44979E+005	2.54749E+002	2.18425E+002	3.24269E-002	3.24269E-002	2.47820E+004	1.30000E+001	9.00000E+000	0.00000E+000	8.73837E+001	6.15485E+001	1.37287E+002	1.00000E+002	3.01166E-001	1.22755E-001	0.00000E+000	-8.55143E+001	4.47602E+000	9.48897E-001	7.34489E+001	4.34697E+001	1.00374E+002	-7.98123E+001	1.56188E+000	9.76103E-001	-3.81695E-002	2.05731E+002	2.68124E+001	-8.21374E-002	2.11433E+002	8.86629E+001
1.47634E+002	2.83228E+002	2.54732E+002	2.18393E+002	1.17986E+000	1.46373E+000	3.01800E+003	3.44481E+002	1.00000E+000	5.43900E+003	4.60000E+001	9.55548E+005	1.72699E+000	1.68294E+001	2.14769E-002	2.66440E-002	5.08855E-002	7.55494E-002	2.44979E+005	2.54749E+002	2.18425E+002	3.24269E-002	3.24269E-002	2.47820E+004	1.30000E+001	1.00000E+001	0.00000E+000	1.14205E+002	4.99277E+001	1.34138E+002	1.00000E+002	3.24862E-001	8.06230E-002	0.00000E+000	-7.37255E+001	4.07334E+000	1.07251E+000	7.34489E+001	4.34697E+001	1.00374E+002	-7.98074E+001	1.56188E+000	9.76103E-001	-1.07378E-001	2.17520E+002	1.27675E+002	-8.21374E-002	2.11438E+002	8.86322E+001
1.47906E+002	2.90583E+002	2.54776E+002	2.18373E+002	1.19691E+000	1.40884E+000	3.03200E+003	3.95304E+002	1.00000E+000	5.44000E+003	4.30000E+001	9.55691E+005	1.68625E+000	1.70465E+001	2.17368E-002	2.55857E-002	6.34327E-002	8.62713E-002	2.44979E+005	2.54749E+002	2.18425E+002	3.24269E-002	3.24269E-002	2.47820E+004	1.30000E+001	1.10000E+001	0.00000E+000	9.90512E+001	5.53113E+001	1.43756E+002	1.00000E+002	3.19465E-001	1.06289E-001	0.00000E+000	-8.16017E+001	4.22764E+000	1.03098E+000	7.34489E+001	4.34697E+001	1.00374E+002	-7.98009E+001	1.56188E+000	9.76103E-001	-8.13324E-002	2.09644E+002	8.58051E+001	-8.21374E-002	2.11445E+002	8.86468E+001
1.45666E+002	1.30414E+002	2.54810E+002	2.18423E+002	1.14186E+000	1.37630E+000	1.27200E+003	3.39944E+002	1.00000E+000	5.44300E+003	1.04000E+002	9.56181E+005	1.57153E+000	1.14199E+001	3.20161E-002	3.85894E-002	1.00571E-001	1.43457E-001	2.44979E+005	2.54749E+002	2.18425E+002	3.24269E-002	3.24269E-002	2.47820E+004	1.30000E+001	1.30000E+001	0.00000E+000	5.49099E+001	2.17280E+001	6.78253E+001	1.00000E+002	1.58517E-001	4.08834E-001	0.00000E+000	-7.53038E+001	5.96810E+000	1.12754E+000	7.34489E+001	4.34697E+001	1.00374E+002	-7.97882E+001	1.56188E+000	9.76103E-001	-9.30988E-002	2.15942E+002	1.07389E+002	-8.21374E-002	2.11457E+002	8.86722E+001
1.44877E+002	1.79047E+002	2.54748E+002	2.18328E+002	1.24931E+000	1.32487E+000	1.83900E+003	2.74211E+002	1.00000E+000	5.45400E+003	7.50000E+001	9.57797E+005	1.65517E+000	1.33808E+001	2.91326E-002	3.08945E-002	8.60646E-002	9.60975E-002	2.46021E+005	2.54782E+002	2.18386E+002	4.45901E-002	4.45901E-002	5.96100E+003	3.00000E+000	1.00000E+000	0.00000E+000	6.54245E+001	4.38404E+001	7.25751E+001	1.00000E+002	1.90580E-001	2.29718E-001	0.00000E+000	-7.19833E+001	6.75796E+000	8.28142E-001	9.90573E+001	5.29036E+001	9.79441E+001	-6.72799E+001	3.32285E+000	9.35493E-001	-2.93526E-002	2.19262E+002	2.91730E+001	-5.51016E-002	2.23966E+002	6.64847E+001
1.43853E+002	3.14769E+002	2.54815E+002	2.18386E+002	1.20623E+000	1.39757E+000	3.28400E+003	3.35645E+002	1.00000E+000	5.45500E+003	4.10000E+001	9.57916E+005	1.68580E+000	1.77417E+001	2.10489E-002	2.43878E-002	5.49544E-002	7.22199E-002	2.46021E+005	2.54782E+002	2.18386E+002	4.45901E-002	4.45901E-002	5.96100E+003	3.00000E+000	2.00000E+000	0.00000E+000	1.30349E+002	6.70864E+001	1.26499E+002	1.00000E+002	3.47356E-001	6.50254E-002	0.00000E+000	-6.66057E+001	4.39549E+000	9.52802E-001	9.90573E+001	5.29036E+001	9.79441E+001	-6.72838E+001	3.32285E+000	9.35493E-001	-7.34851E-002	2.24640E+002	9.06947E+001	-5.51016E-002	2.23962E+002	6.65018E+001
1.39701E+002	9.99717E+001	2.54724E+002	2.18516E+002	1.11565E+000	1.20119E+000	8.38000E+002	2.17631E+002	1.00000E+000	5.45600E+003	1.54000E+002	9.58139E+005	1.34010E+000	9.99859E+000	3.85395E-002	4.14943E-002	1.22926E-001	1.41372E-001	2.46021E+005	2.54782E+002	2.18386E+002	4.45901E-002	4.45901E-002	5.96100E+003	3.00000E+000	3.00000E+000	0.00000E+000	5.02381E+001	1.72122E+001	4.17125E+001	1.00000E+002	1.20828E-001	5.16895E-001	0.00000E+000	-6.18383E+001	7.29943E+000	1.13580E+000	9.90573E+001	5.29036E+001	9.79441E+001	-6.72784E+001	3.32285E+000	9.35493E-001	-3.69189E-002	2.29407E+002	4.88819E+001	-5.51016E-002	2.23967E+002	6.64987E+001
1.44154E+002	1.89333E+002	2.54832E+002	2.18559E+002	1.01329E+000	1.45796E+000	1.73100E+003	3.05301E+002	1.00000E+000	5.46200E+003	7.10000E+001	9.58981E+005	1.47734E+000	1.37598E+001	2.43549E-002	3.50427E-002	6.99562E-002	1.39553E-001	2.46303E+005	2.54783E+002	2.18575E+002	5.69244E-002	5.69244E-002	3.48900E+003	2.00000E+000	1.00000E+000	0.00000E+000	6.87943E+001	3.44157E+001	8.81268E+001	1.00000E+002	2.06449E-001	2.19917E-001	0.00000E+000	-3.68217E+002	5.56852E+000	1.03591E+000	6.17287E+001	3.39936E+001	8.12872E+001	-3.69453E+002	4.06891E+000	9.98581E-001	-1.79936E-001	2.14274E+002	-6.72384E+001	-1.26041E-001	2.13038E+002	-1.43171E+002
1.35096E+002	1.55804E+002	2.54735E+002	2.18590E+002	1.25208E+000	1.46317E+000	1.75800E+003	1.53349E+002	1.00000E+000	5.46300E+003	8.30000E+001	9.59134E+005	1.83201E+000	1.24821E+001	2.98623E-002	3.48968E-002	5.93028E-002	7.78537E-002	2.46303E+005	2.54783E+002	2.18575E+002	5.69244E-002	5.69244E-002	3.48900E+003	2.00000E+000	2.00000E+000	0.00000E+000	5.47717E+001	3.35778E+001	7.45526E+001	1.00000E+002	1.72977E-001	9.46009E-002	0.00000E+000	-7.97866E+001	5.98937E+000	9.55698E-001	6.17287E+001	3.39936E+001	8.12872E+001	-3.69457E+002	4.06891E+000	9.98581E-001	-7.77429E-002	2.11459E+002	8.29978E+001	-1.26041E-001	2.13034E+002	-1.43194E+002
1.36340E+002	1.48980E+002	2.54821E+002	2.18119E+002	9.91963E-001	1.37051E+000	1.25600E+003	2.81930E+002	1.00000E+000	5.46900E+003	1.04000E+002	9.60054E+005	1.35950E+000	1.22057E+001	2.79899E-002	3.86713E-002	6.29737E-002	1.13491E-001	2.46489E+005	2.54710E+002	2.18393E+002	3.25553E-002	3.25553E-002	2.11140E+004	1.30000E+001	2.00000E+000	0.00000E+000	5.26427E+001	3.48999E+001	6.59190E+001	1.00000E+002	1.61474E-001	1.59218E-001	0.00000E+000	-3.68261E+002	7.71957E+000	8.77250E-001	7.23092E+001	4.22669E+001	8.36631E+001	-7.35696E+001	1.79024E+000	9.22604E-001	-1.60235E-001	2.14230E+002	-9.52068E+001	-8.92507E-002	2.17676E+002	1.04087E+002
1.29196E+002	1.75281E+002	2.54625E+002	2.18346E+002	1.32752E+000	1.49349E+000	2.12900E+003	2.73388E+002	1.00000E+000	5.47000E+003	8.20000E+001	9.60194E+005	1.98264E+000	1.32394E+001	2.87709E-002	3.23680E-002	8.29956E-002	1.03569E-001	2.46489E+005	2.54710E+002	2.18393E+002	3.25553E-002	3.25553E-002	2.11140E+004	1.30000E+001	3.00000E+000	0.00000E+000	9.42022E+001	3.10781E+001	6.78525E+001	1.00000E+002	2.14335E-001	1.59657E-001	0.00000E+000	-5.74256E+001	4.49171E+000	1.15801E+000	7.23092E+001	4.22669E+001	8.36631E+001	-7.35749E+001	1.79024E+000	9.22604E-001	-5.88346E-002	2.33820E+002	8.10691E+001	-8.92507E-002	2.17671E+002	1.04059E+002
1.43565E+002	2.65971E+002	2.54704E+002	2.18458E+002	1.12378E+000	1.37912E+000	2.56100E+003	2.82098E+002	1.00000E+000	5.47100E+003	5.10000E+001	9.60322E+005	1.54983E+000	1.63086E+001	2.22064E-002	2.72519E-002	4.86704E-002	7.03576E-002	2.46489E+005	2.54710E+002	2.18393E+002	3.25553E-002	3.25553E-002	2.11140E+004	1.30000E+001	4.00000E+000	0.00000E+000	1.09905E+002	4.62939E+001	1.20174E+002	1.00000E+002	3.01673E-001	5.89071E-002	0.00000E+000	-7.11990E+001	4.42015E+000	1.07293E+000	7.23092E+001	4.22669E+001	8.36631E+001	-7.35830E+001	1.79024E+000	9.22604E-001	-1.02015E-001	2.20046E+002	1.23141E+002	-8.92507E-002	2.17663E+002	1.04080E+002
1.40930E+002	1.06235E+002	2.54919E+002	2.18364E+002	9.25274E-001	1.14471E+000	7.05000E+002	2.45209E+002	1.00000E+000	5.47200E+003	1.45000E+002	9.60528E+005	1.05917E+000	1.03071E+001	3.48478E-002	4.31122E-002	7.64903E-002	1.11916E-001	2.46489E+005	2.54710E+002	2.18393E+002	3.25553E-002	3.25553E-002	2.11140E+004	1.30000E+001	5.00000E+000	0.00000E+000	5.69328E+001	1.63408E+001	4.49319E+001	1.00000E+002	1.32418E-001	2.40300E-001	0.00000E+000	-6.07058E+001	7.49624E+000	1.20579E+000	7.23092E+001	4.22669E+001	8.36631E+001	-7.35957E+001	1.79024E+000	9.22604E-001	-1.06008E-001	2.30540E+002	1.38927E+002	-8.92507E-002	2.17650E+002	1.04107E+002
1.28676E+002	1.19822E+002	2.54663E+002	2.18431E+002	1.39702E+000	1.63075E+000	1.64600E+003	2.38776E+002	1.00000E+000	5.47300E+003	1.10000E+002	9.60654E+005	2.27819E+000	1.09463E+001	3.44340E-002	4.01950E-002	9.62625E-002	1.28676E-001	2.46489E+005	2.54710E+002	2.18393E+002	3.25553E-002	3.25553E-002	2.11140E+004	1.30000E+001	6.00000E+000	0.00000E+000	4.20146E+001	5.68856E+001	5.55083E+001	1.00000E+002	1.49650E-001	2.38230E-001	0.00000E+000	-8.94681E+001	1.57975E+001	3.74462E-001	7.23092E+001	4.22669E+001	8.36631E+001	-7.36052E+001	1.79024E+000	9.22604E-001	-7.71956E-002	2.01777E+002	7.25789E+001	-8.92507E-002	2.17640E+002	1.04045E+002
1.48162E+002	2.47509E+002	2.54675E+002	2.18381E+002	1.14920E+000	1.31802E+000	2.33400E+003	2.33002E+002	1.00000E+000	5.47400E+003	5.40000E+001	9.60759E+005	1.51467E+000	1.57324E+001	2.37873E-002	2.72818E-002	6.21099E-002	8.00634E-002	2.46489E+005	2.54710E+002	2.18393E+002	3.25553E-002	3.25553E-002	2.11140E+004	1.30000E+001	7.00000E+000	0.00000E+000	9.37282E+001	5.10979E+001	1.06848E+002	1.00000E+002	2.69140E-001	1.10700E-001	0.00000E+000	-7.29414E+001	5.19344E+000	9.56546E-001	7.23092E+001	4.22669E+001	8.36631E+001	-7.36174E+001	1.79024E+000	9.22604E-001	-6.84275E-002	2.18304E+002	7.78329E+001	-8.92507E-002	2.17628E+002	1.04031E+002
1.42196E+002	1.87735E+002	2.54846E+002	2.18333E+002	1.24935E+000	1.55962E+000	2.23100E+003	3.47742E+002	1.00000E+000	5.47800E+003	7.70000E+001	9.61396E+005	1.94852E+000	1.37016E+001	2.64506E-002	3.30194E-002	9.26681E-002	1.42055E-001	2.46489E+005	2.54710E+002	2.18393E+002	3.25553E-002	3.25553E-002	2.11140E+004	1.30000E+001	9.00000E+000	0.00000E+000	5.77041E+001	3.69116E+001	1.01727E+002	1.00000E+002	2.08911E-001	2.53833E-001	0.00000E+000	-8.83892E+001	4.78603E+000	1.06166E+000	7.23092E+001	4.22669E+001	8.36631E+001	-7.36775E+001	1.79024E+000	9.22604E-001	-1.10455E-001	2.02856E+002	1.17097E+002	-8.92507E-002	2.17568E+002	1.04005E+002
1.42235E+002	1.38764E+002	2.54602E+002	2.18303E+002	1.00256E+000	1.10920E+000	9.67000E+002	2.65437E+002	1.00000E+000	5.47900E+003	1.16000E+002	9.61568E+005	1.11204E+000	1.17798E+001	3.22401E-002	3.56696E-002	9.09970E-002	1.09867E-001	2.46489E+005	2.54710E+002	2.18393E+002	3.25553E-002	3.25553E-002	2.11140E+004	1.30000E+001	1.00000E+001	0.00000E+000	7.26134E+001	3.73996E+001	6.27753E+001	1.00000E+002	1.84975E-001	2.93561E-001	0.00000E+000	-6.22097E+001	8.21701E+000	9.39256E-001	7.23092E+001	4.22669E+001	8.36631E+001	-7.36833E+001	1.79024E+000	9.22604E-001	-5.05010E-002	2.29036E+002	6.56693E+001	-8.92507E-002	2.17562E+002	1.03941E+002
1.35005E+002	2.58662E+002	2.54690E+002	2.18546E+002	1.32206E+000	1.56952E+000	3.26900E+003	3.55563E+002	1.00000E+000	5.48300E+003	4.90000E+001	9.62080E+005	2.07500E+000	1.60830E+001	2.31230E-002	2.74510E-002	7.36516E-002	1.02161E-001	2.46489E+005	2.54710E+002	2.18393E+002	3.25553E-002	3.25553E-002	2.11140E+004	1.30000E+001	1.20000E+001	0.00000E+000	9.66811E+001	6.89021E+001	1.21503E+002	1.00000E+002	2.99950E-001	1.34403E-001	0.00000E+000	-7.76195E+001	5.02998E+000	8.34521E-001	7.23092E+001	4.22669E+001	8.36631E+001	-7.37339E+001	1.79024E+000	9.22604E-001	-8.55780E-002	2.13626E+002	9.52804E+001	-8.92507E-002	2.17512E+002	1.03934E+002
1.34903E+002	1.50736E+002	2.54547E+002	2.18621E+002	1.19788E+000	1.32877E+000	1.49200E+003	2.37894E+002	1.00000E+000	5.49200E+003	8.30000E+001	9.63393E+005	1.59171E+000	1.22775E+001	3.10120E-002	3.44006E-002	7.87071E-002	9.52408E-002	2.47339E+005	2.54702E+002	2.18477E+002	4.91065E-002	4.91065E-002	7.70600E+003	4.00000E+000	1.00000E+000	0.00000E+000	6.43279E+001	2.79869E+001	6.72719E+001	1.00000E+002	1.73704E-001	1.84399E-001	0.00000E+000	-6.99165E+001	5.91825E+000	1.04987E+000	7.49049E+001	3.47739E+001	9.30149E+001	-7.60871E+001	2.57723E+000	1.06082E+000	-5.18046E-002	2.21329E+002	5.96366E+001	-9.03215E-002	2.15158E+002	1.02948E+002
1.41100E+002	1.65485E+002	2.54623E+002	2.18381E+002	1.19575E+000	1.50770E+000	1.83400E+003	3.32180E+002	1.00000E+000	5.49400E+003	7.70000E+001	9.63673E+005	1.80284E+000	1.28641E+001	2.79217E-002	3.52060E-002	8.00167E-002	1.23957E-001	2.47339E+005	2.54702E+002	2.18477E+002	4.91065E-002	4.91065E-002	7.70600E+003	4.00000E+000	2.00000E+000	0.00000E+000	7.04124E+001	2.73023E+001	7.83401E+001	1.00000E+002	1.93344E-001	2.40992E-001	0.00000E+000	-7.21182E+001	5.04053E+000	1.11182E+000	7.49049E+001	3.47739E+001	9.30149E+001	-7.61243E+001	2.57723E+000	1.06082E+000	-1.15389E-001	2.19127E+002	1.39865E+002	-9.03215E-002	2.15121E+002	1.02905E+002
1.44774E+002	2.38382E+002	2.54747E+002	2.18395E+002	1.08958E+000	1.29354E+000	2.09600E+003	2.44075E+002	1.00000E+000	5.49500E+003	6.00000E+001	9.63798E+005	1.40942E+000	1.54396E+001	2.37994E-002	2.82542E-002	5.79920E-002	7.94296E-002	2.47339E+005	2.54702E+002	2.18477E+002	4.91065E-002	4.91065E-002	7.70600E+003	4.00000E+000	3.00000E+000	0.00000E+000	7.77376E+001	4.29869E+001	1.23030E+002	1.00000E+002	2.61801E-001	1.03299E-001	0.00000E+000	-8.46920E+001	4.87745E+000	1.07479E+000	7.49049E+001	3.47739E+001	9.30149E+001	-7.61438E+001	2.57723E+000	1.06082E+000	-8.55827E-002	2.06553E+002	8.82125E+001	-9.03215E-002	2.15102E+002	1.02915E+002
1.44705E+002	2.00639E+002	2.54826E+002	2.18534E+002	1.23455E+000	1.50116E+000	2.28400E+003	2.46588E+002	1.00000E+000	5.49600E+003	6.60000E+001	9.63942E+005	1.85325E+000	1.41647E+001	2.58321E-002	3.14108E-002	7.16863E-002	1.03488E-001	2.47339E+005	2.54702E+002	2.18477E+002	4.91065E-002	4.91065E-002	7.70600E+003	4.00000E+000	4.00000E+000	0.00000E+000	8.28220E+001	3.76698E+001	9.40705E+001	1.00000E+002	2.32915E-001	1.39166E-001	0.00000E+000	-7.29970E+001	4.79971E+000	1.04628E+000	7.49049E+001	3.47739E+001	9.30149E+001	-7.61618E+001	2.57723E+000	1.06082E+000	-9.74564E-002	2.18249E+002	1.15402E+002	-9.03215E-002	2.15084E+002	1.02929E+002
1.51333E+002	1.61484E+002	2.54602E+002	2.18570E+002	1.29963E+000	1.34895E+000	1.75400E+003	2.90289E+002	1.00000E+000	5.50000E+003	8.40000E+001	9.64550E+005	1.75313E+000	1.27076E+001	3.10315E-002	3.22093E-002	8.35734E-002	8.95379E-002	2.47631E+005	2.54655E+002	2.18482E+002	4.00279E-002	4.00279E-002	1.06200E+004	6.00000E+000	1.00000E+000	0.00000E+000	5.67040E+001	2.70929E+001	9.22905E+001	1.00000E+002	1.91217E-001	2.16273E-001	0.00000E+000	-8.49766E+001	4.98079E+000	1.15053E+000	6.99741E+001	3.89668E+001	8.01852E+001	-7.35993E+001	2.46040E+000	9.46550E-001	-1.86237E-002	2.06269E+002	2.65635E+000	-6.56532E-002	2.17646E+002	7.36228E+001
1.39231E+002	1.47986E+002	2.54736E+002	2.18593E+002	1.19184E+000	1.40885E+000	1.53800E+003	3.12813E+002	1.00000E+000	5.50300E+003	9.20000E+001	9.64964E+005	1.67913E+000	1.21649E+001	3.03906E-002	3.59242E-002	8.99701E-002	1.23396E-001	2.47631E+005	2.54655E+002	2.18482E+002	4.00279E-002	4.00279E-002	1.06200E+004	6.00000E+000	2.00000E+000	0.00000E+000	6.54493E+001	2.32973E+001	6.28960E+001	1.00000E+002	1.67439E-001	2.72218E-001	0.00000E+000	-6.72933E+001	5.43415E+000	1.12616E+000	6.99741E+001	3.89668E+001	8.01852E+001	-7.36560E+001	2.46040E+000	9.46550E-001	-8.34447E-002	2.23952E+002	1.02858E+002	-6.56532E-002	2.17590E+002	7.35989E+001
1.46992E+002	1.60086E+002	2.54632E+002	2.18284E+002	9.88257E-001	1.25053E+000	1.23600E+003	2.27559E+002	1.00000E+000	5.50400E+003	9.50000E+001	9.65108E+005	1.23584E+000	1.26525E+001	2.81100E-002	3.55700E-002	6.66678E-002	1.02519E-001	2.47631E+005	2.54655E+002	2.18482E+002	4.00279E-002	4.00279E-002	1.06200E+004	6.00000E+000	3.00000E+000	0.00000E+000	5.21966E+001	3.31403E+001	7.72553E+001	1.00000E+002	1.72428E-001	1.69002E-001	0.00000E+000	-8.34308E+001	7.00357E+000	9.74726E-001	6.99741E+001	3.89668E+001	8.01852E+001	-7.36767E+001	2.46040E+000	9.46550E-001	-1.17149E-001	2.07815E+002	1.30887E+002	-6.56532E-002	2.17569E+002	7.35248E+001
1.45261E+002	1.38354E+002	2.54657E+002	2.18429E+002	1.21013E+000	1.58201E+000	1.61700E+003	2.29188E+002	1.00000E+000	5.50600E+003	9.20000E+001	9.65404E+005	1.91444E+000	1.17624E+001	3.00938E-002	3.93417E-002	8.05801E-002	1.33186E-001	2.47631E+005	2.54655E+002	2.18482E+002	4.00279E-002	4.00279E-002	1.06200E+004	6.00000E+000	4.00000E+000	0.00000E+000	4.77998E+001	3.58186E+001	6.52604E+001	1.00000E+002	1.55119E-001	2.22762E-001	0.00000E+000	-3.72839E+002	7.10126E+000	8.40467E-001	6.99741E+001	3.89668E+001	8.01852E+001	-7.37094E+001	2.46040E+000	9.46550E-001	-1.33186E-001	2.09652E+002	-1.36975E+002	-6.56532E-002	2.17536E+002	7.35117E+001
1.45987E+002	2.41770E+002	2.54613E+002	2.18469E+002	1.22159E+000	1.28435E+000	2.36200E+003	2.61993E+002	1.00000E+000	5.50900E+003	5.70000E+001	9.65795E+005	1.56895E+000	1.55489E+001	2.51354E-002	2.64267E-002	6.00211E-002	6.57208E-002	2.47631E+005	2.54655E+002	2.18482E+002	4.00279E-002	4.00279E-002	1.06200E+004	6.00000E+000	5.00000E+000	0.00000E+000	9.64533E+001	6.04354E+001	9.48590E+001	1.00000E+002	2.64952E-001	8.31578E-002	0.00000E+000	-6.74643E+001	5.87925E+000	8.39942E-001	6.99741E+001	3.89668E+001	8.01852E+001	-7.37543E+001	2.46040E+000	9.46550E-001	-2.50439E-002	2.23781E+002	2.82442E+001	-6.56532E-002	2.17491E+002	7.34606E+001
1.49250E+002	1.89420E+002	2.54699E+002	2.18499E+002	1.27207E+000	1.42059E+000	2.11300E+003	3.25466E+002	1.00000E+000	5.51000E+003	8.10000E+001	9.65954E+005	1.80709E+000	1.37630E+001	2.76733E-002	3.09043E-002	9.35669E-002	1.15560E-001	2.47631E+005	2.54655E+002	2.18482E+002	4.00279E-002	4.00279E-002	1.06200E+004	6.00000E+000	6.00000E+000	0.00000E+000	8.20515E+001	4.20477E+001	7.94534E+001	1.00000E+002	2.18349E-001	2.36001E-001	0.00000E+000	-6.72221E+001	5.46820E+000	9.54810E-001	6.99741E+001	3.89668E+001	8.01852E+001	-7.37727E+001	2.46040E+000	9.46550E-001	-5.51577E-002	2.24023E+002	6.66192E+001	-6.56532E-002	2.17473E+002	7.34648E+001
1.44852E+002	1.73900E+002	2.54616E+002	2.18451E+002	1.21409E+000	1.47863E+000	1.92400E+003	1.94826E+002	1.00000E+000	5.51900E+003	7.90000E+001	9.67238E+005	1.79518E+000	1.31871E+001	2.76788E-002	3.37097E-002	7.30364E-002	1.05463E-001	2.48309E+005	2.54662E+002	2.18403E+002	4.77079E-002	4.77079E-002	9.90900E+003	6.00000E+000	1.00000E+000	0.00000E+000	5.96196E+001	4.24854E+001	8.13043E+001	1.00000E+002	1.92048E-001	1.41172E-001	0.00000E+000	-8.14156E+001	6.28407E+000	8.70699E-001	6.75463E+001	4.05937E+001	8.51298E+001	-7.76899E+001	2.57573E+000	9.36042E-001	-9.82424E-002	2.09830E+002	1.07956E+002	-8.93512E-002	2.13556E+002	1.00083E+002
1.43858E+002	2.38159E+002	2.54739E+002	2.18461E+002	1.06119E+000	1.48350E+000	2.31500E+003	2.74824E+002	1.00000E+000	5.52100E+003	6.20000E+001	9.67518E+005	1.57427E+000	1.54324E+001	2.20556E-002	3.08326E-002	5.75822E-002	1.07888E-001	2.48309E+005	2.54662E+002	2.18403E+002	4.77079E-002	4.77079E-002	9.90900E+003	6.00000E+000	3.00000E+000	0.00000E+000	8.88195E+001	5.07641E+001	1.06432E+002	1.00000E+002	2.62213E-001	1.14266E-001	0.00000E+000	-3.66930E+002	5.27247E+000	9.46067E-001	6.75463E+001	4.05937E+001	8.51298E+001	-7.77199E+001	2.57573E+000	9.36042E-001	-1.65955E-001	2.15561E+002	-8.58404E+001	-8.93512E-002	2.13526E+002	1.00082E+002
1.39885E+002	2.08498E+002	2.54628E+002	2.18410E+002	1.12267E+000	1.39558E+000	2.02700E+003	2.66203E+002	1.00000E+000	5.52200E+003	6.90000E+001	9.67674E+005	1.56678E+000	1.44394E+001	2.49360E-002	3.09975E-002	6.32222E-002	9.46223E-002	2.48309E+005	2.54662E+002	2.18403E+002	4.77079E-002	4.77079E-002	9.90900E+003	6.00000E+000	4.00000E+000	0.00000E+000	6.48671E+001	4.87073E+001	9.90672E+001	1.00000E+002	2.22230E-001	1.33767E-001	0.00000E+000	-8.58720E+001	5.94205E+000	8.97114E-001	6.75463E+001	4.05937E+001	8.51298E+001	-7.77360E+001	2.57573E+000	9.36042E-001	-1.08370E-001	2.05373E+002	1.16815E+002	-8.93512E-002	2.13509E+002	1.00035E+002
1.43778E+002	1.77990E+002	2.54653E+002	2.18216E+002	1.16443E+000	1.32694E+000	1.70900E+003	3.05580E+002	1.00000E+000	5.52300E+003	7.90000E+001	9.67826E+005	1.54512E+000	1.33413E+001	2.81670E-002	3.20981E-002	8.22973E-002	1.05232E-001	2.48309E+005	2.54662E+002	2.18403E+002	4.77079E-002	4.77079E-002	9.90900E+003	6.00000E+000	5.00000E+000	0.00000E+000	7.07087E+001	2.19422E+001	8.82606E+001	1.00000E+002	2.01496E-001	2.17379E-001	0.00000E+000	-7.61874E+001	4.76723E+000	1.21779E+000	6.75463E+001	4.05937E+001	8.51298E+001	-7.77473E+001	2.57573E+000	9.36042E-001	-6.52303E-002	2.15058E+002	7.04712E+001	-8.93512E-002	2.13498E+002	1.00011E+002
1.35264E+002	1.22088E+002	2.54697E+002	2.18607E+002	1.28088E+000	1.19186E+000	1.16100E+003	2.44371E+002	1.00000E+000	5.52400E+003	1.18000E+002	9.68002E+005	1.52663E+000	1.10493E+001	3.75917E-002	3.49791E-002	1.06163E-001	9.29342E-002	2.48309E+005	2.54662E+002	2.18403E+002	4.77079E-002	4.77079E-002	9.90900E+003	6.00000E+000	6.00000E+000	0.00000E+000	5.14771E+001	4.64907E+001	5.71410E+001	1.00000E+002	1.57249E-001	2.60740E-001	0.00000E+000	-7.34239E+001	1.13856E+001	6.18641E-001	6.75463E+001	4.05937E+001	8.51298E+001	-7.77605E+001	2.57573E+000	9.36042E-001	3.60000E-002	2.17822E+002	-5.44874E+001	-8.93512E-002	2.13485E+002	1.00045E+002
1.52970E+002	2.85133E+002	2.54641E+002	2.18251E+002	1.30360E+000	1.36257E+000	3.13000E+003	3.52076E+002	1.00000E+000	5.52900E+003	5.20000E+001	9.68676E+005	1.77625E+000	1.68859E+001	2.33009E-002	2.43549E-002	7.05382E-002	7.66690E-002	2.48675E+005	2.54661E+002	2.18416E+002	2.24366E-002	2.24366E-002	4.68080E+004	2.40000E+001	1.00000E+000	0.00000E+000	1.16753E+002	5.98779E+001	1.26847E+002	1.00000E+002	3.26037E-001	1.15851E-001	0.00000E+000	-7.19003E+001	4.39276E+000	9.76565E-001	8.36654E+001	4.51613E+001	9.92411E+001	-7.52746E+001	1.13964E+000	9.73384E-001	-2.21177E-002	2.19345E+002	2.01086E+001	-1.00289E-001	2.15971E+002	1.16766E+002
1.50263E+002	2.53791E+002	2.54566E+002	2.18380E+002	1.07432E+000	1.27190E+000	2.16600E+003	2.98520E+002	1.00000E+000	5.53000E+003	5.60000E+001	9.68824E+005	1.36643E+000	1.59308E+001	2.30837E-002	2.73290E-002	5.73085E-002	7.81695E-002	2.48675E+005	2.54661E+002	2.18416E+002	2.24366E-002	2.24366E-002	4.68080E+004	2.40000E+001	2.00000E+000	0.00000E+000	8.30541E+001	4.58955E+001	1.25011E+002	1.00000E+002	2.72544E-001	9.71230E-002	0.00000E+000	-8.36368E+001	4.90178E+000	1.05203E+000	8.36654E+001	4.51613E+001	9.92411E+001	-7.52895E+001	1.13964E+000	9.73384E-001	-8.42120E-002	2.07609E+002	8.74488E+001	-1.00289E-001	2.15956E+002	1.16746E+002
1.55751E+002	3.55498E+002	2.54759E+002	2.18452E+002	1.03242E+000	1.36362E+000	3.11500E+003	4.31135E+002	1.00000E+000	5.53100E+003	4.40000E+001	9.68961E+005	1.40783E+000	1.88547E+001	1.84982E-002	2.44323E-002	5.02817E-002	8.47946E-002	2.48675E+005	2.54661E+002	2.18416E+002	2.24366E-002	2.24366E-002	4.68080E+004	2.40000E+001	3.00000E+000	0.00000E+000	1.34618E+002	6.70279E+001	1.70115E+002	1.00000E+002	4.01201E-001	8.25351E-002	0.00000E+000	-3.68676E+002	4.16007E+000	1.03367E+000	8.36654E+001	4.51613E+001	9.92411E+001	-7.52958E+001	1.13964E+000	9.73384E-001	-1.38226E-001	2.13815E+002	-1.25946E+002	-1.00289E-001	2.15950E+002	1.16791E+002
1.45988E+002	2.26669E+002	2.54639E+002	2.18345E+002	1.22390E+000	1.49435E+000	2.54900E+003	3.56489E+002	1.00000E+000	5.53200E+003	6.30000E+001	9.69115E+005	1.82893E+000	1.50555E+001	2.42416E-002	2.95983E-002	7.81789E-002	1.14481E-001	2.48675E+005	2.54661E+002	2.18416E+002	2.24366E-002	2.24366E-002	4.68080E+004	2.40000E+001	4.00000E+000	0.00000E+000	8.66837E+001	5.11586E+001	1.05872E+002	1.00000E+002	2.59105E-001	2.06059E-001	0.00000E+000	-7.66021E+001	5.08495E+000	9.34845E-001	8.36654E+001	4.51613E+001	9.92411E+001	-7.53078E+001	1.13964E+000	9.73384E-001	-9.94927E-002	2.14643E+002	1.14403E+002	-1.00289E-001	2.15938E+002	1.16741E+002
1.38616E+002	9.70149E+001	2.54414E+002	2.18574E+002	1.13062E+000	1.06216E+000	7.30000E+002	3.10640E+002	1.00000E+000	5.53300E+003	2.46000E+002	9.69334E+005	1.20090E+000	9.84962E+000	4.18461E-002	3.93124E-002	1.39073E-001	1.23612E-001	2.48675E+005	2.54661E+002	2.18416E+002	2.24366E-002	2.24366E-002	4.68080E+004	2.40000E+001	5.00000E+000	0.00000E+000	2.12539E+001	2.28051E+001	5.16591E+001	1.00000E+002	9.82747E-002	5.30769E-001	0.00000E+000	-1.01711E+002	8.81878E+000	1.00726E+000	8.36654E+001	4.51613E+001	9.92411E+001	-7.53212E+001	1.13964E+000	9.73384E-001	3.12190E-002	1.89534E+002	-7.68058E+001	-1.00289E-001	2.15924E+002	1.16699E+002
1.40212E+002	1.73220E+002	2.54650E+002	2.18321E+002	1.24205E+000	1.43801E+000	1.90800E+003	3.03888E+002	1.00000E+000	5.53500E+003	8.20000E+001	9.69574E+005	1.78608E+000	1.31613E+001	2.84348E-002	3.29209E-002	8.44709E-002	1.11393E-001	2.48675E+005	2.54661E+002	2.18416E+002	2.24366E-002	2.24366E-002	4.68080E+004	2.40000E+001	6.00000E+000	0.00000E+000	7.38386E+001	3.86599E+001	7.78265E+001	1.00000E+002	2.04014E-001	2.28887E-001	0.00000E+000	-7.08069E+001	5.73040E+000	9.58820E-001	8.36654E+001	4.51613E+001	9.92411E+001	-7.53415E+001	1.13964E+000	9.73384E-001	-7.31167E-002	2.20439E+002	8.59761E+001	-1.00289E-001	2.15904E+002	1.16708E+002
1.41272E+002	1.63533E+002	2.54746E+002	2.18449E+002	1.21125E+000	1.41307E+000	1.73200E+003	2.22525E+002	1.00000E+000	5.53700E+003	9.10000E+001	9.69891E+005	1.71158E+000	1.27880E+001	2.91045E-002	3.39538E-002	7.86132E-002	1.04786E-001	2.48675E+005	2.54661E+002	2.18416E+002	2.24366E-002	2.24366E-002	4.68080E+004	2.40000E+001	8.00000E+000	0.00000E+000	7.27411E+001	6.41988E+001	7.23097E+001	1.00000E+002	2.11934E-001	1.86809E-001	0.00000E+000	-6.73307E+001	9.60829E+000	6.00194E-001	8.36654E+001	4.51613E+001	9.92411E+001	-7.53630E+001	1.13964E+000	9.73384E-001	-7.69017E-002	2.23915E+002	9.43584E+001	-1.00289E-001	2.15883E+002	1.16720E+002
1.41547E+002	2.87481E+002	2.54813E+002	2.18560E+002	1.27521E+000	1.59741E+000	3.56100E+003	3.97929E+002	1.00000E+000	5.53800E+003	4.70000E+001	9.70011E+005	2.03704E+000	1.69553E+001	2.13695E-002	2.67690E-002	7.17723E-002	1.10619E-001	2.48675E+005	2.54661E+002	2.18416E+002	2.24366E-002	2.24366E-002	4.68080E+004	2.40000E+001	9.00000E+000	0.00000E+000	1.04330E+002	5.70312E+001	1.37970E+002	1.00000E+002	3.20815E-001	1.25419E-001	0.00000E+000	-7.93734E+001	4.00627E+000	1.00389E+000	8.36654E+001	4.51613E+001	9.92411E+001	-7.53803E+001	1.13964E+000	9.73384E-001	-1.12165E-001	2.11872E+002	1.28390E+002	-1.00289E-001	2.15865E+002	1.16729E+002
1.48386E+002	2.89845E+002	2.54495E+002	2.18398E+002	1.21977E+000	1.36175E+000	2.98800E+003	3.66394E+002	1.00000E+000	5.53900E+003	4.50000E+001	9.70156E+005	1.66102E+000	1.70248E+001	2.23145E-002	2.49119E-002	5.91454E-002	7.25510E-002	2.48675E+005	2.54661E+002	2.18416E+002	2.24366E-002	2.24366E-002	4.68080E+004	2.40000E+001	1.00000E+001	0.00000E+000	1.14501E+002	5.47399E+001	1.35315E+002	1.00000E+002	3.29459E-001	8.34756E-002	0.00000E+000	-7.50483E+001	4.25047E+000	1.03296E+000	8.36654E+001	4.51613E+001	9.92411E+001	-7.53881E+001	1.13964E+000	9.73384E-001	-5.49996E-002	2.16197E+002	5.85356E+001	-1.00289E-001	2.15857E+002	1.16633E+002
1.46333E+002	2.04650E+002	2.54680E+002	2.18408E+002	1.05942E+000	1.32718E+000	1.79300E+003	2.60565E+002	1.00000E+000	5.54000E+003	7.20000E+001	9.70328E+005	1.40604E+000	1.43056E+001	2.50196E-002	3.13429E-002	5.72012E-002	8.61411E-002	2.48675E+005	2.54661E+002	2.18416E+002	2.24366E-002	2.24366E-002	4.68080E+004	2.40000E+001	1.10000E+001	0.00000E+000	6.74273E+001	4.38584E+001	9.50735E+001	1.00000E+002	2.18130E-001	1.28359E-001	0.00000E+000	-8.23725E+001	6.03687E+000	9.38878E-001	8.36654E+001	4.51613E+001	9.92411E+001	-7.54033E+001	1.13964E+000	9.73384E-001	-1.12190E-001	2.08873E+002	1.25380E+002	-1.00289E-001	2.15842E+002	1.16661E+002
1.43150E+002	1.69090E+002	2.54664E+002	2.18645E+002	1.16830E+000	1.17976E+000	1.45700E+003	3.32893E+002	1.00000E+000	5.54100E+003	9.00000E+001	9.70491E+005	1.37831E+000	1.30035E+001	3.06072E-002	3.09076E-002	8.82933E-002	8.99152E-002	2.48675E+005	2.54661E+002	2.18416E+002	2.24366E-002	2.24366E-002	4.68080E+004	2.40000E+001	1.20000E+001	0.00000E+000	8.09787E+001	3.15445E+001	6.94648E+001	1.00000E+002	1.99536E-001	2.26653E-001	0.00000E+000	-6.37202E+001	5.81881E+000	1.08056E+000	8.36654E+001	4.51613E+001	9.92411E+001	-7.54120E+001	1.13964E+000	9.73384E-001	-4.88350E-003	2.27525E+002	6.66042E+000	-1.00289E-001	2.15833E+002	1.16671E+002
1.44066E+002	1.10448E+002	2.54502E+002	2.18248E+002	1.15103E+000	1.20900E+000	9.60000E+002	2.69391E+002	1.00000E+000	5.54300E+003	1.45000E+002	9.70818E+005	1.39159E+000	1.05094E+001	3.71492E-002	3.90204E-002	1.10385E-001	1.21040E-001	2.48675E+005	2.54661E+002	2.18416E+002	2.24366E-002	2.24366E-002	4.68080E+004	2.40000E+001	1.30000E+001	0.00000E+000	5.55267E+001	3.60078E+001	5.11001E+001	1.00000E+002	1.49368E-001	3.71256E-001	0.00000E+000	-6.48203E+001	9.60832E+000	8.06173E-001	8.36654E+001	4.51613E+001	9.92411E+001	-7.54370E+001	1.13964E+000	9.73384E-001	-2.45662E-002	2.26425E+002	3.02401E+001	-1.00289E-001	2.15809E+002	1.16572E+002
1.40921E+002	1.02628E+002	2.54608E+002	2.18456E+002	1.15765E+000	1.26148E+000	9.35000E+002	2.16815E+002	1.00000E+000	5.54700E+003	1.60000E+002	9.71427E+005	1.46034E+000	1.01305E+001	3.78591E-002	4.12546E-002	1.13958E-001	1.33949E-001	2.48675E+005	2.54661E+002	2.18416E+002	2.24366E-002	2.24366E-002	4.68080E+004	2.40000E+001	1.50000E+001	0.00000E+000	3.68310E+001	3.14566E+001	3.90994E+001	1.00000E+002	1.09435E-001	4.32596E-001	0.00000E+000	-7.11985E+001	1.21596E+001	6.45487E-001	8.36654E+001	4.51613E+001	9.92411E+001	-7.54877E+001	1.13964E+000	9.73384E-001	-4.29204E-002	2.20047E+002	4.70818E+001	-1.00289E-001	2.15758E+002	1.16565E+002
1.34027E+002	2.05638E+002	2.54784E+002	2.18281E+002	1.17851E+000	1.69356E+000	2.47300E+003	2.77745E+002	1.00000E+000	5.54800E+003	7.40000E+001	9.71525E+005	1.99588E+000	1.43401E+001	2.36986E-002	3.40555E-002	5.54296E-002	1.08327E-001	2.48675E+005	2.54661E+002	2.18416E+002	2.24366E-002	2.24366E-002	4.68080E+004	2.40000E+001	1.60000E+001	0.00000E+000	7.66631E+001	4.46537E+001	9.54652E+001	1.00000E+002	2.30830E-001	1.24869E-001	0.00000E+000	-3.68750E+002	5.08649E+000	9.48814E-001	8.36654E+001	4.51613E+001	9.92411E+001	-7.55051E+001	1.13964E+000	9.73384E-001	-1.79329E-001	2.13741E+002	-6.86798E+001	-1.00289E-001	2.15740E+002	1.16571E+002
1.48355E+002	2.25486E+002	2.54674E+002	2.18463E+002	1.17951E+000	1.31293E+000	2.17400E+003	2.64133E+002	1.00000E+000	5.55100E+003	5.90000E+001	9.71948E+005	1.54861E+000	1.50162E+001	2.52971E-002	2.81587E-002	4.95305E-002	5.96061E-002	2.48675E+005	2.54661E+002	2.18416E+002	2.24366E-002	2.24366E-002	4.68080E+004	2.40000E+001	1.70000E+001	0.00000E+000	9.11651E+001	3.70981E+001	1.03916E+002	1.00000E+002	2.54147E-001	6.34567E-002	0.00000E+000	-7.37913E+001	4.69382E+000	1.09662E+000	8.36654E+001	4.51613E+001	9.92411E+001	-7.55536E+001	1.13964E+000	9.73384E-001	-5.35314E-002	2.17454E+002	5.79713E+001	-1.00289E-001	2.15692E+002	1.16515E+002
1.36854E+002	2.38378E+002	2.54678E+002	2.18432E+002	1.22191E+000	1.40295E+000	2.53000E+003	2.54182E+002	1.00000E+000	5.55200E+003	5.70000E+001	9.72103E+005	1.71428E+000	1.54395E+001	2.42929E-002	2.78922E-002	6.37687E-002	8.24068E-002	2.48675E+005	2.54661E+002	2.18416E+002	2.24366E-002	2.24366E-002	4.68080E+004	2.40000E+001	1.80000E+001	0.00000E+000	1.11129E+002	4.36037E+001	9.60520E+001	1.00000E+002	2.74821E-001	9.98493E-002	0.00000E+000	-6.41131E+001	4.42820E+000	1.07752E+000	8.36654E+001	4.51613E+001	9.92411E+001	-7.55620E+001	1.13964E+000	9.73384E-001	-6.89714E-002	2.27132E+002	8.73644E+001	-1.00289E-001	2.15684E+002	1.16504E+002
1.37297E+002	1.69616E+002	2.54711E+002	2.18293E+002	1.19192E+000	1.50316E+000	1.86700E+003	1.54452E+002	1.00000E+000	5.55300E+003	8.70000E+001	9.72280E+005	1.79164E+000	1.30237E+001	2.75851E-002	3.47883E-002	6.54666E-002	1.00211E-001	2.48675E+005	2.54661E+002	2.18416E+002	2.24366E-002	2.24366E-002	4.68080E+004	2.40000E+001	1.90000E+001	0.00000E+000	7.10212E+001	3.28510E+001	7.44691E+001	1.00000E+002	1.93178E-001	1.24725E-001	0.00000E+000	-7.08732E+001	5.43923E+000	1.02118E+000	8.36654E+001	4.51613E+001	9.92411E+001	-7.55773E+001	1.13964E+000	9.73384E-001	-1.15486E-001	2.20372E+002	1.41250E+002	-1.00289E-001	2.15668E+002	1.16483E+002
1.43461E+002	1.63136E+002	2.54654E+002	2.18271E+002	9.99508E-001	1.36266E+000	1.38100E+003	2.17332E+002	1.00000E+000	5.55500E+003	9.10000E+001	9.72575E+005	1.36198E+000	1.27725E+001	2.68961E-002	3.66682E-002	7.29843E-002	1.30656E-001	2.48675E+005	2.54661E+002	2.18416E+002	2.24366E-002	2.24366E-002	4.68080E+004	2.40000E+001	2.00000E+001	0.00000E+000	6.73227E+001	3.69665E+001	6.56807E+001	1.00000E+002	1.81189E-001	2.23979E-001	0.00000E+000	-3.59203E+002	7.03860E+000	9.17547E-001	8.36654E+001	4.51613E+001	9.92411E+001	-7.55952E+001	1.13964E+000	9.73384E-001	-1.53735E-001	2.23288E+002	-9.52153E+001	-1.00289E-001	2.15650E+002	1.16450E+002
1.49776E+002	1.98876E+002	2.54610E+002	2.18512E+002	1.16916E+000	1.43839E+000	2.06900E+003	3.18051E+002	1.00000E+000	5.55700E+003	7.40000E+001	9.72861E+005	1.68172E+000	1.41023E+001	2.57037E-002	3.16226E-002	7.33394E-002	1.08381E-001	2.48675E+005	2.54661E+002	2.18416E+002	2.24366E-002	2.24366E-002	4.68080E+004	2.40000E+001	2.10000E+001	0.00000E+000	7.33506E+001	4.49947E+001	8.36095E+001	1.00000E+002	2.13644E-001	2.00977E-001	0.00000E+000	-7.42833E+001	5.92623E+000	8.90332E-001	8.36654E+001	4.51613E+001	9.92411E+001	-7.56181E+001	1.13964E+000	9.73384E-001	-1.03249E-001	2.16962E+002	1.21662E+002	-1.00289E-001	2.15627E+002	1.16440E+002
1.58469E+002	1.84667E+002	2.54739E+002	2.18485E+002	1.07871E+000	1.35899E+000	1.68400E+003	3.13783E+002	1.00000E+000	5.55800E+003	7.70000E+001	9.73015E+005	1.46596E+000	1.35892E+001	2.62866E-002	3.31166E-002	6.82290E-002	1.04852E-001	2.48675E+005	2.54661E+002	2.18416E+002	2.24366E-002	2.24366E-002	4.68080E+004	2.40000E+001	2.20000E+001	0.00000E+000	6.47430E+001	3.46424E+001	9.22364E+001	1.00000E+002	2.05980E-001	1.85134E-001	0.00000E+000	-8.20767E+001	5.60385E+000	1.04365E+000	8.36654E+001	4.51613E+001	9.92411E+001	-7.56301E+001	1.13964E+000	9.73384E-001	-1.14978E-001	2.09169E+002	1.29397E+002	-1.00289E-001	2.15615E+002	1.16455E+002
1.49780E+002	1.57831E+002	2.54724E+002	2.18405E+002	1.08179E+000	1.37152E+000	1.45600E+003	2.04562E+002	1.00000E+000	5.55900E+003	9.60000E+001	9.73176E+005	1.48369E+000	1.25631E+001	2.83506E-002	3.59436E-002	6.53659E-002	1.00720E-001	2.48675E+005	2.54661E+002	2.18416E+002	2.24366E-002	2.24366E-002	4.68080E+004	2.40000E+001	2.30000E+001	0.00000E+000	4.71552E+001	3.75443E+001	7.78234E+001	1.00000E+002	1.69290E-001	1.57308E-001	0.00000E+000	-8.93438E+001	6.93271E+000	9.07251E-001	8.36654E+001	4.51613E+001	9.92411E+001	-7.56396E+001	1.13964E+000	9.73384E-001	-1.18098E-001	2.01902E+002	1.26271E+002	-1.00289E-001	2.15606E+002	1.16435E+002
1.52520E+002	1.81521E+002	2.54744E+002	2.18290E+002	1.15178E+000	1.11192E+000	1.45500E+003	3.48836E+002	1.00000E+000	5.56500E+003	8.20000E+001	9.74065E+005	1.28069E+000	1.34730E+001	3.01953E-002	2.91502E-002	9.95722E-002	9.31569E-002	2.49961E+005	2.54686E+002	2.18376E+002	5.39103E-002	5.39103E-002	6.53100E+003	3.00000E+000	1.00000E+000	0.00000E+000	6.90364E+001	4.28747E+001	7.42012E+001	1.00000E+002	1.96410E-001	2.76307E-001	0.00000E+000	-7.19847E+001	7.26434E+000	8.66131E-001	6.79562E+001	6.33653E+001	1.02267E+002	-8.80858E+001	3.95274E+000	7.51316E-001	1.76107E-002	2.19261E+002	-2.98897E+001	-6.91626E-002	2.03160E+002	6.36382E+001
1.52526E+002	2.25944E+002	2.54570E+002	2.18459E+002	1.23610E+000	1.43428E+000	2.47500E+003	4.86206E+002	1.00000E+000	5.56600E+003	6.00000E+001	9.74196E+005	1.77291E+000	1.50314E+001	2.48465E-002	2.88300E-002	8.15556E-002	1.08334E-001	2.49961E+005	2.54686E+002	2.18376E+002	5.39103E-002	5.39103E-002	6.53100E+003	3.00000E+000	2.00000E+000	0.00000E+000	7.31266E+001	9.23859E+001	1.17775E+002	1.00000E+002	2.79959E-001	1.89636E-001	0.00000E+000	-9.66230E+001	8.32798E+000	5.79274E-001	6.79562E+001	6.33653E+001	1.02267E+002	-8.80953E+001	3.95274E+000	7.51316E-001	-7.42132E-002	1.94623E+002	6.15650E+001	-6.91626E-002	2.03150E+002	6.36052E+001
1.41826E+002	2.05749E+002	2.54765E+002	2.18346E+002	1.30211E+000	1.59987E+000	2.60100E+003	2.94804E+002	1.00000E+000	5.56800E+003	7.30000E+001	9.74512E+005	2.08321E+000	1.43440E+001	2.55316E-002	3.13700E-002	8.56947E-002	1.27218E-001	2.49961E+005	2.54686E+002	2.18376E+002	5.39103E-002	5.39103E-002	6.53100E+003	3.00000E+000	3.00000E+000	0.00000E+000	6.24322E+001	4.72129E+001	1.03210E+002	1.00000E+002	2.22821E-001	1.98348E-001	0.00000E+000	-8.90470E+001	5.01802E+000	9.37796E-001	6.79562E+001	6.33653E+001	1.02267E+002	-8.81217E+001	3.95274E+000	7.51316E-001	-1.02605E-001	2.02199E+002	1.06071E+002	-6.91626E-002	2.03124E+002	6.36126E+001
1.38490E+002	1.83858E+002	2.54817E+002	2.18318E+002	1.43264E+000	1.55560E+000	2.47600E+003	3.08066E+002	1.00000E+000	5.57900E+003	8.10000E+001	9.76189E+005	2.22862E+000	1.35594E+001	2.87914E-002	3.12624E-002	9.59999E-002	1.12335E-001	2.50456E+005	2.54817E+002	2.18318E+002	9.59999E-002	1.12335E-001	2.47600E+003	1.00000E+000	1.00000E+000	0.00000E+000	7.74720E+001	4.01927E+001	7.66031E+001	1.00000E+002	2.08219E-001	1.89020E-001	0.00000E+000	-6.88580E+001	5.06922E+000	9.51469E-001	7.74720E+001	4.01927E+001	7.66031E+001	-6.88580E+001	5.06922E+000	9.51469E-001	-4.11459E-002	2.22388E+002	4.72103E+001	-4.11459E-002	2.22388E+002	4.72103E+001
1.55148E+002	2.35601E+002	2.54421E+002	2.18784E+002	1.12241E+000	1.43322E+000	2.34400E+003	3.09690E+002	1.00000E+000	5.59700E+003	6.40000E+001	9.78939E+005	1.60866E+000	1.53493E+001	2.31832E-002	2.96029E-002	6.31227E-002	9.98617E-002	2.51031E+005	2.54415E+002	2.18700E+002	5.69232E-002	5.69232E-002	8.47700E+003	5.00000E+000	3.00000E+000	0.00000E+000	6.73024E+001	4.10652E+001	1.30541E+002	1.00000E+002	2.55665E-001	1.03357E-001	0.00000E+000	-9.20600E+001	4.35968E+000	1.13705E+000	5.79862E+001	3.00707E+001	8.47772E+001	-8.31261E+001	2.43854E+000	1.06896E+000	-1.21619E-001	1.99186E+002	1.28222E+002	-1.05930E-001	2.08119E+002	1.16330E+002
1.42609E+002	1.76599E+002	2.54310E+002	2.18629E+002	1.25933E+000	1.40977E+000	1.93800E+003	3.06309E+002	1.00000E+000	5.59900E+003	8.20000E+001	9.79258E+005	1.77537E+000	1.32891E+001	2.86065E-002	3.20236E-002	7.39554E-002	9.11014E-002	2.51031E+005	2.54415E+002	2.18700E+002	5.69232E-002	5.69232E-002	8.47700E+003	5.00000E+000	5.00000E+000	0.00000E+000	5.99236E+001	3.19342E+001	8.75315E+001	1.00000E+002	1.92969E-001	1.65487E-001	0.00000E+000	-8.31867E+001	5.16266E+000	1.05599E+000	5.79862E+001	3.00707E+001	8.47772E+001	-8.31186E+001	2.43854E+000	1.06896E+000	-5.63602E-002	2.08059E+002	5.21098E+001	-1.05930E-001	2.08127E+002	1.16298E+002
1.48018E+002	1.81512E+002	2.53813E+002	2.18373E+002	1.22627E+000	9.79129E-001	1.36200E+003	2.85348E+002	1.00000E+000	5.60200E+003	8.10000E+001	9.79724E+005	1.20068E+000	1.34726E+001	3.32275E-002	2.65309E-002	8.27722E-002	5.55138E-002	2.51277E+005	2.53813E+002	2.18373E+002	8.27722E-002	5.55138E-002	1.36200E+003	1.00000E+000	1.00000E+000	0.00000E+000	8.35408E+001	1.05525E+002	2.14477E+001	0.00000E+000	1.94229E-001	1.21694E-001	0.00000E+000	9.98774E+000	8.80455E+000	7.38611E-001	8.35408E+001	1.05525E+002	2.14477E+001	9.98774E+000	8.80455E+000	7.38611E-001	1.12062E-001	9.98774E+000	-6.93435E+001	1.12062E-001	9.98774E+000	-6.93435E+001
1.38839E+002	1.66541E+002	2.54231E+002	2.18707E+002	1.28774E+000	1.08225E+000	1.43600E+003	1.96027E+002	1.00000E+000	5.60500E+003	8.70000E+001	9.80175E+005	1.39366E+000	1.29051E+001	3.39823E-002	2.85596E-002	1.00494E-001	7.28863E-002	2.51385E+005	2.54180E+002	2.18600E+002	8.32876E-002	8.32876E-002	2.16900E+003	2.00000E+000	1.00000E+000	0.00000E+000	5.27505E+001	1.02553E+002	1.04199E+001	3.00000E+002	1.40901E-001	1.58163E-001	0.00000E+000	3.92772E+001	6.34569E+000	9.98057E-001	4.61273E+001	9.46730E+001	1.27363E+001	4.27566E+001	5.49985E+000	9.36981E-001	8.67056E-002	3.92772E+001	-6.69085E+000	1.06867E-001	4.27566E+001	-2.95794E+001
1.38119E+002	1.27107E+002	2.54081E+002	2.18393E+002	1.12230E+000	8.21018E-001	7.33000E+002	2.53752E+002	1.00000E+000	5.60600E+003	1.46000E+002	9.80362E+005	9.21431E-001	1.12742E+001	4.14532E-002	3.03250E-002	1.43705E-001	8.02329E-002	2.51385E+005	2.54180E+002	2.18600E+002	8.32876E-002	8.32876E-002	2.16900E+003	2.00000E+000	2.00000E+000	0.00000E+000	3.31519E+001	7.92362E+001	1.72743E+001	1.00000E+002	1.09404E-001	3.46981E-001	0.00000E+000	5.36303E+001	1.09151E+001	8.12141E-001	4.61273E+001	9.46730E+001	1.27363E+001	4.27586E+001	5.49985E+000	9.36981E-001	1.55036E-001	5.36303E+001	-8.38653E+001	1.06867E-001	4.27586E+001	-2.96415E+001
1.34637E+002	8.52214E+001	2.54046E+002	2.18189E+002	1.19145E+000	1.09520E+000	6.93000E+002	1.99278E+002	1.00000E+000	5.60800E+003	3.38000E+002	9.80680E+005	1.30488E+000	9.23154E+000	4.52593E-002	4.16033E-002	1.40002E-001	1.19619E-001	2.51506E+005	2.54046E+002	2.18189E+002	1.40002E-001	1.19619E-001	6.93000E+002	1.00000E+000	1.00000E+000	0.00000E+000	2.60032E+001	5.54142E+001	2.24412E+001	3.00000E+002	9.16124E-002	4.64846E-001	0.00000E+000	5.92204E+001	2.38042E+001	3.82994E-001	2.60032E+001	5.54142E+001	2.24412E+001	5.92204E+001	2.38042E+001	3.82994E-001	4.20894E-002	5.92204E+001	7.02678E+001	4.20894E-002	5.92204E+001	7.02678E+001
1.32402E+002	1.30768E+002	2.53852E+002	2.18466E+002	1.31245E+000	9.77037E-001	1.04400E+003	2.35759E+002	1.00000E+000	5.61300E+003	1.09000E+002	9.81375E+005	1.28232E+000	1.14354E+001	4.06194E-002	3.02385E-002	1.46213E-001	8.39108E-002	2.51632E+005	2.53898E+002	2.18471E+002	5.34729E-002	5.34729E-002	5.54900E+003	5.00000E+000	2.00000E+000	0.00000E+000	8.54662E+000	8.51064E+001	3.77905E+001	1.00000E+002	1.04342E-001	3.45812E-001	0.00000E+000	9.67899E+001	6.12749E+000	1.21221E+000	1.54971E+001	1.06210E+002	3.73382E+001	8.74207E+001	2.66878E+000	1.20724E+000	1.46502E-001	9.67899E+001	-2.89662E+001	1.27528E-001	8.74207E+001	-1.25420E+001
1.34577E+002	1.50573E+002	2.54013E+002	2.18434E+002	1.39161E+000	1.05836E+000	1.37000E+003	1.56667E+002	1.00000E+000	5.61400E+003	9.90000E+001	9.81523E+005	1.47282E+000	1.22708E+001	3.75974E-002	2.85939E-002	7.78325E-002	4.92010E-002	2.51632E+005	2.53898E+002	2.18471E+002	5.34729E-002	5.34729E-002	5.54900E+003	5.00000E+000	3.00000E+000	0.00000E+000	1.42506E+001	9.16766E+001	4.69719E+001	1.00000E+002	1.25789E-001	1.21301E-001	0.00000E+000	1.01271E+002	6.83550E+000	9.48595E-001	1.54971E+001	1.06210E+002	3.73382E+001	8.74244E+001	2.66878E+000	1.20724E+000	1.36023E-001	1.01271E+002	-1.01390E+001	1.27528E-001	8.74244E+001	-1.25048E+001
1.45125E+002	2.01798E+002	2.53807E+002	2.18558E+002	1.18920E+000	9.64855E-001	1.44900E+003	3.11826E+002	1.00000E+000	5.61500E+003	7.50000E+001	9.81657E+005	1.14740E+000	1.42056E+001	3.12406E-002	2.53471E-002	7.85142E-002	5.41095E-002	2.51632E+005	2.53898E+002	2.18471E+002	5.34729E-002	5.34729E-002	5.54900E+003	5.00000E+000	4.00000E+000	0.00000E+000	1.34001E+001	1.48832E+002	4.32204E+001	1.00000E+002	1.55106E-001	1.07568E-001	0.00000E+000	8.55631E+001	4.01910E+000	1.56873E+000	1.54971E+001	1.06210E+002	3.73382E+001	8.74292E+001	2.66878E+000	1.20724E+000	1.04149E-001	8.55631E+001	1.66966E+001	1.27528E-001	8.74292E+001	-1.25350E+001
1.45772E+002	1.50790E+002	2.53807E+002	2.18429E+002	1.10652E+000	9.63433E-001	1.00800E+003	3.47671E+002	1.00000E+000	5.61700E+003	1.00000E+002	9.81984E+005	1.06606E+000	1.22797E+001	3.48521E-002	3.03453E-002	1.34180E-001	1.03010E-001	2.51632E+005	2.53898E+002	2.18471E+002	5.34729E-002	5.34729E-002	5.54900E+003	5.00000E+000	5.00000E+000	0.00000E+000	2.49251E+001	1.11185E+002	2.20398E+001	1.00000E+002	1.23522E-001	4.30793E-001	0.00000E+000	7.12569E+001	5.76289E+000	1.31172E+000	1.54971E+001	1.06210E+002	3.73382E+001	8.74422E+001	2.66878E+000	1.20724E+000	6.91259E-002	7.12569E+001	4.78390E+001	1.27528E-001	8.74422E+001	-1.25344E+001
1.44000E+002	1.53372E+002	2.54234E+002	2.17795E+002	1.25520E+000	1.11742E+000	1.33200E+003	3.51207E+002	1.00000E+000	5.61900E+003	1.01000E+002	9.82296E+005	1.40259E+000	1.23843E+001	3.43922E-002	3.06172E-002	1.31173E-001	1.05022E-001	2.51825E+005	2.54111E+002	2.17831E+002	1.01604E-001	1.01604E-001	2.65200E+003	2.00000E+000	2.00000E+000	0.00000E+000	5.27270E+001	9.70151E+001	1.36821E+001	3.00000E+002	1.41144E-001	3.65996E-001	0.00000E+000	3.66895E+001	7.53945E+000	8.72207E-001	4.49420E+001	7.71921E+001	1.53416E+001	3.24676E+001	6.48812E+000	7.18300E-001	5.80682E-002	3.66895E+001	2.74459E+001	8.15020E-002	3.24676E+001	-6.84776E+000
1.51319E+002	2.50175E+002	2.54326E+002	2.18110E+002	1.22416E+000	9.48544E-001	1.81800E+003	3.22948E+002	1.00000E+000	5.62300E+003	6.40000E+001	9.82882E+005	1.16117E+000	1.58169E+001	2.87106E-002	2.22464E-002	6.26091E-002	4.05367E-002	2.52001E+005	2.54305E+002	2.18133E+002	3.11672E-002	3.11672E-002	1.28190E+004	7.00000E+000	1.00000E+000	0.00000E+000	6.36269E+001	1.64516E+002	2.59272E+001	1.00000E+002	2.09474E-001	7.60434E-002	0.00000E+000	5.43742E+001	5.53328E+000	1.01726E+000	8.23016E+001	1.44792E+002	2.02201E+001	3.39293E+001	2.46229E+000	8.60884E-001	1.26855E-001	5.43742E+001	-4.46086E+001	8.39084E-002	3.39293E+001	-8.44837E+000
1.55059E+002	2.34675E+002	2.54275E+002	2.18035E+002	1.33609E+000	9.70214E-001	1.89400E+003	5.19241E+002	1.00000E+000	5.62400E+003	7.30000E+001	9.83043E+005	1.29629E+000	1.53191E+001	3.07005E-002	2.22935E-002	1.07781E-001	5.91666E-002	2.52001E+005	2.54305E+002	2.18133E+002	3.11672E-002	3.11672E-002	1.28190E+004	7.00000E+000	2.00000E+000	0.00000E+000	7.63342E+001	1.53156E+002	1.79784E+001	3.00000E+002	2.09990E-001	1.83181E-001	0.00000E+000	4.12877E+001	5.67906E+000	9.71057E-001	8.23016E+001	1.44792E+002	2.02201E+001	3.39425E+001	2.46229E+000	8.60884E-001	1.58641E-001	4.12877E+001	-1.01214E+002	8.39084E-002	3.39425E+001	-8.45409E+000
1.51913E+002	3.05590E+002	2.54296E+002	2.18020E+002	1.16541E+000	1.06032E+000	2.36300E+003	5.17814E+002	1.00000E+000	5.62500E+003	5.30000E+001	9.83178E+005	1.23571E+000	1.74811E+001	2.39744E-002	2.18125E-002	6.70023E-002	5.63048E-002	2.52001E+005	2.54305E+002	2.18133E+002	3.11672E-002	3.11672E-002	1.28190E+004	7.00000E+000	3.00000E+000	0.00000E+000	9.60206E+001	1.89897E+002	2.45796E+001	1.00000E+002	2.64660E-001	1.07639E-001	0.00000E+000	4.07309E+001	5.29730E+000	9.32020E-001	8.23016E+001	1.44792E+002	2.02201E+001	3.39486E+001	2.46229E+000	8.60884E-001	4.72185E-002	4.07309E+001	4.53192E+001	8.39084E-002	3.39486E+001	-8.44449E+000
1.56651E+002	2.40310E+002	2.54271E+002	2.18162E+002	1.29287E+000	1.00745E+000	1.95300E+003	4.44640E+002	1.00000E+000	5.62600E+003	6.90000E+001	9.83321E+005	1.30250E+000	1.55019E+001	2.92554E-002	2.27966E-002	1.00388E-001	6.28489E-002	2.52001E+005	2.54305E+002	2.18133E+002	3.11672E-002	3.11672E-002	1.28190E+004	7.00000E+000	4.00000E+000	0.00000E+000	7.90787E+001	1.51527E+002	2.15884E+001	3.00000E+002	2.16515E-001	1.64705E-001	0.00000E+000	3.91479E+001	6.14060E+000	8.84401E-001	8.23016E+001	1.44792E+002	2.02201E+001	3.39459E+001	2.46229E+000	8.60884E-001	1.24082E-001	3.91479E+001	-5.61197E+001	8.39084E-002	3.39459E+001	-8.43937E+000
1.55443E+002	2.09401E+002	2.54306E+002	2.18314E+002	1.20661E+000	1.18426E+000	1.86800E+003	2.39455E+002	1.00000E+000	5.62700E+003	7.50000E+001	9.83470E+005	1.42894E+000	1.44707E+001	2.79176E-002	2.74005E-002	7.07379E-002	6.83712E-002	2.52001E+005	2.54305E+002	2.18133E+002	3.11672E-002	3.11672E-002	1.28190E+004	7.00000E+000	5.00000E+000	0.00000E+000	9.48378E+001	1.12971E+002	1.50962E+001	0.00000E+000	2.06094E-001	1.28511E-001	0.00000E+000	9.07485E+000	6.29349E+000	8.82330E-001	8.23016E+001	1.44792E+002	2.02201E+001	3.39532E+001	2.46229E+000	8.60884E-001	9.34660E-003	9.07485E+000	6.14632E+001	8.39084E-002	3.39532E+001	-8.40959E+000
1.52269E+002	2.27361E+002	2.54357E+002	2.18212E+002	1.29392E+000	9.96957E-001	1.83100E+003	2.43370E+002	1.00000E+000	5.63000E+003	6.90000E+001	9.83895E+005	1.28998E+000	1.50785E+001	3.02387E-002	2.32987E-002	7.40975E-002	4.67856E-002	2.52001E+005	2.54305E+002	2.18133E+002	3.11672E-002	3.11672E-002	1.28190E+004	7.00000E+000	6.00000E+000	0.00000E+000	9.46637E+001	1.23247E+002	1.57407E+001	3.00000E+002	2.12803E-001	8.50941E-002	0.00000E+000	1.47022E+001	6.44061E+000	8.70843E-001	8.23016E+001	1.44792E+002	2.02201E+001	3.39676E+001	2.46229E+000	8.60884E-001	1.29629E-001	1.47022E+001	-8.79992E+001	8.39084E-002	3.39676E+001	-8.39321E+000
1.37739E+002	1.37292E+002	2.54312E+002	2.18089E+002	1.06836E+000	1.19220E+000	1.09200E+003	1.63563E+002	1.00000E+000	5.63100E+003	1.26000E+002	9.84093E+005	1.27370E+000	1.17172E+001	3.23300E-002	3.60777E-002	8.39348E-002	1.02736E-001	2.52001E+005	2.54305E+002	2.18133E+002	3.11672E-002	3.11672E-002	1.28190E+004	7.00000E+000	7.00000E+000	0.00000E+000	5.76469E+001	7.83573E+001	1.90018E+001	0.00000E+000	1.42044E-001	2.51326E-001	0.00000E+000	-2.77568E+002	1.12479E+001	6.45694E-001	8.23016E+001	1.44792E+002	2.02201E+001	3.39791E+001	2.46229E+000	8.60884E-001	-5.47847E-002	1.36774E+001	-1.44329E+002	8.39084E-002	3.39791E+001	-8.40378E+000
1.41159E+002	2.50169E+002	2.55088E+002	2.18100E+002	1.36723E+000	9.75989E-001	2.07100E+003	2.34382E+002	1.00000E+000	5.64200E+003	6.80000E+001	9.85727E+005	1.33441E+000	1.58167E+001	3.00437E-002	2.14464E-002	1.04418E-001	5.55877E-002	2.52659E+005	2.55067E+002	2.18079E+002	2.77866E-002	2.77866E-002	2.82600E+004	1.60000E+001	1.00000E+000	0.00000E+000	3.49183E+001	1.74016E+002	4.63275E+001	1.00000E+002	2.01243E-001	1.21455E-001	0.00000E+000	7.75953E+001	4.36773E+000	1.20744E+000	4.56277E+001	1.56419E+002	3.99746E+001	6.96008E+001	1.46990E+000	9.71266E-001	1.66969E-001	7.75953E+001	-7.63875E+001	9.03538E-002	6.96008E+001	1.90297E+001
1.38007E+002	1.74919E+002	2.55073E+002	2.18058E+002	1.13727E+000	8.75971E-001	1.09100E+003	2.25125E+002	1.00000E+000	5.64300E+003	1.03000E+002	9.85911E+005	9.96217E-001	1.32257E+001	3.44312E-002	2.65202E-002	9.61533E-002	5.99663E-002	2.52659E+005	2.55067E+002	2.18079E+002	2.77866E-002	2.77866E-002	2.82600E+004	1.60000E+001	2.00000E+000	0.00000E+000	3.48124E+001	1.19556E+002	2.13875E+001	1.00000E+002	1.40476E-001	1.54138E-001	0.00000E+000	6.46522E+001	6.21346E+000	1.16941E+000	4.56277E+001	1.56419E+002	3.99746E+001	6.95995E+001	1.46990E+000	9.71266E-001	1.29791E-001	6.46522E+001	-3.81192E+001	9.03538E-002	6.95995E+001	1.90210E+001
1.36773E+002	2.02008E+002	2.54922E+002	2.18212E+002	1.29154E+000	1.13869E+000	1.84700E+003	2.48198E+002	1.00000E+000	5.64400E+003	8.20000E+001	9.86048E+005	1.47066E+000	1.42130E+001	3.00520E-002	2.64955E-002	9.71658E-002	7.66926E-002	2.52659E+005	2.55067E+002	2.18079E+002	2.77866E-002	2.77866E-002	2.82600E+004	1.60000E+001	3.00000E+000	0.00000E+000	2.52859E+001	1.38702E+002	4.30229E+001	1.00000E+002	1.63926E-001	1.69658E-001	0.00000E+000	8.21451E+001	4.78421E+000	1.16726E+000	4.56277E+001	1.56419E+002	3.99746E+001	6.96015E+001	1.46990E+000	9.71266E-001	6.28944E-002	8.21451E+001	6.69379E+001	9.03538E-002	6.96015E+001	1.90032E+001
1.36233E+002	2.53914E+002	2.54832E+002	2.18048E+002	1.28933E+000	1.06940E+000	2.17900E+003	2.62650E+002	1.00000E+000	5.64500E+003	7.10000E+001	9.86179E+005	1.37881E+000	1.59347E+001	2.76208E-002	2.29093E-002	7.57994E-002	5.39040E-002	2.52659E+005	2.55067E+002	2.18079E+002	2.77866E-002	2.77866E-002	2.82600E+004	1.60000E+001	4.00000E+000	0.00000E+000	3.67281E+001	1.53184E+002	5.93621E+001	1.00000E+002	2.05427E-001	7.38536E-002	0.00000E+000	8.52723E+001	6.02492E+000	8.53358E-001	4.56277E+001	1.56419E+002	3.99746E+001	6.96022E+001	1.46990E+000	9.71266E-001	9.32402E-002	8.52723E+001	3.08785E+001	9.03538E-002	6.96022E+001	1.89680E+001
1.44722E+002	2.08894E+002	2.54976E+002	2.18113E+002	1.29291E+000	1.10306E+000	1.85100E+003	2.37257E+002	1.00000E+000	5.64600E+003	8.00000E+001	9.86347E+005	1.42616E+000	1.44532E+001	3.00514E-002	2.56388E-002	8.35725E-002	6.24811E-002	2.52659E+005	2.55067E+002	2.18079E+002	2.77866E-002	2.77866E-002	2.82600E+004	1.60000E+001	5.00000E+000	0.00000E+000	2.25261E+001	1.50117E+002	3.98900E+001	1.00000E+002	1.63829E-001	1.18706E-001	0.00000E+000	8.07461E+001	4.01858E+000	1.38815E+000	4.56277E+001	1.56419E+002	3.99746E+001	6.96010E+001	1.46990E+000	9.71266E-001	7.92345E-002	8.07461E+001	4.45591E+001	9.03538E-002	6.96010E+001	1.90057E+001
1.41634E+002	1.39697E+002	2.55162E+002	2.18163E+002	1.37220E+000	8.42983E-001	1.00300E+003	1.91118E+002	1.00000E+000	5.64700E+003	1.20000E+002	9.86535E+005	1.15674E+000	1.18194E+001	4.33277E-002	2.66176E-002	1.10386E-001	4.75399E-002	2.52659E+005	2.55067E+002	2.18079E+002	2.77866E-002	2.77866E-002	2.82600E+004	1.60000E+001	6.00000E+000	0.00000E+000	1.90229E+001	8.93463E+001	3.16989E+001	1.00000E+002	1.13509E-001	1.34887E-001	0.00000E+000	3.75193E+002	7.70458E+000	9.83585E-001	4.56277E+001	1.56419E+002	3.99746E+001	6.96047E+001	1.46990E+000	9.71266E-001	2.38904E-001	8.39473E+001	1.14448E+002	9.03538E-002	6.96047E+001	1.90564E+001
1.47157E+002	2.23650E+002	2.54930E+002	2.18182E+002	1.16247E+000	1.08383E+000	1.76100E+003	2.22495E+002	1.00000E+000	5.64800E+003	6.80000E+001	9.86653E+005	1.25992E+000	1.49549E+001	2.77015E-002	2.58274E-002	7.32143E-002	6.44265E-002	2.52659E+005	2.55067E+002	2.18079E+002	2.77866E-002	2.77866E-002	2.82600E+004	1.60000E+001	7.00000E+000	0.00000E+000	3.86025E+001	1.41674E+002	4.58151E+001	1.00000E+002	1.85814E-001	1.19279E-001	0.00000E+000	7.67690E+001	6.52357E+000	8.76690E-001	4.56277E+001	1.56419E+002	3.99746E+001	6.96017E+001	1.46990E+000	9.71266E-001	3.50097E-002	7.67690E+001	9.69690E+001	9.03538E-002	6.96017E+001	1.90026E+001
1.42172E+002	1.79365E+002	2.54899E+002	2.18131E+002	1.31262E+000	1.15251E+000	1.67800E+003	3.00458E+002	1.00000E+000	5.64900E+003	9.10000E+001	9.86825E+005	1.51281E+000	1.33927E+001	3.20438E-002	2.81351E-002	9.78332E-002	7.67709E-002	2.52659E+005	2.55067E+002	2.18079E+002	2.77866E-002	2.77866E-002	2.82600E+004	1.60000E+001	8.00000E+000	0.00000E+000	3.48693E+001	1.04127E+002	4.38076E+001	1.00000E+002	1.56113E-001	1.56437E-001	0.00000E+000	8.11759E+001	1.01267E+001	5.78561E-001	4.56277E+001	1.56419E+002	3.99746E+001	6.96047E+001	1.46990E+000	9.71266E-001	6.49510E-002	8.11759E+001	6.33260E+001	9.03538E-002	6.96047E+001	1.89935E+001
1.39919E+002	9.10143E+001	2.54941E+002	2.18175E+002	1.10927E+000	1.12975E+000	7.13000E+002	2.30337E+002	1.00000E+000	5.65100E+003	9.52000E+002	9.87207E+005	1.25319E+000	9.54014E+000	4.15423E-002	4.23094E-002	1.37421E-001	1.42267E-001	2.52659E+005	2.55067E+002	2.18079E+002	2.77866E-002	2.77866E-002	2.82600E+004	1.60000E+001	9.00000E+000	0.00000E+000	1.54898E+001	6.99341E+001	1.53680E+001	1.00000E+002	7.91258E-002	6.20025E-001	0.00000E+000	-2.18370E+002	7.13447E+000	1.25981E+000	4.56277E+001	1.56419E+002	3.99746E+001	6.96108E+001	1.46990E+000	9.71266E-001	-9.14823E-003	7.28753E+001	-1.42612E+002	9.03538E-002	6.96108E+001	1.90133E+001
1.45146E+002	2.09311E+002	2.55056E+002	2.17982E+002	1.43120E+000	1.04151E+000	1.92300E+003	3.01255E+002	1.00000E+000	5.65400E+003	7.90000E+001	9.87567E+005	1.49061E+000	1.44676E+001	3.26371E-002	2.37505E-002	1.28730E-001	7.03477E-002	2.52659E+005	2.55067E+002	2.18079E+002	2.77866E-002	2.77866E-002	2.82600E+004	1.60000E+001	1.00000E+001	0.00000E+000	4.50285E+001	1.39486E+002	2.59720E+001	1.00000E+002	1.70656E-001	1.84782E-001	0.00000E+000	6.22103E+001	5.11066E+000	1.07089E+000	4.56277E+001	1.56419E+002	3.99746E+001	6.96144E+001	1.46990E+000	9.71266E-001	1.57598E-001	6.22103E+001	-7.86649E+001	9.03538E-002	6.96144E+001	1.90248E+001
1.55449E+002	1.81378E+002	2.55167E+002	2.18058E+002	1.25346E+000	1.19281E+000	1.68600E+003	2.83030E+002	1.00000E+000	5.65500E+003	8.80000E+001	9.87734E+005	1.49514E+000	1.34677E+001	3.05269E-002	2.90497E-002	9.02110E-002	8.22428E-002	2.52659E+005	2.55067E+002	2.18079E+002	2.77866E-002	2.77866E-002	2.82600E+004	1.60000E+001	1.10000E+001	0.00000E+000	3.60193E+001	1.22181E+002	2.49040E+001	1.00000E+002	1.47508E-001	1.67134E-001	0.00000E+000	6.58355E+001	5.35395E+000	1.09171E+000	4.56277E+001	1.56419E+002	3.99746E+001	6.96125E+001	1.46990E+000	9.71266E-001	2.47953E-002	6.58355E+001	9.89606E+001	9.03538E-002	6.96125E+001	1.90553E+001
1.60782E+002	3.48227E+002	2.55258E+002	2.18093E+002	1.12769E+000	9.65392E-001	2.37600E+003	5.18710E+002	1.00000E+000	5.65600E+003	4.80000E+001	9.87855E+005	1.08866E+000	1.86608E+001	2.31348E-002	1.98053E-002	7.15993E-002	5.36250E-002	2.52659E+005	2.55067E+002	2.18079E+002	2.77866E-002	2.77866E-002	2.82600E+004	1.60000E+001	1.20000E+001	0.00000E+000	9.86711E+001	2.26907E+002	3.88814E+001	1.00000E+002	3.06307E-001	1.08699E-001	0.00000E+000	4.97636E+001	5.44414E+000	9.04395E-001	4.56277E+001	1.56419E+002	3.99746E+001	6.96188E+001	1.46990E+000	9.71266E-001	7.75398E-002	4.97636E+001	1.58249E+001	9.03538E-002	6.96188E+001	1.90856E+001
1.57334E+002	2.69226E+002	2.55173E+002	2.18053E+002	1.35466E+000	1.05969E+000	2.39900E+003	4.19100E+002	1.00000E+000	5.65700E+003	5.80000E+001	9.88024E+005	1.43552E+000	1.64081E+001	2.76575E-002	2.16354E-002	8.54567E-002	5.42276E-002	2.52659E+005	2.55067E+002	2.18079E+002	2.77866E-002	2.77866E-002	2.82600E+004	1.60000E+001	1.30000E+001	0.00000E+000	5.30467E+001	1.91772E+002	3.51050E+001	1.00000E+002	2.22651E-001	1.14084E-001	0.00000E+000	6.61643E+001	4.09363E+000	1.19698E+000	4.56277E+001	1.56419E+002	3.99746E+001	6.96200E+001	1.46990E+000	9.71266E-001	1.22171E-001	6.61643E+001	-2.63486E+001	9.03538E-002	6.96200E+001	1.90637E+001
1.52950E+002	1.17130E+002	2.55159E+002	2.18286E+002	9.23199E-001	1.03887E+000	7.05000E+002	2.58413E+002	1.00000E+000	5.65800E+003	1.41000E+002	9.88238E+005	9.59083E-001	1.08227E+001	3.47697E-002	3.91261E-002	8.86519E-002	1.10046E-001	2.52659E+005	2.55067E+002	2.18079E+002	2.77866E-002	2.77866E-002	2.82600E+004	1.60000E+001	1.40000E+001	0.00000E+000	1.99359E+001	9.14917E+001	1.73991E+001	3.00000E+002	1.00092E-001	2.83422E-001	0.00000E+000	-2.20017E+002	6.66445E+000	1.35629E+000	4.56277E+001	1.56419E+002	3.99746E+001	6.96220E+001	1.46990E+000	9.71266E-001	-5.89533E-002	7.12286E+001	-8.12551E+001	9.03538E-002	6.96220E+001	1.90848E+001
1.65366E+002	3.00987E+002	2.55141E+002	2.18027E+002	1.36779E+000	1.11319E+000	2.83900E+003	3.75565E+002	1.00000E+000	5.65900E+003	4.90000E+001	9.88329E+005	1.52261E+000	1.73490E+001	2.56706E-002	2.08924E-002	7.77811E-002	5.31043E-002	2.52659E+005	2.55067E+002	2.18079E+002	2.77866E-002	2.77866E-002	2.82600E+004	1.60000E+001	1.50000E+001	0.00000E+000	7.32282E+001	1.82297E+002	5.21186E+001	1.00000E+002	2.61562E-001	6.29920E-002	0.00000E+000	5.98315E+001	6.56418E+000	6.86196E-001	4.56277E+001	1.56419E+002	3.99746E+001	6.96252E+001	1.46990E+000	9.71266E-001	1.02620E-001	5.98315E+001	-6.77103E+000	9.03538E-002	6.96252E+001	1.90591E+001
1.67174E+002	3.04512E+002	2.55199E+002	2.17876E+002	1.10904E+000	1.01003E+000	2.13800E+003	3.38315E+002	1.00000E+000	5.66100E+003	5.20000E+001	9.88636E+005	1.12017E+000	1.74503E+001	2.39852E-002	2.18439E-002	6.43403E-002	5.42441E-002	2.52659E+005	2.55067E+002	2.18079E+002	2.77866E-002	2.77866E-002	2.82600E+004	1.60000E+001	1.60000E+001	0.00000E+000	5.75914E+001	2.07016E+002	4.77320E+001	1.00000E+002	2.51691E-001	1.08509E-001	0.00000E+000	6.90578E+001	4.87000E+000	1.06581E+000	4.56277E+001	1.56419E+002	3.99746E+001	6.96222E+001	1.46990E+000	9.71266E-001	4.67244E-002	6.90578E+001	7.44643E+001	9.03538E-002	6.96222E+001	1.90549E+001
1.61853E+002	2.03109E+002	2.54687E+002	2.17685E+002	1.04891E+000	1.09575E+000	1.46400E+003	5.46540E+002	1.00000E+000	5.66500E+003	7.80000E+001	9.89267E+005	1.14934E+000	1.42516E+001	2.74136E-002	2.86380E-002	1.00884E-001	1.09700E-001	2.53403E+005	2.54908E+002	2.17590E+002	6.13963E-002	6.13963E-002	8.69000E+003	5.00000E+000	3.00000E+000	0.00000E+000	4.35352E+001	1.41089E+002	2.90448E+001	1.00000E+002	1.73132E-001	3.69136E-001	0.00000E+000	-2.26480E+002	5.96049E+000	1.05235E+000	4.32449E+001	1.38752E+002	3.35861E+001	6.68230E+001	2.69565E+000	9.55077E-001	-2.18443E-002	6.47659E+001	-1.34859E+002	8.40275E-002	6.68230E+001	2.43326E+001
1.54302E+002	2.81575E+002	2.54839E+002	2.17593E+002	1.44558E+000	1.21104E+000	3.01300E+003	5.74352E+002	1.00000E+000	5.66700E+003	5.00000E+001	9.89543E+005	1.75066E+000	1.67802E+001	2.63356E-002	2.20627E-002	1.10235E-001	7.83999E-002	2.53403E+005	2.54908E+002	2.17590E+002	6.13963E-002	6.13963E-002	8.69000E+003	5.00000E+000	5.00000E+000	0.00000E+000	5.31321E+001	1.79181E+002	4.44517E+001	1.00000E+002	2.25524E-001	1.57189E-001	0.00000E+000	6.86788E+001	4.47592E+000	9.76854E-001	4.32449E+001	1.38752E+002	3.35861E+001	6.68252E+001	2.69565E+000	9.55077E-001	8.82866E-002	6.86788E+001	2.06899E+001	8.40275E-002	6.68252E+001	2.43605E+001
1.60808E+002	2.23948E+002	2.54941E+002	2.17809E+002	1.41829E+000	1.03016E+000	2.01600E+003	4.44347E+002	1.00000E+000	5.67300E+003	6.60000E+001	9.90449E+005	1.46106E+000	1.49649E+001	3.15878E-002	2.29434E-002	1.49639E-001	8.07160E-002	2.53750E+005	2.54830E+002	2.17817E+002	4.79425E-002	4.79425E-002	1.16210E+004	8.00000E+000	2.00000E+000	0.00000E+000	1.93787E+001	1.10634E+002	9.42516E+001	1.00000E+002	1.96298E-001	2.57962E-001	0.00000E+000	1.31409E+002	6.44828E+000	8.28938E-001	2.03270E+001	9.68094E+001	7.32844E+001	1.25126E+002	3.05364E+000	7.29073E-001	1.58522E-001	1.31409E+002	-1.07955E+001	1.38127E-001	1.25126E+002	1.10074E+001
1.70460E+002	2.13898E+002	2.54742E+002	2.17887E+002	1.21149E+000	8.97124E-001	1.45500E+003	3.72698E+002	1.00000E+000	5.67400E+003	8.00000E+001	9.90599E+005	1.08686E+000	1.46252E+001	3.17606E-002	2.35191E-002	1.22166E-001	6.91532E-002	2.53750E+005	2.54830E+002	2.17817E+002	4.79425E-002	4.79425E-002	1.16210E+004	8.00000E+000	3.00000E+000	0.00000E+000	2.10408E+001	1.33929E+002	7.34659E+001	1.00000E+002	1.89427E-001	2.70913E-001	0.00000E+000	1.04821E+002	6.88424E+000	9.13953E-001	2.03270E+001	9.68094E+001	7.32844E+001	1.25130E+002	3.05364E+000	7.29073E-001	1.49087E-001	1.04821E+002	-2.43436E+001	1.38127E-001	1.25130E+002	1.09728E+001
1.72679E+002	2.14103E+002	2.54738E+002	2.17798E+002	1.25407E+000	9.14124E-001	1.53400E+003	3.76067E+002	1.00000E+000	5.67700E+003	7.60000E+001	9.91041E+005	1.14637E+000	1.46323E+001	3.20190E-002	2.33395E-002	1.09901E-001	6.09013E-002	2.53750E+005	2.54830E+002	2.17817E+002	4.79425E-002	4.79425E-002	1.16210E+004	8.00000E+000	5.00000E+000	0.00000E+000	2.02545E+001	1.07837E+002	8.33533E+001	1.00000E+002	1.83622E-001	1.92755E-001	0.00000E+000	1.25834E+002	7.83377E+000	7.82217E-001	2.03270E+001	9.68094E+001	7.32844E+001	1.25151E+002	3.05364E+000	7.29073E-001	1.56786E-001	1.25834E+002	-1.40007E+001	1.38127E-001	1.25151E+002	1.09844E+001
1.56555E+002	1.55971E+002	2.54900E+002	2.17805E+002	1.23760E+000	1.05229E+000	1.26400E+003	2.45430E+002	1.00000E+000	5.67800E+003	9.90000E+001	9.91211E+005	1.30231E+000	1.24888E+001	3.48102E-002	2.95980E-002	1.21857E-001	8.96736E-002	2.53750E+005	2.54830E+002	2.17817E+002	4.79425E-002	4.79425E-002	1.16210E+004	8.00000E+000	6.00000E+000	0.00000E+000	1.76037E+001	7.03060E+001	6.90708E+001	1.00000E+002	1.41681E-001	3.08001E-001	0.00000E+000	1.43522E+002	9.07286E+000	7.44035E-001	2.03270E+001	9.68094E+001	7.32844E+001	1.25157E+002	3.05364E+000	7.29073E-001	8.09253E-002	1.43522E+002	1.05105E+002	1.38127E-001	1.25157E+002	1.10284E+001
1.66046E+002	1.79682E+002	2.54739E+002	2.17794E+002	1.13047E+000	1.09931E+000	1.39800E+003	3.07310E+002	1.00000E+000	5.68000E+003	8.00000E+001	9.91498E+005	1.24274E+000	1.34046E+001	3.02346E-002	2.94014E-002	1.00278E-001	9.51122E-002	2.53750E+005	2.54830E+002	2.17817E+002	4.79425E-002	4.79425E-002	1.16210E+004	8.00000E+000	7.00000E+000	0.00000E+000	1.61542E+001	8.94912E+001	8.21412E+001	1.00000E+002	1.65949E-001	3.02073E-001	0.00000E+000	-1.55176E+002	7.63873E+000	8.40304E-001	2.03270E+001	9.68094E+001	7.32844E+001	1.25171E+002	3.05364E+000	7.29073E-001	1.39723E-002	1.36069E+002	-1.08554E+002	1.38127E-001	1.25171E+002	1.10046E+001
1.65774E+002	1.97012E+002	2.54557E+002	2.17314E+002	1.34821E+000	1.04699E+000	1.73200E+003	2.68339E+002	1.00000E+000	5.68500E+003	7.50000E+001	9.92215E+005	1.41156E+000	1.40361E+001	3.23954E-002	2.51576E-002	1.00829E-001	6.31228E-002	2.54206E+005	2.54634E+002	2.17353E+002	5.23258E-002	5.23258E-002	8.86700E+003	5.00000E+000	1.00000E+000	0.00000E+000	2.76690E+001	9.84326E+001	9.30121E+001	1.00000E+002	1.98120E-001	1.77943E-001	0.00000E+000	1.43319E+002	8.57840E+000	6.72251E-001	3.07599E+001	8.62128E+001	9.47827E+001	1.56276E+002	3.78878E+000	6.72704E-001	1.25758E-001	1.43319E+002	4.57863E+001	1.54415E-001	1.56276E+002	1.96471E+001
1.54669E+002	1.96546E+002	2.54798E+002	2.17363E+002	1.28327E+000	9.53683E-001	1.50100E+003	3.83423E+002	1.00000E+000	5.68600E+003	8.00000E+001	9.92366E+005	1.22384E+000	1.40195E+001	3.31229E-002	2.46158E-002	1.15945E-001	6.64524E-002	2.54206E+005	2.54634E+002	2.17353E+002	5.23258E-002	5.23258E-002	8.86700E+003	5.00000E+000	2.00000E+000	0.00000E+000	2.32531E+001	8.70182E+001	8.44050E+001	1.00000E+002	1.76025E-001	2.30524E-001	0.00000E+000	1.43907E+002	8.73178E+000	7.09444E-001	3.07599E+001	8.62128E+001	9.47827E+001	1.56279E+002	3.78878E+000	6.72704E-001	1.47339E-001	1.43907E+002	1.71101E+001	1.54415E-001	1.56279E+002	1.97095E+001
1.37044E+002	1.78195E+002	2.54473E+002	2.17450E+002	1.47080E+000	1.10665E+000	1.79200E+003	2.69606E+002	1.00000E+000	5.68800E+003	8.60000E+001	9.92660E+005	1.62766E+000	1.33490E+001	3.47444E-002	2.61422E-002	1.29573E-001	7.56011E-002	2.54206E+005	2.54634E+002	2.17353E+002	5.23258E-002	5.23258E-002	8.86700E+003	5.00000E+000	4.00000E+000	0.00000E+000	3.80440E+001	6.14383E+001	8.44628E+001	1.00000E+002	1.79489E-001	2.36776E-001	0.00000E+000	1.80297E+002	8.33387E+000	6.80292E-001	3.07599E+001	8.62128E+001	9.47827E+001	1.56286E+002	3.78878E+000	6.72704E-001	1.41283E-001	1.80297E+002	6.17355E+001	1.54415E-001	1.56286E+002	1.96511E+001
1.48376E+002	2.34908E+002	2.54640E+002	2.17285E+002	1.35205E+000	9.97287E-001	1.97200E+003	4.34064E+002	1.00000E+000	5.68900E+003	7.30000E+001	9.92803E+005	1.34839E+000	1.53267E+001	3.04467E-002	2.24578E-002	9.09089E-002	5.20566E-002	2.54206E+005	2.54634E+002	2.17353E+002	5.23258E-002	5.23258E-002	8.86700E+003	5.00000E+000	5.00000E+000	0.00000E+000	3.36022E+001	8.70071E+001	1.31536E+002	1.00000E+002	2.41558E-001	1.02796E-001	0.00000E+000	1.66785E+002	5.93858E+000	9.10071E-001	3.07599E+001	8.62128E+001	9.47827E+001	1.56299E+002	3.78878E+000	6.72704E-001	1.51007E-001	1.66785E+002	3.48889E+001	1.54415E-001	1.56299E+002	1.96865E+001
1.40975E+002	1.35758E+002	2.54766E+002	2.17572E+002	1.38293E+000	1.05302E+000	1.22700E+003	2.68872E+002	1.00000E+000	5.69700E+003	1.20000E+002	9.93946E+005	1.45625E+000	1.16515E+001	3.94800E-002	3.00618E-002	1.48550E-001	8.86233E-002	2.54552E+005	2.54848E+002	2.17542E+002	8.69633E-002	8.69633E-002	3.41600E+003	3.00000E+000	2.00000E+000	0.00000E+000	2.18639E+001	5.40298E+001	7.55816E+001	1.00000E+002	1.44502E-001	3.24926E-001	0.00000E+000	1.66427E+002	8.27758E+000	8.27724E-001	1.95180E+001	4.28849E+001	7.39032E+001	1.71893E+002	4.22588E+000	9.71707E-001	1.35432E-001	1.66427E+002	5.59079E+001	1.42969E-001	1.71893E+002	5.11047E+001
1.47411E+002	1.26924E+002	2.54735E+002	2.17333E+002	1.09791E+000	1.07597E+000	9.36000E+002	1.87074E+002	1.00000E+000	5.69800E+003	1.27000E+002	9.94094E+005	1.18132E+000	1.12661E+001	3.58864E-002	3.51691E-002	9.20629E-002	8.87441E-002	2.54552E+005	2.54848E+002	2.17542E+002	8.69633E-002	8.69633E-002	3.41600E+003	3.00000E+000	3.00000E+000	0.00000E+000	1.37247E+001	4.22264E+001	7.07406E+001	1.00000E+002	1.21603E-001	2.37319E-001	0.00000E+000	-1.25460E+002	7.47938E+000	1.04884E+000	1.95180E+001	4.28849E+001	7.39032E+001	1.71904E+002	4.22588E+000	9.71707E-001	1.00949E-002	1.65786E+002	-7.40078E+001	1.42969E-001	1.71904E+002	5.10861E+001
1.35293E+002	1.73811E+002	2.54942E+002	2.17486E+002	1.57669E+000	1.15713E+000	1.92900E+003	3.33368E+002	1.00000E+000	5.70300E+003	8.60000E+001	9.94814E+005	1.82444E+000	1.31837E+001	3.58988E-002	2.63462E-002	1.44271E-001	7.99752E-002	2.54815E+005	2.54820E+002	2.17569E+002	8.08471E-002	8.08471E-002	4.32100E+003	3.00000E+000	1.00000E+000	0.00000E+000	3.72796E+001	5.22998E+001	8.88857E+001	1.00000E+002	1.77898E-001	1.91957E-001	0.00000E+000	1.84348E+002	6.56143E+000	8.32812E-001	3.06265E+001	5.23278E+001	7.92400E+001	1.78037E+002	4.67015E+000	7.81786E-001	1.53469E-001	1.84348E+002	4.91341E+001	1.63225E-001	1.78037E+002	2.92246E+001
1.44142E+002	1.77414E+002	2.54467E+002	2.17488E+002	1.47991E+000	1.06674E+000	1.73000E+003	2.47136E+002	1.00000E+000	5.70400E+003	7.90000E+001	9.94956E+005	1.57869E+000	1.33197E+001	3.55806E-002	2.56470E-002	1.19960E-001	6.51376E-002	2.54803E+005	2.54492E+002	2.17590E+002	4.99253E-002	4.99253E-002	8.74000E+003	5.00000E+000	2.00000E+000	0.00000E+000	3.58730E+001	5.01930E+001	1.00987E+002	1.00000E+002	1.88267E-001	1.49728E-001	0.00000E+000	1.83052E+002	5.91724E+000	9.75144E-001	3.44389E+001	6.01553E+001	1.10666E+002	1.77536E+002	2.67441E+000	9.59903E-001	1.62240E-001	1.83052E+002	3.55126E+001	2.17929E-001	1.77536E+002	-5.10769E+001
1.45450E+002	2.28936E+002	2.54519E+002	2.17576E+002	1.66269E+000	1.12693E+000	2.60300E+003	3.31033E+002	1.00000E+000	5.70800E+003	5.90000E+001	9.95523E+005	1.87372E+000	1.51306E+001	3.25891E-002	2.20881E-002	1.37528E-001	6.54583E-002	2.54803E+005	2.54492E+002	2.17590E+002	4.99253E-002	4.99253E-002	8.74000E+003	5.00000E+000	4.00000E+000	0.00000E+000	3.77809E+001	7.84392E+001	1.21935E+002	1.00000E+002	2.31046E-001	1.41056E-001	0.00000E+000	1.72436E+002	5.44625E+000	8.63728E-001	3.44389E+001	6.01553E+001	1.10666E+002	1.77600E+002	2.67441E+000	9.59903E-001	1.92055E-001	1.72436E+002	-1.76815E+001	2.17929E-001	1.77600E+002	-5.09925E+001
1.44069E+002	2.22945E+002	2.54458E+002	2.17630E+002	1.47886E+000	9.77337E-001	1.99200E+003	2.84949E+002	1.00000E+000	5.71000E+003	6.60000E+001	9.95822E+005	1.44534E+000	1.49314E+001	3.31346E-002	2.18977E-002	1.25041E-001	5.73687E-002	2.54803E+005	2.54492E+002	2.17590E+002	4.99253E-002	4.99253E-002	8.74000E+003	5.00000E+000	5.00000E+000	0.00000E+000	4.19517E+001	5.65700E+001	1.27683E+002	1.00000E+002	2.29524E-001	1.42791E-001	0.00000E+000	1.83275E+002	5.07092E+000	1.06042E+000	3.44389E+001	6.01553E+001	1.10666E+002	1.77628E+002	2.67441E+000	9.59903E-001	2.04187E-001	1.83275E+002	-2.47045E+001	2.17929E-001	1.77628E+002	-5.09742E+001
1.37577E+002	1.32667E+002	2.54210E+002	2.17868E+002	1.12867E+000	9.62729E-001	9.00000E+002	2.22965E+002	1.00000E+000	5.72300E+003	1.33000E+002	9.97771E+005	1.08661E+000	1.15181E+001	3.76225E-002	3.20910E-002	1.08594E-001	8.10856E-002	2.55436E+005	2.54277E+002	2.17750E+002	8.88768E-002	8.88768E-002	5.05200E+003	3.00000E+000	3.00000E+000	0.00000E+000	3.81918E+001	4.93846E+001	5.39342E+001	1.00000E+002	1.38488E-001	2.27569E-001	0.00000E+000	-9.18092E+001	1.73292E+001	4.61648E-001	4.24850E+001	5.51186E+001	1.00375E+002	1.86682E+002	3.86549E+000	8.73524E-001	7.93462E-002	1.99436E+002	-1.28338E+002	2.30917E-001	1.86682E+002	-6.18571E+001
1.41516E+002	9.35972E+001	2.54130E+002	2.18127E+002	1.22393E+000	1.02943E+000	7.34000E+002	1.58291E+002	1.00000E+000	5.72600E+003	2.71000E+002	9.98218E+005	1.25995E+000	9.67456E+000	4.51760E-002	3.79969E-002	1.27124E-001	9.26532E-002	2.55674E+005	2.54261E+002	2.17751E+002	5.44372E-002	5.44372E-002	7.79100E+003	7.00000E+000	1.00000E+000	0.00000E+000	1.95531E+001	2.77913E+001	5.24337E+001	1.00000E+002	9.99805E-002	3.13165E-001	0.00000E+000	1.83453E+002	9.57686E+000	9.24997E-001	2.59711E+001	3.59024E+001	6.62470E+001	1.84491E+002	3.02372E+000	8.99236E-001	8.63151E-002	1.83453E+002	1.37913E+002	1.70623E-001	1.84491E+002	2.51309E+001
1.52252E+002	1.84210E+002	2.54291E+002	2.17838E+002	1.49415E+000	9.06669E-001	1.53900E+003	2.32228E+002	1.00000E+000	5.72700E+003	8.50000E+001	9.98310E+005	1.35470E+000	1.35724E+001	3.80869E-002	2.31116E-002	1.34645E-001	5.33804E-002	2.55674E+005	2.54261E+002	2.17751E+002	5.44372E-002	5.44372E-002	7.79100E+003	7.00000E+000	2.00000E+000	0.00000E+000	4.04226E+001	4.48729E+001	9.83062E+001	1.00000E+002	1.87877E-001	1.34603E-001	0.00000E+000	1.89248E+002	6.18767E+000	9.88701E-001	2.59711E+001	3.59024E+001	6.62470E+001	1.84514E+002	3.02372E+000	8.99236E-001	2.44702E-001	1.89248E+002	-8.08693E+001	1.70623E-001	1.84514E+002	2.51630E+001
1.35357E+002	9.66325E+001	2.54318E+002	2.17649E+002	1.33731E+000	1.28686E+000	1.01700E+003	2.12972E+002	1.00000E+000	5.73200E+003	2.65000E+002	9.99099E+005	1.72093E+000	9.83018E+000	4.19345E-002	4.03525E-002	1.43368E-001	1.33267E-001	2.55674E+005	2.54261E+002	2.17751E+002	5.44372E-002	5.44372E-002	7.79100E+003	7.00000E+000	5.00000E+000	0.00000E+000	1.30068E+001	3.64190E+001	5.18927E+001	1.00000E+002	9.62455E-002	5.32671E-001	0.00000E+000	-1.26522E+002	8.50046E+000	8.85337E-001	2.59711E+001	3.59024E+001	6.62470E+001	1.84596E+002	3.02372E+000	8.99236E-001	1.92256E-002	1.64723E+002	-8.66177E+001	1.70623E-001	1.84596E+002	2.52334E+001
1.45249E+002	1.25502E+002	2.54117E+002	2.17706E+002	1.25845E+000	1.02750E+000	1.00900E+003	2.42750E+002	1.00000E+000	5.74100E+003	1.16000E+002	1.00042E+006	1.29305E+000	1.12028E+001	3.96178E-002	3.23470E-002	1.48674E-001	1.01137E-001	2.56139E+005	2.54287E+002	2.17752E+002	4.15722E-002	4.15722E-002	1.74140E+004	1.40000E+001	3.00000E+000	0.00000E+000	2.45096E+001	2.96873E+001	7.07840E+001	1.00000E+002	1.27828E-001	4.79161E-001	0.00000E+000	1.86063E+002	7.01997E+000	1.07629E+000	3.46946E+001	3.86766E+001	8.35340E+001	1.89609E+002	1.85868E+000	9.78490E-001	1.01032E-001	1.86063E+002	1.21281E+002	1.86900E-001	1.89609E+002	6.90406E+000
1.42334E+002	1.69013E+002	2.54393E+002	2.17754E+002	1.58990E+000	9.92338E-001	1.63200E+003	1.72642E+002	1.00000E+000	5.74200E+003	8.30000E+001	1.00054E+006	1.57772E+000	1.30005E+001	3.93559E-002	2.45640E-002	1.31468E-001	5.51641E-002	2.56139E+005	2.54287E+002	2.17752E+002	4.15722E-002	4.15722E-002	1.74140E+004	1.40000E+001	4.00000E+000	0.00000E+000	3.56314E+001	5.10567E+001	9.44375E+001	1.00000E+002	1.81208E-001	1.35345E-001	0.00000E+000	1.83664E+002	6.52693E+000	9.10211E-001	3.46946E+001	3.86766E+001	8.35340E+001	1.89633E+002	1.85868E+000	9.78490E-001	2.31413E-001	1.83664E+002	-6.56123E+001	1.86900E-001	1.89633E+002	6.99556E+000
1.38573E+002	2.29534E+002	2.54172E+002	2.17716E+002	1.63913E+000	1.08032E+000	2.46600E+003	3.00930E+002	1.00000E+000	5.74300E+003	6.30000E+001	1.00067E+006	1.77079E+000	1.51504E+001	3.30079E-002	2.17549E-002	1.29680E-001	5.89301E-002	2.56139E+005	2.54287E+002	2.17752E+002	4.15722E-002	4.15722E-002	1.74140E+004	1.40000E+001	5.00000E+000	0.00000E+000	6.41828E+001	6.15402E+001	1.23836E+002	1.00000E+002	2.56623E-001	9.21807E-002	0.00000E+000	1.96289E+002	5.36970E+000	9.00046E-001	3.46946E+001	3.86766E+001	8.35340E+001	1.89657E+002	1.85868E+000	9.78490E-001	2.05487E-001	1.96289E+002	-1.36791E+001	1.86900E-001	1.89657E+002	6.96559E+000
1.40227E+002	1.03171E+002	2.54271E+002	2.18031E+002	1.47956E+000	1.11612E+000	1.04900E+003	2.19869E+002	1.00000E+000	5.74700E+003	1.39000E+002	1.00131E+006	1.65137E+000	1.01573E+001	4.56821E-002	3.44606E-002	1.46747E-001	8.69395E-002	2.56139E+005	2.54287E+002	2.17752E+002	4.15722E-002	4.15722E-002	1.74140E+004	1.40000E+001	7.00000E+000	0.00000E+000	2.68177E+001	2.73637E+001	5.37480E+001	1.00000E+002	1.10450E-001	3.04820E-001	0.00000E+000	1.94567E+002	8.32338E+000	8.90274E-001	3.46946E+001	3.86766E+001	8.35340E+001	1.89753E+002	1.85868E+000	9.78490E-001	1.40018E-001	1.94567E+002	7.77406E+001	1.86900E-001	1.89753E+002	7.11384E+000
1.47312E+002	1.91663E+002	2.54400E+002	2.17883E+002	1.47546E+000	1.06154E+000	1.85400E+003	3.59084E+002	1.00000E+000	5.74800E+003	8.20000E+001	1.00144E+006	1.56627E+000	1.38442E+001	3.42668E-002	2.46537E-002	1.29867E-001	6.96485E-002	2.56139E+005	2.54287E+002	2.17752E+002	4.15722E-002	4.15722E-002	1.74140E+004	1.40000E+001	8.00000E+000	0.00000E+000	3.83392E+001	4.88856E+001	1.14074E+002	1.00000E+002	2.05155E-001	1.63835E-001	0.00000E+000	1.85122E+002	5.19714E+000	1.07249E+000	3.46946E+001	3.86766E+001	8.35340E+001	1.89773E+002	1.85868E+000	9.78490E-001	1.63154E-001	1.85122E+002	3.63242E+001	1.86900E-001	1.89773E+002	7.14931E+000
1.41391E+002	1.63828E+002	2.54331E+002	2.17813E+002	1.35235E+000	9.77071E-001	1.34800E+003	2.41032E+002	1.00000E+000	5.74900E+003	9.30000E+001	1.00159E+006	1.32134E+000	1.27995E+001	3.68335E-002	2.66122E-002	1.22868E-001	6.71219E-002	2.56139E+005	2.54287E+002	2.17752E+002	4.15722E-002	4.15722E-002	1.74140E+004	1.40000E+001	9.00000E+000	0.00000E+000	2.69432E+001	3.49844E+001	1.05663E+002	1.00000E+002	1.72868E-001	2.06741E-001	0.00000E+000	1.83047E+002	5.11206E+000	1.27870E+000	3.46946E+001	3.86766E+001	8.35340E+001	1.89795E+002	1.85868E+000	9.78490E-001	1.61102E-001	1.83047E+002	3.71006E+001	1.86900E-001	1.89795E+002	7.14931E+000
1.43610E+002	1.57125E+002	2.54566E+002	2.17648E+002	1.35403E+000	9.12340E-001	1.20900E+003	2.31538E+002	1.00000E+000	5.75400E+003	9.30000E+001	1.00238E+006	1.23534E+000	1.25349E+001	3.89418E-002	2.62388E-002	1.32553E-001	6.37318E-002	2.56139E+005	2.54287E+002	2.17752E+002	4.15722E-002	4.15722E-002	1.74140E+004	1.40000E+001	1.20000E+001	0.00000E+000	3.81753E+001	2.91870E+001	8.81569E+001	1.00000E+002	1.64253E-001	2.04178E-001	0.00000E+000	1.95090E+002	6.03810E+000	1.14314E+000	3.46946E+001	3.86766E+001	8.35340E+001	1.89919E+002	1.85868E+000	9.78490E-001	1.94890E-001	1.95090E+002	8.46859E-001	1.86900E-001	1.89919E+002	7.31068E+000
1.47667E+002	2.21846E+002	2.54411E+002	2.17646E+002	1.48415E+000	9.66290E-001	1.96500E+003	1.66584E+002	1.00000E+000	5.76500E+003	6.60000E+001	1.00398E+006	1.43412E+000	1.48945E+001	3.34808E-002	2.17985E-002	9.30121E-002	4.32195E-002	2.57136E+005	2.54289E+002	2.17831E+002	5.27764E-002	5.27764E-002	1.24180E+004	9.00000E+000	1.00000E+000	0.00000E+000	4.46698E+001	5.99399E+001	1.26655E+002	1.00000E+002	2.33889E-001	5.87064E-002	0.00000E+000	1.85037E+002	5.38713E+000	1.00502E+000	3.56175E+001	4.21079E+001	8.35712E+001	1.89552E+002	2.33095E+000	9.23957E-001	2.11332E-001	1.85037E+002	-3.36198E+001	1.95042E-001	1.89552E+002	-4.95047E+000
1.45458E+002	1.87091E+002	2.54252E+002	2.17759E+002	1.21291E+000	9.28395E-001	1.31800E+003	2.47387E+002	1.00000E+000	5.77100E+003	8.40000E+001	1.00492E+006	1.12606E+000	1.36781E+001	3.34095E-002	2.55726E-002	9.28233E-002	5.72336E-002	2.57136E+005	2.54289E+002	2.17831E+002	5.27764E-002	5.27764E-002	1.24180E+004	9.00000E+000	6.00000E+000	0.00000E+000	3.50131E+001	5.82559E+001	9.95548E+001	1.00000E+002	1.90456E-001	1.24135E-001	0.00000E+000	1.80191E+002	7.49866E+000	8.81597E-001	3.56175E+001	4.21079E+001	8.35712E+001	1.89654E+002	2.33095E+000	9.23957E-001	1.32869E-001	1.80191E+002	7.30451E+001	1.95042E-001	1.89654E+002	-4.87388E+000
1.39744E+002	1.49482E+002	2.54050E+002	2.17935E+002	1.49651E+000	1.09724E+000	1.50000E+003	2.25220E+002	1.00000E+000	5.77400E+003	9.80000E+001	1.00538E+006	1.64202E+000	1.22263E+001	3.86397E-002	2.83305E-002	1.40260E-001	7.81364E-002	2.57136E+005	2.54289E+002	2.17831E+002	5.27764E-002	5.27764E-002	1.24180E+004	9.00000E+000	9.00000E+000	0.00000E+000	3.72090E+001	3.67817E+001	7.87014E+001	1.00000E+002	1.57114E-001	2.64369E-001	0.00000E+000	1.94461E+002	6.53169E+000	9.48725E-001	3.56175E+001	4.21079E+001	8.35712E+001	1.89699E+002	2.33095E+000	9.23957E-001	1.53938E-001	1.94461E+002	5.84386E+001	1.95042E-001	1.89699E+002	-4.85755E+000
1.39596E+002	1.50013E+002	2.54509E+002	2.18035E+002	1.05605E+000	1.05705E+000	1.04900E+003	2.11564E+002	1.00000E+000	5.78000E+003	1.07000E+002	1.00627E+006	1.11630E+000	1.22480E+001	3.26060E-002	3.26368E-002	9.10380E-002	9.11972E-002	2.57691E+005	2.54509E+002	2.18035E+002	9.10380E-002	9.11972E-002	1.04900E+003	1.00000E+000	1.00000E+000	0.00000E+000	4.06282E+001	3.73870E+001	8.63856E+001	1.00000E+002	1.70375E-001	2.46126E-001	0.00000E+000	-9.58918E+001	7.46401E+000	9.92777E-001	4.06282E+001	3.73870E+001	8.63856E+001	-9.58918E+001	7.46401E+000	9.92777E-001	-4.71511E-004	1.95354E+002	-3.11477E+001	-4.71511E-004	1.95354E+002	-3.11477E+001
1.39163E+002	1.61259E+002	2.54233E+002	2.17992E+002	1.58499E+000	1.06159E+000	1.65600E+003	2.69294E+002	1.00000E+000	5.78300E+003	8.90000E+001	1.00671E+006	1.68262E+000	1.26988E+001	3.89491E-002	2.60872E-002	1.17264E-001	5.64941E-002	2.57669E+005	2.54231E+002	2.17899E+002	6.37179E-002	6.37179E-002	7.18600E+003	5.00000E+000	3.00000E+000	0.00000E+000	3.73916E+001	5.39665E+001	7.35310E+001	1.00000E+002	1.61999E-001	1.52959E-001	0.00000E+000	1.87381E+002	9.09582E+000	6.48395E-001	3.41630E+001	3.82868E+001	7.19370E+001	1.92672E+002	3.25195E+000	8.70609E-001	1.97764E-001	1.87381E+002	-1.11224E+001	1.82286E-001	1.92672E+002	1.66787E+001
1.40506E+002	1.46635E+002	2.54066E+002	2.17812E+002	1.50832E+000	1.05339E+000	1.42300E+003	2.92715E+002	1.00000E+000	5.78500E+003	9.40000E+001	1.00701E+006	1.58885E+000	1.21093E+001	3.99845E-002	2.79245E-002	1.31846E-001	6.77485E-002	2.57669E+005	2.54231E+002	2.17899E+002	6.37179E-002	6.37179E-002	7.18600E+003	5.00000E+000	4.00000E+000	0.00000E+000	2.80229E+001	3.90709E+001	7.88217E+001	1.00000E+002	1.46911E-001	1.94576E-001	0.00000E+000	1.84710E+002	6.51547E+000	9.76479E-001	3.41630E+001	3.82868E+001	7.19370E+001	1.92711E+002	3.25195E+000	8.70609E-001	1.77590E-001	1.84710E+002	1.53951E+001	1.82286E-001	1.92711E+002	1.66621E+001
1.42519E+002	1.78700E+002	2.54130E+002	2.18069E+002	1.67445E+000	1.26611E+000	2.27200E+003	2.39509E+002	1.00000E+000	5.80300E+003	7.40000E+001	1.00969E+006	2.12004E+000	1.33679E+001	3.51291E-002	2.65624E-002	1.45517E-001	8.51763E-002	2.58268E+005	2.54305E+002	2.18047E+002	1.01440E-001	1.01440E-001	7.11800E+003	4.00000E+000	4.00000E+000	0.00000E+000	6.73745E+001	5.94847E+001	8.41294E+001	1.00000E+002	2.15360E-001	1.85249E-001	0.00000E+000	2.13699E+002	7.33084E+000	6.86836E-001	6.56317E+001	4.16168E+001	6.93002E+001	2.22199E+002	3.35160E+000	8.48750E-001	1.38864E-001	2.13699E+002	9.84175E+001	2.30967E-001	2.22199E+002	-2.64168E+001
1.37004E+002	1.50720E+002	2.54291E+002	2.17508E+002	1.31205E+000	1.03384E+000	1.27500E+003	1.57989E+002	1.00000E+000	6.30600E+003	8.00000E+001	1.08206E+006	1.35645E+000	1.22768E+001	3.67447E-002	2.89533E-002	1.01399E-001	6.58019E-002	2.76108E+005	2.54241E+002	2.17519E+002	9.55452E-002	9.55452E-002	2.77900E+003	3.00000E+000	1.00000E+000	0.00000E+000	8.38397E+001	5.20972E+001	2.56100E+001	1.00000E+002	1.66919E-001	1.65845E-001	0.00000E+000	-2.64375E+001	6.74242E+000	9.96874E-001	6.61199E+001	3.56823E+001	2.18488E+001	2.60122E+002	4.29087E+000	1.06102E+000	1.18594E-001	2.64808E+002	-1.14425E+002	2.00021E-001	2.60122E+002	5.82590E+001
1.40517E+002	7.23566E+001	2.54627E+002	2.17845E+002	1.16689E+000	9.78567E-001	5.17000E+002	1.96106E+002	1.00000E+000	6.48600E+003	1.63000E+002	1.10714E+006	1.14188E+000	8.50627E+000	5.13197E-002	4.30373E-002	1.46904E-001	1.06465E-001	2.82320E+005	2.54627E+002	2.17845E+002	1.46904E-001	1.06465E-001	5.17000E+002	1.00000E+000	1.00000E+000	0.00000E+000	4.13001E+001	2.91109E+001	9.75280E+000	3.00000E+002	8.11316E-002	4.76913E-001	0.00000E+000	-1.77103E+001	1.06546E+001	9.90672E-001	4.13001E+001	2.91109E+001	9.75280E+000	-1.77103E+001	1.06546E+001	9.90672E-001	8.77771E-002	2.73535E+002	-6.50614E+001	8.77771E-002	2.73535E+002	-6.50614E+001
1.38242E+002	1.07749E+002	2.54451E+002	2.16600E+002	1.08054E+000	1.13288E+000	8.26000E+002	2.24500E+002	1.00000E+000	6.95000E+003	1.31000E+002	1.17268E+006	1.22413E+000	1.03802E+001	3.75968E-002	3.94181E-002	1.12406E-001	1.22826E-001	2.98149E+005	2.54301E+002	2.16598E+002	5.90738E-002	5.90738E-002	7.32200E+003	7.00000E+000	2.00000E+000	0.00000E+000	2.75480E+001	4.27817E+001	4.53382E+001	1.00000E+002	1.11369E-001	4.06466E-001	0.00000E+000	-1.00291E+002	1.89110E+001	4.41578E-001	2.69497E+001	4.07077E+001	6.54165E+001	1.87959E+002	3.49728E+000	8.01985E-001	-2.36492E-002	1.90955E+002	-6.55451E+000	2.00383E-001	1.87959E+002	-1.44885E+001
1.42478E+002	1.58689E+002	2.54399E+002	2.16712E+002	1.66165E+000	1.16275E+000	1.85900E+003	3.13135E+002	1.00000E+000	6.96800E+003	7.90000E+001	1.17516E+006	1.93209E+000	1.25972E+001	3.85390E-002	2.69680E-002	1.46508E-001	7.45696E-002	2.98835E+005	2.54340E+002	2.16773E+002	7.38235E-002	7.38235E-002	5.01700E+003	4.00000E+000	1.00000E+000	0.00000E+000	3.21130E+001	5.19868E+001	7.85228E+001	1.00000E+002	1.59610E-001	2.19840E-001	0.00000E+000	1.85627E+002	7.27720E+000	7.64905E-001	3.52557E+001	4.80974E+001	7.62884E+001	1.91892E+002	4.41219E+000	7.67954E-001	1.76639E-001	1.85627E+002	1.76412E+001	2.24584E-001	1.91892E+002	-4.69573E+001
1.44923E+002	1.93163E+002	2.54265E+002	2.16745E+002	1.54947E+000	9.66349E-001	1.77500E+003	3.16988E+002	1.00000E+000	6.97000E+003	7.00000E+001	1.17542E+006	1.49733E+000	1.38983E+001	3.67777E-002	2.29369E-002	1.43827E-001	5.91381E-002	2.98835E+005	2.54340E+002	2.16773E+002	7.38235E-002	7.38235E-002	5.01700E+003	4.00000E+000	2.00000E+000	0.00000E+000	4.22836E+001	6.55131E+001	9.27793E+001	1.00000E+002	1.96598E-001	1.75188E-001	0.00000E+000	1.87724E+002	8.17498E+000	6.96828E-001	3.52557E+001	4.80974E+001	7.62884E+001	1.91885E+002	4.41219E+000	7.67954E-001	2.31782E-001	1.87724E+002	-6.22515E+001	2.24584E-001	1.91885E+002	-4.69915E+001
1.36368E+002	1.42412E+002	2.53942E+002	2.17011E+002	1.54226E+000	1.02764E+000	1.37800E+003	1.95530E+002	1.00000E+000	6.97900E+003	1.01000E+002	1.17669E+006	1.58490E+000	1.19336E+001	4.15464E-002	2.76833E-002	1.35262E-001	6.39731E-002	2.99215E+005	2.54257E+002	2.16853E+002	5.91881E-002	5.91881E-002	1.01600E+004	9.00000E+000	1.00000E+000	0.00000E+000	2.98125E+001	3.66486E+001	7.92481E+001	1.00000E+002	1.48203E-001	1.61482E-001	0.00000E+000	1.91607E+002	6.45346E+000	1.00183E+000	2.11222E+001	8.50626E+001	6.79133E+001	1.36183E+002	3.61588E+000	6.58492E-001	2.00248E-001	1.91607E+002	-1.07176E+001	1.84771E-001	1.36183E+002	-4.35511E+001
1.41794E+002	1.70165E+002	2.54259E+002	2.16916E+002	1.65276E+000	1.02109E+000	1.74300E+003	2.06912E+002	1.00000E+000	6.98000E+003	8.40000E+001	1.17682E+006	1.68762E+000	1.30447E+001	3.95878E-002	2.44578E-002	1.42887E-001	5.82527E-002	2.99215E+005	2.54257E+002	2.16853E+002	5.91881E-002	5.91881E-002	1.01600E+004	9.00000E+000	2.00000E+000	0.00000E+000	3.38542E+001	6.84326E+001	8.85594E+001	1.00000E+002	1.82923E-001	1.53342E-001	0.00000E+000	1.76779E+002	8.32085E+000	6.90868E-001	2.11222E+001	8.50626E+001	6.79133E+001	1.36189E+002	3.61588E+000	6.58492E-001	2.36238E-001	1.76779E+002	-8.01169E+001	1.84771E-001	1.36189E+002	-4.34829E+001
1.41521E+002	1.08408E+002	2.54307E+002	2.16762E+002	9.63154E-001	9.25192E-001	6.06000E+002	2.24309E+002	1.00000E+000	6.98500E+003	1.60000E+002	1.17753E+006	8.91103E-001	1.04119E+001	3.91255E-002	3.75834E-002	1.41206E-001	1.30806E-001	2.99215E+005	2.54257E+002	2.16853E+002	5.91881E-002	5.91881E-002	1.01600E+004	9.00000E+000	6.00000E+000	0.00000E+000	2.23463E+001	3.21350E+001	5.62983E+001	1.00000E+002	1.10463E-001	6.09676E-001	0.00000E+000	-1.02378E+002	1.12748E+001	8.64698E-001	2.11222E+001	8.50626E+001	6.79133E+001	1.36193E+002	3.61588E+000	6.58492E-001	2.01031E-002	1.88867E+002	-6.36650E+001	1.84771E-001	1.36193E+002	-4.34818E+001
1.51298E+002	2.94506E+002	2.54505E+002	2.16776E+002	1.33906E+000	9.37495E-001	2.30500E+003	4.23368E+002	1.00000E+000	6.98600E+003	4.60000E+001	1.17760E+006	1.25536E+000	1.71612E+001	2.78910E-002	1.95269E-002	8.15416E-002	4.26846E-002	2.99215E+005	2.54257E+002	2.16853E+002	5.91881E-002	5.91881E-002	1.01600E+004	9.00000E+000	7.00000E+000	0.00000E+000	1.95644E+001	1.85506E+002	9.68491E+001	1.00000E+002	2.44703E-001	6.83295E-002	0.00000E+000	1.09187E+002	4.54942E+000	1.09880E+000	2.11222E+001	8.50626E+001	6.79133E+001	1.36194E+002	3.61588E+000	6.58492E-001	1.76391E-001	1.09187E+002	-5.84142E+001	1.84771E-001	1.36194E+002	-4.34350E+001
1.41445E+002	1.24629E+002	2.54092E+002	2.16830E+002	1.39217E+000	1.04884E+000	1.12400E+003	2.30227E+002	1.00000E+000	6.98700E+003	1.18000E+002	1.17779E+006	1.46016E+000	1.11638E+001	4.15249E-002	3.12842E-002	1.41356E-001	8.32099E-002	2.99215E+005	2.54257E+002	2.16853E+002	5.91881E-002	5.91881E-002	1.01600E+004	9.00000E+000	8.00000E+000	0.00000E+000	8.29061E+000	7.47654E+001	4.27661E+001	1.00000E+002	1.03286E-001	2.95341E-001	0.00000E+000	1.13409E+002	6.89507E+000	1.03822E+000	2.11222E+001	8.50626E+001	6.79133E+001	1.36189E+002	3.61588E+000	6.58492E-001	1.40652E-001	1.13409E+002	-4.43726E+000	1.84771E-001	1.36189E+002	-4.35285E+001
1.48013E+002	2.67955E+002	2.54218E+002	2.16159E+002	1.31506E+000	1.04327E+000	2.28900E+003	2.72177E+002	1.00000E+000	6.99900E+003	5.30000E+001	1.17947E+006	1.37196E+000	1.63693E+001	2.74867E-002	2.18058E-002	6.55235E-002	4.36050E-002	2.99902E+005	2.54100E+002	2.16066E+002	2.49760E-002	2.49760E-002	2.72820E+004	1.50000E+001	1.00000E+000	0.00000E+000	5.07695E+001	1.83635E+002	3.69893E+001	1.00000E+002	2.16916E-001	7.24661E-002	0.00000E+000	7.32633E+001	4.37591E+000	1.14636E+000	4.01512E+001	1.55246E+002	4.14842E+001	7.93189E+001	1.40982E+000	1.03065E+000	1.15247E-001	7.32633E+001	-1.04149E+001	1.09214E-001	7.93189E+001	3.63756E+000
1.43597E+002	2.13609E+002	2.54161E+002	2.16059E+002	1.24571E+000	1.09888E+000	1.82200E+003	2.77341E+002	1.00000E+000	7.00000E+003	6.60000E+001	1.17963E+006	1.36889E+000	1.46154E+001	2.91839E-002	2.57441E-002	7.83019E-002	6.22931E-002	2.99902E+005	2.54100E+002	2.16066E+002	2.49760E-002	2.49760E-002	2.72820E+004	1.50000E+001	2.00000E+000	0.00000E+000	5.32793E+001	1.35366E+002	2.85631E+001	1.00000E+002	1.81568E-001	1.21238E-001	0.00000E+000	6.22089E+001	6.48239E+000	8.67366E-001	4.01512E+001	1.55246E+002	4.14842E+001	7.93206E+001	1.40982E+000	1.03065E+000	6.26233E-002	6.22089E+001	4.69692E+001	1.09214E-001	7.93206E+001	3.61675E+000
1.44506E+002	1.56392E+002	2.54082E+002	2.16020E+002	1.10165E+000	8.62370E-001	9.30000E+002	2.60700E+002	1.00000E+000	7.00300E+003	1.02000E+002	1.18006E+006	9.50033E-001	1.25057E+001	3.61246E-002	2.82782E-002	1.11183E-001	7.08145E-002	2.99902E+005	2.54100E+002	2.16066E+002	2.49760E-002	2.49760E-002	2.72820E+004	1.50000E+001	4.00000E+000	0.00000E+000	3.31237E+001	1.10810E+002	1.60798E+001	1.00000E+002	1.27138E-001	2.23338E-001	0.00000E+000	6.81170E+001	6.30433E+000	1.24833E+000	4.01512E+001	1.55246E+002	4.14842E+001	7.93238E+001	1.40982E+000	1.03065E+000	1.21833E-001	6.81170E+001	-2.43869E+001	1.09214E-001	7.93238E+001	3.59822E+000
1.40776E+002	2.60070E+002	2.54095E+002	2.15971E+002	1.37293E+000	1.04032E+000	2.30200E+003	2.73602E+002	1.00000E+000	7.00500E+003	5.00000E+001	1.18029E+006	1.42828E+000	1.61267E+001	2.86151E-002	2.16827E-002	9.23062E-002	5.51028E-002	2.99902E+005	2.54100E+002	2.16067E+002	2.49760E-002	2.49760E-002	2.72820E+004	1.50000E+001	5.00000E+000	0.00000E+000	7.67126E+001	1.68732E+002	2.54540E+001	1.00000E+002	2.28195E-001	9.03119E-002	0.00000E+000	5.28401E+001	5.36913E+000	9.31655E-001	4.01512E+001	1.55246E+002	4.14842E+001	7.93191E+001	1.40982E+000	1.03065E+000	1.37829E-001	5.28401E+001	-6.12408E+001	1.09214E-001	7.93191E+001	3.59181E+000
1.44473E+002	2.34327E+002	2.54098E+002	2.16054E+002	1.18917E+000	1.16588E+000	2.02400E+003	3.98206E+002	1.00000E+000	7.00600E+003	5.60000E+001	1.18044E+006	1.38643E+000	1.53078E+001	2.64326E-002	2.59149E-002	7.00868E-002	6.75879E-002	2.99902E+005	2.54100E+002	2.16067E+002	2.49760E-002	2.49760E-002	2.72820E+004	1.50000E+001	6.00000E+000	0.00000E+000	5.44086E+001	1.67086E+002	2.17573E+001	1.00000E+002	1.94637E-001	1.12405E-001	0.00000E+000	6.50072E+001	4.35182E+000	1.22584E+000	4.01512E+001	1.55246E+002	4.14842E+001	7.93155E+001	1.40982E+000	1.03065E+000	9.88914E-003	6.50072E+001	1.16450E+002	1.09214E-001	7.93155E+001	3.59692E+000
1.31154E+002	1.89447E+002	2.54089E+002	2.16052E+002	1.50182E+000	1.14126E+000	1.98800E+003	2.19461E+002	1.00000E+000	7.00800E+003	7.20000E+001	1.18074E+006	1.71397E+000	1.37640E+001	3.36830E-002	2.55962E-002	1.08636E-001	6.51606E-002	2.99902E+005	2.54100E+002	2.16067E+002	2.49760E-002	2.49760E-002	2.72820E+004	1.50000E+001	8.00000E+000	0.00000E+000	3.65977E+001	1.08631E+002	4.48068E+001	1.00000E+002	1.62152E-001	1.26232E-001	0.00000E+000	8.59422E+001	9.19755E+000	5.85236E-001	4.01512E+001	1.55246E+002	4.14842E+001	7.93291E+001	1.40982E+000	1.03065E+000	1.36419E-001	8.59422E+001	-2.62165E+001	1.09214E-001	7.93291E+001	3.60833E+000
1.44620E+002	2.28622E+002	2.53967E+002	2.16039E+002	1.31523E+000	1.08969E+000	2.03300E+003	2.68167E+002	1.00000E+000	7.00900E+003	6.30000E+001	1.18088E+006	1.43320E+000	1.51202E+001	2.91699E-002	2.41677E-002	8.95524E-002	6.31407E-002	2.99902E+005	2.54100E+002	2.16067E+002	2.49760E-002	2.49760E-002	2.72820E+004	1.50000E+001	9.00000E+000	0.00000E+000	1.81895E+001	1.58431E+002	5.97732E+001	1.00000E+002	1.85404E-001	1.16343E-001	0.00000E+000	9.69341E+001	4.18801E+000	1.27097E+000	4.01512E+001	1.55246E+002	4.14842E+001	7.93355E+001	1.40982E+000	1.03065E+000	9.37839E-002	9.69341E+001	4.14421E+001	1.09214E-001	7.93355E+001	3.58553E+000
1.43361E+002	2.15217E+002	2.54306E+002	2.15969E+002	1.37975E+000	9.78183E-001	1.80500E+003	2.08324E+002	1.00000E+000	7.01100E+003	6.80000E+001	1.18116E+006	1.34965E+000	1.46703E+001	3.24760E-002	2.30240E-002	7.42344E-002	4.11717E-002	2.99902E+005	2.54100E+002	2.16067E+002	2.49760E-002	2.49760E-002	2.72820E+004	1.50000E+001	1.10000E+001	0.00000E+000	2.67096E+001	1.26200E+002	6.17782E+001	1.00000E+002	1.79007E-001	6.28201E-002	0.00000E+000	1.03291E+002	7.00794E+000	8.06087E-001	4.01512E+001	1.55246E+002	4.14842E+001	7.93411E+001	1.40982E+000	1.03065E+000	1.70306E-001	1.03291E+002	-5.57861E+001	1.09214E-001	7.93411E+001	3.66166E+000
1.55828E+002	3.36383E+002	2.54019E+002	2.15997E+002	1.18272E+000	9.73748E-001	2.42000E+003	2.45973E+002	1.00000E+000	7.01200E+003	4.60000E+001	1.18128E+006	1.15167E+000	1.83408E+001	2.40422E-002	1.97942E-002	5.36413E-002	3.83195E-002	2.99902E+005	2.54100E+002	2.16067E+002	2.49760E-002	2.49760E-002	2.72820E+004	1.50000E+001	1.20000E+001	0.00000E+000	4.54038E+001	2.29386E+002	7.11833E+001	1.00000E+002	2.75711E-001	3.27944E-002	0.00000E+000	8.71891E+001	4.37166E+000	1.11598E+000	4.01512E+001	1.55246E+002	4.14842E+001	7.93491E+001	1.40982E+000	1.03065E+000	9.69054E-002	8.71891E+001	2.76277E+001	1.09214E-001	7.93491E+001	3.60698E+000
1.39110E+002	3.26700E+002	2.54003E+002	2.16076E+002	1.34669E+000	1.15912E+000	3.14900E+003	3.35734E+002	1.00000E+000	7.01300E+003	4.30000E+001	1.18142E+006	1.56098E+000	1.80749E+001	2.39983E-002	2.06558E-002	7.32797E-002	5.54172E-002	2.99902E+005	2.54100E+002	2.16067E+002	2.49760E-002	2.49760E-002	2.72820E+004	1.50000E+001	1.30000E+001	0.00000E+000	4.21454E+001	2.18918E+002	6.34085E+001	1.00000E+002	2.56589E-001	5.54595E-002	0.00000E+000	8.59231E+001	3.62754E+000	1.17900E+000	4.01512E+001	1.55246E+002	4.14842E+001	7.93521E+001	1.40982E+000	1.03065E+000	7.48522E-002	8.59231E+001	5.49682E+001	1.09214E-001	7.93521E+001	3.61408E+000
1.43985E+002	2.08641E+002	2.54195E+002	2.16243E+002	1.35137E+000	1.09754E+000	1.92200E+003	2.47440E+002	1.00000E+000	7.01400E+003	6.40000E+001	1.18159E+006	1.48318E+000	1.44444E+001	3.08246E-002	2.50347E-002	7.05415E-002	4.90604E-002	2.99902E+005	2.54100E+002	2.16067E+002	2.49760E-002	2.49760E-002	2.72820E+004	1.50000E+001	1.40000E+001	0.00000E+000	3.23030E+001	1.40128E+002	3.92994E+001	1.00000E+002	1.69606E-001	9.72773E-002	0.00000E+000	8.25603E+001	5.06500E+000	1.08082E+000	4.01512E+001	1.55246E+002	4.14842E+001	7.93594E+001	1.40982E+000	1.03065E+000	1.03651E-001	8.25603E+001	1.42162E+001	1.09214E-001	7.93594E+001	3.68089E+000
1.40615E+002	1.84643E+002	2.54113E+002	2.16372E+002	1.33936E+000	1.18977E+000	1.82500E+003	3.76957E+002	1.00000E+000	7.01500E+003	7.60000E+001	1.18174E+006	1.59352E+000	1.35883E+001	3.13520E-002	2.78504E-002	9.88174E-002	7.91492E-002	2.99902E+005	2.54100E+002	2.16067E+002	2.49760E-002	2.49760E-002	2.72820E+004	1.50000E+001	1.50000E+001	0.00000E+000	2.44847E+001	1.31459E+002	2.87730E+001	1.00000E+002	1.42699E-001	2.37331E-001	0.00000E+000	8.13055E+001	4.06349E+000	1.38255E+000	4.01512E+001	1.55246E+002	4.14842E+001	7.93706E+001	1.40982E+000	1.03065E+000	5.91468E-002	8.13055E+001	7.05230E+001	1.09214E-001	7.93706E+001	3.68583E+000
1.36999E+002	1.81846E+002	2.54048E+002	2.16728E+002	1.17407E+000	1.08573E+000	1.44900E+003	2.10110E+002	1.00000E+000	7.01600E+003	7.60000E+001	1.18188E+006	1.27473E+000	1.34850E+001	3.08432E-002	2.85226E-002	9.02560E-002	7.80603E-002	3.00479E+005	2.54057E+002	2.16537E+002	3.35292E-002	3.35292E-002	2.22760E+004	1.50000E+001	1.00000E+000	0.00000E+000	3.21391E+001	1.14357E+002	3.31397E+001	1.00000E+002	1.46971E-001	1.83848E-001	0.00000E+000	7.92132E+001	6.83641E+000	9.22250E-001	4.10123E+001	1.25442E+002	2.67197E+001	6.94170E+001	1.62183E+000	9.91489E-001	3.90899E-002	7.92132E+001	9.39168E+001	6.36191E-002	6.94170E+001	5.29428E+001
1.37337E+002	2.25430E+002	2.53921E+002	2.16410E+002	1.31990E+000	1.05534E+000	1.95200E+003	3.58246E+002	1.00000E+000	7.01700E+003	6.50000E+001	1.18201E+006	1.39295E+000	1.50143E+001	2.98746E-002	2.38865E-002	8.40513E-002	5.58742E-002	3.00479E+005	2.54057E+002	2.16537E+002	3.35292E-002	3.35292E-002	2.22760E+004	1.50000E+001	2.00000E+000	0.00000E+000	3.50227E+001	1.57576E+002	3.80432E+001	1.00000E+002	1.82235E-001	1.12385E-001	0.00000E+000	8.03266E+001	4.52695E+000	1.19996E+000	4.10123E+001	1.25442E+002	2.67197E+001	6.94170E+001	1.62183E+000	9.91489E-001	1.11383E-001	8.03266E+001	1.73148E+000	6.36191E-002	6.94170E+001	5.28834E+001
1.41876E+002	2.55509E+002	2.53884E+002	2.16540E+002	1.28870E+000	1.08298E+000	2.22100E+003	3.07746E+002	1.00000E+000	7.01800E+003	5.10000E+001	1.18213E+006	1.39563E+000	1.59846E+001	2.73450E-002	2.29797E-002	7.63887E-002	5.55567E-002	3.00479E+005	2.54057E+002	2.16537E+002	3.35292E-002	3.35292E-002	2.22760E+004	1.50000E+001	3.00000E+000	0.00000E+000	3.51331E+001	1.76169E+002	4.59508E+001	1.00000E+002	2.02401E-001	9.78159E-002	0.00000E+000	8.33324E+001	4.15797E+000	1.22477E+000	4.10123E+001	1.25442E+002	2.67197E+001	6.94183E+001	1.62183E+000	9.91489E-001	8.67430E-002	8.33324E+001	3.70296E+001	6.36191E-002	6.94183E+001	5.28885E+001
1.38708E+002	1.27944E+002	2.53879E+002	2.16500E+002	1.29024E+000	9.79668E-001	1.00800E+003	2.04736E+002	1.00000E+000	7.01900E+003	1.04000E+002	1.18231E+006	1.26401E+000	1.13112E+001	4.06388E-002	3.08566E-002	1.22783E-001	7.40395E-002	3.00479E+005	2.54057E+002	2.16537E+002	3.35292E-002	3.35292E-002	2.22760E+004	1.50000E+001	4.00000E+000	0.00000E+000	2.84241E+001	7.94668E+001	2.17547E+001	1.00000E+002	1.08486E-001	2.72715E-001	0.00000E+000	7.03003E+001	9.60314E+000	7.87168E-001	4.10123E+001	1.25442E+002	2.67197E+001	6.94244E+001	1.62183E+000	9.91489E-001	1.36822E-001	7.03003E+001	-4.24109E+001	6.36191E-002	6.94244E+001	5.28898E+001
1.44693E+002	1.55987E+002	2.54062E+002	2.16496E+002	1.23008E+000	9.58173E-001	1.14600E+003	2.93890E+002	1.00000E+000	7.02000E+003	8.90000E+001	1.18244E+006	1.17863E+000	1.24895E+001	3.63363E-002	2.83042E-002	1.32968E-001	8.29356E-002	3.00479E+005	2.54057E+002	2.16537E+002	3.35292E-002	3.35292E-002	2.22760E+004	1.50000E+001	5.00000E+000	0.00000E+000	3.37576E+001	1.06110E+002	1.79346E+001	1.00000E+002	1.27164E-001	3.07078E-001	0.00000E+000	6.77199E+001	6.27709E+000	1.12943E+000	4.10123E+001	1.25442E+002	2.67197E+001	6.94302E+001	1.62183E+000	9.91489E-001	1.24258E-001	6.77199E+001	-2.79899E+001	6.36191E-002	6.94302E+001	5.29370E+001
1.51778E+002	2.26655E+002	2.54039E+002	2.16634E+002	1.12016E+000	9.35532E-001	1.48700E+003	2.20864E+002	1.00000E+000	7.02300E+003	6.40000E+001	1.18283E+006	1.04795E+000	1.50551E+001	2.90486E-002	2.42607E-002	7.73069E-002	5.58363E-002	3.00479E+005	2.54057E+002	2.16537E+002	3.35292E-002	3.35292E-002	2.22760E+004	1.50000E+001	7.00000E+000	0.00000E+000	5.92719E+001	1.57725E+002	2.23777E+001	1.00000E+002	1.95868E-001	1.18289E-001	0.00000E+000	6.08761E+001	5.75368E+000	1.08171E+000	4.10123E+001	1.25442E+002	2.67197E+001	6.94507E+001	1.62183E+000	9.91489E-001	8.98133E-002	6.08761E+001	1.06292E+001	6.36191E-002	6.94507E+001	5.29653E+001
1.42859E+002	2.32608E+002	2.53951E+002	2.16512E+002	1.23418E+000	1.21550E+000	2.17200E+003	3.43245E+002	1.00000E+000	7.02400E+003	6.00000E+001	1.18295E+006	1.50014E+000	1.52515E+001	2.64818E-002	2.60810E-002	8.38589E-002	8.14813E-002	3.00479E+005	2.54057E+002	2.16537E+002	3.35292E-002	3.35292E-002	2.22760E+004	1.50000E+001	8.00000E+000	0.00000E+000	5.35558E+001	1.59863E+002	2.54699E+001	1.00000E+002	1.93303E-001	1.66803E-001	0.00000E+000	6.56735E+001	4.60789E+000	1.11758E+000	4.10123E+001	1.25442E+002	2.67197E+001	6.94610E+001	1.62183E+000	9.91489E-001	7.62466E-003	6.56735E+001	1.19973E+002	6.36191E-002	6.94610E+001	5.29440E+001
1.41463E+002	1.53795E+002	2.54316E+002	2.16771E+002	1.01694E+000	9.63449E-001	9.46000E+002	1.77134E+002	1.00000E+000	7.02700E+003	1.00000E+002	1.18339E+006	9.79768E-001	1.24014E+001	3.30635E-002	3.13244E-002	7.59846E-002	6.90771E-002	3.00844E+005	2.54316E+002	2.16771E+002	7.59846E-002	6.90771E-002	9.46000E+002	1.00000E+000	1.00000E+000	0.00000E+000	4.41657E+001	9.43457E+001	1.67913E+001	1.00000E+002	1.32059E-001	1.46265E-001	0.00000E+000	5.22257E+001	9.22005E+000	8.46316E-001	4.41657E+001	9.43457E+001	1.67913E+001	5.22257E+001	9.22005E+000	8.46316E-001	2.70095E-002	5.22257E+001	8.22441E+001	2.70095E-002	5.22257E+001	8.22441E+001
1.42691E+002	2.46245E+002	2.54097E+002	2.16631E+002	1.25124E+000	1.11035E+000	2.13300E+003	3.31936E+002	1.00000E+000	7.02800E+003	5.10000E+001	1.18349E+006	1.38931E+000	1.56922E+001	2.70923E-002	2.40416E-002	8.27551E-002	6.62306E-002	3.00479E+005	2.54057E+002	2.16537E+002	3.35292E-002	3.35292E-002	2.22760E+004	1.50000E+001	1.00000E+001	0.00000E+000	5.34349E+001	1.66711E+002	3.06624E+001	1.00000E+002	2.03056E-001	1.05615E-001	0.00000E+000	6.83815E+001	4.80097E+000	1.08240E+000	4.10123E+001	1.25442E+002	2.67197E+001	6.94917E+001	1.62183E+000	9.91489E-001	5.96597E-002	6.83815E+001	5.69660E+001	6.36191E-002	6.94917E+001	5.30194E+001
1.41492E+002	1.48891E+002	2.54073E+002	2.16585E+002	1.45162E+000	1.24293E+000	1.64400E+003	1.95847E+002	1.00000E+000	7.02900E+003	8.60000E+001	1.18367E+006	1.80426E+000	1.22021E+001	3.58015E-002	3.06546E-002	1.05833E-001	7.93768E-002	3.00479E+005	2.54057E+002	2.16537E+002	3.35292E-002	3.35292E-002	2.22760E+004	1.50000E+001	1.10000E+001	0.00000E+000	2.45869E+001	1.08687E+002	2.81916E+001	1.00000E+002	1.28411E-001	1.38636E-001	0.00000E+000	8.13788E+001	5.17868E+000	1.14299E+000	4.10123E+001	1.25442E+002	2.67197E+001	6.94888E+001	1.62183E+000	9.91489E-001	7.74487E-002	8.13788E+001	4.71438E+001	6.36191E-002	6.94888E+001	5.30064E+001
1.43702E+002	2.16194E+002	2.54206E+002	2.16459E+002	1.34218E+000	1.02761E+000	1.85500E+003	3.10349E+002	1.00000E+000	7.03300E+003	5.90000E+001	1.18420E+006	1.37924E+000	1.47035E+001	3.11630E-002	2.38592E-002	8.77279E-002	5.39802E-002	3.00479E+005	2.54057E+002	2.16537E+002	3.35292E-002	3.35292E-002	2.22760E+004	1.50000E+001	1.30000E+001	0.00000E+000	6.30427E+001	1.45667E+002	1.41127E+001	1.00000E+002	1.84209E-001	1.36471E-001	0.00000E+000	5.36485E+001	5.00556E+000	1.11324E+000	4.10123E+001	1.25442E+002	2.67197E+001	6.95115E+001	1.62183E+000	9.91489E-001	1.32743E-001	5.36485E+001	-5.34605E+001	6.36191E-002	6.95115E+001	5.30473E+001
1.31455E+002	1.39177E+002	2.54349E+002	2.16489E+002	1.35849E+000	1.23771E+000	1.45200E+003	2.52340E+002	1.00000E+000	7.03400E+003	9.30000E+001	1.18437E+006	1.68141E+000	1.17973E+001	3.56511E-002	3.24814E-002	1.07102E-001	9.00319E-002	3.00479E+005	2.54057E+002	2.16537E+002	3.35292E-002	3.35292E-002	2.22760E+004	1.50000E+001	1.40000E+001	0.00000E+000	4.60325E+001	8.76827E+001	1.26680E+001	1.00000E+002	1.25832E-001	2.78323E-001	0.00000E+000	4.49311E+001	7.18251E+000	8.76904E-001	4.10123E+001	1.25442E+002	2.67197E+001	6.95149E+001	1.62183E+000	9.91489E-001	4.65238E-002	4.49311E+001	5.02661E+001	6.36191E-002	6.95149E+001	5.30863E+001
1.44863E+002	1.70811E+002	2.54420E+002	2.16356E+002	1.32760E+000	1.26864E+000	1.78500E+003	2.45325E+002	1.00000E+000	7.03800E+003	7.50000E+001	1.18492E+006	1.68425E+000	1.30695E+001	3.14231E-002	3.00275E-002	7.67044E-002	7.06664E-002	3.01231E+005	2.54500E+002	2.16373E+002	5.01369E-002	5.01369E-002	4.67800E+003	3.00000E+000	1.00000E+000	0.00000E+000	8.65426E+001	8.04529E+001	2.40914E+001	3.00000E+002	1.85831E-001	1.14535E-001	0.00000E+000	-5.38049E+000	7.16216E+000	7.93137E-001	8.08524E+001	9.47306E+001	1.98733E+001	1.10299E+001	4.62114E+000	7.59333E-001	2.27102E-002	2.85865E+002	3.00378E+001	9.13888E-002	1.10299E+001	-4.12071E+001
1.52051E+002	2.19209E+002	2.54538E+002	2.16326E+002	1.10151E+000	9.42183E-001	1.42700E+003	3.40733E+002	1.00000E+000	7.04100E+003	6.40000E+001	1.18533E+006	1.03783E+000	1.48057E+001	2.91593E-002	2.49415E-002	8.44431E-002	6.33567E-002	3.01231E+005	2.54500E+002	2.16373E+002	5.01369E-002	5.01369E-002	4.67800E+003	3.00000E+000	2.00000E+000	0.00000E+000	9.85909E+001	1.21836E+002	1.81578E+001	3.00000E+002	2.19644E-001	1.59829E-001	0.00000E+000	1.68462E+001	7.53975E+000	8.42640E-001	8.08524E+001	9.47306E+001	1.98733E+001	1.10448E+001	4.62114E+000	7.59333E-001	7.79613E-002	1.68462E+001	-1.79687E+001	9.13888E-002	1.10448E+001	-4.11681E+001
1.37855E+002	1.52106E+002	2.54559E+002	2.16439E+002	1.51119E+000	1.03470E+000	1.46600E+003	2.70851E+002	1.00000E+000	7.04400E+003	9.10000E+001	1.18578E+006	1.56363E+000	1.23331E+001	3.94686E-002	2.70240E-002	1.45776E-001	7.15034E-002	3.01231E+005	2.54500E+002	2.16373E+002	5.01369E-002	5.01369E-002	4.67800E+003	3.00000E+000	3.00000E+000	0.00000E+000	5.66575E+001	8.57311E+001	1.64072E+001	1.00000E+002	1.42360E-001	2.48375E-001	0.00000E+000	3.20635E+002	8.65092E+000	7.24573E-001	8.08524E+001	9.47306E+001	1.98733E+001	1.10619E+001	4.62114E+000	7.59333E-001	1.87158E-001	2.93896E+001	1.37536E+002	9.13888E-002	1.10619E+001	-4.11355E+001
1.38048E+002	1.02096E+002	2.54591E+002	2.16691E+002	1.23742E+000	1.01391E+000	8.01000E+002	1.81032E+002	1.00000E+000	7.04900E+003	1.62000E+002	1.18651E+006	1.25464E+000	1.01043E+001	4.37221E-002	3.58248E-002	1.36231E-001	9.41316E-002	3.01604E+005	2.54363E+002	2.16540E+002	4.03625E-002	4.03625E-002	9.95800E+003	8.00000E+000	1.00000E+000	0.00000E+000	4.75003E+001	5.65100E+001	1.03754E+001	0.00000E+000	1.06305E-001	3.93840E-001	0.00000E+000	1.31414E+001	1.06619E+001	7.95351E-001	5.95998E+001	8.75002E+001	1.43051E+001	2.78102E+001	3.06897E+000	7.83668E-001	9.92775E-002	1.31414E+001	-4.93287E+001	8.69842E-002	2.78102E+001	-1.86302E+001
1.34892E+002	2.12133E+002	2.54325E+002	2.16544E+002	1.50683E+000	1.07264E+000	2.11200E+003	2.88639E+002	1.00000E+000	7.05100E+003	6.50000E+001	1.18674E+006	1.61629E+000	1.45648E+001	3.27883E-002	2.33403E-002	1.24380E-001	6.53863E-002	3.01604E+005	2.54363E+002	2.16540E+002	4.03625E-002	4.03625E-002	9.95800E+003	8.00000E+000	2.00000E+000	0.00000E+000	8.06870E+001	1.19005E+002	2.14010E+001	3.00000E+002	1.98690E-001	1.50063E-001	0.00000E+000	2.77751E+001	6.96723E+000	7.49556E-001	5.95998E+001	8.75002E+001	1.43051E+001	2.78017E+001	3.06897E+000	7.83668E-001	1.68327E-001	2.77751E+001	-1.28445E+002	8.69842E-002	2.78017E+001	-1.87132E+001
1.41401E+002	1.07494E+002	2.54188E+002	2.16515E+002	1.25717E+000	1.31842E+000	1.09900E+003	2.74886E+002	1.00000E+000	7.05400E+003	1.46000E+002	1.18720E+006	1.65748E+000	1.03679E+001	3.79223E-002	3.97700E-002	1.23758E-001	1.35449E-001	3.01604E+005	2.54363E+002	2.16540E+002	4.03625E-002	4.03625E-002	9.95800E+003	8.00000E+000	3.00000E+000	0.00000E+000	4.98306E+001	6.97812E+001	6.11475E+000	0.00000E+000	1.12574E-001	3.89686E-001	0.00000E+000	2.63378E+001	7.62659E+000	9.49253E-001	5.95998E+001	8.75002E+001	1.43051E+001	2.78005E+001	3.06897E+000	7.83668E-001	-2.37815E-002	2.63378E+001	1.20173E+002	8.69842E-002	2.78005E+001	-1.87485E+001
1.43852E+002	1.84133E+002	2.54347E+002	2.16500E+002	1.33042E+000	1.21988E+000	1.85700E+003	2.33410E+002	1.00000E+000	7.05900E+003	7.10000E+001	1.18785E+006	1.62295E+000	1.35696E+001	3.08733E-002	2.83080E-002	8.01949E-002	6.84780E-002	3.01604E+005	2.54363E+002	2.16540E+002	4.03625E-002	4.03625E-002	9.95800E+003	8.00000E+000	5.00000E+000	0.00000E+000	7.11840E+001	1.15360E+002	1.62929E+001	0.00000E+000	1.78688E-001	1.04046E-001	0.00000E+000	3.48043E+001	6.64284E+000	8.38401E-001	5.95998E+001	8.75002E+001	1.43051E+001	2.78053E+001	3.06897E+000	7.83668E-001	4.33456E-002	3.48043E+001	4.41679E+001	8.69842E-002	2.78053E+001	-1.87088E+001
1.58517E+002	1.40735E+002	2.54339E+002	2.16467E+002	1.28145E+000	1.00996E+000	1.13700E+003	2.21101E+002	1.00000E+000	7.06000E+003	9.20000E+001	1.18800E+006	1.29421E+000	1.18632E+001	3.80033E-002	2.99519E-002	1.18748E-001	7.63889E-002	3.01604E+005	2.54363E+002	2.16541E+002	4.03625E-002	4.03625E-002	9.95800E+003	8.00000E+000	6.00000E+000	0.00000E+000	5.45635E+001	8.18319E+001	1.75027E+001	0.00000E+000	1.38547E-001	2.49413E-001	0.00000E+000	2.82509E+001	1.04721E+001	6.79671E-001	5.95998E+001	8.75002E+001	1.43051E+001	2.78053E+001	3.06897E+000	7.83668E-001	1.18482E-001	2.82509E+001	-5.96761E+001	8.69842E-002	2.78053E+001	-1.87137E+001
1.37884E+002	1.33071E+002	2.54346E+002	2.16493E+002	1.43468E+000	1.27861E+000	1.50500E+003	2.44797E+002	1.00000E+000	7.06100E+003	9.00000E+001	1.18814E+006	1.83440E+000	1.15357E+001	3.69816E-002	3.29587E-002	1.13283E-001	9.13578E-002	3.01604E+005	2.54363E+002	2.16541E+002	4.03625E-002	4.03625E-002	9.95800E+003	8.00000E+000	7.00000E+000	0.00000E+000	5.42654E+001	7.82149E+001	1.56222E+001	0.00000E+000	1.33891E-001	2.30668E-001	0.00000E+000	2.56278E+001	8.68961E+000	7.11939E-001	5.95998E+001	8.75002E+001	1.43051E+001	2.78112E+001	3.06897E+000	7.83668E-001	5.75192E-002	2.56278E+001	1.69850E+001	8.69842E-002	2.78112E+001	-1.87037E+001
1.39355E+002	1.01574E+002	2.54532E+002	2.16157E+002	1.08717E+000	1.05111E+000	7.27000E+002	1.57855E+002	1.00000E+000	7.06300E+003	1.56000E+002	1.18845E+006	1.14273E+000	1.00784E+001	4.03209E-002	3.89835E-002	1.10341E-001	1.03711E-001	3.02072E+005	2.54532E+002	2.16157E+002	1.10341E-001	1.03711E-001	7.27000E+002	1.00000E+000	1.00000E+000	0.00000E+000	4.83112E+001	5.80785E+001	2.87986E+000	0.00000E+000	9.99653E-002	3.30162E-001	0.00000E+000	1.84289E+001	8.52794E+000	1.04376E+000	4.83112E+001	5.80785E+001	2.87986E+000	1.84289E+001	8.52794E+000	1.04376E+000	1.68637E-002	1.84289E+001	6.12114E+001	1.68637E-002	1.84289E+001	6.12114E+001
1.42864E+002	1.46869E+002	2.54455E+002	2.16566E+002	1.09989E+000	1.16569E+000	1.17900E+003	2.00472E+002	1.00000E+000	7.06600E+003	9.50000E+001	1.18885E+006	1.28214E+000	1.21189E+001	3.20326E-002	3.39491E-002	7.83442E-002	8.70590E-002	3.02171E+005	2.54429E+002	2.16476E+002	7.56267E-002	7.56267E-002	1.94200E+003	2.00000E+000	1.00000E+000	0.00000E+000	6.12372E+001	8.16882E+001	3.79397E+001	3.00000E+002	1.69668E-001	1.86716E-001	0.00000E+000	1.78015E+000	2.07267E+001	3.37228E-001	4.67495E+001	6.73826E+001	2.65286E+001	1.68377E+001	1.42828E+001	3.81307E-001	-2.90452E-002	1.78015E+000	1.02314E+002	6.11544E-004	1.68377E+001	8.00684E+001
1.32129E+002	7.93188E+001	2.54387E+002	2.16337E+002	1.30151E+000	1.19616E+000	7.63000E+002	2.22804E+002	1.00000E+000	7.06800E+003	5.83000E+002	1.18919E+006	1.55681E+000	8.90611E+000	4.71178E-002	4.33039E-002	1.42009E-001	1.21347E-001	3.02171E+005	2.54429E+002	2.16476E+002	7.56267E-002	7.56267E-002	1.94200E+003	2.00000E+000	2.00000E+000	0.00000E+000	2.43630E+001	4.52774E+001	8.89600E+000	3.00000E+002	6.83477E-002	5.73100E-001	0.00000E+000	4.41327E+001	1.16912E+001	7.43174E-001	4.67495E+001	6.73826E+001	2.65286E+001	1.68318E+001	1.42828E+001	3.81307E-001	4.21795E-002	4.41327E+001	5.49666E+001	6.11544E-004	1.68318E+001	8.00252E+001
1.41575E+002	1.63824E+002	2.54271E+002	2.16436E+002	1.39620E+000	1.18817E+000	1.68300E+003	2.97264E+002	1.00000E+000	7.07400E+003	8.20000E+001	1.19000E+006	1.65893E+000	1.27994E+001	3.40335E-002	2.89626E-002	1.07035E-001	7.91770E-002	3.02460E+005	2.54320E+002	2.16517E+002	4.15491E-002	4.15491E-002	5.73200E+003	3.00000E+000	1.00000E+000	0.00000E+000	6.42702E+001	9.78110E+001	1.80025E+001	3.00000E+002	1.61151E-001	2.21977E-001	0.00000E+000	2.99314E+001	7.90977E+000	7.39615E-001	8.00531E+001	1.28741E+002	1.60393E+001	3.44100E+001	3.61861E+000	8.76024E-001	8.04958E-002	2.99314E+001	-8.20513E+000	7.53531E-002	3.44100E+001	2.90570E+000
1.45191E+002	2.88046E+002	2.54379E+002	2.16541E+002	1.30851E+000	1.02451E+000	2.40900E+003	3.89637E+002	1.00000E+000	7.07500E+003	4.60000E+001	1.19011E+006	1.34059E+000	1.69719E+001	2.66599E-002	2.08737E-002	7.58540E-002	4.85268E-002	3.02460E+005	2.54320E+002	2.16517E+002	4.15491E-002	4.15491E-002	5.73200E+003	3.00000E+000	2.00000E+000	0.00000E+000	1.03372E+002	1.69244E+002	1.74237E+001	1.00000E+002	2.53602E-001	1.04157E-001	0.00000E+000	3.56430E+001	5.24772E+000	9.31799E-001	8.00531E+001	1.28741E+002	1.60393E+001	3.44039E+001	3.61861E+000	8.76024E-001	1.21729E-001	3.56430E+001	-5.66037E+001	7.53531E-002	3.44039E+001	2.93418E+000
1.34522E+002	1.70102E+002	2.54284E+002	2.16567E+002	1.25155E+000	1.23663E+000	1.64000E+003	2.29015E+002	1.00000E+000	7.07600E+003	8.10000E+001	1.19029E+006	1.54770E+000	1.30423E+001	3.09048E-002	3.05363E-002	8.45681E-002	8.27145E-002	3.02460E+005	2.54320E+002	2.16517E+002	4.15491E-002	4.15491E-002	5.73200E+003	3.00000E+000	3.00000E+000	0.00000E+000	6.19971E+001	1.00988E+002	1.19911E+001	3.00000E+002	1.53497E-001	1.85337E-001	0.00000E+000	3.52514E+001	6.64155E+000	8.92318E-001	8.00531E+001	1.28741E+002	1.60393E+001	3.44034E+001	3.61861E+000	8.76024E-001	5.99785E-003	3.52514E+001	9.16760E+001	7.53531E-002	3.44034E+001	2.91461E+000
1.33656E+002	2.22741E+002	2.54633E+002	2.16965E+002	1.44138E+000	1.10327E+000	2.19000E+003	1.94518E+002	1.00000E+000	7.07900E+003	6.60000E+001	1.19072E+006	1.59024E+000	1.49245E+001	3.08004E-002	2.35755E-002	7.87411E-002	4.88615E-002	3.02579E+005	2.54653E+002	2.16883E+002	2.96495E-002	2.96495E-002	2.38790E+004	1.60000E+001	3.00000E+000	0.00000E+000	4.81226E+001	1.51529E+002	2.64348E+001	1.00000E+002	1.82401E-001	7.82839E-002	0.00000E+000	6.80778E+001	4.59749E+000	1.11550E+000	4.39561E+001	1.43435E+002	3.30474E+001	7.25271E+001	1.56030E+000	9.95393E-001	1.32869E-001	6.80778E+001	-3.90561E+001	1.27219E-001	7.25271E+001	-2.69851E+001
1.42800E+002	1.67415E+002	2.54719E+002	2.17088E+002	1.16237E+000	1.02698E+000	1.25100E+003	2.31440E+002	1.00000E+000	7.08100E+003	9.00000E+001	1.19102E+006	1.19373E+000	1.29389E+001	3.28637E-002	2.90358E-002	9.04149E-002	7.20890E-002	3.02579E+005	2.54653E+002	2.16883E+002	2.96495E-002	2.96495E-002	2.38790E+004	1.60000E+001	4.00000E+000	0.00000E+000	3.77608E+001	1.05151E+002	2.95402E+001	1.00000E+002	1.44579E-001	1.68338E-001	0.00000E+000	7.06562E+001	8.82049E+000	7.69289E-001	4.39561E+001	1.43435E+002	3.30474E+001	7.25190E+001	1.56030E+000	9.95393E-001	6.18400E-002	7.06562E+001	5.66425E+001	1.27219E-001	7.25190E+001	-2.69619E+001
1.41356E+002	2.44497E+002	2.54629E+002	2.16953E+002	1.24171E+000	1.12306E+000	2.12800E+003	2.00493E+002	1.00000E+000	7.08200E+003	5.70000E+001	1.19114E+006	1.39451E+000	1.56364E+001	2.69175E-002	2.43454E-002	5.62962E-002	4.73635E-002	3.02579E+005	2.54653E+002	2.16883E+002	2.96495E-002	2.96495E-002	2.38790E+004	1.60000E+001	5.00000E+000	0.00000E+000	4.51357E+001	1.65567E+002	4.38562E+001	1.00000E+002	2.06425E-001	5.58043E-002	0.00000E+000	7.80168E+001	5.21066E+000	9.98464E-001	4.39561E+001	1.43435E+002	3.30474E+001	7.25098E+001	1.56030E+000	9.95393E-001	5.01733E-002	7.80168E+001	7.88282E+001	1.27219E-001	7.25098E+001	-2.70045E+001
1.38928E+002	3.81857E+002	2.54611E+002	2.16837E+002	1.36411E+000	1.00253E+000	3.25000E+003	3.26413E+002	1.00000E+000	7.08500E+003	3.60000E+001	1.19157E+006	1.36756E+000	1.95412E+001	2.39281E-002	1.75856E-002	7.96632E-002	4.48698E-002	3.02579E+005	2.54653E+002	2.16883E+002	2.96495E-002	2.96495E-002	2.38790E+004	1.60000E+001	7.00000E+000	0.00000E+000	5.56021E+001	2.72737E+002	6.25585E+001	1.00000E+002	3.05366E-001	5.80815E-002	0.00000E+000	8.07847E+001	3.25914E+000	1.29171E+000	4.39561E+001	1.43435E+002	3.30474E+001	7.24831E+001	1.56030E+000	9.95393E-001	1.52781E-001	8.07847E+001	-5.36127E+001	1.27219E-001	7.24831E+001	-2.70462E+001
1.40931E+002	2.45331E+002	2.54575E+002	2.16926E+002	1.33159E+000	9.75904E-001	1.98700E+003	3.39410E+002	1.00000E+000	7.08800E+003	6.20000E+001	1.19204E+006	1.29950E+000	1.56630E+001	2.98724E-002	2.18931E-002	1.00822E-001	5.64617E-002	3.02579E+005	2.54653E+002	2.16883E+002	2.96495E-002	2.96495E-002	2.38790E+004	1.60000E+001	8.00000E+000	0.00000E+000	5.30978E+001	1.62792E+002	3.43029E+001	1.00000E+002	2.04298E-001	1.42309E-001	0.00000E+000	6.92997E+001	5.38947E+000	9.99002E-001	4.39561E+001	1.43435E+002	3.30474E+001	7.24482E+001	1.56030E+000	9.95393E-001	1.54142E-001	6.92997E+001	-6.69836E+001	1.27219E-001	7.24482E+001	-2.70808E+001
1.39319E+002	1.50540E+002	2.54531E+002	2.16850E+002	1.37036E+000	1.12211E+000	1.43800E+003	2.71502E+002	1.00000E+000	7.09100E+003	9.50000E+001	1.19252E+006	1.53768E+000	1.22695E+001	3.61372E-002	2.95906E-002	1.14295E-001	7.87459E-002	3.02579E+005	2.54653E+002	2.16883E+002	2.96495E-002	2.96495E-002	2.38790E+004	1.60000E+001	9.00000E+000	0.00000E+000	4.28585E+001	9.14281E+001	2.31407E+001	1.00000E+002	1.35677E-001	2.36937E-001	0.00000E+000	5.47903E+001	9.43632E+000	6.70702E-001	4.39561E+001	1.43435E+002	3.30474E+001	7.24136E+001	1.56030E+000	9.95393E-001	9.96008E-002	5.47903E+001	-8.10185E+000	1.27219E-001	7.24136E+001	-2.71328E+001
1.34428E+002	1.22561E+002	2.54660E+002	2.16785E+002	1.08789E+000	1.03868E+000	8.68000E+002	1.67340E+002	1.00000E+000	7.09200E+003	1.35000E+002	1.19270E+006	1.12997E+000	1.10707E+001	3.69255E-002	3.52550E-002	9.69605E-002	8.91173E-002	3.02579E+005	2.54653E+002	2.16883E+002	2.96495E-002	2.96495E-002	2.38790E+004	1.60000E+001	1.00000E+001	0.00000E+000	3.00200E+001	6.97400E+001	2.09218E+001	1.00000E+002	1.03715E-001	2.38893E-001	0.00000E+000	6.28128E+001	1.32081E+001	6.16752E-001	4.39561E+001	1.43435E+002	3.30474E+001	7.24014E+001	1.56030E+000	9.95393E-001	2.31426E-002	6.28128E+001	9.77823E+001	1.27219E-001	7.24014E+001	-2.71219E+001
1.40702E+002	2.82098E+002	2.54796E+002	2.16875E+002	1.49634E+000	1.06151E+000	2.75700E+003	2.34838E+002	1.00000E+000	7.09500E+003	4.90000E+001	1.19308E+006	1.58839E+000	1.67958E+001	2.84979E-002	2.02166E-002	9.55100E-002	5.03855E-002	3.02579E+005	2.54653E+002	2.16883E+002	2.96495E-002	2.96495E-002	2.38790E+004	1.60000E+001	1.10000E+001	0.00000E+000	6.59863E+001	1.79374E+002	4.09078E+001	1.00000E+002	2.38106E-001	4.60090E-002	0.00000E+000	6.59369E+001	5.24575E+000	8.71336E-001	4.39561E+001	1.43435E+002	3.30474E+001	7.23594E+001	1.56030E+000	9.95393E-001	1.69998E-001	6.59369E+001	-9.25063E+001	1.27219E-001	7.23594E+001	-2.71245E+001
1.38225E+002	1.46513E+002	2.54472E+002	2.16875E+002	1.11324E+000	1.17130E+000	1.19500E+003	1.52070E+002	1.00000E+000	7.09800E+003	1.03000E+002	1.19357E+006	1.30394E+000	1.21043E+001	3.22037E-002	3.38832E-002	7.38874E-002	8.09230E-002	3.02579E+005	2.54653E+002	2.16883E+002	2.96495E-002	2.96495E-002	2.38790E+004	1.60000E+001	1.30000E+001	0.00000E+000	3.99111E+001	9.28721E+001	1.85210E+001	1.00000E+002	1.27660E-001	1.53437E-001	0.00000E+000	-2.33906E+002	8.25557E+000	8.40969E-001	4.39561E+001	1.43435E+002	3.30474E+001	7.23174E+001	1.56030E+000	9.95393E-001	-2.54136E-002	5.73397E+001	-1.37916E+002	1.27219E-001	7.23174E+001	-2.72401E+001
1.35097E+002	1.55840E+002	2.54637E+002	2.16704E+002	1.18173E+000	9.07256E-001	1.04700E+003	2.77203E+002	1.00000E+000	7.10000E+003	1.04000E+002	1.19386E+006	1.07213E+000	1.24836E+001	3.65211E-002	2.80386E-002	1.12069E-001	6.88950E-002	3.02579E+005	2.54653E+002	2.16883E+002	2.96495E-002	2.96495E-002	2.38790E+004	1.60000E+001	1.50000E+001	0.00000E+000	3.74036E+001	1.09632E+002	1.33003E+001	1.00000E+002	1.28800E-001	2.44512E-001	0.00000E+000	6.30287E+001	6.09821E+000	1.21629E+000	4.39561E+001	1.43435E+002	3.30474E+001	7.22937E+001	1.56030E+000	9.95393E-001	1.31389E-001	6.30287E+001	-4.21293E+001	1.27219E-001	7.22937E+001	-2.72425E+001
1.39957E+002	2.00753E+002	2.54505E+002	2.16930E+002	1.38723E+000	1.03512E+000	1.79100E+003	4.13999E+002	1.00000E+000	7.10300E+003	7.30000E+001	1.19429E+006	1.43595E+000	1.41687E+001	3.27795E-002	2.44592E-002	1.03981E-001	6.04502E-002	3.02579E+005	2.54653E+002	2.16883E+002	2.96495E-002	2.96495E-002	2.38790E+004	1.60000E+001	1.60000E+001	0.00000E+000	3.67816E+001	1.32134E+002	3.60935E+001	1.00000E+002	1.66926E-001	1.78543E-001	0.00000E+000	7.78947E+001	5.87694E+000	9.64967E-001	4.39561E+001	1.43435E+002	3.30474E+001	7.22480E+001	1.56030E+000	9.95393E-001	1.45360E-001	7.78947E+001	-4.62915E+001	1.27219E-001	7.22480E+001	-2.72966E+001
1.43565E+002	1.81218E+002	2.54564E+002	2.16797E+002	1.05420E+000	1.01506E+000	1.21700E+003	2.42283E+002	1.00000E+000	7.11100E+003	8.80000E+001	1.19550E+006	1.07007E+000	1.34617E+001	3.02188E-002	2.90968E-002	7.86691E-002	7.34329E-002	3.03760E+005	2.54545E+002	2.16834E+002	4.23839E-002	4.23839E-002	9.14200E+003	6.00000E+000	1.00000E+000	0.00000E+000	3.18896E+001	1.24128E+002	3.41029E+001	3.00000E+002	1.53632E-001	1.65686E-001	0.00000E+000	7.97514E+001	6.75581E+000	1.01833E+000	3.52677E+001	1.29723E+002	3.00748E+001	7.53801E+001	2.32525E+000	1.07950E+000	1.89149E-002	7.97514E+001	1.20022E+002	1.31181E-001	7.53801E+001	-2.95036E+001
1.40979E+002	2.06419E+002	2.54517E+002	2.16838E+002	1.36652E+000	1.14161E+000	2.00100E+003	2.52548E+002	1.00000E+000	7.11500E+003	7.20000E+001	1.19607E+006	1.56003E+000	1.43673E+001	3.05487E-002	2.55207E-002	9.34583E-002	6.69048E-002	3.03760E+005	2.54545E+002	2.16834E+002	4.23839E-002	4.23839E-002	9.14200E+003	6.00000E+000	3.00000E+000	0.00000E+000	3.65815E+001	1.37084E+002	3.77611E+001	1.00000E+002	1.71516E-001	1.49376E-001	0.00000E+000	7.89449E+001	5.42009E+000	9.89877E-001	3.52677E+001	1.29723E+002	3.00748E+001	7.53398E+001	2.32525E+000	1.07950E+000	8.96743E-002	7.89449E+001	2.90070E+001	1.31181E-001	7.53398E+001	-2.95508E+001
1.42821E+002	2.06521E+002	2.54571E+002	2.16817E+002	1.46731E+000	1.03764E+000	1.94400E+003	2.96024E+002	1.00000E+000	7.11700E+003	7.00000E+001	1.19638E+006	1.52255E+000	1.43708E+001	3.32793E-002	2.35343E-002	1.04540E-001	5.52037E-002	3.03760E+005	2.54545E+002	2.16834E+002	4.23839E-002	4.23839E-002	9.14200E+003	6.00000E+000	5.00000E+000	0.00000E+000	4.17894E+001	1.34908E+002	3.19148E+001	1.00000E+002	1.70353E-001	1.48302E-001	0.00000E+000	7.22105E+001	5.59655E+000	9.72620E-001	3.52677E+001	1.29723E+002	3.00748E+001	7.53088E+001	2.32525E+000	1.07950E+000	1.71526E-001	7.22105E+001	-8.84537E+001	1.31181E-001	7.53088E+001	-2.95715E+001
1.40928E+002	2.44205E+002	2.54406E+002	2.16918E+002	1.34739E+000	1.02785E+000	2.10600E+003	2.47448E+002	1.00000E+000	7.11800E+003	6.30000E+001	1.19653E+006	1.38491E+000	1.56271E+001	2.93605E-002	2.23975E-002	7.83290E-002	4.81353E-002	3.03760E+005	2.54545E+002	2.16834E+002	4.23839E-002	4.23839E-002	9.14200E+003	6.00000E+000	6.00000E+000	0.00000E+000	4.61674E+001	1.66005E+002	3.35088E+001	1.00000E+002	1.96517E-001	7.34353E-002	0.00000E+000	7.28001E+001	4.58445E+000	1.14076E+000	3.52677E+001	1.29723E+002	3.00748E+001	7.52922E+001	2.32525E+000	1.07950E+000	1.34530E-001	7.28001E+001	-3.66402E+001	1.31181E-001	7.52922E+001	-2.96159E+001
1.56550E+002	3.01738E+002	2.54556E+002	2.16946E+002	1.17303E+000	8.35648E-001	1.85400E+003	2.46156E+002	1.00000E+000	7.12200E+003	5.30000E+001	1.19712E+006	9.80237E-001	1.73706E+001	2.72429E-002	1.94075E-002	6.69404E-002	3.70852E-002	3.04153E+005	2.54560E+002	2.16903E+002	5.61197E-002	5.61197E-002	6.49400E+003	4.00000E+000	1.00000E+000	0.00000E+000	4.95862E+001	2.09222E+002	4.36753E+001	1.00000E+002	2.38306E-001	6.04026E-002	0.00000E+000	7.65276E+001	4.49118E+000	1.24107E+000	4.24769E+001	1.73849E+002	3.50080E+001	7.54834E+001	2.40346E+000	1.23913E+000	1.67960E-001	7.65276E+001	-7.90847E+001	1.95239E-001	7.54834E+001	-1.19340E+002
1.40071E+002	2.69071E+002	2.54674E+002	2.16923E+002	1.41535E+000	1.04031E+000	2.45600E+003	2.66850E+002	1.00000E+000	7.12300E+003	5.50000E+001	1.19728E+006	1.47239E+000	1.64034E+001	2.85594E-002	2.09917E-002	8.46068E-002	4.81546E-002	3.04153E+005	2.54560E+002	2.16903E+002	5.61197E-002	5.61197E-002	6.49400E+003	4.00000E+000	2.00000E+000	0.00000E+000	4.47717E+001	2.02866E+002	3.82163E+001	1.00000E+002	2.22258E-001	6.78884E-002	0.00000E+000	7.64420E+001	3.58129E+000	1.35225E+000	4.24769E+001	1.73849E+002	3.50080E+001	7.54678E+001	2.40346E+000	1.23913E+000	1.52726E-001	7.64420E+001	-5.78567E+001	1.95239E-001	7.54678E+001	-1.19331E+002
1.51451E+002	1.81277E+002	2.54897E+002	2.16750E+002	1.07450E+000	9.41465E-001	1.14900E+003	2.98321E+002	1.00000E+000	7.13100E+003	8.80000E+001	1.19845E+006	1.01160E+000	1.34639E+001	3.16991E-002	2.77744E-002	9.68628E-002	7.57801E-002	3.04446E+005	2.54605E+002	2.16922E+002	2.31017E-002	2.31017E-002	3.24580E+004	1.80000E+001	1.00000E+000	0.00000E+000	3.42736E+001	1.36442E+002	2.06886E+001	1.00000E+002	1.49225E-001	1.85158E-001	0.00000E+000	7.18024E+001	5.18069E+000	1.36667E+000	5.76038E+001	1.53599E+002	2.97630E+001	6.27636E+001	1.41299E+000	9.42779E-001	6.59909E-002	7.18024E+001	5.24892E+001	9.76809E-002	6.27636E+001	2.45967E+000
1.49992E+002	2.79353E+002	2.54639E+002	2.16880E+002	1.31458E+000	9.93826E-001	2.27600E+003	3.52162E+002	1.00000E+000	7.13200E+003	5.00000E+001	1.19856E+006	1.30646E+000	1.67139E+001	2.75550E-002	2.08317E-002	8.44026E-002	5.04013E-002	3.04446E+005	2.54605E+002	2.16922E+002	2.31017E-002	2.31017E-002	3.24580E+004	1.80000E+001	2.00000E+000	0.00000E+000	7.99693E+001	1.86629E+002	1.96612E+001	1.00000E+002	2.36742E-001	1.05206E-001	0.00000E+000	5.35985E+001	4.59403E+000	1.09504E+000	5.76038E+001	1.53599E+002	2.97630E+001	6.27497E+001	1.41299E+000	9.42779E-001	1.38949E-001	5.35985E+001	-6.17968E+001	9.76809E-002	6.27497E+001	2.39942E+000
1.34929E+002	1.92176E+002	2.54662E+002	2.16965E+002	1.26870E+000	1.23117E+000	1.86500E+003	2.86757E+002	1.00000E+000	7.13800E+003	8.30000E+001	1.19948E+006	1.56198E+000	1.38627E+001	2.93778E-002	2.85088E-002	8.25458E-002	7.80777E-002	3.04446E+005	2.54605E+002	2.16922E+002	2.31017E-002	2.31017E-002	3.24580E+004	1.80000E+001	4.00000E+000	0.00000E+000	5.06756E+001	1.22540E+002	2.65973E+001	1.00000E+002	1.68306E-001	1.41218E-001	0.00000E+000	5.95341E+001	6.76479E+000	8.21519E-001	5.76038E+001	1.53599E+002	2.97630E+001	6.26735E+001	1.41299E+000	9.42779E-001	1.50120E-002	5.95341E+001	1.04752E+002	9.76809E-002	6.26735E+001	2.33663E+000
1.30756E+002	1.49130E+002	2.54625E+002	2.16761E+002	1.43045E+000	1.27143E+000	1.67300E+003	3.68426E+002	1.00000E+000	7.14000E+003	1.01000E+002	1.19980E+006	1.81872E+000	1.22119E+001	3.49724E-002	3.10846E-002	1.16743E-001	9.34511E-002	3.04446E+005	2.54605E+002	2.16922E+002	2.31017E-002	2.31017E-002	3.24580E+004	1.80000E+001	5.00000E+000	0.00000E+000	3.96252E+001	1.01390E+002	1.40479E+001	1.00000E+002	1.27480E-001	2.45361E-001	0.00000E+000	5.84599E+001	5.51977E+000	1.06302E+000	5.76038E+001	1.53599E+002	2.97630E+001	6.26469E+001	1.41299E+000	9.42779E-001	5.88555E-002	5.84599E+001	4.82027E+001	9.76809E-002	6.26469E+001	2.28220E+000
1.46507E+002	2.63886E+002	2.54550E+002	2.16937E+002	1.14751E+000	9.63172E-001	1.82800E+003	1.55262E+002	1.00000E+000	7.14100E+003	7.00000E+001	1.19992E+006	1.10525E+000	1.62446E+001	2.68392E-002	2.25277E-002	5.55242E-002	4.12960E-002	3.04446E+005	2.54605E+002	2.16922E+002	2.31017E-002	2.31017E-002	3.24580E+004	1.80000E+001	6.00000E+000	0.00000E+000	5.73448E+001	1.78135E+002	2.85576E+001	1.00000E+002	2.12616E-001	4.98821E-002	0.00000E+000	6.61510E+001	4.90158E+000	1.14522E+000	5.76038E+001	1.53599E+002	2.97630E+001	6.26425E+001	1.41299E+000	9.42779E-001	8.73370E-002	6.61510E+001	1.92668E+001	9.76809E-002	6.26425E+001	2.27739E+000
1.45255E+002	2.86199E+002	2.54600E+002	2.16871E+002	1.21481E+000	9.89108E-001	2.15200E+003	4.39671E+002	1.00000E+000	7.14200E+003	5.80000E+001	1.20006E+006	1.20158E+000	1.69174E+001	2.61871E-002	2.13217E-002	7.24297E-002	4.98259E-002	3.04446E+005	2.54605E+002	2.16922E+002	2.31017E-002	2.31017E-002	3.24580E+004	1.80000E+001	7.00000E+000	0.00000E+000	6.99938E+001	1.92348E+002	3.56982E+001	1.00000E+002	2.45281E-001	8.20570E-002	0.00000E+000	6.33741E+001	5.25221E+000	9.85027E-001	5.76038E+001	1.53599E+002	2.97630E+001	6.26330E+001	1.41299E+000	9.42779E-001	1.02409E-001	6.33741E+001	-3.18560E+000	9.76809E-002	6.26330E+001	2.27296E+000
1.40518E+002	2.79693E+002	2.54658E+002	2.16995E+002	1.34858E+000	1.03223E+000	2.42300E+003	3.08215E+002	1.00000E+000	7.14300E+003	6.20000E+001	1.20020E+006	1.39205E+000	1.67240E+001	2.73969E-002	2.09701E-002	7.97714E-002	4.89025E-002	3.04446E+005	2.54605E+002	2.16922E+002	2.31017E-002	2.31017E-002	3.24580E+004	1.80000E+001	8.00000E+000	0.00000E+000	6.51812E+001	1.79407E+002	3.76383E+001	1.00000E+002	2.33468E-001	7.11612E-002	0.00000E+000	6.47421E+001	5.27488E+000	9.24320E-001	5.76038E+001	1.53599E+002	2.97630E+001	6.26252E+001	1.41299E+000	9.42779E-001	1.32876E-001	6.47421E+001	-4.23927E+001	9.76809E-002	6.26252E+001	2.29037E+000
1.37818E+002	2.75278E+002	2.54725E+002	2.16914E+002	1.27795E+000	1.15737E+000	2.53600E+003	3.18743E+002	1.00000E+000	7.14400E+003	5.60000E+001	1.20033E+006	1.47906E+000	1.65915E+001	2.53770E-002	2.29825E-002	6.71933E-002	5.60745E-002	3.04446E+005	2.54605E+002	2.16922E+002	2.31017E-002	2.31017E-002	3.24580E+004	1.80000E+001	9.00000E+000	0.00000E+000	6.84583E+001	1.74591E+002	3.86703E+001	1.00000E+002	2.35882E-001	8.61685E-002	0.00000E+000	6.22125E+001	5.64310E+000	8.44538E-001	5.76038E+001	1.53599E+002	2.97630E+001	6.26196E+001	1.41299E+000	9.42779E-001	4.95145E-002	6.22125E+001	6.38785E+001	9.76809E-002	6.26196E+001	2.29205E+000
1.39286E+002	2.04195E+002	2.54657E+002	2.16978E+002	1.41798E+000	1.11143E+000	1.99200E+003	2.96461E+002	1.00000E+000	7.14600E+003	8.30000E+001	1.20066E+006	1.57598E+000	1.42897E+001	3.17705E-002	2.49021E-002	1.02184E-001	6.48908E-002	3.04446E+005	2.54605E+002	2.16922E+002	2.31017E-002	2.31017E-002	3.24580E+004	1.80000E+001	1.00000E+001	0.00000E+000	4.13638E+001	1.29797E+002	3.95630E+001	1.00000E+002	1.75211E-001	1.57507E-001	0.00000E+000	7.61375E+001	6.69616E+000	8.03047E-001	5.76038E+001	1.53599E+002	2.97630E+001	6.26225E+001	1.41299E+000	9.42779E-001	1.21195E-001	7.61375E+001	-1.52899E+001	9.76809E-002	6.26225E+001	2.28572E+000
1.44243E+002	2.72878E+002	2.54561E+002	2.16922E+002	1.23756E+000	8.96170E-001	1.89400E+003	2.93304E+002	1.00000E+000	7.14700E+003	6.30000E+001	1.20081E+006	1.10906E+000	1.65190E+001	2.84365E-002	2.05921E-002	7.27892E-002	4.11508E-002	3.04446E+005	2.54605E+002	2.16922E+002	2.31017E-002	2.31017E-002	3.24580E+004	1.80000E+001	1.10000E+001	0.00000E+000	5.90445E+001	1.82790E+002	3.30059E+001	1.00000E+002	2.22540E-001	5.98341E-002	0.00000E+000	6.71256E+001	5.07917E+000	1.08575E+000	5.76038E+001	1.53599E+002	2.97630E+001	6.26235E+001	1.41299E+000	9.42779E-001	1.59996E-001	6.71256E+001	-7.73075E+001	9.76809E-002	6.26235E+001	2.25939E+000
1.41306E+002	2.13636E+002	2.54612E+002	2.16954E+002	1.43188E+000	1.04540E+000	1.98100E+003	2.70338E+002	1.00000E+000	7.14800E+003	8.00000E+001	1.20097E+006	1.49689E+000	1.46163E+001	3.21711E-002	2.34877E-002	1.03701E-001	5.78603E-002	3.04446E+005	2.54605E+002	2.16922E+002	2.31017E-002	2.31017E-002	3.24580E+004	1.80000E+001	1.20000E+001	0.00000E+000	4.86689E+001	1.42975E+002	2.37096E+001	1.00000E+002	1.74898E-001	1.20997E-001	0.00000E+000	6.46765E+001	4.95984E+000	1.08718E+000	5.76038E+001	1.53599E+002	2.97630E+001	6.26254E+001	1.41299E+000	9.42779E-001	1.56011E-001	6.46765E+001	-7.41906E+001	9.76809E-002	6.26254E+001	2.27612E+000
1.46834E+002	3.04872E+002	2.54587E+002	2.16947E+002	1.25032E+000	9.96552E-001	2.37500E+003	3.89418E+002	1.00000E+000	7.14900E+003	5.30000E+001	1.20109E+006	1.24600E+000	1.74606E+001	2.56559E-002	2.04488E-002	6.73500E-002	4.47887E-002	3.04446E+005	2.54605E+002	2.16922E+002	2.31017E-002	2.31017E-002	3.24580E+004	1.80000E+001	1.30000E+001	0.00000E+000	7.38871E+001	2.00990E+002	3.79297E+001	1.00000E+002	2.57953E-001	6.60748E-002	0.00000E+000	6.31478E+001	5.07862E+000	9.69692E-001	5.76038E+001	1.53599E+002	2.97630E+001	6.26301E+001	1.41299E+000	9.42779E-001	1.12941E-001	6.31478E+001	-1.73096E+001	9.76809E-002	6.26301E+001	2.27429E+000
1.34822E+002	2.66395E+002	2.54548E+002	2.16902E+002	1.32842E+000	1.07861E+000	2.37800E+003	2.63518E+002	1.00000E+000	7.15100E+003	6.00000E+001	1.20139E+006	1.43285E+000	1.63216E+001	2.72415E-002	2.21187E-002	7.92981E-002	5.40553E-002	3.04446E+005	2.54605E+002	2.16922E+002	2.31017E-002	2.31017E-002	3.24580E+004	1.80000E+001	1.50000E+001	0.00000E+000	5.71590E+001	1.78957E+002	3.72861E+001	1.00000E+002	2.22569E-001	9.17114E-002	0.00000E+000	6.91191E+001	4.82318E+000	1.02040E+000	5.76038E+001	1.53599E+002	2.97630E+001	6.26428E+001	1.41299E+000	9.42779E-001	1.03784E-001	6.91191E+001	7.42658E-001	9.76809E-002	6.26428E+001	2.27396E+000
1.43555E+002	2.60529E+002	2.54546E+002	2.16971E+002	1.32454E+000	9.73208E-001	2.09400E+003	2.16927E+002	1.00000E+000	7.15200E+003	6.70000E+001	1.20155E+006	1.28905E+000	1.61409E+001	2.89452E-002	2.12675E-002	7.97260E-002	4.57382E-002	3.04446E+005	2.54605E+002	2.16922E+002	2.31017E-002	2.31017E-002	3.24580E+004	1.80000E+001	1.60000E+001	0.00000E+000	8.63715E+001	1.56230E+002	2.97204E+001	1.00000E+002	2.37695E-001	6.66009E-002	0.00000E+000	4.13751E+001	6.99838E+000	7.49420E-001	5.76038E+001	1.53599E+002	2.97630E+001	6.26457E+001	1.41299E+000	9.42779E-001	1.52903E-001	4.13751E+001	-9.31935E+001	9.76809E-002	6.26457E+001	2.28286E+000
1.35122E+002	1.09984E+002	2.54341E+002	2.17028E+002	1.27650E+000	1.25634E+000	1.08100E+003	2.52554E+002	1.00000E+000	7.15300E+003	2.50000E+002	1.20178E+006	1.60372E+000	1.04873E+001	3.88247E-002	3.82116E-002	1.36046E-001	1.31979E-001	3.04446E+005	2.54605E+002	2.16922E+002	2.31017E-002	2.31017E-002	3.24580E+004	1.80000E+001	1.70000E+001	0.00000E+000	3.10120E+001	6.03168E+001	1.77101E+001	1.00000E+002	9.57147E-002	3.99039E-001	0.00000E+000	4.89617E+001	1.33055E+001	5.48615E-001	5.76038E+001	1.53599E+002	2.97630E+001	6.26467E+001	1.41299E+000	9.42779E-001	7.95871E-003	4.89617E+001	1.02979E+002	9.76809E-002	6.26467E+001	2.24277E+000
1.37401E+002	1.18412E+002	2.54674E+002	2.17026E+002	1.05757E+000	1.13744E+000	8.91000E+002	2.69134E+002	1.00000E+000	7.15500E+003	2.79000E+002	1.20208E+006	1.20293E+000	1.08817E+001	3.54301E-002	3.81058E-002	1.11935E-001	1.28446E-001	3.04446E+005	2.54605E+002	2.16922E+002	2.31017E-002	2.31017E-002	3.24580E+004	1.80000E+001	1.80000E+001	0.00000E+000	4.01682E+001	6.61817E+001	1.46864E+001	1.00000E+002	1.07587E-001	4.26813E-001	0.00000E+000	3.45729E+001	1.21253E+001	6.63103E-001	5.76038E+001	1.53599E+002	2.97630E+001	6.26491E+001	1.41299E+000	9.42779E-001	-3.63865E-002	3.45729E+001	1.44467E+002	9.76809E-002	6.26491E+001	2.32077E+000
1.44438E+002	1.76163E+002	2.54751E+002	2.16969E+002	1.42052E+000	9.18800E-001	1.42400E+003	1.71186E+002	1.00000E+000	7.16100E+003	9.20000E+001	1.20294E+006	1.30518E+000	1.32726E+001	3.76438E-002	2.43481E-002	9.87485E-002	4.59061E-002	3.05506E+005	2.54650E+002	2.16902E+002	2.54035E-002	2.54035E-002	1.83970E+004	9.00000E+000	1.00000E+000	0.00000E+000	3.15359E+001	1.21137E+002	2.72404E+001	1.00000E+002	1.43751E-001	1.08791E-001	0.00000E+000	3.66747E+002	5.63330E+000	1.12900E+000	5.24646E+001	1.67792E+002	3.43234E+001	6.95768E+001	1.69177E+000	1.04592E+000	2.14474E-001	7.55020E+001	1.43376E+002	1.16344E-001	6.95768E+001	-1.53614E+001
1.36595E+002	2.58558E+002	2.54627E+002	2.16982E+002	1.44122E+000	1.11203E+000	2.56200E+003	3.49139E+002	1.00000E+000	7.16300E+003	5.70000E+001	1.20319E+006	1.60269E+000	1.60797E+001	2.84736E-002	2.19699E-002	1.16106E-001	7.06920E-002	3.05506E+005	2.54650E+002	2.16902E+002	2.54035E-002	2.54035E-002	1.83970E+004	9.00000E+000	2.00000E+000	0.00000E+000	4.73760E+001	1.68633E+002	4.35696E+001	1.00000E+002	2.10820E-001	1.63990E-001	0.00000E+000	7.61305E+001	4.78061E+000	9.91832E-001	5.24646E+001	1.67792E+002	3.43234E+001	6.95939E+001	1.69177E+000	1.04592E+000	1.28930E-001	7.61305E+001	-2.56856E+001	1.16344E-001	6.95939E+001	-1.53715E+001
1.49943E+002	2.82734E+002	2.54661E+002	2.16836E+002	1.34080E+000	9.49363E-001	2.24200E+003	3.51180E+002	1.00000E+000	7.16400E+003	5.50000E+001	1.20333E+006	1.27291E+000	1.68147E+001	2.83170E-002	2.00500E-002	8.13488E-002	4.35245E-002	3.05506E+005	2.54650E+002	2.16902E+002	2.54035E-002	2.54035E-002	1.83970E+004	9.00000E+000	3.00000E+000	0.00000E+000	6.56796E+001	1.86303E+002	3.60208E+001	1.00000E+002	2.36478E-001	8.09482E-002	0.00000E+000	6.50381E+001	5.13356E+000	9.87357E-001	5.24646E+001	1.67792E+002	3.43234E+001	6.95956E+001	1.69177E+000	1.04592E+000	1.70923E-001	6.50381E+001	-9.47485E+001	1.16344E-001	6.95956E+001	-1.53758E+001
1.36223E+002	1.74377E+002	2.54573E+002	2.16914E+002	1.29531E+000	1.00941E+000	1.42300E+003	2.75959E+002	1.00000E+000	7.16500E+003	9.60000E+001	1.20350E+006	1.30750E+000	1.32052E+001	3.43377E-002	2.67587E-002	1.21393E-001	7.58895E-002	3.05506E+005	2.54650E+002	2.16902E+002	2.54035E-002	2.54035E-002	1.83970E+004	9.00000E+000	4.00000E+000	0.00000E+000	3.33429E+001	1.14418E+002	3.30892E+001	1.00000E+002	1.48487E-001	2.96225E-001	0.00000E+000	7.75821E+001	7.08598E+000	8.97861E-001	5.24646E+001	1.67792E+002	3.43234E+001	6.96053E+001	1.69177E+000	1.04592E+000	1.24049E-001	7.75821E+001	-1.76919E+001	1.16344E-001	6.96053E+001	-1.53786E+001
1.44900E+002	2.71878E+002	2.54654E+002	2.16883E+002	1.36217E+000	1.05931E+000	2.43900E+003	3.30512E+002	1.00000E+000	7.16600E+003	5.50000E+001	1.20362E+006	1.44295E+000	1.64887E+001	2.75819E-002	2.14494E-002	7.08274E-002	4.51760E-002	3.05506E+005	2.54650E+002	2.16902E+002	2.54035E-002	2.54035E-002	1.83970E+004	9.00000E+000	5.00000E+000	0.00000E+000	5.36931E+001	1.99633E+002	3.01636E+001	1.00000E+002	2.22743E-001	5.75364E-002	0.00000E+000	7.03492E+001	3.69814E+000	1.31408E+000	5.24646E+001	1.67792E+002	3.43234E+001	6.96195E+001	1.69177E+000	1.04592E+000	1.25072E-001	7.03492E+001	-2.62819E+001	1.16344E-001	6.96195E+001	-1.53490E+001
1.42485E+002	2.61401E+002	2.54715E+002	2.16789E+002	1.31153E+000	1.11071E+000	2.37200E+003	3.68459E+002	1.00000E+000	7.16700E+003	5.80000E+001	1.20376E+006	1.45674E+000	1.61679E+001	2.69291E-002	2.28058E-002	7.97510E-002	5.86345E-002	3.05506E+005	2.54650E+002	2.16902E+002	2.54035E-002	2.54035E-002	1.83970E+004	9.00000E+000	6.00000E+000	0.00000E+000	5.90333E+001	1.70259E+002	3.63698E+001	1.00000E+002	2.18682E-001	1.11196E-001	0.00000E+000	6.68272E+001	5.19992E+000	9.47670E-001	5.24646E+001	1.67792E+002	3.43234E+001	6.96268E+001	1.69177E+000	1.04592E+000	8.29058E-002	6.68272E+001	2.57095E+001	1.16344E-001	6.96268E+001	-1.53369E+001
1.39515E+002	2.53653E+002	2.54702E+002	2.16934E+002	1.26064E+000	1.09247E+000	2.18000E+003	3.26526E+002	1.00000E+000	7.16800E+003	6.00000E+001	1.20390E+006	1.37721E+000	1.59265E+001	2.69999E-002	2.33981E-002	6.88564E-002	5.31892E-002	3.05506E+005	2.54650E+002	2.16902E+002	2.54035E-002	2.54035E-002	1.83970E+004	9.00000E+000	7.00000E+000	0.00000E+000	4.74584E+001	1.75519E+002	3.04951E+001	1.00000E+002	2.00572E-001	7.51944E-002	0.00000E+000	7.15273E+001	4.14059E+000	1.24143E+000	5.24646E+001	1.67792E+002	3.43234E+001	6.96405E+001	1.69177E+000	1.04592E+000	7.14685E-002	7.15273E+001	4.51636E+001	1.16344E-001	6.96405E+001	-1.53123E+001
1.29491E+002	1.55859E+002	2.54538E+002	2.16922E+002	1.13847E+000	1.13935E+000	1.26200E+003	3.61195E+002	1.00000E+000	7.17000E+003	1.11000E+002	1.20424E+006	1.29712E+000	1.24844E+001	3.20473E-002	3.20722E-002	1.09628E-001	1.09792E-001	3.05506E+005	2.54650E+002	2.16902E+002	2.54035E-002	2.54035E-002	1.83970E+004	9.00000E+000	8.00000E+000	0.00000E+000	3.47083E+001	1.00054E+002	2.31387E+001	1.00000E+002	1.30493E-001	3.40774E-001	0.00000E+000	6.79539E+001	7.47067E+000	9.04319E-001	5.24646E+001	1.67792E+002	3.43234E+001	6.96686E+001	1.69177E+000	1.04592E+000	-3.88899E-004	6.79539E+001	1.32494E+002	1.16344E-001	6.96686E+001	-1.53227E+001
1.39164E+002	3.11430E+002	2.54592E+002	2.16923E+002	1.27040E+000	1.00861E+000	2.49300E+003	2.76359E+002	1.00000E+000	7.17200E+003	5.10000E+001	1.20447E+006	1.28133E+000	1.76474E+001	2.54436E-002	2.02005E-002	6.92318E-002	4.55769E-002	3.05506E+005	2.54650E+002	2.16902E+002	2.54035E-002	2.54035E-002	1.83970E+004	9.00000E+000	9.00000E+000	0.00000E+000	7.45934E+001	2.01429E+002	3.91776E+001	1.00000E+002	2.60505E-001	6.33483E-002	0.00000E+000	6.33476E+001	5.06158E+000	9.49651E-001	5.24646E+001	1.67792E+002	3.43234E+001	6.96825E+001	1.69177E+000	1.04592E+000	1.14869E-001	6.33476E+001	-1.96701E+001	1.16344E-001	6.96825E+001	-1.52964E+001
1.43292E+002	2.62813E+002	2.54615E+002	2.16884E+002	1.27331E+000	9.73403E-001	2.03500E+003	3.60518E+002	1.00000E+000	7.18000E+003	5.80000E+001	1.20554E+006	1.23944E+000	1.62115E+001	2.82261E-002	2.15780E-002	6.80234E-002	4.24706E-002	3.06094E+005	2.54594E+002	2.16898E+002	2.39394E-002	2.39394E-002	1.85630E+004	1.00000E+001	2.00000E+000	0.00000E+000	4.74799E+001	1.75036E+002	4.65016E+001	1.00000E+002	2.18081E-001	5.14305E-002	0.00000E+000	7.76686E+001	5.31893E+000	1.00024E+000	5.04854E+001	1.68509E+002	4.18520E+001	7.38686E+001	1.81837E+000	9.68737E-001	1.33485E-001	7.76686E+001	-3.03116E+001	1.18293E-001	7.38686E+001	-1.37033E+001
1.45274E+002	3.13010E+002	2.54644E+002	2.17009E+002	1.30430E+000	1.03582E+000	2.63700E+003	2.69180E+002	1.00000E+000	7.18200E+003	5.00000E+001	1.20581E+006	1.35103E+000	1.76921E+001	2.53994E-002	2.01711E-002	7.07155E-002	4.64788E-002	3.06094E+005	2.54594E+002	2.16898E+002	2.39394E-002	2.39394E-002	1.85630E+004	1.00000E+001	3.00000E+000	0.00000E+000	6.45523E+001	2.09369E+002	4.45263E+001	1.00000E+002	2.58435E-001	5.78514E-002	0.00000E+000	7.06470E+001	4.51405E+000	1.03536E+000	5.04854E+001	1.68509E+002	4.18520E+001	7.38603E+001	1.81837E+000	9.68737E-001	1.14730E-001	7.06470E+001	-1.21654E+001	1.18293E-001	7.38603E+001	-1.36930E+001
1.41206E+002	1.76646E+002	2.54533E+002	2.16979E+002	1.22778E+000	1.01841E+000	1.38100E+003	2.83973E+002	1.00000E+000	7.18300E+003	9.40000E+001	1.20598E+006	1.25039E+000	1.32908E+001	3.30389E-002	2.74047E-002	8.48395E-002	6.06505E-002	3.06094E+005	2.54594E+002	2.16898E+002	2.39394E-002	2.39394E-002	1.85630E+004	1.00000E+001	4.00000E+000	0.00000E+000	4.01818E+001	1.12375E+002	5.42348E+001	3.00000E+002	1.79458E-001	1.32661E-001	0.00000E+000	9.30390E+001	1.39566E+001	4.62736E-001	5.04854E+001	1.68509E+002	4.18520E+001	7.38689E+001	1.81837E+000	9.68737E-001	9.32142E-002	9.30390E+001	3.85086E+001	1.18293E-001	7.38689E+001	-1.37128E+001
1.58788E+002	3.20035E+002	2.54622E+002	2.16804E+002	1.32837E+000	9.96925E-001	2.64200E+003	3.41495E+002	1.00000E+000	7.18500E+003	4.50000E+001	1.20621E+006	1.32429E+000	1.78895E+001	2.58436E-002	1.93953E-002	6.88862E-002	4.11486E-002	3.06094E+005	2.54594E+002	2.16898E+002	2.39394E-002	2.39394E-002	1.85630E+004	1.00000E+001	5.00000E+000	0.00000E+000	5.71832E+001	2.20974E+002	5.29691E+001	1.00000E+002	2.65428E-001	5.75737E-002	0.00000E+000	7.68529E+001	4.26096E+000	1.09582E+000	5.04854E+001	1.68509E+002	4.18520E+001	7.38911E+001	1.81837E+000	9.68737E-001	1.42540E-001	7.68529E+001	-4.34547E+001	1.18293E-001	7.38911E+001	-1.36869E+001
1.42455E+002	2.97154E+002	2.54676E+002	2.16902E+002	1.40756E+000	1.06258E+000	2.75600E+003	2.45666E+002	1.00000E+000	7.18600E+003	5.10000E+001	1.20634E+006	1.49565E+000	1.72382E+001	2.68118E-002	2.02406E-002	8.58057E-002	5.08939E-002	3.06094E+005	2.54594E+002	2.16898E+002	2.39394E-002	2.39394E-002	1.85630E+004	1.00000E+001	6.00000E+000	0.00000E+000	7.28925E+001	1.88147E+002	4.50328E+001	1.00000E+002	2.56804E-001	6.44288E-002	0.00000E+000	6.40670E+001	5.64054E+000	8.10495E-001	5.04854E+001	1.68509E+002	4.18520E+001	7.38960E+001	1.81837E+000	9.68737E-001	1.39657E-001	6.40670E+001	-5.22824E+001	1.18293E-001	7.38960E+001	-1.36604E+001
1.41161E+002	2.02622E+002	2.54526E+002	2.17015E+002	1.29027E+000	1.11318E+000	1.81300E+003	3.42856E+002	1.00000E+000	7.18800E+003	7.20000E+001	1.20664E+006	1.43631E+000	1.42345E+001	3.03028E-002	2.61437E-002	9.73302E-002	7.38051E-002	3.06094E+005	2.54594E+002	2.16898E+002	2.39394E-002	2.39394E-002	1.85630E+004	1.00000E+001	7.00000E+000	0.00000E+000	3.80153E+001	1.38250E+002	3.27747E+001	1.00000E+002	1.68514E-001	1.65186E-001	0.00000E+000	7.53169E+001	5.32652E+000	1.05820E+000	5.04854E+001	1.68509E+002	4.18520E+001	7.39008E+001	1.81837E+000	9.68737E-001	7.36818E-002	7.53169E+001	4.60764E+001	1.18293E-001	7.39008E+001	-1.36788E+001
1.44793E+002	2.53438E+002	2.54565E+002	2.16820E+002	1.27947E+000	9.68573E-001	1.96200E+003	3.22224E+002	1.00000E+000	7.18900E+003	6.10000E+001	1.20677E+006	1.23926E+000	1.59197E+001	2.88855E-002	2.18667E-002	7.45317E-002	4.53889E-002	3.06094E+005	2.54594E+002	2.16898E+002	2.39394E-002	2.39394E-002	1.85630E+004	1.00000E+001	8.00000E+000	0.00000E+000	4.67864E+001	1.72727E+002	4.59191E+001	1.00000E+002	2.15153E-001	7.82790E-002	0.00000E+000	7.77529E+001	5.41365E+000	1.00086E+000	5.04854E+001	1.68509E+002	4.18520E+001	7.39013E+001	1.81837E+000	9.68737E-001	1.38295E-001	7.77529E+001	-3.67750E+001	1.18293E-001	7.39013E+001	-1.36880E+001
1.42962E+002	1.36357E+002	2.54589E+002	2.16861E+002	1.08830E+000	9.69608E-001	9.02000E+002	2.59946E+002	1.00000E+000	7.19000E+003	1.33000E+002	1.20696E+006	1.05522E+000	1.16772E+001	3.62364E-002	3.22844E-002	1.12954E-001	9.10739E-002	3.06094E+005	2.54594E+002	2.16899E+002	2.39394E-002	2.39394E-002	1.85630E+004	1.00000E+001	9.00000E+000	0.00000E+000	2.37997E+001	9.22842E+001	2.14372E+001	1.00000E+002	1.09986E-001	3.10113E-001	0.00000E+000	7.64271E+001	7.15485E+000	1.11688E+000	5.04854E+001	1.68509E+002	4.18520E+001	7.39062E+001	1.81837E+000	9.68737E-001	5.76760E-002	7.64271E+001	6.76749E+001	1.18293E-001	7.39062E+001	-1.36739E+001
1.41118E+002	1.96249E+002	2.54548E+002	2.16874E+002	1.32126E+000	1.04327E+000	1.68600E+003	3.04130E+002	1.00000E+000	7.19300E+003	7.70000E+001	1.20732E+006	1.37843E+000	1.40089E+001	3.21781E-002	2.54079E-002	1.05305E-001	6.77401E-002	3.06094E+005	2.54594E+002	2.16899E+002	2.39394E-002	2.39394E-002	1.85630E+004	1.00000E+001	1.00000E+001	0.00000E+000	4.23296E+001	1.28244E+002	2.82449E+001	1.00000E+002	1.62936E-001	1.60221E-001	0.00000E+000	6.91045E+001	6.04761E+000	9.66494E-001	5.04854E+001	1.68509E+002	4.18520E+001	7.39262E+001	1.81837E+000	9.68737E-001	1.17567E-001	6.91045E+001	-1.75169E+001	1.18293E-001	7.39262E+001	-1.36620E+001
1.44541E+002	2.59433E+002	2.54558E+002	2.16888E+002	1.24585E+000	1.00503E+000	2.03100E+003	2.23709E+002	1.00000E+000	7.19700E+003	5.70000E+001	1.20783E+006	1.25211E+000	1.61069E+001	2.76445E-002	2.23009E-002	6.79816E-002	4.64455E-002	3.06633E+005	2.54557E+002	2.16880E+002	2.85122E-002	2.85122E-002	9.50500E+003	4.00000E+000	1.00000E+000	0.00000E+000	6.24968E+001	1.62323E+002	3.99140E+001	1.00000E+002	2.22237E-001	5.91155E-002	0.00000E+000	6.47956E+001	6.66009E+000	7.99606E-001	7.13379E+001	2.04961E+002	3.91078E+001	6.55724E+001	2.45383E+000	1.00321E+000	1.06990E-001	6.47956E+001	-7.80262E+000	9.70170E-002	6.55724E+001	6.07292E+000
1.45087E+002	3.33276E+002	2.54557E+002	2.16845E+002	1.27950E+000	1.09110E+000	2.90400E+003	3.80005E+002	1.00000E+000	7.20000E+003	3.80000E+001	1.20823E+006	1.39607E+000	1.82558E+001	2.37433E-002	2.02473E-002	6.05235E-002	4.54291E-002	3.06633E+005	2.54557E+002	2.16880E+002	2.85122E-002	2.85122E-002	9.50500E+003	4.00000E+000	2.00000E+000	0.00000E+000	7.53507E+001	2.35131E+002	4.09846E+001	1.00000E+002	2.83861E-001	5.40926E-002	0.00000E+000	6.73499E+001	4.01572E+000	1.10904E+000	7.13379E+001	2.04961E+002	3.91078E+001	6.55905E+001	2.45383E+000	1.00321E+000	7.94710E-002	6.73499E+001	3.06411E+001	9.70170E-002	6.55905E+001	6.08686E+000
1.46084E+002	3.11041E+002	2.54505E+002	2.16913E+002	1.33954E+000	1.01588E+000	2.63700E+003	3.21927E+002	1.00000E+000	7.20100E+003	4.30000E+001	1.20837E+006	1.36081E+000	1.76364E+001	2.60855E-002	1.97828E-002	8.73877E-002	5.21116E-002	3.06633E+005	2.54557E+002	2.16880E+002	2.85122E-002	2.85122E-002	9.50500E+003	4.00000E+000	3.00000E+000	0.00000E+000	7.07805E+001	2.26199E+002	3.05482E+001	1.00000E+002	2.61039E-001	9.19216E-002	0.00000E+000	6.59964E+001	3.76079E+000	1.24273E+000	7.13379E+001	2.04961E+002	3.91078E+001	6.55939E+001	2.45383E+000	1.00321E+000	1.37410E-001	6.59964E+001	-4.73322E+001	9.70170E-002	6.55939E+001	6.08482E+000
1.49610E+002	2.92444E+002	2.54628E+002	2.16877E+002	1.08204E+000	9.73511E-001	1.93300E+003	2.51116E+002	1.00000E+000	7.20200E+003	5.30000E+001	1.20852E+006	1.05338E+000	1.71010E+001	2.46109E-002	2.21424E-002	4.91752E-002	4.11584E-002	3.06633E+005	2.54557E+002	2.16880E+002	2.85122E-002	2.85122E-002	9.50500E+003	4.00000E+000	4.00000E+000	0.00000E+000	7.53591E+001	1.75465E+002	4.71180E+001	1.00000E+002	2.54596E-001	4.82965E-002	0.00000E+000	6.06250E+001	7.99148E+000	6.83074E-001	7.13379E+001	2.04961E+002	3.91078E+001	6.56039E+001	2.45383E+000	1.00321E+000	5.27992E-002	6.06250E+001	5.80917E+001	9.70170E-002	6.56039E+001	6.11941E+000
1.39346E+002	2.35510E+002	2.54511E+002	2.16793E+002	1.38155E+000	9.35825E-001	1.89400E+003	3.44254E+002	1.00000E+000	7.20700E+003	6.50000E+001	1.20923E+006	1.29289E+000	1.53463E+001	3.17450E-002	2.15033E-002	1.13750E-001	5.48932E-002	3.06958E+005	2.54608E+002	2.16898E+002	3.41059E-002	3.41059E-002	1.02950E+004	5.00000E+000	1.00000E+000	0.00000E+000	4.98852E+001	1.64442E+002	2.86444E+001	1.00000E+002	1.94913E-001	1.44758E-001	0.00000E+000	6.89361E+001	4.79023E+000	1.15124E+000	4.72425E+001	1.77654E+002	3.41059E+001	7.32091E+001	1.96816E+000	1.20181E+000	1.92339E-001	6.89361E+001	-1.21673E+002	1.26500E-001	7.32091E+001	-2.53808E+001
1.42697E+002	1.93651E+002	2.54642E+002	2.17094E+002	1.27685E+000	1.07187E+000	1.65300E+003	2.72374E+002	1.00000E+000	7.20800E+003	8.10000E+001	1.20939E+006	1.36862E+000	1.39159E+001	3.14054E-002	2.63637E-002	1.01000E-001	7.28053E-002	3.06958E+005	2.54608E+002	2.16898E+002	3.41059E-002	3.41059E-002	1.02950E+004	5.00000E+000	2.00000E+000	0.00000E+000	4.19770E+001	1.33743E+002	2.62414E+001	1.00000E+002	1.63588E-001	2.06926E-001	0.00000E+000	6.92363E+001	5.54233E+000	1.06508E+000	4.72425E+001	1.77654E+002	3.41059E+001	7.32111E+001	1.96816E+000	1.20181E+000	8.72737E-002	6.92363E+001	2.24704E+001	1.26500E-001	7.32111E+001	-2.53202E+001
1.47349E+002	2.58482E+002	2.54643E+002	2.16872E+002	1.21416E+000	1.04617E+000	2.05400E+003	2.84021E+002	1.00000E+000	7.20900E+003	6.00000E+001	1.20951E+006	1.27022E+000	1.60774E+001	2.67902E-002	2.30835E-002	7.47841E-002	5.69228E-002	3.06958E+005	2.54608E+002	2.16898E+002	3.41059E-002	3.41059E-002	1.02950E+004	5.00000E+000	3.00000E+000	0.00000E+000	3.86957E+001	1.96888E+002	3.12030E+001	1.00000E+002	2.03102E-001	9.45941E-002	0.00000E+000	7.64548E+001	3.45381E+000	1.53325E+000	4.72425E+001	1.77654E+002	3.41059E+001	7.32082E+001	1.96816E+000	1.20181E+000	7.43218E-002	7.64548E+001	4.64041E+001	1.26500E-001	7.32082E+001	-2.53442E+001
1.44190E+002	2.26357E+002	2.54657E+002	2.16901E+002	1.39924E+000	1.01173E+000	1.98900E+003	3.39703E+002	1.00000E+000	7.21000E+003	6.60000E+001	1.20966E+006	1.41565E+000	1.50452E+001	3.13743E-002	2.26855E-002	9.84011E-002	5.41010E-002	3.06958E+005	2.54608E+002	2.16898E+002	3.41059E-002	3.41059E-002	1.02950E+004	5.00000E+000	4.00000E+000	0.00000E+000	3.88244E+001	1.49412E+002	3.74046E+001	1.00000E+002	1.81438E-001	9.96299E-002	0.00000E+000	7.76075E+001	5.04409E+000	1.06687E+000	4.72425E+001	1.77654E+002	3.41059E+001	7.32133E+001	1.96816E+000	1.20181E+000	1.60726E-001	7.76075E+001	-6.78263E+001	1.26500E-001	7.32133E+001	-2.53332E+001
1.47531E+002	3.18689E+002	2.54592E+002	2.16869E+002	1.31252E+000	1.03696E+000	2.70500E+003	3.98511E+002	1.00000E+000	7.21100E+003	4.50000E+001	1.20978E+006	1.36102E+000	1.78519E+001	2.52360E-002	1.99378E-002	6.70851E-002	4.38569E-002	3.06958E+005	2.54608E+002	2.16898E+002	3.41059E-002	3.41059E-002	1.02950E+004	5.00000E+000	5.00000E+000	0.00000E+000	6.12897E+001	2.19899E+002	4.25147E+001	1.00000E+002	2.58408E-001	7.69812E-002	0.00000E+000	7.22221E+001	3.96990E+000	1.16238E+000	4.72425E+001	1.77654E+002	3.41059E+001	7.32148E+001	1.96816E+000	1.20181E+000	1.17286E-001	7.22221E+001	-1.40153E+001	1.26500E-001	7.32148E+001	-2.53496E+001
1.35270E+002	3.60012E+002	2.54521E+002	2.16911E+002	1.32773E+000	1.10233E+000	3.28100E+003	2.88395E+002	1.00000E+000	7.21800E+003	4.00000E+001	1.21076E+006	1.46360E+000	1.89740E+001	2.31797E-002	1.92446E-002	5.04542E-002	3.65944E-002	3.07346E+005	2.54596E+002	2.16889E+002	3.06410E-002	3.06410E-002	1.10170E+004	5.00000E+000	1.00000E+000	0.00000E+000	6.54334E+001	2.40195E+002	6.11187E+001	1.00000E+002	2.96628E-001	3.49916E-002	0.00000E+000	7.68444E+001	4.09525E+000	1.02312E+000	5.23188E+001	1.83273E+002	4.73024E+001	7.59621E+001	2.33093E+000	9.80957E-001	9.27550E-002	7.68444E+001	2.29034E+001	7.52753E-002	7.59621E+001	4.46601E+001
1.40001E+002	1.49165E+002	2.54644E+002	2.16894E+002	1.12970E+000	1.05442E+000	1.11300E+003	2.75895E+002	1.00000E+000	7.22100E+003	1.10000E+002	1.21122E+006	1.19118E+000	1.22133E+001	3.38622E-002	3.16058E-002	8.54110E-002	7.54107E-002	3.07346E+005	2.54596E+002	2.16889E+002	3.06410E-002	3.06410E-002	1.10170E+004	5.00000E+000	2.00000E+000	0.00000E+000	3.04385E+001	8.88069E+001	2.83389E+001	1.00000E+002	1.24017E-001	1.87293E-001	0.00000E+000	7.51775E+001	9.92446E+000	7.24865E-001	5.23188E+001	1.83273E+002	4.73024E+001	7.59541E+001	2.33093E+000	9.80957E-001	3.44656E-002	7.51775E+001	9.58763E+001	7.52753E-002	7.59541E+001	4.46784E+001
1.44727E+002	2.72601E+002	2.54661E+002	2.16876E+002	1.23234E+000	1.03932E+000	2.18300E+003	3.95289E+002	1.00000E+000	7.22200E+003	5.20000E+001	1.21131E+006	1.28079E+000	1.65106E+001	2.63757E-002	2.22445E-002	6.07601E-002	4.50725E-002	3.07346E+005	2.54596E+002	2.16889E+002	3.06410E-002	3.06410E-002	1.10170E+004	5.00000E+000	3.00000E+000	0.00000E+000	5.25610E+001	1.76293E+002	4.17521E+001	1.00000E+002	2.20050E-001	8.08464E-002	0.00000E+000	7.32764E+001	5.13798E+000	9.99751E-001	5.23188E+001	1.83273E+002	4.73024E+001	7.59458E+001	2.33093E+000	9.80957E-001	8.49692E-002	7.32764E+001	2.94826E+001	7.52753E-002	7.59458E+001	4.46722E+001
1.45038E+002	2.60268E+002	2.54664E+002	2.16775E+002	1.19293E+000	1.11623E+000	2.16800E+003	4.66351E+002	1.00000E+000	7.22300E+003	5.50000E+001	1.21144E+006	1.33158E+000	1.61328E+001	2.56203E-002	2.39730E-002	6.34714E-002	5.63014E-002	3.07346E+005	2.54596E+002	2.16889E+002	3.06410E-002	3.06410E-002	1.10170E+004	5.00000E+000	4.00000E+000	0.00000E+000	5.65738E+001	1.66046E+002	4.85297E+001	1.00000E+002	2.26499E-001	8.98664E-002	0.00000E+000	7.31342E+001	6.59336E+000	7.81763E-001	5.23188E+001	1.83273E+002	4.73024E+001	7.59426E+001	2.33093E+000	9.80957E-001	3.32157E-002	7.31342E+001	9.54044E+001	7.52753E-002	7.59426E+001	4.46602E+001
1.35098E+002	2.39601E+002	2.54555E+002	2.16975E+002	1.36253E+000	1.12169E+000	2.27200E+003	3.83041E+002	1.00000E+000	7.22400E+003	6.30000E+001	1.21157E+006	1.52834E+000	1.54791E+001	2.85853E-002	2.35325E-002	1.07240E-001	7.40506E-002	3.07346E+005	2.54596E+002	2.16889E+002	3.06410E-002	3.06410E-002	1.10170E+004	5.00000E+000	5.00000E+000	0.00000E+000	3.98056E+001	1.70492E+002	4.08020E+001	1.00000E+002	1.99212E-001	1.74202E-001	0.00000E+000	7.88887E+001	4.30112E+000	1.17065E+000	5.23188E+001	1.83273E+002	4.73024E+001	7.59414E+001	2.33093E+000	9.80957E-001	9.69485E-002	7.88887E+001	1.94865E+001	7.52753E-002	7.59414E+001	4.46534E+001
1.41031E+002	1.90889E+002	2.54550E+002	2.16995E+002	1.29830E+000	1.01824E+000	1.57400E+003	3.79978E+002	1.00000E+000	7.22800E+003	8.10000E+001	1.21215E+006	1.32198E+000	1.38163E+001	3.27246E-002	2.56653E-002	1.12065E-001	7.10153E-002	3.07693E+005	2.54546E+002	2.16984E+002	5.65488E-002	5.65488E-002	2.33600E+003	2.00000E+000	1.00000E+000	0.00000E+000	3.90454E+001	1.15476E+002	3.61024E+001	1.00000E+002	1.59749E-001	2.43585E-001	0.00000E+000	7.50977E+001	8.10296E+000	7.46561E-001	3.55925E+001	1.06448E+002	2.85092E+001	7.19195E+001	5.86603E+000	8.46507E-001	1.20899E-001	7.50977E+001	-1.59572E+001	1.13714E-001	7.19195E+001	-9.56721E+000
1.35296E+002	1.25395E+002	2.54536E+002	2.16963E+002	1.08376E+000	8.93317E-001	7.62000E+002	2.39269E+002	1.00000E+000	7.22900E+003	2.32000E+002	1.21233E+006	9.68141E-001	1.11980E+001	3.92605E-002	3.23614E-002	1.14623E-001	8.04339E-002	3.07693E+005	2.54546E+002	2.16984E+002	5.65488E-002	5.65488E-002	2.33600E+003	2.00000E+000	2.00000E+000	0.00000E+000	2.84601E+001	8.78012E+001	1.28247E+001	1.00000E+002	1.03657E-001	2.74365E-001	0.00000E+000	6.55131E+001	7.35844E+000	1.18154E+000	3.55925E+001	1.06448E+002	2.85092E+001	7.19212E+001	5.86603E+000	8.46507E-001	9.63260E-002	6.55131E+001	6.91939E+000	1.13714E-001	7.19212E+001	-9.57180E+000
1.29911E+002	1.09551E+002	2.54486E+002	2.16896E+002	1.42214E+000	1.18014E+000	1.13700E+003	2.03539E+002	1.00000E+000	7.23500E+003	2.32000E+002	1.21312E+006	1.67833E+000	1.04667E+001	4.21757E-002	3.49988E-002	1.44090E-001	1.01386E-001	3.07922E+005	2.54562E+002	2.16903E+002	5.56061E-002	5.56061E-002	4.20300E+003	2.00000E+000	1.00000E+000	0.00000E+000	2.60342E+001	7.00651E+001	1.68062E+001	1.00000E+002	9.42557E-002	3.71536E-001	0.00000E+000	6.59227E+001	8.50476E+000	8.36891E-001	4.99762E+001	1.52813E+002	4.13038E+001	7.28166E+001	4.32138E+000	8.56662E-001	9.29947E-002	6.59227E+001	1.16599E+001	1.20739E-001	7.28166E+001	-1.80481E+001
1.34712E+002	2.93735E+002	2.54590E+002	2.16906E+002	1.48459E+000	1.14083E+000	3.06600E+003	2.98635E+002	1.00000E+000	7.23800E+003	4.60000E+001	1.21347E+006	1.69367E+000	1.71387E+001	2.68115E-002	2.06032E-002	7.97927E-002	4.91153E-002	3.07922E+005	2.54562E+002	2.16903E+002	5.56061E-002	5.56061E-002	4.20300E+003	2.00000E+000	2.00000E+000	0.00000E+000	5.88549E+001	1.83500E+002	5.03885E+001	1.00000E+002	2.42030E-001	6.48886E-002	0.00000E+000	7.37680E+001	5.03387E+000	8.61040E-001	4.99762E+001	1.52813E+002	4.13038E+001	7.28053E+001	4.32138E+000	8.56662E-001	1.30936E-001	7.37680E+001	-3.07698E+001	1.20739E-001	7.28053E+001	-1.80349E+001
1.35845E+002	1.65541E+002	2.54737E+002	2.16901E+002	1.32003E+000	1.05011E+000	1.42900E+003	2.23230E+002	1.00000E+000	7.24200E+003	9.80000E+001	1.21408E+006	1.38618E+000	1.28663E+001	3.49196E-002	2.77792E-002	7.82617E-002	5.27076E-002	3.08155E+005	2.54653E+002	2.16865E+002	6.15846E-002	6.15846E-002	2.84500E+003	2.00000E+000	1.00000E+000	0.00000E+000	2.67725E+001	1.15264E+002	2.96072E+001	1.00000E+002	1.36749E-001	7.54928E-002	0.00000E+000	8.01374E+001	5.61489E+000	1.13072E+000	3.16174E+001	1.02387E+002	2.26618E+001	7.11600E+001	4.44504E+000	1.01227E+000	1.13884E-001	8.01374E+001	-1.54038E+000	3.08478E-002	7.11600E+001	9.64469E+001
1.25710E+002	1.35005E+002	2.54568E+002	2.16830E+002	1.24342E+000	1.36167E+000	1.41600E+003	2.58091E+002	1.00000E+000	7.24300E+003	1.25000E+002	1.21424E+006	1.69313E+000	1.16192E+001	3.30435E-002	3.61860E-002	1.00332E-001	1.19095E-001	3.08155E+005	2.54653E+002	2.16865E+002	6.15846E-002	6.15846E-002	2.84500E+003	2.00000E+000	2.00000E+000	0.00000E+000	3.65068E+001	8.93929E+001	1.56527E+001	1.00000E+002	1.18027E-001	3.44355E-001	0.00000E+000	-2.32883E+002	6.82927E+000	9.33910E-001	3.16174E+001	1.02387E+002	2.26618E+001	7.11566E+001	4.44504E+000	1.01227E+000	-4.53929E-002	5.83623E+001	-1.11635E+002	3.08478E-002	7.11566E+001	9.63983E+001
1.44061E+002	2.45869E+002	2.54562E+002	2.16976E+002	1.14749E+000	9.72327E-001	1.71900E+003	3.95442E+002	1.00000E+000	7.24700E+003	6.90000E+001	1.21478E+006	1.11574E+000	1.56802E+001	2.76766E-002	2.34517E-002	8.79427E-002	6.45607E-002	3.08342E+005	2.54520E+002	2.16894E+002	4.16338E-002	4.16338E-002	4.39900E+003	2.00000E+000	1.00000E+000	0.00000E+000	5.26556E+001	1.58104E+002	3.84566E+001	1.00000E+002	2.05511E-001	1.68745E-001	0.00000E+000	7.02239E+001	6.39739E+000	9.04837E-001	5.89631E+001	1.94000E+002	3.73599E+001	6.98140E+001	3.29282E+000	1.09892E+000	8.26327E-002	7.02239E+001	2.94426E+001	7.31964E-002	6.98140E+001	4.12021E+001
1.47767E+002	3.08158E+002	2.54493E+002	2.16842E+002	1.26295E+000	1.10263E+000	2.68000E+003	3.29691E+002	1.00000E+000	7.24800E+003	4.70000E+001	1.21490E+006	1.39256E+000	1.75544E+001	2.43960E-002	2.12991E-002	5.18711E-002	4.10550E-002	3.08342E+005	2.54520E+002	2.16894E+002	4.16338E-002	4.16338E-002	4.39900E+003	2.00000E+000	2.00000E+000	0.00000E+000	6.30089E+001	2.17025E+002	3.66565E+001	1.00000E+002	2.52358E-001	4.21965E-002	0.00000E+000	6.96447E+001	3.86229E+000	1.20033E+000	5.89631E+001	1.94000E+002	3.73599E+001	6.98050E+001	3.29282E+000	1.09892E+000	6.77726E-002	6.96447E+001	4.79660E+001	7.31964E-002	6.98050E+001	4.11645E+001
1.48927E+002	2.17212E+002	2.54610E+002	2.16822E+002	1.14585E+000	9.47603E-001	1.47900E+003	1.87024E+002	1.00000E+000	7.25200E+003	7.10000E+001	1.21545E+006	1.08581E+000	1.47381E+001	2.97949E-002	2.46401E-002	7.38964E-002	5.27216E-002	3.08493E+005	2.54575E+002	2.16945E+002	4.47685E-002	4.47685E-002	5.30500E+003	3.00000E+000	1.00000E+000	0.00000E+000	5.04855E+001	1.46720E+002	3.17824E+001	1.00000E+002	1.88446E-001	1.01398E-001	0.00000E+000	6.73429E+001	6.59938E+000	9.45636E-001	6.17799E+001	1.92214E+002	4.01807E+001	6.91326E+001	3.24953E+000	1.01402E+000	9.46972E-002	6.73429E+001	1.08804E+001	1.49078E-001	6.91326E+001	-6.01516E+001
1.44499E+002	3.67318E+002	2.54531E+002	2.16956E+002	1.31644E+000	9.82970E-001	2.96500E+003	3.53945E+002	1.00000E+000	7.25300E+003	4.20000E+001	1.21556E+006	1.29402E+000	1.91656E+001	2.41763E-002	1.80521E-002	6.53917E-002	3.86566E-002	3.08493E+005	2.54575E+002	2.16945E+002	4.47685E-002	4.47685E-002	5.30500E+003	3.00000E+000	2.00000E+000	0.00000E+000	7.42106E+001	2.50245E+002	5.10615E+001	1.00000E+002	3.02738E-001	4.86825E-002	0.00000E+000	7.11445E+001	4.05586E+000	1.08672E+000	6.17799E+001	1.92214E+002	4.01807E+001	6.91338E+001	3.24953E+000	1.01402E+000	1.45025E-001	7.11445E+001	-5.25727E+001	1.49078E-001	6.91338E+001	-6.01556E+001
1.36918E+002	1.75745E+002	2.54683E+002	2.16814E+002	1.52572E+000	1.09608E+000	1.80600E+003	2.26686E+002	1.00000E+000	7.25800E+003	8.10000E+001	1.21633E+006	1.67230E+000	1.32569E+001	3.59018E-002	2.57918E-002	1.23307E-001	6.64280E-002	3.08714E+005	2.54566E+002	2.16873E+002	4.01804E-002	4.01804E-002	1.33890E+004	8.00000E+000	1.00000E+000	0.00000E+000	3.88575E+001	1.19449E+002	2.50242E+001	3.00000E+002	1.49611E-001	1.57379E-001	0.00000E+000	6.87497E+001	5.62468E+000	1.00405E+000	4.65260E+001	1.33591E+002	3.66446E+001	7.07599E+001	2.57908E+000	8.04215E-001	1.63874E-001	6.87497E+001	-8.10948E+001	9.43680E-002	7.07599E+001	1.47428E+001
1.41962E+002	1.69962E+002	2.54582E+002	2.16939E+002	1.39485E+000	1.00616E+000	1.48100E+003	2.74394E+002	1.00000E+000	7.25900E+003	8.40000E+001	1.21647E+006	1.40345E+000	1.30370E+001	3.62453E-002	2.61451E-002	1.19850E-001	6.53108E-002	3.08714E+005	2.54566E+002	2.16873E+002	4.01804E-002	4.01804E-002	1.33890E+004	8.00000E+000	2.00000E+000	0.00000E+000	3.24017E+001	1.13768E+002	2.96832E+001	1.00000E+002	1.43111E-001	1.99269E-001	0.00000E+000	7.60361E+001	6.38857E+000	9.76180E-001	4.65260E+001	1.33591E+002	3.66446E+001	7.07552E+001	2.57908E+000	8.04215E-001	1.61886E-001	7.60361E+001	-7.10337E+001	9.43680E-002	7.07552E+001	1.47269E+001
1.30944E+002	1.93060E+002	2.54631E+002	2.16678E+002	1.19187E+000	1.01627E+000	1.46400E+003	1.38974E+002	1.00000E+000	7.26200E+003	7.70000E+001	1.21689E+006	1.21127E+000	1.38946E+001	3.11501E-002	2.65607E-002	6.22936E-002	4.76927E-002	3.08714E+005	2.54566E+002	2.16873E+002	4.01804E-002	4.01804E-002	1.33890E+004	8.00000E+000	3.00000E+000	0.00000E+000	3.54474E+001	1.28914E+002	2.95767E+001	1.00000E+002	1.56039E-001	5.65936E-002	0.00000E+000	7.46334E+001	5.82279E+000	1.07723E+000	4.65260E+001	1.33591E+002	3.66446E+001	7.07237E+001	2.57908E+000	8.04215E-001	7.95228E-002	7.46334E+001	3.78586E+001	9.43680E-002	7.07237E+001	1.46818E+001
1.33072E+002	1.38502E+002	2.54500E+002	2.16780E+002	1.12194E+000	1.03829E+000	1.01100E+003	1.81275E+002	1.00000E+000	7.26500E+003	1.09000E+002	1.21732E+006	1.16489E+000	1.17687E+001	3.52853E-002	3.26544E-002	9.47271E-002	8.22275E-002	3.08714E+005	2.54566E+002	2.16873E+002	4.01804E-002	4.01804E-002	1.33890E+004	8.00000E+000	4.00000E+000	0.00000E+000	3.93866E+001	7.39415E+001	2.53581E+001	1.00000E+002	1.23133E-001	2.31102E-001	0.00000E+000	4.75415E+001	1.70302E+001	4.43215E-001	4.65260E+001	1.33591E+002	3.66446E+001	7.07064E+001	2.57908E+000	8.04215E-001	3.87242E-002	4.75415E+001	6.28153E+001	9.43680E-002	7.07064E+001	1.46444E+001
1.47646E+002	3.40549E+002	2.54526E+002	2.16869E+002	1.29786E+000	1.01807E+000	2.80900E+003	6.30403E+002	1.00000E+000	7.26600E+003	4.10000E+001	1.21741E+006	1.32131E+000	1.84540E+001	2.44879E-002	1.92088E-002	8.82035E-002	5.57458E-002	3.08714E+005	2.54566E+002	2.16873E+002	4.01804E-002	4.01804E-002	1.33890E+004	8.00000E+000	5.00000E+000	0.00000E+000	8.66674E+001	2.12736E+002	5.03099E+001	1.00000E+002	2.95111E-001	1.25337E-001	0.00000E+000	6.13550E+001	5.76684E+000	7.85231E-001	4.65260E+001	1.33591E+002	3.66446E+001	7.06935E+001	2.57908E+000	8.04215E-001	1.20812E-001	6.13550E+001	-2.96007E+001	9.43680E-002	7.06935E+001	1.46459E+001
1.38258E+002	1.68895E+002	2.54267E+002	2.16976E+002	1.17187E+000	1.22548E+000	1.51100E+003	3.34751E+002	1.00000E+000	7.26700E+003	8.20000E+001	1.21759E+006	1.43611E+000	1.29960E+001	3.01473E-002	3.15264E-002	8.18381E-002	8.89032E-002	3.08714E+005	2.54566E+002	2.16873E+002	4.01804E-002	4.01804E-002	1.33890E+004	8.00000E+000	6.00000E+000	0.00000E+000	4.86829E+001	1.15063E+002	7.24408E+001	3.00000E+002	2.12147E-001	1.73991E-001	0.00000E+000	-1.72472E+002	2.28439E+001	2.70277E-001	4.65260E+001	1.33591E+002	3.66446E+001	7.06876E+001	2.57908E+000	8.04215E-001	-2.23601E-002	1.18773E+002	-8.03651E+001	9.43680E-002	7.06876E+001	1.45913E+001
1.29726E+002	1.49186E+002	2.54628E+002	2.17019E+002	1.38645E+000	1.38194E+000	1.75000E+003	3.27622E+002	1.00000E+000	7.27000E+003	9.10000E+001	1.21799E+006	1.91599E+000	1.22142E+001	3.31425E-002	3.30346E-002	1.17758E-001	1.17027E-001	3.08714E+005	2.54566E+002	2.16873E+002	4.01804E-002	4.01804E-002	1.33890E+004	8.00000E+000	7.00000E+000	0.00000E+000	3.20646E+001	9.50960E+001	2.77338E+001	1.00000E+002	1.29223E-001	3.13441E-001	0.00000E+000	7.32032E+001	7.25991E+000	7.90244E-001	4.65260E+001	1.33591E+002	3.66446E+001	7.06708E+001	2.57908E+000	8.04215E-001	1.63162E-003	7.32032E+001	1.35235E+002	9.43680E-002	7.06708E+001	1.46607E+001
1.39788E+002	1.71053E+002	2.54690E+002	2.16864E+002	1.44422E+000	1.01884E+000	1.55700E+003	2.34171E+002	1.00000E+000	7.27100E+003	8.10000E+001	1.21813E+006	1.47143E+000	1.30787E+001	3.66006E-002	2.58203E-002	1.13114E-001	5.95976E-002	3.08714E+005	2.54566E+002	2.16873E+002	4.01804E-002	4.01804E-002	1.33890E+004	8.00000E+000	8.00000E+000	0.00000E+000	2.56494E+001	1.30440E+002	2.13425E+001	1.00000E+002	1.35318E-001	1.24343E-001	0.00000E+000	7.64514E+001	4.01302E+000	1.51564E+000	4.65260E+001	1.33591E+002	3.66446E+001	7.06649E+001	2.57908E+000	8.04215E-001	1.72702E-001	7.64514E+001	-8.58498E+001	9.43680E-002	7.06649E+001	1.46541E+001
1.36412E+002	2.14108E+002	2.54685E+002	2.17016E+002	1.37509E+000	1.00668E+000	1.84100E+003	2.35208E+002	1.00000E+000	7.27700E+003	7.20000E+001	1.21897E+006	1.38428E+000	1.46324E+001	3.20482E-002	2.34620E-002	9.55981E-002	5.40135E-002	3.09345E+005	2.54618E+002	2.16998E+002	6.12116E-002	6.12116E-002	2.97400E+003	2.00000E+000	1.00000E+000	0.00000E+000	4.39711E+001	1.53352E+002	2.85449E+001	1.00000E+002	1.80550E-001	9.59773E-002	0.00000E+000	7.07058E+001	4.81863E+000	1.16081E+000	4.22368E+001	1.49985E+002	2.42441E+001	6.97405E+001	3.53326E+000	1.24556E+000	1.54679E-001	7.07058E+001	-6.62882E+001	1.06623E-001	6.97405E+001	-2.33308E+000
1.38796E+002	1.84143E+002	2.54510E+002	2.16968E+002	1.00285E+000	9.77660E-001	1.13300E+003	2.60796E+002	1.00000E+000	7.27900E+003	8.40000E+001	1.21925E+006	9.80447E-001	1.35699E+001	2.97935E-002	2.90451E-002	7.44889E-002	7.11441E-002	3.09345E+005	2.54618E+002	2.16998E+002	6.12116E-002	6.12116E-002	2.97400E+003	2.00000E+000	2.00000E+000	0.00000E+000	3.94187E+001	1.44514E+002	1.72556E+001	1.00000E+002	1.56860E-001	1.40932E-001	0.00000E+000	6.82328E+001	5.07378E+000	1.40529E+000	4.22368E+001	1.49985E+002	2.42441E+001	6.97241E+001	3.53326E+000	1.24556E+000	1.27189E-002	6.82328E+001	1.16300E+002	1.06623E-001	6.97241E+001	-2.39378E+000
1.38431E+002	1.66903E+002	2.54569E+002	2.16699E+002	1.10832E+000	1.09567E+000	1.27000E+003	2.30842E+002	1.00000E+000	7.28600E+003	8.30000E+001	1.22025E+006	1.21435E+000	1.29191E+001	3.11001E-002	3.07452E-002	7.28044E-002	7.13272E-002	3.09666E+005	2.54600E+002	2.16892E+002	2.50395E-002	2.50395E-002	1.82920E+004	1.10000E+001	1.00000E+000	0.00000E+000	3.87245E+001	1.13583E+002	2.25041E+001	1.00000E+002	1.43094E-001	1.44701E-001	0.00000E+000	6.62998E+001	6.74077E+000	9.99080E-001	5.42103E+001	1.53558E+002	3.22484E+001	6.57519E+001	1.87997E+000	9.43907E-001	5.73869E-003	6.62998E+001	1.23127E+002	1.00019E-001	6.57519E+001	2.30503E+000
1.42077E+002	1.09192E+002	2.54655E+002	2.16891E+002	1.08133E+000	8.18339E-001	6.06000E+002	1.94145E+002	1.00000E+000	7.28700E+003	5.43000E+002	1.22045E+006	8.84894E-001	1.04495E+001	4.39260E-002	3.32427E-002	1.46362E-001	8.72274E-002	3.09666E+005	2.54600E+002	2.16892E+002	2.50395E-002	2.50395E-002	1.82920E+004	1.10000E+001	2.00000E+000	0.00000E+000	1.38227E+001	7.89557E+001	1.96330E+001	0.00000E+000	8.71911E-002	4.06051E-001	0.00000E+000	8.31897E+001	7.27342E+000	1.34041E+000	5.42103E+001	1.53558E+002	3.22484E+001	6.57443E+001	1.87997E+000	9.43907E-001	1.38440E-001	8.31897E+001	-3.15083E+001	1.00019E-001	6.57443E+001	2.33532E+000
1.43863E+002	3.25628E+002	2.54703E+002	2.16796E+002	1.33185E+000	1.06882E+000	2.88600E+003	3.23225E+002	1.00000E+000	7.28800E+003	4.50000E+001	1.22049E+006	1.42351E+000	1.80452E+001	2.47918E-002	1.98955E-002	7.13079E-002	4.76284E-002	3.09666E+005	2.54600E+002	2.16892E+002	2.50395E-002	2.50395E-002	1.82920E+004	1.10000E+001	3.00000E+000	0.00000E+000	8.21210E+001	2.16610E+002	3.56394E+001	1.00000E+002	2.75363E-001	7.33099E-002	0.00000E+000	6.06497E+001	4.41318E+000	1.01230E+000	5.42103E+001	1.53558E+002	3.22484E+001	6.57392E+001	1.87997E+000	9.43907E-001	1.09567E-001	6.06497E+001	-1.53275E+001	1.00019E-001	6.57392E+001	2.33222E+000
1.43992E+002	1.93712E+002	2.54581E+002	2.16874E+002	1.40700E+000	1.07023E+000	1.81000E+003	1.97351E+002	1.00000E+000	7.29000E+003	6.90000E+001	1.22079E+006	1.50582E+000	1.39181E+001	3.30716E-002	2.51559E-002	8.93287E-002	5.45343E-002	3.09666E+005	2.54600E+002	2.16892E+002	2.50395E-002	2.50395E-002	1.82920E+004	1.10000E+001	4.00000E+000	0.00000E+000	4.02313E+001	1.29521E+002	3.00014E+001	1.00000E+002	1.62982E-001	1.00183E-001	0.00000E+000	7.13281E+001	5.74131E+000	9.82564E-001	5.42103E+001	1.53558E+002	3.22484E+001	6.57367E+001	1.87997E+000	9.43907E-001	1.35945E-001	7.13281E+001	-3.99957E+001	1.00019E-001	6.57367E+001	2.30947E+000
1.32355E+002	1.47280E+002	2.54672E+002	2.16955E+002	1.22130E+000	1.06147E+000	1.19300E+003	1.88598E+002	1.00000E+000	7.29100E+003	1.06000E+002	1.22096E+006	1.29638E+000	1.21359E+001	3.53591E-002	3.07319E-002	9.71847E-002	7.52110E-002	3.09666E+005	2.54600E+002	2.16892E+002	2.50395E-002	2.50395E-002	1.82920E+004	1.10000E+001	5.00000E+000	0.00000E+000	4.70698E+001	8.19907E+001	2.15708E+001	1.00000E+002	1.33599E-001	1.80885E-001	0.00000E+000	3.88981E+001	1.18888E+001	5.84456E-001	5.42103E+001	1.53558E+002	3.22484E+001	6.57294E+001	1.87997E+000	9.43907E-001	7.00131E-002	3.88981E+001	1.43980E+001	1.00019E-001	6.57294E+001	2.33051E+000
1.31297E+002	1.53401E+002	2.54610E+002	2.16899E+002	1.48007E+000	1.16962E+000	1.63100E+003	2.80259E+002	1.00000E+000	7.29300E+003	9.60000E+001	1.22124E+006	1.73112E+000	1.23855E+001	3.66484E-002	2.89613E-002	1.33228E-001	8.53011E-002	3.09666E+005	2.54600E+002	2.16892E+002	2.50395E-002	2.50395E-002	1.82920E+004	1.10000E+001	6.00000E+000	0.00000E+000	3.46124E+001	9.46326E+001	2.35043E+001	1.00000E+002	1.27497E-001	2.43509E-001	0.00000E+000	6.67295E+001	7.17695E+000	8.28026E-001	5.42103E+001	1.53558E+002	3.22484E+001	6.57260E+001	1.87997E+000	9.43907E-001	1.17164E-001	6.67295E+001	-1.93391E+001	1.00019E-001	6.57260E+001	2.30758E+000
1.39854E+002	3.16011E+002	2.54515E+002	2.16923E+002	1.25522E+000	1.10438E+000	2.73500E+003	3.22670E+002	1.00000E+000	7.29400E+003	4.20000E+001	1.22133E+006	1.38624E+000	1.77767E+001	2.40017E-002	2.11174E-002	6.57240E-002	5.19874E-002	3.09666E+005	2.54600E+002	2.16892E+002	2.50395E-002	2.50395E-002	1.82920E+004	1.10000E+001	7.00000E+000	0.00000E+000	7.37515E+001	2.16291E+002	3.30953E+001	1.00000E+002	2.61666E-001	8.05125E-002	0.00000E+000	6.38663E+001	4.08933E+000	1.12223E+000	5.42103E+001	1.53558E+002	3.22484E+001	6.57255E+001	1.87997E+000	9.43907E-001	6.39262E-002	6.38663E+001	4.71244E+001	1.00019E-001	6.57255E+001	2.28797E+000
1.33037E+002	1.16295E+002	2.54568E+002	2.17026E+002	1.29391E+000	8.28949E-001	7.79000E+002	1.85326E+002	1.00000E+000	7.29500E+003	1.88000E+002	1.22154E+006	1.07259E+000	1.07840E+001	4.63592E-002	2.97002E-002	1.42050E-001	6.34435E-002	3.09666E+005	2.54600E+002	2.16892E+002	2.50395E-002	2.50395E-002	1.82920E+004	1.10000E+001	8.00000E+000	0.00000E+000	3.01059E+001	7.47324E+001	2.29103E+001	1.00000E+002	1.09052E-001	2.54939E-001	0.00000E+000	3.57580E+002	1.33768E+001	6.42823E-001	5.42103E+001	1.53558E+002	3.22484E+001	6.57233E+001	1.87997E+000	9.43907E-001	2.19027E-001	6.63347E+001	1.27280E+002	1.00019E-001	6.57233E+001	2.30756E+000
1.35413E+002	1.89464E+002	2.54664E+002	2.16991E+002	1.32106E+000	1.12471E+000	1.75100E+003	2.69604E+002	1.00000E+000	7.29600E+003	7.40000E+001	1.22163E+006	1.48581E+000	1.37646E+001	3.15704E-002	2.68780E-002	1.02888E-001	7.60729E-002	3.09666E+005	2.54600E+002	2.16892E+002	2.50395E-002	2.50395E-002	1.82920E+004	1.10000E+001	9.00000E+000	0.00000E+000	3.53916E+001	1.24578E+002	3.46334E+001	1.00000E+002	1.58961E-001	1.81423E-001	0.00000E+000	7.71197E+001	6.10272E+000	9.39820E-001	5.42103E+001	1.53558E+002	3.22484E+001	6.57199E+001	1.87997E+000	9.43907E-001	8.02829E-002	7.71197E+001	3.94007E+001	1.00019E-001	6.57199E+001	2.32264E+000
1.47268E+002	3.37021E+002	2.54574E+002	2.16872E+002	1.28655E+000	9.59324E-001	2.59800E+003	3.25727E+002	1.00000E+000	7.29700E+003	3.90000E+001	1.22174E+006	1.23422E+000	1.83581E+001	2.52411E-002	1.88211E-002	6.30566E-002	3.75560E-002	3.09666E+005	2.54600E+002	2.16892E+002	2.50395E-002	2.50395E-002	1.82920E+004	1.10000E+001	1.00000E+001	0.00000E+000	7.53500E+001	2.12642E+002	5.12267E+001	1.00000E+002	2.81632E-001	6.27859E-002	0.00000E+000	6.74849E+001	5.43205E+000	8.66817E-001	5.42103E+001	1.53558E+002	3.22484E+001	6.57143E+001	1.87997E+000	9.43907E-001	1.45702E-001	6.74849E+001	-5.71607E+001	1.00019E-001	6.57143E+001	2.28505E+000
1.38134E+002	1.35231E+002	2.54455E+002	2.17035E+002	1.14541E+000	1.06546E+000	1.03300E+003	2.99903E+002	1.00000E+000	7.29900E+003	1.13000E+002	1.22207E+006	1.22039E+000	1.16289E+001	3.56377E-002	3.31503E-002	1.20267E-001	1.04891E-001	3.09666E+005	2.54600E+002	2.16892E+002	2.50395E-002	2.50395E-002	1.82920E+004	1.10000E+001	1.10000E+001	0.00000E+000	2.78203E+001	8.20055E+001	2.52566E+001	1.00000E+002	1.13140E-001	3.96442E-001	0.00000E+000	7.41532E+001	9.91262E+000	7.53308E-001	5.42103E+001	1.53558E+002	3.22484E+001	6.57209E+001	1.87997E+000	9.43907E-001	3.61599E-002	7.41532E+001	9.26823E+001	1.00019E-001	6.57209E+001	2.28015E+000
1.38598E+002	1.92891E+002	2.54490E+002	2.16884E+002	1.22632E+000	9.95746E-001	1.47400E+003	1.45296E+002	1.00000E+000	7.30900E+003	7.30000E+001	1.22341E+006	1.22111E+000	1.38885E+001	3.19416E-002	2.59358E-002	7.52229E-002	5.22062E-002	3.10422E+005	2.54580E+002	2.16907E+002	7.20963E-002	7.20963E-002	2.50000E+003	2.00000E+000	1.00000E+000	0.00000E+000	3.81552E+001	1.29283E+002	2.59950E+001	1.00000E+002	1.55740E-001	1.04391E-001	0.00000E+000	7.08103E+001	5.69216E+000	1.09821E+000	3.51773E+001	1.07749E+002	2.12607E+001	6.76601E+001	4.64703E+000	1.03292E+000	1.03767E-001	7.08103E+001	2.44143E+000	6.24378E-002	6.76601E+001	5.28111E+001
1.37503E+002	1.19760E+002	2.54709E+002	2.16940E+002	1.17880E+000	1.16443E+000	1.02600E+003	2.81366E+002	1.00000E+000	7.31000E+003	1.57000E+002	1.22359E+006	1.37264E+000	1.09435E+001	3.68016E-002	3.63530E-002	1.18902E-001	1.16181E-001	3.10422E+005	2.54580E+002	2.16907E+002	7.20963E-002	7.20963E-002	2.50000E+003	2.00000E+000	2.00000E+000	0.00000E+000	3.08989E+001	7.68132E+001	1.44590E+001	1.00000E+002	1.01938E-001	4.18352E-001	0.00000E+000	5.92847E+001	8.23442E+000	9.09923E-001	3.51773E+001	1.07749E+002	2.12607E+001	6.76606E+001	4.64703E+000	1.03292E+000	6.13208E-003	5.92847E+001	1.15673E+002	6.24378E-002	6.76606E+001	5.28669E+001
1.40356E+002	3.29066E+002	2.54511E+002	2.16951E+002	1.20977E+000	1.01882E+000	2.53800E+003	3.12469E+002	1.00000E+000	7.32000E+003	4.40000E+001	1.22488E+006	1.23253E+000	1.81402E+001	2.40135E-002	2.02232E-002	6.01598E-002	4.42399E-002	3.10789E+005	2.54604E+002	2.16912E+002	2.01219E-002	2.01219E-002	2.59860E+004	1.10000E+001	1.00000E+000	0.00000E+000	6.65084E+001	2.14123E+002	5.44360E+001	1.00000E+002	2.74811E-001	6.32850E-002	0.00000E+000	7.29401E+001	5.12706E+000	9.29173E-001	6.00036E+001	2.09239E+002	4.57192E+001	7.26867E+001	1.38621E+000	1.07402E+000	8.56821E-002	7.29401E+001	2.81954E+001	1.21751E-001	7.26867E+001	-1.95204E+001
1.31380E+002	1.75726E+002	2.54661E+002	2.16962E+002	1.24691E+000	9.08209E-001	1.24400E+003	3.43827E+002	1.00000E+000	7.32100E+003	9.00000E+001	1.22505E+006	1.13246E+000	1.32562E+001	3.53530E-002	2.57499E-002	1.33681E-001	7.34570E-002	3.10789E+005	2.54604E+002	2.16912E+002	2.01219E-002	2.01219E-002	2.59860E+004	1.10000E+001	2.00000E+000	0.00000E+000	3.81897E+001	1.14359E+002	2.52758E+001	1.00000E+002	1.45960E-001	2.90992E-001	0.00000E+000	6.83953E+001	7.11646E+000	9.56175E-001	6.00036E+001	2.09239E+002	4.57192E+001	7.26930E+001	1.38621E+000	1.07402E+000	1.57162E-001	6.83953E+001	-7.20604E+001	1.21751E-001	7.26930E+001	-1.94788E+001
1.42020E+002	1.62877E+002	2.54572E+002	2.16890E+002	1.13989E+000	9.08424E-001	1.05700E+003	2.51031E+002	1.00000E+000	7.32200E+003	1.02000E+002	1.22519E+006	1.03551E+000	1.27623E+001	3.50612E-002	2.79416E-002	9.14468E-002	6.09257E-002	3.10789E+005	2.54604E+002	2.16912E+002	2.01219E-002	2.01219E-002	2.59860E+004	1.10000E+001	3.00000E+000	0.00000E+000	3.77032E+001	9.89343E+001	3.08689E+001	1.00000E+002	1.42221E-001	1.64398E-001	0.00000E+000	6.96685E+001	1.10618E+001	6.67343E-001	6.00036E+001	2.09239E+002	4.57192E+001	7.27055E+001	1.38621E+000	1.07402E+000	1.13005E-001	6.96685E+001	-1.08815E+001	1.21751E-001	7.27055E+001	-1.94935E+001
1.39188E+002	2.56978E+002	2.54637E+002	2.16937E+002	1.42750E+000	9.83466E-001	2.23600E+003	3.02725E+002	1.00000E+000	7.32300E+003	5.80000E+001	1.22530E+006	1.40390E+000	1.60305E+001	3.01884E-002	2.07981E-002	9.17894E-002	4.64508E-002	3.10789E+005	2.54604E+002	2.16912E+002	2.01219E-002	2.01219E-002	2.59860E+004	1.10000E+001	4.00000E+000	0.00000E+000	3.92993E+001	1.80314E+002	3.96126E+001	1.00000E+002	2.03186E-001	9.05880E-002	0.00000E+000	7.83290E+001	3.99182E+000	1.27146E+000	6.00036E+001	2.09239E+002	4.57192E+001	7.27026E+001	1.38621E+000	1.07402E+000	1.84173E-001	7.83290E+001	-1.00391E+002	1.21751E-001	7.27026E+001	-1.94773E+001
1.34174E+002	2.01161E+002	2.54635E+002	2.17052E+002	1.27898E+000	1.02158E+000	1.64000E+003	2.23382E+002	1.00000E+000	7.32400E+003	7.40000E+001	1.22545E+006	1.30657E+000	1.41831E+001	3.15821E-002	2.52260E-002	9.00461E-002	5.97109E-002	3.10789E+005	2.54604E+002	2.16912E+002	2.01219E-002	2.01219E-002	2.59860E+004	1.10000E+001	5.00000E+000	0.00000E+000	3.62271E+001	1.37883E+002	3.08792E+001	1.00000E+002	1.63905E-001	1.31003E-001	0.00000E+000	7.51241E+001	5.26965E+000	1.12462E+000	6.00036E+001	2.09239E+002	4.57192E+001	7.27053E+001	1.38621E+000	1.07402E+000	1.11886E-001	7.51241E+001	-3.91296E+000	1.21751E-001	7.27053E+001	-1.94640E+001
[truncated: 904 more rows]
