# Supplementary material for: Super-resolution visualization of chromatin loop folding in human lymphoblastoid cells using interferometric photoactivated localization microscopy
Source: Sci Rep. 2022 May 20;12:8582. doi: 10.1038/s41598-022-12568-9 (PMC9122977; doi:10.1038/s41598-022-12568-9)
Supplement: Supplementary file 2 — Supplementary Information 2. [file 41598_2022_12568_MOESM2_ESM.zip › ChromoLooping-main/data/ascii_files/Run1-647_c123_sum_X5_proc_JSA_IDL_ASCII_image11.txt]

Offset	Amplitude	X Position	Y Position	X Peak Width	Y Peak Width	6 N Photons	ChiSquared	FitOK	Frame Number	Peak Index of Frame	Peak Global Index	12 X PkW * Y PkW	Sigma Amplitude	Sigma X Pos rtNph	Sigma Y Pos rtNph	Sigma X Pos Full	Sigma Y Pos Full	18 Grouped Index	Group X Position	Group Y Position	Group Sigma X Pos	Group Sigma Y Pos	Group N Photons	24 Group Size	Frame Index in Grp	Label Set	Amplitude L1	Amplitude L2	Amplitude L3	30 FitOK Labels	Zeta0	Sigma Amp L2	Sigma Amp L3	Unwrapped Z	Sigma Z	36 Coherence	Group A1	Group A2	Group A3	Unwrapped Group Z	Group Sigma Z	42 Group Coherence	XY Ellipticity	Z Position	Unwrapped Z Error	XY Group Ellipticity	Group Z Position	Unwrapped Group Z Error
2.40839E+002	1.36336E+003	2.88416E+002	2.00016E+002	1.15960E+000	1.28820E+000	1.26510E+004	1.73753E+003	1.00000E+000	3.30000E+001	1.87000E+002	5.22300E+003	1.49379E+000	3.69237E+001	1.03097E-002	1.14530E-002	4.54425E-002	5.57705E-002	1.17100E+003	2.88416E+002	2.00016E+002	4.54425E-002	5.57705E-002	1.26510E+004	1.00000E+000	1.00000E+000	0.00000E+000	2.86157E+002	5.35470E+002	5.43032E+002	1.00000E+002	1.29197E+000	2.76862E-002	0.00000E+000	-1.41114E+002	4.78989E+000	4.45475E-001	2.86157E+002	5.35470E+002	5.43032E+002	-1.41114E+002	4.78989E+000	4.45475E-001	-5.25369E-002	1.50132E+002	-4.70106E+000	-5.25369E-002	1.50132E+002	-4.70106E+000
3.47212E+002	1.77707E+003	2.88307E+002	2.00046E+002	1.29778E+000	1.27111E+000	1.81370E+004	9.92558E+003	1.00000E+000	3.70000E+001	5.10000E+001	5.97800E+003	1.64962E+000	4.21553E+001	9.63646E-003	9.43844E-003	7.45923E-002	7.15866E-002	1.40000E+003	2.88455E+002	2.00029E+002	1.65622E-002	1.65622E-002	2.50761E+005	1.20000E+001	1.00000E+000	0.00000E+000	4.30601E+002	6.50878E+002	7.04836E+002	1.00000E+002	1.72574E+000	1.01128E-001	0.00000E+000	-1.25992E+002	3.90021E+000	4.56921E-001	5.18746E+002	7.25479E+002	7.25718E+002	-1.16673E+002	1.23057E+000	3.89471E-001	1.03812E-002	1.65253E+002	-6.89138E+001	1.69760E-002	1.74573E+002	-6.78864E+001
2.82008E+002	1.83129E+003	2.88404E+002	2.00019E+002	1.25490E+000	1.26760E+000	1.80700E+004	3.25551E+003	1.00000E+000	3.90000E+001	5.10000E+001	6.53500E+003	1.59071E+000	4.27936E+001	9.33533E-003	9.42982E-003	4.98177E-002	5.08111E-002	1.40000E+003	2.88455E+002	2.00029E+002	1.65622E-002	1.65622E-002	2.50761E+005	1.20000E+001	2.00000E+000	0.00000E+000	4.06474E+002	6.92942E+002	7.33497E+002	1.00000E+002	1.75222E+000	2.97817E-002	0.00000E+000	-1.34902E+002	3.89737E+000	4.58101E-001	5.18746E+002	7.25479E+002	7.25718E+002	-1.16870E+002	1.23057E+000	3.89471E-001	-5.03515E-003	1.56344E+002	-5.84334E+001	1.69760E-002	1.74375E+002	-6.80641E+001
2.85819E+002	1.75504E+003	2.88441E+002	2.00040E+002	1.24481E+000	1.30324E+000	1.76530E+004	4.01784E+003	1.00000E+000	4.00000E+001	7.20000E+001	6.85200E+003	1.62228E+000	4.18932E+001	9.36898E-003	9.80878E-003	4.71543E-002	5.15845E-002	1.40000E+003	2.88455E+002	2.00029E+002	1.65622E-002	1.65622E-002	2.50761E+005	1.20000E+001	3.00000E+000	0.00000E+000	4.46349E+002	6.52564E+002	6.58237E+002	1.00000E+002	1.69511E+000	3.94746E-002	0.00000E+000	-1.21509E+002	4.57291E+000	3.95011E-001	5.18746E+002	7.25479E+002	7.25718E+002	-1.16966E+002	1.23057E+000	3.89471E-001	-2.29323E-002	1.69736E+002	-2.25244E+001	1.69760E-002	1.74279E+002	-6.81499E+001
2.96344E+002	1.82095E+003	2.88469E+002	2.00046E+002	1.23902E+000	1.30128E+000	1.82100E+004	3.84801E+003	1.00000E+000	4.10000E+001	6.00000E+001	7.12800E+003	1.61231E+000	4.26726E+001	9.18170E-003	9.64307E-003	4.71601E-002	5.19148E-002	1.40000E+003	2.88455E+002	2.00029E+002	1.65622E-002	1.65622E-002	2.50761E+005	1.20000E+001	4.00000E+000	0.00000E+000	4.47653E+002	7.09996E+002	6.74524E+002	1.00000E+002	1.74959E+000	3.67217E-002	0.00000E+000	-1.27889E+002	5.09084E+000	3.49355E-001	5.18746E+002	7.25479E+002	7.25718E+002	-1.17066E+002	1.23057E+000	3.89471E-001	-2.45082E-002	1.63356E+002	-2.69125E+001	1.69760E-002	1.74180E+002	-6.82420E+001
3.06612E+002	1.62876E+003	2.88474E+002	2.00064E+002	1.23789E+000	1.27390E+000	1.59570E+004	3.01529E+003	1.00000E+000	4.20000E+001	1.17000E+002	7.47900E+003	1.57696E+000	4.03579E+001	9.79958E-003	1.00846E-002	4.52427E-002	4.78426E-002	1.40000E+003	2.88455E+002	2.00029E+002	1.65622E-002	1.65622E-002	2.50761E+005	1.20000E+001	5.00000E+000	0.00000E+000	3.88430E+002	6.18715E+002	6.26739E+002	1.00000E+002	1.56576E+000	3.44565E-002	0.00000E+000	-1.29558E+002	4.68316E+000	4.05692E-001	5.18746E+002	7.25479E+002	7.25718E+002	-1.17168E+002	1.23057E+000	3.89471E-001	-1.43362E-002	1.61687E+002	-4.13794E+001	1.69760E-002	1.74078E+002	-6.83415E+001
2.99399E+002	1.86005E+003	2.88437E+002	1.99997E+002	1.26983E+000	1.29291E+000	1.89170E+004	4.52285E+003	1.00000E+000	4.30000E+001	5.10000E+001	7.71700E+003	1.64178E+000	4.31283E+001	9.23251E-003	9.40033E-003	5.44038E-002	5.63673E-002	1.40000E+003	2.88455E+002	2.00029E+002	1.65622E-002	1.65622E-002	2.50761E+005	1.20000E+001	6.00000E+000	0.00000E+000	4.47632E+002	7.21165E+002	7.00795E+002	1.00000E+002	1.78549E+000	3.27096E-002	0.00000E+000	-1.30060E+002	4.70394E+000	3.70957E-001	5.18746E+002	7.25479E+002	7.25718E+002	-1.17271E+002	1.23057E+000	3.89471E-001	-9.00666E-003	1.61185E+002	-4.85958E+001	1.69760E-002	1.73975E+002	-6.84589E+001
3.08877E+002	1.78567E+003	2.88434E+002	1.99981E+002	1.30428E+000	1.30363E+000	1.87780E+004	3.18815E+003	1.00000E+000	4.40000E+001	6.10000E+001	8.06200E+003	1.70031E+000	4.22572E+001	9.51803E-003	9.51329E-003	5.17281E-002	5.16776E-002	1.40000E+003	2.88455E+002	2.00029E+002	1.65622E-002	1.65622E-002	2.50761E+005	1.20000E+001	7.00000E+000	0.00000E+000	4.35282E+002	6.81392E+002	6.80532E+002	1.00000E+002	1.72318E+000	2.65466E-002	0.00000E+000	-1.27965E+002	4.47806E+000	3.91108E-001	5.18746E+002	7.25479E+002	7.25718E+002	-1.17375E+002	1.23057E+000	3.89471E-001	2.48986E-004	1.63281E+002	-5.81320E+001	1.69760E-002	1.73871E+002	-6.85653E+001
3.59972E+002	1.84540E+003	2.88507E+002	2.00057E+002	1.26855E+000	1.27444E+000	1.85150E+004	5.88136E+003	1.00000E+000	4.50000E+001	5.10000E+001	8.37700E+003	1.61670E+000	4.29582E+001	9.32280E-003	9.36610E-003	5.36028E-002	5.40934E-002	1.40000E+003	2.88455E+002	2.00029E+002	1.65622E-002	1.65622E-002	2.50761E+005	1.20000E+001	8.00000E+000	0.00000E+000	4.73742E+002	7.08466E+002	6.68133E+002	1.00000E+002	1.77486E+000	5.55869E-002	0.00000E+000	-1.21781E+002	5.18478E+000	3.40188E-001	5.18746E+002	7.25479E+002	7.25718E+002	-1.17471E+002	1.23057E+000	3.89471E-001	-2.31701E-003	1.69464E+002	-4.87009E+001	1.69760E-002	1.73774E+002	-6.86382E+001
3.72509E+002	1.98568E+003	2.88438E+002	2.00059E+002	1.30799E+000	1.27192E+000	2.04730E+004	5.93681E+003	1.00000E+000	4.60000E+001	2.40000E+001	8.68200E+003	1.66366E+000	4.45610E+001	9.14140E-003	8.88935E-003	5.01922E-002	4.75135E-002	1.40000E+003	2.88455E+002	2.00029E+002	1.65622E-002	1.65622E-002	2.50761E+005	1.20000E+001	9.00000E+000	0.00000E+000	5.17455E+002	7.66077E+002	7.13677E+002	1.00000E+002	1.91605E+000	4.61716E-002	0.00000E+000	-1.20223E+002	5.07450E+000	3.30542E-001	5.18746E+002	7.25479E+002	7.25718E+002	-1.17569E+002	1.23057E+000	3.89471E-001	1.39786E-002	1.71023E+002	-6.76353E+001	1.69760E-002	1.73677E+002	-6.87507E+001
3.80594E+002	2.23863E+003	2.88487E+002	2.00015E+002	1.47281E+000	1.35214E+000	2.72170E+004	9.70704E+003	1.00000E+000	4.70000E+001	2.00000E+000	9.01900E+003	1.99145E+000	4.73142E+001	8.92743E-003	8.19599E-003	7.16386E-002	6.04777E-002	1.40000E+003	2.88455E+002	2.00029E+002	1.65622E-002	1.65622E-002	2.50761E+005	1.20000E+001	1.00000E+001	0.00000E+000	6.18007E+002	7.90094E+002	8.06850E+002	1.00000E+002	2.16233E+000	4.90314E-002	0.00000E+000	-1.10400E+002	3.49767E+000	4.15922E-001	5.18746E+002	7.25479E+002	7.25718E+002	-1.17660E+002	1.23057E+000	3.89471E-001	4.27156E-002	1.80845E+002	-9.40462E+001	1.69760E-002	1.73585E+002	-6.88354E+001
4.62544E+002	2.20965E+003	2.88500E+002	2.00079E+002	1.47015E+000	1.37579E+000	2.72980E+004	1.43750E+004	1.00000E+000	4.80000E+001	4.00000E+000	9.43100E+003	2.02262E+000	4.70069E+001	8.89808E-003	8.32696E-003	7.09386E-002	6.22014E-002	1.40000E+003	2.88455E+002	2.00029E+002	1.65622E-002	1.65622E-002	2.50761E+005	1.20000E+001	1.10000E+001	0.00000E+000	6.49212E+002	7.85606E+002	7.88867E+002	1.00000E+002	2.17946E+000	8.75029E-002	0.00000E+000	-1.04583E+002	3.46912E+000	4.18722E-001	5.18746E+002	7.25479E+002	7.25718E+002	-1.17754E+002	1.23057E+000	3.89471E-001	3.31565E-002	1.86662E+002	-7.61346E+001	1.69760E-002	1.73491E+002	-6.89202E+001
5.12368E+002	2.27033E+003	2.88499E+002	1.99974E+002	1.65193E+000	1.40380E+000	3.15360E+004	1.14984E+004	1.00000E+000	5.00000E+001	6.00000E+000	1.03150E+004	2.31899E+000	4.76480E+001	9.30227E-003	7.90502E-003	8.54764E-002	6.18814E-002	1.40000E+003	2.88455E+002	2.00029E+002	1.65622E-002	1.65622E-002	2.50761E+005	1.20000E+001	1.20000E+001	0.00000E+000	7.02308E+002	7.95462E+002	8.09489E+002	1.00000E+002	2.27607E+000	4.81117E-002	0.00000E+000	-1.00188E+002	3.01454E+000	4.48319E-001	5.18746E+002	7.25479E+002	7.25718E+002	-1.17938E+002	1.23057E+000	3.89471E-001	8.12013E-002	1.91058E+002	-1.33021E+002	1.69760E-002	1.73308E+002	-6.91143E+001
4.62163E+002	7.18590E+002	2.93076E+002	2.00123E+002	1.20760E+000	1.04593E+000	5.47200E+003	1.64427E+003	1.00000E+000	5.00000E+001	4.31000E+002	1.06100E+004	1.26306E+000	2.68065E+001	1.63249E-002	1.41393E-002	1.08113E-001	8.14519E-002	2.49900E+003	2.93202E+002	2.00118E+002	7.88182E-002	7.88182E-002	1.09930E+004	2.00000E+000	1.00000E+000	0.00000E+000	1.05152E+002	2.40457E+002	3.98158E+002	1.00000E+002	7.21722E-001	6.00376E-002	0.00000E+000	1.47482E+002	3.41743E+000	9.49378E-001	1.26242E+002	2.26053E+002	3.93914E+002	1.53513E+002	2.48859E+000	9.19813E-001	7.17428E-002	1.47482E+002	1.27891E+002	6.63898E-002	1.53513E+002	1.40788E+002
6.28173E+002	8.03370E+002	2.93327E+002	2.00113E+002	1.12066E+000	9.92332E-001	5.52100E+003	3.77618E+003	1.00000E+000	5.10000E+001	3.40000E+002	1.09920E+004	1.11206E+000	2.83438E+001	1.50822E-002	1.33551E-002	8.04387E-002	6.34244E-002	2.49900E+003	2.93202E+002	2.00118E+002	7.88182E-002	7.88182E-002	1.09930E+004	2.00000E+000	2.00000E+000	0.00000E+000	1.47145E+002	2.11778E+002	3.89708E+002	1.00000E+002	7.48573E-001	1.55179E-001	0.00000E+000	-1.31794E+002	3.56139E+000	9.06949E-001	1.26242E+002	2.26053E+002	3.93914E+002	1.53418E+002	2.48859E+000	9.19813E-001	6.07314E-002	1.59451E+002	-1.37230E+002	6.63898E-002	1.53418E+002	1.40748E+002
6.91242E+002	9.22092E+002	2.93427E+002	2.00213E+002	1.17476E+000	1.10490E+000	7.36100E+003	1.34347E+004	1.00000E+000	5.40000E+001	3.32000E+002	1.21440E+004	1.29799E+000	3.03660E+001	1.36924E-002	1.28782E-002	1.27814E-001	1.13161E-001	2.69300E+003	2.93434E+002	2.00259E+002	6.93525E-002	6.93525E-002	2.16590E+004	3.00000E+000	2.00000E+000	0.00000E+000	1.71419E+002	1.84373E+002	4.08568E+002	1.00000E+002	7.83912E-001	4.36023E-001	0.00000E+000	-1.25191E+002	2.82315E+000	9.90853E-001	1.82232E+002	2.47412E+002	4.04077E+002	-1.28754E+002	2.05963E+000	7.91779E-001	3.06445E-002	1.66054E+002	-9.24392E+001	1.12136E-002	1.62491E+002	-7.15410E+001
6.63089E+002	9.21473E+002	2.93320E+002	2.00030E+002	1.18711E+000	9.95352E-001	6.68400E+003	6.81011E+003	1.00000E+000	6.20000E+001	2.81000E+002	1.50980E+004	1.18159E+000	3.03558E+001	1.45202E-002	1.21747E-002	1.06923E-001	7.55064E-002	3.39700E+003	2.93325E+002	2.00157E+002	4.51550E-002	4.51550E-002	4.20190E+004	6.00000E+000	1.00000E+000	0.00000E+000	1.46387E+002	2.28581E+002	4.62712E+002	1.00000E+002	8.38834E-001	2.20071E-001	0.00000E+000	1.56148E+002	2.90637E+000	1.01005E+000	1.58946E+002	2.18924E+002	4.27168E+002	-1.31537E+002	1.23844E+000	9.45392E-001	8.78639E-002	1.56148E+002	1.15785E+002	6.45378E-002	1.59709E+002	-1.41846E+002
6.33853E+002	9.70634E+002	2.93327E+002	2.00063E+002	1.20022E+000	1.02052E+000	7.28800E+003	6.46412E+003	1.00000E+000	6.40000E+001	2.14000E+002	1.57930E+004	1.22484E+000	3.11550E+001	1.40590E-002	1.19541E-002	1.02845E-001	7.46595E-002	3.39700E+003	2.93325E+002	2.00157E+002	4.51550E-002	4.51550E-002	4.20190E+004	6.00000E+000	3.00000E+000	0.00000E+000	1.69217E+002	2.44255E+002	4.37794E+002	1.00000E+002	8.49774E-001	1.84902E-001	0.00000E+000	1.58848E+002	3.17595E+000	8.85183E-001	1.58946E+002	2.18924E+002	4.27168E+002	-1.31645E+002	1.23844E+000	9.45392E-001	8.09195E-002	1.58848E+002	1.27486E+002	6.45378E-002	1.59601E+002	-1.41949E+002
6.23146E+002	9.59073E+002	2.93283E+002	2.00076E+002	1.15683E+000	9.45612E-001	6.45200E+003	7.53707E+003	1.00000E+000	6.50000E+001	2.25000E+002	1.61860E+004	1.09391E+000	3.09689E+001	1.44020E-002	1.17724E-002	1.16219E-001	7.79989E-002	3.39700E+003	2.93325E+002	2.00157E+002	4.51550E-002	4.51550E-002	4.20190E+004	6.00000E+000	4.00000E+000	0.00000E+000	1.72737E+002	2.54012E+002	4.74581E+002	1.00000E+002	9.01015E-001	2.46275E-001	0.00000E+000	1.57925E+002	3.22852E+000	9.25466E-001	1.58946E+002	2.18924E+002	4.27168E+002	-1.31721E+002	1.23844E+000	9.45392E-001	1.00464E-001	1.57925E+002	1.01117E+002	6.45378E-002	1.59524E+002	-1.42034E+002
5.83153E+002	9.40232E+002	2.93369E+002	2.00128E+002	1.17767E+000	9.20544E-001	6.28100E+003	7.33023E+003	1.00000E+000	6.60000E+001	1.96000E+002	1.65690E+004	1.08410E+000	3.06632E+001	1.48597E-002	1.16153E-002	1.18676E-001	7.29334E-002	3.39700E+003	2.93325E+002	2.00157E+002	4.51550E-002	4.51550E-002	4.20190E+004	6.00000E+000	5.00000E+000	0.00000E+000	1.58296E+002	2.24375E+002	4.57242E+002	1.00000E+002	8.45412E-001	2.72743E-001	0.00000E+000	1.58319E+002	3.06116E+000	9.89260E-001	1.58946E+002	2.18924E+002	4.27168E+002	-1.31797E+002	1.23844E+000	9.45392E-001	1.22546E-001	1.58319E+002	7.22821E+001	6.45378E-002	1.59448E+002	-1.42085E+002
4.77840E+002	8.37881E+002	2.93306E+002	2.00228E+002	1.29137E+000	1.15031E+000	7.50800E+003	5.22508E+003	1.00000E+000	6.70000E+001	2.70000E+002	1.70280E+004	1.48548E+000	2.89462E+001	1.49036E-002	1.32755E-002	1.23152E-001	9.79242E-002	3.39700E+003	2.93325E+002	2.00157E+002	4.51550E-002	4.51550E-002	4.20190E+004	6.00000E+000	6.00000E+000	0.00000E+000	1.66518E+002	1.88635E+002	3.80411E+002	1.00000E+002	7.48970E-001	2.08267E-001	0.00000E+000	-1.26118E+002	2.98472E+000	9.27996E-001	1.58946E+002	2.18924E+002	4.27168E+002	-1.31881E+002	1.23844E+000	9.45392E-001	5.77748E-002	1.65127E+002	-1.27776E+002	6.45378E-002	1.59365E+002	-1.42174E+002
4.77721E+002	8.39970E+002	2.93154E+002	2.00110E+002	1.24857E+000	9.40514E-001	5.95900E+003	4.51558E+003	1.00000E+000	7.70000E+001	2.23000E+002	2.11630E+004	1.17430E+000	2.89822E+001	1.61743E-002	1.21837E-002	1.43084E-001	8.16449E-002	4.60800E+003	2.93285E+002	2.00135E+002	1.38073E-002	1.38073E-002	2.60980E+005	4.80000E+001	1.00000E+000	0.00000E+000	1.86293E+002	2.36771E+002	4.06419E+002	1.00000E+002	8.32194E-001	1.99658E-001	0.00000E+000	1.62848E+002	3.79001E+000	8.20321E-001	1.66884E+002	2.27713E+002	3.86004E+002	1.60335E+002	5.69881E-001	8.24373E-001	1.40724E-001	1.62848E+002	5.21928E+001	8.00223E-002	1.60335E+002	1.30097E+002
5.17639E+002	8.48821E+002	2.93168E+002	2.00130E+002	1.19913E+000	9.99131E-001	6.18600E+003	4.72321E+003	1.00000E+000	7.80000E+001	2.07000E+002	2.15580E+004	1.19809E+000	2.91345E+001	1.52462E-002	1.27033E-002	1.25211E-001	8.72523E-002	4.60800E+003	2.93285E+002	2.00135E+002	1.38073E-002	1.38073E-002	2.60980E+005	4.80000E+001	2.00000E+000	0.00000E+000	1.84675E+002	2.12517E+002	4.07770E+002	1.00000E+002	8.16961E-001	1.84845E-001	0.00000E+000	1.64633E+002	3.42194E+000	8.91732E-001	1.66884E+002	2.27713E+002	3.86004E+002	1.60270E+002	5.69881E-001	8.24373E-001	9.09818E-002	1.64633E+002	1.20192E+002	8.00223E-002	1.60270E+002	1.30038E+002
5.24765E+002	7.25252E+002	2.93233E+002	2.00226E+002	1.16028E+000	1.12011E+000	5.77300E+003	6.94714E+003	1.00000E+000	7.90000E+001	2.87000E+002	2.20050E+004	1.29964E+000	2.69305E+001	1.52708E-002	1.47421E-002	1.25137E-001	1.16694E-001	4.60800E+003	2.93285E+002	2.00135E+002	1.38073E-002	1.38073E-002	2.60980E+005	4.80000E+001	3.00000E+000	0.00000E+000	1.43744E+002	1.59567E+002	3.53834E+002	1.00000E+002	6.72820E-001	4.21650E-001	0.00000E+000	-1.27803E+002	3.16460E+000	9.98140E-001	1.66884E+002	2.27713E+002	3.86004E+002	1.60207E+002	5.69881E-001	8.24373E-001	1.76141E-002	1.63443E+002	-7.86805E+001	8.00223E-002	1.60207E+002	1.29998E+002
4.89774E+002	7.80195E+002	2.93289E+002	2.00137E+002	1.27842E+000	9.45526E-001	5.72700E+003	3.58591E+003	1.00000E+000	8.00000E+001	2.25000E+002	2.23640E+004	1.20878E+000	2.79320E+001	1.68932E-002	1.24942E-002	1.19991E-001	6.62546E-002	4.60800E+003	2.93285E+002	2.00135E+002	1.38073E-002	1.38073E-002	2.60980E+005	4.80000E+001	4.00000E+000	0.00000E+000	1.56042E+002	2.13213E+002	3.66774E+002	1.00000E+002	7.35326E-001	1.56741E-001	0.00000E+000	1.59925E+002	3.78839E+000	8.37130E-001	1.66884E+002	2.27713E+002	3.86004E+002	1.60144E+002	5.69881E-001	8.24373E-001	1.49687E-001	1.59925E+002	3.70069E+001	8.00223E-002	1.60144E+002	1.29940E+002
4.49212E+002	7.91718E+002	2.93134E+002	2.00104E+002	1.25856E+000	1.07534E+000	6.44000E+003	2.59378E+003	1.00000E+000	8.10000E+001	2.98000E+002	2.28070E+004	1.35338E+000	2.81375E+001	1.56831E-002	1.33999E-002	1.14476E-001	8.38990E-002	4.60800E+003	2.93285E+002	2.00135E+002	1.38073E-002	1.38073E-002	2.60980E+005	4.80000E+001	5.00000E+000	0.00000E+000	1.74278E+002	2.14526E+002	3.67292E+002	1.00000E+002	7.59963E-001	9.89313E-002	0.00000E+000	1.63883E+002	3.68126E+000	8.12403E-001	1.66884E+002	2.27713E+002	3.86004E+002	1.60074E+002	5.69881E-001	8.24373E-001	7.85044E-002	1.63883E+002	1.35600E+002	8.00223E-002	1.60074E+002	1.29832E+002
4.73771E+002	8.58362E+002	2.93207E+002	2.00100E+002	1.15517E+000	9.90068E-001	6.01100E+003	3.21322E+003	1.00000E+000	8.20000E+001	2.82000E+002	2.31790E+004	1.14369E+000	2.92978E+001	1.48995E-002	1.27700E-002	9.89175E-002	7.30071E-002	4.60800E+003	2.93285E+002	2.00135E+002	1.38073E-002	1.38073E-002	2.60980E+005	4.80000E+001	6.00000E+000	0.00000E+000	1.80723E+002	2.24449E+002	3.86241E+002	1.00000E+002	7.95229E-001	1.24757E-001	0.00000E+000	1.63376E+002	3.78375E+000	8.18116E-001	1.66884E+002	2.27713E+002	3.86004E+002	1.60011E+002	5.69881E-001	8.24373E-001	7.69606E-002	1.63376E+002	1.37099E+002	8.00223E-002	1.60011E+002	1.29784E+002
5.19406E+002	8.00303E+002	2.93300E+002	2.00084E+002	1.11957E+000	9.12184E-001	5.04800E+003	5.17027E+003	1.00000E+000	8.30000E+001	2.71000E+002	2.35740E+004	1.02125E+000	2.82896E+001	1.57576E-002	1.28388E-002	1.03163E-001	6.89578E-002	4.60800E+003	2.93285E+002	2.00135E+002	1.38073E-002	1.38073E-002	2.60980E+005	4.80000E+001	7.00000E+000	0.00000E+000	1.63778E+002	3.18129E+002	3.78945E+002	1.00000E+002	8.22165E-001	2.41805E-001	0.00000E+000	1.46233E+002	5.60289E+000	6.02892E-001	1.66884E+002	2.27713E+002	3.86004E+002	1.59935E+002	5.69881E-001	8.24373E-001	1.02070E-001	1.46233E+002	8.73195E+001	8.00223E-002	1.59935E+002	1.29728E+002
4.76225E+002	2.08855E+003	2.88573E+002	1.99986E+002	1.73383E+000	1.39393E+000	2.99550E+004	1.07911E+004	1.00000E+000	8.40000E+001	3.00000E+000	2.37810E+004	2.41684E+000	4.57006E+001	1.00178E-002	8.05391E-003	1.07339E-001	6.95600E-002	5.13600E+003	2.88573E+002	1.99986E+002	1.07339E-001	6.95600E-002	2.99550E+004	1.00000E+000	1.00000E+000	0.00000E+000	6.34681E+002	8.03846E+002	6.76524E+002	1.00000E+002	2.04720E+000	6.64019E-002	0.00000E+000	1.94535E+002	4.48630E+000	3.09092E-001	6.34681E+002	8.03846E+002	6.76524E+002	1.94535E+002	4.48630E+000	3.09092E-001	1.08672E-001	1.94535E+002	1.25841E+002	1.08672E-001	1.94535E+002	1.25841E+002
5.17802E+002	7.84175E+002	2.93430E+002	2.00177E+002	1.12226E+000	9.60578E-001	5.24300E+003	6.28843E+003	1.00000E+000	8.50000E+001	2.19000E+002	2.43030E+004	1.07801E+000	2.80031E+001	1.54989E-002	1.32661E-002	1.17733E-001	8.65712E-002	4.60800E+003	2.93285E+002	2.00135E+002	1.38073E-002	1.38073E-002	2.60980E+005	4.80000E+001	9.00000E+000	0.00000E+000	1.97181E+002	2.65354E+002	3.46697E+002	1.00000E+002	7.97058E-001	3.48279E-001	0.00000E+000	1.64764E+002	5.49661E+000	6.03012E-001	1.66884E+002	2.27713E+002	3.86004E+002	1.59797E+002	5.69881E-001	8.24373E-001	7.76238E-002	1.64764E+002	1.37690E+002	8.00223E-002	1.59797E+002	1.29629E+002
5.00557E+002	7.26783E+002	2.93346E+002	2.00247E+002	1.12951E+000	1.12136E+000	5.68200E+003	6.72428E+003	1.00000E+000	8.60000E+001	2.41000E+002	2.47140E+004	1.26659E+000	2.69589E+001	1.49843E-002	1.48763E-002	1.03254E-001	1.01789E-001	4.60800E+003	2.93285E+002	2.00135E+002	1.38073E-002	1.38073E-002	2.60980E+005	4.80000E+001	1.00000E+001	0.00000E+000	1.67617E+002	2.31950E+002	3.44986E+002	1.00000E+002	7.37233E-001	3.62874E-001	0.00000E+000	-1.30383E+002	4.44683E+000	7.15995E-001	1.66884E+002	2.27713E+002	3.86004E+002	1.59729E+002	5.69881E-001	8.24373E-001	3.61711E-003	1.60863E+002	-6.36384E+001	8.00223E-002	1.59729E+002	1.29549E+002
5.01820E+002	7.36796E+002	2.93370E+002	2.00080E+002	1.14160E+000	9.78862E-001	5.08700E+003	5.21841E+003	1.00000E+000	8.70000E+001	2.48000E+002	2.51080E+004	1.11747E+000	2.71440E+001	1.60060E-002	1.37243E-002	1.08598E-001	8.02029E-002	4.60800E+003	2.93285E+002	2.00135E+002	1.38073E-002	1.38073E-002	2.60980E+005	4.80000E+001	1.10000E+001	0.00000E+000	1.68049E+002	2.42208E+002	3.50560E+002	1.00000E+002	7.50177E-001	2.87968E-001	0.00000E+000	1.59330E+002	4.80466E+000	7.00354E-001	1.66884E+002	2.27713E+002	3.86004E+002	1.59660E+002	5.69881E-001	8.24373E-001	7.67472E-002	1.59330E+002	1.33363E+002	8.00223E-002	1.59660E+002	1.29469E+002
4.79695E+002	8.12944E+002	2.93252E+002	2.00145E+002	1.28540E+000	1.06045E+000	6.69200E+003	3.86908E+003	1.00000E+000	8.80000E+001	2.33000E+002	2.54790E+004	1.36311E+000	2.85122E+001	1.57130E-002	1.29633E-002	1.28984E-001	8.81352E-002	4.60800E+003	2.93285E+002	2.00135E+002	1.38073E-002	1.38073E-002	2.60980E+005	4.80000E+001	1.20000E+001	0.00000E+000	2.11057E+002	2.03850E+002	3.81001E+002	1.00000E+002	8.15655E-001	1.51223E-001	0.00000E+000	1.71310E+002	3.45704E+000	8.48651E-001	1.66884E+002	2.27713E+002	3.86004E+002	1.59581E+002	5.69881E-001	8.24373E-001	9.58902E-002	1.71310E+002	1.20488E+002	8.00223E-002	1.59581E+002	1.29369E+002
5.09590E+002	2.11191E+003	2.88578E+002	1.99931E+002	1.81380E+000	1.38429E+000	3.11940E+004	1.17611E+004	1.00000E+000	8.90000E+001	2.00000E+000	2.56940E+004	2.51083E+000	4.59556E+001	1.02696E-002	7.83777E-003	1.13265E-001	6.61861E-002	5.51100E+003	2.88578E+002	1.99931E+002	1.13265E-001	6.61861E-002	3.11940E+004	1.00000E+000	1.00000E+000	0.00000E+000	5.76860E+002	8.49601E+002	7.43060E+002	1.00000E+002	2.07499E+000	6.31119E-002	0.00000E+000	1.72120E+002	4.82256E+000	2.81772E-001	5.76860E+002	8.49601E+002	7.43060E+002	1.72120E+002	4.82256E+000	2.81772E-001	1.34302E-001	1.72120E+002	6.91415E+001	1.34302E-001	1.72120E+002	6.91415E+001
4.95095E+002	7.92062E+002	2.93289E+002	2.00095E+002	1.21256E+000	9.47644E-001	5.56700E+003	4.44302E+003	1.00000E+000	8.90000E+001	1.92000E+002	2.58240E+004	1.14907E+000	2.81436E+001	1.62515E-002	1.27009E-002	1.21256E-001	7.45497E-002	4.60800E+003	2.93285E+002	2.00135E+002	1.38073E-002	1.38073E-002	2.60980E+005	4.80000E+001	1.30000E+001	0.00000E+000	1.47433E+002	2.80303E+002	4.13771E+002	1.00000E+002	8.17106E-001	2.02002E-001	0.00000E+000	1.48558E+002	4.07073E+000	7.90184E-001	1.66884E+002	2.27713E+002	3.86004E+002	1.59514E+002	5.69881E-001	8.24373E-001	1.22635E-001	1.48558E+002	6.23818E+001	8.00223E-002	1.59514E+002	1.29306E+002
4.37736E+002	8.57591E+002	2.93303E+002	2.00076E+002	1.22463E+000	9.96785E-001	6.39500E+003	3.63237E+003	1.00000E+000	9.00000E+001	1.97000E+002	2.62100E+004	1.22070E+000	2.92847E+001	1.53139E-002	1.24647E-002	1.09217E-001	7.27724E-002	4.60800E+003	2.93285E+002	2.00135E+002	1.38073E-002	1.38073E-002	2.60980E+005	4.80000E+001	1.40000E+001	0.00000E+000	1.86485E+002	2.26394E+002	3.84137E+002	1.00000E+002	8.01421E-001	1.35196E-001	0.00000E+000	1.63962E+002	3.73840E+000	8.02795E-001	1.66884E+002	2.27713E+002	3.86004E+002	1.59446E+002	5.69881E-001	8.24373E-001	1.02569E-001	1.63962E+002	1.04394E+002	8.00223E-002	1.59446E+002	1.29239E+002
4.90537E+002	8.71599E+002	2.93293E+002	2.00113E+002	1.14099E+000	9.30072E-001	5.70000E+003	6.11608E+003	1.00000E+000	9.10000E+001	1.73000E+002	2.65900E+004	1.06121E+000	2.95228E+001	1.51128E-002	1.23191E-002	1.13262E-001	7.56531E-002	4.60800E+003	2.93285E+002	2.00135E+002	1.38073E-002	1.38073E-002	2.60980E+005	4.80000E+001	1.50000E+001	0.00000E+000	2.00799E+002	2.32384E+002	3.84916E+002	1.00000E+002	8.24171E-001	2.55326E-001	0.00000E+000	1.66414E+002	4.09189E+000	7.76873E-001	1.66884E+002	2.27713E+002	3.86004E+002	1.59379E+002	5.69881E-001	8.24373E-001	1.01842E-001	1.66414E+002	1.07802E+002	8.00223E-002	1.59379E+002	1.29173E+002
5.09171E+002	8.02314E+002	2.93367E+002	2.00158E+002	1.17945E+000	9.23430E-001	5.38300E+003	6.20184E+003	1.00000E+000	9.20000E+001	1.64000E+002	2.69770E+004	1.08914E+000	2.83251E+001	1.60757E-002	1.25861E-002	1.17955E-001	7.27967E-002	4.60800E+003	2.93285E+002	2.00135E+002	1.38073E-002	1.38073E-002	2.60980E+005	4.80000E+001	1.60000E+001	0.00000E+000	1.68591E+002	2.44631E+002	3.69974E+002	1.00000E+002	7.73893E-001	2.77168E-001	0.00000E+000	1.58180E+002	4.42150E+000	7.39825E-001	1.66884E+002	2.27713E+002	3.86004E+002	1.59310E+002	5.69881E-001	8.24373E-001	1.21749E-001	1.58180E+002	7.32123E+001	8.00223E-002	1.59310E+002	1.29125E+002
4.88141E+002	7.69711E+002	2.93337E+002	2.00122E+002	1.21977E+000	9.33917E-001	5.37300E+003	4.61785E+003	1.00000E+000	9.30000E+001	2.02000E+002	2.73870E+004	1.13917E+000	2.77437E+001	1.66407E-002	1.27409E-002	1.29341E-001	7.63336E-002	4.60800E+003	2.93285E+002	2.00135E+002	1.38073E-002	1.38073E-002	2.60980E+005	4.80000E+001	1.70000E+001	0.00000E+000	1.49545E+002	1.96768E+002	3.48697E+002	1.00000E+002	6.97017E-001	2.56648E-001	0.00000E+000	1.60009E+002	3.83454E+000	8.53866E-001	1.66884E+002	2.27713E+002	3.86004E+002	1.59238E+002	5.69881E-001	8.24373E-001	1.32728E-001	1.60009E+002	6.02616E+001	8.00223E-002	1.59238E+002	1.29044E+002
5.04436E+002	8.04546E+002	2.93336E+002	2.00099E+002	1.16258E+000	8.79341E-001	5.06800E+003	6.33389E+003	1.00000E+000	9.40000E+001	1.98000E+002	2.77550E+004	1.02231E+000	2.83645E+001	1.63307E-002	1.23520E-002	1.33108E-001	7.66536E-002	4.60800E+003	2.93285E+002	2.00135E+002	1.38073E-002	1.38073E-002	2.60980E+005	4.80000E+001	1.80000E+001	0.00000E+000	1.88653E+002	2.64607E+002	3.97288E+002	1.00000E+002	8.41902E-001	3.00177E-001	0.00000E+000	1.59574E+002	4.63974E+000	7.26607E-001	1.66884E+002	2.27713E+002	3.86004E+002	1.59166E+002	5.69881E-001	8.24373E-001	1.38714E-001	1.59574E+002	5.17009E+001	8.00223E-002	1.59166E+002	1.28969E+002
5.07097E+002	8.03098E+002	2.93390E+002	2.00121E+002	1.06870E+000	9.25347E-001	4.93800E+003	5.97415E+003	1.00000E+000	9.50000E+001	1.83000E+002	2.81230E+004	9.88918E-001	2.83390E+001	1.52083E-002	1.31683E-002	1.05307E-001	7.92736E-002	4.60800E+003	2.93285E+002	2.00135E+002	1.38073E-002	1.38073E-002	2.60980E+005	4.80000E+001	1.90000E+001	0.00000E+000	1.79332E+002	2.90988E+002	3.54722E+002	1.00000E+002	7.98698E-001	2.71411E-001	0.00000E+000	1.54488E+002	5.95319E+000	5.73701E-001	1.66884E+002	2.27713E+002	3.86004E+002	1.59096E+002	5.69881E-001	8.24373E-001	7.18900E-002	1.54488E+002	1.34780E+002	8.00223E-002	1.59096E+002	1.28913E+002
4.81690E+002	2.03917E+003	2.88540E+002	1.99900E+002	1.88183E+000	1.36145E+000	3.05020E+004	1.20852E+004	1.00000E+000	9.60000E+001	3.00000E+000	2.83670E+004	2.56202E+000	4.51572E+001	1.07749E-002	7.79541E-003	1.27195E-001	6.68135E-002	6.06800E+003	2.88540E+002	1.99900E+002	1.27195E-001	6.68135E-002	3.05020E+004	1.00000E+000	1.00000E+000	0.00000E+000	5.61369E+002	8.15654E+002	6.79946E+002	1.00000E+002	1.96461E+000	7.00482E-002	0.00000E+000	1.77185E+002	5.50957E+000	2.49419E-001	5.61369E+002	8.15654E+002	6.79946E+002	1.77185E+002	5.50957E+000	2.49419E-001	1.60446E-001	1.77185E+002	3.82278E+001	1.60446E-001	1.77185E+002	3.82278E+001
5.12843E+002	7.75473E+002	2.93298E+002	2.00129E+002	1.13572E+000	9.36532E-001	5.08600E+003	5.76031E+003	1.00000E+000	9.60000E+001	1.81000E+002	2.84920E+004	1.06364E+000	2.78473E+001	1.59252E-002	1.31321E-002	1.22391E-001	8.36105E-002	4.60800E+003	2.93285E+002	2.00135E+002	1.38073E-002	1.38073E-002	2.60980E+005	4.80000E+001	2.00000E+001	0.00000E+000	1.44777E+002	2.63094E+002	4.08393E+002	1.00000E+002	7.97336E-001	2.88830E-001	0.00000E+000	1.49696E+002	4.09557E+000	8.21691E-001	1.66884E+002	2.27713E+002	3.86004E+002	1.59014E+002	5.69881E-001	8.24373E-001	9.61224E-002	1.49696E+002	9.85800E+001	8.00223E-002	1.59014E+002	1.28811E+002
4.74504E+002	8.46137E+002	2.93315E+002	2.00104E+002	1.28391E+000	9.90216E-001	6.53300E+003	4.23682E+003	1.00000E+000	9.70000E+001	1.82000E+002	2.88390E+004	1.27135E+000	2.90884E+001	1.58847E-002	1.22511E-002	1.24256E-001	7.43798E-002	4.60800E+003	2.93285E+002	2.00135E+002	1.38073E-002	1.38073E-002	2.60980E+005	4.80000E+001	2.10000E+001	0.00000E+000	1.94065E+002	2.14063E+002	3.92243E+002	1.00000E+002	8.12635E-001	1.64055E-001	0.00000E+000	1.65757E+002	3.49850E+000	8.48737E-001	1.66884E+002	2.27713E+002	3.86004E+002	1.58937E+002	5.69881E-001	8.24373E-001	1.29147E-001	1.65757E+002	7.08387E+001	8.00223E-002	1.58937E+002	1.28736E+002
5.09286E+002	8.70049E+002	2.93309E+002	2.00110E+002	1.13396E+000	9.29835E-001	5.66000E+003	4.40069E+003	1.00000E+000	9.80000E+001	1.50000E+002	2.91920E+004	1.05440E+000	2.94966E+001	1.50727E-002	1.23594E-002	1.00408E-001	6.79449E-002	4.60800E+003	2.93285E+002	2.00135E+002	1.38073E-002	1.38073E-002	2.60980E+005	4.80000E+001	2.20000E+001	0.00000E+000	2.07532E+002	2.06254E+002	3.77316E+002	1.00000E+002	8.08521E-001	1.76457E-001	0.00000E+000	1.69971E+002	3.81708E+000	8.35742E-001	1.66884E+002	2.27713E+002	3.86004E+002	1.58864E+002	5.69881E-001	8.24373E-001	9.89087E-002	1.69971E+002	1.15209E+002	8.00223E-002	1.58864E+002	1.28662E+002
5.09455E+002	8.78137E+002	2.93352E+002	2.00107E+002	1.11116E+000	9.14344E-001	5.52400E+003	5.94973E+003	1.00000E+000	9.90000E+001	1.37000E+002	2.95600E+004	1.01598E+000	2.96334E+001	1.49503E-002	1.23022E-002	1.05989E-001	7.21671E-002	4.60800E+003	2.93285E+002	2.00135E+002	1.38073E-002	1.38073E-002	2.60980E+005	4.80000E+001	2.30000E+001	0.00000E+000	1.96486E+002	1.94286E+002	3.89406E+002	1.00000E+002	8.00613E-001	2.32911E-001	0.00000E+000	1.67828E+002	3.58421E+000	9.00931E-001	1.66884E+002	2.27713E+002	3.86004E+002	1.58788E+002	5.69881E-001	8.24373E-001	9.71687E-002	1.67828E+002	1.15354E+002	8.00223E-002	1.58788E+002	1.28595E+002
4.94004E+002	8.13391E+002	2.93263E+002	2.00129E+002	1.12953E+000	1.04201E+000	5.89400E+003	6.35621E+003	1.00000E+000	1.00000E+002	1.64000E+002	2.99410E+004	1.17698E+000	2.85200E+001	1.47127E-002	1.35727E-002	9.89467E-002	8.43943E-002	4.60800E+003	2.93285E+002	2.00135E+002	1.38073E-002	1.38073E-002	2.60980E+005	4.80000E+001	2.40000E+001	0.00000E+000	1.51228E+002	2.00034E+002	3.87102E+002	1.00000E+002	7.43786E-001	2.49853E-001	0.00000E+000	-1.32944E+002	3.36676E+000	9.28527E-001	1.66884E+002	2.27713E+002	3.86004E+002	1.58704E+002	5.69881E-001	8.24373E-001	4.03039E-002	1.58302E+002	-1.12439E+002	8.00223E-002	1.58704E+002	1.28493E+002
4.56345E+002	2.10771E+003	2.88523E+002	1.99944E+002	1.77439E+000	1.42446E+000	3.14150E+004	1.20619E+004	1.00000E+000	1.01000E+002	2.00000E+000	3.01890E+004	2.52754E+000	4.59098E+001	1.00110E-002	8.03676E-003	1.04644E-001	6.76257E-002	6.47100E+003	2.88615E+002	1.99963E+002	2.63335E-002	2.63335E-002	6.21098E+005	2.70000E+001	1.00000E+000	0.00000E+000	5.66739E+002	8.43222E+002	7.34126E+002	1.00000E+002	2.04829E+000	5.92606E-002	0.00000E+000	1.70150E+002	4.88722E+000	2.77064E-001	5.64444E+002	7.53256E+002	4.49003E+002	2.37657E+002	1.31355E+000	2.31839E-001	1.09392E-001	1.70150E+002	1.00489E+002	1.79471E-001	2.37657E+002	7.17821E+001
4.47112E+002	8.50185E+002	2.93242E+002	2.00070E+002	1.19374E+000	1.07302E+000	6.64500E+003	2.95737E+003	1.00000E+000	1.01000E+002	1.68000E+002	3.03090E+004	1.28091E+000	2.91579E+001	1.46441E-002	1.31631E-002	8.95814E-002	7.26406E-002	4.60800E+003	2.93285E+002	2.00135E+002	1.38073E-002	1.38073E-002	2.60980E+005	4.80000E+001	2.50000E+001	0.00000E+000	1.52039E+002	2.89260E+002	4.30793E+002	1.00000E+002	8.47301E-001	7.97285E-002	0.00000E+000	-1.43535E+002	3.68783E+000	7.98350E-001	1.66884E+002	2.27713E+002	3.86004E+002	1.58629E+002	5.69881E-001	8.24373E-001	5.32580E-002	1.47710E+002	-1.39472E+002	8.00223E-002	1.58629E+002	1.28408E+002
4.81870E+002	9.21844E+002	2.93244E+002	2.00104E+002	1.15094E+000	9.22858E-001	6.01500E+003	4.75796E+003	1.00000E+000	1.02000E+002	1.36000E+002	3.06700E+004	1.06215E+000	3.03619E+001	1.48400E-002	1.18992E-002	1.14273E-001	7.38725E-002	4.60800E+003	2.93285E+002	2.00135E+002	1.38073E-002	1.38073E-002	2.60980E+005	4.80000E+001	2.60000E+001	0.00000E+000	1.67117E+002	2.26696E+002	4.23296E+002	1.00000E+002	8.20374E-001	1.82577E-001	0.00000E+000	1.57723E+002	3.42057E+000	9.04681E-001	1.66884E+002	2.27713E+002	3.86004E+002	1.58555E+002	5.69881E-001	8.24373E-001	1.09981E-001	1.57723E+002	8.83736E+001	8.00223E-002	1.58555E+002	1.28338E+002
4.41362E+002	2.08240E+003	2.88493E+002	1.99974E+002	1.75750E+000	1.42148E+000	3.07320E+004	1.21495E+004	1.00000E+000	1.03000E+002	4.00000E+000	3.09450E+004	2.49825E+000	4.56333E+001	1.00254E-002	8.10857E-003	1.07835E-001	7.07180E-002	6.47100E+003	2.88615E+002	1.99963E+002	2.63335E-002	2.63335E-002	6.21098E+005	2.70000E+001	2.00000E+000	0.00000E+000	5.77864E+002	8.25673E+002	7.04225E+002	1.00000E+002	2.01867E+000	6.49916E-002	0.00000E+000	1.77093E+002	5.08399E+000	2.69284E-001	5.64444E+002	7.53256E+002	4.49003E+002	2.37507E+002	1.31355E+000	2.31839E-001	1.05703E-001	1.77093E+002	1.12297E+002	1.79471E-001	2.37507E+002	7.16284E+001
4.56713E+002	7.46799E+002	2.93188E+002	2.00143E+002	1.15841E+000	1.02219E+000	5.40900E+003	3.81937E+003	1.00000E+000	1.03000E+002	2.17000E+002	3.11040E+004	1.18412E+000	2.73276E+001	1.57509E-002	1.38986E-002	1.05545E-001	8.24791E-002	4.60800E+003	2.93285E+002	2.00135E+002	1.38073E-002	1.38073E-002	2.60980E+005	4.80000E+001	2.70000E+001	0.00000E+000	1.54515E+002	2.52738E+002	3.61328E+002	1.00000E+002	7.51236E-001	1.79095E-001	0.00000E+000	1.52844E+002	4.54147E+000	7.18549E-001	1.66884E+002	2.27713E+002	3.86004E+002	1.58479E+002	5.69881E-001	8.24373E-001	6.24714E-002	1.52844E+002	1.45157E+002	8.00223E-002	1.58479E+002	1.28252E+002
4.50636E+002	2.03765E+003	2.88633E+002	2.00007E+002	1.83077E+000	1.34993E+000	2.95710E+004	1.16342E+004	1.00000E+000	1.04000E+002	8.00000E+000	3.13350E+004	2.47141E+000	4.51404E+001	1.06463E-002	7.85016E-003	1.27094E-001	6.93232E-002	6.47100E+003	2.88615E+002	1.99963E+002	2.63335E-002	2.63335E-002	6.21098E+005	2.70000E+001	3.00000E+000	0.00000E+000	6.36276E+002	8.03481E+002	6.11369E+002	1.00000E+002	1.97667E+000	6.50572E-002	0.00000E+000	2.04990E+002	5.04341E+000	2.76728E-001	5.64444E+002	7.53256E+002	4.49003E+002	2.37428E+002	1.31355E+000	2.31839E-001	1.51174E-001	2.04990E+002	7.89478E+001	1.79471E-001	2.37428E+002	7.15848E+001
4.47015E+002	7.77214E+002	2.93304E+002	2.00155E+002	1.22136E+000	9.41370E-001	5.46600E+003	2.97265E+003	1.00000E+000	1.04000E+002	1.55000E+002	3.14460E+004	1.14975E+000	2.78786E+001	1.65199E-002	1.27328E-002	1.08495E-001	6.50418E-002	4.60800E+003	2.93285E+002	2.00135E+002	1.38073E-002	1.38073E-002	2.60980E+005	4.80000E+001	2.80000E+001	0.00000E+000	1.63958E+002	2.28796E+002	4.10262E+002	1.00000E+002	8.03141E-001	1.28785E-001	0.00000E+000	1.57033E+002	3.70045E+000	8.77246E-001	1.66884E+002	2.27713E+002	3.86004E+002	1.58401E+002	5.69881E-001	8.24373E-001	1.29460E-001	1.57033E+002	6.16966E+001	8.00223E-002	1.58401E+002	1.28202E+002
4.64325E+002	2.14330E+003	2.88539E+002	1.99966E+002	1.78789E+000	1.35446E+000	3.06830E+004	1.12725E+004	1.00000E+000	1.05000E+002	2.00000E+000	3.17020E+004	2.42163E+000	4.62958E+001	1.02069E-002	7.73245E-003	1.14591E-001	6.59780E-002	6.47100E+003	2.88615E+002	1.99963E+002	2.63335E-002	2.63335E-002	6.21098E+005	2.70000E+001	4.00000E+000	0.00000E+000	6.44783E+002	8.23899E+002	6.96686E+002	1.00000E+002	2.09461E+000	6.11371E-002	0.00000E+000	1.91582E+002	4.46764E+000	3.06679E-001	5.64444E+002	7.53256E+002	4.49003E+002	2.37352E+002	1.31355E+000	2.31839E-001	1.37932E-001	1.91582E+002	8.36681E+001	1.79471E-001	2.37352E+002	7.14836E+001
4.63313E+002	6.85366E+002	2.93173E+002	2.00162E+002	1.17129E+000	9.84102E-001	4.82300E+003	3.28742E+003	1.00000E+000	1.05000E+002	2.67000E+002	3.18870E+004	1.15267E+000	2.61795E+001	1.68658E-002	1.41704E-002	1.21350E-001	8.60582E-002	4.60800E+003	2.93285E+002	2.00135E+002	1.38073E-002	1.38073E-002	2.60980E+005	4.80000E+001	2.90000E+001	0.00000E+000	1.10639E+002	2.26373E+002	3.72187E+002	1.00000E+002	6.91366E-001	1.97739E-001	0.00000E+000	1.46109E+002	3.80293E+000	9.08729E-001	1.66884E+002	2.27713E+002	3.86004E+002	1.58325E+002	5.69881E-001	8.24373E-001	8.68479E-002	1.46109E+002	1.07045E+002	8.00223E-002	1.58325E+002	1.28096E+002
4.71788E+002	8.58301E+002	2.93211E+002	2.00109E+002	1.11485E+000	8.95597E-001	5.27500E+003	4.44033E+003	1.00000E+000	1.06000E+002	1.99000E+002	3.22310E+004	9.98456E-001	2.92968E+001	1.53499E-002	1.23311E-002	1.04575E-001	6.79573E-002	4.60800E+003	2.93285E+002	2.00135E+002	1.38073E-002	1.38073E-002	2.60980E+005	4.80000E+001	3.00000E+001	0.00000E+000	1.94218E+002	2.18312E+002	4.23798E+002	1.00000E+002	8.50440E-001	1.76897E-001	0.00000E+000	1.63241E+002	3.68545E+000	8.96621E-001	1.66884E+002	2.27713E+002	3.86004E+002	1.58248E+002	5.69881E-001	8.24373E-001	1.09056E-001	1.63241E+002	9.51069E+001	8.00223E-002	1.58248E+002	1.28024E+002
4.68349E+002	8.19339E+002	2.93263E+002	2.00204E+002	1.16160E+000	1.06942E+000	6.24600E+003	4.76255E+003	1.00000E+000	1.07000E+002	1.43000E+002	3.25560E+004	1.24224E+000	2.86241E+001	1.46979E-002	1.35316E-002	9.95051E-002	8.45287E-002	4.60800E+003	2.93285E+002	2.00135E+002	1.38073E-002	1.38073E-002	2.60980E+005	4.80000E+001	3.10000E+001	0.00000E+000	2.06199E+002	1.89350E+002	3.83236E+002	1.00000E+002	8.03169E-001	2.23087E-001	0.00000E+000	-1.21439E+002	3.37555E+000	8.99633E-001	1.66884E+002	2.27713E+002	3.86004E+002	1.58162E+002	5.69881E-001	8.24373E-001	4.13154E-002	1.69806E+002	-1.02207E+002	8.00223E-002	1.58162E+002	1.27958E+002
4.74741E+002	2.19331E+003	2.88523E+002	1.99969E+002	1.77579E+000	1.39773E+000	3.21420E+004	1.22753E+004	1.00000E+000	1.08000E+002	1.00000E+000	3.28200E+004	2.48208E+000	4.68328E+001	9.90501E-003	7.79628E-003	1.06865E-001	6.63976E-002	6.47100E+003	2.88615E+002	1.99963E+002	2.63335E-002	2.63335E-002	6.21098E+005	2.70000E+001	5.00000E+000	0.00000E+000	6.46695E+002	8.38378E+002	7.37155E+002	1.00000E+002	2.15074E+000	5.88369E-002	0.00000E+000	1.86002E+002	4.18622E+000	3.19781E-001	5.64444E+002	7.53256E+002	4.49003E+002	2.37100E+002	1.31355E+000	2.31839E-001	1.19129E-001	1.86002E+002	1.03415E+002	1.79471E-001	2.37100E+002	7.12281E+001
4.65845E+002	7.81511E+002	2.93126E+002	2.00107E+002	1.12130E+000	9.95660E-001	5.34200E+003	4.38563E+003	1.00000E+000	1.08000E+002	2.38000E+002	3.29860E+004	1.11644E+000	2.79555E+001	1.53416E-002	1.36226E-002	1.10491E-001	8.73778E-002	4.60800E+003	2.93285E+002	2.00135E+002	1.38073E-002	1.38073E-002	2.60980E+005	4.80000E+001	3.20000E+001	0.00000E+000	1.62462E+002	2.66161E+002	3.90791E+002	1.00000E+002	8.02209E-001	2.03719E-001	0.00000E+000	-1.38942E+002	4.42079E+000	7.42779E-001	1.66884E+002	2.27713E+002	3.86004E+002	1.58073E+002	5.69881E-001	8.24373E-001	5.93498E-002	1.52303E+002	-1.42661E+002	8.00223E-002	1.58073E+002	1.27829E+002
4.81499E+002	8.27918E+002	2.93343E+002	2.00130E+002	1.09306E+000	1.02280E+000	5.73400E+003	6.37131E+003	1.00000E+000	1.09000E+002	1.43000E+002	3.32870E+004	1.11797E+000	2.87736E+001	1.44349E-002	1.35070E-002	1.01592E-001	8.90990E-002	4.60800E+003	2.93285E+002	2.00135E+002	1.38073E-002	1.38073E-002	2.60980E+005	4.80000E+001	3.30000E+001	0.00000E+000	1.46039E+002	1.82712E+002	3.94445E+002	1.00000E+002	7.34842E-001	3.10132E-001	0.00000E+000	-1.33170E+002	3.15425E+000	1.00482E+000	1.66884E+002	2.27713E+002	3.86004E+002	1.57986E+002	5.69881E-001	8.24373E-001	3.32067E-002	1.58075E+002	-1.03679E+002	8.00223E-002	1.57986E+002	1.27793E+002
4.70837E+002	2.13626E+003	2.88591E+002	1.99989E+002	1.80974E+000	1.40582E+000	3.18850E+004	1.45306E+004	1.00000E+000	1.10000E+002	3.00000E+000	3.35260E+004	2.54416E+000	4.62197E+001	1.01350E-002	7.87291E-003	1.23959E-001	7.49801E-002	6.47100E+003	2.88615E+002	1.99963E+002	2.63335E-002	2.63335E-002	6.21098E+005	2.70000E+001	6.00000E+000	0.00000E+000	6.21910E+002	8.14814E+002	7.23834E+002	1.00000E+002	2.09008E+000	8.05726E-002	0.00000E+000	1.83749E+002	4.18037E+000	3.21516E-001	5.64444E+002	7.53256E+002	4.49003E+002	2.36925E+002	1.31355E+000	2.31839E-001	1.25615E-001	1.83749E+002	9.24965E+001	1.79471E-001	2.36925E+002	7.10701E+001
4.76361E+002	9.26026E+002	2.93232E+002	2.00134E+002	1.15926E+000	9.87122E-001	6.49800E+003	5.00257E+003	1.00000E+000	1.10000E+002	1.31000E+002	3.36200E+004	1.14433E+000	3.04307E+001	1.43811E-002	1.22456E-002	1.09354E-001	7.95901E-002	4.60800E+003	2.93285E+002	2.00135E+002	1.38073E-002	1.38073E-002	2.60980E+005	4.80000E+001	3.40000E+001	0.00000E+000	1.69220E+002	3.00551E+002	5.01262E+002	1.00000E+002	9.54302E-001	1.84183E-001	0.00000E+000	1.49437E+002	3.38787E+000	8.78809E-001	1.66884E+002	2.27713E+002	3.86004E+002	1.57897E+002	5.69881E-001	8.24373E-001	8.01990E-002	1.49437E+002	1.18991E+002	8.00223E-002	1.57897E+002	1.27680E+002
4.74401E+002	2.12319E+003	2.88554E+002	1.99940E+002	1.75926E+000	1.40571E+000	3.10650E+004	1.35653E+004	1.00000E+000	1.11000E+002	2.00000E+000	3.38790E+004	2.47302E+000	4.60781E+001	9.98149E-003	7.97556E-003	1.10640E-001	7.08167E-002	6.47100E+003	2.88615E+002	1.99963E+002	2.63335E-002	2.63335E-002	6.21098E+005	2.70000E+001	7.00000E+000	0.00000E+000	5.99108E+002	8.40919E+002	7.21072E+002	1.00000E+002	2.07371E+000	7.72665E-002	0.00000E+000	1.78382E+002	4.90623E+000	2.77541E-001	5.64444E+002	7.53256E+002	4.49003E+002	2.36841E+002	1.31355E+000	2.31839E-001	1.11707E-001	1.78382E+002	1.05664E+002	1.79471E-001	2.36841E+002	7.09735E+001
4.70061E+002	7.85259E+002	2.93205E+002	2.00142E+002	1.25677E+000	9.73286E-001	5.81600E+003	2.90384E+003	1.00000E+000	1.11000E+002	1.86000E+002	3.40140E+004	1.22320E+000	2.80225E+001	1.64795E-002	1.27623E-002	1.31343E-001	7.92465E-002	4.60800E+003	2.93285E+002	2.00135E+002	1.38073E-002	1.38073E-002	2.60980E+005	4.80000E+001	3.50000E+001	0.00000E+000	1.57011E+002	2.69978E+002	4.13072E+002	1.00000E+002	8.22305E-001	1.44477E-001	0.00000E+000	1.50255E+002	3.96946E+000	7.92807E-001	1.66884E+002	2.27713E+002	3.86004E+002	1.57814E+002	5.69881E-001	8.24373E-001	1.27119E-001	1.50255E+002	5.80454E+001	8.00223E-002	1.57814E+002	1.27591E+002
4.36828E+002	1.96443E+003	2.88733E+002	1.99964E+002	1.66612E+000	1.34456E+000	2.63790E+004	1.10574E+004	1.00000E+000	1.12000E+002	1.00000E+001	3.42530E+004	2.24020E+000	4.43219E+001	1.02583E-002	8.27849E-003	1.13153E-001	7.38693E-002	6.47100E+003	2.88615E+002	1.99963E+002	2.63335E-002	2.63335E-002	6.21098E+005	2.70000E+001	8.00000E+000	0.00000E+000	5.45604E+002	8.18904E+002	6.09556E+002	1.00000E+002	1.86829E+000	7.95197E-002	0.00000E+000	1.83391E+002	8.95276E+000	1.65054E-001	5.64444E+002	7.53256E+002	4.49003E+002	2.36760E+002	1.31355E+000	2.31839E-001	1.06807E-001	1.83391E+002	1.17194E+002	1.79471E-001	2.36760E+002	7.09350E+001
4.29748E+002	8.94322E+002	2.93239E+002	2.00083E+002	1.24099E+000	1.04244E+000	7.02400E+003	2.63600E+003	1.00000E+000	1.12000E+002	1.29000E+002	3.43470E+004	1.29365E+000	2.99052E+001	1.48073E-002	1.24382E-002	1.01930E-001	7.22831E-002	4.60800E+003	2.93285E+002	2.00135E+002	1.38073E-002	1.38073E-002	2.60980E+005	4.80000E+001	3.60000E+001	0.00000E+000	1.83640E+002	2.91557E+002	4.71124E+002	1.00000E+002	9.33796E-001	7.31536E-002	0.00000E+000	1.52764E+002	3.49419E+000	8.19545E-001	1.66884E+002	2.27713E+002	3.86004E+002	1.57732E+002	5.69881E-001	8.24373E-001	8.69536E-002	1.52764E+002	1.13570E+002	8.00223E-002	1.57732E+002	1.27511E+002
4.74569E+002	7.22761E+002	2.93379E+002	2.00171E+002	1.16174E+000	9.51853E-001	4.93300E+003	4.26523E+003	1.00000E+000	1.13000E+002	1.65000E+002	3.47370E+004	1.10581E+000	2.68842E+001	1.65407E-002	1.35523E-002	1.06984E-001	7.23048E-002	4.60800E+003	2.93285E+002	2.00135E+002	1.38073E-002	1.38073E-002	2.60980E+005	4.80000E+001	3.70000E+001	0.00000E+000	1.52743E+002	2.40512E+002	3.62972E+002	1.00000E+002	7.43406E-001	2.59735E-001	0.00000E+000	1.53269E+002	4.51368E+000	7.57051E-001	1.66884E+002	2.27713E+002	3.86004E+002	1.57649E+002	5.69881E-001	8.24373E-001	9.93037E-002	1.53269E+002	9.80120E+001	8.00223E-002	1.57649E+002	1.27468E+002
4.51467E+002	1.76872E+003	2.88830E+002	1.99987E+002	1.75528E+000	1.22429E+000	2.26190E+004	6.44726E+003	1.00000E+000	1.14000E+002	5.20000E+001	3.50050E+004	2.14897E+000	4.20561E+001	1.16710E-002	8.14044E-003	1.22008E-001	5.96718E-002	6.47100E+003	2.88615E+002	1.99963E+002	2.63335E-002	2.63335E-002	6.21098E+005	2.70000E+001	1.00000E+001	0.00000E+000	5.87067E+002	7.95950E+002	3.84203E+002	1.00000E+002	1.65707E+000	5.05640E-002	0.00000E+000	2.58846E+002	5.21857E+000	3.05790E-001	5.64444E+002	7.53256E+002	4.49003E+002	2.36584E+002	1.31355E+000	2.31839E-001	1.78210E-001	2.58846E+002	9.48513E+001	1.79471E-001	2.36584E+002	7.07830E+001
4.84784E+002	7.27101E+002	2.93289E+002	2.00139E+002	9.76882E-001	1.07063E+000	4.73700E+003	4.25130E+003	1.00000E+000	1.14000E+002	1.96000E+002	3.51120E+004	1.04588E+000	2.69648E+001	1.41935E-002	1.55557E-002	6.58458E-002	7.87313E-002	4.60800E+003	2.93285E+002	2.00135E+002	1.38073E-002	1.38073E-002	2.60980E+005	4.80000E+001	3.80000E+001	0.00000E+000	1.49934E+002	1.95547E+002	4.01006E+002	1.00000E+002	7.54860E-001	2.02221E-001	0.00000E+000	-1.34255E+002	3.58345E+000	9.73101E-001	1.66884E+002	2.27713E+002	3.86004E+002	1.57556E+002	5.69881E-001	8.24373E-001	-4.57881E-002	1.56991E+002	-5.28963E+000	8.00223E-002	1.57556E+002	1.27352E+002
4.37849E+002	5.82377E+002	2.93211E+002	2.00184E+002	1.22542E+000	1.04499E+000	4.53300E+003	3.61861E+003	1.00000E+000	1.16000E+002	2.97000E+002	3.58560E+004	1.28056E+000	2.41325E+001	1.82009E-002	1.55210E-002	1.35355E-001	9.88086E-002	4.60800E+003	2.93285E+002	2.00135E+002	1.38073E-002	1.38073E-002	2.60980E+005	4.80000E+001	3.90000E+001	0.00000E+000	1.29681E+002	1.71291E+002	2.91434E+002	1.00000E+002	5.92676E-001	3.16765E-001	0.00000E+000	1.58536E+002	4.34401E+000	8.20592E-001	1.66884E+002	2.27713E+002	3.86004E+002	1.57368E+002	5.69881E-001	8.24373E-001	7.94716E-002	1.58536E+002	1.29029E+002	8.00223E-002	1.57368E+002	1.27151E+002
4.71696E+002	7.55050E+002	2.93316E+002	2.00115E+002	1.04202E+000	9.71045E-001	4.74800E+003	3.05154E+003	1.00000E+000	1.17000E+002	1.07000E+002	3.60920E+004	1.01185E+000	2.74782E+001	1.51224E-002	1.40924E-002	7.55870E-002	6.58736E-002	4.60800E+003	2.93285E+002	2.00135E+002	1.38073E-002	1.38073E-002	2.60980E+005	4.80000E+001	4.00000E+001	0.00000E+000	1.46147E+002	2.30238E+002	4.08807E+002	1.00000E+002	7.79673E-001	1.70011E-001	0.00000E+000	-1.39043E+002	3.87020E+000	8.99957E-001	1.66884E+002	2.27713E+002	3.86004E+002	1.57280E+002	5.69881E-001	8.24373E-001	3.52558E-002	1.52203E+002	-1.12146E+002	8.00223E-002	1.57280E+002	1.27080E+002
4.73685E+002	7.68817E+002	2.93447E+002	2.00129E+002	1.07534E+000	1.01428E+000	5.21600E+003	4.30467E+003	1.00000E+000	1.18000E+002	8.50000E+001	3.64050E+004	1.09070E+000	2.77275E+001	1.48894E-002	1.40439E-002	8.57353E-002	7.64397E-002	4.60800E+003	2.93285E+002	2.00135E+002	1.38073E-002	1.38073E-002	2.60980E+005	4.80000E+001	4.10000E+001	0.00000E+000	1.59749E+002	1.53266E+002	4.41546E+002	1.00000E+002	7.86828E-001	2.37018E-001	0.00000E+000	-1.30586E+002	2.86129E+000	1.16140E+000	1.66884E+002	2.27713E+002	3.86004E+002	1.57195E+002	5.69881E-001	8.24373E-001	2.92225E-002	1.60659E+002	-9.60438E+001	8.00223E-002	1.57195E+002	1.27026E+002
4.72072E+002	7.88083E+002	2.93303E+002	2.00158E+002	1.10752E+000	1.06365E+000	5.73500E+003	3.53439E+003	1.00000E+000	1.19000E+002	8.70000E+001	3.67230E+004	1.17801E+000	2.80728E+001	1.46247E-002	1.40453E-002	7.93620E-002	7.33183E-002	4.60800E+003	2.93285E+002	2.00135E+002	1.38073E-002	1.38073E-002	2.60980E+005	4.80000E+001	4.20000E+001	0.00000E+000	1.74053E+002	2.29280E+002	4.10465E+002	1.00000E+002	8.16540E-001	1.73852E-001	0.00000E+000	-1.33530E+002	3.67389E+000	8.62618E-001	1.66884E+002	2.27713E+002	3.86004E+002	1.57111E+002	5.69881E-001	8.24373E-001	2.02089E-002	1.57716E+002	-8.76629E+001	8.00223E-002	1.57111E+002	1.26912E+002
4.67523E+002	7.62535E+002	2.93311E+002	2.00156E+002	1.16756E+000	1.00051E+000	5.47800E+003	4.30727E+003	1.00000E+000	1.20000E+002	9.40000E+001	3.70520E+004	1.16816E+000	2.76140E+001	1.57750E-002	1.35180E-002	9.87732E-002	7.29151E-002	4.60800E+003	2.93285E+002	2.00135E+002	1.38073E-002	1.38073E-002	2.60980E+005	4.80000E+001	4.30000E+001	0.00000E+000	1.65704E+002	2.11601E+002	3.84369E+002	1.00000E+002	7.66217E-001	1.97438E-001	0.00000E+000	1.58526E+002	3.73565E+000	8.68028E-001	1.66884E+002	2.27713E+002	3.86004E+002	1.57019E+002	5.69881E-001	8.24373E-001	7.70497E-002	1.58526E+002	1.32164E+002	8.00223E-002	1.57019E+002	1.26821E+002
4.90033E+002	7.24908E+002	2.93384E+002	2.00128E+002	9.79752E-001	9.53416E-001	4.22900E+003	3.85530E+003	1.00000E+000	1.21000E+002	1.21000E+002	3.74030E+004	9.34111E-001	2.69241E+001	1.50660E-002	1.46610E-002	7.61011E-002	7.21583E-002	4.60800E+003	2.93285E+002	2.00135E+002	1.38073E-002	1.38073E-002	2.60980E+005	4.80000E+001	4.40000E+001	0.00000E+000	1.50440E+002	2.44475E+002	3.59567E+002	1.00000E+002	7.39083E-001	2.02823E-001	0.00000E+000	-1.39803E+002	4.97251E+000	7.42193E-001	1.66884E+002	2.27713E+002	3.86004E+002	1.56925E+002	5.69881E-001	8.24373E-001	1.36234E-002	1.51443E+002	-8.56366E+001	8.00223E-002	1.56925E+002	1.26742E+002
4.74503E+002	1.54491E+003	2.88743E+002	1.99991E+002	1.69054E+000	1.18460E+000	1.86160E+004	5.30924E+003	1.00000E+000	1.22000E+002	1.00000E+000	3.76310E+004	2.00261E+000	3.93053E+001	1.23903E-002	8.68218E-003	1.15942E-001	5.73013E-002	6.47100E+003	2.88615E+002	1.99963E+002	2.63335E-002	2.63335E-002	6.21098E+005	2.70000E+001	1.80000E+001	0.00000E+000	5.79357E+002	7.15485E+002	2.61477E+002	1.00000E+002	1.46229E+000	5.23605E-002	0.00000E+000	2.62490E+002	3.46745E+000	5.07292E-001	5.64444E+002	7.53256E+002	4.49003E+002	2.35862E+002	1.31355E+000	2.31839E-001	1.75970E-001	2.62490E+002	1.01674E+002	1.79471E-001	2.35862E+002	7.00417E+001
5.73317E+002	5.24071E+002	2.93383E+002	2.00214E+002	1.05226E+000	1.08259E+000	3.71100E+003	3.89717E+003	1.00000E+000	1.23000E+002	1.82000E+002	3.80970E+004	1.13916E+000	2.28926E+001	1.72734E-002	1.77712E-002	9.43999E-002	9.98125E-002	4.60800E+003	2.93285E+002	2.00135E+002	1.38073E-002	1.38073E-002	2.60980E+005	4.80000E+001	4.60000E+001	0.00000E+000	1.12070E+002	1.52748E+002	2.72869E+002	1.00000E+002	5.38377E-001	3.39082E-001	0.00000E+000	-1.35055E+002	4.53624E+000	8.68500E-001	1.66884E+002	2.27713E+002	3.86004E+002	1.56741E+002	5.69881E-001	8.24373E-001	-1.42045E-002	1.56191E+002	-4.59101E+001	8.00223E-002	1.56741E+002	1.26566E+002
6.29840E+002	7.11344E+002	2.93389E+002	2.00148E+002	1.04565E+000	9.32748E-001	4.31900E+003	3.69485E+003	1.00000E+000	1.24000E+002	1.41000E+002	3.83870E+004	9.75328E-001	2.66710E+001	1.59109E-002	1.41929E-002	8.85748E-002	7.08229E-002	4.60800E+003	2.93285E+002	2.00135E+002	1.38073E-002	1.38073E-002	2.60980E+005	4.80000E+001	4.70000E+001	0.00000E+000	1.70492E+002	2.08598E+002	3.67508E+002	1.00000E+002	7.51787E-001	2.32391E-001	0.00000E+000	-1.31060E+002	4.37583E+000	8.34563E-001	1.66884E+002	2.27713E+002	3.86004E+002	1.56650E+002	5.69881E-001	8.24373E-001	5.70675E-002	1.60185E+002	-1.31806E+002	8.00223E-002	1.56650E+002	1.26469E+002
6.91336E+002	5.93490E+002	2.93402E+002	2.00244E+002	1.06697E+000	1.01754E+000	4.00600E+003	5.11310E+003	1.00000E+000	1.25000E+002	1.52000E+002	3.87080E+004	1.08568E+000	2.43617E+001	1.68576E-002	1.60766E-002	1.06887E-001	9.73517E-002	4.60800E+003	2.93285E+002	2.00135E+002	1.38073E-002	1.38073E-002	2.60980E+005	4.80000E+001	4.80000E+001	0.00000E+000	1.35436E+002	1.55335E+002	3.17312E+002	1.00000E+002	6.19105E-001	4.06219E-001	0.00000E+000	-1.31232E+002	4.03118E+000	9.40639E-001	1.66884E+002	2.27713E+002	3.86004E+002	1.56580E+002	5.69881E-001	8.24373E-001	2.37143E-002	1.60013E+002	-8.97480E+001	8.00223E-002	1.56580E+002	1.26411E+002
6.17068E+002	1.41217E+003	2.88453E+002	1.99929E+002	1.77968E+000	1.19360E+000	1.78670E+004	5.73830E+003	1.00000E+000	1.26000E+002	3.00000E+000	3.89060E+004	2.12422E+000	3.75789E+001	1.33142E-002	8.92960E-003	1.29627E-001	5.87217E-002	6.47100E+003	2.88615E+002	1.99963E+002	2.63335E-002	2.63335E-002	6.21098E+005	2.70000E+001	2.20000E+001	0.00000E+000	4.76005E+002	6.86078E+002	2.25286E+002	1.00000E+002	1.27245E+000	7.45436E-002	0.00000E+000	2.77802E+002	3.72551E+000	4.81948E-001	5.64444E+002	7.53256E+002	4.49003E+002	2.35539E+002	1.31355E+000	2.31839E-001	1.97116E-001	2.77802E+002	8.63100E+001	1.79471E-001	2.35539E+002	6.96466E+001
6.21069E+002	1.53023E+003	2.88442E+002	1.99987E+002	1.68246E+000	1.16367E+000	1.80900E+004	4.86005E+003	1.00000E+000	1.27000E+002	0.00000E+000	3.91880E+004	1.95782E+000	3.91182E+001	1.25091E-002	8.65186E-003	9.73140E-002	4.70160E-002	6.47100E+003	2.88615E+002	1.99963E+002	2.63335E-002	2.63335E-002	6.21098E+005	2.70000E+001	2.30000E+001	0.00000E+000	5.61754E+002	7.10930E+002	2.50717E+002	1.00000E+002	1.42513E+000	5.51206E-002	0.00000E+000	2.64934E+002	3.50967E+000	5.08424E-001	5.64444E+002	7.53256E+002	4.49003E+002	2.35498E+002	1.31355E+000	2.31839E-001	1.82280E-001	2.64934E+002	9.50118E+001	1.79471E-001	2.35498E+002	6.96087E+001
6.15971E+002	1.43548E+003	2.88437E+002	1.99983E+002	1.74031E+000	1.18453E+000	1.77310E+004	5.52328E+003	1.00000E+000	1.28000E+002	3.00000E+000	3.94930E+004	2.06146E+000	3.78878E+001	1.30695E-002	8.89572E-003	1.19669E-001	5.58620E-002	6.47100E+003	2.88615E+002	1.99963E+002	2.63335E-002	2.63335E-002	6.21098E+005	2.70000E+001	2.40000E+001	0.00000E+000	5.26114E+002	6.93532E+002	2.13168E+002	1.00000E+002	1.32744E+000	6.37065E-002	0.00000E+000	2.71068E+002	3.26893E+000	5.51365E-001	5.64444E+002	7.53256E+002	4.49003E+002	2.35456E+002	1.31355E+000	2.31839E-001	1.90018E-001	2.71068E+002	8.99533E+001	1.79471E-001	2.35456E+002	6.95654E+001
5.85071E+002	1.32221E+003	2.88446E+002	1.99967E+002	1.79828E+000	1.21386E+000	1.71420E+004	6.15025E+003	1.00000E+000	1.29000E+002	3.00000E+000	3.97770E+004	2.18286E+000	3.63622E+001	1.37349E-002	9.27125E-003	1.33850E-001	6.14081E-002	6.47100E+003	2.88615E+002	1.99963E+002	2.63335E-002	2.63335E-002	6.21098E+005	2.70000E+001	2.50000E+001	0.00000E+000	4.96406E+002	6.34842E+002	2.02482E+002	1.00000E+002	1.24217E+000	7.78054E-002	0.00000E+000	2.67945E+002	3.33676E+000	5.49358E-001	5.64444E+002	7.53256E+002	4.49003E+002	2.35407E+002	1.31355E+000	2.31839E-001	1.94021E-001	2.67945E+002	8.09931E+001	1.79471E-001	2.35407E+002	6.95171E+001
4.63496E+002	5.89192E+002	2.86736E+002	1.99516E+002	1.44439E+000	1.31916E+000	6.90400E+003	3.33401E+003	1.00000E+000	1.33000E+002	1.52000E+002	4.10900E+004	1.90539E+000	2.42733E+001	1.73834E-002	1.58763E-002	1.23331E-001	1.03095E-001	8.79400E+003	2.86684E+002	1.99626E+002	1.44373E-002	1.44373E-002	3.62121E+005	5.90000E+001	1.00000E+000	0.00000E+000	2.87441E+002	2.61169E+002	7.78875E+001	0.00000E+000	6.11196E-001	3.28047E-001	0.00000E+000	-4.06790E+001	3.55490E+000	8.12518E-001	2.48643E+002	3.37157E+002	1.05174E+002	-1.82603E+001	7.50201E-001	5.31626E-001	4.53134E-002	2.50566E+002	-2.80622E+001	5.77014E-002	2.72985E+002	-2.13876E+001
4.58856E+002	6.51350E+002	2.86921E+002	1.99486E+002	1.39593E+000	1.32703E+000	7.42200E+003	4.43890E+003	1.00000E+000	1.36000E+002	1.12000E+002	4.19530E+004	1.85243E+000	2.55216E+001	1.62033E-002	1.54035E-002	1.17069E-001	1.05915E-001	8.79400E+003	2.86684E+002	1.99626E+002	1.44373E-002	1.44373E-002	3.62121E+005	5.90000E+001	2.00000E+000	0.00000E+000	3.11396E+002	3.17604E+002	2.92954E+002	3.00000E+002	9.14708E-001	2.80098E-001	0.00000E+000	-9.15750E+001	5.97288E+000	4.66409E-001	2.48643E+002	3.37157E+002	1.05174E+002	-1.84915E+001	7.50201E-001	5.31626E-001	2.53048E-002	1.99671E+002	-5.36413E+001	5.77014E-002	2.72754E+002	-2.15796E+001
4.46903E+002	5.67461E+002	2.86806E+002	1.99478E+002	1.45322E+000	1.39171E+000	7.02100E+003	3.14601E+003	1.00000E+000	1.37000E+002	1.49000E+002	4.22400E+004	2.02246E+000	2.38214E+001	1.73433E-002	1.66092E-002	1.07299E-001	9.85351E-002	8.79400E+003	2.86684E+002	1.99626E+002	1.44373E-002	1.44373E-002	3.62121E+005	5.90000E+001	3.00000E+000	0.00000E+000	2.64903E+002	2.88223E+002	5.30471E+001	0.00000E+000	5.71218E-001	2.57993E-001	0.00000E+000	-2.68515E+001	3.42413E+000	8.36491E-001	2.48643E+002	3.37157E+002	1.05174E+002	-1.85410E+001	7.50201E-001	5.31626E-001	2.16189E-002	2.64394E+002	1.56968E+001	5.77014E-002	2.72704E+002	-2.16561E+001
4.48887E+002	6.40666E+002	2.86812E+002	1.99564E+002	1.42695E+000	1.39588E+000	7.81900E+003	3.39678E+003	1.00000E+000	1.38000E+002	1.16000E+002	4.25070E+004	1.99185E+000	2.53114E+001	1.61374E-002	1.57860E-002	1.02945E-001	9.85695E-002	8.79400E+003	2.86684E+002	1.99626E+002	1.44373E-002	1.44373E-002	3.62121E+005	5.90000E+001	4.00000E+000	0.00000E+000	3.14987E+002	3.04145E+002	4.94440E+001	0.00000E+000	6.40750E-001	2.18963E-001	0.00000E+000	-3.19248E+001	2.90254E+000	9.35098E-001	2.48643E+002	3.37157E+002	1.05174E+002	-1.85926E+001	7.50201E-001	5.31626E-001	1.10089E-002	2.59321E+002	2.39785E+001	5.77014E-002	2.72653E+002	-2.16982E+001
4.29760E+002	6.24173E+002	2.86829E+002	1.99615E+002	1.48441E+000	1.34620E+000	7.62600E+003	3.26921E+003	1.00000E+000	1.39000E+002	1.21000E+002	4.28000E+004	1.99830E+000	2.49834E+001	1.69983E-002	1.54156E-002	1.19837E-001	9.87931E-002	8.79400E+003	2.86684E+002	1.99626E+002	1.44373E-002	1.44373E-002	3.62121E+005	5.90000E+001	5.00000E+000	0.00000E+000	2.94931E+002	3.14152E+002	6.06610E+001	0.00000E+000	6.33668E-001	2.52483E-001	0.00000E+000	-2.85426E+001	3.29413E+000	8.34299E-001	2.48643E+002	3.37157E+002	1.05174E+002	-1.86707E+001	7.50201E-001	5.31626E-001	4.88271E-002	2.62703E+002	-2.03522E+001	5.77014E-002	2.72575E+002	-2.17675E+001
4.71506E+002	6.78393E+002	2.86674E+002	1.99488E+002	1.35293E+000	1.16527E+000	6.64800E+003	3.44904E+003	1.00000E+000	1.40000E+002	9.20000E+001	4.30900E+004	1.57652E+000	2.60460E+001	1.65931E-002	1.42916E-002	1.09006E-001	8.12261E-002	8.79400E+003	2.86684E+002	1.99626E+002	1.44373E-002	1.44373E-002	3.62121E+005	5.90000E+001	6.00000E+000	0.00000E+000	2.87130E+002	3.72004E+002	5.50985E+001	0.00000E+000	6.52528E-001	2.46302E-001	0.00000E+000	-1.51231E+001	3.53836E+000	8.31887E-001	2.48643E+002	3.37157E+002	1.05174E+002	-1.87339E+001	7.50201E-001	5.31626E-001	7.45201E-002	2.76122E+002	-3.98021E+001	5.77014E-002	2.72512E+002	-2.18782E+001
4.46391E+002	6.03647E+002	2.86743E+002	1.99560E+002	1.42582E+000	1.30621E+000	6.92500E+003	4.59022E+003	1.00000E+000	1.41000E+002	1.25000E+002	4.33980E+004	1.86241E+000	2.45692E+001	1.71338E-002	1.56965E-002	1.29230E-001	1.08657E-001	8.79400E+003	2.86684E+002	1.99626E+002	1.44373E-002	1.44373E-002	3.62121E+005	5.90000E+001	7.00000E+000	0.00000E+000	2.44298E+002	3.35951E+002	1.66588E+002	3.00000E+002	6.99873E-001	3.65865E-001	0.00000E+000	-3.47497E+001	1.02433E+001	2.81554E-001	2.48643E+002	3.37157E+002	1.05174E+002	-1.88201E+001	7.50201E-001	5.31626E-001	4.37805E-002	2.56496E+002	-2.01846E+001	5.77014E-002	2.72425E+002	-2.19417E+001
4.42412E+002	6.59268E+002	2.86720E+002	1.99600E+002	1.38730E+000	1.25716E+000	7.11400E+003	3.06693E+003	1.00000E+000	1.42000E+002	9.30000E+001	4.36770E+004	1.74406E+000	2.56762E+001	1.64481E-002	1.49050E-002	1.05369E-001	8.67787E-002	8.79400E+003	2.86684E+002	1.99626E+002	1.44373E-002	1.44373E-002	3.62121E+005	5.90000E+001	8.00000E+000	0.00000E+000	2.66824E+002	3.60186E+002	9.41105E+001	3.00000E+002	6.62792E-001	2.34107E-001	0.00000E+000	-1.67523E+001	4.62145E+000	6.15710E-001	2.48643E+002	3.37157E+002	1.05174E+002	-1.89270E+001	7.50201E-001	5.31626E-001	4.92159E-002	2.74493E+002	-9.08156E+000	5.77014E-002	2.72318E+002	-2.20499E+001
4.06234E+002	5.33142E+002	2.86788E+002	1.99420E+002	1.35743E+000	1.35647E+000	6.05500E+003	2.95269E+003	1.00000E+000	1.43000E+002	1.66000E+002	4.40040E+004	1.84132E+000	2.30899E+001	1.74446E-002	1.74323E-002	1.04297E-001	1.04152E-001	8.79400E+003	2.86684E+002	1.99626E+002	1.44373E-002	1.44373E-002	3.62121E+005	5.90000E+001	9.00000E+000	0.00000E+000	2.20992E+002	2.83197E+002	7.97550E+001	3.00000E+002	5.41809E-001	2.74747E-001	0.00000E+000	-2.18303E+001	5.10475E+000	6.04199E-001	2.48643E+002	3.37157E+002	1.05174E+002	-1.90342E+001	7.50201E-001	5.31626E-001	3.52282E-004	2.69415E+002	4.74444E+001	5.77014E-002	2.72211E+002	-2.21590E+001
4.12001E+002	5.83385E+002	2.86771E+002	1.99598E+002	1.33178E+000	1.22001E+000	5.88600E+003	2.22909E+003	1.00000E+000	1.44000E+002	1.45000E+002	4.43100E+004	1.62479E+000	2.41534E+001	1.73589E-002	1.59021E-002	1.00074E-001	8.42497E-002	8.79400E+003	2.86684E+002	1.99626E+002	1.44373E-002	1.44373E-002	3.62121E+005	5.90000E+001	1.00000E+001	0.00000E+000	2.35201E+002	3.29005E+002	7.14961E+001	3.00000E+002	5.78473E-001	2.14388E-001	0.00000E+000	-1.25197E+001	4.57589E+000	6.83637E-001	2.48643E+002	3.37157E+002	1.05174E+002	-1.91231E+001	7.50201E-001	5.31626E-001	4.37993E-002	2.78726E+002	2.03164E+000	5.77014E-002	2.72122E+002	-2.22346E+001
4.03328E+002	5.14230E+002	2.86765E+002	1.99557E+002	1.35239E+000	1.14531E+000	4.94900E+003	2.24257E+003	1.00000E+000	1.45000E+002	1.98000E+002	4.46720E+004	1.54890E+000	2.26766E+001	1.92239E-002	1.62804E-002	1.18305E-001	8.53409E-002	8.79400E+003	2.86684E+002	1.99626E+002	1.44373E-002	1.44373E-002	3.62121E+005	5.90000E+001	1.10000E+001	0.00000E+000	2.17155E+002	2.95160E+002	4.53412E+001	0.00000E+000	5.05935E-001	2.65267E-001	0.00000E+000	-1.26596E+001	4.20245E+000	8.11802E-001	2.48643E+002	3.37157E+002	1.05174E+002	-1.92188E+001	7.50201E-001	5.31626E-001	8.29071E-002	2.78586E+002	-4.81332E+001	5.77014E-002	2.72027E+002	-2.23357E+001
3.88519E+002	4.71999E+002	2.86819E+002	1.99516E+002	1.39227E+000	1.18697E+000	4.82900E+003	2.69457E+003	1.00000E+000	1.46000E+002	2.62000E+002	4.50110E+004	1.65258E+000	2.17255E+001	2.00353E-002	1.70809E-002	1.42116E-001	1.03721E-001	8.79400E+003	2.86684E+002	1.99626E+002	1.44373E-002	1.44373E-002	3.62121E+005	5.90000E+001	1.20000E+001	0.00000E+000	2.14312E+002	2.63087E+002	3.50185E+001	0.00000E+000	4.71447E-001	3.77573E-001	0.00000E+000	-1.85850E+001	3.95088E+000	8.74156E-001	2.48643E+002	3.37157E+002	1.05174E+002	-1.93340E+001	7.50201E-001	5.31626E-001	7.95983E-002	2.72660E+002	-4.97736E+001	5.77014E-002	2.71911E+002	-2.24425E+001
3.91029E+002	5.56456E+002	2.86814E+002	1.99597E+002	1.47380E+000	1.20329E+000	6.07100E+003	3.23728E+003	1.00000E+000	1.47000E+002	1.60000E+002	4.52700E+004	1.77340E+000	2.35893E+001	1.89151E-002	1.54432E-002	1.36069E-001	9.11850E-002	8.79400E+003	2.86684E+002	1.99626E+002	1.44373E-002	1.44373E-002	3.62121E+005	5.90000E+001	1.30000E+001	0.00000E+000	2.63100E+002	2.78562E+002	2.23218E+002	3.00000E+002	7.52037E-001	3.09757E-001	0.00000E+000	-8.33558E+001	7.37262E+000	4.17791E-001	2.48643E+002	3.37157E+002	1.05174E+002	-1.94356E+001	7.50201E-001	5.31626E-001	1.01047E-001	2.07890E+002	-1.42448E+002	5.77014E-002	2.71810E+002	-2.25374E+001
3.98433E+002	5.02060E+002	2.86861E+002	1.99558E+002	1.52947E+000	1.27193E+000	5.96400E+003	3.05005E+003	1.00000E+000	1.48000E+002	2.04000E+002	4.55960E+004	1.94538E+000	2.24067E+001	1.98049E-002	1.64700E-002	1.48523E-001	1.03161E-001	8.79400E+003	2.86684E+002	1.99626E+002	1.44373E-002	1.44373E-002	3.62121E+005	5.90000E+001	1.40000E+001	0.00000E+000	2.09590E+002	2.65655E+002	6.09240E+001	0.00000E+000	4.95741E-001	3.45917E-001	0.00000E+000	-2.05156E+001	4.48447E+000	6.92997E-001	2.48643E+002	3.37157E+002	1.05174E+002	-1.95171E+001	7.50201E-001	5.31626E-001	9.19328E-002	2.70730E+002	-6.76849E+001	5.77014E-002	2.71728E+002	-2.26121E+001
4.27507E+002	5.65935E+002	2.86659E+002	1.99539E+002	1.25501E+000	1.07602E+000	4.77600E+003	3.68692E+003	1.00000E+000	1.49000E+002	1.56000E+002	4.58840E+004	1.35041E+000	2.37894E+001	1.81600E-002	1.55699E-002	1.27875E-001	9.43857E-002	8.79400E+003	2.86684E+002	1.99626E+002	1.44373E-002	1.44373E-002	3.62121E+005	5.90000E+001	1.50000E+001	0.00000E+000	2.09814E+002	3.58033E+002	3.74381E+001	0.00000E+000	5.25819E-001	3.71778E-001	0.00000E+000	2.34091E+000	3.69927E+000	9.38778E-001	2.48643E+002	3.37157E+002	1.05174E+002	-1.95562E+001	7.50201E-001	5.31626E-001	7.67887E-002	2.34091E+000	-2.52579E+001	5.77014E-002	2.71689E+002	-2.26989E+001
3.24039E+002	3.94816E+002	2.86688E+002	1.99850E+002	1.36604E+000	1.15530E+000	3.73000E+003	1.15354E+003	1.00000E+000	1.50000E+002	8.60000E+002	4.63670E+004	1.57818E+000	1.98700E+001	2.23670E-002	1.89164E-002	1.48431E-001	1.06700E-001	8.79400E+003	2.86684E+002	1.99626E+002	1.44373E-002	1.44373E-002	3.62121E+005	5.90000E+001	1.60000E+001	0.00000E+000	1.58614E+002	2.08313E+002	4.83216E+001	3.00000E+002	3.82025E-001	2.07599E-001	0.00000E+000	-1.82147E+001	5.81955E+000	6.75254E-001	2.48643E+002	3.37157E+002	1.05174E+002	-1.96175E+001	7.50201E-001	5.31626E-001	8.35822E-002	2.73031E+002	-5.45517E+001	5.77014E-002	2.71628E+002	-2.27240E+001
3.43974E+002	5.41620E+002	2.86571E+002	1.99698E+002	1.45709E+000	1.40750E+000	6.58400E+003	2.30887E+003	1.00000E+000	1.51000E+002	1.79000E+002	4.64950E+004	2.05086E+000	2.32727E+001	1.79574E-002	1.73462E-002	1.36556E-001	1.27504E-001	8.79400E+003	2.86684E+002	1.99626E+002	1.44373E-002	1.44373E-002	3.62121E+005	5.90000E+001	1.70000E+001	0.00000E+000	2.15492E+002	3.08652E+002	1.14448E+002	3.00000E+002	5.88712E-001	2.04732E-001	0.00000E+000	-1.81264E+001	7.07655E+000	4.17970E-001	2.48643E+002	3.37157E+002	1.05174E+002	-1.96507E+001	7.50201E-001	5.31626E-001	1.73113E-002	2.73119E+002	2.98102E+001	5.77014E-002	2.71595E+002	-2.27981E+001
3.63498E+002	4.93308E+002	2.86799E+002	1.99647E+002	1.40733E+000	1.40058E+000	5.96200E+003	1.85239E+003	1.00000E+000	1.52000E+002	2.12000E+002	4.68280E+004	1.97107E+000	2.22105E+001	1.82263E-002	1.81389E-002	9.31467E-002	9.22742E-002	8.79400E+003	2.86684E+002	1.99626E+002	1.44373E-002	1.44373E-002	3.62121E+005	5.90000E+001	1.80000E+001	0.00000E+000	1.98911E+002	2.77567E+002	5.40374E+001	1.00000E+002	4.81673E-001	1.74241E-001	0.00000E+000	-1.25393E+001	4.27591E+000	7.26919E-001	2.48643E+002	3.37157E+002	1.05174E+002	-1.96856E+001	7.50201E-001	5.31626E-001	2.40291E-003	2.78706E+002	5.41833E+001	5.77014E-002	2.71560E+002	-2.27861E+001
3.82633E+002	5.40478E+002	2.86772E+002	1.99598E+002	1.43123E+000	1.23825E+000	5.91000E+003	2.19759E+003	1.00000E+000	1.53000E+002	1.54000E+002	4.71160E+004	1.77222E+000	2.32482E+001	1.86173E-002	1.61069E-002	1.16232E-001	8.74121E-002	8.79400E+003	2.86684E+002	1.99626E+002	1.44373E-002	1.44373E-002	3.62121E+005	5.90000E+001	1.90000E+001	0.00000E+000	2.26515E+002	2.96633E+002	2.74935E+002	3.00000E+002	7.73716E-001	2.49218E-001	0.00000E+000	-1.13930E+002	8.99287E+000	3.47152E-001	2.48643E+002	3.37157E+002	1.05174E+002	-1.97217E+001	7.50201E-001	5.31626E-001	7.22943E-002	1.77316E+002	-1.35714E+002	5.77014E-002	2.71524E+002	-2.28331E+001
3.95614E+002	4.86192E+002	2.86820E+002	1.99621E+002	1.54301E+000	1.25586E+000	5.75300E+003	1.83857E+003	1.00000E+000	1.54000E+002	2.07000E+002	4.74620E+004	1.93782E+000	2.20498E+001	2.03434E-002	1.65575E-002	1.25207E-001	8.35507E-002	8.79400E+003	2.86684E+002	1.99626E+002	1.44373E-002	1.44373E-002	3.62121E+005	5.90000E+001	2.00000E+001	0.00000E+000	2.03087E+002	2.72961E+002	1.70223E+002	3.00000E+002	6.13231E-001	1.91722E-001	0.00000E+000	-6.39759E+001	1.47033E+001	2.15203E-001	2.48643E+002	3.37157E+002	1.05174E+002	-1.97591E+001	7.50201E-001	5.31626E-001	1.02595E-001	2.27270E+002	-1.25097E+002	5.77014E-002	2.71486E+002	-2.28573E+001
3.91532E+002	4.56780E+002	2.86781E+002	1.99626E+002	1.43491E+000	1.21627E+000	4.91900E+003	1.89455E+003	1.00000E+000	1.55000E+002	2.59000E+002	4.78040E+004	1.74524E+000	2.13724E+001	2.04591E-002	1.73417E-002	1.24693E-001	9.01095E-002	8.79400E+003	2.86684E+002	1.99626E+002	1.44373E-002	1.44373E-002	3.62121E+005	5.90000E+001	2.10000E+001	0.00000E+000	1.81085E+002	2.51864E+002	6.12081E+001	1.00000E+002	4.51346E-001	2.88165E-001	0.00000E+000	-1.45488E+001	5.36233E+000	6.38145E-001	2.48643E+002	3.37157E+002	1.05174E+002	-1.98008E+001	7.50201E-001	5.31626E-001	8.24689E-002	2.76697E+002	-4.94452E+001	5.77014E-002	2.71445E+002	-2.29075E+001
3.77028E+002	5.16073E+002	2.86750E+002	1.99579E+002	1.49706E+000	1.26076E+000	5.97800E+003	1.98843E+003	1.00000E+000	1.56000E+002	1.82000E+002	4.80730E+004	1.88743E+000	2.27173E+001	1.93625E-002	1.63063E-002	1.16159E-001	8.28965E-002	8.79400E+003	2.86684E+002	1.99626E+002	1.44373E-002	1.44373E-002	3.62121E+005	5.90000E+001	2.20000E+001	0.00000E+000	2.21581E+002	2.77410E+002	5.59533E+001	0.00000E+000	5.12631E-001	2.11295E-001	0.00000E+000	-2.04672E+001	4.16912E+000	7.44542E-001	2.48643E+002	3.37157E+002	1.05174E+002	-1.98470E+001	7.50201E-001	5.31626E-001	8.56841E-002	2.70778E+002	-5.95389E+001	5.77014E-002	2.71399E+002	-2.29651E+001
3.91283E+002	5.83021E+002	2.86655E+002	1.99605E+002	1.34313E+000	1.26133E+000	6.12700E+003	2.52972E+003	1.00000E+000	1.59000E+002	1.24000E+002	4.89730E+004	1.69413E+000	2.41458E+001	1.71590E-002	1.61141E-002	9.95350E-002	8.79742E-002	8.79400E+003	2.86684E+002	1.99626E+002	1.44373E-002	1.44373E-002	3.62121E+005	5.90000E+001	2.40000E+001	0.00000E+000	2.24685E+002	3.36452E+002	6.66442E+001	0.00000E+000	5.64172E-001	2.16686E-001	0.00000E+000	-7.75281E+000	4.30983E+000	7.11421E-001	2.48643E+002	3.37157E+002	1.05174E+002	-1.99783E+001	7.50201E-001	5.31626E-001	3.14047E-002	2.83493E+002	2.24412E+001	5.77014E-002	2.71267E+002	-2.31157E+001
3.90011E+002	5.20156E+002	2.86785E+002	1.99480E+002	1.43149E+000	1.23665E+000	5.68100E+003	2.58601E+003	1.00000E+000	1.60000E+002	1.67000E+002	4.93030E+004	1.77025E+000	2.28069E+001	1.89922E-002	1.64072E-002	1.28464E-001	9.62650E-002	8.79400E+003	2.86684E+002	1.99626E+002	1.44373E-002	1.44373E-002	3.62121E+005	5.90000E+001	2.50000E+001	0.00000E+000	1.82755E+002	3.39647E+002	4.14751E+001	0.00000E+000	4.84658E-001	2.87333E-001	0.00000E+000	6.97268E+000	3.44668E+000	9.23841E-001	2.48643E+002	3.37157E+002	1.05174E+002	-2.00108E+001	7.50201E-001	5.31626E-001	7.30257E-002	6.97268E+000	-1.57598E+001	5.77014E-002	2.71235E+002	-2.31305E+001
3.93666E+002	5.50521E+002	2.86616E+002	1.99613E+002	1.38560E+000	1.15822E+000	5.48400E+003	2.69941E+003	1.00000E+000	1.61000E+002	1.39000E+002	4.95830E+004	1.60482E+000	2.34632E+001	1.87106E-002	1.56402E-002	1.28457E-001	9.02116E-002	8.79400E+003	2.86684E+002	1.99626E+002	1.44373E-002	1.44373E-002	3.62121E+005	5.90000E+001	2.60000E+001	0.00000E+000	2.39767E+002	3.06048E+002	2.12617E+002	3.00000E+002	7.27119E-001	3.05333E-001	0.00000E+000	-7.87763E+001	1.27031E+001	2.55125E-001	2.48643E+002	3.37157E+002	1.05174E+002	-2.00657E+001	7.50201E-001	5.31626E-001	8.93852E-002	2.12469E+002	-1.22681E+002	5.77014E-002	2.71180E+002	-2.32112E+001
3.62151E+002	5.29255E+002	2.86700E+002	1.99565E+002	1.37558E+000	1.17451E+000	5.30600E+003	1.22029E+003	1.00000E+000	1.64000E+002	1.79000E+002	5.04870E+004	1.61563E+000	2.30056E+001	1.88844E-002	1.61240E-002	8.74050E-002	6.43318E-002	8.79400E+003	2.86684E+002	1.99626E+002	1.44373E-002	1.44373E-002	3.62121E+005	5.90000E+001	2.70000E+001	0.00000E+000	1.87277E+002	3.18928E+002	2.46955E+002	3.00000E+002	7.06067E-001	1.29380E-001	0.00000E+000	1.47910E+002	1.81349E+001	1.81682E-001	2.48643E+002	3.37157E+002	1.05174E+002	-2.02742E+001	7.50201E-001	5.31626E-001	7.88489E-002	1.47910E+002	1.17667E+002	5.77014E-002	2.70971E+002	-2.34050E+001
3.73665E+002	5.87739E+002	2.86670E+002	1.99596E+002	1.37898E+000	1.11973E+000	5.63700E+003	1.68019E+003	1.00000E+000	1.65000E+002	1.15000E+002	5.07430E+004	1.54408E+000	2.42433E+001	1.83668E-002	1.49138E-002	9.11003E-002	6.07665E-002	8.79400E+003	2.86684E+002	1.99626E+002	1.44373E-002	1.44373E-002	3.62121E+005	5.90000E+001	2.80000E+001	0.00000E+000	1.87885E+002	3.70161E+002	9.40985E+001	1.00000E+002	5.68092E-001	1.36496E-001	0.00000E+000	1.28900E+001	5.03578E+000	6.34777E-001	2.48643E+002	3.37157E+002	1.05174E+002	-2.03560E+001	7.50201E-001	5.31626E-001	1.03754E-001	1.28900E+001	-4.97915E+001	5.77014E-002	2.70890E+002	-2.34908E+001
3.55735E+002	5.03070E+002	2.86765E+002	1.99709E+002	1.46223E+000	1.28945E+000	5.82700E+003	1.70493E+003	1.00000E+000	1.66000E+002	1.92000E+002	5.10830E+004	1.88548E+000	2.24292E+001	1.91555E-002	1.68921E-002	1.00019E-001	7.82248E-002	8.79400E+003	2.86684E+002	1.99626E+002	1.44373E-002	1.44373E-002	3.62121E+005	5.90000E+001	2.90000E+001	0.00000E+000	1.78756E+002	2.84403E+002	5.53410E+001	1.00000E+002	4.61539E-001	1.38040E-001	0.00000E+000	-3.67078E+000	4.37714E+000	7.18288E-001	2.48643E+002	3.37157E+002	1.05174E+002	-2.04341E+001	7.50201E-001	5.31626E-001	6.27901E-002	2.87575E+002	-1.32674E+001	5.77014E-002	2.70811E+002	-2.35364E+001
3.85909E+002	5.02495E+002	2.86731E+002	1.99701E+002	1.34603E+000	1.19017E+000	4.99900E+003	1.97147E+003	1.00000E+000	1.67000E+002	2.11000E+002	5.14010E+004	1.60200E+000	2.24164E+001	1.90377E-002	1.68332E-002	1.10343E-001	8.66657E-002	8.79400E+003	2.86684E+002	1.99626E+002	1.44373E-002	1.44373E-002	3.62121E+005	5.90000E+001	3.00000E+001	0.00000E+000	1.89426E+002	2.89459E+002	9.12193E+001	3.00000E+002	5.18052E-001	2.63930E-001	0.00000E+000	-9.71982E+000	6.94691E+000	4.88628E-001	2.48643E+002	3.37157E+002	1.05174E+002	-2.05279E+001	7.50201E-001	5.31626E-001	6.14566E-002	2.81526E+002	-1.76216E+001	5.77014E-002	2.70718E+002	-2.36387E+001
3.72973E+002	5.40487E+002	2.86694E+002	1.99581E+002	1.38295E+000	1.20836E+000	5.59900E+003	1.69591E+003	1.00000E+000	1.68000E+002	1.42000E+002	5.16670E+004	1.67110E+000	2.32484E+001	1.84821E-002	1.61488E-002	9.91575E-002	7.61514E-002	8.79400E+003	2.86684E+002	1.99626E+002	1.44373E-002	1.44373E-002	3.62121E+005	5.90000E+001	3.10000E+001	0.00000E+000	2.26133E+002	2.91816E+002	1.05267E+002	3.00000E+002	5.81911E-001	1.63214E-001	0.00000E+000	-2.79285E+001	6.60086E+000	4.85909E-001	2.48643E+002	3.37157E+002	1.05174E+002	-2.06236E+001	7.50201E-001	5.31626E-001	6.73763E-002	2.63317E+002	-4.34220E+001	5.77014E-002	2.70622E+002	-2.37544E+001
3.64610E+002	5.45649E+002	2.86670E+002	1.99572E+002	1.47820E+000	1.25145E+000	6.21100E+003	1.89642E+003	1.00000E+000	1.69000E+002	1.31000E+002	5.19600E+004	1.84989E+000	2.33591E+001	1.87565E-002	1.58793E-002	1.06364E-001	7.67476E-002	8.79400E+003	2.86684E+002	1.99626E+002	1.44373E-002	1.44373E-002	3.62121E+005	5.90000E+001	3.20000E+001	0.00000E+000	2.03822E+002	3.07173E+002	6.81173E+001	1.00000E+002	5.21480E-001	1.76938E-001	0.00000E+000	-8.52237E+000	4.58823E+000	6.63721E-001	2.48643E+002	3.37157E+002	1.05174E+002	-2.07090E+001	7.50201E-001	5.31626E-001	8.30699E-002	2.82723E+002	-4.42268E+001	5.77014E-002	2.70536E+002	-2.38461E+001
3.78278E+002	5.25516E+002	2.86612E+002	1.99550E+002	1.29181E+000	1.18878E+000	5.02900E+003	1.79921E+003	1.00000E+000	1.71000E+002	1.56000E+002	5.25880E+004	1.53569E+000	2.29241E+001	1.82163E-002	1.67634E-002	9.16751E-002	7.79437E-002	8.79400E+003	2.86684E+002	1.99626E+002	1.44373E-002	1.44373E-002	3.62121E+005	5.90000E+001	3.30000E+001	0.00000E+000	1.91293E+002	2.95391E+002	5.84642E+001	1.00000E+002	4.87649E-001	1.94462E-001	0.00000E+000	-6.36816E+000	4.76232E+000	7.10643E-001	2.48643E+002	3.37157E+002	1.05174E+002	-2.08848E+001	7.50201E-001	5.31626E-001	4.15348E-002	2.84877E+002	1.10100E+001	5.77014E-002	2.70361E+002	-2.40371E+001
3.73051E+002	5.08557E+002	2.86753E+002	1.99831E+002	1.39034E+000	1.17050E+000	5.12500E+003	1.51121E+003	1.00000E+000	1.72000E+002	1.95000E+002	5.29200E+004	1.62739E+000	2.25512E+001	1.94211E-002	1.63502E-002	1.08065E-001	7.71548E-002	8.79400E+003	2.86684E+002	1.99626E+002	1.44373E-002	1.44373E-002	3.62121E+005	5.90000E+001	3.40000E+001	0.00000E+000	1.85498E+002	2.80216E+002	6.35336E+001	1.00000E+002	4.76706E-001	1.70556E-001	0.00000E+000	-8.72510E+000	5.12802E+000	6.53754E-001	2.48643E+002	3.37157E+002	1.05174E+002	-2.09710E+001	7.50201E-001	5.31626E-001	8.58479E-002	2.82520E+002	-4.79846E+001	5.77014E-002	2.70275E+002	-2.40645E+001
3.20322E+002	5.36136E+002	2.86569E+002	1.99649E+002	1.41931E+000	1.27822E+000	5.83200E+003	1.48399E+003	1.00000E+000	1.75000E+002	1.77000E+002	5.37870E+004	1.81419E+000	2.31546E+001	1.85853E-002	1.67377E-002	1.34976E-001	1.09739E-001	8.79400E+003	2.86684E+002	1.99626E+002	1.44373E-002	1.44373E-002	3.62121E+005	5.90000E+001	3.50000E+001	0.00000E+000	2.23222E+002	2.65646E+002	6.45210E+001	1.00000E+002	5.17123E-001	1.22500E-001	0.00000E+000	-2.70258E+001	4.48893E+000	7.00099E-001	2.48643E+002	3.37157E+002	1.05174E+002	-2.11922E+001	7.50201E-001	5.31626E-001	5.23051E-002	2.64220E+002	-2.33096E+001	5.77014E-002	2.70053E+002	-2.43449E+001
3.68047E+002	5.47951E+002	2.86733E+002	1.99708E+002	1.39758E+000	1.26745E+000	5.99600E+003	1.87146E+003	1.00000E+000	1.76000E+002	1.26000E+002	5.40590E+004	1.77137E+000	2.34083E+001	1.80487E-002	1.63682E-002	1.06994E-001	8.82940E-002	8.79400E+003	2.86684E+002	1.99626E+002	1.44373E-002	1.44373E-002	3.62121E+005	5.90000E+001	3.60000E+001	0.00000E+000	2.20183E+002	3.17856E+002	1.09767E+002	3.00000E+002	5.95065E-001	2.12958E-001	0.00000E+000	-1.74205E+001	6.82406E+000	4.54190E-001	2.48643E+002	3.37157E+002	1.05174E+002	-2.12645E+001	7.50201E-001	5.31626E-001	4.88288E-002	2.73825E+002	-9.24527E+000	5.77014E-002	2.69981E+002	-2.43742E+001
3.18583E+002	5.78382E+002	2.86515E+002	1.99625E+002	1.44914E+000	1.29238E+000	6.49100E+003	1.04379E+003	1.00000E+000	1.78000E+002	1.28000E+002	5.46190E+004	1.87283E+000	2.40496E+001	1.79868E-002	1.60411E-002	1.27382E-001	1.01598E-001	8.79400E+003	2.86684E+002	1.99626E+002	1.44373E-002	1.44373E-002	3.62121E+005	5.90000E+001	3.70000E+001	0.00000E+000	2.52634E+002	2.88353E+002	1.59809E+002	3.00000E+002	6.74193E-001	8.84264E-002	0.00000E+000	-5.63346E+001	7.47777E+000	3.98367E-001	2.48643E+002	3.37157E+002	1.05174E+002	-2.13812E+001	7.50201E-001	5.31626E-001	5.71804E-002	2.34911E+002	-5.88379E+001	5.77014E-002	2.69864E+002	-2.45484E+001
3.59234E+002	6.09232E+002	2.86487E+002	1.99686E+002	1.25505E+000	1.19240E+000	5.68800E+003	1.43595E+003	1.00000E+000	1.79000E+002	9.50000E+001	5.48940E+004	1.49653E+000	2.46826E+001	1.66411E-002	1.58104E-002	6.89524E-002	6.24583E-002	8.79400E+003	2.86684E+002	1.99626E+002	1.44373E-002	1.44373E-002	3.62121E+005	5.90000E+001	3.80000E+001	0.00000E+000	2.52706E+002	3.29609E+002	5.62748E+001	1.00000E+002	5.84271E-001	1.17145E-001	0.00000E+000	-1.81342E+001	4.04197E+000	7.87296E-001	2.48643E+002	3.37157E+002	1.05174E+002	-2.14329E+001	7.50201E-001	5.31626E-001	2.55988E-002	2.73111E+002	1.93491E+001	5.77014E-002	2.69813E+002	-2.46009E+001
3.07119E+002	3.98411E+002	2.86565E+002	1.99558E+002	1.33942E+000	1.18717E+000	3.84500E+003	6.06946E+002	1.00000E+000	1.82000E+002	7.74000E+002	5.59750E+004	1.59012E+000	1.99602E+001	2.16007E-002	1.91455E-002	1.13771E-001	8.98657E-002	8.79400E+003	2.86684E+002	1.99626E+002	1.44373E-002	1.44373E-002	3.62121E+005	5.90000E+001	3.90000E+001	0.00000E+000	1.32094E+002	2.35582E+002	4.18170E+001	0.00000E+000	3.57458E-001	8.71608E-002	0.00000E+000	3.35324E+000	4.99513E+000	7.74848E-001	2.48643E+002	3.37157E+002	1.05174E+002	-2.15533E+001	7.50201E-001	5.31626E-001	6.02566E-002	3.35324E+000	-3.06805E+000	5.77014E-002	2.69692E+002	-2.47156E+001
3.44632E+002	5.39901E+002	2.86656E+002	1.99640E+002	1.35946E+000	1.12470E+000	5.13300E+003	9.93576E+002	1.00000E+000	1.83000E+002	1.73000E+002	5.61140E+004	1.52898E+000	2.32358E+001	1.89750E-002	1.56982E-002	8.74894E-002	6.06032E-002	8.79400E+003	2.86684E+002	1.99626E+002	1.44373E-002	1.44373E-002	3.62121E+005	5.90000E+001	4.00000E+001	0.00000E+000	2.01207E+002	3.23688E+002	4.79600E+001	1.00000E+002	5.05749E-001	1.16626E-001	0.00000E+000	-3.58560E+000	4.07826E+000	8.21393E-001	2.48643E+002	3.37157E+002	1.05174E+002	-2.15928E+001	7.50201E-001	5.31626E-001	9.45052E-002	2.87660E+002	-5.41479E+001	5.77014E-002	2.69653E+002	-2.47265E+001
3.50283E+002	9.01990E+002	2.86831E+002	1.99709E+002	1.42631E+000	1.16513E+000	9.25800E+003	1.52444E+003	1.00000E+000	1.84000E+002	3.40000E+001	5.63190E+004	1.66185E+000	3.00331E+001	1.48237E-002	1.21093E-002	7.54544E-002	5.08876E-002	8.79400E+003	2.86684E+002	1.99626E+002	1.44373E-002	1.44373E-002	3.62121E+005	5.90000E+001	4.10000E+001	0.00000E+000	3.72237E+002	4.48307E+002	1.19065E+002	1.00000E+002	8.78296E-001	5.48792E-002	0.00000E+000	-2.79297E+001	3.78127E+000	6.59653E-001	2.48643E+002	3.37157E+002	1.05174E+002	-2.16541E+001	7.50201E-001	5.31626E-001	1.00785E-001	2.63316E+002	-8.66631E+001	5.77014E-002	2.69591E+002	-2.47414E+001
3.00763E+002	4.54816E+002	2.86556E+002	1.99549E+002	1.42695E+000	1.16127E+000	4.53400E+003	8.65565E+002	1.00000E+000	1.85000E+002	3.32000E+002	5.67940E+004	1.65707E+000	2.13264E+001	2.11917E-002	1.72461E-002	1.36453E-001	9.09868E-002	8.79400E+003	2.86684E+002	1.99626E+002	1.44373E-002	1.44373E-002	3.62121E+005	5.90000E+001	4.20000E+001	0.00000E+000	1.41038E+002	2.80374E+002	9.26542E+001	3.00000E+002	4.52411E-001	9.89687E-002	0.00000E+000	1.52850E+001	7.36202E+000	4.84143E-001	2.48643E+002	3.37157E+002	1.05174E+002	-2.16964E+001	7.50201E-001	5.31626E-001	1.02649E-001	1.52850E+001	-4.59740E+001	5.77014E-002	2.69549E+002	-2.48616E+001
3.13337E+002	5.27971E+002	2.86448E+002	1.99668E+002	1.32961E+000	1.30635E+000	5.58100E+003	1.34310E+003	1.00000E+000	1.86000E+002	1.83000E+002	5.70250E+004	1.73694E+000	2.29776E+001	1.77979E-002	1.74865E-002	9.49112E-002	9.16829E-002	8.79400E+003	2.86684E+002	1.99626E+002	1.44373E-002	1.44373E-002	3.62121E+005	5.90000E+001	4.30000E+001	0.00000E+000	1.74861E+002	3.15822E+002	5.80910E+001	1.00000E+002	4.78626E-001	1.18833E-001	0.00000E+000	4.10289E+000	4.20782E+000	7.63480E-001	2.48643E+002	3.37157E+002	1.05174E+002	-2.17120E+001	7.50201E-001	5.31626E-001	8.82442E-003	4.10289E+000	6.26791E+001	5.77014E-002	2.69534E+002	-2.48903E+001
3.31556E+002	4.51515E+002	2.86576E+002	1.99537E+002	1.29786E+000	1.21284E+000	4.42600E+003	8.11494E+002	1.00000E+000	1.87000E+002	2.91000E+002	5.73610E+004	1.57410E+000	2.12489E+001	1.95085E-002	1.82304E-002	7.04531E-002	6.19048E-002	8.79400E+003	2.86684E+002	1.99626E+002	1.44373E-002	1.44373E-002	3.62121E+005	5.90000E+001	4.40000E+001	0.00000E+000	1.63151E+002	2.74319E+002	1.09614E+002	3.00000E+002	4.95797E-001	9.72693E-002	0.00000E+000	-1.93726E+000	1.08921E+001	3.31203E-001	2.48643E+002	3.37157E+002	1.05174E+002	-2.17247E+001	7.50201E-001	5.31626E-001	3.38655E-002	2.89308E+002	2.51264E+001	5.77014E-002	2.69521E+002	-2.48864E+001
2.94203E+002	4.19890E+002	2.86552E+002	1.99635E+002	1.43927E+000	1.44812E+000	5.19400E+003	8.80154E+002	1.00000E+000	1.88000E+002	3.85000E+002	5.76870E+004	2.08423E+000	2.04912E+001	1.99706E-002	2.00934E-002	1.19584E-001	1.21036E-001	8.79400E+003	2.86684E+002	1.99626E+002	1.44373E-002	1.44373E-002	3.62121E+005	5.90000E+001	4.50000E+001	0.00000E+000	1.62462E+002	2.14446E+002	6.58005E+001	1.00000E+002	4.10053E-001	9.03179E-002	0.00000E+000	-2.36442E+001	6.03779E+000	5.51547E-001	2.48643E+002	3.37157E+002	1.05174E+002	-2.17320E+001	7.50201E-001	5.31626E-001	-3.06530E-003	2.67601E+002	4.98911E+001	5.77014E-002	2.69514E+002	-2.48898E+001
3.27316E+002	4.21785E+002	2.86568E+002	1.99493E+002	1.39388E+000	1.10004E+000	4.01700E+003	1.32058E+003	1.00000E+000	1.90000E+002	3.66000E+002	5.82580E+004	1.53332E+000	2.05374E+001	2.19925E-002	1.73562E-002	9.07026E-002	5.76076E-002	8.79400E+003	2.86684E+002	1.99626E+002	1.44373E-002	1.44373E-002	3.62121E+005	5.90000E+001	4.60000E+001	0.00000E+000	1.41129E+002	2.50770E+002	4.09229E+001	1.00000E+002	3.77179E-001	1.21338E-001	0.00000E+000	2.84369E+000	4.69045E+000	8.07320E-001	2.48643E+002	3.37157E+002	1.05174E+002	-2.17315E+001	7.50201E-001	5.31626E-001	1.17825E-001	2.84369E+000	-7.84968E+001	5.77014E-002	2.69514E+002	-2.48992E+001
3.19374E+002	4.52953E+002	2.86500E+002	1.99603E+002	1.40866E+000	1.28260E+000	4.93300E+003	7.43258E+002	1.00000E+000	1.91000E+002	2.73000E+002	5.85050E+004	1.80675E+000	2.12827E+001	2.00562E-002	1.82615E-002	1.17418E-001	9.76654E-002	8.79400E+003	2.86684E+002	1.99626E+002	1.44373E-002	1.44373E-002	3.62121E+005	5.90000E+001	4.70000E+001	0.00000E+000	1.51303E+002	2.55229E+002	3.52846E+001	1.00000E+002	3.86596E-001	7.77956E-002	0.00000E+000	-5.67291E-001	4.00492E+000	8.53223E-001	2.48643E+002	3.37157E+002	1.05174E+002	-2.17361E+001	7.50201E-001	5.31626E-001	4.68373E-002	2.90678E+002	1.00720E+001	5.77014E-002	2.69509E+002	-2.49089E+001
3.33298E+002	4.66020E+002	2.86436E+002	1.99615E+002	1.34481E+000	1.19852E+000	4.58400E+003	1.05855E+003	1.00000E+000	1.92000E+002	2.27000E+002	5.87610E+004	1.61178E+000	2.15875E+001	1.98627E-002	1.77020E-002	1.17555E-001	9.37536E-002	8.79400E+003	2.86684E+002	1.99626E+002	1.44373E-002	1.44373E-002	3.62121E+005	5.90000E+001	4.80000E+001	0.00000E+000	1.51139E+002	2.80924E+002	3.19691E+001	1.00000E+002	3.98246E-001	1.26485E-001	0.00000E+000	5.19462E+000	3.74944E+000	9.45415E-001	2.48643E+002	3.37157E+002	1.05174E+002	-2.17369E+001	7.50201E-001	5.31626E-001	5.75185E-002	5.19462E+000	2.24151E+000	5.77014E-002	2.69509E+002	-2.49230E+001
3.22773E+002	4.33309E+002	2.86525E+002	1.99498E+002	1.29890E+000	1.42123E+000	4.71800E+003	9.92390E+002	1.00000E+000	1.93000E+002	2.77000E+002	5.90620E+004	1.84603E+000	2.08161E+001	1.89102E-002	2.06912E-002	1.15126E-001	1.37495E-001	8.79400E+003	2.86684E+002	1.99626E+002	1.44373E-002	1.44373E-002	3.62121E+005	5.90000E+001	4.90000E+001	0.00000E+000	1.50593E+002	2.32342E+002	1.10489E+002	3.00000E+002	4.55358E-001	1.18675E-001	0.00000E+000	-1.93867E+001	1.48682E+001	2.35004E-001	2.48643E+002	3.37157E+002	1.05174E+002	-2.17283E+001	7.50201E-001	5.31626E-001	-4.49714E-002	2.71859E+002	1.06942E+002	5.77014E-002	2.69517E+002	-2.49056E+001
3.47234E+002	6.42538E+002	2.86611E+002	1.99694E+002	1.50793E+000	1.24920E+000	7.43100E+003	1.78305E+003	1.00000E+000	1.94000E+002	6.90000E+001	5.92290E+004	1.88370E+000	2.53483E+001	1.74927E-002	1.44913E-002	8.93961E-002	6.19368E-002	8.79400E+003	2.86684E+002	1.99626E+002	1.44373E-002	1.44373E-002	3.62121E+005	5.90000E+001	5.00000E+001	0.00000E+000	2.23044E+002	3.99308E+002	2.83281E+002	3.00000E+002	8.40654E-001	9.66296E-002	0.00000E+000	1.30883E+002	2.29269E+001	1.21434E-001	2.48643E+002	3.37157E+002	1.05174E+002	-2.17308E+001	7.50201E-001	5.31626E-001	9.38387E-002	1.30883E+002	8.11850E+001	5.77014E-002	2.69515E+002	-2.48695E+001
3.76389E+002	5.74508E+002	2.86635E+002	1.99676E+002	1.39216E+000	1.16926E+000	5.80000E+003	1.97104E+003	1.00000E+000	1.95000E+002	1.06000E+002	5.95360E+004	1.62779E+000	2.39689E+001	1.82799E-002	1.53531E-002	9.96649E-002	7.08511E-002	8.79400E+003	2.86684E+002	1.99626E+002	1.44373E-002	1.44373E-002	3.62121E+005	5.90000E+001	5.10000E+001	0.00000E+000	2.46393E+002	3.15111E+002	1.36368E+002	3.00000E+002	6.56385E-001	1.63533E-001	0.00000E+000	-3.61470E+001	7.82257E+000	4.02854E-001	2.48643E+002	3.37157E+002	1.05174E+002	-2.17318E+001	7.50201E-001	5.31626E-001	8.70233E-002	2.55098E+002	-7.69730E+001	5.77014E-002	2.69514E+002	-2.48669E+001
3.56182E+002	5.77150E+002	2.86644E+002	1.99509E+002	1.40371E+000	1.39603E+000	6.95200E+003	1.88912E+003	1.00000E+000	1.96000E+002	8.80000E+001	5.98040E+004	1.95963E+000	2.40239E+001	1.68354E-002	1.67433E-002	8.70639E-002	8.61328E-002	8.79400E+003	2.86684E+002	1.99626E+002	1.44373E-002	1.44373E-002	3.62121E+005	5.90000E+001	5.20000E+001	0.00000E+000	2.54411E+002	2.72160E+002	7.75457E+001	1.00000E+002	5.75320E-001	1.53562E-001	0.00000E+000	-3.61363E+001	4.07829E+000	7.05795E-001	2.48643E+002	3.37157E+002	1.05174E+002	-2.17210E+001	7.50201E-001	5.31626E-001	2.74441E-003	2.55109E+002	3.01089E+001	5.77014E-002	2.69525E+002	-2.48700E+001
3.53653E+002	9.90052E+002	2.86633E+002	1.99715E+002	1.37650E+000	1.28275E+000	1.08140E+004	2.13040E+003	1.00000E+000	1.97000E+002	1.70000E+001	6.00310E+004	1.76571E+000	3.14651E+001	1.32368E-002	1.23353E-002	6.53236E-002	5.69236E-002	8.79400E+003	2.86684E+002	1.99626E+002	1.44373E-002	1.44373E-002	3.62121E+005	5.90000E+001	5.30000E+001	0.00000E+000	3.60806E+002	5.31345E+002	1.37605E+002	1.00000E+002	9.34521E-001	6.40581E-002	0.00000E+000	-1.23902E+001	3.87101E+000	5.96203E-001	2.48643E+002	3.37157E+002	1.05174E+002	-2.17020E+001	7.50201E-001	5.31626E-001	3.52539E-002	2.78855E+002	1.29501E+001	5.77014E-002	2.69544E+002	-2.48337E+001
3.90635E+002	1.46094E+003	2.86592E+002	1.99777E+002	1.41412E+000	1.20339E+000	1.53830E+004	4.13009E+003	1.00000E+000	1.98000E+002	1.00000E+000	6.02950E+004	1.70175E+000	3.82222E+001	1.14016E-002	9.70259E-003	6.90269E-002	5.02769E-002	8.79400E+003	2.86684E+002	1.99626E+002	1.44373E-002	1.44373E-002	3.62121E+005	5.90000E+001	5.40000E+001	0.00000E+000	5.42164E+002	7.99377E+002	1.97914E+002	1.00000E+002	1.39499E+000	5.31264E-002	0.00000E+000	-1.19380E+001	3.13599E+000	6.17044E-001	2.48643E+002	3.37157E+002	1.05174E+002	-2.17003E+001	7.50201E-001	5.31626E-001	8.05062E-002	2.79307E+002	-4.43257E+001	5.77014E-002	2.69545E+002	-2.48355E+001
3.67236E+002	1.14259E+003	2.86595E+002	1.99771E+002	1.38309E+000	1.19224E+000	1.16830E+004	2.22888E+003	1.00000E+000	1.99000E+002	1.10000E+001	6.05780E+004	1.64899E+000	3.38023E+001	1.27960E-002	1.10303E-002	6.29263E-002	4.71300E-002	8.79400E+003	2.86684E+002	1.99626E+002	1.44373E-002	1.44373E-002	3.62121E+005	5.90000E+001	5.50000E+001	0.00000E+000	4.23999E+002	6.20479E+002	1.50853E+002	1.00000E+002	1.08377E+000	5.20769E-002	0.00000E+000	-1.24043E+001	3.54332E+000	6.26648E-001	2.48643E+002	3.37157E+002	1.05174E+002	-2.16920E+001	7.50201E-001	5.31626E-001	7.41072E-002	2.78841E+002	-3.65429E+001	5.77014E-002	2.69554E+002	-2.48270E+001
3.19726E+002	5.68777E+002	2.86616E+002	1.99917E+002	1.42918E+000	1.35297E+000	6.72200E+003	9.96209E+002	1.00000E+000	2.00000E+002	1.08000E+002	6.09330E+004	1.93364E+000	2.38490E+001	1.74317E-002	1.65021E-002	7.97813E-002	7.17150E-002	8.79400E+003	2.86684E+002	1.99626E+002	1.44373E-002	1.44373E-002	3.62121E+005	5.90000E+001	5.60000E+001	0.00000E+000	2.78263E+002	2.46636E+002	8.16816E+001	1.00000E+002	5.94908E-001	7.47114E-002	0.00000E+000	-4.67090E+001	3.65948E+000	7.99913E-001	2.48643E+002	3.37157E+002	1.05174E+002	-2.16588E+001	7.50201E-001	5.31626E-001	2.73943E-002	2.44537E+002	-1.14366E+001	5.77014E-002	2.69587E+002	-2.47751E+001
3.41905E+002	4.67778E+002	2.86542E+002	1.99763E+002	1.19666E+000	1.10218E+000	3.86000E+003	1.19695E+003	1.00000E+000	2.01000E+002	2.65000E+002	6.12840E+004	1.31894E+000	2.16282E+001	1.92609E-002	1.77403E-002	8.01713E-002	6.84092E-002	8.79400E+003	2.86684E+002	1.99626E+002	1.44373E-002	1.44373E-002	3.62121E+005	5.90000E+001	5.70000E+001	0.00000E+000	2.03986E+002	2.32701E+002	4.06175E+001	1.00000E+002	4.46112E-001	1.55283E-001	0.00000E+000	-2.68451E+001	4.66247E+000	8.28517E-001	2.48643E+002	3.37157E+002	1.05174E+002	-2.16336E+001	7.50201E-001	5.31626E-001	4.10975E-002	2.64400E+002	-8.90905E+000	5.77014E-002	2.69612E+002	-2.47815E+001
2.90721E+002	4.91127E+002	2.86844E+002	1.99651E+002	1.53036E+000	1.25431E+000	5.76000E+003	8.84382E+002	1.00000E+000	2.04000E+002	2.30000E+002	6.21100E+004	1.91954E+000	2.21614E+001	2.01643E-002	1.65269E-002	9.93987E-002	6.75044E-002	8.79400E+003	2.86684E+002	1.99626E+002	1.44373E-002	1.44373E-002	3.62121E+005	5.90000E+001	5.80000E+001	0.00000E+000	1.81875E+002	2.75669E+002	1.01588E+002	3.00000E+002	5.11591E-001	9.13513E-002	0.00000E+000	-1.38179E+001	7.88376E+000	4.01113E-001	2.48643E+002	3.37157E+002	1.05174E+002	-2.15728E+001	7.50201E-001	5.31626E-001	9.91352E-002	2.77428E+002	-7.03913E+001	5.77014E-002	2.69673E+002	-2.46629E+001
2.94610E+002	4.65271E+002	2.86531E+002	1.99878E+002	1.47302E+000	1.35086E+000	5.49800E+003	9.77456E+002	1.00000E+000	2.05000E+002	2.73000E+002	6.23830E+004	1.98984E+000	2.15701E+001	1.98658E-002	1.82183E-002	1.23532E-001	1.04169E-001	8.79400E+003	2.86684E+002	1.99626E+002	1.44373E-002	1.44373E-002	3.62121E+005	5.90000E+001	5.90000E+001	0.00000E+000	2.30213E+002	1.71873E+002	6.49878E+001	1.00000E+002	4.69845E-001	8.92479E-002	0.00000E+000	-5.33972E+001	3.56592E+000	9.07689E-001	2.48643E+002	3.37157E+002	1.05174E+002	-2.15633E+001	7.50201E-001	5.31626E-001	4.32596E-002	2.37848E+002	-3.81901E+001	5.77014E-002	2.69682E+002	-2.47027E+001
1.86330E+002	4.24396E+002	2.88525E+002	1.99846E+002	1.43943E+000	1.08670E+000	4.11000E+003	5.29456E+002	1.00000E+000	2.15000E+002	4.00000E+001	6.45750E+004	1.56423E+000	2.06009E+001	2.24528E-002	1.69507E-002	7.85615E-002	4.62953E-002	1.39130E+004	2.88535E+002	1.99862E+002	2.26554E-002	2.26554E-002	3.58730E+004	8.00000E+000	1.00000E+000	0.00000E+000	8.06087E+001	2.89777E+002	7.49317E+001	1.00000E+002	3.61317E-001	5.76577E-002	0.00000E+000	3.92624E+001	3.74941E+000	9.98452E-001	9.65990E+001	3.21747E+002	7.27307E+001	3.49957E+001	1.24092E+000	1.02113E+000	1.39636E-001	3.92624E+001	-7.09869E+001	1.40331E-001	3.49957E+001	-7.62016E+001
1.81857E+002	4.98278E+002	2.88461E+002	1.99859E+002	1.42474E+000	1.02493E+000	4.51200E+003	6.52231E+002	1.00000E+000	2.16000E+002	3.30000E+001	6.46080E+004	1.46026E+000	2.23221E+001	2.12105E-002	1.52584E-002	8.04918E-002	4.31498E-002	1.39130E+004	2.88535E+002	1.99862E+002	2.26554E-002	2.26554E-002	3.58730E+004	8.00000E+000	2.00000E+000	0.00000E+000	8.04450E+001	3.47401E+002	8.61402E+001	1.00000E+002	4.08407E-001	6.19639E-002	0.00000E+000	4.22887E+001	3.09422E+000	1.15472E+000	9.65990E+001	3.21747E+002	7.27307E+001	3.49964E+001	1.24092E+000	1.02113E+000	1.63209E-001	4.22887E+001	-1.00558E+002	1.40331E-001	3.49964E+001	-7.62141E+001
1.84585E+002	4.61446E+002	2.88561E+002	1.99922E+002	1.50818E+000	1.06077E+000	4.54700E+003	9.10181E+002	1.00000E+000	2.17000E+002	3.10000E+001	6.46430E+004	1.59982E+000	2.14813E+001	2.23660E-002	1.57310E-002	9.88458E-002	5.03088E-002	1.39130E+004	2.88535E+002	1.99862E+002	2.26554E-002	2.26554E-002	3.58730E+004	8.00000E+000	3.00000E+000	0.00000E+000	9.62797E+001	3.35094E+002	6.24909E+001	1.00000E+002	3.94906E-001	7.47834E-002	0.00000E+000	3.36664E+001	3.07283E+000	1.15827E+000	9.65990E+001	3.21747E+002	7.27307E+001	3.49969E+001	1.24092E+000	1.02113E+000	1.74161E-001	3.36664E+001	-1.24620E+002	1.40331E-001	3.49969E+001	-7.61849E+001
1.98784E+002	5.08915E+002	2.88524E+002	1.99838E+002	1.33207E+000	1.10367E+000	4.65900E+003	7.34790E+002	1.00000E+000	2.18000E+002	1.80000E+001	6.46680E+004	1.47017E+000	2.25591E+001	1.95155E-002	1.61694E-002	6.81531E-002	4.77598E-002	1.39130E+004	2.88535E+002	1.99862E+002	2.26554E-002	2.26554E-002	3.58730E+004	8.00000E+000	4.00000E+000	0.00000E+000	1.18491E+002	3.36072E+002	6.66388E+001	1.00000E+002	4.28443E-001	6.10866E-002	0.00000E+000	2.81832E+001	3.60807E+000	9.74519E-001	9.65990E+001	3.21747E+002	7.27307E+001	3.49976E+001	1.24092E+000	1.02113E+000	9.37664E-002	2.81832E+001	-2.09710E+001	1.40331E-001	3.49976E+001	-7.62006E+001
1.93264E+002	4.48028E+002	2.88501E+002	1.99747E+002	1.35859E+000	1.12022E+000	4.24100E+003	6.98563E+002	1.00000E+000	2.20000E+002	3.50000E+001	6.47400E+004	1.52193E+000	2.11667E+001	2.08620E-002	1.72016E-002	7.66980E-002	5.31528E-002	1.39130E+004	2.88535E+002	1.99862E+002	2.26554E-002	2.26554E-002	3.58730E+004	8.00000E+000	5.00000E+000	0.00000E+000	1.00017E+002	2.82949E+002	7.75717E+001	1.00000E+002	3.84882E-001	9.19236E-002	0.00000E+000	3.29870E+001	4.63931E+000	7.94371E-001	9.65990E+001	3.21747E+002	7.27307E+001	3.49988E+001	1.24092E+000	1.02113E+000	9.61642E-002	3.29870E+001	-1.93122E+001	1.40331E-001	3.49988E+001	-7.62133E+001
1.96905E+002	4.92237E+002	2.88547E+002	1.99856E+002	1.42519E+000	1.05193E+000	4.57500E+003	8.32543E+002	1.00000E+000	2.21000E+002	3.20000E+001	6.47700E+004	1.49920E+000	2.21864E+001	2.10706E-002	1.55522E-002	8.32654E-002	4.67068E-002	1.39130E+004	2.88535E+002	1.99862E+002	2.26554E-002	2.26554E-002	3.58730E+004	8.00000E+000	6.00000E+000	0.00000E+000	9.00230E+001	3.34642E+002	7.80034E+001	1.00000E+002	4.03875E-001	6.69844E-002	0.00000E+000	3.82376E+001	3.27308E+000	1.08407E+000	9.65990E+001	3.21747E+002	7.27307E+001	3.49996E+001	1.24092E+000	1.02113E+000	1.50682E-001	3.82376E+001	-8.71590E+001	1.40331E-001	3.49996E+001	-7.61917E+001
1.86113E+002	4.68068E+002	2.88616E+002	1.99880E+002	1.42616E+000	1.09870E+000	4.54200E+003	5.92928E+002	1.00000E+000	2.22000E+002	4.00000E+001	6.48000E+004	1.56693E+000	2.16349E+001	2.11614E-002	1.63026E-002	7.60807E-002	4.64730E-002	1.39130E+004	2.88535E+002	1.99862E+002	2.26554E-002	2.26554E-002	3.58730E+004	8.00000E+000	7.00000E+000	0.00000E+000	1.00257E+002	3.04632E+002	7.01612E+001	1.00000E+002	3.90073E-001	6.72099E-002	0.00000E+000	3.25009E+001	3.77247E+000	9.43978E-001	9.65990E+001	3.21747E+002	7.27307E+001	3.50000E+001	1.24092E+000	1.02113E+000	1.29693E-001	3.25009E+001	-6.42432E+001	1.40331E-001	3.50000E+001	-7.61731E+001
1.72524E+002	4.92065E+002	2.88543E+002	1.99939E+002	1.47514E+000	1.04535E+000	4.68700E+003	4.86278E+002	1.00000E+000	2.25000E+002	2.40000E+001	6.48910E+004	1.54204E+000	2.21825E+001	2.15470E-002	1.52691E-002	7.45839E-002	3.91548E-002	1.39130E+004	2.88535E+002	1.99862E+002	2.26554E-002	2.26554E-002	3.58730E+004	8.00000E+000	8.00000E+000	0.00000E+000	1.04502E+002	3.37002E+002	6.68442E+001	1.00000E+002	4.11384E-001	4.57249E-002	0.00000E+000	3.23347E+001	3.28114E+000	1.06841E+000	9.65990E+001	3.21747E+002	7.27307E+001	3.50020E+001	1.24092E+000	1.02113E+000	1.70519E-001	3.23347E+001	-1.20786E+002	1.40331E-001	3.50020E+001	-7.61823E+001
1.81567E+002	5.15255E+002	2.88531E+002	1.99934E+002	1.44220E+000	1.11246E+000	5.11300E+003	4.16667E+002	1.00000E+000	2.29000E+002	1.70000E+001	6.50050E+004	1.60440E+000	2.26992E+001	2.01692E-002	1.55578E-002	7.10517E-002	4.35492E-002	1.40660E+004	2.88531E+002	1.99934E+002	7.10517E-002	4.35492E-002	5.11300E+003	1.00000E+000	1.00000E+000	0.00000E+000	1.13717E+002	3.51051E+002	6.69867E+001	1.00000E+002	4.31797E-001	4.17403E-002	0.00000E+000	3.05923E+001	3.17868E+000	1.05591E+000	1.13717E+002	3.51051E+002	6.69867E+001	3.05923E+001	3.17868E+000	1.05591E+000	1.29074E-001	3.05923E+001	-6.53324E+001	1.29074E-001	3.05923E+001	-6.53324E+001
1.93821E+002	4.55301E+002	2.88573E+002	1.99865E+002	1.42146E+000	1.06570E+000	4.26900E+003	5.92310E+002	1.00000E+000	2.33000E+002	3.50000E+001	6.51460E+004	1.51485E+000	2.13378E+001	2.17557E-002	1.63107E-002	7.43433E-002	4.33243E-002	1.41190E+004	2.88535E+002	1.99838E+002	3.31348E-002	3.31348E-002	1.27320E+004	3.00000E+000	1.00000E+000	0.00000E+000	9.44460E+001	3.14164E+002	6.38299E+001	1.00000E+002	3.81394E-001	5.17641E-002	0.00000E+000	3.35040E+001	3.40488E+000	1.07881E+000	1.01713E+002	3.41236E+002	6.49544E+001	3.29600E+001	1.89963E+000	1.11968E+000	1.43040E-001	3.35040E+001	-8.13823E+001	1.24099E-001	3.29600E+001	-5.62737E+001
1.76917E+002	5.04531E+002	2.88499E+002	1.99879E+002	1.25897E+000	1.05300E+000	4.17900E+003	7.67099E+002	1.00000E+000	2.35000E+002	2.98000E+002	6.56070E+004	1.32570E+000	2.24618E+001	1.94751E-002	1.62889E-002	6.40343E-002	4.57953E-002	1.41190E+004	2.88535E+002	1.99838E+002	3.31348E-002	3.31348E-002	1.27320E+004	3.00000E+000	2.00000E+000	0.00000E+000	1.09797E+002	3.50435E+002	6.84428E+001	1.00000E+002	4.28040E-001	5.82301E-002	0.00000E+000	3.18711E+001	3.47369E+000	1.06877E+000	1.01713E+002	3.41236E+002	6.49544E+001	3.29688E+001	1.89963E+000	1.11968E+000	8.90882E-002	3.18711E+001	-1.11932E+001	1.24099E-001	3.29688E+001	-5.62803E+001
1.89428E+002	4.99354E+002	2.88532E+002	1.99770E+002	1.34780E+000	1.02173E+000	4.28400E+003	7.75599E+002	1.00000E+000	2.37000E+002	3.32000E+002	6.61190E+004	1.37709E+000	2.23462E+001	2.05921E-002	1.56103E-002	8.60295E-002	5.06133E-002	1.41190E+004	2.88535E+002	1.99838E+002	3.31348E-002	3.31348E-002	1.27320E+004	3.00000E+000	3.00000E+000	0.00000E+000	1.01069E+002	3.59239E+002	6.26719E+001	1.00000E+002	4.15821E-001	8.83971E-002	0.00000E+000	3.35277E+001	3.03391E+000	1.20860E+000	1.01713E+002	3.41236E+002	6.49544E+001	3.29964E+001	1.89963E+000	1.11968E+000	1.37609E-001	3.35277E+001	-7.39673E+001	1.24099E-001	3.29964E+001	-5.62558E+001
1.83903E+002	5.33064E+002	2.88309E+002	1.99899E+002	1.56436E+000	1.12483E+000	5.62900E+003	8.48546E+002	1.00000E+000	2.42000E+002	1.25000E+002	6.72600E+004	1.75965E+000	2.30882E+001	2.08507E-002	1.49925E-002	1.31169E-001	6.86962E-002	1.48320E+004	2.88417E+002	1.99864E+002	8.53765E-002	8.53765E-002	1.04790E+004	2.00000E+000	1.00000E+000	0.00000E+000	1.26647E+002	3.35527E+002	7.39275E+001	1.00000E+002	4.46613E-001	5.88512E-002	0.00000E+000	2.70124E+001	3.66653E+000	8.72449E-001	1.15930E+002	3.52742E+002	7.25917E+001	3.12357E+001	2.33044E+000	1.00603E+000	1.63442E-001	2.70124E+001	-1.16192E+002	1.40801E-001	3.12357E+001	-8.06471E+001
1.83288E+002	5.33246E+002	2.88542E+002	1.99823E+002	1.37082E+000	1.09438E+000	4.85000E+003	7.29599E+002	1.00000E+000	2.43000E+002	2.26000E+002	6.75570E+004	1.50019E+000	2.30921E+001	1.96838E-002	1.57144E-002	1.18234E-001	7.60188E-002	1.48320E+004	2.88417E+002	1.99864E+002	8.53765E-002	8.53765E-002	1.04790E+004	2.00000E+000	2.00000E+000	0.00000E+000	1.03492E+002	3.72721E+002	7.10413E+001	1.00000E+002	4.36360E-001	6.23544E-002	0.00000E+000	3.50159E+001	2.93833E+000	1.17284E+000	1.15930E+002	3.52742E+002	7.25917E+001	3.12872E+001	2.33044E+000	1.00603E+000	1.12137E-001	3.50159E+001	-3.82848E+001	1.40801E-001	3.12872E+001	-8.05500E+001
1.73796E+002	4.67351E+002	2.88521E+002	1.99922E+002	1.38552E+000	1.12410E+000	4.40600E+003	5.09557E+002	1.00000E+000	2.47000E+002	8.37000E+002	6.86310E+004	1.55747E+000	2.16183E+001	2.08733E-002	1.69349E-002	1.20281E-001	7.98617E-002	1.52350E+004	2.88486E+002	1.99904E+002	2.98228E-002	2.98228E-002	6.34200E+004	1.40000E+001	1.00000E+000	0.00000E+000	1.01452E+002	3.03203E+002	6.36047E+001	1.00000E+002	3.83454E-001	6.29601E-002	0.00000E+000	3.11228E+001	3.67878E+000	9.82844E-001	1.11223E+002	3.22674E+002	6.07487E+001	2.88792E+001	9.37137E-001	1.01694E+000	1.04168E-001	3.11228E+001	-3.16507E+001	1.15499E-001	2.88792E+001	-4.88799E+001
1.72573E+002	4.78806E+002	2.88511E+002	1.99953E+002	1.45408E+000	1.15230E+000	4.81200E+003	8.38102E+002	1.00000E+000	2.48000E+002	4.05000E+002	6.88420E+004	1.67554E+000	2.18816E+001	2.09616E-002	1.66113E-002	1.40228E-001	8.87069E-002	1.52350E+004	2.88486E+002	1.99904E+002	2.98228E-002	2.98228E-002	6.34200E+004	1.40000E+001	2.00000E+000	0.00000E+000	1.03394E+002	3.23370E+002	6.52525E+001	1.00000E+002	3.99958E-001	9.98541E-002	0.00000E+000	3.21320E+001	3.33760E+000	1.03661E+000	1.11223E+002	3.22674E+002	6.07487E+001	2.89229E+001	9.37137E-001	1.01694E+000	1.15783E-001	3.21320E+001	-4.60038E+001	1.15499E-001	2.89229E+001	-4.88353E+001
1.68371E+002	4.80800E+002	2.88348E+002	1.99891E+002	1.42805E+000	1.12825E+000	4.71000E+003	9.31597E+002	1.00000E+000	2.49000E+002	2.38000E+002	6.90330E+004	1.61120E+000	2.19272E+001	2.08081E-002	1.64397E-002	1.17370E-001	7.40310E-002	1.52350E+004	2.88486E+002	1.99904E+002	2.98228E-002	2.98228E-002	6.34200E+004	1.40000E+001	3.00000E+000	0.00000E+000	9.41068E+001	3.16666E+002	6.61640E+001	1.00000E+002	3.85066E-001	9.24240E-002	0.00000E+000	3.47465E+001	3.26130E+000	1.07228E+000	1.11223E+002	3.22674E+002	6.07487E+001	2.89859E+001	9.37137E-001	1.01694E+000	1.17278E-001	3.47465E+001	-4.54218E+001	1.15499E-001	2.89859E+001	-4.88154E+001
1.87402E+002	4.69659E+002	2.88417E+002	1.99839E+002	1.36867E+000	1.10497E+000	4.33300E+003	6.64415E+002	1.00000E+000	2.50000E+002	3.32000E+002	6.93050E+004	1.51234E+000	2.16716E+001	2.07924E-002	1.67863E-002	1.11443E-001	7.33893E-002	1.52350E+004	2.88486E+002	1.99904E+002	2.98228E-002	2.98228E-002	6.34200E+004	1.40000E+001	4.00000E+000	0.00000E+000	1.32415E+002	3.12028E+002	5.23958E+001	3.00000E+002	4.15850E-001	5.71573E-002	0.00000E+000	1.96578E+001	3.92800E+000	9.28207E-001	1.11223E+002	3.22674E+002	6.07487E+001	2.90393E+001	9.37137E-001	1.01694E+000	1.06606E-001	1.96578E+001	-4.63586E+001	1.15499E-001	2.90393E+001	-4.87512E+001
1.82558E+002	4.88821E+002	2.88434E+002	1.99881E+002	1.31989E+000	1.07164E+000	4.23600E+003	6.33301E+002	1.00000E+000	2.51000E+002	4.43000E+002	6.95610E+004	1.41444E+000	2.21093E+001	2.02796E-002	1.64653E-002	1.05110E-001	7.00371E-002	1.52350E+004	2.88486E+002	1.99904E+002	2.98228E-002	2.98228E-002	6.34200E+004	1.40000E+001	5.00000E+000	0.00000E+000	1.08246E+002	3.21080E+002	6.32801E+001	1.00000E+002	4.02574E-001	7.15341E-002	0.00000E+000	3.03640E+001	3.65115E+000	1.00996E+000	1.11223E+002	3.22674E+002	6.07487E+001	2.91128E+001	9.37137E-001	1.01694E+000	1.03804E-001	3.03640E+001	-3.19543E+001	1.15499E-001	2.91128E+001	-4.86698E+001
1.98916E+002	4.55246E+002	2.88493E+002	1.99891E+002	1.39035E+000	1.03010E+000	4.05100E+003	7.77773E+002	1.00000E+000	2.53000E+002	5.40000E+002	7.00780E+004	1.43219E+000	2.13365E+001	2.18445E-002	1.61844E-002	8.98452E-002	5.06540E-002	1.52350E+004	2.88486E+002	1.99904E+002	2.98228E-002	2.98228E-002	6.34200E+004	1.40000E+001	6.00000E+000	0.00000E+000	1.10832E+002	3.11048E+002	4.54201E+001	1.00000E+002	3.79974E-001	9.63224E-002	0.00000E+000	2.59531E+001	3.39970E+000	1.10915E+000	1.11223E+002	3.22674E+002	6.07487E+001	2.92349E+001	9.37137E-001	1.01694E+000	1.48835E-001	2.59531E+001	-9.69055E+001	1.15499E-001	2.92349E+001	-4.85335E+001
1.85294E+002	4.94259E+002	2.88531E+002	1.99858E+002	1.43362E+000	1.11545E+000	4.89300E+003	7.20541E+002	1.00000E+000	2.58000E+002	2.76000E+002	7.12500E+004	1.59914E+000	2.22319E+001	2.04949E-002	1.59464E-002	8.91715E-002	5.50103E-002	1.52350E+004	2.88486E+002	1.99904E+002	2.98228E-002	2.98228E-002	6.34200E+004	1.40000E+001	8.00000E+000	0.00000E+000	1.20785E+002	3.24866E+002	7.52316E+001	1.00000E+002	4.34134E-001	7.76354E-002	0.00000E+000	2.92082E+001	4.00908E+000	8.55813E-001	1.11223E+002	3.22674E+002	6.07487E+001	2.95559E+001	9.37137E-001	1.01694E+000	1.24817E-001	2.92082E+001	-6.09989E+001	1.15499E-001	2.95559E+001	-4.82069E+001
1.82376E+002	4.55046E+002	2.88594E+002	1.99903E+002	1.37981E+000	1.05167E+000	4.10300E+003	4.80783E+002	1.00000E+000	2.59000E+002	5.71000E+002	7.15530E+004	1.45111E+000	2.13318E+001	2.15412E-002	1.64183E-002	6.36009E-002	3.86327E-002	1.52350E+004	2.88486E+002	1.99904E+002	2.98228E-002	2.98228E-002	6.34200E+004	1.40000E+001	9.00000E+000	0.00000E+000	9.73998E+001	3.14092E+002	6.41453E+001	1.00000E+002	3.85470E-001	3.55670E-002	0.00000E+000	3.38972E+001	3.55843E+000	1.05294E+000	1.11223E+002	3.22674E+002	6.07487E+001	2.96365E+001	9.37137E-001	1.01694E+000	1.34957E-001	3.38972E+001	-6.99690E+001	1.15499E-001	2.96365E+001	-4.81078E+001
1.64228E+002	5.22159E+002	2.88541E+002	1.99970E+002	1.40206E+000	1.13006E+000	4.99100E+003	5.61672E+002	1.00000E+000	2.61000E+002	3.33000E+002	7.20030E+004	1.58441E+000	2.28508E+001	1.98460E-002	1.59958E-002	1.26803E-001	8.29793E-002	1.52350E+004	2.88486E+002	1.99904E+002	2.98228E-002	2.98228E-002	6.34200E+004	1.40000E+001	1.00000E+001	0.00000E+000	1.24271E+002	3.33769E+002	6.31405E+001	1.00000E+002	4.30539E-001	5.75884E-002	0.00000E+000	2.69763E+001	3.54018E+000	9.59605E-001	1.11223E+002	3.22674E+002	6.07487E+001	2.97630E+001	9.37137E-001	1.01694E+000	1.07422E-001	2.69763E+001	-4.00761E+001	1.15499E-001	2.97630E+001	-4.79869E+001
1.87578E+002	4.99522E+002	2.88581E+002	1.99867E+002	1.25832E+000	1.03685E+000	4.07300E+003	5.35479E+002	1.00000E+000	2.62000E+002	4.28000E+002	7.22500E+004	1.30469E+000	2.23500E+001	1.97167E-002	1.62464E-002	6.14403E-002	4.28562E-002	1.52350E+004	2.88486E+002	1.99904E+002	2.98228E-002	2.98228E-002	6.34200E+004	1.40000E+001	1.10000E+001	0.00000E+000	1.14697E+002	3.59038E+002	5.47782E+001	1.00000E+002	4.24322E-001	5.35386E-002	0.00000E+000	3.03376E+001	3.20411E+000	1.17367E+000	1.11223E+002	3.22674E+002	6.07487E+001	2.98450E+001	9.37137E-001	1.01694E+000	9.64948E-002	3.03376E+001	-2.23641E+001	1.15499E-001	2.98450E+001	-4.79056E+001
1.78119E+002	5.06537E+002	2.88529E+002	1.99911E+002	1.40592E+000	1.08418E+000	4.66500E+003	7.63771E+002	1.00000E+000	2.65000E+002	2.59000E+002	7.29360E+004	1.52427E+000	2.25064E+001	2.05843E-002	1.58736E-002	1.35759E-001	8.14381E-002	1.52350E+004	2.88486E+002	1.99904E+002	2.98228E-002	2.98228E-002	6.34200E+004	1.40000E+001	1.20000E+001	0.00000E+000	1.09703E+002	3.47746E+002	5.72792E+001	1.00000E+002	4.13898E-001	7.58995E-002	0.00000E+000	3.15504E+001	3.06048E+000	1.14814E+000	1.11223E+002	3.22674E+002	6.07487E+001	3.00525E+001	9.37137E-001	1.01694E+000	1.29208E-001	3.15504E+001	-6.45570E+001	1.15499E-001	3.00525E+001	-4.77057E+001
1.92278E+002	4.94486E+002	2.88659E+002	1.99918E+002	1.37179E+000	1.12051E+000	4.71200E+003	7.00446E+002	1.00000E+000	2.66000E+002	3.95000E+002	7.32260E+004	1.53710E+000	2.22370E+001	1.99842E-002	1.63234E-002	8.12480E-002	5.51153E-002	1.52350E+004	2.88486E+002	1.99904E+002	2.98228E-002	2.98228E-002	6.34200E+004	1.40000E+001	1.30000E+001	0.00000E+000	9.19689E+001	3.33369E+002	7.85954E+001	1.00000E+002	4.06245E-001	7.82314E-002	0.00000E+000	3.95302E+001	3.30139E+000	1.05904E+000	1.11223E+002	3.22674E+002	6.07487E+001	3.01306E+001	9.37137E-001	1.01694E+000	1.00826E-001	3.95302E+001	-1.88210E+001	1.15499E-001	3.01306E+001	-4.75973E+001
1.80501E+002	5.00457E+002	2.88376E+002	1.99883E+002	1.48641E+000	1.22938E+000	5.50300E+003	8.03575E+002	1.00000E+000	2.68000E+002	1.46000E+002	7.36250E+004	1.82736E+000	2.23709E+001	2.00372E-002	1.65725E-002	1.22268E-001	8.42083E-002	1.52350E+004	2.88486E+002	1.99904E+002	2.98228E-002	2.98228E-002	6.34200E+004	1.40000E+001	1.40000E+001	0.00000E+000	1.30570E+002	3.20276E+002	5.66995E+001	1.00000E+002	4.23263E-001	7.98797E-002	0.00000E+000	2.31022E+001	3.47873E+000	9.30016E-001	1.11223E+002	3.22674E+002	6.07487E+001	3.02635E+001	9.37137E-001	1.01694E+000	9.46403E-002	2.31022E+001	-2.72219E+001	1.15499E-001	3.02635E+001	-4.75322E+001
1.92862E+002	5.31459E+002	2.88616E+002	1.99983E+002	1.27946E+000	1.02475E+000	4.35000E+003	1.01764E+003	1.00000E+000	2.79000E+002	1.85000E+002	7.63020E+004	1.31113E+000	2.30534E+001	1.93991E-002	1.55373E-002	6.83809E-002	4.49738E-002	1.72450E+004	2.88753E+002	2.00091E+002	2.09842E-002	2.09842E-002	1.31698E+005	1.30000E+001	1.00000E+000	0.00000E+000	1.14670E+002	3.58936E+002	7.47840E+001	1.00000E+002	4.46440E-001	5.96360E-002	0.00000E+000	3.48111E+001	3.56667E+000	1.02024E+000	3.79225E+002	4.30123E+002	2.49189E+002	-5.71736E+001	1.69135E+000	3.91010E-001	1.10538E-001	3.48111E+001	-3.63406E+001	5.63749E-002	2.34072E+002	-5.81386E+001
1.83123E+002	5.09747E+002	2.88755E+002	2.00038E+002	1.35764E+000	1.20972E+000	5.18200E+003	6.17795E+002	1.00000E+000	2.80000E+002	3.93000E+002	7.66050E+004	1.64236E+000	2.25776E+001	1.88597E-002	1.68049E-002	7.03528E-002	5.64332E-002	1.72450E+004	2.88753E+002	2.00091E+002	2.09842E-002	2.09842E-002	1.31698E+005	1.30000E+001	2.00000E+000	0.00000E+000	1.32790E+002	3.09945E+002	8.12488E+001	1.00000E+002	4.47108E-001	4.96859E-002	0.00000E+000	2.58652E+001	4.77507E+000	6.98205E-001	3.79225E+002	4.30123E+002	2.49189E+002	-5.70689E+001	1.69135E+000	3.91010E-001	5.76132E-002	2.58652E+001	2.33595E+001	5.63749E-002	2.34177E+002	-5.79968E+001
2.08063E+002	8.95796E+002	2.88845E+002	2.00159E+002	1.31521E+000	1.28026E+000	9.33400E+003	1.18719E+003	1.00000E+000	2.81000E+002	5.00000E+000	7.66510E+004	1.68381E+000	2.99298E+001	1.36133E-002	1.32515E-002	5.18967E-002	4.92788E-002	1.72450E+004	2.88753E+002	2.00091E+002	2.09842E-002	2.09842E-002	1.31698E+005	1.30000E+001	3.00000E+000	0.00000E+000	3.47087E+002	3.26354E+002	2.28101E+002	1.00000E+002	8.93524E-001	3.90249E-002	0.00000E+000	-6.92236E+001	4.71403E+000	5.26969E-001	3.79225E+002	4.30123E+002	2.49189E+002	-5.70325E+001	1.69135E+000	3.91010E-001	1.34670E-002	2.22022E+002	-1.58907E+001	5.63749E-002	2.34213E+002	-5.79284E+001
2.01921E+002	9.21020E+002	2.88926E+002	2.00197E+002	1.37108E+000	1.30820E+000	1.01700E+004	1.48451E+003	1.00000E+000	2.82000E+002	3.00000E+000	7.68980E+004	1.79364E+000	3.03483E+001	1.35957E-002	1.29722E-002	6.37936E-002	5.82195E-002	1.72450E+004	2.88753E+002	2.00091E+002	2.09842E-002	2.09842E-002	1.31698E+005	1.30000E+001	4.00000E+000	0.00000E+000	3.59470E+002	3.20960E+002	2.46693E+002	1.00000E+002	9.26707E-001	4.19016E-002	0.00000E+000	-7.37470E+001	4.24201E+000	5.61020E-001	3.79225E+002	4.30123E+002	2.49189E+002	-5.69229E+001	1.69135E+000	3.91010E-001	2.34698E-002	2.17499E+002	-3.29779E+001	5.63749E-002	2.34323E+002	-5.77968E+001
2.16746E+002	9.33800E+002	2.88926E+002	2.00214E+002	1.27441E+000	1.24682E+000	9.20700E+003	1.95730E+003	1.00000E+000	2.83000E+002	1.00000E+000	7.71400E+004	1.58896E+000	3.05581E+001	1.32816E-002	1.29941E-002	5.55470E-002	5.32442E-002	1.72450E+004	2.88753E+002	2.00091E+002	2.09842E-002	2.09842E-002	1.31698E+005	1.30000E+001	5.00000E+000	0.00000E+000	3.57657E+002	2.90449E+002	2.96355E+002	1.00000E+002	9.61086E-001	5.20119E-002	0.00000E+000	-8.68816E+001	3.95104E+000	6.33055E-001	3.79225E+002	4.30123E+002	2.49189E+002	-5.69082E+001	1.69135E+000	3.91010E-001	1.09412E-002	2.04364E+002	-3.03498E+001	5.63749E-002	2.34337E+002	-5.77805E+001
2.46427E+002	1.17984E+003	2.88768E+002	2.00088E+002	1.33776E+000	1.22616E+000	1.19900E+004	2.95447E+003	1.00000E+000	2.84000E+002	0.00000E+000	7.73670E+004	1.64030E+000	3.43489E+001	1.22171E-002	1.11979E-002	5.43739E-002	4.59244E-002	1.72450E+004	2.88753E+002	2.00091E+002	2.09842E-002	2.09842E-002	1.31698E+005	1.30000E+001	6.00000E+000	0.00000E+000	4.55954E+002	4.70842E+002	2.62038E+002	1.00000E+002	1.15750E+000	3.76904E-002	0.00000E+000	-5.58007E+001	4.46421E+000	4.90973E-001	3.79225E+002	4.30123E+002	2.49189E+002	-5.67920E+001	1.69135E+000	3.91010E-001	4.35280E-002	2.35445E+002	-4.04044E+001	5.63749E-002	2.34453E+002	-5.77122E+001
2.35436E+002	1.22487E+003	2.88741E+002	2.00031E+002	1.34246E+000	1.16879E+000	1.19150E+004	1.96017E+003	1.00000E+000	2.85000E+002	0.00000E+000	7.75900E+004	1.56904E+000	3.49981E+001	1.22985E-002	1.07075E-002	6.55301E-002	4.99843E-002	1.72450E+004	2.88753E+002	2.00091E+002	2.09842E-002	2.09842E-002	1.31698E+005	1.30000E+001	7.00000E+000	0.00000E+000	4.54204E+002	4.92012E+002	2.83737E+002	1.00000E+002	1.19217E+000	3.93793E-002	0.00000E+000	-5.70410E+001	5.04767E+000	4.35585E-001	3.79225E+002	4.30123E+002	2.49189E+002	-5.66565E+001	1.69135E+000	3.91010E-001	6.91573E-002	2.34204E+002	-7.43084E+001	5.63749E-002	2.34589E+002	-5.75883E+001
2.37341E+002	1.22896E+003	2.88705E+002	2.00082E+002	1.33437E+000	1.18436E+000	1.20570E+004	2.72981E+003	1.00000E+000	2.86000E+002	0.00000E+000	7.78620E+004	1.58037E+000	3.50565E+001	1.21523E-002	1.07861E-002	6.00135E-002	4.75702E-002	1.72450E+004	2.88753E+002	2.00091E+002	2.09842E-002	2.09842E-002	1.31698E+005	1.30000E+001	8.00000E+000	0.00000E+000	4.40663E+002	5.30562E+002	2.76258E+002	1.00000E+002	1.18990E+000	4.14651E-002	0.00000E+000	-4.70018E+001	5.88877E+000	3.71165E-001	3.79225E+002	4.30123E+002	2.49189E+002	-5.65115E+001	1.69135E+000	3.91010E-001	5.95591E-002	2.44244E+002	-5.19960E+001	5.63749E-002	2.34734E+002	-5.74467E+001
2.44657E+002	1.16670E+003	2.88761E+002	2.00071E+002	1.40372E+000	1.17656E+000	1.19110E+004	2.59026E+003	1.00000E+000	2.87000E+002	0.00000E+000	7.81170E+004	1.65156E+000	3.41569E+001	1.28619E-002	1.07806E-002	6.77378E-002	4.79927E-002	1.72450E+004	2.88753E+002	2.00091E+002	2.09842E-002	2.09842E-002	1.31698E+005	1.30000E+001	9.00000E+000	0.00000E+000	4.47247E+002	4.75184E+002	2.54625E+002	1.00000E+002	1.14079E+000	4.73147E-002	0.00000E+000	-5.27981E+001	4.62019E+000	4.75968E-001	3.79225E+002	4.30123E+002	2.49189E+002	-5.64148E+001	1.69135E+000	3.91010E-001	8.80342E-002	2.38447E+002	-9.44150E+001	5.63749E-002	2.34831E+002	-5.73384E+001
2.41285E+002	1.10578E+003	2.88677E+002	2.00059E+002	1.39666E+000	1.22536E+000	1.16920E+004	2.15495E+003	1.00000E+000	2.88000E+002	0.00000E+000	7.83570E+004	1.71142E+000	3.32533E+001	1.29165E-002	1.13324E-002	6.44918E-002	4.99725E-002	1.72450E+004	2.88753E+002	2.00091E+002	2.09842E-002	2.09842E-002	1.31698E+005	1.30000E+001	1.00000E+001	0.00000E+000	3.94044E+002	4.92606E+002	2.28220E+002	1.00000E+002	1.05412E+000	4.28655E-002	0.00000E+000	-3.74959E+001	5.71770E+000	3.88191E-001	3.79225E+002	4.30123E+002	2.49189E+002	-5.63245E+001	1.69135E+000	3.91010E-001	6.53297E-002	2.53750E+002	-4.98718E+001	5.63749E-002	2.34921E+002	-5.72682E+001
2.28509E+002	1.10958E+003	2.88670E+002	2.00043E+002	1.41952E+000	1.20556E+000	1.17100E+004	1.93965E+003	1.00000E+000	2.89000E+002	0.00000E+000	7.85890E+004	1.71132E+000	3.33104E+001	1.31179E-002	1.11406E-002	6.93148E-002	5.03774E-002	1.72450E+004	2.88753E+002	2.00091E+002	2.09842E-002	2.09842E-002	1.31698E+005	1.30000E+001	1.10000E+001	0.00000E+000	3.91548E+002	4.64221E+002	2.58320E+002	1.00000E+002	1.06719E+000	3.45387E-002	0.00000E+000	-5.21428E+001	6.13024E+000	3.61789E-001	3.79225E+002	4.30123E+002	2.49189E+002	-5.62242E+001	1.69135E+000	3.91010E-001	8.15083E-002	2.39103E+002	-8.53272E+001	5.63749E-002	2.35021E+002	-5.71710E+001
2.40039E+002	1.03831E+003	2.88684E+002	2.00098E+002	1.41425E+000	1.20591E+000	1.09400E+004	1.95546E+003	1.00000E+000	2.90000E+002	0.00000E+000	7.88230E+004	1.70546E+000	3.22228E+001	1.35213E-002	1.15294E-002	6.18680E-002	4.54292E-002	1.72450E+004	2.88753E+002	2.00091E+002	2.09842E-002	2.09842E-002	1.31698E+005	1.30000E+001	1.20000E+001	0.00000E+000	3.54575E+002	4.33293E+002	2.62018E+002	1.00000E+002	1.00542E+000	3.49951E-002	0.00000E+000	-5.87699E+001	7.40328E+000	3.09941E-001	3.79225E+002	4.30123E+002	2.49189E+002	-5.61189E+001	1.69135E+000	3.91010E-001	7.95117E-002	2.32476E+002	-8.93665E+001	5.63749E-002	2.35127E+002	-5.70573E+001
2.28630E+002	1.08441E+003	2.88702E+002	2.00083E+002	1.35328E+000	1.23715E+000	1.12400E+004	2.19184E+003	1.00000E+000	2.91000E+002	0.00000E+000	7.90640E+004	1.67422E+000	3.29304E+001	1.27645E-002	1.16692E-002	5.30342E-002	4.46028E-002	1.72450E+004	2.88753E+002	2.00091E+002	2.09842E-002	2.09842E-002	1.31698E+005	1.30000E+001	1.30000E+001	0.00000E+000	3.53879E+002	4.44297E+002	2.89931E+002	1.00000E+002	1.04218E+000	2.87290E-002	0.00000E+000	-6.74352E+001	8.33513E+000	2.71591E-001	3.79225E+002	4.30123E+002	2.49189E+002	-5.60037E+001	1.69135E+000	3.91010E-001	4.48294E-002	2.23810E+002	-5.37034E+001	5.63749E-002	2.35242E+002	-5.69395E+001
2.14090E+002	2.94669E+002	2.92754E+002	1.99906E+002	9.79155E-001	8.82283E-001	1.55000E+003	9.71112E+002	1.00000E+000	2.93000E+002	4.47000E+002	7.97140E+004	8.63891E-001	1.71659E+001	2.48705E-002	2.24100E-002	1.24351E-001	1.01524E-001	1.81370E+004	2.92754E+002	1.99906E+002	1.24351E-001	1.01524E-001	1.55000E+003	1.00000E+000	1.00000E+000	0.00000E+000	8.66786E+001	1.33683E+002	5.29736E+001	3.00000E+002	2.50271E-001	2.18022E-001	0.00000E+000	-9.36722E+000	1.73214E+001	3.51934E-001	8.66786E+001	1.33683E+002	5.29736E+001	-9.36722E+000	1.73214E+001	3.51934E-001	5.20415E-002	2.81878E+002	-3.88367E+000	5.20415E-002	2.81878E+002	-3.88367E+000
1.87921E+002	7.55853E+002	2.89819E+002	2.00253E+002	1.79782E+000	1.33077E+000	1.06810E+004	2.68634E+003	1.00000E+000	3.39000E+002	1.80000E+001	9.04270E+004	2.39247E+000	2.74928E+001	1.73956E-002	1.28764E-002	1.35462E-001	7.47649E-002	2.11480E+004	2.89759E+002	2.00250E+002	4.66341E-002	4.66341E-002	9.22040E+004	9.00000E+000	1.00000E+000	0.00000E+000	3.22635E+002	1.94512E+002	2.52931E+002	1.00000E+002	8.10158E-001	8.51505E-002	0.00000E+000	2.10606E+002	2.76562E+000	8.39677E-001	3.34518E+002	1.83528E+002	2.46299E+002	2.12389E+002	8.79512E-001	8.98658E-001	1.49285E-001	2.10606E+002	8.74635E+001	1.66480E-001	2.12389E+002	6.52914E+001
1.97363E+002	8.03748E+002	2.89608E+002	2.00284E+002	1.75471E+000	1.38025E+000	1.15750E+004	4.83443E+003	1.00000E+000	3.40000E+002	7.00000E+000	9.06590E+004	2.42194E+000	2.83505E+001	1.63097E-002	1.28291E-002	1.29925E-001	8.08093E-002	2.11480E+004	2.89759E+002	2.00250E+002	4.66341E-002	4.66341E-002	9.22040E+004	9.00000E+000	2.00000E+000	0.00000E+000	3.70738E+002	2.12952E+002	2.96876E+002	1.00000E+002	9.31484E-001	1.36870E-001	0.00000E+000	2.09501E+002	2.56190E+000	8.70739E-001	3.34518E+002	1.83528E+002	2.46299E+002	2.12522E+002	8.79512E-001	8.98658E-001	1.19446E-001	2.09501E+002	1.26765E+002	1.66480E-001	2.12522E+002	6.53800E+001
2.11419E+002	9.26362E+002	2.89626E+002	2.00357E+002	1.64507E+000	1.31243E+000	1.20930E+004	4.82199E+003	1.00000E+000	3.41000E+002	2.00000E+000	9.08740E+004	2.15904E+000	3.04362E+001	1.49595E-002	1.19346E-002	1.14516E-001	7.32733E-002	2.11480E+004	2.89759E+002	2.00250E+002	4.66341E-002	4.66341E-002	9.22040E+004	9.00000E+000	3.00000E+000	0.00000E+000	3.97402E+002	2.18486E+002	3.45832E+002	1.00000E+002	1.02321E+000	1.33860E-001	0.00000E+000	2.05952E+002	2.41909E+000	9.02179E-001	3.34518E+002	1.83528E+002	2.46299E+002	2.12633E+002	8.79512E-001	8.98658E-001	1.12473E-001	2.05952E+002	1.32503E+002	1.66480E-001	2.12633E+002	6.55022E+001
2.14875E+002	8.98604E+002	2.89648E+002	2.00271E+002	1.74425E+000	1.29164E+000	1.21010E+004	4.91190E+003	1.00000E+000	3.42000E+002	4.00000E+000	9.10960E+004	2.25294E+000	2.99767E+001	1.58561E-002	1.17417E-002	1.29675E-001	7.15833E-002	2.11480E+004	2.89759E+002	2.00250E+002	4.66341E-002	4.66341E-002	9.22040E+004	9.00000E+000	4.00000E+000	0.00000E+000	4.05417E+002	2.05570E+002	3.03329E+002	1.00000E+002	9.78431E-001	1.11471E-001	0.00000E+000	2.11525E+002	2.30944E+000	9.44702E-001	3.34518E+002	1.83528E+002	2.46299E+002	2.12720E+002	8.79512E-001	8.98658E-001	1.49086E-001	2.11525E+002	8.86202E+001	1.66480E-001	2.12720E+002	6.55851E+001
2.03450E+002	7.64958E+002	2.89776E+002	2.00230E+002	1.81633E+000	1.33137E+000	1.09060E+004	3.56687E+003	1.00000E+000	3.43000E+002	1.50000E+001	9.13530E+004	2.41822E+000	2.76579E+001	1.73925E-002	1.27487E-002	1.38353E-001	7.48795E-002	2.11480E+004	2.89759E+002	2.00250E+002	4.66341E-002	4.66341E-002	9.22040E+004	9.00000E+000	5.00000E+000	0.00000E+000	3.44873E+002	1.78943E+002	2.55311E+002	1.00000E+002	8.31758E-001	8.54350E-002	0.00000E+000	2.12149E+002	2.46669E+000	9.31675E-001	3.34518E+002	1.83528E+002	2.46299E+002	2.12791E+002	8.79512E-001	8.98658E-001	1.54068E-001	2.12149E+002	8.23822E+001	1.66480E-001	2.12791E+002	6.56815E+001
1.85399E+002	5.71886E+002	2.89351E+002	2.00286E+002	1.44028E+000	1.33155E+000	6.74300E+003	1.28204E+003	1.00000E+000	3.76000E+002	1.29000E+002	9.92510E+004	1.91781E+000	2.39141E+001	1.75397E-002	1.62156E-002	6.92434E-002	5.95354E-002	2.35670E+004	2.88904E+002	2.00196E+002	1.34339E-002	1.34339E-002	6.26525E+005	6.60000E+001	1.00000E+000	0.00000E+000	2.35634E+002	1.09476E+002	2.41583E+002	1.00000E+002	6.35120E-001	8.58233E-002	0.00000E+000	-8.95018E+001	2.87969E+000	1.01494E+000	4.06270E+002	1.70282E+002	3.94484E+002	-8.75661E+001	2.87071E-001	1.05621E+000	3.92269E-002	2.01744E+002	-6.85100E+001	-1.69288E-002	2.03679E+002	4.09401E+000
1.73668E+002	5.73011E+002	2.89138E+002	2.00304E+002	1.24111E+000	1.46060E+000	6.39100E+003	6.10138E+002	1.00000E+000	3.77000E+002	1.74000E+002	9.95030E+004	1.81276E+000	2.39377E+001	1.55248E-002	1.82703E-002	5.00996E-002	6.83602E-002	2.35670E+004	2.88904E+002	2.00196E+002	1.34339E-002	1.34339E-002	6.26525E+005	6.60000E+001	2.00000E+000	0.00000E+000	2.13518E+002	9.58597E+001	2.81146E+002	1.00000E+002	6.42600E-001	4.17159E-002	0.00000E+000	-9.82854E+001	2.74423E+000	1.09397E+000	4.06270E+002	1.70282E+002	3.94484E+002	-8.75314E+001	2.87071E-001	1.05621E+000	-8.12395E-002	1.92960E+002	7.50933E+001	-1.69288E-002	2.03714E+002	4.08195E+000
1.89124E+002	5.54899E+002	2.89170E+002	2.00308E+002	1.12645E+000	1.43426E+000	5.54500E+003	8.14779E+002	1.00000E+000	3.78000E+002	2.09000E+002	9.97400E+004	1.61563E+000	2.35563E+001	1.51273E-002	1.92610E-002	4.74421E-002	7.52258E-002	2.35670E+004	2.88904E+002	2.00196E+002	1.34339E-002	1.34339E-002	6.26525E+005	6.60000E+001	3.00000E+000	0.00000E+000	2.27643E+002	7.69840E+001	2.71937E+002	1.00000E+002	6.38979E-001	5.71693E-002	0.00000E+000	-9.46153E+001	2.73391E+000	1.17890E+000	4.06270E+002	1.70282E+002	3.94484E+002	-8.74980E+001	2.87071E-001	1.05621E+000	-1.20204E-001	1.96630E+002	1.29917E+002	-1.69288E-002	2.03748E+002	4.12299E+000
1.90959E+002	6.42757E+002	2.89105E+002	2.00262E+002	1.18357E+000	1.32042E+000	6.24000E+003	8.74471E+002	1.00000E+000	3.79000E+002	7.60000E+001	9.98990E+004	1.56281E+000	2.53527E+001	1.49831E-002	1.67155E-002	4.76164E-002	5.86189E-002	2.35670E+004	2.88904E+002	2.00196E+002	1.34339E-002	1.34339E-002	6.26525E+005	6.60000E+001	4.00000E+000	0.00000E+000	2.60258E+002	1.03198E+002	3.03393E+002	1.00000E+002	7.31377E-001	4.49175E-002	0.00000E+000	-9.39074E+001	2.73104E+000	1.11248E+000	4.06270E+002	1.70282E+002	3.94484E+002	-8.74667E+001	2.87071E-001	1.05621E+000	-5.46537E-002	1.97338E+002	4.53783E+001	-1.69288E-002	2.03779E+002	4.13517E+000
1.84591E+002	5.85783E+002	2.89103E+002	2.00381E+002	1.10265E+000	1.37448E+000	5.51400E+003	5.24198E+002	1.00000E+000	3.80000E+002	1.63000E+002	1.00179E+005	1.51556E+000	2.42029E+001	1.48492E-002	1.85099E-002	3.91783E-002	5.91055E-002	2.35670E+004	2.88904E+002	2.00196E+002	1.34339E-002	1.34339E-002	6.26525E+005	6.60000E+001	5.00000E+000	0.00000E+000	2.30726E+002	8.71195E+001	2.91219E+002	1.00000E+002	6.70455E-001	4.29143E-002	0.00000E+000	-9.64527E+001	2.80669E+000	1.15155E+000	4.06270E+002	1.70282E+002	3.94484E+002	-8.74150E+001	2.87071E-001	1.05621E+000	-1.09734E-001	1.94793E+002	1.14159E+002	-1.69288E-002	2.03831E+002	4.19774E+000
1.90674E+002	6.02470E+002	2.89098E+002	2.00379E+002	1.21036E+000	1.36377E+000	6.16300E+003	1.09477E+003	1.00000E+000	3.81000E+002	1.12000E+002	1.00392E+005	1.65066E+000	2.45453E+001	1.54177E-002	1.73719E-002	5.43454E-002	6.83387E-002	2.35670E+004	2.88904E+002	2.00196E+002	1.34339E-002	1.34339E-002	6.26525E+005	6.60000E+001	6.00000E+000	0.00000E+000	2.28873E+002	9.42365E+001	2.95234E+002	1.00000E+002	6.76853E-001	7.52083E-002	0.00000E+000	-9.72619E+001	2.72065E+000	1.12368E+000	4.06270E+002	1.70282E+002	3.94484E+002	-8.73683E+001	2.87071E-001	1.05621E+000	-5.95983E-002	1.93984E+002	4.83338E+001	-1.69288E-002	2.03877E+002	4.24303E+000
1.95486E+002	5.40311E+002	2.89152E+002	2.00386E+002	1.19659E+000	1.33911E+000	5.37700E+003	8.90522E+002	1.00000E+000	3.82000E+002	2.27000E+002	1.00704E+005	1.60237E+000	2.32446E+001	1.63184E-002	1.82619E-002	5.12750E-002	6.34831E-002	2.35670E+004	2.88904E+002	2.00196E+002	1.34339E-002	1.34339E-002	6.26525E+005	6.60000E+001	7.00000E+000	0.00000E+000	2.46219E+002	8.18113E+001	2.34829E+002	1.00000E+002	6.24394E-001	6.45911E-002	0.00000E+000	-8.69558E+001	2.83909E+000	1.15282E+000	4.06270E+002	1.70282E+002	3.94484E+002	-8.73166E+001	2.87071E-001	1.05621E+000	-5.62033E-002	2.04290E+002	5.43253E+001	-1.69288E-002	2.03929E+002	4.30785E+000
1.86238E+002	6.19688E+002	2.89171E+002	2.00359E+002	1.14982E+000	1.44611E+000	6.36700E+003	8.67661E+002	1.00000E+000	3.83000E+002	8.30000E+001	1.00861E+005	1.66276E+000	2.48935E+001	1.44099E-002	1.81232E-002	4.83030E-002	7.50049E-002	2.35670E+004	2.88904E+002	2.00196E+002	1.34339E-002	1.34339E-002	6.26525E+005	6.60000E+001	8.00000E+000	0.00000E+000	2.80218E+002	1.12081E+002	2.57902E+002	1.00000E+002	7.11703E-001	4.74954E-002	0.00000E+000	-8.54103E+001	2.80479E+000	1.07237E+000	4.06270E+002	1.70282E+002	3.94484E+002	-8.72306E+001	2.87071E-001	1.05621E+000	-1.14138E-001	2.05835E+002	1.31050E+002	-1.69288E-002	2.04015E+002	4.39552E+000
1.84737E+002	5.44368E+002	2.89103E+002	2.00254E+002	1.22858E+000	1.39229E+000	5.75300E+003	5.26703E+002	1.00000E+000	3.84000E+002	2.32000E+002	1.01171E+005	1.71054E+000	2.33317E+001	1.61978E-002	1.83562E-002	4.68492E-002	5.92800E-002	2.35670E+004	2.88904E+002	2.00196E+002	1.34339E-002	1.34339E-002	6.26525E+005	6.60000E+001	9.00000E+000	0.00000E+000	2.75308E+002	7.46211E+001	2.33781E+002	1.00000E+002	6.55996E-001	4.27363E-002	0.00000E+000	-8.33117E+001	2.58682E+000	1.22320E+000	4.06270E+002	1.70282E+002	3.94484E+002	-8.71879E+001	2.87071E-001	1.05621E+000	-6.24632E-002	2.07934E+002	6.59310E+001	-1.69288E-002	2.04058E+002	4.41273E+000
1.71684E+002	5.59354E+002	2.89046E+002	2.00289E+002	1.25053E+000	1.43457E+000	6.16700E+003	4.33441E+002	1.00000E+000	3.85000E+002	2.42000E+002	1.01410E+005	1.79397E+000	2.36507E+001	1.59242E-002	1.82677E-002	5.82249E-002	7.58620E-002	2.35670E+004	2.88904E+002	2.00196E+002	1.34339E-002	1.34339E-002	6.26525E+005	6.60000E+001	1.00000E+001	0.00000E+000	2.39684E+002	8.49988E+001	2.69888E+002	1.00000E+002	6.56915E-001	3.63264E-002	0.00000E+000	-9.23442E+001	2.65863E+000	1.14952E+000	4.06270E+002	1.70282E+002	3.94484E+002	-8.71542E+001	2.87071E-001	1.05621E+000	-6.85391E-002	1.98901E+002	6.46652E+001	-1.69288E-002	2.04091E+002	4.43686E+000
1.61258E+002	5.59183E+002	2.89075E+002	2.00389E+002	1.27705E+000	1.49243E+000	6.51600E+003	6.48174E+002	1.00000E+000	3.86000E+002	2.74000E+002	1.01674E+005	1.90591E+000	2.36471E+001	1.58204E-002	1.84886E-002	6.01906E-002	8.13686E-002	2.35670E+004	2.88904E+002	2.00196E+002	1.34339E-002	1.34339E-002	6.26525E+005	6.60000E+001	1.10000E+001	0.00000E+000	2.35094E+002	1.00983E+002	2.48643E+002	1.00000E+002	6.37135E-001	4.58166E-002	0.00000E+000	-9.01903E+001	2.81080E+000	1.05777E+000	4.06270E+002	1.70282E+002	3.94484E+002	-8.71171E+001	2.87071E-001	1.05621E+000	-7.77704E-002	2.01055E+002	7.87038E+001	-1.69288E-002	2.04128E+002	4.49006E+000
1.92457E+002	5.34364E+002	2.89115E+002	2.00310E+002	1.23223E+000	1.38650E+000	5.64500E+003	7.45866E+002	1.00000E+000	3.87000E+002	2.91000E+002	1.01925E+005	1.70848E+000	2.31163E+001	1.64006E-002	1.84539E-002	6.07775E-002	7.62952E-002	2.35670E+004	2.88904E+002	2.00196E+002	1.34339E-002	1.34339E-002	6.26525E+005	6.60000E+001	1.20000E+001	0.00000E+000	2.43694E+002	7.39754E+001	2.36197E+002	1.00000E+002	6.17952E-001	7.46441E-002	0.00000E+000	-8.72768E+001	2.69013E+000	1.18742E+000	4.06270E+002	1.70282E+002	3.94484E+002	-8.70361E+001	2.87071E-001	1.05621E+000	-5.89122E-002	2.03969E+002	5.74411E+001	-1.69288E-002	2.04209E+002	4.57270E+000
2.02417E+002	5.50892E+002	2.89105E+002	2.00289E+002	1.20931E+000	1.36864E+000	5.64600E+003	1.25392E+003	1.00000E+000	3.88000E+002	1.85000E+002	1.02131E+005	1.65511E+000	2.34711E+001	1.60941E-002	1.82146E-002	5.64060E-002	7.15303E-002	2.35670E+004	2.88904E+002	2.00196E+002	1.34339E-002	1.34339E-002	6.26525E+005	6.60000E+001	1.30000E+001	0.00000E+000	2.59566E+002	8.26505E+001	2.32027E+002	1.00000E+002	6.38820E-001	9.31652E-002	0.00000E+000	-8.44993E+001	2.73988E+000	1.16576E+000	4.06270E+002	1.70282E+002	3.94484E+002	-8.69648E+001	2.87071E-001	1.05621E+000	-6.18060E-002	2.06746E+002	6.39076E+001	-1.69288E-002	2.04281E+002	4.63970E+000
1.97434E+002	6.19079E+002	2.89082E+002	2.00329E+002	1.14560E+000	1.36135E+000	5.99300E+003	8.03348E+002	1.00000E+000	3.89000E+002	9.10000E+001	1.02302E+005	1.55956E+000	2.48813E+001	1.47983E-002	1.75852E-002	4.47586E-002	6.20704E-002	2.35670E+004	2.88904E+002	2.00196E+002	1.34339E-002	1.34339E-002	6.26525E+005	6.60000E+001	1.40000E+001	0.00000E+000	2.72589E+002	1.11791E+002	2.50697E+002	1.00000E+002	6.93792E-001	5.23655E-002	0.00000E+000	-8.50019E+001	2.92243E+000	1.06083E+000	4.06270E+002	1.70282E+002	3.94484E+002	-8.68986E+001	2.87071E-001	1.05621E+000	-8.60595E-002	2.06244E+002	9.46070E+001	-1.69288E-002	2.04347E+002	4.70443E+000
1.93497E+002	5.92053E+002	2.89024E+002	2.00348E+002	1.20880E+000	1.30230E+000	5.78800E+003	8.84755E+002	1.00000E+000	3.90000E+002	1.31000E+002	1.02581E+005	1.57421E+000	2.43321E+001	1.58887E-002	1.71177E-002	5.32050E-002	6.13285E-002	2.35670E+004	2.88904E+002	2.00196E+002	1.34339E-002	1.34339E-002	6.26525E+005	6.60000E+001	1.50000E+001	0.00000E+000	2.77689E+002	1.06943E+002	2.41322E+002	1.00000E+002	6.86957E-001	6.89708E-002	0.00000E+000	-8.30931E+001	2.90440E+000	1.08615E+000	4.06270E+002	1.70282E+002	3.94484E+002	-8.68603E+001	2.87071E-001	1.05621E+000	-3.72350E-002	2.08152E+002	3.40949E+001	-1.69288E-002	2.04385E+002	4.73129E+000
1.89990E+002	5.47550E+002	2.89093E+002	2.00312E+002	1.17700E+000	1.40945E+000	5.61800E+003	7.36747E+002	1.00000E+000	3.91000E+002	2.45000E+002	1.02867E+005	1.65892E+000	2.33998E+001	1.57031E-002	1.88044E-002	4.98409E-002	7.02706E-002	2.35670E+004	2.88904E+002	2.00196E+002	1.34339E-002	1.34339E-002	6.26525E+005	6.60000E+001	1.60000E+001	0.00000E+000	2.69918E+002	8.54212E+001	2.16554E+002	1.00000E+002	6.36522E-001	5.92228E-002	0.00000E+000	-8.08474E+001	2.74061E+000	1.16835E+000	4.06270E+002	1.70282E+002	3.94484E+002	-8.68154E+001	2.87071E-001	1.05621E+000	-8.98723E-002	2.10398E+002	1.03714E+002	-1.69288E-002	2.04430E+002	4.78861E+000
1.79008E+002	8.72676E+002	2.88979E+002	2.00215E+002	1.29341E+000	1.48069E+000	1.02170E+004	9.93500E+002	1.00000E+000	3.93000E+002	9.00000E+000	1.03193E+005	1.91514E+000	2.95411E+001	1.27960E-002	1.46488E-002	5.51388E-002	7.17541E-002	2.35670E+004	2.88904E+002	2.00196E+002	1.34339E-002	1.34339E-002	6.26525E+005	6.60000E+001	1.70000E+001	0.00000E+000	3.90856E+002	1.58770E+002	3.78134E+002	1.00000E+002	1.01461E+000	2.96271E-002	0.00000E+000	-8.66246E+001	2.21877E+000	1.07013E+000	4.06270E+002	1.70282E+002	3.94484E+002	-8.67143E+001	2.87071E-001	1.05621E+000	-6.75100E-002	2.04621E+002	6.90434E+001	-1.69288E-002	2.04531E+002	4.85440E+000
1.94511E+002	1.15958E+003	2.88989E+002	2.00228E+002	1.22078E+000	1.41519E+000	1.23470E+004	1.76389E+003	1.00000E+000	3.94000E+002	1.00000E+000	1.03438E+005	1.72763E+000	3.40525E+001	1.09864E-002	1.27361E-002	4.85591E-002	6.47805E-002	2.35670E+004	2.88904E+002	2.00196E+002	1.34339E-002	1.34339E-002	6.26525E+005	6.60000E+001	1.80000E+001	0.00000E+000	5.20975E+002	2.03433E+002	4.84184E+002	1.00000E+002	1.32541E+000	3.47461E-002	0.00000E+000	-8.51734E+001	1.99263E+000	1.08394E+000	4.06270E+002	1.70282E+002	3.94484E+002	-8.66283E+001	2.87071E-001	1.05621E+000	-7.37553E-002	2.06072E+002	7.85149E+001	-1.69288E-002	2.04617E+002	4.94369E+000
1.93855E+002	1.09800E+003	2.88954E+002	2.00211E+002	1.24082E+000	1.37998E+000	1.16060E+004	1.27635E+003	1.00000E+000	3.95000E+002	1.00000E+000	1.03660E+005	1.71231E+000	3.31361E+001	1.15178E-002	1.28095E-002	5.30278E-002	6.52587E-002	2.35670E+004	2.88904E+002	2.00196E+002	1.34339E-002	1.34339E-002	6.26525E+005	6.60000E+001	1.90000E+001	0.00000E+000	4.98439E+002	1.91554E+002	4.47199E+002	1.00000E+002	1.24840E+000	2.95763E-002	0.00000E+000	-8.39234E+001	2.04647E+000	1.08859E+000	4.06270E+002	1.70282E+002	3.94484E+002	-8.65859E+001	2.87071E-001	1.05621E+000	-5.30975E-002	2.07322E+002	5.33431E+001	-1.69288E-002	2.04660E+002	4.97672E+000
1.91708E+002	1.03499E+003	2.88918E+002	2.00186E+002	1.21874E+000	1.42843E+000	1.10980E+004	1.15402E+003	1.00000E+000	3.96000E+002	2.00000E+000	1.03908E+005	1.74089E+000	3.21712E+001	1.15688E-002	1.35593E-002	4.98502E-002	6.79203E-002	2.35670E+004	2.88904E+002	2.00196E+002	1.34339E-002	1.34339E-002	6.26525E+005	6.60000E+001	2.00000E+001	0.00000E+000	4.69264E+002	1.72678E+002	4.38570E+002	1.00000E+002	1.19018E+000	2.88358E-002	0.00000E+000	-8.53536E+001	2.05223E+000	1.11010E+000	4.06270E+002	1.70282E+002	3.94484E+002	-8.65373E+001	2.87071E-001	1.05621E+000	-7.92111E-002	2.05892E+002	8.53439E+001	-1.69288E-002	2.04708E+002	5.01461E+000
1.90162E+002	1.14923E+003	2.88943E+002	2.00211E+002	1.21093E+000	1.40587E+000	1.20730E+004	1.31953E+003	1.00000E+000	3.97000E+002	1.00000E+000	1.04140E+005	1.70240E+000	3.39003E+001	1.10207E-002	1.27949E-002	4.53393E-002	6.05912E-002	2.35670E+004	2.88904E+002	2.00196E+002	1.34339E-002	1.34339E-002	6.26525E+005	6.60000E+001	2.10000E+001	0.00000E+000	5.03648E+002	1.96504E+002	4.93649E+002	1.00000E+002	1.30962E+000	2.03090E-002	0.00000E+000	-8.69036E+001	2.00479E+000	1.08952E+000	4.06270E+002	1.70282E+002	3.94484E+002	-8.64955E+001	2.87071E-001	1.05621E+000	-7.44957E-002	2.04342E+002	7.77254E+001	-1.69288E-002	2.04750E+002	5.06459E+000
1.97858E+002	1.14105E+003	2.88982E+002	2.00196E+002	1.21901E+000	1.39690E+000	1.19860E+004	1.44210E+003	1.00000E+000	3.98000E+002	1.00000E+000	1.04395E+005	1.70284E+000	3.37794E+001	1.11345E-002	1.27594E-002	4.82878E-002	6.29607E-002	2.35670E+004	2.88904E+002	2.00196E+002	1.34339E-002	1.34339E-002	6.26525E+005	6.60000E+001	2.20000E+001	0.00000E+000	4.98253E+002	1.90753E+002	5.08230E+002	1.00000E+002	1.31545E+000	2.52554E-002	0.00000E+000	-8.82776E+001	1.98802E+000	1.10269E+000	4.06270E+002	1.70282E+002	3.94484E+002	-8.64623E+001	2.87071E-001	1.05621E+000	-6.80045E-002	2.02968E+002	6.80231E+001	-1.69288E-002	2.04783E+002	5.10530E+000
2.19577E+002	1.15975E+003	2.89015E+002	2.00213E+002	1.13368E+000	1.33057E+000	1.08640E+004	1.71930E+003	1.00000E+000	3.99000E+002	2.00000E+000	1.04627E+005	1.50845E+000	3.40552E+001	1.08767E-002	1.27656E-002	4.14891E-002	5.65415E-002	2.35670E+004	2.88904E+002	2.00196E+002	1.34339E-002	1.34339E-002	6.26525E+005	6.60000E+001	2.30000E+001	0.00000E+000	4.65013E+002	1.79433E+002	5.45060E+002	1.00000E+002	1.30709E+000	3.33278E-002	0.00000E+000	-9.30186E+001	2.04711E+000	1.12480E+000	4.06270E+002	1.70282E+002	3.94484E+002	-8.64247E+001	2.87071E-001	1.05621E+000	-7.98961E-002	1.98227E+002	7.85879E+001	-1.69288E-002	2.04821E+002	5.15195E+000
2.03399E+002	1.08340E+003	2.88958E+002	2.00208E+002	1.30133E+000	1.37694E+000	1.19510E+004	1.55933E+003	1.00000E+000	4.00000E+002	2.00000E+000	1.04853E+005	1.79186E+000	3.29150E+001	1.19038E-002	1.25954E-002	5.23647E-002	5.84470E-002	2.35670E+004	2.88904E+002	2.00196E+002	1.34339E-002	1.34339E-002	6.26525E+005	6.60000E+001	2.40000E+001	0.00000E+000	4.93467E+002	2.01466E+002	4.45099E+002	1.00000E+002	1.24572E+000	3.08376E-002	0.00000E+000	-8.37555E+001	2.06826E+000	1.06146E+000	4.06270E+002	1.70282E+002	3.94484E+002	-8.63478E+001	2.87071E-001	1.05621E+000	-2.82301E-002	2.07490E+002	2.20380E+001	-1.69288E-002	2.04898E+002	5.21540E+000
2.22866E+002	1.13574E+003	2.88849E+002	2.00166E+002	1.30008E+000	1.32585E+000	1.20990E+004	2.40143E+003	1.00000E+000	4.01000E+002	1.00000E+000	1.05087E+005	1.72371E+000	3.37007E+001	1.18194E-002	1.20537E-002	5.15601E-002	5.35646E-002	2.35670E+004	2.88904E+002	2.00196E+002	1.34339E-002	1.34339E-002	6.26525E+005	6.60000E+001	2.50000E+001	0.00000E+000	5.14833E+002	2.08184E+002	4.56270E+002	1.00000E+002	1.28945E+000	3.66365E-002	0.00000E+000	-8.31012E+001	2.04910E+000	1.06481E+000	4.06270E+002	1.70282E+002	3.94484E+002	-8.63066E+001	2.87071E-001	1.05621E+000	-9.81618E-003	2.08144E+002	-5.09694E-001	-1.69288E-002	2.04939E+002	5.22768E+000
2.17770E+002	1.10000E+003	2.88885E+002	2.00077E+002	1.26372E+000	1.36313E+000	1.16850E+004	1.75327E+003	1.00000E+000	4.02000E+002	1.00000E+000	1.05315E+005	1.72262E+000	3.31662E+001	1.16906E-002	1.26103E-002	5.12063E-002	5.93369E-002	2.35670E+004	2.88904E+002	2.00196E+002	1.34339E-002	1.34339E-002	6.26525E+005	6.60000E+001	2.60000E+001	0.00000E+000	4.90588E+002	2.03673E+002	4.87033E+002	1.00000E+002	1.28995E+000	3.01168E-002	0.00000E+000	-8.70641E+001	2.08784E+000	1.06341E+000	4.06270E+002	1.70282E+002	3.94484E+002	-8.62638E+001	2.87071E-001	1.05621E+000	-3.78454E-002	2.04181E+002	3.08378E+001	-1.69288E-002	2.04982E+002	5.27014E+000
2.15214E+002	1.12742E+003	2.88845E+002	2.00098E+002	1.34997E+000	1.34859E+000	1.26260E+004	2.80180E+003	1.00000E+000	4.03000E+002	1.00000E+000	1.05548E+005	1.82056E+000	3.35771E+001	1.20141E-002	1.20018E-002	5.92593E-002	5.91408E-002	2.35670E+004	2.88904E+002	2.00196E+002	1.34339E-002	1.34339E-002	6.26525E+005	6.60000E+001	2.70000E+001	0.00000E+000	5.05619E+002	1.94852E+002	4.75686E+002	1.00000E+002	1.29119E+000	4.86933E-002	0.00000E+000	-8.52051E+001	1.95813E+000	1.09078E+000	4.06270E+002	1.70282E+002	3.94484E+002	-8.62272E+001	2.87071E-001	1.05621E+000	5.12078E-004	2.06040E+002	-1.55982E+001	-1.69288E-002	2.05018E+002	5.29974E+000
2.29194E+002	1.19349E+003	2.88840E+002	2.00145E+002	1.33933E+000	1.31898E+000	1.30070E+004	2.17747E+003	1.00000E+000	4.04000E+002	1.00000E+000	1.05775E+005	1.76655E+000	3.45469E+001	1.17436E-002	1.15651E-002	5.89394E-002	5.72008E-002	2.35670E+004	2.88904E+002	2.00196E+002	1.34339E-002	1.34339E-002	6.26525E+005	6.60000E+001	2.80000E+001	0.00000E+000	5.32751E+002	2.34032E+002	4.97303E+002	1.00000E+002	1.37351E+000	3.82649E-002	0.00000E+000	-8.46475E+001	2.04406E+000	1.02951E+000	4.06270E+002	1.70282E+002	3.94484E+002	-8.61506E+001	2.87071E-001	1.05621E+000	7.65648E-003	2.06598E+002	-2.40136E+001	-1.69288E-002	2.05095E+002	5.37977E+000
2.00289E+002	1.09716E+003	2.88866E+002	2.00160E+002	1.31513E+000	1.39332E+000	1.23640E+004	1.84007E+003	1.00000E+000	4.05000E+002	1.00000E+000	1.06002E+005	1.83240E+000	3.31234E+001	1.18274E-002	1.25306E-002	5.00731E-002	5.60149E-002	2.35670E+004	2.88904E+002	2.00196E+002	1.34339E-002	1.34339E-002	6.26525E+005	6.60000E+001	2.90000E+001	0.00000E+000	4.81149E+002	2.13186E+002	4.60208E+002	1.00000E+002	1.25387E+000	1.97494E-002	0.00000E+000	-8.54410E+001	2.09958E+000	1.02801E+000	4.06270E+002	1.70282E+002	3.94484E+002	-8.60622E+001	2.87071E-001	1.05621E+000	-2.88686E-002	2.05805E+002	2.11320E+001	-1.69288E-002	2.05183E+002	5.47556E+000
1.86665E+002	1.11268E+003	2.88957E+002	2.00186E+002	1.23078E+000	1.41427E+000	1.19310E+004	1.36963E+003	1.00000E+000	4.06000E+002	1.00000E+000	1.06244E+005	1.74065E+000	3.33569E+001	1.12678E-002	1.29477E-002	5.16996E-002	6.78261E-002	2.35670E+004	2.88904E+002	2.00196E+002	1.34339E-002	1.34339E-002	6.26525E+005	6.60000E+001	3.00000E+001	0.00000E+000	4.77889E+002	1.83248E+002	4.98938E+002	1.00000E+002	1.27461E+000	2.92487E-002	0.00000E+000	-8.86251E+001	1.98771E+000	1.10540E+000	4.06270E+002	1.70282E+002	3.94484E+002	-8.60048E+001	2.87071E-001	1.05621E+000	-6.93732E-002	2.02620E+002	6.94236E+001	-1.69288E-002	2.05241E+002	5.55598E+000
1.85882E+002	1.15316E+003	2.89004E+002	2.00176E+002	1.24962E+000	1.40573E+000	1.24660E+004	1.41586E+003	1.00000E+000	4.07000E+002	1.00000E+000	1.06467E+005	1.75663E+000	3.39583E+001	1.11922E-002	1.25904E-002	5.34536E-002	6.72972E-002	2.35670E+004	2.88904E+002	2.00196E+002	1.34339E-002	1.34339E-002	6.26525E+005	6.60000E+001	3.10000E+001	0.00000E+000	4.72170E+002	1.91111E+002	5.24130E+002	1.00000E+002	1.30004E+000	2.27585E-002	0.00000E+000	-9.07293E+001	1.96604E+000	1.09334E+000	4.06270E+002	1.70282E+002	3.94484E+002	-8.59697E+001	2.87071E-001	1.05621E+000	-5.87908E-002	2.00516E+002	5.37956E+001	-1.69288E-002	2.05276E+002	5.60093E+000
2.00621E+002	1.00350E+003	2.89012E+002	2.00124E+002	1.14696E+000	1.35685E+000	9.67000E+003	1.63064E+003	1.00000E+000	4.08000E+002	4.00000E+000	1.06691E+005	1.55626E+000	3.16781E+001	1.16637E-002	1.37981E-002	4.35941E-002	6.03060E-002	2.35670E+004	2.88904E+002	2.00196E+002	1.34339E-002	1.34339E-002	6.26525E+005	6.60000E+001	3.20000E+001	0.00000E+000	4.35699E+002	1.63545E+002	4.32022E+002	1.00000E+002	1.13456E+000	3.74676E-002	0.00000E+000	-8.67746E+001	2.20387E+000	1.10742E+000	4.06270E+002	1.70282E+002	3.94484E+002	-8.59289E+001	2.87071E-001	1.05621E+000	-8.38277E-002	2.04471E+002	8.99066E+001	-1.69288E-002	2.05317E+002	5.63863E+000
1.81547E+002	7.21266E+002	2.89080E+002	2.00310E+002	1.29005E+000	1.43363E+000	8.20100E+003	1.21099E+003	1.00000E+000	4.09000E+002	3.20000E+001	1.06949E+005	1.84946E+000	2.68564E+001	1.42454E-002	1.58308E-002	5.01760E-002	6.14432E-002	2.35670E+004	2.88904E+002	2.00196E+002	1.34339E-002	1.34339E-002	6.26525E+005	6.60000E+001	3.30000E+001	0.00000E+000	3.47124E+002	1.24234E+002	2.94426E+002	1.00000E+002	8.44975E-001	4.11533E-002	0.00000E+000	-8.14445E+001	2.37136E+000	1.11758E+000	4.06270E+002	1.70282E+002	3.94484E+002	-8.58722E+001	2.87071E-001	1.05621E+000	-5.27140E-002	2.09801E+002	5.53724E+001	-1.69288E-002	2.05373E+002	5.72838E+000
1.81719E+002	1.15381E+003	2.88961E+002	2.00201E+002	1.23333E+000	1.45105E+000	1.26880E+004	1.48217E+003	1.00000E+000	4.10000E+002	2.00000E+000	1.07144E+005	1.78963E+000	3.39677E+001	1.09492E-002	1.28821E-002	5.11627E-002	7.03192E-002	2.35670E+004	2.88904E+002	2.00196E+002	1.34339E-002	1.34339E-002	6.26525E+005	6.60000E+001	3.40000E+001	0.00000E+000	4.68561E+002	2.18216E+002	5.15005E+002	1.00000E+002	1.30170E+000	2.43943E-002	0.00000E+000	-9.02939E+001	2.07357E+000	1.02753E+000	4.06270E+002	1.70282E+002	3.94484E+002	-8.58266E+001	2.87071E-001	1.05621E+000	-8.11041E-002	2.00952E+002	8.28598E+001	-1.69288E-002	2.05419E+002	5.73675E+000
1.93970E+002	1.22349E+003	2.88989E+002	2.00235E+002	1.18207E+000	1.44851E+000	1.29010E+004	1.96657E+003	1.00000E+000	4.11000E+002	3.00000E+000	1.07390E+005	1.71225E+000	3.49785E+001	1.04072E-002	1.27530E-002	4.98376E-002	7.42263E-002	2.35670E+004	2.88904E+002	2.00196E+002	1.34339E-002	1.34339E-002	6.26525E+005	6.60000E+001	3.50000E+001	0.00000E+000	5.56354E+002	2.14544E+002	4.93391E+002	1.00000E+002	1.38749E+000	3.52893E-002	0.00000E+000	-8.26897E+001	1.94487E+000	1.08645E+000	4.06270E+002	1.70282E+002	3.94484E+002	-8.57604E+001	2.87071E-001	1.05621E+000	-1.01285E-001	2.08556E+002	1.16752E+002	-1.69288E-002	2.05485E+002	5.81236E+000
1.82646E+002	1.14933E+003	2.88948E+002	2.00234E+002	1.19563E+000	1.46801E+000	1.24040E+004	1.46483E+003	1.00000E+000	4.12000E+002	2.00000E+000	1.07605E+005	1.75520E+000	3.39018E+001	1.07354E-002	1.31810E-002	4.92563E-002	7.35917E-002	2.35670E+004	2.88904E+002	2.00196E+002	1.34339E-002	1.34339E-002	6.26525E+005	6.60000E+001	3.60000E+001	0.00000E+000	5.10304E+002	2.03449E+002	4.88513E+002	1.00000E+002	1.31661E+000	2.80824E-002	0.00000E+000	-8.52608E+001	2.00010E+000	1.07741E+000	4.06270E+002	1.70282E+002	3.94484E+002	-8.57048E+001	2.87071E-001	1.05621E+000	-1.02257E-001	2.05985E+002	1.15446E+002	-1.69288E-002	2.05541E+002	5.85853E+000
1.97478E+002	1.19464E+003	2.89002E+002	2.00252E+002	1.19980E+000	1.39656E+000	1.23630E+004	1.87058E+003	1.00000E+000	4.13000E+002	2.00000E+000	1.07834E+005	1.67560E+000	3.45636E+001	1.07907E-002	1.25603E-002	4.96870E-002	6.68543E-002	2.35670E+004	2.88904E+002	2.00196E+002	1.34339E-002	1.34339E-002	6.26525E+005	6.60000E+001	3.70000E+001	0.00000E+000	5.02425E+002	2.11352E+002	5.31972E+002	1.00000E+002	1.35959E+000	2.85605E-002	0.00000E+000	-8.87818E+001	2.02209E+000	1.06746E+000	4.06270E+002	1.70282E+002	3.94484E+002	-8.56757E+001	2.87071E-001	1.05621E+000	-7.57823E-002	2.02464E+002	7.75205E+001	-1.69288E-002	2.05570E+002	5.90161E+000
1.93290E+002	8.51815E+002	2.89002E+002	2.00198E+002	1.17158E+000	1.39404E+000	8.59700E+003	1.45461E+003	1.00000E+000	4.14000E+002	2.30000E+001	1.08088E+005	1.63323E+000	2.91859E+001	1.26357E-002	1.50350E-002	4.92964E-002	6.90407E-002	2.35670E+004	2.88904E+002	2.00196E+002	1.34339E-002	1.34339E-002	6.26525E+005	6.60000E+001	3.80000E+001	0.00000E+000	3.55354E+002	1.50752E+002	3.72402E+002	1.00000E+002	9.58102E-001	4.40262E-002	0.00000E+000	-8.83846E+001	2.43771E+000	1.06183E+000	4.06270E+002	1.70282E+002	3.94484E+002	-8.56474E+001	2.87071E-001	1.05621E+000	-8.67089E-002	2.02861E+002	9.20359E+001	-1.69288E-002	2.05598E+002	5.92494E+000
1.77154E+002	7.46344E+002	2.88948E+002	2.00262E+002	1.25108E+000	1.41975E+000	8.16500E+003	7.95045E+002	1.00000E+000	4.15000E+002	2.70000E+001	1.08319E+005	1.77622E+000	2.73193E+001	1.38455E-002	1.57120E-002	5.42650E-002	6.93215E-002	2.35670E+004	2.88904E+002	2.00196E+002	1.34339E-002	1.34339E-002	6.26525E+005	6.60000E+001	3.90000E+001	0.00000E+000	3.38917E+002	1.31750E+002	3.20096E+002	1.00000E+002	8.67554E-001	3.53033E-002	0.00000E+000	-8.47081E+001	2.44276E+000	1.08731E+000	4.06270E+002	1.70282E+002	3.94484E+002	-8.55947E+001	2.87071E-001	1.05621E+000	-6.31510E-002	2.06537E+002	6.53789E+001	-1.69288E-002	2.05651E+002	5.97134E+000
1.61522E+002	7.21822E+002	2.88978E+002	2.00119E+002	1.31027E+000	1.49874E+000	8.57300E+003	8.83410E+002	1.00000E+000	4.16000E+002	3.80000E+001	1.08557E+005	1.96376E+000	2.68667E+001	1.41512E-002	1.61868E-002	6.94114E-002	9.03298E-002	2.35670E+004	2.88904E+002	2.00196E+002	1.34339E-002	1.34339E-002	6.26525E+005	6.60000E+001	4.00000E+001	0.00000E+000	3.12992E+002	1.36829E+002	3.03196E+002	1.00000E+002	8.18782E-001	3.90707E-002	0.00000E+000	-8.54042E+001	2.50183E+000	1.03606E+000	4.06270E+002	1.70282E+002	3.94484E+002	-8.55348E+001	2.87071E-001	1.05621E+000	-6.70958E-002	2.05841E+002	6.97237E+001	-1.69288E-002	2.05711E+002	6.02430E+000
1.99197E+002	8.97904E+002	2.89047E+002	2.00185E+002	1.17605E+000	1.37193E+000	8.96500E+003	1.63759E+003	1.00000E+000	4.17000E+002	9.00000E+000	1.08746E+005	1.61345E+000	2.99650E+001	1.24208E-002	1.44896E-002	4.40877E-002	5.92886E-002	2.35670E+004	2.88904E+002	2.00196E+002	1.34339E-002	1.34339E-002	6.26525E+005	6.60000E+001	4.10000E+001	0.00000E+000	4.04506E+002	1.49506E+002	4.04280E+002	1.00000E+002	1.05546E+000	2.80402E-002	0.00000E+000	-8.66084E+001	2.27372E+000	1.11480E+000	4.06270E+002	1.70282E+002	3.94484E+002	-8.54755E+001	2.87071E-001	1.05621E+000	-7.68773E-002	2.04637E+002	8.11085E+001	-1.69288E-002	2.05770E+002	6.10581E+000
1.98271E+002	9.77166E+002	2.88834E+002	2.00193E+002	1.43772E+000	1.39213E+000	1.19500E+004	1.97888E+003	1.00000E+000	4.18000E+002	4.00000E+000	1.08961E+005	2.00149E+000	3.12597E+001	1.31520E-002	1.27349E-002	6.70423E-002	6.29457E-002	2.35670E+004	2.88904E+002	2.00196E+002	1.34339E-002	1.34339E-002	6.26525E+005	6.60000E+001	4.20000E+001	0.00000E+000	4.33362E+002	2.16534E+002	4.17219E+002	1.00000E+002	1.14718E+000	5.04349E-002	0.00000E+000	-8.48555E+001	2.26906E+000	9.67569E-001	4.06270E+002	1.70282E+002	3.94484E+002	-8.54194E+001	2.87071E-001	1.05621E+000	1.61118E-002	2.06390E+002	-3.48477E+001	-1.69288E-002	2.05826E+002	6.11422E+000
2.36000E+002	1.30539E+003	2.88790E+002	2.00110E+002	1.34409E+000	1.29425E+000	1.40250E+004	2.61839E+003	1.00000E+000	4.19000E+002	0.00000E+000	1.09164E+005	1.73959E+000	3.61302E+001	1.13495E-002	1.09287E-002	5.19081E-002	4.82304E-002	2.35670E+004	2.88904E+002	2.00196E+002	1.34339E-002	1.34339E-002	6.26525E+005	6.60000E+001	4.30000E+001	0.00000E+000	5.50885E+002	2.35542E+002	5.71204E+002	1.00000E+002	1.47962E+000	3.50679E-002	0.00000E+000	-8.77168E+001	1.91829E+000	1.05644E+000	4.06270E+002	1.70282E+002	3.94484E+002	-8.53803E+001	2.87071E-001	1.05621E+000	1.88895E-002	2.03529E+002	-4.12214E+001	-1.69288E-002	2.05865E+002	6.13536E+000
2.12794E+002	1.02300E+003	2.88792E+002	2.00178E+002	1.42461E+000	1.30524E+000	1.16940E+004	1.94644E+003	1.00000E+000	4.20000E+002	1.00000E+000	1.09388E+005	1.85946E+000	3.19844E+001	1.31739E-002	1.20701E-002	6.26259E-002	5.28156E-002	2.35670E+004	2.88904E+002	2.00196E+002	1.34339E-002	1.34339E-002	6.26525E+005	6.60000E+001	4.40000E+001	0.00000E+000	4.73409E+002	1.91183E+002	3.89296E+002	1.00000E+002	1.15194E+000	3.86248E-002	0.00000E+000	-7.95112E+001	2.08785E+000	1.06299E+000	4.06270E+002	1.70282E+002	3.94484E+002	-8.53510E+001	2.87071E-001	1.05621E+000	4.37263E-002	2.11734E+002	-6.43521E+001	-1.69288E-002	2.05895E+002	6.17147E+000
1.91766E+002	9.23539E+002	2.88776E+002	2.00142E+002	1.53643E+000	1.37935E+000	1.18750E+004	2.06076E+003	1.00000E+000	4.21000E+002	4.00000E+000	1.09601E+005	2.11927E+000	3.03898E+001	1.40993E-002	1.26578E-002	6.93226E-002	5.61750E-002	2.35670E+004	2.88904E+002	2.00196E+002	1.34339E-002	1.34339E-002	6.26525E+005	6.60000E+001	4.50000E+001	0.00000E+000	4.17423E+002	2.27262E+002	3.77986E+002	1.00000E+002	1.08977E+000	5.16753E-002	0.00000E+000	-8.20938E+001	2.41522E+000	9.11881E-001	4.06270E+002	1.70282E+002	3.94484E+002	-8.52968E+001	2.87071E-001	1.05621E+000	5.38727E-002	2.09152E+002	-7.98217E+001	-1.69288E-002	2.05949E+002	6.21865E+000
2.23243E+002	1.18309E+003	2.88806E+002	2.00138E+002	1.36758E+000	1.34158E+000	1.33580E+004	2.71876E+003	1.00000E+000	4.22000E+002	0.00000E+000	1.09837E+005	1.83472E+000	3.43961E+001	1.18327E-002	1.16077E-002	6.19809E-002	5.96932E-002	2.35670E+004	2.88904E+002	2.00196E+002	1.34339E-002	1.34339E-002	6.26525E+005	6.60000E+001	4.60000E+001	0.00000E+000	5.24200E+002	2.21078E+002	5.17970E+002	1.00000E+002	1.37771E+000	5.22879E-002	0.00000E+000	-8.58599E+001	1.96725E+000	1.05555E+000	4.06270E+002	1.70282E+002	3.94484E+002	-8.52458E+001	2.87071E-001	1.05621E+000	9.59853E-003	2.05386E+002	-2.76750E+001	-1.69288E-002	2.06000E+002	6.27619E+000
1.98754E+002	9.98481E+002	2.88790E+002	2.00195E+002	1.43236E+000	1.38132E+000	1.20920E+004	2.02534E+003	1.00000E+000	4.23000E+002	1.00000E+000	1.10066E+005	1.97855E+000	3.15987E+001	1.30258E-002	1.25616E-002	5.66476E-002	5.27972E-002	2.35670E+004	2.88904E+002	2.00196E+002	1.34339E-002	1.34339E-002	6.26525E+005	6.60000E+001	4.70000E+001	0.00000E+000	4.28918E+002	2.01268E+002	4.44053E+002	1.00000E+002	1.16208E+000	3.83638E-002	0.00000E+000	-8.74574E+001	2.15718E+000	1.01175E+000	4.06270E+002	1.70282E+002	3.94484E+002	-8.52079E+001	2.87071E-001	1.05621E+000	1.81398E-002	2.03788E+002	-4.00106E+001	-1.69288E-002	2.06038E+002	6.31576E+000
2.15878E+002	9.23036E+002	2.88784E+002	2.00146E+002	1.41656E+000	1.30316E+000	1.04790E+004	2.16026E+003	1.00000E+000	4.24000E+002	2.00000E+000	1.10300E+005	1.84600E+000	3.03815E+001	1.38381E-002	1.27302E-002	7.10614E-002	6.03664E-002	2.35670E+004	2.88904E+002	2.00196E+002	1.34339E-002	1.34339E-002	6.26525E+005	6.60000E+001	4.80000E+001	0.00000E+000	4.03388E+002	2.27057E+002	4.08415E+002	1.00000E+002	1.10553E+000	5.79104E-002	0.00000E+000	-8.64356E+001	2.57576E+000	9.10221E-001	4.06270E+002	1.70282E+002	3.94484E+002	-8.51735E+001	2.87071E-001	1.05621E+000	4.16990E-002	2.04810E+002	-6.87140E+001	-1.69288E-002	2.06072E+002	6.34429E+000
1.83221E+002	6.47790E+002	2.88668E+002	2.00151E+002	1.60057E+000	1.31846E+000	8.28500E+003	1.10888E+003	1.00000E+000	4.25000E+002	4.70000E+001	1.10553E+005	2.11029E+000	2.54517E+001	1.75845E-002	1.44851E-002	9.14409E-002	6.26349E-002	2.35670E+004	2.88904E+002	2.00196E+002	1.34339E-002	1.34339E-002	6.26525E+005	6.60000E+001	4.90000E+001	0.00000E+000	2.90604E+002	1.29882E+002	2.38839E+002	1.00000E+002	7.14552E-001	7.01666E-002	0.00000E+000	-7.88766E+001	2.60271E+000	1.01307E+000	4.06270E+002	1.70282E+002	3.94484E+002	-8.50981E+001	2.87071E-001	1.05621E+000	9.66465E-002	2.12369E+002	-1.31730E+002	-1.69288E-002	2.06147E+002	6.39375E+000
1.92641E+002	7.65283E+002	2.88742E+002	2.00128E+002	1.50707E+000	1.41588E+000	9.91200E+003	2.09483E+003	1.00000E+000	4.26000E+002	1.80000E+001	1.10753E+005	2.13383E+000	2.76637E+001	1.51375E-002	1.42215E-002	6.91028E-002	6.12034E-002	2.35670E+004	2.88904E+002	2.00196E+002	1.34339E-002	1.34339E-002	6.26525E+005	6.60000E+001	5.00000E+001	0.00000E+000	3.56087E+002	1.59012E+002	2.96158E+002	1.00000E+002	8.79370E-001	6.38624E-002	0.00000E+000	-7.92570E+001	2.37779E+000	1.01381E+000	4.06270E+002	1.70282E+002	3.94484E+002	-8.50370E+001	2.87071E-001	1.05621E+000	3.11987E-002	2.11989E+002	-4.82781E+001	-1.69288E-002	2.06208E+002	6.46936E+000
2.14008E+002	9.81255E+002	2.88756E+002	2.00132E+002	1.39876E+000	1.30610E+000	1.10370E+004	2.06835E+003	1.00000E+000	4.27000E+002	1.00000E+000	1.10952E+005	1.82692E+000	3.13250E+001	1.33143E-002	1.24323E-002	5.54129E-002	4.85398E-002	2.35670E+004	2.88904E+002	2.00196E+002	1.34339E-002	1.34339E-002	6.26525E+005	6.60000E+001	5.10000E+001	0.00000E+000	4.21267E+002	1.87953E+002	4.18451E+002	1.00000E+002	1.11583E+000	4.48426E-002	0.00000E+000	-8.57200E+001	2.21867E+000	1.02966E+000	4.06270E+002	1.70282E+002	3.94484E+002	-8.49704E+001	2.87071E-001	1.05621E+000	3.42584E-002	2.05525E+002	-5.85995E+001	-1.69288E-002	2.06275E+002	6.53962E+000
2.14126E+002	1.06170E+003	2.88780E+002	2.00101E+002	1.40213E+000	1.35661E+000	1.23890E+004	1.90844E+003	1.00000E+000	4.28000E+002	0.00000E+000	1.11187E+005	1.90213E+000	3.25837E+001	1.25971E-002	1.21881E-002	5.62666E-002	5.27714E-002	2.35670E+004	2.88904E+002	2.00196E+002	1.34339E-002	1.34339E-002	6.26525E+005	6.60000E+001	5.20000E+001	0.00000E+000	4.86037E+002	2.03728E+002	4.47471E+002	1.00000E+002	1.24024E+000	3.42513E-002	0.00000E+000	-8.30003E+001	2.05217E+000	1.05071E+000	4.06270E+002	1.70282E+002	3.94484E+002	-8.49259E+001	2.87071E-001	1.05621E+000	1.65011E-002	2.08245E+002	-3.35033E+001	-1.69288E-002	2.06320E+002	6.58646E+000
2.12171E+002	1.02345E+003	2.88716E+002	2.00198E+002	1.40911E+000	1.37848E+000	1.21990E+004	3.13330E+003	1.00000E+000	4.29000E+002	0.00000E+000	1.11417E+005	1.94243E+000	3.19915E+001	1.27580E-002	1.24807E-002	5.86586E-002	5.62022E-002	2.35670E+004	2.88904E+002	2.00196E+002	1.34339E-002	1.34339E-002	6.26525E+005	6.60000E+001	5.30000E+001	0.00000E+000	4.43005E+002	2.04645E+002	4.39177E+002	1.00000E+002	1.17668E+000	5.13512E-002	0.00000E+000	-8.55237E+001	2.14650E+000	1.01232E+000	4.06270E+002	1.70282E+002	3.94484E+002	-8.48822E+001	2.87071E-001	1.05621E+000	1.09857E-002	2.05722E+002	-2.90971E+001	-1.69288E-002	2.06363E+002	6.62491E+000
2.08690E+002	9.63458E+002	2.88808E+002	2.00136E+002	1.38893E+000	1.36553E+000	1.12150E+004	2.11140E+003	1.00000E+000	4.30000E+002	2.00000E+000	1.11640E+005	1.89662E+000	3.10396E+001	1.31154E-002	1.28944E-002	6.30476E-002	6.09913E-002	2.35670E+004	2.88904E+002	2.00196E+002	1.34339E-002	1.34339E-002	6.26525E+005	6.60000E+001	5.40000E+001	0.00000E+000	3.86122E+002	1.92430E+002	4.45318E+002	1.00000E+002	1.10354E+000	5.06253E-002	0.00000E+000	-9.10932E+001	2.25250E+000	1.00611E+000	4.06270E+002	1.70282E+002	3.94484E+002	-8.48210E+001	2.87071E-001	1.05621E+000	8.49487E-003	2.00152E+002	-3.15209E+001	-1.69288E-002	2.06425E+002	6.70133E+000
2.16746E+002	1.06734E+003	2.88735E+002	2.00111E+002	1.39738E+000	1.33584E+000	1.22480E+004	2.75836E+003	1.00000E+000	4.31000E+002	1.00000E+000	1.11863E+005	1.86667E+000	3.26701E+001	1.26265E-002	1.20704E-002	6.02898E-002	5.52219E-002	2.35670E+004	2.88904E+002	2.00196E+002	1.34339E-002	1.34339E-002	6.26525E+005	6.60000E+001	5.50000E+001	0.00000E+000	4.38840E+002	2.13463E+002	4.70686E+002	1.00000E+002	1.21169E+000	5.06116E-002	0.00000E+000	-8.83582E+001	2.16686E+000	1.00080E+000	4.06270E+002	1.70282E+002	3.94484E+002	-8.48002E+001	2.87071E-001	1.05621E+000	2.25155E-002	2.02887E+002	-4.64390E+001	-1.69288E-002	2.06445E+002	6.70297E+000
2.33727E+002	1.14162E+003	2.88777E+002	2.00103E+002	1.34306E+000	1.33758E+000	1.26390E+004	3.11365E+003	1.00000E+000	4.32000E+002	0.00000E+000	1.12089E+005	1.79645E+000	3.37879E+001	1.19464E-002	1.18977E-002	4.94210E-002	4.90319E-002	2.35670E+004	2.88904E+002	2.00196E+002	1.34339E-002	1.34339E-002	6.26525E+005	6.60000E+001	5.60000E+001	0.00000E+000	4.89612E+002	2.12787E+002	4.72292E+002	1.00000E+002	1.27784E+000	4.11118E-002	0.00000E+000	-8.44787E+001	2.05593E+000	1.03836E+000	4.06270E+002	1.70282E+002	3.94484E+002	-8.47712E+001	2.87071E-001	1.05621E+000	2.04257E-003	2.06767E+002	-1.68094E+001	-1.69288E-002	2.06474E+002	6.74092E+000
2.07924E+002	6.68715E+002	2.88765E+002	2.00194E+002	1.55303E+000	1.33038E+000	8.40000E+003	1.34193E+003	1.00000E+000	4.33000E+002	3.10000E+001	1.12351E+005	2.06612E+000	2.58595E+001	1.69449E-002	1.45157E-002	7.53064E-002	5.58112E-002	2.35670E+004	2.88904E+002	2.00196E+002	1.34339E-002	1.34339E-002	6.26525E+005	6.60000E+001	5.70000E+001	0.00000E+000	3.11513E+002	1.43539E+002	2.56205E+002	1.00000E+002	7.68774E-001	5.84369E-002	0.00000E+000	-7.84499E+001	2.62572E+000	9.97295E-001	4.06270E+002	1.70282E+002	3.94484E+002	-8.47563E+001	2.87071E-001	1.05621E+000	7.72147E-002	2.12796E+002	-1.06056E+002	-1.69288E-002	2.06489E+002	6.76159E+000
2.20567E+002	6.56393E+002	2.88728E+002	2.00205E+002	1.49537E+000	1.33391E+000	8.00400E+003	2.47023E+003	1.00000E+000	4.34000E+002	3.30000E+001	1.12580E+005	1.99469E+000	2.56202E+001	1.67145E-002	1.49099E-002	8.31826E-002	6.65628E-002	2.35670E+004	2.88904E+002	2.00196E+002	1.34339E-002	1.34339E-002	6.26525E+005	6.60000E+001	5.80000E+001	0.00000E+000	2.87752E+002	1.33326E+002	2.64251E+002	1.00000E+002	7.41215E-001	9.68418E-002	0.00000E+000	-8.24959E+001	2.67922E+000	1.00127E+000	4.06270E+002	1.70282E+002	3.94484E+002	-8.47170E+001	2.87071E-001	1.05621E+000	5.70652E-002	2.08750E+002	-8.42934E+001	-1.69288E-002	2.06529E+002	6.79356E+000
2.11849E+002	6.27507E+002	2.88721E+002	2.00201E+002	1.68382E+000	1.30902E+000	8.30900E+003	2.63287E+003	1.00000E+000	4.35000E+002	4.30000E+001	1.12819E+005	2.20416E+000	2.50501E+001	1.84724E-002	1.43606E-002	1.01655E-001	6.21524E-002	2.35670E+004	2.88904E+002	2.00196E+002	1.34339E-002	1.34339E-002	6.26525E+005	6.60000E+001	5.90000E+001	0.00000E+000	2.97985E+002	1.36739E+002	2.40580E+002	1.00000E+002	7.30050E-001	1.14595E-001	0.00000E+000	2.13563E+002	2.63529E+000	9.99100E-001	4.06270E+002	1.70282E+002	3.94484E+002	-8.46562E+001	2.87071E-001	1.05621E+000	1.25233E-001	2.13563E+002	1.22874E+002	-1.69288E-002	2.06589E+002	6.85233E+000
2.12042E+002	6.75137E+002	2.88788E+002	2.00118E+002	1.46790E+000	1.38724E+000	8.33700E+003	2.19682E+003	1.00000E+000	4.41000E+002	3.50000E+001	1.14175E+005	2.03633E+000	2.59834E+001	1.60765E-002	1.51931E-002	9.13862E-002	8.17836E-002	2.35670E+004	2.88904E+002	2.00196E+002	1.34339E-002	1.34339E-002	6.26525E+005	6.60000E+001	6.20000E+001	0.00000E+000	3.04766E+002	1.36210E+002	2.59684E+002	1.00000E+002	7.59596E-001	1.14307E-001	0.00000E+000	-7.94277E+001	2.59152E+000	1.01427E+000	4.06270E+002	1.70282E+002	3.94484E+002	-8.43227E+001	2.87071E-001	1.05621E+000	2.82497E-002	2.11818E+002	-4.47203E+001	-1.69288E-002	2.06923E+002	7.19314E+000
1.50603E+002	5.39357E+002	2.88659E+002	2.00029E+002	1.63755E+000	1.29586E+000	6.90600E+003	1.70870E+003	1.00000E+000	4.42000E+002	2.11000E+002	1.14495E+005	2.12205E+000	2.32241E+001	1.97053E-002	1.55936E-002	1.09158E-001	6.90765E-002	2.35670E+004	2.88904E+002	2.00196E+002	1.34339E-002	1.34339E-002	6.26525E+005	6.60000E+001	6.30000E+001	0.00000E+000	2.43561E+002	9.44864E+001	2.02969E+002	1.00000E+002	5.93291E-001	1.02054E-001	0.00000E+000	2.12238E+002	2.66960E+000	1.08181E+000	4.06270E+002	1.70282E+002	3.94484E+002	-8.42785E+001	2.87071E-001	1.05621E+000	1.16481E-001	2.12238E+002	1.33214E+002	-1.69288E-002	2.06967E+002	7.19955E+000
2.05138E+002	5.73621E+002	2.88822E+002	2.00309E+002	1.53307E+000	1.23196E+000	6.62400E+003	1.27913E+003	1.00000E+000	4.43000E+002	1.02000E+002	1.14649E+005	1.88868E+000	2.39504E+001	1.88366E-002	1.51369E-002	9.33252E-002	6.09996E-002	2.35670E+004	2.88904E+002	2.00196E+002	1.34339E-002	1.34339E-002	6.26525E+005	6.60000E+001	6.40000E+001	0.00000E+000	2.75988E+002	1.28645E+002	2.36580E+002	1.00000E+002	6.92647E-001	1.19989E-001	0.00000E+000	2.11852E+002	2.96993E+000	9.92900E-001	4.06270E+002	1.70282E+002	3.94484E+002	-8.41989E+001	2.87071E-001	1.05621E+000	1.08900E-001	2.11852E+002	1.42945E+002	-1.69288E-002	2.07047E+002	7.34292E+000
2.02436E+002	5.37485E+002	2.88835E+002	2.00120E+002	1.38458E+000	1.33971E+000	6.09800E+003	1.15002E+003	1.00000E+000	4.44000E+002	2.32000E+002	1.14949E+005	1.85494E+000	2.31837E+001	1.77307E-002	1.71560E-002	8.02393E-002	7.52596E-002	2.35670E+004	2.88904E+002	2.00196E+002	1.34339E-002	1.34339E-002	6.26525E+005	6.60000E+001	6.50000E+001	0.00000E+000	2.41584E+002	9.83081E+001	2.10548E+002	1.00000E+002	6.01496E-001	9.54306E-002	0.00000E+000	-8.03239E+001	2.89664E+000	1.06102E+000	4.06270E+002	1.70282E+002	3.94484E+002	-8.41386E+001	2.87071E-001	1.05621E+000	1.64715E-002	2.10922E+002	-3.07754E+001	-1.69288E-002	2.07107E+002	7.38813E+000
2.09028E+002	5.80538E+002	2.88770E+002	2.00239E+002	1.45130E+000	1.28690E+000	6.66400E+003	1.61551E+003	1.00000E+000	4.45000E+002	6.80000E+001	1.15065E+005	1.86767E+000	2.40944E+001	1.77782E-002	1.57644E-002	7.78154E-002	6.16589E-002	2.35670E+004	2.88904E+002	2.00196E+002	1.34339E-002	1.34339E-002	6.26525E+005	6.60000E+001	6.60000E+001	0.00000E+000	2.72570E+002	9.91526E+001	2.32882E+002	1.00000E+002	6.66342E-001	8.90794E-002	0.00000E+000	-7.98556E+001	2.64688E+000	1.11073E+000	4.06270E+002	1.70282E+002	3.94484E+002	-8.40983E+001	2.87071E-001	1.05621E+000	6.00378E-002	2.11390E+002	-8.54308E+001	-1.69288E-002	2.07147E+002	7.42494E+000
2.27528E+002	7.39078E+002	2.88674E+002	2.00150E+002	1.58515E+000	1.29199E+000	9.19800E+003	2.28038E+003	1.00000E+000	4.63000E+002	2.50000E+001	1.19038E+005	2.04799E+000	2.71860E+001	1.65281E-002	1.34714E-002	8.24046E-002	5.53458E-002	2.90590E+004	2.88730E+002	2.00237E+002	1.79073E-002	1.79073E-002	2.48213E+005	3.10000E+001	1.00000E+000	0.00000E+000	3.23814E+002	1.29172E+002	3.06711E+002	1.00000E+002	8.31862E-001	7.85095E-002	0.00000E+000	-8.22330E+001	2.32550E+000	1.07609E+000	3.09246E+002	1.25142E+002	2.73979E+002	-7.98487E+001	4.52554E-001	1.06446E+000	1.01892E-001	2.09013E+002	-1.41958E+002	1.00190E-001	2.11397E+002	-1.37341E+002
2.36414E+002	7.17792E+002	2.88602E+002	2.00218E+002	1.61949E+000	1.25128E+000	8.83400E+003	2.63893E+003	1.00000E+000	4.64000E+002	3.00000E+001	1.19262E+005	2.02644E+000	2.67916E+001	1.72306E-002	1.33130E-002	1.01296E-001	6.11119E-002	2.90590E+004	2.88730E+002	2.00237E+002	1.79073E-002	1.79073E-002	2.48213E+005	3.10000E+001	2.00000E+000	0.00000E+000	3.42458E+002	1.26209E+002	2.64188E+002	1.00000E+002	8.06640E-001	1.31852E-001	0.00000E+000	2.15955E+002	2.30874E+000	1.10600E+000	3.09246E+002	1.25142E+002	2.73979E+002	-7.97874E+001	4.52554E-001	1.06446E+000	1.28260E-001	2.15955E+002	1.21170E+002	1.00190E-001	2.11458E+002	-1.37290E+002
2.43918E+002	7.12154E+002	2.88676E+002	2.00197E+002	1.59055E+000	1.22056E+000	8.42300E+003	2.64475E+003	1.00000E+000	4.65000E+002	2.80000E+001	1.19482E+005	1.94137E+000	2.66862E+001	1.73306E-002	1.32993E-002	9.11424E-002	5.44082E-002	2.90590E+004	2.88730E+002	2.00237E+002	1.79073E-002	1.79073E-002	2.48213E+005	3.10000E+001	3.00000E+000	0.00000E+000	3.20023E+002	1.34762E+002	2.75803E+002	1.00000E+002	7.96085E-001	9.74159E-002	0.00000E+000	2.12608E+002	2.50426E+000	1.04424E+000	3.09246E+002	1.25142E+002	2.73979E+002	-7.97237E+001	4.52554E-001	1.06446E+000	1.31616E-001	2.12608E+002	1.13311E+002	1.00190E-001	2.11522E+002	-1.37211E+002
2.36422E+002	8.03772E+002	2.88738E+002	2.00254E+002	1.57998E+000	1.26119E+000	9.75100E+003	2.25387E+003	1.00000E+000	4.67000E+002	1.20000E+001	1.19927E+005	1.99267E+000	2.83509E+001	1.60003E-002	1.27720E-002	7.51557E-002	4.85587E-002	2.90590E+004	2.88730E+002	2.00237E+002	1.79073E-002	1.79073E-002	2.48213E+005	3.10000E+001	4.00000E+000	0.00000E+000	3.49553E+002	1.29289E+002	3.47187E+002	1.00000E+002	9.09719E-001	5.51627E-002	0.00000E+000	2.07525E+002	2.18218E+000	1.11377E+000	3.09246E+002	1.25142E+002	2.73979E+002	-7.95982E+001	4.52554E-001	1.06446E+000	1.12203E-001	2.07525E+002	1.34221E+002	1.00190E-001	2.11647E+002	-1.37066E+002
2.31638E+002	7.39151E+002	2.88722E+002	2.00283E+002	1.57571E+000	1.32033E+000	9.34700E+003	1.96668E+003	1.00000E+000	4.68000E+002	9.00000E+000	1.20156E+005	2.08046E+000	2.71873E+001	1.62983E-002	1.36567E-002	7.74389E-002	5.49236E-002	2.90590E+004	2.88730E+002	2.00237E+002	1.79073E-002	1.79073E-002	2.48213E+005	3.10000E+001	5.00000E+000	0.00000E+000	3.40218E+002	1.35384E+002	2.98988E+002	1.00000E+002	8.47973E-001	7.76697E-002	0.00000E+000	-7.93023E+001	2.31617E+000	1.07178E+000	3.09246E+002	1.25142E+002	2.73979E+002	-7.95501E+001	4.52554E-001	1.06446E+000	8.81839E-002	2.11943E+002	-1.21102E+002	1.00190E-001	2.11695E+002	-1.37019E+002
2.29962E+002	6.28591E+002	2.88769E+002	2.00289E+002	1.49686E+000	1.29045E+000	7.34100E+003	2.23441E+003	1.00000E+000	4.69000E+002	2.40000E+001	1.20401E+005	1.93162E+000	2.50717E+001	1.74704E-002	1.50613E-002	1.27306E-001	9.49524E-002	2.90590E+004	2.88730E+002	2.00237E+002	1.79073E-002	1.79073E-002	2.48213E+005	3.10000E+001	6.00000E+000	0.00000E+000	2.97315E+002	9.87443E+001	2.34157E+002	1.00000E+002	6.99083E-001	1.27897E-001	0.00000E+000	-7.60144E+001	2.43638E+000	1.14971E+000	3.09246E+002	1.25142E+002	2.73979E+002	-7.94996E+001	4.52554E-001	1.06446E+000	7.40537E-002	2.15231E+002	-9.95401E+001	1.00190E-001	2.11746E+002	-1.36957E+002
2.08962E+002	4.81762E+002	2.88526E+002	2.00130E+002	1.73682E+000	1.20799E+000	6.06300E+003	8.49061E+002	1.00000E+000	4.71000E+002	8.80000E+001	1.20899E+005	2.09806E+000	2.19491E+001	2.23054E-002	1.55139E-002	1.07736E-001	5.34034E-002	2.90590E+004	2.88730E+002	2.00237E+002	1.79073E-002	1.79073E-002	2.48213E+005	3.10000E+001	8.00000E+000	0.00000E+000	2.20144E+002	8.88383E+001	1.79767E+002	1.00000E+002	5.34232E-001	6.76543E-002	0.00000E+000	2.14756E+002	2.89879E+000	1.06329E+000	3.09246E+002	1.25142E+002	2.73979E+002	-7.93655E+001	4.52554E-001	1.06446E+000	1.79579E-001	2.14756E+002	4.87459E+001	1.00190E-001	2.11880E+002	-1.36893E+002
2.43831E+002	7.56198E+002	2.88774E+002	2.00226E+002	1.44809E+000	1.20352E+000	8.12400E+003	2.86569E+003	1.00000E+000	4.72000E+002	8.00000E+000	1.21054E+005	1.74280E+000	2.74991E+001	1.60661E-002	1.33526E-002	7.35354E-002	5.13894E-002	2.90590E+004	2.88730E+002	2.00237E+002	1.79073E-002	1.79073E-002	2.48213E+005	3.10000E+001	9.00000E+000	0.00000E+000	3.47958E+002	1.32317E+002	2.89515E+002	1.00000E+002	8.45476E-001	8.46884E-002	0.00000E+000	-7.72775E+001	2.44098E+000	1.09084E+000	3.09246E+002	1.25142E+002	2.73979E+002	-7.93074E+001	4.52554E-001	1.06446E+000	9.22351E-002	2.13968E+002	-1.24342E+002	1.00190E-001	2.11938E+002	-1.36770E+002
2.27448E+002	6.72927E+002	2.88759E+002	2.00258E+002	1.53262E+000	1.28536E+000	8.09700E+003	2.42706E+003	1.00000E+000	4.73000E+002	1.80000E+001	1.21277E+005	1.96998E+000	2.59408E+001	1.70323E-002	1.42845E-002	8.94481E-002	6.34381E-002	2.90590E+004	2.88730E+002	2.00237E+002	1.79073E-002	1.79073E-002	2.48213E+005	3.10000E+001	1.00000E+001	0.00000E+000	3.00123E+002	1.21721E+002	2.67060E+002	1.00000E+002	7.53099E-001	1.05657E-001	0.00000E+000	-7.93996E+001	2.50750E+000	1.06367E+000	3.09246E+002	1.25142E+002	2.73979E+002	-7.92471E+001	4.52554E-001	1.06446E+000	8.77416E-002	2.11846E+002	-1.20619E+002	1.00190E-001	2.11998E+002	-1.36710E+002
1.94215E+002	5.63196E+002	2.88490E+002	2.00201E+002	1.91368E+000	1.34721E+000	8.45500E+003	2.32977E+003	1.00000E+000	4.74000E+002	4.20000E+001	1.21522E+005	2.57814E+000	2.37318E+001	2.08120E-002	1.46514E-002	1.33517E-001	6.70451E-002	2.90590E+004	2.88730E+002	2.00237E+002	1.79073E-002	1.79073E-002	2.48213E+005	3.10000E+001	1.10000E+001	0.00000E+000	2.63310E+002	1.12890E+002	1.97483E+002	1.00000E+002	6.23527E-001	1.16816E-001	0.00000E+000	2.18144E+002	2.52169E+000	1.03505E+000	3.09246E+002	1.25142E+002	2.73979E+002	-7.91878E+001	4.52554E-001	1.06446E+000	1.73716E-001	2.18144E+002	6.05006E+001	1.00190E-001	2.12058E+002	-1.36717E+002
2.15865E+002	7.51283E+002	2.88713E+002	2.00277E+002	1.52465E+000	1.33654E+000	9.34300E+003	1.68401E+003	1.00000E+000	4.76000E+002	7.00000E+000	1.21937E+005	2.03776E+000	2.74095E+001	1.57735E-002	1.38273E-002	6.57666E-002	5.10134E-002	2.90590E+004	2.88730E+002	2.00237E+002	1.79073E-002	1.79073E-002	2.48213E+005	3.10000E+001	1.20000E+001	0.00000E+000	3.31718E+002	1.29951E+002	3.11996E+002	1.00000E+002	8.48287E-001	5.19327E-002	0.00000E+000	-8.12249E+001	2.29156E+000	1.08352E+000	3.09246E+002	1.25142E+002	2.73979E+002	-7.90584E+001	4.52554E-001	1.06446E+000	6.57454E-002	2.10021E+002	-9.41037E+001	1.00190E-001	2.12187E+002	-1.36530E+002
2.10529E+002	7.31768E+002	2.88717E+002	2.00279E+002	1.57270E+000	1.31033E+000	9.17300E+003	1.93228E+003	1.00000E+000	4.77000E+002	8.00000E+000	1.22145E+005	2.06076E+000	2.70512E+001	1.64207E-002	1.36812E-002	7.68016E-002	5.38940E-002	2.90590E+004	2.88730E+002	2.00237E+002	1.79073E-002	1.79073E-002	2.48213E+005	3.10000E+001	1.30000E+001	0.00000E+000	3.37748E+002	1.33311E+002	2.89595E+002	1.00000E+002	8.33138E-001	6.19077E-002	0.00000E+000	-7.78939E+001	2.33206E+000	1.07452E+000	3.09246E+002	1.25142E+002	2.73979E+002	-7.89857E+001	4.52554E-001	1.06446E+000	9.10072E-002	2.13352E+002	-1.23367E+002	1.00190E-001	2.12260E+002	-1.36456E+002
2.21894E+002	6.76030E+002	2.88640E+002	2.00179E+002	1.59210E+000	1.26186E+000	8.26300E+003	2.17408E+003	1.00000E+000	4.78000E+002	1.30000E+001	1.22368E+005	2.00900E+000	2.60006E+001	1.75146E-002	1.38817E-002	9.40871E-002	5.97610E-002	2.90590E+004	2.88730E+002	2.00237E+002	1.79073E-002	1.79073E-002	2.48213E+005	3.10000E+001	1.40000E+001	0.00000E+000	3.09305E+002	1.21091E+002	2.63889E+002	1.00000E+002	7.60912E-001	9.86093E-002	0.00000E+000	2.13567E+002	2.44893E+000	1.07812E+000	3.09246E+002	1.25142E+002	2.73979E+002	-7.89305E+001	4.52554E-001	1.06446E+000	1.15712E-001	2.13567E+002	1.35576E+002	1.00190E-001	2.12315E+002	-1.36428E+002
2.05097E+002	5.88263E+002	2.88539E+002	2.00229E+002	1.64976E+000	1.27444E+000	7.48400E+003	2.38551E+003	1.00000E+000	4.79000E+002	3.00000E+001	1.22612E+005	2.10252E+000	2.42541E+001	1.90701E-002	1.47317E-002	1.05451E-001	6.36811E-002	2.90590E+004	2.88730E+002	2.00237E+002	1.79073E-002	1.79073E-002	2.48213E+005	3.10000E+001	1.50000E+001	0.00000E+000	2.64775E+002	1.09720E+002	2.31349E+002	1.00000E+002	6.61085E-001	1.12531E-001	0.00000E+000	2.12926E+002	2.63567E+000	1.05257E+000	3.09246E+002	1.25142E+002	2.73979E+002	-7.88817E+001	4.52554E-001	1.06446E+000	1.28349E-001	2.12926E+002	1.18010E+002	1.00190E-001	2.12364E+002	-1.36397E+002
2.16943E+002	5.82302E+002	2.88556E+002	2.00158E+002	1.69122E+000	1.24710E+000	7.39900E+003	1.79856E+003	1.00000E+000	4.80000E+002	2.80000E+001	1.22839E+005	2.10912E+000	2.41309E+001	1.96613E-002	1.44983E-002	1.15750E-001	6.37642E-002	2.90590E+004	2.88730E+002	2.00237E+002	1.79073E-002	1.79073E-002	2.48213E+005	3.10000E+001	1.60000E+001	0.00000E+000	2.58083E+002	1.24510E+002	2.10723E+002	1.00000E+002	6.38588E-001	1.14528E-001	0.00000E+000	2.15989E+002	2.86875E+000	9.72595E-001	3.09246E+002	1.25142E+002	2.73979E+002	-7.88187E+001	4.52554E-001	1.06446E+000	1.51145E-001	2.15989E+002	8.99825E+001	1.00190E-001	2.12427E+002	-1.36337E+002
2.21420E+002	5.26315E+002	2.88663E+002	2.00241E+002	1.59529E+000	1.16414E+000	5.96300E+003	1.64700E+003	1.00000E+000	4.81000E+002	5.40000E+001	1.23084E+005	1.85714E+000	2.29416E+001	2.06589E-002	1.50755E-002	1.17282E-001	6.33843E-002	2.90590E+004	2.88730E+002	2.00237E+002	1.79073E-002	1.79073E-002	2.48213E+005	3.10000E+001	1.70000E+001	0.00000E+000	2.33974E+002	9.88284E+001	2.09009E+002	1.00000E+002	5.90392E-001	1.52334E-001	0.00000E+000	2.12293E+002	2.97485E+000	1.04475E+000	3.09246E+002	1.25142E+002	2.73979E+002	-7.87579E+001	4.52554E-001	1.06446E+000	1.56247E-001	2.12293E+002	7.92498E+001	1.00190E-001	2.12488E+002	-1.36244E+002
2.34695E+002	7.36963E+002	2.88842E+002	2.00231E+002	1.41273E+000	1.25679E+000	8.06400E+003	2.55893E+003	1.00000E+000	4.82000E+002	9.00000E+000	1.23275E+005	1.77550E+000	2.71471E+001	1.57320E-002	1.39954E-002	7.41873E-002	5.90944E-002	2.90590E+004	2.88730E+002	2.00237E+002	1.79073E-002	1.79073E-002	2.48213E+005	3.10000E+001	1.80000E+001	0.00000E+000	3.19007E+002	1.40962E+002	3.00704E+002	1.00000E+002	8.26190E-001	9.94678E-002	0.00000E+000	-8.07752E+001	2.60065E+000	1.02767E+000	3.09246E+002	1.25142E+002	2.73979E+002	-7.87017E+001	4.52554E-001	1.06446E+000	5.84165E-002	2.10470E+002	-8.42666E+001	1.00190E-001	2.12544E+002	-1.36148E+002
2.33875E+002	7.53646E+002	2.88904E+002	2.00271E+002	1.39046E+000	1.23707E+000	7.96600E+003	1.39284E+003	1.00000E+000	4.83000E+002	6.00000E+000	1.23502E+005	1.72010E+000	2.74526E+001	1.55790E-002	1.38603E-002	8.80979E-002	7.00478E-002	2.90590E+004	2.88730E+002	2.00237E+002	1.79073E-002	1.79073E-002	2.48213E+005	3.10000E+001	1.90000E+001	0.00000E+000	3.22603E+002	1.37038E+002	3.19810E+002	1.00000E+002	8.49620E-001	5.91972E-002	0.00000E+000	-8.26009E+001	2.55450E+000	1.05265E+000	3.09246E+002	1.25142E+002	2.73979E+002	-7.86392E+001	4.52554E-001	1.06446E+000	5.83811E-002	2.08645E+002	-8.60294E+001	1.00190E-001	2.12606E+002	-1.36068E+002
2.11932E+002	6.44776E+002	2.88678E+002	2.00267E+002	1.55393E+000	1.30439E+000	7.96900E+003	2.33963E+003	1.00000E+000	4.86000E+002	1.80000E+001	1.24156E+005	2.02693E+000	2.53924E+001	1.74073E-002	1.46118E-002	8.77472E-002	6.23806E-002	2.90590E+004	2.88730E+002	2.00237E+002	1.79073E-002	1.79073E-002	2.48213E+005	3.10000E+001	2.00000E+001	0.00000E+000	2.96434E+002	1.17484E+002	2.56546E+002	1.00000E+002	7.34154E-001	1.15737E-001	0.00000E+000	-7.76945E+001	2.50565E+000	1.07297E+000	3.09246E+002	1.25142E+002	2.73979E+002	-7.84742E+001	4.52554E-001	1.06446E+000	8.73054E-002	2.13551E+002	-1.18365E+002	1.00190E-001	2.12771E+002	-1.35954E+002
2.29247E+002	7.63150E+002	2.88851E+002	2.00273E+002	1.39621E+000	1.26957E+000	8.34400E+003	2.25167E+003	1.00000E+000	4.87000E+002	5.00000E+000	1.24357E+005	1.77259E+000	2.76252E+001	1.52849E-002	1.38986E-002	6.49704E-002	5.40609E-002	2.90590E+004	2.88730E+002	2.00237E+002	1.79073E-002	1.79073E-002	2.48213E+005	3.10000E+001	2.10000E+001	0.00000E+000	3.34188E+002	1.27520E+002	3.31232E+002	1.00000E+002	8.71329E-001	6.62944E-002	0.00000E+000	-8.24771E+001	2.38764E+000	1.10041E+000	3.09246E+002	1.25142E+002	2.73979E+002	-7.84402E+001	4.52554E-001	1.06446E+000	4.75029E-002	2.08768E+002	-7.20832E+001	1.00190E-001	2.12805E+002	-1.35880E+002
2.39361E+002	8.22657E+002	2.88832E+002	2.00215E+002	1.39516E+000	1.20630E+000	8.55700E+003	2.57065E+003	1.00000E+000	4.88000E+002	3.00000E+000	1.24581E+005	1.68299E+000	2.86820E+001	1.50822E-002	1.30405E-002	6.30780E-002	4.76585E-002	2.90590E+004	2.88730E+002	2.00237E+002	1.79073E-002	1.79073E-002	2.48213E+005	3.10000E+001	2.20000E+001	0.00000E+000	3.74247E+002	1.40513E+002	3.27135E+002	1.00000E+002	9.25749E-001	6.10561E-002	0.00000E+000	-7.81057E+001	2.36369E+000	1.09764E+000	3.09246E+002	1.25142E+002	2.73979E+002	-7.84061E+001	4.52554E-001	1.06446E+000	7.25978E-002	2.13140E+002	-9.97520E+001	1.00190E-001	2.12839E+002	-1.35856E+002
2.18958E+002	6.98920E+002	2.88851E+002	2.00249E+002	1.38052E+000	1.25561E+000	7.43400E+003	1.60416E+003	1.00000E+000	4.89000E+002	1.30000E+001	1.24823E+005	1.73340E+000	2.64371E+001	1.60115E-002	1.45628E-002	9.25826E-002	7.68512E-002	2.90590E+004	2.88730E+002	2.00237E+002	1.79073E-002	1.79073E-002	2.48213E+005	3.10000E+001	2.30000E+001	0.00000E+000	3.07192E+002	1.19216E+002	2.96437E+002	1.00000E+002	7.93224E-001	1.00176E-001	0.00000E+000	-8.14410E+001	2.55339E+000	1.09014E+000	3.09246E+002	1.25142E+002	2.73979E+002	-7.83533E+001	4.52554E-001	1.06446E+000	4.73821E-002	2.09804E+002	-7.08961E+001	1.00190E-001	2.12892E+002	-1.35796E+002
2.11965E+002	6.84581E+002	2.88760E+002	2.00229E+002	1.56187E+000	1.22928E+000	8.02100E+003	2.19067E+003	1.00000E+000	4.90000E+002	1.80000E+001	1.25052E+005	1.91997E+000	2.61645E+001	1.74393E-002	1.37258E-002	8.05855E-002	5.06996E-002	2.90590E+004	2.88730E+002	2.00237E+002	1.79073E-002	1.79073E-002	2.48213E+005	3.10000E+001	2.40000E+001	0.00000E+000	3.14493E+002	1.35594E+002	2.54938E+002	1.00000E+002	7.66364E-001	6.79769E-002	0.00000E+000	2.16290E+002	2.59907E+000	1.03105E+000	3.09246E+002	1.25142E+002	2.73979E+002	-7.83023E+001	4.52554E-001	1.06446E+000	1.19158E-001	2.16290E+002	1.33742E+002	1.00190E-001	2.12943E+002	-1.35768E+002
2.23967E+002	6.33353E+002	2.88768E+002	2.00178E+002	1.51142E+000	1.25889E+000	7.37600E+003	2.21634E+003	1.00000E+000	4.91000E+002	2.30000E+001	1.25294E+005	1.90272E+000	2.51665E+001	1.75985E-002	1.46581E-002	8.95834E-002	6.27254E-002	2.90590E+004	2.88730E+002	2.00237E+002	1.79073E-002	1.79073E-002	2.48213E+005	3.10000E+001	2.50000E+001	0.00000E+000	2.91632E+002	1.18300E+002	2.35232E+002	1.00000E+002	7.04853E-001	1.35667E-001	0.00000E+000	-7.49561E+001	2.63432E+000	1.06080E+000	3.09246E+002	1.25142E+002	2.73979E+002	-7.82586E+001	4.52554E-001	1.06446E+000	9.11574E-002	2.16289E+002	-1.20622E+002	1.00190E-001	2.12987E+002	-1.35727E+002
2.20084E+002	6.97447E+002	2.88813E+002	2.00348E+002	1.45405E+000	1.27490E+000	7.94800E+003	1.70286E+003	1.00000E+000	4.92000E+002	1.20000E+001	1.25496E+005	1.85377E+000	2.64092E+001	1.63099E-002	1.43004E-002	7.64748E-002	5.92304E-002	2.90590E+004	2.88730E+002	2.00237E+002	1.79073E-002	1.79073E-002	2.48213E+005	3.10000E+001	2.60000E+001	0.00000E+000	2.96304E+002	1.29325E+002	3.02265E+002	1.00000E+002	7.91918E-001	9.22379E-002	0.00000E+000	-8.31908E+001	2.57807E+000	1.04421E+000	3.09246E+002	1.25142E+002	2.73979E+002	-7.82186E+001	4.52554E-001	1.06446E+000	6.56477E-002	2.08055E+002	-9.59150E+001	1.00190E-001	2.13027E+002	-1.35660E+002
2.25873E+002	7.92271E+002	2.88852E+002	2.00300E+002	1.39971E+000	1.27463E+000	8.71600E+003	2.23925E+003	1.00000E+000	4.93000E+002	2.00000E+000	1.25718E+005	1.78412E+000	2.81473E+001	1.49927E-002	1.36529E-002	7.16450E-002	5.97065E-002	2.90590E+004	2.88730E+002	2.00237E+002	1.79073E-002	1.79073E-002	2.48213E+005	3.10000E+001	2.70000E+001	0.00000E+000	3.48320E+002	1.40899E+002	3.24745E+002	1.00000E+002	8.90248E-001	8.22061E-002	0.00000E+000	-7.99850E+001	2.40632E+000	1.06831E+000	3.09246E+002	1.25142E+002	2.73979E+002	-7.81649E+001	4.52554E-001	1.06446E+000	4.67710E-002	2.11260E+002	-6.86599E+001	1.00190E-001	2.13081E+002	-1.35602E+002
2.35613E+002	8.10658E+002	2.88916E+002	2.00170E+002	1.32483E+000	1.19360E+000	7.92100E+003	1.74535E+003	1.00000E+000	4.94000E+002	3.00000E+000	1.25951E+005	1.58132E+000	2.84721E+001	1.48857E-002	1.34113E-002	8.39041E-002	6.83821E-002	2.90590E+004	2.88730E+002	2.00237E+002	1.79073E-002	1.79073E-002	2.48213E+005	3.10000E+001	2.80000E+001	0.00000E+000	3.49264E+002	1.32102E+002	3.44202E+002	1.00000E+002	9.07737E-001	7.61670E-002	0.00000E+000	-8.19791E+001	2.44371E+000	1.10350E+000	3.09246E+002	1.25142E+002	2.73979E+002	-7.81309E+001	4.52554E-001	1.06446E+000	5.21064E-002	2.09266E+002	-7.74264E+001	1.00190E-001	2.13115E+002	-1.35566E+002
1.98704E+002	6.63711E+002	2.88760E+002	2.00275E+002	1.58629E+000	1.30933E+000	8.37000E+003	2.49401E+003	1.00000E+000	4.97000E+002	1.40000E+001	1.26595E+005	2.07698E+000	2.57626E+001	1.73389E-002	1.43115E-002	8.57689E-002	5.90377E-002	2.90590E+004	2.88730E+002	2.00237E+002	1.79073E-002	1.79073E-002	2.48213E+005	3.10000E+001	2.90000E+001	0.00000E+000	3.06687E+002	1.45991E+002	2.53387E+002	1.00000E+002	7.60970E-001	8.74830E-002	0.00000E+000	-7.49652E+001	2.67638E+000	9.80169E-001	3.09246E+002	1.25142E+002	2.73979E+002	-7.80071E+001	4.52554E-001	1.06446E+000	9.56486E-002	2.16280E+002	-1.26481E+002	1.00190E-001	2.13238E+002	-1.35468E+002
2.09741E+002	5.39095E+002	2.88720E+002	2.00230E+002	1.53994E+000	1.26774E+000	6.43000E+003	1.99490E+003	1.00000E+000	4.98000E+002	5.30000E+001	1.26857E+005	1.95225E+000	2.32184E+001	1.92044E-002	1.58097E-002	1.05198E-001	7.19100E-002	2.90590E+004	2.88730E+002	2.00237E+002	1.79073E-002	1.79073E-002	2.48213E+005	3.10000E+001	3.00000E+001	0.00000E+000	2.39987E+002	1.13105E+002	2.11279E+002	1.00000E+002	6.09219E-001	1.62026E-001	0.00000E+000	-7.73534E+001	3.02684E+000	9.88818E-001	3.09246E+002	1.25142E+002	2.73979E+002	-7.79769E+001	4.52554E-001	1.06446E+000	9.69509E-002	2.13892E+002	-1.30585E+002	1.00190E-001	2.13269E+002	-1.35451E+002
2.18135E+002	5.62951E+002	2.88714E+002	2.00259E+002	1.69587E+000	1.20679E+000	6.94100E+003	1.57006E+003	1.00000E+000	4.99000E+002	4.00000E+001	1.27073E+005	2.04655E+000	2.37266E+001	2.03555E-002	1.44851E-002	1.16617E-001	6.00034E-002	2.90590E+004	2.88730E+002	2.00237E+002	1.79073E-002	1.79073E-002	2.48213E+005	3.10000E+001	3.10000E+001	0.00000E+000	2.61067E+002	1.10519E+002	2.08661E+002	1.00000E+002	6.31644E-001	1.24282E-001	0.00000E+000	2.17081E+002	2.76967E+000	1.04009E+000	3.09246E+002	1.25142E+002	2.73979E+002	-7.79468E+001	4.52554E-001	1.06446E+000	1.68493E-001	2.17081E+002	6.68936E+001	1.00190E-001	2.13299E+002	-1.35420E+002
2.41485E+002	6.76019E+002	2.88729E+002	2.00264E+002	1.50038E+000	1.27144E+000	7.78500E+003	2.31288E+003	1.00000E+000	5.22000E+002	1.90000E+001	1.32066E+005	1.90765E+000	2.60004E+001	1.70049E-002	1.44101E-002	1.36532E-001	9.83707E-002	3.18170E+004	2.88569E+002	2.00269E+002	5.77747E-002	5.77747E-002	7.34780E+004	1.00000E+001	9.00000E+000	0.00000E+000	2.54729E+002	8.91665E+001	2.97592E+002	1.00000E+002	7.09395E-001	1.31110E-001	0.00000E+000	-8.70757E+001	2.34152E+000	1.16167E+000	2.52118E+002	1.00728E+002	2.39008E+002	2.11371E+002	8.23249E-001	1.07548E+000	8.25951E-002	2.04170E+002	-1.21631E+002	1.59308E-001	2.11371E+002	7.40812E+001
2.50789E+002	7.63612E+002	2.88767E+002	2.00292E+002	1.46774E+000	1.29519E+000	8.80100E+003	2.09948E+003	1.00000E+000	5.30000E+002	3.00000E+000	1.33826E+005	1.90099E+000	2.76335E+001	1.56452E-002	1.38060E-002	1.12559E-001	8.79120E-002	3.31740E+004	2.88767E+002	2.00292E+002	1.12559E-001	8.79120E-002	8.80100E+003	1.00000E+000	1.00000E+000	0.00000E+000	2.89991E+002	1.17578E+002	3.25600E+002	1.00000E+002	8.02671E-001	7.14348E-002	0.00000E+000	-8.56797E+001	2.33644E+000	1.09494E+000	2.89991E+002	1.17578E+002	3.25600E+002	-8.56797E+001	2.33644E+000	1.09494E+000	6.24513E-002	2.05566E+002	-9.43321E+001	6.24513E-002	2.05566E+002	-9.43321E+001
2.09343E+002	4.97274E+002	2.89427E+002	2.00207E+002	9.13358E-001	1.08901E+000	3.09500E+003	3.15047E+003	1.00000E+000	5.46000E+002	1.22000E+002	1.37394E+005	9.94658E-001	2.22996E+001	1.64176E-002	1.95750E-002	8.96362E-002	1.26679E-001	3.41450E+004	2.89427E+002	2.00207E+002	8.96362E-002	1.26679E-001	3.09500E+003	1.00000E+000	1.00000E+000	0.00000E+000	2.38253E+002	6.41759E+001	2.16658E+002	1.00000E+002	5.83386E-001	4.46749E-001	0.00000E+000	-7.84070E+001	3.52078E+000	1.22530E+000	2.38253E+002	6.41759E+001	2.16658E+002	-7.84070E+001	3.52078E+000	1.22530E+000	-8.77232E-002	2.12839E+002	1.03428E+002	-8.77232E-002	2.12839E+002	1.03428E+002
2.00522E+002	4.93680E+002	2.89447E+002	2.00201E+002	9.11784E-001	1.18730E+000	3.33900E+003	2.84123E+003	1.00000E+000	5.50000E+002	1.01000E+002	1.38236E+005	1.08256E+000	2.22189E+001	1.57792E-002	2.05471E-002	7.19570E-002	1.20601E-001	3.43900E+004	2.89046E+002	2.00278E+002	2.21356E-002	2.21356E-002	1.22740E+005	1.70000E+001	1.00000E+000	0.00000E+000	2.15477E+002	6.97289E+001	2.40564E+002	1.00000E+002	5.84230E-001	3.48554E-001	0.00000E+000	-3.76101E+002	3.51501E+000	1.18162E+000	3.61724E+002	1.18880E+002	3.56728E+002	-8.07138E+001	5.90655E-001	1.15980E+000	-1.31255E-001	2.06390E+002	-1.36674E+002	-4.34415E-002	2.10532E+002	4.44092E+001
2.14189E+002	5.80635E+002	2.89319E+002	2.00329E+002	8.99996E-001	1.10935E+000	3.62500E+003	3.47542E+003	1.00000E+000	5.51000E+002	9.60000E+001	1.38452E+005	9.98411E-001	2.40964E+001	1.49481E-002	1.84253E-002	7.30755E-002	1.10088E-001	3.43900E+004	2.89046E+002	2.00278E+002	2.21356E-002	2.21356E-002	1.22740E+005	1.70000E+001	2.00000E+000	0.00000E+000	2.64795E+002	8.31164E+001	2.36774E+002	1.00000E+002	6.51044E-001	3.28436E-001	0.00000E+000	-7.75205E+001	3.40356E+000	1.17118E+000	3.61724E+002	1.18880E+002	3.56728E+002	-8.06938E+001	5.90655E-001	1.15980E+000	-1.04191E-001	2.13725E+002	1.25823E+002	-4.34415E-002	2.10552E+002	4.44124E+001
2.49201E+002	9.16248E+002	2.89042E+002	2.00326E+002	1.12978E+000	1.26015E+000	8.13300E+003	1.92247E+003	1.00000E+000	5.52000E+002	0.00000E+000	1.38601E+005	1.42369E+000	3.02696E+001	1.25276E-002	1.39733E-002	4.68471E-002	5.78199E-002	3.43900E+004	2.89046E+002	2.00278E+002	2.21356E-002	2.21356E-002	1.22740E+005	1.70000E+001	3.00000E+000	0.00000E+000	3.97994E+002	1.14078E+002	4.37668E+002	1.00000E+002	1.06280E+000	5.94918E-002	0.00000E+000	-8.42659E+001	2.18103E+000	1.22018E+000	3.61724E+002	1.18880E+002	3.56728E+002	-8.06767E+001	5.90655E-001	1.15980E+000	-5.45531E-002	2.06980E+002	5.48833E+001	-4.34415E-002	2.10569E+002	4.43660E+001
2.36205E+002	9.33442E+002	2.89014E+002	2.00321E+002	1.24468E+000	1.36500E+000	9.80200E+003	1.89436E+003	1.00000E+000	5.53000E+002	0.00000E+000	1.38826E+005	1.69899E+000	3.05523E+001	1.25719E-002	1.37872E-002	5.97888E-002	7.16091E-002	3.43900E+004	2.89046E+002	2.00278E+002	2.21356E-002	2.21356E-002	1.22740E+005	1.70000E+001	4.00000E+000	0.00000E+000	4.37674E+002	1.35440E+002	4.04441E+002	1.00000E+002	1.08945E+000	6.48564E-002	0.00000E+000	-7.85559E+001	2.05839E+000	1.17768E+000	3.61724E+002	1.18880E+002	3.56728E+002	-8.06577E+001	5.90655E-001	1.15980E+000	-4.61066E-002	2.12690E+002	4.98574E+001	-4.34415E-002	2.10588E+002	4.43782E+001
2.40807E+002	8.83135E+002	2.88979E+002	2.00304E+002	1.25980E+000	1.30001E+000	8.95600E+003	2.23888E+003	1.00000E+000	5.54000E+002	3.00000E+000	1.39036E+005	1.63776E+000	2.97176E+001	1.33121E-002	1.37369E-002	6.04626E-002	6.42778E-002	3.43900E+004	2.89046E+002	2.00278E+002	2.21356E-002	2.21356E-002	1.22740E+005	1.70000E+001	5.00000E+000	0.00000E+000	3.74734E+002	1.33270E+002	3.63402E+002	1.00000E+002	9.62261E-001	6.55087E-002	0.00000E+000	-8.00022E+001	2.24953E+000	1.12736E+000	3.61724E+002	1.18880E+002	3.56728E+002	-8.06318E+001	5.90655E-001	1.15980E+000	-1.57073E-002	2.11243E+002	1.00386E+001	-4.34415E-002	2.10614E+002	4.43946E+001
2.55142E+002	9.00277E+002	2.89012E+002	2.00244E+002	1.15833E+000	1.26431E+000	8.20700E+003	2.68279E+003	1.00000E+000	5.55000E+002	2.00000E+000	1.39255E+005	1.46449E+000	3.00046E+001	1.27862E-002	1.39560E-002	5.49024E-002	6.50868E-002	3.43900E+004	2.89046E+002	2.00278E+002	2.21356E-002	2.21356E-002	1.22740E+005	1.70000E+001	6.00000E+000	0.00000E+000	4.09720E+002	1.17899E+002	3.99430E+002	1.00000E+002	1.03761E+000	7.72629E-002	0.00000E+000	-8.03032E+001	2.19607E+000	1.20635E+000	3.61724E+002	1.18880E+002	3.56728E+002	-8.06035E+001	5.90655E-001	1.15980E+000	-4.37450E-002	2.10942E+002	4.51095E+001	-4.34415E-002	2.10642E+002	4.44247E+001
2.20194E+002	7.20349E+002	2.89000E+002	2.00234E+002	1.16685E+000	1.28236E+000	6.70200E+003	1.10518E+003	1.00000E+000	5.56000E+002	1.30000E+001	1.39466E+005	1.49632E+000	2.68393E+001	1.42532E-002	1.56642E-002	5.18116E-002	6.21206E-002	3.43900E+004	2.89046E+002	2.00278E+002	2.21356E-002	2.21356E-002	1.22740E+005	1.70000E+001	7.00000E+000	0.00000E+000	3.14760E+002	1.02294E+002	3.12400E+002	1.00000E+002	8.10371E-001	6.13996E-002	0.00000E+000	-8.07994E+001	2.51728E+000	1.16460E+000	3.61724E+002	1.18880E+002	3.56728E+002	-8.05844E+001	5.90655E-001	1.15980E+000	-4.71627E-002	2.10446E+002	4.89420E+001	-4.34415E-002	2.10661E+002	4.44400E+001
1.98138E+002	4.92187E+002	2.89341E+002	2.00100E+002	9.58654E-001	1.27034E+000	3.70800E+003	1.92591E+003	1.00000E+000	5.57000E+002	1.98000E+002	1.39785E+005	1.21781E+000	2.21853E+001	1.57432E-002	2.08616E-002	6.26927E-002	1.08353E-001	3.43900E+004	2.89046E+002	2.00278E+002	2.21356E-002	2.21356E-002	1.22740E+005	1.70000E+001	8.00000E+000	0.00000E+000	2.16433E+002	6.16194E+001	2.14996E+002	1.00000E+002	5.52154E-001	2.38098E-001	0.00000E+000	-3.72139E+002	3.25379E+000	1.21130E+000	3.61724E+002	1.18880E+002	3.56728E+002	-8.05595E+001	5.90655E-001	1.15980E+000	-1.39831E-001	2.10352E+002	-1.21107E+002	-4.34415E-002	2.10686E+002	4.45297E+001
2.44799E+002	7.21508E+002	2.89045E+002	2.00333E+002	1.23712E+000	1.27481E+000	7.06700E+003	1.44315E+003	1.00000E+000	5.58000E+002	5.00000E+000	1.39870E+005	1.57709E+000	2.68609E+001	1.47161E-002	1.51645E-002	6.50442E-002	6.89537E-002	3.43900E+004	2.89046E+002	2.00278E+002	2.21356E-002	2.21356E-002	1.22740E+005	1.70000E+001	9.00000E+000	0.00000E+000	3.37315E+002	1.06886E+002	3.08333E+002	1.00000E+002	8.37411E-001	8.33736E-002	0.00000E+000	-7.80517E+001	2.44343E+000	1.16840E+000	3.61724E+002	1.18880E+002	3.56728E+002	-8.05351E+001	5.90655E-001	1.15980E+000	-1.50061E-002	2.13194E+002	1.11251E+001	-4.34415E-002	2.10710E+002	4.45090E+001
2.51662E+002	8.80116E+002	2.89002E+002	2.00337E+002	1.23509E+000	1.27446E+000	8.60100E+003	1.73311E+003	1.00000E+000	5.59000E+002	2.00000E+000	1.40054E+005	1.57407E+000	2.96667E+001	1.33175E-002	1.37421E-002	5.69953E-002	6.05744E-002	3.43900E+004	2.89046E+002	2.00278E+002	2.21356E-002	2.21356E-002	1.22740E+005	1.70000E+001	1.00000E+001	0.00000E+000	3.86900E+002	1.37847E+002	3.88165E+002	1.00000E+002	1.00805E+000	6.30667E-002	0.00000E+000	-8.10436E+001	2.28972E+000	1.13020E+000	3.61724E+002	1.18880E+002	3.56728E+002	-8.05144E+001	5.90655E-001	1.15980E+000	-1.56889E-002	2.10202E+002	8.98245E+000	-4.34415E-002	2.10731E+002	4.45204E+001
2.43866E+002	7.96712E+002	2.89020E+002	2.00301E+002	1.17456E+000	1.30004E+000	7.56200E+003	1.90414E+003	1.00000E+000	5.60000E+002	4.00000E+000	1.40275E+005	1.52697E+000	2.82261E+001	1.35070E-002	1.49499E-002	5.67942E-002	6.91714E-002	3.43900E+004	2.89046E+002	2.00278E+002	2.21356E-002	2.21356E-002	1.22740E+005	1.70000E+001	1.10000E+001	0.00000E+000	3.56463E+002	1.22966E+002	3.41677E+002	1.00000E+002	9.08594E-001	8.02521E-002	0.00000E+000	-7.94823E+001	2.42403E+000	1.13856E+000	3.61724E+002	1.18880E+002	3.56728E+002	-8.04770E+001	5.90655E-001	1.15980E+000	-5.07048E-002	2.11763E+002	5.47664E+001	-4.34415E-002	2.10769E+002	4.45583E+001
2.50784E+002	8.75258E+002	2.88968E+002	2.00308E+002	1.21452E+000	1.34264E+000	8.83700E+003	1.96061E+003	1.00000E+000	5.61000E+002	1.00000E+000	1.40493E+005	1.63066E+000	2.95848E+001	1.29196E-002	1.42826E-002	5.81386E-002	7.06966E-002	3.43900E+004	2.89046E+002	2.00278E+002	2.21356E-002	2.21356E-002	1.22740E+005	1.70000E+001	1.20000E+001	0.00000E+000	3.82930E+002	1.18133E+002	3.76882E+002	1.00000E+002	9.78532E-001	7.23208E-002	0.00000E+000	-8.04094E+001	2.15836E+000	1.18286E+000	3.61724E+002	1.18880E+002	3.56728E+002	-8.04431E+001	5.90655E-001	1.15980E+000	-5.01057E-002	2.10836E+002	5.30672E+001	-4.34415E-002	2.10802E+002	4.45812E+001
2.53763E+002	9.15960E+002	2.89020E+002	2.00252E+002	1.24255E+000	1.27249E+000	8.98700E+003	2.26798E+003	1.00000E+000	5.62000E+002	1.00000E+000	1.40707E+005	1.58114E+000	3.02648E+001	1.31071E-002	1.34230E-002	6.35129E-002	6.65373E-002	3.43900E+004	2.89046E+002	2.00278E+002	2.21356E-002	2.21356E-002	1.22740E+005	1.70000E+001	1.30000E+001	0.00000E+000	4.19265E+002	1.53494E+002	3.72872E+002	1.00000E+002	1.04183E+000	8.08560E-002	0.00000E+000	-7.67863E+001	2.28226E+000	1.10927E+000	3.61724E+002	1.18880E+002	3.56728E+002	-8.04116E+001	5.90655E-001	1.15980E+000	-1.19058E-002	2.14459E+002	8.47897E+000	-4.34415E-002	2.10834E+002	4.46191E+001
2.45393E+002	8.79792E+002	2.89053E+002	2.00301E+002	1.23130E+000	1.31934E+000	8.86200E+003	1.51894E+003	1.00000E+000	5.63000E+002	3.00000E+000	1.40907E+005	1.62451E+000	2.96613E+001	1.30797E-002	1.40150E-002	5.24280E-002	5.99237E-002	3.43900E+004	2.89046E+002	2.00278E+002	2.21356E-002	2.21356E-002	1.22740E+005	1.70000E+001	1.40000E+001	0.00000E+000	3.79981E+002	1.35661E+002	3.89987E+002	1.00000E+002	9.99924E-001	5.19629E-002	0.00000E+000	-8.16911E+001	2.25181E+000	1.13217E+000	3.61724E+002	1.18880E+002	3.56728E+002	-8.03855E+001	5.90655E-001	1.15980E+000	-3.45170E-002	2.09554E+002	3.20652E+001	-4.34415E-002	2.10860E+002	4.46574E+001
2.45598E+002	8.51564E+002	2.88953E+002	2.00302E+002	1.26520E+000	1.31984E+000	8.79100E+003	1.58725E+003	1.00000E+000	5.64000E+002	3.00000E+000	1.41127E+005	1.66986E+000	2.91816E+001	1.34940E-002	1.40767E-002	6.00965E-002	6.52505E-002	3.43900E+004	2.89046E+002	2.00278E+002	2.21356E-002	2.21356E-002	1.22740E+005	1.70000E+001	1.50000E+001	0.00000E+000	3.85844E+002	1.29868E+002	3.60963E+002	1.00000E+002	9.71671E-001	5.56134E-002	0.00000E+000	-7.85576E+001	2.23269E+000	1.14647E+000	3.61724E+002	1.18880E+002	3.56728E+002	-8.03496E+001	5.90655E-001	1.15980E+000	-2.11362E-002	2.12688E+002	1.83077E+001	-4.34415E-002	2.10896E+002	4.46707E+001
2.50415E+002	8.15271E+002	2.88977E+002	2.00211E+002	1.20153E+000	1.29240E+000	7.85600E+003	1.72013E+003	1.00000E+000	5.65000E+002	4.00000E+000	1.41354E+005	1.55286E+000	2.85530E+001	1.35561E-002	1.45813E-002	6.06288E-002	6.98796E-002	3.43900E+004	2.89046E+002	2.00278E+002	2.21356E-002	2.21356E-002	1.22740E+005	1.70000E+001	1.60000E+001	0.00000E+000	3.28532E+002	9.77560E+001	3.89740E+002	1.00000E+002	9.11078E-001	7.91667E-002	0.00000E+000	-8.63334E+001	2.21817E+000	1.22072E+000	3.61724E+002	1.18880E+002	3.56728E+002	-8.03110E+001	5.90655E-001	1.15980E+000	-3.64350E-002	2.04912E+002	2.98199E+001	-4.34415E-002	2.10935E+002	4.47061E+001
1.95973E+002	4.60089E+002	2.89289E+002	2.00093E+002	9.96024E-001	1.31389E+000	3.70500E+003	1.56176E+003	1.00000E+000	5.66000E+002	4.14000E+002	1.41759E+005	1.30866E+000	2.14497E+001	1.63635E-002	2.15856E-002	6.29033E-002	1.07647E-001	3.43900E+004	2.89046E+002	2.00278E+002	2.21356E-002	2.21356E-002	1.22740E+005	1.70000E+001	1.70000E+001	0.00000E+000	1.78594E+002	8.65156E+001	1.89425E+002	1.00000E+002	4.90537E-001	2.15385E-001	0.00000E+000	-3.73951E+002	3.94080E+000	1.00054E+000	3.61724E+002	1.18880E+002	3.56728E+002	-8.02800E+001	5.90655E-001	1.15980E+000	-1.37609E-001	2.08540E+002	-1.25958E+002	-4.34415E-002	2.10966E+002	4.47967E+001
2.93586E+002	6.08710E+002	2.88729E+002	2.00089E+002	1.22658E+000	1.13537E+000	5.28300E+003	2.96417E+003	1.00000E+000	5.96000E+002	7.90000E+001	1.46200E+005	1.39261E+000	2.46720E+001	1.68754E-002	1.56205E-002	1.05104E-001	9.02716E-002	3.66670E+004	2.88727E+002	2.00327E+002	1.20747E-002	1.20747E-002	6.73278E+005	4.70000E+001	1.00000E+000	0.00000E+000	2.10170E+002	8.81375E+001	3.22249E+002	1.00000E+002	6.79299E-001	2.76927E-001	0.00000E+000	-9.42933E+001	2.80733E+000	1.17619E+000	5.62787E+002	2.95342E+002	7.80320E+002	-9.18457E+001	2.80713E-001	1.04196E+000	3.86172E-002	1.96952E+002	-7.26909E+001	-3.88696E-002	1.99400E+002	2.73168E+001
3.85707E+002	8.33210E+002	2.88754E+002	2.00056E+002	1.27151E+000	1.22954E+000	8.01600E+003	3.55210E+003	1.00000E+000	5.97000E+002	6.40000E+001	1.46350E+005	1.56338E+000	2.88654E+001	1.42018E-002	1.37330E-002	9.63918E-002	9.02087E-002	3.66670E+004	2.88727E+002	2.00327E+002	1.20747E-002	1.20747E-002	6.73278E+005	4.70000E+001	2.00000E+000	0.00000E+000	2.56556E+002	1.31845E+002	4.40133E+002	1.00000E+002	8.95819E-001	1.27471E-001	0.00000E+000	-9.82914E+001	2.34042E+000	1.14535E+000	5.62787E+002	2.95342E+002	7.80320E+002	-9.18362E+001	2.80713E-001	1.04196E+000	1.67825E-002	1.92954E+002	-4.91587E+001	-3.88696E-002	1.99409E+002	2.73290E+001
4.96924E+002	1.54952E+003	2.88746E+002	2.00329E+002	1.13648E+000	1.26733E+000	1.39260E+004	7.94751E+003	1.00000E+000	5.98000E+002	0.00000E+000	1.46548E+005	1.44030E+000	3.93639E+001	9.63053E-003	1.07393E-002	5.25842E-002	6.51446E-002	3.66670E+004	2.88727E+002	2.00327E+002	1.20747E-002	1.20747E-002	6.73278E+005	4.70000E+001	3.00000E+000	0.00000E+000	5.87428E+002	2.72024E+002	7.24901E+002	1.00000E+002	1.71898E+000	1.06318E-001	0.00000E+000	-8.74939E+001	1.91844E+000	1.06011E+000	5.62787E+002	2.95342E+002	7.80320E+002	-9.18086E+001	2.80713E-001	1.04196E+000	-5.44310E-002	2.03752E+002	5.14329E+001	-3.88696E-002	1.99437E+002	2.73809E+001
5.19896E+002	1.82154E+003	2.88721E+002	2.00301E+002	1.16954E+000	1.32473E+000	1.75560E+004	1.02331E+004	1.00000E+000	5.99000E+002	0.00000E+000	1.46793E+005	1.54933E+000	4.26795E+001	8.82681E-003	9.99803E-003	5.08058E-002	6.49370E-002	3.66670E+004	2.88727E+002	2.00327E+002	1.20747E-002	1.20747E-002	6.73278E+005	4.70000E+001	4.00000E+000	0.00000E+000	6.74376E+002	3.35983E+002	8.60414E+002	1.00000E+002	2.01908E+000	9.17580E-002	0.00000E+000	-8.87738E+001	1.74750E+000	1.03653E+000	5.62787E+002	2.95342E+002	7.80320E+002	-9.17766E+001	2.80713E-001	1.04196E+000	-6.22163E-002	2.02472E+002	6.00710E+001	-3.88696E-002	1.99469E+002	2.74046E+001
4.84346E+002	1.81623E+003	2.88810E+002	2.00308E+002	1.18799E+000	1.31147E+000	1.75990E+004	7.86426E+003	1.00000E+000	6.00000E+002	0.00000E+000	1.47042E+005	1.55801E+000	4.26173E+001	8.95506E-003	9.88584E-003	4.95887E-002	6.02326E-002	3.66670E+004	2.88727E+002	2.00327E+002	1.20747E-002	1.20747E-002	6.73278E+005	4.70000E+001	5.00000E+000	0.00000E+000	6.76159E+002	3.12944E+002	8.60239E+002	1.00000E+002	2.00722E+000	6.78770E-002	0.00000E+000	-8.84911E+001	1.69137E+000	1.06962E+000	5.62787E+002	2.95342E+002	7.80320E+002	-9.17503E+001	2.80713E-001	1.04196E+000	-4.94021E-002	2.02754E+002	4.40562E+001	-3.88696E-002	1.99495E+002	2.74519E+001
5.29787E+002	1.45543E+003	2.88731E+002	2.00348E+002	1.14644E+000	1.24820E+000	1.30030E+004	1.02198E+004	1.00000E+000	6.01000E+002	0.00000E+000	1.47292E+005	1.43098E+000	3.81501E+001	1.00538E-002	1.09462E-002	6.71345E-002	7.94230E-002	3.66670E+004	2.88727E+002	2.00327E+002	1.20747E-002	1.20747E-002	6.73278E+005	4.70000E+001	6.00000E+000	0.00000E+000	5.27886E+002	2.32537E+002	7.28834E+002	1.00000E+002	1.62349E+000	1.73555E-001	0.00000E+000	-9.10657E+001	1.88257E+000	1.11799E+000	5.62787E+002	2.95342E+002	7.80320E+002	-9.17273E+001	2.80713E-001	1.04196E+000	-4.24953E-002	2.00180E+002	3.27101E+001	-3.88696E-002	1.99518E+002	2.74605E+001
5.06325E+002	1.52611E+003	2.88693E+002	2.00306E+002	1.17563E+000	1.25262E+000	1.40210E+004	1.25826E+004	1.00000E+000	6.02000E+002	0.00000E+000	1.47537E+005	1.47263E+000	3.90655E+001	9.92849E-003	1.05787E-002	7.09976E-002	8.04946E-002	3.66670E+004	2.88727E+002	2.00327E+002	1.20747E-002	1.20747E-002	6.73278E+005	4.70000E+001	7.00000E+000	0.00000E+000	5.25897E+002	2.62576E+002	7.71335E+002	1.00000E+002	1.68632E+000	1.85068E-001	0.00000E+000	-9.33582E+001	1.86408E+000	1.08732E+000	5.62787E+002	2.95342E+002	7.80320E+002	-9.17024E+001	2.80713E-001	1.04196E+000	-3.17056E-002	1.97887E+002	1.67679E+001	-3.88696E-002	1.99543E+002	2.74729E+001
4.93569E+002	1.74746E+003	2.88756E+002	2.00284E+002	1.15160E+000	1.32174E+000	1.65500E+004	7.35598E+003	1.00000E+000	6.03000E+002	0.00000E+000	1.47783E+005	1.52211E+000	4.18027E+001	8.95160E-003	1.02742E-002	4.67048E-002	6.12166E-002	3.66670E+004	2.88727E+002	2.00327E+002	1.20747E-002	1.20747E-002	6.73278E+005	4.70000E+001	8.00000E+000	0.00000E+000	6.82286E+002	2.85977E+002	8.23911E+002	1.00000E+002	1.95839E+000	7.91865E-002	0.00000E+000	-8.64709E+001	1.69921E+000	1.09791E+000	5.62787E+002	2.95342E+002	7.80320E+002	-9.16861E+001	2.80713E-001	1.04196E+000	-6.87932E-002	2.04775E+002	7.07976E+001	-3.88696E-002	1.99559E+002	2.75014E+001
5.30181E+002	1.63315E+003	2.88728E+002	2.00293E+002	1.17103E+000	1.22463E+000	1.46230E+004	1.50784E+004	1.00000E+000	6.04000E+002	2.00000E+000	1.48027E+005	1.43408E+000	4.04122E+001	9.68390E-003	1.01271E-002	7.27170E-002	7.94571E-002	3.66670E+004	2.88727E+002	2.00327E+002	1.20747E-002	1.20747E-002	6.73278E+005	4.70000E+001	9.00000E+000	0.00000E+000	5.57941E+002	2.96120E+002	8.05240E+002	1.00000E+002	1.78514E+000	1.92767E-001	0.00000E+000	-9.30266E+001	1.88506E+000	1.05285E+000	5.62787E+002	2.95342E+002	7.80320E+002	-9.16597E+001	2.80713E-001	1.04196E+000	-2.23728E-002	1.98219E+002	5.34335E+000	-3.88696E-002	1.99586E+002	2.75223E+001
4.73109E+002	1.47945E+003	2.88750E+002	2.00412E+002	1.14292E+000	1.32591E+000	1.39590E+004	7.49911E+003	1.00000E+000	6.05000E+002	2.00000E+000	1.48272E+005	1.51540E+000	3.84636E+001	9.67358E-003	1.12224E-002	5.52917E-002	7.40827E-002	3.66670E+004	2.88727E+002	2.00327E+002	1.20747E-002	1.20747E-002	6.73278E+005	4.70000E+001	1.00000E+001	0.00000E+000	5.17311E+002	2.66822E+002	7.27579E+002	1.00000E+002	1.62934E+000	1.13312E-001	0.00000E+000	-9.20519E+001	1.92417E+000	1.05570E+000	5.62787E+002	2.95342E+002	7.80320E+002	-9.16336E+001	2.80713E-001	1.04196E+000	-7.41198E-002	1.99194E+002	7.20684E+001	-3.88696E-002	1.99612E+002	2.75646E+001
4.59537E+002	1.36066E+003	2.88727E+002	2.00415E+002	1.11568E+000	1.29581E+000	1.22700E+004	6.17491E+003	1.00000E+000	6.06000E+002	2.00000E+000	1.48525E+005	1.44571E+000	3.68871E+001	1.00720E-002	1.16982E-002	5.31902E-002	7.13737E-002	3.66670E+004	2.88727E+002	2.00327E+002	1.20747E-002	1.20747E-002	6.73278E+005	4.70000E+001	1.10000E+001	0.00000E+000	4.55731E+002	2.32822E+002	7.05365E+002	1.00000E+002	1.50554E+000	1.11808E-001	0.00000E+000	-9.50222E+001	1.96948E+000	1.10012E+000	5.62787E+002	2.95342E+002	7.80320E+002	-9.15970E+001	2.80713E-001	1.04196E+000	-7.46960E-002	1.96223E+002	6.98348E+001	-3.88696E-002	1.99649E+002	2.75965E+001
4.69231E+002	1.42060E+003	2.88724E+002	2.00392E+002	1.13772E+000	1.24537E+000	1.25720E+004	8.17093E+003	1.00000E+000	6.07000E+002	2.00000E+000	1.48769E+005	1.41689E+000	3.76909E+001	1.01469E-002	1.11070E-002	6.17430E-002	7.37927E-002	3.66670E+004	2.88727E+002	2.00327E+002	1.20747E-002	1.20747E-002	6.73278E+005	4.70000E+001	1.20000E+001	0.00000E+000	4.81171E+002	2.75915E+002	6.84169E+002	1.00000E+002	1.54053E+000	1.44727E-001	0.00000E+000	-9.27706E+001	2.12127E+000	1.00905E+000	5.62787E+002	2.95342E+002	7.80320E+002	-9.15813E+001	2.80713E-001	1.04196E+000	-4.51747E-002	1.98475E+002	3.44023E+001	-3.88696E-002	1.99664E+002	2.76091E+001
4.73424E+002	1.67504E+003	2.88725E+002	2.00336E+002	1.20007E+000	1.30627E+000	1.63390E+004	8.00895E+003	1.00000E+000	6.08000E+002	2.00000E+000	1.49010E+005	1.56761E+000	4.09273E+001	9.38842E-003	1.02193E-002	5.34776E-002	6.31896E-002	3.66670E+004	2.88727E+002	2.00327E+002	1.20747E-002	1.20747E-002	6.73278E+005	4.70000E+001	1.30000E+001	0.00000E+000	5.82459E+002	2.97699E+002	8.44073E+002	1.00000E+002	1.86050E+000	8.99852E-002	0.00000E+000	-9.29124E+001	1.75161E+000	1.07191E+000	5.62787E+002	2.95342E+002	7.80320E+002	-9.15540E+001	2.80713E-001	1.04196E+000	-4.23734E-002	1.98333E+002	3.07066E+001	-3.88696E-002	1.99692E+002	2.76315E+001
4.86240E+002	1.64071E+003	2.88673E+002	2.00387E+002	1.18733E+000	1.29270E+000	1.56900E+004	7.80221E+003	1.00000E+000	6.09000E+002	2.00000E+000	1.49249E+005	1.53486E+000	4.05057E+001	9.47895E-003	1.03201E-002	5.50726E-002	6.51098E-002	3.66670E+004	2.88727E+002	2.00327E+002	1.20747E-002	1.20747E-002	6.73278E+005	4.70000E+001	1.40000E+001	0.00000E+000	5.12255E+002	3.34045E+002	8.15231E+002	1.00000E+002	1.76088E+000	1.03734E-001	0.00000E+000	-9.70616E+001	1.92183E+000	9.96976E-001	5.62787E+002	2.95342E+002	7.80320E+002	-9.15301E+001	2.80713E-001	1.04196E+000	-4.24858E-002	1.94184E+002	2.66928E+001	-3.88696E-002	1.99715E+002	2.76484E+001
5.05297E+002	1.58485E+003	2.88710E+002	2.00427E+002	1.23270E+000	1.27518E+000	1.55120E+004	1.37809E+004	1.00000E+000	6.10000E+002	2.00000E+000	1.49488E+005	1.57192E+000	3.98102E+001	9.89746E-003	1.02385E-002	7.26665E-002	7.77079E-002	3.66670E+004	2.88727E+002	2.00327E+002	1.20747E-002	1.20747E-002	6.73278E+005	4.70000E+001	1.50000E+001	0.00000E+000	5.35385E+002	2.74369E+002	8.06031E+002	1.00000E+002	1.74408E+000	1.74998E-001	0.00000E+000	-9.40773E+001	1.77324E+000	1.08670E+000	5.62787E+002	2.95342E+002	7.80320E+002	-9.14964E+001	2.80713E-001	1.04196E+000	-1.69385E-002	1.97168E+002	-2.53739E+000	-3.88696E-002	1.99749E+002	2.76943E+001
5.37518E+002	1.67646E+003	2.88693E+002	2.00355E+002	1.23563E+000	1.29024E+000	1.66290E+004	1.76486E+004	1.00000E+000	6.11000E+002	2.00000E+000	1.49742E+005	1.59426E+000	4.09446E+001	9.58200E-003	1.00055E-002	7.93437E-002	8.64528E-002	3.66670E+004	2.88727E+002	2.00327E+002	1.20747E-002	1.20747E-002	6.73278E+005	4.70000E+001	1.60000E+001	0.00000E+000	5.98239E+002	3.16514E+002	8.01536E+002	1.00000E+002	1.84478E+000	2.17810E-001	0.00000E+000	-9.03378E+001	1.81589E+000	1.02492E+000	5.62787E+002	2.95342E+002	7.80320E+002	-9.14776E+001	2.80713E-001	1.04196E+000	-2.16192E-002	2.00908E+002	7.08124E+000	-3.88696E-002	1.99768E+002	2.77022E+001
4.95571E+002	1.65703E+003	2.88703E+002	2.00311E+002	1.20405E+000	1.28528E+000	1.59680E+004	1.30329E+004	1.00000E+000	6.12000E+002	1.00000E+000	1.49984E+005	1.54754E+000	4.07066E+001	9.52835E-003	1.01712E-002	6.83170E-002	7.77422E-002	3.66670E+004	2.88727E+002	2.00327E+002	1.20747E-002	1.20747E-002	6.73278E+005	4.70000E+001	1.70000E+001	0.00000E+000	5.43927E+002	3.27642E+002	8.14576E+002	1.00000E+002	1.79669E+000	1.64995E-001	0.00000E+000	-9.45981E+001	1.88505E+000	1.00754E+000	5.62787E+002	2.95342E+002	7.80320E+002	-9.14610E+001	2.80713E-001	1.04196E+000	-3.26346E-002	1.96647E+002	1.67032E+001	-3.88696E-002	1.99785E+002	2.77171E+001
5.12024E+002	1.74468E+003	2.88704E+002	2.00332E+002	1.19952E+000	1.32058E+000	1.71880E+004	1.09600E+004	1.00000E+000	6.13000E+002	0.00000E+000	1.50215E+005	1.58406E+000	4.17693E+001	9.14942E-003	1.00728E-002	5.91609E-002	7.15358E-002	3.66670E+004	2.88727E+002	2.00327E+002	1.20747E-002	1.20747E-002	6.73278E+005	4.70000E+001	1.80000E+001	0.00000E+000	5.85026E+002	3.24955E+002	8.56206E+002	1.00000E+002	1.89373E+000	1.22962E-001	0.00000E+000	-9.34484E+001	1.76500E+000	1.03718E+000	5.62787E+002	2.95342E+002	7.80320E+002	-9.14417E+001	2.80713E-001	1.04196E+000	-4.80383E-002	1.97797E+002	3.73460E+001	-3.88696E-002	1.99804E+002	2.77386E+001
4.97424E+002	1.80551E+003	2.88778E+002	2.00366E+002	1.16937E+000	1.31190E+000	1.72420E+004	1.21257E+004	1.00000E+000	6.14000E+002	0.00000E+000	1.50450E+005	1.53410E+000	4.24912E+001	8.90552E-003	9.99096E-003	5.45221E-002	6.84095E-002	3.66670E+004	2.88727E+002	2.00327E+002	1.20747E-002	1.20747E-002	6.73278E+005	4.70000E+001	1.90000E+001	0.00000E+000	6.15071E+002	3.40319E+002	8.89182E+002	1.00000E+002	1.97798E+000	1.10837E-001	0.00000E+000	-9.30063E+001	1.76809E+000	1.03375E+000	5.62787E+002	2.95342E+002	7.80320E+002	-9.14124E+001	2.80713E-001	1.04196E+000	-5.74412E-002	1.98239E+002	4.97648E+001	-3.88696E-002	1.99833E+002	2.77878E+001
5.09743E+002	1.86974E+003	2.88720E+002	2.00436E+002	1.22839E+000	1.34543E+000	1.91870E+004	1.16954E+004	1.00000E+000	6.15000E+002	0.00000E+000	1.50680E+005	1.65271E+000	4.32405E+001	8.86815E-003	9.71307E-003	5.81694E-002	6.96297E-002	3.66670E+004	2.88727E+002	2.00327E+002	1.20747E-002	1.20747E-002	6.73278E+005	4.70000E+001	2.00000E+001	0.00000E+000	6.69712E+002	3.62397E+002	8.82977E+002	1.00000E+002	2.05416E+000	1.13250E-001	0.00000E+000	-8.97577E+001	1.71917E+000	1.00784E+000	5.62787E+002	2.95342E+002	7.80320E+002	-9.13819E+001	2.80713E-001	1.04196E+000	-4.54716E-002	2.01488E+002	3.77949E+001	-3.88696E-002	1.99864E+002	2.78119E+001
4.85796E+002	1.22256E+003	2.88717E+002	2.00274E+002	1.12412E+000	1.16530E+000	1.00220E+004	1.23517E+004	1.00000E+000	6.16000E+002	1.50000E+001	1.50941E+005	1.30994E+000	3.49651E+001	1.12289E-002	1.16402E-002	8.97311E-002	9.63655E-002	3.66670E+004	2.88727E+002	2.00327E+002	1.20747E-002	1.20747E-002	6.73278E+005	4.70000E+001	2.10000E+001	0.00000E+000	3.67513E+002	2.15772E+002	6.60845E+002	1.00000E+002	1.33324E+000	2.99563E-001	0.00000E+000	-9.97923E+001	2.15556E+000	1.11217E+000	5.62787E+002	2.95342E+002	7.80320E+002	-9.13594E+001	2.80713E-001	1.04196E+000	-1.79860E-002	1.91453E+002	-6.94749E+000	-3.88696E-002	1.99886E+002	2.78184E+001
5.22494E+002	1.57655E+003	2.88735E+002	2.00338E+002	1.17406E+000	1.22103E+000	1.41140E+004	1.75481E+004	1.00000E+000	6.17000E+002	0.00000E+000	1.51177E+005	1.43356E+000	3.97057E+001	9.88243E-003	1.02778E-002	7.97076E-002	8.61563E-002	3.66670E+004	2.88727E+002	2.00327E+002	1.20747E-002	1.20747E-002	6.73278E+005	4.70000E+001	2.20000E+001	0.00000E+000	5.34039E+002	2.75153E+002	7.93584E+002	1.00000E+002	1.72902E+000	2.37441E-001	0.00000E+000	-9.35306E+001	1.87271E+000	1.07874E+000	5.62787E+002	2.95342E+002	7.80320E+002	-9.13391E+001	2.80713E-001	1.04196E+000	-1.96119E-002	1.97715E+002	1.36992E+000	-3.88696E-002	1.99906E+002	2.78486E+001
5.12098E+002	1.42662E+003	2.88732E+002	2.00318E+002	1.12181E+000	1.17771E+000	1.17940E+004	1.42790E+004	1.00000E+000	6.18000E+002	2.00000E+000	1.51427E+005	1.32116E+000	3.77706E+001	1.03297E-002	1.08444E-002	8.28452E-002	9.12321E-002	3.66670E+004	2.88727E+002	2.00327E+002	1.20747E-002	1.20747E-002	6.73278E+005	4.70000E+001	2.30000E+001	0.00000E+000	4.31094E+002	2.57466E+002	7.52977E+002	1.00000E+002	1.54188E+000	2.57768E-001	0.00000E+000	-9.90525E+001	2.02948E+000	1.08892E+000	5.62787E+002	2.95342E+002	7.80320E+002	-9.13147E+001	2.80713E-001	1.04196E+000	-2.43097E-002	1.92193E+002	1.75994E+000	-3.88696E-002	1.99931E+002	2.78705E+001
4.76342E+002	1.38766E+003	2.88641E+002	2.00426E+002	1.19013E+000	1.21094E+000	1.24940E+004	9.99766E+003	1.00000E+000	6.19000E+002	0.00000E+000	1.51685E+005	1.44117E+000	3.72513E+001	1.06474E-002	1.08335E-002	7.62197E-002	7.88786E-002	3.66670E+004	2.88727E+002	2.00327E+002	1.20747E-002	1.20747E-002	6.73278E+005	4.70000E+001	2.40000E+001	0.00000E+000	4.65679E+002	2.25379E+002	7.24907E+002	1.00000E+002	1.53543E+000	1.87741E-001	0.00000E+000	-9.46646E+001	1.90736E+000	1.12572E+000	5.62787E+002	2.95342E+002	7.80320E+002	-9.12837E+001	2.80713E-001	1.04196E+000	-8.66654E-003	1.96581E+002	-1.35404E+001	-3.88696E-002	1.99962E+002	2.78911E+001
4.54347E+002	1.89537E+003	2.88735E+002	2.00430E+002	1.25041E+000	1.40364E+000	2.05740E+004	7.56011E+003	1.00000E+000	6.20000E+002	1.00000E+000	1.51927E+005	1.75513E+000	4.35359E+001	8.71753E-003	9.78583E-003	4.68724E-002	5.88279E-002	3.66670E+004	2.88727E+002	2.00327E+002	1.20747E-002	1.20747E-002	6.73278E+005	4.70000E+001	2.50000E+001	0.00000E+000	6.59473E+002	3.85791E+002	8.94199E+002	1.00000E+002	2.06770E+000	5.41109E-002	0.00000E+000	-9.08839E+001	1.70917E+000	9.78963E-001	5.62787E+002	2.95342E+002	7.80320E+002	-9.12461E+001	2.80713E-001	1.04196E+000	-5.77356E-002	2.00362E+002	5.22587E+001	-3.88696E-002	1.99999E+002	2.79505E+001
4.88044E+002	1.81058E+003	2.88751E+002	2.00365E+002	1.18769E+000	1.28141E+000	1.71690E+004	1.01537E+004	1.00000E+000	6.21000E+002	0.00000E+000	1.52163E+005	1.52191E+000	4.25509E+001	9.06420E-003	9.77945E-003	5.50158E-002	6.39021E-002	3.66670E+004	2.88727E+002	2.00327E+002	1.20747E-002	1.20747E-002	6.73278E+005	4.70000E+001	2.60000E+001	0.00000E+000	6.66418E+002	3.16820E+002	8.56400E+002	1.00000E+002	1.99288E+000	1.00201E-001	0.00000E+000	-8.83590E+001	1.72683E+000	1.06069E+000	5.62787E+002	2.95342E+002	7.80320E+002	-9.12190E+001	2.80713E-001	1.04196E+000	-3.79571E-002	2.02887E+002	2.96813E+001	-3.88696E-002	2.00026E+002	2.79750E+001
4.70770E+002	1.84281E+003	2.88758E+002	2.00408E+002	1.20563E+000	1.32433E+000	1.82940E+004	8.22470E+003	1.00000E+000	6.22000E+002	0.00000E+000	1.52397E+005	1.59665E+000	4.29280E+001	8.91371E-003	9.79132E-003	4.97205E-002	5.98066E-002	3.66670E+004	2.88727E+002	2.00327E+002	1.20747E-002	1.20747E-002	6.73278E+005	4.70000E+001	2.70000E+001	0.00000E+000	6.46277E+002	3.52085E+002	8.71916E+002	1.00000E+002	2.00574E+000	7.38239E-002	0.00000E+000	-9.03916E+001	1.75132E+000	1.01319E+000	5.62787E+002	2.95342E+002	7.80320E+002	-9.11897E+001	2.80713E-001	1.04196E+000	-4.69186E-002	2.00854E+002	3.90017E+001	-3.88696E-002	2.00056E+002	2.80100E+001
4.62308E+002	1.90513E+003	2.88758E+002	2.00436E+002	1.22465E+000	1.35869E+000	1.96680E+004	9.54849E+003	1.00000E+000	6.23000E+002	0.00000E+000	1.52631E+005	1.66392E+000	4.36478E+001	8.73240E-003	9.68812E-003	5.26921E-002	6.46689E-002	3.66670E+004	2.88727E+002	2.00327E+002	1.20747E-002	1.20747E-002	6.73278E+005	4.70000E+001	2.80000E+001	0.00000E+000	6.71175E+002	3.87940E+002	8.87183E+002	1.00000E+002	2.07614E+000	7.90459E-002	0.00000E+000	-8.98518E+001	1.75500E+000	9.75110E-001	5.62787E+002	2.95342E+002	7.80320E+002	-9.11612E+001	2.80713E-001	1.04196E+000	-5.18837E-002	2.01394E+002	4.58482E+001	-3.88696E-002	2.00084E+002	2.80412E+001
4.51811E+002	1.97211E+003	2.88772E+002	2.00375E+002	1.23357E+000	1.38651E+000	2.08840E+004	6.93459E+003	1.00000E+000	6.24000E+002	0.00000E+000	1.52853E+005	1.71036E+000	4.44084E+001	8.53608E-003	9.59434E-003	4.63503E-002	5.83224E-002	3.66670E+004	2.88727E+002	2.00327E+002	1.20747E-002	1.20747E-002	6.73278E+005	4.70000E+001	2.90000E+001	0.00000E+000	7.07949E+002	4.01367E+002	9.04408E+002	1.00000E+002	2.15031E+000	5.04103E-002	0.00000E+000	-8.85353E+001	1.70788E+000	9.72403E-001	5.62787E+002	2.95342E+002	7.80320E+002	-9.11397E+001	2.80713E-001	1.04196E+000	-5.83694E-002	2.02710E+002	5.54184E+001	-3.88696E-002	2.00106E+002	2.80601E+001
4.72697E+002	1.84253E+003	2.88748E+002	2.00361E+002	1.17908E+000	1.35088E+000	1.82340E+004	1.04237E+004	1.00000E+000	6.25000E+002	0.00000E+000	1.53096E+005	1.59280E+000	4.29247E+001	8.73180E-003	1.00040E-002	5.24837E-002	6.86350E-002	3.66670E+004	2.88727E+002	2.00327E+002	1.20747E-002	1.20747E-002	6.73278E+005	4.70000E+001	3.00000E+001	0.00000E+000	6.58971E+002	3.27721E+002	8.96071E+002	1.00000E+002	2.03402E+000	9.35434E-002	0.00000E+000	-9.03004E+001	1.67728E+000	1.05966E+000	5.62787E+002	2.95342E+002	7.80320E+002	-9.11241E+001	2.80713E-001	1.04196E+000	-6.79040E-002	2.00945E+002	6.58339E+001	-3.88696E-002	2.00121E+002	2.80689E+001
4.84033E+002	1.82921E+003	2.88701E+002	2.00397E+002	1.17563E+000	1.31552E+000	1.76130E+004	8.82018E+003	1.00000E+000	6.26000E+002	0.00000E+000	1.53352E+005	1.54656E+000	4.27692E+001	8.85836E-003	9.91245E-003	5.22510E-002	6.52113E-002	3.66670E+004	2.88727E+002	2.00327E+002	1.20747E-002	1.20747E-002	6.73278E+005	4.70000E+001	3.10000E+001	0.00000E+000	6.37016E+002	3.73103E+002	8.56092E+002	1.00000E+002	1.98906E+000	9.27881E-002	0.00000E+000	-9.04174E+001	1.85529E+000	9.74726E-001	5.62787E+002	2.95342E+002	7.80320E+002	-9.10928E+001	2.80713E-001	1.04196E+000	-5.61555E-002	2.00828E+002	5.07012E+001	-3.88696E-002	2.00153E+002	2.80930E+001
5.24338E+002	1.85961E+003	2.88755E+002	2.00395E+002	1.19794E+000	1.28505E+000	1.78310E+004	1.25391E+004	1.00000E+000	6.27000E+002	1.00000E+000	1.53611E+005	1.53941E+000	4.31232E+001	8.97114E-003	9.62346E-003	5.64078E-002	6.47874E-002	3.66670E+004	2.88727E+002	2.00327E+002	1.20747E-002	1.20747E-002	6.73278E+005	4.70000E+001	3.20000E+001	0.00000E+000	6.74418E+002	3.42379E+002	8.73317E+002	1.00000E+002	2.03733E+000	1.04470E-001	0.00000E+000	-8.86231E+001	1.74061E+000	1.03258E+000	5.62787E+002	2.95342E+002	7.80320E+002	-9.10579E+001	2.80713E-001	1.04196E+000	-3.50814E-002	2.02622E+002	2.57872E+001	-3.88696E-002	2.00188E+002	2.81400E+001
5.23020E+002	1.71824E+003	2.88786E+002	2.00311E+002	1.07974E+000	1.23899E+000	1.43660E+004	1.27260E+004	1.00000E+000	6.28000E+002	1.00000E+000	1.53850E+005	1.33780E+000	4.14517E+001	9.00851E-003	1.03372E-002	5.58696E-002	7.33008E-002	3.66670E+004	2.88727E+002	2.00327E+002	1.20747E-002	1.20747E-002	6.73278E+005	4.70000E+001	3.30000E+001	0.00000E+000	6.52325E+002	2.70392E+002	8.29355E+002	1.00000E+002	1.91678E+000	1.35248E-001	0.00000E+000	-8.75440E+001	1.79309E+000	1.11671E+000	5.62787E+002	2.95342E+002	7.80320E+002	-9.10376E+001	2.80713E-001	1.04196E+000	-6.86796E-002	2.03702E+002	6.95884E+001	-3.88696E-002	2.00208E+002	2.81592E+001
4.54530E+002	1.73524E+003	2.88778E+002	2.00304E+002	1.15590E+000	1.36966E+000	1.70520E+004	5.99296E+003	1.00000E+000	6.29000E+002	1.00000E+000	1.54092E+005	1.58319E+000	4.16562E+001	8.85182E-003	1.04888E-002	4.64278E-002	6.48017E-002	3.66670E+004	2.88727E+002	2.00327E+002	1.20747E-002	1.20747E-002	6.73278E+005	4.70000E+001	3.40000E+001	0.00000E+000	6.36039E+002	3.27195E+002	8.15657E+002	1.00000E+002	1.91515E+000	6.45954E-002	0.00000E+000	-8.82618E+001	1.79682E+000	1.02286E+000	5.62787E+002	2.95342E+002	7.80320E+002	-9.10020E+001	2.80713E-001	1.04196E+000	-8.46399E-002	2.02984E+002	8.94353E+001	-3.88696E-002	2.00244E+002	2.81924E+001
4.78130E+002	1.70128E+003	2.88682E+002	2.00329E+002	1.20618E+000	1.32466E+000	1.69000E+004	9.36473E+003	1.00000E+000	6.30000E+002	1.00000E+000	1.54342E+005	1.59777E+000	4.12465E+001	9.27830E-003	1.01897E-002	5.65423E-002	6.80186E-002	3.66670E+004	2.88727E+002	2.00327E+002	1.20747E-002	1.20747E-002	6.73278E+005	4.70000E+001	3.50000E+001	0.00000E+000	6.55371E+002	2.97279E+002	7.86581E+002	1.00000E+002	1.88943E+000	1.09542E-001	0.00000E+000	-8.56496E+001	1.73900E+000	1.06162E+000	5.62787E+002	2.95342E+002	7.80320E+002	-9.09720E+001	2.80713E-001	1.04196E+000	-4.68133E-002	2.05596E+002	4.35854E+001	-3.88696E-002	2.00274E+002	2.82031E+001
5.13880E+002	1.82058E+003	2.88721E+002	2.00280E+002	1.24165E+000	1.34778E+000	1.88920E+004	1.06736E+004	1.00000E+000	6.31000E+002	1.00000E+000	1.54587E+005	1.67348E+000	4.26683E+001	9.03361E-003	9.80576E-003	5.65679E-002	6.65070E-002	3.66670E+004	2.88727E+002	2.00327E+002	1.20747E-002	1.20747E-002	6.73278E+005	4.70000E+001	3.60000E+001	0.00000E+000	6.83640E+002	3.12878E+002	8.60298E+002	1.00000E+002	2.01679E+000	1.00295E-001	0.00000E+000	-8.72843E+001	1.62995E+000	1.07127E+000	5.62787E+002	2.95342E+002	7.80320E+002	-9.09478E+001	2.80713E-001	1.04196E+000	-4.09859E-002	2.03961E+002	3.45719E+001	-3.88696E-002	2.00298E+002	2.82313E+001
4.87240E+002	1.80010E+003	2.88691E+002	2.00335E+002	1.17248E+000	1.28516E+000	1.69060E+004	1.09024E+004	1.00000E+000	6.32000E+002	1.00000E+000	1.54831E+005	1.50682E+000	4.24275E+001	9.01744E-003	9.88412E-003	5.57735E-002	6.68430E-002	3.66670E+004	2.88727E+002	2.00327E+002	1.20747E-002	1.20747E-002	6.73278E+005	4.70000E+001	3.70000E+001	0.00000E+000	6.70688E+002	3.06376E+002	8.56856E+002	1.00000E+002	1.99251E+000	1.08649E-001	0.00000E+000	-8.77734E+001	1.71425E+000	1.07676E+000	5.62787E+002	2.95342E+002	7.80320E+002	-9.09253E+001	2.80713E-001	1.04196E+000	-4.58522E-002	2.03472E+002	4.02455E+001	-3.88696E-002	2.00320E+002	2.82523E+001
4.76749E+002	1.70294E+003	2.88715E+002	2.00290E+002	1.20869E+000	1.27538E+000	1.63480E+004	7.74140E+003	1.00000E+000	6.33000E+002	1.00000E+000	1.55068E+005	1.54155E+000	4.12667E+001	9.45332E-003	9.97490E-003	5.36508E-002	5.96276E-002	3.66670E+004	2.88727E+002	2.00327E+002	1.20747E-002	1.20747E-002	6.73278E+005	4.70000E+001	3.80000E+001	0.00000E+000	6.45998E+002	2.86294E+002	8.01421E+002	1.00000E+002	1.88731E+000	8.56853E-002	0.00000E+000	-8.66954E+001	1.73598E+000	1.08127E+000	5.62787E+002	2.95342E+002	7.80320E+002	-9.09068E+001	2.80713E-001	1.04196E+000	-2.68463E-002	2.04550E+002	1.73062E+001	-3.88696E-002	2.00339E+002	2.82718E+001
5.14198E+002	1.70206E+003	2.88694E+002	2.00327E+002	1.16676E+000	1.24032E+000	1.53770E+004	1.28295E+004	1.00000E+000	6.34000E+002	1.00000E+000	1.55303E+005	1.44715E+000	4.12560E+001	9.40906E-003	1.00022E-002	6.76272E-002	7.63258E-002	3.66670E+004	2.88727E+002	2.00327E+002	1.20747E-002	1.20747E-002	6.73278E+005	4.70000E+001	3.90000E+001	0.00000E+000	6.37946E+002	2.84938E+002	8.06999E+002	1.00000E+002	1.88241E+000	1.63026E-001	0.00000E+000	-8.73425E+001	1.78609E+000	1.08361E+000	5.62787E+002	2.95342E+002	7.80320E+002	-9.08758E+001	2.80713E-001	1.04196E+000	-3.05576E-002	2.03903E+002	2.13373E+001	-3.88696E-002	2.00370E+002	2.83017E+001
4.44541E+002	1.14377E+003	2.88718E+002	2.00212E+002	1.06446E+000	1.18203E+000	9.00700E+003	5.99788E+003	1.00000E+000	6.35000E+002	2.10000E+001	1.55556E+005	1.25823E+000	3.38196E+001	1.12161E-002	1.24549E-002	6.18291E-002	7.59688E-002	3.66670E+004	2.88727E+002	2.00327E+002	1.20747E-002	1.20747E-002	6.73278E+005	4.70000E+001	4.00000E+001	0.00000E+000	2.82968E+002	2.58190E+002	6.10792E+002	1.00000E+002	1.19544E+000	1.63579E-001	0.00000E+000	-1.07474E+002	2.50844E+000	1.00813E+000	5.62787E+002	2.95342E+002	7.80320E+002	-9.08506E+001	2.80713E-001	1.04196E+000	-5.23351E-002	1.83771E+002	2.87694E+001	-3.88696E-002	2.00395E+002	2.83214E+001
4.17340E+002	9.70474E+002	2.88614E+002	2.00060E+002	1.20672E+000	1.13423E+000	8.28900E+003	7.43235E+003	1.00000E+000	6.36000E+002	2.90000E+001	1.55799E+005	1.36870E+000	3.11524E+001	1.32543E-002	1.24580E-002	9.95742E-002	8.80855E-002	3.66670E+004	2.88727E+002	2.00327E+002	1.20747E-002	1.20747E-002	6.73278E+005	4.70000E+001	4.10000E+001	0.00000E+000	2.44104E+002	1.97555E+002	5.37099E+002	1.00000E+002	1.02735E+000	2.80076E-001	0.00000E+000	-1.06549E+002	2.43271E+000	1.08360E+000	5.62787E+002	2.95342E+002	7.80320E+002	-9.08294E+001	2.80713E-001	1.04196E+000	3.09697E-002	1.84697E+002	-7.53165E+001	-3.88696E-002	2.00416E+002	2.83043E+001
4.03496E+002	8.97972E+002	2.88689E+002	2.00098E+002	1.24739E+000	1.21583E+000	8.45700E+003	9.05618E+003	1.00000E+000	6.37000E+002	3.10000E+001	1.56035E+005	1.51661E+000	2.99662E+001	1.35642E-002	1.32210E-002	1.08387E-001	1.03020E-001	3.66670E+004	2.88727E+002	2.00327E+002	1.20747E-002	1.20747E-002	6.73278E+005	4.70000E+001	4.20000E+001	0.00000E+000	2.33088E+002	1.84849E+002	4.94176E+002	1.00000E+002	9.57945E-001	3.36878E-001	0.00000E+000	-1.05548E+002	2.44161E+000	1.06888E+000	5.62787E+002	2.95342E+002	7.80320E+002	-9.08064E+001	2.80713E-001	1.04196E+000	1.28112E-002	1.85698E+002	-5.14318E+001	-3.88696E-002	2.00439E+002	2.83480E+001
3.49162E+002	8.53480E+002	2.88802E+002	2.00125E+002	1.31654E+000	1.34431E+000	9.20500E+003	2.44908E+003	1.00000E+000	6.38000E+002	4.80000E+001	1.56274E+005	1.76984E+000	2.92144E+001	1.37221E-002	1.40116E-002	9.46927E-002	9.86838E-002	3.66670E+004	2.88727E+002	2.00327E+002	1.20747E-002	1.20747E-002	6.73278E+005	4.70000E+001	4.30000E+001	0.00000E+000	2.24964E+002	1.59212E+002	4.34821E+002	1.00000E+002	8.66164E-001	9.93611E-002	0.00000E+000	-1.02375E+002	2.34609E+000	1.06624E+000	5.62787E+002	2.95342E+002	7.80320E+002	-9.07857E+001	2.80713E-001	1.04196E+000	-1.04391E-002	1.88871E+002	-1.90151E+001	-3.88696E-002	2.00460E+002	2.83970E+001
3.66221E+002	9.07326E+002	2.88771E+002	2.00164E+002	1.34174E+000	1.31455E+000	9.73500E+003	2.77176E+003	1.00000E+000	6.39000E+002	4.20000E+001	1.56491E+005	1.76379E+000	3.01219E+001	1.35988E-002	1.33233E-002	9.29467E-002	8.92627E-002	3.66670E+004	2.88727E+002	2.00327E+002	1.20747E-002	1.20747E-002	6.73278E+005	4.70000E+001	4.40000E+001	0.00000E+000	2.27314E+002	1.78198E+002	4.48770E+002	1.00000E+002	8.96135E-001	8.23791E-002	0.00000E+000	-1.03762E+002	2.36619E+000	1.02800E+000	5.62787E+002	2.95342E+002	7.80320E+002	-9.07654E+001	2.80713E-001	1.04196E+000	1.02338E-002	1.87483E+002	-4.63817E+001	-3.88696E-002	2.00480E+002	2.84139E+001
4.22637E+002	8.70173E+002	2.88646E+002	2.00156E+002	1.21571E+000	1.16916E+000	7.69700E+003	1.21150E+004	1.00000E+000	6.40000E+002	3.90000E+001	1.56722E+005	1.42136E+000	2.94987E+001	1.38570E-002	1.33265E-002	1.39937E-001	1.29486E-001	3.66670E+004	2.88727E+002	2.00327E+002	1.20747E-002	1.20747E-002	6.73278E+005	4.70000E+001	4.50000E+001	0.00000E+000	2.22958E+002	1.90619E+002	4.63873E+002	1.00000E+002	9.14861E-001	5.85043E-001	0.00000E+000	-1.05834E+002	2.68885E+000	1.01738E+000	5.62787E+002	2.95342E+002	7.80320E+002	-9.07478E+001	2.80713E-001	1.04196E+000	1.95159E-002	1.85412E+002	-6.01547E+001	-3.88696E-002	2.00498E+002	2.84023E+001
2.64788E+002	4.61271E+002	2.85138E+002	2.01255E+002	1.39518E+000	1.70065E+000	6.48200E+003	9.02108E+002	1.00000E+000	6.48000E+002	1.64000E+002	1.58687E+005	2.37270E+000	2.14772E+001	1.73290E-002	2.11232E-002	8.75458E-002	1.29176E-001	3.99070E+004	2.84963E+002	2.01312E+002	1.46456E-002	1.46456E-002	3.26057E+005	4.60000E+001	1.00000E+000	0.00000E+000	2.51162E+002	1.81031E+002	2.86565E+001	1.00000E+002	4.61771E-001	9.04352E-002	0.00000E+000	-3.13960E+002	2.62289E+000	1.13652E+000	3.32934E+002	2.21289E+002	6.67461E+001	-3.21104E+002	3.94108E-001	1.06647E+000	-9.86722E-002	2.68531E+002	-1.18724E+002	-1.61300E-001	2.61387E+002	-4.12741E+001
2.56685E+002	6.04813E+002	2.84931E+002	2.01245E+002	1.21878E+000	1.57544E+000	7.07100E+003	1.09506E+003	1.00000E+000	6.50000E+002	8.20000E+001	1.59093E+005	1.92011E+000	2.45929E+001	1.44939E-002	1.87353E-002	6.28364E-002	1.03758E-001	3.99070E+004	2.84963E+002	2.01312E+002	1.46456E-002	1.46456E-002	3.26057E+005	4.60000E+001	2.00000E+000	0.00000E+000	3.41735E+002	2.64981E+002	8.33447E+001	0.00000E+000	6.88835E-001	7.46872E-002	0.00000E+000	-3.18162E+002	3.07863E+000	9.27071E-001	3.32934E+002	2.21289E+002	6.67461E+001	-3.21061E+002	3.94108E-001	1.06647E+000	-1.27643E-001	2.64329E+002	-8.45321E+001	-1.61300E-001	2.61430E+002	-4.12793E+001
2.53005E+002	4.80165E+002	2.84940E+002	2.01309E+002	1.18266E+000	1.67107E+000	5.73100E+003	9.04761E+002	1.00000E+000	6.51000E+002	1.41000E+002	1.59375E+005	1.97631E+000	2.19127E+001	1.56223E-002	2.20739E-002	7.16413E-002	1.41157E-001	3.99070E+004	2.84963E+002	2.01312E+002	1.46456E-002	1.46456E-002	3.26057E+005	4.60000E+001	3.00000E+000	0.00000E+000	2.76501E+002	2.19027E+002	5.32444E+001	0.00000E+000	5.44385E-001	1.11575E-001	0.00000E+000	-3.14414E+002	3.24374E+000	9.77351E-001	3.32934E+002	2.21289E+002	6.67461E+001	-3.21047E+002	3.94108E-001	1.06647E+000	-1.71147E-001	2.68077E+002	-2.07603E+001	-1.61300E-001	2.61444E+002	-4.12570E+001
2.49117E+002	5.09259E+002	2.84924E+002	2.01297E+002	1.29629E+000	1.61958E+000	6.46500E+003	8.62486E+002	1.00000E+000	6.52000E+002	1.14000E+002	1.59588E+005	2.09945E+000	2.25668E+001	1.61220E-002	2.01427E-002	6.97895E-002	1.07798E-001	3.99070E+004	2.84963E+002	2.01312E+002	1.46456E-002	1.46456E-002	3.26057E+005	4.60000E+001	4.00000E+000	0.00000E+000	3.02056E+002	2.07547E+002	5.19162E+001	0.00000E+000	5.68573E-001	8.29696E-002	0.00000E+000	-3.18422E+002	2.75609E+000	1.08301E+000	3.32934E+002	2.21289E+002	6.67461E+001	-3.21022E+002	3.94108E-001	1.06647E+000	-1.10873E-001	2.64069E+002	-1.07168E+002	-1.61300E-001	2.61469E+002	-4.12371E+001
2.47868E+002	5.86076E+002	2.84881E+002	2.01282E+002	1.19279E+000	1.60759E+000	6.83300E+003	1.25521E+003	1.00000E+000	6.53000E+002	8.10000E+001	1.59800E+005	1.91751E+000	2.42090E+001	1.44297E-002	1.94478E-002	6.62996E-002	1.19016E-001	3.99070E+004	2.84963E+002	2.01312E+002	1.46456E-002	1.46456E-002	3.26057E+005	4.60000E+001	5.00000E+000	0.00000E+000	3.20855E+002	2.49227E+002	6.70256E+001	0.00000E+000	6.34545E-001	9.12280E-002	0.00000E+000	-3.16041E+002	3.00115E+000	9.67425E-001	3.32934E+002	2.21289E+002	6.67461E+001	-3.21000E+002	3.94108E-001	1.06647E+000	-1.48125E-001	2.66450E+002	-5.45491E+001	-1.61300E-001	2.61491E+002	-4.12262E+001
2.36394E+002	4.09760E+002	2.84891E+002	2.01292E+002	1.21578E+000	1.68116E+000	5.04800E+003	7.62594E+002	1.00000E+000	6.54000E+002	4.42000E+002	1.60154E+005	2.04393E+000	2.02425E+001	1.71118E-002	2.36619E-002	7.03548E-002	1.32430E-001	3.99070E+004	2.84963E+002	2.01312E+002	1.46456E-002	1.46456E-002	3.26057E+005	4.60000E+001	6.00000E+000	0.00000E+000	2.46805E+002	1.60256E+002	3.30854E+001	0.00000E+000	4.48564E-001	1.03042E-001	0.00000E+000	-3.18135E+002	2.89586E+000	1.16647E+000	3.32934E+002	2.21289E+002	6.67461E+001	-3.20985E+002	3.94108E-001	1.06647E+000	-1.60646E-001	2.64356E+002	-3.92725E+001	-1.61300E-001	2.61506E+002	-4.12080E+001
2.47104E+002	6.24495E+002	2.84920E+002	2.01274E+002	1.22842E+000	1.70633E+000	7.85900E+003	1.01825E+003	1.00000E+000	6.55000E+002	6.20000E+001	1.60235E+005	2.09609E+000	2.49899E+001	1.38568E-002	1.92477E-002	6.63636E-002	1.26572E-001	3.99070E+004	2.84963E+002	2.01312E+002	1.46456E-002	1.46456E-002	3.26057E+005	4.60000E+001	7.00000E+000	0.00000E+000	3.67133E+002	2.41500E+002	5.46120E+001	0.00000E+000	6.75133E-001	6.60256E-002	0.00000E+000	-3.18498E+002	2.37741E+000	1.13874E+000	3.32934E+002	2.21289E+002	6.67461E+001	-3.20969E+002	3.94108E-001	1.06647E+000	-1.62847E-001	2.63993E+002	-3.65490E+001	-1.61300E-001	2.61522E+002	-4.11873E+001
2.58747E+002	5.92150E+002	2.84932E+002	2.01348E+002	1.19247E+000	1.68261E+000	7.16800E+003	1.14270E+003	1.00000E+000	6.56000E+002	6.60000E+001	1.60458E+005	2.00646E+000	2.43341E+001	1.40848E-002	1.98739E-002	6.39258E-002	1.25581E-001	3.99070E+004	2.84963E+002	2.01312E+002	1.46456E-002	1.46456E-002	3.26057E+005	4.60000E+001	8.00000E+000	0.00000E+000	3.67912E+002	2.34240E+002	5.61900E+001	0.00000E+000	6.73488E-001	7.49274E-002	0.00000E+000	-3.19654E+002	2.46020E+000	1.15224E+000	3.32934E+002	2.21289E+002	6.67461E+001	-3.20964E+002	3.94108E-001	1.06647E+000	-1.70476E-001	2.62837E+002	-2.69489E+001	-1.61300E-001	2.61527E+002	-4.11720E+001
2.44953E+002	4.97614E+002	2.84969E+002	2.01180E+002	1.31488E+000	1.65680E+000	6.50400E+003	1.22046E+003	1.00000E+000	6.57000E+002	1.27000E+002	1.60711E+005	2.17850E+000	2.23073E+001	1.63041E-002	2.05438E-002	7.85443E-002	1.23620E-001	3.99070E+004	2.84963E+002	2.01312E+002	1.46456E-002	1.46456E-002	3.26057E+005	4.60000E+001	9.00000E+000	0.00000E+000	2.83784E+002	1.86585E+002	5.97794E+001	3.00000E+002	5.41312E-001	1.13667E-001	0.00000E+000	-3.21843E+002	2.80549E+000	1.06075E+000	3.32934E+002	2.21289E+002	6.67461E+001	-3.20952E+002	3.94108E-001	1.06647E+000	-1.15060E-001	2.60648E+002	-1.05036E+002	-1.61300E-001	2.61539E+002	-4.11679E+001
2.53477E+002	5.24579E+002	2.84933E+002	2.01325E+002	1.23148E+000	1.79837E+000	6.89600E+003	5.67754E+002	1.00000E+000	6.58000E+002	9.70000E+001	1.60915E+005	2.21466E+000	2.29037E+001	1.48296E-002	2.16562E-002	6.40752E-002	1.34515E-001	3.99070E+004	2.84963E+002	2.01312E+002	1.46456E-002	1.46456E-002	3.26057E+005	4.60000E+001	1.00000E+001	0.00000E+000	2.98354E+002	2.13487E+002	3.27304E+001	0.00000E+000	5.46137E-001	4.75475E-002	0.00000E+000	-3.13811E+002	2.51961E+000	1.14704E+000	3.32934E+002	2.21289E+002	6.67461E+001	-3.20938E+002	3.94108E-001	1.06647E+000	-1.87103E-001	2.68680E+002	2.69690E+000	-1.61300E-001	2.61553E+002	-4.11485E+001
2.46982E+002	5.12604E+002	2.85007E+002	2.01383E+002	1.11095E+000	1.62208E+000	5.62100E+003	7.31793E+002	1.00000E+000	6.60000E+002	1.20000E+002	1.61328E+005	1.80205E+000	2.26408E+001	1.48180E-002	2.16354E-002	5.77408E-002	1.20688E-001	3.99070E+004	2.84963E+002	2.01312E+002	1.46456E-002	1.46456E-002	3.26057E+005	4.60000E+001	1.20000E+001	0.00000E+000	2.78233E+002	2.59525E+002	4.49730E+001	0.00000E+000	5.61904E-001	5.52975E-002	0.00000E+000	-3.05266E+002	3.39924E+000	9.41720E-001	3.32934E+002	2.21289E+002	6.67461E+001	-3.20928E+002	3.94108E-001	1.06647E+000	-1.87017E-001	2.77225E+002	1.11401E+001	-1.61300E-001	2.61563E+002	-4.11156E+001
2.42272E+002	4.63099E+002	2.84952E+002	2.01253E+002	1.23137E+000	1.74402E+000	5.93800E+003	1.09452E+003	1.00000E+000	6.61000E+002	1.70000E+002	1.61575E+005	2.14755E+000	2.15197E+001	1.59797E-002	2.26325E-002	7.25345E-002	1.43559E-001	3.99070E+004	2.84963E+002	2.01312E+002	1.46456E-002	1.46456E-002	3.26057E+005	4.60000E+001	1.30000E+001	0.00000E+000	2.72801E+002	1.98740E+002	4.89180E+001	0.00000E+000	5.22590E-001	1.05499E-001	0.00000E+000	-3.16738E+002	2.99412E+000	1.04021E+000	3.32934E+002	2.21289E+002	6.67461E+001	-3.20909E+002	3.94108E-001	1.06647E+000	-1.72297E-001	2.65753E+002	-2.14569E+001	-1.61300E-001	2.61582E+002	-4.11222E+001
2.54580E+002	6.20740E+002	2.84974E+002	2.01309E+002	1.13511E+000	1.65260E+000	7.05500E+003	1.11864E+003	1.00000E+000	6.62000E+002	5.70000E+001	1.61714E+005	1.87589E+000	2.49146E+001	1.35142E-002	1.96752E-002	6.15223E-002	1.28561E-001	3.99070E+004	2.84963E+002	2.01312E+002	1.46456E-002	1.46456E-002	3.26057E+005	4.60000E+001	1.40000E+001	0.00000E+000	3.75528E+002	2.50844E+002	6.55659E+001	0.00000E+000	7.03659E-001	6.45452E-002	0.00000E+000	-3.19332E+002	2.60763E+000	1.09576E+000	3.32934E+002	2.21289E+002	6.67461E+001	-3.20895E+002	3.94108E-001	1.06647E+000	-1.85632E-001	2.63159E+002	-4.94399E+000	-1.61300E-001	2.61597E+002	-4.10969E+001
2.41853E+002	6.63211E+002	2.84910E+002	2.01285E+002	1.25333E+000	1.76912E+000	8.75300E+003	1.33523E+003	1.00000E+000	6.63000E+002	5.10000E+001	1.61924E+005	2.21729E+000	2.57529E+001	1.33964E-002	1.89094E-002	7.12787E-002	1.40655E-001	3.99070E+004	2.84963E+002	2.01312E+002	1.46456E-002	1.46456E-002	3.26057E+005	4.60000E+001	1.50000E+001	0.00000E+000	3.81319E+002	2.62459E+002	7.88737E+001	0.00000E+000	7.32851E-001	8.13532E-002	0.00000E+000	-3.20137E+002	2.47028E+000	1.03845E+000	3.32934E+002	2.21289E+002	6.67461E+001	-3.20882E+002	3.94108E-001	1.06647E+000	-1.70652E-001	2.62354E+002	-2.71930E+001	-1.61300E-001	2.61609E+002	-4.11012E+001
2.45110E+002	6.50232E+002	2.84915E+002	2.01367E+002	1.21310E+000	1.69833E+000	8.06500E+003	1.39270E+003	1.00000E+000	6.64000E+002	5.20000E+001	1.62157E+005	2.06025E+000	2.54996E+001	1.35081E-002	1.89112E-002	6.58777E-002	1.27659E-001	3.99070E+004	2.84963E+002	2.01312E+002	1.46456E-002	1.46456E-002	3.26057E+005	4.60000E+001	1.60000E+001	0.00000E+000	3.64413E+002	2.69746E+002	9.53901E+001	0.00000E+000	7.34027E-001	8.82182E-002	0.00000E+000	-3.20798E+002	2.86112E+000	9.34057E-001	3.32934E+002	2.21289E+002	6.67461E+001	-3.20874E+002	3.94108E-001	1.06647E+000	-1.66662E-001	2.61693E+002	-3.34798E+001	-1.61300E-001	2.61617E+002	-4.10842E+001
2.48939E+002	6.25383E+002	2.84946E+002	2.01356E+002	1.25021E+000	1.70291E+000	7.99600E+003	1.43396E+003	1.00000E+000	6.65000E+002	5.80000E+001	1.62388E+005	2.12899E+000	2.50077E+001	1.39813E-002	1.90438E-002	6.96927E-002	1.27989E-001	3.99070E+004	2.84963E+002	2.01312E+002	1.46456E-002	1.46456E-002	3.26057E+005	4.60000E+001	1.70000E+001	0.00000E+000	3.78606E+002	2.25909E+002	6.55714E+001	3.00000E+002	6.92512E-001	7.09718E-002	0.00000E+000	-3.22390E+002	2.30693E+000	1.16343E+000	3.32934E+002	2.21289E+002	6.67461E+001	-3.20864E+002	3.94108E-001	1.06647E+000	-1.53294E-001	2.60101E+002	-5.37380E+001	-1.61300E-001	2.61627E+002	-4.10680E+001
2.60615E+002	7.10141E+002	2.84914E+002	2.01376E+002	1.16520E+000	1.64215E+000	8.24500E+003	1.19387E+003	1.00000E+000	6.66000E+002	4.70000E+001	1.62605E+005	1.91344E+000	2.66485E+001	1.28324E-002	1.80850E-002	5.90807E-002	1.15826E-001	3.99070E+004	2.84963E+002	2.01312E+002	1.46456E-002	1.46456E-002	3.26057E+005	4.60000E+001	1.80000E+001	0.00000E+000	4.17793E+002	2.75962E+002	9.47589E+001	0.00000E+000	8.05194E-001	5.56004E-002	0.00000E+000	-3.22517E+002	2.54279E+000	1.03945E+000	3.32934E+002	2.21289E+002	6.67461E+001	-3.20853E+002	3.94108E-001	1.06647E+000	-1.69892E-001	2.59974E+002	-3.06396E+001	-1.61300E-001	2.61638E+002	-4.10631E+001
2.71794E+002	7.72858E+002	2.84989E+002	2.01356E+002	1.13587E+000	1.62431E+000	8.66900E+003	1.58730E+003	1.00000E+000	6.67000E+002	3.70000E+001	1.62834E+005	1.84501E+000	2.78003E+001	1.21996E-002	1.74456E-002	5.62853E-002	1.13564E-001	3.99070E+004	2.84963E+002	2.01312E+002	1.46456E-002	1.46456E-002	3.26057E+005	4.60000E+001	1.90000E+001	0.00000E+000	4.59178E+002	3.16163E+002	8.44362E+001	0.00000E+000	8.70849E-001	5.69863E-002	0.00000E+000	-3.18834E+002	2.41705E+000	1.06645E+000	3.32934E+002	2.21289E+002	6.67461E+001	-3.20848E+002	3.94108E-001	1.06647E+000	-1.76959E-001	2.63657E+002	-1.68979E+001	-1.61300E-001	2.61643E+002	-4.10424E+001
2.49753E+002	6.95226E+002	2.84956E+002	2.01297E+002	1.23169E+000	1.74591E+000	8.93000E+003	2.06779E+003	1.00000E+000	6.68000E+002	4.30000E+001	1.63060E+005	2.15042E+000	2.63671E+001	1.30340E-002	1.84754E-002	7.13654E-002	1.42078E-001	3.99070E+004	2.84963E+002	2.01312E+002	1.46456E-002	1.46456E-002	3.26057E+005	4.60000E+001	2.00000E+001	0.00000E+000	4.10258E+002	2.48853E+002	9.07219E+001	0.00000E+000	7.74701E-001	1.07166E-001	0.00000E+000	-3.24565E+002	2.31637E+000	1.09642E+000	3.32934E+002	2.21289E+002	6.67461E+001	-3.20840E+002	3.94108E-001	1.06647E+000	-1.72693E-001	2.57926E+002	-2.87158E+001	-1.61300E-001	2.61651E+002	-4.10474E+001
2.41084E+002	4.86722E+002	2.84961E+002	2.01285E+002	1.18893E+000	1.72413E+000	5.98400E+003	6.98975E+002	1.00000E+000	6.73000E+002	1.35000E+002	1.64262E+005	2.04987E+000	2.20618E+001	1.53695E-002	2.22881E-002	6.51749E-002	1.34853E-001	3.99070E+004	2.84963E+002	2.01312E+002	1.46456E-002	1.46456E-002	3.26057E+005	4.60000E+001	2.20000E+001	0.00000E+000	3.01243E+002	1.61695E+002	5.15086E+001	0.00000E+000	5.39351E-001	6.88531E-002	0.00000E+000	-3.24709E+002	2.52643E+000	1.22803E+000	3.32934E+002	2.21289E+002	6.67461E+001	-3.20811E+002	3.94108E-001	1.06647E+000	-1.83724E-001	2.57782E+002	-1.30799E+001	-1.61300E-001	2.61680E+002	-4.10191E+001
2.32594E+002	6.13048E+002	2.84984E+002	2.01350E+002	1.24744E+000	1.75247E+000	7.99600E+003	9.95913E+002	1.00000E+000	6.74000E+002	6.10000E+001	1.64428E+005	2.18610E+000	2.47598E+001	1.39503E-002	1.95981E-002	6.70674E-002	1.30820E-001	3.99070E+004	2.84963E+002	2.01312E+002	1.46456E-002	1.46456E-002	3.26057E+005	4.60000E+001	2.30000E+001	0.00000E+000	3.77291E+002	2.10966E+002	7.23119E+001	0.00000E+000	6.89281E-001	5.98535E-002	0.00000E+000	-3.24902E+002	2.27701E+000	1.17872E+000	3.32934E+002	2.21289E+002	6.67461E+001	-3.20808E+002	3.94108E-001	1.06647E+000	-1.68346E-001	2.57589E+002	-3.51952E+001	-1.61300E-001	2.61683E+002	-4.10038E+001
2.53068E+002	6.79217E+002	2.84952E+002	2.01410E+002	1.17411E+000	1.75917E+000	8.39300E+003	1.15038E+003	1.00000E+000	6.75000E+002	4.90000E+001	1.64633E+005	2.06546E+000	2.60618E+001	1.28159E-002	1.92022E-002	6.31600E-002	1.40008E-001	3.99070E+004	2.84963E+002	2.01312E+002	1.46456E-002	1.46456E-002	3.26057E+005	4.60000E+001	2.40000E+001	0.00000E+000	4.21959E+002	2.54551E+002	6.79855E+001	0.00000E+000	7.67830E-001	5.91574E-002	0.00000E+000	-3.21402E+002	2.23421E+000	1.17255E+000	3.32934E+002	2.21289E+002	6.67461E+001	-3.20799E+002	3.94108E-001	1.06647E+000	-1.99458E-001	2.61089E+002	1.31727E+001	-1.61300E-001	2.61692E+002	-4.09968E+001
2.49719E+002	6.29047E+002	2.84899E+002	2.01327E+002	1.20020E+000	1.69888E+000	7.72200E+003	1.06334E+003	1.00000E+000	6.76000E+002	5.40000E+001	1.64857E+005	2.03900E+000	2.50808E+001	1.36581E-002	1.93330E-002	5.78212E-002	1.14070E-001	3.99070E+004	2.84963E+002	2.01312E+002	1.46456E-002	1.46456E-002	3.26057E+005	4.60000E+001	2.50000E+001	0.00000E+000	3.78541E+002	2.06983E+002	7.42035E+001	3.00000E+002	6.90567E-001	7.35515E-002	0.00000E+000	-3.25624E+002	2.30170E+000	1.18658E+000	3.32934E+002	2.21289E+002	6.67461E+001	-3.20798E+002	3.94108E-001	1.06647E+000	-1.72013E-001	2.56867E+002	-3.07505E+001	-1.61300E-001	2.61693E+002	-4.10158E+001
2.30848E+002	5.60196E+002	2.84949E+002	2.01433E+002	1.24428E+000	1.79102E+000	7.42000E+003	6.66683E+002	1.00000E+000	6.77000E+002	9.10000E+001	1.65112E+005	2.22853E+000	2.36685E+001	1.44449E-002	2.07921E-002	6.45923E-002	1.31934E-001	3.99070E+004	2.84963E+002	2.01312E+002	1.46456E-002	1.46456E-002	3.26057E+005	4.60000E+001	2.60000E+001	0.00000E+000	3.35241E+002	1.98582E+002	6.44087E+001	0.00000E+000	6.19364E-001	4.41568E-002	0.00000E+000	-3.23532E+002	2.43488E+000	1.14428E+000	3.32934E+002	2.21289E+002	6.67461E+001	-3.20799E+002	3.94108E-001	1.06647E+000	-1.80129E-001	2.58959E+002	-1.70613E+001	-1.61300E-001	2.61692E+002	-4.09947E+001
2.50120E+002	5.63032E+002	2.84986E+002	2.01341E+002	1.21593E+000	1.72547E+000	7.08000E+003	7.70406E+002	1.00000E+000	6.79000E+002	8.00000E+001	1.65549E+005	2.09805E+000	2.37283E+001	1.44508E-002	2.05064E-002	6.61240E-002	1.31396E-001	3.99070E+004	2.84963E+002	2.01312E+002	1.46456E-002	1.46456E-002	3.26057E+005	4.60000E+001	2.80000E+001	0.00000E+000	3.33458E+002	2.14112E+002	6.59119E+001	3.00000E+002	6.28150E-001	6.82141E-002	0.00000E+000	-3.21658E+002	2.61648E+000	1.09013E+000	3.32934E+002	2.21289E+002	6.67461E+001	-3.20790E+002	3.94108E-001	1.06647E+000	-1.73229E-001	2.60833E+002	-2.50367E+001	-1.61300E-001	2.61702E+002	-4.09862E+001
2.43267E+002	5.80412E+002	2.84970E+002	2.01323E+002	1.24611E+000	1.77248E+000	7.62800E+003	1.10010E+003	1.00000E+000	6.80000E+002	7.60000E+001	1.65779E+005	2.20870E+000	2.40917E+001	1.42676E-002	2.02943E-002	7.19578E-002	1.44007E-001	3.99070E+004	2.84963E+002	2.01312E+002	1.46456E-002	1.46456E-002	3.26057E+005	4.60000E+001	2.90000E+001	0.00000E+000	3.36339E+002	2.25189E+002	7.62569E+001	0.00000E+000	6.50013E-001	7.23073E-002	0.00000E+000	-3.22039E+002	2.66392E+000	1.03154E+000	3.32934E+002	2.21289E+002	6.67461E+001	-3.20788E+002	3.94108E-001	1.06647E+000	-1.74375E-001	2.60452E+002	-2.37927E+001	-1.61300E-001	2.61703E+002	-4.09897E+001
2.42638E+002	5.76759E+002	2.85017E+002	2.01362E+002	1.26466E+000	1.77181E+000	7.68200E+003	1.30953E+003	1.00000E+000	6.81000E+002	7.40000E+001	1.66004E+005	2.24075E+000	2.40158E+001	1.44291E-002	2.02153E-002	7.12318E-002	1.38281E-001	3.99070E+004	2.84963E+002	2.01312E+002	1.46456E-002	1.46456E-002	3.26057E+005	4.60000E+001	3.00000E+001	0.00000E+000	3.41951E+002	2.22566E+002	7.25486E+001	0.00000E+000	6.51469E-001	7.72393E-002	0.00000E+000	-3.22067E+002	2.57126E+000	1.06495E+000	3.32934E+002	2.21289E+002	6.67461E+001	-3.20785E+002	3.94108E-001	1.06647E+000	-1.67018E-001	2.60424E+002	-3.42249E+001	-1.61300E-001	2.61706E+002	-4.09726E+001
2.34239E+002	5.00046E+002	2.85008E+002	2.01329E+002	1.29097E+000	1.69735E+000	6.56400E+003	8.65016E+002	1.00000E+000	6.82000E+002	1.17000E+002	1.66247E+005	2.19124E+000	2.23617E+001	1.59343E-002	2.09502E-002	7.19592E-002	1.22989E-001	3.99070E+004	2.84963E+002	2.01312E+002	1.46456E-002	1.46456E-002	3.26057E+005	4.60000E+001	3.10000E+001	0.00000E+000	2.81091E+002	1.95855E+002	4.96530E+001	3.00000E+002	5.32239E-001	7.44536E-002	0.00000E+000	-3.17993E+002	2.77140E+000	1.06888E+000	3.32934E+002	2.21289E+002	6.67461E+001	-3.20783E+002	3.94108E-001	1.06647E+000	-1.35990E-001	2.64498E+002	-7.30552E+001	-1.61300E-001	2.61708E+002	-4.09760E+001
2.41646E+002	5.52503E+002	2.85000E+002	2.01339E+002	1.15429E+000	1.76850E+000	6.73600E+003	9.62672E+002	1.00000E+000	6.83000E+002	8.80000E+001	1.66437E+005	2.04136E+000	2.35054E+001	1.40642E-002	2.15479E-002	6.11562E-002	1.41148E-001	3.99070E+004	2.84963E+002	2.01312E+002	1.46456E-002	1.46456E-002	3.26057E+005	4.60000E+001	3.20000E+001	0.00000E+000	3.01258E+002	2.25698E+002	6.27387E+001	0.00000E+000	5.90550E-001	5.62052E-002	0.00000E+000	-3.17185E+002	2.95900E+000	9.88245E-001	3.32934E+002	2.21289E+002	6.67461E+001	-3.20783E+002	3.94108E-001	1.06647E+000	-2.10146E-001	2.65306E+002	3.32786E+001	-1.61300E-001	2.61708E+002	-4.09765E+001
2.25124E+002	6.27151E+002	2.84973E+002	2.01314E+002	1.32345E+000	1.80528E+000	8.84100E+003	6.99211E+002	1.00000E+000	6.84000E+002	6.30000E+001	1.66628E+005	2.38921E+000	2.50430E+001	1.40753E-002	1.91997E-002	6.55773E-002	1.20608E-001	3.99070E+004	2.84963E+002	2.01312E+002	1.46456E-002	1.46456E-002	3.26057E+005	4.60000E+001	3.30000E+001	0.00000E+000	3.72821E+002	2.14752E+002	8.55145E+001	0.00000E+000	7.00528E-001	4.30834E-002	0.00000E+000	-3.26252E+002	2.28316E+000	1.11796E+000	3.32934E+002	2.21289E+002	6.67461E+001	-3.20781E+002	3.94108E-001	1.06647E+000	-1.54001E-001	2.56239E+002	-5.66179E+001	-1.61300E-001	2.61710E+002	-4.09830E+001
2.26608E+002	5.23987E+002	2.84966E+002	2.01234E+002	1.35210E+000	1.69321E+000	7.16000E+003	1.43030E+003	1.00000E+000	6.85000E+002	9.90000E+001	1.66882E+005	2.28938E+000	2.28908E+001	1.59791E-002	2.00103E-002	8.28242E-002	1.28934E-001	3.99070E+004	2.84963E+002	2.01312E+002	1.46456E-002	1.46456E-002	3.26057E+005	4.60000E+001	3.40000E+001	0.00000E+000	2.84260E+002	2.39783E+002	7.87950E+001	3.00000E+002	5.95210E-001	9.21136E-002	0.00000E+000	-3.16248E+002	3.36171E+000	8.43712E-001	3.32934E+002	2.21289E+002	6.67461E+001	-3.20782E+002	3.94108E-001	1.06647E+000	-1.12011E-001	2.66243E+002	-1.03484E+002	-1.61300E-001	2.61709E+002	-4.09934E+001
2.51071E+002	5.01399E+002	2.84970E+002	2.01264E+002	1.20833E+000	1.66811E+000	6.09500E+003	1.03001E+003	1.00000E+000	6.87000E+002	1.06000E+002	1.67328E+005	2.01563E+000	2.23919E+001	1.54774E-002	2.13667E-002	7.34330E-002	1.38322E-001	3.99070E+004	2.84963E+002	2.01312E+002	1.46456E-002	1.46456E-002	3.26057E+005	4.60000E+001	3.60000E+001	0.00000E+000	3.05052E+002	2.06567E+002	7.69806E+001	3.00000E+002	5.99635E-001	1.29107E-001	0.00000E+000	-3.23156E+002	3.08423E+000	9.96729E-001	3.32934E+002	2.21289E+002	6.67461E+001	-3.20778E+002	3.94108E-001	1.06647E+000	-1.59844E-001	2.59335E+002	-4.53991E+001	-1.61300E-001	2.61713E+002	-4.09859E+001
2.40932E+002	5.05892E+002	2.85007E+002	2.01290E+002	1.30018E+000	1.68680E+000	6.64800E+003	1.06010E+003	1.00000E+000	6.88000E+002	1.08000E+002	1.67556E+005	2.19314E+000	2.24920E+001	1.59462E-002	2.06880E-002	7.61825E-002	1.26982E-001	3.99070E+004	2.84963E+002	2.01312E+002	1.46456E-002	1.46456E-002	3.26057E+005	4.60000E+001	3.70000E+001	0.00000E+000	3.20701E+002	1.88992E+002	6.91033E+001	0.00000E+000	6.00225E-001	9.62289E-002	0.00000E+000	-3.24927E+002	2.62826E+000	1.11995E+000	3.32934E+002	2.21289E+002	6.67461E+001	-3.20781E+002	3.94108E-001	1.06647E+000	-1.29436E-001	2.57564E+002	-8.88608E+001	-1.61300E-001	2.61710E+002	-4.09776E+001
2.38143E+002	5.44326E+002	2.84883E+002	2.01320E+002	1.27817E+000	1.72735E+000	7.19000E+003	7.71710E+002	1.00000E+000	6.89000E+002	8.50000E+001	1.67771E+005	2.20784E+000	2.33308E+001	1.50738E-002	2.03712E-002	6.33720E-002	1.14121E-001	3.99070E+004	2.84963E+002	2.01312E+002	1.46456E-002	1.46456E-002	3.26057E+005	4.60000E+001	3.80000E+001	0.00000E+000	3.30343E+002	1.77424E+002	8.32642E+001	3.00000E+002	6.21254E-001	4.58489E-002	0.00000E+000	-3.29081E+002	2.49311E+000	1.13529E+000	3.32934E+002	2.21289E+002	6.67461E+001	-3.20790E+002	3.94108E-001	1.06647E+000	-1.49454E-001	2.53410E+002	-6.57533E+001	-1.61300E-001	2.61701E+002	-4.10119E+001
2.39540E+002	6.12554E+002	2.84942E+002	2.01304E+002	1.22373E+000	1.71998E+000	7.73100E+003	8.61078E+002	1.00000E+000	6.90000E+002	6.70000E+001	1.67978E+005	2.10480E+000	2.47498E+001	1.39177E-002	1.95617E-002	6.42041E-002	1.25221E-001	3.99070E+004	2.84963E+002	2.01312E+002	1.46456E-002	1.46456E-002	3.26057E+005	4.60000E+001	3.90000E+001	0.00000E+000	3.66139E+002	2.20551E+002	8.53850E+001	3.00000E+002	6.95366E-001	5.54969E-002	0.00000E+000	-3.25378E+002	2.51065E+000	1.08720E+000	3.32934E+002	2.21289E+002	6.67461E+001	-3.20796E+002	3.94108E-001	1.06647E+000	-1.68580E-001	2.57113E+002	-3.53553E+001	-1.61300E-001	2.61695E+002	-4.10058E+001
2.26153E+002	5.16181E+002	2.84956E+002	2.01271E+002	1.31094E+000	1.74945E+000	7.03900E+003	9.70959E+002	1.00000E+000	6.91000E+002	9.80000E+001	1.68229E+005	2.29342E+000	2.27196E+001	1.56252E-002	2.08519E-002	7.77328E-002	1.37099E-001	3.99070E+004	2.84963E+002	2.01312E+002	1.46456E-002	1.46456E-002	3.26057E+005	4.60000E+001	4.00000E+001	0.00000E+000	2.87471E+002	2.05493E+002	6.37052E+001	3.00000E+002	5.61812E-001	9.26133E-002	0.00000E+000	-3.19614E+002	2.86317E+000	9.99098E-001	3.32934E+002	2.21289E+002	6.67461E+001	-3.20786E+002	3.94108E-001	1.06647E+000	-1.43286E-001	2.62877E+002	-6.47485E+001	-1.61300E-001	2.61705E+002	-4.09959E+001
2.39132E+002	4.97122E+002	2.84933E+002	2.01263E+002	1.23213E+000	1.74508E+000	6.38300E+003	9.54338E+002	1.00000E+000	6.92000E+002	1.24000E+002	1.68451E+005	2.15017E+000	2.22962E+001	1.54221E-002	2.18425E-002	6.67259E-002	1.31879E-001	3.99070E+004	2.84963E+002	2.01312E+002	1.46456E-002	1.46456E-002	3.26057E+005	4.60000E+001	4.10000E+001	0.00000E+000	2.88149E+002	1.61046E+002	6.63861E+001	3.00000E+002	5.38771E-001	6.84105E-002	0.00000E+000	-3.27009E+002	2.64742E+000	1.13469E+000	3.32934E+002	2.21289E+002	6.67461E+001	-3.20788E+002	3.94108E-001	1.06647E+000	-1.72291E-001	2.55482E+002	-3.17405E+001	-1.61300E-001	2.61703E+002	-4.10038E+001
2.41896E+002	5.95701E+002	2.84976E+002	2.01234E+002	1.17939E+000	1.64433E+000	6.98900E+003	1.43722E+003	1.00000E+000	6.93000E+002	7.60000E+001	1.68643E+005	1.93931E+000	2.44070E+001	1.41075E-002	1.96690E-002	6.81018E-002	1.30859E-001	3.99070E+004	2.84963E+002	2.01312E+002	1.46456E-002	1.46456E-002	3.26057E+005	4.60000E+001	4.20000E+001	0.00000E+000	3.42833E+002	2.41656E+002	5.79258E+001	0.00000E+000	6.47903E-001	9.52225E-002	0.00000E+000	-3.17207E+002	2.67731E+000	1.07227E+000	3.32934E+002	2.21289E+002	6.67461E+001	-3.20796E+002	3.94108E-001	1.06647E+000	-1.64657E-001	2.65285E+002	-3.27087E+001	-1.61300E-001	2.61695E+002	-4.10051E+001
2.39238E+002	6.13874E+002	2.84974E+002	2.01371E+002	1.27747E+000	1.67470E+000	7.90200E+003	1.14533E+003	1.00000E+000	6.94000E+002	6.60000E+001	1.68843E+005	2.13938E+000	2.47765E+001	1.43708E-002	1.88395E-002	6.76796E-002	1.15117E-001	3.99070E+004	2.84963E+002	2.01312E+002	1.46456E-002	1.46456E-002	3.26057E+005	4.60000E+001	4.30000E+001	0.00000E+000	3.66053E+002	2.25064E+002	6.89849E+001	0.00000E+000	6.79774E-001	6.56262E-002	0.00000E+000	-3.22368E+002	2.39601E+000	1.12682E+000	3.32934E+002	2.21289E+002	6.67461E+001	-3.20801E+002	3.94108E-001	1.06647E+000	-1.34557E-001	2.60123E+002	-7.93789E+001	-1.61300E-001	2.61690E+002	-4.09977E+001
2.33628E+002	4.63754E+002	2.84953E+002	2.01365E+002	1.23142E+000	1.60529E+000	5.56900E+003	8.43659E+002	1.00000E+000	6.95000E+002	1.73000E+002	1.69148E+005	1.97679E+000	2.15349E+001	1.65013E-002	2.15112E-002	6.77765E-002	1.13629E-001	3.99070E+004	2.84963E+002	2.01312E+002	1.46456E-002	1.46456E-002	3.26057E+005	4.60000E+001	4.40000E+001	0.00000E+000	2.48661E+002	1.84328E+002	5.81888E+001	0.00000E+000	4.93367E-001	8.32746E-002	0.00000E+000	-3.19062E+002	3.33661E+000	9.63866E-001	3.32934E+002	2.21289E+002	6.67461E+001	-3.20813E+002	3.94108E-001	1.06647E+000	-1.31796E-001	2.63429E+002	-7.98155E+001	-1.61300E-001	2.61678E+002	-4.10153E+001
2.47448E+002	5.78168E+002	2.84953E+002	2.01260E+002	1.20874E+000	1.75595E+000	7.32300E+003	9.44395E+002	1.00000E+000	6.96000E+002	7.80000E+001	1.69308E+005	2.12249E+000	2.40451E+001	1.41251E-002	2.05195E-002	6.71508E-002	1.39901E-001	3.99070E+004	2.84963E+002	2.01312E+002	1.46456E-002	1.46456E-002	3.26057E+005	4.60000E+001	4.50000E+001	0.00000E+000	3.36188E+002	2.16070E+002	7.88909E+001	3.00000E+002	6.47230E-001	6.63836E-002	0.00000E+000	-3.23717E+002	2.67877E+000	1.04696E+000	3.32934E+002	2.21289E+002	6.67461E+001	-3.20805E+002	3.94108E-001	1.06647E+000	-1.84573E-001	2.58774E+002	-1.08693E+001	-1.61300E-001	2.61686E+002	-4.10164E+001
2.49779E+002	5.65193E+002	2.84967E+002	2.01283E+002	1.20120E+000	1.70491E+000	6.95500E+003	1.24245E+003	1.00000E+000	6.97000E+002	7.90000E+001	1.69542E+005	2.04793E+000	2.37738E+001	1.44034E-002	2.04434E-002	6.68817E-002	1.33005E-001	3.99070E+004	2.84963E+002	2.01312E+002	1.46456E-002	1.46456E-002	3.26057E+005	4.60000E+001	4.60000E+001	0.00000E+000	3.20926E+002	2.30201E+002	7.17872E+001	3.00000E+002	6.28416E-001	8.90994E-002	0.00000E+000	-3.19619E+002	2.89320E+000	9.94681E-001	3.32934E+002	2.21289E+002	6.67461E+001	-3.20790E+002	3.94108E-001	1.06647E+000	-1.73330E-001	2.62872E+002	-2.28647E+001	-1.61300E-001	2.61701E+002	-4.09969E+001
2.45354E+002	5.87030E+002	2.89046E+002	1.99840E+002	1.12236E+000	1.04369E+000	4.18200E+003	4.41515E+003	1.00000E+000	7.08000E+002	3.45000E+002	1.72093E+005	1.17140E+000	2.42287E+001	1.73557E-002	1.61392E-002	1.26135E-001	1.09258E-001	4.34140E+004	2.89046E+002	1.99840E+002	1.26135E-001	1.09258E-001	4.18200E+003	1.00000E+000	1.00000E+000	0.00000E+000	2.39441E+002	1.85573E+002	3.50829E+002	1.00000E+002	8.07313E-001	3.25339E-001	0.00000E+000	-9.43358E+001	4.33720E+000	8.55677E-001	2.39441E+002	1.85573E+002	3.50829E+002	-9.43358E+001	4.33720E+000	8.55677E-001	3.63192E-002	1.96910E+002	-6.97802E+001	3.63192E-002	1.96910E+002	-6.97802E+001
3.21553E+002	1.31773E+003	2.88698E+002	2.00259E+002	1.50454E+000	1.42762E+000	1.69150E+004	4.24793E+003	1.00000E+000	7.09000E+002	3.00000E+000	1.72135E+005	2.14792E+000	3.63006E+001	1.15682E-002	1.09768E-002	1.07293E-001	9.66711E-002	4.34390E+004	2.88593E+002	2.00250E+002	8.52380E-002	8.52380E-002	3.12990E+004	2.00000E+000	1.00000E+000	0.00000E+000	4.93184E+002	2.27918E+002	5.43735E+002	1.00000E+002	1.37088E+000	5.96419E-002	0.00000E+000	-8.19661E+001	1.78827E+000	1.03191E+000	4.83412E+002	2.31923E+002	5.51814E+002	-8.32500E+001	1.32721E+000	1.02213E+000	2.62318E-002	2.09279E+002	-4.47222E+001	6.53885E-002	2.07996E+002	-9.56771E+001
4.19600E+002	1.23178E+003	2.88469E+002	2.00239E+002	1.54861E+000	1.23179E+000	1.43840E+004	1.51972E+004	1.00000E+000	7.10000E+002	5.00000E+000	1.72358E+005	1.90757E+000	3.50967E+001	1.29123E-002	1.02706E-002	1.46069E-001	9.26468E-002	4.34390E+004	2.88593E+002	2.00250E+002	8.52380E-002	8.52380E-002	3.12990E+004	2.00000E+000	2.00000E+000	0.00000E+000	4.71920E+002	2.36632E+002	5.61315E+002	1.00000E+002	1.36855E+000	3.25566E-001	0.00000E+000	2.06445E+002	1.97806E+000	1.01166E+000	4.83412E+002	2.31923E+002	5.51814E+002	-8.32568E+001	1.32721E+000	1.02213E+000	1.13948E-001	2.06445E+002	1.30765E+002	6.53885E-002	2.07989E+002	-9.57379E+001
3.32855E+002	8.79154E+002	2.89011E+002	2.00337E+002	1.43888E+000	1.27352E+000	9.88100E+003	2.97841E+003	1.00000E+000	7.11000E+002	2.30000E+001	1.72599E+005	1.83244E+000	2.96505E+001	1.44751E-002	1.28117E-002	1.02849E-001	8.08116E-002	4.35600E+004	2.88897E+002	2.00331E+002	4.93551E-002	4.93551E-002	1.10505E+005	1.00000E+001	1.00000E+000	0.00000E+000	4.45815E+002	1.70354E+002	3.39551E+002	1.00000E+002	1.04890E+000	1.00471E-001	0.00000E+000	-6.91830E+001	2.21489E+000	1.09008E+000	4.07529E+002	1.62518E+002	3.22321E+002	-7.02949E+001	6.75330E-001	1.06906E+000	6.09614E-002	2.22063E+002	-7.58727E+001	8.50534E-002	2.20951E+002	-1.07962E+002
3.22954E+002	8.82291E+002	2.89037E+002	2.00362E+002	1.54400E+000	1.27356E+000	1.05500E+004	3.52868E+003	1.00000E+000	7.12000E+002	2.10000E+001	1.72814E+005	1.96637E+000	2.97034E+001	1.50321E-002	1.23992E-002	1.22396E-001	8.35974E-002	4.35600E+004	2.88897E+002	2.00331E+002	4.93551E-002	4.93551E-002	1.10505E+005	1.00000E+001	2.00000E+000	0.00000E+000	4.23366E+002	1.73645E+002	3.48935E+002	1.00000E+002	1.03267E+000	1.22525E-001	0.00000E+000	-7.16505E+001	2.21345E+000	1.05564E+000	4.07529E+002	1.62518E+002	3.22321E+002	-7.03025E+001	6.75330E-001	1.06906E+000	9.59833E-002	2.19595E+002	-1.23532E+002	8.50534E-002	2.20943E+002	-1.07961E+002
3.20867E+002	8.18796E+002	2.88968E+002	2.00366E+002	1.53109E+000	1.31849E+000	1.00260E+004	4.11795E+003	1.00000E+000	7.13000E+002	2.90000E+001	1.73042E+005	2.01873E+000	2.86146E+001	1.52910E-002	1.31678E-002	1.28156E-001	9.52938E-002	4.35600E+004	2.88897E+002	2.00331E+002	4.93551E-002	4.93551E-002	1.10505E+005	1.00000E+001	3.00000E+000	0.00000E+000	3.36884E+002	1.42639E+002	3.09060E+002	1.00000E+002	8.59292E-001	1.53401E-001	0.00000E+000	-7.53971E+001	2.29229E+000	1.04563E+000	4.07529E+002	1.62518E+002	3.22321E+002	-7.03130E+001	6.75330E-001	1.06906E+000	7.46067E-002	2.15848E+002	-9.95815E+001	8.50534E-002	2.20933E+002	-1.07987E+002
2.83284E+002	8.42846E+002	2.89452E+002	2.00216E+002	1.11592E+000	1.30000E+000	7.54000E+003	3.27644E+003	1.00000E+000	7.14000E+002	5.90000E+001	1.73284E+005	1.45069E+000	2.90318E+001	1.28513E-002	1.49712E-002	5.59575E-002	7.53457E-002	4.37320E+004	2.89452E+002	2.00216E+002	5.59575E-002	7.53457E-002	7.54000E+003	1.00000E+000	1.00000E+000	0.00000E+000	3.84494E+002	1.34380E+002	2.92402E+002	1.00000E+002	8.96545E-001	1.08657E-001	0.00000E+000	-6.95034E+001	2.44617E+000	1.12990E+000	3.84494E+002	1.34380E+002	2.92402E+002	-6.95034E+001	2.44617E+000	1.12990E+000	-7.61951E-002	2.21742E+002	9.74295E+001	-7.61951E-002	2.21742E+002	9.74295E+001
2.46169E+002	5.84648E+002	2.84780E+002	2.01471E+002	1.08672E+000	1.65671E+000	6.29300E+003	1.03929E+003	1.00000E+000	7.15000E+002	7.60000E+001	1.73509E+005	1.80038E+000	2.41795E+001	1.36990E-002	2.08842E-002	6.53420E-002	1.49743E-001	4.34410E+004	2.84849E+002	2.01389E+002	4.24902E-002	4.24902E-002	9.35380E+004	1.20000E+001	5.00000E+000	0.00000E+000	3.38202E+002	1.90399E+002	1.71620E+002	3.00000E+002	7.37243E-001	9.15301E-002	0.00000E+000	-3.43381E+002	3.25448E+000	9.29611E-001	3.74809E+002	2.16131E+002	1.00046E+002	-3.28440E+002	7.27758E-001	1.07828E+000	-2.07767E-001	2.39110E+002	3.48677E+000	-2.20969E-001	2.54051E+002	3.83400E+001
3.19861E+002	7.73120E+002	2.89034E+002	2.00395E+002	1.44056E+000	1.29585E+000	8.85000E+003	3.44878E+003	1.00000E+000	7.16000E+002	3.50000E+001	1.73690E+005	1.86675E+000	2.78050E+001	1.53130E-002	1.37748E-002	1.10015E-001	8.92446E-002	4.35600E+004	2.88897E+002	2.00331E+002	4.93551E-002	4.93551E-002	1.10505E+005	1.00000E+001	4.00000E+000	0.00000E+000	3.67582E+002	1.36021E+002	3.02106E+002	1.00000E+002	8.86735E-001	1.45483E-001	0.00000E+000	-7.18892E+001	2.31309E+000	1.10293E+000	4.07529E+002	1.62518E+002	3.22321E+002	-7.03306E+001	6.75330E-001	1.06906E+000	5.28827E-002	2.19356E+002	-6.82751E+001	8.50534E-002	2.20915E+002	-1.07987E+002
2.92784E+002	1.01560E+003	2.89040E+002	2.00236E+002	1.52514E+000	1.34030E+000	1.26020E+004	1.67588E+003	1.00000E+000	7.18000E+002	9.00000E+000	1.74090E+005	2.04415E+000	3.18685E+001	1.35859E-002	1.19394E-002	7.97447E-002	6.18749E-002	4.35600E+004	2.88897E+002	2.00331E+002	4.93551E-002	4.93551E-002	1.10505E+005	1.00000E+001	6.00000E+000	0.00000E+000	5.16667E+002	2.15783E+002	3.33200E+002	1.00000E+002	1.15972E+000	2.32687E-002	0.00000E+000	-6.33024E+001	2.01610E+000	1.06042E+000	4.07529E+002	1.62518E+002	3.22321E+002	-7.03362E+001	6.75330E-001	1.06906E+000	6.45050E-002	2.27943E+002	-7.45237E+001	8.50534E-002	2.20909E+002	-1.08007E+002
3.19016E+002	8.43291E+002	2.89011E+002	2.00311E+002	1.42959E+000	1.29474E+000	9.57100E+003	3.00619E+003	1.00000E+000	7.22000E+002	2.90000E+001	1.74966E+005	1.85094E+000	2.90395E+001	1.46128E-002	1.32344E-002	9.99105E-002	8.21619E-002	4.35600E+004	2.88897E+002	2.00331E+002	4.93551E-002	4.93551E-002	1.10505E+005	1.00000E+001	9.00000E+000	0.00000E+000	4.04535E+002	1.58710E+002	3.21048E+002	1.00000E+002	9.68641E-001	1.11976E-001	0.00000E+000	-7.05549E+001	2.27848E+000	1.07668E+000	4.07529E+002	1.62518E+002	3.22321E+002	-7.03716E+001	6.75330E-001	1.06906E+000	4.94988E-002	2.20691E+002	-6.26540E+001	8.50534E-002	2.20874E+002	-1.08041E+002
3.16983E+002	9.15831E+002	2.89016E+002	2.00410E+002	1.51039E+000	1.33096E+000	1.12010E+004	5.68720E+003	1.00000E+000	7.23000E+002	1.70000E+001	1.75170E+005	2.01026E+000	3.02627E+001	1.42712E-002	1.25758E-002	1.19733E-001	9.31824E-002	4.35600E+004	2.88897E+002	2.00331E+002	4.93551E-002	4.93551E-002	1.10505E+005	1.00000E+001	1.00000E+001	0.00000E+000	4.42781E+002	2.01537E+002	3.52355E+002	1.00000E+002	1.07811E+000	1.41321E-001	0.00000E+000	-7.00751E+001	2.26037E+000	1.00324E+000	4.07529E+002	1.62518E+002	3.22321E+002	-7.03787E+001	6.75330E-001	1.06906E+000	6.31515E-002	2.21170E+002	-7.95546E+001	8.50534E-002	2.20867E+002	-1.08038E+002
2.79327E+002	5.29209E+002	2.89395E+002	2.00262E+002	1.14216E+000	1.42391E+000	5.25400E+003	1.41141E+003	1.00000E+000	7.24000E+002	2.06000E+002	1.75490E+005	1.62634E+000	2.30045E+001	1.57574E-002	1.96444E-002	5.74037E-002	8.78741E-002	4.43070E+004	2.89460E+002	2.00198E+002	2.72856E-002	2.72856E-002	6.86880E+004	1.60000E+001	1.00000E+000	0.00000E+000	2.31988E+002	1.02564E+002	1.87229E+002	1.00000E+002	5.65932E-001	9.10211E-002	0.00000E+000	-7.07488E+001	3.25141E+000	1.01835E+000	3.00694E+002	1.25634E+002	2.19806E+002	-6.75340E+001	8.72787E-001	1.04921E+000	-1.09798E-001	2.20497E+002	1.40002E+002	-7.43670E-002	2.23712E+002	9.70369E+001
2.73579E+002	6.60828E+002	2.89447E+002	2.00153E+002	1.12159E+000	1.34825E+000	6.14000E+003	2.22331E+003	1.00000E+000	7.25000E+002	9.50000E+001	1.75654E+005	1.51218E+000	2.57066E+001	1.43136E-002	1.72062E-002	6.86103E-002	9.83974E-002	4.43070E+004	2.89460E+002	2.00198E+002	2.72856E-002	2.72856E-002	6.86880E+004	1.60000E+001	2.00000E+000	0.00000E+000	2.99977E+002	9.21036E+001	2.27229E+002	1.00000E+002	6.90770E-001	1.60953E-001	0.00000E+000	-6.98574E+001	2.58906E+000	1.18300E+000	3.00694E+002	1.25634E+002	2.19806E+002	-6.75445E+001	8.72787E-001	1.04921E+000	-9.17715E-002	2.21388E+002	1.17241E+002	-7.43670E-002	2.23701E+002	9.70279E+001
2.89542E+002	6.98505E+002	2.89357E+002	2.00224E+002	1.12807E+000	1.35188E+000	6.52700E+003	2.76003E+003	1.00000E+000	7.26000E+002	8.00000E+001	1.75846E+005	1.52501E+000	2.64292E+001	1.39630E-002	1.67333E-002	5.89300E-002	8.38240E-002	4.43070E+004	2.89460E+002	2.00198E+002	2.72856E-002	2.72856E-002	6.86880E+004	1.60000E+001	3.00000E+000	0.00000E+000	2.97280E+002	1.32582E+002	2.26541E+002	1.00000E+002	7.11048E-001	1.16437E-001	0.00000E+000	-6.86776E+001	2.92872E+000	1.01432E+000	3.00694E+002	1.25634E+002	2.19806E+002	-6.75626E+001	8.72787E-001	1.04921E+000	-9.02494E-002	2.22568E+002	1.16426E+002	-7.43670E-002	2.23683E+002	9.69961E+001
2.77713E+002	5.54731E+002	2.89509E+002	2.00228E+002	1.19228E+000	1.42362E+000	5.74600E+003	1.88597E+003	1.00000E+000	7.27000E+002	1.30000E+002	1.76081E+005	1.69735E+000	2.35527E+001	1.57288E-002	1.87807E-002	6.39411E-002	9.02455E-002	4.43070E+004	2.89460E+002	2.00198E+002	2.72856E-002	2.72856E-002	6.86880E+004	1.60000E+001	4.00000E+000	0.00000E+000	2.59691E+002	8.53631E+001	1.55650E+002	1.00000E+002	5.55809E-001	1.57456E-001	0.00000E+000	-6.26716E+001	2.67638E+000	1.18299E+000	3.00694E+002	1.25634E+002	2.19806E+002	-6.75882E+001	8.72787E-001	1.04921E+000	-8.84363E-002	2.28574E+002	1.20110E+002	-7.43670E-002	2.23657E+002	9.70054E+001
2.78049E+002	6.62091E+002	2.89392E+002	2.00217E+002	1.19076E+000	1.40420E+000	6.73500E+003	2.38589E+003	1.00000E+000	7.28000E+002	8.40000E+001	1.76265E+005	1.67207E+000	2.57311E+001	1.45096E-002	1.71104E-002	7.24676E-002	1.00145E-001	4.43070E+004	2.89460E+002	2.00198E+002	2.72856E-002	2.72856E-002	6.86880E+004	1.60000E+001	5.00000E+000	0.00000E+000	3.01324E+002	1.24813E+002	2.00427E+002	1.00000E+002	6.82511E-001	1.38691E-001	0.00000E+000	-6.45188E+001	2.75594E+000	1.06114E+000	3.00694E+002	1.25634E+002	2.19806E+002	-6.76173E+001	8.72787E-001	1.04921E+000	-8.22510E-002	2.26727E+002	1.10217E+002	-7.43670E-002	2.23628E+002	9.69487E+001
2.67795E+002	5.51612E+002	2.89345E+002	2.00264E+002	1.19197E+000	1.26943E+000	4.95900E+003	2.02881E+003	1.00000E+000	7.29000E+002	4.85000E+002	1.76588E+005	1.51312E+000	2.34864E+001	1.69265E-002	1.80265E-002	1.08761E-001	1.23159E-001	4.43070E+004	2.89460E+002	2.00198E+002	2.72856E-002	2.72856E-002	6.86880E+004	1.60000E+001	6.00000E+000	0.00000E+000	2.38808E+002	8.30073E+001	1.65257E+002	1.00000E+002	5.38407E-001	1.69542E-001	0.00000E+000	-6.67214E+001	2.99095E+000	1.13947E+000	3.00694E+002	1.25634E+002	2.19806E+002	-6.76588E+001	8.72787E-001	1.04921E+000	-3.14721E-002	2.24524E+002	4.32542E+001	-7.43670E-002	2.23587E+002	9.69009E+001
2.75585E+002	6.14653E+002	2.89326E+002	2.00253E+002	1.11261E+000	1.36885E+000	5.73300E+003	1.51537E+003	1.00000E+000	7.30000E+002	1.42000E+002	1.76718E+005	1.52300E+000	2.47922E+001	1.46944E-002	1.80786E-002	6.03426E-002	9.03035E-002	4.43070E+004	2.89460E+002	2.00198E+002	2.72856E-002	2.72856E-002	6.86880E+004	1.60000E+001	7.00000E+000	0.00000E+000	2.87944E+002	1.20504E+002	1.94977E+002	1.00000E+002	6.56781E-001	8.32678E-002	0.00000E+000	-6.51138E+001	3.00685E+000	1.05417E+000	3.00694E+002	1.25634E+002	2.19806E+002	-6.76966E+001	8.72787E-001	1.04921E+000	-1.03260E-001	2.26132E+002	1.37000E+002	-7.43670E-002	2.23549E+002	9.68577E+001
2.99674E+002	6.58247E+002	2.88968E+002	2.00355E+002	1.54579E+000	1.26634E+000	7.82000E+003	2.06031E+003	1.00000E+000	7.31000E+002	5.90000E+001	1.76886E+005	1.95749E+000	2.56563E+001	1.74802E-002	1.43201E-002	1.23502E-001	8.33279E-002	4.47030E+004	2.88968E+002	2.00355E+002	1.23502E-001	8.33279E-002	7.82000E+003	1.00000E+000	1.00000E+000	0.00000E+000	2.92094E+002	1.22328E+002	2.32286E+002	1.00000E+002	7.04608E-001	1.04559E-001	0.00000E+000	-7.06176E+001	2.59607E+000	1.04542E+000	2.92094E+002	1.22328E+002	2.32286E+002	-7.06176E+001	2.59607E+000	1.04542E+000	9.93734E-002	2.20628E+002	-1.26952E+002	9.93734E-002	2.20628E+002	-1.26952E+002
2.70070E+002	7.02180E+002	2.89381E+002	2.00290E+002	1.09532E+000	1.30537E+000	6.18900E+003	2.38738E+003	1.00000E+000	7.32000E+002	8.70000E+001	1.77117E+005	1.42980E+000	2.64987E+001	1.39229E-002	1.65929E-002	5.95592E-002	8.38203E-002	4.43070E+004	2.89460E+002	2.00198E+002	2.72856E-002	2.72856E-002	6.86880E+004	1.60000E+001	8.00000E+000	0.00000E+000	3.20536E+002	1.29573E+002	2.20010E+002	1.00000E+002	7.31647E-001	1.29090E-001	0.00000E+000	-6.58679E+001	2.85062E+000	1.07019E+000	3.00694E+002	1.25634E+002	2.19806E+002	-6.77991E+001	8.72787E-001	1.04921E+000	-8.74948E-002	2.25378E+002	1.15667E+002	-7.43670E-002	2.23446E+002	9.67711E+001
2.78132E+002	7.17491E+002	2.89447E+002	2.00188E+002	1.05174E+000	1.31318E+000	6.12800E+003	3.27970E+003	1.00000E+000	7.33000E+002	7.70000E+001	1.77316E+005	1.38112E+000	2.67860E+001	1.34353E-002	1.67751E-002	6.46669E-002	9.99279E-002	4.43070E+004	2.89460E+002	2.00198E+002	2.72856E-002	2.72856E-002	6.86880E+004	1.60000E+001	9.00000E+000	0.00000E+000	2.72715E+002	1.33139E+002	2.66370E+002	1.00000E+002	7.24269E-001	1.81966E-001	0.00000E+000	-7.79242E+001	3.12227E+000	9.81931E-001	3.00694E+002	1.25634E+002	2.19806E+002	-6.78577E+001	8.72787E-001	1.04921E+000	-1.10550E-001	2.13321E+002	1.33826E+002	-7.43670E-002	2.23388E+002	9.67180E+001
2.64030E+002	4.01605E+002	2.89557E+002	1.99953E+002	9.40044E-001	9.44450E-001	2.14700E+003	1.78167E+003	1.00000E+000	7.34000E+002	1.35000E+002	1.77571E+005	8.87825E-001	2.00401E+001	2.02877E-002	2.03828E-002	1.37361E-001	1.38633E-001	4.43070E+004	2.89460E+002	2.00198E+002	2.72856E-002	2.72856E-002	6.86880E+004	1.60000E+001	1.00000E+001	0.00000E+000	4.03715E+002	1.47111E+002	3.04263E+002	1.00000E+002	9.41940E-001	2.42665E-001	0.00000E+000	-6.95378E+001	4.65746E+000	1.11211E+000	3.00694E+002	1.25634E+002	2.19806E+002	-6.79271E+001	8.72787E-001	1.04921E+000	-2.33798E-003	2.21708E+002	3.79805E+000	-7.43670E-002	2.23318E+002	9.66513E+001
2.79087E+002	5.40408E+002	2.89555E+002	1.99985E+002	8.17033E-001	9.44456E-001	2.56300E+003	2.19325E+003	1.00000E+000	7.35000E+002	2.39000E+002	1.77813E+005	7.71651E-001	2.32467E+001	1.61386E-002	1.86555E-002	1.05230E-001	1.40101E-001	4.43070E+004	2.89460E+002	2.00198E+002	2.72856E-002	2.72856E-002	6.86880E+004	1.60000E+001	1.10000E+001	0.00000E+000	3.56805E+002	1.55465E+002	3.48224E+002	1.00000E+002	9.35956E-001	2.04736E-001	0.00000E+000	-7.81644E+001	4.56443E+000	1.03861E+000	3.00694E+002	1.25634E+002	2.19806E+002	-6.79825E+001	8.72787E-001	1.04921E+000	-7.23386E-002	2.13081E+002	8.38083E+001	-7.43670E-002	2.23263E+002	9.65983E+001
2.58262E+002	5.24907E+002	2.89740E+002	2.00079E+002	7.42660E-001	8.31474E-001	2.02400E+003	1.99671E+003	1.00000E+000	7.39000E+002	2.53000E+002	1.78677E+005	6.17503E-001	2.29108E+001	1.65076E-002	1.84818E-002	8.38538E-002	1.04580E-001	4.43070E+004	2.89460E+002	2.00198E+002	2.72856E-002	2.72856E-002	6.86880E+004	1.60000E+001	1.30000E+001	0.00000E+000	3.18547E+002	2.01746E+002	2.53237E+002	1.00000E+002	8.09657E-001	2.17715E-001	0.00000E+000	-6.87350E+001	6.60222E+000	8.08008E-001	3.00694E+002	1.25634E+002	2.19806E+002	-6.82489E+001	8.72787E-001	1.04921E+000	-5.64208E-002	2.22511E+002	7.29275E+001	-7.43670E-002	2.22997E+002	9.63831E+001
2.63772E+002	3.97972E+002	2.89814E+002	2.00083E+002	9.83446E-001	9.72487E-001	2.32500E+003	1.41526E+003	1.00000E+000	7.42000E+002	3.32000E+002	1.79318E+005	9.56389E-001	1.99492E+001	2.03957E-002	2.01684E-002	1.13209E-001	1.10747E-001	4.43070E+004	2.89460E+002	2.00198E+002	2.72856E-002	2.72856E-002	6.86880E+004	1.60000E+001	1.50000E+001	0.00000E+000	3.52352E+002	1.43044E+002	2.00090E+002	3.00000E+002	7.58269E-001	2.01219E-001	0.00000E+000	-6.07114E+001	4.55179E+000	1.09350E+000	3.00694E+002	1.25634E+002	2.19806E+002	-6.85096E+001	8.72787E-001	1.04921E+000	5.60315E-003	2.30534E+002	2.71842E+000	-7.43670E-002	2.22736E+002	9.61396E+001
2.71616E+002	4.90664E+002	2.89723E+002	2.00092E+002	7.89113E-001	8.79151E-001	2.11700E+003	1.34224E+003	1.00000E+000	7.43000E+002	3.70000E+002	1.79541E+005	6.93749E-001	2.21509E+001	1.71506E-002	1.91075E-002	7.77018E-002	9.58719E-002	4.43070E+004	2.89460E+002	2.00198E+002	2.72856E-002	2.72856E-002	6.86880E+004	1.60000E+001	1.60000E+001	0.00000E+000	4.40332E+002	1.93485E+002	2.29987E+002	1.00000E+002	9.34229E-001	1.16568E-001	0.00000E+000	-5.76851E+001	4.88549E+000	1.06768E+000	3.00694E+002	1.25634E+002	2.19806E+002	-6.85948E+001	8.72787E-001	1.04921E+000	-5.39709E-002	2.33560E+002	8.08559E+001	-7.43670E-002	2.22651E+002	9.60344E+001
2.95597E+002	8.26568E+002	2.87668E+002	2.00017E+002	1.97710E+000	1.26847E+000	1.19510E+004	3.12462E+003	1.00000E+000	7.65000E+002	4.30000E+001	1.83910E+005	2.50789E+000	2.87501E+001	1.80854E-002	1.16032E-002	1.38776E-001	5.78692E-002	4.67200E+004	2.88054E+002	2.00158E+002	4.95757E-002	4.95757E-002	1.98079E+005	1.20000E+001	1.00000E+000	0.00000E+000	3.94656E+002	1.78657E+002	2.61559E+002	1.00000E+002	9.02042E-001	8.87558E-002	0.00000E+000	2.23775E+002	2.16229E+000	1.01530E+000	5.15933E+002	2.16724E+002	3.56705E+002	2.21836E+002	5.13374E-001	1.05041E+000	2.18339E-001	2.23775E+002	4.24925E-001	2.31134E-001	2.21836E+002	-2.11332E+001
2.69083E+002	7.56216E+002	2.86742E+002	1.99931E+002	1.46577E+000	1.33851E+000	9.07100E+003	1.73184E+003	1.00000E+000	7.79000E+002	4.90000E+001	1.86836E+005	1.96195E+000	2.74994E+001	1.53900E-002	1.40538E-002	9.04943E-002	7.56995E-002	4.75340E+004	2.86558E+002	1.99902E+002	1.27813E-002	1.27813E-002	3.21645E+005	4.20000E+001	1.00000E+000	0.00000E+000	4.00025E+002	1.62829E+002	2.50708E+002	1.00000E+002	8.87269E-001	8.88005E-002	0.00000E+000	-6.85439E+001	2.33973E+000	1.07701E+000	3.78628E+002	1.52747E+002	2.20805E+002	-6.64070E+001	3.87453E-001	1.09220E+000	4.53806E-002	2.22702E+002	-5.59712E+001	6.22397E-003	2.24839E+002	-4.47101E+000
2.78999E+002	8.42112E+002	2.86509E+002	1.99827E+002	1.23931E+000	1.34956E+000	8.72900E+003	1.37908E+003	1.00000E+000	7.80000E+002	3.80000E+001	1.87017E+005	1.67252E+000	2.90192E+001	1.32647E-002	1.44448E-002	5.07635E-002	5.98390E-002	4.75340E+004	2.86558E+002	1.99902E+002	1.27813E-002	1.27813E-002	3.21645E+005	4.20000E+001	2.00000E+000	0.00000E+000	4.30385E+002	1.55892E+002	2.93144E+002	1.00000E+002	9.68933E-001	5.02345E-002	0.00000E+000	-7.19538E+001	2.28792E+000	1.12276E+000	3.78628E+002	1.52747E+002	2.20805E+002	-6.65740E+001	3.87453E-001	1.09220E+000	-4.25883E-002	2.19292E+002	5.13843E+001	6.22397E-003	2.24672E+002	-4.70100E+000
2.71376E+002	6.95853E+002	2.86561E+002	1.99980E+002	1.29641E+000	1.35985E+000	7.56400E+003	1.38545E+003	1.00000E+000	7.81000E+002	7.30000E+001	1.87247E+005	1.76293E+000	2.63790E+001	1.49062E-002	1.56357E-002	6.99578E-002	7.67973E-002	4.75340E+004	2.86558E+002	1.99902E+002	1.27813E-002	1.27813E-002	3.21645E+005	4.20000E+001	3.00000E+000	0.00000E+000	3.56708E+002	1.59649E+002	2.30398E+002	1.00000E+002	8.07525E-001	8.02760E-002	0.00000E+000	-6.91579E+001	2.69444E+000	1.02416E+000	3.78628E+002	1.52747E+002	2.20805E+002	-6.67490E+001	3.87453E-001	1.09220E+000	-2.38848E-002	2.22088E+002	3.05929E+001	6.22397E-003	2.24497E+002	-4.84959E+000
2.76323E+002	6.15313E+002	2.86496E+002	1.99886E+002	1.39929E+000	1.27663E+000	6.78400E+003	1.30257E+003	1.00000E+000	7.82000E+002	1.10000E+002	1.87473E+005	1.78638E+000	2.48055E+001	1.69889E-002	1.54996E-002	7.41378E-002	6.20673E-002	4.75340E+004	2.86558E+002	1.99902E+002	1.27813E-002	1.27813E-002	3.21645E+005	4.20000E+001	4.00000E+000	0.00000E+000	3.28302E+002	1.28600E+002	1.88582E+002	1.00000E+002	7.06070E-001	8.31125E-002	0.00000E+000	-6.66857E+001	2.62657E+000	1.10938E+000	3.78628E+002	1.52747E+002	2.20805E+002	-6.69143E+001	3.87453E-001	1.09220E+000	4.58402E-002	2.24560E+002	-5.47559E+001	6.22397E-003	2.24331E+002	-5.03855E+000
2.71380E+002	6.36007E+002	2.86606E+002	1.99918E+002	1.16143E+000	1.28049E+000	5.88600E+003	1.04119E+003	1.00000E+000	7.83000E+002	1.30000E+002	1.87691E+005	1.48720E+000	2.52192E+001	1.51385E-002	1.66903E-002	5.89544E-002	7.11903E-002	4.75340E+004	2.86558E+002	1.99902E+002	1.27813E-002	1.27813E-002	3.21645E+005	4.20000E+001	5.00000E+000	0.00000E+000	3.21101E+002	1.13925E+002	2.26105E+002	1.00000E+002	7.29672E-001	7.19142E-002	0.00000E+000	-7.36064E+001	2.77130E+000	1.12880E+000	3.78628E+002	1.52747E+002	2.20805E+002	-6.70806E+001	3.87453E-001	1.09220E+000	-4.87552E-002	2.17639E+002	5.75806E+001	6.22397E-003	2.24165E+002	-5.17676E+000
2.46533E+002	5.90662E+002	2.86529E+002	2.00028E+002	1.41366E+000	1.34322E+000	6.88400E+003	1.06050E+003	1.00000E+000	7.84000E+002	1.96000E+002	1.87923E+005	1.89885E+000	2.43035E+001	1.70382E-002	1.61892E-002	7.60299E-002	6.88449E-002	4.75340E+004	2.86558E+002	1.99902E+002	1.27813E-002	1.27813E-002	3.21645E+005	4.20000E+001	6.00000E+000	0.00000E+000	2.96638E+002	1.29537E+002	1.82133E+002	1.00000E+002	6.59074E-001	7.77966E-002	0.00000E+000	-6.82111E+001	2.77173E+000	1.04361E+000	3.78628E+002	1.52747E+002	2.20805E+002	-6.72500E+001	3.87453E-001	1.09220E+000	2.55498E-002	2.23034E+002	-3.06236E+001	6.22397E-003	2.23996E+002	-5.35323E+000
2.68874E+002	5.42510E+002	2.86545E+002	1.99897E+002	1.34322E+000	1.32995E+000	5.98300E+003	1.08510E+003	1.00000E+000	7.85000E+002	2.36000E+002	1.88131E+005	1.78641E+000	2.32918E+001	1.73656E-002	1.71939E-002	7.53929E-002	7.39532E-002	4.75340E+004	2.86558E+002	1.99902E+002	1.27813E-002	1.27813E-002	3.21645E+005	4.20000E+001	7.00000E+000	0.00000E+000	2.61803E+002	1.16085E+002	1.85662E+002	1.00000E+002	6.10411E-001	1.09875E-001	0.00000E+000	-7.30458E+001	3.04000E+000	1.02065E+000	3.78628E+002	1.52747E+002	2.20805E+002	-6.74204E+001	3.87453E-001	1.09220E+000	4.96669E-003	2.18200E+002	-9.57813E+000	6.22397E-003	2.23825E+002	-5.53251E+000
2.65989E+002	6.18084E+002	2.86595E+002	1.99874E+002	1.25995E+000	1.26200E+000	6.10800E+003	1.28005E+003	1.00000E+000	7.88000E+002	1.15000E+002	1.88681E+005	1.59005E+000	2.48613E+001	1.61214E-002	1.61476E-002	6.87876E-002	6.90047E-002	4.75340E+004	2.86558E+002	1.99902E+002	1.27813E-002	1.27813E-002	3.21645E+005	4.20000E+001	8.00000E+000	0.00000E+000	3.09399E+002	1.41544E+002	1.89909E+002	1.00000E+002	6.91253E-001	9.39472E-002	0.00000E+000	-6.85128E+001	3.01459E+000	1.01867E+000	3.78628E+002	1.52747E+002	2.20805E+002	-6.79455E+001	3.87453E-001	1.09220E+000	-8.12410E-004	2.22733E+002	2.22482E+000	6.22397E-003	2.23300E+002	-6.04827E+000
2.62101E+002	5.39283E+002	2.86622E+002	1.99895E+002	1.27615E+000	1.30374E+000	5.56100E+003	1.09647E+003	1.00000E+000	7.89000E+002	4.50000E+002	1.88960E+005	1.66377E+000	2.32225E+001	1.71130E-002	1.74829E-002	7.23781E-002	7.54426E-002	4.75340E+004	2.86558E+002	1.99902E+002	1.27813E-002	1.27813E-002	3.21645E+005	4.20000E+001	9.00000E+000	0.00000E+000	2.77606E+002	1.00065E+002	1.84182E+002	1.00000E+002	6.19241E-001	1.14474E-001	0.00000E+000	-7.27115E+001	2.85348E+000	1.12787E+000	3.78628E+002	1.52747E+002	2.20805E+002	-6.81128E+001	3.87453E-001	1.09220E+000	-1.06909E-002	2.18534E+002	1.04469E+001	6.22397E-003	2.23133E+002	-6.20747E+000
2.63178E+002	6.47094E+002	2.86538E+002	1.99896E+002	1.31902E+000	1.43403E+000	7.51500E+003	1.18174E+003	1.00000E+000	7.90000E+002	8.60000E+001	1.89057E+005	1.89152E+000	2.54380E+001	1.52156E-002	1.65422E-002	5.75960E-002	6.76759E-002	4.75340E+004	2.86558E+002	1.99902E+002	1.27813E-002	1.27813E-002	3.21645E+005	4.20000E+001	1.00000E+001	0.00000E+000	3.23905E+002	1.45249E+002	2.02602E+002	1.00000E+002	7.26096E-001	6.87849E-002	0.00000E+000	-6.96290E+001	2.69573E+000	1.02700E+000	3.78628E+002	1.52747E+002	2.20805E+002	-6.82883E+001	3.87453E-001	1.09220E+000	-4.17734E-002	2.21617E+002	5.26907E+001	6.22397E-003	2.22957E+002	-6.40209E+000
2.69163E+002	6.81843E+002	2.86584E+002	1.99878E+002	1.33234E+000	1.32877E+000	7.45800E+003	1.28810E+003	1.00000E+000	7.91000E+002	6.90000E+001	1.89254E+005	1.77038E+000	2.61121E+001	1.54278E-002	1.53865E-002	6.54761E-002	6.51360E-002	4.75340E+004	2.86558E+002	1.99902E+002	1.27813E-002	1.27813E-002	3.21645E+005	4.20000E+001	1.10000E+001	0.00000E+000	3.63843E+002	1.42386E+002	2.24979E+002	1.00000E+002	8.00170E-001	6.83137E-002	0.00000E+000	-7.04319E+001	2.53030E+000	1.09832E+000	3.78628E+002	1.52747E+002	2.20805E+002	-6.84607E+001	3.87453E-001	1.09220E+000	1.34310E-003	2.20814E+002	-2.40462E+000	6.22397E-003	2.22785E+002	-6.56577E+000
2.35861E+002	6.27037E+002	2.86496E+002	1.99950E+002	1.31340E+000	1.49997E+000	7.39100E+003	1.26686E+003	1.00000E+000	7.92000E+002	1.28000E+002	1.89482E+005	1.97006E+000	2.50407E+001	1.52773E-002	1.74474E-002	8.78546E-002	1.14144E-001	4.75340E+004	2.86558E+002	1.99902E+002	1.27813E-002	1.27813E-002	3.21645E+005	4.20000E+001	1.20000E+001	0.00000E+000	3.32275E+002	1.33627E+002	1.84556E+002	1.00000E+002	7.09707E-001	6.41101E-002	0.00000E+000	-6.72335E+001	2.53285E+000	1.10217E+000	3.78628E+002	1.52747E+002	2.20805E+002	-6.86284E+001	3.87453E-001	1.09220E+000	-6.63129E-002	2.24012E+002	8.63108E+001	6.22397E-003	2.22617E+002	-6.74644E+000
2.73441E+002	6.30710E+002	2.86549E+002	1.99925E+002	1.33446E+000	1.26713E+000	6.60400E+003	1.27731E+003	1.00000E+000	7.93000E+002	1.01000E+002	1.89655E+005	1.69094E+000	2.51139E+001	1.64211E-002	1.55926E-002	7.46634E-002	6.75153E-002	4.75340E+004	2.86558E+002	1.99902E+002	1.27813E-002	1.27813E-002	3.21645E+005	4.20000E+001	1.30000E+001	0.00000E+000	3.59704E+002	1.22590E+002	1.91536E+002	1.00000E+002	7.45780E-001	9.73827E-002	0.00000E+000	-6.74482E+001	2.48379E+000	1.18903E+000	3.78628E+002	1.52747E+002	2.20805E+002	-6.87937E+001	3.87453E-001	1.09220E+000	2.58798E-002	2.23797E+002	-3.02819E+001	6.22397E-003	2.22452E+002	-6.90223E+000
2.66674E+002	6.18271E+002	2.86565E+002	1.99903E+002	1.29134E+000	1.24231E+000	6.16100E+003	1.14068E+003	1.00000E+000	7.94000E+002	1.45000E+002	1.89903E+005	1.60424E+000	2.48651E+001	1.64518E-002	1.58273E-002	6.75184E-002	6.26549E-002	4.75340E+004	2.86558E+002	1.99902E+002	1.27813E-002	1.27813E-002	3.21645E+005	4.20000E+001	1.40000E+001	0.00000E+000	3.31551E+002	1.35414E+002	1.81325E+002	1.00000E+002	7.06277E-001	9.03420E-002	0.00000E+000	-6.70049E+001	2.78682E+000	1.09718E+000	3.78628E+002	1.52747E+002	2.20805E+002	-6.89629E+001	3.87453E-001	1.09220E+000	1.93488E-002	2.24241E+002	-2.16135E+001	6.22397E-003	2.22283E+002	-7.06973E+000
2.61437E+002	6.10451E+002	2.86583E+002	1.99872E+002	1.38041E+000	1.26188E+000	6.57500E+003	8.73691E+002	1.00000E+000	7.95000E+002	1.41000E+002	1.90107E+005	1.74192E+000	2.47073E+001	1.70240E-002	1.55622E-002	6.60789E-002	5.56146E-002	4.75340E+004	2.86558E+002	1.99902E+002	1.27813E-002	1.27813E-002	3.21645E+005	4.20000E+001	1.50000E+001	0.00000E+000	3.36935E+002	1.22794E+002	1.82031E+002	1.00000E+002	7.06298E-001	6.10546E-002	0.00000E+000	-6.77291E+001	2.56186E+000	1.15534E+000	3.78628E+002	1.52747E+002	2.20805E+002	-6.91435E+001	3.87453E-001	1.09220E+000	4.48573E-002	2.23516E+002	-5.45349E+001	6.22397E-003	2.22102E+002	-7.24926E+000
2.68095E+002	6.36110E+002	2.86558E+002	1.99887E+002	1.34672E+000	1.34367E+000	7.10000E+003	1.94909E+003	1.00000E+000	7.96000E+002	8.50000E+001	1.90274E+005	1.80955E+000	2.52212E+001	1.59827E-002	1.59464E-002	8.45571E-002	8.41816E-002	4.75340E+004	2.86558E+002	1.99902E+002	1.27813E-002	1.27813E-002	3.21645E+005	4.20000E+001	1.60000E+001	0.00000E+000	3.54248E+002	1.28018E+002	1.84658E+002	1.00000E+002	7.34465E-001	1.48468E-001	0.00000E+000	-6.70065E+001	2.44178E+000	1.16648E+000	3.78628E+002	1.52747E+002	2.20805E+002	-6.93118E+001	3.87453E-001	1.09220E+000	1.13529E-003	2.24239E+002	1.27672E+000	6.22397E-003	2.21934E+002	-7.42196E+000
2.69978E+002	7.37866E+002	2.86535E+002	1.99931E+002	1.36024E+000	1.30693E+000	8.09700E+003	1.62549E+003	1.00000E+000	7.97000E+002	5.50000E+001	1.90452E+005	1.77774E+000	2.71637E+001	1.51165E-002	1.45242E-002	7.33870E-002	6.78797E-002	4.75340E+004	2.86558E+002	1.99902E+002	1.27813E-002	1.27813E-002	3.21645E+005	4.20000E+001	1.70000E+001	0.00000E+000	4.17401E+002	1.62083E+002	2.09379E+002	1.00000E+002	8.63096E-001	8.43159E-002	0.00000E+000	-6.56057E+001	2.33998E+000	1.13982E+000	3.78628E+002	1.52747E+002	2.20805E+002	-6.94814E+001	3.87453E-001	1.09220E+000	1.99840E-002	2.25640E+002	-2.10178E+001	6.22397E-003	2.21764E+002	-7.59251E+000
2.54480E+002	7.56908E+002	2.86573E+002	1.99977E+002	1.43700E+000	1.34130E+000	8.94000E+003	1.76493E+003	1.00000E+000	7.98000E+002	5.20000E+001	1.90647E+005	1.92744E+000	2.75120E+001	1.51980E-002	1.41859E-002	7.45651E-002	6.51821E-002	4.75340E+004	2.86558E+002	1.99902E+002	1.27813E-002	1.27813E-002	3.21645E+005	4.20000E+001	1.80000E+001	0.00000E+000	3.86131E+002	1.79764E+002	2.47460E+002	1.00000E+002	8.76177E-001	6.75910E-002	0.00000E+000	-7.14920E+001	2.52899E+000	1.00368E+000	3.78628E+002	1.52747E+002	2.20805E+002	-6.96540E+001	3.87453E-001	1.09220E+000	3.44437E-002	2.19754E+002	-4.51171E+001	6.22397E-003	2.21591E+002	-7.75207E+000
2.69434E+002	6.82784E+002	2.86603E+002	1.99996E+002	1.33321E+000	1.33632E+000	7.49700E+003	1.17170E+003	1.00000E+000	7.99000E+002	7.90000E+001	1.90862E+005	1.78159E+000	2.61301E+001	1.53976E-002	1.54336E-002	6.93299E-002	6.96454E-002	4.75340E+004	2.86558E+002	1.99902E+002	1.27813E-002	1.27813E-002	3.21645E+005	4.20000E+001	1.90000E+001	0.00000E+000	3.62949E+002	1.54885E+002	2.02980E+002	1.00000E+002	7.82161E-001	7.81068E-002	0.00000E+000	-6.81372E+001	2.58941E+000	1.07045E+000	3.78628E+002	1.52747E+002	2.20805E+002	-6.98244E+001	3.87453E-001	1.09220E+000	-1.16645E-003	2.23108E+002	3.05857E+000	6.22397E-003	2.21421E+002	-7.91378E+000
2.60117E+002	7.29033E+002	2.86574E+002	1.99840E+002	1.27147E+000	1.37368E+000	7.87000E+003	1.48798E+003	1.00000E+000	8.00000E+002	6.20000E+001	1.91055E+005	1.74660E+000	2.70006E+001	1.43324E-002	1.54846E-002	6.20818E-002	7.21589E-002	4.75340E+004	2.86558E+002	1.99902E+002	1.27813E-002	1.27813E-002	3.21645E+005	4.20000E+001	2.00000E+001	0.00000E+000	3.66700E+002	1.52971E+002	2.29901E+002	1.00000E+002	8.15683E-001	8.50419E-002	0.00000E+000	-7.19553E+001	2.54129E+000	1.06456E+000	3.78628E+002	1.52747E+002	2.20805E+002	-6.99922E+001	3.87453E-001	1.09220E+000	-3.86404E-002	2.19290E+002	4.64033E+001	6.22397E-003	2.21253E+002	-8.10312E+000
2.67864E+002	7.21041E+002	2.86517E+002	1.99846E+002	1.30109E+000	1.29882E+000	7.55300E+003	1.39460E+003	1.00000E+000	8.01000E+002	6.40000E+001	1.91263E+005	1.68988E+000	2.68522E+001	1.49709E-002	1.49447E-002	6.37354E-002	6.35196E-002	4.75340E+004	2.86558E+002	1.99902E+002	1.27813E-002	1.27813E-002	3.21645E+005	4.20000E+001	2.10000E+001	0.00000E+000	3.79285E+002	1.68035E+002	1.95862E+002	1.00000E+002	8.03054E-001	7.37036E-002	0.00000E+000	-6.58330E+001	2.59175E+000	1.06551E+000	3.78628E+002	1.52747E+002	2.20805E+002	-7.01733E+001	3.87453E-001	1.09220E+000	8.74799E-004	2.25413E+002	2.76439E+000	6.22397E-003	2.21072E+002	-8.29660E+000
2.71425E+002	7.02333E+002	2.86547E+002	1.99932E+002	1.30549E+000	1.29946E+000	7.37600E+003	1.40564E+003	1.00000E+000	8.02000E+002	6.20000E+001	1.91478E+005	1.69644E+000	2.65016E+001	1.52007E-002	1.51305E-002	7.10328E-002	7.03947E-002	4.75340E+004	2.86558E+002	1.99902E+002	1.27813E-002	1.27813E-002	3.21645E+005	4.20000E+001	2.20000E+001	0.00000E+000	3.82054E+002	1.42741E+002	2.14959E+002	1.00000E+002	8.12494E-001	8.90237E-002	0.00000E+000	-6.98662E+001	2.46006E+000	1.13594E+000	3.78628E+002	1.52747E+002	2.20805E+002	-7.03410E+001	3.87453E-001	1.09220E+000	2.31476E-003	2.21379E+002	-3.06272E+000	6.22397E-003	2.20904E+002	-8.44919E+000
2.85938E+002	7.76499E+002	2.86469E+002	1.99900E+002	1.24583E+000	1.28860E+000	7.74100E+003	1.92852E+003	1.00000E+000	8.03000E+002	5.10000E+001	1.91684E+005	1.60539E+000	2.78657E+001	1.41599E-002	1.46461E-002	6.58219E-002	7.03010E-002	4.75340E+004	2.86558E+002	1.99902E+002	1.27813E-002	1.27813E-002	3.21645E+005	4.20000E+001	2.30000E+001	0.00000E+000	4.02939E+002	1.66141E+002	2.35863E+002	1.00000E+002	8.76507E-001	9.95285E-002	0.00000E+000	-7.04400E+001	2.52445E+000	1.08055E+000	3.78628E+002	1.52747E+002	2.20805E+002	-7.05029E+001	3.87453E-001	1.09220E+000	-1.68759E-002	2.20805E+002	2.04608E+001	6.22397E-003	2.20743E+002	-8.63199E+000
2.69661E+002	7.43979E+002	2.86474E+002	1.99852E+002	1.33675E+000	1.27676E+000	7.86600E+003	1.38042E+003	1.00000E+000	8.04000E+002	5.90000E+001	1.91894E+005	1.70671E+000	2.72760E+001	1.50720E-002	1.43957E-002	6.62218E-002	6.05780E-002	4.75340E+004	2.86558E+002	1.99902E+002	1.27813E-002	1.27813E-002	3.21645E+005	4.20000E+001	2.40000E+001	0.00000E+000	4.10356E+002	1.53869E+002	2.04700E+002	1.00000E+002	8.43942E-001	6.87786E-002	0.00000E+000	-6.69512E+001	2.33650E+000	1.15816E+000	3.78628E+002	1.52747E+002	2.20805E+002	-7.06850E+001	3.87453E-001	1.09220E+000	2.29503E-002	2.24294E+002	-2.61188E+001	6.22397E-003	2.20560E+002	-8.81746E+000
2.68621E+002	7.61641E+002	2.86493E+002	1.99930E+002	1.36325E+000	1.26823E+000	8.14300E+003	1.79131E+003	1.00000E+000	8.05000E+002	5.50000E+001	1.92090E+005	1.72892E+000	2.75978E+001	1.51072E-002	1.40542E-002	8.11947E-002	7.04788E-002	4.75340E+004	2.86558E+002	1.99902E+002	1.27813E-002	1.27813E-002	3.21645E+005	4.20000E+001	2.50000E+001	0.00000E+000	4.22215E+002	1.52671E+002	2.37380E+002	1.00000E+002	8.94638E-001	1.01127E-001	0.00000E+000	-7.05864E+001	2.30973E+000	1.15148E+000	3.78628E+002	1.52747E+002	2.20805E+002	-7.08635E+001	3.87453E-001	1.09220E+000	3.61080E-002	2.20659E+002	-4.63364E+001	6.22397E-003	2.20382E+002	-8.98429E+000
2.72627E+002	6.69742E+002	2.86527E+002	1.99871E+002	1.23794E+000	1.26472E+000	6.52200E+003	1.34516E+003	1.00000E+000	8.06000E+002	8.00000E+001	1.92312E+005	1.56564E+000	2.58794E+001	1.53288E-002	1.56604E-002	6.32930E-002	6.59705E-002	4.75340E+004	2.86558E+002	1.99902E+002	1.27813E-002	1.27813E-002	3.21645E+005	4.20000E+001	2.60000E+001	0.00000E+000	3.65082E+002	1.26903E+002	2.05874E+002	1.00000E+002	7.71171E-001	8.87605E-002	0.00000E+000	-7.11048E+001	2.54209E+000	1.16904E+000	3.78628E+002	1.52747E+002	2.20805E+002	-7.10444E+001	3.87453E-001	1.09220E+000	-1.06998E-002	2.20141E+002	1.20409E+001	6.22397E-003	2.20201E+002	-9.16297E+000
2.67610E+002	7.15492E+002	2.86512E+002	1.99821E+002	1.28348E+000	1.35487E+000	7.69800E+003	1.01003E+003	1.00000E+000	8.07000E+002	6.20000E+001	1.92492E+005	1.73895E+000	2.67487E+001	1.46285E-002	1.54422E-002	5.44550E-002	6.04332E-002	4.75340E+004	2.86558E+002	1.99902E+002	1.27813E-002	1.27813E-002	3.21645E+005	4.20000E+001	2.70000E+001	0.00000E+000	3.82863E+002	1.49907E+002	2.14085E+002	1.00000E+002	8.16890E-001	5.31251E-002	0.00000E+000	-7.02323E+001	2.45481E+000	1.11431E+000	3.78628E+002	1.52747E+002	2.20805E+002	-7.12285E+001	3.87453E-001	1.09220E+000	-2.70578E-002	2.21013E+002	3.34897E+001	6.22397E-003	2.20017E+002	-9.35545E+000
2.71967E+002	7.20774E+002	2.86506E+002	1.99876E+002	1.34519E+000	1.31902E+000	7.90200E+003	1.23981E+003	1.00000E+000	8.08000E+002	5.50000E+001	1.92686E+005	1.77434E+000	2.68472E+001	1.51327E-002	1.48383E-002	6.20452E-002	5.97330E-002	4.75340E+004	2.86558E+002	1.99902E+002	1.27813E-002	1.27813E-002	3.21645E+005	4.20000E+001	2.80000E+001	0.00000E+000	3.97161E+002	1.49818E+002	2.21693E+002	1.00000E+002	8.43527E-001	6.41830E-002	0.00000E+000	-7.06450E+001	2.38341E+000	1.13278E+000	3.78628E+002	1.52747E+002	2.20805E+002	-7.14140E+001	3.87453E-001	1.09220E+000	9.82144E-003	2.20601E+002	-1.32888E+001	6.22397E-003	2.19831E+002	-9.53700E+000
2.66282E+002	7.14705E+002	2.86442E+002	1.99895E+002	1.29483E+000	1.33752E+000	7.65400E+003	1.65985E+003	1.00000E+000	8.09000E+002	7.00000E+001	1.92912E+005	1.73186E+000	2.67340E+001	1.48002E-002	1.52882E-002	6.36994E-002	6.78425E-002	4.75340E+004	2.86558E+002	1.99902E+002	1.27813E-002	1.27813E-002	3.21645E+005	4.20000E+001	2.90000E+001	0.00000E+000	3.93493E+002	1.21291E+002	2.34266E+002	1.00000E+002	8.35555E-001	8.31783E-002	0.00000E+000	-7.38090E+001	2.26520E+000	1.21105E+000	3.78628E+002	1.52747E+002	2.20805E+002	-7.16116E+001	3.87453E-001	1.09220E+000	-1.62196E-002	2.17437E+002	1.62598E+001	6.22397E-003	2.19634E+002	-9.74717E+000
2.45168E+002	6.44529E+002	2.86448E+002	1.99899E+002	1.40743E+000	1.37745E+000	7.66500E+003	1.11152E+003	1.00000E+000	8.10000E+002	9.50000E+001	1.93120E+005	1.93867E+000	2.53876E+001	1.60757E-002	1.57333E-002	6.18661E-002	5.93545E-002	4.75340E+004	2.86558E+002	1.99902E+002	1.27813E-002	1.27813E-002	3.21645E+005	4.20000E+001	3.00000E+001	0.00000E+000	3.29949E+002	1.31832E+002	2.15572E+002	1.00000E+002	7.40095E-001	6.93818E-002	0.00000E+000	-7.53412E+001	2.53579E+000	1.08104E+000	3.78628E+002	1.52747E+002	2.20805E+002	-7.18013E+001	3.87453E-001	1.09220E+000	1.07657E-002	2.15904E+002	-1.91829E+001	6.22397E-003	2.19444E+002	-9.93517E+000
2.68018E+002	7.09384E+002	2.86488E+002	1.99923E+002	1.30882E+000	1.32308E+000	7.59500E+003	1.16244E+003	1.00000E+000	8.11000E+002	6.60000E+001	1.93300E+005	1.73167E+000	2.66343E+001	1.50181E-002	1.51818E-002	5.93304E-002	6.05848E-002	4.75340E+004	2.86558E+002	1.99902E+002	1.27813E-002	1.27813E-002	3.21645E+005	4.20000E+001	3.10000E+001	0.00000E+000	3.61566E+002	1.33244E+002	2.45808E+002	1.00000E+002	8.14865E-001	6.23128E-002	0.00000E+000	-7.72312E+001	2.46965E+000	1.11509E+000	3.78628E+002	1.52747E+002	2.20805E+002	-7.19929E+001	3.87453E-001	1.09220E+000	-5.41993E-003	2.14014E+002	-7.24646E-001	6.22397E-003	2.19253E+002	-1.01155E+001
2.58933E+002	7.43109E+002	2.86478E+002	1.99864E+002	1.31578E+000	1.40328E+000	8.44800E+003	1.80606E+003	1.00000E+000	8.12000E+002	6.20000E+001	1.93498E+005	1.84641E+000	2.72600E+001	1.43155E-002	1.52674E-002	6.81586E-002	7.72980E-002	4.75340E+004	2.86558E+002	1.99902E+002	1.27813E-002	1.27813E-002	3.21645E+005	4.20000E+001	3.20000E+001	0.00000E+000	4.07841E+002	1.66013E+002	2.32178E+002	1.00000E+002	8.78591E-001	8.32363E-002	0.00000E+000	-7.13968E+001	2.39179E+000	1.09172E+000	3.78628E+002	1.52747E+002	2.20805E+002	-7.21809E+001	3.87453E-001	1.09220E+000	-3.21783E-002	2.19849E+002	3.87793E+001	6.22397E-003	2.19065E+002	-1.03114E+001
2.64055E+002	6.70838E+002	2.86532E+002	1.99881E+002	1.32418E+000	1.31422E+000	7.22100E+003	1.26998E+003	1.00000E+000	8.13000E+002	8.40000E+001	1.93713E+005	1.74026E+000	2.59005E+001	1.55829E-002	1.54657E-002	6.65724E-002	6.56050E-002	4.75340E+004	2.86558E+002	1.99902E+002	1.27813E-002	1.27813E-002	3.21645E+005	4.20000E+001	3.30000E+001	0.00000E+000	3.69027E+002	1.46092E+002	1.88120E+002	1.00000E+002	7.68097E-001	7.31383E-002	0.00000E+000	-6.87498E+001	2.50649E+000	1.12680E+000	3.78628E+002	1.52747E+002	2.20805E+002	-7.23708E+001	3.87453E-001	1.09220E+000	3.77427E-003	2.22496E+002	-3.78842E+000	6.22397E-003	2.18875E+002	-1.04874E+001
2.51363E+002	6.87389E+002	2.86515E+002	1.99812E+002	1.37500E+000	1.39185E+000	8.08900E+003	1.23119E+003	1.00000E+000	8.14000E+002	6.80000E+001	1.93893E+005	1.91381E+000	2.62181E+001	1.52882E-002	1.54756E-002	6.23337E-002	6.38202E-002	4.75340E+004	2.86558E+002	1.99902E+002	1.27813E-002	1.27813E-002	3.21645E+005	4.20000E+001	3.40000E+001	0.00000E+000	3.64549E+002	1.68276E+002	2.02805E+002	1.00000E+002	7.92107E-001	5.56354E-002	0.00000E+000	-6.99606E+001	2.59312E+000	1.02906E+000	3.78628E+002	1.52747E+002	2.20805E+002	-7.25596E+001	3.87453E-001	1.09220E+000	-6.08964E-003	2.21285E+002	7.38287E+000	6.22397E-003	2.18686E+002	-1.06867E+001
2.75439E+002	7.70411E+002	2.86487E+002	1.99836E+002	1.28436E+000	1.26083E+000	7.75200E+003	1.59840E+003	1.00000E+000	8.15000E+002	5.00000E+001	1.94077E+005	1.61936E+000	2.77563E+001	1.45875E-002	1.43202E-002	6.63342E-002	6.39907E-002	4.75340E+004	2.86558E+002	1.99902E+002	1.27813E-002	1.27813E-002	3.21645E+005	4.20000E+001	3.50000E+001	0.00000E+000	3.97265E+002	1.71243E+002	2.27898E+002	1.00000E+002	8.63508E-001	7.88937E-002	0.00000E+000	-7.17178E+001	2.56961E+000	1.06081E+000	3.78628E+002	1.52747E+002	2.20805E+002	-7.27493E+001	3.87453E-001	1.09220E+000	9.24376E-003	2.19528E+002	-1.36436E+001	6.22397E-003	2.18496E+002	-1.08803E+001
2.68545E+002	7.15644E+002	2.86522E+002	1.99859E+002	1.34692E+000	1.33126E+000	7.92400E+003	1.33954E+003	1.00000E+000	8.16000E+002	5.80000E+001	1.94281E+005	1.79310E+000	2.67515E+001	1.51311E-002	1.49551E-002	6.68205E-002	6.53191E-002	4.75340E+004	2.86558E+002	1.99902E+002	1.27813E-002	1.27813E-002	3.21645E+005	4.20000E+001	3.60000E+001	0.00000E+000	4.04173E+002	1.55078E+002	2.11924E+002	1.00000E+002	8.44807E-001	6.98340E-002	0.00000E+000	-7.03202E+001	2.37220E+000	1.13655E+000	3.78628E+002	1.52747E+002	2.20805E+002	-7.29309E+001	3.87453E-001	1.09220E+000	5.84772E-003	2.20925E+002	-7.96832E+000	6.22397E-003	2.18315E+002	-1.10518E+001
2.83740E+002	8.15435E+002	2.86549E+002	1.99925E+002	1.24586E+000	1.26098E+000	7.96200E+003	1.43344E+003	1.00000E+000	8.17000E+002	4.60000E+001	1.94471E+005	1.57100E+000	2.85558E+001	1.39623E-002	1.41317E-002	5.97247E-002	6.11385E-002	4.75340E+004	2.86558E+002	1.99902E+002	1.27813E-002	1.27813E-002	3.21645E+005	4.20000E+001	3.70000E+001	0.00000E+000	4.29646E+002	1.50433E+002	2.73105E+002	1.00000E+002	9.42436E-001	6.60885E-002	0.00000E+000	-7.65766E+001	2.34618E+000	1.14641E+000	3.78628E+002	1.52747E+002	2.20805E+002	-7.31313E+001	3.87453E-001	1.09220E+000	-6.03086E-003	2.14669E+002	7.11597E-001	6.22397E-003	2.18114E+002	-1.12399E+001
2.67590E+002	8.00262E+002	2.86422E+002	1.99883E+002	1.30993E+000	1.27687E+000	8.29800E+003	1.59635E+003	1.00000E+000	8.18000E+002	4.50000E+001	1.94679E+005	1.67261E+000	2.82889E+001	1.43801E-002	1.40172E-002	5.79511E-002	5.51614E-002	4.75340E+004	2.86558E+002	1.99902E+002	1.27813E-002	1.27813E-002	3.21645E+005	4.20000E+001	3.80000E+001	0.00000E+000	4.29667E+002	1.62914E+002	2.35764E+002	1.00000E+002	9.08547E-001	6.21367E-002	0.00000E+000	-7.20399E+001	2.32440E+000	1.13348E+000	3.78628E+002	1.52747E+002	2.20805E+002	-7.33291E+001	3.87453E-001	1.09220E+000	1.27794E-002	2.19206E+002	-1.84203E+001	6.22397E-003	2.17916E+002	-1.14705E+001
2.68637E+002	6.83132E+002	2.86636E+002	1.99935E+002	1.41083E+000	1.30707E+000	7.75100E+003	1.49514E+003	1.00000E+000	8.19000E+002	2.30000E+001	1.94864E+005	1.84405E+000	2.61368E+001	1.60249E-002	1.48463E-002	8.11872E-002	6.99293E-002	4.75340E+004	2.86558E+002	1.99902E+002	1.27813E-002	1.27813E-002	3.21645E+005	4.20000E+001	3.90000E+001	0.00000E+000	3.45564E+002	1.64209E+002	1.91043E+002	1.00000E+002	7.52363E-001	1.00139E-001	0.00000E+000	-7.04008E+001	2.68852E+000	1.01396E+000	3.78628E+002	1.52747E+002	2.20805E+002	-7.34836E+001	3.87453E-001	1.09220E+000	3.81782E-002	2.20845E+002	-4.87342E+001	6.22397E-003	2.17762E+002	-1.15712E+001
2.74415E+002	8.37985E+002	2.86774E+002	1.99949E+002	1.39744E+000	1.26098E+000	9.10000E+003	1.45876E+003	1.00000E+000	8.20000E+002	1.40000E+001	1.95062E+005	1.76215E+000	2.89480E+001	1.46491E-002	1.32187E-002	6.98452E-002	5.71855E-002	4.75340E+004	2.86558E+002	1.99902E+002	1.27813E-002	1.27813E-002	3.21645E+005	4.20000E+001	4.00000E+001	0.00000E+000	4.36427E+002	1.95613E+002	2.37388E+002	1.00000E+002	9.38753E-001	5.13142E-002	0.00000E+000	-7.06883E+001	2.39785E+000	1.04923E+000	3.78628E+002	1.52747E+002	2.20805E+002	-7.36379E+001	3.87453E-001	1.09220E+000	5.13290E-002	2.20557E+002	-6.56559E+001	6.22397E-003	2.17608E+002	-1.16929E+001
2.77977E+002	9.04838E+002	2.86677E+002	1.99907E+002	1.42725E+000	1.31785E+000	1.04560E+004	2.64701E+003	1.00000E+000	8.21000E+002	1.00000E+001	1.95264E+005	1.88091E+000	3.00805E+001	1.39578E-002	1.28879E-002	8.43426E-002	7.20952E-002	4.75340E+004	2.86558E+002	1.99902E+002	1.27813E-002	1.27813E-002	3.21645E+005	4.20000E+001	4.10000E+001	0.00000E+000	4.69723E+002	2.09685E+002	2.62932E+002	1.00000E+002	1.01811E+000	9.54907E-002	0.00000E+000	-7.17260E+001	2.24322E+000	1.04630E+000	3.78628E+002	1.52747E+002	2.20805E+002	-7.37954E+001	3.87453E-001	1.09220E+000	3.98534E-002	2.19519E+002	-5.21715E+001	6.22397E-003	2.17450E+002	-1.18765E+001
2.78824E+002	9.49734E+002	2.86861E+002	1.99971E+002	1.48856E+000	1.29248E+000	1.11510E+004	2.24746E+003	1.00000E+000	8.22000E+002	1.00000E+001	1.95467E+005	1.92393E+000	3.08178E+001	1.40964E-002	1.22396E-002	8.77230E-002	6.64399E-002	4.75340E+004	2.86558E+002	1.99902E+002	1.27813E-002	1.27813E-002	3.21645E+005	4.20000E+001	4.20000E+001	0.00000E+000	4.69889E+002	2.15305E+002	2.84902E+002	1.00000E+002	1.04612E+000	5.55291E-002	0.00000E+000	-7.41798E+001	2.22929E+000	1.01950E+000	3.78628E+002	1.52747E+002	2.20805E+002	-7.39990E+001	3.87453E-001	1.09220E+000	7.05073E-002	2.17066E+002	-9.36130E+001	6.22397E-003	2.17247E+002	-1.20321E+001
3.14115E+002	1.17593E+003	2.87281E+002	2.00003E+002	1.58865E+000	1.22559E+000	1.39150E+004	2.17103E+003	1.00000E+000	8.23000E+002	4.00000E+000	1.95658E+005	1.94704E+000	3.42918E+001	1.34675E-002	1.03898E-002	7.56299E-002	4.55446E-002	4.99940E+004	2.87339E+002	2.00028E+002	3.97907E-002	3.97907E-002	6.34820E+004	5.00000E+000	1.00000E+000	0.00000E+000	6.04566E+002	3.13002E+002	2.82656E+002	1.00000E+002	1.27455E+000	4.51705E-002	0.00000E+000	2.26036E+002	2.03830E+000	9.98164E-001	5.31747E+002	3.04364E+002	2.19816E+002	2.31034E+002	9.85306E-001	9.66752E-001	1.29007E-001	2.26036E+002	1.29925E+002	1.48751E-001	2.31034E+002	1.08026E+002
3.01042E+002	9.18382E+002	2.87242E+002	1.99958E+002	1.64903E+000	1.22134E+000	1.11710E+004	1.72880E+003	1.00000E+000	8.24000E+002	1.40000E+001	1.95871E+005	2.01402E+000	3.03048E+001	1.56021E-002	1.15555E-002	8.51330E-002	4.74030E-002	4.99940E+004	2.87339E+002	2.00028E+002	3.97907E-002	3.97907E-002	6.34820E+004	5.00000E+000	2.00000E+000	0.00000E+000	4.98512E+002	2.54337E+002	1.92819E+002	1.00000E+002	1.00399E+000	4.68806E-002	0.00000E+000	2.30298E+002	2.15667E+000	1.05288E+000	5.31747E+002	3.04364E+002	2.19816E+002	2.30813E+002	9.85306E-001	9.66752E-001	1.49002E-001	2.30298E+002	1.06931E+002	1.48751E-001	2.30813E+002	1.07792E+002
2.94940E+002	1.13849E+003	2.87492E+002	2.00072E+002	1.66822E+000	1.23520E+000	1.41670E+004	2.53951E+003	1.00000E+000	8.25000E+002	5.00000E+000	1.96058E+005	2.06059E+000	3.37415E+001	1.40157E-002	1.03777E-002	8.96910E-002	4.97130E-002	4.99940E+004	2.87339E+002	2.00028E+002	3.97907E-002	3.97907E-002	6.34820E+004	5.00000E+000	3.00000E+000	0.00000E+000	6.06814E+002	3.66895E+002	2.03612E+002	1.00000E+002	1.22224E+000	4.14914E-002	0.00000E+000	2.36561E+002	2.04082E+000	9.88026E-001	5.31747E+002	3.04364E+002	2.19816E+002	2.30606E+002	9.85306E-001	9.66752E-001	1.49139E-001	2.36561E+002	1.13073E+002	1.48751E-001	2.30606E+002	1.07653E+002
2.78986E+002	9.39370E+002	2.87324E+002	2.00042E+002	1.72606E+000	1.29697E+000	1.25600E+004	1.67553E+003	1.00000E+000	8.26000E+002	1.20000E+001	1.96270E+005	2.23864E+000	3.06491E+001	1.54014E-002	1.15727E-002	9.40469E-002	5.36941E-002	4.99940E+004	2.87339E+002	2.00028E+002	3.97907E-002	3.97907E-002	6.34820E+004	5.00000E+000	4.00000E+000	0.00000E+000	4.75905E+002	2.90297E+002	2.00212E+002	1.00000E+002	1.00511E+000	3.89008E-002	0.00000E+000	2.31307E+002	2.32123E+000	9.22569E-001	5.31747E+002	3.04364E+002	2.19816E+002	2.30408E+002	9.85306E-001	9.66752E-001	1.41942E-001	2.31307E+002	1.17655E+002	1.48751E-001	2.30408E+002	1.07413E+002
2.96870E+002	9.11264E+002	2.87332E+002	2.00057E+002	1.75223E+000	1.22326E+000	1.16690E+004	2.31042E+003	1.00000E+000	8.27000E+002	1.40000E+001	1.96481E+005	2.14343E+000	3.01871E+001	1.62208E-002	1.13241E-002	1.06800E-001	5.27374E-002	4.99940E+004	2.87339E+002	2.00028E+002	3.97907E-002	3.97907E-002	6.34820E+004	5.00000E+000	5.00000E+000	0.00000E+000	4.45699E+002	2.81180E+002	2.11502E+002	1.00000E+002	9.73590E-001	6.47669E-002	0.00000E+000	2.28414E+002	2.54850E+000	8.71786E-001	5.31747E+002	3.04364E+002	2.19816E+002	2.30200E+002	9.85306E-001	9.66752E-001	1.77774E-001	2.28414E+002	6.47079E+001	1.48751E-001	2.30200E+002	1.07209E+002
2.91672E+002	8.45414E+002	2.87813E+002	2.00005E+002	1.51956E+000	1.26095E+000	9.87900E+003	1.62939E+003	1.00000E+000	8.28000E+002	1.60000E+001	1.96681E+005	1.91608E+000	2.90760E+001	1.52883E-002	1.26865E-002	9.45684E-002	6.55399E-002	5.02450E+004	2.87813E+002	2.00005E+002	9.45684E-002	6.55399E-002	9.87900E+003	1.00000E+000	1.00000E+000	0.00000E+000	4.47346E+002	3.18306E+002	1.45552E+002	1.00000E+002	9.24913E-001	7.69801E-002	0.00000E+000	-5.00468E+001	2.69518E+000	8.95914E-001	4.47346E+002	3.18306E+002	1.45552E+002	-5.00468E+001	2.69518E+000	8.95914E-001	9.30085E-002	2.41199E+002	-9.83586E+001	9.30085E-002	2.41199E+002	-9.83586E+001
2.92789E+002	7.12874E+002	2.88228E+002	2.00234E+002	1.50877E+000	1.24416E+000	8.19900E+003	1.61437E+003	1.00000E+000	8.29000E+002	2.00000E+001	1.96899E+005	1.87715E+000	2.66997E+001	1.66626E-002	1.37402E-002	8.41110E-002	5.77706E-002	5.02980E+004	2.88244E+002	2.00226E+002	2.80821E-002	2.80821E-002	3.92340E+004	6.00000E+000	1.00000E+000	0.00000E+000	3.79194E+002	2.74771E+002	1.61084E+002	3.00000E+002	8.28875E-001	7.96640E-002	0.00000E+000	-5.62518E+001	3.27609E+000	8.09048E-001	3.36533E+002	2.48400E+002	1.04727E+002	-4.81234E+001	1.36696E+000	8.86387E-001	9.61213E-002	2.34994E+002	-1.08511E+002	8.63886E-002	2.43122E+002	-8.77100E+001
2.79466E+002	6.50528E+002	2.88288E+002	2.00284E+002	1.49055E+000	1.20849E+000	7.20600E+003	1.13211E+003	1.00000E+000	8.30000E+002	2.60000E+001	1.97114E+005	1.80131E+000	2.55054E+001	1.75589E-002	1.42363E-002	8.05124E-002	5.36419E-002	5.02980E+004	2.88244E+002	2.00226E+002	2.80821E-002	2.80821E-002	3.92340E+004	6.00000E+000	2.00000E+000	0.00000E+000	3.34935E+002	2.64413E+002	9.22414E+001	1.00000E+002	6.89694E-001	7.78362E-002	0.00000E+000	-4.35204E+001	3.20397E+000	8.82420E-001	3.36533E+002	2.48400E+002	1.04727E+002	-4.83219E+001	1.36696E+000	8.86387E-001	1.04502E-001	2.47725E+002	-1.06752E+002	8.63886E-002	2.42924E+002	-8.78899E+001
2.85384E+002	4.80685E+002	2.88124E+002	2.00058E+002	1.36440E+000	1.14206E+000	4.63300E+003	7.38311E+002	1.00000E+000	8.31000E+002	5.60000E+001	1.97346E+005	1.55822E+000	2.19245E+001	2.00452E-002	1.67786E-002	6.93356E-002	4.95384E-002	5.02980E+004	2.88244E+002	2.00226E+002	2.80821E-002	2.80821E-002	3.92340E+004	6.00000E+000	3.00000E+000	0.00000E+000	2.59346E+002	1.99552E+002	5.03412E+001	1.00000E+002	5.07494E-001	6.98084E-002	0.00000E+000	-4.00675E+001	3.55780E+000	9.91056E-001	3.36533E+002	2.48400E+002	1.04727E+002	-4.85307E+001	1.36696E+000	8.86387E-001	8.87073E-002	2.51178E+002	-8.27051E+001	8.63886E-002	2.42715E+002	-8.81577E+001
2.70180E+002	6.77179E+002	2.88231E+002	2.00266E+002	1.29947E+000	1.24140E+000	6.78600E+003	1.02972E+003	1.00000E+000	8.32000E+002	2.50000E+001	1.97530E+005	1.61316E+000	2.60227E+001	1.57746E-002	1.50697E-002	5.43663E-002	4.98381E-002	5.02980E+004	2.88244E+002	2.00226E+002	2.80821E-002	2.80821E-002	3.92340E+004	6.00000E+000	4.00000E+000	0.00000E+000	3.55504E+002	2.48093E+002	9.07669E+001	1.00000E+002	7.04430E-001	5.37379E-002	0.00000E+000	-4.72694E+001	2.98616E+000	9.75643E-001	3.36533E+002	2.48400E+002	1.04727E+002	-4.87392E+001	1.36696E+000	8.86387E-001	2.28527E-002	2.43976E+002	-5.87488E+000	8.63886E-002	2.42506E+002	-8.83220E+001
2.65592E+002	7.51027E+002	2.88252E+002	2.00260E+002	1.45415E+000	1.21263E+000	8.16100E+003	1.50037E+003	1.00000E+000	8.33000E+002	1.30000E+001	1.97718E+005	1.76334E+000	2.74049E+001	1.60967E-002	1.34232E-002	7.57608E-002	5.32555E-002	5.02980E+004	2.88244E+002	2.00226E+002	2.80821E-002	2.80821E-002	3.92340E+004	6.00000E+000	5.00000E+000	0.00000E+000	3.99679E+002	2.97448E+002	1.14344E+002	1.00000E+002	8.16826E-001	7.19163E-002	0.00000E+000	-4.70961E+001	2.93316E+000	9.05739E-001	3.36533E+002	2.48400E+002	1.04727E+002	-4.89535E+001	1.36696E+000	8.86387E-001	9.05664E-002	2.44149E+002	-9.21026E+001	8.63886E-002	2.42292E+002	-8.85321E+001
2.39742E+002	3.49014E+002	2.88337E+002	2.00170E+002	1.59614E+000	1.25441E+000	4.24900E+003	7.95054E+002	1.00000E+000	8.34000E+002	1.03000E+002	1.97986E+005	2.00222E+000	1.86819E+001	2.44866E-002	1.92440E-002	1.14581E-001	7.18584E-002	5.02980E+004	2.88244E+002	2.00226E+002	2.80821E-002	2.80821E-002	3.92340E+004	6.00000E+000	6.00000E+000	0.00000E+000	1.89508E+002	1.29905E+002	8.02802E+001	3.00000E+002	4.09508E-001	1.42144E-001	0.00000E+000	-5.89011E+001	4.35251E+000	8.45918E-001	3.36533E+002	2.48400E+002	1.04727E+002	-4.91588E+001	1.36696E+000	8.86387E-001	1.19883E-001	2.32344E+002	-1.42519E+002	8.63886E-002	2.42087E+002	-8.87268E+001
3.19123E+002	1.43159E+003	2.89076E+002	2.00342E+002	1.14713E+000	1.32689E+000	1.35490E+004	2.47525E+003	1.00000E+000	8.43000E+002	0.00000E+000	1.99742E+005	1.52212E+000	3.78363E+001	9.85510E-003	1.13994E-002	4.04094E-002	5.36055E-002	5.11400E+004	2.89080E+002	2.00345E+002	1.74844E-002	1.74844E-002	8.55240E+004	7.00000E+000	1.00000E+000	0.00000E+000	4.87343E+002	2.32208E+002	7.54134E+002	1.00000E+002	1.59966E+000	3.62127E-002	0.00000E+000	-1.11497E+002	1.82519E+000	1.12967E+000	4.33914E+002	2.16608E+002	6.49288E+002	-1.10638E+002	7.48992E-001	1.09570E+000	-7.26563E-002	1.79748E+002	5.08089E+001	-7.88321E-002	1.80607E+002	5.96212E+001
2.84831E+002	9.80222E+002	2.89077E+002	2.00319E+002	1.17486E+000	1.40851E+000	1.00330E+004	1.20470E+003	1.00000E+000	8.44000E+002	2.00000E+000	1.99952E+005	1.65480E+000	3.13085E+001	1.17293E-002	1.40619E-002	4.58217E-002	6.51230E-002	5.11400E+004	2.89080E+002	2.00345E+002	1.74844E-002	1.74844E-002	8.55240E+004	7.00000E+000	2.00000E+000	0.00000E+000	3.43729E+002	1.67760E+002	5.03983E+002	1.00000E+002	1.09967E+000	3.66593E-002	0.00000E+000	-1.10092E+002	2.18386E+000	1.09716E+000	4.33914E+002	2.16608E+002	6.49288E+002	-1.10814E+002	7.48992E-001	1.09570E+000	-9.04410E-002	1.81153E+002	7.52063E+001	-7.88321E-002	1.80432E+002	5.94436E+001
3.10729E+002	1.26160E+003	2.89059E+002	2.00342E+002	1.12714E+000	1.33986E+000	1.18440E+004	2.05102E+003	1.00000E+000	8.45000E+002	0.00000E+000	2.00148E+005	1.51021E+000	3.55190E+001	1.03568E-002	1.23115E-002	3.58070E-002	4.98955E-002	5.11400E+004	2.89080E+002	2.00345E+002	1.74844E-002	1.74844E-002	8.55240E+004	7.00000E+000	3.00000E+000	0.00000E+000	4.06606E+002	2.18948E+002	6.73386E+002	1.00000E+002	1.39896E+000	2.97693E-002	0.00000E+000	-1.14394E+002	1.98962E+000	1.10839E+000	4.33914E+002	2.16608E+002	6.49288E+002	-1.11011E+002	7.48992E-001	1.09570E+000	-8.62289E-002	1.76852E+002	6.54307E+001	-7.88321E-002	1.80235E+002	5.92445E+001
2.90655E+002	1.23463E+003	2.89063E+002	2.00402E+002	1.22134E+000	1.40908E+000	1.31260E+004	2.39514E+003	1.00000E+000	8.46000E+002	0.00000E+000	2.00332E+005	1.72097E+000	3.51372E+001	1.06603E-002	1.22990E-002	4.54573E-002	6.00440E-002	5.11400E+004	2.89080E+002	2.00345E+002	1.74844E-002	1.74844E-002	8.55240E+004	7.00000E+000	4.00000E+000	0.00000E+000	4.50163E+002	2.03319E+002	6.33370E+002	1.00000E+002	1.40065E+000	3.53218E-002	0.00000E+000	-1.08935E+002	1.87987E+000	1.11434E+000	4.33914E+002	2.16608E+002	6.49288E+002	-1.11212E+002	7.48992E-001	1.09570E+000	-7.13726E-002	1.82311E+002	5.17248E+001	-7.88321E-002	1.80033E+002	5.90499E+001
3.07515E+002	1.28404E+003	2.89121E+002	2.00358E+002	1.13915E+000	1.35305E+000	1.22970E+004	1.77309E+003	1.00000E+000	8.47000E+002	0.00000E+000	2.00535E+005	1.54133E+000	3.58335E+001	1.02726E-002	1.22015E-002	3.97567E-002	5.54711E-002	5.11400E+004	2.89080E+002	2.00345E+002	1.74844E-002	1.74844E-002	8.55240E+004	7.00000E+000	5.00000E+000	0.00000E+000	4.20076E+002	2.25056E+002	6.78691E+002	1.00000E+002	1.42573E+000	2.84261E-002	0.00000E+000	-1.14043E+002	1.96967E+000	1.09880E+000	4.33914E+002	2.16608E+002	6.49288E+002	-1.11405E+002	7.48992E-001	1.09570E+000	-8.58257E-002	1.77203E+002	6.52743E+001	-7.88321E-002	1.79840E+002	5.88659E+001
3.01313E+002	1.22577E+003	2.89079E+002	2.00300E+002	1.18032E+000	1.30868E+000	1.17690E+004	2.02861E+003	1.00000E+000	8.48000E+002	0.00000E+000	2.00736E+005	1.54467E+000	3.50110E+001	1.08801E-002	1.20633E-002	4.89581E-002	5.98730E-002	5.11400E+004	2.89080E+002	2.00345E+002	1.74844E-002	1.74844E-002	8.55240E+004	7.00000E+000	6.00000E+000	0.00000E+000	4.28858E+002	2.11037E+002	6.25374E+002	1.00000E+002	1.36925E+000	4.55935E-002	0.00000E+000	-1.10739E+002	2.02708E+000	1.09137E+000	4.33914E+002	2.16608E+002	6.49288E+002	-1.11606E+002	7.48992E-001	1.09570E+000	-5.15705E-002	1.80506E+002	2.46230E+001	-7.88321E-002	1.79640E+002	5.86501E+001
3.09501E+002	1.30821E+003	2.89088E+002	2.00343E+002	1.14680E+000	1.38781E+000	1.29060E+004	2.58648E+003	1.00000E+000	8.49000E+002	0.00000E+000	2.00935E+005	1.59154E+000	3.61692E+001	1.00946E-002	1.22161E-002	4.35616E-002	6.31826E-002	5.11400E+004	2.89080E+002	2.00345E+002	1.74844E-002	1.74844E-002	8.55240E+004	7.00000E+000	7.00000E+000	0.00000E+000	4.74264E+002	2.46602E+002	6.40039E+002	1.00000E+002	1.46498E+000	3.18568E-002	0.00000E+000	-1.08564E+002	2.03920E+000	1.03599E+000	4.33914E+002	2.16608E+002	6.49288E+002	-1.11797E+002	7.48992E-001	1.09570E+000	-9.50895E-002	1.82682E+002	8.27985E+001	-7.88321E-002	1.79448E+002	5.84648E+001
2.40729E+002	4.36777E+002	2.86723E+002	2.00343E+002	1.30377E+000	1.32015E+000	4.65800E+003	7.61118E+002	1.00000E+000	8.68000E+002	7.30000E+001	2.04783E+005	1.72117E+000	2.08992E+001	1.91029E-002	1.93430E-002	7.38460E-002	7.56446E-002	5.25990E+004	2.86660E+002	2.00311E+002	1.19067E-002	1.19067E-002	2.94589E+005	3.90000E+001	1.00000E+000	0.00000E+000	2.16923E+002	9.42201E+001	1.37911E+002	1.00000E+002	4.86900E-001	1.12385E-001	0.00000E+000	-8.45846E+001	3.37511E+000	1.04189E+000	3.53003E+002	1.49724E+002	2.31529E+002	-8.57555E+001	4.20886E-001	1.05060E+000	-6.24424E-003	2.06661E+002	-6.94872E+000	-7.97382E-002	2.05490E+002	8.51379E+001
2.53192E+002	5.84666E+002	2.86672E+002	2.00350E+002	1.19806E+000	1.41987E+000	6.15300E+003	1.24988E+003	1.00000E+000	8.69000E+002	3.50000E+001	2.04954E+005	1.70109E+000	2.41799E+001	1.52733E-002	1.81012E-002	6.12066E-002	8.51124E-002	5.25990E+004	2.86660E+002	2.00311E+002	1.19067E-002	1.19067E-002	2.94589E+005	3.90000E+001	2.00000E+000	0.00000E+000	2.97540E+002	1.17391E+002	1.96643E+002	1.00000E+002	6.68992E-001	9.54832E-002	0.00000E+000	-8.65553E+001	2.81758E+000	1.08591E+000	3.53003E+002	1.49724E+002	2.31529E+002	-8.58583E+001	4.20886E-001	1.05060E+000	-8.47304E-002	2.04690E+002	9.07842E+001	-7.97382E-002	2.05387E+002	8.50245E+001
2.52277E+002	6.51716E+002	2.86584E+002	2.00396E+002	1.25258E+000	1.39408E+000	7.04500E+003	1.18053E+003	1.00000E+000	8.70000E+002	2.60000E+001	2.05148E+005	1.74620E+000	2.55287E+001	1.49233E-002	1.66091E-002	5.93781E-002	7.30563E-002	5.25990E+004	2.86660E+002	2.00311E+002	1.19067E-002	1.19067E-002	2.94589E+005	3.90000E+001	3.00000E+000	0.00000E+000	3.21907E+002	1.39083E+002	2.15570E+002	1.00000E+002	7.34218E-001	7.49465E-002	0.00000E+000	-8.65085E+001	2.75231E+000	1.03890E+000	3.53003E+002	1.49724E+002	2.31529E+002	-8.59528E+001	4.20886E-001	1.05060E+000	-5.34631E-002	2.04737E+002	5.07014E+001	-7.97382E-002	2.05293E+002	8.49141E+001
2.48790E+002	8.40165E+002	2.86591E+002	2.00293E+002	1.28602E+000	1.36916E+000	9.15400E+003	1.38203E+003	1.00000E+000	8.71000E+002	1.40000E+001	2.05331E+005	1.76077E+000	2.89856E+001	1.34413E-002	1.43103E-002	5.36735E-002	6.05893E-002	5.25990E+004	2.86660E+002	2.00311E+002	1.19067E-002	1.19067E-002	2.94589E+005	3.90000E+001	4.00000E+000	0.00000E+000	4.58871E+002	1.85446E+002	2.29019E+002	1.00000E+002	9.51946E-001	5.00917E-002	0.00000E+000	-7.83850E+001	2.23805E+000	1.12082E+000	3.53003E+002	1.49724E+002	2.31529E+002	-8.60434E+001	4.20886E-001	1.05060E+000	-3.13142E-002	2.12860E+002	3.07675E+001	-7.97382E-002	2.05202E+002	8.48154E+001
2.37859E+002	7.88254E+002	2.86629E+002	2.00322E+002	1.34267E+000	1.44087E+000	9.37300E+003	1.21780E+003	1.00000E+000	8.72000E+002	1.70000E+001	2.05538E+005	1.93461E+000	2.80759E+001	1.38685E-002	1.48828E-002	5.92479E-002	6.79615E-002	5.25990E+004	2.86660E+002	2.00311E+002	1.19067E-002	1.19067E-002	2.94589E+005	3.90000E+001	5.00000E+000	0.00000E+000	4.15641E+002	1.89278E+002	2.16983E+002	1.00000E+002	8.85742E-001	4.86069E-002	0.00000E+000	-7.85618E+001	2.36464E+000	1.04835E+000	3.53003E+002	1.49724E+002	2.31529E+002	-8.61754E+001	4.20886E-001	1.05060E+000	-3.52779E-002	2.12684E+002	3.56059E+001	-7.97382E-002	2.05070E+002	8.46947E+001
2.48576E+002	8.22558E+002	2.86665E+002	2.00314E+002	1.29991E+000	1.47688E+000	9.69700E+003	1.50312E+003	1.00000E+000	8.73000E+002	1.40000E+001	2.05742E+005	1.91981E+000	2.86803E+001	1.32006E-002	1.49978E-002	5.99522E-002	7.69226E-002	5.25990E+004	2.86660E+002	2.00311E+002	1.19067E-002	1.19067E-002	2.94589E+005	3.90000E+001	6.00000E+000	0.00000E+000	4.50948E+002	1.71480E+002	2.45636E+002	1.00000E+002	9.51843E-001	5.73529E-002	0.00000E+000	-8.15008E+001	2.15024E+000	1.13346E+000	3.53003E+002	1.49724E+002	2.31529E+002	-8.62946E+001	4.20886E-001	1.05060E+000	-6.37330E-002	2.09745E+002	6.88157E+001	-7.97382E-002	2.04951E+002	8.45830E+001
2.41044E+002	8.23129E+002	2.86716E+002	2.00204E+002	1.31535E+000	1.35092E+000	9.03600E+003	1.91234E+003	1.00000E+000	8.74000E+002	1.40000E+001	2.05942E+005	1.77694E+000	2.86902E+001	1.38374E-002	1.42116E-002	6.45461E-002	6.79944E-002	5.25990E+004	2.86660E+002	2.00311E+002	1.19067E-002	1.19067E-002	2.94589E+005	3.90000E+001	7.00000E+000	0.00000E+000	4.19286E+002	1.93098E+002	2.35723E+002	1.00000E+002	9.13512E-001	6.67711E-002	0.00000E+000	-8.08698E+001	2.45478E+000	1.02851E+000	3.53003E+002	1.49724E+002	2.31529E+002	-8.64113E+001	4.20886E-001	1.05060E+000	-1.33405E-002	2.10376E+002	5.67028E+000	-7.97382E-002	2.04834E+002	8.44675E+001
2.59470E+002	9.71695E+002	2.86628E+002	2.00163E+002	1.26148E+000	1.31030E+000	9.96400E+003	1.70858E+003	1.00000E+000	8.75000E+002	6.00000E+000	2.06157E+005	1.65292E+000	3.11720E+001	1.26376E-002	1.31266E-002	5.52302E-002	5.94602E-002	5.25990E+004	2.86660E+002	2.00311E+002	1.19067E-002	1.19067E-002	2.94589E+005	3.90000E+001	8.00000E+000	0.00000E+000	4.77078E+002	2.40353E+002	2.84877E+002	1.00000E+002	1.07041E+000	5.03113E-002	0.00000E+000	-8.19635E+001	2.48363E+000	9.68070E-001	3.53003E+002	1.49724E+002	2.31529E+002	-8.65333E+001	4.20886E-001	1.05060E+000	-1.89806E-002	2.09282E+002	1.16465E+001	-7.97382E-002	2.04712E+002	8.43215E+001
2.55250E+002	9.55693E+002	2.86651E+002	2.00192E+002	1.28314E+000	1.37654E+000	1.04290E+004	1.97661E+003	1.00000E+000	8.76000E+002	5.00000E+000	2.06372E+005	1.76630E+000	3.09143E+001	1.25647E-002	1.34793E-002	5.93573E-002	6.80908E-002	5.25990E+004	2.86660E+002	2.00311E+002	1.19067E-002	1.19067E-002	2.94589E+005	3.90000E+001	9.00000E+000	0.00000E+000	4.74097E+002	2.69251E+002	2.27808E+002	1.00000E+002	1.02071E+000	5.84438E-002	0.00000E+000	-7.35483E+001	2.51135E+000	9.35798E-001	3.53003E+002	1.49724E+002	2.31529E+002	-8.66442E+001	4.20886E-001	1.05060E+000	-3.51174E-002	2.17697E+002	4.04093E+001	-7.97382E-002	2.04601E+002	8.42185E+001
2.43562E+002	8.33744E+002	2.86693E+002	2.00225E+002	1.32105E+000	1.39414E+000	9.46400E+003	1.49072E+003	1.00000E+000	8.77000E+002	1.00000E+001	2.06599E+005	1.84173E+000	2.88746E+001	1.35794E-002	1.43308E-002	5.84842E-002	6.49374E-002	5.25990E+004	2.86660E+002	2.00311E+002	1.19067E-002	1.19067E-002	2.94589E+005	3.90000E+001	1.00000E+001	0.00000E+000	4.54231E+002	2.18060E+002	1.89018E+002	1.00000E+002	9.21333E-001	4.25367E-002	0.00000E+000	-7.25598E+001	2.30634E+000	1.06967E+000	3.53003E+002	1.49724E+002	2.31529E+002	-8.67560E+001	4.20886E-001	1.05060E+000	-2.69201E-002	2.18686E+002	3.10685E+001	-7.97382E-002	2.04490E+002	8.41194E+001
2.61815E+002	8.38696E+002	2.86647E+002	2.00301E+002	1.16154E+000	1.48877E+000	8.93300E+003	1.37602E+003	1.00000E+000	8.78000E+002	1.00000E+001	2.06827E+005	1.72927E+000	2.89602E+001	1.22895E-002	1.57518E-002	4.83599E-002	7.83250E-002	5.25990E+004	2.86660E+002	2.00311E+002	1.19067E-002	1.19067E-002	2.94589E+005	3.90000E+001	1.10000E+001	0.00000E+000	4.31153E+002	1.54004E+002	2.74377E+002	1.00000E+002	9.47930E-001	4.62149E-002	0.00000E+000	-8.69443E+001	2.23279E+000	1.13727E+000	3.53003E+002	1.49724E+002	2.31529E+002	-8.68622E+001	4.20886E-001	1.05060E+000	-1.23469E-001	2.04301E+002	1.41380E+002	-7.97382E-002	2.04383E+002	8.40101E+001
2.51244E+002	7.66712E+002	2.86797E+002	2.00323E+002	1.20795E+000	1.46293E+000	8.34900E+003	1.11229E+003	1.00000E+000	8.79000E+002	2.00000E+001	2.07045E+005	1.76715E+000	2.76896E+001	1.32200E-002	1.60105E-002	5.37855E-002	7.80471E-002	5.25990E+004	2.86660E+002	2.00311E+002	1.19067E-002	1.19067E-002	2.94589E+005	3.90000E+001	1.20000E+001	0.00000E+000	3.62398E+002	1.38602E+002	2.93533E+002	1.00000E+002	8.72163E-001	5.68685E-002	0.00000E+000	-9.45451E+001	2.41370E+000	1.08820E+000	3.53003E+002	1.49724E+002	2.31529E+002	-8.69774E+001	4.20886E-001	1.05060E+000	-9.54645E-002	1.96700E+002	9.67839E+001	-7.97382E-002	2.04268E+002	8.39310E+001
2.21297E+002	4.16718E+002	2.86909E+002	2.00286E+002	1.31184E+000	1.53278E+000	5.10500E+003	6.33422E+002	1.00000E+000	8.80000E+002	9.30000E+001	2.07317E+005	2.01076E+000	2.04137E+001	1.83604E-002	2.14527E-002	7.19741E-002	9.73207E-002	5.25990E+004	2.86660E+002	2.00311E+002	1.19067E-002	1.19067E-002	2.94589E+005	3.90000E+001	1.30000E+001	0.00000E+000	2.02926E+002	7.48104E+001	1.60928E+002	1.00000E+002	4.82861E-001	9.17204E-002	0.00000E+000	-9.40676E+001	3.03979E+000	1.10502E+000	3.53003E+002	1.49724E+002	2.31529E+002	-8.70914E+001	4.20886E-001	1.05060E+000	-7.76710E-002	1.97178E+002	7.41956E+001	-7.97382E-002	2.04154E+002	8.38391E+001
2.10727E+002	7.00950E+002	2.86703E+002	2.00358E+002	1.39734E+000	1.60727E+000	9.51000E+003	7.98660E+002	1.00000E+000	8.81000E+002	2.60000E+001	2.07474E+005	2.24590E+000	2.64755E+001	1.43289E-002	1.64815E-002	6.16603E-002	8.09953E-002	5.25990E+004	2.86660E+002	2.00311E+002	1.19067E-002	1.19067E-002	2.94589E+005	3.90000E+001	1.40000E+001	0.00000E+000	3.55779E+002	1.96735E+002	2.31074E+002	1.00000E+002	8.29520E-001	4.71040E-002	0.00000E+000	-8.45482E+001	2.72857E+000	9.01956E-001	3.53003E+002	1.49724E+002	2.31529E+002	-8.71954E+001	4.20886E-001	1.05060E+000	-6.98668E-002	2.06697E+002	7.36373E+001	-7.97382E-002	2.04050E+002	8.36949E+001
2.25313E+002	7.91707E+002	2.86647E+002	2.00321E+002	1.27343E+000	1.50902E+000	9.32900E+003	1.13861E+003	1.00000E+000	8.82000E+002	1.60000E+001	2.07668E+005	1.92163E+000	2.81373E+001	1.31843E-002	1.56235E-002	5.19519E-002	7.22080E-002	5.25990E+004	2.86660E+002	2.00311E+002	1.19067E-002	1.19067E-002	2.94589E+005	3.90000E+001	1.50000E+001	0.00000E+000	4.26542E+002	1.88231E+002	2.36518E+002	1.00000E+002	9.20708E-001	4.16717E-002	0.00000E+000	-8.17565E+001	2.35716E+000	1.05416E+000	3.53003E+002	1.49724E+002	2.31529E+002	-8.72987E+001	4.20886E-001	1.05060E+000	-8.46702E-002	2.09489E+002	9.54966E+001	-7.97382E-002	2.03947E+002	8.35755E+001
1.97183E+002	3.92401E+002	2.86726E+002	2.00282E+002	1.25045E+000	1.49491E+000	4.50300E+003	6.40370E+002	1.00000E+000	8.84000E+002	1.22000E+002	2.08181E+005	1.86931E+000	1.98091E+001	1.86344E-002	2.22774E-002	6.80155E-002	9.59957E-002	5.25990E+004	2.86660E+002	2.00311E+002	1.19067E-002	1.19067E-002	2.94589E+005	3.90000E+001	1.60000E+001	0.00000E+000	1.98787E+002	7.32466E+001	1.34264E+002	1.00000E+002	4.47025E-001	1.15548E-001	0.00000E+000	-8.92634E+001	3.20520E+000	1.11585E+000	3.53003E+002	1.49724E+002	2.31529E+002	-8.75119E+001	4.20886E-001	1.05060E+000	-8.90450E-002	2.01982E+002	9.36810E+001	-7.97382E-002	2.03734E+002	8.33765E+001
2.07122E+002	4.63837E+002	2.86681E+002	2.00160E+002	1.22329E+000	1.39388E+000	4.88800E+003	6.27556E+002	1.00000E+000	8.85000E+002	7.40000E+001	2.08347E+005	1.70512E+000	2.15369E+001	1.74970E-002	1.99369E-002	5.80014E-002	7.44289E-002	5.25990E+004	2.86660E+002	2.00311E+002	1.19067E-002	1.19067E-002	2.94589E+005	3.90000E+001	1.70000E+001	0.00000E+000	2.54715E+002	7.79738E+001	1.51698E+002	1.00000E+002	5.40602E-001	6.26336E-002	0.00000E+000	-8.65719E+001	2.82813E+000	1.21380E+000	3.53003E+002	1.49724E+002	2.31529E+002	-8.76166E+001	4.20886E-001	1.05060E+000	-6.51791E-002	2.04674E+002	6.55832E+001	-7.97382E-002	2.03629E+002	8.32498E+001
1.99788E+002	5.23950E+002	2.86610E+002	2.00196E+002	1.32698E+000	1.49691E+000	6.36500E+003	1.02545E+003	1.00000E+000	8.86000E+002	6.30000E+001	2.08545E+005	1.98637E+000	2.28900E+001	1.66328E-002	1.87627E-002	6.60988E-002	8.34869E-002	5.25990E+004	2.86660E+002	2.00311E+002	1.19067E-002	1.19067E-002	2.94589E+005	3.90000E+001	1.80000E+001	0.00000E+000	2.55171E+002	1.15048E+002	1.91730E+002	1.00000E+002	6.08060E-001	8.81709E-002	0.00000E+000	-9.19850E+001	2.98129E+000	1.00904E+000	3.53003E+002	1.49724E+002	2.31529E+002	-8.77238E+001	4.20886E-001	1.05060E+000	-6.01762E-002	1.99261E+002	5.37644E+001	-7.97382E-002	2.03522E+002	8.31300E+001
2.14761E+002	6.94865E+002	2.86705E+002	2.00272E+002	1.17678E+000	1.39575E+000	7.07000E+003	8.86682E+002	1.00000E+000	8.87000E+002	4.00000E+001	2.08739E+005	1.64248E+000	2.63603E+001	1.39954E-002	1.65996E-002	4.90154E-002	6.80470E-002	5.25990E+004	2.86660E+002	2.00311E+002	1.19067E-002	1.19067E-002	2.94589E+005	3.90000E+001	1.90000E+001	0.00000E+000	3.20995E+002	1.16264E+002	2.80551E+002	1.00000E+002	7.91411E-001	4.49178E-002	0.00000E+000	-9.81196E+001	2.56412E+000	1.11318E+000	3.53003E+002	1.49724E+002	2.31529E+002	-8.78300E+001	4.20886E-001	1.05060E+000	-8.51195E-002	1.93126E+002	7.97243E+001	-7.97382E-002	2.03416E+002	8.30528E+001
2.05857E+002	4.94205E+002	2.86621E+002	2.00373E+002	1.18670E+000	1.52327E+000	5.48800E+003	7.10402E+002	1.00000E+000	8.88000E+002	7.00000E+001	2.08972E+005	1.80767E+000	2.22307E+001	1.60189E-002	2.05622E-002	4.86196E-002	7.82018E-002	5.25990E+004	2.86660E+002	2.00311E+002	1.19067E-002	1.19067E-002	2.94589E+005	3.90000E+001	2.00000E+001	0.00000E+000	2.14936E+002	7.74942E+001	2.21104E+002	1.00000E+002	5.66628E-001	5.19098E-002	0.00000E+000	-1.03800E+002	2.87067E+000	1.12855E+000	3.53003E+002	1.49724E+002	2.31529E+002	-8.79386E+001	4.20886E-001	1.05060E+000	-1.24197E-001	1.87446E+002	1.25503E+002	-7.97382E-002	2.03307E+002	8.29346E+001
2.11408E+002	5.85311E+002	2.86582E+002	2.00256E+002	1.16363E+000	1.46955E+000	6.17100E+003	6.64006E+002	1.00000E+000	8.89000E+002	5.90000E+001	2.09183E+005	1.71001E+000	2.41932E+001	1.48128E-002	1.87071E-002	5.19862E-002	8.15129E-002	5.25990E+004	2.86660E+002	2.00311E+002	1.19067E-002	1.19067E-002	2.94589E+005	3.90000E+001	2.10000E+001	0.00000E+000	2.68331E+002	1.10873E+002	2.34316E+002	1.00000E+002	6.69614E-001	5.57500E-002	0.00000E+000	-9.79986E+001	2.89887E+000	1.05391E+000	3.53003E+002	1.49724E+002	2.31529E+002	-8.80421E+001	4.20886E-001	1.05060E+000	-1.16180E-001	1.93247E+002	1.20576E+002	-7.97382E-002	2.03203E+002	8.28110E+001
2.16564E+002	7.47662E+002	2.86613E+002	2.00297E+002	1.25489E+000	1.44422E+000	8.35400E+003	1.05743E+003	1.00000E+000	8.90000E+002	3.00000E+001	2.09369E+005	1.81233E+000	2.73434E+001	1.37296E-002	1.58010E-002	5.09862E-002	6.68696E-002	5.25990E+004	2.86660E+002	2.00311E+002	1.19067E-002	1.19067E-002	2.94589E+005	3.90000E+001	2.20000E+001	0.00000E+000	4.00034E+002	1.78576E+002	1.95387E+002	1.00000E+002	8.35374E-001	4.05398E-002	0.00000E+000	-7.89061E+001	2.44719E+000	1.07299E+000	3.53003E+002	1.49724E+002	2.31529E+002	-8.81425E+001	4.20886E-001	1.05060E+000	-7.01450E-002	2.12339E+002	7.96102E+001	-7.97382E-002	2.03103E+002	8.27217E+001
2.40714E+002	7.75026E+002	2.86683E+002	2.00306E+002	1.34075E+000	1.43900E+000	9.18900E+003	1.67872E+003	1.00000E+000	8.91000E+002	3.10000E+001	2.09582E+005	1.92934E+000	2.78393E+001	1.39867E-002	1.50116E-002	6.61215E-002	7.59214E-002	5.25990E+004	2.86660E+002	2.00311E+002	1.19067E-002	1.19067E-002	2.94589E+005	3.90000E+001	2.30000E+001	0.00000E+000	4.13318E+002	1.72040E+002	2.21338E+002	1.00000E+002	8.77187E-001	6.85486E-002	0.00000E+000	-8.22276E+001	2.29400E+000	1.09140E+000	3.53003E+002	1.49724E+002	2.31529E+002	-8.82343E+001	4.20886E-001	1.05060E+000	-3.53447E-002	2.09018E+002	3.20352E+001	-7.97382E-002	2.03011E+002	8.26466E+001
2.11190E+002	6.98900E+002	2.86659E+002	2.00337E+002	1.16804E+000	1.42147E+000	7.18300E+003	1.08383E+003	1.00000E+000	8.92000E+002	4.00000E+001	2.09824E+005	1.66033E+000	2.64367E+001	1.37818E-002	1.67720E-002	4.67653E-002	6.81689E-002	5.25990E+004	2.86660E+002	2.00311E+002	1.19067E-002	1.19067E-002	2.94589E+005	3.90000E+001	2.40000E+001	0.00000E+000	3.60902E+002	1.35415E+002	2.43846E+002	1.00000E+002	8.13152E-001	3.87475E-002	0.00000E+000	-8.99974E+001	2.55710E+000	1.10742E+000	3.53003E+002	1.49724E+002	2.31529E+002	-8.83297E+001	4.20886E-001	1.05060E+000	-9.78665E-002	2.01248E+002	1.04442E+002	-7.97382E-002	2.02916E+002	8.25487E+001
1.89897E+002	6.63194E+002	2.86661E+002	2.00364E+002	1.26565E+000	1.48987E+000	7.68500E+003	8.23037E+002	1.00000E+000	8.93000E+002	4.00000E+001	2.10037E+005	1.88566E+000	2.57526E+001	1.44375E-002	1.69952E-002	5.23191E-002	7.16519E-002	5.25990E+004	2.86660E+002	2.00311E+002	1.19067E-002	1.19067E-002	2.94589E+005	3.90000E+001	2.50000E+001	0.00000E+000	3.48770E+002	1.64838E+002	1.71786E+002	1.00000E+002	7.35451E-001	3.91138E-002	0.00000E+000	-7.87574E+001	2.63357E+000	1.03955E+000	3.53003E+002	1.49724E+002	2.31529E+002	-8.84274E+001	4.20886E-001	1.05060E+000	-8.13705E-002	2.12488E+002	9.42328E+001	-7.97382E-002	2.02818E+002	8.24541E+001
1.95676E+002	6.81314E+002	2.86668E+002	2.00376E+002	1.20577E+000	1.48943E+000	7.53300E+003	1.07592E+003	1.00000E+000	8.94000E+002	3.90000E+001	2.10231E+005	1.79591E+000	2.61020E+001	1.38925E-002	1.71607E-002	5.34123E-002	8.04460E-002	5.25990E+004	2.86660E+002	2.00311E+002	1.19067E-002	1.19067E-002	2.94589E+005	3.90000E+001	2.60000E+001	0.00000E+000	3.47439E+002	1.33152E+002	2.22200E+002	1.00000E+002	7.70570E-001	5.73148E-002	0.00000E+000	-8.83653E+001	2.50504E+000	1.10386E+000	3.53003E+002	1.49724E+002	2.31529E+002	-8.85246E+001	4.20886E-001	1.05060E+000	-1.05244E-001	2.02880E+002	1.15766E+002	-7.97382E-002	2.02721E+002	8.23597E+001
1.80155E+002	6.30835E+002	2.86630E+002	2.00462E+002	1.27895E+000	1.56334E+000	7.70300E+003	9.06660E+002	1.00000E+000	8.95000E+002	4.30000E+001	2.10435E+005	1.99944E+000	2.51164E+001	1.45722E-002	1.78125E-002	5.51624E-002	8.13774E-002	5.25990E+004	2.86660E+002	2.00311E+002	1.19067E-002	1.19067E-002	2.94589E+005	3.90000E+001	2.70000E+001	0.00000E+000	3.24988E+002	1.31095E+002	2.29047E+002	1.00000E+002	7.48283E-001	4.22081E-002	0.00000E+000	-9.12793E+001	2.55804E+000	1.06899E+000	3.53003E+002	1.49724E+002	2.31529E+002	-8.86222E+001	4.20886E-001	1.05060E+000	-1.00056E-001	1.99966E+002	1.06034E+002	-7.97382E-002	2.02623E+002	8.22615E+001
1.96951E+002	6.41880E+002	2.86666E+002	2.00444E+002	1.22525E+000	1.44899E+000	7.03500E+003	1.07837E+003	1.00000E+000	8.96000E+002	4.10000E+001	2.10640E+005	1.77538E+000	2.53353E+001	1.46081E-002	1.72756E-002	5.79994E-002	8.03036E-002	5.25990E+004	2.86660E+002	2.00311E+002	1.19067E-002	1.19067E-002	2.94589E+005	3.90000E+001	2.80000E+001	0.00000E+000	3.30101E+002	1.37447E+002	2.04730E+002	1.00000E+002	7.31646E-001	7.27168E-002	0.00000E+000	-8.70722E+001	2.68183E+000	1.06696E+000	3.53003E+002	1.49724E+002	2.31529E+002	-8.87233E+001	4.20886E-001	1.05060E+000	-8.36630E-002	2.04173E+002	8.88924E+001	-7.97382E-002	2.02522E+002	8.21670E+001
1.84832E+002	7.18509E+002	2.86658E+002	2.00395E+002	1.21271E+000	1.61734E+000	8.57600E+003	8.24733E+002	1.00000E+000	8.97000E+002	3.70000E+001	2.10826E+005	1.96137E+000	2.68050E+001	1.30953E-002	1.74646E-002	5.01063E-002	8.76462E-002	5.25990E+004	2.86660E+002	2.00311E+002	1.19067E-002	1.19067E-002	2.94589E+005	3.90000E+001	2.90000E+001	0.00000E+000	3.05294E+002	1.18624E+002	3.28216E+002	1.00000E+002	8.25732E-001	3.58156E-002	0.00000E+000	-3.97422E+002	2.34612E+000	1.10463E+000	3.53003E+002	1.49724E+002	2.31529E+002	-8.88041E+001	4.20886E-001	1.05060E+000	-1.42976E-001	1.85069E+002	-1.42677E+002	-7.97382E-002	2.02441E+002	8.20797E+001
1.80446E+002	5.81190E+002	2.86594E+002	2.00299E+002	1.17827E+000	1.41725E+000	6.00700E+003	6.72663E+002	1.00000E+000	8.98000E+002	5.60000E+001	2.11028E+005	1.66990E+000	2.41079E+001	1.52025E-002	1.82859E-002	5.10786E-002	7.27709E-002	5.25990E+004	2.86660E+002	2.00311E+002	1.19067E-002	1.19067E-002	2.94589E+005	3.90000E+001	3.00000E+001	0.00000E+000	2.73739E+002	1.16274E+002	2.03636E+002	1.00000E+002	6.45712E-001	5.23833E-002	0.00000E+000	-9.30994E+001	2.97724E+000	1.04008E+000	3.53003E+002	1.49724E+002	2.31529E+002	-8.88837E+001	4.20886E-001	1.05060E+000	-9.20743E-002	1.98146E+002	9.37585E+001	-7.97382E-002	2.02362E+002	8.19762E+001
1.99348E+002	7.14639E+002	2.86627E+002	2.00305E+002	1.19202E+000	1.42433E+000	7.50400E+003	8.17886E+002	1.00000E+000	8.99000E+002	3.90000E+001	2.11203E+005	1.69782E+000	2.67327E+001	1.37606E-002	1.64423E-002	4.26120E-002	5.97799E-002	5.25990E+004	2.86660E+002	2.00311E+002	1.19067E-002	1.19067E-002	2.94589E+005	3.90000E+001	3.10000E+001	0.00000E+000	3.59776E+002	1.58641E+002	2.11653E+002	1.00000E+002	7.90015E-001	2.78914E-002	0.00000E+000	-8.52212E+001	2.65192E+000	1.04473E+000	3.53003E+002	1.49724E+002	2.31529E+002	-8.89711E+001	4.20886E-001	1.05060E+000	-8.87917E-002	2.06024E+002	9.73737E+001	-7.97382E-002	2.02274E+002	8.18971E+001
1.98635E+002	6.99914E+002	2.86591E+002	2.00299E+002	1.19935E+000	1.46878E+000	7.60100E+003	1.16021E+003	1.00000E+000	9.00000E+002	4.10000E+001	2.11396E+005	1.76158E+000	2.64559E+001	1.37566E-002	1.68469E-002	5.17993E-002	7.66738E-002	5.25990E+004	2.86660E+002	2.00311E+002	1.19067E-002	1.19067E-002	2.94589E+005	3.90000E+001	3.20000E+001	0.00000E+000	3.40760E+002	1.16280E+002	2.69637E+002	1.00000E+002	8.04519E-001	5.01325E-002	0.00000E+000	-9.61747E+001	2.41822E+000	1.13836E+000	3.53003E+002	1.49724E+002	2.31529E+002	-8.90658E+001	4.20886E-001	1.05060E+000	-1.00981E-001	1.95071E+002	1.02327E+002	-7.97382E-002	2.02180E+002	8.17935E+001
2.00192E+002	7.52667E+002	2.86612E+002	2.00363E+002	1.17700E+000	1.51748E+000	8.26400E+003	1.07207E+003	1.00000E+000	9.01000E+002	3.30000E+001	2.11573E+005	1.78607E+000	2.74348E+001	1.29473E-002	1.66927E-002	5.08159E-002	8.32541E-002	5.25990E+004	2.86660E+002	2.00311E+002	1.19067E-002	1.19067E-002	2.94589E+005	3.90000E+001	3.30000E+001	0.00000E+000	3.51630E+002	1.21823E+002	3.12978E+002	1.00000E+002	8.69867E-001	4.43756E-002	0.00000E+000	-1.00136E+002	2.33148E+000	1.13236E+000	3.53003E+002	1.49724E+002	2.31529E+002	-8.91542E+001	4.20886E-001	1.05060E+000	-1.26362E-001	1.91109E+002	1.32069E+002	-7.97382E-002	2.02091E+002	8.17159E+001
1.97385E+002	7.16503E+002	2.86646E+002	2.00373E+002	1.19820E+000	1.53809E+000	8.09900E+003	1.20465E+003	1.00000E+000	9.02000E+002	3.80000E+001	2.11767E+005	1.84295E+000	2.67676E+001	1.33142E-002	1.70909E-002	5.05817E-002	8.20908E-002	5.25990E+004	2.86660E+002	2.00311E+002	1.19067E-002	1.19067E-002	2.94589E+005	3.90000E+001	3.40000E+001	0.00000E+000	3.49785E+002	1.32025E+002	2.74052E+002	1.00000E+002	8.30460E-001	4.79720E-002	0.00000E+000	-9.57100E+001	2.43603E+000	1.09475E+000	3.53003E+002	1.49724E+002	2.31529E+002	-8.92357E+001	4.20886E-001	1.05060E+000	-1.24214E-001	1.95536E+002	1.33620E+002	-7.97382E-002	2.02010E+002	8.16431E+001
1.87398E+002	6.57513E+002	2.86619E+002	2.00354E+002	1.22004E+000	1.59871E+000	7.81600E+003	6.47435E+002	1.00000E+000	9.03000E+002	4.00000E+001	2.11954E+005	1.95049E+000	2.56420E+001	1.38000E-002	1.80833E-002	4.86440E-002	8.19722E-002	5.25990E+004	2.86660E+002	2.00311E+002	1.19067E-002	1.19067E-002	2.94589E+005	3.90000E+001	3.50000E+001	0.00000E+000	3.33181E+002	1.34312E+002	2.20271E+002	1.00000E+002	7.50937E-001	3.38198E-002	0.00000E+000	-3.81142E+002	2.52451E+000	1.07533E+000	3.53003E+002	1.49724E+002	2.31529E+002	-8.93202E+001	4.20886E-001	1.05060E+000	-1.34341E-001	2.01349E+002	-1.38168E+002	-7.97382E-002	2.01925E+002	8.15508E+001
2.05636E+002	7.12563E+002	2.86673E+002	2.00380E+002	1.19867E+000	1.51184E+000	7.93700E+003	1.02594E+003	1.00000E+000	9.04000E+002	3.80000E+001	2.12126E+005	1.81219E+000	2.66939E+001	1.34546E-002	1.69698E-002	5.28704E-002	8.29851E-002	5.25990E+004	2.86660E+002	2.00311E+002	1.19067E-002	1.19067E-002	2.94589E+005	3.90000E+001	3.60000E+001	0.00000E+000	3.51061E+002	1.31201E+002	2.81138E+002	1.00000E+002	8.39457E-001	5.04859E-002	0.00000E+000	-9.66550E+001	2.45180E+000	1.09875E+000	3.53003E+002	1.49724E+002	2.31529E+002	-8.94096E+001	4.20886E-001	1.05060E+000	-1.15538E-001	1.94590E+002	1.21098E+002	-7.97382E-002	2.01836E+002	8.14761E+001
1.86703E+002	6.12135E+002	2.86702E+002	2.00310E+002	1.22896E+000	1.52580E+000	7.03600E+003	5.47412E+002	1.00000E+000	9.06000E+002	4.90000E+001	2.12526E+005	1.87516E+000	2.47414E+001	1.46513E-002	1.81901E-002	4.86651E-002	7.36912E-002	5.25990E+004	2.86660E+002	2.00311E+002	1.19067E-002	1.19067E-002	2.94589E+005	3.90000E+001	3.70000E+001	0.00000E+000	2.66527E+002	1.05166E+002	2.77871E+002	1.00000E+002	7.12225E-001	3.40519E-002	0.00000E+000	-1.05872E+002	2.61767E+000	1.09303E+000	3.53003E+002	1.49724E+002	2.31529E+002	-8.95675E+001	4.20886E-001	1.05060E+000	-1.07755E-001	1.85374E+002	1.01572E+002	-7.97382E-002	2.01678E+002	8.13180E+001
1.88573E+002	5.05639E+002	2.86664E+002	2.00182E+002	1.22022E+000	1.55006E+000	5.84100E+003	7.61032E+002	1.00000E+000	9.07000E+002	7.10000E+001	2.12736E+005	1.89142E+000	2.24864E+001	1.59660E-002	2.02817E-002	6.30892E-002	1.00435E-001	5.25990E+004	2.86660E+002	2.00311E+002	1.19067E-002	1.19067E-002	2.94589E+005	3.90000E+001	3.80000E+001	0.00000E+000	2.26563E+002	1.00771E+002	2.07458E+002	1.00000E+002	5.80389E-001	7.59487E-002	0.00000E+000	-1.01156E+002	3.07402E+000	1.02155E+000	3.53003E+002	1.49724E+002	2.31529E+002	-8.96456E+001	4.20886E-001	1.05060E+000	-1.19062E-001	1.90090E+002	1.21270E+002	-7.97382E-002	2.01600E+002	8.12190E+001
1.67092E+002	3.63372E+002	2.86696E+002	2.00383E+002	1.30933E+000	1.56657E+000	4.54200E+003	5.91995E+002	1.00000E+000	9.08000E+002	1.66000E+002	2.13005E+005	2.05114E+000	1.90623E+001	1.94278E-002	2.32448E-002	6.27006E-002	8.83271E-002	5.25990E+004	2.86660E+002	2.00311E+002	1.19067E-002	1.19067E-002	2.94589E+005	3.90000E+001	3.90000E+001	0.00000E+000	1.64310E+002	7.17658E+001	1.39800E+002	1.00000E+002	4.08287E-001	9.05799E-002	0.00000E+000	-9.86041E+001	3.47167E+000	1.02577E+000	3.53003E+002	1.49724E+002	2.31529E+002	-8.97252E+001	4.20886E-001	1.05060E+000	-8.94472E-002	1.92641E+002	8.48660E+001	-7.97382E-002	2.01520E+002	8.11660E+001
1.73128E+002	3.00389E+002	2.86577E+002	2.00522E+002	1.12575E+000	1.66628E+000	3.41900E+003	5.06257E+002	1.00000E+000	9.15000E+002	4.64000E+002	2.14377E+005	1.87582E+000	1.73317E+001	1.92528E-002	2.84969E-002	6.38031E-002	1.35893E-001	5.51310E+004	2.86577E+002	2.00522E+002	6.38031E-002	1.35893E-001	3.41900E+003	1.00000E+000	1.00000E+000	0.00000E+000	1.48609E+002	7.26323E+001	8.69993E+001	1.00000E+002	3.30146E-001	1.37266E-001	0.00000E+000	-3.76631E+002	4.15213E+000	9.88532E-001	1.48609E+002	7.26323E+001	8.69993E+001	-3.76631E+002	4.15213E+000	9.88532E-001	-1.93595E-001	2.05860E+002	-5.03800E+001	-1.93595E-001	2.05860E+002	-5.03800E+001
1.82244E+002	3.02742E+002	2.86567E+002	2.00307E+002	1.34203E+000	1.51251E+000	3.75700E+003	5.06066E+002	1.00000E+000	9.21000E+002	5.72000E+002	2.15503E+005	2.02983E+000	1.73995E+001	2.18948E-002	2.46762E-002	6.40202E-002	8.02031E-002	5.54240E+004	2.86595E+002	2.00285E+002	2.35587E-002	2.35587E-002	5.20480E+004	1.30000E+001	1.00000E+000	0.00000E+000	1.63216E+002	8.76432E+001	7.61331E+001	1.00000E+002	3.45796E-001	8.24683E-002	0.00000E+000	-7.77897E+001	4.00848E+000	9.76811E-001	1.99635E+002	9.64907E+001	9.06252E+001	-7.86374E+001	1.00672E+000	1.04496E+000	-5.97232E-002	2.13456E+002	6.73825E+001	-7.16970E-002	2.12608E+002	8.18619E+001
1.88668E+002	3.89598E+002	2.86586E+002	2.00213E+002	1.26752E+000	1.37462E+000	4.19800E+003	8.14536E+002	1.00000E+000	9.22000E+002	1.24000E+002	2.15612E+005	1.74236E+000	1.97382E+001	1.95629E-002	2.12159E-002	7.24431E-002	8.46864E-002	5.54240E+004	2.86595E+002	2.00285E+002	2.35587E-002	2.35587E-002	5.20480E+004	1.30000E+001	2.00000E+000	0.00000E+000	2.11177E+002	1.16867E+002	7.74873E+001	1.00000E+002	4.26169E-001	1.31267E-001	0.00000E+000	-7.13624E+001	3.63817E+000	1.01814E+000	1.99635E+002	9.64907E+001	9.06252E+001	-7.87050E+001	1.00672E+000	1.04496E+000	-4.05350E-002	2.19883E+002	4.94312E+001	-7.16970E-002	2.12541E+002	8.17896E+001
1.70569E+002	4.17940E+002	2.86603E+002	2.00463E+002	1.22058E+000	1.51130E+000	4.73900E+003	5.49582E+002	1.00000E+000	9.23000E+002	1.11000E+002	2.15780E+005	1.84466E+000	2.04436E+001	1.77306E-002	2.19537E-002	5.39500E-002	8.09810E-002	5.54240E+004	2.86595E+002	2.00285E+002	2.35587E-002	2.35587E-002	5.20480E+004	1.30000E+001	3.00000E+000	0.00000E+000	1.97987E+002	1.00140E+002	1.28977E+002	1.00000E+002	4.56398E-001	7.28279E-002	0.00000E+000	-8.92871E+001	3.65052E+000	9.55022E-001	1.99635E+002	9.64907E+001	9.06252E+001	-7.87675E+001	1.00672E+000	1.04496E+000	-1.06417E-001	2.01958E+002	1.16383E+002	-7.16970E-002	2.12478E+002	8.17549E+001
1.83608E+002	3.65152E+002	2.86665E+002	2.00329E+002	1.17393E+000	1.42244E+000	3.77300E+003	6.41592E+002	1.00000E+000	9.24000E+002	1.58000E+002	2.16003E+005	1.66984E+000	1.91089E+001	1.91116E-002	2.31575E-002	6.65356E-002	9.62478E-002	5.54240E+004	2.86595E+002	2.00285E+002	2.35587E-002	2.35587E-002	5.20480E+004	1.30000E+001	4.00000E+000	0.00000E+000	1.88941E+002	6.28964E+001	1.25752E+002	1.00000E+002	4.18751E-001	1.41319E-001	0.00000E+000	-9.27551E+001	3.36121E+000	1.16244E+000	1.99635E+002	9.64907E+001	9.06252E+001	-7.88398E+001	1.00672E+000	1.04496E+000	-9.57163E-002	1.98490E+002	9.88735E+001	-7.16970E-002	2.12406E+002	8.16839E+001
1.82420E+002	3.54030E+002	2.86809E+002	2.00300E+002	1.19140E+000	1.39884E+000	3.65200E+003	5.41425E+002	1.00000E+000	9.25000E+002	2.12000E+002	2.16219E+005	1.66657E+000	1.88157E+001	1.97148E-002	2.31473E-002	5.72971E-002	7.75448E-002	5.54240E+004	2.86595E+002	2.00285E+002	2.35587E-002	2.35587E-002	5.20480E+004	1.30000E+001	5.00000E+000	0.00000E+000	1.70349E+002	6.07038E+001	1.31398E+002	1.00000E+002	3.99972E-001	8.38290E-002	0.00000E+000	-9.72067E+001	3.54326E+000	1.12084E+000	1.99635E+002	9.64907E+001	9.06252E+001	-7.89010E+001	1.00672E+000	1.04496E+000	-8.00832E-002	1.94039E+002	7.41477E+001	-7.16970E-002	2.12344E+002	8.16525E+001
1.82657E+002	3.69006E+002	2.86626E+002	2.00366E+002	1.25131E+000	1.41939E+000	4.05000E+003	4.41923E+002	1.00000E+000	9.26000E+002	1.46000E+002	2.16384E+005	1.77610E+000	1.92095E+001	1.96624E-002	2.23036E-002	5.30520E-002	6.70977E-002	5.54240E+004	2.86595E+002	2.00285E+002	2.35587E-002	2.35587E-002	5.20480E+004	1.30000E+001	6.00000E+000	0.00000E+000	2.15717E+002	8.68119E+001	8.48795E+001	1.00000E+002	4.21993E-001	7.12874E-002	0.00000E+000	-7.78905E+001	3.19775E+000	1.17934E+000	1.99635E+002	9.64907E+001	9.06252E+001	-7.89650E+001	1.00672E+000	1.04496E+000	-6.29369E-002	2.13355E+002	7.14044E+001	-7.16970E-002	2.12281E+002	8.15533E+001
1.79387E+002	3.66908E+002	2.86569E+002	2.00340E+002	1.26191E+000	1.35403E+000	3.88700E+003	4.96464E+002	1.00000E+000	9.27000E+002	1.46000E+002	2.16555E+005	1.70866E+000	1.91549E+001	2.02405E-002	2.17180E-002	5.19877E-002	5.91899E-002	5.54240E+004	2.86595E+002	2.00285E+002	2.35587E-002	2.35587E-002	5.20480E+004	1.30000E+001	7.00000E+000	0.00000E+000	1.94532E+002	7.87728E+001	1.03267E+002	1.00000E+002	4.10518E-001	6.20026E-002	0.00000E+000	-8.51572E+001	3.47674E+000	1.10722E+000	1.99635E+002	9.64907E+001	9.06252E+001	-7.90275E+001	1.00672E+000	1.04496E+000	-3.52122E-002	2.06088E+002	2.89155E+001	-7.16970E-002	2.12218E+002	8.14753E+001
1.84448E+002	3.45072E+002	2.86539E+002	2.00300E+002	1.18771E+000	1.40234E+000	3.56000E+003	6.71693E+002	1.00000E+000	9.28000E+002	1.66000E+002	2.16749E+005	1.66556E+000	1.85761E+001	1.99060E-002	2.35032E-002	6.18521E-002	8.48101E-002	5.54240E+004	2.86595E+002	2.00285E+002	2.35587E-002	2.35587E-002	5.20480E+004	1.30000E+001	8.00000E+000	0.00000E+000	1.90257E+002	1.02838E+002	6.38191E+001	1.00000E+002	3.75815E-001	9.28536E-002	0.00000E+000	-7.03522E+001	3.80884E+000	1.05607E+000	1.99635E+002	9.64907E+001	9.06252E+001	-7.90888E+001	1.00672E+000	1.04496E+000	-8.28674E-002	2.20893E+002	1.04540E+002	-7.16970E-002	2.12157E+002	8.14034E+001
1.85388E+002	4.36914E+002	2.86528E+002	2.00276E+002	1.31406E+000	1.34926E+000	4.79300E+003	6.45761E+002	1.00000E+000	9.29000E+002	8.60000E+001	2.16886E+005	1.77301E+000	2.09025E+001	1.89806E-002	1.94892E-002	6.92606E-002	7.28659E-002	5.54240E+004	2.86595E+002	2.00285E+002	2.35587E-002	2.35587E-002	5.20480E+004	1.30000E+001	9.00000E+000	0.00000E+000	2.44009E+002	1.47292E+002	6.13330E+001	1.00000E+002	4.68523E-001	9.31975E-002	0.00000E+000	-6.30269E+001	3.25003E+000	1.06665E+000	1.99635E+002	9.64907E+001	9.06252E+001	-7.91447E+001	1.00672E+000	1.04496E+000	-1.32197E-002	2.28219E+002	2.33253E+001	-7.16970E-002	2.12101E+002	8.13426E+001
1.77160E+002	3.88744E+002	2.86646E+002	2.00240E+002	1.29349E+000	1.52689E+000	4.69200E+003	6.55300E+002	1.00000E+000	9.30000E+002	1.25000E+002	2.17102E+005	1.97503E+000	1.97166E+001	1.88836E-002	2.22910E-002	7.20842E-002	9.93738E-002	5.54240E+004	2.86595E+002	2.00285E+002	2.35587E-002	2.35587E-002	5.20480E+004	1.30000E+001	1.00000E+001	0.00000E+000	2.06378E+002	1.31213E+002	6.62055E+001	1.00000E+002	4.16195E-001	1.07472E-001	0.00000E+000	-6.58415E+001	3.61444E+000	9.69374E-001	1.99635E+002	9.64907E+001	9.06252E+001	-7.91984E+001	1.00672E+000	1.04496E+000	-8.27550E-002	2.25404E+002	1.08924E+002	-7.16970E-002	2.12047E+002	8.13123E+001
1.93849E+002	3.93011E+002	2.86480E+002	2.00228E+002	1.17639E+000	1.38561E+000	3.97000E+003	4.44967E+002	1.00000E+000	9.31000E+002	1.18000E+002	2.17285E+005	1.63002E+000	1.98245E+001	1.86705E-002	2.19911E-002	4.89794E-002	6.63982E-002	5.54240E+004	2.86595E+002	2.00285E+002	2.35587E-002	2.35587E-002	5.20480E+004	1.30000E+001	1.10000E+001	0.00000E+000	2.16944E+002	9.33826E+001	9.20184E+001	1.00000E+002	4.35459E-001	5.30808E-002	0.00000E+000	-7.90573E+001	3.38504E+000	1.12526E+000	1.99635E+002	9.64907E+001	9.06252E+001	-7.92558E+001	1.00672E+000	1.04496E+000	-8.16638E-002	2.12188E+002	9.42577E+001	-7.16970E-002	2.11990E+002	8.12161E+001
1.85462E+002	3.77052E+002	2.86590E+002	2.00133E+002	1.22316E+000	1.47689E+000	4.15400E+003	3.44189E+002	1.00000E+000	9.32000E+002	1.40000E+002	2.17483E+005	1.80646E+000	1.94178E+001	1.89779E-002	2.29147E-002	6.56880E-002	9.43716E-002	5.54240E+004	2.86595E+002	2.00285E+002	2.35587E-002	2.35587E-002	5.20480E+004	1.30000E+001	1.20000E+001	0.00000E+000	2.00166E+002	9.16836E+001	9.44531E+001	1.00000E+002	4.15729E-001	5.04906E-002	0.00000E+000	-8.10053E+001	3.49179E+000	1.06642E+000	1.99635E+002	9.64907E+001	9.06252E+001	-7.93105E+001	1.00672E+000	1.04496E+000	-9.39725E-002	2.10240E+002	1.08311E+002	-7.16970E-002	2.11935E+002	8.11774E+001
1.91670E+002	2.92702E+002	2.86526E+002	2.00168E+002	1.11433E+000	1.40918E+000	2.82300E+003	5.31901E+002	1.00000E+000	9.33000E+002	8.82000E+002	2.17745E+005	1.57029E+000	1.71085E+001	2.09729E-002	2.65223E-002	8.19121E-002	1.29176E-001	5.54240E+004	2.86595E+002	2.00285E+002	2.35587E-002	2.35587E-002	5.20480E+004	1.30000E+001	1.30000E+001	0.00000E+000	1.69998E+002	6.07958E+001	7.27427E+001	1.00000E+002	3.34447E-001	1.46692E-001	0.00000E+000	-8.12389E+001	3.71281E+000	1.21661E+000	1.99635E+002	9.64907E+001	9.06252E+001	-7.93647E+001	1.00672E+000	1.04496E+000	-1.16840E-001	2.10007E+002	1.38194E+002	-7.16970E-002	2.11881E+002	8.11120E+001
2.10571E+002	2.82847E+002	2.87271E+002	1.99571E+002	1.41966E+000	1.04377E+000	2.59700E+003	4.29999E+002	1.00000E+000	9.59000E+002	6.70000E+001	2.22908E+005	1.48181E+000	1.68180E+001	2.78580E-002	2.04819E-002	9.36160E-002	5.27159E-002	5.72410E+004	2.87138E+002	1.99566E+002	1.01734E-001	1.01734E-001	4.58300E+003	3.00000E+000	3.00000E+000	0.00000E+000	1.04365E+002	1.78711E+002	2.23156E+001	0.00000E+000	2.66026E-001	1.17555E-001	0.00000E+000	-5.66382E+000	5.29572E+000	8.89305E-001	7.82486E+001	1.21658E+002	2.05123E+001	2.78936E+002	4.58730E+000	7.72821E-001	1.52588E-001	2.85582E+002	-1.34013E+002	1.58358E-001	2.78936E+002	1.42573E+002
1.84960E+002	1.76527E+002	2.86817E+002	1.99395E+002	1.35173E+000	1.26243E+000	1.86500E+003	2.98287E+002	1.00000E+000	9.64000E+002	9.40000E+001	2.23927E+005	1.70647E+000	1.32863E+001	3.13005E-002	2.92326E-002	1.04568E-001	9.18747E-002	5.76310E+004	2.86817E+002	1.99395E+002	1.04568E-001	9.18747E-002	1.86500E+003	1.00000E+000	1.00000E+000	0.00000E+000	8.84697E+001	8.85909E+001	3.92528E+001	0.00000E+000	2.10048E-001	2.54056E-001	0.00000E+000	-5.60378E+001	9.32796E+000	5.95779E-001	8.84697E+001	8.85909E+001	3.92528E+001	-5.60378E+001	9.32796E+000	5.95779E-001	3.41615E-002	2.35208E+002	-2.93067E+001	3.41615E-002	2.35208E+002	-2.93067E+001
1.83637E+002	2.06309E+002	2.86971E+002	1.99661E+002	1.28131E+000	1.23293E+000	2.02200E+003	5.77573E+002	1.00000E+000	9.65000E+002	8.30000E+001	2.24120E+005	1.57976E+000	1.43635E+001	2.84946E-002	2.74187E-002	1.13260E-001	1.05167E-001	5.75890E+004	2.87122E+002	1.99701E+002	7.57153E-002	7.57153E-002	7.32800E+003	4.00000E+000	2.00000E+000	0.00000E+000	8.94570E+001	1.05399E+002	2.45562E+001	1.00000E+002	2.05154E-001	3.07354E-001	0.00000E+000	-3.38789E+001	7.40930E+000	7.20349E-001	7.20172E+001	8.36757E+001	1.96351E+001	-3.48397E+001	3.86703E+000	7.25005E-001	1.92419E-002	2.57367E+002	1.17163E+001	9.13616E-002	2.56406E+002	-8.12301E+001
1.90242E+002	1.85158E+002	2.87086E+002	1.99779E+002	1.41922E+000	1.13995E+000	1.84100E+003	3.79434E+002	1.00000E+000	9.67000E+002	9.60000E+001	2.24521E+005	1.61784E+000	1.36073E+001	3.30767E-002	2.65680E-002	1.29887E-001	8.54660E-002	5.75890E+004	2.87122E+002	1.99701E+002	7.57153E-002	7.57153E-002	7.32800E+003	4.00000E+000	3.00000E+000	0.00000E+000	8.34796E+001	9.46816E+001	2.01327E+001	0.00000E+000	1.86133E-001	2.63280E-001	0.00000E+000	-3.52467E+001	7.25411E+000	7.71082E-001	7.20172E+001	8.36757E+001	1.96351E+001	-3.48864E+001	3.86703E+000	7.25005E-001	1.09123E-001	2.55999E+002	-1.04895E+002	9.13616E-002	2.56359E+002	-8.12393E+001
1.80037E+002	1.54241E+002	2.86871E+002	1.99787E+002	1.25556E+000	1.38437E+000	1.65500E+003	3.38791E+002	1.00000E+000	1.01300E+003	9.90000E+001	2.33883E+005	1.73815E+000	1.24194E+001	3.08629E-002	3.40292E-002	1.10475E-001	1.33258E-001	6.02720E+004	2.86749E+002	1.99841E+002	8.86627E-002	8.86627E-002	3.13800E+003	2.00000E+000	1.00000E+000	0.00000E+000	7.00020E+001	6.96396E+001	1.95296E+001	1.00000E+002	1.53121E-001	3.94057E-001	0.00000E+000	-4.47848E+001	7.73379E+000	7.62816E-001	7.14719E+001	6.74431E+001	1.90117E+001	-4.71309E+001	5.35116E+000	8.00640E-001	-4.87938E-002	2.46461E+002	8.64992E+001	-5.00875E-003	2.44115E+002	2.89332E+001
1.80612E+002	1.46718E+002	2.86612E+002	1.99901E+002	1.33604E+000	1.21984E+000	1.48300E+003	5.02139E+002	1.00000E+000	1.01400E+003	1.06000E+002	2.34098E+005	1.62976E+000	1.21127E+001	3.46935E-002	3.16763E-002	1.32454E-001	1.11267E-001	6.02720E+004	2.86749E+002	1.99841E+002	8.86627E-002	8.86627E-002	3.13800E+003	2.00000E+000	2.00000E+000	0.00000E+000	7.31122E+001	6.49919E+001	1.84336E+001	1.00000E+002	1.53062E-001	3.87037E-001	0.00000E+000	-4.94239E+001	7.37475E+000	8.45071E-001	7.14719E+001	6.74431E+001	1.90117E+001	-4.70605E+001	5.35116E+000	8.00640E-001	4.54613E-002	2.41822E+002	-3.69860E+001	-5.00875E-003	2.44185E+002	2.89555E+001
1.96757E+002	4.42585E+002	2.88089E+002	2.00060E+002	1.34037E+000	1.14828E+000	4.22100E+003	9.07227E+002	1.00000E+000	1.05400E+003	1.83000E+002	2.42030E+005	1.53912E+000	2.10377E+001	2.06309E-002	1.76742E-002	7.40559E-002	5.51991E-002	6.26290E+004	2.88144E+002	2.00108E+002	1.21599E-002	1.21599E-002	1.69504E+005	2.90000E+001	1.00000E+000	0.00000E+000	1.39828E+002	2.78972E+002	3.59004E+001	1.00000E+002	3.87000E-001	1.01823E-001	0.00000E+000	7.39710E+000	3.93739E+000	9.38200E-001	2.08717E+002	3.82608E+002	5.96209E+001	2.83033E+000	6.98470E-001	8.34591E-001	7.71876E-002	7.39710E+000	-2.03406E+001	1.12860E-001	2.83033E+000	-7.15097E+001
2.07216E+002	6.54851E+002	2.88104E+002	2.00122E+002	1.32484E+000	1.15412E+000	6.21300E+003	8.74134E+002	1.00000E+000	1.05500E+003	5.60000E+001	2.42138E+005	1.52902E+000	2.55901E+001	1.68078E-002	1.46420E-002	5.75032E-002	4.42946E-002	6.26290E+004	2.88144E+002	2.00108E+002	1.21599E-002	1.21599E-002	1.69504E+005	2.90000E+001	2.00000E+000	0.00000E+000	2.19157E+002	4.04723E+002	5.83406E+001	3.00000E+002	5.89189E-001	5.66768E-002	0.00000E+000	3.26933E+000	3.51676E+000	8.65801E-001	2.08717E+002	3.82608E+002	5.96209E+001	2.92872E+000	6.98470E-001	8.34591E-001	6.88660E-002	3.26933E+000	-1.37609E+001	1.12860E-001	2.92872E+000	-7.14020E+001
2.21901E+002	7.38882E+002	2.88138E+002	2.00148E+002	1.44637E+000	1.08955E+000	7.18300E+003	1.13162E+003	1.00000E+000	1.05700E+003	4.20000E+001	2.42516E+005	1.57590E+000	2.71824E+001	1.70658E-002	1.28557E-002	7.37162E-002	4.27755E-002	6.26290E+004	2.88144E+002	2.00108E+002	1.21599E-002	1.21599E-002	1.69504E+005	2.90000E+001	4.00000E+000	0.00000E+000	2.37925E+002	4.67045E+002	7.36611E+001	3.00000E+002	6.67841E-001	5.99066E-002	0.00000E+000	7.32904E+000	3.30658E+000	8.56406E-001	2.08717E+002	3.82608E+002	5.96209E+001	3.14283E+000	6.98470E-001	8.34591E-001	1.40705E-001	7.32904E+000	-1.04437E+002	1.12860E-001	3.14283E+000	-7.11777E+001
2.07098E+002	6.42909E+002	2.88051E+002	2.00092E+002	1.38701E+000	1.05017E+000	5.79400E+003	8.19922E+002	1.00000E+000	1.05800E+003	6.40000E+001	2.42745E+005	1.45659E+000	2.53557E+001	1.82218E-002	1.37965E-002	6.53722E-002	3.86754E-002	6.26290E+004	2.88144E+002	2.00108E+002	1.21599E-002	1.21599E-002	1.69504E+005	2.90000E+001	5.00000E+000	0.00000E+000	2.10288E+002	4.12784E+002	4.52753E+001	1.00000E+002	5.68241E-001	3.34520E-002	0.00000E+000	6.61759E+000	3.21438E+000	9.80899E-001	2.08717E+002	3.82608E+002	5.96209E+001	3.24659E+000	6.98470E-001	8.34591E-001	1.38212E-001	6.61759E+000	-1.01776E+002	1.12860E-001	3.24659E+000	-7.10990E+001
2.02060E+002	6.17201E+002	2.88169E+002	2.00051E+002	1.43837E+000	1.17669E+000	6.43500E+003	8.92801E+002	1.00000E+000	1.05900E+003	6.10000E+001	2.42937E+005	1.69252E+000	2.48435E+001	1.79307E-002	1.46685E-002	6.46327E-002	4.41555E-002	6.26290E+004	2.88144E+002	2.00108E+002	1.21599E-002	1.21599E-002	1.69504E+005	2.90000E+001	6.00000E+000	0.00000E+000	2.07205E+002	3.90363E+002	5.60322E+001	0.00000E+000	5.62691E-001	5.40440E-002	0.00000E+000	4.88639E+000	3.41979E+000	8.74857E-001	2.08717E+002	3.82608E+002	5.96209E+001	3.35694E+000	6.98470E-001	8.34591E-001	1.00069E-001	4.88639E+000	-5.25717E+001	1.12860E-001	3.35694E+000	-7.09658E+001
2.19896E+002	5.94536E+002	2.88207E+002	2.00196E+002	1.39112E+000	1.10462E+000	5.66300E+003	8.01778E+002	1.00000E+000	1.06000E+003	6.10000E+001	2.43136E+005	1.53666E+000	2.43831E+001	1.84860E-002	1.46788E-002	6.89273E-002	4.44719E-002	6.26290E+004	2.88144E+002	2.00108E+002	1.21599E-002	1.21599E-002	1.69504E+005	2.90000E+001	7.00000E+000	0.00000E+000	1.83895E+002	3.80331E+002	4.73880E+001	1.00000E+002	5.17284E-001	5.07553E-002	0.00000E+000	9.84829E+000	3.29653E+000	9.67456E-001	2.08717E+002	3.82608E+002	5.96209E+001	3.46583E+000	6.98470E-001	8.34591E-001	1.14796E-001	9.84829E+000	-6.70213E+001	1.12860E-001	3.46583E+000	-7.08343E+001
2.15863E+002	5.95026E+002	2.88173E+002	2.00110E+002	1.37794E+000	1.11011E+000	5.64100E+003	6.92306E+002	1.00000E+000	1.06100E+003	6.80000E+001	2.43335E+005	1.52966E+000	2.43932E+001	1.83465E-002	1.47804E-002	5.84571E-002	3.90542E-002	6.26290E+004	2.88144E+002	2.00108E+002	1.21599E-002	1.21599E-002	1.69504E+005	2.90000E+001	8.00000E+000	0.00000E+000	2.05720E+002	3.54204E+002	5.75156E+001	1.00000E+002	5.40574E-001	3.87032E-002	0.00000E+000	-4.47784E-001	3.98863E+000	8.01142E-001	2.08717E+002	3.82608E+002	5.96209E+001	3.57081E+000	6.98470E-001	8.34591E-001	1.07648E-001	2.90798E+002	-6.78686E+001	1.12860E-001	3.57081E+000	-7.07454E+001
2.08162E+002	6.01036E+002	2.88194E+002	2.00191E+002	1.41446E+000	1.18838E+000	6.24000E+003	8.40058E+002	1.00000E+000	1.06200E+003	6.00000E+001	2.43522E+005	1.68092E+000	2.45160E+001	1.79060E-002	1.50440E-002	6.45043E-002	4.63346E-002	6.26290E+004	2.88144E+002	2.00108E+002	1.21599E-002	1.21599E-002	1.69504E+005	2.90000E+001	9.00000E+000	0.00000E+000	1.87137E+002	3.84722E+002	6.78344E+001	1.00000E+002	5.46781E-001	4.68469E-002	0.00000E+000	1.09854E+001	3.65466E+000	8.31328E-001	2.08717E+002	3.82608E+002	5.96209E+001	3.68702E+000	6.98470E-001	8.34591E-001	8.68574E-002	1.09854E+001	-2.92213E+001	1.12860E-001	3.68702E+000	-7.06167E+001
2.11409E+002	6.75745E+002	2.88177E+002	2.00060E+002	1.38402E+000	1.12902E+000	6.53700E+003	8.32919E+002	1.00000E+000	1.06300E+003	5.50000E+001	2.43717E+005	1.56259E+000	2.59951E+001	1.71180E-002	1.39641E-002	6.34706E-002	4.30907E-002	6.26290E+004	2.88144E+002	2.00108E+002	1.21599E-002	1.21599E-002	1.69504E+005	2.90000E+001	1.00000E+001	0.00000E+000	2.19735E+002	4.29974E+002	5.43918E+001	3.00000E+002	6.00814E-001	3.92065E-002	0.00000E+000	7.25153E+000	3.17568E+000	9.34727E-001	2.08717E+002	3.82608E+002	5.96209E+001	3.79371E+000	6.98470E-001	8.34591E-001	1.01473E-001	7.25153E+000	-5.20452E+001	1.12860E-001	3.79371E+000	-7.05263E+001
2.08694E+002	6.17569E+002	2.88203E+002	2.00085E+002	1.32882E+000	1.11789E+000	5.70100E+003	1.33030E+003	1.00000E+000	1.06400E+003	6.50000E+001	2.43933E+005	1.48547E+000	2.48509E+001	1.75991E-002	1.48055E-002	7.11329E-002	5.10502E-002	6.26290E+004	2.88144E+002	2.00108E+002	1.21599E-002	1.21599E-002	1.69504E+005	2.90000E+001	1.10000E+001	0.00000E+000	1.96260E+002	3.84350E+002	5.73457E+001	1.00000E+002	5.46548E-001	8.54899E-002	0.00000E+000	7.79646E+000	3.62550E+000	8.76735E-001	2.08717E+002	3.82608E+002	5.96209E+001	3.90821E+000	6.98470E-001	8.34591E-001	8.62113E-002	7.79646E+000	-3.15799E+001	1.12860E-001	3.90821E+000	-7.04034E+001
2.04085E+002	5.79728E+002	2.88162E+002	2.00106E+002	1.35882E+000	1.10162E+000	5.38400E+003	1.12024E+003	1.00000E+000	1.06500E+003	7.70000E+001	2.44143E+005	1.49690E+000	2.40775E+001	1.85187E-002	1.50134E-002	7.40481E-002	4.95502E-002	6.26290E+004	2.88144E+002	2.00108E+002	1.21599E-002	1.21599E-002	1.69504E+005	2.90000E+001	1.20000E+001	0.00000E+000	2.09656E+002	3.40535E+002	4.77338E+001	3.00000E+002	5.26468E-001	8.18557E-002	0.00000E+000	-3.78137E+000	3.88817E+000	8.41227E-001	2.08717E+002	3.82608E+002	5.96209E+001	4.02174E+000	6.98470E-001	8.34591E-001	1.04536E-001	2.87464E+002	-6.71032E+001	1.12860E-001	4.02174E+000	-7.02973E+001
2.12695E+002	6.12929E+002	2.88179E+002	2.00076E+002	1.35133E+000	1.09872E+000	5.64900E+003	7.85783E+002	1.00000E+000	1.06600E+003	6.60000E+001	2.44335E+005	1.48474E+000	2.47574E+001	1.79794E-002	1.46185E-002	5.79875E-002	3.93785E-002	6.26290E+004	2.88144E+002	2.00108E+002	1.21599E-002	1.21599E-002	1.69504E+005	2.90000E+001	1.30000E+001	0.00000E+000	2.03403E+002	3.84200E+002	5.81412E+001	3.00000E+002	5.56456E-001	4.58444E-002	0.00000E+000	5.92638E+000	3.72831E+000	8.56472E-001	2.08717E+002	3.82608E+002	5.96209E+001	4.13966E+000	6.98470E-001	8.34591E-001	1.03103E-001	5.92638E+000	-5.55099E+001	1.12860E-001	4.13966E+000	-7.01783E+001
2.24242E+002	7.14950E+002	2.88159E+002	2.00105E+002	1.27554E+000	1.03645E+000	5.89400E+003	5.02953E+002	1.00000E+000	1.06700E+003	5.30000E+001	2.44532E+005	1.32203E+000	2.67385E+001	1.66145E-002	1.35003E-002	4.38331E-002	3.01299E-002	6.26290E+004	2.88144E+002	2.00108E+002	1.21599E-002	1.21599E-002	1.69504E+005	2.90000E+001	1.40000E+001	0.00000E+000	2.27718E+002	4.54625E+002	5.37177E+001	3.00000E+002	6.25160E-001	2.55895E-002	0.00000E+000	8.66201E+000	3.23453E+000	9.66486E-001	2.08717E+002	3.82608E+002	5.96209E+001	4.25684E+000	6.98470E-001	8.34591E-001	1.03412E-001	8.66201E+000	-5.31821E+001	1.12860E-001	4.25684E+000	-7.00630E+001
2.19456E+002	6.00797E+002	2.88176E+002	2.00142E+002	1.40122E+000	1.04654E+000	5.45800E+003	8.32429E+002	1.00000E+000	1.06800E+003	6.30000E+001	2.44735E+005	1.46643E+000	2.45112E+001	1.89665E-002	1.41657E-002	7.56397E-002	4.33607E-002	6.26290E+004	2.88144E+002	2.00108E+002	1.21599E-002	1.21599E-002	1.69504E+005	2.90000E+001	1.50000E+001	0.00000E+000	1.61793E+002	3.94576E+002	6.04581E+001	3.00000E+002	5.12212E-001	5.07411E-002	0.00000E+000	1.95084E+001	3.28345E+000	9.89383E-001	2.08717E+002	3.82608E+002	5.96209E+001	4.36939E+000	6.98470E-001	8.34591E-001	1.44899E-001	1.95084E+001	-9.79883E+001	1.12860E-001	4.36939E+000	-6.99430E+001
2.11195E+002	6.59802E+002	2.88195E+002	2.00203E+002	1.35865E+000	1.09184E+000	6.07800E+003	1.12962E+003	1.00000E+000	1.06900E+003	5.10000E+001	2.44910E+005	1.48343E+000	2.56866E+001	1.74272E-002	1.40048E-002	6.60805E-002	4.35781E-002	6.26290E+004	2.88144E+002	2.00108E+002	1.21599E-002	1.21599E-002	1.69504E+005	2.90000E+001	1.60000E+001	0.00000E+000	1.61318E+002	4.18970E+002	8.61098E+001	1.00000E+002	5.54846E-001	5.50076E-002	0.00000E+000	2.47417E+001	3.43834E+000	8.95327E-001	2.08717E+002	3.82608E+002	5.96209E+001	4.48389E+000	6.98470E-001	8.34591E-001	1.08880E-001	2.47417E+001	-4.42929E+001	1.12860E-001	4.48389E+000	-6.98184E+001
2.15628E+002	5.36421E+002	2.88122E+002	2.00106E+002	1.41946E+000	1.06378E+000	5.00600E+003	7.53136E+002	1.00000E+000	1.07000E+003	8.60000E+001	2.45145E+005	1.50998E+000	2.31608E+001	2.00621E-002	1.50350E-002	7.25273E-002	4.20769E-002	6.26290E+004	2.88144E+002	2.00108E+002	1.21599E-002	1.21599E-002	1.69504E+005	2.90000E+001	1.70000E+001	0.00000E+000	1.89238E+002	3.38324E+002	4.04845E+001	3.00000E+002	4.91029E-001	5.10574E-002	0.00000E+000	2.80614E+000	3.70462E+000	9.15634E-001	2.08717E+002	3.82608E+002	5.96209E+001	4.60377E+000	6.98470E-001	8.34591E-001	1.43233E-001	2.80614E+000	-1.12423E+002	1.12860E-001	4.60377E+000	-6.97245E+001
2.09479E+002	5.36674E+002	2.88124E+002	2.00124E+002	1.42693E+000	1.10438E+000	5.22100E+003	7.38468E+002	1.00000E+000	1.07100E+003	8.10000E+001	2.45352E+005	1.57588E+000	2.31662E+001	1.97482E-002	1.52842E-002	7.53608E-002	4.62855E-002	6.26290E+004	2.88144E+002	2.00108E+002	1.21599E-002	1.21599E-002	1.69504E+005	2.90000E+001	1.80000E+001	0.00000E+000	2.06906E+002	3.15840E+002	4.00650E+001	3.00000E+002	4.99507E-001	5.08825E-002	0.00000E+000	-6.97833E+000	3.84344E+000	8.64201E-001	2.08717E+002	3.82608E+002	5.96209E+001	4.72633E+000	6.98470E-001	8.34591E-001	1.27424E-001	2.84267E+002	-1.00756E+002	1.12860E-001	4.72633E+000	-6.95996E+001
2.17474E+002	6.41584E+002	2.88176E+002	2.00089E+002	1.38041E+000	1.10689E+000	6.07500E+003	9.21197E+002	1.00000E+000	1.07200E+003	5.80000E+001	2.45529E+005	1.52796E+000	2.53295E+001	1.77106E-002	1.42014E-002	7.51840E-002	4.91667E-002	6.26290E+004	2.88144E+002	2.00108E+002	1.21599E-002	1.21599E-002	1.69504E+005	2.90000E+001	1.90000E+001	0.00000E+000	2.46124E+002	3.73826E+002	7.65189E+001	3.00000E+002	6.25095E-001	6.04283E-002	0.00000E+000	-8.51044E+000	4.41624E+000	6.97246E-001	2.08717E+002	3.82608E+002	5.96209E+001	4.84498E+000	6.98470E-001	8.34591E-001	1.09967E-001	2.82735E+002	-7.89960E+001	1.12860E-001	4.84498E+000	-6.94724E+001
2.24503E+002	6.12004E+002	2.88150E+002	2.00066E+002	1.34631E+000	1.05849E+000	5.41700E+003	6.64674E+002	1.00000E+000	1.07300E+003	6.40000E+001	2.45731E+005	1.42505E+000	2.47387E+001	1.82922E-002	1.43815E-002	6.48419E-002	4.11759E-002	6.26290E+004	2.88144E+002	2.00108E+002	1.21599E-002	1.21599E-002	1.69504E+005	2.90000E+001	2.00000E+001	0.00000E+000	1.90889E+002	3.97443E+002	5.04851E+001	3.00000E+002	5.39997E-001	4.68804E-002	0.00000E+000	1.17586E+001	3.38084E+000	9.64512E-001	2.08717E+002	3.82608E+002	5.96209E+001	4.96998E+000	6.98470E-001	8.34591E-001	1.19688E-001	1.17586E+001	-7.16516E+001	1.12860E-001	4.96998E+000	-6.93556E+001
2.05792E+002	6.16528E+002	2.88173E+002	2.00106E+002	1.46961E+000	1.19736E+000	6.66600E+003	8.79879E+002	1.00000E+000	1.07400E+003	5.90000E+001	2.45909E+005	1.75965E+000	2.48300E+001	1.79998E-002	1.46653E-002	7.95558E-002	5.35600E-002	6.26290E+004	2.88144E+002	2.00108E+002	1.21599E-002	1.21599E-002	1.69504E+005	2.90000E+001	2.10000E+001	0.00000E+000	1.99941E+002	3.83602E+002	6.16949E+001	3.00000E+002	5.55622E-001	7.04278E-002	0.00000E+000	7.96291E+000	3.50288E+000	8.39176E-001	2.08717E+002	3.82608E+002	5.96209E+001	5.09058E+000	6.98470E-001	8.34591E-001	1.02081E-001	7.96291E+000	-5.21289E+001	1.12860E-001	5.09058E+000	-6.92260E+001
2.24676E+002	5.82296E+002	2.88181E+002	2.00066E+002	1.39509E+000	1.15192E+000	5.78700E+003	7.35236E+002	1.00000E+000	1.07500E+003	6.60000E+001	2.46117E+005	1.60703E+000	2.41308E+001	1.83390E-002	1.51424E-002	6.63768E-002	4.61416E-002	6.26290E+004	2.88144E+002	2.00108E+002	1.21599E-002	1.21599E-002	1.69504E+005	2.90000E+001	2.20000E+001	0.00000E+000	2.00090E+002	3.64363E+002	5.90428E+001	1.00000E+002	5.41231E-001	5.01299E-002	0.00000E+000	4.85340E+000	3.85955E+000	8.17425E-001	2.08717E+002	3.82608E+002	5.96209E+001	5.21680E+000	6.98470E-001	8.34591E-001	9.54752E-002	4.85340E+000	-4.65876E+001	1.12860E-001	5.21680E+000	-6.91016E+001
2.24285E+002	6.73000E+002	2.88127E+002	2.00111E+002	1.28805E+000	1.13136E+000	6.10100E+003	7.57340E+002	1.00000E+000	1.07600E+003	5.10000E+001	2.46296E+005	1.45725E+000	2.59423E+001	1.64905E-002	1.44844E-002	5.42874E-002	4.25192E-002	6.26290E+004	2.88144E+002	2.00108E+002	1.21599E-002	1.21599E-002	1.69504E+005	2.90000E+001	2.30000E+001	0.00000E+000	2.40948E+002	3.94462E+002	7.09046E+001	3.00000E+002	6.24739E-001	4.37015E-002	0.00000E+000	-2.18362E+000	4.08130E+000	7.52857E-001	2.08717E+002	3.82608E+002	5.96209E+001	5.34376E+000	6.98470E-001	8.34591E-001	6.47658E-002	2.89062E+002	-1.39582E+001	1.12860E-001	5.34376E+000	-6.89827E+001
2.13014E+002	5.95761E+002	2.88047E+002	2.00091E+002	1.42817E+000	1.12628E+000	5.90300E+003	1.48176E+003	1.00000E+000	1.07700E+003	6.60000E+001	2.46507E+005	1.60852E+000	2.44082E+001	1.85884E-002	1.46592E-002	7.98121E-002	5.05393E-002	6.26290E+004	2.88144E+002	2.00108E+002	1.21599E-002	1.21599E-002	1.69504E+005	2.90000E+001	2.40000E+001	0.00000E+000	2.35491E+002	3.54574E+002	6.41194E+001	0.00000E+000	5.86116E-001	9.06983E-002	0.00000E+000	-8.04709E+000	4.18427E+000	7.46544E-001	2.08717E+002	3.82608E+002	5.96209E+001	5.47144E+000	6.98470E-001	8.34591E-001	1.18182E-001	2.83198E+002	-8.94690E+001	1.12860E-001	5.47144E+000	-6.88752E+001
2.05040E+002	5.89584E+002	2.88203E+002	2.00097E+002	1.45543E+000	1.18319E+000	6.25100E+003	9.57431E+002	1.00000E+000	1.07800E+003	6.70000E+001	2.46705E+005	1.72205E+000	2.42814E+001	1.84085E-002	1.49651E-002	7.66185E-002	5.14581E-002	6.26290E+004	2.88144E+002	2.00108E+002	1.21599E-002	1.21599E-002	1.69504E+005	2.90000E+001	2.50000E+001	0.00000E+000	2.22779E+002	3.49749E+002	5.14139E+001	3.00000E+002	5.52870E-001	7.56567E-002	0.00000E+000	-4.50699E+000	3.69656E+000	8.21181E-001	2.08717E+002	3.82608E+002	5.96209E+001	5.61133E+000	6.98470E-001	8.34591E-001	1.03177E-001	2.86739E+002	-6.60325E+001	1.12860E-001	5.61133E+000	-6.86992E+001
2.11186E+002	6.29368E+002	2.88118E+002	2.00102E+002	1.43250E+000	1.11036E+000	6.17600E+003	1.05454E+003	1.00000E+000	1.07900E+003	5.50000E+001	2.46901E+005	1.59059E+000	2.50872E+001	1.82281E-002	1.41290E-002	6.79852E-002	4.19192E-002	6.26290E+004	2.88144E+002	2.00108E+002	1.21599E-002	1.21599E-002	1.69504E+005	2.90000E+001	2.60000E+001	0.00000E+000	2.22619E+002	3.73580E+002	6.00660E+001	3.00000E+002	5.76687E-001	5.05384E-002	0.00000E+000	2.18044E-002	3.82021E+000	7.99412E-001	2.08717E+002	3.82608E+002	5.96209E+001	5.75440E+000	6.98470E-001	8.34591E-001	1.26684E-001	2.18044E-002	-9.27634E+001	1.12860E-001	5.75440E+000	-6.85750E+001
2.04364E+002	6.70905E+002	2.88053E+002	2.00087E+002	1.47292E+000	1.19937E+000	7.26200E+003	6.80942E+002	1.00000E+000	1.08000E+003	4.60000E+001	2.47084E+005	1.76658E+000	2.59018E+001	1.72843E-002	1.40742E-002	7.21204E-002	4.85846E-002	6.26290E+004	2.88144E+002	2.00108E+002	1.21599E-002	1.21599E-002	1.69504E+005	2.90000E+001	2.70000E+001	0.00000E+000	2.53251E+002	3.98085E+002	6.18127E+001	3.00000E+002	6.32531E-001	2.85630E-002	0.00000E+000	-4.23276E+000	3.50811E+000	8.02804E-001	2.08717E+002	3.82608E+002	5.96209E+001	5.88526E+000	6.98470E-001	8.34591E-001	1.02365E-001	2.87013E+002	-6.47266E+001	1.12860E-001	5.88526E+000	-6.84604E+001
2.14470E+002	7.21481E+002	2.87994E+002	2.00125E+002	1.60553E+000	1.08676E+000	7.62300E+003	7.03811E+002	1.00000E+000	1.08100E+003	4.60000E+001	2.47291E+005	1.74483E+000	2.68604E+001	1.83889E-002	1.24472E-002	9.47600E-002	4.44769E-002	6.26290E+004	2.88144E+002	2.00108E+002	1.21599E-002	1.21599E-002	1.69504E+005	2.90000E+001	2.80000E+001	0.00000E+000	2.50933E+002	4.40172E+002	9.59224E+001	3.00000E+002	6.92905E-001	3.69219E-002	0.00000E+000	2.94733E+002	4.04006E+000	6.80394E-001	2.08717E+002	3.82608E+002	5.96209E+001	6.01807E+000	6.98470E-001	8.34591E-001	1.92687E-001	3.48775E+000	1.09642E+002	1.12860E-001	6.01807E+000	-6.83374E+001
2.09123E+002	4.45644E+002	2.88200E+002	2.00106E+002	1.30372E+000	1.01702E+000	3.68200E+003	8.85649E+002	1.00000E+000	1.08200E+003	1.68000E+002	2.47561E+005	1.32591E+000	2.11103E+001	2.14854E-002	1.67605E-002	8.88668E-002	5.52242E-002	6.26290E+004	2.88144E+002	2.00108E+002	1.21599E-002	1.21599E-002	1.69504E+005	2.90000E+001	2.90000E+001	0.00000E+000	1.73887E+002	2.71149E+002	3.99188E+001	3.00000E+002	4.30186E-001	1.18606E-001	0.00000E+000	-4.42703E+000	4.82298E+000	8.20075E-001	2.08717E+002	3.82608E+002	5.96209E+001	6.14771E+000	6.98470E-001	8.34591E-001	1.23539E-001	2.86818E+002	-9.29729E+001	1.12860E-001	6.14771E+000	-6.81627E+001
1.97910E+002	8.60378E+002	2.87657E+002	1.99392E+002	1.17199E+000	1.51572E+000	9.39900E+003	1.11390E+003	1.00000E+000	1.10200E+003	3.40000E+001	2.51467E+005	1.77641E+000	2.93322E+001	1.20888E-002	1.56343E-002	4.74272E-002	7.81716E-002	6.52160E+004	2.87646E+002	1.99428E+002	6.59359E-003	6.59359E-003	8.12117E+005	9.10000E+001	1.00000E+000	0.00000E+000	2.89804E+002	1.84825E+002	4.20524E+002	1.00000E+002	9.48510E-001	3.53721E-002	0.00000E+000	-1.11419E+002	2.57077E+000	9.62958E-001	2.63597E+002	1.74117E+002	4.40984E+002	-1.16165E+002	2.61872E-001	1.01698E+000	-1.27893E-001	1.79826E+002	1.22989E+002	-1.23379E-001	1.75080E+002	1.12182E+002
1.98903E+002	7.47849E+002	2.87609E+002	1.99485E+002	1.21792E+000	1.59204E+000	8.85000E+003	8.58185E+002	1.00000E+000	1.10300E+003	5.20000E+001	2.51700E+005	1.93897E+000	2.73468E+001	1.29463E-002	1.69232E-002	4.73944E-002	7.95984E-002	6.52160E+004	2.87646E+002	1.99428E+002	6.59359E-003	6.59359E-003	8.12117E+005	9.10000E+001	2.00000E+000	0.00000E+000	2.30375E+002	1.58599E+002	3.87042E+002	1.00000E+002	8.19642E-001	2.51019E-002	0.00000E+000	-1.16436E+002	2.55629E+000	9.97999E-001	2.63597E+002	1.74117E+002	4.40984E+002	-1.16021E+002	2.61872E-001	1.01698E+000	-1.33141E-001	1.74809E+002	1.25054E+002	-1.23379E-001	1.75225E+002	1.12324E+002
1.96746E+002	7.38168E+002	2.87669E+002	1.99384E+002	1.20363E+000	1.57879E+000	8.57000E+003	1.30580E+003	1.00000E+000	1.10400E+003	5.30000E+001	2.51909E+005	1.90029E+000	2.71693E+001	1.30018E-002	1.70543E-002	5.22427E-002	8.85962E-002	6.52160E+004	2.87646E+002	1.99428E+002	6.59359E-003	6.59359E-003	8.12117E+005	9.10000E+001	3.00000E+000	0.00000E+000	2.35467E+002	1.55388E+002	3.79304E+002	1.00000E+002	8.15605E-001	4.33768E-002	0.00000E+000	-1.14733E+002	2.59990E+000	9.97159E-001	2.63597E+002	1.74117E+002	4.40984E+002	-1.15880E+002	2.61872E-001	1.01698E+000	-1.34832E-001	1.76513E+002	1.29052E+002	-1.23379E-001	1.75365E+002	1.12469E+002
1.98939E+002	7.32171E+002	2.87721E+002	1.99469E+002	1.20037E+000	1.56321E+000	8.40800E+003	6.83888E+002	1.00000E+000	1.10500E+003	5.60000E+001	2.52115E+005	1.87643E+000	2.70587E+001	1.30909E-002	1.70478E-002	4.79820E-002	7.99961E-002	6.52160E+004	2.87646E+002	1.99428E+002	6.59359E-003	6.59359E-003	8.12117E+005	9.10000E+001	4.00000E+000	0.00000E+000	2.28175E+002	1.46192E+002	3.82784E+002	1.00000E+002	8.04604E-001	3.06943E-002	0.00000E+000	-1.15630E+002	2.53179E+000	1.03380E+000	2.63597E+002	1.74117E+002	4.40984E+002	-1.15744E+002	2.61872E-001	1.01698E+000	-1.31292E-001	1.75615E+002	1.23383E+002	-1.23379E-001	1.75502E+002	1.12625E+002
2.09790E+002	7.84627E+002	2.87715E+002	1.99425E+002	1.15972E+000	1.46541E+000	8.23400E+003	7.51842E+002	1.00000E+000	1.10600E+003	4.50000E+001	2.52318E+005	1.69946E+000	2.80112E+001	1.27805E-002	1.61493E-002	4.18409E-002	6.55018E-002	6.52160E+004	2.87646E+002	1.99428E+002	6.59359E-003	6.59359E-003	8.12117E+005	9.10000E+001	5.00000E+000	0.00000E+000	2.43266E+002	1.58436E+002	4.05189E+002	1.00000E+002	8.56143E-001	2.51232E-002	0.00000E+000	-1.15385E+002	2.58857E+000	1.02175E+000	2.63597E+002	1.74117E+002	4.40984E+002	-1.15604E+002	2.61872E-001	1.01698E+000	-1.16448E-001	1.75861E+002	1.03725E+002	-1.23379E-001	1.75641E+002	1.12759E+002
2.13991E+002	8.04381E+002	2.87726E+002	1.99508E+002	1.15470E+000	1.49878E+000	8.57600E+003	6.58075E+002	1.00000E+000	1.10700E+003	4.30000E+001	2.52531E+005	1.73064E+000	2.83616E+001	1.24688E-002	1.61844E-002	4.36245E-002	7.21323E-002	6.52160E+004	2.87646E+002	1.99428E+002	6.59359E-003	6.59359E-003	8.12117E+005	9.10000E+001	6.00000E+000	0.00000E+000	2.72600E+002	1.70388E+002	3.78331E+002	1.00000E+002	8.70976E-001	2.96712E-002	0.00000E+000	-1.09089E+002	2.71774E+000	9.53588E-001	2.63597E+002	1.74117E+002	4.40984E+002	-1.15474E+002	2.61872E-001	1.01698E+000	-1.29673E-001	1.82156E+002	1.27745E+002	-1.23379E-001	1.75771E+002	1.12899E+002
2.19532E+002	9.42385E+002	2.87756E+002	1.99473E+002	1.13285E+000	1.50399E+000	9.89000E+003	1.10654E+003	1.00000E+000	1.10800E+003	2.50000E+001	2.52724E+005	1.70380E+000	3.06983E+001	1.13914E-002	1.51233E-002	4.18899E-002	7.25052E-002	6.52160E+004	2.87646E+002	1.99428E+002	6.59359E-003	6.59359E-003	8.12117E+005	9.10000E+001	7.00000E+000	0.00000E+000	2.59476E+002	2.05179E+002	5.00201E+002	1.00000E+002	1.01060E+000	2.45655E-002	0.00000E+000	-1.20708E+002	2.39401E+000	1.00806E+000	2.63597E+002	1.74117E+002	4.40984E+002	-1.15341E+002	2.61872E-001	1.01698E+000	-1.40748E-001	1.70538E+002	1.31155E+002	-1.23379E-001	1.75904E+002	1.13036E+002
2.17619E+002	9.74136E+002	2.87754E+002	1.99439E+002	1.15793E+000	1.45129E+000	1.01180E+004	1.10560E+003	1.00000E+000	1.10900E+003	1.90000E+001	2.52923E+005	1.68049E+000	3.12111E+001	1.15116E-002	1.44280E-002	4.23712E-002	6.55584E-002	6.52160E+004	2.87646E+002	1.99428E+002	6.59359E-003	6.59359E-003	8.12117E+005	9.10000E+001	8.00000E+000	0.00000E+000	2.91656E+002	1.92819E+002	5.29013E+002	1.00000E+002	1.07618E+000	2.31365E-002	0.00000E+000	-1.17499E+002	2.24713E+000	1.06178E+000	2.63597E+002	1.74117E+002	4.40984E+002	-1.15201E+002	2.61872E-001	1.01698E+000	-1.12434E-001	1.73746E+002	9.62889E+001	-1.23379E-001	1.76044E+002	1.13172E+002
1.99958E+002	9.86347E+002	2.87749E+002	1.99402E+002	1.17335E+000	1.53488E+000	1.09030E+004	1.10766E+003	1.00000E+000	1.11000E+003	2.20000E+001	2.53138E+005	1.80096E+000	3.14062E+001	1.12371E-002	1.46995E-002	4.33895E-002	7.30908E-002	6.52160E+004	2.87646E+002	1.99428E+002	6.59359E-003	6.59359E-003	8.12117E+005	9.10000E+001	9.00000E+000	0.00000E+000	2.77892E+002	2.15940E+002	5.18798E+002	1.00000E+002	1.06126E+000	2.45853E-002	0.00000E+000	-1.19452E+002	2.30568E+000	9.96873E-001	2.63597E+002	1.74117E+002	4.40984E+002	-1.15073E+002	2.61872E-001	1.01698E+000	-1.33493E-001	1.71793E+002	1.22539E+002	-1.23379E-001	1.76173E+002	1.13296E+002
2.15329E+002	1.08844E+003	2.87755E+002	1.99431E+002	1.14546E+000	1.48932E+000	1.14470E+004	1.38055E+003	1.00000E+000	1.11100E+003	6.00000E+000	2.53329E+005	1.70595E+000	3.29915E+001	1.07061E-002	1.39201E-002	4.52236E-002	7.54691E-002	6.52160E+004	2.87646E+002	1.99428E+002	6.59359E-003	6.59359E-003	8.12117E+005	9.10000E+001	1.00000E+001	0.00000E+000	3.09369E+002	2.35842E+002	5.90054E+002	1.00000E+002	1.19258E+000	3.03279E-002	0.00000E+000	-1.19687E+002	2.19821E+000	1.02046E+000	2.63597E+002	1.74117E+002	4.40984E+002	-1.14932E+002	2.61872E-001	1.01698E+000	-1.30510E-001	1.71558E+002	1.18275E+002	-1.23379E-001	1.76313E+002	1.13441E+002
2.08826E+002	1.01288E+003	2.87721E+002	1.99412E+002	1.09603E+000	1.47419E+000	1.01090E+004	1.53892E+003	1.00000E+000	1.11200E+003	2.10000E+001	2.53554E+005	1.61575E+000	3.18258E+001	1.09010E-002	1.46622E-002	4.51094E-002	8.04042E-002	6.52160E+004	2.87646E+002	1.99428E+002	6.59359E-003	6.59359E-003	8.12117E+005	9.10000E+001	1.10000E+001	0.00000E+000	2.77292E+002	2.04568E+002	5.70977E+002	1.00000E+002	1.11155E+000	3.86814E-002	0.00000E+000	-1.21117E+002	2.19902E+000	1.08550E+000	2.63597E+002	1.74117E+002	4.40984E+002	-1.14801E+002	2.61872E-001	1.01698E+000	-1.47132E-001	1.70129E+002	1.39477E+002	-1.23379E-001	1.76444E+002	1.13563E+002
2.01192E+002	9.54972E+002	2.87840E+002	1.99463E+002	1.26903E+000	1.46137E+000	1.08960E+004	1.46600E+003	1.00000E+000	1.11300E+003	2.20000E+001	2.53765E+005	1.85452E+000	3.09026E+001	1.21573E-002	1.40000E-002	5.51958E-002	7.27129E-002	6.52160E+004	2.87646E+002	1.99428E+002	6.59359E-003	6.59359E-003	8.12117E+005	9.10000E+001	1.20000E+001	0.00000E+000	2.59921E+002	2.46094E+002	4.85894E+002	1.00000E+002	1.02003E+000	4.20200E-002	0.00000E+000	-1.21350E+002	2.59704E+000	8.85316E-001	2.63597E+002	1.74117E+002	4.40984E+002	-1.14679E+002	2.61872E-001	1.01698E+000	-7.04465E-002	1.69895E+002	3.77521E+001	-1.23379E-001	1.76566E+002	1.13716E+002
2.09807E+002	1.05978E+003	2.87686E+002	1.99447E+002	1.14996E+000	1.50265E+000	1.12800E+004	1.33212E+003	1.00000E+000	1.11400E+003	7.00000E+000	2.53963E+005	1.72800E+000	3.25542E+001	1.08275E-002	1.41483E-002	4.28625E-002	7.21008E-002	6.52160E+004	2.87646E+002	1.99428E+002	6.59359E-003	6.59359E-003	8.12117E+005	9.10000E+001	1.30000E+001	0.00000E+000	3.01456E+002	2.23441E+002	5.79162E+002	1.00000E+002	1.16289E+000	3.14823E-002	0.00000E+000	-1.19248E+002	2.17394E+000	1.03947E+000	2.63597E+002	1.74117E+002	4.40984E+002	-1.14562E+002	2.61872E-001	1.01698E+000	-1.32960E-001	1.71998E+002	1.22011E+002	-1.23379E-001	1.76684E+002	1.13797E+002
2.13144E+002	9.27006E+002	2.87680E+002	1.99429E+002	1.13668E+000	1.51837E+000	9.84400E+003	1.06802E+003	1.00000E+000	1.11500E+003	2.50000E+001	2.54176E+005	1.72590E+000	3.04468E+001	1.14565E-002	1.53035E-002	4.28666E-002	7.51409E-002	6.52160E+004	2.87646E+002	1.99428E+002	6.59359E-003	6.59359E-003	8.12117E+005	9.10000E+001	1.40000E+001	0.00000E+000	2.75100E+002	1.93315E+002	4.99036E+002	1.00000E+002	1.02207E+000	3.15728E-002	0.00000E+000	-1.17208E+002	2.34481E+000	1.03161E+000	2.63597E+002	1.74117E+002	4.40984E+002	-1.14460E+002	2.61872E-001	1.01698E+000	-1.43760E-001	1.74037E+002	1.38750E+002	-1.23379E-001	1.76785E+002	1.13895E+002
2.32472E+002	1.03321E+003	2.87677E+002	1.99424E+002	1.09108E+000	1.41384E+000	9.88700E+003	1.11413E+003	1.00000E+000	1.11600E+003	1.00000E+001	2.54375E+005	1.54262E+000	3.21435E+001	1.09730E-002	1.42190E-002	3.89152E-002	6.41510E-002	6.52160E+004	2.87646E+002	1.99428E+002	6.59359E-003	6.59359E-003	8.12117E+005	9.10000E+001	1.50000E+001	0.00000E+000	3.17084E+002	2.00016E+002	5.53254E+002	1.00000E+002	1.13989E+000	2.75223E-002	0.00000E+000	-1.15267E+002	2.27129E+000	1.06269E+000	2.63597E+002	1.74117E+002	4.40984E+002	-1.14357E+002	2.61872E-001	1.01698E+000	-1.28849E-001	1.75979E+002	1.20438E+002	-1.23379E-001	1.76888E+002	1.13997E+002
2.02485E+002	1.01960E+003	2.87713E+002	1.99411E+002	1.15220E+000	1.48747E+000	1.07740E+004	1.52612E+003	1.00000E+000	1.11700E+003	1.50000E+001	2.54578E+005	1.71386E+000	3.19312E+001	1.11004E-002	1.43305E-002	4.43395E-002	7.28593E-002	6.52160E+004	2.87646E+002	1.99428E+002	6.59359E-003	6.59359E-003	8.12117E+005	9.10000E+001	1.60000E+001	0.00000E+000	2.87410E+002	2.18862E+002	5.38083E+002	1.00000E+002	1.09658E+000	3.59930E-002	0.00000E+000	-1.18532E+002	2.29074E+000	1.00936E+000	2.63597E+002	1.74117E+002	4.40984E+002	-1.14268E+002	2.61872E-001	1.01698E+000	-1.27013E-001	1.72713E+002	1.14707E+002	-1.23379E-001	1.76977E+002	1.14093E+002
2.18970E+002	1.02163E+003	2.87694E+002	1.99430E+002	1.12611E+000	1.46391E+000	1.04080E+004	1.11528E+003	1.00000E+000	1.11800E+003	1.40000E+001	2.54772E+005	1.64852E+000	3.19629E+001	1.10381E-002	1.43493E-002	4.13068E-002	6.86594E-002	6.52160E+004	2.87646E+002	1.99428E+002	6.59359E-003	6.59359E-003	8.12117E+005	9.10000E+001	1.70000E+001	0.00000E+000	3.10672E+002	2.14449E+002	5.23373E+002	1.00000E+002	1.10726E+000	3.20390E-002	0.00000E+000	-1.14692E+002	2.35688E+000	9.98136E-001	2.63597E+002	1.74117E+002	4.40984E+002	-1.14171E+002	2.61872E-001	1.01698E+000	-1.30426E-001	1.76553E+002	1.23143E+002	-1.23379E-001	1.77074E+002	1.14188E+002
2.04969E+002	1.01273E+003	2.87718E+002	1.99435E+002	1.16240E+000	1.52202E+000	1.10150E+004	1.30949E+003	1.00000E+000	1.11900E+003	1.20000E+001	2.54971E+005	1.76920E+000	3.18234E+001	1.10755E-002	1.45021E-002	4.25630E-002	7.18210E-002	6.52160E+004	2.87646E+002	1.99428E+002	6.59359E-003	6.59359E-003	8.12117E+005	9.10000E+001	1.80000E+001	0.00000E+000	2.87335E+002	2.29399E+002	5.25771E+002	1.00000E+002	1.08919E+000	2.39038E-002	0.00000E+000	-1.18189E+002	2.35867E+000	9.69510E-001	2.63597E+002	1.74117E+002	4.40984E+002	-1.14082E+002	2.61872E-001	1.01698E+000	-1.33968E-001	1.73057E+002	1.24441E+002	-1.23379E-001	1.77163E+002	1.14283E+002
2.05859E+002	9.49806E+002	2.87737E+002	1.99451E+002	1.17918E+000	1.47171E+000	1.01690E+004	8.32140E+002	1.00000E+000	1.12000E+003	2.50000E+001	2.55179E+005	1.73540E+000	3.08189E+001	1.16934E-002	1.45943E-002	4.48512E-002	6.89148E-002	6.52160E+004	2.87646E+002	1.99428E+002	6.59359E-003	6.59359E-003	8.12117E+005	9.10000E+001	1.90000E+001	0.00000E+000	3.01061E+002	2.18187E+002	4.58001E+002	1.00000E+002	1.02467E+000	2.62559E-002	0.00000E+000	-1.11677E+002	2.59939E+000	9.15589E-001	2.63597E+002	1.74117E+002	4.40984E+002	-1.14000E+002	2.61872E-001	1.01698E+000	-1.10353E-001	1.79569E+002	9.93534E+001	-1.23379E-001	1.77245E+002	1.14371E+002
2.00985E+002	7.02620E+002	2.87687E+002	1.99469E+002	1.13321E+000	1.51459E+000	7.42300E+003	8.58468E+002	1.00000E+000	1.12100E+003	5.10000E+001	2.55409E+005	1.71635E+000	2.65070E+001	1.31529E-002	1.75795E-002	4.75656E-002	8.33715E-002	6.52160E+004	2.87646E+002	1.99428E+002	6.59359E-003	6.59359E-003	8.12117E+005	9.10000E+001	2.00000E+001	0.00000E+000	2.33411E+002	1.35682E+002	3.56114E+002	1.00000E+002	7.75312E-001	4.76158E-002	0.00000E+000	-4.01597E+002	2.69419E+000	1.03393E+000	2.63597E+002	1.74117E+002	4.40984E+002	-1.13926E+002	2.61872E-001	1.01698E+000	-1.44038E-001	1.80894E+002	-1.45252E+002	-1.23379E-001	1.77319E+002	1.14435E+002
2.05042E+002	8.61529E+002	2.87690E+002	1.99416E+002	1.16050E+000	1.53907E+000	9.44600E+003	9.89439E+002	1.00000E+000	1.12200E+003	3.10000E+001	2.55589E+005	1.78608E+000	2.93518E+001	1.19404E-002	1.58356E-002	4.37604E-002	7.55868E-002	6.52160E+004	2.87646E+002	1.99428E+002	6.59359E-003	6.59359E-003	8.12117E+005	9.10000E+001	2.10000E+001	0.00000E+000	2.75009E+002	1.82522E+002	4.32893E+002	1.00000E+002	9.41976E-001	2.88805E-002	0.00000E+000	-1.12022E+002	2.51452E+000	9.82047E-001	2.63597E+002	1.74117E+002	4.40984E+002	-1.13851E+002	2.61872E-001	1.01698E+000	-1.40235E-001	1.79224E+002	1.39119E+002	-1.23379E-001	1.77395E+002	1.14506E+002
2.08299E+002	7.71049E+002	2.87750E+002	1.99422E+002	1.20254E+000	1.49825E+000	8.54700E+003	1.42765E+003	1.00000E+000	1.12300E+003	4.00000E+001	2.55797E+005	1.80170E+000	2.77678E+001	1.30074E-002	1.62060E-002	5.51550E-002	8.46772E-002	6.52160E+004	2.87646E+002	1.99428E+002	6.59359E-003	6.59359E-003	8.12117E+005	9.10000E+001	2.20000E+001	0.00000E+000	2.50838E+002	1.49011E+002	4.11667E+002	1.00000E+002	8.67297E-001	6.65227E-002	0.00000E+000	-1.12551E+002	2.45120E+000	1.05907E+000	2.63597E+002	1.74117E+002	4.40984E+002	-1.13765E+002	2.61872E-001	1.01698E+000	-1.09491E-001	1.78695E+002	9.73390E+001	-1.23379E-001	1.77481E+002	1.14606E+002
1.97565E+002	7.57634E+002	2.87669E+002	1.99425E+002	1.21695E+000	1.60179E+000	9.00200E+003	9.84585E+002	1.00000E+000	1.12400E+003	4.00000E+001	2.55999E+005	1.94930E+000	2.75252E+001	1.28264E-002	1.68824E-002	4.96003E-002	8.45885E-002	6.52160E+004	2.87646E+002	1.99428E+002	6.59359E-003	6.59359E-003	8.12117E+005	9.10000E+001	2.30000E+001	0.00000E+000	2.26723E+002	1.58301E+002	4.02230E+002	1.00000E+002	8.31668E-001	3.65773E-002	0.00000E+000	-1.15777E+002	2.47553E+000	1.02182E+000	2.63597E+002	1.74117E+002	4.40984E+002	-1.13690E+002	2.61872E-001	1.01698E+000	-1.36527E-001	1.75468E+002	1.30312E+002	-1.23379E-001	1.77556E+002	1.14663E+002
2.04087E+002	7.44247E+002	2.87753E+002	1.99455E+002	1.21769E+000	1.57216E+000	8.70700E+003	8.21460E+002	1.00000E+000	1.12500E+003	4.40000E+001	2.56200E+005	1.91440E+000	2.72809E+001	1.30498E-002	1.68485E-002	4.95363E-002	8.13067E-002	6.52160E+004	2.87646E+002	1.99428E+002	6.59359E-003	6.59359E-003	8.12117E+005	9.10000E+001	2.40000E+001	0.00000E+000	2.35773E+002	1.46628E+002	3.92161E+002	1.00000E+002	8.24974E-001	3.51823E-002	0.00000E+000	-1.13065E+002	2.46383E+000	1.04392E+000	2.63597E+002	1.74117E+002	4.40984E+002	-1.13615E+002	2.61872E-001	1.01698E+000	-1.27056E-001	1.78180E+002	1.20246E+002	-1.23379E-001	1.77630E+002	1.14760E+002
2.17289E+002	8.12851E+002	2.87745E+002	1.99329E+002	1.15097E+000	1.51710E+000	8.72400E+003	9.88570E+002	1.00000E+000	1.12600E+003	3.50000E+001	2.56389E+005	1.74613E+000	2.85105E+001	1.23227E-002	1.62427E-002	4.85402E-002	8.30470E-002	6.52160E+004	2.87646E+002	1.99428E+002	6.59359E-003	6.59359E-003	8.12117E+005	9.10000E+001	2.50000E+001	0.00000E+000	2.73897E+002	1.47741E+002	4.22034E+002	1.00000E+002	9.07462E-001	4.59296E-002	0.00000E+000	-1.09932E+002	2.39290E+000	1.07381E+000	2.63597E+002	1.74117E+002	4.40984E+002	-1.13545E+002	2.61872E-001	1.01698E+000	-1.37229E-001	1.81314E+002	1.37120E+002	-1.23379E-001	1.77701E+002	1.14816E+002
2.00438E+002	7.32908E+002	2.87698E+002	1.99451E+002	1.18102E+000	1.52949E+000	8.13100E+003	7.76632E+002	1.00000E+000	1.12700E+003	4.40000E+001	2.56589E+005	1.80636E+000	2.70723E+001	1.30974E-002	1.69619E-002	4.21268E-002	6.91178E-002	6.52160E+004	2.87646E+002	1.99428E+002	6.59359E-003	6.59359E-003	8.12117E+005	9.10000E+001	2.60000E+001	0.00000E+000	2.44853E+002	1.46247E+002	3.68709E+002	1.00000E+002	8.10288E-001	3.19951E-002	0.00000E+000	-1.09620E+002	2.62383E+000	1.01439E+000	2.63597E+002	1.74117E+002	4.40984E+002	-1.13477E+002	2.61872E-001	1.01698E+000	-1.28561E-001	1.81626E+002	1.25704E+002	-1.23379E-001	1.77768E+002	1.14885E+002
1.87047E+002	6.61801E+002	2.87667E+002	1.99445E+002	1.26259E+000	1.49589E+000	7.68100E+003	5.93420E+002	1.00000E+000	1.12800E+003	5.40000E+001	2.56813E+005	1.88869E+000	2.57255E+001	1.44063E-002	1.70683E-002	4.73466E-002	6.54844E-002	6.52160E+004	2.87646E+002	1.99428E+002	6.59359E-003	6.59359E-003	8.12117E+005	9.10000E+001	2.70000E+001	0.00000E+000	2.20033E+002	1.27977E+002	3.41478E+002	1.00000E+002	7.37331E-001	3.36271E-002	0.00000E+000	-1.10378E+002	2.62877E+000	1.04172E+000	2.63597E+002	1.74117E+002	4.40984E+002	-1.13414E+002	2.61872E-001	1.01698E+000	-8.45764E-002	1.80868E+002	6.69021E+001	-1.23379E-001	1.77831E+002	1.14940E+002
1.89163E+002	6.53293E+002	2.87622E+002	1.99427E+002	1.17259E+000	1.58200E+000	7.41000E+003	9.49141E+002	1.00000E+000	1.12900E+003	5.80000E+001	2.57014E+005	1.85504E+000	2.55596E+001	1.36219E-002	1.83780E-002	4.79560E-002	8.55270E-002	6.52160E+004	2.87646E+002	1.99428E+002	6.59359E-003	6.59359E-003	8.12117E+005	9.10000E+001	2.80000E+001	0.00000E+000	2.12871E+002	1.25685E+002	3.31654E+002	1.00000E+002	7.15898E-001	5.08832E-002	0.00000E+000	-4.01759E+002	2.69040E+000	1.03630E+000	2.63597E+002	1.74117E+002	4.40984E+002	-1.13354E+002	2.61872E-001	1.01698E+000	-1.48629E-001	1.80732E+002	-1.39126E+002	-1.23379E-001	1.77891E+002	1.14988E+002
1.91145E+002	7.48403E+002	2.87692E+002	1.99416E+002	1.15613E+000	1.52944E+000	8.13100E+003	8.19636E+002	1.00000E+000	1.13000E+003	4.50000E+001	2.57197E+005	1.76823E+000	2.73570E+001	1.28214E-002	1.69613E-002	4.33040E-002	7.41936E-002	6.52160E+004	2.87646E+002	1.99428E+002	6.59359E-003	6.59359E-003	8.12117E+005	9.10000E+001	2.90000E+001	0.00000E+000	2.58441E+002	1.43757E+002	3.73742E+002	1.00000E+002	8.31706E-001	3.06063E-002	0.00000E+000	-1.07780E+002	2.58076E+000	1.03131E+000	2.63597E+002	1.74117E+002	4.40984E+002	-1.13290E+002	2.61872E-001	1.01698E+000	-1.39004E-001	1.83465E+002	1.41683E+002	-1.23379E-001	1.77955E+002	1.15067E+002
2.01144E+002	7.22479E+002	2.87701E+002	1.99465E+002	1.16416E+000	1.46926E+000	7.62900E+003	5.06298E+002	1.00000E+000	1.13100E+003	4.80000E+001	2.57398E+005	1.71045E+000	2.68790E+001	1.33285E-002	1.68215E-002	4.01137E-002	6.24253E-002	6.52160E+004	2.87646E+002	1.99428E+002	6.59359E-003	6.59359E-003	8.12117E+005	9.10000E+001	3.00000E+001	0.00000E+000	2.33724E+002	1.51856E+002	3.66697E+002	1.00000E+002	7.97246E-001	2.39285E-002	0.00000E+000	-1.11154E+002	2.77127E+000	9.91514E-001	2.63597E+002	1.74117E+002	4.40984E+002	-1.13221E+002	2.61872E-001	1.01698E+000	-1.15855E-001	1.80091E+002	1.07167E+002	-1.23379E-001	1.78024E+002	1.15143E+002
2.04710E+002	8.03925E+002	2.87662E+002	1.99461E+002	1.14318E+000	1.47034E+000	8.34600E+003	5.36627E+002	1.00000E+000	1.13200E+003	3.40000E+001	2.57584E+005	1.68086E+000	2.83536E+001	1.25134E-002	1.60945E-002	4.25016E-002	6.89568E-002	6.52160E+004	2.87646E+002	1.99428E+002	6.59359E-003	6.59359E-003	8.12117E+005	9.10000E+001	3.10000E+001	0.00000E+000	2.49546E+002	1.65942E+002	4.09944E+002	1.00000E+002	8.73976E-001	2.18139E-002	0.00000E+000	-1.12665E+002	2.61744E+000	1.00368E+000	2.63597E+002	1.74117E+002	4.40984E+002	-1.13161E+002	2.61872E-001	1.01698E+000	-1.25178E-001	1.78581E+002	1.18104E+002	-1.23379E-001	1.78084E+002	1.15193E+002
2.06233E+002	7.31267E+002	2.87685E+002	1.99464E+002	1.13993E+000	1.50405E+000	7.72300E+003	6.91020E+002	1.00000E+000	1.13300E+003	4.50000E+001	2.57813E+005	1.71451E+000	2.70419E+001	1.29713E-002	1.71147E-002	4.66851E-002	7.97811E-002	6.52160E+004	2.87646E+002	1.99428E+002	6.59359E-003	6.59359E-003	8.12117E+005	9.10000E+001	3.20000E+001	0.00000E+000	2.35077E+002	1.41088E+002	3.95478E+002	1.00000E+002	8.24420E-001	4.03107E-002	0.00000E+000	-1.12665E+002	2.55969E+000	1.06692E+000	2.63597E+002	1.74117E+002	4.40984E+002	-1.13098E+002	2.61872E-001	1.01698E+000	-1.37718E-001	1.78580E+002	1.35051E+002	-1.23379E-001	1.78147E+002	1.15262E+002
1.84399E+002	7.53055E+002	2.87694E+002	1.99435E+002	1.25361E+000	1.52195E+000	8.81200E+003	8.64889E+002	1.00000E+000	1.13400E+003	4.30000E+001	2.58012E+005	1.90792E+000	2.74419E+001	1.33544E-002	1.62130E-002	5.03383E-002	7.32695E-002	6.52160E+004	2.87646E+002	1.99428E+002	6.59359E-003	6.59359E-003	8.12117E+005	9.10000E+001	3.30000E+001	0.00000E+000	2.28775E+002	1.58477E+002	3.88521E+002	1.00000E+002	8.19170E-001	3.49046E-002	0.00000E+000	-1.13814E+002	2.55457E+000	1.00082E+000	2.63597E+002	1.74117E+002	4.40984E+002	-1.13030E+002	2.61872E-001	1.01698E+000	-9.66794E-002	1.77431E+002	7.92217E+001	-1.23379E-001	1.78215E+002	1.15330E+002
2.04439E+002	7.80332E+002	2.87600E+002	1.99429E+002	1.14778E+000	1.45175E+000	8.04100E+003	7.23848E+002	1.00000E+000	1.13500E+003	3.80000E+001	2.58222E+005	1.66629E+000	2.79344E+001	1.27999E-002	1.61896E-002	4.08660E-002	6.40276E-002	6.52160E+004	2.87646E+002	1.99428E+002	6.59359E-003	6.59359E-003	8.12117E+005	9.10000E+001	3.40000E+001	0.00000E+000	2.32832E+002	1.53269E+002	4.27132E+002	1.00000E+002	8.64072E-001	2.94567E-002	0.00000E+000	-1.15524E+002	2.50049E+000	1.07036E+000	2.63597E+002	1.74117E+002	4.40984E+002	-1.12964E+002	2.61872E-001	1.01698E+000	-1.16930E-001	1.75722E+002	1.04202E+002	-1.23379E-001	1.78281E+002	1.15373E+002
2.14749E+002	7.50988E+002	2.87693E+002	1.99413E+002	1.08958E+000	1.45562E+000	7.36800E+003	1.20635E+003	1.00000E+000	1.13600E+003	4.30000E+001	2.58418E+005	1.58602E+000	2.74042E+001	1.26936E-002	1.69579E-002	4.78801E-002	8.39657E-002	6.52160E+004	2.87646E+002	1.99428E+002	6.59359E-003	6.59359E-003	8.12117E+005	9.10000E+001	3.50000E+001	0.00000E+000	2.25528E+002	1.45527E+002	4.22735E+002	1.00000E+002	8.45187E-001	5.88424E-002	0.00000E+000	-1.15894E+002	2.55999E+000	1.09219E+000	2.63597E+002	1.74117E+002	4.40984E+002	-1.12901E+002	2.61872E-001	1.01698E+000	-1.43814E-001	1.75351E+002	1.40140E+002	-1.23379E-001	1.78345E+002	1.15456E+002
1.97863E+002	8.36793E+002	2.87669E+002	1.99506E+002	1.15707E+000	1.45658E+000	8.71700E+003	1.38477E+003	1.00000E+000	1.13700E+003	3.00000E+001	2.58608E+005	1.68536E+000	2.89274E+001	1.23930E-002	1.56009E-002	4.81874E-002	7.53201E-002	6.52160E+004	2.87646E+002	1.99428E+002	6.59359E-003	6.59359E-003	8.12117E+005	9.10000E+001	3.60000E+001	0.00000E+000	3.04554E+002	1.59071E+002	4.12393E+002	1.00000E+002	9.42725E-001	4.35536E-002	0.00000E+000	-1.04889E+002	2.48338E+000	1.03511E+000	2.63597E+002	1.74117E+002	4.40984E+002	-1.12837E+002	2.61872E-001	1.01698E+000	-1.14593E-001	1.86357E+002	1.11752E+002	-1.23379E-001	1.78408E+002	1.15523E+002
1.99485E+002	7.15174E+002	2.87623E+002	1.99476E+002	1.20388E+000	1.48218E+000	7.86600E+003	1.08232E+003	1.00000E+000	1.13800E+003	4.50000E+001	2.58831E+005	1.78437E+000	2.67427E+001	1.35740E-002	1.67118E-002	5.20911E-002	7.79476E-002	6.52160E+004	2.87646E+002	1.99428E+002	6.59359E-003	6.59359E-003	8.12117E+005	9.10000E+001	3.70000E+001	0.00000E+000	2.41681E+002	1.35194E+002	3.88234E+002	1.00000E+002	8.21236E-001	5.01546E-002	0.00000E+000	-1.10592E+002	2.51354E+000	1.07659E+000	2.63597E+002	1.74117E+002	4.40984E+002	-1.12770E+002	2.61872E-001	1.01698E+000	-1.03608E-001	1.80654E+002	9.15180E+001	-1.23379E-001	1.78475E+002	1.15577E+002
2.04663E+002	7.08705E+002	2.87704E+002	1.99340E+002	1.17407E+000	1.56009E+000	7.94700E+003	1.36001E+003	1.00000E+000	1.13900E+003	4.40000E+001	2.59037E+005	1.83166E+000	2.66215E+001	1.31702E-002	1.75004E-002	5.29380E-002	9.20805E-002	6.52160E+004	2.87646E+002	1.99428E+002	6.59359E-003	6.59359E-003	8.12117E+005	9.10000E+001	3.80000E+001	0.00000E+000	2.42492E+002	1.39742E+002	3.55658E+002	1.00000E+002	7.88848E-001	6.60311E-002	0.00000E+000	-1.07812E+002	2.63902E+000	1.02016E+000	2.63597E+002	1.74117E+002	4.40984E+002	-1.12703E+002	2.61872E-001	1.01698E+000	-1.41184E-001	1.83433E+002	1.44621E+002	-1.23379E-001	1.78542E+002	1.15649E+002
1.89447E+002	7.26888E+002	2.87696E+002	1.99407E+002	1.23136E+000	1.54899E+000	8.48800E+003	9.13304E+002	1.00000E+000	1.14000E+003	4.30000E+001	2.59235E+005	1.90736E+000	2.69609E+001	1.33654E-002	1.68130E-002	5.24347E-002	8.18807E-002	6.52160E+004	2.87646E+002	1.99428E+002	6.59359E-003	6.59359E-003	8.12117E+005	9.10000E+001	3.90000E+001	0.00000E+000	2.48147E+002	1.39453E+002	3.63152E+002	1.00000E+002	8.04210E-001	3.79784E-002	0.00000E+000	-1.07568E+002	2.52544E+000	1.03150E+000	2.63597E+002	1.74117E+002	4.40984E+002	-1.12643E+002	2.61872E-001	1.01698E+000	-1.14241E-001	1.83677E+002	1.08602E+002	-1.23379E-001	1.78602E+002	1.15714E+002
2.03479E+002	7.12923E+002	2.87623E+002	1.99425E+002	1.19267E+000	1.47864E+000	7.75200E+003	9.60766E+002	1.00000E+000	1.14100E+003	4.50000E+001	2.59437E+005	1.76352E+000	2.67006E+001	1.35460E-002	1.67940E-002	4.92387E-002	7.45711E-002	6.52160E+004	2.87646E+002	1.99428E+002	6.59359E-003	6.59359E-003	8.12117E+005	9.10000E+001	4.00000E+001	0.00000E+000	2.28297E+002	1.41419E+002	3.68535E+002	1.00000E+002	7.86049E-001	5.10321E-002	0.00000E+000	-1.11102E+002	2.64555E+000	1.03036E+000	2.63597E+002	1.74117E+002	4.40984E+002	-1.12581E+002	2.61872E-001	1.01698E+000	-1.07054E-001	1.80144E+002	9.55415E+001	-1.23379E-001	1.78664E+002	1.15761E+002
2.03614E+002	7.79446E+002	2.87717E+002	1.99440E+002	1.15571E+000	1.50333E+000	8.33900E+003	1.04178E+003	1.00000E+000	1.14200E+003	3.80000E+001	2.59630E+005	1.73741E+000	2.79186E+001	1.26558E-002	1.64625E-002	4.81663E-002	8.02158E-002	6.52160E+004	2.87646E+002	1.99428E+002	6.59359E-003	6.59359E-003	8.12117E+005	9.10000E+001	4.10000E+001	0.00000E+000	2.47351E+002	1.49649E+002	4.17073E+002	1.00000E+002	8.69237E-001	4.47251E-002	0.00000E+000	-1.12198E+002	2.46937E+000	1.06431E+000	2.63597E+002	1.74117E+002	4.40984E+002	-1.12517E+002	2.61872E-001	1.01698E+000	-1.30733E-001	1.79047E+002	1.26057E+002	-1.23379E-001	1.78729E+002	1.15848E+002
2.09903E+002	8.66216E+002	2.87574E+002	1.99393E+002	1.16729E+000	1.42342E+000	8.91300E+003	1.00422E+003	1.00000E+000	1.14300E+003	2.50000E+001	2.59814E+005	1.66155E+000	2.94315E+001	1.23642E-002	1.50772E-002	4.33566E-002	6.35080E-002	6.52160E+004	2.87646E+002	1.99428E+002	6.59359E-003	6.59359E-003	8.12117E+005	9.10000E+001	4.20000E+001	0.00000E+000	2.68226E+002	1.74753E+002	4.44277E+002	1.00000E+002	9.41262E-001	2.95832E-002	0.00000E+000	-1.12057E+002	2.49578E+000	1.01857E+000	2.63597E+002	1.74117E+002	4.40984E+002	-1.12451E+002	2.61872E-001	1.01698E+000	-9.88636E-002	1.79189E+002	8.38066E+001	-1.23379E-001	1.78795E+002	1.15877E+002
1.94978E+002	7.80036E+002	2.87638E+002	1.99428E+002	1.19838E+000	1.56188E+000	8.93900E+003	8.86752E+002	1.00000E+000	1.14400E+003	3.50000E+001	2.60019E+005	1.87173E+000	2.79291E+001	1.26751E-002	1.65198E-002	4.81558E-002	8.05085E-002	6.52160E+004	2.87646E+002	1.99428E+002	6.59359E-003	6.59359E-003	8.12117E+005	9.10000E+001	4.30000E+001	0.00000E+000	2.50734E+002	1.50748E+002	4.08614E+002	1.00000E+002	8.64825E-001	3.60297E-002	0.00000E+000	-1.11023E+002	2.41810E+000	1.04977E+000	2.63597E+002	1.74117E+002	4.40984E+002	-1.12388E+002	2.61872E-001	1.01698E+000	-1.31692E-001	1.80222E+002	1.28509E+002	-1.23379E-001	1.78858E+002	1.15958E+002
2.00064E+002	8.01928E+002	2.87579E+002	1.99487E+002	1.19136E+000	1.50288E+000	8.83900E+003	9.21519E+002	1.00000E+000	1.14500E+003	3.10000E+001	2.60218E+005	1.79047E+000	2.83183E+001	1.26718E-002	1.59854E-002	4.87207E-002	7.64485E-002	6.52160E+004	2.87646E+002	1.99428E+002	6.59359E-003	6.59359E-003	8.12117E+005	9.10000E+001	4.40000E+001	0.00000E+000	2.88115E+002	1.63118E+002	3.74631E+002	1.00000E+002	8.82265E-001	4.41189E-002	0.00000E+000	-1.03210E+002	2.60580E+000	9.79645E-001	2.63597E+002	1.74117E+002	4.40984E+002	-1.12324E+002	2.61872E-001	1.01698E+000	-1.15627E-001	1.88036E+002	1.14783E+002	-1.23379E-001	1.78922E+002	1.16015E+002
1.99118E+002	7.74829E+002	2.87624E+002	1.99414E+002	1.16482E+000	1.49086E+000	8.29300E+003	1.18022E+003	1.00000E+000	1.14600E+003	3.50000E+001	2.60439E+005	1.73658E+000	2.78357E+001	1.27910E-002	1.63712E-002	5.00866E-002	8.08878E-002	6.52160E+004	2.87646E+002	1.99428E+002	6.59359E-003	6.59359E-003	8.12117E+005	9.10000E+001	4.50000E+001	0.00000E+000	2.56016E+002	1.46677E+002	4.03451E+002	1.00000E+002	8.63368E-001	4.22989E-002	0.00000E+000	-1.09616E+002	2.49513E+000	1.05624E+000	2.63597E+002	1.74117E+002	4.40984E+002	-1.12258E+002	2.61872E-001	1.01698E+000	-1.22770E-001	1.81630E+002	1.17910E+002	-1.23379E-001	1.78988E+002	1.16084E+002
1.85721E+002	7.35037E+002	2.87630E+002	1.99435E+002	1.24484E+000	1.58931E+000	8.86900E+003	9.16072E+002	1.00000E+000	1.14700E+003	3.90000E+001	2.60641E+005	1.97844E+000	2.71116E+001	1.32184E-002	1.68761E-002	4.88078E-002	7.83143E-002	6.52160E+004	2.87646E+002	1.99428E+002	6.59359E-003	6.59359E-003	8.12117E+005	9.10000E+001	4.60000E+001	0.00000E+000	2.53703E+002	1.49036E+002	3.55796E+002	1.00000E+002	8.08927E-001	3.49006E-002	0.00000E+000	-1.05880E+002	2.57189E+000	9.90883E-001	2.63597E+002	1.74117E+002	4.40984E+002	-1.12193E+002	2.61872E-001	1.01698E+000	-1.21541E-001	1.85366E+002	1.20005E+002	-1.23379E-001	1.79053E+002	1.16152E+002
2.09419E+002	7.87309E+002	2.87619E+002	1.99410E+002	1.10876E+000	1.43429E+000	7.75500E+003	1.00601E+003	1.00000E+000	1.14800E+003	3.60000E+001	2.60840E+005	1.59029E+000	2.80590E+001	1.25906E-002	1.62872E-002	4.64816E-002	7.64895E-002	6.52160E+004	2.87646E+002	1.99428E+002	6.59359E-003	6.59359E-003	8.12117E+005	9.10000E+001	4.70000E+001	0.00000E+000	2.36148E+002	1.60560E+002	4.11197E+002	1.00000E+002	8.55016E-001	4.42794E-002	0.00000E+000	-1.13492E+002	2.65994E+000	1.02459E+000	2.63597E+002	1.74117E+002	4.40984E+002	-1.12132E+002	2.61872E-001	1.01698E+000	-1.28008E-001	1.77753E+002	1.21065E+002	-1.23379E-001	1.79113E+002	1.16208E+002
2.17054E+002	8.17772E+002	2.87534E+002	1.99390E+002	1.14042E+000	1.44431E+000	8.33400E+003	1.24471E+003	1.00000E+000	1.14900E+003	3.20000E+001	2.61030E+005	1.64713E+000	2.85967E+001	1.24922E-002	1.58210E-002	4.65463E-002	7.35221E-002	6.52160E+004	2.87646E+002	1.99428E+002	6.59359E-003	6.59359E-003	8.12117E+005	9.10000E+001	4.80000E+001	0.00000E+000	2.56232E+002	1.47697E+002	4.42447E+002	1.00000E+002	9.07563E-001	4.56751E-002	0.00000E+000	-1.12143E+002	2.39204E+000	1.09905E+000	2.63597E+002	1.74117E+002	4.40984E+002	-1.12073E+002	2.61872E-001	1.01698E+000	-1.17570E-001	1.79102E+002	1.08415E+002	-1.23379E-001	1.79172E+002	1.16246E+002
2.04776E+002	7.64453E+002	2.87673E+002	1.99405E+002	1.15726E+000	1.52167E+000	8.27700E+003	9.69499E+002	1.00000E+000	1.15000E+003	4.00000E+001	2.61242E+005	1.76098E+000	2.76487E+001	1.27203E-002	1.67257E-002	4.71285E-002	8.00865E-002	6.52160E+004	2.87646E+002	1.99428E+002	6.59359E-003	6.59359E-003	8.12117E+005	9.10000E+001	4.90000E+001	0.00000E+000	2.45342E+002	1.57297E+002	3.92832E+002	1.00000E+002	8.44381E-001	3.68834E-002	0.00000E+000	-1.10491E+002	2.61483E+000	1.00886E+000	2.63597E+002	1.74117E+002	4.40984E+002	-1.12009E+002	2.61872E-001	1.01698E+000	-1.36028E-001	1.80754E+002	1.34920E+002	-1.23379E-001	1.79236E+002	1.16343E+002
2.08672E+002	8.30206E+002	2.87621E+002	1.99356E+002	1.15947E+000	1.49627E+000	8.87200E+003	1.00409E+003	1.00000E+000	1.15100E+003	3.00000E+001	2.61444E+005	1.73487E+000	2.88133E+001	1.23097E-002	1.58854E-002	4.22927E-002	6.90973E-002	6.52160E+004	2.87646E+002	1.99428E+002	6.59359E-003	6.59359E-003	8.12117E+005	9.10000E+001	5.00000E+001	0.00000E+000	2.80558E+002	1.63509E+002	4.11232E+002	1.00000E+002	9.13503E-001	2.89837E-002	0.00000E+000	-1.07072E+002	2.51213E+000	1.01428E+000	2.63597E+002	1.74117E+002	4.40984E+002	-1.11938E+002	2.61872E-001	1.01698E+000	-1.26819E-001	1.84173E+002	1.25881E+002	-1.23379E-001	1.79308E+002	1.16398E+002
2.09766E+002	6.66604E+002	2.87595E+002	1.99477E+002	1.19029E+000	1.46931E+000	7.19500E+003	9.36003E+002	1.00000E+000	1.15200E+003	5.30000E+001	2.61666E+005	1.74891E+000	2.58187E+001	1.40326E-002	1.73220E-002	5.09544E-002	7.65183E-002	6.52160E+004	2.87646E+002	1.99428E+002	6.59359E-003	6.59359E-003	8.12117E+005	9.10000E+001	5.10000E+001	0.00000E+000	2.04517E+002	1.44678E+002	3.39313E+002	1.00000E+002	7.25231E-001	5.58612E-002	0.00000E+000	-1.12117E+002	2.89733E+000	9.76559E-001	2.63597E+002	1.74117E+002	4.40984E+002	-1.11874E+002	2.61872E-001	1.01698E+000	-1.04910E-001	1.79129E+002	9.16998E+001	-1.23379E-001	1.79372E+002	1.16467E+002
2.15221E+002	6.81588E+002	2.87530E+002	1.99436E+002	1.15435E+000	1.43887E+000	7.00700E+003	8.83492E+002	1.00000E+000	1.15300E+003	4.90000E+001	2.61863E+005	1.66097E+000	2.61072E+001	1.37903E-002	1.71892E-002	4.95636E-002	7.58203E-002	6.52160E+004	2.87646E+002	1.99428E+002	6.59359E-003	6.59359E-003	8.12117E+005	9.10000E+001	5.20000E+001	0.00000E+000	2.28334E+002	1.31120E+002	3.41903E+002	1.00000E+002	7.50295E-001	5.35775E-002	0.00000E+000	-1.07564E+002	2.78027E+000	1.03124E+000	2.63597E+002	1.74117E+002	4.40984E+002	-1.11809E+002	2.61872E-001	1.01698E+000	-1.09716E-001	1.83681E+002	1.02575E+002	-1.23379E-001	1.79436E+002	1.16513E+002
[truncated: 3,737 more rows]
