# Supplementary material for: Super-resolution visualization of chromatin loop folding in human lymphoblastoid cells using interferometric photoactivated localization microscopy
Source: Sci Rep. 2022 May 20;12:8582. doi: 10.1038/s41598-022-12568-9 (PMC9122977; doi:10.1038/s41598-022-12568-9)
Supplement: Supplementary file 2 — Supplementary Information 2. [file 41598_2022_12568_MOESM2_ESM.zip › ChromoLooping-main/data/ascii_files/Run1-647_c123_sum_X5_proc_JSA_IDL_ASCII_image8.txt]

Offset	Amplitude	X Position	Y Position	X Peak Width	Y Peak Width	6 N Photons	ChiSquared	FitOK	Frame Number	Peak Index of Frame	Peak Global Index	12 X PkW * Y PkW	Sigma Amplitude	Sigma X Pos rtNph	Sigma Y Pos rtNph	Sigma X Pos Full	Sigma Y Pos Full	18 Grouped Index	Group X Position	Group Y Position	Group Sigma X Pos	Group Sigma Y Pos	Group N Photons	24 Group Size	Frame Index in Grp	Label Set	Amplitude L1	Amplitude L2	Amplitude L3	30 FitOK Labels	Zeta0	Sigma Amp L2	Sigma Amp L3	Unwrapped Z	Sigma Z	36 Coherence	Group A1	Group A2	Group A3	Unwrapped Group Z	Group Sigma Z	42 Group Coherence	XY Ellipticity	Z Position	Unwrapped Z Error	XY Group Ellipticity	Group Z Position	Unwrapped Group Z Error
2.65142E+002	2.03253E+003	2.22304E+002	3.21207E+002	1.40156E+000	1.77924E+000	2.99280E+004	9.01322E+003	1.00000E+000	1.00000E+000	5.20000E+001	4.10000E+001	2.49371E+000	4.50836E+001	8.10166E-003	1.02848E-002	6.44084E-002	1.03456E-001	4.10000E+001	2.22232E+002	3.21323E+002	1.78501E-002	1.78501E-002	4.05112E+005	1.60000E+001	1.00000E+000	0.00000E+000	8.64763E+002	8.20486E+002	3.66178E+002	1.00000E+002	2.00621E+000	4.46690E-002	0.00000E+000	-3.26197E+002	2.16206E+000	6.41660E-001	8.31370E+002	7.67413E+002	3.37877E+002	-3.52859E+001	5.61894E-001	6.71072E-001	-1.18735E-001	2.56294E+002	-1.07281E+002	-8.91525E-002	2.55960E+002	1.44700E+002
2.63540E+002	2.02060E+003	2.22351E+002	3.21218E+002	1.40822E+000	1.69470E+000	2.87860E+004	7.05071E+003	1.00000E+000	2.00000E+000	6.40000E+001	2.08000E+002	2.38651E+000	4.49511E+001	8.30004E-003	9.98855E-003	5.59644E-002	8.07477E-002	4.10000E+001	2.22232E+002	3.21323E+002	1.78501E-002	1.78501E-002	4.05112E+005	1.60000E+001	2.00000E+000	0.00000E+000	8.48199E+002	8.46310E+002	3.46018E+002	1.00000E+002	1.97831E+000	2.85234E-002	0.00000E+000	-3.21983E+002	2.25291E+000	6.27879E-001	8.31370E+002	7.67413E+002	3.37877E+002	-3.53846E+001	5.61894E-001	6.71072E-001	-9.23255E-002	2.60508E+002	-1.37856E+002	-8.91525E-002	2.55861E+002	1.44613E+002
2.59303E+002	1.93255E+003	2.22198E+002	3.21309E+002	1.36461E+000	1.62006E+000	2.55720E+004	5.21744E+003	1.00000E+000	3.00000E+000	8.40000E+001	4.04000E+002	2.21075E+000	4.39608E+001	8.53351E-003	1.01309E-002	6.40880E-002	9.00708E-002	4.10000E+001	2.22232E+002	3.21323E+002	1.78501E-002	1.78501E-002	4.05112E+005	1.60000E+001	3.00000E+000	0.00000E+000	8.02565E+002	8.01631E+002	3.26972E+002	1.00000E+002	1.87192E+000	1.89490E-002	0.00000E+000	-3.07150E+001	2.39053E+000	6.27819E-001	8.31370E+002	7.67413E+002	3.37877E+002	-3.54812E+001	5.61894E-001	6.71072E-001	-8.55850E-002	2.60531E+002	1.44625E+002	-8.91525E-002	2.55764E+002	1.44490E+002
2.42636E+002	1.94338E+003	2.22244E+002	3.21297E+002	1.37977E+000	1.61419E+000	2.58460E+004	3.97150E+003	1.00000E+000	4.00000E+000	9.00000E+001	5.83000E+002	2.22720E+000	4.40838E+001	8.58242E-003	1.00405E-002	6.71734E-002	9.17149E-002	4.10000E+001	2.22232E+002	3.21323E+002	1.78501E-002	1.78501E-002	4.05112E+005	1.60000E+001	4.00000E+000	0.00000E+000	8.29887E+002	8.00038E+002	3.06907E+002	1.00000E+002	1.88353E+000	1.75574E-002	0.00000E+000	-3.04487E+001	2.19493E+000	6.80134E-001	8.31370E+002	7.67413E+002	3.37877E+002	-3.55794E+001	5.61894E-001	6.71072E-001	-7.82969E-002	2.60797E+002	1.35476E+002	-8.91525E-002	2.55666E+002	1.44402E+002
2.68955E+002	2.00885E+003	2.22266E+002	3.21351E+002	1.35681E+000	1.65815E+000	2.72090E+004	6.67056E+003	1.00000E+000	5.00000E+000	6.60000E+001	7.44000E+002	2.24979E+000	4.48202E+001	8.22551E-003	1.00523E-002	5.12707E-002	7.62142E-002	4.10000E+001	2.22232E+002	3.21323E+002	1.78501E-002	1.78501E-002	4.05112E+005	1.60000E+001	5.00000E+000	0.00000E+000	8.58707E+002	8.28203E+002	3.39091E+002	1.00000E+002	1.97308E+000	3.18247E-002	0.00000E+000	-3.23511E+002	2.21490E+000	6.56903E-001	8.31370E+002	7.67413E+002	3.37877E+002	-3.56778E+001	5.61894E-001	6.71072E-001	-9.99476E-002	2.58980E+002	-1.29428E+002	-8.91525E-002	2.55568E+002	1.44314E+002
2.40251E+002	2.00233E+003	2.22193E+002	3.21345E+002	1.37896E+000	1.57145E+000	2.60800E+004	5.26435E+003	1.00000E+000	6.00000E+000	6.60000E+001	9.14000E+002	2.16697E+000	4.47474E+001	8.53885E-003	9.73075E-003	6.67541E-002	8.65107E-002	4.10000E+001	2.22232E+002	3.21323E+002	1.78501E-002	1.78501E-002	4.05112E+005	1.60000E+001	6.00000E+000	0.00000E+000	8.42187E+002	7.96694E+002	3.61257E+002	1.00000E+002	1.95755E+000	2.58876E-002	0.00000E+000	-3.60263E+001	2.32587E+000	6.38958E-001	8.31370E+002	7.67413E+002	3.37877E+002	-3.57769E+001	5.61894E-001	6.71072E-001	-6.52398E-002	2.55219E+002	1.13118E+002	-8.91525E-002	2.55469E+002	1.44197E+002
2.70581E+002	1.92833E+003	2.22196E+002	3.21355E+002	1.35087E+000	1.60770E+000	2.53390E+004	5.49546E+003	1.00000E+000	7.00000E+000	7.90000E+001	1.10700E+003	2.17180E+000	4.39127E+001	8.48633E-003	1.00998E-002	5.24870E-002	7.40267E-002	4.10000E+001	2.22232E+002	3.21323E+002	1.78501E-002	1.78501E-002	4.05112E+005	1.60000E+001	7.00000E+000	0.00000E+000	8.26088E+002	7.55360E+002	3.60438E+002	1.00000E+002	1.91111E+000	2.97456E-002	0.00000E+000	-3.86164E+001	2.30820E+000	6.53194E-001	8.31370E+002	7.67413E+002	3.37877E+002	-3.58733E+001	5.61894E-001	6.71072E-001	-8.68089E-002	2.52629E+002	1.38316E+002	-8.91525E-002	2.55372E+002	1.44102E+002
2.35006E+002	1.99299E+003	2.22146E+002	3.21432E+002	1.34797E+000	1.58577E+000	2.56830E+004	3.77964E+003	1.00000E+000	8.00000E+000	6.90000E+001	1.27200E+003	2.13756E+000	4.46429E+001	8.41116E-003	9.89502E-003	6.10636E-002	8.42636E-002	4.10000E+001	2.22232E+002	3.21323E+002	1.78501E-002	1.78501E-002	4.05112E+005	1.60000E+001	8.00000E+000	0.00000E+000	8.55468E+002	7.65688E+002	3.63161E+002	1.00000E+002	1.95786E+000	1.94722E-002	0.00000E+000	-3.89731E+001	2.21911E+000	6.74854E-001	8.31370E+002	7.67413E+002	3.37877E+002	-3.59744E+001	5.61894E-001	6.71072E-001	-8.10583E-002	2.52272E+002	1.30508E+002	-8.91525E-002	2.55271E+002	1.43997E+002
2.34436E+002	1.97162E+003	2.22208E+002	3.21359E+002	1.37301E+000	1.58985E+000	2.58260E+004	3.48352E+003	1.00000E+000	9.00000E+000	7.80000E+001	1.44800E+003	2.18289E+000	4.44030E+001	8.54370E-003	9.89299E-003	6.33741E-002	8.47554E-002	4.10000E+001	2.22232E+002	3.21323E+002	1.78501E-002	1.78501E-002	4.05112E+005	1.60000E+001	9.00000E+000	0.00000E+000	8.46411E+002	7.68175E+002	3.62561E+002	1.00000E+002	1.94714E+000	2.13167E-002	0.00000E+000	-3.86293E+001	2.25037E+000	6.63634E-001	8.31370E+002	7.67413E+002	3.37877E+002	-3.60787E+001	5.61894E-001	6.71072E-001	-7.31850E-002	2.52616E+002	1.20711E+002	-8.91525E-002	2.55167E+002	1.43900E+002
2.52358E+002	1.94134E+003	2.22186E+002	3.21391E+002	1.33618E+000	1.58158E+000	2.47310E+004	3.43808E+003	1.00000E+000	1.00000E+001	8.00000E+001	1.60600E+003	2.11326E+000	4.40606E+001	8.49655E-003	1.00570E-002	6.06183E-002	8.46651E-002	4.10000E+001	2.22232E+002	3.21323E+002	1.78501E-002	1.78501E-002	4.05112E+005	1.60000E+001	1.00000E+001	0.00000E+000	8.51094E+002	7.46947E+002	3.49306E+002	1.00000E+002	1.92556E+000	2.08278E-002	0.00000E+000	-3.91565E+001	2.18810E+000	6.97466E-001	8.31370E+002	7.67413E+002	3.37877E+002	-3.61846E+001	5.61894E-001	6.71072E-001	-8.41061E-002	2.52089E+002	1.34273E+002	-8.91525E-002	2.55061E+002	1.43792E+002
2.55897E+002	1.87985E+003	2.22250E+002	3.21327E+002	1.32130E+000	1.58201E+000	2.38780E+004	2.71435E+003	1.00000E+000	1.10000E+001	1.18000E+002	1.80000E+003	2.09030E+000	4.33572E+001	8.55070E-003	1.02379E-002	4.76848E-002	6.79910E-002	4.10000E+001	2.22232E+002	3.21323E+002	1.78501E-002	1.78501E-002	4.05112E+005	1.60000E+001	1.10000E+001	0.00000E+000	8.19737E+002	7.45547E+002	3.30745E+002	1.00000E+002	1.86410E+000	2.00892E-002	0.00000E+000	-3.68899E+001	2.27746E+000	6.81966E-001	8.31370E+002	7.67413E+002	3.37877E+002	-3.62820E+001	5.61894E-001	6.71072E-001	-8.97979E-002	2.54356E+002	1.43934E+002	-8.91525E-002	2.54963E+002	1.43703E+002
2.63957E+002	1.80879E+003	2.22243E+002	3.21317E+002	1.31834E+000	1.56307E+000	2.26900E+004	3.53584E+003	1.00000E+000	1.20000E+001	1.09000E+002	1.95900E+003	2.06066E+000	4.25299E+001	8.75205E-003	1.03768E-002	5.00439E-002	7.00048E-002	4.10000E+001	2.22232E+002	3.21323E+002	1.78501E-002	1.78501E-002	4.05112E+005	1.60000E+001	1.20000E+001	0.00000E+000	8.15571E+002	7.03566E+002	3.11179E+002	1.00000E+002	1.81166E+000	2.47762E-002	0.00000E+000	-3.81499E+001	2.17972E+000	7.30959E-001	8.31370E+002	7.67413E+002	3.37877E+002	-3.63826E+001	5.61894E-001	6.71072E-001	-8.49351E-002	2.53096E+002	1.36359E+002	-8.91525E-002	2.54863E+002	1.43600E+002
2.24273E+002	1.83433E+003	2.22265E+002	3.21318E+002	1.35539E+000	1.61696E+000	2.40360E+004	4.71990E+003	1.00000E+000	1.30000E+001	1.25000E+002	2.13100E+003	2.19161E+000	4.28291E+001	8.74245E-003	1.04296E-002	7.04997E-002	1.00083E-001	4.10000E+001	2.22232E+002	3.21323E+002	1.78501E-002	1.78501E-002	4.05112E+005	1.60000E+001	1.30000E+001	0.00000E+000	7.92858E+002	7.43954E+002	3.00348E+002	1.00000E+002	1.79508E+000	2.82027E-002	0.00000E+000	-3.35879E+001	2.25711E+000	6.85848E-001	8.31370E+002	7.67413E+002	3.37877E+002	-3.64854E+001	5.61894E-001	6.71072E-001	-8.80003E-002	2.57658E+002	1.44903E+002	-8.91525E-002	2.54760E+002	1.43502E+002
2.48521E+002	1.80922E+003	2.22214E+002	3.21342E+002	1.29649E+000	1.62078E+000	2.30340E+004	2.43019E+003	1.00000E+000	1.40000E+001	1.54000E+002	2.29500E+003	2.10132E+000	4.25349E+001	8.54249E-003	1.06792E-002	4.77605E-002	7.41650E-002	4.10000E+001	2.22232E+002	3.21323E+002	1.78501E-002	1.78501E-002	4.05112E+005	1.60000E+001	1.40000E+001	0.00000E+000	7.92561E+002	7.06192E+002	3.26932E+002	1.00000E+002	1.80138E+000	1.90618E-002	0.00000E+000	-3.30188E+002	2.30256E+000	6.86778E-001	8.31370E+002	7.67413E+002	3.37877E+002	-3.65909E+001	5.61894E-001	6.71072E-001	-1.11162E-001	2.52303E+002	-1.21344E+002	-8.91525E-002	2.54655E+002	1.43388E+002
2.73969E+002	1.77146E+003	2.22195E+002	3.21355E+002	1.29088E+000	1.59446E+000	2.21550E+004	4.40521E+003	1.00000E+000	1.50000E+001	1.34000E+002	2.43600E+003	2.05826E+000	4.20887E+001	8.67260E-003	1.07122E-002	5.03408E-002	7.63680E-002	4.10000E+001	2.22232E+002	3.21323E+002	1.78501E-002	1.78501E-002	4.05112E+005	1.60000E+001	1.50000E+001	0.00000E+000	8.25609E+002	6.51373E+002	3.13605E+002	1.00000E+002	1.79560E+000	3.31382E-002	0.00000E+000	-3.33537E+002	2.04973E+000	7.86644E-001	8.31370E+002	7.67413E+002	3.37877E+002	-3.66924E+001	5.61894E-001	6.71072E-001	-1.05217E-001	2.48954E+002	-1.32547E+002	-8.91525E-002	2.54553E+002	1.43283E+002
2.38575E+002	1.86354E+003	2.22218E+002	3.21289E+002	1.35838E+000	1.58575E+000	2.43190E+004	5.17699E+003	1.00000E+000	1.60000E+001	1.19000E+002	2.57000E+003	2.15405E+000	4.31687E+001	8.71061E-003	1.01686E-002	5.17942E-002	7.02909E-002	4.10000E+001	2.22232E+002	3.21323E+002	1.78501E-002	1.78501E-002	4.05112E+005	1.60000E+001	1.60000E+001	0.00000E+000	8.10284E+002	7.40955E+002	3.24799E+002	1.00000E+002	1.84265E+000	2.52319E-002	0.00000E+000	-3.69122E+001	2.25984E+000	6.81023E-001	8.31370E+002	7.67413E+002	3.37877E+002	-3.67940E+001	5.61894E-001	6.71072E-001	-7.72278E-002	2.54333E+002	1.27628E+002	-8.91525E-002	2.54452E+002	1.43180E+002
2.42435E+002	1.86086E+003	2.22248E+002	3.21192E+002	1.41541E+000	1.56360E+000	2.45940E+004	4.34952E+003	1.00000E+000	3.20000E+001	1.22000E+002	5.01500E+003	2.21313E+000	4.31376E+001	9.02543E-003	9.97034E-003	7.20256E-002	8.77594E-002	1.12000E+003	2.22242E+002	3.21195E+002	4.54858E-002	4.54858E-002	5.10510E+004	2.00000E+000	1.00000E+000	0.00000E+000	7.02496E+002	8.04711E+002	3.55607E+002	1.00000E+002	1.77790E+000	2.08820E-002	0.00000E+000	-3.04134E+001	3.18700E+000	4.80192E-001	7.38962E+002	8.01001E+002	3.53524E+002	-3.29911E+001	2.01314E+000	5.27637E-001	-4.97429E-002	2.60832E+002	9.89777E+001	-5.61911E-002	2.58254E+002	1.04600E+002
2.51674E+002	1.91957E+003	2.22237E+002	3.21197E+002	1.43270E+000	1.62222E+000	2.64570E+004	5.02908E+003	1.00000E+000	3.30000E+001	9.70000E+001	5.16100E+003	2.32416E+000	4.38129E+001	8.80818E-003	9.97332E-003	7.32710E-002	9.37738E-002	1.12000E+003	2.22242E+002	3.21195E+002	4.54858E-002	4.54858E-002	5.10510E+004	2.00000E+000	2.00000E+000	0.00000E+000	7.72861E+002	7.97552E+002	3.51587E+002	1.00000E+002	1.85888E+000	2.24148E-002	0.00000E+000	-3.50068E+001	2.58419E+000	5.70974E-001	7.38962E+002	8.01001E+002	3.53524E+002	-3.30800E+001	2.01314E+000	5.27637E-001	-6.20363E-002	2.56239E+002	1.10038E+002	-5.61911E-002	2.58166E+002	1.04509E+002
4.56284E+002	1.74237E+003	2.21934E+002	3.21308E+002	1.41500E+000	1.48184E+000	2.22100E+004	8.66214E+003	1.00000E+000	1.73000E+002	1.40000E+001	5.30780E+004	2.09681E+000	4.17417E+001	9.49475E-003	9.94324E-003	6.48982E-002	7.11002E-002	1.13010E+004	2.21842E+002	3.21355E+002	3.33176E-002	3.33176E-002	1.30133E+005	7.00000E+000	1.00000E+000	0.00000E+000	7.86640E+002	7.72651E+002	2.14866E+002	1.00000E+002	1.70958E+000	9.49942E-002	0.00000E+000	-3.66221E+001	2.07813E+000	7.74934E-001	7.21301E+002	7.51450E+002	1.57551E+002	-3.02471E+001	8.08131E-001	8.23257E-001	-2.30731E-002	2.54623E+002	5.90004E+001	-7.24995E-003	2.60998E+002	4.54747E+001
4.55725E+002	1.50627E+003	2.21967E+002	3.21154E+002	1.34515E+000	1.32858E+000	1.65630E+004	7.59852E+003	1.00000E+000	1.74000E+002	5.70000E+001	5.34100E+004	1.78714E+000	3.88106E+001	1.04520E-002	1.03233E-002	7.27898E-002	7.10284E-002	1.13010E+004	2.21842E+002	3.21355E+002	3.33176E-002	3.33176E-002	1.30133E+005	7.00000E+000	2.00000E+000	0.00000E+000	6.27017E+002	7.65753E+002	1.35336E+002	1.00000E+002	1.41344E+000	1.01703E-001	0.00000E+000	-1.97104E+001	2.34006E+000	7.96920E-001	7.21301E+002	7.51450E+002	1.57551E+002	-3.03160E+001	8.08131E-001	8.23257E-001	6.19571E-003	2.71535E+002	3.91114E+001	-7.24995E-003	2.60930E+002	4.53989E+001
4.42747E+002	1.66046E+003	2.21868E+002	3.21297E+002	1.33862E+000	1.40180E+000	1.91590E+004	7.31522E+003	1.00000E+000	1.75000E+002	2.70000E+001	5.36800E+004	1.87648E+000	4.07488E+001	9.67101E-003	1.01274E-002	5.86516E-002	6.42325E-002	1.13010E+004	2.21842E+002	3.21355E+002	3.33176E-002	3.33176E-002	1.30133E+005	7.00000E+000	3.00000E+000	0.00000E+000	7.48022E+002	7.77762E+002	1.68903E+002	1.00000E+002	1.61236E+000	8.34653E-002	0.00000E+000	-3.08572E+001	2.13015E+000	8.13980E-001	7.21301E+002	7.51450E+002	1.57551E+002	-3.03904E+001	8.08131E-001	8.23257E-001	-2.30520E-002	2.60388E+002	6.47227E+001	-7.24995E-003	2.60855E+002	4.53155E+001
4.06789E+002	1.82146E+003	2.21659E+002	3.21492E+002	1.43770E+000	1.49791E+000	2.38920E+004	9.95213E+003	1.00000E+000	1.76000E+002	6.00000E+000	5.39640E+004	2.15355E+000	4.26786E+001	9.30128E-003	9.69081E-003	5.96561E-002	6.46892E-002	1.13010E+004	2.21842E+002	3.21355E+002	3.33176E-002	3.33176E-002	1.30133E+005	7.00000E+000	4.00000E+000	0.00000E+000	8.76892E+002	7.66562E+002	2.16877E+002	1.00000E+002	1.82329E+000	6.38791E-002	0.00000E+000	-4.16580E+001	1.80749E+000	8.59030E-001	7.21301E+002	7.51450E+002	1.57551E+002	-3.04627E+001	8.08131E-001	8.23257E-001	-2.05098E-002	2.49587E+002	5.06924E+001	-7.24995E-003	2.60783E+002	4.52142E+001
4.48872E+002	1.61988E+003	2.21811E+002	3.21437E+002	1.33124E+000	1.32109E+000	1.76230E+004	7.46449E+003	1.00000E+000	1.77000E+002	2.60000E+001	5.42570E+004	1.75868E+000	4.02477E+001	1.00280E-002	9.95160E-003	6.07377E-002	5.98295E-002	1.13010E+004	2.21842E+002	3.21355E+002	3.33176E-002	3.33176E-002	1.30133E+005	7.00000E+000	5.00000E+000	0.00000E+000	7.57831E+002	7.37753E+002	1.62623E+002	1.00000E+002	1.59371E+000	8.05881E-002	0.00000E+000	-3.43130E+001	2.12198E+000	8.51982E-001	7.21301E+002	7.51450E+002	1.57551E+002	-3.05172E+001	8.08131E-001	8.23257E-001	3.82483E-003	2.56933E+002	2.74790E+001	-7.24995E-003	2.60728E+002	4.51890E+001
3.55226E+002	1.40397E+003	2.21864E+002	3.21398E+002	1.39436E+000	1.30794E+000	1.54490E+004	4.84896E+003	1.00000E+000	1.78000E+002	3.10000E+002	5.47150E+004	1.82374E+000	3.74696E+001	1.12183E-002	1.05229E-002	8.81041E-002	7.76156E-002	1.13010E+004	2.21842E+002	3.21355E+002	3.33176E-002	3.33176E-002	1.30133E+005	7.00000E+000	6.00000E+000	0.00000E+000	5.99157E+002	7.12541E+002	8.70124E+001	1.00000E+002	1.29205E+000	6.06054E-002	0.00000E+000	-1.95216E+001	2.13605E+000	9.03963E-001	7.21301E+002	7.51450E+002	1.57551E+002	-3.05794E+001	8.08131E-001	8.23257E-001	3.19831E-002	2.71724E+002	6.84356E+000	-7.24995E-003	2.60666E+002	4.51353E+001
3.40259E+002	1.32583E+003	2.21839E+002	3.21360E+002	1.37475E+000	1.39306E+000	1.52370E+004	3.82798E+003	1.00000E+000	1.79000E+002	5.16000E+002	5.50670E+004	1.91510E+000	3.64120E+001	1.11371E-002	1.12855E-002	8.51212E-002	8.73824E-002	1.13010E+004	2.21842E+002	3.21355E+002	3.33176E-002	3.33176E-002	1.30133E+005	7.00000E+000	7.00000E+000	0.00000E+000	5.32573E+002	7.03506E+002	5.65118E+001	3.00000E+002	1.16776E+000	3.96530E-002	0.00000E+000	-1.20955E+001	2.00978E+000	9.67415E-001	7.21301E+002	7.51450E+002	1.57551E+002	-3.06314E+001	8.08131E-001	8.23257E-001	-6.61620E-003	2.79150E+002	6.28134E+001	-7.24995E-003	2.60614E+002	4.50739E+001
2.92304E+002	1.32242E+003	2.21469E+002	3.20830E+002	1.35488E+000	1.22230E+000	1.31840E+004	2.77295E+003	1.00000E+000	2.06000E+002	4.40000E+002	6.27100E+004	1.65607E+000	3.63651E+001	1.17999E-002	1.06452E-002	1.15965E-001	9.45039E-002	1.34780E+004	2.21448E+002	3.20793E+002	3.27898E-002	3.27898E-002	6.10010E+004	5.00000E+000	1.00000E+000	0.00000E+000	6.62826E+002	5.51515E+002	1.82020E+002	1.00000E+002	1.38139E+000	4.17341E-002	0.00000E+000	-4.58340E+001	2.44773E+000	8.53933E-001	6.56268E+002	5.18413E+002	1.57523E+002	-4.60258E+001	1.05494E+000	9.21115E-001	5.14460E-002	2.45412E+002	-4.42537E+001	3.99977E-002	2.45220E+002	-2.99309E+001
3.64697E+002	1.24482E+003	2.21443E+002	3.20791E+002	1.23234E+000	1.15708E+000	1.09410E+004	4.96658E+003	1.00000E+000	2.07000E+002	2.28000E+002	6.29170E+004	1.42592E+000	3.52820E+001	1.17816E-002	1.10620E-002	8.81622E-002	7.78276E-002	1.34780E+004	2.21448E+002	3.20793E+002	3.27898E-002	3.27898E-002	6.10010E+004	5.00000E+000	2.00000E+000	0.00000E+000	6.64052E+002	5.25169E+002	2.21672E+002	3.00000E+002	1.41105E+000	1.15481E-001	0.00000E+000	-5.17437E+001	2.78420E+000	8.24105E-001	6.56268E+002	5.18413E+002	1.57523E+002	-4.60236E+001	1.05494E+000	9.21115E-001	3.14992E-002	2.39502E+002	-2.49217E+001	3.99977E-002	2.45222E+002	-2.99381E+001
2.92908E+002	1.33267E+003	2.21418E+002	3.20785E+002	1.33549E+000	1.22674E+000	1.31850E+004	2.01345E+003	1.00000E+000	2.08000E+002	3.53000E+002	6.32300E+004	1.63830E+000	3.65057E+001	1.16306E-002	1.06835E-002	1.02478E-001	8.65822E-002	1.34780E+004	2.21448E+002	3.20793E+002	3.27898E-002	3.27898E-002	6.10010E+004	5.00000E+000	3.00000E+000	0.00000E+000	6.95109E+002	5.27214E+002	1.48615E+002	1.00000E+002	1.37079E+000	2.19473E-002	0.00000E+000	-4.61235E+001	2.14452E+000	9.74634E-001	6.56268E+002	5.18413E+002	1.57523E+002	-4.60131E+001	1.05494E+000	9.21115E-001	4.24451E-002	2.45122E+002	-3.31420E+001	3.99977E-002	2.45232E+002	-2.99341E+001
3.04130E+002	1.27736E+003	2.21472E+002	3.20800E+002	1.33112E+000	1.20586E+000	1.24050E+004	1.68903E+003	1.00000E+000	2.10000E+002	4.11000E+002	6.37720E+004	1.60514E+000	3.57401E+001	1.19514E-002	1.08268E-002	1.02383E-001	8.41611E-002	1.34780E+004	2.21448E+002	3.20793E+002	3.27898E-002	3.27898E-002	6.10010E+004	5.00000E+000	4.00000E+000	0.00000E+000	6.35080E+002	5.20571E+002	1.27120E+002	1.00000E+002	1.26631E+000	2.51397E-002	0.00000E+000	-4.22050E+001	2.26902E+000	9.49674E-001	6.56268E+002	5.18413E+002	1.57523E+002	-4.59851E+001	1.05494E+000	9.21115E-001	4.93732E-002	2.49041E+002	-3.79939E+001	3.99977E-002	2.45260E+002	-2.98923E+001
2.88633E+002	1.19194E+003	2.21437E+002	3.20753E+002	1.27533E+000	1.22362E+000	1.12860E+004	1.74210E+003	1.00000E+000	2.11000E+002	7.94000E+002	6.40610E+004	1.56052E+000	3.45245E+001	1.20047E-002	1.15180E-002	9.36119E-002	8.62443E-002	1.34780E+004	2.21448E+002	3.20793E+002	3.27898E-002	3.27898E-002	6.10010E+004	5.00000E+000	5.00000E+000	0.00000E+000	6.18972E+002	4.60540E+002	1.10543E+002	1.00000E+002	1.19104E+000	2.71737E-002	0.00000E+000	-4.48658E+001	2.19457E+000	1.02942E+000	6.56268E+002	5.18413E+002	1.57523E+002	-4.59663E+001	1.05494E+000	9.21115E-001	2.06893E-002	2.46380E+002	-4.42734E+000	3.99977E-002	2.45279E+002	-2.98860E+001
1.99148E+002	6.18700E+002	2.21527E+002	3.20880E+002	1.32158E+000	1.20860E+000	6.14000E+003	2.21672E+003	1.00000E+000	2.34000E+002	1.20000E+001	6.51660E+004	1.59726E+000	2.48737E+001	1.68658E-002	1.54241E-002	9.56148E-002	8.02364E-002	1.41330E+004	2.21464E+002	3.20867E+002	2.28300E-002	2.28300E-002	6.62350E+004	1.60000E+001	1.00000E+000	0.00000E+000	3.56511E+002	2.25503E+002	8.71781E+001	1.00000E+002	6.88068E-001	2.03796E-001	0.00000E+000	-5.37683E+001	2.92868E+000	1.04582E+000	2.47802E+002	1.80698E+002	5.78173E+001	-4.86359E+001	9.57329E-001	9.74106E-001	4.46508E-002	2.37477E+002	-4.35467E+001	3.81155E-002	2.42610E+002	-3.01424E+001
2.02749E+002	6.74784E+002	2.21474E+002	3.20887E+002	1.28385E+000	1.25497E+000	6.75300E+003	2.30823E+003	1.00000E+000	2.35000E+002	9.00000E+000	6.54210E+004	1.61120E+000	2.59766E+001	1.56231E-002	1.52717E-002	8.39753E-002	8.03115E-002	1.41330E+004	2.21464E+002	3.20867E+002	2.28300E-002	2.28300E-002	6.62350E+004	1.60000E+001	2.00000E+000	0.00000E+000	3.82958E+002	2.47522E+002	8.07705E+001	1.00000E+002	7.28014E-001	1.72085E-001	0.00000E+000	-5.12371E+001	2.72814E+000	1.07052E+000	2.47802E+002	1.80698E+002	5.78173E+001	-4.86278E+001	9.57329E-001	9.74106E-001	1.13752E-002	2.40008E+002	9.37503E-001	3.81155E-002	2.42618E+002	-3.01459E+001
2.02714E+002	6.47075E+002	2.21482E+002	3.20935E+002	1.22896E+000	1.22967E+000	6.08800E+003	2.70170E+003	1.00000E+000	2.36000E+002	1.20000E+001	6.56890E+004	1.51121E+000	2.54377E+001	1.57507E-002	1.57598E-002	8.86085E-002	8.87082E-002	1.41330E+004	2.21464E+002	3.20867E+002	2.28300E-002	2.28300E-002	6.62350E+004	1.60000E+001	3.00000E+000	0.00000E+000	3.56917E+002	2.32250E+002	7.86244E+001	1.00000E+002	6.83169E-001	2.10715E-001	0.00000E+000	-5.15665E+001	2.91359E+000	1.05571E+000	2.47802E+002	1.80698E+002	5.78173E+001	-4.86256E+001	9.57329E-001	9.74106E-001	-2.86020E-004	2.39679E+002	1.52674E+001	3.81155E-002	2.42620E+002	-3.01373E+001
1.95191E+002	4.49350E+002	2.21466E+002	3.20931E+002	1.28541E+000	1.20217E+000	4.31900E+003	2.01470E+003	1.00000E+000	2.37000E+002	4.20000E+001	6.59670E+004	1.54528E+000	2.11979E+001	1.95592E-002	1.82926E-002	1.15151E-001	1.00953E-001	1.41330E+004	2.21464E+002	3.20867E+002	2.28300E-002	2.28300E-002	6.62350E+004	1.60000E+001	4.00000E+000	0.00000E+000	2.45726E+002	1.71276E+002	5.11232E+001	1.00000E+002	4.73883E-001	3.45643E-001	0.00000E+000	-4.87151E+001	3.54658E+000	1.02970E+000	2.47802E+002	1.80698E+002	5.78173E+001	-4.86002E+001	9.57329E-001	9.74106E-001	3.34619E-002	2.42530E+002	-2.43517E+001	3.81155E-002	2.42645E+002	-3.01160E+001
1.80346E+002	3.74470E+002	2.21452E+002	3.20873E+002	1.33333E+000	1.21341E+000	3.76100E+003	1.98708E+003	1.00000E+000	2.39000E+002	7.40000E+001	6.64860E+004	1.61787E+000	1.93512E+001	2.17413E-002	1.97859E-002	1.43003E-001	1.18753E-001	1.41330E+004	2.21464E+002	3.20867E+002	2.28300E-002	2.28300E-002	6.62350E+004	1.60000E+001	6.00000E+000	0.00000E+000	1.97998E+002	1.61443E+002	2.48404E+001	0.00000E+000	3.77854E-001	5.28890E-001	0.00000E+000	-3.85084E+001	3.70872E+000	1.05520E+000	2.47802E+002	1.80698E+002	5.78173E+001	-4.85429E+001	9.57329E-001	9.74106E-001	4.70852E-002	2.52737E+002	-3.13911E+001	3.81155E-002	2.42703E+002	-3.00672E+001
1.89691E+002	4.07411E+002	2.21439E+002	3.20872E+002	1.30321E+000	1.14779E+000	3.79500E+003	1.98127E+003	1.00000E+000	2.40000E+002	5.00000E+001	6.67260E+004	1.49581E+000	2.01844E+001	2.11548E-002	1.86318E-002	1.34124E-001	1.04458E-001	1.41330E+004	2.21464E+002	3.20867E+002	2.28300E-002	2.28300E-002	6.62350E+004	1.60000E+001	7.00000E+000	0.00000E+000	2.34410E+002	1.66922E+002	1.84232E+001	0.00000E+000	4.20499E-001	4.47278E-001	0.00000E+000	-4.12554E+001	3.25280E+000	1.19770E+000	2.47802E+002	1.80698E+002	5.78173E+001	-4.85160E+001	9.57329E-001	9.74106E-001	6.34133E-002	2.49990E+002	-5.49297E+001	3.81155E-002	2.42730E+002	-3.00435E+001
1.52611E+002	3.84362E+002	2.21489E+002	3.20805E+002	1.51796E+000	1.24590E+000	4.32300E+003	5.16620E+002	1.00000E+000	2.41000E+002	1.61000E+002	6.70410E+004	1.89122E+000	1.96051E+001	2.30870E-002	1.89491E-002	1.42352E-001	9.65679E-002	1.41330E+004	2.21464E+002	3.20867E+002	2.28300E-002	2.28300E-002	6.62350E+004	1.60000E+001	8.00000E+000	0.00000E+000	1.90427E+002	1.59568E+002	5.82912E+001	1.00000E+002	4.04205E-001	5.61485E-002	0.00000E+000	-4.72401E+001	4.46731E+000	8.17096E-001	2.47802E+002	1.80698E+002	5.78173E+001	-4.84835E+001	9.57329E-001	9.74106E-001	9.84349E-002	2.44005E+002	-1.06185E+002	3.81155E-002	2.42762E+002	-3.00059E+001
1.87572E+002	3.94216E+002	2.21538E+002	3.20898E+002	1.27971E+000	1.12919E+000	3.55200E+003	1.88321E+003	1.00000E+000	2.42000E+002	6.00000E+001	6.72130E+004	1.44503E+000	1.98549E+001	2.14721E-002	1.89466E-002	1.35037E-001	1.05564E-001	1.41330E+004	2.21464E+002	3.20867E+002	2.28300E-002	2.28300E-002	6.62350E+004	1.60000E+001	9.00000E+000	0.00000E+000	2.01885E+002	1.74598E+002	2.15134E+001	0.00000E+000	3.87075E-001	4.49314E-001	0.00000E+000	-3.50206E+001	3.81323E+000	1.05604E+000	2.47802E+002	1.80698E+002	5.78173E+001	-4.84323E+001	9.57329E-001	9.74106E-001	6.24844E-002	2.56225E+002	-4.74827E+001	3.81155E-002	2.42813E+002	-2.99347E+001
1.79873E+002	4.10631E+002	2.21381E+002	3.20874E+002	1.27982E+000	1.21911E+000	3.98500E+003	2.00502E+003	1.00000E+000	2.43000E+002	5.10000E+001	6.74490E+004	1.56024E+000	2.02640E+001	2.02738E-002	1.93120E-002	1.24584E-001	1.13215E-001	1.41330E+004	2.21464E+002	3.20867E+002	2.28300E-002	2.28300E-002	6.62350E+004	1.60000E+001	1.00000E+001	0.00000E+000	2.15214E+002	1.71794E+002	1.21964E+002	3.00000E+002	5.13928E-001	4.30680E-001	0.00000E+000	-6.78709E+001	5.64466E+000	6.73534E-001	2.47802E+002	1.80698E+002	5.78173E+001	-4.83805E+001	9.57329E-001	9.74106E-001	2.42957E-002	2.23375E+002	-3.19745E+001	3.81155E-002	2.42865E+002	-2.99211E+001
1.88753E+002	3.93248E+002	2.21399E+002	3.20945E+002	1.24583E+000	1.22147E+000	3.72400E+003	2.47860E+003	1.00000E+000	2.45000E+002	5.60000E+001	6.79380E+004	1.52175E+000	1.98305E+001	2.04152E-002	2.00161E-002	1.37791E-001	1.32521E-001	1.41330E+004	2.21464E+002	3.20867E+002	2.28300E-002	2.28300E-002	6.62350E+004	1.60000E+001	1.20000E+001	0.00000E+000	2.21841E+002	1.57523E+002	4.04525E+001	1.00000E+002	4.23240E-001	5.83131E-001	0.00000E+000	-4.63741E+001	3.74273E+000	1.05079E+000	2.47802E+002	1.80698E+002	5.78173E+001	-4.82977E+001	9.57329E-001	9.74106E-001	9.87208E-003	2.44871E+002	7.67838E+000	3.81155E-002	2.42948E+002	-2.98272E+001
1.61716E+002	3.51887E+002	2.21530E+002	3.20882E+002	1.15575E+000	1.25945E+000	3.15900E+003	6.07892E+002	1.00000E+000	2.46000E+002	2.23000E+002	6.82780E+004	1.45561E+000	1.87586E+001	2.05631E-002	2.24082E-002	7.92737E-002	9.35725E-002	1.41330E+004	2.21464E+002	3.20867E+002	2.28300E-002	2.28300E-002	6.62350E+004	1.60000E+001	1.30000E+001	0.00000E+000	1.88051E+002	1.48077E+002	3.50789E+001	1.00000E+002	3.68448E-001	1.17793E-001	0.00000E+000	-4.27431E+001	4.32066E+000	9.88295E-001	2.47802E+002	1.80698E+002	5.78173E+001	-4.82533E+001	9.57329E-001	9.74106E-001	-4.29362E-002	2.48502E+002	7.78231E+001	3.81155E-002	2.42992E+002	-2.97592E+001
1.58596E+002	3.34031E+002	2.21506E+002	3.20728E+002	1.29578E+000	1.09013E+000	2.89000E+003	5.60407E+002	1.00000E+000	2.47000E+002	2.23000E+002	6.85250E+004	1.41257E+000	1.82765E+001	2.41036E-002	2.02783E-002	9.52367E-002	6.84067E-002	1.41330E+004	2.21464E+002	3.20867E+002	2.28300E-002	2.28300E-002	6.62350E+004	1.60000E+001	1.40000E+001	0.00000E+000	1.66762E+002	1.62818E+002	6.35238E+001	3.00000E+002	3.81786E-001	8.38788E-002	0.00000E+000	-4.36544E+001	6.73033E+000	6.63324E-001	2.47802E+002	1.80698E+002	5.78173E+001	-4.81901E+001	9.57329E-001	9.74106E-001	8.61925E-002	2.47591E+002	-8.66494E+001	3.81155E-002	2.43055E+002	-2.97162E+001
1.44240E+002	3.32998E+002	2.21439E+002	3.20701E+002	1.36186E+000	1.27637E+000	3.48800E+003	6.06156E+002	1.00000E+000	2.52000E+002	2.02000E+002	6.97410E+004	1.73824E+000	1.82482E+001	2.30591E-002	2.16117E-002	1.13001E-001	9.95782E-002	1.41330E+004	2.21464E+002	3.20867E+002	2.28300E-002	2.28300E-002	6.62350E+004	1.60000E+001	1.60000E+001	0.00000E+000	1.63762E+002	1.33570E+002	4.10827E+001	1.00000E+002	3.35349E-001	1.09839E-001	0.00000E+000	-4.45054E+001	4.56003E+000	8.91158E-001	2.47802E+002	1.80698E+002	5.78173E+001	-4.78998E+001	9.57329E-001	9.74106E-001	3.24014E-002	2.46740E+002	-1.88314E+001	3.81155E-002	2.43346E+002	-2.94435E+001
1.47326E+002	3.05356E+002	2.21337E+002	3.20844E+002	1.36543E+000	1.29502E+000	3.21300E+003	4.55568E+002	1.00000E+000	2.57000E+002	4.20000E+002	7.10410E+004	1.76825E+000	1.74745E+001	2.40887E-002	2.28465E-002	1.29150E-001	1.16426E-001	1.58530E+004	2.21459E+002	3.20822E+002	2.07314E-002	2.07314E-002	7.88140E+004	2.70000E+001	1.00000E+000	0.00000E+000	1.71127E+002	1.17427E+002	3.97505E+001	0.00000E+000	3.33504E-001	1.06971E-001	0.00000E+000	-4.95748E+001	4.18896E+000	1.01076E+000	1.64968E+002	1.27000E+002	5.35639E+001	-5.11258E+001	1.00748E+000	8.48543E-001	2.64649E-002	2.41671E+002	-1.64240E+001	5.19717E-002	2.40120E+002	-5.02422E+001
1.56008E+002	3.30063E+002	2.21436E+002	3.20809E+002	1.35116E+000	1.21950E+000	3.28000E+003	4.70410E+002	1.00000E+000	2.58000E+002	3.31000E+002	7.12700E+004	1.64774E+000	1.81676E+001	2.35923E-002	2.12934E-002	1.20700E-001	9.87992E-002	1.58530E+004	2.21459E+002	3.20822E+002	2.07314E-002	2.07314E-002	7.88140E+004	2.70000E+001	2.00000E+000	0.00000E+000	1.68076E+002	1.33169E+002	3.28271E+001	1.00000E+002	3.31445E-001	1.06042E-001	0.00000E+000	-4.22169E+001	4.30368E+000	9.73722E-001	1.64968E+002	1.27000E+002	5.35639E+001	-5.10487E+001	1.00748E+000	8.48543E-001	5.12170E-002	2.49029E+002	-4.03550E+001	5.19717E-002	2.40197E+002	-5.01460E+001
1.45724E+002	3.17556E+002	2.21364E+002	3.20569E+002	1.41567E+000	1.19442E+000	3.27300E+003	4.85634E+002	1.00000E+000	2.59000E+002	2.49000E+002	7.14910E+004	1.69090E+000	1.78201E+001	2.47451E-002	2.08777E-002	1.14672E-001	8.24811E-002	1.58530E+004	2.21459E+002	3.20822E+002	2.07314E-002	2.07314E-002	7.88140E+004	2.70000E+001	3.00000E+000	0.00000E+000	1.68808E+002	1.27186E+002	1.36268E+002	3.00000E+002	4.43623E-001	1.00181E-001	0.00000E+000	-8.54828E+001	6.10192E+000	6.87498E-001	1.64968E+002	1.27000E+002	5.35639E+001	-5.09678E+001	1.00748E+000	8.48543E-001	8.47684E-002	2.05763E+002	-1.26679E+002	5.19717E-002	2.40278E+002	-5.01045E+001
1.49906E+002	3.36350E+002	2.21504E+002	3.20736E+002	1.35777E+000	1.08970E+000	3.05200E+003	3.83023E+002	1.00000E+000	2.60000E+002	3.27000E+002	7.17570E+004	1.47957E+000	1.83398E+001	2.45773E-002	1.97249E-002	1.10127E-001	7.20265E-002	1.58530E+004	2.21459E+002	3.20822E+002	2.07314E-002	2.07314E-002	7.88140E+004	2.70000E+001	4.00000E+000	0.00000E+000	1.75951E+002	1.40392E+002	4.82540E+001	1.00000E+002	3.62991E-001	7.33515E-002	0.00000E+000	-4.62943E+001	4.95019E+000	8.77601E-001	1.64968E+002	1.27000E+002	5.35639E+001	-5.08914E+001	1.00748E+000	8.48543E-001	1.09529E-001	2.44951E+002	-1.19838E+002	5.19717E-002	2.40354E+002	-4.99803E+001
1.54987E+002	3.21131E+002	2.21450E+002	3.20941E+002	1.29694E+000	1.23929E+000	3.13700E+003	5.96470E+002	1.00000E+000	2.63000E+002	4.22000E+002	7.24860E+004	1.60728E+000	1.79201E+001	2.31559E-002	2.21267E-002	1.10099E-001	1.00765E-001	1.58530E+004	2.21459E+002	3.20822E+002	2.07314E-002	2.07314E-002	7.88140E+004	2.70000E+001	5.00000E+000	0.00000E+000	1.57268E+002	1.35260E+002	4.35577E+001	1.00000E+002	3.30835E-001	1.65368E-001	0.00000E+000	-4.28916E+001	5.14028E+000	8.33618E-001	1.64968E+002	1.27000E+002	5.35639E+001	-5.06886E+001	1.00748E+000	8.48543E-001	2.27285E-002	2.48354E+002	-4.99925E+000	5.19717E-002	2.40557E+002	-4.97700E+001
1.49722E+002	3.08247E+002	2.21445E+002	3.20742E+002	1.33704E+000	1.21732E+000	3.04000E+003	2.67783E+002	1.00000E+000	2.65000E+002	3.26000E+002	7.29510E+004	1.62760E+000	1.75570E+001	2.42498E-002	2.20784E-002	1.08749E-001	9.06617E-002	1.58530E+004	2.21459E+002	3.20822E+002	2.07314E-002	2.07314E-002	7.88140E+004	2.70000E+001	6.00000E+000	0.00000E+000	1.63863E+002	1.16783E+002	4.72202E+001	1.00000E+002	3.32141E-001	6.64866E-002	0.00000E+000	-5.10669E+001	4.68278E+000	9.29546E-001	1.64968E+002	1.27000E+002	5.35639E+001	-5.05521E+001	1.00748E+000	8.48543E-001	4.68692E-002	2.40179E+002	-4.36898E+001	5.19717E-002	2.40693E+002	-4.96538E+001
1.60947E+002	3.20709E+002	2.21434E+002	3.20951E+002	1.32825E+000	1.12830E+000	2.91900E+003	5.74969E+002	1.00000E+000	2.66000E+002	4.16000E+002	7.32310E+004	1.49867E+000	1.79084E+001	2.45847E-002	2.08837E-002	1.14993E-001	8.37954E-002	1.58530E+004	2.21459E+002	3.20822E+002	2.07314E-002	2.07314E-002	7.88140E+004	2.70000E+001	7.00000E+000	0.00000E+000	1.71032E+002	1.38952E+002	2.79746E+001	1.00000E+002	3.33325E-001	1.52381E-001	0.00000E+000	-3.89410E+001	4.43032E+000	1.00267E+000	1.64968E+002	1.27000E+002	5.35639E+001	-5.04740E+001	1.00748E+000	8.48543E-001	8.13956E-002	2.52304E+002	-7.57198E+001	5.19717E-002	2.40772E+002	-4.95582E+001
1.46646E+002	3.59787E+002	2.21437E+002	3.20839E+002	1.30181E+000	1.23797E+000	3.49000E+003	6.04421E+002	1.00000E+000	2.67000E+002	2.39000E+002	7.34250E+004	1.61159E+000	1.89680E+001	2.20360E-002	2.09554E-002	1.27703E-001	1.15689E-001	1.58530E+004	2.21459E+002	3.20822E+002	2.07314E-002	2.07314E-002	7.88140E+004	2.70000E+001	8.00000E+000	0.00000E+000	1.92412E+002	1.34664E+002	1.10119E+002	3.00000E+002	4.49226E-001	1.04477E-001	0.00000E+000	-7.04597E+001	5.31680E+000	7.64097E-001	1.64968E+002	1.27000E+002	5.35639E+001	-5.03958E+001	1.00748E+000	8.48543E-001	2.51354E-002	2.20786E+002	-3.56116E+001	5.19717E-002	2.40850E+002	-4.94901E+001
1.53793E+002	3.11421E+002	2.21385E+002	3.20980E+002	1.21149E+000	1.22796E+000	2.83100E+003	6.56797E+002	1.00000E+000	2.69000E+002	7.74000E+002	7.39840E+004	1.48766E+000	1.76471E+001	2.27693E-002	2.30789E-002	1.09789E-001	1.12722E-001	1.58530E+004	2.21459E+002	3.20822E+002	2.07314E-002	2.07314E-002	7.88140E+004	2.70000E+001	9.00000E+000	0.00000E+000	1.69144E+002	1.22441E+002	1.51778E+002	3.00000E+002	4.58405E-001	2.28496E-001	0.00000E+000	-9.05251E+001	6.20147E+000	7.27355E-001	1.64968E+002	1.27000E+002	5.35639E+001	-5.02620E+001	1.00748E+000	8.48543E-001	-6.75214E-003	2.00720E+002	-1.55850E+001	5.19717E-002	2.40983E+002	-4.93546E+001
1.66028E+002	3.28762E+002	2.21610E+002	3.20754E+002	1.21129E+000	1.12417E+000	2.77000E+003	4.14281E+002	1.00000E+000	2.70000E+002	2.53000E+002	7.41620E+004	1.36170E+000	1.81318E+001	2.30149E-002	2.13596E-002	8.01233E-002	6.95300E-002	1.58530E+004	2.21459E+002	3.20822E+002	2.07314E-002	2.07314E-002	7.88140E+004	2.70000E+001	1.00000E+001	0.00000E+000	1.77260E+002	1.40850E+002	3.49737E+001	1.00000E+002	3.50191E-001	1.04975E-001	0.00000E+000	-4.13532E+001	4.70278E+000	9.69654E-001	1.64968E+002	1.27000E+002	5.35639E+001	-5.01822E+001	1.00748E+000	8.48543E-001	3.73038E-002	2.49892E+002	-2.18269E+001	5.19717E-002	2.41063E+002	-4.92451E+001
1.68139E+002	2.84245E+002	2.21584E+002	3.20813E+002	1.31230E+000	1.10865E+000	2.53600E+003	5.33906E+002	1.00000E+000	2.71000E+002	4.35000E+002	7.44490E+004	1.45488E+000	1.68596E+001	2.60591E-002	2.20150E-002	1.07542E-001	7.77672E-002	1.58530E+004	2.21459E+002	3.20822E+002	2.07314E-002	2.07314E-002	7.88140E+004	2.70000E+001	1.10000E+001	0.00000E+000	1.50967E+002	1.19086E+002	3.64777E+001	1.00000E+002	3.05151E-001	1.72810E-001	0.00000E+000	-4.40506E+001	5.17987E+000	9.20063E-001	1.64968E+002	1.27000E+002	5.35639E+001	-5.00972E+001	1.00748E+000	8.48543E-001	8.41222E-002	2.47195E+002	-8.43364E+001	5.19717E-002	2.41148E+002	-4.91604E+001
1.70002E+002	3.48137E+002	2.21447E+002	3.20936E+002	1.18510E+000	1.07607E+000	2.73800E+003	7.59053E+002	1.00000E+000	2.75000E+002	3.09000E+002	7.54050E+004	1.27524E+000	1.86584E+001	2.26484E-002	2.05647E-002	9.71774E-002	8.06462E-002	1.58530E+004	2.21459E+002	3.20822E+002	2.07314E-002	2.07314E-002	7.88140E+004	2.70000E+001	1.30000E+001	0.00000E+000	1.87491E+002	1.53768E+002	1.24573E+002	3.00000E+002	4.70551E-001	1.85098E-001	0.00000E+000	-7.23993E+001	7.29244E+000	6.28958E-001	1.64968E+002	1.27000E+002	5.35639E+001	-4.97206E+001	1.00748E+000	8.48543E-001	4.82191E-002	2.18846E+002	-6.67159E+001	5.19717E-002	2.41525E+002	-4.88033E+001
1.45273E+002	2.87901E+002	2.21476E+002	3.20792E+002	1.25809E+000	1.28740E+000	2.80200E+003	4.99841E+002	1.00000E+000	2.77000E+002	6.28000E+002	7.59190E+004	1.61967E+000	1.69676E+001	2.37672E-002	2.43210E-002	1.17391E-001	1.22800E-001	1.58530E+004	2.21459E+002	3.20822E+002	2.07314E-002	2.07314E-002	7.88140E+004	2.70000E+001	1.40000E+001	0.00000E+000	1.52041E+002	1.11981E+002	5.40366E+001	3.00000E+002	3.21722E-001	1.40594E-001	0.00000E+000	-5.32242E+001	5.33995E+000	8.49063E-001	1.64968E+002	1.27000E+002	5.35639E+001	-4.95865E+001	1.00748E+000	8.48543E-001	-1.15161E-002	2.38021E+002	2.77060E+001	5.19717E-002	2.41659E+002	-4.86762E+001
1.39421E+002	2.94078E+002	2.21344E+002	3.20714E+002	1.45772E+000	1.28658E+000	3.29600E+003	4.24982E+002	1.00000E+000	2.78000E+002	3.58000E+002	7.61240E+004	1.87547E+000	1.71487E+001	2.53910E-002	2.24101E-002	1.37415E-001	1.07615E-001	1.58530E+004	2.21459E+002	3.20822E+002	2.07314E-002	2.07314E-002	7.88140E+004	2.70000E+001	1.50000E+001	0.00000E+000	1.54000E+002	1.14747E+002	2.92144E+001	1.00000E+002	2.98330E-001	1.37131E-001	0.00000E+000	-4.27404E+001	4.12127E+000	1.01435E+000	1.64968E+002	1.27000E+002	5.35639E+001	-4.95098E+001	1.00748E+000	8.48543E-001	6.23616E-002	2.48505E+002	-5.51072E+001	5.19717E-002	2.41736E+002	-4.86370E+001
1.59185E+002	3.07510E+002	2.21476E+002	3.20985E+002	1.30237E+000	1.23520E+000	3.06900E+003	9.96188E+002	1.00000E+000	2.80000E+002	1.65000E+002	7.65270E+004	1.60868E+000	1.75360E+001	2.35091E-002	2.22966E-002	1.22775E-001	1.10689E-001	1.58530E+004	2.21459E+002	3.20822E+002	2.07314E-002	2.07314E-002	7.88140E+004	2.70000E+001	1.60000E+001	0.00000E+000	1.80102E+002	1.13192E+002	3.21223E+001	1.00000E+002	3.33924E-001	3.69804E-001	0.00000E+000	-4.73990E+001	3.84583E+000	1.12648E+000	1.64968E+002	1.27000E+002	5.35639E+001	-4.93138E+001	1.00748E+000	8.48543E-001	2.64705E-002	2.43847E+002	-1.42103E+001	5.19717E-002	2.41932E+002	-4.83852E+001
1.70791E+002	3.14560E+002	2.21488E+002	3.20778E+002	1.12523E+000	1.03459E+000	2.29600E+003	1.10966E+003	1.00000E+000	2.82000E+002	1.66000E+002	7.70150E+004	1.16416E+000	1.77359E+001	2.34831E-002	2.15916E-002	1.23076E-001	1.04447E-001	1.58530E+004	2.21459E+002	3.20822E+002	2.07314E-002	2.07314E-002	7.88140E+004	2.70000E+001	1.70000E+001	0.00000E+000	1.60514E+002	1.44337E+002	1.91859E+001	0.00000E+000	3.13403E-001	4.19709E-001	0.00000E+000	-3.10269E+001	4.91477E+000	1.01911E+000	1.64968E+002	1.27000E+002	5.35639E+001	-4.91676E+001	1.00748E+000	8.48543E-001	4.19641E-002	2.60219E+002	-1.74211E+001	5.19717E-002	2.42078E+002	-4.82560E+001
1.64745E+002	3.03182E+002	2.21666E+002	3.20819E+002	1.27456E+000	1.18973E+000	2.86300E+003	1.08858E+003	1.00000E+000	2.84000E+002	1.47000E+002	7.74720E+004	1.51639E+000	1.74121E+001	2.38205E-002	2.22350E-002	1.26851E-001	1.10850E-001	1.58530E+004	2.21459E+002	3.20822E+002	2.07314E-002	2.07314E-002	7.88140E+004	2.70000E+001	1.90000E+001	0.00000E+000	1.56406E+002	1.16806E+002	3.91263E+001	1.00000E+002	3.13653E-001	4.20419E-001	0.00000E+000	-4.56270E+001	4.76421E+000	9.41477E-001	1.64968E+002	1.27000E+002	5.35639E+001	-4.90367E+001	1.00748E+000	8.48543E-001	3.44247E-002	2.45619E+002	-2.24444E+001	5.19717E-002	2.42209E+002	-4.80807E+001
1.69477E+002	2.95547E+002	2.21384E+002	3.20792E+002	1.33336E+000	1.14211E+000	2.80000E+003	1.16170E+003	1.00000E+000	2.85000E+002	1.75000E+002	7.77260E+004	1.52284E+000	1.71915E+001	2.51981E-002	2.15839E-002	1.37913E-001	1.01875E-001	1.58530E+004	2.21459E+002	3.20822E+002	2.07314E-002	2.07314E-002	7.88140E+004	2.70000E+001	2.00000E+001	0.00000E+000	1.60697E+002	1.23097E+002	4.40525E+001	0.00000E+000	3.28402E-001	4.17207E-001	0.00000E+000	-4.59348E+001	5.03360E+000	9.01060E-001	1.64968E+002	1.27000E+002	5.35639E+001	-4.89015E+001	1.00748E+000	8.48543E-001	7.72569E-002	2.45311E+002	-7.73978E+001	5.19717E-002	2.42344E+002	-4.80121E+001
1.69541E+002	2.92357E+002	2.21643E+002	3.20704E+002	1.28234E+000	1.22946E+000	2.76700E+003	8.65430E+002	1.00000E+000	2.88000E+002	6.19000E+002	7.85720E+004	1.57660E+000	1.70985E+001	2.43781E-002	2.33728E-002	1.39791E-001	1.28692E-001	1.58530E+004	2.21459E+002	3.20822E+002	2.07314E-002	2.07314E-002	7.88140E+004	2.70000E+001	2.20000E+001	0.00000E+000	1.60298E+002	1.17739E+002	5.78030E+001	3.00000E+002	3.39921E-001	3.44727E-001	0.00000E+000	-5.26551E+001	5.38944E+000	8.46570E-001	1.64968E+002	1.27000E+002	5.35639E+001	-4.85694E+001	1.00748E+000	8.48543E-001	2.10528E-002	2.38590E+002	-1.26320E+001	5.19717E-002	2.42676E+002	-4.76297E+001
1.74416E+002	3.21630E+002	2.21481E+002	3.20738E+002	1.06770E+000	1.09696E+000	2.36200E+003	1.28844E+003	1.00000E+000	2.89000E+002	1.38000E+002	7.86900E+004	1.17123E+000	1.79340E+001	2.19690E-002	2.25710E-002	1.12399E-001	1.18506E-001	1.58530E+004	2.21459E+002	3.20822E+002	2.07314E-002	2.07314E-002	7.88140E+004	2.70000E+001	2.30000E+001	0.00000E+000	1.76777E+002	1.30590E+002	2.73081E+001	1.00000E+002	3.34857E-001	4.45342E-001	0.00000E+000	-4.01535E+001	4.63459E+000	1.06552E+000	1.64968E+002	1.27000E+002	5.35639E+001	-4.84691E+001	1.00748E+000	8.48543E-001	-1.35169E-002	2.51092E+002	4.32880E+001	5.19717E-002	2.42776E+002	-4.75628E+001
1.82868E+002	2.91599E+002	2.21392E+002	3.20811E+002	1.32355E+000	1.17626E+000	2.82300E+003	1.20185E+003	1.00000E+000	2.90000E+002	1.45000E+002	7.89320E+004	1.55685E+000	1.70763E+001	2.49107E-002	2.21385E-002	1.37911E-001	1.09453E-001	1.58530E+004	2.21459E+002	3.20822E+002	2.07314E-002	2.07314E-002	7.88140E+004	2.70000E+001	2.40000E+001	0.00000E+000	1.53136E+002	1.23822E+002	2.38666E+001	0.00000E+000	2.96779E-001	4.59453E-001	0.00000E+000	-3.66306E+001	4.44702E+000	1.01575E+000	1.64968E+002	1.27000E+002	5.35639E+001	-4.83639E+001	1.00748E+000	8.48543E-001	5.89211E-002	2.54615E+002	-4.45856E+001	5.19717E-002	2.42882E+002	-4.74710E+001
1.53601E+002	3.05244E+002	2.21453E+002	3.20878E+002	1.38014E+000	1.21369E+000	3.06700E+003	5.46944E+002	1.00000E+000	2.91000E+002	4.53000E+002	7.92610E+004	1.67506E+000	1.74712E+001	2.49211E-002	2.19154E-002	1.47167E-001	1.14341E-001	1.58530E+004	2.21459E+002	3.20822E+002	2.07314E-002	2.07314E-002	7.88140E+004	2.70000E+001	2.50000E+001	0.00000E+000	1.58543E+002	1.28250E+002	4.20757E+001	0.00000E+000	3.26576E-001	1.68051E-001	0.00000E+000	-4.25368E+001	4.92746E+000	8.79491E-001	1.64968E+002	1.27000E+002	5.35639E+001	-4.82484E+001	1.00748E+000	8.48543E-001	6.41736E-002	2.48709E+002	-5.71796E+001	5.19717E-002	2.42997E+002	-4.73353E+001
1.71320E+002	2.67810E+002	2.21455E+002	3.20926E+002	1.34685E+000	1.26248E+000	2.81900E+003	9.30582E+002	1.00000E+000	2.92000E+002	2.16000E+002	7.94440E+004	1.70037E+000	1.63649E+001	2.53671E-002	2.37781E-002	1.33441E-001	1.17572E-001	1.58530E+004	2.21459E+002	3.20822E+002	2.07314E-002	2.07314E-002	7.88140E+004	2.70000E+001	2.60000E+001	0.00000E+000	1.35036E+002	1.09608E+002	3.24888E+001	1.00000E+002	2.74662E-001	4.36937E-001	0.00000E+000	-4.08098E+001	4.99144E+000	9.05603E-001	1.64968E+002	1.27000E+002	5.35639E+001	-4.81202E+001	1.00748E+000	8.48543E-001	3.23324E-002	2.50436E+002	-1.50238E+001	5.19717E-002	2.43125E+002	-4.72020E+001
1.84119E+002	3.02274E+002	2.21454E+002	3.20826E+002	1.20307E+000	1.02557E+000	2.33500E+003	9.33475E+002	1.00000E+000	2.93000E+002	1.69000E+002	7.96400E+004	1.23384E+000	1.73860E+001	2.48971E-002	2.12238E-002	1.21183E-001	8.88628E-002	1.58530E+004	2.21459E+002	3.20822E+002	2.07314E-002	2.07314E-002	7.88140E+004	2.70000E+001	2.70000E+001	0.00000E+000	1.64921E+002	1.33054E+002	1.43525E+001	1.00000E+002	3.06834E-001	3.43957E-001	0.00000E+000	-3.30547E+001	4.43696E+000	1.11939E+000	1.64968E+002	1.27000E+002	5.35639E+001	-4.79881E+001	1.00748E+000	8.48543E-001	7.96448E-002	2.58191E+002	-6.75792E+001	5.19717E-002	2.43257E+002	-4.70797E+001
2.21728E+002	6.78160E+002	2.22889E+002	3.20376E+002	1.68567E+000	1.16041E+000	7.98400E+003	1.64740E+003	1.00000E+000	2.95000E+002	4.00000E+000	8.00010E+004	1.95607E+000	2.60415E+001	1.88652E-002	1.29868E-002	1.24706E-001	5.99152E-002	1.81650E+004	2.22865E+002	3.20389E+002	7.09795E-002	7.09795E-002	1.40110E+004	2.00000E+000	2.00000E+000	0.00000E+000	2.79032E+002	3.50345E+002	7.01445E+001	1.00000E+002	6.45803E-001	8.61335E-002	0.00000E+000	2.76346E+002	3.60031E+000	7.46038E-001	2.53316E+002	3.41976E+002	7.36475E+001	2.80775E+002	2.91332E+000	6.95968E-001	1.84555E-001	2.76346E+002	9.97404E+001	1.88825E-001	2.80775E+002	9.79888E+001
2.22259E+002	5.10034E+002	2.22052E+002	3.21210E+002	1.43201E+000	1.38965E+000	6.17700E+003	1.49897E+003	1.00000E+000	3.13000E+002	1.80000E+001	8.42940E+004	1.98999E+000	2.25839E+001	1.82204E-002	1.76814E-002	9.65402E-002	9.10217E-002	1.94340E+004	2.21876E+002	3.21372E+002	4.39313E-002	4.39313E-002	2.68940E+004	6.00000E+000	1.00000E+000	0.00000E+000	2.46742E+002	2.34224E+002	3.40795E+001	1.00000E+002	4.94325E-001	1.79206E-001	0.00000E+000	-2.62952E+001	3.15037E+000	9.69307E-001	2.36708E+002	2.13222E+002	3.12421E+001	-2.85806E+001	1.46413E+000	9.99550E-001	1.50143E-002	2.64950E+002	2.14665E+001	-6.49739E-003	2.62665E+002	4.62132E+001
2.23503E+002	4.81527E+002	2.21974E+002	3.21345E+002	1.16624E+000	1.21089E+000	4.24200E+003	1.60700E+003	1.00000E+000	3.15000E+002	2.70000E+001	8.47700E+004	1.41219E+000	2.19437E+001	1.79062E-002	1.85917E-002	8.49408E-002	9.14031E-002	1.94340E+004	2.21876E+002	3.21372E+002	4.39313E-002	4.39313E-002	2.68940E+004	6.00000E+000	2.00000E+000	0.00000E+000	2.40517E+002	2.14102E+002	3.28127E+001	1.00000E+002	4.72805E-001	2.22346E-001	0.00000E+000	-2.90465E+001	3.69213E+000	9.98042E-001	2.36708E+002	2.13222E+002	3.12421E+001	-2.82793E+001	1.46413E+000	9.99550E-001	-1.87829E-002	2.62199E+002	6.11886E+001	-6.49739E-003	2.62966E+002	4.65097E+001
2.15921E+002	4.91928E+002	2.21843E+002	3.21486E+002	1.22490E+000	1.31146E+000	4.91100E+003	1.97590E+003	1.00000E+000	3.16000E+002	1.70000E+001	8.50110E+004	1.60641E+000	2.21795E+001	1.74790E-002	1.87141E-002	8.45114E-002	9.65819E-002	1.94340E+004	2.21876E+002	3.21372E+002	4.39313E-002	4.39313E-002	2.68940E+004	6.00000E+000	3.00000E+000	0.00000E+000	2.60235E+002	2.20424E+002	2.66459E+001	0.00000E+000	4.94940E-001	2.57350E-001	0.00000E+000	-2.95624E+001	3.19466E+000	1.07202E+000	2.36708E+002	2.13222E+002	3.12421E+001	-2.81387E+001	1.46413E+000	9.99550E-001	-3.41245E-002	2.61683E+002	7.99906E+001	-6.49739E-003	2.63107E+002	4.66339E+001
2.28737E+002	4.99717E+002	2.21807E+002	3.21454E+002	1.11988E+000	1.16777E+000	4.09000E+003	1.42162E+003	1.00000E+000	3.17000E+002	2.00000E+001	8.52540E+004	1.30776E+000	2.23543E+001	1.75109E-002	1.82598E-002	7.31398E-002	7.93212E-002	1.94340E+004	2.21876E+002	3.21372E+002	4.39313E-002	4.39313E-002	2.68940E+004	6.00000E+000	4.00000E+000	0.00000E+000	2.58004E+002	2.35598E+002	3.96423E+001	0.00000E+000	5.15702E-001	1.74931E-001	0.00000E+000	-2.83301E+001	3.90114E+000	9.61963E-001	2.36708E+002	2.13222E+002	3.12421E+001	-2.79905E+001	1.46413E+000	9.99550E-001	-2.09356E-002	2.62915E+002	6.45864E+001	-6.49739E-003	2.63255E+002	4.67709E+001
2.19002E+002	4.49669E+002	2.21728E+002	3.21421E+002	1.17694E+000	1.21269E+000	4.00900E+003	1.81744E+003	1.00000E+000	3.18000E+002	2.30000E+001	8.55110E+004	1.42726E+000	2.12054E+001	1.85882E-002	1.91527E-002	8.69310E-002	9.21535E-002	1.94340E+004	2.21876E+002	3.21372E+002	4.39313E-002	4.39313E-002	2.68940E+004	6.00000E+000	5.00000E+000	0.00000E+000	2.29180E+002	1.99375E+002	2.90901E+001	1.00000E+002	4.45300E-001	2.68409E-001	0.00000E+000	-2.91929E+001	3.70758E+000	1.02236E+000	2.36708E+002	2.13222E+002	3.12421E+001	-2.78284E+001	1.46413E+000	9.99550E-001	-1.49582E-002	2.62053E+002	5.61823E+001	-6.49739E-003	2.63417E+002	4.69119E+001
2.00716E+002	3.39038E+002	2.21740E+002	3.21377E+002	1.31976E+000	1.24720E+000	3.46500E+003	1.06978E+003	1.00000E+000	3.19000E+002	5.60000E+001	8.57800E+004	1.64601E+000	1.84130E+001	2.24204E-002	2.11877E-002	1.05832E-001	9.47968E-002	1.94340E+004	2.21876E+002	3.21372E+002	4.39313E-002	4.39313E-002	2.68940E+004	6.00000E+000	6.00000E+000	0.00000E+000	1.64385E+002	1.54107E+002	2.33500E+001	1.00000E+002	3.28875E-001	2.80744E-001	0.00000E+000	-2.61723E+001	4.21080E+000	9.68266E-001	2.36708E+002	2.13222E+002	3.12421E+001	-2.76736E+001	1.46413E+000	9.99550E-001	2.82677E-002	2.65073E+002	4.84890E+000	-6.49739E-003	2.63572E+002	4.70653E+001
1.91974E+002	3.11926E+002	2.21609E+002	3.20757E+002	1.29736E+000	1.02410E+000	2.58700E+003	1.42355E+003	1.00000E+000	3.20000E+002	1.11000E+002	8.60500E+004	1.32863E+000	1.76614E+001	2.55072E-002	2.01346E-002	1.46458E-001	9.22098E-002	1.99090E+004	2.21587E+002	3.20816E+002	4.85432E-002	4.85432E-002	1.60870E+004	6.00000E+000	1.00000E+000	0.00000E+000	1.67798E+002	1.24898E+002	2.69819E+001	1.00000E+002	3.19596E-001	4.25869E-001	0.00000E+000	-3.69128E+001	4.48204E+000	1.05278E+000	1.62361E+002	1.12701E+002	2.89931E+001	-4.02675E+001	1.77082E+000	1.06856E+000	1.17712E-001	2.54333E+002	-1.21290E+002	8.35914E-002	2.50978E+002	-7.98656E+001
1.85208E+002	3.08707E+002	2.21538E+002	3.20819E+002	1.29237E+000	1.12332E+000	2.79400E+003	9.23744E+002	1.00000E+000	3.21000E+002	1.01000E+002	8.62870E+004	1.45174E+000	1.75700E+001	2.44498E-002	2.12515E-002	1.17594E-001	8.95403E-002	1.99090E+004	2.21587E+002	3.20816E+002	4.85432E-002	4.85432E-002	1.60870E+004	6.00000E+000	2.00000E+000	0.00000E+000	1.78243E+002	1.27904E+002	2.11520E+001	0.00000E+000	3.28267E-001	3.17189E-001	0.00000E+000	-3.59242E+001	4.01027E+000	1.13220E+000	1.62361E+002	1.12701E+002	2.89931E+001	-4.01400E+001	1.77082E+000	1.06856E+000	6.99822E-002	2.55321E+002	-5.79940E+001	8.35914E-002	2.51105E+002	-7.97483E+001
1.74709E+002	2.97279E+002	2.21598E+002	3.20937E+002	1.32351E+000	1.19449E+000	2.91900E+003	1.17827E+003	1.00000E+000	3.25000E+002	1.39000E+002	8.72670E+004	1.58091E+000	1.72418E+001	2.44968E-002	2.21088E-002	1.40291E-001	1.14716E-001	1.99090E+004	2.21587E+002	3.20816E+002	4.85432E-002	4.85432E-002	1.60870E+004	6.00000E+000	5.00000E+000	0.00000E+000	1.62610E+002	1.00464E+002	4.95905E+001	1.00000E+002	3.23304E-001	4.71110E-001	0.00000E+000	-5.02557E+001	4.43844E+000	1.00084E+000	1.62361E+002	1.12701E+002	2.89931E+001	-3.95726E+001	1.77082E+000	1.06856E+000	5.12372E-002	2.40990E+002	-4.83703E+001	8.35914E-002	2.51673E+002	-7.91559E+001
1.51450E+002	2.85530E+002	2.21403E+002	3.20737E+002	1.18144E+000	1.17207E+000	2.42000E+003	3.16561E+002	1.00000E+000	3.26000E+002	7.81000E+002	8.76350E+004	1.38472E+000	1.68976E+001	2.40162E-002	2.38256E-002	9.43120E-002	9.28774E-002	1.99090E+004	2.21587E+002	3.20816E+002	4.85432E-002	4.85432E-002	1.60870E+004	6.00000E+000	6.00000E+000	0.00000E+000	1.73324E+002	9.01224E+001	3.23434E+001	1.00000E+002	3.11568E-001	8.62993E-002	0.00000E+000	-4.73786E+001	3.97582E+000	1.22709E+000	1.62361E+002	1.12701E+002	2.89931E+001	-3.94342E+001	1.77082E+000	1.06856E+000	3.98225E-003	2.43867E+002	1.40560E+001	8.35914E-002	2.51811E+002	-7.90810E+001
2.09453E+002	2.20900E+002	2.22069E+002	3.21339E+002	9.84654E-001	1.15965E+000	1.58000E+003	5.62577E+002	1.00000E+000	3.94000E+002	3.90000E+001	1.03471E+005	1.14185E+000	1.48627E+001	2.47717E-002	2.91741E-002	8.86776E-002	1.21427E-001	2.47360E+004	2.22185E+002	3.21538E+002	8.25732E-002	8.25732E-002	5.37300E+003	2.00000E+000	1.00000E+000	0.00000E+000	9.59259E+001	1.22303E+002	1.13808E+001	3.00000E+002	2.09001E-001	3.50919E-001	0.00000E+000	-2.92267E+002	6.39197E+000	9.44601E-001	1.85132E+002	1.99052E+002	1.23327E+001	-3.00731E+002	3.12738E+000	1.04694E+000	-8.16090E-002	2.90224E+002	-1.22100E+002	-1.30474E-001	2.81760E+002	-6.61097E+001
2.12417E+002	4.34589E+002	2.22233E+002	3.21621E+002	1.01983E+000	1.37608E+000	3.79300E+003	8.32406E+002	1.00000E+000	3.95000E+002	4.00000E+000	1.03661E+005	1.40336E+000	2.08468E+001	1.65591E-002	2.23435E-002	5.37576E-002	9.54737E-002	2.47360E+004	2.22185E+002	3.21538E+002	8.25732E-002	8.25732E-002	5.37300E+003	2.00000E+000	2.00000E+000	0.00000E+000	2.22291E+002	2.31023E+002	1.27292E+001	0.00000E+000	4.37483E-001	1.20757E-001	0.00000E+000	-3.02170E+002	3.63869E+000	1.07096E+000	1.85132E+002	1.99052E+002	1.23327E+001	-3.00689E+002	3.12738E+000	1.04694E+000	-1.48691E-001	2.80321E+002	-4.26483E+001	-1.30474E-001	2.81802E+002	-6.60030E+001
1.98716E+002	2.09899E+002	2.22783E+002	3.20800E+002	1.37043E+000	1.04313E+000	1.86300E+003	4.01455E+002	1.00000E+000	6.04000E+002	1.36000E+002	1.48133E+005	1.42954E+000	1.44879E+001	3.17505E-002	2.41675E-002	1.41313E-001	8.35663E-002	3.72830E+004	2.22790E+002	3.20753E+002	3.61263E-002	3.61263E-002	1.42550E+004	3.00000E+000	1.00000E+000	0.00000E+000	4.37669E+001	1.56443E+002	3.20843E+001	1.00000E+002	1.86089E-001	2.88007E-001	0.00000E+000	5.96110E+001	4.93111E+000	1.12761E+000	1.53112E+002	3.83516E+002	7.59147E+001	4.73018E+001	2.25767E+000	8.90363E-001	1.35608E-001	5.96110E+001	-4.85550E+001	1.00591E-001	4.73018E+001	-1.41741E+001
2.27865E+002	6.16208E+002	2.22790E+002	3.20735E+002	1.33796E+000	1.15940E+000	5.93800E+003	1.23289E+003	1.00000E+000	6.05000E+002	2.80000E+001	1.48296E+005	1.55123E+000	2.48235E+001	1.73629E-002	1.50457E-002	7.86773E-002	5.96086E-002	3.72830E+004	2.22790E+002	3.20753E+002	3.61263E-002	3.61263E-002	1.42550E+004	3.00000E+000	2.00000E+000	0.00000E+000	1.61100E+002	3.82151E+002	8.33181E+001	1.00000E+002	5.29198E-001	1.08568E-001	0.00000E+000	4.57179E+001	3.85660E+000	8.07581E-001	1.53112E+002	3.83516E+002	7.59147E+001	4.73279E+001	2.25767E+000	8.90363E-001	7.14981E-002	4.57179E+001	2.19791E+001	1.00591E-001	4.73279E+001	-1.41525E+001
2.21110E+002	6.89354E+002	2.22791E+002	3.20757E+002	1.38275E+000	1.09142E+000	6.45400E+003	1.13194E+003	1.00000E+000	6.06000E+002	2.00000E+001	1.48541E+005	1.50916E+000	2.62556E+001	1.72119E-002	1.35856E-002	7.62908E-002	4.83425E-002	3.72830E+004	2.22790E+002	3.20753E+002	3.61263E-002	3.61263E-002	1.42550E+004	3.00000E+000	3.00000E+000	0.00000E+000	1.77326E+002	4.50319E+002	8.17552E+001	1.00000E+002	5.89395E-001	6.81601E-002	0.00000E+000	4.71774E+001	3.17427E+000	9.41138E-001	1.53112E+002	3.83516E+002	7.59147E+001	4.73645E+001	2.25767E+000	8.90363E-001	1.17748E-001	4.71774E+001	-3.69788E+001	1.00591E-001	4.73645E+001	-1.41136E+001
2.18567E+002	6.79917E+002	2.22019E+002	3.22137E+002	1.41136E+000	1.05760E+000	6.25900E+003	1.22701E+003	1.00000E+000	6.86000E+002	1.70000E+001	1.67030E+005	1.49265E+000	2.60752E+001	1.78397E-002	1.33680E-002	8.65169E-002	4.94772E-002	4.20790E+004	2.22076E+002	3.22091E+002	6.78206E-002	6.78206E-002	1.06260E+004	3.00000E+000	1.00000E+000	0.00000E+000	1.46843E+002	4.43070E+002	9.68195E+001	1.00000E+002	5.62844E-001	6.18910E-002	0.00000E+000	5.70910E+001	3.13446E+000	9.67823E-001	1.12216E+002	3.42410E+002	7.87938E+001	5.81967E+001	2.45729E+000	9.47479E-001	1.43286E-001	5.70910E+001	-6.15860E+001	1.41531E-001	5.81967E+001	-5.80796E+001
1.59436E+002	6.86508E+002	2.22246E+002	3.21716E+002	1.17755E+000	1.67026E+000	8.16400E+003	6.23976E+002	1.00000E+000	9.55000E+002	3.80000E+001	2.22082E+005	1.96682E+000	2.62013E+001	1.30325E-002	1.84856E-002	5.60139E-002	1.11002E-001	5.70610E+004	2.22263E+002	3.21679E+002	1.76400E-002	1.76400E-002	1.30706E+005	1.50000E+001	2.00000E+000	0.00000E+000	2.24183E+002	1.34992E+002	3.46364E+002	1.00000E+002	7.52295E-001	2.72018E-002	0.00000E+000	-4.11874E+002	2.59755E+000	1.02257E+000	2.42360E+002	1.70277E+002	3.91502E+002	-4.14249E+002	6.87629E-001	9.65404E-001	-1.73015E-001	1.70617E+002	-1.18325E+002	-1.70331E-001	1.68242E+002	-1.24505E+002
1.48611E+002	7.58472E+002	2.22273E+002	3.21672E+002	1.16825E+000	1.61008E+000	8.69100E+003	6.41863E+002	1.00000E+000	9.56000E+002	2.90000E+001	2.22279E+005	1.88098E+000	2.75404E+001	1.25314E-002	1.72708E-002	4.56018E-002	8.48958E-002	5.70610E+004	2.22263E+002	3.21679E+002	1.76400E-002	1.76400E-002	1.30706E+005	1.50000E+001	3.00000E+000	0.00000E+000	2.18406E+002	1.74035E+002	3.87954E+002	1.00000E+002	8.14721E-001	1.96089E-002	0.00000E+000	-4.18172E+002	2.70460E+000	9.51860E-001	2.42360E+002	1.70277E+002	3.91502E+002	-4.14279E+002	6.87629E-001	9.65404E-001	-1.59028E-001	1.64319E+002	-1.44308E+002	-1.70331E-001	1.68212E+002	-1.24534E+002
1.61011E+002	7.95074E+002	2.22286E+002	3.21665E+002	1.14368E+000	1.56139E+000	8.69500E+003	8.32141E+002	1.00000E+000	9.57000E+002	2.60000E+001	2.22470E+005	1.78573E+000	2.81971E+001	1.22651E-002	1.67447E-002	4.59279E-002	8.40232E-002	5.70610E+004	2.22263E+002	3.21679E+002	1.76400E-002	1.76400E-002	1.30706E+005	1.50000E+001	4.00000E+000	0.00000E+000	2.49811E+002	1.61504E+002	4.00945E+002	1.00000E+002	8.61636E-001	2.41051E-002	0.00000E+000	-1.22300E+002	2.55887E+000	1.00584E+000	2.42360E+002	1.70277E+002	3.91502E+002	-4.14314E+002	6.87629E-001	9.65404E-001	-1.54417E-001	1.68946E+002	1.45153E+002	-1.70331E-001	1.68177E+002	-1.24566E+002
1.61193E+002	7.72038E+002	2.22258E+002	3.21675E+002	1.15459E+000	1.58825E+000	8.64500E+003	8.38103E+002	1.00000E+000	9.58000E+002	2.70000E+001	2.22680E+005	1.83377E+000	2.77856E+001	1.24178E-002	1.70819E-002	4.36724E-002	8.08831E-002	5.70610E+004	2.22263E+002	3.21679E+002	1.76400E-002	1.76400E-002	1.30706E+005	1.50000E+001	5.00000E+000	0.00000E+000	2.12890E+002	1.74957E+002	4.08544E+002	1.00000E+002	8.31103E-001	1.80326E-002	0.00000E+000	-1.29353E+002	2.62210E+000	9.84418E-001	2.42360E+002	1.70277E+002	3.91502E+002	-4.14345E+002	6.87629E-001	9.65404E-001	-1.58107E-001	1.61892E+002	1.43224E+002	-1.70331E-001	1.68146E+002	-1.24603E+002
1.62449E+002	8.43922E+002	2.22258E+002	3.21706E+002	1.17321E+000	1.61695E+000	9.74000E+003	5.32121E+002	1.00000E+000	9.59000E+002	1.10000E+001	2.22863E+005	1.89702E+000	2.90503E+001	1.18877E-002	1.63839E-002	4.47122E-002	8.33483E-002	5.70610E+004	2.22263E+002	3.21679E+002	1.76400E-002	1.76400E-002	1.30706E+005	1.50000E+001	6.00000E+000	0.00000E+000	2.71567E+002	1.91756E+002	4.04573E+002	1.00000E+002	9.11720E-001	1.73103E-002	0.00000E+000	-4.11769E+002	2.64465E+000	9.19524E-001	2.42360E+002	1.70277E+002	3.91502E+002	-4.14371E+002	6.87629E-001	9.65404E-001	-1.59037E-001	1.70722E+002	-1.37892E+002	-1.70331E-001	1.68120E+002	-1.24626E+002
1.58756E+002	7.52052E+002	2.22313E+002	3.21703E+002	1.18678E+000	1.70464E+000	9.16500E+003	6.40145E+002	1.00000E+000	9.60000E+002	3.40000E+001	2.23078E+005	2.02303E+000	2.74236E+001	1.23966E-002	1.78060E-002	4.99330E-002	1.01210E-001	5.70610E+004	2.22263E+002	3.21679E+002	1.76400E-002	1.76400E-002	1.30706E+005	1.50000E+001	7.00000E+000	0.00000E+000	2.51731E+002	1.54284E+002	3.66764E+002	1.00000E+002	8.21764E-001	2.51280E-002	0.00000E+000	-4.10207E+002	2.54286E+000	9.85878E-001	2.42360E+002	1.70277E+002	3.91502E+002	-4.14396E+002	6.87629E-001	9.65404E-001	-1.79102E-001	1.72284E+002	-1.07962E+002	-1.70331E-001	1.68095E+002	-1.24639E+002
1.53610E+002	5.22897E+002	2.22237E+002	3.21685E+002	1.13548E+000	1.57737E+000	5.72600E+003	4.20045E+002	1.00000E+000	9.61000E+002	6.50000E+001	2.23301E+005	1.79108E+000	2.28669E+001	1.50057E-002	2.08453E-002	4.98830E-002	9.39143E-002	5.70610E+004	2.22263E+002	3.21679E+002	1.76400E-002	1.76400E-002	1.30706E+005	1.50000E+001	8.00000E+000	0.00000E+000	1.77952E+002	9.27476E+001	2.64857E+002	1.00000E+002	5.77250E-001	4.45305E-002	0.00000E+000	-4.10193E+002	2.95255E+000	1.07421E+000	2.42360E+002	1.70277E+002	3.91502E+002	-4.14421E+002	6.87629E-001	9.65404E-001	-1.62886E-001	1.72298E+002	-1.30941E+002	-1.70331E-001	1.68070E+002	-1.24682E+002
1.78423E+002	8.02404E+002	2.22246E+002	3.21671E+002	1.10471E+000	1.63763E+000	8.82700E+003	6.15570E+002	1.00000E+000	9.62000E+002	2.10000E+001	2.23470E+005	1.80912E+000	2.83267E+001	1.17583E-002	1.74305E-002	4.40833E-002	9.47674E-002	5.70610E+004	2.22263E+002	3.21679E+002	1.76400E-002	1.76400E-002	1.30706E+005	1.50000E+001	9.00000E+000	0.00000E+000	2.84174E+002	1.70909E+002	3.70352E+002	1.00000E+002	8.77197E-001	2.07640E-002	0.00000E+000	-4.06247E+002	2.69353E+000	9.48383E-001	2.42360E+002	1.70277E+002	3.91502E+002	-4.14443E+002	6.87629E-001	9.65404E-001	-1.94331E-001	1.76244E+002	-8.19764E+001	-1.70331E-001	1.68048E+002	-1.24704E+002
1.72232E+002	7.43585E+002	2.22241E+002	3.21680E+002	1.19109E+000	1.60549E+000	8.65900E+003	6.27177E+002	1.00000E+000	9.63000E+002	3.10000E+001	2.23679E+005	1.91229E+000	2.72687E+001	1.28001E-002	1.72534E-002	4.40695E-002	7.83831E-002	5.70610E+004	2.22263E+002	3.21679E+002	1.76400E-002	1.76400E-002	1.30706E+005	1.50000E+001	1.00000E+001	0.00000E+000	2.30592E+002	1.50997E+002	3.81230E+002	1.00000E+002	8.08869E-001	2.08937E-002	0.00000E+000	-1.23432E+002	2.54104E+000	1.01500E+000	2.42360E+002	1.70277E+002	3.91502E+002	-4.14466E+002	6.87629E-001	9.65404E-001	-1.48179E-001	1.67814E+002	1.35392E+002	-1.70331E-001	1.68025E+002	-1.24727E+002
1.73241E+002	7.28078E+002	2.22259E+002	3.21654E+002	1.09811E+000	1.60109E+000	7.81500E+003	3.50982E+002	1.00000E+000	9.64000E+002	3.80000E+001	2.23880E+005	1.75817E+000	2.69829E+001	1.24217E-002	1.81114E-002	4.13730E-002	8.55952E-002	5.70610E+004	2.22263E+002	3.21679E+002	1.76400E-002	1.76400E-002	1.30706E+005	1.50000E+001	1.10000E+001	0.00000E+000	2.13578E+002	1.71440E+002	3.57295E+002	1.00000E+002	7.72945E-001	1.64826E-002	0.00000E+000	-4.16709E+002	2.98113E+000	9.10680E-001	2.42360E+002	1.70277E+002	3.91502E+002	-4.14493E+002	6.87629E-001	9.65404E-001	-1.86347E-001	1.65782E+002	-1.04053E+002	-1.70331E-001	1.67998E+002	-1.24753E+002
1.69697E+002	8.62206E+002	2.22313E+002	3.21660E+002	1.14069E+000	1.62126E+000	9.71000E+003	8.07807E+002	1.00000E+000	9.65000E+002	8.00000E+000	2.24059E+005	1.84935E+000	2.93633E+001	1.15760E-002	1.64529E-002	4.58901E-002	9.10398E-002	5.70610E+004	2.22263E+002	3.21679E+002	1.76400E-002	1.76400E-002	1.30706E+005	1.50000E+001	1.20000E+001	0.00000E+000	2.31741E+002	1.99325E+002	4.43390E+002	1.00000E+002	9.08589E-001	2.43796E-002	0.00000E+000	-4.21201E+002	2.54442E+000	9.57221E-001	2.42360E+002	1.70277E+002	3.91502E+002	-4.14526E+002	6.87629E-001	9.65404E-001	-1.73996E-001	1.61290E+002	-1.26247E+002	-1.70331E-001	1.67965E+002	-1.24772E+002
1.74892E+002	9.04125E+002	2.22243E+002	3.21683E+002	1.13605E+000	1.63694E+000	1.02180E+004	9.54424E+002	1.00000E+000	9.66000E+002	4.00000E+000	2.24246E+005	1.85964E+000	3.00687E+001	1.12386E-002	1.61938E-002	4.77631E-002	9.75787E-002	5.70610E+004	2.22263E+002	3.21679E+002	1.76400E-002	1.76400E-002	1.30706E+005	1.50000E+001	1.30000E+001	0.00000E+000	2.63510E+002	2.09193E+002	4.50135E+002	1.00000E+002	9.62580E-001	1.78463E-002	0.00000E+000	-4.17280E+002	2.55352E+000	9.29799E-001	2.42360E+002	1.70277E+002	3.91502E+002	-4.14548E+002	6.87629E-001	9.65404E-001	-1.80633E-001	1.65211E+002	-1.12859E+002	-1.70331E-001	1.67943E+002	-1.24808E+002
1.68383E+002	9.64843E+002	2.22280E+002	3.21671E+002	1.17147E+000	1.67474E+000	1.14500E+004	8.16230E+002	1.00000E+000	9.67000E+002	0.00000E+000	2.24444E+005	1.96190E+000	3.10619E+001	1.09478E-002	1.56511E-002	4.74918E-002	9.55990E-002	5.70610E+004	2.22263E+002	3.21679E+002	1.76400E-002	1.76400E-002	1.30706E+005	1.50000E+001	1.40000E+001	0.00000E+000	3.24341E+002	1.99528E+002	4.65037E+002	1.00000E+002	1.05090E+000	2.17442E-002	0.00000E+000	-4.09856E+002	2.29661E+000	9.76609E-001	2.42360E+002	1.70277E+002	3.91502E+002	-4.14572E+002	6.87629E-001	9.65404E-001	-1.76821E-001	1.72635E+002	-1.10883E+002	-1.70331E-001	1.67919E+002	-1.24825E+002
1.59231E+002	8.61914E+002	2.22257E+002	3.21646E+002	1.19072E+000	1.63224E+000	1.01780E+004	5.77444E+002	1.00000E+000	9.68000E+002	6.00000E+000	2.24644E+005	1.94355E+000	2.93584E+001	1.18027E-002	1.61791E-002	4.37309E-002	8.06177E-002	5.70610E+004	2.22263E+002	3.21679E+002	1.76400E-002	1.76400E-002	1.30706E+005	1.50000E+001	1.50000E+001	0.00000E+000	2.45207E+002	1.89263E+002	4.39327E+002	1.00000E+002	9.15172E-001	1.36851E-002	0.00000E+000	-1.27181E+002	2.44041E+000	9.74803E-001	2.42360E+002	1.70277E+002	3.91502E+002	-4.14599E+002	6.87629E-001	9.65404E-001	-1.56402E-001	1.64065E+002	1.43020E+002	-1.70331E-001	1.67892E+002	-1.24860E+002
1.67672E+002	6.39373E+002	2.22731E+002	3.21086E+002	1.24442E+000	1.19497E+000	5.90900E+003	7.03349E+002	1.00000E+000	9.96000E+002	5.00000E+001	2.30307E+005	1.48704E+000	2.52858E+001	1.61886E-002	1.55453E-002	5.24147E-002	4.85490E-002	5.93270E+004	2.22714E+002	3.21123E+002	1.01077E-002	1.01077E-002	1.36519E+005	2.30000E+001	1.00000E+000	0.00000E+000	2.46290E+002	3.68556E+002	1.09134E+002	3.00000E+002	6.58338E-001	2.77944E-002	0.00000E+000	-1.59674E+001	5.93279E+000	5.26254E-001	2.66852E+002	3.82764E+002	9.66372E+001	-1.80879E+001	1.05875E+000	6.13512E-001	2.02722E-002	2.75278E+002	2.53224E+001	3.60755E-002	2.73158E+002	3.27739E+000
1.63685E+002	5.97838E+002	2.22691E+002	3.21083E+002	1.22420E+000	1.14914E+000	5.24100E+003	7.68382E+002	1.00000E+000	9.97000E+002	5.50000E+001	2.30517E+005	1.40677E+000	2.44507E+001	1.69100E-002	1.58732E-002	6.05400E-002	5.36588E-002	5.93270E+004	2.22714E+002	3.21123E+002	1.01077E-002	1.01077E-002	1.36519E+005	2.30000E+001	2.00000E+000	0.00000E+000	2.21750E+002	3.39815E+002	4.95673E+001	1.00000E+002	5.43499E-001	4.59256E-002	0.00000E+000	-1.06343E+001	4.03373E+000	8.21858E-001	2.66852E+002	3.82764E+002	9.66372E+001	-1.80595E+001	1.05875E+000	6.13512E-001	3.16264E-002	2.80611E+002	1.63392E+001	3.60755E-002	2.73186E+002	3.29648E+000
1.65291E+002	6.09865E+002	2.22675E+002	3.21079E+002	1.24202E+000	1.16635E+000	5.50000E+003	8.24751E+002	1.00000E+000	9.98000E+002	5.20000E+001	2.30732E+005	1.44863E+000	2.46954E+001	1.67474E-002	1.57271E-002	5.50201E-002	4.88565E-002	5.93270E+004	2.22714E+002	3.21123E+002	1.01077E-002	1.01077E-002	1.36519E+005	2.30000E+001	3.00000E+000	0.00000E+000	2.08232E+002	3.84109E+002	4.16198E+001	0.00000E+000	5.44216E-001	3.58024E-002	0.00000E+000	1.04385E+000	3.38324E+000	9.56526E-001	2.66852E+002	3.82764E+002	9.66372E+001	-1.80329E+001	1.05875E+000	6.13512E-001	3.14211E-002	1.04385E+000	2.82721E+001	3.60755E-002	2.73213E+002	3.31887E+000
1.62900E+002	5.57236E+002	2.22701E+002	3.21098E+002	1.32677E+000	1.13272E+000	5.20000E+003	5.53787E+002	1.00000E+000	9.99000E+002	5.70000E+001	2.30950E+005	1.50287E+000	2.36058E+001	1.83990E-002	1.57080E-002	6.91364E-002	5.11294E-002	5.93270E+004	2.22714E+002	3.21123E+002	1.01077E-002	1.01077E-002	1.36519E+005	2.30000E+001	4.00000E+000	0.00000E+000	1.91131E+002	3.47455E+002	4.84178E+001	1.00000E+002	5.07777E-001	4.32296E-002	0.00000E+000	4.83379E-001	3.81624E+000	8.72116E-001	2.66852E+002	3.82764E+002	9.66372E+001	-1.79968E+001	1.05875E+000	6.13512E-001	7.88989E-002	4.83379E-001	-3.27683E+001	3.60755E-002	2.73249E+002	3.36288E+000
1.65790E+002	6.34188E+002	2.22657E+002	3.21135E+002	1.23949E+000	1.14974E+000	5.64000E+003	9.84123E+002	1.00000E+000	1.00000E+003	4.70000E+001	2.31158E+005	1.42509E+000	2.51831E+001	1.65045E-002	1.53095E-002	5.87610E-002	5.09218E-002	5.93270E+004	2.22714E+002	3.21123E+002	1.01077E-002	1.01077E-002	1.36519E+005	2.30000E+001	5.00000E+000	0.00000E+000	2.34312E+002	3.82114E+002	8.59294E+001	1.00000E+002	6.25487E-001	6.88287E-002	0.00000E+000	-6.98593E+000	4.86983E+000	6.56232E-001	2.66852E+002	3.82764E+002	9.66372E+001	-1.79663E+001	1.05875E+000	6.13512E-001	3.75639E-002	2.84260E+002	1.24863E+001	3.60755E-002	2.73279E+002	3.38689E+000
1.60962E+002	6.20252E+002	2.22724E+002	3.21185E+002	1.25492E+000	1.21226E+000	5.87600E+003	6.80308E+002	1.00000E+000	1.00100E+003	5.00000E+001	2.31369E+005	1.52129E+000	2.49049E+001	1.63710E-002	1.58145E-002	5.08550E-002	4.76521E-002	5.93270E+004	2.22714E+002	3.21123E+002	1.01077E-002	1.01077E-002	1.36519E+005	2.30000E+001	6.00000E+000	0.00000E+000	2.47270E+002	3.53510E+002	8.78643E+001	3.00000E+002	6.26869E-001	3.86905E-002	0.00000E+000	-1.80627E+001	5.03872E+000	6.21370E-001	2.66852E+002	3.82764E+002	9.66372E+001	-1.79328E+001	1.05875E+000	6.13512E-001	1.72925E-002	2.73183E+002	2.69842E+001	3.60755E-002	2.73313E+002	3.44033E+000
1.68252E+002	5.76308E+002	2.22693E+002	3.21110E+002	1.26318E+000	1.15545E+000	5.23200E+003	7.70798E+002	1.00000E+000	1.00200E+003	5.60000E+001	2.31583E+005	1.45954E+000	2.40064E+001	1.74635E-002	1.59741E-002	6.61541E-002	5.57718E-002	5.93270E+004	2.22714E+002	3.21123E+002	1.01077E-002	1.01077E-002	1.36519E+005	2.30000E+001	7.00000E+000	0.00000E+000	2.41006E+002	3.30519E+002	4.18828E+001	0.00000E+000	5.53911E-001	4.77853E-002	0.00000E+000	-1.73566E+001	3.83354E+000	8.65520E-001	2.66852E+002	3.82764E+002	9.66372E+001	-1.78759E+001	1.05875E+000	6.13512E-001	4.45425E-002	2.73889E+002	-6.71052E+000	3.60755E-002	2.73370E+002	3.48299E+000
1.54845E+002	5.54204E+002	2.22742E+002	3.21106E+002	1.31671E+000	1.18893E+000	5.37600E+003	5.45216E+002	1.00000E+000	1.00300E+003	5.70000E+001	2.31801E+005	1.56548E+000	2.35415E+001	1.79580E-002	1.62154E-002	6.18751E-002	5.09824E-002	5.93270E+004	2.22714E+002	3.21123E+002	1.01077E-002	1.01077E-002	1.36519E+005	2.30000E+001	8.00000E+000	0.00000E+000	2.11325E+002	3.12807E+002	4.86772E+001	1.00000E+002	5.12874E-001	3.54361E-002	0.00000E+000	-1.29049E+001	4.09147E+000	8.00022E-001	2.66852E+002	3.82764E+002	9.66372E+001	-1.78147E+001	1.05875E+000	6.13512E-001	5.09937E-002	2.78341E+002	-1.04336E+001	3.60755E-002	2.73431E+002	3.55508E+000
1.60843E+002	5.39176E+002	2.22705E+002	3.21163E+002	1.21819E+000	1.20621E+000	4.94000E+003	7.64771E+002	1.00000E+000	1.00400E+003	5.60000E+001	2.32006E+005	1.46940E+000	2.32202E+001	1.73322E-002	1.71617E-002	5.46276E-002	5.36190E-002	5.93270E+004	2.22714E+002	3.21123E+002	1.01077E-002	1.01077E-002	1.36519E+005	2.30000E+001	9.00000E+000	0.00000E+000	1.93947E+002	3.35038E+002	7.35460E+001	3.00000E+002	5.31762E-001	4.78656E-002	0.00000E+000	-2.29544E+000	5.06533E+000	6.74124E-001	2.66852E+002	3.82764E+002	9.66372E+001	-1.77480E+001	1.05875E+000	6.13512E-001	4.94045E-003	2.88950E+002	5.82722E+001	3.60755E-002	2.73497E+002	3.61869E+000
1.58646E+002	5.45937E+002	2.22743E+002	3.21063E+002	1.26390E+000	1.18385E+000	5.07700E+003	5.98350E+002	1.00000E+000	1.00500E+003	5.90000E+001	2.32207E+005	1.49627E+000	2.33653E+001	1.77382E-002	1.66148E-002	5.36685E-002	4.74865E-002	5.93270E+004	2.22714E+002	3.21123E+002	1.01077E-002	1.01077E-002	1.36519E+005	2.30000E+001	1.00000E+001	0.00000E+000	2.13696E+002	3.12578E+002	4.04570E+001	1.00000E+002	5.06633E-001	3.12305E-002	0.00000E+000	-1.30635E+001	3.93193E+000	8.56648E-001	2.66852E+002	3.82764E+002	9.66372E+001	-1.76850E+001	1.05875E+000	6.13512E-001	3.27017E-002	2.78182E+002	1.25626E+001	3.60755E-002	2.73560E+002	3.68075E+000
1.60440E+002	5.79470E+002	2.22743E+002	3.21109E+002	1.31155E+000	1.24530E+000	5.85100E+003	5.88461E+002	1.00000E+000	1.00600E+003	5.20000E+001	2.32408E+005	1.63328E+000	2.40722E+001	1.71463E-002	1.62802E-002	6.30224E-002	5.70706E-002	5.93270E+004	2.22714E+002	3.21123E+002	1.01077E-002	1.01077E-002	1.36519E+005	2.30000E+001	1.10000E+001	0.00000E+000	2.25031E+002	3.28448E+002	5.99191E+001	1.00000E+002	5.52306E-001	4.09013E-002	0.00000E+000	-1.42585E+001	4.21134E+000	7.45034E-001	2.66852E+002	3.82764E+002	9.66372E+001	-1.76098E+001	1.05875E+000	6.13512E-001	2.59103E-002	2.76987E+002	1.99365E+001	3.60755E-002	2.73636E+002	3.76051E+000
1.78144E+002	5.82748E+002	2.22762E+002	3.21122E+002	1.29220E+000	1.00661E+000	4.72800E+003	6.85479E+002	1.00000E+000	1.00700E+003	5.50000E+001	2.32610E+005	1.30073E+000	2.41402E+001	1.87927E-002	1.46393E-002	6.70012E-002	4.18214E-002	5.93270E+004	2.22714E+002	3.21123E+002	1.01077E-002	1.01077E-002	1.36519E+005	2.30000E+001	1.20000E+001	0.00000E+000	2.03706E+002	3.64123E+002	4.33408E+001	1.00000E+002	5.28264E-001	5.71086E-002	0.00000E+000	-2.19849E-001	3.80558E+000	9.17173E-001	2.66852E+002	3.82764E+002	9.66372E+001	-1.75451E+001	1.05875E+000	6.13512E-001	1.24234E-001	2.91026E+002	-9.30177E+001	3.60755E-002	2.73700E+002	3.83055E+000
1.67796E+002	5.65838E+002	2.22688E+002	3.21082E+002	1.25774E+000	1.12034E+000	4.96700E+003	6.37134E+002	1.00000E+000	1.00800E+003	5.50000E+001	2.32811E+005	1.40909E+000	2.37873E+001	1.78461E-002	1.58965E-002	6.51914E-002	5.22908E-002	5.93270E+004	2.22714E+002	3.21123E+002	1.01077E-002	1.01077E-002	1.36519E+005	2.30000E+001	1.30000E+001	0.00000E+000	2.26079E+002	3.18548E+002	4.28347E+001	1.00000E+002	5.28683E-001	5.16814E-002	0.00000E+000	-1.53881E+001	4.02052E+000	8.46997E-001	2.66852E+002	3.82764E+002	9.66372E+001	-1.74668E+001	1.05875E+000	6.13512E-001	5.77784E-002	2.75857E+002	-2.15654E+001	3.60755E-002	2.73779E+002	3.88831E+000
1.72028E+002	6.15287E+002	2.22676E+002	3.21063E+002	1.18054E+000	1.08385E+000	4.92100E+003	6.57144E+002	1.00000E+000	1.00900E+003	5.40000E+001	2.33009E+005	1.27952E+000	2.48050E+001	1.68288E-002	1.54505E-002	5.27117E-002	4.49081E-002	5.93270E+004	2.22714E+002	3.21123E+002	1.01077E-002	1.01077E-002	1.36519E+005	2.30000E+001	1.40000E+001	0.00000E+000	2.56589E+002	3.54567E+002	3.42689E+001	0.00000E+000	5.79884E-001	3.48728E-002	0.00000E+000	-1.56923E+001	3.68115E+000	9.29395E-001	2.66852E+002	3.82764E+002	9.66372E+001	-1.74043E+001	1.05875E+000	6.13512E-001	4.27009E-002	2.75553E+002	-2.72178E+000	3.60755E-002	2.73841E+002	3.94633E+000
1.76890E+002	5.70104E+002	2.22717E+002	3.21147E+002	1.25783E+000	1.15904E+000	5.18100E+003	9.36527E+002	1.00000E+000	1.01000E+003	5.50000E+001	2.33215E+005	1.45787E+000	2.38769E+001	1.74749E-002	1.61024E-002	6.65535E-002	5.68972E-002	5.93270E+004	2.22714E+002	3.21123E+002	1.01077E-002	1.01077E-002	1.36519E+005	2.30000E+001	1.50000E+001	0.00000E+000	2.26830E+002	3.31900E+002	6.30220E+001	1.00000E+002	5.60134E-001	7.56857E-002	0.00000E+000	-1.39850E+001	4.56898E+000	7.29768E-001	2.66852E+002	3.82764E+002	9.66372E+001	-1.73396E+001	1.05875E+000	6.13512E-001	4.08734E-002	2.77260E+002	1.31630E+000	3.60755E-002	2.73906E+002	4.02840E+000
1.86863E+002	7.73804E+002	2.22726E+002	3.21162E+002	1.18879E+000	1.13048E+000	6.50000E+003	1.02237E+003	1.00000E+000	1.01100E+003	3.00000E+001	2.33390E+005	1.34391E+000	2.78173E+001	1.47451E-002	1.40219E-002	5.21807E-002	4.74124E-002	5.93270E+004	2.22714E+002	3.21123E+002	1.01077E-002	1.01077E-002	1.36519E+005	2.30000E+001	1.60000E+001	0.00000E+000	3.16126E+002	4.55998E+002	2.04675E+002	3.00000E+002	9.06419E-001	4.89693E-002	0.00000E+000	-2.89580E+001	9.76531E+000	3.04838E-001	2.66852E+002	3.82764E+002	9.66372E+001	-1.72773E+001	1.05875E+000	6.13512E-001	2.51389E-002	2.62287E+002	6.20991E+000	3.60755E-002	2.73968E+002	4.09409E+000
1.88284E+002	8.64050E+002	2.22677E+002	3.21151E+002	1.23835E+000	1.10616E+000	7.39300E+003	1.09657E+003	1.00000E+000	1.01200E+003	2.10000E+001	2.33600E+005	1.36981E+000	2.93947E+001	1.44023E-002	1.28649E-002	4.95730E-002	4.00306E-002	5.93270E+004	2.22714E+002	3.21123E+002	1.01077E-002	1.01077E-002	1.36519E+005	2.30000E+001	1.70000E+001	0.00000E+000	3.76932E+002	4.74525E+002	1.01175E+002	3.00000E+002	8.80278E-001	3.73606E-002	0.00000E+000	-2.52942E+001	3.86187E+000	7.22775E-001	2.66852E+002	3.82764E+002	9.66372E+001	-1.72021E+001	1.05875E+000	6.13512E-001	5.63833E-002	2.65951E+002	-2.96898E+001	3.60755E-002	2.74043E+002	4.15705E+000
1.83435E+002	7.55188E+002	2.22770E+002	3.21140E+002	1.24849E+000	1.20836E+000	7.09300E+003	1.07720E+003	1.00000E+000	1.01300E+003	2.90000E+001	2.33822E+005	1.50863E+000	2.74807E+001	1.48242E-002	1.43477E-002	5.35336E-002	5.02924E-002	5.93270E+004	2.22714E+002	3.21123E+002	1.01077E-002	1.01077E-002	1.36519E+005	2.30000E+001	1.80000E+001	0.00000E+000	3.29159E+002	4.21864E+002	1.72752E+002	3.00000E+002	8.66954E-001	4.73549E-002	0.00000E+000	-3.64553E+001	6.65414E+000	4.28257E-001	2.66852E+002	3.82764E+002	9.66372E+001	-1.71389E+001	1.05875E+000	6.13512E-001	1.63327E-002	2.54790E+002	9.80490E+000	3.60755E-002	2.74107E+002	4.24034E+000
1.81767E+002	7.30877E+002	2.22729E+002	3.21098E+002	1.15778E+000	1.12376E+000	5.94700E+003	1.20121E+003	1.00000E+000	1.01400E+003	3.30000E+001	2.34034E+005	1.30107E+000	2.70347E+001	1.50133E-002	1.45722E-002	5.85484E-002	5.52843E-002	5.93270E+004	2.22714E+002	3.21123E+002	1.01077E-002	1.01077E-002	1.36519E+005	2.30000E+001	1.90000E+001	0.00000E+000	2.86939E+002	4.25451E+002	6.88057E+001	1.00000E+002	6.99831E-001	6.88612E-002	0.00000E+000	-1.21613E+001	3.95434E+000	7.87025E-001	2.66852E+002	3.82764E+002	9.66372E+001	-1.70686E+001	1.05875E+000	6.13512E-001	1.49114E-002	2.79084E+002	3.58731E+001	3.60755E-002	2.74177E+002	4.29733E+000
1.78307E+002	7.34592E+002	2.22686E+002	3.21121E+002	1.31511E+000	1.22983E+000	7.37400E+003	1.14174E+003	1.00000E+000	1.01500E+003	3.20000E+001	2.34222E+005	1.61736E+000	2.71034E+001	1.53147E-002	1.43217E-002	6.20331E-002	5.45114E-002	5.93270E+004	2.22714E+002	3.21123E+002	1.01077E-002	1.01077E-002	1.36519E+005	2.30000E+001	2.00000E+001	0.00000E+000	2.88106E+002	4.24229E+002	7.65520E+001	1.00000E+002	7.09182E-001	6.01179E-002	0.00000E+000	-1.29736E+001	3.73446E+000	7.48397E-001	2.66852E+002	3.82764E+002	9.66372E+001	-1.70039E+001	1.05875E+000	6.13512E-001	3.35085E-002	2.78272E+002	1.16266E+001	3.60755E-002	2.74242E+002	4.35440E+000
1.79519E+002	7.66145E+002	2.22718E+002	3.21113E+002	1.29588E+000	1.17914E+000	7.28200E+003	1.23806E+003	1.00000E+000	1.01600E+003	2.90000E+001	2.34410E+005	1.52803E+000	2.76793E+001	1.51858E-002	1.38179E-002	6.33785E-002	5.28221E-002	5.93270E+004	2.22714E+002	3.21123E+002	1.01077E-002	1.01077E-002	1.36519E+005	2.30000E+001	2.10000E+001	0.00000E+000	3.21625E+002	4.27763E+002	2.24758E+002	3.00000E+002	9.18659E-001	6.99110E-002	0.00000E+000	-4.79590E+001	1.00153E+001	2.80817E-001	2.66852E+002	3.82764E+002	9.66372E+001	-1.69355E+001	1.05875E+000	6.13512E-001	4.71658E-002	2.43287E+002	-4.06328E+001	3.60755E-002	2.74310E+002	4.42945E+000
1.95049E+002	7.70893E+002	2.22792E+002	3.21146E+002	1.24111E+000	1.15364E+000	6.88200E+003	1.12202E+003	1.00000E+000	1.01700E+003	2.80000E+001	2.34598E+005	1.43179E+000	2.77650E+001	1.49607E-002	1.39063E-002	5.72977E-002	4.98031E-002	5.93270E+004	2.22714E+002	3.21123E+002	1.01077E-002	1.01077E-002	1.36519E+005	2.30000E+001	2.20000E+001	0.00000E+000	3.25927E+002	4.35102E+002	1.05899E+002	3.00000E+002	7.96602E-001	5.22723E-002	0.00000E+000	-2.21130E+001	4.45077E+000	6.50008E-001	2.66852E+002	3.82764E+002	9.66372E+001	-1.68664E+001	1.05875E+000	6.13512E-001	3.65255E-002	2.69133E+002	-1.29665E+000	3.60755E-002	2.74379E+002	4.51856E+000
1.76468E+002	8.07996E+002	2.22672E+002	3.21187E+002	1.29743E+000	1.29378E+000	8.40900E+003	1.59284E+003	1.00000E+000	1.01800E+003	2.00000E+001	2.34780E+005	1.67859E+000	2.84253E+001	1.41486E-002	1.41087E-002	6.09263E-002	6.05938E-002	5.93270E+004	2.22714E+002	3.21123E+002	1.01077E-002	1.01077E-002	1.36519E+005	2.30000E+001	2.30000E+001	0.00000E+000	3.59891E+002	4.24417E+002	2.20088E+002	3.00000E+002	9.60273E-001	5.89818E-002	0.00000E+000	-5.35541E+001	6.68839E+000	3.91307E-001	2.66852E+002	3.82764E+002	9.66372E+001	-1.67920E+001	1.05875E+000	6.13512E-001	1.41047E-003	2.37691E+002	1.14434E+001	3.60755E-002	2.74454E+002	4.56964E+000
2.05483E+002	1.20979E+003	2.22384E+002	3.21579E+002	1.33750E+000	1.34267E+000	1.34410E+004	2.24429E+003	1.00000E+000	1.01900E+003	0.00000E+000	2.34956E+005	1.79582E+000	3.47821E+001	1.15366E-002	1.15812E-002	4.86023E-002	4.89676E-002	6.05820E+004	2.22350E+002	3.21546E+002	1.86170E-002	1.86170E-002	1.04492E+005	9.00000E+000	1.00000E+000	0.00000E+000	5.60156E+002	5.82842E+002	1.15519E+002	1.00000E+002	1.19549E+000	3.10649E-002	0.00000E+000	-3.53854E+001	2.46365E+000	8.40264E-001	5.38993E+002	5.58727E+002	1.78753E+002	-4.21886E+001	1.08143E+000	6.86547E-001	-1.93174E-003	2.55860E+002	3.37828E+001	-4.59777E-004	2.49057E+002	2.51303E+001
2.01518E+002	1.17625E+003	2.22327E+002	3.21518E+002	1.31961E+000	1.28150E+000	1.23460E+004	2.02770E+003	1.00000E+000	1.02000E+003	0.00000E+000	2.35160E+005	1.69108E+000	3.42966E+001	1.18763E-002	1.15334E-002	4.99646E-002	4.72101E-002	6.05820E+004	2.22350E+002	3.21546E+002	1.86170E-002	1.86170E-002	1.04492E+005	9.00000E+000	2.00000E+000	0.00000E+000	5.65675E+002	5.60867E+002	2.20317E+002	3.00000E+002	1.30562E+000	3.70952E-002	0.00000E+000	-4.88524E+001	3.33461E+000	6.47744E-001	5.38993E+002	5.58727E+002	1.78753E+002	-4.21159E+001	1.08143E+000	6.86547E-001	1.46490E-002	2.42393E+002	-5.39297E-001	-4.59777E-004	2.49130E+002	2.51844E+001
2.18454E+002	1.18327E+003	2.22332E+002	3.21604E+002	1.23459E+000	1.30981E+000	1.18990E+004	2.64554E+003	1.00000E+000	1.02100E+003	0.00000E+000	2.35359E+005	1.61709E+000	3.43988E+001	1.13180E-002	1.20075E-002	4.73052E-002	5.30547E-002	6.05820E+004	2.22350E+002	3.21546E+002	1.86170E-002	1.86170E-002	1.04492E+005	9.00000E+000	3.00000E+000	0.00000E+000	5.33622E+002	5.81177E+002	1.30990E+002	1.00000E+002	1.17781E+000	4.63653E-002	0.00000E+000	-3.41244E+001	2.84042E+000	7.74593E-001	5.38993E+002	5.58727E+002	1.78753E+002	-4.20319E+001	1.08143E+000	6.86547E-001	-2.95628E-002	2.57121E+002	6.97949E+001	-4.59777E-004	2.49214E+002	2.52777E+001
2.23696E+002	1.20770E+003	2.22344E+002	3.21593E+002	1.30436E+000	1.28138E+000	1.25360E+004	2.29121E+003	1.00000E+000	1.02200E+003	0.00000E+000	2.35556E+005	1.67138E+000	3.47519E+001	1.16498E-002	1.14445E-002	5.03252E-002	4.86199E-002	6.05820E+004	2.22350E+002	3.21546E+002	1.86170E-002	1.86170E-002	1.04492E+005	9.00000E+000	4.00000E+000	0.00000E+000	5.71724E+002	5.82348E+002	1.54182E+002	1.00000E+002	1.25289E+000	4.70829E-002	0.00000E+000	-3.95872E+001	2.80222E+000	7.64943E-001	5.38993E+002	5.58727E+002	1.78753E+002	-4.19550E+001	1.08143E+000	6.86547E-001	8.88781E-003	2.51658E+002	1.59791E+001	-4.59777E-004	2.49291E+002	2.53561E+001
2.04114E+002	1.22537E+003	2.22320E+002	3.21541E+002	1.28680E+000	1.30670E+000	1.27930E+004	2.16332E+003	1.00000E+000	1.02300E+003	0.00000E+000	2.35756E+005	1.68147E+000	3.50053E+001	1.13770E-002	1.15529E-002	4.64877E-002	4.78880E-002	6.05820E+004	2.22350E+002	3.21546E+002	1.86170E-002	1.86170E-002	1.04492E+005	9.00000E+000	5.00000E+000	0.00000E+000	5.61243E+002	6.04274E+002	1.58638E+002	1.00000E+002	1.25772E+000	3.69982E-002	0.00000E+000	-3.65549E+001	2.90486E+000	7.30466E-001	5.38993E+002	5.58727E+002	1.78753E+002	-4.18793E+001	1.08143E+000	6.86547E-001	-7.67167E-003	2.54691E+002	3.98070E+001	-4.59777E-004	2.49366E+002	2.54214E+001
1.96281E+002	1.15707E+003	2.22340E+002	3.21498E+002	1.29237E+000	1.30258E+000	1.20950E+004	2.31630E+003	1.00000E+000	1.02400E+003	0.00000E+000	2.35949E+005	1.68342E+000	3.40157E+001	1.17513E-002	1.18441E-002	5.41169E-002	5.49528E-002	6.05820E+004	2.22350E+002	3.21546E+002	1.86170E-002	1.86170E-002	1.04492E+005	9.00000E+000	6.00000E+000	0.00000E+000	5.54912E+002	5.52894E+002	1.76545E+002	1.00000E+002	1.23846E+000	5.41960E-002	0.00000E+000	-4.35789E+001	3.04130E+000	7.17545E-001	5.38993E+002	5.58727E+002	1.78753E+002	-4.17995E+001	1.08143E+000	6.86547E-001	-3.93439E-003	2.47667E+002	2.80878E+001	-4.59777E-004	2.49446E+002	2.55019E+001
1.99194E+002	1.15170E+003	2.22398E+002	3.21535E+002	1.33548E+000	1.31417E+000	1.25240E+004	2.39871E+003	1.00000E+000	1.02500E+003	1.00000E+000	2.36148E+005	1.75505E+000	3.39368E+001	1.19335E-002	1.17430E-002	5.05899E-002	4.90372E-002	6.05820E+004	2.22350E+002	3.21546E+002	1.86170E-002	1.86170E-002	1.04492E+005	9.00000E+000	7.00000E+000	0.00000E+000	5.45663E+002	5.65864E+002	3.14967E+002	3.00000E+002	1.38821E+000	3.74957E-002	0.00000E+000	-6.08141E+001	4.40408E+000	4.86950E-001	5.38993E+002	5.58727E+002	1.78753E+002	-4.17138E+001	1.08143E+000	6.86547E-001	8.04503E-003	2.30431E+002	-4.18180E+000	-4.59777E-004	2.49532E+002	2.56042E+001
2.00351E+002	1.16071E+003	2.22291E+002	3.21587E+002	1.30120E+000	1.29271E+000	1.21180E+004	2.36172E+003	1.00000E+000	1.02600E+003	0.00000E+000	2.36360E+005	1.68207E+000	3.40692E+001	1.18203E-002	1.17432E-002	5.07586E-002	5.01185E-002	6.05820E+004	2.22350E+002	3.21546E+002	1.86170E-002	1.86170E-002	1.04492E+005	9.00000E+000	8.00000E+000	0.00000E+000	5.39567E+002	5.64028E+002	2.18249E+002	3.00000E+002	1.27192E+000	4.23710E-002	0.00000E+000	-4.57721E+001	3.58045E+000	6.08917E-001	5.38993E+002	5.58727E+002	1.78753E+002	-4.16313E+001	1.08143E+000	6.86547E-001	3.27245E-003	2.45473E+002	1.68376E+001	-4.59777E-004	2.49614E+002	2.56674E+001
1.63843E+002	4.63342E+002	2.22508E+002	3.21317E+002	1.29234E+000	1.27353E+000	4.74000E+003	5.53537E+002	1.00000E+000	1.02700E+003	6.70000E+001	2.36628E+005	1.64584E+000	2.15254E+001	1.87710E-002	1.84978E-002	5.37781E-002	5.23290E-002	6.05820E+004	2.22350E+002	3.21546E+002	1.86170E-002	1.86170E-002	1.04492E+005	9.00000E+000	9.00000E+000	0.00000E+000	2.16630E+002	2.25489E+002	3.37267E+001	1.00000E+002	4.50230E-001	5.33160E-002	0.00000E+000	-3.25654E+001	3.81996E+000	9.12565E-001	5.38993E+002	5.58727E+002	1.78753E+002	-4.15475E+001	1.08143E+000	6.86547E-001	7.33053E-003	2.58680E+002	2.49689E+001	-4.59777E-004	2.49698E+002	2.57746E+001
1.75842E+002	5.24872E+002	2.22692E+002	3.21156E+002	1.27942E+000	1.16150E+000	4.85900E+003	8.33372E+002	1.00000E+000	1.03000E+003	5.60000E+001	2.37220E+005	1.48606E+000	2.29101E+001	1.83544E-002	1.66628E-002	6.64779E-002	5.52855E-002	6.12460E+004	2.22732E+002	3.21122E+002	1.18007E-002	1.18007E-002	1.01727E+005	2.20000E+001	1.00000E+000	0.00000E+000	2.10121E+002	3.01629E+002	5.74577E+001	1.00000E+002	5.14327E-001	7.26870E-002	0.00000E+000	-1.38957E+001	4.71214E+000	7.30667E-001	2.11192E+002	2.92510E+002	6.13002E+001	-1.70748E+001	1.07458E+000	7.00250E-001	4.83091E-002	2.77350E+002	-8.02207E+000	3.78039E-002	2.74171E+002	2.10408E+000
1.61286E+002	5.18863E+002	2.22677E+002	3.21051E+002	1.28817E+000	1.20119E+000	4.98500E+003	4.26862E+002	1.00000E+000	1.03100E+003	5.70000E+001	2.37416E+005	1.54733E+000	2.27786E+001	1.82448E-002	1.70129E-002	5.07909E-002	4.46382E-002	6.12460E+004	2.22732E+002	3.21122E+002	1.18007E-002	1.18007E-002	1.01727E+005	2.20000E+001	2.00000E+000	0.00000E+000	2.02874E+002	3.07686E+002	5.95695E+001	0.00000E+000	5.11089E-001	3.18466E-002	0.00000E+000	-9.86841E+000	4.72167E+000	7.19919E-001	2.11192E+002	2.92510E+002	6.13002E+001	-1.69925E+001	1.07458E+000	7.00250E-001	3.49394E-002	2.81377E+002	1.29163E+001	3.78039E-002	2.74253E+002	2.17278E+000
1.91204E+002	5.49591E+002	2.22769E+002	3.21140E+002	1.18281E+000	1.12968E+000	4.59000E+003	5.62034E+002	1.00000E+000	1.03200E+003	5.60000E+001	2.37618E+005	1.33619E+000	2.34434E+001	1.74585E-002	1.66743E-002	4.71353E-002	4.33160E-002	6.12460E+004	2.22732E+002	3.21122E+002	1.18007E-002	1.18007E-002	1.01727E+005	2.20000E+001	3.00000E+000	0.00000E+000	2.16702E+002	3.34347E+002	1.18275E+002	3.00000E+002	6.10046E-001	4.40887E-002	0.00000E+000	-1.26416E+001	8.42115E+000	4.20662E-001	2.11192E+002	2.92510E+002	6.13002E+001	-1.69100E+001	1.07458E+000	7.00250E-001	2.29763E-002	2.78604E+002	2.52578E+001	3.78039E-002	2.74336E+002	2.28471E+000
1.74085E+002	5.48893E+002	2.22737E+002	3.21105E+002	1.26211E+000	1.17149E+000	5.04400E+003	7.86005E+002	1.00000E+000	1.03300E+003	4.80000E+001	2.37803E+005	1.47856E+000	2.34285E+001	1.77710E-002	1.64950E-002	5.87366E-002	5.10200E-002	6.12460E+004	2.22732E+002	3.21122E+002	1.18007E-002	1.18007E-002	1.01727E+005	2.20000E+001	4.00000E+000	0.00000E+000	2.22635E+002	3.17000E+002	6.88710E+001	3.00000E+002	5.52264E-001	3.32095E-002	0.00000E+000	-1.50099E+001	4.96831E+000	6.80166E-001	2.11192E+002	2.92510E+002	6.13002E+001	-1.68160E+001	1.07458E+000	7.00250E-001	3.72373E-002	2.76236E+002	4.89052E+000	3.78039E-002	2.74430E+002	2.36828E+000
1.59839E+002	4.98047E+002	2.22710E+002	3.21109E+002	1.28245E+000	1.19554E+000	4.73900E+003	5.10406E+002	1.00000E+000	1.03400E+003	6.70000E+001	2.38029E+005	1.53322E+000	2.23170E+001	1.86293E-002	1.73668E-002	6.36529E-002	5.57148E-002	6.12460E+004	2.22732E+002	3.21122E+002	1.18007E-002	1.18007E-002	1.01727E+005	2.20000E+001	5.00000E+000	0.00000E+000	2.11046E+002	2.78560E+002	1.04633E+002	3.00000E+002	5.53940E-001	4.78308E-002	0.00000E+000	-2.94468E+001	7.70279E+000	4.52606E-001	2.11192E+002	2.92510E+002	6.13002E+001	-1.67362E+001	1.07458E+000	7.00250E-001	3.50748E-002	2.61799E+002	-6.82004E+000	3.78039E-002	2.74509E+002	2.44218E+000
1.82912E+002	4.56311E+002	2.22730E+002	3.21097E+002	1.28910E+000	1.12033E+000	4.09900E+003	4.89461E+002	1.00000E+000	1.03500E+003	7.90000E+001	2.38240E+005	1.44421E+000	2.13614E+001	2.01348E-002	1.74987E-002	7.36070E-002	5.63478E-002	6.12460E+004	2.22732E+002	3.21122E+002	1.18007E-002	1.18007E-002	1.01727E+005	2.20000E+001	6.00000E+000	0.00000E+000	1.90703E+002	2.63864E+002	3.09288E+001	0.00000E+000	4.37252E-001	6.76827E-002	0.00000E+000	-1.41093E+001	4.23652E+000	8.84836E-001	2.11192E+002	2.92510E+002	6.13002E+001	-1.66468E+001	1.07458E+000	7.00250E-001	7.00485E-002	2.77136E+002	-3.59663E+001	3.78039E-002	2.74599E+002	2.53497E+000
1.75561E+002	5.11208E+002	2.22700E+002	3.21184E+002	1.18655E+000	1.22543E+000	4.63600E+003	6.16891E+002	1.00000E+000	1.03600E+003	5.90000E+001	2.38426E+005	1.45403E+000	2.26099E+001	1.74266E-002	1.79977E-002	5.01308E-002	5.32432E-002	6.12460E+004	2.22732E+002	3.21122E+002	1.18007E-002	1.18007E-002	1.01727E+005	2.20000E+001	7.00000E+000	0.00000E+000	2.07027E+002	3.01903E+002	2.90878E+001	0.00000E+000	4.79042E-001	5.59413E-002	0.00000E+000	-1.03077E+001	3.78739E+000	9.30679E-001	2.11192E+002	2.92510E+002	6.13002E+001	-1.65560E+001	1.07458E+000	7.00250E-001	-1.61206E-002	2.80938E+002	7.67280E+001	3.78039E-002	2.74690E+002	2.62723E+000
1.63556E+002	5.44233E+002	2.22725E+002	3.21181E+002	1.30016E+000	1.14613E+000	5.05000E+003	4.84608E+002	1.00000E+000	1.03700E+003	5.60000E+001	2.38620E+005	1.49014E+000	2.33288E+001	1.82958E-002	1.61282E-002	5.63555E-002	4.45287E-002	6.12460E+004	2.22732E+002	3.21122E+002	1.18007E-002	1.18007E-002	1.01727E+005	2.20000E+001	8.00000E+000	0.00000E+000	2.48010E+002	2.85144E+002	4.89588E+001	1.00000E+002	5.43262E-001	3.55299E-002	0.00000E+000	-2.72447E+001	4.07030E+000	8.29733E-001	2.11192E+002	2.92510E+002	6.13002E+001	-1.64647E+001	1.07458E+000	7.00250E-001	6.29656E-002	2.64001E+002	-4.00245E+001	3.78039E-002	2.74781E+002	2.72401E+000
1.73047E+002	4.69807E+002	2.22648E+002	3.21049E+002	1.25503E+000	1.13443E+000	4.16800E+003	7.41364E+002	1.00000E+000	1.03800E+003	7.10000E+001	2.38820E+005	1.42374E+000	2.16750E+001	1.94398E-002	1.75716E-002	7.53417E-002	6.20713E-002	6.12460E+004	2.22732E+002	3.21122E+002	1.18007E-002	1.18007E-002	1.01727E+005	2.20000E+001	9.00000E+000	0.00000E+000	2.11380E+002	2.59854E+002	9.51309E+001	3.00000E+002	5.32500E-001	9.06975E-002	0.00000E+000	-3.39044E+001	7.29601E+000	5.09521E-001	2.11192E+002	2.92510E+002	6.13002E+001	-1.63768E+001	1.07458E+000	7.00250E-001	5.04756E-002	2.57341E+002	-3.08018E+001	3.78039E-002	2.74869E+002	2.78183E+000
1.77609E+002	5.85071E+002	2.22680E+002	3.21112E+002	1.16659E+000	1.10201E+000	4.70600E+003	5.46746E+002	1.00000E+000	1.03900E+003	5.30000E+001	2.38994E+005	1.28559E+000	2.41882E+001	1.70056E-002	1.60642E-002	4.71577E-002	4.24543E-002	6.12460E+004	2.22732E+002	3.21122E+002	1.18007E-002	1.18007E-002	1.01727E+005	2.20000E+001	1.00000E+001	0.00000E+000	2.31118E+002	3.44130E+002	9.26257E+001	3.00000E+002	6.05874E-001	3.54982E-002	0.00000E+000	-1.24938E+001	6.07854E+000	5.75554E-001	2.11192E+002	2.92510E+002	6.13002E+001	-1.62855E+001	1.07458E+000	7.00250E-001	2.84693E-002	2.78752E+002	1.84618E+001	3.78039E-002	2.74960E+002	2.88641E+000
1.69598E+002	5.01396E+002	2.22698E+002	3.21086E+002	1.25095E+000	1.09226E+000	4.27200E+003	4.62611E+002	1.00000E+000	1.04000E+003	6.80000E+001	2.39205E+005	1.36636E+000	2.23919E+001	1.91392E-002	1.67113E-002	5.90598E-002	4.58519E-002	6.12460E+004	2.22732E+002	3.21122E+002	1.18007E-002	1.18007E-002	1.01727E+005	2.20000E+001	1.10000E+001	0.00000E+000	2.05324E+002	2.90443E+002	3.75970E+001	1.00000E+002	4.79387E-001	4.67276E-002	0.00000E+000	-1.25228E+001	4.28255E+000	8.57418E-001	2.11192E+002	2.92510E+002	6.13002E+001	-1.61942E+001	1.07458E+000	7.00250E-001	6.77233E-002	2.78723E+002	-3.14063E+001	3.78039E-002	2.75051E+002	2.97938E+000
1.70991E+002	5.30089E+002	2.22689E+002	3.21117E+002	1.26183E+000	1.14426E+000	4.77200E+003	6.93814E+002	1.00000E+000	1.04100E+003	5.40000E+001	2.39391E+005	1.44386E+000	2.30237E+001	1.82664E-002	1.65643E-002	5.98637E-002	4.97805E-002	6.12460E+004	2.22732E+002	3.21122E+002	1.18007E-002	1.18007E-002	1.01727E+005	2.20000E+001	1.20000E+001	0.00000E+000	2.13000E+002	2.98863E+002	4.65313E+001	1.00000E+002	5.04195E-001	6.27816E-002	0.00000E+000	-1.35923E+001	4.32492E+000	8.03309E-001	2.11192E+002	2.92510E+002	6.13002E+001	-1.60929E+001	1.07458E+000	7.00250E-001	4.88665E-002	2.77653E+002	-8.43059E+000	3.78039E-002	2.75153E+002	3.08153E+000
1.61675E+002	4.63077E+002	2.22855E+002	3.21034E+002	1.34529E+000	1.23991E+000	4.76900E+003	6.05063E+002	1.00000E+000	1.04200E+003	7.00000E+001	2.39602E+005	1.66804E+000	2.15192E+001	1.94806E-002	1.79546E-002	7.95558E-002	6.79768E-002	6.12460E+004	2.22732E+002	3.21122E+002	1.18007E-002	1.18007E-002	1.01727E+005	2.20000E+001	1.30000E+001	0.00000E+000	1.88258E+002	2.52262E+002	3.69553E+001	1.00000E+002	4.33808E-001	7.78119E-002	0.00000E+000	-1.63065E+001	4.19556E+000	8.28337E-001	2.11192E+002	2.92510E+002	6.13002E+001	-1.59974E+001	1.07458E+000	7.00250E-001	4.07645E-002	2.74939E+002	-8.46881E-001	3.78039E-002	2.75248E+002	3.20681E+000
1.60124E+002	4.56696E+002	2.22742E+002	3.21119E+002	1.21742E+000	1.27731E+000	4.39700E+003	2.84635E+002	1.00000E+000	1.04300E+003	7.30000E+001	2.39812E+005	1.55502E+000	2.13705E+001	1.83595E-002	1.92628E-002	5.27500E-002	5.77078E-002	6.12460E+004	2.22732E+002	3.21122E+002	1.18007E-002	1.18007E-002	1.01727E+005	2.20000E+001	1.40000E+001	0.00000E+000	1.79018E+002	2.59842E+002	3.15140E+001	1.00000E+002	4.20560E-001	3.04508E-002	0.00000E+000	-1.04112E+001	4.13873E+000	8.74511E-001	2.11192E+002	2.92510E+002	6.13002E+001	-1.59117E+001	1.07458E+000	7.00250E-001	-2.40090E-002	2.80834E+002	8.65558E+001	3.78039E-002	2.75334E+002	3.27488E+000
1.64509E+002	4.05470E+002	2.22717E+002	3.21150E+002	1.20850E+000	1.18328E+000	3.61800E+003	2.97158E+002	1.00000E+000	1.04400E+003	9.90000E+001	2.40017E+005	1.43000E+000	2.01363E+001	2.00916E-002	1.96722E-002	4.90510E-002	4.72159E-002	6.12460E+004	2.22732E+002	3.21122E+002	1.18007E-002	1.18007E-002	1.01727E+005	2.20000E+001	1.50000E+001	0.00000E+000	1.63803E+002	2.37436E+002	8.74498E+001	3.00000E+002	4.49709E-001	3.96429E-002	0.00000E+000	-1.90395E+001	9.57184E+000	4.16852E-001	2.11192E+002	2.92510E+002	6.13002E+001	-1.58216E+001	1.07458E+000	7.00250E-001	1.05456E-002	2.72206E+002	3.44858E+001	3.78039E-002	2.75424E+002	3.36221E+000
1.70240E+002	5.53043E+002	2.22801E+002	3.21156E+002	1.25145E+000	1.12220E+000	4.84400E+003	6.33278E+002	1.00000E+000	1.04500E+003	5.00000E+001	2.40169E+005	1.40438E+000	2.35169E+001	1.79809E-002	1.61238E-002	5.63878E-002	4.59699E-002	6.12460E+004	2.22732E+002	3.21122E+002	1.18007E-002	1.18007E-002	1.01727E+005	2.20000E+001	1.60000E+001	0.00000E+000	2.43943E+002	2.99236E+002	5.48653E+001	1.00000E+002	5.53155E-001	4.08512E-002	0.00000E+000	-2.30588E+001	4.39954E+000	7.83794E-001	2.11192E+002	2.92510E+002	6.13002E+001	-1.57362E+001	1.07458E+000	7.00250E-001	5.44534E-002	2.68187E+002	-2.49686E+001	3.78039E-002	2.75509E+002	3.46737E+000
1.65114E+002	4.97535E+002	2.22716E+002	3.21106E+002	1.28105E+000	1.08945E+000	4.32400E+003	5.47436E+002	1.00000E+000	1.04600E+003	6.60000E+001	2.40371E+005	1.39563E+000	2.23055E+001	1.94815E-002	1.65678E-002	6.92887E-002	5.09610E-002	6.12460E+004	2.22732E+002	3.21122E+002	1.18007E-002	1.18007E-002	1.01727E+005	2.20000E+001	1.70000E+001	0.00000E+000	2.04618E+002	2.73858E+002	4.10116E+001	1.00000E+002	4.72248E-001	5.62019E-002	0.00000E+000	-1.61180E+001	4.43970E+000	8.22081E-001	2.11192E+002	2.92510E+002	6.13002E+001	-1.56432E+001	1.07458E+000	7.00250E-001	8.08259E-002	2.75128E+002	-5.18539E+001	3.78039E-002	2.75602E+002	3.53642E+000
1.60870E+002	5.61097E+002	2.22802E+002	3.21111E+002	1.26851E+000	1.19143E+000	5.26200E+003	4.97128E+002	1.00000E+000	1.04700E+003	5.10000E+001	2.40561E+005	1.51134E+000	2.36875E+001	1.74872E-002	1.64245E-002	6.23394E-002	5.53150E-002	6.12460E+004	2.22732E+002	3.21122E+002	1.18007E-002	1.18007E-002	1.01727E+005	2.20000E+001	1.80000E+001	0.00000E+000	2.05052E+002	3.35464E+002	5.00271E+001	1.00000E+002	5.20072E-001	3.71412E-002	0.00000E+000	-2.57739E+000	4.02637E+000	8.21717E-001	2.11192E+002	2.92510E+002	6.13002E+001	-1.55526E+001	1.07458E+000	7.00250E-001	3.13374E-002	2.88668E+002	2.47885E+001	3.78039E-002	2.75693E+002	3.64684E+000
1.66886E+002	4.79888E+002	2.22805E+002	3.21118E+002	1.23252E+000	1.22842E+000	4.52000E+003	5.70562E+002	1.00000E+000	1.04800E+003	6.90000E+001	2.40781E+005	1.51406E+000	2.19063E+001	1.83327E-002	1.82717E-002	6.17125E-002	6.13229E-002	6.12460E+004	2.22732E+002	3.21122E+002	1.18007E-002	1.18007E-002	1.01727E+005	2.20000E+001	1.90000E+001	0.00000E+000	2.12144E+002	2.63716E+002	6.47290E+001	3.00000E+002	5.02052E-001	7.14161E-002	0.00000E+000	-2.46826E+001	5.28823E+000	6.75043E-001	2.11192E+002	2.92510E+002	6.13002E+001	-1.54554E+001	1.07458E+000	7.00250E-001	1.66586E-003	2.66563E+002	4.00176E+001	3.78039E-002	2.75790E+002	3.74548E+000
1.79768E+002	5.50550E+002	2.22749E+002	3.21229E+002	1.26664E+000	1.05007E+000	4.57200E+003	6.12313E+002	1.00000E+000	1.04900E+003	5.30000E+001	2.40962E+005	1.33006E+000	2.34638E+001	1.87327E-002	1.55297E-002	6.37373E-002	4.47708E-002	6.12460E+004	2.22732E+002	3.21122E+002	1.18007E-002	1.18007E-002	1.01727E+005	2.20000E+001	2.00000E+001	0.00000E+000	2.11479E+002	3.31621E+002	1.21770E+002	3.00000E+002	6.05614E-001	5.98048E-002	0.00000E+000	-9.76971E+000	8.99199E+000	3.94732E-001	2.11192E+002	2.92510E+002	6.13002E+001	-1.53570E+001	1.07458E+000	7.00250E-001	9.34843E-002	2.81476E+002	-6.19175E+001	3.78039E-002	2.75888E+002	3.84161E+000
1.62828E+002	5.62582E+002	2.22699E+002	3.21093E+002	1.27104E+000	1.21473E+000	5.39000E+003	6.45185E+002	1.00000E+000	1.05000E+003	4.90000E+001	2.41158E+005	1.54397E+000	2.37188E+001	1.73127E-002	1.65458E-002	6.21280E-002	5.69781E-002	6.12460E+004	2.22732E+002	3.21122E+002	1.18007E-002	1.18007E-002	1.01727E+005	2.20000E+001	2.10000E+001	0.00000E+000	2.42144E+002	2.97942E+002	5.06450E+001	1.00000E+002	5.45390E-001	4.56069E-002	0.00000E+000	-2.18478E+001	4.05505E+000	8.06159E-001	2.11192E+002	2.92510E+002	6.13002E+001	-1.52599E+001	1.07458E+000	7.00250E-001	2.26512E-002	2.69398E+002	1.64405E+001	3.78039E-002	2.75986E+002	3.91449E+000
1.72750E+002	4.60863E+002	2.22745E+002	3.21190E+002	1.23833E+000	1.15470E+000	4.11100E+003	5.08182E+002	1.00000E+000	1.05100E+003	7.70000E+001	2.41372E+005	1.42990E+000	2.14677E+001	1.93136E-002	1.80092E-002	6.05271E-002	5.30784E-002	6.12460E+004	2.22732E+002	3.21122E+002	1.18007E-002	1.18007E-002	1.01727E+005	2.20000E+001	2.20000E+001	0.00000E+000	2.00377E+002	2.66320E+002	2.18586E+001	3.00000E+002	4.41009E-001	6.72909E-002	0.00000E+000	-1.42543E+001	3.88621E+000	9.63188E-001	2.11192E+002	2.92510E+002	6.13002E+001	-1.51705E+001	1.07458E+000	7.00250E-001	3.49478E-002	2.76991E+002	8.54870E+000	3.78039E-002	2.76075E+002	4.02365E+000
2.29372E+002	1.39606E+003	2.22347E+002	3.21236E+002	1.25938E+000	1.16489E+000	1.27760E+004	3.51196E+003	1.00000E+000	1.05200E+003	1.00000E+000	2.41491E+005	1.46704E+000	3.73638E+001	1.11419E-002	1.03059E-002	5.21481E-002	4.48099E-002	6.24850E+004	2.22456E+002	3.21559E+002	9.46358E-003	9.46358E-003	1.82458E+006	1.30000E+002	1.00000E+000	0.00000E+000	6.52379E+002	7.15202E+002	2.43261E+002	3.00000E+002	1.53506E+000	5.74409E-002	0.00000E+000	-3.77708E+001	3.41600E+000	6.21579E-001	6.83074E+002	6.52839E+002	1.71079E+002	-3.96932E+001	2.18336E-001	8.13774E-001	3.89801E-002	2.53475E+002	-2.01500E+001	2.55835E-003	2.51552E+002	2.37930E+001
2.65859E+002	1.46718E+003	2.22353E+002	3.21283E+002	1.23405E+000	1.15289E+000	1.30370E+004	4.53404E+003	1.00000E+000	1.05300E+003	2.10000E+001	2.41710E+005	1.42272E+000	3.83038E+001	1.08079E-002	1.00971E-002	5.40432E-002	4.73243E-002	6.24850E+004	2.22456E+002	3.21559E+002	9.46358E-003	9.46358E-003	1.82458E+006	1.30000E+002	2.00000E+000	0.00000E+000	7.03463E+002	7.22907E+002	1.01212E+002	1.00000E+002	1.44717E+000	7.29830E-002	0.00000E+000	-3.04612E+001	2.25058E+000	9.33957E-001	6.83074E+002	6.52839E+002	1.71079E+002	-3.95938E+001	2.18336E-001	8.13774E-001	3.40014E-002	2.60784E+002	-6.54362E+000	2.55835E-003	2.51652E+002	2.38979E+001
2.33470E+002	1.49240E+003	2.22382E+002	3.21212E+002	1.29961E+000	1.17854E+000	1.41690E+004	2.60852E+003	1.00000E+000	1.05400E+003	1.50000E+001	2.41906E+005	1.53164E+000	3.86316E+001	1.09180E-002	9.90088E-003	5.69308E-002	4.70269E-002	6.24850E+004	2.22456E+002	3.21559E+002	9.46358E-003	9.46358E-003	1.82458E+006	1.30000E+002	3.00000E+000	0.00000E+000	6.81488E+002	7.73609E+002	9.39193E+001	1.00000E+002	1.44170E+000	2.63973E-002	0.00000E+000	-2.43564E+001	2.18928E+000	9.20959E-001	6.83074E+002	6.52839E+002	1.71079E+002	-3.95018E+001	2.18336E-001	8.13774E-001	4.88556E-002	2.66889E+002	-1.92416E+001	2.55835E-003	2.51744E+002	2.39900E+001
2.38067E+002	1.52180E+003	2.22369E+002	3.21198E+002	1.27770E+000	1.16969E+000	1.41180E+004	2.77763E+003	1.00000E+000	1.05500E+003	1.50000E+001	2.42105E+005	1.49451E+000	3.90102E+001	1.07533E-002	9.84430E-003	5.58316E-002	4.69808E-002	6.24850E+004	2.22456E+002	3.21559E+002	9.46358E-003	9.46358E-003	1.82458E+006	1.30000E+002	4.00000E+000	0.00000E+000	7.26817E+002	7.60310E+002	1.07544E+002	1.00000E+002	1.50662E+000	2.69172E-002	0.00000E+000	-2.94297E+001	2.18890E+000	9.22781E-001	6.83074E+002	6.52839E+002	1.71079E+002	-3.94034E+001	2.18336E-001	8.13774E-001	4.41309E-002	2.61816E+002	-1.83273E+001	2.55835E-003	2.51842E+002	2.40841E+001
2.57857E+002	1.44276E+003	2.22358E+002	3.21177E+002	1.27893E+000	1.18692E+000	1.35880E+004	2.97828E+003	1.00000E+000	1.05600E+003	1.90000E+001	2.42297E+005	1.51800E+000	3.79837E+001	1.09716E-002	1.01823E-002	5.72696E-002	4.94900E-002	6.24850E+004	2.22456E+002	3.21559E+002	9.46358E-003	9.46358E-003	1.82458E+006	1.30000E+002	5.00000E+000	0.00000E+000	6.37664E+002	7.51014E+002	1.11851E+002	1.00000E+002	1.39203E+000	3.83926E-002	0.00000E+000	-2.30827E+001	2.39715E+000	8.58893E-001	6.83074E+002	6.52839E+002	1.71079E+002	-3.92977E+001	2.18336E-001	8.13774E-001	3.73131E-002	2.68163E+002	-3.35759E+000	2.55835E-003	2.51948E+002	2.41852E+001
2.27522E+002	1.46769E+003	2.22411E+002	3.21246E+002	1.31746E+000	1.16990E+000	1.40100E+004	2.51381E+003	1.00000E+000	1.05700E+003	2.00000E+001	2.42499E+005	1.54130E+000	3.83105E+001	1.11306E-002	9.88394E-003	6.12300E-002	4.85227E-002	6.24850E+004	2.22456E+002	3.21559E+002	9.46358E-003	9.46358E-003	1.82458E+006	1.30000E+002	6.00000E+000	0.00000E+000	6.67183E+002	7.35138E+002	9.50945E+001	1.00000E+002	1.40148E+000	3.35110E-002	0.00000E+000	-2.59910E+001	2.20665E+000	9.18878E-001	6.83074E+002	6.52839E+002	1.71079E+002	-3.91893E+001	2.18336E-001	8.13774E-001	5.93240E-002	2.65254E+002	-3.41865E+001	2.55835E-003	2.52056E+002	2.43122E+001
2.67120E+002	1.45469E+003	2.22375E+002	3.21270E+002	1.24378E+000	1.18220E+000	1.33480E+004	4.93277E+003	1.00000E+000	1.05800E+003	2.20000E+001	2.42709E+005	1.47040E+000	3.81404E+001	1.07656E-002	1.02325E-002	5.38318E-002	4.87501E-002	6.24850E+004	2.22456E+002	3.21559E+002	9.46358E-003	9.46358E-003	1.82458E+006	1.30000E+002	7.00000E+000	0.00000E+000	7.38655E+002	6.69207E+002	1.10993E+002	1.00000E+002	1.47045E+000	7.34490E-002	0.00000E+000	-3.68040E+001	2.14112E+000	9.70201E-001	6.83074E+002	6.52839E+002	1.71079E+002	-3.90855E+001	2.18336E-001	8.13774E-001	2.53874E-002	2.54442E+002	-2.01868E+000	2.55835E-003	2.52160E+002	2.44102E+001
2.03105E+002	1.35398E+003	2.22370E+002	3.21241E+002	1.35509E+000	1.23070E+000	1.39150E+004	2.26493E+003	1.00000E+000	1.05900E+003	3.70000E+001	2.42916E+005	1.66771E+000	3.67965E+001	1.14875E-002	1.04331E-002	6.44504E-002	5.33614E-002	6.24850E+004	2.22456E+002	3.21559E+002	9.46358E-003	9.46358E-003	1.82458E+006	1.30000E+002	8.00000E+000	0.00000E+000	6.50158E+002	6.73705E+002	1.96729E+002	3.00000E+002	1.45546E+000	2.85120E-002	0.00000E+000	-3.69166E+001	2.82789E+000	7.19461E-001	6.83074E+002	6.52839E+002	1.71079E+002	-3.89749E+001	2.18336E-001	8.13774E-001	4.81036E-002	2.54329E+002	-3.08474E+001	2.55835E-003	2.52271E+002	2.45168E+001
2.70581E+002	1.57352E+003	2.22418E+002	3.21242E+002	1.26656E+000	1.15749E+000	1.43920E+004	3.70324E+003	1.00000E+000	1.06000E+003	5.00000E+000	2.43089E+005	1.46603E+000	3.96676E+001	1.05576E-002	9.64845E-003	4.98299E-002	4.18261E-002	6.24850E+004	2.22456E+002	3.21559E+002	9.46358E-003	9.46358E-003	1.82458E+006	1.30000E+002	9.00000E+000	0.00000E+000	7.58686E+002	7.76473E+002	1.07672E+002	1.00000E+002	1.55720E+000	5.23203E-002	0.00000E+000	-2.98866E+001	2.13251E+000	9.38124E-001	6.83074E+002	6.52839E+002	1.71079E+002	-3.88660E+001	2.18336E-001	8.13774E-001	4.49922E-002	2.61359E+002	-1.98604E+001	2.55835E-003	2.52380E+002	2.46368E+001
2.72648E+002	1.51653E+003	2.22314E+002	3.21269E+002	1.21773E+000	1.08780E+000	1.25630E+004	4.78752E+003	1.00000E+000	1.06100E+003	1.80000E+001	2.43291E+005	1.32465E+000	3.89427E+001	1.08643E-002	9.70520E-003	5.60219E-002	4.49487E-002	6.24850E+004	2.22456E+002	3.21559E+002	9.46358E-003	9.46358E-003	1.82458E+006	1.30000E+002	1.00000E+001	0.00000E+000	7.25655E+002	7.42958E+002	9.86365E+001	1.00000E+002	1.48475E+000	7.10253E-002	0.00000E+000	-2.95130E+001	2.26075E+000	9.47133E-001	6.83074E+002	6.52839E+002	1.71079E+002	-3.87610E+001	2.18336E-001	8.13774E-001	5.63517E-002	2.61732E+002	-3.39396E+001	2.55835E-003	2.52484E+002	2.47207E+001
2.33413E+002	1.45154E+003	2.22398E+002	3.21273E+002	1.30668E+000	1.19363E+000	1.40930E+004	3.11248E+003	1.00000E+000	1.06200E+003	2.30000E+001	2.43489E+005	1.55969E+000	3.80991E+001	1.10070E-002	1.00547E-002	4.97223E-002	4.17171E-002	6.24850E+004	2.22456E+002	3.21559E+002	9.46358E-003	9.46358E-003	1.82458E+006	1.30000E+002	1.10000E+001	0.00000E+000	6.70432E+002	7.23907E+002	1.43346E+002	1.00000E+002	1.45241E+000	4.06223E-002	0.00000E+000	-2.94926E+001	2.46706E+000	8.19464E-001	6.83074E+002	6.52839E+002	1.71079E+002	-3.86451E+001	2.18336E-001	8.13774E-001	4.52152E-002	2.61753E+002	-1.97507E+001	2.55835E-003	2.52600E+002	2.48561E+001
2.70379E+002	1.48604E+003	2.22361E+002	3.21265E+002	1.23819E+000	1.17165E+000	1.34580E+004	4.49348E+003	1.00000E+000	1.06300E+003	2.10000E+001	2.43687E+005	1.45072E+000	3.85492E+001	1.06733E-002	1.00996E-002	5.09786E-002	4.57784E-002	6.24850E+004	2.22456E+002	3.21559E+002	9.46358E-003	9.46358E-003	1.82458E+006	1.30000E+002	1.20000E+001	0.00000E+000	7.35345E+002	7.22824E+002	9.49934E+001	1.00000E+002	1.48089E+000	6.59195E-002	0.00000E+000	-3.12103E+001	2.13205E+000	9.70340E-001	6.83074E+002	6.52839E+002	1.71079E+002	-3.85384E+001	2.18336E-001	8.13774E-001	2.76147E-002	2.60035E+002	7.64595E-001	2.55835E-003	2.52707E+002	2.49536E+001
2.57037E+002	1.50191E+003	2.22421E+002	3.21246E+002	1.30611E+000	1.14746E+000	1.40260E+004	5.15659E+003	1.00000E+000	1.06400E+003	1.70000E+001	2.43893E+005	1.49871E+000	3.87545E+001	1.10284E-002	9.68880E-003	6.23078E-002	4.83416E-002	6.24850E+004	2.22456E+002	3.21559E+002	9.46358E-003	9.46358E-003	1.82458E+006	1.30000E+002	1.30000E+001	0.00000E+000	6.80629E+002	7.56177E+002	1.12850E+002	1.00000E+002	1.45108E+000	7.95836E-002	0.00000E+000	-2.55678E+001	2.29762E+000	8.81995E-001	6.83074E+002	6.52839E+002	1.71079E+002	-3.84239E+001	2.18336E-001	8.13774E-001	6.46611E-002	2.65678E+002	-4.05784E+001	2.55835E-003	2.52822E+002	2.50800E+001
2.35071E+002	1.28461E+003	2.22405E+002	3.21233E+002	1.25610E+000	1.11283E+000	1.12150E+004	2.77231E+003	1.00000E+000	1.06500E+003	4.50000E+001	2.44114E+005	1.39783E+000	3.58414E+001	1.18611E-002	1.05082E-002	5.14806E-002	4.07396E-002	6.24850E+004	2.22456E+002	3.21559E+002	9.46358E-003	9.46358E-003	1.82458E+006	1.30000E+002	1.40000E+001	0.00000E+000	5.65908E+002	6.71464E+002	1.10546E+002	1.00000E+002	1.25091E+000	5.03800E-002	0.00000E+000	-2.22766E+001	2.73458E+000	8.28745E-001	6.83074E+002	6.52839E+002	1.71079E+002	-3.83103E+001	2.18336E-001	8.13774E-001	6.04767E-002	2.68969E+002	-3.19453E+001	2.55835E-003	2.52935E+002	2.51887E+001
2.59688E+002	1.51469E+003	2.22368E+002	3.21258E+002	1.25048E+000	1.15530E+000	1.36590E+004	3.88404E+003	1.00000E+000	1.06600E+003	1.90000E+001	2.44296E+005	1.44468E+000	3.89191E+001	1.06996E-002	9.88516E-003	4.78886E-002	4.10735E-002	6.24850E+004	2.22456E+002	3.21559E+002	9.46358E-003	9.46358E-003	1.82458E+006	1.30000E+002	1.50000E+001	0.00000E+000	7.49787E+002	7.06609E+002	1.05995E+002	1.00000E+002	1.50173E+000	4.88007E-002	0.00000E+000	-3.35562E+001	2.12311E+000	9.67227E-001	6.83074E+002	6.52839E+002	1.71079E+002	-3.81924E+001	2.18336E-001	8.13774E-001	3.95665E-002	2.57689E+002	-1.66702E+001	2.55835E-003	2.53053E+002	2.53005E+001
2.17231E+002	1.25984E+003	2.22447E+002	3.21187E+002	1.34437E+000	1.14403E+000	1.20120E+004	1.65643E+003	1.00000E+000	1.06700E+003	4.80000E+001	2.44527E+005	1.53800E+000	3.54943E+001	1.22663E-002	1.04383E-002	5.97972E-002	4.36918E-002	6.24850E+004	2.22456E+002	3.21559E+002	9.46358E-003	9.46358E-003	1.82458E+006	1.30000E+002	1.60000E+001	0.00000E+000	5.66620E+002	6.50500E+002	1.21600E+002	1.00000E+002	1.25141E+000	2.68061E-002	0.00000E+000	-2.49517E+001	2.71859E+000	8.05489E-001	6.83074E+002	6.52839E+002	1.71079E+002	-3.80752E+001	2.18336E-001	8.13774E-001	8.05104E-002	2.66294E+002	-6.03335E+001	2.55835E-003	2.53170E+002	2.54289E+001
2.02091E+002	1.00904E+003	2.22589E+002	3.21525E+002	1.27727E+000	1.29851E+000	1.04020E+004	1.76809E+003	1.00000E+000	1.06900E+003	1.15000E+002	2.44958E+005	1.65855E+000	3.17654E+001	1.25235E-002	1.27317E-002	5.38840E-002	5.56365E-002	6.24850E+004	2.22456E+002	3.21559E+002	9.46358E-003	9.46358E-003	1.82458E+006	1.30000E+002	1.70000E+001	0.00000E+000	4.55590E+002	4.99864E+002	1.26676E+002	1.00000E+002	1.02428E+000	5.15037E-002	0.00000E+000	-3.06235E+001	3.21996E+000	7.30806E-001	6.83074E+002	6.52839E+002	1.71079E+002	-3.78479E+001	2.18336E-001	8.13774E-001	-8.24524E-003	2.60622E+002	4.65191E+001	2.55835E-003	2.53398E+002	2.57209E+001
2.37214E+002	1.19290E+003	2.22484E+002	3.21578E+002	1.22587E+000	1.22012E+000	1.11360E+004	2.51351E+003	1.00000E+000	1.07000E+003	5.20000E+001	2.45113E+005	1.49570E+000	3.45384E+001	1.16166E-002	1.15621E-002	4.94995E-002	4.90503E-002	6.24850E+004	2.22456E+002	3.21559E+002	9.46358E-003	9.46358E-003	1.82458E+006	1.30000E+002	1.80000E+001	0.00000E+000	5.85162E+002	5.84255E+002	1.07195E+002	1.00000E+002	1.21901E+000	5.69905E-002	0.00000E+000	-3.19078E+001	2.56795E+000	8.85646E-001	6.83074E+002	6.52839E+002	1.71079E+002	-3.77283E+001	2.18336E-001	8.13774E-001	2.35276E-003	2.59338E+002	3.19003E+001	2.55835E-003	2.53517E+002	2.58215E+001
2.33056E+002	1.23800E+003	2.22501E+002	3.21595E+002	1.25613E+000	1.25548E+000	1.21620E+004	3.02085E+003	1.00000E+000	1.07100E+003	4.90000E+001	2.45322E+005	1.57705E+000	3.51852E+001	1.13903E-002	1.13843E-002	5.45072E-002	5.44521E-002	6.24850E+004	2.22456E+002	3.21559E+002	9.46358E-003	9.46358E-003	1.82458E+006	1.30000E+002	1.90000E+001	0.00000E+000	5.76626E+002	6.17367E+002	1.34102E+002	1.00000E+002	1.25802E+000	6.01412E-002	0.00000E+000	-2.98462E+001	2.73296E+000	7.96298E-001	6.83074E+002	6.52839E+002	1.71079E+002	-3.76058E+001	2.18336E-001	8.13774E-001	2.59434E-004	2.61399E+002	3.65974E+001	2.55835E-003	2.53640E+002	2.59496E+001
2.44525E+002	1.29324E+003	2.22471E+002	3.21624E+002	1.25335E+000	1.23683E+000	1.24960E+004	2.60912E+003	1.00000E+000	1.07200E+003	3.80000E+001	2.45511E+005	1.55018E+000	3.59617E+001	1.12121E-002	1.10643E-002	4.89898E-002	4.77441E-002	6.24850E+004	2.22456E+002	3.21559E+002	9.46358E-003	9.46358E-003	1.82458E+006	1.30000E+002	2.00000E+001	0.00000E+000	6.02989E+002	6.46068E+002	9.62467E+001	1.00000E+002	1.26698E+000	5.08654E-002	0.00000E+000	-2.65937E+001	2.38779E+000	8.99146E-001	6.83074E+002	6.52839E+002	1.71079E+002	-3.74871E+001	2.18336E-001	8.13774E-001	6.63646E-003	2.64652E+002	3.18337E+001	2.55835E-003	2.53758E+002	2.60641E+001
2.37058E+002	1.26554E+003	2.22509E+002	3.21618E+002	1.19431E+000	1.22583E+000	1.15710E+004	2.70537E+003	1.00000E+000	1.07300E+003	4.50000E+001	2.45715E+005	1.46402E+000	3.55745E+001	1.11027E-002	1.13958E-002	4.93750E-002	5.19407E-002	6.24850E+004	2.22456E+002	3.21559E+002	9.46358E-003	9.46358E-003	1.82458E+006	1.30000E+002	2.10000E+001	0.00000E+000	5.81570E+002	6.50620E+002	2.01649E+002	3.00000E+002	1.35945E+000	5.77521E-002	0.00000E+000	-3.23391E+001	3.46625E+000	6.43674E-001	6.83074E+002	6.52839E+002	1.71079E+002	-3.73621E+001	2.18336E-001	8.13774E-001	-1.30272E-002	2.58906E+002	5.08046E+001	2.55835E-003	2.53883E+002	2.61973E+001
2.38391E+002	1.22387E+003	2.22475E+002	3.21596E+002	1.24553E+000	1.21178E+000	1.15250E+004	3.03790E+003	1.00000E+000	1.07400E+003	4.90000E+001	2.45900E+005	1.50931E+000	3.49838E+001	1.16020E-002	1.12877E-002	5.53731E-002	5.24862E-002	6.24850E+004	2.22456E+002	3.21559E+002	9.46358E-003	9.46358E-003	1.82458E+006	1.30000E+002	2.20000E+001	0.00000E+000	5.61321E+002	6.51042E+002	3.17564E+002	3.00000E+002	1.46259E+000	6.63979E-002	0.00000E+000	-4.52690E+001	5.20423E+000	4.29570E-001	6.83074E+002	6.52839E+002	1.71079E+002	-3.72415E+001	2.18336E-001	8.13774E-001	1.37338E-002	2.45976E+002	4.23603E+000	2.55835E-003	2.54004E+002	2.63081E+001
2.41668E+002	1.21068E+003	2.22469E+002	3.21574E+002	1.25774E+000	1.22621E+000	1.16410E+004	2.41346E+003	1.00000E+000	1.07500E+003	5.00000E+001	2.46103E+005	1.54225E+000	3.47948E+001	1.16572E-002	1.13650E-002	4.84213E-002	4.61021E-002	6.24850E+004	2.22456E+002	3.21559E+002	9.46358E-003	9.46358E-003	1.82458E+006	1.30000E+002	2.30000E+001	0.00000E+000	5.65948E+002	6.13300E+002	1.16761E+002	1.00000E+002	1.22269E+000	4.91196E-002	0.00000E+000	-2.74232E+001	2.68338E+000	8.28962E-001	6.83074E+002	6.52839E+002	1.71079E+002	-3.71153E+001	2.18336E-001	8.13774E-001	1.26930E-002	2.63822E+002	2.33868E+001	2.55835E-003	2.54130E+002	2.64307E+001
2.29987E+002	1.27419E+003	2.22471E+002	3.21619E+002	1.25237E+000	1.21196E+000	1.20630E+004	2.33176E+003	1.00000E+000	1.07600E+003	4.10000E+001	2.46287E+005	1.51783E+000	3.56958E+001	1.14026E-002	1.10347E-002	4.73598E-002	4.44507E-002	6.24850E+004	2.22456E+002	3.21559E+002	9.46358E-003	9.46358E-003	1.82458E+006	1.30000E+002	2.40000E+001	0.00000E+000	6.00113E+002	6.38616E+002	1.35377E+002	1.00000E+002	1.30226E+000	4.10139E-002	0.00000E+000	-2.92949E+001	2.70660E+000	8.07347E-001	6.83074E+002	6.52839E+002	1.71079E+002	-3.69883E+001	2.18336E-001	8.13774E-001	1.63985E-002	2.61951E+002	1.68606E+001	2.55835E-003	2.54257E+002	2.65627E+001
2.07531E+002	1.13542E+003	2.22491E+002	3.21660E+002	1.30040E+000	1.31872E+000	1.20780E+004	2.33255E+003	1.00000E+000	1.07700E+003	6.00000E+001	2.46503E+005	1.71486E+000	3.36960E+001	1.18325E-002	1.19993E-002	5.35525E-002	5.50310E-002	6.24850E+004	2.22456E+002	3.21559E+002	9.46358E-003	9.46358E-003	1.82458E+006	1.30000E+002	2.50000E+001	0.00000E+000	5.55091E+002	5.46794E+002	1.94680E+002	3.00000E+002	1.25513E+000	5.12897E-002	0.00000E+000	-4.10317E+001	3.17246E+000	6.88363E-001	6.83074E+002	6.52839E+002	1.71079E+002	-3.68606E+001	2.18336E-001	8.13774E-001	-6.99585E-003	2.50214E+002	3.45313E+001	2.55835E-003	2.54385E+002	2.66986E+001
2.21043E+002	1.09864E+003	2.22512E+002	3.21550E+002	1.23351E+000	1.29273E+000	1.09070E+004	2.26023E+003	1.00000E+000	1.07800E+003	8.20000E+001	2.46720E+005	1.59459E+000	3.31458E+001	1.18111E-002	1.23781E-002	5.14465E-002	5.63558E-002	6.24850E+004	2.22456E+002	3.21559E+002	9.46358E-003	9.46358E-003	1.82458E+006	1.30000E+002	2.60000E+001	0.00000E+000	5.10686E+002	5.46396E+002	9.37255E+001	1.00000E+002	1.08613E+000	5.91915E-002	0.00000E+000	-2.68698E+001	2.65839E+000	8.64450E-001	6.83074E+002	6.52839E+002	1.71079E+002	-3.67207E+001	2.18336E-001	8.13774E-001	-2.34424E-002	2.64376E+002	6.93724E+001	2.55835E-003	2.54525E+002	2.68329E+001
2.35278E+002	1.31985E+003	2.22503E+002	3.21652E+002	1.24452E+000	1.27022E+000	1.29930E+004	2.58765E+003	1.00000E+000	1.07900E+003	3.30000E+001	2.46882E+005	1.58082E+000	3.63297E+001	1.09181E-002	1.11436E-002	4.71044E-002	4.90111E-002	6.24850E+004	2.22456E+002	3.21559E+002	9.46358E-003	9.46358E-003	1.82458E+006	1.30000E+002	2.70000E+001	0.00000E+000	6.11478E+002	6.56532E+002	1.21520E+002	1.00000E+002	1.31221E+000	4.01956E-002	0.00000E+000	-2.71475E+001	2.50085E+000	8.41916E-001	6.83074E+002	6.52839E+002	1.71079E+002	-3.65777E+001	2.18336E-001	8.13774E-001	-1.02224E-002	2.64098E+002	5.24725E+001	2.55835E-003	2.54668E+002	2.69837E+001
2.35803E+002	1.18438E+003	2.22494E+002	3.21602E+002	1.24040E+000	1.21363E+000	1.11250E+004	2.27180E+003	1.00000E+000	1.08000E+003	5.00000E+001	2.47088E+005	1.50539E+000	3.44148E+001	1.17602E-002	1.15063E-002	4.85949E-002	4.65883E-002	6.24850E+004	2.22456E+002	3.21559E+002	9.46358E-003	9.46358E-003	1.82458E+006	1.30000E+002	2.80000E+001	0.00000E+000	5.58258E+002	5.95507E+002	9.57826E+001	1.00000E+002	1.17882E+000	5.00173E-002	0.00000E+000	-2.62899E+001	2.57819E+000	8.82564E-001	6.83074E+002	6.52839E+002	1.71079E+002	-3.64468E+001	2.18336E-001	8.13774E-001	1.09088E-002	2.64956E+002	2.67715E+001	2.55835E-003	2.54799E+002	2.71076E+001
2.27468E+002	1.28391E+003	2.22483E+002	3.21649E+002	1.24800E+000	1.22225E+000	1.22130E+004	2.72226E+003	1.00000E+000	1.08100E+003	4.30000E+001	2.47288E+005	1.52537E+000	3.58317E+001	1.12928E-002	1.10599E-002	5.08841E-002	4.88639E-002	6.24850E+004	2.22456E+002	3.21559E+002	9.46358E-003	9.46358E-003	1.82458E+006	1.30000E+002	2.90000E+001	0.00000E+000	6.04692E+002	6.45043E+002	1.45351E+002	1.00000E+002	1.32306E+000	5.20823E-002	0.00000E+000	-2.91539E+001	2.75949E+000	7.86994E-001	6.83074E+002	6.52839E+002	1.71079E+002	-3.63140E+001	2.18336E-001	8.13774E-001	1.04220E-002	2.62092E+002	2.45212E+001	2.55835E-003	2.54932E+002	2.72424E+001
2.30256E+002	1.31498E+003	2.22555E+002	3.21659E+002	1.26845E+000	1.25964E+000	1.30780E+004	3.72244E+003	1.00000E+000	1.08200E+003	3.30000E+001	2.47471E+005	1.59779E+000	3.62626E+001	1.10918E-002	1.10148E-002	5.60776E-002	5.53183E-002	6.24850E+004	2.22456E+002	3.21559E+002	9.46358E-003	9.46358E-003	1.82458E+006	1.30000E+002	3.00000E+001	0.00000E+000	6.22868E+002	6.37080E+002	1.08877E+002	1.00000E+002	1.30094E+000	6.60699E-002	0.00000E+000	-2.86286E+001	2.35874E+000	8.89733E-001	6.83074E+002	6.52839E+002	1.71079E+002	-3.61844E+001	2.18336E-001	8.13774E-001	3.48495E-003	2.62617E+002	3.37812E+001	2.55835E-003	2.55061E+002	2.73895E+001
2.29293E+002	1.25865E+003	2.22491E+002	3.21653E+002	1.25097E+000	1.25901E+000	1.23470E+004	2.29470E+003	1.00000E+000	1.08300E+003	4.50000E+001	2.47678E+005	1.57498E+000	3.54774E+001	1.12581E-002	1.13305E-002	4.94302E-002	5.00491E-002	6.24850E+004	2.22456E+002	3.21559E+002	9.46358E-003	9.46358E-003	1.82458E+006	1.30000E+002	3.10000E+001	0.00000E+000	5.99228E+002	6.15072E+002	1.47226E+002	1.00000E+002	1.30005E+000	4.48700E-002	0.00000E+000	-3.15831E+001	2.72636E+000	7.92223E-001	6.83074E+002	6.52839E+002	1.71079E+002	-3.60481E+001	2.18336E-001	8.13774E-001	-3.20358E-003	2.59662E+002	3.92145E+001	2.55835E-003	2.55197E+002	2.75106E+001
2.48130E+002	1.27598E+003	2.22463E+002	3.21615E+002	1.22495E+000	1.22190E+000	1.19190E+004	2.61954E+003	1.00000E+000	1.08400E+003	4.00000E+001	2.47868E+005	1.49677E+000	3.57208E+001	1.12201E-002	1.11923E-002	4.87638E-002	4.85289E-002	6.24850E+004	2.22456E+002	3.21559E+002	9.46358E-003	9.46358E-003	1.82458E+006	1.30000E+002	3.20000E+001	0.00000E+000	6.42363E+002	5.98742E+002	9.90077E+001	1.00000E+002	1.29166E+000	5.32466E-002	0.00000E+000	-3.24258E+001	2.30716E+000	9.52825E-001	6.83074E+002	6.52839E+002	1.71079E+002	-3.59158E+001	2.18336E-001	8.13774E-001	1.24420E-003	2.58820E+002	3.27740E+001	2.55835E-003	2.55330E+002	2.76329E+001
2.30753E+002	1.26675E+003	2.22496E+002	3.21657E+002	1.24735E+000	1.23298E+000	1.21460E+004	2.34857E+003	1.00000E+000	1.08500E+003	4.60000E+001	2.48067E+005	1.53795E+000	3.55914E+001	1.13180E-002	1.11877E-002	4.96422E-002	4.85383E-002	6.24850E+004	2.22456E+002	3.21559E+002	9.46358E-003	9.46358E-003	1.82458E+006	1.30000E+002	3.30000E+001	0.00000E+000	6.15226E+002	6.17941E+002	1.75884E+002	1.00000E+002	1.35402E+000	4.38406E-002	0.00000E+000	-3.48074E+001	2.90026E+000	7.50858E-001	6.83074E+002	6.52839E+002	1.71079E+002	-3.57854E+001	2.18336E-001	8.13774E-001	5.79300E-003	2.56438E+002	2.46888E+001	2.55835E-003	2.55460E+002	2.77748E+001
2.09832E+002	1.21245E+003	2.22464E+002	3.21649E+002	1.31430E+000	1.31438E+000	1.29870E+004	2.18823E+003	1.00000E+000	1.08600E+003	4.90000E+001	2.48260E+005	1.72748E+000	3.48202E+001	1.15329E-002	1.15336E-002	5.19087E-002	5.19149E-002	6.24850E+004	2.22456E+002	3.21559E+002	9.46358E-003	9.46358E-003	1.82458E+006	1.30000E+002	3.40000E+001	0.00000E+000	5.83590E+002	5.76967E+002	1.59698E+002	3.00000E+002	1.27090E+000	4.13001E-002	0.00000E+000	-3.49523E+001	2.72914E+000	7.71668E-001	6.83074E+002	6.52839E+002	1.71079E+002	-3.56465E+001	2.18336E-001	8.13774E-001	-3.07470E-005	2.56293E+002	3.18525E+001	2.55835E-003	2.55599E+002	2.79055E+001
2.12460E+002	1.17659E+003	2.22464E+002	3.21612E+002	1.28649E+000	1.30779E+000	1.22940E+004	2.42591E+003	1.00000E+000	1.08700E+003	5.60000E+001	2.48462E+005	1.68245E+000	3.43014E+001	1.16027E-002	1.17948E-002	5.27540E-002	5.44682E-002	6.24850E+004	2.22456E+002	3.21559E+002	9.46358E-003	9.46358E-003	1.82458E+006	1.30000E+002	3.50000E+001	0.00000E+000	5.62042E+002	5.87771E+002	8.20047E+001	0.00000E+000	1.16367E+000	5.18964E-002	0.00000E+000	-2.54848E+001	2.33757E+000	9.25976E-001	6.83074E+002	6.52839E+002	1.71079E+002	-3.55081E+001	2.18336E-001	8.13774E-001	-8.21193E-003	2.65761E+002	5.15956E+001	2.55835E-003	2.55737E+002	2.80404E+001
2.05035E+002	1.22373E+003	2.22533E+002	3.21616E+002	1.32766E+000	1.31128E+000	1.32060E+004	2.75166E+003	1.00000E+000	1.08800E+003	5.10000E+001	2.48657E+005	1.74093E+000	3.49819E+001	1.15532E-002	1.14106E-002	5.03469E-002	4.91483E-002	6.24850E+004	2.22456E+002	3.21559E+002	9.46358E-003	9.46358E-003	1.82458E+006	1.30000E+002	3.60000E+001	0.00000E+000	5.88576E+002	5.83731E+002	1.49258E+002	1.00000E+002	1.26976E+000	3.94381E-002	0.00000E+000	-3.34098E+001	2.62757E+000	7.94824E-001	6.83074E+002	6.52839E+002	1.71079E+002	-3.53765E+001	2.18336E-001	8.13774E-001	6.20703E-003	2.57836E+002	2.55707E+001	2.55835E-003	2.55869E+002	2.81882E+001
1.98914E+002	1.13544E+003	2.22491E+002	3.21636E+002	1.30593E+000	1.33186E+000	1.22420E+004	2.27236E+003	1.00000E+000	1.08900E+003	6.80000E+001	2.48877E+005	1.73931E+000	3.36963E+001	1.18030E-002	1.20374E-002	5.21066E-002	5.41365E-002	6.24850E+004	2.22456E+002	3.21559E+002	9.46358E-003	9.46358E-003	1.82458E+006	1.30000E+002	3.70000E+001	0.00000E+000	5.69255E+002	5.23284E+002	2.62965E+002	3.00000E+002	1.33481E+000	4.72206E-002	0.00000E+000	-5.15842E+001	3.43374E+000	6.31709E-001	6.83074E+002	6.52839E+002	1.71079E+002	-3.52417E+001	2.18336E-001	8.13774E-001	-9.82869E-003	2.39661E+002	2.75365E+001	2.55835E-003	2.56004E+002	2.83152E+001
2.30036E+002	1.23459E+003	2.22498E+002	3.21593E+002	1.30378E+000	1.26017E+000	1.26120E+004	2.30177E+003	1.00000E+000	1.09000E+003	4.90000E+001	2.49053E+005	1.64298E+000	3.51367E+001	1.16094E-002	1.12211E-002	4.92064E-002	4.60701E-002	6.24850E+004	2.22456E+002	3.21559E+002	9.46358E-003	9.46358E-003	1.82458E+006	1.30000E+002	3.80000E+001	0.00000E+000	5.80323E+002	6.39054E+002	4.57257E+002	3.00000E+002	1.63470E+000	4.20897E-002	0.00000E+000	-7.22783E+001	5.58418E+000	3.82701E-001	6.83074E+002	6.52839E+002	1.71079E+002	-3.51031E+001	2.18336E-001	8.13774E-001	1.70090E-002	2.18967E+002	-2.68872E+001	2.55835E-003	2.56142E+002	2.84516E+001
2.40382E+002	1.26748E+003	2.22477E+002	3.21605E+002	1.25103E+000	1.23010E+000	1.21610E+004	2.41057E+003	1.00000E+000	1.09100E+003	4.60000E+001	2.49257E+005	1.53889E+000	3.56017E+001	1.13444E-002	1.11546E-002	4.83139E-002	4.67602E-002	6.24850E+004	2.22456E+002	3.21559E+002	9.46358E-003	9.46358E-003	1.82458E+006	1.30000E+002	3.90000E+001	0.00000E+000	6.05957E+002	6.15541E+002	1.42749E+002	1.00000E+002	1.30395E+000	4.17042E-002	0.00000E+000	-3.06309E+001	2.69065E+000	8.08852E-001	6.83074E+002	6.52839E+002	1.71079E+002	-3.49668E+001	2.18336E-001	8.13774E-001	8.43705E-003	2.60615E+002	2.55333E+001	2.55835E-003	2.56279E+002	2.85840E+001
2.26628E+002	1.24700E+003	2.22468E+002	3.21575E+002	1.21275E+000	1.28306E+000	1.20910E+004	2.73817E+003	1.00000E+000	1.09200E+003	5.10000E+001	2.49455E+005	1.55603E+000	3.53129E+001	1.10291E-002	1.16685E-002	4.89895E-002	5.46684E-002	6.24850E+004	2.22456E+002	3.21559E+002	9.46358E-003	9.46358E-003	1.82458E+006	1.30000E+002	4.00000E+001	0.00000E+000	6.45862E+002	5.61061E+002	2.59077E+002	3.00000E+002	1.45108E+000	5.22886E-002	0.00000E+000	-4.95494E+001	3.07029E+000	7.10886E-001	6.83074E+002	6.52839E+002	1.71079E+002	-3.48262E+001	2.18336E-001	8.13774E-001	-2.81729E-002	2.41696E+002	5.26455E+001	2.55835E-003	2.56419E+002	2.87197E+001
2.14673E+002	1.13951E+003	2.22486E+002	3.21629E+002	1.28199E+000	1.32450E+000	1.20090E+004	1.80678E+003	1.00000E+000	1.09300E+003	6.70000E+001	2.49657E+005	1.69800E+000	3.37567E+001	1.16985E-002	1.20864E-002	4.92049E-002	5.24176E-002	6.24850E+004	2.22456E+002	3.21559E+002	9.46358E-003	9.46358E-003	1.82458E+006	1.30000E+002	4.10000E+001	0.00000E+000	5.67755E+002	5.26364E+002	1.32662E+002	1.00000E+002	1.19007E+000	4.20297E-002	0.00000E+000	-3.54472E+001	2.58323E+000	8.47803E-001	6.83074E+002	6.52839E+002	1.71079E+002	-3.46905E+001	2.18336E-001	8.13774E-001	-1.63081E-002	2.55798E+002	5.18181E+001	2.55835E-003	2.56555E+002	2.88647E+001
2.09028E+002	1.17698E+003	2.22510E+002	3.21568E+002	1.29532E+000	1.30056E+000	1.23150E+004	1.66772E+003	1.00000E+000	1.09400E+003	6.10000E+001	2.49857E+005	1.68464E+000	3.43072E+001	1.16724E-002	1.17196E-002	4.88995E-002	4.92838E-002	6.24850E+004	2.22456E+002	3.21559E+002	9.46358E-003	9.46358E-003	1.82458E+006	1.30000E+002	4.20000E+001	0.00000E+000	5.83735E+002	5.66093E+002	8.38046E+001	0.00000E+000	1.18023E+000	3.58602E-002	0.00000E+000	-2.85607E+001	2.26865E+000	9.53292E-001	6.83074E+002	6.52839E+002	1.71079E+002	-3.45552E+001	2.18336E-001	8.13774E-001	-2.02091E-003	2.62685E+002	4.07472E+001	2.55835E-003	2.56690E+002	2.89997E+001
2.36807E+002	1.23283E+003	2.22523E+002	3.21612E+002	1.26993E+000	1.27208E+000	1.23930E+004	2.23764E+003	1.00000E+000	1.09500E+003	5.10000E+001	2.50048E+005	1.61546E+000	3.51117E+001	1.14075E-002	1.14268E-002	5.09387E-002	5.11063E-002	6.24850E+004	2.22456E+002	3.21559E+002	9.46358E-003	9.46358E-003	1.82458E+006	1.30000E+002	4.30000E+001	0.00000E+000	5.94227E+002	6.07112E+002	3.56204E+002	3.00000E+002	1.52091E+000	4.67975E-002	0.00000E+000	-5.63105E+001	4.43441E+000	4.86168E-001	6.83074E+002	6.52839E+002	1.71079E+002	-3.44217E+001	2.18336E-001	8.13774E-001	-8.45153E-004	2.34935E+002	1.15273E+001	2.55835E-003	2.56824E+002	2.91403E+001
2.34929E+002	1.25089E+003	2.22484E+002	3.21653E+002	1.27626E+000	1.28642E+000	1.27680E+004	2.35248E+003	1.00000E+000	1.09600E+003	4.70000E+001	2.50242E+005	1.64181E+000	3.53679E+001	1.12947E-002	1.13847E-002	5.00015E-002	5.07786E-002	6.24850E+004	2.22456E+002	3.21559E+002	9.46358E-003	9.46358E-003	1.82458E+006	1.30000E+002	4.40000E+001	0.00000E+000	6.19094E+002	6.00117E+002	2.49180E+002	3.00000E+002	1.42956E+000	4.35511E-002	0.00000E+000	-4.30186E+001	3.27997E+000	6.47559E-001	6.83074E+002	6.52839E+002	1.71079E+002	-3.42888E+001	2.18336E-001	8.13774E-001	-3.96794E-003	2.48227E+002	2.87378E+001	2.55835E-003	2.56957E+002	2.92684E+001
2.51990E+002	1.54880E+003	2.22394E+002	3.21712E+002	1.31204E+000	1.31087E+000	1.65130E+004	3.64927E+003	1.00000E+000	1.09700E+003	8.00000E+000	2.50408E+005	1.71992E+000	3.93548E+001	1.02102E-002	1.02011E-002	4.95415E-002	4.94557E-002	6.24850E+004	2.22456E+002	3.21559E+002	9.46358E-003	9.46358E-003	1.82458E+006	1.30000E+002	4.50000E+001	0.00000E+000	7.61676E+002	6.93814E+002	1.62890E+002	1.00000E+002	1.57233E+000	4.09234E-002	0.00000E+000	-3.47607E+001	2.12038E+000	8.80815E-001	6.83074E+002	6.52839E+002	1.71079E+002	-3.41458E+001	2.18336E-001	8.13774E-001	4.43948E-004	2.56485E+002	3.14379E+001	2.55835E-003	2.57100E+002	2.93965E+001
2.68247E+002	1.80716E+003	2.22346E+002	3.21729E+002	1.33942E+000	1.30982E+000	1.96240E+004	4.63249E+003	1.00000E+000	1.09800E+003	4.00000E+000	2.50604E+005	1.75441E+000	4.25108E+001	9.56144E-003	9.35017E-003	4.95221E-002	4.74029E-002	6.24850E+004	2.22456E+002	3.21559E+002	9.46358E-003	9.46358E-003	1.82458E+006	1.30000E+002	4.60000E+001	0.00000E+000	8.89263E+002	7.89132E+002	1.86224E+002	1.00000E+002	1.81868E+000	3.62934E-002	0.00000E+000	-3.56969E+001	1.90665E+000	8.98557E-001	6.83074E+002	6.52839E+002	1.71079E+002	-3.40137E+001	2.18336E-001	8.13774E-001	1.11714E-002	2.55549E+002	1.70129E+001	2.55835E-003	2.57232E+002	2.95192E+001
2.43401E+002	1.58358E+003	2.22324E+002	3.21742E+002	1.27775E+000	1.29020E+000	1.62120E+004	4.40691E+003	1.00000E+000	1.09900E+003	1.00000E+001	2.50803E+005	1.64856E+000	3.97943E+001	1.00353E-002	1.01330E-002	5.49325E-002	5.59874E-002	6.24850E+004	2.22456E+002	3.21559E+002	9.46358E-003	9.46358E-003	1.82458E+006	1.30000E+002	4.70000E+001	0.00000E+000	7.59022E+002	7.43551E+002	1.83513E+002	1.00000E+002	1.62193E+000	5.39185E-002	0.00000E+000	-3.19926E+001	2.31440E+000	8.14432E-001	6.83074E+002	6.52839E+002	1.71079E+002	-3.38716E+001	2.18336E-001	8.13774E-001	-4.84520E-003	2.59253E+002	4.08380E+001	2.55835E-003	2.57374E+002	2.96576E+001
2.45694E+002	1.27254E+003	2.22371E+002	3.21648E+002	1.27522E+000	1.27073E+000	1.28250E+004	2.61377E+003	1.00000E+000	1.10000E+003	4.50000E+001	2.51037E+005	1.62046E+000	3.56727E+001	1.12605E-002	1.12208E-002	5.06751E-002	5.03284E-002	6.24850E+004	2.22456E+002	3.21559E+002	9.46358E-003	9.46358E-003	1.82458E+006	1.30000E+002	4.80000E+001	0.00000E+000	5.85008E+002	6.01490E+002	1.30952E+002	1.00000E+002	1.25562E+000	5.33725E-002	0.00000E+000	-2.80886E+001	2.58391E+000	8.20172E-001	6.83074E+002	6.52839E+002	1.71079E+002	-3.37368E+001	2.18336E-001	8.13774E-001	1.76486E-003	2.63157E+002	3.64392E+001	2.55835E-003	2.57509E+002	2.97940E+001
2.58939E+002	1.51660E+003	2.22311E+002	3.21717E+002	1.28463E+000	1.24891E+000	1.51310E+004	3.80406E+003	1.00000E+000	1.10100E+003	2.10000E+001	2.51237E+005	1.60438E+000	3.89435E+001	1.04434E-002	1.01530E-002	5.27127E-002	4.98858E-002	6.24850E+004	2.22456E+002	3.21559E+002	9.46358E-003	9.46358E-003	1.82458E+006	1.30000E+002	4.90000E+001	0.00000E+000	7.20118E+002	7.09079E+002	1.40464E+002	1.00000E+002	1.50364E+000	5.23516E-002	0.00000E+000	-2.91047E+001	2.23227E+000	8.74038E-001	6.83074E+002	6.52839E+002	1.71079E+002	-3.36055E+001	2.18336E-001	8.13774E-001	1.40980E-002	2.62141E+002	1.99167E+001	2.55835E-003	2.57640E+002	2.99184E+001
2.48935E+002	1.63483E+003	2.22344E+002	3.21708E+002	1.29721E+000	1.28231E+000	1.68850E+004	3.78372E+003	1.00000E+000	1.10200E+003	4.00000E+000	2.51441E+005	1.66343E+000	4.04331E+001	9.98298E-003	9.86832E-003	5.01648E-002	4.90445E-002	6.24850E+004	2.22456E+002	3.21559E+002	9.46358E-003	9.46358E-003	1.82458E+006	1.30000E+002	5.00000E+001	0.00000E+000	7.87536E+002	7.49094E+002	1.70423E+002	1.00000E+002	1.64713E+000	4.27437E-002	0.00000E+000	-3.19192E+001	2.15050E+000	8.58856E-001	6.83074E+002	6.52839E+002	1.71079E+002	-3.34571E+001	2.18336E-001	8.13774E-001	5.77606E-003	2.59326E+002	2.75685E+001	2.55835E-003	2.57788E+002	3.00734E+001
2.45483E+002	1.57009E+003	2.22374E+002	3.21717E+002	1.30297E+000	1.32969E+000	1.68530E+004	3.79713E+003	1.00000E+000	1.10300E+003	3.00000E+000	2.51660E+005	1.73255E+000	3.96244E+001	1.00368E-002	1.02426E-002	5.40735E-002	5.62707E-002	6.24850E+004	2.22456E+002	3.21559E+002	9.46358E-003	9.46358E-003	1.82458E+006	1.30000E+002	5.10000E+001	0.00000E+000	7.76594E+002	6.95531E+002	1.71761E+002	1.00000E+002	1.60226E+000	4.88727E-002	0.00000E+000	-3.51697E+001	2.10260E+000	8.79256E-001	6.83074E+002	6.52839E+002	1.71079E+002	-3.33128E+001	2.18336E-001	8.13774E-001	-1.01483E-002	2.56076E+002	4.43339E+001	2.55835E-003	2.57933E+002	3.02254E+001
2.58368E+002	1.51536E+003	2.22372E+002	3.21653E+002	1.25694E+000	1.28194E+000	1.51900E+004	4.59982E+003	1.00000E+000	1.10400E+003	1.40000E+001	2.51877E+005	1.61132E+000	3.89276E+001	1.01985E-002	1.04013E-002	5.12621E-002	5.32759E-002	6.24850E+004	2.22456E+002	3.21559E+002	9.46358E-003	9.46358E-003	1.82458E+006	1.30000E+002	5.20000E+001	0.00000E+000	7.57917E+002	6.82304E+002	1.60239E+002	1.00000E+002	1.55763E+000	5.33531E-002	0.00000E+000	-3.42516E+001	2.18968E+000	8.89309E-001	6.83074E+002	6.52839E+002	1.71079E+002	-3.31721E+001	2.18336E-001	8.13774E-001	-9.84732E-003	2.56994E+002	4.48672E+001	2.55835E-003	2.58073E+002	3.03595E+001
2.61884E+002	1.42294E+003	2.22388E+002	3.21571E+002	1.28972E+000	1.32140E+000	1.50490E+004	3.93213E+003	1.00000E+000	1.10500E+003	2.30000E+001	2.52087E+005	1.70424E+000	3.77218E+001	1.05134E-002	1.07716E-002	5.21266E-002	5.46602E-002	6.24850E+004	2.22456E+002	3.21559E+002	9.46358E-003	9.46358E-003	1.82458E+006	1.30000E+002	5.30000E+001	0.00000E+000	7.60180E+002	5.84023E+002	1.54851E+002	1.00000E+002	1.49510E+000	5.38349E-002	0.00000E+000	-4.07083E+001	1.99659E+000	9.79868E-001	6.83074E+002	6.52839E+002	1.71079E+002	-3.30359E+001	2.18336E-001	8.13774E-001	-1.21334E-002	2.50537E+002	4.12797E+001	2.55835E-003	2.58210E+002	3.04914E+001
2.61704E+002	1.50438E+003	2.22410E+002	3.21612E+002	1.28969E+000	1.37357E+000	1.64950E+004	4.60586E+003	1.00000E+000	1.10600E+003	1.20000E+001	2.52292E+005	1.77147E+000	3.87863E+001	1.00417E-002	1.06948E-002	5.49389E-002	6.21804E-002	6.24850E+004	2.22456E+002	3.21559E+002	9.46358E-003	9.46358E-003	1.82458E+006	1.30000E+002	5.40000E+001	0.00000E+000	7.57891E+002	6.53457E+002	1.72875E+002	1.00000E+002	1.55419E+000	5.97828E-002	0.00000E+000	-3.69798E+001	2.10189E+000	8.89049E-001	6.83074E+002	6.52839E+002	1.71079E+002	-3.28963E+001	2.18336E-001	8.13774E-001	-3.14955E-002	2.54266E+002	6.93960E+001	2.55835E-003	2.58349E+002	3.06401E+001
2.30394E+002	1.54823E+003	2.22379E+002	3.21630E+002	1.34207E+000	1.37933E+000	1.76900E+004	3.48822E+003	1.00000E+000	1.10700E+003	5.00000E+000	2.52501E+005	1.85116E+000	3.93476E+001	1.00905E-002	1.03706E-002	5.17268E-002	5.45777E-002	6.24850E+004	2.22456E+002	3.21559E+002	9.46358E-003	9.46358E-003	1.82458E+006	1.30000E+002	5.50000E+001	0.00000E+000	7.51753E+002	7.14371E+002	2.27544E+002	1.00000E+002	1.64390E+000	4.17048E-002	0.00000E+000	-3.60879E+001	2.38787E+000	7.55677E-001	6.83074E+002	6.52839E+002	1.71079E+002	-3.27664E+001	2.18336E-001	8.13774E-001	-1.36929E-002	2.55158E+002	4.78646E+001	2.55835E-003	2.58479E+002	3.07647E+001
2.64815E+002	1.64270E+003	2.22372E+002	3.21615E+002	1.26389E+000	1.33566E+000	1.72110E+004	4.76015E+003	1.00000E+000	1.10800E+003	2.00000E+000	2.52705E+005	1.68812E+000	4.05303E+001	9.63399E-003	1.01810E-002	5.06922E-002	5.64928E-002	6.24850E+004	2.22456E+002	3.21559E+002	9.46358E-003	9.46358E-003	1.82458E+006	1.30000E+002	5.60000E+001	0.00000E+000	8.01474E+002	7.51168E+002	1.77631E+002	1.00000E+002	1.67417E+000	4.65199E-002	0.00000E+000	-3.21632E+001	2.13144E+000	8.58291E-001	6.83074E+002	6.52839E+002	1.71079E+002	-3.26331E+001	2.18336E-001	8.13774E-001	-2.76077E-002	2.59082E+002	6.93011E+001	2.55835E-003	2.58612E+002	3.08947E+001
2.51350E+002	1.54309E+003	2.22367E+002	3.21649E+002	1.25200E+000	1.28713E+000	1.54690E+004	3.26004E+003	1.00000E+000	1.10900E+003	8.00000E+000	2.52915E+005	1.61149E+000	3.92822E+001	1.00664E-002	1.03488E-002	4.65997E-002	4.91813E-002	6.24850E+004	2.22456E+002	3.21559E+002	9.46358E-003	9.46358E-003	1.82458E+006	1.30000E+002	5.70000E+001	0.00000E+000	7.51012E+002	7.04482E+002	1.68041E+002	1.00000E+002	1.57090E+000	4.16953E-002	0.00000E+000	-3.20885E+001	2.25638E+000	8.55200E-001	6.83074E+002	6.52839E+002	1.71079E+002	-3.24932E+001	2.18336E-001	8.13774E-001	-1.38319E-002	2.59157E+002	5.20375E+001	2.55835E-003	2.58752E+002	3.10367E+001
2.23956E+002	1.50875E+003	2.22349E+002	3.21744E+002	1.33908E+000	1.30052E+000	1.62690E+004	2.88828E+003	1.00000E+000	1.11000E+003	1.00000E+001	2.53127E+005	1.74151E+000	3.88426E+001	1.04985E-002	1.01962E-002	5.08575E-002	4.80394E-002	6.24850E+004	2.22456E+002	3.21559E+002	9.46358E-003	9.46358E-003	1.82458E+006	1.30000E+002	5.80000E+001	0.00000E+000	7.52931E+002	6.96866E+002	1.48441E+002	1.00000E+002	1.54698E+000	3.30685E-002	0.00000E+000	-3.13002E+001	2.10056E+000	8.95766E-001	6.83074E+002	6.52839E+002	1.71079E+002	-3.23650E+001	2.18336E-001	8.13774E-001	1.46069E-002	2.59945E+002	1.70924E+001	2.55835E-003	2.58880E+002	3.11700E+001
2.42105E+002	1.57864E+003	2.22286E+002	3.21682E+002	1.25293E+000	1.26171E+000	1.55300E+004	2.89953E+003	1.00000E+000	1.11100E+003	1.00000E+001	2.53333E+005	1.58084E+000	3.97321E+001	1.00541E-002	1.01245E-002	4.53339E-002	4.59542E-002	6.24850E+004	2.22456E+002	3.21559E+002	9.46358E-003	9.46358E-003	1.82458E+006	1.30000E+002	5.90000E+001	0.00000E+000	7.79584E+002	7.21089E+002	1.62976E+002	1.00000E+002	1.61177E+000	3.28567E-002	0.00000E+000	-3.17916E+001	2.18779E+000	8.80277E-001	6.83074E+002	6.52839E+002	1.71079E+002	-3.22242E+001	2.18336E-001	8.13774E-001	-3.49344E-003	2.59454E+002	3.93262E+001	2.55835E-003	2.59021E+002	3.12906E+001
2.42917E+002	1.54349E+003	2.22391E+002	3.21733E+002	1.26467E+000	1.31292E+000	1.59120E+004	2.52616E+003	1.00000E+000	1.11200E+003	5.00000E+000	2.53541E+005	1.66040E+000	3.92873E+001	1.00257E-002	1.04082E-002	4.66607E-002	5.01951E-002	6.24850E+004	2.22456E+002	3.21559E+002	9.46358E-003	9.46358E-003	1.82458E+006	1.30000E+002	6.00000E+001	0.00000E+000	7.55816E+002	6.97038E+002	1.84362E+002	1.00000E+002	1.59065E+000	3.18694E-002	0.00000E+000	-3.36830E+001	2.27176E+000	8.37502E-001	6.83074E+002	6.52839E+002	1.71079E+002	-3.20930E+001	2.18336E-001	8.13774E-001	-1.87185E-002	2.57563E+002	5.66030E+001	2.55835E-003	2.59152E+002	3.14505E+001
2.27760E+002	1.45407E+003	2.22323E+002	3.21699E+002	1.24886E+000	1.26683E+000	1.43170E+004	2.24652E+003	1.00000E+000	1.11300E+003	2.50000E+001	2.53767E+005	1.58209E+000	3.81323E+001	1.04373E-002	1.05875E-002	4.40240E-002	4.52596E-002	6.24850E+004	2.22456E+002	3.21559E+002	9.46358E-003	9.46358E-003	1.82458E+006	1.30000E+002	6.10000E+001	0.00000E+000	7.34221E+002	6.67539E+002	1.30664E+002	1.00000E+002	1.48563E+000	2.95844E-002	0.00000E+000	-3.08511E+001	2.15787E+000	9.29523E-001	6.83074E+002	6.52839E+002	1.71079E+002	-3.19712E+001	2.18336E-001	8.13774E-001	-7.14268E-003	2.60394E+002	4.48621E+001	2.55835E-003	2.59274E+002	3.15537E+001
2.32001E+002	1.56653E+003	2.22368E+002	3.21723E+002	1.27768E+000	1.30797E+000	1.62500E+004	2.73410E+003	1.00000E+000	1.11400E+003	4.00000E+000	2.53960E+005	1.67116E+000	3.95795E+001	1.00229E-002	1.02605E-002	4.74624E-002	4.96828E-002	6.24850E+004	2.22456E+002	3.21559E+002	9.46358E-003	9.46358E-003	1.82458E+006	1.30000E+002	6.20000E+001	0.00000E+000	7.93254E+002	7.00142E+002	1.67703E+002	1.00000E+002	1.62180E+000	3.26623E-002	0.00000E+000	-3.39079E+001	2.09530E+000	8.98542E-001	6.83074E+002	6.52839E+002	1.71079E+002	-3.18538E+001	2.18336E-001	8.13774E-001	-1.17157E-002	2.57338E+002	4.75650E+001	2.55835E-003	2.59392E+002	3.16835E+001
2.32666E+002	1.55181E+003	2.22334E+002	3.21701E+002	1.31340E+000	1.27284E+000	1.61030E+004	3.27268E+003	1.00000E+000	1.11500E+003	6.00000E+000	2.54160E+005	1.67174E+000	3.93930E+001	1.03500E-002	1.00305E-002	4.58897E-002	4.31789E-002	6.24850E+004	2.22456E+002	3.21559E+002	9.46358E-003	9.46358E-003	1.82458E+006	1.30000E+002	6.30000E+001	0.00000E+000	7.69723E+002	6.99574E+002	1.68073E+002	1.00000E+002	1.59184E+000	3.36281E-002	0.00000E+000	-3.27145E+001	2.15886E+000	8.76060E-001	6.83074E+002	6.52839E+002	1.71079E+002	-3.17527E+001	2.18336E-001	8.13774E-001	1.56806E-002	2.58531E+002	1.43204E+001	2.55835E-003	2.59493E+002	3.17749E+001
2.27807E+002	1.56428E+003	2.22345E+002	3.21765E+002	1.26784E+000	1.30166E+000	1.60280E+004	2.34344E+003	1.00000E+000	1.11600E+003	7.00000E+000	2.54373E+005	1.65030E+000	3.95509E+001	1.00144E-002	1.02816E-002	4.51790E-002	4.75546E-002	6.24850E+004	2.22456E+002	3.21559E+002	9.46358E-003	9.46358E-003	1.82458E+006	1.30000E+002	6.40000E+001	0.00000E+000	7.45549E+002	7.41689E+002	1.95540E+002	1.00000E+002	1.61697E+000	2.69533E-002	0.00000E+000	-2.99518E+001	2.42131E+000	7.82928E-001	6.83074E+002	6.52839E+002	1.71079E+002	-3.16494E+001	2.18336E-001	8.13774E-001	-1.31645E-002	2.61294E+002	5.33412E+001	2.55835E-003	2.59596E+002	3.18866E+001
2.26096E+002	1.36324E+003	2.22366E+002	3.21665E+002	1.27822E+000	1.31772E+000	1.42510E+004	2.80040E+003	1.00000E+000	1.11700E+003	3.00000E+001	2.54588E+005	1.68433E+000	3.69220E+001	1.07074E-002	1.10382E-002	4.94922E-002	5.25168E-002	6.24850E+004	2.22456E+002	3.21559E+002	9.46358E-003	9.46358E-003	1.82458E+006	1.30000E+002	6.50000E+001	0.00000E+000	6.63955E+002	6.29430E+002	1.61723E+002	1.00000E+002	1.40742E+000	3.83165E-002	0.00000E+000	-3.16355E+001	2.43475E+000	8.25722E-001	6.83074E+002	6.52839E+002	1.71079E+002	-3.15603E+001	2.18336E-001	8.13774E-001	-1.52149E-002	2.59610E+002	5.42313E+001	2.55835E-003	2.59685E+002	3.19712E+001
2.36062E+002	1.54247E+003	2.22320E+002	3.21697E+002	1.28606E+000	1.30949E+000	1.61180E+004	2.83868E+003	1.00000E+000	1.11800E+003	8.00000E+000	2.54767E+005	1.68408E+000	3.92743E+001	1.01299E-002	1.03145E-002	4.75660E-002	4.92712E-002	6.24850E+004	2.22456E+002	3.21559E+002	9.46358E-003	9.46358E-003	1.82458E+006	1.30000E+002	6.60000E+001	0.00000E+000	7.66501E+002	7.00031E+002	1.53759E+002	1.00000E+002	1.57211E+000	3.32363E-002	0.00000E+000	-3.12525E+001	2.10755E+000	8.96970E-001	6.83074E+002	6.52839E+002	1.71079E+002	-3.14632E+001	2.18336E-001	8.13774E-001	-9.03002E-003	2.59993E+002	4.68316E+001	2.55835E-003	2.59782E+002	3.20609E+001
2.46555E+002	1.53228E+003	2.22409E+002	3.21698E+002	1.28001E+000	1.27444E+000	1.55400E+004	3.63718E+003	1.00000E+000	1.11900E+003	5.00000E+000	2.54966E+005	1.63129E+000	3.91443E+001	1.02680E-002	1.02233E-002	5.04980E-002	5.00695E-002	6.24850E+004	2.22456E+002	3.21559E+002	9.46358E-003	9.46358E-003	1.82458E+006	1.30000E+002	6.70000E+001	0.00000E+000	7.54938E+002	6.82091E+002	1.69643E+002	1.00000E+002	1.56415E+000	4.25233E-002	0.00000E+000	-3.29825E+001	2.21110E+000	8.70718E-001	6.83074E+002	6.52839E+002	1.71079E+002	-3.13745E+001	2.18336E-001	8.13774E-001	2.18133E-003	2.58263E+002	3.10355E+001	2.55835E-003	2.59871E+002	3.21698E+001
2.44019E+002	1.63346E+003	2.22393E+002	3.21691E+002	1.29338E+000	1.29639E+000	1.70040E+004	3.81758E+003	1.00000E+000	1.12000E+003	1.00000E+000	2.55159E+005	1.67672E+000	4.04161E+001	9.91857E-003	9.94172E-003	5.04413E-002	5.06719E-002	6.24850E+004	2.22456E+002	3.21559E+002	9.46358E-003	9.46358E-003	1.82458E+006	1.30000E+002	6.80000E+001	0.00000E+000	8.20327E+002	7.19338E+002	2.03412E+002	1.00000E+002	1.70760E+000	4.05999E-002	0.00000E+000	-3.56797E+001	2.14829E+000	8.56728E-001	6.83074E+002	6.52839E+002	1.71079E+002	-3.12925E+001	2.18336E-001	8.13774E-001	-1.16541E-003	2.55566E+002	3.25385E+001	2.55835E-003	2.59953E+002	3.22475E+001
2.44804E+002	1.75780E+003	2.22380E+002	3.21711E+002	1.33999E+000	1.31877E+000	1.92240E+004	3.80528E+003	1.00000E+000	1.12100E+003	0.00000E+000	2.55365E+005	1.76715E+000	4.19261E+001	9.66453E-003	9.51149E-003	4.97196E-002	4.81904E-002	6.24850E+004	2.22456E+002	3.21559E+002	9.46358E-003	9.46358E-003	1.82458E+006	1.30000E+002	6.90000E+001	0.00000E+000	8.49978E+002	7.93289E+002	1.95646E+002	1.00000E+002	1.78154E+000	3.29814E-002	0.00000E+000	-3.14261E+001	2.03828E+000	8.49231E-001	6.83074E+002	6.52839E+002	1.71079E+002	-3.12180E+001	2.18336E-001	8.13774E-001	7.98073E-003	2.59819E+002	2.52997E+001	2.55835E-003	2.60027E+002	3.23209E+001
2.14397E+002	1.79813E+003	2.22372E+002	3.21653E+002	1.37283E+000	1.41994E+000	2.15450E+004	4.64098E+003	1.00000E+000	1.12200E+003	0.00000E+000	2.55563E+005	1.94934E+000	4.24044E+001	9.35283E-003	9.67381E-003	5.36289E-002	5.73100E-002	6.24850E+004	2.22456E+002	3.21559E+002	9.46358E-003	9.46358E-003	1.82458E+006	1.30000E+002	7.00000E+001	0.00000E+000	8.78270E+002	7.80247E+002	2.09636E+002	1.00000E+002	1.82528E+000	3.80092E-002	0.00000E+000	-3.43617E+001	1.89808E+000	8.61435E-001	6.83074E+002	6.52839E+002	1.71079E+002	-3.11429E+001	2.18336E-001	8.13774E-001	-1.68701E-002	2.56884E+002	5.35869E+001	2.55835E-003	2.60103E+002	3.23888E+001
2.37499E+002	1.80758E+003	2.22383E+002	3.21667E+002	1.33255E+000	1.38650E+000	2.06100E+004	4.79935E+003	1.00000E+000	1.12300E+003	0.00000E+000	2.55764E+005	1.84758E+000	4.25156E+001	9.28207E-003	9.65783E-003	4.95102E-002	5.35200E-002	6.24850E+004	2.22456E+002	3.21559E+002	9.46358E-003	9.46358E-003	1.82458E+006	1.30000E+002	7.10000E+001	0.00000E+000	8.72060E+002	8.06010E+002	1.88934E+002	1.00000E+002	1.80995E+000	3.77843E-002	0.00000E+000	-3.10652E+001	1.91992E+000	8.70741E-001	6.83074E+002	6.52839E+002	1.71079E+002	-3.10567E+001	2.18336E-001	8.13774E-001	-1.98399E-002	2.60180E+002	6.06237E+001	2.55835E-003	2.60189E+002	3.24788E+001
2.37828E+002	1.74559E+003	2.22360E+002	3.21700E+002	1.32860E+000	1.31148E+000	1.88400E+004	4.28489E+003	1.00000E+000	1.12400E+003	0.00000E+000	2.55966E+005	1.74243E+000	4.17802E+001	9.67955E-003	9.55477E-003	5.07743E-002	4.95000E-002	6.24850E+004	2.22456E+002	3.21559E+002	9.46358E-003	9.46358E-003	1.82458E+006	1.30000E+002	7.20000E+001	0.00000E+000	8.54818E+002	7.63649E+002	2.12120E+002	1.00000E+002	1.78808E+000	3.93921E-002	0.00000E+000	-3.44523E+001	2.06345E+000	8.47376E-001	6.83074E+002	6.52839E+002	1.71079E+002	-3.09822E+001	2.18336E-001	8.13774E-001	6.48736E-003	2.56793E+002	2.41446E+001	2.55835E-003	2.60263E+002	3.25513E+001
2.42441E+002	1.75240E+003	2.22338E+002	3.21707E+002	1.34161E+000	1.32773E+000	1.93060E+004	4.83002E+003	1.00000E+000	1.12500E+003	0.00000E+000	2.56163E+005	1.78130E+000	4.18616E+001	9.65565E-003	9.55570E-003	5.29302E-002	5.18603E-002	6.24850E+004	2.22456E+002	3.21559E+002	9.46358E-003	9.46358E-003	1.82458E+006	1.30000E+002	7.30000E+001	0.00000E+000	8.88602E+002	7.57966E+002	1.99297E+002	1.00000E+002	1.81351E+000	4.42157E-002	0.00000E+000	-3.52786E+001	1.92107E+000	8.99130E-001	6.83074E+002	6.52839E+002	1.71079E+002	-3.09075E+001	2.18336E-001	8.13774E-001	5.20243E-003	2.55967E+002	2.49284E+001	2.55835E-003	2.60338E+002	3.26215E+001
2.15347E+002	1.82081E+003	2.22413E+002	3.21699E+002	1.39389E+000	1.41624E+000	2.20690E+004	3.96354E+003	1.00000E+000	1.12600E+003	0.00000E+000	2.56361E+005	1.97408E+000	4.26709E+001	9.38288E-003	9.53337E-003	5.21765E-002	5.38333E-002	6.24850E+004	2.22456E+002	3.21559E+002	9.46358E-003	9.46358E-003	1.82458E+006	1.30000E+002	7.40000E+001	0.00000E+000	9.04962E+002	7.76385E+002	2.26106E+002	1.00000E+002	1.87529E+000	2.75742E-002	0.00000E+000	-3.63869E+001	1.86643E+000	8.65583E-001	6.83074E+002	6.52839E+002	1.71079E+002	-3.08372E+001	2.18336E-001	8.13774E-001	-7.95530E-003	2.54859E+002	4.03677E+001	2.55835E-003	2.60408E+002	3.27080E+001
2.29166E+002	1.78941E+003	2.22411E+002	3.21669E+002	1.31448E+000	1.37695E+000	2.00170E+004	4.34316E+003	1.00000E+000	1.12700E+003	0.00000E+000	2.56552E+005	1.80997E+000	4.23014E+001	9.29080E-003	9.73237E-003	4.74248E-002	5.19411E-002	6.24850E+004	2.22456E+002	3.21559E+002	9.46358E-003	9.46358E-003	1.82458E+006	1.30000E+002	7.50000E+001	0.00000E+000	8.77434E+002	7.83019E+002	2.05570E+002	1.00000E+002	1.82138E+000	3.10165E-002	0.00000E+000	-3.35224E+001	1.96188E+000	8.64647E-001	6.83074E+002	6.52839E+002	1.71079E+002	-3.07691E+001	2.18336E-001	8.13774E-001	-2.32124E-002	2.57723E+002	6.24186E+001	2.55835E-003	2.60476E+002	3.27729E+001
2.30550E+002	1.77358E+003	2.22382E+002	3.21690E+002	1.35550E+000	1.33054E+000	1.97740E+004	3.96767E+003	1.00000E+000	1.12800E+003	0.00000E+000	2.56768E+005	1.80354E+000	4.21139E+001	9.63942E-003	9.46195E-003	5.23239E-002	5.04511E-002	6.24850E+004	2.22456E+002	3.21559E+002	9.46358E-003	9.46358E-003	1.82458E+006	1.30000E+002	7.60000E+001	0.00000E+000	8.67425E+002	7.67073E+002	2.14646E+002	1.00000E+002	1.80904E+000	3.76073E-002	0.00000E+000	-3.46478E+001	2.00046E+000	8.53166E-001	6.83074E+002	6.52839E+002	1.71079E+002	-3.07063E+001	2.18336E-001	8.13774E-001	9.29066E-003	2.56598E+002	2.04302E+001	2.55835E-003	2.60539E+002	3.28310E+001
2.18591E+002	1.72121E+003	2.22398E+002	3.21671E+002	1.39936E+000	1.37039E+000	2.03180E+004	4.00922E+003	1.00000E+000	1.12900E+003	1.00000E+000	2.56966E+005	1.91768E+000	4.14874E+001	9.81726E-003	9.61400E-003	5.53134E-002	5.30862E-002	6.24850E+004	2.22456E+002	3.21559E+002	9.46358E-003	9.46358E-003	1.82458E+006	1.30000E+002	7.70000E+001	0.00000E+000	8.75426E+002	7.34137E+002	2.10546E+002	1.00000E+002	1.79478E+000	3.64866E-002	0.00000E+000	-3.67131E+001	1.89536E+000	8.88341E-001	6.83074E+002	6.52839E+002	1.71079E+002	-3.06463E+001	2.18336E-001	8.13774E-001	1.04606E-002	2.54532E+002	1.68963E+001	2.55835E-003	2.60599E+002	3.28929E+001
2.35156E+002	1.76435E+003	2.22334E+002	3.21673E+002	1.35660E+000	1.34631E+000	1.99010E+004	4.32187E+003	1.00000E+000	1.13000E+003	1.00000E+000	2.57160E+005	1.82640E+000	4.20041E+001	9.61641E-003	9.54350E-003	5.01613E-002	4.94190E-002	6.24850E+004	2.22456E+002	3.21559E+002	9.46358E-003	9.46358E-003	1.82458E+006	1.30000E+002	7.80000E+001	0.00000E+000	8.61408E+002	7.89110E+002	1.95954E+002	1.00000E+002	1.79393E+000	3.24261E-002	0.00000E+000	-3.16244E+001	1.97611E+000	8.60918E-001	6.83074E+002	6.52839E+002	1.71079E+002	-3.05823E+001	2.18336E-001	8.13774E-001	3.80553E-003	2.59621E+002	3.03336E+001	2.55835E-003	2.60663E+002	3.29427E+001
2.31614E+002	1.58346E+003	2.22412E+002	3.21631E+002	1.34999E+000	1.31787E+000	1.74370E+004	3.07185E+003	1.00000E+000	1.13100E+003	3.00000E+000	2.57360E+005	1.77910E+000	3.97927E+001	1.02234E-002	9.98013E-003	4.78525E-002	4.56598E-002	6.24850E+004	2.22456E+002	3.21559E+002	9.46358E-003	9.46358E-003	1.82458E+006	1.30000E+002	7.90000E+001	0.00000E+000	7.74304E+002	7.15274E+002	1.74724E+002	1.00000E+002	1.61457E+000	2.80654E-002	0.00000E+000	-3.10259E+001	2.11466E+000	8.59477E-001	6.83074E+002	6.52839E+002	1.71079E+002	-3.05135E+001	2.18336E-001	8.13774E-001	1.20388E-002	2.60220E+002	2.05990E+001	2.55835E-003	2.60732E+002	3.30250E+001
2.17709E+002	1.50582E+003	2.22390E+002	3.21664E+002	1.34918E+000	1.33750E+000	1.68000E+004	4.11828E+003	1.00000E+000	1.13200E+003	1.00000E+001	2.57564E+005	1.80453E+000	3.88049E+001	1.04091E-002	1.03190E-002	5.75234E-002	5.65500E-002	6.24850E+004	2.22456E+002	3.21559E+002	9.46358E-003	9.46358E-003	1.82458E+006	1.30000E+002	8.00000E+001	0.00000E+000	7.70595E+002	6.64807E+002	2.40423E+002	1.00000E+002	1.65226E+000	5.02460E-002	0.00000E+000	-3.94898E+001	2.32893E+000	7.95061E-001	6.83074E+002	6.52839E+002	1.71079E+002	-3.04536E+001	2.18336E-001	8.13774E-001	4.34640E-003	2.51756E+002	2.18005E+001	2.55835E-003	2.60792E+002	3.30831E+001
2.22490E+002	1.60041E+003	2.22416E+002	3.21638E+002	1.33023E+000	1.38501E+000	1.82060E+004	3.41441E+003	1.00000E+000	1.13300E+003	3.00000E+000	2.57778E+005	1.84239E+000	4.00051E+001	9.85872E-003	1.02647E-002	5.17852E-002	5.60504E-002	6.24850E+004	2.22456E+002	3.21559E+002	9.46358E-003	9.46358E-003	1.82458E+006	1.30000E+002	8.10000E+001	0.00000E+000	8.21354E+002	6.93642E+002	1.97440E+002	1.00000E+002	1.68674E+000	3.64905E-002	0.00000E+000	-3.61308E+001	2.01022E+000	8.84830E-001	6.83074E+002	6.52839E+002	1.71079E+002	-3.03904E+001	2.18336E-001	8.13774E-001	-2.01747E-002	2.55115E+002	5.59841E+001	2.55835E-003	2.60855E+002	3.31497E+001
2.21694E+002	1.60615E+003	2.22377E+002	3.21656E+002	1.31034E+000	1.32427E+000	1.72730E+004	2.98351E+003	1.00000E+000	1.13400E+003	2.00000E+000	2.57979E+005	1.73524E+000	4.00768E+001	9.97009E-003	1.00761E-002	4.66008E-002	4.75714E-002	6.24850E+004	2.22456E+002	3.21559E+002	9.46358E-003	9.46358E-003	1.82458E+006	1.30000E+002	8.20000E+001	0.00000E+000	8.18349E+002	7.11503E+002	1.68591E+002	1.00000E+002	1.66167E+000	3.13014E-002	0.00000E+000	-3.28097E+001	2.00085E+000	9.12667E-001	6.83074E+002	6.52839E+002	1.71079E+002	-3.03221E+001	2.18336E-001	8.13774E-001	-5.28758E-003	2.58436E+002	4.05806E+001	2.55835E-003	2.60923E+002	3.32110E+001
2.12739E+002	1.73478E+003	2.22403E+002	3.21699E+002	1.33331E+000	1.33494E+000	1.91040E+004	3.53988E+003	1.00000E+000	1.13500E+003	1.00000E+000	2.58192E+005	1.77990E+000	4.16507E+001	9.64649E-003	9.65830E-003	5.23692E-002	5.24950E-002	6.24850E+004	2.22456E+002	3.21559E+002	9.46358E-003	9.46358E-003	1.82458E+006	1.30000E+002	8.30000E+001	0.00000E+000	8.53618E+002	7.71084E+002	1.79252E+002	1.00000E+002	1.75455E+000	3.79697E-002	0.00000E+000	-3.10927E+001	1.95190E+000	8.89595E-001	6.83074E+002	6.52839E+002	1.71079E+002	-3.02564E+001	2.18336E-001	8.13774E-001	-6.11671E-004	2.60153E+002	3.64329E+001	2.55835E-003	2.60989E+002	3.32867E+001
2.39106E+002	1.60846E+003	2.22429E+002	3.21643E+002	1.30121E+000	1.28015E+000	1.66450E+004	3.14052E+003	1.00000E+000	1.13600E+003	1.00000E+000	2.58383E+005	1.66574E+000	4.01056E+001	1.00857E-002	9.92245E-003	4.94351E-002	4.78848E-002	6.24850E+004	2.22456E+002	3.21559E+002	9.46358E-003	9.46358E-003	1.82458E+006	1.30000E+002	8.40000E+001	0.00000E+000	8.13237E+002	7.12815E+002	1.87758E+002	1.00000E+002	1.67723E+000	3.58285E-002	0.00000E+000	-3.36442E+001	2.11991E+000	8.77509E-001	6.83074E+002	6.52839E+002	1.71079E+002	-3.01931E+001	2.18336E-001	8.13774E-001	8.15844E-003	2.57601E+002	2.28631E+001	2.55835E-003	2.61052E+002	3.33506E+001
2.20889E+002	1.39599E+003	2.22518E+002	3.21563E+002	1.28359E+000	1.33342E+000	1.48260E+004	3.21331E+003	1.00000E+000	1.13700E+003	2.10000E+001	2.58600E+005	1.71157E+000	3.73630E+001	1.05418E-002	1.09511E-002	4.97677E-002	5.36087E-002	6.24850E+004	2.22456E+002	3.21559E+002	9.46358E-003	9.46358E-003	1.82458E+006	1.30000E+002	8.50000E+001	0.00000E+000	7.19404E+002	6.22267E+002	1.51800E+002	1.00000E+002	1.46281E+000	4.09189E-002	0.00000E+000	-3.31359E+001	2.16889E+000	9.08784E-001	6.83074E+002	6.52839E+002	1.71079E+002	-3.01297E+001	2.18336E-001	8.13774E-001	-1.90433E-002	2.58110E+002	5.75714E+001	2.55835E-003	2.61116E+002	3.34266E+001
1.99619E+002	1.16975E+003	2.22591E+002	3.21500E+002	1.34668E+000	1.33883E+000	1.30470E+004	2.20080E+003	1.00000E+000	1.13800E+003	5.20000E+001	2.58838E+005	1.80297E+000	3.42016E+001	1.17899E-002	1.17211E-002	5.30489E-002	5.24489E-002	6.24850E+004	2.22456E+002	3.21559E+002	9.46358E-003	9.46358E-003	1.82458E+006	1.30000E+002	8.60000E+001	0.00000E+000	5.78476E+002	5.54773E+002	3.35208E+002	3.00000E+002	1.44584E+000	4.57532E-002	0.00000E+000	-5.39562E+001	3.90215E+000	5.38458E-001	6.83074E+002	6.52839E+002	1.71079E+002	-3.00620E+001	2.18336E-001	8.13774E-001	2.92422E-003	2.37289E+002	9.15100E+000	2.55835E-003	2.61183E+002	3.35048E+001
2.14211E+002	1.19112E+003	2.22537E+002	3.21488E+002	1.26934E+000	1.31120E+000	1.23200E+004	2.50915E+003	1.00000E+000	1.13900E+003	4.70000E+001	2.59039E+005	1.66436E+000	3.45125E+001	1.14360E-002	1.18131E-002	5.33505E-002	5.68351E-002	6.24850E+004	2.22456E+002	3.21559E+002	9.46358E-003	9.46358E-003	1.82458E+006	1.30000E+002	8.70000E+001	0.00000E+000	6.02415E+002	5.45176E+002	1.61898E+002	1.00000E+002	1.27813E+000	5.56919E-002	0.00000E+000	-3.39919E+001	2.64658E+000	8.16999E-001	6.83074E+002	6.52839E+002	1.71079E+002	-2.99954E+001	2.18336E-001	8.13774E-001	-1.62192E-002	2.57254E+002	5.31597E+001	2.55835E-003	2.61250E+002	3.35580E+001
2.07520E+002	1.20879E+003	2.22601E+002	3.21499E+002	1.33224E+000	1.33731E+000	1.33330E+004	1.95690E+003	1.00000E+000	1.14000E+003	4.50000E+001	2.59237E+005	1.78161E+000	3.47676E+001	1.15377E-002	1.15816E-002	5.28661E-002	5.32583E-002	6.24850E+004	2.22456E+002	3.21559E+002	9.46358E-003	9.46358E-003	1.82458E+006	1.30000E+002	8.80000E+001	0.00000E+000	6.01590E+002	5.62942E+002	2.67014E+002	3.00000E+002	1.40455E+000	4.23988E-002	0.00000E+000	-4.38758E+001	3.27908E+000	6.33863E-001	6.83074E+002	6.52839E+002	1.71079E+002	-2.99353E+001	2.18336E-001	8.13774E-001	-1.89780E-003	2.47370E+002	2.52915E+001	2.55835E-003	2.61310E+002	3.36336E+001
2.12706E+002	1.19336E+003	2.22543E+002	3.21548E+002	1.35154E+000	1.33651E+000	1.33350E+004	2.83625E+003	1.00000E+000	1.14100E+003	4.70000E+001	2.59439E+005	1.80635E+000	3.45451E+001	1.17040E-002	1.15738E-002	5.71452E-002	5.59107E-002	6.24850E+004	2.22456E+002	3.21559E+002	9.46358E-003	9.46358E-003	1.82458E+006	1.30000E+002	8.90000E+001	0.00000E+000	6.18716E+002	5.41869E+002	9.69155E+001	0.00000E+000	1.22477E+000	5.59561E-002	0.00000E+000	-2.95186E+001	2.12940E+000	9.76015E-001	6.83074E+002	6.52839E+002	1.71079E+002	-2.98736E+001	2.18336E-001	8.13774E-001	5.59079E-003	2.61727E+002	3.02318E+001	2.55835E-003	2.61372E+002	3.36868E+001
2.22176E+002	1.20946E+003	2.22540E+002	3.21482E+002	1.28787E+000	1.24834E+000	1.21030E+004	2.28872E+003	1.00000E+000	1.14200E+003	5.00000E+001	2.59641E+005	1.60770E+000	3.47773E+001	1.17064E-002	1.13472E-002	5.12727E-002	4.82643E-002	6.24850E+004	2.22456E+002	3.21559E+002	9.46358E-003	9.46358E-003	1.82458E+006	1.30000E+002	9.00000E+001	0.00000E+000	6.18977E+002	5.50802E+002	1.39634E+002	1.00000E+002	1.27794E+000	4.64755E-002	0.00000E+000	-3.22337E+001	2.48820E+000	8.76758E-001	6.83074E+002	6.52839E+002	1.71079E+002	-2.98089E+001	2.18336E-001	8.13774E-001	1.55833E-002	2.59012E+002	1.49494E+001	2.55835E-003	2.61437E+002	3.37446E+001
2.15152E+002	1.22351E+003	2.22568E+002	3.21558E+002	1.27796E+000	1.30175E+000	1.26490E+004	2.04245E+003	1.00000E+000	1.14300E+003	4.70000E+001	2.59835E+005	1.66358E+000	3.49787E+001	1.13629E-002	1.15744E-002	4.61694E-002	4.78452E-002	6.24850E+004	2.22456E+002	3.21559E+002	9.46358E-003	9.46358E-003	1.82458E+006	1.30000E+002	9.10000E+001	0.00000E+000	6.13480E+002	5.46791E+002	1.28942E+002	1.00000E+002	1.25663E+000	3.46744E-002	0.00000E+000	-3.12653E+001	2.38291E+000	8.95521E-001	6.83074E+002	6.52839E+002	1.71079E+002	-2.97430E+001	2.18336E-001	8.13774E-001	-9.21943E-003	2.59980E+002	4.70998E+001	2.55835E-003	2.61503E+002	3.38242E+001
2.04350E+002	1.11621E+003	2.22519E+002	3.21485E+002	1.31918E+000	1.29246E+000	1.18130E+004	1.66634E+003	1.00000E+000	1.14400E+003	7.50000E+001	2.60055E+005	1.70498E+000	3.34097E+001	1.21374E-002	1.18915E-002	4.96342E-002	4.77097E-002	6.24850E+004	2.22456E+002	3.21559E+002	9.46358E-003	9.46358E-003	1.82458E+006	1.30000E+002	9.20000E+001	0.00000E+000	5.54055E+002	5.15315E+002	1.53990E+002	1.00000E+002	1.18959E+000	3.73469E-002	0.00000E+000	-3.27473E+001	2.78310E+000	7.93418E-001	6.83074E+002	6.52839E+002	1.71079E+002	-2.96800E+001	2.18336E-001	8.13774E-001	1.02328E-002	2.58498E+002	2.11582E+001	2.55835E-003	2.61566E+002	3.38689E+001
2.24313E+002	1.28998E+003	2.22518E+002	3.21485E+002	1.21565E+000	1.23140E+000	1.20530E+004	2.62721E+003	1.00000E+000	1.14500E+003	4.20000E+001	2.60228E+005	1.49695E+000	3.59163E+001	1.10729E-002	1.12163E-002	4.94483E-002	5.07008E-002	6.24850E+004	2.22456E+002	3.21559E+002	9.46358E-003	9.46358E-003	1.82458E+006	1.30000E+002	9.30000E+001	0.00000E+000	6.50535E+002	5.97148E+002	1.45781E+002	1.00000E+002	1.35307E+000	5.05957E-002	0.00000E+000	-3.03813E+001	2.52936E+000	8.64278E-001	6.83074E+002	6.52839E+002	1.71079E+002	-2.96158E+001	2.18336E-001	8.13774E-001	-6.43322E-003	2.60864E+002	4.44642E+001	2.55835E-003	2.61630E+002	3.39329E+001
1.98063E+002	1.04144E+003	2.22516E+002	3.21604E+002	1.28971E+000	1.27849E+000	1.06760E+004	1.41111E+003	1.00000E+000	1.14600E+003	1.10000E+002	2.60503E+005	1.64888E+000	3.22714E+001	1.24821E-002	1.23735E-002	4.85091E-002	4.76992E-002	6.24850E+004	2.22456E+002	3.21559E+002	9.46358E-003	9.46358E-003	1.82458E+006	1.30000E+002	9.40000E+001	0.00000E+000	4.97933E+002	5.00532E+002	1.04007E+002	1.00000E+002	1.05354E+000	3.65507E-002	0.00000E+000	-2.45394E+001	2.73957E+000	8.47860E-001	6.83074E+002	6.52839E+002	1.71079E+002	-2.95496E+001	2.18336E-001	8.13774E-001	4.37164E-003	2.66706E+002	3.67421E+001	2.55835E-003	2.61696E+002	3.40101E+001
1.93991E+002	1.12558E+003	2.22531E+002	3.21540E+002	1.32746E+000	1.33249E+000	1.23330E+004	1.43323E+003	1.00000E+000	1.14700E+003	6.70000E+001	2.60668E+005	1.76882E+000	3.35497E+001	1.19533E-002	1.19985E-002	4.93463E-002	4.97085E-002	6.24850E+004	2.22456E+002	3.21559E+002	9.46358E-003	9.46358E-003	1.82458E+006	1.30000E+002	9.50000E+001	0.00000E+000	5.48736E+002	5.18836E+002	1.26622E+002	1.00000E+002	1.15454E+000	3.32954E-002	0.00000E+000	-2.90295E+001	2.56389E+000	8.42904E-001	6.83074E+002	6.52839E+002	1.71079E+002	-2.94849E+001	2.18336E-001	8.13774E-001	-1.88924E-003	2.62216E+002	4.01150E+001	2.55835E-003	2.61761E+002	3.40720E+001
1.95651E+002	1.08128E+003	2.22501E+002	3.21539E+002	1.33041E+000	1.35524E+000	1.20620E+004	2.01666E+003	1.00000E+000	1.14800E+003	7.80000E+001	2.60880E+005	1.80303E+000	3.28828E+001	1.21136E-002	1.23398E-002	5.63022E-002	5.83697E-002	6.24850E+004	2.22456E+002	3.21559E+002	9.46358E-003	9.46358E-003	1.82458E+006	1.30000E+002	9.60000E+001	0.00000E+000	5.36084E+002	5.01111E+002	1.88513E+002	3.00000E+002	1.19640E+000	5.55166E-002	0.00000E+000	-3.68090E+001	3.06383E+000	7.13243E-001	6.83074E+002	6.52839E+002	1.71079E+002	-2.94243E+001	2.18336E-001	8.13774E-001	-9.24809E-003	2.54437E+002	4.15751E+001	2.55835E-003	2.61821E+002	3.41256E+001
1.97195E+002	1.23606E+003	2.22511E+002	3.21485E+002	1.30747E+000	1.30781E+000	1.31180E+004	2.49476E+003	1.00000E+000	1.14900E+003	4.80000E+001	2.61045E+005	1.70993E+000	3.51576E+001	1.14156E-002	1.14185E-002	5.20290E-002	5.20550E-002	6.24850E+004	2.22456E+002	3.21559E+002	9.46358E-003	9.46358E-003	1.82458E+006	1.30000E+002	9.70000E+001	0.00000E+000	6.18153E+002	5.79007E+002	1.42817E+002	1.00000E+002	1.29749E+000	4.92647E-002	0.00000E+000	-2.94315E+001	2.47520E+000	8.46577E-001	6.83074E+002	6.52839E+002	1.71079E+002	-2.93650E+001	2.18336E-001	8.13774E-001	-1.28313E-004	2.61814E+002	3.74910E+001	2.55835E-003	2.61880E+002	3.41822E+001
2.11725E+002	1.21978E+003	2.22524E+002	3.21513E+002	1.32875E+000	1.29205E+000	1.29940E+004	2.52491E+003	1.00000E+000	1.15000E+003	4.70000E+001	2.61248E+005	1.71681E+000	3.49254E+001	1.16566E-002	1.13346E-002	5.16856E-002	4.89495E-002	6.24850E+004	2.22456E+002	3.21559E+002	9.46358E-003	9.46358E-003	1.82458E+006	1.30000E+002	9.80000E+001	0.00000E+000	5.92568E+002	5.86195E+002	1.74528E+002	3.00000E+002	1.30440E+000	4.33946E-002	0.00000E+000	-2.97565E+001	2.81841E+000	7.47025E-001	6.83074E+002	6.52839E+002	1.71079E+002	-2.93013E+001	2.18336E-001	8.13774E-001	1.40037E-002	2.61489E+002	1.94123E+001	2.55835E-003	2.61944E+002	3.42515E+001
2.24769E+002	1.26632E+003	2.22603E+002	3.21483E+002	1.27640E+000	1.19770E+000	1.20700E+004	2.75540E+003	1.00000E+000	1.15100E+003	4.40000E+001	2.61456E+005	1.52874E+000	3.55854E+001	1.16180E-002	1.09017E-002	5.59212E-002	4.94004E-002	6.24850E+004	2.22456E+002	3.21559E+002	9.46358E-003	9.46358E-003	1.82458E+006	1.30000E+002	9.90000E+001	0.00000E+000	5.89865E+002	6.21300E+002	1.65100E+002	1.00000E+002	1.31172E+000	5.79845E-002	0.00000E+000	-2.48737E+001	2.94896E+000	7.40778E-001	6.83074E+002	6.52839E+002	1.71079E+002	-2.92300E+001	2.18336E-001	8.13774E-001	3.18070E-002	2.66372E+002	1.88996E+000	2.55835E-003	2.62016E+002	3.43380E+001
2.02379E+002	1.13723E+003	2.22617E+002	3.21537E+002	1.36030E+000	1.28858E+000	1.23480E+004	2.49373E+003	1.00000E+000	1.15200E+003	6.00000E+001	2.61672E+005	1.75286E+000	3.37228E+001	1.22416E-002	1.15962E-002	5.59153E-002	5.03272E-002	6.24850E+004	2.22456E+002	3.21559E+002	9.46358E-003	9.46358E-003	1.82458E+006	1.30000E+002	1.00000E+002	0.00000E+000	5.49532E+002	5.51172E+002	4.18312E+002	3.00000E+002	1.49901E+000	4.68379E-002	0.00000E+000	-6.80970E+001	4.68197E+000	4.61301E-001	6.83074E+002	6.52839E+002	1.71079E+002	-2.91658E+001	2.18336E-001	8.13774E-001	2.70748E-002	2.23149E+002	-3.53573E+001	2.55835E-003	2.62080E+002	3.44104E+001
2.08396E+002	1.29702E+003	2.22579E+002	3.21502E+002	1.26869E+000	1.32907E+000	1.35800E+004	2.35473E+003	1.00000E+000	1.15300E+003	3.50000E+001	2.61849E+005	1.68618E+000	3.60141E+001	1.08870E-002	1.14051E-002	4.85625E-002	5.31616E-002	6.24850E+004	2.22456E+002	3.21559E+002	9.46358E-003	9.46358E-003	1.82458E+006	1.30000E+002	1.01000E+002	0.00000E+000	6.21205E+002	6.08991E+002	1.75232E+002	1.00000E+002	1.35551E+000	3.94281E-002	0.00000E+000	-2.93942E+001	2.69146E+000	7.65197E-001	6.83074E+002	6.52839E+002	1.71079E+002	-2.91016E+001	2.18336E-001	8.13774E-001	-2.32407E-002	2.61851E+002	6.66047E+001	2.55835E-003	2.62144E+002	3.44626E+001
2.23931E+002	1.19296E+003	2.22566E+002	3.21506E+002	1.26727E+000	1.29022E+000	1.21320E+004	2.46609E+003	1.00000E+000	1.15400E+003	4.60000E+001	2.62046E+005	1.63507E+000	3.45393E+001	1.15055E-002	1.17138E-002	5.28781E-002	5.47594E-002	6.24850E+004	2.22456E+002	3.21559E+002	9.46358E-003	9.46358E-003	1.82458E+006	1.30000E+002	1.02000E+002	0.00000E+000	6.13657E+002	5.50836E+002	3.36638E+002	3.00000E+002	1.48994E+000	5.20558E-002	0.00000E+000	-5.36651E+001	3.64337E+000	5.98055E-001	6.83074E+002	6.52839E+002	1.71079E+002	-2.90371E+001	2.18336E-001	8.13774E-001	-8.97289E-003	2.37580E+002	2.43848E+001	2.55835E-003	2.62208E+002	3.45245E+001
2.26190E+002	1.24007E+003	2.22513E+002	3.21518E+002	1.21594E+000	1.24740E+000	1.17340E+004	2.03243E+003	1.00000E+000	1.15500E+003	4.50000E+001	2.62254E+005	1.51676E+000	3.52147E+001	1.12250E-002	1.15155E-002	4.50375E-002	4.73157E-002	6.24850E+004	2.22456E+002	3.21559E+002	9.46358E-003	9.46358E-003	1.82458E+006	1.30000E+002	1.03000E+002	0.00000E+000	6.03337E+002	5.75843E+002	1.17266E+002	1.00000E+002	1.24830E+000	4.12331E-002	0.00000E+000	-2.61528E+001	2.49825E+000	8.86855E-001	6.83074E+002	6.52839E+002	1.71079E+002	-2.89656E+001	2.18336E-001	8.13774E-001	-1.27716E-002	2.65093E+002	5.66611E+001	2.55835E-003	2.62280E+002	3.45852E+001
2.21681E+002	1.25645E+003	2.22542E+002	3.21502E+002	1.23190E+000	1.28304E+000	1.23690E+004	2.28365E+003	1.00000E+000	1.15600E+003	3.70000E+001	2.62459E+005	1.58057E+000	3.54464E+001	1.10766E-002	1.15365E-002	4.64007E-002	5.02075E-002	6.24850E+004	2.22456E+002	3.21559E+002	9.46358E-003	9.46358E-003	1.82458E+006	1.30000E+002	1.04000E+002	0.00000E+000	5.96525E+002	6.07738E+002	1.51099E+002	1.00000E+002	1.29646E+000	4.06496E-002	0.00000E+000	-2.52856E+001	2.74838E+000	7.85177E-001	6.83074E+002	6.52839E+002	1.71079E+002	-2.88999E+001	2.18336E-001	8.13774E-001	-2.03353E-002	2.65960E+002	6.70474E+001	2.55835E-003	2.62346E+002	3.46560E+001
2.25011E+002	1.27145E+003	2.22552E+002	3.21422E+002	1.22608E+000	1.24606E+000	1.21150E+004	2.45016E+003	1.00000E+000	1.15700E+003	3.70000E+001	2.62665E+005	1.52777E+000	3.56574E+001	1.11393E-002	1.13208E-002	4.71647E-002	4.86658E-002	6.24850E+004	2.22456E+002	3.21559E+002	9.46358E-003	9.46358E-003	1.82458E+006	1.30000E+002	1.05000E+002	0.00000E+000	5.98609E+002	6.09599E+002	1.28126E+002	1.00000E+002	1.27474E+000	4.39384E-002	0.00000E+000	-2.33075E+001	2.60675E+000	8.36470E-001	6.83074E+002	6.52839E+002	1.71079E+002	-2.88369E+001	2.18336E-001	8.13774E-001	-8.08267E-003	2.67938E+002	5.36124E+001	2.55835E-003	2.62409E+002	3.47135E+001
2.17534E+002	1.25818E+003	2.22547E+002	3.21503E+002	1.29010E+000	1.28509E+000	1.29660E+004	2.77659E+003	1.00000E+000	1.15800E+003	3.40000E+001	2.62872E+005	1.65790E+000	3.54708E+001	1.13297E-002	1.12858E-002	4.92721E-002	4.89020E-002	6.24850E+004	2.22456E+002	3.21559E+002	9.46358E-003	9.46358E-003	1.82458E+006	1.30000E+002	1.06000E+002	0.00000E+000	6.30025E+002	5.74641E+002	1.45851E+002	1.00000E+002	1.31336E+000	4.06396E-002	0.00000E+000	-3.02695E+001	2.45690E+000	8.57870E-001	6.83074E+002	6.52839E+002	1.71079E+002	-2.87722E+001	2.18336E-001	8.13774E-001	1.94225E-003	2.60976E+002	3.40615E+001	2.55835E-003	2.62473E+002	3.47848E+001
2.13290E+002	1.22446E+003	2.22599E+002	3.21504E+002	1.35270E+000	1.30829E+000	1.34190E+004	3.02212E+003	1.00000E+000	1.15900E+003	4.00000E+001	2.63071E+005	1.76973E+000	3.49923E+001	1.16773E-002	1.12939E-002	5.78883E-002	5.42338E-002	6.24850E+004	2.22456E+002	3.21559E+002	9.46358E-003	9.46358E-003	1.82458E+006	1.30000E+002	1.07000E+002	0.00000E+000	6.06385E+002	5.69874E+002	1.90804E+002	3.00000E+002	1.33023E+000	5.03131E-002	0.00000E+000	-3.34153E+001	2.76967E+000	7.48038E-001	6.83074E+002	6.52839E+002	1.71079E+002	-2.87097E+001	2.18336E-001	8.13774E-001	1.66901E-002	2.57830E+002	1.23912E+001	2.55835E-003	2.62536E+002	3.48591E+001
2.06325E+002	1.20743E+003	2.22593E+002	3.21484E+002	1.29084E+000	1.34121E+000	1.29620E+004	2.02223E+003	1.00000E+000	1.16000E+003	4.90000E+001	2.63276E+005	1.73129E+000	3.47481E+001	1.13380E-002	1.17804E-002	4.88972E-002	5.26716E-002	6.24850E+004	2.22456E+002	3.21559E+002	9.46358E-003	9.46358E-003	1.82458E+006	1.30000E+002	1.08000E+002	0.00000E+000	5.93980E+002	5.57469E+002	1.46722E+002	1.00000E+002	1.25795E+000	4.02296E-002	0.00000E+000	-2.94734E+001	2.55250E+000	8.25866E-001	6.83074E+002	6.52839E+002	1.71079E+002	-2.86455E+001	2.18336E-001	8.13774E-001	-1.91385E-002	2.61772E+002	6.13633E+001	2.55835E-003	2.62600E+002	3.49202E+001
2.07034E+002	1.28341E+003	2.22615E+002	3.21489E+002	1.29167E+000	1.30110E+000	1.33960E+004	2.37540E+003	1.00000E+000	1.16100E+003	3.30000E+001	2.63463E+005	1.68059E+000	3.58247E+001	1.11600E-002	1.12415E-002	5.26148E-002	5.33669E-002	6.24850E+004	2.22456E+002	3.21559E+002	9.46358E-003	9.46358E-003	1.82458E+006	1.30000E+002	1.09000E+002	0.00000E+000	6.10870E+002	6.18657E+002	1.58440E+002	1.00000E+002	1.32952E+000	4.57100E-002	0.00000E+000	-2.56589E+001	2.65932E+000	7.79747E-001	6.83074E+002	6.52839E+002	1.71079E+002	-2.85845E+001	2.18336E-001	8.13774E-001	-3.63918E-003	2.65587E+002	4.56985E+001	2.55835E-003	2.62661E+002	3.49867E+001
2.05672E+002	1.17587E+003	2.22559E+002	3.21450E+002	1.29538E+000	1.28683E+000	1.21800E+004	2.59777E+003	1.00000E+000	1.16200E+003	5.00000E+001	2.63658E+005	1.66693E+000	3.42910E+001	1.17374E-002	1.16599E-002	5.38037E-002	5.31144E-002	6.24850E+004	2.22456E+002	3.21559E+002	9.46358E-003	9.46358E-003	1.82458E+006	1.30000E+002	1.10000E+002	0.00000E+000	5.81426E+002	5.54591E+002	3.14529E+002	3.00000E+002	1.42653E+000	5.56984E-002	0.00000E+000	-4.93146E+001	3.87981E+000	5.60502E-001	6.83074E+002	6.52839E+002	1.71079E+002	-2.85257E+001	2.18336E-001	8.13774E-001	3.31220E-003	2.41931E+002	1.32929E+001	2.55835E-003	2.62720E+002	3.50289E+001
2.24896E+002	1.17958E+003	2.22532E+002	3.21485E+002	1.30066E+000	1.30458E+000	1.24270E+004	1.50070E+003	1.00000E+000	1.16300E+003	4.70000E+001	2.63838E+005	1.69681E+000	3.43450E+001	1.16676E-002	1.17027E-002	4.34709E-002	4.37229E-002	6.24850E+004	2.22456E+002	3.21559E+002	9.46358E-003	9.46358E-003	1.82458E+006	1.30000E+002	1.11000E+002	0.00000E+000	5.96034E+002	5.41768E+002	1.38477E+002	1.00000E+002	1.24192E+000	2.83919E-002	0.00000E+000	-3.01768E+001	2.50799E+000	8.58424E-001	6.83074E+002	6.52839E+002	1.71079E+002	-2.84583E+001	2.18336E-001	8.13774E-001	-1.50501E-003	2.61069E+002	3.84801E+001	2.55835E-003	2.62787E+002	3.50938E+001
2.32953E+002	1.17941E+003	2.22602E+002	3.21465E+002	1.27295E+000	1.28022E+000	1.19560E+004	2.85836E+003	1.00000E+000	1.16400E+003	4.60000E+001	2.64038E+005	1.62965E+000	3.43426E+001	1.16417E-002	1.17083E-002	5.48375E-002	5.54503E-002	6.24850E+004	2.22456E+002	3.21559E+002	9.46358E-003	9.46358E-003	1.82458E+006	1.30000E+002	1.12000E+002	0.00000E+000	5.68177E+002	5.66648E+002	2.41088E+002	3.00000E+002	1.33537E+000	5.61615E-002	0.00000E+000	-3.68933E+001	3.57526E+000	6.13919E-001	6.83074E+002	6.52839E+002	1.71079E+002	-2.83973E+001	2.18336E-001	8.13774E-001	-2.84996E-003	2.54352E+002	3.34672E+001	2.55835E-003	2.62848E+002	3.51687E+001
2.25486E+002	1.26596E+003	2.22549E+002	3.21505E+002	1.26654E+000	1.25249E+000	1.25080E+004	2.18943E+003	1.00000E+000	1.16500E+003	4.20000E+001	2.64233E+005	1.58633E+000	3.55803E+001	1.13246E-002	1.11990E-002	4.91225E-002	4.80711E-002	6.24850E+004	2.22456E+002	3.21559E+002	9.46358E-003	9.46358E-003	1.82458E+006	1.30000E+002	1.13000E+002	0.00000E+000	6.25083E+002	6.08706E+002	1.91588E+002	3.00000E+002	1.37845E+000	4.39891E-002	0.00000E+000	-3.04567E+001	2.89856E+000	7.40347E-001	6.83074E+002	6.52839E+002	1.71079E+002	-2.83374E+001	2.18336E-001	8.13774E-001	5.57670E-003	2.60789E+002	2.93086E+001	2.55835E-003	2.62908E+002	3.52202E+001
2.23054E+002	1.22727E+003	2.22592E+002	3.21504E+002	1.27484E+000	1.28615E+000	1.25140E+004	2.78875E+003	1.00000E+000	1.16600E+003	4.30000E+001	2.64430E+005	1.63964E+000	3.50324E+001	1.13961E-002	1.14973E-002	4.82925E-002	4.91266E-002	6.24850E+004	2.22456E+002	3.21559E+002	9.46358E-003	9.46358E-003	1.82458E+006	1.30000E+002	1.14000E+002	0.00000E+000	5.91941E+002	5.86685E+002	1.53564E+002	1.00000E+002	1.28062E+000	4.11123E-002	0.00000E+000	-2.66602E+001	2.72303E+000	7.87881E-001	6.83074E+002	6.52839E+002	1.71079E+002	-2.82740E+001	2.18336E-001	8.13774E-001	-4.41722E-003	2.64585E+002	4.56710E+001	2.55835E-003	2.62972E+002	3.52934E+001
2.26465E+002	1.28482E+003	2.22573E+002	3.21459E+002	1.25033E+000	1.23993E+000	1.24170E+004	2.28591E+003	1.00000E+000	1.16700E+003	3.90000E+001	2.64617E+005	1.55033E+000	3.58444E+001	1.12206E-002	1.11273E-002	4.67006E-002	4.59520E-002	6.24850E+004	2.22456E+002	3.21559E+002	9.46358E-003	9.46358E-003	1.82458E+006	1.30000E+002	1.15000E+002	0.00000E+000	6.25793E+002	6.11494E+002	1.43705E+002	1.00000E+002	1.32787E+000	3.77804E-002	0.00000E+000	-2.58610E+001	2.59213E+000	8.30896E-001	6.83074E+002	6.52839E+002	1.71079E+002	-2.82108E+001	2.18336E-001	8.13774E-001	4.17610E-003	2.65384E+002	3.56653E+001	2.55835E-003	2.63035E+002	3.53480E+001
2.13337E+002	1.11998E+003	2.22623E+002	3.21421E+002	1.30618E+000	1.34648E+000	1.22010E+004	2.32500E+003	1.00000E+000	1.16800E+003	6.20000E+001	2.64839E+005	1.75875E+000	3.34661E+001	1.18251E-002	1.21900E-002	5.31428E-002	5.63810E-002	6.24850E+004	2.22456E+002	3.21559E+002	9.46358E-003	9.46358E-003	1.82458E+006	1.30000E+002	1.16000E+002	0.00000E+000	5.61420E+002	5.19048E+002	1.17244E+002	1.00000E+002	1.16044E+000	5.10063E-002	0.00000E+000	-2.77527E+001	2.46689E+000	8.80771E-001	6.83074E+002	6.52839E+002	1.71079E+002	-2.81514E+001	2.18336E-001	8.13774E-001	-1.51914E-002	2.63493E+002	5.81195E+001	2.55835E-003	2.63094E+002	3.54150E+001
2.27366E+002	1.21291E+003	2.22560E+002	3.21460E+002	1.25997E+000	1.28670E+000	1.22350E+004	2.27144E+003	1.00000E+000	1.16900E+003	4.90000E+001	2.65031E+005	1.62120E+000	3.48268E+001	1.13909E-002	1.16326E-002	5.04483E-002	5.25499E-002	6.24850E+004	2.22456E+002	3.21559E+002	9.46358E-003	9.46358E-003	1.82458E+006	1.30000E+002	1.17000E+002	0.00000E+000	5.85025E+002	5.85379E+002	1.29026E+002	1.00000E+002	1.24376E+000	4.79478E-002	0.00000E+000	-2.39120E+001	2.60201E+000	8.33873E-001	6.83074E+002	6.52839E+002	1.71079E+002	-2.80894E+001	2.18336E-001	8.13774E-001	-1.04959E-002	2.67333E+002	5.60462E+001	2.55835E-003	2.63156E+002	3.54664E+001
2.12517E+002	1.25715E+003	2.22570E+002	3.21500E+002	1.30411E+000	1.34481E+000	1.36620E+004	2.54657E+003	1.00000E+000	1.17000E+003	9.00000E+000	2.65201E+005	1.75378E+000	3.54563E+001	1.11573E-002	1.15055E-002	5.08303E-002	5.39660E-002	6.24850E+004	2.22456E+002	3.21559E+002	9.46358E-003	9.46358E-003	1.82458E+006	1.30000E+002	1.18000E+002	0.00000E+000	6.06950E+002	5.98310E+002	1.57860E+002	1.00000E+002	1.31157E+000	4.31980E-002	0.00000E+000	-2.67793E+001	2.60171E+000	7.89214E-001	6.83074E+002	6.52839E+002	1.71079E+002	-2.80364E+001	2.18336E-001	8.13774E-001	-1.53636E-002	2.64466E+002	5.93049E+001	2.55835E-003	2.63209E+002	3.55255E+001
2.31285E+002	1.18705E+003	2.22572E+002	3.21489E+002	1.31328E+000	1.34419E+000	1.29810E+004	2.33744E+003	1.00000E+000	1.17100E+003	1.40000E+001	2.65391E+005	1.76529E+000	3.44535E+001	1.15266E-002	1.17979E-002	4.84109E-002	5.06439E-002	6.24850E+004	2.22456E+002	3.21559E+002	9.46358E-003	9.46358E-003	1.82458E+006	1.30000E+002	1.19000E+002	0.00000E+000	5.68781E+002	5.90479E+002	8.33842E+001	0.00000E+000	1.17543E+000	3.49480E-002	0.00000E+000	-1.84111E+001	2.27252E+000	9.26934E-001	6.83074E+002	6.52839E+002	1.71079E+002	-2.79859E+001	2.18336E-001	8.13774E-001	-1.16305E-002	2.72834E+002	6.29789E+001	2.55835E-003	2.63260E+002	3.55756E+001
2.34778E+002	1.27184E+003	2.22580E+002	3.21463E+002	1.27918E+000	1.23644E+000	1.25280E+004	2.91991E+003	1.00000E+000	1.17200E+003	8.00000E+000	2.65579E+005	1.58163E+000	3.56629E+001	1.14285E-002	1.10467E-002	5.12187E-002	4.79474E-002	6.24850E+004	2.22456E+002	3.21559E+002	9.46358E-003	9.46358E-003	1.82458E+006	1.30000E+002	1.20000E+002	0.00000E+000	6.21479E+002	6.03710E+002	1.71215E+002	1.00000E+002	1.34821E+000	4.63887E-002	0.00000E+000	-2.83885E+001	2.76040E+000	7.76782E-001	6.83074E+002	6.52839E+002	1.71079E+002	-2.79268E+001	2.18336E-001	8.13774E-001	1.69880E-002	2.62857E+002	1.70352E+001	2.55835E-003	2.63319E+002	3.56339E+001
2.13343E+002	1.24805E+003	2.22558E+002	3.21498E+002	1.27800E+000	1.34191E+000	1.32790E+004	2.45503E+003	1.00000E+000	1.17300E+003	1.00000E+001	2.65784E+005	1.71495E+000	3.53277E+001	1.10904E-002	1.16450E-002	4.96894E-002	5.46421E-002	6.24850E+004	2.22456E+002	3.21559E+002	9.46358E-003	9.46358E-003	1.82458E+006	1.30000E+002	1.21000E+002	0.00000E+000	6.08050E+002	5.92179E+002	2.31808E+002	3.00000E+002	1.39138E+000	4.15888E-002	0.00000E+000	-3.48072E+001	3.13518E+000	6.64303E-001	6.83074E+002	6.52839E+002	1.71079E+002	-2.78685E+001	2.18336E-001	8.13774E-001	-2.43947E-002	2.56438E+002	6.26401E+001	2.55835E-003	2.63377E+002	3.56907E+001
2.16842E+002	1.21015E+003	2.22527E+002	3.21481E+002	1.25821E+000	1.27679E+000	1.21020E+004	1.95348E+003	1.00000E+000	1.17400E+003	1.90000E+001	2.65992E+005	1.60647E+000	3.47872E+001	1.14373E-002	1.16062E-002	4.54384E-002	4.67426E-002	6.24850E+004	2.22456E+002	3.21559E+002	9.46358E-003	9.46358E-003	1.82458E+006	1.30000E+002	1.22000E+002	0.00000E+000	5.94722E+002	5.69264E+002	9.86229E+001	1.00000E+002	1.21262E+000	3.74746E-002	0.00000E+000	-2.34977E+001	2.35709E+000	9.25565E-001	6.83074E+002	6.52839E+002	1.71079E+002	-2.78143E+001	2.18336E-001	8.13774E-001	-7.33056E-003	2.67748E+002	5.24772E+001	2.55835E-003	2.63431E+002	3.57362E+001
2.03631E+002	1.08660E+003	2.22546E+002	3.21507E+002	1.29254E+000	1.35494E+000	1.17920E+004	2.32213E+003	1.00000E+000	1.17500E+003	3.30000E+001	2.66207E+005	1.75130E+000	3.29636E+001	1.19028E-002	1.24774E-002	5.16957E-002	5.66573E-002	6.24850E+004	2.22456E+002	3.21559E+002	9.46358E-003	9.46358E-003	1.82458E+006	1.30000E+002	1.23000E+002	0.00000E+000	5.16571E+002	5.25152E+002	1.28317E+002	1.00000E+002	1.11920E+000	5.28667E-002	0.00000E+000	-2.40161E+001	2.79011E+000	7.92130E-001	6.83074E+002	6.52839E+002	1.71079E+002	-2.77493E+001	2.18336E-001	8.13774E-001	-2.35699E-002	2.67229E+002	7.23903E+001	2.55835E-003	2.63496E+002	3.58079E+001
2.16950E+002	1.24412E+003	2.22601E+002	3.21465E+002	1.27876E+000	1.25455E+000	1.24240E+004	2.62698E+003	1.00000E+000	1.17600E+003	1.70000E+001	2.66401E+005	1.60428E+000	3.52721E+001	1.14725E-002	1.12553E-002	5.37230E-002	5.17594E-002	6.24850E+004	2.22456E+002	3.21559E+002	9.46358E-003	9.46358E-003	1.82458E+006	1.30000E+002	1.24000E+002	0.00000E+000	6.13404E+002	5.85821E+002	1.34825E+002	1.00000E+002	1.28667E+000	5.42393E-002	0.00000E+000	-2.61257E+001	2.52490E+000	8.52778E-001	6.83074E+002	6.52839E+002	1.71079E+002	-2.76951E+001	2.18336E-001	8.13774E-001	9.55658E-003	2.65120E+002	2.86464E+001	2.55835E-003	2.63550E+002	3.58705E+001
2.19473E+002	1.24382E+003	2.22549E+002	3.21521E+002	1.26484E+000	1.27798E+000	1.25120E+004	1.88864E+003	1.00000E+000	1.17700E+003	1.30000E+001	2.66604E+005	1.61644E+000	3.52679E+001	1.13076E-002	1.14251E-002	4.61366E-002	4.70681E-002	6.24850E+004	2.22456E+002	3.21559E+002	9.46358E-003	9.46358E-003	1.82458E+006	1.30000E+002	1.25000E+002	0.00000E+000	5.94317E+002	6.08978E+002	2.68332E+002	3.00000E+002	1.42458E+000	3.70236E-002	0.00000E+000	-3.63369E+001	3.71605E+000	5.77386E-001	6.83074E+002	6.52839E+002	1.71079E+002	-2.76453E+001	2.18336E-001	8.13774E-001	-5.16950E-003	2.54909E+002	3.69313E+001	2.55835E-003	2.63600E+002	3.59140E+001
2.17357E+002	1.21841E+003	2.22617E+002	3.21558E+002	1.26275E+000	1.27637E+000	1.22200E+004	1.78254E+003	1.00000E+000	1.17800E+003	1.50000E+001	2.66804E+005	1.61173E+000	3.49057E+001	1.14230E-002	1.15462E-002	4.47789E-002	4.57145E-002	6.24850E+004	2.22456E+002	3.21559E+002	9.46358E-003	9.46358E-003	1.82458E+006	1.30000E+002	1.26000E+002	0.00000E+000	6.01631E+002	5.67815E+002	1.43945E+002	1.00000E+002	1.27089E+000	3.02040E-002	0.00000E+000	-2.76906E+001	2.60634E+000	8.32998E-001	6.83074E+002	6.52839E+002	1.71079E+002	-2.75865E+001	2.18336E-001	8.13774E-001	-5.36295E-003	2.63555E+002	4.58395E+001	2.55835E-003	2.63659E+002	3.59917E+001
2.15913E+002	1.27425E+003	2.22554E+002	3.21476E+002	1.29225E+000	1.27722E+000	1.30760E+004	2.66102E+003	1.00000E+000	1.17900E+003	6.00000E+000	2.67009E+005	1.65050E+000	3.56966E+001	1.13008E-002	1.11694E-002	5.15624E-002	5.04021E-002	6.24850E+004	2.22456E+002	3.21559E+002	9.46358E-003	9.46358E-003	1.82458E+006	1.30000E+002	1.27000E+002	0.00000E+000	6.33860E+002	5.95853E+002	1.59846E+002	3.00000E+002	1.34662E+000	4.96600E-002	0.00000E+000	-2.85486E+001	2.56306E+000	8.18869E-001	6.83074E+002	6.52839E+002	1.71079E+002	-2.75276E+001	2.18336E-001	8.13774E-001	5.84894E-003	2.62697E+002	3.08731E+001	2.55835E-003	2.63718E+002	3.60284E+001
2.15233E+002	1.28039E+003	2.22545E+002	3.21482E+002	1.31488E+000	1.30903E+000	1.36730E+004	2.26260E+003	1.00000E+000	1.18000E+003	2.00000E+000	2.67207E+005	1.72122E+000	3.57825E+001	1.12448E-002	1.11949E-002	4.75824E-002	4.71736E-002	6.24850E+004	2.22456E+002	3.21559E+002	9.46358E-003	9.46358E-003	1.82458E+006	1.30000E+002	1.28000E+002	0.00000E+000	6.21576E+002	6.16511E+002	3.22972E+002	3.00000E+002	1.52459E+000	3.45696E-002	0.00000E+000	-4.40075E+001	3.74883E+000	5.47499E-001	6.83074E+002	6.52839E+002	1.71079E+002	-2.74691E+001	2.18336E-001	8.13774E-001	2.22657E-003	2.47238E+002	1.99639E+001	2.55835E-003	2.63776E+002	3.60855E+001
2.13378E+002	1.20799E+003	2.22494E+002	3.21519E+002	1.30181E+000	1.32640E+000	1.29390E+004	2.90215E+003	1.00000E+000	1.18100E+003	1.40000E+001	2.67419E+005	1.72672E+000	3.47562E+001	1.14445E-002	1.16607E-002	5.23133E-002	5.42554E-002	6.24850E+004	2.22456E+002	3.21559E+002	9.46358E-003	9.46358E-003	1.82458E+006	1.30000E+002	1.29000E+002	0.00000E+000	5.94904E+002	5.75846E+002	8.78946E+001	0.00000E+000	1.20492E+000	5.11083E-002	0.00000E+000	-2.17019E+001	2.22621E+000	9.47752E-001	6.83074E+002	6.52839E+002	1.71079E+002	-2.74188E+001	2.18336E-001	8.13774E-001	-9.35708E-003	2.69544E+002	5.68156E+001	2.55835E-003	2.63827E+002	3.61277E+001
2.16860E+002	1.22699E+003	2.22602E+002	3.21474E+002	1.25671E+000	1.29336E+000	1.24060E+004	2.10010E+003	1.00000E+000	1.18200E+003	1.40000E+001	2.67618E+005	1.62538E+000	3.50285E+001	1.12828E-002	1.16119E-002	4.65389E-002	4.92029E-002	6.24850E+004	2.22456E+002	3.21559E+002	9.46358E-003	9.46358E-003	1.82458E+006	1.30000E+002	1.30000E+002	0.00000E+000	5.92315E+002	5.77276E+002	1.28763E+002	1.00000E+002	1.24787E+000	4.02036E-002	0.00000E+000	-2.45493E+001	2.54141E+000	8.47853E-001	6.83074E+002	6.52839E+002	1.71079E+002	-2.73690E+001	2.18336E-001	8.13774E-001	-1.43745E-002	2.66696E+002	6.02961E+001	2.55835E-003	2.63877E+002	3.61979E+001
2.14910E+002	6.96101E+002	2.22360E+002	3.21958E+002	1.17110E+000	1.10632E+000	5.63700E+003	1.36572E+003	1.00000E+000	1.21700E+003	2.28000E+002	2.74806E+005	1.29561E+000	2.63837E+001	1.55980E-002	1.47352E-002	6.35142E-002	5.69151E-002	7.13970E+004	2.22130E+002	3.21779E+002	1.78081E-002	1.78081E-002	4.98300E+005	4.30000E+001	1.00000E+000	0.00000E+000	3.69012E+002	3.09002E+002	6.90076E+001	1.00000E+002	7.34342E-001	9.82648E-002	0.00000E+000	-2.90262E+001	3.34411E+000	9.55887E-001	6.82030E+002	5.42737E+002	1.39176E+002	-3.20934E+001	3.54029E-001	9.60343E-001	2.84449E-002	2.62219E+002	1.96818E+000	-4.54712E-003	2.59152E+002	4.03914E+001
2.15107E+002	7.19181E+002	2.22287E+002	3.21974E+002	1.17400E+000	1.16785E+000	6.15100E+003	1.37055E+003	1.00000E+000	1.21800E+003	1.65000E+002	2.74981E+005	1.37105E+000	2.68176E+001	1.49691E-002	1.48906E-002	5.64708E-002	5.59035E-002	7.13970E+004	2.22130E+002	3.21779E+002	1.78081E-002	1.78081E-002	4.98300E+005	4.30000E+001	2.00000E+000	0.00000E+000	3.88811E+002	2.98417E+002	6.64532E+001	1.00000E+002	7.50365E-001	8.16145E-002	0.00000E+000	-3.17266E+001	2.99262E+000	1.02255E+000	6.82030E+002	5.42737E+002	1.39176E+002	-3.20558E+001	3.54029E-001	9.60343E-001	2.62848E-003	2.59519E+002	3.17284E+001	-4.54712E-003	2.59190E+002	4.04141E+001
2.11843E+002	7.77197E+002	2.22273E+002	3.21936E+002	1.23367E+000	1.16993E+000	6.98300E+003	1.30544E+003	1.00000E+000	1.21900E+003	1.12000E+002	2.75147E+005	1.44331E+000	2.78783E+001	1.47631E-002	1.40003E-002	5.56354E-002	5.02551E-002	7.13970E+004	2.22130E+002	3.21779E+002	1.78081E-002	1.78081E-002	4.98300E+005	4.30000E+001	3.00000E+000	0.00000E+000	4.27340E+002	3.15847E+002	6.88371E+001	1.00000E+002	8.12714E-001	5.81991E-002	0.00000E+000	-3.25737E+001	2.71903E+000	1.05627E+000	6.82030E+002	5.42737E+002	1.39176E+002	-3.20185E+001	3.54029E-001	9.60343E-001	2.65199E-002	2.58672E+002	8.25178E-001	-4.54712E-003	2.59227E+002	4.04445E+001
2.25761E+002	8.11421E+002	2.22397E+002	3.21961E+002	1.16216E+000	1.08097E+000	6.37700E+003	2.31787E+003	1.00000E+000	1.22000E+003	9.90000E+001	2.75341E+005	1.25627E+000	2.84855E+001	1.45532E-002	1.35365E-002	6.40851E-002	5.56980E-002	7.13970E+004	2.22130E+002	3.21779E+002	1.78081E-002	1.78081E-002	4.98300E+005	4.30000E+001	4.00000E+000	0.00000E+000	4.20368E+002	3.60548E+002	6.59060E+001	1.00000E+002	8.27599E-001	1.08057E-001	0.00000E+000	-2.63154E+001	3.04961E+000	9.85505E-001	6.82030E+002	5.42737E+002	1.39176E+002	-3.19860E+001	3.54029E-001	9.60343E-001	3.61932E-002	2.64930E+002	-5.09125E+000	-4.54712E-003	2.59260E+002	4.05076E+001
2.12743E+002	8.11280E+002	2.22291E+002	3.21950E+002	1.19152E+000	1.07810E+000	6.51300E+003	1.63549E+003	1.00000E+000	1.22100E+003	1.00000E+002	2.75546E+005	1.28457E+000	2.84830E+001	1.47642E-002	1.33588E-002	5.47368E-002	4.52219E-002	7.13970E+004	2.22130E+002	3.21779E+002	1.78081E-002	1.78081E-002	4.98300E+005	4.30000E+001	5.00000E+000	0.00000E+000	4.21207E+002	3.61956E+002	6.26101E+001	1.00000E+002	8.25862E-001	7.04355E-002	0.00000E+000	-2.57855E+001	2.98526E+000	9.96183E-001	6.82030E+002	5.42737E+002	1.39176E+002	-3.19472E+001	3.54029E-001	9.60343E-001	4.99735E-002	2.65460E+002	-2.20404E+001	-4.54712E-003	2.59298E+002	4.05212E+001
1.90908E+002	7.74513E+002	2.22302E+002	3.21919E+002	1.27620E+000	1.21888E+000	7.47400E+003	1.27942E+003	1.00000E+000	1.22200E+003	1.22000E+002	2.75789E+005	1.55554E+000	2.78301E+001	1.47619E-002	1.40989E-002	5.56097E-002	5.09173E-002	7.13970E+004	2.22130E+002	3.21779E+002	1.78081E-002	1.78081E-002	4.98300E+005	4.30000E+001	6.00000E+000	0.00000E+000	3.92118E+002	3.40301E+002	7.96549E+001	1.00000E+002	7.94576E-001	5.78717E-002	0.00000E+000	-2.80504E+001	3.02654E+000	9.17251E-001	6.82030E+002	5.42737E+002	1.39176E+002	-3.19037E+001	3.54029E-001	9.60343E-001	2.29746E-002	2.63195E+002	9.81935E+000	-4.54712E-003	2.59342E+002	4.05643E+001
2.03503E+002	7.54794E+002	2.22363E+002	3.21957E+002	1.23846E+000	1.11134E+000	6.48100E+003	1.41083E+003	1.00000E+000	1.22300E+003	1.26000E+002	2.75990E+005	1.37635E+000	2.74735E+001	1.53837E-002	1.38046E-002	6.17353E-002	5.01309E-002	7.13970E+004	2.22130E+002	3.21779E+002	1.78081E-002	1.78081E-002	4.98300E+005	4.30000E+001	7.00000E+000	0.00000E+000	3.75725E+002	3.51595E+002	9.11894E+001	1.00000E+002	7.93300E-001	7.55148E-002	0.00000E+000	-2.63294E+001	3.58119E+000	8.32458E-001	6.82030E+002	5.42737E+002	1.39176E+002	-3.18593E+001	3.54029E-001	9.60343E-001	5.40997E-002	2.64916E+002	-2.78121E+001	-4.54712E-003	2.59386E+002	4.06263E+001
1.87392E+002	7.94207E+002	2.22314E+002	3.21954E+002	1.27531E+000	1.18206E+000	7.45000E+003	1.61135E+003	1.00000E+000	1.22400E+003	1.16000E+002	2.76171E+005	1.50748E+000	2.81817E+001	1.47753E-002	1.36949E-002	6.19139E-002	5.34677E-002	7.13970E+004	2.22130E+002	3.21779E+002	1.78081E-002	1.78081E-002	4.98300E+005	4.30000E+001	8.00000E+000	0.00000E+000	4.08681E+002	3.60928E+002	1.17421E+002	3.00000E+002	8.70122E-001	6.09582E-002	0.00000E+000	-3.18940E+001	3.43920E+000	8.08493E-001	6.82030E+002	5.42737E+002	1.39176E+002	-3.18224E+001	3.54029E-001	9.60343E-001	3.79477E-002	2.59352E+002	-1.29068E+001	-4.54712E-003	2.59423E+002	4.06516E+001
1.94673E+002	6.95671E+002	2.22269E+002	3.21923E+002	1.19955E+000	1.13585E+000	5.91200E+003	1.37670E+003	1.00000E+000	1.22500E+003	2.39000E+002	2.76409E+005	1.36250E+000	2.63756E+001	1.56009E-002	1.47725E-002	5.89473E-002	5.30932E-002	7.13970E+004	2.22130E+002	3.21779E+002	1.78081E-002	1.78081E-002	4.98300E+005	4.30000E+001	9.00000E+000	0.00000E+000	3.57353E+002	3.28540E+002	8.79681E+001	3.00000E+002	7.52337E-001	6.65717E-002	0.00000E+000	-2.73803E+001	3.73281E+000	8.36196E-001	6.82030E+002	5.42737E+002	1.39176E+002	-3.17812E+001	3.54029E-001	9.60343E-001	2.72758E-002	2.63865E+002	5.06378E+000	-4.54712E-003	2.59464E+002	4.06797E+001
1.97248E+002	7.04459E+002	2.22327E+002	3.21875E+002	1.27454E+000	1.19238E+000	6.64600E+003	1.37722E+003	1.00000E+000	1.22600E+003	3.00000E+002	2.76612E+005	1.51973E+000	2.65416E+001	1.56341E-002	1.46263E-002	6.25678E-002	5.50324E-002	7.13970E+004	2.22130E+002	3.21779E+002	1.78081E-002	1.78081E-002	4.98300E+005	4.30000E+001	1.00000E+001	0.00000E+000	3.83629E+002	2.99033E+002	7.50967E+001	1.00000E+002	7.53724E-001	7.43969E-002	0.00000E+000	-3.21408E+001	2.99814E+000	9.81927E-001	6.82030E+002	5.42737E+002	1.39176E+002	-3.17438E+001	3.54029E-001	9.60343E-001	3.33050E-002	2.59105E+002	-7.29326E+000	-4.54712E-003	2.59502E+002	4.07255E+001
1.95465E+002	7.52314E+002	2.22341E+002	3.21900E+002	1.23247E+000	1.21486E+000	7.01600E+003	1.41937E+003	1.00000E+000	1.22700E+003	1.42000E+002	2.76759E+005	1.49729E+000	2.74283E+001	1.47141E-002	1.45038E-002	6.05132E-002	5.88529E-002	7.13970E+004	2.22130E+002	3.21779E+002	1.78081E-002	1.78081E-002	4.98300E+005	4.30000E+001	1.10000E+001	0.00000E+000	4.01460E+002	3.22109E+002	7.80233E+001	1.00000E+002	7.93681E-001	7.19612E-002	0.00000E+000	-3.08552E+001	2.95913E+000	9.68284E-001	6.82030E+002	5.42737E+002	1.39176E+002	-3.17040E+001	3.54029E-001	9.60343E-001	7.19545E-003	2.60390E+002	2.68667E+001	-4.54712E-003	2.59542E+002	4.07711E+001
1.95426E+002	8.09964E+002	2.22343E+002	3.21942E+002	1.21691E+000	1.19108E+000	7.30900E+003	1.55225E+003	1.00000E+000	1.22800E+003	9.70000E+001	2.76916E+005	1.44944E+000	2.84599E+001	1.42341E-002	1.39319E-002	5.81432E-002	5.57828E-002	7.13970E+004	2.22130E+002	3.21779E+002	1.78081E-002	1.78081E-002	4.98300E+005	4.30000E+001	1.20000E+001	0.00000E+000	4.37128E+002	3.24043E+002	8.10588E+001	1.00000E+002	8.43731E-001	7.58601E-002	0.00000E+000	-3.34086E+001	2.74511E+000	1.02264E+000	6.82030E+002	5.42737E+002	1.39176E+002	-3.16608E+001	3.54029E-001	9.60343E-001	1.07299E-002	2.57837E+002	1.98757E+001	-4.54712E-003	2.59585E+002	4.08186E+001
1.98998E+002	7.67880E+002	2.22358E+002	3.21986E+002	1.26883E+000	1.20596E+000	7.30600E+003	1.54969E+003	1.00000E+000	1.23000E+003	1.28000E+002	2.77339E+005	1.53016E+000	2.77106E+001	1.48444E-002	1.41089E-002	6.06413E-002	5.49758E-002	7.13970E+004	2.22130E+002	3.21779E+002	1.78081E-002	1.78081E-002	4.98300E+005	4.30000E+001	1.30000E+001	0.00000E+000	3.92639E+002	3.36151E+002	7.19375E+001	1.00000E+002	7.84161E-001	6.04544E-002	0.00000E+000	-2.73142E+001	2.95551E+000	9.50035E-001	6.82030E+002	5.42737E+002	1.39176E+002	-3.15729E+001	3.54029E-001	9.60343E-001	2.54054E-002	2.63931E+002	7.51316E+000	-4.54712E-003	2.59673E+002	4.09143E+001
2.02033E+002	7.79204E+002	2.22337E+002	3.21872E+002	1.25906E+000	1.20998E+000	7.39100E+003	9.07807E+002	1.00000E+000	1.23100E+003	1.15000E+002	2.77517E+005	1.52343E+000	2.79142E+001	1.46452E-002	1.40743E-002	5.04182E-002	4.67449E-002	7.13970E+004	2.22130E+002	3.21779E+002	1.78081E-002	1.78081E-002	4.98300E+005	4.30000E+001	1.40000E+001	0.00000E+000	4.31576E+002	3.29157E+002	9.30156E+001	1.00000E+002	8.53017E-001	3.96162E-002	0.00000E+000	-3.38730E+001	2.87959E+000	9.69458E-001	6.82030E+002	5.42737E+002	1.39176E+002	-3.15334E+001	3.54029E-001	9.60343E-001	1.98784E-002	2.57373E+002	7.89799E+000	-4.54712E-003	2.59712E+002	4.09382E+001
1.95267E+002	7.58481E+002	2.22300E+002	3.21951E+002	1.28547E+000	1.19829E+000	7.26300E+003	1.28654E+003	1.00000E+000	1.23200E+003	1.47000E+002	2.77719E+005	1.54036E+000	2.75405E+001	1.50835E-002	1.40606E-002	5.83812E-002	5.10150E-002	7.13970E+004	2.22130E+002	3.21779E+002	1.78081E-002	1.78081E-002	4.98300E+005	4.30000E+001	1.50000E+001	0.00000E+000	4.19140E+002	3.12628E+002	9.92905E+001	3.00000E+002	8.34121E-001	5.90766E-002	0.00000E+000	-3.58884E+001	2.94254E+000	9.57041E-001	6.82030E+002	5.42737E+002	1.39176E+002	-3.14931E+001	3.54029E-001	9.60343E-001	3.50977E-002	2.55357E+002	-1.33034E+001	-4.54712E-003	2.59752E+002	4.09774E+001
1.95822E+002	7.17058E+002	2.22337E+002	3.21937E+002	1.27287E+000	1.17047E+000	6.64400E+003	1.02070E+003	1.00000E+000	1.23300E+003	2.02000E+002	2.77935E+005	1.48985E+000	2.67779E+001	1.56159E-002	1.43597E-002	6.07631E-002	5.17250E-002	7.13970E+004	2.22130E+002	3.21779E+002	1.78081E-002	1.78081E-002	4.98300E+005	4.30000E+001	1.60000E+001	0.00000E+000	3.48261E+002	3.49036E+002	8.54337E+001	3.00000E+002	7.50318E-001	6.77946E-002	0.00000E+000	-2.21439E+001	3.67490E+000	8.01218E-001	6.82030E+002	5.42737E+002	1.39176E+002	-3.14528E+001	3.54029E-001	9.60343E-001	4.19099E-002	2.69102E+002	-8.16560E+000	-4.54712E-003	2.59793E+002	4.10248E+001
2.16113E+002	8.15318E+002	2.22262E+002	3.21902E+002	1.21465E+000	1.07928E+000	6.67300E+003	1.96484E+003	1.00000E+000	1.23400E+003	1.01000E+002	2.78071E+005	1.31094E+000	2.85538E+001	1.48693E-002	1.32121E-002	6.58590E-002	5.23971E-002	7.13970E+004	2.22130E+002	3.21779E+002	1.78081E-002	1.78081E-002	4.98300E+005	4.30000E+001	1.70000E+001	0.00000E+000	4.35645E+002	3.54422E+002	6.06467E+001	1.00000E+002	8.37546E-001	9.70526E-002	0.00000E+000	-2.71404E+001	2.83529E+000	1.03622E+000	6.82030E+002	5.42737E+002	1.39176E+002	-3.14076E+001	3.54029E-001	9.60343E-001	5.90140E-002	2.64105E+002	-3.49115E+001	-4.54712E-003	2.59838E+002	4.10497E+001
1.98539E+002	7.98293E+002	2.22323E+002	3.21907E+002	1.24937E+000	1.19894E+000	7.43100E+003	1.52393E+003	1.00000E+000	1.23500E+003	1.06000E+002	2.78267E+005	1.49792E+000	2.82541E+001	1.44933E-002	1.39083E-002	5.89978E-002	5.44884E-002	7.13970E+004	2.22130E+002	3.21779E+002	1.78081E-002	1.78081E-002	4.98300E+005	4.30000E+001	1.80000E+001	0.00000E+000	3.98925E+002	3.70573E+002	8.43788E+001	1.00000E+002	8.26816E-001	6.24183E-002	0.00000E+000	-2.45722E+001	3.18108E+000	8.75212E-001	6.82030E+002	5.42737E+002	1.39176E+002	-3.13676E+001	3.54029E-001	9.60343E-001	2.05982E-002	2.66673E+002	1.62928E+001	-4.54712E-003	2.59878E+002	4.11040E+001
1.95722E+002	6.84561E+002	2.22315E+002	3.22006E+002	1.19064E+000	1.12096E+000	5.70700E+003	1.11314E+003	1.00000E+000	1.23600E+003	1.86000E+002	2.78517E+005	1.33466E+000	2.61641E+001	1.57608E-002	1.48383E-002	5.76987E-002	5.14182E-002	7.13970E+004	2.22130E+002	3.21779E+002	1.78081E-002	1.78081E-002	4.98300E+005	4.30000E+001	1.90000E+001	0.00000E+000	3.44542E+002	3.27968E+002	5.61745E+001	1.00000E+002	7.00341E-001	6.02842E-002	0.00000E+000	-2.08875E+001	3.40986E+000	9.31689E-001	6.82030E+002	5.42737E+002	1.39176E+002	-3.13214E+001	3.54029E-001	9.60343E-001	3.01462E-002	2.70358E+002	7.95592E+000	-4.54712E-003	2.59924E+002	4.11578E+001
1.97340E+002	7.27362E+002	2.22311E+002	3.21960E+002	1.24079E+000	1.17179E+000	6.59000E+003	1.25236E+003	1.00000E+000	1.23700E+003	2.09000E+002	2.78704E+005	1.45394E+000	2.69697E+001	1.52847E-002	1.44346E-002	5.62290E-002	5.03996E-002	7.13970E+004	2.22130E+002	3.21779E+002	1.78081E-002	1.78081E-002	4.98300E+005	4.30000E+001	2.00000E+001	0.00000E+000	3.81392E+002	3.40557E+002	5.74701E+001	0.00000E+000	7.56411E-001	5.70682E-002	0.00000E+000	-2.34493E+001	3.02956E+000	9.75865E-001	6.82030E+002	5.42737E+002	1.39176E+002	-3.12816E+001	3.54029E-001	9.60343E-001	2.86029E-002	2.67796E+002	7.33504E+000	-4.54712E-003	2.59964E+002	4.11924E+001
2.24466E+002	8.48595E+002	2.22265E+002	3.21916E+002	1.25559E+000	1.15922E+000	7.68400E+003	2.18074E+003	1.00000E+000	1.23800E+003	7.80000E+001	2.78821E+005	1.45551E+000	2.91307E+001	1.43237E-002	1.32243E-002	6.59745E-002	5.64931E-002	7.13970E+004	2.22130E+002	3.21779E+002	1.78081E-002	1.78081E-002	4.98300E+005	4.30000E+001	2.10000E+001	0.00000E+000	4.58462E+002	3.72398E+002	1.08976E+002	1.00000E+002	9.31198E-001	8.76507E-002	0.00000E+000	-3.22763E+001	3.01336E+000	9.08587E-001	6.82030E+002	5.42737E+002	1.39176E+002	-3.12416E+001	3.54029E-001	9.60343E-001	3.99092E-002	2.58969E+002	-1.57844E+001	-4.54712E-003	2.60004E+002	4.12177E+001
2.56733E+002	1.31714E+003	2.22183E+002	3.21937E+002	1.18710E+000	1.19364E+000	1.16180E+004	3.23771E+003	1.00000E+000	1.23900E+003	5.00000E+000	2.78955E+005	1.41697E+000	3.62924E+001	1.10134E-002	1.10741E-002	5.17047E-002	5.22609E-002	7.13970E+004	2.22130E+002	3.21779E+002	1.78081E-002	1.78081E-002	4.98300E+005	4.30000E+001	2.20000E+001	0.00000E+000	7.00542E+002	5.22292E+002	1.43200E+002	1.00000E+002	1.36873E+000	5.62712E-002	0.00000E+000	-3.37671E+001	2.23631E+000	9.95665E-001	6.82030E+002	5.42737E+002	1.39176E+002	-3.12028E+001	3.54029E-001	9.60343E-001	-2.74487E-003	2.57478E+002	3.64111E+001	-4.54712E-003	2.60043E+002	4.12398E+001
2.44567E+002	1.22561E+003	2.22221E+002	3.21944E+002	1.27355E+000	1.16826E+000	1.13340E+004	2.71763E+003	1.00000E+000	1.24000E+003	1.10000E+001	2.79160E+005	1.48784E+000	3.50088E+001	1.19626E-002	1.09736E-002	5.58862E-002	4.72562E-002	7.13970E+004	2.22130E+002	3.21779E+002	1.78081E-002	1.78081E-002	4.98300E+005	4.30000E+001	2.30000E+001	0.00000E+000	6.25208E+002	5.26846E+002	1.32205E+002	1.00000E+002	1.26316E+000	5.54770E-002	0.00000E+000	-2.91134E+001	2.44713E+000	9.21218E-001	6.82030E+002	5.42737E+002	1.39176E+002	-3.11671E+001	3.54029E-001	9.60343E-001	4.31173E-002	2.62132E+002	-1.66895E+001	-4.54712E-003	2.60078E+002	4.12849E+001
2.56405E+002	1.38705E+003	2.22205E+002	3.21944E+002	1.23013E+000	1.17551E+000	1.24810E+004	3.30191E+003	1.00000E+000	1.24100E+003	0.00000E+000	2.79345E+005	1.44603E+000	3.72431E+001	1.10110E-002	1.05220E-002	5.33388E-002	4.88185E-002	7.13970E+004	2.22130E+002	3.21779E+002	1.78081E-002	1.78081E-002	4.98300E+005	4.30000E+001	2.40000E+001	0.00000E+000	7.44984E+002	5.76228E+002	1.38808E+002	1.00000E+002	1.45318E+000	4.79855E-002	0.00000E+000	-3.13087E+001	2.15219E+000	9.98173E-001	6.82030E+002	5.42737E+002	1.39176E+002	-3.11249E+001	3.54029E-001	9.60343E-001	2.27076E-002	2.59937E+002	6.87766E+000	-4.54712E-003	2.60121E+002	4.13235E+001
2.73401E+002	1.20511E+003	2.22193E+002	3.21948E+002	1.17533E+000	1.14543E+000	1.01210E+004	3.81326E+003	1.00000E+000	1.24200E+003	1.70000E+001	2.79546E+005	1.34626E+000	3.47147E+001	1.16828E-002	1.13856E-002	5.38141E-002	5.11836E-002	7.13970E+004	2.22130E+002	3.21779E+002	1.78081E-002	1.78081E-002	4.98300E+005	4.30000E+001	2.50000E+001	0.00000E+000	6.67834E+002	4.99281E+002	1.04837E+002	1.00000E+002	1.27048E+000	6.60545E-002	0.00000E+000	-3.10024E+001	2.26003E+000	1.05556E+000	6.82030E+002	5.42737E+002	1.39176E+002	-3.10829E+001	3.54029E-001	9.60343E-001	1.28829E-002	2.60243E+002	1.95419E+001	-4.54712E-003	2.60163E+002	4.13630E+001
2.55022E+002	1.22066E+003	2.22183E+002	3.21947E+002	1.24268E+000	1.17754E+000	1.11080E+004	3.77023E+003	1.00000E+000	1.24300E+003	1.60000E+001	2.79760E+005	1.46331E+000	3.49380E+001	1.17908E-002	1.11727E-002	5.81002E-002	5.23060E-002	7.13970E+004	2.22130E+002	3.21779E+002	1.78081E-002	1.78081E-002	4.98300E+005	4.30000E+001	2.60000E+001	0.00000E+000	6.72390E+002	4.97177E+002	1.38858E+002	1.00000E+002	1.31280E+000	7.09554E-002	0.00000E+000	-3.40246E+001	2.28231E+000	9.97744E-001	6.82030E+002	5.42737E+002	1.39176E+002	-3.10404E+001	3.54029E-001	9.60343E-001	2.69171E-002	2.57221E+002	-1.14580E+000	-4.54712E-003	2.60205E+002	4.14030E+001
2.65290E+002	1.30201E+003	2.22205E+002	3.21914E+002	1.19839E+000	1.12369E+000	1.09360E+004	3.65134E+003	1.00000E+000	1.24400E+003	7.00000E+000	2.79947E+005	1.34662E+000	3.60833E+001	1.14596E-002	1.07453E-002	4.86625E-002	4.29705E-002	7.13970E+004	2.22130E+002	3.21779E+002	1.78081E-002	1.78081E-002	4.98300E+005	4.30000E+001	2.70000E+001	0.00000E+000	6.97202E+002	5.36672E+002	1.21290E+002	1.00000E+002	1.34884E+000	5.42339E-002	0.00000E+000	-3.07129E+001	2.25678E+000	1.01693E+000	6.82030E+002	5.42737E+002	1.39176E+002	-3.10004E+001	3.54029E-001	9.60343E-001	3.21686E-002	2.60533E+002	-4.45487E+000	-4.54712E-003	2.60245E+002	4.14451E+001
2.65514E+002	1.29055E+003	2.22241E+002	3.21922E+002	1.20375E+000	1.14344E+000	1.10740E+004	3.78956E+003	1.00000E+000	1.24500E+003	9.00000E+000	2.80132E+005	1.37642E+000	3.59242E+001	1.14389E-002	1.08658E-002	5.52326E-002	4.99679E-002	7.13970E+004	2.22130E+002	3.21779E+002	1.78081E-002	1.78081E-002	4.98300E+005	4.30000E+001	2.80000E+001	0.00000E+000	6.91308E+002	5.34099E+002	1.26227E+002	1.00000E+002	1.34524E+000	7.73549E-002	0.00000E+000	-3.09926E+001	2.27241E+000	1.00363E+000	6.82030E+002	5.42737E+002	1.39176E+002	-3.09618E+001	3.54029E-001	9.60343E-001	2.56958E-002	2.60253E+002	3.43597E+000	-4.54712E-003	2.60284E+002	4.14926E+001
2.53772E+002	1.09315E+003	2.22169E+002	3.21939E+002	1.21371E+000	1.18424E+000	9.77600E+003	3.51707E+003	1.00000E+000	1.24600E+003	3.10000E+001	2.80360E+005	1.43732E+000	3.30629E+001	1.22754E-002	1.19773E-002	6.04791E-002	5.76454E-002	7.13970E+004	2.22130E+002	3.21779E+002	1.78081E-002	1.78081E-002	4.98300E+005	4.30000E+001	2.90000E+001	0.00000E+000	5.88482E+002	4.50696E+002	1.04886E+002	1.00000E+002	1.13990E+000	1.01885E-001	0.00000E+000	-3.10571E+001	2.39370E+000	1.01405E+000	6.82030E+002	5.42737E+002	1.39176E+002	-3.09264E+001	3.54029E-001	9.60343E-001	1.22890E-002	2.60188E+002	2.02274E+001	-4.54712E-003	2.60319E+002	4.15131E+001
2.65425E+002	1.24616E+003	2.22191E+002	3.21909E+002	1.20603E+000	1.11775E+000	1.04760E+004	3.72781E+003	1.00000E+000	1.24700E+003	1.70000E+001	2.80544E+005	1.34804E+000	3.53010E+001	1.17831E-002	1.09206E-002	5.78579E-002	4.98902E-002	7.13970E+004	2.22130E+002	3.21779E+002	1.78081E-002	1.78081E-002	4.98300E+005	4.30000E+001	3.00000E+001	0.00000E+000	6.58726E+002	5.28699E+002	1.11369E+002	1.00000E+002	1.28391E+000	7.92807E-002	0.00000E+000	-2.86754E+001	2.34153E+000	1.00141E+000	6.82030E+002	5.42737E+002	1.39176E+002	-3.08839E+001	3.54029E-001	9.60343E-001	3.79893E-002	2.62570E+002	-9.77317E+000	-4.54712E-003	2.60362E+002	4.15577E+001
2.11306E+002	1.73775E+003	2.22014E+002	3.21695E+002	1.32017E+000	1.40504E+000	1.97920E+004	3.80885E+003	1.00000E+000	1.24800E+003	0.00000E+000	2.80727E+005	1.85489E+000	4.16864E+001	9.38393E-003	9.98722E-003	5.70014E-002	6.44522E-002	7.13970E+004	2.22130E+002	3.21779E+002	1.78081E-002	1.78081E-002	4.98300E+005	4.30000E+001	3.10000E+001	0.00000E+000	8.90212E+002	7.17798E+002	1.60634E+002	1.00000E+002	1.74834E+000	2.22555E-002	0.00000E+000	-2.90213E+001	1.73403E+000	9.83806E-001	6.82030E+002	5.42737E+002	1.39176E+002	-3.08441E+001	3.54029E-001	9.60343E-001	-3.11437E-002	2.62224E+002	7.68283E+001	-4.54712E-003	2.60401E+002	4.15368E+001
2.07475E+002	1.68273E+003	2.21979E+002	3.21636E+002	1.33324E+000	1.43350E+000	1.97170E+004	4.16235E+003	1.00000E+000	1.24900E+003	0.00000E+000	2.80935E+005	1.91120E+000	4.10211E+001	9.49485E-003	1.02089E-002	5.82961E-002	6.72596E-002	7.13970E+004	2.22130E+002	3.21779E+002	1.78081E-002	1.78081E-002	4.98300E+005	4.30000E+001	3.20000E+001	0.00000E+000	8.72137E+002	6.81874E+002	2.03700E+002	1.00000E+002	1.75137E+000	2.47389E-002	0.00000E+000	-3.31607E+001	1.82937E+000	9.34308E-001	6.82030E+002	5.42737E+002	1.39176E+002	-3.08039E+001	3.54029E-001	9.60343E-001	-3.62372E-002	2.58085E+002	7.91063E+001	-4.54712E-003	2.60442E+002	4.15636E+001
2.08897E+002	1.70071E+003	2.21975E+002	3.21632E+002	1.36486E+000	1.49385E+000	2.11270E+004	4.12434E+003	1.00000E+000	1.25000E+003	0.00000E+000	2.81121E+005	2.03890E+000	4.12397E+001	9.39011E-003	1.02775E-002	6.04646E-002	7.22734E-002	7.13970E+004	2.22130E+002	3.21779E+002	1.78081E-002	1.78081E-002	4.98300E+005	4.30000E+001	3.30000E+001	0.00000E+000	8.72967E+002	6.79202E+002	2.28160E+002	1.00000E+002	1.77797E+000	2.81415E-002	0.00000E+000	-3.49442E+001	1.82299E+000	9.05750E-001	6.82030E+002	5.42737E+002	1.39176E+002	-3.07682E+001	3.54029E-001	9.60343E-001	-4.51194E-002	2.56301E+002	8.85610E+001	-4.54712E-003	2.60477E+002	4.15978E+001
2.09535E+002	1.63455E+003	2.21972E+002	3.21618E+002	1.35802E+000	1.44478E+000	1.96220E+004	3.84440E+003	1.00000E+000	1.25100E+003	0.00000E+000	2.81311E+005	1.96205E+000	4.04296E+001	9.69472E-003	1.03141E-002	6.06631E-002	6.85489E-002	7.13970E+004	2.22130E+002	3.21779E+002	1.78081E-002	1.78081E-002	4.98300E+005	4.30000E+001	3.40000E+001	0.00000E+000	8.34771E+002	6.55607E+002	1.93374E+002	1.00000E+002	1.67634E+000	2.90372E-002	0.00000E+000	-3.27980E+001	1.83429E+000	9.34052E-001	6.82030E+002	5.42737E+002	1.39176E+002	-3.07333E+001	3.54029E-001	9.60343E-001	-3.09549E-002	2.58448E+002	7.27966E+001	-4.54712E-003	2.60512E+002	4.16307E+001
2.03562E+002	1.66625E+003	2.21995E+002	3.21650E+002	1.34026E+000	1.45375E+000	1.98600E+004	3.65036E+003	1.00000E+000	1.25200E+003	0.00000E+000	2.81513E+005	1.94840E+000	4.08197E+001	9.51041E-003	1.03157E-002	5.92340E-002	6.95412E-002	7.13970E+004	2.22130E+002	3.21779E+002	1.78081E-002	1.78081E-002	4.98300E+005	4.30000E+001	3.50000E+001	0.00000E+000	8.63593E+002	6.54495E+002	1.90999E+002	1.00000E+002	1.70980E+000	2.49104E-002	0.00000E+000	-3.35692E+001	1.76251E+000	9.66253E-001	6.82030E+002	5.42737E+002	1.39176E+002	-3.07001E+001	3.54029E-001	9.60343E-001	-4.06196E-002	2.57676E+002	8.42440E+001	-4.54712E-003	2.60545E+002	4.16723E+001
1.95385E+002	1.72054E+003	2.21973E+002	3.21632E+002	1.38982E+000	1.44461E+000	2.10890E+004	4.43906E+003	1.00000E+000	1.25300E+003	0.00000E+000	2.81722E+005	2.00775E+000	4.14794E+001	9.57041E-003	9.94770E-003	6.20823E-002	6.70081E-002	7.13970E+004	2.22130E+002	3.21779E+002	1.78081E-002	1.78081E-002	4.98300E+005	4.30000E+001	3.60000E+001	0.00000E+000	8.71607E+002	7.00557E+002	2.06739E+002	1.00000E+002	1.76537E+000	2.70570E-002	0.00000E+000	-3.20886E+001	1.80640E+000	9.14893E-001	6.82030E+002	5.42737E+002	1.39176E+002	-3.06615E+001	3.54029E-001	9.60343E-001	-1.93300E-002	2.59157E+002	5.88620E+001	-4.54712E-003	2.60584E+002	4.17041E+001
2.12702E+002	1.67699E+003	2.22021E+002	3.21638E+002	1.35009E+000	1.38108E+000	1.91960E+004	3.51700E+003	1.00000E+000	1.25400E+003	0.00000E+000	2.81925E+005	1.86458E+000	4.09511E+001	9.74447E-003	9.96809E-003	6.18480E-002	6.46796E-002	7.13970E+004	2.22130E+002	3.21779E+002	1.78081E-002	1.78081E-002	4.98300E+005	4.30000E+001	3.70000E+001	0.00000E+000	8.62590E+002	6.75669E+002	1.64498E+002	1.00000E+002	1.69190E+000	3.25059E-002	0.00000E+000	-3.05272E+001	1.75730E+000	9.85736E-001	6.82030E+002	5.42737E+002	1.39176E+002	-3.06252E+001	3.54029E-001	9.60343E-001	-1.13442E-002	2.60718E+002	5.03918E+001	-4.54712E-003	2.60620E+002	4.17520E+001
2.01861E+002	1.73756E+003	2.21982E+002	3.21582E+002	1.36423E+000	1.45664E+000	2.10990E+004	2.87464E+003	1.00000E+000	1.25500E+003	0.00000E+000	2.82122E+005	1.98719E+000	4.16841E+001	9.39195E-003	1.00282E-002	5.45914E-002	6.21127E-002	7.13970E+004	2.22130E+002	3.21779E+002	1.78081E-002	1.78081E-002	4.98300E+005	4.30000E+001	3.80000E+001	0.00000E+000	8.70422E+002	7.22424E+002	1.99440E+002	1.00000E+002	1.76897E+000	1.63473E-002	0.00000E+000	-3.01707E+001	1.82108E+000	9.07303E-001	6.82030E+002	5.42737E+002	1.39176E+002	-3.05907E+001	3.54029E-001	9.60343E-001	-3.27601E-002	2.61075E+002	7.77008E+001	-4.54712E-003	2.60655E+002	4.17723E+001
1.96303E+002	1.52894E+003	2.22028E+002	3.21651E+002	1.36125E+000	1.44883E+000	1.84150E+004	3.20257E+003	1.00000E+000	1.25600E+003	0.00000E+000	2.82308E+005	1.97222E+000	3.91017E+001	1.00312E-002	1.06766E-002	6.18137E-002	6.99046E-002	7.13970E+004	2.22130E+002	3.21779E+002	1.78081E-002	1.78081E-002	4.98300E+005	4.30000E+001	3.90000E+001	0.00000E+000	8.15688E+002	5.95911E+002	1.47787E+002	1.00000E+002	1.56527E+000	2.58206E-002	0.00000E+000	-3.25687E+001	1.70673E+000	1.03624E+000	6.82030E+002	5.42737E+002	1.39176E+002	-3.05551E+001	3.54029E-001	9.60343E-001	-3.11682E-002	2.58677E+002	7.33109E+001	-4.54712E-003	2.60690E+002	4.18250E+001
1.99114E+002	1.65089E+003	2.22002E+002	3.21623E+002	1.37511E+000	1.47955E+000	2.04630E+004	2.94218E+003	1.00000E+000	1.25700E+003	0.00000E+000	2.82509E+005	2.03455E+000	4.06311E+001	9.61287E-003	1.03430E-002	6.05529E-002	6.99677E-002	7.13970E+004	2.22130E+002	3.21779E+002	1.78081E-002	1.78081E-002	4.98300E+005	4.30000E+001	4.00000E+001	0.00000E+000	8.35219E+002	6.61432E+002	1.57007E+002	1.00000E+002	1.64005E+000	2.60656E-002	0.00000E+000	-2.98406E+001	1.70607E+000	9.83397E-001	6.82030E+002	5.42737E+002	1.39176E+002	-3.05263E+001	3.54029E-001	9.60343E-001	-3.65865E-002	2.61405E+002	8.28717E+001	-4.54712E-003	2.60719E+002	4.18451E+001
2.08613E+002	1.64561E+003	2.22030E+002	3.21621E+002	1.37163E+000	1.45891E+000	2.00850E+004	4.37785E+003	1.00000E+000	1.25800E+003	0.00000E+000	2.82709E+005	2.00109E+000	4.05662E+001	9.67833E-003	1.02942E-002	6.03183E-002	6.81268E-002	7.13970E+004	2.22130E+002	3.21779E+002	1.78081E-002	1.78081E-002	4.98300E+005	4.30000E+001	4.10000E+001	0.00000E+000	8.30993E+002	6.75446E+002	1.54647E+002	1.00000E+002	1.64051E+000	2.70613E-002	0.00000E+000	-2.86330E+001	1.74187E+000	9.72210E-001	6.82030E+002	5.42737E+002	1.39176E+002	-3.04936E+001	3.54029E-001	9.60343E-001	-3.08370E-002	2.62612E+002	7.68264E+001	-4.54712E-003	2.60752E+002	4.18842E+001
2.08003E+002	1.63086E+003	2.22012E+002	3.21636E+002	1.37251E+000	1.45835E+000	1.99160E+004	3.62405E+003	1.00000E+000	1.25900E+003	0.00000E+000	2.82902E+005	2.00160E+000	4.03839E+001	9.72553E-003	1.03338E-002	5.89983E-002	6.64953E-002	7.13970E+004	2.22130E+002	3.21779E+002	1.78081E-002	1.78081E-002	4.98300E+005	4.30000E+001	4.20000E+001	0.00000E+000	8.20754E+002	6.60107E+002	1.56449E+002	1.00000E+002	1.62017E+000	2.52193E-002	0.00000E+000	-2.92840E+001	1.74992E+000	9.71833E-001	6.82030E+002	5.42737E+002	1.39176E+002	-3.04623E+001	3.54029E-001	9.60343E-001	-3.03256E-002	2.61961E+002	7.55276E+001	-4.54712E-003	2.60783E+002	4.19127E+001
1.98111E+002	1.30751E+003	2.22008E+002	3.21610E+002	1.41945E+000	1.44813E+000	1.63570E+004	3.68612E+003	1.00000E+000	1.26000E+003	2.00000E+000	2.83096E+005	2.05555E+000	3.61595E+001	1.10986E-002	1.13228E-002	6.86348E-002	7.13958E-002	7.13970E+004	2.22130E+002	3.21779E+002	1.78081E-002	1.78081E-002	4.98300E+005	4.30000E+001	4.30000E+001	0.00000E+000	6.52531E+002	5.35285E+002	1.25612E+002	1.00000E+002	1.29580E+000	3.63028E-002	0.00000E+000	-2.85128E+001	1.95650E+000	9.59134E-001	6.82030E+002	5.42737E+002	1.39176E+002	-3.04259E+001	3.54029E-001	9.60343E-001	-1.00001E-002	2.62733E+002	5.07112E+001	-4.54712E-003	2.60820E+002	4.19457E+001
2.50743E+002	1.25531E+003	2.22118E+002	3.21379E+002	1.34314E+000	1.43835E+000	1.48780E+004	3.67619E+003	1.00000E+000	1.26100E+003	8.00000E+000	2.83294E+005	1.93190E+000	3.54303E+001	1.10116E-002	1.17921E-002	6.13423E-002	7.01867E-002	7.36160E+004	2.21802E+002	3.21232E+002	1.43225E-002	1.43225E-002	8.74423E+005	5.30000E+001	1.00000E+000	0.00000E+000	5.97036E+002	5.25289E+002	1.67683E+002	1.00000E+002	1.26567E+000	7.21942E-002	0.00000E+000	-3.02408E+001	2.40686E+000	8.17500E-001	7.25382E+002	5.31411E+002	1.91392E+002	-3.69784E+001	2.73646E-001	9.37911E-001	-3.42283E-002	2.61005E+002	7.94957E+001	-2.50473E-002	2.54267E+002	6.11793E+001
2.06558E+002	1.09723E+003	2.22017E+002	3.21522E+002	1.39557E+000	1.40971E+000	1.31950E+004	2.43199E+003	1.00000E+000	1.26200E+003	3.00000E+001	2.83503E+005	1.96736E+000	3.31244E+001	1.21492E-002	1.22723E-002	6.61047E-002	6.74259E-002	7.36160E+004	2.21802E+002	3.21232E+002	1.43225E-002	1.43225E-002	8.74423E+005	5.30000E+001	2.00000E+000	0.00000E+000	5.36532E+002	4.72500E+002	1.10592E+002	1.00000E+002	1.09315E+000	3.55433E-002	0.00000E+000	-2.59358E+001	2.30510E+000	9.06395E-001	7.25382E+002	5.31411E+002	1.91392E+002	-3.69415E+001	2.73646E-001	9.37911E-001	-5.03976E-003	2.65310E+002	4.70483E+001	-2.50473E-002	2.54304E+002	6.12068E+001
2.04846E+002	1.22087E+003	2.21936E+002	3.21424E+002	1.36246E+000	1.46288E+000	1.48770E+004	3.43914E+003	1.00000E+000	1.26300E+003	8.00000E+000	2.83688E+005	1.99312E+000	3.49410E+001	1.11703E-002	1.19936E-002	6.30479E-002	7.25180E-002	7.36160E+004	2.21802E+002	3.21232E+002	1.43225E-002	1.43225E-002	8.74423E+005	5.30000E+001	3.00000E+000	0.00000E+000	6.37152E+002	4.90681E+002	1.44249E+002	1.00000E+002	1.26990E+000	4.59922E-002	0.00000E+000	-3.28669E+001	2.06882E+000	9.51108E-001	7.25382E+002	5.31411E+002	1.91392E+002	-3.69108E+001	2.73646E-001	9.37911E-001	-3.55427E-002	2.58379E+002	7.84926E+001	-2.50473E-002	2.54335E+002	6.12098E+001
2.07378E+002	1.16773E+003	2.21941E+002	3.21483E+002	1.33682E+000	1.39352E+000	1.33800E+004	2.24983E+003	1.00000E+000	1.26400E+003	1.80000E+001	2.83901E+005	1.86288E+000	3.41720E+001	1.15570E-002	1.20471E-002	5.73199E-002	6.21734E-002	7.36160E+004	2.21802E+002	3.21232E+002	1.43225E-002	1.43225E-002	8.74423E+005	5.30000E+001	4.00000E+000	0.00000E+000	6.23027E+002	4.56746E+002	1.33355E+002	1.00000E+002	1.21925E+000	3.30646E-002	0.00000E+000	-3.39821E+001	2.08836E+000	9.93523E-001	7.25382E+002	5.31411E+002	1.91392E+002	-3.68776E+001	2.73646E-001	9.37911E-001	-2.07651E-002	2.57263E+002	5.87531E+001	-2.50473E-002	2.54368E+002	6.12498E+001
1.82529E+002	1.21272E+003	2.21964E+002	3.21472E+002	1.40501E+000	1.50098E+000	1.55410E+004	2.74784E+003	1.00000E+000	1.26500E+003	1.20000E+001	2.84092E+005	2.10890E+000	3.48241E+001	1.12704E-002	1.20403E-002	5.72039E-002	6.51135E-002	7.36160E+004	2.21802E+002	3.21232E+002	1.43225E-002	1.43225E-002	8.74423E+005	5.30000E+001	5.00000E+000	0.00000E+000	6.02120E+002	5.18277E+002	1.54762E+002	1.00000E+002	1.25356E+000	1.81329E-002	0.00000E+000	-2.97608E+001	2.25014E+000	8.55583E-001	7.25382E+002	5.31411E+002	1.91392E+002	-3.68470E+001	2.73646E-001	9.37911E-001	-3.30243E-002	2.61485E+002	7.84296E+001	-2.50473E-002	2.54398E+002	6.12845E+001
1.92103E+002	1.12905E+003	2.21975E+002	3.21514E+002	1.39209E+000	1.52613E+000	1.45560E+004	3.18581E+003	1.00000E+000	1.26600E+003	2.30000E+001	2.84292E+005	2.12451E+000	3.36013E+001	1.15385E-002	1.26494E-002	6.41114E-002	7.68220E-002	7.36160E+004	2.21802E+002	3.21232E+002	1.43225E-002	1.43225E-002	8.74423E+005	5.30000E+001	6.00000E+000	0.00000E+000	5.77710E+002	4.52137E+002	1.39586E+002	1.00000E+002	1.16556E+000	3.35645E-002	0.00000E+000	-3.30124E+001	2.15183E+000	9.24449E-001	7.25382E+002	5.31411E+002	1.91392E+002	-3.68180E+001	2.73646E-001	9.37911E-001	-4.59300E-002	2.58233E+002	9.15093E+001	-2.50473E-002	2.54428E+002	6.13201E+001
2.11154E+002	1.50267E+003	2.21880E+002	3.21332E+002	1.33063E+000	1.46802E+000	1.79780E+004	3.24087E+003	1.00000E+000	1.26700E+003	2.00000E+000	2.84460E+005	1.95340E+000	3.87643E+001	9.92402E-003	1.09487E-002	5.10851E-002	6.19474E-002	7.36160E+004	2.21802E+002	3.21232E+002	1.43225E-002	1.43225E-002	8.74423E+005	5.30000E+001	7.00000E+000	0.00000E+000	7.75868E+002	5.64702E+002	1.96389E+002	1.00000E+002	1.54955E+000	2.33892E-002	0.00000E+000	-3.63885E+001	1.87782E+000	9.53208E-001	7.25382E+002	5.31411E+002	1.91392E+002	-3.67845E+001	2.73646E-001	9.37911E-001	-4.90917E-002	2.54857E+002	9.21054E+001	-2.50473E-002	2.54461E+002	6.13145E+001
2.35605E+002	1.55204E+003	2.21712E+002	3.21151E+002	1.31612E+000	1.42682E+000	1.77770E+004	4.63575E+003	1.00000E+000	1.26800E+003	1.00000E+000	2.84663E+005	1.87786E+000	3.93959E+001	9.87110E-003	1.07013E-002	6.83015E-002	8.01356E-002	7.36160E+004	2.21802E+002	3.21232E+002	1.43225E-002	1.43225E-002	8.74423E+005	5.30000E+001	8.00000E+000	0.00000E+000	7.96395E+002	5.97388E+002	1.92495E+002	1.00000E+002	1.59119E+000	4.28504E-002	0.00000E+000	-3.45695E+001	1.89808E+000	9.48349E-001	7.25382E+002	5.31411E+002	1.91392E+002	-3.67484E+001	2.73646E-001	9.37911E-001	-4.03573E-002	2.56676E+002	8.27996E+001	-2.50473E-002	2.54497E+002	6.12951E+001
2.09481E+002	1.51200E+003	2.21779E+002	3.21189E+002	1.39060E+000	1.44079E+000	1.83470E+004	3.32757E+003	1.00000E+000	1.26900E+003	1.00000E+000	2.84865E+005	2.00357E+000	3.88845E+001	1.02664E-002	1.06370E-002	7.37896E-002	7.91546E-002	7.36160E+004	2.21802E+002	3.21232E+002	1.43225E-002	1.43225E-002	8.74423E+005	5.30000E+001	9.00000E+000	0.00000E+000	7.73236E+002	5.70400E+002	1.99159E+002	1.00000E+002	1.55271E+000	2.83743E-002	0.00000E+000	-3.60972E+001	1.88383E+000	9.40562E-001	7.25382E+002	5.31411E+002	1.91392E+002	-3.67233E+001	2.73646E-001	9.37911E-001	-1.77271E-002	2.55148E+002	5.27502E+001	-2.50473E-002	2.54522E+002	6.13391E+001
2.24555E+002	1.48350E+003	2.21747E+002	3.21176E+002	1.36749E+000	1.44390E+000	1.77730E+004	5.40937E+003	1.00000E+000	1.27000E+003	0.00000E+000	2.85054E+005	1.97451E+000	3.85162E+001	1.02575E-002	1.08307E-002	7.36002E-002	8.19640E-002	7.36160E+004	2.21802E+002	3.21232E+002	1.43225E-002	1.43225E-002	8.74423E+005	5.30000E+001	1.00000E+001	0.00000E+000	7.58117E+002	5.49160E+002	1.98681E+002	1.00000E+002	1.52005E+000	3.90988E-002	0.00000E+000	-3.69828E+001	1.90214E+000	9.46430E-001	7.25382E+002	5.31411E+002	1.91392E+002	-3.66932E+001	2.73646E-001	9.37911E-001	-2.71774E-002	2.54263E+002	6.37551E+001	-2.50473E-002	2.54552E+002	6.13606E+001
2.22030E+002	1.50504E+003	2.21749E+002	3.21151E+002	1.36718E+000	1.40689E+000	1.76370E+004	3.90039E+003	1.00000E+000	1.27100E+003	0.00000E+000	2.85257E+005	1.92347E+000	3.87949E+001	1.02947E-002	1.05937E-002	7.09254E-002	7.50564E-002	7.36160E+004	2.21802E+002	3.21232E+002	1.43225E-002	1.43225E-002	8.74423E+005	5.30000E+001	1.10000E+001	0.00000E+000	7.57977E+002	5.88045E+002	1.92147E+002	1.00000E+002	1.53613E+000	2.65392E-002	0.00000E+000	-3.38770E+001	1.97288E+000	9.16006E-001	7.25382E+002	5.31411E+002	1.91392E+002	-3.66617E+001	2.73646E-001	9.37911E-001	-1.43137E-002	2.57369E+002	5.06668E+001	-2.50473E-002	2.54584E+002	6.13901E+001
2.15361E+002	1.45440E+003	2.21790E+002	3.21203E+002	1.37936E+000	1.42615E+000	1.73510E+004	2.39169E+003	1.00000E+000	1.27200E+003	1.00000E+000	2.85451E+005	1.96717E+000	3.81366E+001	1.04717E-002	1.08269E-002	7.05436E-002	7.53514E-002	7.36160E+004	2.21802E+002	3.21232E+002	1.43225E-002	1.43225E-002	8.74423E+005	5.30000E+001	1.20000E+001	0.00000E+000	7.39021E+002	5.44201E+002	2.04870E+002	1.00000E+002	1.49956E+000	2.31430E-002	0.00000E+000	-3.72467E+001	1.97832E+000	9.20984E-001	7.25382E+002	5.31411E+002	1.91392E+002	-3.66298E+001	2.73646E-001	9.37911E-001	-1.66774E-002	2.53999E+002	5.02841E+001	-2.50473E-002	2.54616E+002	6.14364E+001
2.18678E+002	1.51233E+003	2.21739E+002	3.21141E+002	1.35959E+000	1.39587E+000	1.75160E+004	3.25218E+003	1.00000E+000	1.27300E+003	0.00000E+000	2.85663E+005	1.89781E+000	3.88887E+001	1.02728E-002	1.05470E-002	6.86725E-002	7.23405E-002	7.36160E+004	2.21802E+002	3.21232E+002	1.43225E-002	1.43225E-002	8.74423E+005	5.30000E+001	1.30000E+001	0.00000E+000	7.77920E+002	5.80478E+002	1.90869E+002	1.00000E+002	1.55558E+000	2.80084E-002	0.00000E+000	-3.48348E+001	1.91434E+000	9.47274E-001	7.25382E+002	5.31411E+002	1.91392E+002	-3.66039E+001	2.73646E-001	9.37911E-001	-1.31669E-002	2.56411E+002	4.82639E+001	-2.50473E-002	2.54642E+002	6.14448E+001
1.99710E+002	1.48390E+003	2.21703E+002	3.21185E+002	1.41745E+000	1.46200E+000	1.85730E+004	3.47860E+003	1.00000E+000	1.27400E+003	1.00000E+000	2.85859E+005	2.07231E+000	3.85214E+001	1.04008E-002	1.07277E-002	7.46450E-002	7.93600E-002	7.36160E+004	2.21802E+002	3.21232E+002	1.43225E-002	1.43225E-002	8.74423E+005	5.30000E+001	1.40000E+001	0.00000E+000	7.77616E+002	5.20455E+002	2.06448E+002	1.00000E+002	1.53619E+000	3.09200E-002	0.00000E+000	-3.96461E+001	1.77877E+000	9.90037E-001	7.25382E+002	5.31411E+002	1.91392E+002	-3.65692E+001	2.73646E-001	9.37911E-001	-1.54717E-002	2.51599E+002	4.63467E+001	-2.50473E-002	2.54676E+002	6.14754E+001
2.17617E+002	1.53053E+003	2.21736E+002	3.21171E+002	1.35040E+000	1.43327E+000	1.80130E+004	4.24310E+003	1.00000E+000	1.27500E+003	0.00000E+000	2.86064E+005	1.93550E+000	3.91220E+001	1.00617E-002	1.06791E-002	7.26064E-002	8.16936E-002	7.36160E+004	2.21802E+002	3.21232E+002	1.43225E-002	1.43225E-002	8.74423E+005	5.30000E+001	1.50000E+001	0.00000E+000	7.73986E+002	5.86332E+002	2.01313E+002	1.00000E+002	1.56570E+000	3.58749E-002	0.00000E+000	-3.50746E+001	1.93863E+000	9.22407E-001	7.25382E+002	5.31411E+002	1.91392E+002	-3.65421E+001	2.73646E-001	9.37911E-001	-2.97703E-002	2.56171E+002	6.89293E+001	-2.50473E-002	2.54703E+002	6.15087E+001
2.31653E+002	1.42919E+003	2.21711E+002	3.21171E+002	1.34282E+000	1.44114E+000	1.68160E+004	3.49550E+003	1.00000E+000	1.27600E+003	0.00000E+000	2.86245E+005	1.93518E+000	3.78046E+001	1.03551E-002	1.11133E-002	6.94982E-002	7.99182E-002	7.36160E+004	2.21802E+002	3.21232E+002	1.43225E-002	1.43225E-002	8.74423E+005	5.30000E+001	1.60000E+001	0.00000E+000	7.62904E+002	4.96506E+002	1.97414E+002	1.00000E+002	1.49290E+000	2.79892E-002	0.00000E+000	-4.00263E+001	1.82560E+000	1.01378E+000	7.25382E+002	5.31411E+002	1.91392E+002	-3.65126E+001	2.73646E-001	9.37911E-001	-3.53156E-002	2.51219E+002	7.09707E+001	-2.50473E-002	2.54733E+002	6.15325E+001
2.07975E+002	1.50576E+003	2.21705E+002	3.21128E+002	1.38876E+000	1.48617E+000	1.87990E+004	2.96625E+003	1.00000E+000	1.27700E+003	0.00000E+000	2.86445E+005	2.06393E+000	3.88041E+001	1.01288E-002	1.08393E-002	7.17572E-002	8.20625E-002	7.36160E+004	2.21802E+002	3.21232E+002	1.43225E-002	1.43225E-002	8.74423E+005	5.30000E+001	1.70000E+001	0.00000E+000	7.66649E+002	5.39546E+002	2.07802E+002	1.00000E+002	1.53525E+000	2.78048E-002	0.00000E+000	-3.82907E+001	1.83440E+000	9.54224E-001	7.25382E+002	5.31411E+002	1.91392E+002	-3.64823E+001	2.73646E-001	9.37911E-001	-3.38829E-002	2.52955E+002	7.08917E+001	-2.50473E-002	2.54763E+002	6.15574E+001
2.31016E+002	1.51620E+003	2.21730E+002	3.21110E+002	1.34572E+000	1.40971E+000	1.75650E+004	3.94657E+003	1.00000E+000	1.27800E+003	0.00000E+000	2.86634E+005	1.89707E+000	3.89384E+001	1.01538E-002	1.06366E-002	6.94936E-002	7.61795E-002	7.36160E+004	2.21802E+002	3.21232E+002	1.43225E-002	1.43225E-002	8.74423E+005	5.30000E+001	1.80000E+001	0.00000E+000	7.96719E+002	5.44768E+002	1.98252E+002	1.00000E+002	1.56617E+000	3.64331E-002	0.00000E+000	-3.78907E+001	1.82052E+000	9.94697E-001	7.25382E+002	5.31411E+002	1.91392E+002	-3.64567E+001	2.73646E-001	9.37911E-001	-2.32223E-002	2.53355E+002	5.78545E+001	-2.50473E-002	2.54789E+002	6.15870E+001
2.16889E+002	1.49065E+003	2.21741E+002	3.21157E+002	1.39363E+000	1.42377E+000	1.79640E+004	3.66128E+003	1.00000E+000	1.27900E+003	2.00000E+000	2.86815E+005	1.98420E+000	3.86089E+001	1.03979E-002	1.06228E-002	7.31601E-002	7.63230E-002	7.36160E+004	2.21802E+002	3.21232E+002	1.43225E-002	1.43225E-002	8.74423E+005	5.30000E+001	1.90000E+001	0.00000E+000	7.53992E+002	5.65718E+002	1.92913E+002	1.00000E+002	1.51839E+000	3.23128E-002	0.00000E+000	-3.50735E+001	1.92014E+000	9.32559E-001	7.25382E+002	5.31411E+002	1.91392E+002	-3.64293E+001	2.73646E-001	9.37911E-001	-1.06972E-002	2.56172E+002	4.49224E+001	-2.50473E-002	2.54816E+002	6.16212E+001
2.16382E+002	1.42160E+003	2.21667E+002	3.21119E+002	1.37037E+000	1.44105E+000	1.70790E+004	4.05545E+003	1.00000E+000	1.28000E+003	2.00000E+000	2.87025E+005	1.97477E+000	3.77041E+001	1.04859E-002	1.10267E-002	7.00919E-002	7.74166E-002	7.36160E+004	2.21802E+002	3.21232E+002	1.43225E-002	1.43225E-002	8.74423E+005	5.30000E+001	2.00000E+001	0.00000E+000	7.47527E+002	5.07248E+002	1.99181E+002	1.00000E+002	1.48174E+000	3.72455E-002	0.00000E+000	-3.91046E+001	1.87244E+000	9.80781E-001	7.25382E+002	5.31411E+002	1.91392E+002	-3.63983E+001	2.73646E-001	9.37911E-001	-2.51384E-002	2.52141E+002	5.90403E+001	-2.50473E-002	2.54847E+002	6.16318E+001
2.22868E+002	1.41995E+003	2.21744E+002	3.21139E+002	1.38280E+000	1.46617E+000	1.74400E+004	3.25226E+003	1.00000E+000	1.28100E+003	1.00000E+000	2.87216E+005	2.02741E+000	3.76822E+001	1.04709E-002	1.11022E-002	7.32178E-002	8.22099E-002	7.36160E+004	2.21802E+002	3.21232E+002	1.43225E-002	1.43225E-002	8.74423E+005	5.30000E+001	2.10000E+001	0.00000E+000	7.56742E+002	5.00925E+002	1.99418E+002	1.00000E+002	1.48994E+000	3.72777E-002	0.00000E+000	-3.96600E+001	1.81974E+000	9.98686E-001	7.25382E+002	5.31411E+002	1.91392E+002	-3.63644E+001	2.73646E-001	9.37911E-001	-2.92620E-002	2.51585E+002	6.37015E+001	-2.50473E-002	2.54881E+002	6.16851E+001
2.16636E+002	1.53707E+003	2.21734E+002	3.21213E+002	1.37340E+000	1.47921E+000	1.88530E+004	2.85818E+003	1.00000E+000	1.28200E+003	2.00000E+000	2.87409E+005	2.03155E+000	3.92055E+001	1.00025E-002	1.07730E-002	7.65922E-002	8.87322E-002	7.36160E+004	2.21802E+002	3.21232E+002	1.43225E-002	1.43225E-002	8.74423E+005	5.30000E+001	2.20000E+001	0.00000E+000	8.11562E+002	5.41613E+002	2.08360E+002	1.00000E+002	1.59442E+000	3.02987E-002	0.00000E+000	-3.89835E+001	1.74651E+000	1.00081E+000	7.25382E+002	5.31411E+002	1.91392E+002	-3.63317E+001	2.73646E-001	9.37911E-001	-3.70890E-002	2.52262E+002	7.42636E+001	-2.50473E-002	2.54914E+002	6.17228E+001
2.09131E+002	1.40200E+003	2.21716E+002	3.21091E+002	1.38365E+000	1.43499E+000	1.69400E+004	3.17774E+003	1.00000E+000	1.28300E+003	2.00000E+000	2.87605E+005	1.98552E+000	3.74432E+001	1.06309E-002	1.10254E-002	7.08059E-002	7.60924E-002	7.36160E+004	2.21802E+002	3.21232E+002	1.43225E-002	1.43225E-002	8.74423E+005	5.30000E+001	2.30000E+001	0.00000E+000	7.37602E+002	4.95137E+002	1.98613E+002	1.00000E+002	1.46112E+000	3.54041E-002	0.00000E+000	-3.95083E+001	1.87318E+000	9.84410E-001	7.25382E+002	5.31411E+002	1.91392E+002	-3.62985E+001	2.73646E-001	9.37911E-001	-1.82178E-002	2.51737E+002	4.99326E+001	-2.50473E-002	2.54947E+002	6.17401E+001
2.11027E+002	1.48924E+003	2.21722E+002	3.21086E+002	1.38883E+000	1.44566E+000	1.81750E+004	4.00566E+003	1.00000E+000	1.28400E+003	0.00000E+000	2.87805E+005	2.00777E+000	3.85907E+001	1.03018E-002	1.07233E-002	6.94365E-002	7.51649E-002	7.36160E+004	2.21802E+002	3.21232E+002	1.43225E-002	1.43225E-002	8.74423E+005	5.30000E+001	2.40000E+001	0.00000E+000	8.03884E+002	5.05087E+002	2.03155E+002	1.00000E+002	1.55675E+000	2.67811E-002	0.00000E+000	-4.04296E+001	1.70978E+000	1.04120E+000	7.25382E+002	5.31411E+002	1.91392E+002	-3.62784E+001	2.73646E-001	9.37911E-001	-2.00489E-002	2.50816E+002	5.13163E+001	-2.50473E-002	2.54967E+002	6.17610E+001
2.17622E+002	1.49338E+003	2.21765E+002	3.21158E+002	1.36988E+000	1.43678E+000	1.78510E+004	3.16585E+003	1.00000E+000	1.28500E+003	1.00000E+000	2.88003E+005	1.96822E+000	3.86443E+001	1.02530E-002	1.07538E-002	7.15728E-002	7.86540E-002	7.36160E+004	2.21802E+002	3.21232E+002	1.43225E-002	1.43225E-002	8.74423E+005	5.30000E+001	2.50000E+001	0.00000E+000	7.53007E+002	5.41223E+002	2.20684E+002	1.00000E+002	1.53316E+000	2.75259E-002	0.00000E+000	-3.86832E+001	1.95322E+000	9.19664E-001	7.25382E+002	5.31411E+002	1.91392E+002	-3.62462E+001	2.73646E-001	9.37911E-001	-2.38390E-002	2.52562E+002	5.78510E+001	-2.50473E-002	2.54999E+002	6.18099E+001
2.19222E+002	1.48757E+003	2.21768E+002	3.21270E+002	1.36167E+000	1.56554E+000	1.92440E+004	4.14293E+003	1.00000E+000	1.28600E+003	1.00000E+000	2.88213E+005	2.13176E+000	3.85690E+001	9.81578E-003	1.12854E-002	5.96219E-002	7.85259E-002	7.36160E+004	2.21802E+002	3.21232E+002	1.43225E-002	1.43225E-002	8.74423E+005	5.30000E+001	2.60000E+001	0.00000E+000	8.00508E+002	4.97661E+002	2.29509E+002	1.00000E+002	1.57722E+000	4.40352E-002	0.00000E+000	-4.26516E+001	1.70644E+000	1.01385E+000	7.25382E+002	5.31411E+002	1.91392E+002	-3.62172E+001	2.73646E-001	9.37911E-001	-6.96470E-002	2.48594E+002	1.12036E+002	-2.50473E-002	2.55028E+002	6.18505E+001
2.26812E+002	1.57125E+003	2.21720E+002	3.21078E+002	1.33872E+000	1.43562E+000	1.84260E+004	3.92982E+003	1.00000E+000	1.28700E+003	0.00000E+000	2.88397E+005	1.92189E+000	3.96391E+001	9.86219E-003	1.05760E-002	6.73961E-002	7.73858E-002	7.36160E+004	2.21802E+002	3.21232E+002	1.43225E-002	1.43225E-002	8.74423E+005	5.30000E+001	2.70000E+001	0.00000E+000	8.11206E+002	5.49574E+002	2.26813E+002	1.00000E+002	1.61927E+000	3.36894E-002	0.00000E+000	-3.97333E+001	1.82548E+000	9.68540E-001	7.25382E+002	5.31411E+002	1.91392E+002	-3.61888E+001	2.73646E-001	9.37911E-001	-3.49267E-002	2.51512E+002	7.07658E+001	-2.50473E-002	2.55057E+002	6.18494E+001
2.21435E+002	1.83359E+003	2.21702E+002	3.21066E+002	1.36698E+000	1.44149E+000	2.20140E+004	4.80860E+003	1.00000E+000	1.28800E+003	0.00000E+000	2.88587E+005	1.97049E+000	4.28204E+001	9.21327E-003	9.71544E-003	6.76093E-002	7.51024E-002	7.36160E+004	2.21802E+002	3.21232E+002	1.43225E-002	1.43225E-002	8.74423E+005	5.30000E+001	2.80000E+001	0.00000E+000	8.96324E+002	6.94742E+002	2.59685E+002	1.00000E+002	1.85218E+000	3.06806E-002	0.00000E+000	-3.55887E+001	1.84194E+000	8.78185E-001	7.25382E+002	5.31411E+002	1.91392E+002	-3.61569E+001	2.73646E-001	9.37911E-001	-2.65296E-002	2.55657E+002	6.43121E+001	-2.50473E-002	2.55089E+002	6.18763E+001
2.20352E+002	1.96395E+003	2.21669E+002	3.21082E+002	1.41909E+000	1.48011E+000	2.49660E+004	5.94256E+003	1.00000E+000	1.28900E+003	0.00000E+000	2.88785E+005	2.10041E+000	4.43165E+001	8.98123E-003	9.36738E-003	6.99975E-002	7.60901E-002	7.36160E+004	2.21802E+002	3.21232E+002	1.43225E-002	1.43225E-002	8.74423E+005	5.30000E+001	2.90000E+001	0.00000E+000	9.45557E+002	7.35300E+002	3.01103E+002	1.00000E+002	1.98552E+000	2.74738E-002	0.00000E+000	-3.72246E+001	1.79053E+000	8.48312E-001	7.25382E+002	5.31411E+002	1.91392E+002	-3.61212E+001	2.73646E-001	9.37911E-001	-2.10452E-002	2.54021E+002	5.57629E+001	-2.50473E-002	2.55124E+002	6.19058E+001
2.17348E+002	1.95543E+003	2.21695E+002	3.21052E+002	1.45031E+000	1.50013E+000	2.56650E+004	6.04353E+003	1.00000E+000	1.29000E+003	0.00000E+000	2.88985E+005	2.17566E+000	4.42203E+001	9.05297E-003	9.36392E-003	7.51785E-002	8.03896E-002	7.36160E+004	2.21802E+002	3.21232E+002	1.43225E-002	1.43225E-002	8.74423E+005	5.30000E+001	3.00000E+001	0.00000E+000	9.67785E+002	7.32324E+002	2.84545E+002	1.00000E+002	1.99369E+000	3.37644E-002	0.00000E+000	-3.67131E+001	1.68704E+000	8.88002E-001	7.25382E+002	5.31411E+002	1.91392E+002	-3.60846E+001	2.73646E-001	9.37911E-001	-1.68838E-002	2.54532E+002	5.10412E+001	-2.50473E-002	2.55161E+002	6.19456E+001
2.14562E+002	1.94660E+003	2.21697E+002	3.21068E+002	1.43577E+000	1.47095E+000	2.48800E+004	6.04737E+003	1.00000E+000	1.29300E+003	0.00000E+000	2.89607E+005	2.11195E+000	4.41203E+001	9.10250E-003	9.32552E-003	6.71600E-002	7.04574E-002	7.36160E+004	2.21802E+002	3.21232E+002	1.43225E-002	1.43225E-002	8.74423E+005	5.30000E+001	3.10000E+001	0.00000E+000	9.33461E+002	7.23228E+002	3.00056E+002	1.00000E+002	1.96162E+000	2.35496E-002	0.00000E+000	-3.74321E+001	1.79490E+000	8.47707E-001	7.25382E+002	5.31411E+002	1.91392E+002	-3.59889E+001	2.73646E-001	9.37911E-001	-1.21020E-002	2.53813E+002	4.43113E+001	-2.50473E-002	2.55257E+002	6.20433E+001
2.35286E+002	1.89586E+003	2.21714E+002	3.21155E+002	1.38791E+000	1.46667E+000	2.35540E+004	7.65778E+003	1.00000E+000	1.29400E+003	0.00000E+000	2.89817E+005	2.03561E+000	4.35415E+001	9.04334E-003	9.55653E-003	6.10005E-002	6.80337E-002	7.36160E+004	2.21802E+002	3.21232E+002	1.43225E-002	1.43225E-002	8.74423E+005	5.30000E+001	3.20000E+001	0.00000E+000	9.38158E+002	7.00724E+002	3.02957E+002	1.00000E+002	1.95722E+000	5.05302E-002	0.00000E+000	-3.88891E+001	1.80073E+000	8.68419E-001	7.25382E+002	5.31411E+002	1.91392E+002	-3.59532E+001	2.73646E-001	9.37911E-001	-2.75910E-002	2.52356E+002	6.23607E+001	-2.50473E-002	2.55292E+002	6.20912E+001
2.29427E+002	1.65057E+003	2.21750E+002	3.21124E+002	1.33182E+000	1.41854E+000	1.90310E+004	4.40600E+003	1.00000E+000	1.29500E+003	0.00000E+000	2.90015E+005	1.88924E+000	4.06272E+001	9.65416E-003	1.02828E-002	6.81542E-002	7.72172E-002	7.36160E+004	2.21802E+002	3.21232E+002	1.43225E-002	1.43225E-002	8.74423E+005	5.30000E+001	3.30000E+001	0.00000E+000	8.49540E+002	5.81304E+002	2.36015E+002	1.00000E+002	1.69759E+000	3.57917E-002	0.00000E+000	-3.90484E+001	1.80414E+000	9.64294E-001	7.25382E+002	5.31411E+002	1.91392E+002	-3.59193E+001	2.73646E-001	9.37911E-001	-3.15317E-002	2.52197E+002	6.71761E+001	-2.50473E-002	2.55326E+002	6.21301E+001
2.16038E+002	1.20075E+003	2.21802E+002	3.21271E+002	1.35795E+000	1.38429E+000	1.38870E+004	3.71918E+003	1.00000E+000	1.29600E+003	1.00000E+000	2.90208E+005	1.87980E+000	3.46518E+001	1.15233E-002	1.17469E-002	6.29847E-002	6.54071E-002	7.36160E+004	2.21802E+002	3.21232E+002	1.43225E-002	1.43225E-002	8.74423E+005	5.30000E+001	3.40000E+001	0.00000E+000	6.16437E+002	4.67784E+002	1.51454E+002	1.00000E+002	1.23762E+000	5.66458E-002	0.00000E+000	-3.35063E+001	2.17294E+000	9.37260E-001	7.25382E+002	5.31411E+002	1.91392E+002	-3.58815E+001	2.73646E-001	9.37911E-001	-9.60863E-003	2.57739E+002	4.51463E+001	-2.50473E-002	2.55364E+002	6.21940E+001
2.36694E+002	1.27611E+003	2.21870E+002	3.21279E+002	1.33223E+000	1.41034E+000	1.47370E+004	5.04316E+003	1.00000E+000	1.29700E+003	0.00000E+000	2.90396E+005	1.87891E+000	3.57227E+001	1.09743E-002	1.16177E-002	5.93674E-002	6.63976E-002	7.36160E+004	2.21802E+002	3.21232E+002	1.43225E-002	1.43225E-002	8.74423E+005	5.30000E+001	3.50000E+001	0.00000E+000	6.55927E+002	5.05632E+002	1.49889E+002	1.00000E+002	1.30916E+000	5.09199E-002	0.00000E+000	-3.18770E+001	2.08528E+000	9.48076E-001	7.25382E+002	5.31411E+002	1.91392E+002	-3.58463E+001	2.73646E-001	9.37911E-001	-2.84805E-002	2.59368E+002	7.05414E+001	-2.50473E-002	2.55399E+002	6.22454E+001
2.01978E+002	1.13562E+003	2.21888E+002	3.21316E+002	1.38495E+000	1.45449E+000	1.39760E+004	2.29744E+003	1.00000E+000	1.29800E+003	0.00000E+000	2.90596E+005	2.01440E+000	3.36989E+001	1.17150E-002	1.23032E-002	6.25080E-002	6.88184E-002	7.36160E+004	2.21802E+002	3.21232E+002	1.43225E-002	1.43225E-002	8.74423E+005	5.30000E+001	3.60000E+001	0.00000E+000	5.82132E+002	4.35716E+002	1.51160E+002	1.00000E+002	1.17413E+000	3.81210E-002	0.00000E+000	-3.47821E+001	2.18329E+000	9.29840E-001	7.25382E+002	5.31411E+002	1.91392E+002	-3.58077E+001	2.73646E-001	9.37911E-001	-2.44895E-002	2.56463E+002	6.26145E+001	-2.50473E-002	2.55438E+002	6.22915E+001
1.87983E+002	1.04324E+003	2.21855E+002	3.21306E+002	1.45661E+000	1.49324E+000	1.37600E+004	2.52579E+003	1.00000E+000	1.29900E+003	2.00000E+000	2.90803E+005	2.17507E+000	3.22992E+001	1.24175E-002	1.27298E-002	6.59409E-002	6.92347E-002	7.36160E+004	2.21802E+002	3.21232E+002	1.43225E-002	1.43225E-002	8.74423E+005	5.30000E+001	3.70000E+001	0.00000E+000	5.55616E+002	4.12419E+002	1.26838E+002	1.00000E+002	1.09920E+000	3.92082E-002	0.00000E+000	-3.32230E+001	2.10993E+000	9.69691E-001	7.25382E+002	5.31411E+002	1.91392E+002	-3.57726E+001	2.73646E-001	9.37911E-001	-1.24192E-002	2.58022E+002	4.89776E+001	-2.50473E-002	2.55473E+002	6.23181E+001
1.89359E+002	1.17966E+003	2.21910E+002	3.21340E+002	1.41464E+000	1.53562E+000	1.55220E+004	2.85619E+003	1.00000E+000	1.30000E+003	0.00000E+000	2.91003E+005	2.17234E+000	3.43461E+001	1.13546E-002	1.23256E-002	7.11506E-002	8.36644E-002	7.36160E+004	2.21802E+002	3.21232E+002	1.43225E-002	1.43225E-002	8.74423E+005	5.30000E+001	3.80000E+001	0.00000E+000	6.49165E+002	4.36774E+002	1.73402E+002	1.00000E+002	1.28499E+000	5.23151E-002	0.00000E+000	-3.87710E+001	1.95527E+000	9.85213E-001	7.25382E+002	5.31411E+002	1.91392E+002	-3.57399E+001	2.73646E-001	9.37911E-001	-4.10074E-002	2.52475E+002	7.94837E+001	-2.50473E-002	2.55506E+002	6.23666E+001
2.07366E+002	1.18274E+003	2.21875E+002	3.21281E+002	1.41606E+000	1.51140E+000	1.53630E+004	3.22085E+003	1.00000E+000	1.30100E+003	0.00000E+000	2.91195E+005	2.14023E+000	3.43910E+001	1.14247E-002	1.21939E-002	6.76906E-002	7.69660E-002	7.36160E+004	2.21802E+002	3.21232E+002	1.43225E-002	1.43225E-002	8.74423E+005	5.30000E+001	3.90000E+001	0.00000E+000	6.23031E+002	4.59248E+002	1.66509E+002	1.00000E+002	1.25759E+000	4.94175E-002	0.00000E+000	-3.56911E+001	2.08046E+000	9.30708E-001	7.25382E+002	5.31411E+002	1.91392E+002	-3.57030E+001	2.73646E-001	9.37911E-001	-3.25689E-002	2.55554E+002	7.18857E+001	-2.50473E-002	2.55543E+002	6.23899E+001
2.23041E+002	1.10302E+003	2.21872E+002	3.21340E+002	1.35010E+000	1.41090E+000	1.29070E+004	3.30702E+003	1.00000E+000	1.30200E+003	0.00000E+000	2.91391E+005	1.90485E+000	3.32118E+001	1.18837E-002	1.24189E-002	6.86514E-002	7.48696E-002	7.36160E+004	2.21802E+002	3.21232E+002	1.43225E-002	1.43225E-002	8.74423E+005	5.30000E+001	4.00000E+001	0.00000E+000	6.12200E+002	4.11938E+002	1.53369E+002	1.00000E+002	1.20056E+000	6.63865E-002	0.00000E+000	-3.77159E+001	2.10734E+000	1.00245E+000	7.25382E+002	5.31411E+002	1.91392E+002	-3.56664E+001	2.73646E-001	9.37911E-001	-2.20214E-002	2.53530E+002	5.65713E+001	-2.50473E-002	2.55579E+002	6.24315E+001
2.09993E+002	1.16096E+003	2.21836E+002	3.21273E+002	1.38300E+000	1.42224E+000	1.39900E+004	3.77449E+003	1.00000E+000	1.30300E+003	0.00000E+000	2.91568E+005	1.96696E+000	3.40729E+001	1.16927E-002	1.20244E-002	6.29397E-002	6.64932E-002	7.36160E+004	2.21802E+002	3.21232E+002	1.43225E-002	1.43225E-002	8.74423E+005	5.30000E+001	4.10000E+001	0.00000E+000	6.07736E+002	4.37411E+002	1.60972E+002	1.00000E+002	1.21872E+000	4.60626E-002	0.00000E+000	-3.63262E+001	2.14203E+000	9.47276E-001	7.25382E+002	5.31411E+002	1.91392E+002	-3.56373E+001	2.73646E-001	9.37911E-001	-1.39880E-002	2.54919E+002	4.78394E+001	-2.50473E-002	2.55608E+002	6.24459E+001
1.90582E+002	1.05216E+003	2.21938E+002	3.21392E+002	1.40639E+000	1.40929E+000	1.27560E+004	2.15224E+003	1.00000E+000	1.30400E+003	4.00000E+000	2.91764E+005	1.98202E+000	3.24370E+001	1.24523E-002	1.24779E-002	6.68901E-002	6.71604E-002	7.36160E+004	2.21802E+002	3.21232E+002	1.43225E-002	1.43225E-002	8.74423E+005	5.30000E+001	4.20000E+001	0.00000E+000	5.56730E+002	4.07880E+002	1.54128E+002	1.00000E+002	1.12818E+000	4.26356E-002	0.00000E+000	-3.63984E+001	2.29880E+000	9.24384E-001	7.25382E+002	5.31411E+002	1.91392E+002	-3.56061E+001	2.73646E-001	9.37911E-001	-1.02779E-003	2.54847E+002	3.15148E+001	-2.50473E-002	2.55639E+002	6.25118E+001
2.15302E+002	1.16264E+003	2.21857E+002	3.21392E+002	1.29617E+000	1.37325E+000	1.27820E+004	2.97739E+003	1.00000E+000	1.30500E+003	0.00000E+000	2.91962E+005	1.77996E+000	3.40975E+001	1.14647E-002	1.21465E-002	5.85349E-002	6.55508E-002	7.36160E+004	2.21802E+002	3.21232E+002	1.43225E-002	1.43225E-002	8.74423E+005	5.30000E+001	4.30000E+001	0.00000E+000	5.90920E+002	4.68377E+002	1.41299E+002	1.00000E+002	1.19414E+000	4.98268E-002	0.00000E+000	-3.10996E+001	2.30666E+000	9.20296E-001	7.25382E+002	5.31411E+002	1.91392E+002	-3.55775E+001	2.73646E-001	9.37911E-001	-2.88736E-002	2.60146E+002	7.18223E+001	-2.50473E-002	2.55668E+002	6.25220E+001
2.23598E+002	1.31674E+003	2.21843E+002	3.21298E+002	1.32172E+000	1.36679E+000	1.46740E+004	3.15005E+003	1.00000E+000	1.30600E+003	0.00000E+000	2.92165E+005	1.80651E+000	3.62869E+001	1.09110E-002	1.12831E-002	5.65525E-002	6.03941E-002	7.36160E+004	2.21802E+002	3.21232E+002	1.43225E-002	1.43225E-002	8.74423E+005	5.30000E+001	4.40000E+001	0.00000E+000	6.83360E+002	5.28855E+002	1.52019E+002	1.00000E+002	1.36057E+000	4.11162E-002	0.00000E+000	-3.10807E+001	2.07885E+000	9.53044E-001	7.25382E+002	5.31411E+002	1.91392E+002	-3.55499E+001	2.73646E-001	9.37911E-001	-1.67638E-002	2.60165E+002	5.65799E+001	-2.50473E-002	2.55696E+002	6.25375E+001
2.04186E+002	1.19439E+003	2.21839E+002	3.21328E+002	1.36156E+000	1.42494E+000	1.42180E+004	3.24498E+003	1.00000E+000	1.30700E+003	0.00000E+000	2.92361E+005	1.94013E+000	3.45599E+001	1.14187E-002	1.19502E-002	5.57168E-002	6.09019E-002	7.36160E+004	2.21802E+002	3.21232E+002	1.43225E-002	1.43225E-002	8.74423E+005	5.30000E+001	4.50000E+001	0.00000E+000	6.47031E+002	4.58066E+002	1.30454E+002	1.00000E+002	1.24746E+000	4.15882E-002	0.00000E+000	-3.31395E+001	1.95702E+000	1.02848E+000	7.25382E+002	5.31411E+002	1.91392E+002	-3.55223E+001	2.73646E-001	9.37911E-001	-2.27452E-002	2.58106E+002	6.20505E+001	-2.50473E-002	2.55723E+002	6.25670E+001
2.04031E+002	1.16920E+003	2.21885E+002	3.21331E+002	1.35432E+000	1.43509E+000	1.39310E+004	3.02319E+003	1.00000E+000	1.30800E+003	0.00000E+000	2.92555E+005	1.94358E+000	3.41935E+001	1.14744E-002	1.21588E-002	6.34321E-002	7.10839E-002	7.36160E+004	2.21802E+002	3.21232E+002	1.43225E-002	1.43225E-002	8.74423E+005	5.30000E+001	4.60000E+001	0.00000E+000	6.06403E+002	4.49886E+002	1.55700E+002	1.00000E+002	1.21870E+000	5.24937E-002	0.00000E+000	-3.46256E+001	2.16753E+000	9.38111E-001	7.25382E+002	5.31411E+002	1.91392E+002	-3.54965E+001	2.73646E-001	9.37911E-001	-2.89581E-002	2.56620E+002	6.84032E+001	-2.50473E-002	2.55749E+002	6.26035E+001
1.92361E+002	9.83568E+002	2.21938E+002	3.21410E+002	1.38324E+000	1.44191E+000	1.19940E+004	2.84593E+003	1.00000E+000	1.30900E+003	1.10000E+001	2.92762E+005	1.99451E+000	3.13619E+001	1.26303E-002	1.31661E-002	6.62814E-002	7.19091E-002	7.36160E+004	2.21802E+002	3.21232E+002	1.43225E-002	1.43225E-002	8.74423E+005	5.30000E+001	4.70000E+001	0.00000E+000	5.06094E+002	3.92705E+002	1.07913E+002	1.00000E+002	1.00307E+000	5.83664E-002	0.00000E+000	-3.03787E+001	2.27635E+000	9.62697E-001	7.25382E+002	5.31411E+002	1.91392E+002	-3.54613E+001	2.73646E-001	9.37911E-001	-2.07674E-002	2.60867E+002	6.23518E+001	-2.50473E-002	2.55784E+002	6.26584E+001
2.20849E+002	7.19093E+002	2.22187E+002	3.21595E+002	1.33055E+000	1.26661E+000	7.51200E+003	1.61325E+003	1.00000E+000	1.31000E+003	4.50000E+001	2.92995E+005	1.68528E+000	2.68159E+001	1.53515E-002	1.46138E-002	6.29745E-002	5.72609E-002	7.61680E+004	2.22187E+002	3.21595E+002	6.29745E-002	5.72609E-002	7.51200E+003	1.00000E+000	1.00000E+000	0.00000E+000	3.77620E+002	3.03230E+002	6.77890E+001	1.00000E+002	7.40481E-001	8.17841E-002	0.00000E+000	-2.71633E+001	2.80504E+000	9.87177E-001	3.77620E+002	3.03230E+002	6.77890E+001	-2.71633E+001	2.80504E+000	9.87177E-001	2.46195E-002	2.64082E+002	8.57763E+000	2.46195E-002	2.64082E+002	8.57763E+000
2.00203E+002	1.01109E+003	2.21929E+002	3.21343E+002	1.39019E+000	1.42752E+000	1.22720E+004	2.81300E+003	1.00000E+000	1.31100E+003	7.00000E+000	2.93155E+005	1.98453E+000	3.17976E+001	1.25492E-002	1.28862E-002	7.13512E-002	7.51684E-002	7.36160E+004	2.21802E+002	3.21232E+002	1.43225E-002	1.43225E-002	8.74423E+005	5.30000E+001	4.80000E+001	0.00000E+000	5.43515E+002	3.85855E+002	1.23770E+002	1.00000E+002	1.06428E+000	6.14442E-002	0.00000E+000	-3.44085E+001	2.17511E+000	9.96028E-001	7.25382E+002	5.31411E+002	1.91392E+002	-3.54093E+001	2.73646E-001	9.37911E-001	-1.32475E-002	2.56837E+002	4.88541E+001	-2.50473E-002	2.55836E+002	6.27019E+001
1.86362E+002	1.10257E+003	2.21835E+002	3.21269E+002	1.43477E+000	1.45323E+000	1.40050E+004	3.43263E+003	1.00000E+000	1.31200E+003	1.00000E+000	2.93342E+005	2.08506E+000	3.32050E+001	1.21239E-002	1.22799E-002	6.54837E-002	6.71479E-002	7.36160E+004	2.21802E+002	3.21232E+002	1.43225E-002	1.43225E-002	8.74423E+005	5.30000E+001	4.90000E+001	0.00000E+000	5.71911E+002	4.44269E+002	1.27499E+002	1.00000E+002	1.13998E+000	4.25269E-002	0.00000E+000	-3.07921E+001	2.13385E+000	9.50399E-001	7.25382E+002	5.31411E+002	1.91392E+002	-3.53839E+001	2.73646E-001	9.37911E-001	-6.39255E-003	2.60453E+002	4.38262E+001	-2.50473E-002	2.55862E+002	6.26989E+001
2.11423E+002	1.13730E+003	2.21892E+002	3.21294E+002	1.33956E+000	1.41925E+000	1.32750E+004	3.00012E+003	1.00000E+000	1.31300E+003	1.00000E+000	2.93541E+005	1.90117E+000	3.37239E+001	1.16264E-002	1.23181E-002	5.45072E-002	6.10177E-002	7.36160E+004	2.21802E+002	3.21232E+002	1.43225E-002	1.43225E-002	8.74423E+005	5.30000E+001	5.00000E+001	0.00000E+000	5.77998E+002	4.56838E+002	1.50472E+002	1.00000E+002	1.18086E+000	3.42186E-002	0.00000E+000	-3.22430E+001	2.31968E+000	8.97978E-001	7.25382E+002	5.31411E+002	1.91392E+002	-3.53617E+001	2.73646E-001	9.37911E-001	-2.88859E-002	2.59003E+002	7.06930E+001	-2.50473E-002	2.55884E+002	6.27364E+001
1.96887E+002	1.16774E+003	2.21840E+002	3.21310E+002	1.36142E+000	1.46860E+000	1.42800E+004	2.50432E+003	1.00000E+000	1.31400E+003	3.00000E+000	2.93740E+005	1.99938E+000	3.41722E+001	1.13927E-002	1.22897E-002	5.52406E-002	6.40699E-002	7.36160E+004	2.21802E+002	3.21232E+002	1.43225E-002	1.43225E-002	8.74423E+005	5.30000E+001	5.10000E+001	0.00000E+000	6.06376E+002	4.63909E+002	1.39155E+002	1.00000E+002	1.20878E+000	3.25824E-002	0.00000E+000	-3.17105E+001	2.11147E+000	9.51177E-001	7.25382E+002	5.31411E+002	1.91392E+002	-3.53314E+001	2.73646E-001	9.37911E-001	-3.78745E-002	2.59535E+002	8.25628E+001	-2.50473E-002	2.55914E+002	6.27563E+001
2.07419E+002	1.20272E+003	2.21866E+002	3.21362E+002	1.35632E+000	1.39657E+000	1.40060E+004	4.00975E+003	1.00000E+000	1.31500E+003	1.00000E+000	2.93936E+005	1.89420E+000	3.46803E+001	1.14605E-002	1.18007E-002	6.63757E-002	7.03084E-002	7.36160E+004	2.21802E+002	3.21232E+002	1.43225E-002	1.43225E-002	8.74423E+005	5.30000E+001	5.20000E+001	0.00000E+000	6.38484E+002	4.65457E+002	1.43505E+002	1.00000E+002	1.25551E+000	5.90883E-002	0.00000E+000	-3.32081E+001	2.06068E+000	9.84109E-001	7.25382E+002	5.31411E+002	1.91392E+002	-3.53048E+001	2.73646E-001	9.37911E-001	-1.46229E-002	2.58037E+002	5.17714E+001	-2.50473E-002	2.55941E+002	6.27940E+001
1.75255E+002	7.80598E+002	2.22010E+002	3.21509E+002	1.40854E+000	1.40442E+000	9.43400E+003	1.20840E+003	1.00000E+000	1.31600E+003	3.90000E+001	2.94148E+005	1.97818E+000	2.79392E+001	1.45018E-002	1.44593E-002	7.27139E-002	7.22974E-002	7.36160E+004	2.21802E+002	3.21232E+002	1.43225E-002	1.43225E-002	8.74423E+005	5.30000E+001	5.30000E+001	0.00000E+000	3.97887E+002	3.19151E+002	7.16579E+001	1.00000E+002	7.80265E-001	4.57709E-002	0.00000E+000	-2.70691E+001	2.50352E+000	9.86987E-001	7.25382E+002	5.31411E+002	1.91392E+002	-3.52809E+001	2.73646E-001	9.37911E-001	1.46761E-003	2.64176E+002	3.77367E+001	-2.50473E-002	2.55965E+002	6.28647E+001
1.92335E+002	5.93258E+002	2.22360E+002	3.21946E+002	1.30614E+000	1.18612E+000	5.71300E+003	1.11433E+003	1.00000E+000	1.31700E+003	8.00000E+001	2.94377E+005	1.54924E+000	2.43569E+001	1.72805E-002	1.56927E-002	6.86612E-002	5.70461E-002	7.65210E+004	2.22310E+002	3.21960E+002	1.03500E-002	1.03500E-002	3.01001E+005	5.70000E+001	1.00000E+000	0.00000E+000	2.96156E+002	2.62871E+002	5.27236E+001	1.00000E+002	5.95402E-001	7.72526E-002	0.00000E+000	-2.24659E+001	3.37753E+000	9.40113E-001	3.24306E+002	2.59794E+002	6.36620E+001	-2.79988E+001	4.52555E-001	9.66621E-001	4.81566E-002	2.68780E+002	-1.63988E+001	2.97514E-002	2.63247E+002	1.34707E+000
1.95656E+002	5.03188E+002	2.22309E+002	3.21850E+002	1.31601E+000	1.11478E+000	4.59600E+003	1.28652E+003	1.00000E+000	1.31800E+003	1.16000E+002	2.94604E+005	1.46707E+000	2.24319E+001	1.94120E-002	1.64437E-002	9.05572E-002	6.56371E-002	7.65210E+004	2.22310E+002	3.21960E+002	1.03500E-002	1.03500E-002	3.01001E+005	5.70000E+001	2.00000E+000	0.00000E+000	2.49601E+002	2.39438E+002	4.10161E+001	1.00000E+002	5.08830E-001	1.64276E-001	0.00000E+000	-1.78670E+001	3.81936E+000	9.26895E-001	3.24306E+002	2.59794E+002	6.36620E+001	-2.79707E+001	4.52555E-001	9.66621E-001	8.27841E-002	2.73379E+002	-5.61564E+001	2.97514E-002	2.63275E+002	1.35426E+000
1.89189E+002	5.91490E+002	2.22316E+002	3.21882E+002	1.22084E+000	1.15547E+000	5.20800E+003	1.17470E+003	1.00000E+000	1.31900E+003	8.10000E+001	2.94772E+005	1.41065E+000	2.43206E+001	1.69171E-002	1.60112E-002	6.74793E-002	6.06941E-002	7.65210E+004	2.22310E+002	3.21960E+002	1.03500E-002	1.03500E-002	3.01001E+005	5.70000E+001	3.00000E+000	0.00000E+000	2.96860E+002	2.67016E+002	5.67149E+001	1.00000E+002	6.03238E-001	1.03698E-001	0.00000E+000	-2.24191E+001	3.62873E+000	9.16477E-001	3.24306E+002	2.59794E+002	6.36620E+001	-2.79453E+001	4.52555E-001	9.66621E-001	2.75107E-002	2.68826E+002	9.73548E+000	2.97514E-002	2.63300E+002	1.38423E+000
1.88747E+002	5.67668E+002	2.22334E+002	3.21913E+002	1.28105E+000	1.23375E+000	5.57500E+003	1.08711E+003	1.00000E+000	1.32000E+003	8.40000E+001	2.94957E+005	1.58050E+000	2.38258E+001	1.71571E-002	1.65237E-002	6.35870E-002	5.91648E-002	7.65210E+004	2.22310E+002	3.21960E+002	1.03500E-002	1.03500E-002	3.01001E+005	5.70000E+001	4.00000E+000	0.00000E+000	3.11440E+002	2.23944E+002	5.63203E+001	1.00000E+002	5.95353E-001	7.84763E-002	0.00000E+000	-3.11782E+001	3.07412E+000	1.04560E+000	3.24306E+002	2.59794E+002	6.36620E+001	-2.79189E+001	4.52555E-001	9.66621E-001	1.88069E-002	2.60067E+002	1.19443E+001	2.97514E-002	2.63327E+002	1.41779E+000
1.94653E+002	5.61979E+002	2.22258E+002	3.21919E+002	1.19641E+000	1.18177E+000	4.94800E+003	1.40181E+003	1.00000E+000	1.32100E+003	7.90000E+001	2.95143E+005	1.41388E+000	2.37061E+001	1.70085E-002	1.68003E-002	6.42676E-002	6.27656E-002	7.65210E+004	2.22310E+002	3.21960E+002	1.03500E-002	1.03500E-002	3.01001E+005	5.70000E+001	5.00000E+000	0.00000E+000	3.10659E+002	2.26782E+002	5.44546E+001	1.00000E+002	5.94001E-001	1.14277E-001	0.00000E+000	-3.03132E+001	3.26716E+000	1.04430E+000	3.24306E+002	2.59794E+002	6.36620E+001	-2.78867E+001	4.52555E-001	9.66621E-001	6.15766E-003	2.60932E+002	2.86957E+001	2.97514E-002	2.63359E+002	1.43339E+000
1.74914E+002	5.58612E+002	2.22365E+002	3.21918E+002	1.33876E+000	1.14525E+000	5.32300E+003	7.26038E+002	1.00000E+000	1.32200E+003	8.70000E+001	2.95348E+005	1.53322E+000	2.36350E+001	1.83495E-002	1.56972E-002	6.67527E-002	4.95999E-002	7.65210E+004	2.22310E+002	3.21960E+002	1.03500E-002	1.03500E-002	3.01001E+005	5.70000E+001	6.00000E+000	0.00000E+000	2.86031E+002	2.49165E+002	5.78046E+001	1.00000E+002	5.79836E-001	6.96115E-002	0.00000E+000	-2.44601E+001	3.58803E+000	9.16805E-001	3.24306E+002	2.59794E+002	6.36620E+001	-2.78618E+001	4.52555E-001	9.66621E-001	7.79019E-002	2.66785E+002	-5.64239E+001	2.97514E-002	2.63384E+002	1.48239E+000
1.85971E+002	5.66785E+002	2.22370E+002	3.21921E+002	1.32327E+000	1.18813E+000	5.53600E+003	1.13182E+003	1.00000E+000	1.32300E+003	7.60000E+001	2.95541E+005	1.57222E+000	2.38072E+001	1.77849E-002	1.59686E-002	7.93863E-002	6.44278E-002	7.65210E+004	2.22310E+002	3.21960E+002	1.03500E-002	1.03500E-002	3.01001E+005	5.70000E+001	7.00000E+000	0.00000E+000	3.33424E+002	2.26967E+002	9.66494E+001	3.00000E+002	6.70014E-001	1.13877E-001	0.00000E+000	-3.91774E+001	3.37530E+000	9.55653E-001	3.24306E+002	2.59794E+002	6.36620E+001	-2.78337E+001	4.52555E-001	9.66621E-001	5.38119E-002	2.52068E+002	-4.02959E+001	2.97514E-002	2.63412E+002	1.51200E+000
1.81876E+002	5.40688E+002	2.22369E+002	3.21872E+002	1.44311E+000	1.31261E+000	6.29200E+003	1.39752E+003	1.00000E+000	1.32400E+003	8.70000E+001	2.95742E+005	1.89424E+000	2.32527E+001	1.81930E-002	1.65479E-002	8.27268E-002	6.88192E-002	7.65210E+004	2.22310E+002	3.21960E+002	1.03500E-002	1.03500E-002	3.01001E+005	5.70000E+001	8.00000E+000	0.00000E+000	2.91762E+002	2.34155E+002	1.09393E+002	3.00000E+002	6.35355E-001	1.05992E-001	0.00000E+000	-3.86866E+001	3.87907E+000	7.79991E-001	3.24306E+002	2.59794E+002	6.36620E+001	-2.78049E+001	4.52555E-001	9.66621E-001	4.73546E-002	2.52559E+002	-3.16068E+001	2.97514E-002	2.63441E+002	1.53591E+000
1.84660E+002	5.81966E+002	2.22412E+002	3.21901E+002	1.42326E+000	1.25810E+000	6.42500E+003	1.13767E+003	1.00000E+000	1.32500E+003	7.10000E+001	2.95909E+005	1.79060E+000	2.41240E+001	1.77561E-002	1.56956E-002	8.00746E-002	6.30406E-002	7.65210E+004	2.22310E+002	3.21960E+002	1.03500E-002	1.03500E-002	3.01001E+005	5.70000E+001	9.00000E+000	0.00000E+000	2.97003E+002	2.63116E+002	1.63028E+002	3.00000E+002	7.19115E-001	9.59480E-002	0.00000E+000	-4.74521E+001	4.93250E+000	6.07027E-001	3.24306E+002	2.59794E+002	6.36620E+001	-2.77786E+001	4.52555E-001	9.66621E-001	6.15951E-002	2.43793E+002	-5.84835E+001	2.97514E-002	2.63467E+002	1.57477E+000
1.83651E+002	6.36892E+002	2.22407E+002	3.21851E+002	1.23197E+000	1.19474E+000	5.84600E+003	9.85929E+002	1.00000E+000	1.32600E+003	6.50000E+001	2.96102E+005	1.47188E+000	2.52367E+001	1.61128E-002	1.56259E-002	5.89582E-002	5.55958E-002	7.65210E+004	2.22310E+002	3.21960E+002	1.03500E-002	1.03500E-002	3.01001E+005	5.70000E+001	1.00000E+001	0.00000E+000	3.07842E+002	2.80704E+002	7.26232E+001	1.00000E+002	6.43195E-001	7.06467E-002	0.00000E+000	-2.38993E+001	3.68191E+000	8.52529E-001	3.24306E+002	2.59794E+002	6.36620E+001	-2.77463E+001	4.52555E-001	9.66621E-001	1.53390E-002	2.67346E+002	2.35962E+001	2.97514E-002	2.63499E+002	1.60114E+000
1.73321E+002	5.84740E+002	2.22355E+002	3.21952E+002	1.37603E+000	1.21148E+000	6.03300E+003	9.90587E+002	1.00000E+000	1.32700E+003	7.50000E+001	2.96310E+005	1.66704E+000	2.41814E+001	1.77158E-002	1.55973E-002	8.06398E-002	6.29896E-002	7.65210E+004	2.22310E+002	3.21960E+002	1.03500E-002	1.03500E-002	3.01001E+005	5.70000E+001	1.10000E+001	0.00000E+000	3.16793E+002	2.48707E+002	5.54249E+001	1.00000E+002	6.16165E-001	9.55912E-002	0.00000E+000	-2.73936E+001	3.07427E+000	1.00508E+000	3.24306E+002	2.59794E+002	6.36620E+001	-2.77097E+001	4.52555E-001	9.66621E-001	6.35930E-002	2.63852E+002	-4.09860E+001	2.97514E-002	2.63536E+002	1.63550E+000
2.01560E+002	7.03676E+002	2.22218E+002	3.21933E+002	1.25825E+000	1.16923E+000	6.44600E+003	1.32403E+003	1.00000E+000	1.32800E+003	5.30000E+001	2.96482E+005	1.47118E+000	2.65269E+001	1.56719E-002	1.45631E-002	6.68067E-002	5.79678E-002	7.65210E+004	2.22310E+002	3.21960E+002	1.03500E-002	1.03500E-002	3.01001E+005	5.70000E+001	1.20000E+001	0.00000E+000	3.62083E+002	3.13944E+002	9.10253E+001	1.00000E+002	7.52939E-001	8.83497E-002	0.00000E+000	-2.72025E+001	3.48247E+000	8.58378E-001	3.24306E+002	2.59794E+002	6.36620E+001	-2.76736E+001	4.52555E-001	9.66621E-001	3.66738E-002	2.64043E+002	-6.62900E+000	2.97514E-002	2.63572E+002	1.63862E+000
1.94676E+002	8.11161E+002	2.22269E+002	3.22020E+002	1.33179E+000	1.21413E+000	8.12500E+003	1.94326E+003	1.00000E+000	1.32900E+003	4.20000E+001	2.96657E+005	1.61697E+000	2.84809E+001	1.47749E-002	1.34696E-002	6.84851E-002	5.72176E-002	7.65210E+004	2.22310E+002	3.21960E+002	1.03500E-002	1.03500E-002	3.01001E+005	5.70000E+001	1.30000E+001	0.00000E+000	4.20436E+002	3.46547E+002	6.34176E+001	1.00000E+002	8.16455E-001	7.40921E-002	0.00000E+000	-2.40725E+001	2.62803E+000	1.01314E+000	3.24306E+002	2.59794E+002	6.36620E+001	-2.76294E+001	4.52555E-001	9.66621E-001	4.62138E-002	2.67173E+002	-1.55545E+001	2.97514E-002	2.63616E+002	1.70272E+000
2.12671E+002	9.52229E+002	2.22175E+002	3.22034E+002	1.19327E+000	1.17198E+000	8.27000E+003	2.86119E+003	1.00000E+000	1.33000E+003	3.00000E+001	2.96838E+005	1.39849E+000	3.08582E+001	1.31216E-002	1.28874E-002	7.03243E-002	6.78851E-002	7.65210E+004	2.22310E+002	3.21960E+002	1.03500E-002	1.03500E-002	3.01001E+005	5.70000E+001	1.40000E+001	0.00000E+000	4.99081E+002	4.04027E+002	7.25298E+001	1.00000E+002	9.61681E-001	7.28240E-002	0.00000E+000	-2.45151E+001	2.56237E+000	1.02995E+000	3.24306E+002	2.59794E+002	6.36620E+001	-2.76013E+001	4.52555E-001	9.66621E-001	9.00517E-003	2.66730E+002	3.09074E+001	2.97514E-002	2.63644E+002	1.71072E+000
1.78182E+002	7.95744E+002	2.22171E+002	3.22079E+002	1.31875E+000	1.29246E+000	8.32800E+003	1.25906E+003	1.00000E+000	1.33100E+003	4.10000E+001	2.97047E+005	1.70443E+000	2.82089E+001	1.44508E-002	1.41627E-002	6.83762E-002	6.57434E-002	7.65210E+004	2.22310E+002	3.21960E+002	1.03500E-002	1.03500E-002	3.01001E+005	5.70000E+001	1.50000E+001	0.00000E+000	4.24044E+002	3.00977E+002	6.74222E+001	1.00000E+002	7.97944E-001	4.98031E-002	0.00000E+000	-3.00943E+001	2.43151E+000	1.08160E+000	3.24306E+002	2.59794E+002	6.36620E+001	-2.75623E+001	4.52555E-001	9.66621E-001	1.00689E-002	2.61151E+002	2.39948E+001	2.97514E-002	2.63683E+002	1.75321E+000
1.92230E+002	8.00850E+002	2.22225E+002	3.22097E+002	1.35734E+000	1.24795E+000	8.31100E+003	1.71845E+003	1.00000E+000	1.33200E+003	3.70000E+001	2.97238E+005	1.69389E+000	2.82993E+001	1.48888E-002	1.36890E-002	8.85084E-002	7.50322E-002	7.65210E+004	2.22310E+002	3.21960E+002	1.03500E-002	1.03500E-002	3.01001E+005	5.70000E+001	1.60000E+001	0.00000E+000	4.13777E+002	3.22776E+002	7.39102E+001	1.00000E+002	8.05233E-001	7.58096E-002	0.00000E+000	-2.76417E+001	2.62304E+000	1.00364E+000	3.24306E+002	2.59794E+002	6.36620E+001	-2.75181E+001	4.52555E-001	9.66621E-001	4.19842E-002	2.63604E+002	-1.37676E+001	2.97514E-002	2.63727E+002	1.81140E+000
2.04064E+002	8.35223E+002	2.22281E+002	3.22046E+002	1.27317E+000	1.20602E+000	7.96400E+003	1.16389E+003	1.00000E+000	1.33300E+003	3.60000E+001	2.97440E+005	1.53548E+000	2.89002E+001	1.42667E-002	1.35142E-002	5.35284E-002	4.82490E-002	7.65210E+004	2.22310E+002	3.21960E+002	1.03500E-002	1.03500E-002	3.01001E+005	5.70000E+001	1.70000E+001	0.00000E+000	4.44597E+002	3.34491E+002	7.66332E+001	1.00000E+002	8.54666E-001	4.37299E-002	0.00000E+000	-2.86721E+001	2.60730E+000	1.03147E+000	3.24306E+002	2.59794E+002	6.36620E+001	-2.74910E+001	4.52555E-001	9.66621E-001	2.70850E-002	2.62573E+002	4.02699E+000	2.97514E-002	2.63755E+002	1.84648E+000
2.03524E+002	8.96060E+002	2.22208E+002	3.22090E+002	1.26690E+000	1.22884E+000	8.61100E+003	2.03694E+003	1.00000E+000	1.33400E+003	2.90000E+001	2.97622E+005	1.55681E+000	2.99343E+001	1.36526E-002	1.32424E-002	7.41716E-002	6.98646E-002	7.65210E+004	2.22310E+002	3.21960E+002	1.03500E-002	1.03500E-002	3.01001E+005	5.70000E+001	1.80000E+001	0.00000E+000	4.78056E+002	3.66376E+002	6.53989E+001	1.00000E+002	9.04165E-001	6.17887E-002	0.00000E+000	-2.61081E+001	2.41617E+000	1.07043E+000	3.24306E+002	2.59794E+002	6.36620E+001	-2.74568E+001	4.52555E-001	9.66621E-001	1.52519E-002	2.65137E+002	2.14746E+001	2.97514E-002	2.63789E+002	1.86829E+000
1.93583E+002	7.73820E+002	2.22230E+002	3.22057E+002	1.28813E+000	1.23177E+000	7.56100E+003	1.87292E+003	1.00000E+000	1.33500E+003	4.90000E+001	2.97845E+005	1.58669E+000	2.78176E+001	1.48140E-002	1.41658E-002	8.47402E-002	7.76099E-002	7.65210E+004	2.22310E+002	3.21960E+002	1.03500E-002	1.03500E-002	3.01001E+005	5.70000E+001	1.90000E+001	0.00000E+000	4.30478E+002	2.85558E+002	7.34810E+001	1.00000E+002	8.03555E-001	9.96369E-002	0.00000E+000	-3.27475E+001	2.49825E+000	1.10481E+000	3.24306E+002	2.59794E+002	6.36620E+001	-2.74236E+001	4.52555E-001	9.66621E-001	2.23661E-002	2.58498E+002	5.88530E+000	2.97514E-002	2.63822E+002	1.90335E+000
1.90588E+002	7.54514E+002	2.22228E+002	3.22046E+002	1.21261E+000	1.24740E+000	7.05500E+003	1.64549E+003	1.00000E+000	1.33600E+003	4.70000E+001	2.98052E+005	1.51262E+000	2.74684E+001	1.44369E-002	1.48511E-002	7.22351E-002	7.63459E-002	7.65210E+004	2.22310E+002	3.21960E+002	1.03500E-002	1.03500E-002	3.01001E+005	5.70000E+001	2.00000E+001	0.00000E+000	4.00721E+002	3.01011E+002	6.25980E+001	1.00000E+002	7.62849E-001	8.70070E-002	0.00000E+000	-2.77864E+001	2.71088E+000	1.05403E+000	3.24306E+002	2.59794E+002	6.36620E+001	-2.73975E+001	4.52555E-001	9.66621E-001	-1.41429E-002	2.63459E+002	5.67371E+001	2.97514E-002	2.63848E+002	1.92775E+000
1.92124E+002	6.10502E+002	2.22322E+002	3.21993E+002	1.24120E+000	1.21877E+000	5.74400E+003	1.34581E+003	1.00000E+000	1.33700E+003	7.90000E+001	2.98286E+005	1.51274E+000	2.47083E+001	1.63770E-002	1.60811E-002	6.60369E-002	6.37532E-002	7.65210E+004	2.22310E+002	3.21960E+002	1.03500E-002	1.03500E-002	3.01001E+005	5.70000E+001	2.10000E+001	0.00000E+000	3.34748E+002	2.50949E+002	7.55194E+001	1.00000E+002	6.62744E-001	8.32351E-002	0.00000E+000	-3.16124E+001	3.27415E+000	9.67176E-001	3.24306E+002	2.59794E+002	6.36620E+001	-2.73711E+001	4.52555E-001	9.66621E-001	9.11646E-003	2.59633E+002	2.37000E+001	2.97514E-002	2.63874E+002	1.97057E+000
1.95569E+002	5.66149E+002	2.22361E+002	3.21948E+002	1.35176E+000	1.22426E+000	5.80400E+003	1.62396E+003	1.00000E+000	1.33800E+003	8.40000E+001	2.98470E+005	1.65490E+000	2.37939E+001	1.77433E-002	1.60698E-002	8.78380E-002	7.24062E-002	7.65210E+004	2.22310E+002	3.21960E+002	1.03500E-002	1.03500E-002	3.01001E+005	5.70000E+001	2.20000E+001	0.00000E+000	2.68898E+002	2.75607E+002	6.48806E+001	1.00000E+002	5.81825E-001	1.62376E-001	0.00000E+000	-1.71526E+001	3.94581E+000	7.98382E-001	3.24306E+002	2.59794E+002	6.36620E+001	-2.73472E+001	4.52555E-001	9.66621E-001	4.94926E-002	2.74093E+002	-1.27809E+001	2.97514E-002	2.63898E+002	1.99910E+000
1.94698E+002	5.70781E+002	2.22500E+002	3.21985E+002	1.35761E+000	1.20175E+000	5.77100E+003	1.00894E+003	1.00000E+000	1.33900E+003	8.50000E+001	2.98666E+005	1.63151E+000	2.38910E+001	1.78710E-002	1.58194E-002	7.71825E-002	6.09729E-002	7.65210E+004	2.22310E+002	3.21960E+002	1.03500E-002	1.03500E-002	3.01001E+005	5.70000E+001	2.30000E+001	0.00000E+000	3.02350E+002	2.61537E+002	7.31092E+001	3.00000E+002	6.25134E-001	8.84674E-002	0.00000E+000	-2.64393E+001	3.62771E+000	8.70871E-001	3.24306E+002	2.59794E+002	6.36620E+001	-2.73230E+001	4.52555E-001	9.66621E-001	6.08981E-002	2.64806E+002	-3.65525E+001	2.97514E-002	2.63923E+002	2.05840E+000
1.95923E+002	5.85958E+002	2.22489E+002	3.21894E+002	1.31952E+000	1.14738E+000	5.51100E+003	1.12247E+003	1.00000E+000	1.34000E+003	7.20000E+001	2.98843E+005	1.51398E+000	2.42066E+001	1.77746E-002	1.54558E-002	7.80819E-002	5.95873E-002	7.65210E+004	2.22310E+002	3.21960E+002	1.03500E-002	1.03500E-002	3.01001E+005	5.70000E+001	2.40000E+001	0.00000E+000	2.92217E+002	2.67461E+002	8.37254E+001	1.00000E+002	6.27578E-001	1.04274E-001	0.00000E+000	-2.61573E+001	4.08496E+000	7.91422E-001	3.24306E+002	2.59794E+002	6.36620E+001	-2.73013E+001	4.52555E-001	9.66621E-001	6.97798E-002	2.65088E+002	-4.76481E+001	2.97514E-002	2.63944E+002	2.06894E+000
1.89774E+002	5.39649E+002	2.22416E+002	3.21935E+002	1.30251E+000	1.17002E+000	5.11700E+003	1.16479E+003	1.00000E+000	1.34100E+003	9.50000E+001	2.99059E+005	1.52396E+000	2.32303E+001	1.82085E-002	1.63563E-002	8.03261E-002	6.52596E-002	7.65210E+004	2.22310E+002	3.21960E+002	1.03500E-002	1.03500E-002	3.01001E+005	5.70000E+001	2.50000E+001	0.00000E+000	3.12505E+002	2.03013E+002	6.03508E+001	1.00000E+002	5.88528E-001	1.17143E-001	0.00000E+000	-3.44565E+001	3.08148E+000	1.08879E+000	3.24306E+002	2.59794E+002	6.36620E+001	-2.72825E+001	4.52555E-001	9.66621E-001	5.35848E-002	2.56789E+002	-3.52744E+001	2.97514E-002	2.63963E+002	2.07491E+000
1.79180E+002	5.89861E+002	2.22411E+002	3.21933E+002	1.34041E+000	1.23175E+000	6.03700E+003	1.00164E+003	1.00000E+000	1.34200E+003	7.40000E+001	2.99232E+005	1.65105E+000	2.42870E+001	1.72515E-002	1.58530E-002	6.93604E-002	5.89397E-002	7.65210E+004	2.22310E+002	3.21960E+002	1.03500E-002	1.03500E-002	3.01001E+005	5.70000E+001	2.60000E+001	0.00000E+000	3.19716E+002	2.44352E+002	5.16728E+001	1.00000E+002	6.13095E-001	7.64017E-002	0.00000E+000	-2.72950E+001	2.97775E+000	1.03732E+000	3.24306E+002	2.59794E+002	6.36620E+001	-2.72610E+001	4.52555E-001	9.66621E-001	4.22435E-002	2.63951E+002	-1.37223E+001	2.97514E-002	2.63985E+002	2.09527E+000
1.82294E+002	5.92666E+002	2.22282E+002	3.21936E+002	1.23329E+000	1.12149E+000	5.11100E+003	8.62681E+002	1.00000E+000	1.34300E+003	7.10000E+001	2.99418E+005	1.38311E+000	2.43447E+001	1.72509E-002	1.56870E-002	5.57075E-002	4.65836E-002	7.65210E+004	2.22310E+002	3.21960E+002	1.03500E-002	1.03500E-002	3.01001E+005	5.70000E+001	2.70000E+001	0.00000E+000	3.05466E+002	2.49076E+002	6.43586E+001	1.00000E+002	6.11857E-001	6.20667E-002	0.00000E+000	-2.72706E+001	3.57455E+000	9.39155E-001	3.24306E+002	2.59794E+002	6.36620E+001	-2.72354E+001	4.52555E-001	9.66621E-001	4.74787E-002	2.63975E+002	-2.03621E+001	2.97514E-002	2.64010E+002	2.09173E+000
2.23037E+002	6.60349E+002	2.22272E+002	3.22060E+002	1.05557E+000	1.08851E+000	4.75400E+003	1.80681E+003	1.00000E+000	1.34400E+003	4.90000E+001	2.99588E+005	1.14900E+000	2.56973E+001	1.53094E-002	1.57871E-002	6.12541E-002	6.49964E-002	7.65210E+004	2.22310E+002	3.21960E+002	1.03500E-002	1.03500E-002	3.01001E+005	5.70000E+001	2.80000E+001	0.00000E+000	3.59613E+002	2.80364E+002	4.06798E+001	1.00000E+002	6.73573E-001	1.39709E-001	0.00000E+000	-2.40264E+001	3.17527E+000	1.09623E+000	3.24306E+002	2.59794E+002	6.36620E+001	-2.71829E+001	4.52555E-001	9.66621E-001	-1.53613E-002	2.67219E+002	6.20408E+001	2.97514E-002	2.64063E+002	2.15393E+000
2.17339E+002	5.37851E+002	2.22260E+002	3.21998E+002	1.25784E+000	1.08160E+000	4.56400E+003	1.83973E+003	1.00000E+000	1.34500E+003	7.50000E+001	2.99797E+005	1.36048E+000	2.31916E+001	1.86188E-002	1.60101E-002	8.38825E-002	6.26298E-002	7.65210E+004	2.22310E+002	3.21960E+002	1.03500E-002	1.03500E-002	3.01001E+005	5.70000E+001	2.90000E+001	0.00000E+000	2.88125E+002	2.31578E+002	5.50025E+001	1.00000E+002	5.68759E-001	2.01723E-001	0.00000E+000	-2.67233E+001	3.65558E+000	9.71812E-001	3.24306E+002	2.59794E+002	6.36620E+001	-2.71545E+001	4.52555E-001	9.66621E-001	7.53325E-002	2.64522E+002	-5.53925E+001	2.97514E-002	2.64091E+002	2.17356E+000
2.12157E+002	5.56333E+002	2.22338E+002	3.21950E+002	1.09255E+000	1.01750E+000	3.87600E+003	1.51416E+003	1.00000E+000	1.34600E+003	8.90000E+001	2.99995E+005	1.11167E+000	2.35867E+001	1.75489E-002	1.63433E-002	7.36222E-002	6.41748E-002	7.65210E+004	2.22310E+002	3.21960E+002	1.03500E-002	1.03500E-002	3.01001E+005	5.70000E+001	3.00000E+001	0.00000E+000	2.79992E+002	2.48204E+002	6.37664E+001	1.00000E+002	5.78170E-001	1.59423E-001	0.00000E+000	-2.42575E+001	4.40113E+000	8.75902E-001	3.24306E+002	2.59794E+002	6.36620E+001	-2.71267E+001	4.52555E-001	9.66621E-001	3.55701E-002	2.66988E+002	-2.26062E+000	2.97514E-002	2.64119E+002	2.21438E+000
2.24640E+002	5.43851E+002	2.22369E+002	3.21993E+002	1.12754E+000	1.10537E+000	4.24100E+003	2.11106E+003	1.00000E+000	1.34700E+003	7.90000E+001	3.00181E+005	1.24635E+000	2.33206E+001	1.73141E-002	1.69736E-002	9.13699E-002	8.78845E-002	7.65210E+004	2.22310E+002	3.21960E+002	1.03500E-002	1.03500E-002	3.01001E+005	5.70000E+001	3.10000E+001	0.00000E+000	2.82395E+002	2.61532E+002	9.12183E+001	3.00000E+002	6.19780E-001	2.69858E-001	0.00000E+000	-2.75473E+001	4.93654E+000	7.46542E-001	3.24306E+002	2.59794E+002	6.36620E+001	-2.70940E+001	4.52555E-001	9.66621E-001	9.93048E-003	2.63698E+002	2.67526E+001	2.97514E-002	2.64152E+002	2.25830E+000
2.11647E+002	5.95451E+002	2.22322E+002	3.21936E+002	1.23086E+000	1.07146E+000	4.90300E+003	1.42817E+003	1.00000E+000	1.34800E+003	6.80000E+001	3.00354E+005	1.31882E+000	2.44019E+001	1.75784E-002	1.53019E-002	7.06742E-002	5.41512E-002	7.65210E+004	2.22310E+002	3.21960E+002	1.03500E-002	1.03500E-002	3.01001E+005	5.70000E+001	3.20000E+001	0.00000E+000	3.28681E+002	2.41530E+002	5.95230E+001	1.00000E+002	6.31543E-001	1.26307E-001	0.00000E+000	-2.95732E+001	3.31776E+000	1.03308E+000	3.24306E+002	2.59794E+002	6.36620E+001	-2.70659E+001	4.52555E-001	9.66621E-001	6.92373E-002	2.61672E+002	-5.04021E+001	2.97514E-002	2.64180E+002	2.27037E+000
2.20810E+002	5.47583E+002	2.22376E+002	3.21926E+002	1.16934E+000	1.14133E+000	4.56200E+003	1.75089E+003	1.00000E+000	1.34900E+003	7.40000E+001	3.00537E+005	1.33460E+000	2.34005E+001	1.73126E-002	1.68979E-002	8.09831E-002	7.72488E-002	7.65210E+004	2.22310E+002	3.21960E+002	1.03500E-002	1.03500E-002	3.01001E+005	5.70000E+001	3.30000E+001	0.00000E+000	3.05304E+002	2.24562E+002	5.03944E+001	1.00000E+002	5.81317E-001	2.04732E-001	0.00000E+000	-2.86610E+001	3.37255E+000	1.05360E+000	3.24306E+002	2.59794E+002	6.36620E+001	-2.70369E+001	4.52555E-001	9.66621E-001	1.21227E-002	2.62584E+002	2.28784E+001	2.97514E-002	2.64209E+002	2.31059E+000
2.10672E+002	5.71122E+002	2.22383E+002	3.21989E+002	1.16196E+000	1.16491E+000	4.82600E+003	1.45065E+003	1.00000E+000	1.35000E+003	6.60000E+001	3.00725E+005	1.35358E+000	2.38981E+001	1.67262E-002	1.67687E-002	7.05181E-002	7.08658E-002	7.65210E+004	2.22310E+002	3.21960E+002	1.03500E-002	1.03500E-002	3.01001E+005	5.70000E+001	3.40000E+001	0.00000E+000	2.87977E+002	2.56007E+002	5.33781E+001	1.00000E+002	5.81541E-001	1.63539E-001	0.00000E+000	-2.17716E+001	3.71700E+000	9.29448E-001	3.24306E+002	2.59794E+002	6.36620E+001	-2.70076E+001	4.52555E-001	9.66621E-001	-1.26962E-003	2.69474E+002	4.66037E+001	2.97514E-002	2.64238E+002	2.34752E+000
2.08734E+002	5.70596E+002	2.22450E+002	3.21952E+002	1.11975E+000	1.07736E+000	4.30900E+003	1.78990E+003	1.00000E+000	1.35100E+003	7.60000E+001	3.00922E+005	1.20638E+000	2.38872E+001	1.70582E-002	1.64124E-002	8.03322E-002	7.45192E-002	7.65210E+004	2.22310E+002	3.21960E+002	1.03500E-002	1.03500E-002	3.01001E+005	5.70000E+001	3.50000E+001	0.00000E+000	3.11718E+002	2.28406E+002	6.28631E+001	1.00000E+002	6.05672E-001	1.94614E-001	0.00000E+000	-3.07232E+001	3.62422E+000	1.00881E+000	3.24306E+002	2.59794E+002	6.36620E+001	-2.69807E+001	4.52555E-001	9.66621E-001	1.92931E-002	2.60522E+002	1.18174E+001	2.97514E-002	2.64265E+002	2.38604E+000
2.18073E+002	5.95645E+002	2.22261E+002	3.21920E+002	1.12077E+000	1.07175E+000	4.47700E+003	2.04341E+003	1.00000E+000	1.35200E+003	7.50000E+001	3.01112E+005	1.20119E+000	2.44058E+001	1.67503E-002	1.60178E-002	7.87367E-002	7.21748E-002	7.65210E+004	2.22310E+002	3.21960E+002	1.03500E-002	1.03500E-002	3.01001E+005	5.70000E+001	3.60000E+001	0.00000E+000	3.09125E+002	2.56381E+002	5.59296E+001	1.00000E+002	6.11583E-001	1.87951E-001	0.00000E+000	-2.46633E+001	3.70257E+000	9.68756E-001	3.24306E+002	2.59794E+002	6.36620E+001	-2.69565E+001	4.52555E-001	9.66621E-001	2.23560E-002	2.66582E+002	1.39762E+001	2.97514E-002	2.64289E+002	2.36430E+000
2.12808E+002	5.40406E+002	2.22269E+002	3.21903E+002	1.08545E+000	1.09297E+000	4.01100E+003	1.90199E+003	1.00000E+000	1.35300E+003	9.00000E+001	3.01308E+005	1.18636E+000	2.32466E+001	1.71390E-002	1.72576E-002	8.57524E-002	8.69162E-002	7.65210E+004	2.22310E+002	3.21960E+002	1.03500E-002	1.03500E-002	3.01001E+005	5.70000E+001	3.70000E+001	0.00000E+000	2.77999E+002	2.24282E+002	5.98471E+001	1.00000E+002	5.56805E-001	2.48491E-001	0.00000E+000	-2.76665E+001	4.03525E+000	9.39107E-001	3.24306E+002	2.59794E+002	6.36620E+001	-2.69277E+001	4.52555E-001	9.66621E-001	-3.44853E-003	2.63579E+002	4.34121E+001	2.97514E-002	2.64318E+002	2.39318E+000
2.08237E+002	5.17688E+002	2.22316E+002	3.21897E+002	1.17264E+000	1.13381E+000	4.29500E+003	1.36372E+003	1.00000E+000	1.35400E+003	8.60000E+001	3.01484E+005	1.32955E+000	2.27528E+001	1.78930E-002	1.73005E-002	7.60569E-002	7.12581E-002	7.65210E+004	2.22310E+002	3.21960E+002	1.03500E-002	1.03500E-002	3.01001E+005	5.70000E+001	3.80000E+001	0.00000E+000	3.08662E+002	1.75233E+002	5.54205E+001	1.00000E+002	5.61348E-001	1.76785E-001	0.00000E+000	-3.68726E+001	3.09136E+000	1.18462E+000	3.24306E+002	2.59794E+002	6.36620E+001	-2.68962E+001	4.52555E-001	9.66621E-001	1.68369E-002	2.54373E+002	8.72260E+000	2.97514E-002	2.64349E+002	2.43488E+000
2.10371E+002	6.05618E+002	2.22297E+002	3.21930E+002	1.14933E+000	1.10914E+000	4.82500E+003	2.08432E+003	1.00000E+000	1.35500E+003	6.80000E+001	3.01655E+005	1.27477E+000	2.46093E+001	1.65461E-002	1.59676E-002	8.18170E-002	7.63264E-002	7.65210E+004	2.22310E+002	3.21960E+002	1.03500E-002	1.03500E-002	3.01001E+005	5.70000E+001	3.90000E+001	0.00000E+000	3.06008E+002	2.80672E+002	5.54805E+001	1.00000E+002	6.21799E-001	2.00532E-001	0.00000E+000	-1.98735E+001	3.75095E+000	9.21131E-001	3.24306E+002	2.59794E+002	6.36620E+001	-2.68601E+001	4.52555E-001	9.66621E-001	1.77930E-002	2.71372E+002	2.45179E+001	2.97514E-002	2.64385E+002	2.46991E+000
2.09531E+002	5.49182E+002	2.22421E+002	3.21910E+002	1.16141E+000	1.10419E+000	4.40200E+003	1.73172E+003	1.00000E+000	1.35600E+003	8.20000E+001	3.01864E+005	1.28242E+000	2.34346E+001	1.75050E-002	1.66425E-002	8.28448E-002	7.50842E-002	7.65210E+004	2.22310E+002	3.21960E+002	1.03500E-002	1.03500E-002	3.01001E+005	5.70000E+001	4.00000E+001	0.00000E+000	3.05762E+002	2.20928E+002	6.29492E+001	1.00000E+002	5.93645E-001	1.80885E-001	0.00000E+000	-3.13002E+001	3.57576E+000	1.01162E+000	3.24306E+002	2.59794E+002	6.36620E+001	-2.68313E+001	4.52555E-001	9.66621E-001	2.52576E-002	2.59945E+002	3.72045E+000	2.97514E-002	2.64414E+002	2.52502E+000
2.14282E+002	5.75392E+002	2.22251E+002	3.21881E+002	1.17742E+000	1.08562E+000	4.59400E+003	1.79826E+003	1.00000E+000	1.35700E+003	7.30000E+001	3.02044E+005	1.27823E+000	2.39873E+001	1.73714E-002	1.60170E-002	8.66864E-002	7.39924E-002	7.65210E+004	2.22310E+002	3.21960E+002	1.03500E-002	1.03500E-002	3.01001E+005	5.70000E+001	4.10000E+001	0.00000E+000	3.11729E+002	2.35907E+002	5.34738E+001	1.00000E+002	5.99796E-001	2.08112E-001	0.00000E+000	-2.77121E+001	3.43993E+000	1.02936E+000	3.24306E+002	2.59794E+002	6.36620E+001	-2.67991E+001	4.52555E-001	9.66621E-001	4.05639E-002	2.63533E+002	-1.20552E+001	2.97514E-002	2.64446E+002	2.51559E+000
2.17324E+002	6.36238E+002	2.22271E+002	3.21856E+002	1.05158E+000	1.07090E+000	4.48500E+003	2.00414E+003	1.00000E+000	1.35800E+003	6.70000E+001	3.02226E+005	1.12613E+000	2.52238E+001	1.57022E-002	1.59907E-002	7.03834E-002	7.29184E-002	7.65210E+004	2.22310E+002	3.21960E+002	1.03500E-002	1.03500E-002	3.01001E+005	5.70000E+001	4.20000E+001	0.00000E+000	3.31654E+002	2.77456E+002	5.86395E+001	1.00000E+002	6.56084E-001	1.59928E-001	0.00000E+000	-2.38855E+001	3.69470E+000	9.69953E-001	3.24306E+002	2.59794E+002	6.36620E+001	-2.67705E+001	4.52555E-001	9.66621E-001	-9.10253E-003	2.67360E+002	5.42936E+001	2.97514E-002	2.64475E+002	2.54643E+000
1.59444E+002	4.60535E+002	2.22307E+002	3.21931E+002	1.28669E+000	1.35060E+000	4.87600E+003	7.56133E+002	1.00000E+000	1.35900E+003	2.17000E+002	3.02498E+005	1.73781E+000	2.14601E+001	1.84265E-002	1.93418E-002	8.19616E-002	9.00728E-002	7.65210E+004	2.22310E+002	3.21960E+002	1.03500E-002	1.03500E-002	3.01001E+005	5.70000E+001	4.30000E+001	0.00000E+000	2.33679E+002	1.94795E+002	4.23673E+001	1.00000E+002	4.63013E-001	8.25487E-002	0.00000E+000	-2.42507E+001	3.55905E+000	9.65707E-001	3.24306E+002	2.59794E+002	6.36620E+001	-2.67419E+001	4.52555E-001	9.66621E-001	-2.42339E-002	2.66995E+002	7.29782E+001	2.97514E-002	2.64504E+002	2.59044E+000
1.82466E+002	4.90542E+002	2.22346E+002	3.21891E+002	1.20189E+000	1.10730E+000	4.07500E+003	9.11711E+002	1.00000E+000	1.36000E+003	1.39000E+002	3.02655E+005	1.33086E+000	2.21482E+001	1.88278E-002	1.73462E-002	6.04815E-002	5.18367E-002	7.65210E+004	2.22310E+002	3.21960E+002	1.03500E-002	1.03500E-002	3.01001E+005	5.70000E+001	4.40000E+001	0.00000E+000	2.40556E+002	2.14248E+002	5.11234E+001	1.00000E+002	4.93277E-001	7.91425E-002	0.00000E+000	-2.27922E+001	4.21080E+000	8.92860E-001	3.24306E+002	2.59794E+002	6.36620E+001	-2.67141E+001	4.52555E-001	9.66621E-001	4.09600E-002	2.68453E+002	-7.61375E+000	2.97514E-002	2.64531E+002	2.62337E+000
1.70570E+002	5.18790E+002	2.22308E+002	3.21852E+002	1.25892E+000	1.19196E+000	4.84900E+003	5.58108E+002	1.00000E+000	1.36100E+003	1.14000E+002	3.02828E+005	1.50059E+000	2.27770E+001	1.80789E-002	1.71174E-002	5.77349E-002	5.20838E-002	7.65210E+004	2.22310E+002	3.21960E+002	1.03500E-002	1.03500E-002	3.01001E+005	5.70000E+001	4.50000E+001	0.00000E+000	2.77912E+002	2.18276E+002	5.16864E+001	1.00000E+002	5.44001E-001	6.05735E-002	0.00000E+000	-2.69292E+001	3.48001E+000	9.90387E-001	3.24306E+002	2.59794E+002	6.36620E+001	-2.66831E+001	4.52555E-001	9.66621E-001	2.73193E-002	2.64316E+002	5.46216E+000	2.97514E-002	2.64562E+002	2.64194E+000
1.71065E+002	4.62610E+002	2.22317E+002	3.22023E+002	1.35214E+000	1.25469E+000	4.85200E+003	9.26522E+002	1.00000E+000	1.36200E+003	1.45000E+002	3.03045E+005	1.69652E+000	2.15084E+001	1.94116E-002	1.80126E-002	7.60206E-002	6.58380E-002	7.65210E+004	2.22310E+002	3.21960E+002	1.03500E-002	1.03500E-002	3.01001E+005	5.70000E+001	4.60000E+001	0.00000E+000	2.49165E+002	1.89807E+002	4.28560E+001	1.00000E+002	4.80298E-001	1.17081E-001	0.00000E+000	-2.73574E+001	3.36089E+000	1.02517E+000	3.24306E+002	2.59794E+002	6.36620E+001	-2.66609E+001	4.52555E-001	9.66621E-001	3.73819E-002	2.63888E+002	-7.64775E+000	2.97514E-002	2.64585E+002	2.68241E+000
1.88842E+002	4.74955E+002	2.22294E+002	3.21819E+002	1.18763E+000	1.15625E+000	4.07500E+003	8.17290E+002	1.00000E+000	1.36300E+003	1.60000E+002	3.03242E+005	1.37320E+000	2.17935E+001	1.86045E-002	1.81129E-002	6.77355E-002	6.43537E-002	7.65210E+004	2.22310E+002	3.21960E+002	1.03500E-002	1.03500E-002	3.01001E+005	5.70000E+001	4.70000E+001	0.00000E+000	2.71082E+002	1.90253E+002	4.21715E+001	1.00000E+002	5.07772E-001	1.27597E-001	0.00000E+000	-2.93624E+001	3.44113E+000	1.09256E+000	3.24306E+002	2.59794E+002	6.36620E+001	-2.66289E+001	4.52555E-001	9.66621E-001	1.33882E-002	2.61883E+002	2.05573E+001	2.97514E-002	2.64617E+002	2.68974E+000
2.08172E+002	4.90913E+002	2.22416E+002	3.21918E+002	1.14471E+000	1.01371E+000	3.56800E+003	1.48497E+003	1.00000E+000	1.36400E+003	1.24000E+002	3.03404E+005	1.16040E+000	2.21566E+001	1.91638E-002	1.69707E-002	8.91696E-002	7.04387E-002	7.65210E+004	2.22310E+002	3.21960E+002	1.03500E-002	1.03500E-002	3.01001E+005	5.70000E+001	4.80000E+001	0.00000E+000	2.55878E+002	2.23288E+002	5.66574E+001	1.00000E+002	5.24438E-001	2.07749E-001	0.00000E+000	-2.41544E+001	4.50757E+000	8.91367E-001	3.24306E+002	2.59794E+002	6.36620E+001	-2.65984E+001	4.52555E-001	9.66621E-001	6.06926E-002	2.67091E+002	-3.40309E+001	2.97514E-002	2.64647E+002	2.75751E+000
2.07340E+002	4.41818E+002	2.22346E+002	3.21933E+002	1.12795E+000	1.09723E+000	3.42000E+003	1.93726E+003	1.00000E+000	1.36500E+003	1.73000E+002	3.03622E+005	1.23763E+000	2.10195E+001	1.92876E-002	1.87623E-002	9.84106E-002	9.32396E-002	7.65210E+004	2.22310E+002	3.21960E+002	1.03500E-002	1.03500E-002	3.01001E+005	5.70000E+001	4.90000E+001	0.00000E+000	2.34194E+002	1.96987E+002	4.21769E+001	1.00000E+002	4.64785E-001	3.08224E-001	0.00000E+000	-2.36198E+001	4.26222E+000	9.62859E-001	3.24306E+002	2.59794E+002	6.36620E+001	-2.65671E+001	4.52555E-001	9.66621E-001	1.38044E-002	2.67626E+002	2.57993E+001	2.97514E-002	2.64678E+002	2.77418E+000
1.85823E+002	4.84338E+002	2.22324E+002	3.21871E+002	1.17347E+000	1.17845E+000	4.17200E+003	7.93928E+002	1.00000E+000	1.36600E+003	1.27000E+002	3.03782E+005	1.38287E+000	2.20077E+001	1.81677E-002	1.82448E-002	5.89021E-002	5.93764E-002	7.65210E+004	2.22310E+002	3.21960E+002	1.03500E-002	1.03500E-002	3.01001E+005	5.70000E+001	5.00000E+001	0.00000E+000	2.42521E+002	2.13522E+002	4.92097E+001	1.00000E+002	4.93219E-001	8.43045E-002	0.00000E+000	-2.26649E+001	4.08010E+000	9.10684E-001	3.24306E+002	2.59794E+002	6.36620E+001	-2.65352E+001	4.52555E-001	9.66621E-001	-2.11812E-003	2.68581E+002	4.67517E+001	2.97514E-002	2.64710E+002	2.79524E+000
1.95992E+002	4.60398E+002	2.22362E+002	3.21922E+002	1.14051E+000	1.07584E+000	3.53400E+003	1.25754E+003	1.00000E+000	1.36800E+003	1.58000E+002	3.04150E+005	1.22701E+000	2.14569E+001	1.91852E-002	1.80974E-002	8.66955E-002	7.74101E-002	7.65210E+004	2.22310E+002	3.21960E+002	1.03500E-002	1.03500E-002	3.01001E+005	5.70000E+001	5.10000E+001	0.00000E+000	2.41264E+002	1.98820E+002	3.45449E+001	1.00000E+002	4.66440E-001	2.19503E-001	0.00000E+000	-2.25425E+001	3.94202E+000	1.02414E+000	3.24306E+002	2.59794E+002	6.36620E+001	-2.64636E+001	4.52555E-001	9.66621E-001	2.91777E-002	2.68703E+002	7.52494E+000	2.97514E-002	2.64782E+002	2.88036E+000
1.96436E+002	4.62388E+002	2.22382E+002	3.21938E+002	1.18210E+000	1.11556E+000	3.80900E+003	2.26927E+003	1.00000E+000	1.36900E+003	1.42000E+002	3.04328E+005	1.31870E+000	2.15032E+001	1.91535E-002	1.80754E-002	1.11392E-001	9.94097E-002	7.65210E+004	2.22310E+002	3.21960E+002	1.03500E-002	1.03500E-002	3.01001E+005	5.70000E+001	5.20000E+001	0.00000E+000	2.49387E+002	1.96725E+002	4.28795E+001	1.00000E+002	4.84792E-001	3.89332E-001	0.00000E+000	-2.57707E+001	3.86327E+000	1.00659E+000	3.24306E+002	2.59794E+002	6.36620E+001	-2.64338E+001	4.52555E-001	9.66621E-001	2.89585E-002	2.65475E+002	4.57937E+000	2.97514E-002	2.64812E+002	2.91629E+000
1.78855E+002	4.12662E+002	2.22295E+002	3.21872E+002	1.19151E+000	1.12294E+000	3.44400E+003	7.40029E+002	1.00000E+000	1.37000E+003	6.73000E+002	3.04573E+005	1.33800E+000	2.03141E+001	2.03034E-002	1.91348E-002	7.37723E-002	6.58784E-002	7.65210E+004	2.22310E+002	3.21960E+002	1.03500E-002	1.03500E-002	3.01001E+005	5.70000E+001	5.30000E+001	0.00000E+000	2.19541E+002	1.74305E+002	4.19868E+001	1.00000E+002	4.32160E-001	1.22454E-001	0.00000E+000	-2.64909E+001	4.18233E+000	9.77824E-001	3.24306E+002	2.59794E+002	6.36620E+001	-2.63994E+001	4.52555E-001	9.66621E-001	2.96290E-002	2.64755E+002	2.98744E+000	2.97514E-002	2.64846E+002	2.92460E+000
1.88695E+002	4.30596E+002	2.22304E+002	3.22063E+002	1.20664E+000	1.10404E+000	3.58400E+003	7.65071E+002	1.00000E+000	1.37100E+003	2.47000E+002	3.04732E+005	1.33218E+000	2.07508E+001	2.01556E-002	1.84416E-002	6.89429E-002	5.82582E-002	7.65210E+004	2.22310E+002	3.21960E+002	1.03500E-002	1.03500E-002	3.01001E+005	5.70000E+001	5.40000E+001	0.00000E+000	1.94206E+002	2.20344E+002	2.91834E+001	1.00000E+002	4.13463E-001	1.24607E-001	0.00000E+000	-6.08011E+000	4.44546E+000	9.01801E-001	3.24306E+002	2.59794E+002	6.36620E+001	-2.63623E+001	4.52555E-001	9.66621E-001	4.44057E-002	2.85165E+002	4.74186E+000	2.97514E-002	2.64883E+002	2.98201E+000
1.68696E+002	4.14163E+002	2.22238E+002	3.22036E+002	1.28411E+000	1.16012E+000	3.83800E+003	6.24964E+002	1.00000E+000	1.37300E+003	7.07000E+002	3.05135E+005	1.48972E+000	2.03510E+001	2.07276E-002	1.87262E-002	6.60288E-002	5.45601E-002	7.65210E+004	2.22310E+002	3.21960E+002	1.03500E-002	1.03500E-002	3.01001E+005	5.70000E+001	5.50000E+001	0.00000E+000	2.06585E+002	1.90179E+002	3.07946E+001	1.00000E+002	4.12801E-001	9.60056E-002	0.00000E+000	-1.75788E+001	4.01349E+000	9.65244E-001	3.24306E+002	2.59794E+002	6.36620E+001	-2.62869E+001	4.52555E-001	9.66621E-001	5.07273E-002	2.73667E+002	-1.47949E+001	2.97514E-002	2.64959E+002	3.03983E+000
1.97516E+002	5.29019E+002	2.22202E+002	3.21982E+002	1.07865E+000	1.12206E+000	4.00500E+003	1.02952E+003	1.00000E+000	1.37400E+003	9.50000E+001	3.05225E+005	1.21030E+000	2.30004E+001	1.70443E-002	1.77302E-002	5.96619E-002	6.43312E-002	7.65210E+004	2.22310E+002	3.21960E+002	1.03500E-002	1.03500E-002	3.01001E+005	5.70000E+001	5.60000E+001	0.00000E+000	2.65943E+002	2.28340E+002	5.08362E+001	1.00000E+002	5.33872E-001	1.21896E-001	0.00000E+000	-2.29435E+001	4.04265E+000	9.38088E-001	3.24306E+002	2.59794E+002	6.36620E+001	-2.62551E+001	4.52555E-001	9.66621E-001	-1.97248E-002	2.68302E+002	6.85896E+001	2.97514E-002	2.64990E+002	3.05819E+000
2.00808E+002	6.98355E+002	2.22135E+002	3.22086E+002	1.21172E+000	1.23812E+000	6.51500E+003	1.85274E+003	1.00000E+000	1.37500E+003	4.40000E+001	3.05370E+005	1.50026E+000	2.64264E+001	1.50122E-002	1.53393E-002	5.94689E-002	6.19956E-002	7.65210E+004	2.22310E+002	3.21960E+002	1.03500E-002	1.03500E-002	3.01001E+005	5.70000E+001	5.70000E+001	0.00000E+000	3.66506E+002	2.90791E+002	6.15049E+001	1.00000E+002	7.11798E-001	1.04217E-001	0.00000E+000	-2.50939E+001	2.94660E+000	1.00910E+000	3.24306E+002	2.59794E+002	6.36620E+001	-2.62205E+001	4.52555E-001	9.66621E-001	-1.07779E-002	2.66152E+002	5.51820E+001	2.97514E-002	2.65025E+002	3.08762E+000
1.52851E+002	1.97982E+002	2.22244E+002	3.21806E+002	1.29353E+000	1.33996E+000	2.12200E+003	2.94012E+002	1.00000E+000	1.55700E+003	8.70000E+001	3.39961E+005	1.73328E+000	1.40706E+001	2.80805E-002	2.90884E-002	8.74168E-002	9.34363E-002	8.89860E+004	2.22134E+002	3.21864E+002	1.39437E-002	1.39437E-002	1.06467E+005	2.20000E+001	1.00000E+000	0.00000E+000	1.06691E+002	6.47048E+001	3.93908E+001	1.00000E+002	2.19003E-001	1.96172E-001	0.00000E+000	-4.31569E+001	5.42528E+000	9.60321E-001	2.85175E+002	1.73038E+002	7.08439E+001	-3.59244E+001	6.89616E-001	1.06659E+000	-1.76312E-002	2.48089E+002	4.57345E+001	6.86226E-003	2.55321E+002	2.21849E+001
1.96660E+002	5.29469E+002	2.22123E+002	3.21916E+002	1.17543E+000	1.19374E+000	4.63200E+003	6.25925E+002	1.00000E+000	1.55800E+003	3.10000E+001	3.40085E+005	1.40315E+000	2.30102E+001	1.72707E-002	1.75398E-002	5.21542E-002	5.36905E-002	8.89860E+004	2.22134E+002	3.21864E+002	1.39437E-002	1.39437E-002	1.06467E+005	2.20000E+001	2.00000E+000	0.00000E+000	3.18854E+002	1.91919E+002	5.22525E+001	1.00000E+002	5.80926E-001	7.01412E-002	0.00000E+000	-3.14505E+001	3.01328E+000	1.17027E+000	2.85175E+002	1.73038E+002	7.08439E+001	-3.59068E+001	6.89616E-001	1.06659E+000	-7.72880E-003	2.59795E+002	4.49745E+001	6.86226E-003	2.55339E+002	2.21858E+001
1.89891E+002	4.89586E+002	2.22111E+002	3.21810E+002	1.25171E+000	1.14448E+000	4.37000E+003	1.01453E+003	1.00000E+000	1.55900E+003	3.40000E+001	3.40258E+005	1.43256E+000	2.21266E+001	1.89349E-002	1.73128E-002	5.98079E-002	5.05497E-002	8.89860E+004	2.22134E+002	3.21864E+002	1.39437E-002	1.39437E-002	1.06467E+005	2.20000E+001	3.00000E+000	0.00000E+000	2.52310E+002	2.01952E+002	5.42923E+001	1.00000E+002	5.04355E-001	8.21889E-002	0.00000E+000	-2.48026E+001	3.84811E+000	9.43459E-001	2.85175E+002	1.73038E+002	7.08439E+001	-3.58875E+001	6.89616E-001	1.06659E+000	4.47496E-002	2.66443E+002	-1.44845E+001	6.86226E-003	2.55358E+002	2.21921E+001
1.77743E+002	4.32106E+002	2.22242E+002	3.21896E+002	1.37859E+000	1.39145E+000	5.08200E+003	7.00238E+002	1.00000E+000	1.56000E+003	3.80000E+001	3.40464E+005	1.91823E+000	2.07872E+001	1.93383E-002	1.95186E-002	8.04672E-002	8.19277E-002	8.89860E+004	2.22134E+002	3.21864E+002	1.39437E-002	1.39437E-002	1.06467E+005	2.20000E+001	4.00000E+000	0.00000E+000	2.29949E+002	1.29025E+002	8.55730E+001	1.00000E+002	4.66452E-001	1.04250E-001	0.00000E+000	-4.49876E+001	3.34635E+000	1.00606E+000	2.85175E+002	1.73038E+002	7.08439E+001	-3.58719E+001	6.89616E-001	1.06659E+000	-4.64196E-003	2.46258E+002	2.75837E+001	6.86226E-003	2.55374E+002	2.22457E+001
1.78667E+002	4.75873E+002	2.22096E+002	3.21890E+002	1.31137E+000	1.26595E+000	4.88600E+003	6.29440E+002	1.00000E+000	1.56100E+003	3.60000E+001	3.40651E+005	1.66013E+000	2.18145E+001	1.87607E-002	1.81108E-002	5.89640E-002	5.51744E-002	8.89860E+004	2.22134E+002	3.21864E+002	1.39437E-002	1.39437E-002	1.06467E+005	2.20000E+001	5.00000E+000	0.00000E+000	2.91519E+002	1.35011E+002	7.56168E+001	1.00000E+002	5.37575E-001	6.63052E-002	0.00000E+000	-4.20212E+001	2.83098E+000	1.21283E+000	2.85175E+002	1.73038E+002	7.08439E+001	-3.58560E+001	6.89616E-001	1.06659E+000	1.76258E-002	2.49224E+002	2.53086E+000	6.86226E-003	2.55389E+002	2.22278E+001
1.78035E+002	4.95353E+002	2.21997E+002	3.21934E+002	1.24996E+000	1.29439E+000	4.95600E+003	8.83175E+002	1.00000E+000	1.56200E+003	3.50000E+001	3.40839E+005	1.61794E+000	2.22565E+001	1.77554E-002	1.83866E-002	7.42809E-002	7.94848E-002	8.89860E+004	2.22134E+002	3.21864E+002	1.39437E-002	1.39437E-002	1.06467E+005	2.20000E+001	6.00000E+000	0.00000E+000	2.86591E+002	1.47547E+002	8.28992E+001	1.00000E+002	5.46955E-001	9.62795E-002	0.00000E+000	-4.17987E+001	3.03275E+000	1.12411E+000	2.85175E+002	1.73038E+002	7.08439E+001	-3.58402E+001	6.89616E-001	1.06659E+000	-1.74630E-002	2.49447E+002	4.68372E+001	6.86226E-003	2.55405E+002	2.22253E+001
1.68457E+002	4.78679E+002	2.22256E+002	3.21823E+002	1.29090E+000	1.34974E+000	5.15500E+003	5.22590E+002	1.00000E+000	1.56300E+003	3.50000E+001	3.41053E+005	1.74238E+000	2.18787E+001	1.79795E-002	1.87990E-002	5.25293E-002	5.71098E-002	8.89860E+004	2.22134E+002	3.21864E+002	1.39437E-002	1.39437E-002	1.06467E+005	2.20000E+001	7.00000E+000	0.00000E+000	2.71516E+002	1.45384E+002	8.26948E+001	1.00000E+002	5.26186E-001	5.12185E-002	0.00000E+000	-4.19048E+001	3.07403E+000	1.08740E+000	2.85175E+002	1.73038E+002	7.08439E+001	-3.58182E+001	6.89616E-001	1.06659E+000	-2.22830E-002	2.49341E+002	5.28455E+001	6.86226E-003	2.55427E+002	2.22956E+001
1.86325E+002	4.86940E+002	2.22135E+002	3.21874E+002	1.30102E+000	1.21518E+000	4.77600E+003	7.68074E+002	1.00000E+000	1.56400E+003	3.20000E+001	3.41235E+005	1.58097E+000	2.20667E+001	1.88257E-002	1.75836E-002	6.88591E-002	6.04367E-002	8.89860E+004	2.22134E+002	3.21864E+002	1.39437E-002	1.39437E-002	1.06467E+005	2.20000E+001	8.00000E+000	0.00000E+000	2.72913E+002	1.94213E+002	5.89892E+001	1.00000E+002	5.31178E-001	8.77008E-002	0.00000E+000	-2.92194E+001	3.44494E+000	1.00809E+000	2.85175E+002	1.73038E+002	7.08439E+001	-3.58072E+001	6.89616E-001	1.06659E+000	3.41162E-002	2.62026E+002	-5.43966E+000	6.86226E-003	2.55438E+002	2.22839E+001
1.89208E+002	5.26594E+002	2.22156E+002	3.21918E+002	1.28777E+000	1.23704E+000	5.20300E+003	8.12119E+002	1.00000E+000	1.56500E+003	3.10000E+001	3.41409E+005	1.59302E+000	2.29476E+001	1.78530E-002	1.71497E-002	6.89881E-002	6.38578E-002	8.89860E+004	2.22134E+002	3.21864E+002	1.39437E-002	1.39437E-002	1.06467E+005	2.20000E+001	9.00000E+000	0.00000E+000	2.71733E+002	1.97198E+002	7.62071E+001	1.00000E+002	5.50597E-001	1.02018E-001	0.00000E+000	-3.22889E+001	3.59167E+000	9.26376E-001	2.85175E+002	1.73038E+002	7.08439E+001	-3.57882E+001	6.89616E-001	1.06659E+000	2.00929E-002	2.58957E+002	9.17522E+000	6.86226E-003	2.55457E+002	2.23120E+001
1.73705E+002	5.03312E+002	2.22125E+002	3.21828E+002	1.37438E+000	1.32904E+000	5.65600E+003	7.64207E+002	1.00000E+000	1.56600E+003	3.20000E+001	3.41589E+005	1.82661E+000	2.24346E+001	1.82748E-002	1.76719E-002	6.87683E-002	6.44782E-002	8.89860E+004	2.22134E+002	3.21864E+002	1.39437E-002	1.39437E-002	1.06467E+005	2.20000E+001	1.00000E+001	0.00000E+000	2.78355E+002	1.68186E+002	7.32791E+001	1.00000E+002	5.38248E-001	8.97673E-002	0.00000E+000	-3.67280E+001	3.02797E+000	1.05392E+000	2.85175E+002	1.73038E+002	7.08439E+001	-3.57669E+001	6.89616E-001	1.06659E+000	1.67735E-002	2.54518E+002	8.89679E+000	6.86226E-003	2.55479E+002	2.23175E+001
1.87512E+002	5.17395E+002	2.22139E+002	3.21924E+002	1.24303E+000	1.22699E+000	4.90400E+003	8.38958E+002	1.00000E+000	1.56700E+003	2.80000E+001	3.41766E+005	1.52518E+000	2.27463E+001	1.77503E-002	1.75213E-002	6.20094E-002	6.04924E-002	8.89860E+004	2.22134E+002	3.21864E+002	1.39437E-002	1.39437E-002	1.06467E+005	2.20000E+001	1.10000E+001	0.00000E+000	2.98764E+002	1.88890E+002	4.88137E+001	1.00000E+002	5.49642E-001	9.00127E-002	0.00000E+000	-2.99449E+001	3.00050E+000	1.14220E+000	2.85175E+002	1.73038E+002	7.08439E+001	-3.57538E+001	6.89616E-001	1.06659E+000	6.49246E-003	2.61301E+002	2.86165E+001	6.86226E-003	2.55492E+002	2.23430E+001
2.02332E+002	5.89800E+002	2.22095E+002	3.21780E+002	1.18139E+000	1.14614E+000	4.98700E+003	1.13739E+003	1.00000E+000	1.56800E+003	2.40000E+001	3.41938E+005	1.35404E+000	2.42858E+001	1.67291E-002	1.62300E-002	5.85110E-002	5.52306E-002	8.89860E+004	2.22134E+002	3.21864E+002	1.39437E-002	1.39437E-002	1.06467E+005	2.20000E+001	1.20000E+001	0.00000E+000	3.49432E+002	1.91882E+002	6.88708E+001	1.00000E+002	6.38373E-001	8.78768E-002	0.00000E+000	-3.52639E+001	2.87323E+000	1.18283E+000	2.85175E+002	1.73038E+002	7.08439E+001	-3.57372E+001	6.89616E-001	1.06659E+000	1.51421E-002	2.55982E+002	1.24014E+001	6.86226E-003	2.55508E+002	2.23359E+001
1.76350E+002	5.35670E+002	2.22192E+002	3.21843E+002	1.36499E+000	1.29825E+000	5.85600E+003	7.52996E+002	1.00000E+000	1.56900E+003	2.40000E+001	3.42112E+005	1.77209E+000	2.31446E+001	1.78373E-002	1.69651E-002	6.82120E-002	6.19494E-002	8.89860E+004	2.22134E+002	3.21864E+002	1.39437E-002	1.39437E-002	1.06467E+005	2.20000E+001	1.30000E+001	0.00000E+000	2.85525E+002	2.03900E+002	6.99039E+001	1.00000E+002	5.65249E-001	7.94913E-002	0.00000E+000	-3.06591E+001	3.22198E+000	9.73393E-001	2.85175E+002	1.73038E+002	7.08439E+001	-3.57186E+001	6.89616E-001	1.06659E+000	2.50594E-002	2.60586E+002	4.55258E+000	6.86226E-003	2.55527E+002	2.23826E+001
1.78145E+002	5.75096E+002	2.22111E+002	3.21876E+002	1.19441E+000	1.23123E+000	5.26500E+003	7.75656E+002	1.00000E+000	1.57000E+003	2.20000E+001	3.42306E+005	1.47059E+000	2.39812E+001	1.64609E-002	1.69684E-002	5.45800E-002	5.78229E-002	8.89860E+004	2.22134E+002	3.21864E+002	1.39437E-002	1.39437E-002	1.06467E+005	2.20000E+001	1.40000E+001	0.00000E+000	3.22263E+002	1.96030E+002	7.41966E+001	1.00000E+002	6.12129E-001	6.67222E-002	0.00000E+000	-3.46028E+001	3.04955E+000	1.08462E+000	2.85175E+002	1.73038E+002	7.08439E+001	-3.57030E+001	6.89616E-001	1.06659E+000	-1.51809E-002	2.56643E+002	5.11830E+001	6.86226E-003	2.55543E+002	2.23828E+001
1.74437E+002	5.13433E+002	2.22103E+002	3.21879E+002	1.26061E+000	1.31787E+000	5.27700E+003	8.15755E+002	1.00000E+000	1.57100E+003	3.20000E+001	3.42487E+005	1.66131E+000	2.26591E+001	1.73534E-002	1.81417E-002	5.86357E-002	6.38188E-002	8.89860E+004	2.22134E+002	3.21864E+002	1.39437E-002	1.39437E-002	1.06467E+005	2.20000E+001	1.50000E+001	0.00000E+000	2.91494E+002	1.69151E+002	6.75589E+001	1.00000E+002	5.49244E-001	7.10806E-002	0.00000E+000	-3.58496E+001	2.97385E+000	1.11096E+000	2.85175E+002	1.73038E+002	7.08439E+001	-3.56861E+001	6.89616E-001	1.06659E+000	-2.22081E-002	2.55396E+002	5.87769E+001	6.86226E-003	2.55559E+002	2.23982E+001
1.79111E+002	4.98133E+002	2.22196E+002	3.21825E+002	1.25846E+000	1.27418E+000	4.95900E+003	9.18120E+002	1.00000E+000	1.57200E+003	2.90000E+001	3.42650E+005	1.60350E+000	2.23189E+001	1.78707E-002	1.80940E-002	6.60249E-002	6.76173E-002	8.89860E+004	2.22134E+002	3.21864E+002	1.39437E-002	1.39437E-002	1.06467E+005	2.20000E+001	1.60000E+001	0.00000E+000	2.89188E+002	1.32598E+002	9.53969E+001	1.00000E+002	5.55106E-001	1.06024E-001	0.00000E+000	-4.58727E+001	2.94982E+000	1.15536E+000	2.85175E+002	1.73038E+002	7.08439E+001	-3.56793E+001	6.89616E-001	1.06659E+000	-6.20819E-003	2.45373E+002	2.86493E+001	6.86226E-003	2.55566E+002	2.24211E+001
1.90260E+002	4.68857E+002	2.22249E+002	3.21957E+002	1.21895E+000	1.18645E+000	4.22500E+003	9.94407E+002	1.00000E+000	1.57300E+003	3.40000E+001	3.42830E+005	1.44623E+000	2.16531E+001	1.87531E-002	1.82531E-002	7.71075E-002	7.31850E-002	8.89860E+004	2.22134E+002	3.21864E+002	1.39437E-002	1.39437E-002	1.06467E+005	2.20000E+001	1.70000E+001	0.00000E+000	2.75162E+002	1.41781E+002	6.50747E+001	1.00000E+002	5.09093E-001	1.53673E-001	0.00000E+000	-3.86819E+001	3.14065E+000	1.17565E+000	2.85175E+002	1.73038E+002	7.08439E+001	-3.56605E+001	6.89616E-001	1.06659E+000	1.35124E-002	2.52564E+002	1.10846E+001	6.86226E-003	2.55585E+002	2.24646E+001
1.83930E+002	5.61206E+002	2.22141E+002	3.21856E+002	1.27635E+000	1.16845E+000	5.20700E+003	1.01277E+003	1.00000E+000	1.57400E+003	2.50000E+001	3.43008E+005	1.49135E+000	2.36898E+001	1.76879E-002	1.61926E-002	6.45397E-002	5.45267E-002	8.89860E+004	2.22134E+002	3.21864E+002	1.39437E-002	1.39437E-002	1.06467E+005	2.20000E+001	1.80000E+001	0.00000E+000	3.15677E+002	1.65794E+002	1.03921E+002	1.00000E+002	6.18446E-001	9.34368E-002	0.00000E+000	-4.35186E+001	3.08502E+000	1.07810E+000	2.85175E+002	1.73038E+002	7.08439E+001	-3.56454E+001	6.89616E-001	1.06659E+000	4.41326E-002	2.47727E+002	-3.24074E+001	6.86226E-003	2.55600E+002	2.24455E+001
1.59923E+002	5.13148E+002	2.22086E+002	3.21864E+002	1.21351E+000	1.33076E+000	5.13200E+003	5.65372E+002	1.00000E+000	1.57500E+003	3.30000E+001	3.43190E+005	1.61490E+000	2.26528E+001	1.69395E-002	1.85762E-002	5.61039E-002	6.68915E-002	8.89860E+004	2.22134E+002	3.21864E+002	1.39437E-002	1.39437E-002	1.06467E+005	2.20000E+001	1.90000E+001	0.00000E+000	2.87432E+002	1.65474E+002	8.03456E+001	1.00000E+002	5.56036E-001	5.38678E-002	0.00000E+000	-3.87025E+001	3.13966E+000	1.06705E+000	2.85175E+002	1.73038E+002	7.08439E+001	-3.56305E+001	6.89616E-001	1.06659E+000	-4.60854E-002	2.52543E+002	8.60748E+001	6.86226E-003	2.55615E+002	2.24485E+001
1.67694E+002	5.19422E+002	2.22099E+002	3.21869E+002	1.24373E+000	1.24877E+000	5.01000E+003	7.70626E+002	1.00000E+000	1.57600E+003	2.90000E+001	3.43381E+005	1.55312E+000	2.27908E+001	1.75714E-002	1.76426E-002	6.25214E-002	6.30068E-002	8.89860E+004	2.22134E+002	3.21864E+002	1.39437E-002	1.39437E-002	1.06467E+005	2.20000E+001	2.00000E+001	0.00000E+000	2.87739E+002	1.91069E+002	5.86506E+001	1.00000E+002	5.47817E-001	7.30225E-002	0.00000E+000	-3.05559E+001	3.18977E+000	1.06300E+000	2.85175E+002	1.73038E+002	7.08439E+001	-3.56065E+001	6.89616E-001	1.06659E+000	-2.02200E-003	2.60690E+002	3.86886E+001	6.86226E-003	2.55639E+002	2.24759E+001
1.76417E+002	6.40217E+002	2.22065E+002	3.21837E+002	1.25658E+000	1.19609E+000	5.98200E+003	8.44036E+002	1.00000E+000	1.57700E+003	1.80000E+001	3.43539E+005	1.50298E+000	2.53025E+001	1.62467E-002	1.54647E-002	4.98049E-002	4.54029E-002	8.89860E+004	2.22134E+002	3.21864E+002	1.39437E-002	1.39437E-002	1.06467E+005	2.20000E+001	2.10000E+001	0.00000E+000	3.51236E+002	2.48066E+002	7.02212E+001	1.00000E+002	6.76154E-001	4.14571E-002	0.00000E+000	-2.83525E+001	3.00708E+000	1.03191E+000	2.85175E+002	1.73038E+002	7.08439E+001	-3.55960E+001	6.89616E-001	1.06659E+000	2.46609E-002	2.62893E+002	7.33161E+000	6.86226E-003	2.55649E+002	2.24756E+001
1.52176E+002	3.23015E+002	2.22011E+002	3.21757E+002	1.27529E+000	1.10245E+000	2.82500E+003	3.92017E+002	1.00000E+000	1.57800E+003	5.80000E+001	3.43753E+005	1.40595E+000	1.79726E+001	2.39939E-002	2.07420E-002	7.51122E-002	5.72178E-002	8.89860E+004	2.22134E+002	3.21864E+002	1.39437E-002	1.39437E-002	1.06467E+005	2.20000E+001	2.20000E+001	0.00000E+000	1.69324E+002	1.41917E+002	3.21246E+001	1.00000E+002	3.37547E-001	7.77594E-002	0.00000E+000	-2.11363E+001	4.74385E+000	9.51856E-001	2.85175E+002	1.73038E+002	7.08439E+001	-3.55882E+001	6.89616E-001	1.06659E+000	7.26901E-002	2.70109E+002	-4.64863E+001	6.86226E-003	2.55657E+002	2.24635E+001
1.43526E+002	6.76748E+002	2.22295E+002	3.21758E+002	1.15835E+000	1.54185E+000	7.40500E+003	4.72627E+002	1.00000E+000	1.70300E+003	3.00000E+001	3.66462E+005	1.78600E+000	2.60144E+001	1.34609E-002	1.79176E-002	4.44654E-002	7.70294E-002	9.61180E+004	2.22297E+002	3.21671E+002	9.47886E-003	9.47886E-003	3.27744E+005	4.10000E+001	1.00000E+000	0.00000E+000	8.45306E+001	3.93446E+002	2.24580E+002	1.00000E+002	5.95195E-001	1.42161E-002	0.00000E+000	-1.93684E+002	3.77123E+000	7.39547E-001	1.01861E+002	4.77161E+002	2.32308E+002	-2.02802E+002	5.21717E-001	8.03543E-001	-1.42030E-001	9.75619E+001	5.67248E+001	-1.44903E-001	8.84435E+001	5.15402E+001
1.56787E+002	7.69463E+002	2.22280E+002	3.21691E+002	1.07892E+000	1.54570E+000	7.87500E+003	4.40297E+002	1.00000E+000	1.70400E+003	2.30000E+001	3.66636E+005	1.66769E+000	2.77392E+001	1.21581E-002	1.74180E-002	4.03574E-002	8.06538E-002	9.61180E+004	2.22297E+002	3.21671E+002	9.47886E-003	9.47886E-003	3.27744E+005	4.10000E+001	2.00000E+000	0.00000E+000	9.27102E+001	4.43064E+002	2.49204E+002	1.00000E+002	6.62985E-001	1.86461E-002	0.00000E+000	-1.94490E+002	3.56449E+000	7.58733E-001	1.01861E+002	4.77161E+002	2.32308E+002	-2.02790E+002	5.21717E-001	8.03543E-001	-1.77846E-001	9.67555E+001	1.05948E+002	-1.44903E-001	8.84555E+001	5.15423E+001
1.43516E+002	7.97592E+002	2.22294E+002	3.21689E+002	1.16194E+000	1.58460E+000	8.96900E+003	4.22137E+002	1.00000E+000	1.70500E+003	1.20000E+001	3.66820E+005	1.84121E+000	2.82417E+001	1.22691E-002	1.67320E-002	4.20932E-002	7.65705E-002	9.61180E+004	2.22297E+002	3.21671E+002	9.47886E-003	9.47886E-003	3.27744E+005	4.10000E+001	3.00000E+000	0.00000E+000	9.54766E+001	4.71879E+002	2.42253E+002	1.00000E+002	6.76224E-001	7.78375E-003	0.00000E+000	-1.99579E+002	3.12458E+000	8.11049E-001	1.01861E+002	4.77161E+002	2.32308E+002	-2.02780E+002	5.21717E-001	8.03543E-001	-1.53888E-001	9.16665E+001	6.71441E+001	-1.44903E-001	8.84658E+001	5.15556E+001
1.50265E+002	7.20955E+002	2.22266E+002	3.21675E+002	1.12532E+000	1.57854E+000	7.83200E+003	5.06032E+002	1.00000E+000	1.70600E+003	2.30000E+001	3.67017E+005	1.77637E+000	2.68506E+001	1.27157E-002	1.78369E-002	3.94488E-002	7.53977E-002	9.61180E+004	2.22297E+002	3.21671E+002	9.47886E-003	9.47886E-003	3.27744E+005	4.10000E+001	4.00000E+000	0.00000E+000	9.72507E+001	4.22067E+002	2.18407E+002	1.00000E+002	6.21881E-001	1.32413E-002	0.00000E+000	-2.00014E+002	3.70598E+000	7.31765E-001	1.01861E+002	4.77161E+002	2.32308E+002	-2.02769E+002	5.21717E-001	8.03543E-001	-1.67619E-001	9.12319E+001	8.58994E+001	-1.44903E-001	8.84763E+001	5.15584E+001
1.59802E+002	7.99340E+002	2.22311E+002	3.21651E+002	1.12282E+000	1.52914E+000	8.43400E+003	7.29145E+002	1.00000E+000	1.70700E+003	9.00000E+000	3.67191E+005	1.71694E+000	2.82726E+001	1.22262E-002	1.66506E-002	4.15967E-002	7.54252E-002	9.61180E+004	2.22297E+002	3.21671E+002	9.47886E-003	9.47886E-003	3.27744E+005	4.10000E+001	5.00000E+000	0.00000E+000	9.17926E+001	4.33120E+002	2.77182E+002	1.00000E+002	6.86867E-001	2.11834E-002	0.00000E+000	-1.86130E+002	3.61246E+000	7.23422E-001	1.01861E+002	4.77161E+002	2.32308E+002	-2.02756E+002	5.21717E-001	8.03543E-001	-1.53216E-001	1.05115E+002	7.96623E+001	-1.44903E-001	8.84892E+001	5.15791E+001
1.60607E+002	6.87367E+002	2.22213E+002	3.21691E+002	1.12480E+000	1.46394E+000	6.98700E+003	5.41196E+002	1.00000E+000	1.70800E+003	2.60000E+001	3.67382E+005	1.64664E+000	2.62177E+001	1.34564E-002	1.75137E-002	4.27144E-002	7.07039E-002	9.61180E+004	2.22297E+002	3.21671E+002	9.47886E-003	9.47886E-003	3.27744E+005	4.10000E+001	6.00000E+000	0.00000E+000	9.78246E+001	4.21681E+002	1.81447E+002	1.00000E+002	5.81338E-001	2.34240E-002	0.00000E+000	-2.09611E+002	3.52277E+000	8.15045E-001	1.01861E+002	4.77161E+002	2.32308E+002	-2.02746E+002	5.21717E-001	8.03543E-001	-1.31008E-001	8.16341E+001	2.57988E+001	-1.44903E-001	8.84999E+001	5.15715E+001
1.44653E+002	7.77358E+002	2.22229E+002	3.21637E+002	1.15356E+000	1.55167E+000	8.52800E+003	5.84867E+002	1.00000E+000	1.70900E+003	1.10000E+001	3.67560E+005	1.78995E+000	2.78811E+001	1.24916E-002	1.68026E-002	4.16015E-002	7.35711E-002	9.61180E+004	2.22297E+002	3.21671E+002	9.47886E-003	9.47886E-003	3.27744E+005	4.10000E+001	7.00000E+000	0.00000E+000	1.05987E+002	4.23976E+002	2.51553E+002	1.00000E+002	6.70988E-001	1.47681E-002	0.00000E+000	-1.91468E+002	4.05241E+000	6.41320E-001	1.01861E+002	4.77161E+002	2.32308E+002	-2.02730E+002	5.21717E-001	8.03543E-001	-1.47163E-001	9.97776E+001	6.59507E+001	-1.44903E-001	8.85158E+001	5.15859E+001
1.64747E+002	8.14930E+002	2.22261E+002	3.21593E+002	1.07533E+000	1.42505E+000	7.74100E+003	6.91805E+002	1.00000E+000	1.71000E+003	9.00000E+000	3.67755E+005	1.53239E+000	2.85470E+001	1.22220E-002	1.61969E-002	4.00191E-002	6.86801E-002	9.61180E+004	2.22297E+002	3.21671E+002	9.47886E-003	9.47886E-003	3.27744E+005	4.10000E+001	8.00000E+000	0.00000E+000	8.87611E+001	4.85103E+002	2.55965E+002	1.00000E+002	6.90879E-001	2.78104E-002	0.00000E+000	-1.97505E+002	3.19288E+000	8.54339E-001	1.01861E+002	4.77161E+002	2.32308E+002	-2.02706E+002	5.21717E-001	8.03543E-001	-1.39868E-001	9.37409E+001	4.99286E+001	-1.44903E-001	8.85395E+001	5.16126E+001
1.69171E+002	9.08767E+002	2.22293E+002	3.21653E+002	1.04044E+000	1.40487E+000	8.24500E+003	5.89168E+002	1.00000E+000	1.71100E+003	3.00000E+000	3.67925E+005	1.46167E+000	3.01458E+001	1.14583E-002	1.54718E-002	3.25190E-002	5.73793E-002	9.61180E+004	2.22297E+002	3.21671E+002	9.47886E-003	9.47886E-003	3.27744E+005	4.10000E+001	9.00000E+000	0.00000E+000	1.11620E+002	5.47749E+002	2.76649E+002	1.00000E+002	7.80903E-001	1.04672E-002	0.00000E+000	-2.00411E+002	3.24708E+000	8.13998E-001	1.01861E+002	4.77161E+002	2.32308E+002	-2.02690E+002	5.21717E-001	8.03543E-001	-1.49033E-001	9.08344E+001	5.95980E+001	-1.44903E-001	8.85554E+001	5.16413E+001
1.52791E+002	5.46147E+002	2.22328E+002	3.21776E+002	1.09711E+000	1.45062E+000	5.37000E+003	5.01281E+002	1.00000E+000	1.71200E+003	4.10000E+001	3.68131E+005	1.59149E+000	2.33698E+001	1.49714E-002	1.97955E-002	4.41086E-002	7.49624E-002	9.61180E+004	2.22297E+002	3.21671E+002	9.47886E-003	9.47886E-003	3.27744E+005	4.10000E+001	1.00000E+001	0.00000E+000	7.27379E+001	3.37756E+002	1.53425E+002	1.00000E+002	4.67455E-001	2.84103E-002	0.00000E+000	-2.06196E+002	3.93492E+000	8.32316E-001	1.01861E+002	4.77161E+002	2.32308E+002	-2.02677E+002	5.21717E-001	8.03543E-001	-1.38757E-001	8.50494E+001	3.97557E+001	-1.44903E-001	8.85683E+001	5.16741E+001
1.54767E+002	6.09108E+002	2.22290E+002	3.21608E+002	1.12449E+000	1.55680E+000	6.53800E+003	4.94586E+002	1.00000E+000	1.71400E+003	2.80000E+001	3.68468E+005	1.75061E+000	2.46801E+001	1.39070E-002	1.92535E-002	4.04300E-002	7.50263E-002	9.61180E+004	2.22297E+002	3.21671E+002	9.47886E-003	9.47886E-003	3.27744E+005	4.10000E+001	1.10000E+001	0.00000E+000	8.72776E+001	3.58953E+002	1.66083E+002	1.00000E+002	5.12882E-001	1.96987E-002	0.00000E+000	-2.06627E+002	3.97010E+000	7.47631E-001	1.01861E+002	4.77161E+002	2.32308E+002	-2.02643E+002	5.21717E-001	8.03543E-001	-1.61231E-001	8.46181E+001	7.03116E+001	-1.44903E-001	8.86027E+001	5.16838E+001
1.48891E+002	5.56939E+002	2.22346E+002	3.21632E+002	1.11470E+000	1.48888E+000	5.70100E+003	5.24504E+002	1.00000E+000	1.71500E+003	3.20000E+001	3.68652E+005	1.65965E+000	2.35995E+001	1.47632E-002	1.97189E-002	3.77539E-002	6.47898E-002	9.61180E+004	2.22297E+002	3.21671E+002	9.47886E-003	9.47886E-003	3.27744E+005	4.10000E+001	1.20000E+001	0.00000E+000	7.55932E+001	3.29206E+002	1.57903E+002	1.00000E+002	4.70899E-001	1.89116E-002	0.00000E+000	-2.04080E+002	4.14730E+000	7.66426E-001	1.01861E+002	4.77161E+002	2.32308E+002	-2.02624E+002	5.21717E-001	8.03543E-001	-1.43718E-001	8.71657E+001	4.86375E+001	-1.44903E-001	8.86218E+001	5.17179E+001
1.46958E+002	7.84857E+002	2.22280E+002	3.21626E+002	1.17065E+000	1.48796E+000	8.42300E+003	8.48998E+002	1.00000E+000	1.71600E+003	8.00000E+000	3.68812E+005	1.74188E+000	2.80153E+001	1.27554E-002	1.62127E-002	4.62868E-002	7.35728E-002	9.61180E+004	2.22297E+002	3.21671E+002	9.47886E-003	9.47886E-003	3.27744E+005	4.10000E+001	1.30000E+001	0.00000E+000	1.00714E+002	4.71718E+002	2.23414E+002	1.00000E+002	6.61889E-001	2.74224E-002	0.00000E+000	-2.04006E+002	3.20261E+000	8.16534E-001	1.01861E+002	4.77161E+002	2.32308E+002	-2.02604E+002	5.21717E-001	8.03543E-001	-1.19350E-001	8.72394E+001	1.57646E+001	-1.44903E-001	8.86418E+001	5.17223E+001
1.49465E+002	6.49828E+002	2.22337E+002	3.21719E+002	1.15715E+000	1.55750E+000	7.17000E+003	7.77872E+002	1.00000E+000	1.71700E+003	2.90000E+001	3.69001E+005	1.80227E+000	2.54917E+001	1.36657E-002	1.83937E-002	4.93497E-002	8.76948E-002	9.61180E+004	2.22297E+002	3.21671E+002	9.47886E-003	9.47886E-003	3.27744E+005	4.10000E+001	1.40000E+001	0.00000E+000	1.05507E+002	4.09446E+002	1.79220E+002	1.00000E+002	5.81268E-001	2.89091E-002	0.00000E+000	-2.10191E+002	3.84098E+000	7.37920E-001	1.01861E+002	4.77161E+002	2.32308E+002	-2.02581E+002	5.21717E-001	8.03543E-001	-1.47476E-001	8.10546E+001	4.76912E+001	-1.44903E-001	8.86650E+001	5.17674E+001
1.54844E+002	8.46432E+002	2.22279E+002	3.21627E+002	1.11720E+000	1.54054E+000	8.94600E+003	8.79610E+002	1.00000E+000	1.71800E+003	4.00000E+000	3.69165E+005	1.72110E+000	2.90935E+001	1.18119E-002	1.62877E-002	4.00960E-002	7.44758E-002	9.61180E+004	2.22297E+002	3.21671E+002	9.47886E-003	9.47886E-003	3.27744E+005	4.10000E+001	1.50000E+001	0.00000E+000	1.24366E+002	5.03692E+002	2.30483E+002	1.00000E+002	7.19255E-001	1.39308E-002	0.00000E+000	-2.07318E+002	3.41415E+000	7.43214E-001	1.01861E+002	4.77161E+002	2.32308E+002	-2.02563E+002	5.21717E-001	8.03543E-001	-1.59284E-001	8.39276E+001	6.69007E+001	-1.44903E-001	8.86828E+001	5.17633E+001
1.59083E+002	8.69953E+002	2.22281E+002	3.21699E+002	1.12209E+000	1.41259E+000	8.54400E+003	7.61691E+002	1.00000E+000	1.71900E+003	6.00000E+000	3.69328E+005	1.58506E+000	2.94950E+001	1.21394E-002	1.52822E-002	3.94807E-002	6.13361E-002	9.61180E+004	2.22297E+002	3.21671E+002	9.47886E-003	9.47886E-003	3.27744E+005	4.10000E+001	1.60000E+001	0.00000E+000	1.08392E+002	5.40759E+002	2.27594E+002	1.00000E+002	7.18084E-001	1.79550E-002	0.00000E+000	-2.08672E+002	2.83175E+000	9.16907E-001	1.01861E+002	4.77161E+002	2.32308E+002	-2.02547E+002	5.21717E-001	8.03543E-001	-1.14609E-001	8.25737E+001	4.79378E+000	-1.44903E-001	8.86982E+001	5.17858E+001
1.56412E+002	7.63375E+002	2.22307E+002	3.21654E+002	1.15282E+000	1.48584E+000	8.06000E+003	5.70118E+002	1.00000E+000	1.72000E+003	1.10000E+001	3.69501E+005	1.71291E+000	2.76292E+001	1.28409E-002	1.65502E-002	3.97515E-002	6.44971E-002	9.61180E+004	2.22297E+002	3.21671E+002	9.47886E-003	9.47886E-003	3.27744E+005	4.10000E+001	1.70000E+001	0.00000E+000	9.68917E+001	4.51357E+002	2.25515E+002	1.00000E+002	6.47030E-001	1.50623E-002	0.00000E+000	-2.01203E+002	3.38991E+000	7.88597E-001	1.01861E+002	4.77161E+002	2.32308E+002	-2.02530E+002	5.21717E-001	8.03543E-001	-1.26205E-001	9.00422E+001	2.77545E+001	-1.44903E-001	8.87155E+001	5.18049E+001
1.59350E+002	7.88936E+002	2.22317E+002	3.21627E+002	1.11193E+000	1.49838E+000	8.10100E+003	4.80768E+002	1.00000E+000	1.72100E+003	9.00000E+000	3.69684E+005	1.66610E+000	2.80880E+001	1.23540E-002	1.66476E-002	3.76529E-002	6.65072E-002	9.61180E+004	2.22297E+002	3.21671E+002	9.47886E-003	9.47886E-003	3.27744E+005	4.10000E+001	1.80000E+001	0.00000E+000	9.76427E+001	4.75779E+002	2.29311E+002	1.00000E+002	6.66975E-001	1.46445E-002	0.00000E+000	-2.02705E+002	3.20758E+000	8.31313E-001	1.01861E+002	4.77161E+002	2.32308E+002	-2.02509E+002	5.21717E-001	8.03543E-001	-1.48046E-001	8.85405E+001	5.59474E+001	-1.44903E-001	8.87360E+001	5.18250E+001
1.76011E+002	8.90265E+002	2.22252E+002	3.21712E+002	1.08597E+000	1.49101E+000	8.88500E+003	6.87382E+002	1.00000E+000	1.72200E+003	4.00000E+000	3.69854E+005	1.61918E+000	2.98373E+001	1.15209E-002	1.58180E-002	3.91137E-002	7.20315E-002	9.61180E+004	2.22297E+002	3.21671E+002	9.47886E-003	9.47886E-003	3.27744E+005	4.10000E+001	1.90000E+001	0.00000E+000	1.15389E+002	5.62675E+002	2.46135E+002	1.00000E+002	7.60855E-001	1.22998E-002	0.00000E+000	-2.07222E+002	2.88777E+000	8.81698E-001	1.01861E+002	4.77161E+002	2.32308E+002	-2.02494E+002	5.21717E-001	8.03543E-001	-1.57176E-001	8.40235E+001	6.40612E+001	-1.44903E-001	8.87516E+001	5.18341E+001
1.66144E+002	9.36808E+002	2.22320E+002	3.21689E+002	1.09405E+000	1.43577E+000	9.10900E+003	7.58978E+002	1.00000E+000	1.72300E+003	2.00000E+000	3.70038E+005	1.57081E+000	3.06073E+001	1.14631E-002	1.50435E-002	3.89066E-002	6.56232E-002	9.61180E+004	2.22297E+002	3.21671E+002	9.47886E-003	9.47886E-003	3.27744E+005	4.10000E+001	2.00000E+001	0.00000E+000	1.28229E+002	5.92850E+002	2.28223E+002	1.00000E+002	7.75598E-001	1.71598E-002	0.00000E+000	-2.12917E+002	2.72364E+000	9.23266E-001	1.01861E+002	4.77161E+002	2.32308E+002	-2.02476E+002	5.21717E-001	8.03543E-001	-1.35074E-001	7.83282E+001	2.80192E+001	-1.44903E-001	8.87700E+001	5.18657E+001
1.60660E+002	9.59002E+002	2.22373E+002	3.21675E+002	1.13349E+000	1.47456E+000	9.89200E+003	7.85514E+002	1.00000E+000	1.72400E+003	0.00000E+000	3.70209E+005	1.67140E+000	3.09678E+001	1.13967E-002	1.48258E-002	3.76800E-002	6.24217E-002	9.61180E+004	2.22297E+002	3.21671E+002	9.47886E-003	9.47886E-003	3.27744E+005	4.10000E+001	2.10000E+001	0.00000E+000	1.48450E+002	6.18387E+002	2.05779E+002	1.00000E+002	7.91921E-001	1.24701E-002	0.00000E+000	-2.19266E+002	2.55210E+000	9.45522E-001	1.01861E+002	4.77161E+002	2.32308E+002	-2.02461E+002	5.21717E-001	8.03543E-001	-1.30773E-001	7.19793E+001	1.58604E+001	-1.44903E-001	8.87846E+001	5.18910E+001
1.70769E+002	9.57978E+002	2.22301E+002	3.21736E+002	1.09408E+000	1.44093E+000	9.34100E+003	1.03532E+003	1.00000E+000	1.72500E+003	1.00000E+000	3.70381E+005	1.57648E+000	3.09512E+001	1.13201E-002	1.49089E-002	4.07294E-002	6.93389E-002	9.61180E+004	2.22297E+002	3.21671E+002	9.47886E-003	9.47886E-003	3.27744E+005	4.10000E+001	2.20000E+001	0.00000E+000	1.26465E+002	6.16397E+002	2.28639E+002	1.00000E+002	7.88052E-001	2.47499E-002	0.00000E+000	-2.13513E+002	2.53690E+000	9.78838E-001	1.01861E+002	4.77161E+002	2.32308E+002	-2.02448E+002	5.21717E-001	8.03543E-001	-1.36825E-001	7.77321E+001	2.98007E+001	-1.44903E-001	8.87971E+001	5.18928E+001
1.59739E+002	1.00343E+003	2.22267E+002	3.21641E+002	1.11904E+000	1.46859E+000	1.01840E+004	1.14037E+003	1.00000E+000	1.72600E+003	1.00000E+000	3.70555E+005	1.64340E+000	3.16770E+001	1.10888E-002	1.45526E-002	4.26763E-002	7.23289E-002	9.61180E+004	2.22297E+002	3.21671E+002	9.47886E-003	9.47886E-003	3.27744E+005	4.10000E+001	2.30000E+001	0.00000E+000	1.40526E+002	6.17048E+002	2.58708E+002	1.00000E+002	8.39774E-001	2.51592E-002	0.00000E+000	-2.10199E+002	2.82766E+000	8.41057E-001	1.01861E+002	4.77161E+002	2.32308E+002	-2.02439E+002	5.21717E-001	8.03543E-001	-1.35085E-001	8.10465E+001	3.07356E+001	-1.44903E-001	8.88063E+001	5.18853E+001
1.58157E+002	9.56477E+002	2.22284E+002	3.21686E+002	1.08134E+000	1.39197E+000	8.93800E+003	7.24307E+002	1.00000E+000	1.72700E+003	1.00000E+000	3.70724E+005	1.50520E+000	3.09270E+001	1.14378E-002	1.47234E-002	3.74644E-002	6.07737E-002	9.61180E+004	2.22297E+002	3.21671E+002	9.47886E-003	9.47886E-003	3.27744E+005	4.10000E+001	2.40000E+001	0.00000E+000	1.21830E+002	5.87872E+002	2.67046E+002	1.00000E+002	8.07534E-001	1.78845E-002	0.00000E+000	-2.05553E+002	2.96824E+000	8.55247E-001	1.01861E+002	4.77161E+002	2.32308E+002	-2.02417E+002	5.21717E-001	8.03543E-001	-1.25590E-001	8.56921E+001	2.25762E+001	-1.44903E-001	8.88286E+001	5.19156E+001
1.57706E+002	8.51953E+002	2.22361E+002	3.21663E+002	1.13049E+000	1.52639E+000	9.03600E+003	8.00308E+002	1.00000E+000	1.72800E+003	1.00000E+000	3.70889E+005	1.72557E+000	2.91882E+001	1.18927E-002	1.60575E-002	4.32378E-002	7.73141E-002	9.61180E+004	2.22297E+002	3.21671E+002	9.47886E-003	9.47886E-003	3.27744E+005	4.10000E+001	2.50000E+001	0.00000E+000	1.21208E+002	5.41021E+002	2.12254E+002	1.00000E+002	7.17561E-001	1.95729E-002	0.00000E+000	-2.12612E+002	2.83758E+000	8.89766E-001	1.01861E+002	4.77161E+002	2.32308E+002	-2.02396E+002	5.21717E-001	8.03543E-001	-1.49008E-001	7.86337E+001	4.73795E+001	-1.44903E-001	8.88498E+001	5.19523E+001
1.59579E+002	8.09901E+002	2.22297E+002	3.21742E+002	1.09642E+000	1.45079E+000	7.96200E+003	6.51114E+002	1.00000E+000	1.72900E+003	1.00000E+001	3.71065E+005	1.59067E+000	2.84588E+001	1.22876E-002	1.62589E-002	4.38413E-002	7.53006E-002	9.61180E+004	2.22297E+002	3.21671E+002	9.47886E-003	9.47886E-003	3.27744E+005	4.10000E+001	2.60000E+001	0.00000E+000	1.07595E+002	5.05153E+002	2.12528E+002	1.00000E+002	6.78802E-001	2.47879E-002	0.00000E+000	-2.09171E+002	3.05421E+000	8.80646E-001	1.01861E+002	4.77161E+002	2.32308E+002	-2.02374E+002	5.21717E-001	8.03543E-001	-1.39118E-001	8.20745E+001	3.72628E+001	-1.44903E-001	8.88713E+001	5.19669E+001
1.50420E+002	7.89418E+002	2.22385E+002	3.21583E+002	1.13258E+000	1.53549E+000	8.43600E+003	5.63937E+002	1.00000E+000	1.73000E+003	8.00000E+000	3.71248E+005	1.73907E+000	2.80966E+001	1.23311E-002	1.67178E-002	3.87855E-002	6.94447E-002	9.61180E+004	2.22297E+002	3.21671E+002	9.47886E-003	9.47886E-003	3.27744E+005	4.10000E+001	2.70000E+001	0.00000E+000	1.02485E+002	4.69703E+002	2.28203E+002	1.00000E+002	6.68248E-001	1.11995E-002	0.00000E+000	-2.02655E+002	3.30130E+000	7.91513E-001	1.01861E+002	4.77161E+002	2.32308E+002	-2.02356E+002	5.21717E-001	8.03543E-001	-1.51013E-001	8.85902E+001	6.01005E+001	-1.44903E-001	8.88898E+001	5.19901E+001
1.51645E+002	6.68304E+002	2.22285E+002	3.21591E+002	1.08242E+000	1.47311E+000	6.58400E+003	4.75330E+002	1.00000E+000	1.73100E+003	2.50000E+001	3.71447E+005	1.59451E+000	2.58516E+001	1.33398E-002	1.81547E-002	4.03706E-002	7.26480E-002	9.61180E+004	2.22297E+002	3.21671E+002	9.47886E-003	9.47886E-003	3.27744E+005	4.10000E+001	2.80000E+001	0.00000E+000	6.48719E+001	3.69227E+002	2.41011E+002	1.00000E+002	5.73711E-001	2.34380E-002	0.00000E+000	-1.84635E+002	3.63486E+000	8.13727E-001	1.01861E+002	4.77161E+002	2.32308E+002	-2.02330E+002	5.21717E-001	8.03543E-001	-1.52881E-001	1.06610E+002	8.06807E+001	-1.44903E-001	8.89155E+001	5.19937E+001
1.49088E+002	7.68222E+002	2.22261E+002	3.21708E+002	1.13968E+000	1.52803E+000	8.21400E+003	6.92533E+002	1.00000E+000	1.73200E+003	9.00000E+000	3.71598E+005	1.74147E+000	2.77168E+001	1.25749E-002	1.68599E-002	4.44281E-002	7.82766E-002	9.61180E+004	2.22297E+002	3.21671E+002	9.47886E-003	9.47886E-003	3.27744E+005	4.10000E+001	2.90000E+001	0.00000E+000	9.66157E+001	4.64329E+002	2.33146E+002	1.00000E+002	6.62998E-001	3.13729E-002	0.00000E+000	-2.00487E+002	3.29117E+000	8.04606E-001	1.01861E+002	4.77161E+002	2.32308E+002	-2.02312E+002	5.21717E-001	8.03543E-001	-1.45574E-001	9.07580E+001	5.47624E+001	-1.44903E-001	8.89333E+001	5.20174E+001
1.60952E+002	7.90932E+002	2.22309E+002	3.21602E+002	1.10477E+000	1.47223E+000	7.94600E+003	4.84379E+002	1.00000E+000	1.73300E+003	6.00000E+000	3.71770E+005	1.62647E+000	2.81235E+001	1.23936E-002	1.65158E-002	3.61183E-002	6.22734E-002	9.61180E+004	2.22297E+002	3.21671E+002	9.47886E-003	9.47886E-003	3.27744E+005	4.10000E+001	3.00000E+001	0.00000E+000	8.95574E+001	4.62455E+002	2.45816E+002	1.00000E+002	6.66928E-001	1.53703E-002	0.00000E+000	-1.96956E+002	3.27875E+000	8.21161E-001	1.01861E+002	4.77161E+002	2.32308E+002	-2.02296E+002	5.21717E-001	8.03543E-001	-1.42590E-001	9.42892E+001	5.42060E+001	-1.44903E-001	8.89492E+001	5.20339E+001
1.57281E+002	7.83069E+002	2.22282E+002	3.21699E+002	1.11860E+000	1.45380E+000	7.86900E+003	6.32793E+002	1.00000E+000	1.73400E+003	7.00000E+000	3.71949E+005	1.62622E+000	2.79834E+001	1.26100E-002	1.63887E-002	3.99056E-002	6.58571E-002	9.61180E+004	2.22297E+002	3.21671E+002	9.47886E-003	9.47886E-003	3.27744E+005	4.10000E+001	3.10000E+001	0.00000E+000	9.81117E+001	4.62334E+002	2.25514E+002	1.00000E+002	6.55225E-001	2.00012E-002	0.00000E+000	-2.02123E+002	3.35601E+000	8.06174E-001	1.01861E+002	4.77161E+002	2.32308E+002	-2.02271E+002	5.21717E-001	8.03543E-001	-1.30304E-001	8.91224E+001	3.23518E+001	-1.44903E-001	8.89748E+001	5.20626E+001
1.56193E+002	7.17063E+002	2.22266E+002	3.21782E+002	1.10806E+000	1.51952E+000	7.41500E+003	6.77347E+002	1.00000E+000	1.73500E+003	1.60000E+001	3.72135E+005	1.68372E+000	2.67780E+001	1.28680E-002	1.76462E-002	4.32860E-002	7.95039E-002	9.61180E+004	2.22297E+002	3.21671E+002	9.47886E-003	9.47886E-003	3.27744E+005	4.10000E+001	3.20000E+001	0.00000E+000	8.14180E+001	4.06541E+002	2.48026E+002	1.00000E+002	6.25179E-001	1.98963E-002	0.00000E+000	-1.88767E+002	3.66104E+000	7.61292E-001	1.01861E+002	4.77161E+002	2.32308E+002	-2.02244E+002	5.21717E-001	8.03543E-001	-1.56590E-001	1.02479E+002	8.17110E+001	-1.44903E-001	8.90012E+001	5.20935E+001
1.56188E+002	7.30601E+002	2.22275E+002	3.21674E+002	1.13966E+000	1.46740E+000	7.54100E+003	4.63616E+002	1.00000E+000	1.73600E+003	1.40000E+001	3.72318E+005	1.67234E+000	2.70296E+001	1.31239E-002	1.68979E-002	3.99544E-002	6.46459E-002	9.61180E+004	2.22297E+002	3.21671E+002	9.47886E-003	9.47886E-003	3.27744E+005	4.10000E+001	3.30000E+001	0.00000E+000	7.82051E+001	4.13673E+002	2.51724E+002	1.00000E+002	6.29499E-001	1.67334E-002	0.00000E+000	-1.88866E+002	3.49181E+000	7.91492E-001	1.01861E+002	4.77161E+002	2.32308E+002	-2.02222E+002	5.21717E-001	8.03543E-001	-1.25710E-001	1.02380E+002	3.94211E+001	-1.44903E-001	8.90236E+001	5.21077E+001
1.47955E+002	5.44286E+002	2.22304E+002	3.21719E+002	1.11358E+000	1.54785E+000	5.75200E+003	4.48252E+002	1.00000E+000	1.73700E+003	3.90000E+001	3.72523E+005	1.72365E+000	2.33299E+001	1.46829E-002	2.04089E-002	4.37928E-002	8.20257E-002	9.61180E+004	2.22297E+002	3.21671E+002	9.47886E-003	9.47886E-003	3.27744E+005	4.10000E+001	3.40000E+001	0.00000E+000	5.96047E+001	3.01277E+002	1.86562E+002	1.00000E+002	4.65430E-001	2.25782E-002	0.00000E+000	-1.87767E+002	4.13848E+000	7.64648E-001	1.01861E+002	4.77161E+002	2.32308E+002	-2.02200E+002	5.21717E-001	8.03543E-001	-1.63172E-001	1.03478E+002	9.19049E+001	-1.44903E-001	8.90456E+001	5.21405E+001
1.48904E+002	7.80934E+002	2.22312E+002	3.21638E+002	1.13858E+000	1.55641E+000	8.48300E+003	7.37991E+002	1.00000E+000	1.73800E+003	8.00000E+000	3.72670E+005	1.77209E+000	2.79452E+001	1.23620E-002	1.68985E-002	4.32213E-002	7.90456E-002	9.61180E+004	2.22297E+002	3.21671E+002	9.47886E-003	9.47886E-003	3.27744E+005	4.10000E+001	3.50000E+001	0.00000E+000	7.44622E+001	4.30455E+002	2.89449E+002	1.00000E+002	6.76766E-001	2.30875E-002	0.00000E+000	-1.82659E+002	3.18927E+000	8.17043E-001	1.01861E+002	4.77161E+002	2.32308E+002	-2.02180E+002	5.21717E-001	8.03543E-001	-1.55038E-001	1.08586E+002	8.56585E+001	-1.44903E-001	8.90656E+001	5.21546E+001
1.50723E+002	7.64020E+002	2.22326E+002	3.21638E+002	1.09621E+000	1.49898E+000	7.73800E+003	5.92104E+002	1.00000E+000	1.73900E+003	1.30000E+001	3.72835E+005	1.64321E+000	2.76409E+001	1.24618E-002	1.70405E-002	3.94869E-002	7.19027E-002	9.61180E+004	2.22297E+002	3.21671E+002	9.47886E-003	9.47886E-003	3.27744E+005	4.10000E+001	3.60000E+001	0.00000E+000	9.01631E+001	4.66513E+002	2.28888E+002	1.00000E+002	6.51358E-001	2.06861E-002	0.00000E+000	-2.01028E+002	3.18393E+000	8.56906E-001	1.01861E+002	4.77161E+002	2.32308E+002	-2.02160E+002	5.21717E-001	8.03543E-001	-1.55199E-001	9.02176E+001	6.75157E+001	-1.44903E-001	8.90851E+001	5.21772E+001
1.57438E+002	8.61146E+002	2.22283E+002	3.21643E+002	1.09312E+000	1.47755E+000	8.58700E+003	1.31420E+003	1.00000E+000	1.74000E+003	5.00000E+000	3.72992E+005	1.61514E+000	2.93453E+001	1.17963E-002	1.59449E-002	4.47639E-002	8.03361E-002	9.61180E+004	2.22297E+002	3.21671E+002	9.47886E-003	9.47886E-003	3.27744E+005	4.10000E+001	3.70000E+001	0.00000E+000	1.00425E+002	5.20167E+002	2.58533E+002	1.00000E+002	7.29821E-001	2.95338E-002	0.00000E+000	-2.00347E+002	3.04169E+000	8.51482E-001	1.01861E+002	4.77161E+002	2.32308E+002	-2.02141E+002	5.21717E-001	8.03543E-001	-1.49547E-001	9.08990E+001	6.03689E+001	-1.44903E-001	8.91047E+001	5.21876E+001
1.57389E+002	8.44275E+002	2.22313E+002	3.21682E+002	1.13698E+000	1.54232E+000	9.08300E+003	6.12034E+002	1.00000E+000	1.74100E+003	4.00000E+000	3.73174E+005	1.75359E+000	2.90564E+001	1.19299E-002	1.61830E-002	4.10237E-002	7.38542E-002	9.61180E+004	2.22297E+002	3.21671E+002	9.47886E-003	9.47886E-003	3.27744E+005	4.10000E+001	3.80000E+001	0.00000E+000	1.17593E+002	4.85581E+002	2.62803E+002	1.00000E+002	7.35548E-001	1.50426E-002	0.00000E+000	-1.96971E+002	3.67543E+000	6.85154E-001	1.01861E+002	4.77161E+002	2.32308E+002	-2.02116E+002	5.21717E-001	8.03543E-001	-1.51287E-001	9.42742E+001	6.61560E+001	-1.44903E-001	8.91298E+001	5.22232E+001
1.53406E+002	8.80672E+002	2.22292E+002	3.21659E+002	1.14693E+000	1.52505E+000	9.46500E+003	7.39797E+002	1.00000E+000	1.74200E+003	4.00000E+000	3.73358E+005	1.74913E+000	2.96761E+001	1.17890E-002	1.56756E-002	3.90086E-002	6.74335E-002	9.61180E+004	2.22297E+002	3.21671E+002	9.47886E-003	9.47886E-003	3.27744E+005	4.10000E+001	3.90000E+001	0.00000E+000	1.17691E+002	5.10976E+002	2.57814E+002	1.00000E+002	7.45492E-001	1.29743E-002	0.00000E+000	-2.00794E+002	3.32375E+000	7.42202E-001	1.01861E+002	4.77161E+002	2.32308E+002	-2.02089E+002	5.21717E-001	8.03543E-001	-1.41513E-001	9.04515E+001	4.88984E+001	-1.44903E-001	8.91564E+001	5.22428E+001
1.59366E+002	8.56429E+002	2.22319E+002	3.21696E+002	1.07828E+000	1.43806E+000	8.22000E+003	9.11084E+002	1.00000E+000	1.74300E+003	6.00000E+000	3.73527E+005	1.55063E+000	2.92648E+001	1.18931E-002	1.58614E-002	3.93516E-002	6.84049E-002	9.61180E+004	2.22297E+002	3.21671E+002	9.47886E-003	9.47886E-003	3.27744E+005	4.10000E+001	4.00000E+001	0.00000E+000	1.02182E+002	5.17212E+002	2.56961E+002	1.00000E+002	7.28529E-001	2.33022E-002	0.00000E+000	-2.00446E+002	3.15572E+000	8.38835E-001	1.01861E+002	4.77161E+002	2.32308E+002	-2.02066E+002	5.21717E-001	8.03543E-001	-1.42979E-001	9.07998E+001	5.12608E+001	-1.44903E-001	8.91791E+001	5.22753E+001
1.41031E+002	4.23297E+002	2.22307E+002	3.21709E+002	1.07091E+000	1.50237E+000	4.19500E+003	4.09158E+002	1.00000E+000	1.74400E+003	5.80000E+001	3.73742E+005	1.60890E+000	2.05742E+001	1.65343E-002	2.31959E-002	4.76474E-002	9.06151E-002	9.61180E+004	2.22297E+002	3.21671E+002	9.47886E-003	9.47886E-003	3.27744E+005	4.10000E+001	4.10000E+001	0.00000E+000	4.76722E+001	2.52150E+002	1.28024E+002	1.00000E+002	3.55492E-001	4.39174E-002	0.00000E+000	-1.99035E+002	4.34243E+000	8.53320E-001	1.01861E+002	4.77161E+002	2.32308E+002	-2.02045E+002	5.21717E-001	8.03543E-001	-1.67671E-001	9.22106E+001	8.69630E+001	-1.44903E-001	8.92009E+001	5.22955E+001
1.72001E+002	7.45612E+002	2.22267E+002	3.21946E+002	1.27432E+000	1.16789E+000	6.90700E+003	7.80416E+002	1.00000E+000	1.75300E+003	1.80000E+001	3.75267E+005	1.48827E+000	2.73059E+001	1.53332E-002	1.40527E-002	5.20702E-002	4.41380E-002	9.85460E+004	2.22278E+002	3.21971E+002	6.37526E-003	6.37526E-003	5.68556E+005	8.10000E+001	1.00000E+000	0.00000E+000	4.00891E+002	2.86681E+002	9.52277E+001	1.00000E+002	7.90633E-001	3.03761E-002	0.00000E+000	-2.81261E+001	2.94471E+000	9.80672E-001	3.92133E+002	2.60106E+002	9.25303E+001	-3.04614E+001	3.09998E-001	1.02675E+000	4.35778E-002	2.63119E+002	-1.62749E+001	4.78411E-003	2.60784E+002	3.02778E+001
1.62804E+002	6.90187E+002	2.22336E+002	3.22032E+002	1.22826E+000	1.25980E+000	6.63600E+003	8.99934E+002	1.00000E+000	1.75400E+003	2.20000E+001	3.75441E+005	1.54736E+000	2.62714E+001	1.50778E-002	1.54650E-002	4.85753E-002	5.09664E-002	9.85460E+004	2.22278E+002	3.21971E+002	6.37526E-003	6.37526E-003	5.68556E+005	8.10000E+001	2.00000E+000	0.00000E+000	3.59263E+002	2.78101E+002	8.43930E+001	1.00000E+002	7.20299E-001	3.65413E-002	0.00000E+000	-2.50302E+001	3.13990E+000	9.38302E-001	3.92133E+002	2.60106E+002	9.25303E+001	-3.04350E+001	3.09998E-001	1.02675E+000	-1.26767E-002	2.66215E+002	5.76734E+001	4.78411E-003	2.60810E+002	3.03283E+001
1.67946E+002	6.72995E+002	2.22281E+002	3.21976E+002	1.28870E+000	1.26000E+000	6.77300E+003	9.72691E+002	1.00000E+000	1.75500E+003	4.40000E+001	3.75620E+005	1.62377E+000	2.59421E+001	1.56589E-002	1.53102E-002	6.02911E-002	5.77348E-002	9.85460E+004	2.22278E+002	3.21971E+002	6.37526E-003	6.37526E-003	5.68556E+005	8.10000E+001	3.00000E+000	0.00000E+000	3.92395E+002	2.34976E+002	8.17560E+001	1.00000E+002	7.33561E-001	5.58990E-002	0.00000E+000	-3.16942E+001	2.60690E+000	1.11866E+000	3.92133E+002	2.60106E+002	9.25303E+001	-3.04101E+001	3.09998E-001	1.02675E+000	1.12609E-002	2.59551E+002	2.09119E+001	4.78411E-003	2.60835E+002	3.03352E+001
1.65515E+002	7.26941E+002	2.22220E+002	3.21961E+002	1.28184E+000	1.23118E+000	7.12000E+003	1.01901E+003	1.00000E+000	1.75600E+003	3.50000E+001	3.75777E+005	1.57817E+000	2.69618E+001	1.51912E-002	1.45909E-002	5.49108E-002	5.08370E-002	9.85460E+004	2.22278E+002	3.21971E+002	6.37526E-003	6.37526E-003	5.68556E+005	8.10000E+001	4.00000E+000	0.00000E+000	3.70001E+002	2.81385E+002	9.75810E+001	1.00000E+002	7.50629E-001	3.56041E-002	0.00000E+000	-2.73631E+001	3.10422E+000	9.16259E-001	3.92133E+002	2.60106E+002	9.25303E+001	-3.03982E+001	3.09998E-001	1.02675E+000	2.01586E-002	2.63882E+002	1.40371E+001	4.78411E-003	2.60847E+002	3.03320E+001
1.66983E+002	7.47463E+002	2.22183E+002	3.21990E+002	1.24591E+000	1.23958E+000	7.16700E+003	7.03286E+002	1.00000E+000	1.75700E+003	2.90000E+001	3.75939E+005	1.54440E+000	2.73398E+001	1.47169E-002	1.46422E-002	5.06310E-002	5.01424E-002	9.85460E+004	2.22278E+002	3.21971E+002	6.37526E-003	6.37526E-003	5.68556E+005	8.10000E+001	5.00000E+000	0.00000E+000	4.21389E+002	2.95510E+002	8.83617E+001	1.00000E+002	8.14501E-001	2.60175E-002	0.00000E+000	-2.71138E+001	2.76791E+000	1.02421E+000	3.92133E+002	2.60106E+002	9.25303E+001	-3.03774E+001	3.09998E-001	1.02675E+000	2.54459E-003	2.64132E+002	3.64243E+001	4.78411E-003	2.60868E+002	3.03470E+001
1.67277E+002	7.49755E+002	2.22282E+002	3.21915E+002	1.26450E+000	1.28269E+000	7.54300E+003	8.77792E+002	1.00000E+000	1.75800E+003	3.30000E+001	3.76118E+005	1.62195E+000	2.73816E+001	1.45595E-002	1.47689E-002	5.52427E-002	5.67819E-002	9.85460E+004	2.22278E+002	3.21971E+002	6.37526E-003	6.37526E-003	5.68556E+005	8.10000E+001	6.00000E+000	0.00000E+000	4.27527E+002	2.69544E+002	8.71391E+001	1.00000E+002	8.05271E-001	4.55484E-002	0.00000E+000	-3.00151E+001	2.52702E+000	1.09353E+000	3.92133E+002	2.60106E+002	9.25303E+001	-3.03557E+001	3.09998E-001	1.02675E+000	-7.14133E-003	2.61230E+002	4.57075E+001	4.78411E-003	2.60890E+002	3.03840E+001
1.66969E+002	7.13423E+002	2.22294E+002	3.21953E+002	1.22626E+000	1.28206E+000	6.96300E+003	7.03440E+002	1.00000E+000	1.75900E+003	3.60000E+001	3.76285E+005	1.57213E+000	2.67100E+001	1.46955E-002	1.53642E-002	4.60284E-002	5.00693E-002	9.85460E+004	2.22278E+002	3.21971E+002	6.37526E-003	6.37526E-003	5.68556E+005	8.10000E+001	7.00000E+000	0.00000E+000	3.98359E+002	2.61023E+002	8.05427E+001	1.00000E+002	7.55576E-001	2.58347E-002	0.00000E+000	-2.87943E+001	2.68102E+000	1.07278E+000	3.92133E+002	2.60106E+002	9.25303E+001	-3.03322E+001	3.09998E-001	1.02675E+000	-2.22457E-002	2.62451E+002	6.59300E+001	4.78411E-003	2.60913E+002	3.04138E+001
1.69066E+002	7.01946E+002	2.22248E+002	3.21955E+002	1.28219E+000	1.25189E+000	6.98800E+003	8.67745E+002	1.00000E+000	1.76000E+003	3.90000E+001	3.76468E+005	1.60517E+000	2.64943E+001	1.53383E-002	1.49758E-002	5.73186E-002	5.47483E-002	9.85460E+004	2.22278E+002	3.21971E+002	6.37526E-003	6.37526E-003	5.68556E+005	8.10000E+001	8.00000E+000	0.00000E+000	3.70476E+002	2.74100E+002	7.59266E+001	1.00000E+002	7.22783E-001	4.60978E-002	0.00000E+000	-2.49274E+001	2.87295E+000	9.99326E-001	3.92133E+002	2.60106E+002	9.25303E+001	-3.03171E+001	3.09998E-001	1.02675E+000	1.19552E-002	2.66318E+002	2.67964E+001	4.78411E-003	2.60928E+002	3.04187E+001
1.77371E+002	7.28075E+002	2.22263E+002	3.21937E+002	1.26256E+000	1.20765E+000	6.90400E+003	7.69961E+002	1.00000E+000	1.76100E+003	3.70000E+001	3.76639E+005	1.52472E+000	2.69829E+001	1.51950E-002	1.45341E-002	5.37828E-002	4.94094E-002	9.85460E+004	2.22278E+002	3.21971E+002	6.37526E-003	6.37526E-003	5.68556E+005	8.10000E+001	9.00000E+000	0.00000E+000	4.04531E+002	2.82064E+002	8.43438E+001	1.00000E+002	7.80399E-001	3.65768E-002	0.00000E+000	-2.71618E+001	2.80713E+000	1.02896E+000	3.92133E+002	2.60106E+002	9.25303E+001	-3.02971E+001	3.09998E-001	1.02675E+000	2.22302E-002	2.64084E+002	1.16380E+001	4.78411E-003	2.60948E+002	3.04403E+001
1.63481E+002	7.36694E+002	2.22270E+002	3.21961E+002	1.26440E+000	1.25025E+000	7.22900E+003	8.84147E+002	1.00000E+000	1.76200E+003	3.40000E+001	3.76811E+005	1.58082E+000	2.71421E+001	1.48712E-002	1.47048E-002	5.52119E-002	5.40327E-002	9.85460E+004	2.22278E+002	3.21971E+002	6.37526E-003	6.37526E-003	5.68556E+005	8.10000E+001	1.00000E+001	0.00000E+000	3.94183E+002	2.70628E+002	9.72485E+001	1.00000E+002	7.74608E-001	3.72001E-002	0.00000E+000	-2.98293E+001	2.83816E+000	9.94571E-001	3.92133E+002	2.60106E+002	9.25303E+001	-3.02793E+001	3.09998E-001	1.02675E+000	5.62650E-003	2.61416E+002	2.98537E+001	4.78411E-003	2.60966E+002	3.04621E+001
1.62318E+002	6.27358E+002	2.22300E+002	3.21981E+002	1.26463E+000	1.25063E+000	6.15900E+003	9.44656E+002	1.00000E+000	1.76300E+003	4.60000E+001	3.76999E+005	1.58159E+000	2.50471E+001	1.61142E-002	1.59358E-002	6.10186E-002	5.97273E-002	9.85460E+004	2.22278E+002	3.21971E+002	6.37526E-003	6.37526E-003	5.68556E+005	8.10000E+001	1.10000E+001	0.00000E+000	3.31153E+002	2.39469E+002	7.66229E+001	1.00000E+002	6.52439E-001	5.36660E-002	0.00000E+000	-2.71834E+001	3.11691E+000	9.81143E-001	3.92133E+002	2.60106E+002	9.25303E+001	-3.02583E+001	3.09998E-001	1.02675E+000	5.56548E-003	2.64062E+002	3.25848E+001	4.78411E-003	2.60987E+002	3.04917E+001
1.57681E+002	7.40523E+002	2.22249E+002	3.21934E+002	1.30533E+000	1.27965E+000	7.65700E+003	6.54026E+002	1.00000E+000	1.76400E+003	3.20000E+001	3.77176E+005	1.67036E+000	2.72126E+001	1.49173E-002	1.46238E-002	5.35527E-002	5.15559E-002	9.85460E+004	2.22278E+002	3.21971E+002	6.37526E-003	6.37526E-003	5.68556E+005	8.10000E+001	1.20000E+001	0.00000E+000	3.95677E+002	2.88039E+002	9.06081E+001	1.00000E+002	7.79671E-001	2.77339E-002	0.00000E+000	-2.67920E+001	2.79860E+000	9.80035E-001	3.92133E+002	2.60106E+002	9.25303E+001	-3.02431E+001	3.09998E-001	1.02675E+000	9.93334E-003	2.64453E+002	2.74713E+001	4.78411E-003	2.61002E+002	3.04908E+001
1.60020E+002	7.13298E+002	2.22253E+002	3.21988E+002	1.34539E+000	1.21095E+000	7.19600E+003	7.51575E+002	1.00000E+000	1.76500E+003	3.70000E+001	3.77369E+005	1.62920E+000	2.67076E+001	1.58600E-002	1.42751E-002	6.03311E-002	4.93126E-002	9.85460E+004	2.22278E+002	3.21971E+002	6.37526E-003	6.37526E-003	5.68556E+005	8.10000E+001	1.30000E+001	0.00000E+000	3.65244E+002	2.89973E+002	9.44871E+001	1.00000E+002	7.46318E-001	3.49908E-002	0.00000E+000	-2.51862E+001	3.15311E+000	8.97277E-001	3.92133E+002	2.60106E+002	9.25303E+001	-3.02329E+001	3.09998E-001	1.02675E+000	5.25926E-002	2.66059E+002	-2.47742E+001	4.78411E-003	2.61013E+002	3.05073E+001
1.79822E+002	8.28223E+002	2.22285E+002	3.21877E+002	1.25749E+000	1.30270E+000	8.41400E+003	6.91783E+002	1.00000E+000	1.76600E+003	1.70000E+001	3.77539E+005	1.63814E+000	2.87789E+001	1.37089E-002	1.42018E-002	4.66500E-002	4.99005E-002	9.85460E+004	2.22278E+002	3.21971E+002	6.37526E-003	6.37526E-003	5.68556E+005	8.10000E+001	1.40000E+001	0.00000E+000	3.95092E+002	3.39149E+002	1.26719E+002	1.00000E+002	8.49934E-001	2.92228E-002	0.00000E+000	-2.55015E+001	3.31569E+000	7.89108E-001	3.92133E+002	2.60106E+002	9.25303E+001	-3.02126E+001	3.09998E-001	1.02675E+000	-1.76592E-002	2.65744E+002	6.34415E+001	4.78411E-003	2.61033E+002	3.05243E+001
1.73510E+002	8.18867E+002	2.22316E+002	3.21920E+002	1.33676E+000	1.31661E+000	8.89900E+003	1.21869E+003	1.00000E+000	1.76700E+003	2.00000E+001	3.77714E+005	1.76000E+000	2.86159E+001	1.41705E-002	1.39568E-002	6.53192E-002	6.34154E-002	9.85460E+004	2.22278E+002	3.21971E+002	6.37526E-003	6.37526E-003	5.68556E+005	8.10000E+001	1.50000E+001	0.00000E+000	3.74895E+002	3.27389E+002	1.33568E+002	1.00000E+002	8.24658E-001	5.38442E-002	0.00000E+000	-2.69897E+001	3.41096E+000	7.45872E-001	3.92133E+002	2.60106E+002	9.25303E+001	-3.01997E+001	3.09998E-001	1.02675E+000	7.59506E-003	2.64256E+002	3.02263E+001	4.78411E-003	2.61046E+002	3.05484E+001
1.97547E+002	9.04139E+002	2.22309E+002	3.21920E+002	1.20967E+000	1.24933E+000	8.50300E+003	1.14840E+003	1.00000E+000	1.76800E+003	1.00000E+001	3.77885E+005	1.51127E+000	3.00689E+001	1.31184E-002	1.35485E-002	4.75475E-002	5.05812E-002	9.85460E+004	2.22278E+002	3.21971E+002	6.37526E-003	6.37526E-003	5.68556E+005	8.10000E+001	1.60000E+001	0.00000E+000	4.27560E+002	3.67744E+002	1.30012E+002	1.00000E+002	9.12313E-001	2.68821E-002	0.00000E+000	-2.43278E+001	3.23405E+000	8.04782E-001	3.92133E+002	2.60106E+002	9.25303E+001	-3.01880E+001	3.09998E-001	1.02675E+000	-1.61299E-002	2.66918E+002	6.27010E+001	4.78411E-003	2.61058E+002	3.05585E+001
1.80251E+002	8.19128E+002	2.22278E+002	3.21898E+002	1.23402E+000	1.33189E+000	8.34000E+003	1.12763E+003	1.00000E+000	1.76900E+003	1.60000E+001	3.78064E+005	1.64358E+000	2.86204E+001	1.35126E-002	1.45843E-002	5.52060E-002	6.40059E-002	9.85460E+004	2.22278E+002	3.21971E+002	6.37526E-003	6.37526E-003	5.68556E+005	8.10000E+001	1.70000E+001	0.00000E+000	3.87272E+002	3.33498E+002	1.18804E+002	1.00000E+002	8.27751E-001	3.95490E-002	0.00000E+000	-2.44205E+001	3.27943E+000	8.01364E-001	3.92133E+002	2.60106E+002	9.25303E+001	-3.01733E+001	3.09998E-001	1.02675E+000	-3.81408E-002	2.66825E+002	9.03454E+001	4.78411E-003	2.61072E+002	3.05639E+001
1.79667E+002	8.14566E+002	2.22285E+002	3.21951E+002	1.24831E+000	1.21368E+000	7.67800E+003	1.34214E+003	1.00000E+000	1.77000E+003	2.10000E+001	3.78246E+005	1.51505E+000	2.85406E+001	1.42462E-002	1.38510E-002	5.65493E-002	5.35653E-002	9.85460E+004	2.22278E+002	3.21971E+002	6.37526E-003	6.37526E-003	5.68556E+005	8.10000E+001	1.80000E+001	0.00000E+000	4.19029E+002	3.39810E+002	1.02948E+002	1.00000E+002	8.54480E-001	4.75785E-002	0.00000E+000	-2.34626E+001	3.04255E+000	9.00223E-001	3.92133E+002	2.60106E+002	9.25303E+001	-3.01650E+001	3.09998E-001	1.02675E+000	1.40649E-002	2.67783E+002	2.56168E+001	4.78411E-003	2.61081E+002	3.05789E+001
1.64636E+002	7.18324E+002	2.22284E+002	3.21938E+002	1.33018E+000	1.25143E+000	7.40500E+003	7.77235E+002	1.00000E+000	1.77100E+003	3.30000E+001	3.78420E+005	1.66462E+000	2.68016E+001	1.54578E-002	1.45427E-002	5.52399E-002	4.91673E-002	9.85460E+004	2.22278E+002	3.21971E+002	6.37526E-003	6.37526E-003	5.68556E+005	8.10000E+001	1.90000E+001	0.00000E+000	3.86692E+002	2.78186E+002	8.63214E+001	1.00000E+002	7.57488E-001	3.67489E-002	0.00000E+000	-2.67957E+001	2.80717E+000	9.93526E-001	3.92133E+002	2.60106E+002	9.25303E+001	-3.01572E+001	3.09998E-001	1.02675E+000	3.05016E-002	2.64450E+002	1.58582E+000	4.78411E-003	2.61088E+002	3.05852E+001
1.77215E+002	7.18953E+002	2.22258E+002	3.22041E+002	1.19648E+000	1.30263E+000	6.95200E+003	9.44696E+002	1.00000E+000	1.77200E+003	3.70000E+001	3.78608E+005	1.55856E+000	2.68133E+001	1.43499E-002	1.56230E-002	5.41646E-002	6.38087E-002	9.85460E+004	2.22278E+002	3.21971E+002	6.37526E-003	6.37526E-003	5.68556E+005	8.10000E+001	2.00000E+001	0.00000E+000	4.09794E+002	2.70180E+002	7.64417E+001	1.00000E+002	7.71152E-001	4.79254E-002	0.00000E+000	-2.75655E+001	2.64497E+000	1.08827E+000	3.92133E+002	2.60106E+002	9.25303E+001	-3.01489E+001	3.09998E-001	1.02675E+000	-4.24758E-002	2.63680E+002	9.26943E+001	4.78411E-003	2.61097E+002	3.05974E+001
1.74447E+002	7.03479E+002	2.22256E+002	3.21915E+002	1.21613E+000	1.23843E+000	6.59300E+003	1.00630E+003	1.00000E+000	1.77300E+003	3.80000E+001	3.78797E+005	1.50609E+000	2.65232E+001	1.49775E-002	1.52521E-002	5.84498E-002	6.05339E-002	9.85460E+004	2.22278E+002	3.21971E+002	6.37526E-003	6.37526E-003	5.68556E+005	8.10000E+001	2.10000E+001	0.00000E+000	3.97491E+002	2.56985E+002	7.56305E+001	1.00000E+002	7.46573E-001	6.40405E-002	0.00000E+000	-2.83401E+001	2.69909E+000	1.09510E+000	3.92133E+002	2.60106E+002	9.25303E+001	-3.01435E+001	3.09998E-001	1.02675E+000	-9.08595E-003	2.62905E+002	4.98205E+001	4.78411E-003	2.61102E+002	3.05904E+001
1.72427E+002	7.58471E+002	2.22255E+002	3.22048E+002	1.22123E+000	1.31611E+000	7.55400E+003	7.77029E+002	1.00000E+000	1.77400E+003	2.90000E+001	3.78971E+005	1.60728E+000	2.75404E+001	1.40511E-002	1.51428E-002	4.75839E-002	5.48926E-002	9.85460E+004	2.22278E+002	3.21971E+002	6.37526E-003	6.37526E-003	5.68556E+005	8.10000E+001	2.20000E+001	0.00000E+000	4.21205E+002	2.67595E+002	1.01425E+002	1.00000E+002	8.11889E-001	2.65866E-002	0.00000E+000	-3.16677E+001	2.63691E+000	1.04720E+000	3.92133E+002	2.60106E+002	9.25303E+001	-3.01377E+001	3.09998E-001	1.02675E+000	-3.73952E-002	2.59578E+002	8.21648E+001	4.78411E-003	2.61108E+002	3.06086E+001
1.77815E+002	6.89907E+002	2.22309E+002	3.21998E+002	1.25235E+000	1.20403E+000	6.47000E+003	6.86916E+002	1.00000E+000	1.77500E+003	4.10000E+001	3.79157E+005	1.50786E+000	2.62661E+001	1.55695E-002	1.49687E-002	5.18936E-002	4.81629E-002	9.85460E+004	2.22278E+002	3.21971E+002	6.37526E-003	6.37526E-003	5.68556E+005	8.10000E+001	2.30000E+001	0.00000E+000	3.98384E+002	2.45265E+002	8.77344E+001	1.00000E+002	7.54064E-001	3.15550E-002	0.00000E+000	-3.13617E+001	2.74081E+000	1.08863E+000	3.92133E+002	2.60106E+002	9.25303E+001	-3.01372E+001	3.09998E-001	1.02675E+000	1.96736E-002	2.59884E+002	1.06725E+001	4.78411E-003	2.61108E+002	3.06166E+001
1.63798E+002	5.79368E+002	2.22266E+002	3.22018E+002	1.29875E+000	1.30415E+000	6.06500E+003	6.90841E+002	1.00000E+000	1.77600E+003	5.40000E+001	3.79337E+005	1.69376E+000	2.40701E+001	1.66767E-002	1.67460E-002	5.94756E-002	5.99494E-002	9.85460E+004	2.22278E+002	3.21971E+002	6.37526E-003	6.37526E-003	5.68556E+005	8.10000E+001	2.40000E+001	0.00000E+000	3.54404E+002	1.84872E+002	8.12153E+001	1.00000E+002	6.54183E-001	4.15724E-002	0.00000E+000	-3.56907E+001	2.61966E+000	1.17639E+000	3.92133E+002	2.60106E+002	9.25303E+001	-3.01267E+001	3.09998E-001	1.02675E+000	-2.07331E-003	2.55555E+002	3.36706E+001	4.78411E-003	2.61119E+002	3.06193E+001
1.64920E+002	6.67213E+002	2.22275E+002	3.21985E+002	1.32023E+000	1.33946E+000	7.27200E+003	9.65206E+002	1.00000E+000	1.77700E+003	4.00000E+001	3.79503E+005	1.76839E+000	2.58305E+001	1.54819E-002	1.57073E-002	6.37031E-002	6.55111E-002	9.85460E+004	2.22278E+002	3.21971E+002	6.37526E-003	6.37526E-003	5.68556E+005	8.10000E+001	2.50000E+001	0.00000E+000	3.98198E+002	2.17562E+002	8.27970E+001	1.00000E+002	7.31589E-001	5.46127E-002	0.00000E+000	-3.35537E+001	2.39906E+000	1.17312E+000	3.92133E+002	2.60106E+002	9.25303E+001	-3.01233E+001	3.09998E-001	1.02675E+000	-7.22798E-003	2.57692E+002	4.22829E+001	4.78411E-003	2.61122E+002	3.06215E+001
1.69679E+002	7.76781E+002	2.22349E+002	3.21972E+002	1.21908E+000	1.27981E+000	7.52500E+003	9.87891E+002	1.00000E+000	1.77800E+003	2.80000E+001	3.79672E+005	1.56019E+000	2.78708E+001	1.40534E-002	1.47534E-002	5.31025E-002	5.83129E-002	9.85460E+004	2.22278E+002	3.21971E+002	6.37526E-003	6.37526E-003	5.68556E+005	8.10000E+001	2.60000E+001	0.00000E+000	4.36108E+002	2.79962E+002	9.09617E+001	1.00000E+002	8.26764E-001	3.75219E-002	0.00000E+000	-2.95490E+001	2.56822E+000	1.07727E+000	3.92133E+002	2.60106E+002	9.25303E+001	-3.01299E+001	3.09998E-001	1.02675E+000	-2.43002E-002	2.61696E+002	6.77768E+001	4.78411E-003	2.61116E+002	3.06305E+001
1.68510E+002	7.61729E+002	2.22324E+002	3.21983E+002	1.30897E+000	1.30645E+000	8.05000E+003	8.81622E+002	1.00000E+000	1.77900E+003	3.30000E+001	3.79851E+005	1.71011E+000	2.75994E+001	1.45892E-002	1.45611E-002	5.10364E-002	5.08487E-002	9.85460E+004	2.22278E+002	3.21971E+002	6.37526E-003	6.37526E-003	5.68556E+005	8.10000E+001	2.70000E+001	0.00000E+000	4.18291E+002	2.65295E+002	1.04738E+002	1.00000E+002	8.10458E-001	2.11186E-002	0.00000E+000	-3.22591E+001	2.57702E+000	1.03799E+000	3.92133E+002	2.60106E+002	9.25303E+001	-3.01252E+001	3.09998E-001	1.02675E+000	9.64550E-004	2.58986E+002	3.32956E+001	4.78411E-003	2.61120E+002	3.06307E+001
1.85289E+002	7.31403E+002	2.22308E+002	3.21988E+002	1.26548E+000	1.27129E+000	7.29600E+003	9.71034E+002	1.00000E+000	1.78000E+003	3.40000E+001	3.80031E+005	1.60879E+000	2.70445E+001	1.48154E-002	1.48834E-002	5.45211E-002	5.50026E-002	9.85460E+004	2.22278E+002	3.21971E+002	6.37526E-003	6.37526E-003	5.68556E+005	8.10000E+001	2.80000E+001	0.00000E+000	3.95103E+002	2.78664E+002	8.78822E+001	1.00000E+002	7.70242E-001	3.75811E-002	0.00000E+000	-2.73900E+001	2.79320E+000	1.00593E+000	3.92133E+002	2.60106E+002	9.25303E+001	-3.01172E+001	3.09998E-001	1.02675E+000	-2.29136E-003	2.63855E+002	4.22519E+001	4.78411E-003	2.61128E+002	3.06356E+001
1.72256E+002	7.86820E+002	2.22346E+002	3.21972E+002	1.25845E+000	1.21689E+000	7.49300E+003	1.12810E+003	1.00000E+000	1.78100E+003	2.70000E+001	3.80189E+005	1.53139E+000	2.80503E+001	1.45381E-002	1.40580E-002	5.84991E-002	5.48296E-002	9.85460E+004	2.22277E+002	3.21971E+002	6.37526E-003	6.37526E-003	5.68556E+005	8.10000E+001	2.90000E+001	0.00000E+000	4.38899E+002	2.89005E+002	9.82353E+001	1.00000E+002	8.43872E-001	4.52445E-002	0.00000E+000	-2.96523E+001	2.65403E+000	1.04467E+000	3.92133E+002	2.60106E+002	9.25303E+001	-3.01203E+001	3.09998E-001	1.02675E+000	1.67900E-002	2.61593E+002	1.60158E+001	4.78411E-003	2.61125E+002	3.06394E+001
1.70237E+002	7.61119E+002	2.22220E+002	3.21985E+002	1.28893E+000	1.24222E+000	7.55500E+003	1.06622E+003	1.00000E+000	1.78200E+003	3.00000E+001	3.80362E+005	1.60113E+000	2.75884E+001	1.48290E-002	1.42916E-002	6.06586E-002	5.64846E-002	9.85460E+004	2.22277E+002	3.21971E+002	6.37526E-003	6.37526E-003	5.68556E+005	8.10000E+001	3.00000E+001	0.00000E+000	4.27230E+002	2.88074E+002	8.95044E+001	1.00000E+002	8.18725E-001	3.93854E-002	0.00000E+000	-2.81092E+001	2.63648E+000	1.04730E+000	3.92133E+002	2.60106E+002	9.25303E+001	-3.01167E+001	3.09998E-001	1.02675E+000	1.84546E-002	2.63136E+002	1.54375E+001	4.78411E-003	2.61129E+002	3.06158E+001
1.76560E+002	7.39245E+002	2.22283E+002	3.22021E+002	1.30938E+000	1.18319E+000	7.11300E+003	9.09082E+002	1.00000E+000	1.78300E+003	3.50000E+001	3.80552E+005	1.54924E+000	2.71891E+001	1.55252E-002	1.40291E-002	6.03360E-002	4.96735E-002	9.85460E+004	2.22278E+002	3.21971E+002	6.37526E-003	6.37526E-003	5.68556E+005	8.10000E+001	3.10000E+001	0.00000E+000	4.04235E+002	2.82762E+002	8.00652E+001	1.00000E+002	7.75692E-001	5.24350E-002	0.00000E+000	-2.62909E+001	2.73694E+000	1.03973E+000	3.92133E+002	2.60106E+002	9.25303E+001	-3.01084E+001	3.09998E-001	1.02675E+000	5.06245E-002	2.64955E+002	-2.33675E+001	4.78411E-003	2.61137E+002	3.06418E+001
1.72900E+002	7.35705E+002	2.22301E+002	3.21994E+002	1.24228E+000	1.25500E+000	7.12200E+003	9.41896E+002	1.00000E+000	1.78400E+003	3.10000E+001	3.80736E+005	1.55906E+000	2.71239E+001	1.47204E-002	1.48710E-002	5.32742E-002	5.43237E-002	9.85460E+004	2.22278E+002	3.21971E+002	6.37526E-003	6.37526E-003	5.68556E+005	8.10000E+001	3.20000E+001	0.00000E+000	4.08099E+002	2.52886E+002	9.64034E+001	1.00000E+002	7.80694E-001	3.56024E-002	0.00000E+000	-3.20578E+001	2.66523E+000	1.06703E+000	3.92133E+002	2.60106E+002	9.25303E+001	-3.01042E+001	3.09998E-001	1.02675E+000	-5.09101E-003	2.59188E+002	4.11005E+001	4.78411E-003	2.61141E+002	3.06474E+001
1.69038E+002	7.30220E+002	2.22281E+002	3.21942E+002	1.27622E+000	1.22836E+000	7.11100E+003	9.35745E+002	1.00000E+000	1.78500E+003	3.30000E+001	3.80929E+005	1.56766E+000	2.70226E+001	1.51342E-002	1.45667E-002	6.05973E-002	5.62927E-002	9.85460E+004	2.22277E+002	3.21971E+002	6.37526E-003	6.37526E-003	5.68556E+005	8.10000E+001	3.30000E+001	0.00000E+000	4.04427E+002	2.67274E+002	9.31431E+001	1.00000E+002	7.81091E-001	4.71732E-002	0.00000E+000	-2.98895E+001	2.74926E+000	1.03521E+000	3.92133E+002	2.60106E+002	9.25303E+001	-3.01028E+001	3.09998E-001	1.02675E+000	1.91054E-002	2.61356E+002	1.28479E+001	4.78411E-003	2.61143E+002	3.06393E+001
1.83111E+002	7.36799E+002	2.22229E+002	3.21992E+002	1.20166E+000	1.15428E+000	6.37300E+003	9.85689E+002	1.00000E+000	1.78600E+003	3.90000E+001	3.81117E+005	1.38706E+000	2.71441E+001	1.50526E-002	1.44591E-002	5.21030E-002	4.82642E-002	9.85460E+004	2.22277E+002	3.21971E+002	6.37526E-003	6.37526E-003	5.68556E+005	8.10000E+001	3.40000E+001	0.00000E+000	4.18945E+002	2.61998E+002	8.68950E+001	1.00000E+002	7.89486E-001	5.23381E-002	0.00000E+000	-3.01808E+001	2.74781E+000	1.09409E+000	3.92133E+002	2.60106E+002	9.25303E+001	-3.01008E+001	3.09998E-001	1.02675E+000	2.01105E-002	2.61065E+002	1.12848E+001	4.78411E-003	2.61145E+002	3.06342E+001
1.78633E+002	7.55682E+002	2.22243E+002	3.22039E+002	1.21375E+000	1.24369E+000	7.09300E+003	1.14993E+003	1.00000E+000	1.78700E+003	3.10000E+001	3.81286E+005	1.50953E+000	2.74897E+001	1.44117E-002	1.47671E-002	5.36097E-002	5.61786E-002	9.85460E+004	2.22277E+002	3.21971E+002	6.37526E-003	6.37526E-003	5.68556E+005	8.10000E+001	3.50000E+001	0.00000E+000	4.36423E+002	2.72957E+002	8.25854E+001	1.00000E+002	8.13628E-001	4.68219E-002	0.00000E+000	-2.91681E+001	2.55390E+000	1.11582E+000	3.92133E+002	2.60106E+002	9.25303E+001	-3.00886E+001	3.09998E-001	1.02675E+000	-1.21810E-002	2.62077E+002	5.28917E+001	4.78411E-003	2.61157E+002	3.06542E+001
1.73764E+002	6.75450E+002	2.22208E+002	3.21959E+002	1.31577E+000	1.18607E+000	6.54200E+003	9.42584E+002	1.00000E+000	1.78800E+003	4.30000E+001	3.81483E+005	1.56060E+000	2.59894E+001	1.62677E-002	1.46641E-002	5.84563E-002	4.79700E-002	9.85460E+004	2.22277E+002	3.21971E+002	6.37526E-003	6.37526E-003	5.68556E+005	8.10000E+001	3.60000E+001	0.00000E+000	3.85045E+002	2.40098E+002	8.42977E+001	1.00000E+002	7.30103E-001	4.49317E-002	0.00000E+000	-3.08783E+001	2.74106E+000	1.08253E+000	3.92133E+002	2.60106E+002	9.25303E+001	-3.00786E+001	3.09998E-001	1.02675E+000	5.18407E-002	2.60367E+002	-2.95234E+001	4.78411E-003	2.61167E+002	3.06486E+001
1.81614E+002	7.26167E+002	2.22229E+002	3.22005E+002	1.18611E+000	1.24790E+000	6.68400E+003	9.66509E+002	1.00000E+000	1.78900E+003	3.30000E+001	3.81650E+005	1.48015E+000	2.69475E+001	1.45080E-002	1.52638E-002	5.57269E-002	6.14579E-002	9.85460E+004	2.22277E+002	3.21971E+002	6.37526E-003	6.37526E-003	5.68556E+005	8.10000E+001	3.70000E+001	0.00000E+000	4.06291E+002	2.58087E+002	9.02219E+001	1.00000E+002	7.74669E-001	3.98400E-002	0.00000E+000	-3.05306E+001	2.74875E+000	1.06797E+000	3.92133E+002	2.60106E+002	9.25303E+001	-3.00649E+001	3.09998E-001	1.02675E+000	-2.53848E-002	2.60715E+002	6.81373E+001	4.78411E-003	2.61181E+002	3.06713E+001
1.67706E+002	7.17872E+002	2.22221E+002	3.21990E+002	1.28667E+000	1.29232E+000	7.38300E+003	9.54304E+002	1.00000E+000	1.79000E+003	3.50000E+001	3.81833E+005	1.66278E+000	2.67931E+001	1.49744E-002	1.50402E-002	5.30036E-002	5.34497E-002	9.85460E+004	2.22277E+002	3.21971E+002	6.37526E-003	6.37526E-003	5.68556E+005	8.10000E+001	3.80000E+001	0.00000E+000	4.15826E+002	2.55006E+002	8.57298E+001	1.00000E+002	7.79983E-001	3.17794E-002	0.00000E+000	-3.05986E+001	2.52289E+000	1.10712E+000	3.92133E+002	2.60106E+002	9.25303E+001	-3.00595E+001	3.09998E-001	1.02675E+000	-2.19214E-003	2.60647E+002	3.88990E+001	4.78411E-003	2.61186E+002	3.06735E+001
1.72794E+002	7.45732E+002	2.22237E+002	3.21952E+002	1.26777E+000	1.22465E+000	7.19300E+003	8.08746E+002	1.00000E+000	1.79300E+003	3.10000E+001	3.82351E+005	1.55258E+000	2.73081E+001	1.49480E-002	1.44397E-002	5.34557E-002	5.00370E-002	9.85460E+004	2.22277E+002	3.21971E+002	6.37526E-003	6.37526E-003	5.68556E+005	8.10000E+001	3.90000E+001	0.00000E+000	4.00821E+002	2.67109E+002	1.01970E+002	1.00000E+002	7.86192E-001	3.24514E-002	0.00000E+000	-3.09463E+001	2.81818E+000	1.00412E+000	3.92133E+002	2.60106E+002	9.25303E+001	-3.00219E+001	3.09998E-001	1.02675E+000	1.72978E-002	2.60299E+002	1.40565E+001	4.78411E-003	2.61224E+002	3.07111E+001
1.72002E+002	7.41948E+002	2.22251E+002	3.22023E+002	1.26099E+000	1.27196E+000	7.37800E+003	9.87671E+002	1.00000E+000	1.79400E+003	3.20000E+001	3.82539E+005	1.60393E+000	2.72387E+001	1.46805E-002	1.48083E-002	5.73295E-002	5.82951E-002	9.85460E+004	2.22277E+002	3.21971E+002	6.37526E-003	6.37526E-003	5.68556E+005	8.10000E+001	4.00000E+001	0.00000E+000	4.29104E+002	2.46457E+002	1.01043E+002	1.00000E+002	8.08758E-001	4.77801E-002	0.00000E+000	-3.38239E+001	2.51030E+000	1.11306E+000	3.92133E+002	2.60106E+002	9.25303E+001	-3.00068E+001	3.09998E-001	1.02675E+000	-4.33224E-003	2.57422E+002	3.83724E+001	4.78411E-003	2.61239E+002	3.07362E+001
1.72206E+002	7.04382E+002	2.22247E+002	3.22002E+002	1.35099E+000	1.28397E+000	7.53800E+003	8.22313E+002	1.00000E+000	1.79500E+003	3.70000E+001	3.82722E+005	1.73463E+000	2.65402E+001	1.55605E-002	1.47886E-002	6.10368E-002	5.53426E-002	9.85460E+004	2.22277E+002	3.21971E+002	6.37526E-003	6.37526E-003	5.68556E+005	8.10000E+001	4.10000E+001	0.00000E+000	4.04082E+002	2.48757E+002	9.53652E+001	1.00000E+002	7.71919E-001	4.24194E-002	0.00000E+000	-3.21047E+001	2.58058E+000	1.07119E+000	3.92133E+002	2.60106E+002	9.25303E+001	-2.99922E+001	3.09998E-001	1.02675E+000	2.54331E-002	2.59141E+002	2.66398E+000	4.78411E-003	2.61253E+002	3.07480E+001
1.70894E+002	7.31757E+002	2.22306E+002	3.21927E+002	1.30923E+000	1.19558E+000	7.11600E+003	7.33967E+002	1.00000E+000	1.79600E+003	3.00000E+001	3.82891E+005	1.56529E+000	2.70510E+001	1.55202E-002	1.41730E-002	5.68706E-002	4.78156E-002	9.85460E+004	2.22277E+002	3.21971E+002	6.37526E-003	6.37526E-003	5.68556E+005	8.10000E+001	4.20000E+001	0.00000E+000	4.19332E+002	2.49072E+002	9.98829E+001	1.00000E+002	7.96584E-001	3.92601E-002	0.00000E+000	-3.31326E+001	2.60976E+000	1.09017E+000	3.92133E+002	2.60106E+002	9.25303E+001	-2.99734E+001	3.09998E-001	1.02675E+000	4.53707E-002	2.58113E+002	-2.35462E+001	4.78411E-003	2.61272E+002	3.07730E+001
1.64850E+002	7.44630E+002	2.22321E+002	3.21977E+002	1.20884E+000	1.20235E+000	6.74300E+003	7.04517E+002	1.00000E+000	1.79700E+003	3.20000E+001	3.83070E+005	1.45345E+000	2.72879E+001	1.47211E-002	1.46422E-002	4.64524E-002	4.59834E-002	9.85460E+004	2.22277E+002	3.21971E+002	6.37526E-003	6.37526E-003	5.68556E+005	8.10000E+001	4.30000E+001	0.00000E+000	4.23754E+002	2.49390E+002	1.00635E+002	1.00000E+002	8.03254E-001	2.75703E-002	0.00000E+000	-3.33094E+001	2.66569E+000	1.09641E+000	3.92133E+002	2.60106E+002	9.25303E+001	-2.99604E+001	3.09998E-001	1.02675E+000	2.68939E-003	2.57936E+002	3.00768E+001	4.78411E-003	2.61285E+002	3.07940E+001
1.67207E+002	6.95548E+002	2.22234E+002	3.22012E+002	1.24967E+000	1.31826E+000	7.08700E+003	9.13111E+002	1.00000E+000	1.79800E+003	3.60000E+001	3.83245E+005	1.64739E+000	2.63732E+001	1.48444E-002	1.56592E-002	5.49632E-002	6.09113E-002	9.85460E+004	2.22277E+002	3.21971E+002	6.37526E-003	6.37526E-003	5.68556E+005	8.10000E+001	4.40000E+001	0.00000E+000	3.90037E+002	2.50991E+002	8.73426E+001	1.00000E+002	7.46441E-001	5.00849E-002	0.00000E+000	-3.01449E+001	2.69417E+000	1.05817E+000	3.92133E+002	2.60106E+002	9.25303E+001	-2.99409E+001	3.09998E-001	1.02675E+000	-2.67093E-002	2.61101E+002	7.01938E+001	4.78411E-003	2.61305E+002	3.07971E+001
1.77359E+002	6.93788E+002	2.22260E+002	3.22016E+002	1.25076E+000	1.26947E+000	6.83200E+003	8.12583E+002	1.00000E+000	1.79900E+003	3.80000E+001	3.83428E+005	1.58780E+000	2.63399E+001	1.51321E-002	1.53584E-002	5.44826E-002	5.60541E-002	9.85460E+004	2.22277E+002	3.21971E+002	6.37526E-003	6.37526E-003	5.68556E+005	8.10000E+001	4.50000E+001	0.00000E+000	4.25944E+002	2.18055E+002	8.59752E+001	1.00000E+002	7.70818E-001	4.34391E-002	0.00000E+000	-3.43755E+001	2.38401E+000	1.21795E+000	3.92133E+002	2.60106E+002	9.25303E+001	-2.99179E+001	3.09998E-001	1.02675E+000	-7.42238E-003	2.56870E+002	4.17050E+001	4.78411E-003	2.61328E+002	3.08264E+001
1.64329E+002	6.89626E+002	2.22295E+002	3.21950E+002	1.26603E+000	1.26991E+000	6.87800E+003	7.28784E+002	1.00000E+000	1.80000E+003	3.40000E+001	3.83602E+005	1.60775E+000	2.62607E+001	1.52656E-002	1.53123E-002	5.57374E-002	5.60650E-002	9.85460E+004	2.22277E+002	3.21971E+002	6.37526E-003	6.37526E-003	5.68556E+005	8.10000E+001	4.60000E+001	0.00000E+000	4.12441E+002	2.29241E+002	8.24819E+001	1.00000E+002	7.56475E-001	4.34537E-002	0.00000E+000	-3.25111E+001	2.46849E+000	1.17233E+000	3.92133E+002	2.60106E+002	9.25303E+001	-2.98938E+001	3.09998E-001	1.02675E+000	-1.52851E-003	2.58734E+002	3.61658E+001	4.78411E-003	2.61352E+002	3.08523E+001
1.67006E+002	6.79756E+002	2.22241E+002	3.22046E+002	1.30977E+000	1.23904E+000	6.83700E+003	1.18786E+003	1.00000E+000	1.80100E+003	3.90000E+001	3.83770E+005	1.62285E+000	2.60721E+001	1.58402E-002	1.49849E-002	6.57072E-002	5.90249E-002	9.85460E+004	2.22277E+002	3.21971E+002	6.37526E-003	6.37526E-003	5.68556E+005	8.10000E+001	4.70000E+001	0.00000E+000	3.88165E+002	2.40561E+002	8.97388E+001	1.00000E+002	7.40406E-001	6.94888E-002	0.00000E+000	-3.15311E+001	2.70641E+000	1.07247E+000	3.92133E+002	2.60106E+002	9.25303E+001	-2.98698E+001	3.09998E-001	1.02675E+000	2.77473E-002	2.59714E+002	3.24043E-001	4.78411E-003	2.61376E+002	3.08731E+001
1.63246E+002	7.10084E+002	2.22237E+002	3.21956E+002	1.31281E+000	1.25993E+000	7.27200E+003	7.17370E+002	1.00000E+000	1.80200E+003	3.50000E+001	3.83936E+005	1.65405E+000	2.66474E+001	1.53948E-002	1.47748E-002	4.79637E-002	4.43931E-002	9.85460E+004	2.22277E+002	3.21971E+002	6.37526E-003	6.37526E-003	5.68556E+005	8.10000E+001	4.80000E+001	0.00000E+000	3.89241E+002	2.53723E+002	9.42617E+001	1.00000E+002	7.54761E-001	2.50490E-002	0.00000E+000	-3.07161E+001	2.73143E+000	1.03037E+000	3.92133E+002	2.60106E+002	9.25303E+001	-2.98447E+001	3.09998E-001	1.02675E+000	2.05527E-002	2.60529E+002	1.01913E+001	4.78411E-003	2.61401E+002	3.08887E+001
1.61770E+002	7.09902E+002	2.22157E+002	3.21982E+002	1.28811E+000	1.28287E+000	7.25500E+003	1.05988E+003	1.00000E+000	1.80300E+003	4.20000E+001	3.84136E+005	1.65249E+000	2.66440E+001	1.51229E-002	1.50614E-002	6.16769E-002	6.11928E-002	9.85460E+004	2.22277E+002	3.21971E+002	6.37526E-003	6.37526E-003	5.68556E+005	8.10000E+001	4.90000E+001	0.00000E+000	4.01291E+002	2.60814E+002	9.31841E+001	1.00000E+002	7.73229E-001	4.13550E-002	0.00000E+000	-3.02000E+001	2.70150E+000	1.04301E+000	3.92133E+002	2.60106E+002	9.25303E+001	-2.98200E+001	3.09998E-001	1.02675E+000	2.03797E-003	2.61045E+002	3.39677E+001	4.78411E-003	2.61425E+002	3.08976E+001
1.70831E+002	7.71445E+002	2.22166E+002	3.21995E+002	1.24829E+000	1.21742E+000	7.28100E+003	9.59051E+002	1.00000E+000	1.80400E+003	3.30000E+001	3.84303E+005	1.51969E+000	2.77749E+001	1.46291E-002	1.42674E-002	4.90426E-002	4.67659E-002	9.85460E+004	2.22277E+002	3.21971E+002	6.37526E-003	6.37526E-003	5.68556E+005	8.10000E+001	5.00000E+001	0.00000E+000	4.26514E+002	2.74660E+002	9.73786E+001	1.00000E+002	8.18442E-001	3.57307E-002	0.00000E+000	-3.02232E+001	2.67151E+000	1.05283E+000	3.92133E+002	2.60106E+002	9.25303E+001	-2.97971E+001	3.09998E-001	1.02675E+000	1.25182E-002	2.61022E+002	2.07780E+001	4.78411E-003	2.61448E+002	3.09240E+001
1.58859E+002	7.17772E+002	2.22167E+002	3.21964E+002	1.31425E+000	1.21645E+000	7.11100E+003	9.12055E+002	1.00000E+000	1.80500E+003	3.80000E+001	3.84493E+005	1.59871E+000	2.67913E+001	1.55852E-002	1.44254E-002	6.09521E-002	5.25338E-002	9.85460E+004	2.22277E+002	3.21971E+002	6.37526E-003	6.37526E-003	5.68556E+005	8.10000E+001	5.10000E+001	0.00000E+000	3.90836E+002	2.61842E+002	9.45452E+001	1.00000E+002	7.62022E-001	4.24659E-002	0.00000E+000	-2.98084E+001	2.80588E+000	1.01432E+000	3.92133E+002	2.60106E+002	9.25303E+001	-2.97778E+001	3.09998E-001	1.02675E+000	3.86469E-002	2.61437E+002	-1.17376E+001	4.78411E-003	2.61468E+002	3.09405E+001
1.63201E+002	6.63367E+002	2.22196E+002	3.22036E+002	1.28467E+000	1.30941E+000	6.89700E+003	8.31613E+002	1.00000E+000	1.80600E+003	4.30000E+001	3.84682E+005	1.68216E+000	2.57559E+001	1.54690E-002	1.57669E-002	5.99641E-002	6.22102E-002	9.85460E+004	2.22277E+002	3.21971E+002	6.37526E-003	6.37526E-003	5.68556E+005	8.10000E+001	5.20000E+001	0.00000E+000	3.61877E+002	2.36990E+002	9.31457E+001	1.00000E+002	7.08488E-001	5.31055E-002	0.00000E+000	-3.13788E+001	2.85718E+000	1.01145E+000	3.92133E+002	2.60106E+002	9.25303E+001	-2.97614E+001	3.09998E-001	1.02675E+000	-9.53737E-003	2.59867E+002	4.73470E+001	4.78411E-003	2.61484E+002	3.09703E+001
1.48019E+002	5.66633E+002	2.22136E+002	3.21986E+002	1.33541E+000	1.39207E+000	6.42200E+003	5.86152E+002	1.00000E+000	1.80700E+003	6.00000E+001	3.84879E+005	1.85898E+000	2.38041E+001	1.66640E-002	1.73710E-002	7.83782E-002	8.50016E-002	9.85460E+004	2.22277E+002	3.21971E+002	6.37526E-003	6.37526E-003	5.68556E+005	8.10000E+001	5.30000E+001	0.00000E+000	2.94339E+002	1.79169E+002	1.03958E+002	1.00000E+002	5.99350E-001	4.35847E-002	0.00000E+000	-3.90773E+001	3.08760E+000	9.69963E-001	3.92133E+002	2.60106E+002	9.25303E+001	-2.97368E+001	3.09998E-001	1.02675E+000	-2.07733E-002	2.52168E+002	5.37608E+001	4.78411E-003	2.61509E+002	3.09766E+001
1.53580E+002	6.85466E+002	2.22315E+002	3.21921E+002	1.25979E+000	1.35247E+000	7.22000E+003	9.37050E+002	1.00000E+000	1.80800E+003	4.20000E+001	3.85035E+005	1.70383E+000	2.61814E+001	1.48262E-002	1.59170E-002	6.00113E-002	6.88571E-002	9.85460E+004	2.22277E+002	3.21971E+002	6.37526E-003	6.37526E-003	5.68556E+005	8.10000E+001	5.40000E+001	0.00000E+000	3.81529E+002	2.41320E+002	9.12669E+001	1.00000E+002	7.34095E-001	5.04441E-002	0.00000E+000	-3.12765E+001	2.68606E+000	1.05154E+000	3.92133E+002	2.60106E+002	9.25303E+001	-2.97121E+001	3.09998E-001	1.02675E+000	-3.54799E-002	2.59969E+002	8.01374E+001	4.78411E-003	2.61533E+002	3.10356E+001
1.67395E+002	6.86062E+002	2.22220E+002	3.21952E+002	1.27557E+000	1.26528E+000	6.86400E+003	7.97952E+002	1.00000E+000	1.80900E+003	4.50000E+001	3.85205E+005	1.61395E+000	2.61928E+001	1.53963E-002	1.52720E-002	6.02003E-002	5.92678E-002	9.85460E+004	2.22277E+002	3.21971E+002	6.37526E-003	6.37526E-003	5.68556E+005	8.10000E+001	5.50000E+001	0.00000E+000	3.91587E+002	2.37030E+002	8.59679E+001	1.00000E+002	7.38449E-001	5.00448E-002	0.00000E+000	-3.13149E+001	2.63476E+000	1.09947E+000	3.92133E+002	2.60106E+002	9.25303E+001	-2.96911E+001	3.09998E-001	1.02675E+000	4.05097E-003	2.59931E+002	3.03355E+001	4.78411E-003	2.61554E+002	3.10381E+001
1.48488E+002	7.05143E+002	2.22315E+002	3.21946E+002	1.36161E+000	1.26028E+000	7.47900E+003	1.02091E+003	1.00000E+000	1.81000E+003	3.70000E+001	3.85375E+005	1.71601E+000	2.65545E+001	1.57445E-002	1.45729E-002	5.65680E-002	4.88074E-002	9.85460E+004	2.22277E+002	3.21971E+002	6.37526E-003	6.37526E-003	5.68556E+005	8.10000E+001	5.60000E+001	0.00000E+000	3.82188E+002	2.75269E+002	8.93985E+001	1.00000E+002	7.53394E-001	3.19751E-002	0.00000E+000	-2.68807E+001	2.83010E+000	9.80590E-001	3.92133E+002	2.60106E+002	9.25303E+001	-2.96694E+001	3.09998E-001	1.02675E+000	3.86447E-002	2.64365E+002	-8.77535E+000	4.78411E-003	2.61576E+002	3.10808E+001
1.61544E+002	7.22967E+002	2.22244E+002	3.21969E+002	1.22669E+000	1.26260E+000	6.95400E+003	8.73582E+002	1.00000E+000	1.81100E+003	3.80000E+001	3.85549E+005	1.54882E+000	2.68881E+001	1.47102E-002	1.51408E-002	5.21546E-002	5.51153E-002	9.85460E+004	2.22277E+002	3.21971E+002	6.37526E-003	6.37526E-003	5.68556E+005	8.10000E+001	5.70000E+001	0.00000E+000	3.82044E+002	2.70417E+002	9.22130E+001	1.00000E+002	7.53401E-001	3.28127E-002	0.00000E+000	-2.78836E+001	2.92955E+000	9.82412E-001	3.92133E+002	2.60106E+002	9.25303E+001	-2.96489E+001	3.09998E-001	1.02675E+000	-1.44248E-002	2.63362E+002	5.69907E+001	4.78411E-003	2.61597E+002	3.10873E+001
1.57751E+002	6.17667E+002	2.22243E+002	3.22005E+002	1.28614E+000	1.21177E+000	5.97600E+003	6.90986E+002	1.00000E+000	1.81200E+003	5.20000E+001	3.85745E+005	1.55851E+000	2.48529E+001	1.66374E-002	1.56753E-002	5.72015E-002	5.10788E-002	9.85460E+004	2.22277E+002	3.21971E+002	6.37526E-003	6.37526E-003	5.68556E+005	8.10000E+001	5.80000E+001	0.00000E+000	3.59775E+002	2.28327E+002	6.24009E+001	1.00000E+002	6.66427E-001	5.41478E-002	0.00000E+000	-2.74479E+001	2.75473E+000	1.12701E+000	3.92133E+002	2.60106E+002	9.25303E+001	-2.96301E+001	3.09998E-001	1.02675E+000	2.97749E-002	2.63798E+002	1.84725E+000	4.78411E-003	2.61615E+002	3.11093E+001
1.51668E+002	5.52720E+002	2.22296E+002	3.21931E+002	1.41507E+000	1.36470E+000	6.54100E+003	7.32937E+002	1.00000E+000	1.81300E+003	6.00000E+001	3.85936E+005	1.93114E+000	2.35100E+001	1.74967E-002	1.68739E-002	6.58597E-002	6.14323E-002	9.85460E+004	2.22277E+002	3.21971E+002	6.37526E-003	6.37526E-003	5.68556E+005	8.10000E+001	5.90000E+001	0.00000E+000	2.86334E+002	2.20314E+002	7.59644E+001	1.00000E+002	5.82938E-001	5.73386E-002	0.00000E+000	-2.62232E+001	3.26868E+000	9.07856E-001	3.92133E+002	2.60106E+002	9.25303E+001	-2.96120E+001	3.09998E-001	1.02675E+000	1.81189E-002	2.65022E+002	1.77577E+001	4.78411E-003	2.61633E+002	3.11323E+001
1.70930E+002	6.81912E+002	2.22342E+002	3.21953E+002	1.29259E+000	1.25317E+000	6.85200E+003	8.21494E+002	1.00000E+000	1.81400E+003	4.20000E+001	3.86093E+005	1.61983E+000	2.61134E+001	1.56154E-002	1.51391E-002	6.04145E-002	5.69197E-002	9.85460E+004	2.22277E+002	3.21971E+002	6.37526E-003	6.37526E-003	5.68556E+005	8.10000E+001	6.00000E+001	0.00000E+000	3.88157E+002	2.53936E+002	7.25294E+001	1.00000E+002	7.29375E-001	4.17411E-002	0.00000E+000	-2.72650E+001	2.65413E+000	1.09240E+000	3.92133E+002	2.60106E+002	9.25303E+001	-2.95947E+001	3.09998E-001	1.02675E+000	1.54860E-002	2.63981E+002	2.00406E+001	4.78411E-003	2.61651E+002	3.11623E+001
1.64030E+002	6.19168E+002	2.22261E+002	3.21984E+002	1.26910E+000	1.25775E+000	6.13000E+003	5.88986E+002	1.00000E+000	1.81500E+003	5.30000E+001	3.86281E+005	1.59622E+000	2.48831E+001	1.62094E-002	1.60644E-002	5.69689E-002	5.60002E-002	9.85460E+004	2.22277E+002	3.21971E+002	6.37526E-003	6.37526E-003	5.68556E+005	8.10000E+001	6.10000E+001	0.00000E+000	3.35196E+002	2.50505E+002	7.83886E+001	1.00000E+002	6.66233E-001	3.98940E-002	0.00000E+000	-2.54450E+001	3.19514E+000	9.59382E-001	3.92133E+002	2.60106E+002	9.25303E+001	-2.95691E+001	3.09998E-001	1.02675E+000	4.49091E-003	2.65800E+002	3.56650E+001	4.78411E-003	2.61676E+002	3.11726E+001
1.62819E+002	7.21225E+002	2.22287E+002	3.21978E+002	1.26923E+000	1.23124E+000	6.99500E+003	7.92891E+002	1.00000E+000	1.81600E+003	3.90000E+001	3.86459E+005	1.56273E+000	2.68556E+001	1.51756E-002	1.47214E-002	5.20077E-002	4.90864E-002	9.85460E+004	2.22277E+002	3.21971E+002	6.37526E-003	6.37526E-003	5.68556E+005	8.10000E+001	6.20000E+001	0.00000E+000	4.17912E+002	2.50891E+002	8.40817E+001	1.00000E+002	7.78326E-001	3.55981E-002	0.00000E+000	-3.03677E+001	2.54950E+000	1.12554E+000	3.92133E+002	2.60106E+002	9.25303E+001	-2.95424E+001	3.09998E-001	1.02675E+000	1.51908E-002	2.60878E+002	1.72989E+001	4.78411E-003	2.61703E+002	3.12044E+001
1.61081E+002	7.49976E+002	2.22240E+002	3.21953E+002	1.29167E+000	1.28317E+000	7.69600E+003	1.16720E+003	1.00000E+000	1.81700E+003	3.60000E+001	3.86633E+005	1.65743E+000	2.73857E+001	1.47237E-002	1.46269E-002	5.77225E-002	5.69932E-002	9.85460E+004	2.22277E+002	3.21971E+002	6.37526E-003	6.37526E-003	5.68556E+005	8.10000E+001	6.30000E+001	0.00000E+000	4.25300E+002	2.62333E+002	9.69025E+001	1.00000E+002	8.08910E-001	3.96907E-002	0.00000E+000	-3.11203E+001	2.53553E+000	1.07897E+000	3.92133E+002	2.60106E+002	9.25303E+001	-2.95237E+001	3.09998E-001	1.02675E+000	3.29830E-003	2.60125E+002	3.14801E+001	4.78411E-003	2.61722E+002	3.12100E+001
1.63710E+002	7.96393E+002	2.22301E+002	3.21958E+002	1.23844E+000	1.25375E+000	7.68300E+003	7.88231E+002	1.00000E+000	1.81800E+003	3.30000E+001	3.86819E+005	1.55269E+000	2.82204E+001	1.41289E-002	1.43036E-002	4.84671E-002	4.96156E-002	9.85460E+004	2.22277E+002	3.21971E+002	6.37526E-003	6.37526E-003	5.68556E+005	8.10000E+001	6.40000E+001	0.00000E+000	4.31545E+002	2.85230E+002	1.05011E+002	1.00000E+002	8.39730E-001	2.65983E-002	0.00000E+000	-3.00369E+001	2.68221E+000	1.02083E+000	3.92133E+002	2.60106E+002	9.25303E+001	-2.95036E+001	3.09998E-001	1.02675E+000	-6.14260E-003	2.61209E+002	4.44393E+001	4.78411E-003	2.61742E+002	3.12446E+001
1.65255E+002	7.66222E+002	2.22222E+002	3.21976E+002	1.31636E+000	1.29315E+000	8.05800E+003	8.71664E+002	1.00000E+000	1.81900E+003	3.40000E+001	3.86994E+005	1.70226E+000	2.76807E+001	1.46643E-002	1.44057E-002	5.70552E-002	5.51333E-002	9.85460E+004	2.22277E+002	3.21971E+002	6.37526E-003	6.37526E-003	5.68556E+005	8.10000E+001	6.50000E+001	0.00000E+000	4.20569E+002	2.87183E+002	9.74212E+001	1.00000E+002	8.18479E-001	3.93208E-002	0.00000E+000	-2.83289E+001	2.63571E+000	1.01438E+000	3.92133E+002	2.60106E+002	9.25303E+001	-2.94797E+001	3.09998E-001	1.02675E+000	8.89562E-003	2.62917E+002	2.72366E+001	4.78411E-003	2.61766E+002	3.12523E+001
1.70682E+002	7.42858E+002	2.22299E+002	3.21955E+002	1.26259E+000	1.24995E+000	7.28000E+003	7.88414E+002	1.00000E+000	1.82000E+003	3.40000E+001	3.87183E+005	1.57818E+000	2.72554E+001	1.47978E-002	1.46496E-002	5.40286E-002	5.29969E-002	9.85460E+004	2.22277E+002	3.21971E+002	6.37526E-003	6.37526E-003	5.68556E+005	8.10000E+001	6.60000E+001	0.00000E+000	4.44808E+002	2.50143E+002	8.09592E+001	1.00000E+002	8.08723E-001	3.93079E-002	0.00000E+000	-3.08414E+001	2.36946E+000	1.18713E+000	3.92133E+002	2.60106E+002	9.25303E+001	-2.94612E+001	3.09998E-001	1.02675E+000	5.03162E-003	2.60404E+002	2.95951E+001	4.78411E-003	2.61784E+002	3.12863E+001
1.65423E+002	6.90182E+002	2.22296E+002	3.21906E+002	1.27882E+000	1.27334E+000	6.97200E+003	5.61975E+002	1.00000E+000	1.82100E+003	4.20000E+001	3.87378E+005	1.62837E+000	2.62713E+001	1.53155E-002	1.52498E-002	4.95311E-002	4.91293E-002	9.85460E+004	2.22277E+002	3.21971E+002	6.37526E-003	6.37526E-003	5.68556E+005	8.10000E+001	6.70000E+001	0.00000E+000	3.90130E+002	2.36233E+002	9.50820E+001	1.00000E+002	7.46228E-001	2.87712E-002	0.00000E+000	-3.24176E+001	2.67930E+000	1.07278E+000	3.92133E+002	2.60106E+002	9.25303E+001	-2.94331E+001	3.09998E-001	1.02675E+000	2.15030E-003	2.58828E+002	3.16336E+001	4.78411E-003	2.61812E+002	3.13091E+001
1.44311E+002	6.08725E+002	2.22339E+002	3.21939E+002	1.35531E+000	1.34453E+000	6.83100E+003	5.43674E+002	1.00000E+000	1.82200E+003	5.00000E+001	3.87568E+005	1.82225E+000	2.46723E+001	1.63982E-002	1.62678E-002	5.73055E-002	5.64384E-002	9.85460E+004	2.22277E+002	3.21971E+002	6.37526E-003	6.37526E-003	5.68556E+005	8.10000E+001	6.80000E+001	0.00000E+000	3.44084E+002	1.98973E+002	8.80414E+001	1.00000E+002	6.57125E-001	3.21406E-002	0.00000E+000	-3.42294E+001	2.66975E+000	1.08767E+000	3.92133E+002	2.60106E+002	9.25303E+001	-2.94133E+001	3.09998E-001	1.02675E+000	3.99265E-003	2.57016E+002	2.75201E+001	4.78411E-003	2.61832E+002	3.13418E+001
1.68267E+002	6.85546E+002	2.22365E+002	3.22037E+002	1.22907E+000	1.20742E+000	6.33500E+003	1.09188E+003	1.00000E+000	1.82300E+003	4.60000E+001	3.87737E+005	1.48400E+000	2.61829E+001	1.54420E-002	1.51699E-002	5.53842E-002	5.35341E-002	9.85460E+004	2.22277E+002	3.21971E+002	6.37526E-003	6.37526E-003	5.68556E+005	8.10000E+001	6.90000E+001	0.00000E+000	3.79174E+002	2.56000E+002	9.22257E+001	1.00000E+002	7.41033E-001	5.31403E-002	0.00000E+000	-2.92754E+001	2.99056E+000	1.00829E+000	3.92133E+002	2.60106E+002	9.25303E+001	-2.93906E+001	3.09998E-001	1.02675E+000	8.88623E-003	2.61970E+002	2.63404E+001	4.78411E-003	2.61855E+002	3.13798E+001
1.64262E+002	5.91334E+002	2.22383E+002	3.22039E+002	1.23883E+000	1.30527E+000	5.92700E+003	9.21140E+002	1.00000E+000	1.82400E+003	5.60000E+001	3.87921E+005	1.61701E+000	2.43174E+001	1.60915E-002	1.69544E-002	5.63563E-002	6.22813E-002	9.85460E+004	2.22277E+002	3.21971E+002	6.37526E-003	6.37526E-003	5.68556E+005	8.10000E+001	7.00000E+001	0.00000E+000	3.34751E+002	2.01474E+002	7.84718E+001	1.00000E+002	6.36103E-001	5.33306E-002	0.00000E+000	-3.19877E+001	2.86955E+000	1.08638E+000	3.92133E+002	2.60106E+002	9.25303E+001	-2.93669E+001	3.09998E-001	1.02675E+000	-2.61123E-002	2.59258E+002	6.76352E+001	4.78411E-003	2.61879E+002	3.14077E+001
1.69933E+002	6.94693E+002	2.22381E+002	3.21988E+002	1.30406E+000	1.23014E+000	6.91500E+003	7.40880E+002	1.00000E+000	1.82500E+003	4.30000E+001	3.88081E+005	1.60418E+000	2.63570E+001	1.56820E-002	1.47931E-002	5.69431E-002	5.09341E-002	9.85460E+004	2.22277E+002	3.21971E+002	6.37526E-003	6.37526E-003	5.68556E+005	8.10000E+001	7.10000E+001	0.00000E+000	3.93851E+002	2.37832E+002	8.62260E+001	1.00000E+002	7.42110E-001	3.81719E-002	0.00000E+000	-3.10117E+001	2.62001E+000	1.10157E+000	3.92133E+002	2.60106E+002	9.25303E+001	-2.93474E+001	3.09998E-001	1.02675E+000	2.91673E-002	2.60234E+002	-9.20445E-001	4.78411E-003	2.61898E+002	3.14220E+001
1.70432E+002	6.87542E+002	2.22339E+002	3.21954E+002	1.18944E+000	1.20381E+000	6.13800E+003	1.06227E+003	1.00000E+000	1.82600E+003	4.40000E+001	3.88252E+005	1.43185E+000	2.62210E+001	1.51820E-002	1.53654E-002	5.79430E-002	5.92972E-002	9.85460E+004	2.22277E+002	3.21971E+002	6.37526E-003	6.37526E-003	5.68556E+005	8.10000E+001	7.20000E+001	0.00000E+000	3.91359E+002	2.38321E+002	8.55150E+001	1.00000E+002	7.38436E-001	5.36252E-002	0.00000E+000	-3.07384E+001	2.79232E+000	1.09706E+000	3.92133E+002	2.60106E+002	9.25303E+001	-2.93195E+001	3.09998E-001	1.02675E+000	-6.00384E-003	2.60507E+002	4.35717E+001	4.78411E-003	2.61926E+002	3.14369E+001
1.62871E+002	5.24836E+002	2.22290E+002	3.22006E+002	1.29037E+000	1.22400E+000	5.14400E+003	6.33973E+002	1.00000E+000	1.82700E+003	7.20000E+001	3.88449E+005	1.57941E+000	2.29093E+001	1.79914E-002	1.70659E-002	5.18927E-002	4.70380E-002	9.85460E+004	2.22277E+002	3.21971E+002	6.37526E-003	6.37526E-003	5.68556E+005	8.10000E+001	7.30000E+001	0.00000E+000	3.07631E+002	1.68759E+002	7.28601E+001	1.00000E+002	5.75482E-001	5.36739E-002	0.00000E+000	-3.42406E+001	2.93862E+000	1.13872E+000	3.92133E+002	2.60106E+002	9.25303E+001	-2.93042E+001	3.09998E-001	1.02675E+000	2.63987E-002	2.57005E+002	-6.78365E-001	4.78411E-003	2.61941E+002	3.14461E+001
1.70778E+002	6.56697E+002	2.22293E+002	3.21993E+002	1.19757E+000	1.22551E+000	5.99900E+003	5.54558E+002	1.00000E+000	1.82800E+003	4.80000E+001	3.88600E+005	1.46763E+000	2.56261E+001	1.54618E-002	1.58225E-002	5.46610E-002	5.71254E-002	9.85460E+004	2.22277E+002	3.21971E+002	6.37526E-003	6.37526E-003	5.68556E+005	8.10000E+001	7.40000E+001	0.00000E+000	3.76121E+002	2.13290E+002	8.44080E+001	1.00000E+002	7.02625E-001	3.87349E-002	0.00000E+000	-3.27847E+001	2.73574E+000	1.13265E+000	3.92133E+002	2.60106E+002	9.25303E+001	-2.92844E+001	3.09998E-001	1.02675E+000	-1.15295E-002	2.58461E+002	4.84630E+001	4.78411E-003	2.61961E+002	3.14653E+001
1.65601E+002	7.08459E+002	2.22394E+002	3.21993E+002	1.28908E+000	1.21781E+000	6.90800E+003	1.08897E+003	1.00000E+000	1.82900E+003	3.70000E+001	3.88764E+005	1.56985E+000	2.66169E+001	1.55097E-002	1.46523E-002	6.01763E-002	5.39454E-002	9.85460E+004	2.22277E+002	3.21971E+002	6.37526E-003	6.37526E-003	5.68556E+005	8.10000E+001	7.50000E+001	0.00000E+000	3.67526E+002	2.60973E+002	1.05200E+002	1.00000E+002	7.43587E-001	5.02376E-002	0.00000E+000	-3.00739E+001	3.09282E+000	9.33642E-001	3.92133E+002	2.60106E+002	9.25303E+001	-2.92651E+001	3.09998E-001	1.02675E+000	2.84263E-002	2.61172E+002	9.55158E-001	4.78411E-003	2.61980E+002	3.15077E+001
1.62206E+002	6.92532E+002	2.22400E+002	3.21915E+002	1.27072E+000	1.22548E+000	6.70700E+003	7.51799E+002	1.00000E+000	1.83000E+003	4.00000E+001	3.88928E+005	1.55724E+000	2.63160E+001	1.55162E-002	1.49638E-002	5.19652E-002	4.85115E-002	9.85460E+004	2.22277E+002	3.21971E+002	6.37526E-003	6.37526E-003	5.68556E+005	8.10000E+001	7.60000E+001	0.00000E+000	3.75438E+002	2.64787E+002	9.57949E+001	1.00000E+002	7.45544E-001	3.19642E-002	0.00000E+000	-2.84136E+001	3.02256E+000	9.69554E-001	3.92133E+002	2.60106E+002	9.25303E+001	-2.92407E+001	3.09998E-001	1.02675E+000	1.81205E-002	2.62832E+002	1.55876E+001	4.78411E-003	2.62005E+002	3.15258E+001
1.57425E+002	6.68579E+002	2.22431E+002	3.21997E+002	1.39630E+000	1.31112E+000	7.52900E+003	1.09468E+003	1.00000E+000	1.83100E+003	4.00000E+001	3.89102E+005	1.83071E+000	2.58569E+001	1.60920E-002	1.51103E-002	6.15230E-002	5.45180E-002	9.85460E+004	2.22277E+002	3.21971E+002	6.37526E-003	6.37526E-003	5.68556E+005	8.10000E+001	7.70000E+001	0.00000E+000	3.67212E+002	2.33473E+002	1.03478E+002	1.00000E+002	7.24641E-001	4.02187E-002	0.00000E+000	-3.31302E+001	2.75246E+000	1.00490E+000	3.92133E+002	2.60106E+002	9.25303E+001	-2.92155E+001	3.09998E-001	1.02675E+000	3.14620E-002	2.58115E+002	-5.92117E+000	4.78411E-003	2.62030E+002	3.15660E+001
1.61144E+002	7.63531E+002	2.22369E+002	3.21988E+002	1.20952E+000	1.26785E+000	7.27500E+003	1.14744E+003	1.00000E+000	1.83200E+003	3.40000E+001	3.89277E+005	1.53350E+000	2.76321E+001	1.41807E-002	1.48646E-002	6.06235E-002	6.64291E-002	9.85460E+004	2.22277E+002	3.21971E+002	6.37526E-003	6.37526E-003	5.68556E+005	8.10000E+001	7.80000E+001	0.00000E+000	4.07048E+002	2.67742E+002	1.15225E+002	1.00000E+002	8.09239E-001	5.77096E-002	0.00000E+000	-3.22173E+001	2.86237E+000	9.83036E-001	3.92133E+002	2.60106E+002	9.25303E+001	-2.91958E+001	3.09998E-001	1.02675E+000	-2.35457E-002	2.59028E+002	6.41643E+001	4.78411E-003	2.62050E+002	3.15707E+001
1.61449E+002	6.42928E+002	2.22339E+002	3.21986E+002	1.25970E+000	1.25786E+000	6.32300E+003	6.67721E+002	1.00000E+000	1.83300E+003	4.70000E+001	3.89466E+005	1.58453E+000	2.53560E+001	1.58418E-002	1.58187E-002	5.15244E-002	5.13822E-002	9.85460E+004	2.22277E+002	3.21971E+002	6.37526E-003	6.37526E-003	5.68556E+005	8.10000E+001	7.90000E+001	0.00000E+000	3.37970E+002	2.28190E+002	9.31470E+001	1.00000E+002	6.72664E-001	3.53946E-002	0.00000E+000	-3.09572E+001	3.09702E+000	9.74553E-001	3.92133E+002	2.60106E+002	9.25303E+001	-2.91699E+001	3.09998E-001	1.02675E+000	7.29111E-004	2.60288E+002	3.48967E+001	4.78411E-003	2.62076E+002	3.15895E+001
1.68115E+002	7.17006E+002	2.22323E+002	3.21968E+002	1.21573E+000	1.23063E+000	6.67600E+003	9.64830E+002	1.00000E+000	1.83400E+003	3.80000E+001	3.89642E+005	1.49612E+000	2.67770E+001	1.48792E-002	1.50616E-002	5.52070E-002	5.65138E-002	9.85460E+004	2.22277E+002	3.21971E+002	6.37526E-003	6.37526E-003	5.68556E+005	8.10000E+001	8.00000E+001	0.00000E+000	3.88925E+002	2.50460E+002	1.01930E+002	1.00000E+002	7.60899E-001	4.29531E-002	0.00000E+000	-3.15273E+001	2.88901E+000	1.01673E+000	3.92133E+002	2.60106E+002	9.25303E+001	-2.91421E+001	3.09998E-001	1.02675E+000	-6.09266E-003	2.59718E+002	4.28921E+001	4.78411E-003	2.62103E+002	3.16120E+001
1.49505E+002	4.48684E+002	2.22084E+002	3.21808E+002	1.21867E+000	1.35712E+000	4.58200E+003	3.93891E+002	1.00000E+000	1.83500E+003	8.90000E+001	3.89865E+005	1.65388E+000	2.11822E+001	1.80035E-002	2.00489E-002	4.92716E-002	6.02199E-002	9.85460E+004	2.22277E+002	3.21971E+002	6.37526E-003	6.37526E-003	5.68556E+005	8.10000E+001	8.10000E+001	0.00000E+000	2.21542E+002	1.43286E+002	9.66858E+001	1.00000E+002	4.76691E-001	2.58558E-002	0.00000E+000	-4.22292E+001	4.04785E+000	8.75910E-001	3.92133E+002	2.60106E+002	9.25303E+001	-2.91196E+001	3.09998E-001	1.02675E+000	-5.37518E-002	2.49016E+002	9.22788E+001	4.78411E-003	2.62126E+002	3.15649E+001
1.38437E+002	3.14799E+002	2.23667E+002	3.20510E+002	1.48841E+000	1.13092E+000	3.20600E+003	3.66365E+002	1.00000E+000	1.83600E+003	8.20000E+001	3.90046E+005	1.68327E+000	1.77426E+001	2.62869E-002	1.99734E-002	1.13221E-001	6.67877E-002	1.02450E+005	2.23604E+002	3.20450E+002	3.94001E-002	3.94001E-002	1.21180E+004	3.00000E+000	1.00000E+000	0.00000E+000	8.61575E+001	1.70842E+002	6.64952E+001	1.00000E+002	2.87095E-001	5.41186E-002	0.00000E+000	4.42083E+001	1.12340E+001	3.77307E-001	1.25860E+002	3.55174E+002	9.06664E+001	5.70596E+001	2.61411E+000	8.34011E-001	1.36479E-001	4.42083E+001	-6.49663E+001	1.17166E-001	5.70596E+001	-2.61461E+001
1.42042E+002	2.61972E+002	2.23583E+002	3.20414E+002	1.30383E+000	1.07754E+000	2.24800E+003	3.07038E+002	1.00000E+000	1.83900E+003	9.50000E+001	3.90579E+005	1.40493E+000	1.61856E+001	2.74994E-002	2.27267E-002	1.17554E-001	8.14392E-002	1.02450E+005	2.23604E+002	3.20450E+002	3.94001E-002	3.94001E-002	1.21180E+004	3.00000E+000	2.00000E+000	0.00000E+000	6.83081E+001	1.55601E+002	4.75354E+001	1.00000E+002	2.34050E-001	9.38224E-002	0.00000E+000	4.98497E+001	8.50766E+000	5.94981E-001	1.25860E+002	3.55174E+002	9.06664E+001	5.71294E+001	2.61411E+000	8.34011E-001	9.50256E-002	4.98497E+001	-4.19741E+000	1.17166E-001	5.71294E+001	-2.61044E+001
1.80687E+002	7.70657E+002	2.23581E+002	3.20434E+002	1.32083E+000	1.04964E+000	6.66400E+003	1.31129E+003	1.00000E+000	1.84000E+003	1.40000E+001	3.90689E+005	1.38640E+000	2.77607E+001	1.61800E-002	1.28580E-002	5.96122E-002	3.85506E-002	1.02450E+005	2.23604E+002	3.20450E+002	3.94001E-002	3.94001E-002	1.21180E+004	3.00000E+000	3.00000E+000	0.00000E+000	1.64375E+002	5.11177E+002	1.16845E+002	1.00000E+002	6.48642E-001	3.70010E-002	0.00000E+000	5.87567E+001	3.04696E+000	9.64887E-001	1.25860E+002	3.55174E+002	9.06664E+001	5.71541E+001	2.61411E+000	8.34011E-001	1.14403E-001	5.87567E+001	-2.08009E+001	1.17166E-001	5.71541E+001	-2.60784E+001
1.49265E+002	3.89706E+002	2.23405E+002	3.20819E+002	1.30562E+000	1.19730E+000	3.79000E+003	3.94633E+002	1.00000E+000	1.84100E+003	6.90000E+001	3.90900E+005	1.56321E+000	1.97410E+001	2.12079E-002	1.94483E-002	6.74011E-002	5.72708E-002	1.02679E+005	2.23332E+002	3.20898E+002	6.65244E-002	6.65244E-002	7.30200E+003	2.00000E+000	1.00000E+000	0.00000E+000	1.51303E+002	1.68112E+002	7.89006E+001	1.00000E+002	3.82339E-001	8.15878E-002	0.00000E+000	-2.25228E+001	8.08283E+000	4.82312E-001	1.44047E+002	1.19031E+002	8.14826E+001	-4.39833E+001	4.32551E+000	6.49311E-001	4.32788E-002	2.68723E+002	-1.01416E+001	2.01417E-002	2.47262E+002	-2.40141E+000
1.35858E+002	2.79697E+002	2.23253E+002	3.20984E+002	1.47249E+000	1.47561E+000	3.51200E+003	2.94363E+002	1.00000E+000	1.84200E+003	1.09000E+002	3.91116E+005	2.17282E+000	1.67241E+001	2.48471E-002	2.48997E-002	1.37641E-001	1.38210E-001	1.02679E+005	2.23332E+002	3.20898E+002	6.65244E-002	6.65244E-002	7.30200E+003	2.00000E+000	2.00000E+000	0.00000E+000	1.36216E+002	6.60636E+001	8.42689E+001	1.00000E+002	3.07330E-001	6.12675E-002	0.00000E+000	-5.77690E+001	4.11094E+000	9.85127E-001	1.44047E+002	1.19031E+002	8.14826E+001	-4.39599E+001	4.32551E+000	6.49311E-001	-1.05655E-003	2.33476E+002	1.04405E+001	2.01417E-002	2.47286E+002	-2.39683E+000
1.35740E+002	2.52600E+002	2.22793E+002	3.20440E+002	1.18001E+000	1.43994E+000	2.65300E+003	2.54501E+002	1.00000E+000	2.00600E+003	9.00000E+001	4.18945E+005	1.69915E+000	1.58934E+001	2.29095E-002	2.79561E-002	5.93437E-002	8.59217E-002	1.10130E+005	2.22793E+002	3.20440E+002	5.93437E-002	8.59217E-002	2.65300E+003	1.00000E+000	1.00000E+000	0.00000E+000	4.17444E+001	1.21996E+002	9.88755E+001	1.00000E+002	2.36842E-001	8.34669E-002	0.00000E+000	-1.56808E+002	9.48663E+000	4.91169E-001	4.17444E+001	1.21996E+002	9.88755E+001	-1.56808E+002	9.48663E+000	4.91169E-001	-9.92140E-002	1.34438E+002	3.63462E+001	-9.92140E-002	1.34438E+002	3.63462E+001
1.53080E+002	4.34202E+002	2.23038E+002	3.20018E+002	1.13561E+000	1.37422E+000	4.18200E+003	4.48301E+002	1.00000E+000	2.06600E+003	5.50000E+001	4.28969E+005	1.56058E+000	2.08375E+001	1.75605E-002	2.12503E-002	5.37731E-002	7.72428E-002	1.12796E+005	2.22986E+002	3.19979E+002	1.16567E-002	1.16567E-002	2.68119E+005	3.70000E+001	1.00000E+000	0.00000E+000	2.42936E+001	2.16381E+002	1.89092E+002	1.00000E+002	3.71840E-001	3.93591E-002	0.00000E+000	-1.63960E+002	3.80162E+000	9.76226E-001	6.41940E+001	3.53098E+002	3.05756E+002	-1.61894E+002	5.65891E-001	8.19058E-001	-9.50732E-002	1.27285E+002	2.37928E+001	-1.46116E-001	1.29352E+002	9.41159E+001
1.66226E+002	9.80168E+002	2.22963E+002	3.19953E+002	1.09183E+000	1.52506E+000	9.97700E+003	6.37910E+002	1.00000E+000	2.06700E+003	0.00000E+000	4.29108E+005	1.66511E+000	3.13076E+001	1.09309E-002	1.52682E-002	4.23523E-002	8.11158E-002	1.12796E+005	2.22986E+002	3.19979E+002	1.16567E-002	1.16567E-002	2.68119E+005	3.70000E+001	2.00000E+000	0.00000E+000	8.55669E+001	5.15232E+002	4.00006E+002	1.00000E+002	8.64973E-001	1.32267E-002	0.00000E+000	-1.69149E+002	2.88271E+000	8.33508E-001	6.41940E+001	3.53098E+002	3.05756E+002	-1.61906E+002	5.65891E-001	8.19058E-001	-1.65550E-001	1.22096E+002	1.13843E+002	-1.46116E-001	1.29340E+002	9.40806E+001
1.56460E+002	8.40900E+002	2.23006E+002	3.20052E+002	1.16325E+000	1.49690E+000	8.95400E+003	8.84654E+002	1.00000E+000	2.06800E+003	4.00000E+000	4.29287E+005	1.74127E+000	2.89983E+001	1.22932E-002	1.58192E-002	5.08019E-002	8.30350E-002	1.12796E+005	2.22986E+002	3.19979E+002	1.16567E-002	1.16567E-002	2.68119E+005	3.70000E+001	3.00000E+000	0.00000E+000	6.14289E+001	4.10007E+002	3.76385E+002	1.00000E+002	7.44304E-001	3.44008E-002	0.00000E+000	-1.59885E+002	2.80702E+000	9.03561E-001	6.41940E+001	3.53098E+002	3.05756E+002	-1.61923E+002	5.65891E-001	8.19058E-001	-1.25427E-001	1.31361E+002	6.80338E+001	-1.46116E-001	1.29323E+002	9.40832E+001
1.51980E+002	6.20563E+002	2.23039E+002	3.19970E+002	1.16906E+000	1.42642E+000	6.36400E+003	3.70751E+002	1.00000E+000	2.06900E+003	2.80000E+001	4.29473E+005	1.66757E+000	2.49111E+001	1.46545E-002	1.78806E-002	4.72126E-002	6.90439E-002	1.12796E+005	2.22986E+002	3.19979E+002	1.16567E-002	1.16567E-002	2.68119E+005	3.70000E+001	4.00000E+000	0.00000E+000	6.79667E+001	2.77341E+002	2.94511E+002	1.00000E+002	5.81493E-001	3.09790E-002	0.00000E+000	-1.47444E+002	3.76964E+000	7.98079E-001	6.41940E+001	3.53098E+002	3.05756E+002	-1.61940E+002	5.65891E-001	8.19058E-001	-9.91595E-002	1.43801E+002	4.56493E+001	-1.46116E-001	1.29305E+002	9.40653E+001
1.60369E+002	7.67743E+002	2.22956E+002	3.19975E+002	1.12978E+000	1.48638E+000	7.89800E+003	6.09811E+002	1.00000E+000	2.07000E+003	1.30000E+001	4.29634E+005	1.67927E+000	2.77082E+001	1.27126E-002	1.67252E-002	5.14852E-002	8.78330E-002	1.12796E+005	2.22986E+002	3.19979E+002	1.16567E-002	1.16567E-002	2.68119E+005	3.70000E+001	5.00000E+000	0.00000E+000	7.69562E+001	3.74675E+002	3.50501E+002	1.00000E+002	7.14005E-001	2.15054E-002	0.00000E+000	-1.56323E+002	3.37846E+000	7.99345E-001	6.41940E+001	3.53098E+002	3.05756E+002	-1.61946E+002	5.65891E-001	8.19058E-001	-1.36308E-001	1.34922E+002	8.62689E+001	-1.46116E-001	1.29299E+002	9.40405E+001
1.51739E+002	8.11543E+002	2.22983E+002	3.20001E+002	1.14715E+000	1.54884E+000	8.77000E+003	6.38372E+002	1.00000E+000	2.07100E+003	6.00000E+000	4.29787E+005	1.77675E+000	2.84876E+001	1.22496E-002	1.65389E-002	4.73064E-002	8.47768E-002	1.12796E+005	2.22986E+002	3.19979E+002	1.16567E-002	1.16567E-002	2.68119E+005	3.70000E+001	6.00000E+000	0.00000E+000	7.27236E+001	3.78043E+002	3.75008E+002	1.00000E+002	7.37855E-001	1.91951E-002	0.00000E+000	-1.53779E+002	3.01659E+000	8.49562E-001	6.41940E+001	3.53098E+002	3.05756E+002	-1.61964E+002	5.65891E-001	8.19058E-001	-1.48992E-001	1.37466E+002	1.06173E+002	-1.46116E-001	1.29282E+002	9.40319E+001
1.41630E+002	6.93030E+002	2.22974E+002	3.20110E+002	1.18887E+000	1.62334E+000	8.08500E+003	6.13360E+002	1.00000E+000	2.07200E+003	1.70000E+001	4.29968E+005	1.92995E+000	2.63255E+001	1.32219E-002	1.80539E-002	4.53767E-002	8.27572E-002	1.12796E+005	2.22986E+002	3.19979E+002	1.16567E-002	1.16567E-002	2.68119E+005	3.70000E+001	7.00000E+000	0.00000E+000	8.30461E+001	3.18832E+002	3.06249E+002	1.00000E+002	6.38862E-001	2.42219E-002	0.00000E+000	-1.51796E+002	3.73316E+000	7.14982E-001	6.41940E+001	3.53098E+002	3.05756E+002	-1.61982E+002	5.65891E-001	8.19058E-001	-1.54496E-001	1.39449E+002	1.15773E+002	-1.46116E-001	1.29263E+002	9.40219E+001
1.59128E+002	7.33346E+002	2.22964E+002	3.20070E+002	1.10013E+000	1.52678E+000	7.53000E+003	6.61908E+002	1.00000E+000	2.07300E+003	1.80000E+001	4.30141E+005	1.67965E+000	2.70804E+001	1.26778E-002	1.75946E-002	4.54728E-002	8.57449E-002	1.12796E+005	2.22986E+002	3.19979E+002	1.16567E-002	1.16567E-002	2.68119E+005	3.70000E+001	8.00000E+000	0.00000E+000	7.40093E+001	3.51918E+002	3.12555E+002	1.00000E+002	6.54344E-001	2.99786E-002	0.00000E+000	-1.59193E+002	3.59504E+000	7.69325E-001	6.41940E+001	3.53098E+002	3.05756E+002	-1.62002E+002	5.65891E-001	8.19058E-001	-1.62419E-001	1.32053E+002	1.19416E+002	-1.46116E-001	1.29243E+002	9.39958E+001
1.52595E+002	7.29650E+002	2.23000E+002	3.19978E+002	1.10429E+000	1.50356E+000	7.41200E+003	4.87262E+002	1.00000E+000	2.07400E+003	1.80000E+001	4.30310E+005	1.66037E+000	2.70120E+001	1.28267E-002	1.74644E-002	4.51442E-002	8.19422E-002	1.12796E+005	2.22986E+002	3.19979E+002	1.16567E-002	1.16567E-002	2.68119E+005	3.70000E+001	9.00000E+000	0.00000E+000	5.76324E+001	3.59557E+002	3.21147E+002	1.00000E+002	6.47610E-001	2.25618E-002	0.00000E+000	-1.61092E+002	3.19172E+000	8.73410E-001	6.41940E+001	3.53098E+002	3.05756E+002	-1.62018E+002	5.65891E-001	8.19058E-001	-1.53106E-001	1.30154E+002	1.04544E+002	-1.46116E-001	1.29228E+002	9.39795E+001
1.60357E+002	7.20767E+002	2.23024E+002	3.19945E+002	1.08441E+000	1.49239E+000	7.15300E+003	5.97723E+002	1.00000E+000	2.07500E+003	2.00000E+001	4.30484E+005	1.61836E+000	2.68471E+001	1.28218E-002	1.76456E-002	4.20446E-002	7.76538E-002	1.12796E+005	2.22986E+002	3.19979E+002	1.16567E-002	1.16567E-002	2.68119E+005	3.70000E+001	1.00000E+001	0.00000E+000	7.43578E+001	3.65820E+002	2.85337E+002	1.00000E+002	6.32974E-001	2.62803E-002	0.00000E+000	-1.67792E+002	3.79023E+000	7.48689E-001	6.41940E+001	3.53098E+002	3.05756E+002	-1.62029E+002	5.65891E-001	8.19058E-001	-1.58327E-001	1.23453E+002	1.05100E+002	-1.46116E-001	1.29216E+002	9.39705E+001
1.41827E+002	6.66418E+002	2.23004E+002	3.19959E+002	1.17325E+000	1.54831E+000	7.36500E+003	3.86137E+002	1.00000E+000	2.07600E+003	2.80000E+001	4.30658E+005	1.81654E+000	2.58151E+001	1.36711E-002	1.80414E-002	5.40133E-002	9.26436E-002	1.12796E+005	2.22986E+002	3.19979E+002	1.16567E-002	1.16567E-002	2.68119E+005	3.70000E+001	1.10000E+001	0.00000E+000	6.62158E+001	3.08553E+002	2.97549E+002	1.00000E+002	6.01510E-001	2.37852E-002	0.00000E+000	-1.54244E+002	3.51304E+000	7.96052E-001	6.41940E+001	3.53098E+002	3.05756E+002	-1.62044E+002	5.65891E-001	8.19058E-001	-1.37811E-001	1.37001E+002	9.04011E+001	-1.46116E-001	1.29201E+002	9.39523E+001
1.52866E+002	7.12219E+002	2.23006E+002	3.19977E+002	1.10070E+000	1.57918E+000	7.51900E+003	6.56937E+002	1.00000E+000	2.07700E+003	2.40000E+001	4.30825E+005	1.73820E+000	2.66874E+001	1.26937E-002	1.82117E-002	4.22704E-002	8.47424E-002	1.12796E+005	2.22986E+002	3.19979E+002	1.16567E-002	1.16567E-002	2.68119E+005	3.70000E+001	1.20000E+001	0.00000E+000	7.34399E+001	3.61776E+002	2.93549E+002	1.00000E+002	6.38476E-001	2.35874E-002	0.00000E+000	-1.65248E+002	3.65531E+000	7.57194E-001	6.41940E+001	3.53098E+002	3.05756E+002	-1.62059E+002	5.65891E-001	8.19058E-001	-1.78547E-001	1.25998E+002	1.36194E+002	-1.46116E-001	1.29187E+002	9.39399E+001
1.56594E+002	7.28467E+002	2.23006E+002	3.19980E+002	1.12017E+000	1.51404E+000	7.54800E+003	5.58471E+002	1.00000E+000	2.07800E+003	1.50000E+001	4.30990E+005	1.69598E+000	2.69901E+001	1.28934E-002	1.74270E-002	4.71144E-002	8.44386E-002	1.12796E+005	2.22986E+002	3.19979E+002	1.16567E-002	1.16567E-002	2.68119E+005	3.70000E+001	1.30000E+001	0.00000E+000	5.98970E+001	3.73347E+002	3.04832E+002	1.00000E+002	6.40723E-001	1.88341E-002	0.00000E+000	-1.66426E+002	3.23789E+000	8.53166E-001	6.41940E+001	3.53098E+002	3.05756E+002	-1.62079E+002	5.65891E-001	8.19058E-001	-1.49524E-001	1.24819E+002	9.42619E+001	-1.46116E-001	1.29166E+002	9.39197E+001
1.60889E+002	7.52406E+002	2.23029E+002	3.20046E+002	1.11484E+000	1.44067E+000	7.43500E+003	8.18451E+002	1.00000E+000	2.07900E+003	1.00000E+001	4.31146E+005	1.60612E+000	2.74300E+001	1.29292E-002	1.67080E-002	4.46507E-002	7.31540E-002	1.12796E+005	2.22986E+002	3.19979E+002	1.16567E-002	1.16567E-002	2.68119E+005	3.70000E+001	1.40000E+001	0.00000E+000	7.14181E+001	3.60472E+002	3.35383E+002	1.00000E+002	6.81561E-001	2.62989E-002	0.00000E+000	-1.57143E+002	3.43241E+000	8.10908E-001	6.41940E+001	3.53098E+002	3.05756E+002	-1.62089E+002	5.65891E-001	8.19058E-001	-1.27502E-001	1.34103E+002	7.35692E+001	-1.46116E-001	1.29156E+002	9.39212E+001
1.47843E+002	6.38043E+002	2.23040E+002	3.19945E+002	1.09455E+000	1.54593E+000	6.58800E+003	3.93698E+002	1.00000E+000	2.08000E+003	2.60000E+001	4.31337E+005	1.69210E+000	2.52595E+001	1.34852E-002	1.90464E-002	4.55005E-002	8.85321E-002	1.12796E+005	2.22986E+002	3.19979E+002	1.16567E-002	1.16567E-002	2.68119E+005	3.70000E+001	1.50000E+001	0.00000E+000	5.39143E+001	3.22935E+002	2.69753E+002	1.00000E+002	5.63648E-001	1.82545E-002	0.00000E+000	-1.64849E+002	3.50949E+000	8.42540E-001	6.41940E+001	3.53098E+002	3.05756E+002	-1.62102E+002	5.65891E-001	8.19058E-001	-1.70948E-001	1.26397E+002	1.25780E+002	-1.46116E-001	1.29144E+002	9.39017E+001
1.58285E+002	7.48067E+002	2.23017E+002	3.19907E+002	1.14391E+000	1.48670E+000	7.80200E+003	4.48936E+002	1.00000E+000	2.08100E+003	8.00000E+000	4.31484E+005	1.70066E+000	2.73508E+001	1.29506E-002	1.68315E-002	4.54375E-002	7.53273E-002	1.12796E+005	2.22986E+002	3.19979E+002	1.16567E-002	1.16567E-002	2.68119E+005	3.70000E+001	1.60000E+001	0.00000E+000	5.61787E+001	3.84199E+002	3.17108E+002	1.00000E+002	6.56175E-001	1.20192E-002	0.00000E+000	-1.66288E+002	3.06060E+000	8.87773E-001	6.41940E+001	3.53098E+002	3.05756E+002	-1.62114E+002	5.65891E-001	8.19058E-001	-1.30309E-001	1.24957E+002	6.81904E+001	-1.46116E-001	1.29132E+002	9.38808E+001
1.60031E+002	6.98693E+002	2.22947E+002	3.20010E+002	1.06919E+000	1.45217E+000	6.66800E+003	4.03941E+002	1.00000E+000	2.08200E+003	1.90000E+001	4.31656E+005	1.55264E+000	2.64328E+001	1.30936E-002	1.77836E-002	4.37937E-002	7.89148E-002	1.12796E+005	2.22986E+002	3.19979E+002	1.16567E-002	1.16567E-002	2.68119E+005	3.70000E+001	1.70000E+001	0.00000E+000	5.79145E+001	3.50539E+002	3.02065E+002	1.00000E+002	6.21326E-001	1.62016E-002	0.00000E+000	-1.63082E+002	3.44419E+000	8.53348E-001	6.41940E+001	3.53098E+002	3.05756E+002	-1.62127E+002	5.65891E-001	8.19058E-001	-1.51892E-001	1.28164E+002	1.00867E+002	-1.46116E-001	1.29118E+002	9.38613E+001
1.52032E+002	7.43105E+002	2.22957E+002	3.19958E+002	1.11755E+000	1.49714E+000	7.61500E+003	7.69380E+002	1.00000E+000	2.08300E+003	1.30000E+001	4.31808E+005	1.67313E+000	2.72600E+001	1.28065E-002	1.71565E-002	5.17189E-002	9.14104E-002	1.12796E+005	2.22986E+002	3.19979E+002	1.16567E-002	1.16567E-002	2.68119E+005	3.70000E+001	1.80000E+001	0.00000E+000	6.67391E+001	3.93422E+002	3.11823E+002	1.00000E+002	6.69357E-001	2.50540E-002	0.00000E+000	-1.67993E+002	3.32348E+000	8.27530E-001	6.41940E+001	3.53098E+002	3.05756E+002	-1.62139E+002	5.65891E-001	8.19058E-001	-1.45179E-001	1.23253E+002	8.67067E+001	-1.46116E-001	1.29107E+002	9.38469E+001
1.46931E+002	7.04252E+002	2.22956E+002	3.19911E+002	1.12598E+000	1.46608E+000	7.14600E+003	6.93348E+002	1.00000E+000	2.08400E+003	1.40000E+001	4.31976E+005	1.65077E+000	2.65378E+001	1.33198E-002	1.73431E-002	4.92695E-002	8.21273E-002	1.12796E+005	2.22986E+002	3.19979E+002	1.16567E-002	1.16567E-002	2.68119E+005	3.70000E+001	1.90000E+001	0.00000E+000	6.47064E+001	3.55037E+002	3.02728E+002	1.00000E+002	6.33449E-001	3.21664E-002	0.00000E+000	-1.63065E+002	3.48824E+000	8.13905E-001	6.41940E+001	3.53098E+002	3.05756E+002	-1.62157E+002	5.65891E-001	8.19058E-001	-1.31211E-001	1.28181E+002	7.26176E+001	-1.46116E-001	1.29089E+002	9.38243E+001
1.50725E+002	6.26865E+002	2.22944E+002	3.20003E+002	1.14470E+000	1.48884E+000	6.53700E+003	4.75246E+002	1.00000E+000	2.08500E+003	2.90000E+001	4.32173E+005	1.70427E+000	2.50373E+001	1.41580E-002	1.84145E-002	4.74808E-002	7.86890E-002	1.12796E+005	2.22986E+002	3.19979E+002	1.16567E-002	1.16567E-002	2.68119E+005	3.70000E+001	2.00000E+001	0.00000E+000	4.28721E+001	3.13535E+002	2.74568E+002	1.00000E+002	5.49220E-001	2.44219E-002	0.00000E+000	-1.63272E+002	3.22587E+000	9.20184E-001	6.41940E+001	3.53098E+002	3.05756E+002	-1.62177E+002	5.65891E-001	8.19058E-001	-1.30679E-001	1.27974E+002	7.16980E+001	-1.46116E-001	1.29068E+002	9.38098E+001
1.51319E+002	7.29325E+002	2.22983E+002	3.19922E+002	1.10287E+000	1.51612E+000	7.46400E+003	4.53559E+002	1.00000E+000	2.08600E+003	1.80000E+001	4.32329E+005	1.67209E+000	2.70060E+001	1.27656E-002	1.75488E-002	4.60693E-002	8.52945E-002	1.12796E+005	2.22986E+002	3.19979E+002	1.16567E-002	1.16567E-002	2.68119E+005	3.70000E+001	2.10000E+001	0.00000E+000	5.87619E+001	3.77362E+002	3.06029E+002	1.00000E+002	6.43032E-001	1.75359E-002	0.00000E+000	-1.67105E+002	3.21869E+000	8.63070E-001	6.41940E+001	3.53098E+002	3.05756E+002	-1.62198E+002	5.65891E-001	8.19058E-001	-1.57789E-001	1.24141E+002	1.05026E+002	-1.46116E-001	1.29048E+002	9.37901E+001
1.41974E+002	7.55604E+002	2.22974E+002	3.19970E+002	1.10710E+000	1.45557E+000	7.48300E+003	6.51755E+002	1.00000E+000	2.08700E+003	1.30000E+001	4.32489E+005	1.61146E+000	2.74882E+001	1.27982E-002	1.68265E-002	4.83218E-002	8.21408E-002	1.12796E+005	2.22986E+002	3.19979E+002	1.16567E-002	1.16567E-002	2.68119E+005	3.70000E+001	2.20000E+001	0.00000E+000	6.86085E+001	3.84593E+002	3.20746E+002	1.00000E+002	6.76311E-001	2.25683E-002	0.00000E+000	-1.64628E+002	3.39636E+000	8.16882E-001	6.41940E+001	3.53098E+002	3.05756E+002	-1.62216E+002	5.65891E-001	8.19058E-001	-1.35979E-001	1.26618E+002	7.75214E+001	-1.46116E-001	1.29030E+002	9.37752E+001
1.40061E+002	6.63733E+002	2.23016E+002	3.19909E+002	1.14398E+000	1.60981E+000	7.40700E+003	6.20958E+002	1.00000E+000	2.08800E+003	2.30000E+001	4.32652E+005	1.84159E+000	2.57630E+001	1.32922E-002	1.87048E-002	4.74458E-002	9.19210E-002	1.12796E+005	2.22986E+002	3.19979E+002	1.16567E-002	1.16567E-002	2.68119E+005	3.70000E+001	2.30000E+001	0.00000E+000	6.19430E+001	3.19366E+002	2.96305E+002	1.00000E+002	6.01217E-001	2.48716E-002	0.00000E+000	-1.57642E+002	3.40981E+000	8.17825E-001	6.41940E+001	3.53098E+002	3.05756E+002	-1.62231E+002	5.65891E-001	8.19058E-001	-1.69160E-001	1.33603E+002	1.30448E+002	-1.46116E-001	1.29014E+002	9.37633E+001
1.53841E+002	6.86816E+002	2.22971E+002	3.19929E+002	1.15030E+000	1.53232E+000	7.38900E+003	6.68032E+002	1.00000E+000	2.08900E+003	1.90000E+001	4.32815E+005	1.76263E+000	2.62072E+001	1.33819E-002	1.78261E-002	5.30807E-002	9.27382E-002	1.12796E+005	2.22986E+002	3.19979E+002	1.16567E-002	1.16567E-002	2.68119E+005	3.70000E+001	2.40000E+001	0.00000E+000	6.02740E+001	3.51081E+002	2.92542E+002	1.00000E+002	6.14090E-001	3.23549E-002	0.00000E+000	-1.64966E+002	3.35781E+000	8.31499E-001	6.41940E+001	3.53098E+002	3.05756E+002	-1.62249E+002	5.65891E-001	8.19058E-001	-1.42405E-001	1.26280E+002	8.59348E+001	-1.46116E-001	1.28996E+002	9.37368E+001
1.60053E+002	6.80648E+002	2.23027E+002	3.19967E+002	1.09671E+000	1.36930E+000	6.32300E+003	7.14412E+002	1.00000E+000	2.09000E+003	2.30000E+001	4.32991E+005	1.50173E+000	2.60892E+001	1.37922E-002	1.72202E-002	4.99579E-002	7.66778E-002	1.12796E+005	2.22986E+002	3.19979E+002	1.16567E-002	1.16567E-002	2.68119E+005	3.70000E+001	2.50000E+001	0.00000E+000	5.75937E+001	3.57516E+002	2.81935E+002	1.00000E+002	6.02784E-001	3.37018E-002	0.00000E+000	-1.68694E+002	3.56372E+000	8.46926E-001	6.41940E+001	3.53098E+002	3.05756E+002	-1.62258E+002	5.65891E-001	8.19058E-001	-1.10538E-001	1.22552E+002	3.93780E+001	-1.46116E-001	1.28988E+002	9.37445E+001
1.47674E+002	6.15744E+002	2.22960E+002	3.19886E+002	1.16662E+000	1.51585E+000	6.66100E+003	5.12479E+002	1.00000E+000	2.09100E+003	2.90000E+001	4.33158E+005	1.76843E+000	2.48142E+001	1.42942E-002	1.85733E-002	4.63114E-002	7.64944E-002	1.12796E+005	2.22986E+002	3.19979E+002	1.16567E-002	1.16567E-002	2.68119E+005	3.70000E+001	2.60000E+001	0.00000E+000	5.30058E+001	3.18288E+002	2.51521E+002	1.00000E+002	5.39432E-001	2.42825E-002	0.00000E+000	-1.68409E+002	3.52435E+000	8.34377E-001	6.41940E+001	3.53098E+002	3.05756E+002	-1.62274E+002	5.65891E-001	8.19058E-001	-1.30191E-001	1.22837E+002	6.58955E+001	-1.46116E-001	1.28972E+002	9.37060E+001
1.56763E+002	7.29801E+002	2.22951E+002	3.19936E+002	1.11123E+000	1.43565E+000	7.17200E+003	6.23695E+002	1.00000E+000	2.09200E+003	1.60000E+001	4.33324E+005	1.59534E+000	2.70148E+001	1.31215E-002	1.69523E-002	4.65064E-002	7.62336E-002	1.12796E+005	2.22986E+002	3.19979E+002	1.16567E-002	1.16567E-002	2.68119E+005	3.70000E+001	2.70000E+001	0.00000E+000	5.78233E+001	3.66887E+002	3.19136E+002	1.00000E+002	6.50054E-001	1.96078E-002	0.00000E+000	-1.62987E+002	3.24895E+000	8.72263E-001	6.41940E+001	3.53098E+002	3.05756E+002	-1.62288E+002	5.65891E-001	8.19058E-001	-1.27383E-001	1.28258E+002	6.75366E+001	-1.46116E-001	1.28957E+002	9.36940E+001
1.67139E+002	7.24353E+002	2.22951E+002	3.19943E+002	1.07805E+000	1.52080E+000	7.26700E+003	4.52959E+002	1.00000E+000	2.09300E+003	1.30000E+001	4.33499E+005	1.63950E+000	2.69138E+001	1.26462E-002	1.78400E-002	4.31355E-002	8.37718E-002	1.12796E+005	2.22986E+002	3.19979E+002	1.16567E-002	1.16567E-002	2.68119E+005	3.70000E+001	2.80000E+001	0.00000E+000	5.48288E+001	3.55121E+002	3.34208E+002	1.00000E+002	6.55853E-001	1.58319E-002	0.00000E+000	-1.58705E+002	3.12153E+000	9.01915E-001	6.41940E+001	3.53098E+002	3.05756E+002	-1.62304E+002	5.65891E-001	8.19058E-001	-1.70365E-001	1.32540E+002	1.31077E+002	-1.46116E-001	1.28941E+002	9.36787E+001
1.51050E+002	7.37072E+002	2.22959E+002	3.20044E+002	1.10403E+000	1.48242E+000	7.39900E+003	6.58961E+002	1.00000E+000	2.09400E+003	1.10000E+001	4.33663E+005	1.63664E+000	2.71491E+001	1.28350E-002	1.72340E-002	4.25926E-002	7.50435E-002	1.12796E+005	2.22986E+002	3.19979E+002	1.16567E-002	1.16567E-002	2.68119E+005	3.70000E+001	2.90000E+001	0.00000E+000	7.77777E+001	3.65154E+002	3.07929E+002	1.00000E+002	6.62020E-001	1.71841E-002	0.00000E+000	-1.62607E+002	3.73772E+000	7.46480E-001	6.41940E+001	3.53098E+002	3.05756E+002	-1.62317E+002	5.65891E-001	8.19058E-001	-1.46297E-001	1.28639E+002	9.36365E+001	-1.46116E-001	1.28928E+002	9.36770E+001
1.54476E+002	7.25180E+002	2.22992E+002	3.19968E+002	1.11316E+000	1.51403E+000	7.47000E+003	6.86713E+002	1.00000E+000	2.09500E+003	1.30000E+001	4.33825E+005	1.68535E+000	2.69292E+001	1.28794E-002	1.75176E-002	4.66933E-002	8.46867E-002	1.12796E+005	2.22986E+002	3.19979E+002	1.16567E-002	1.16567E-002	2.68119E+005	3.70000E+001	3.00000E+001	0.00000E+000	6.29744E+001	3.58089E+002	3.13500E+002	1.00000E+002	6.45047E-001	3.19942E-002	0.00000E+000	-1.61923E+002	3.32672E+000	8.34707E-001	6.41940E+001	3.53098E+002	3.05756E+002	-1.62328E+002	5.65891E-001	8.19058E-001	-1.52587E-001	1.29322E+002	1.02992E+002	-1.46116E-001	1.28917E+002	9.36663E+001
1.48312E+002	6.33209E+002	2.23005E+002	3.19990E+002	1.15230E+000	1.49132E+000	6.65500E+003	5.01429E+002	1.00000E+000	2.09600E+003	2.70000E+001	4.34008E+005	1.71845E+000	2.51636E+001	1.41251E-002	1.82808E-002	5.59165E-002	9.23175E-002	1.12796E+005	2.22986E+002	3.19979E+002	1.16567E-002	1.16567E-002	2.68119E+005	3.70000E+001	3.10000E+001	0.00000E+000	6.33119E+001	2.89962E+002	2.95528E+002	1.00000E+002	5.84316E-001	3.12096E-002	0.00000E+000	-1.51396E+002	3.59862E+000	8.17526E-001	6.41940E+001	3.53098E+002	3.05756E+002	-1.62345E+002	5.65891E-001	8.19058E-001	-1.28239E-001	1.39849E+002	8.02972E+001	-1.46116E-001	1.28901E+002	9.36548E+001
[truncated: 5,089 more rows]
