# Supplementary material for: Super-resolution visualization of chromatin loop folding in human lymphoblastoid cells using interferometric photoactivated localization microscopy
Source: Sci Rep. 2022 May 20;12:8582. doi: 10.1038/s41598-022-12568-9 (PMC9122977; doi:10.1038/s41598-022-12568-9)
Supplement: Supplementary file 2 — Supplementary Information 2. [file 41598_2022_12568_MOESM2_ESM.zip › ChromoLooping-main/data/ascii_files/Run1-647_c123_sum_X5_proc_JSA_IDL_ASCII_image9.txt]

Offset	Amplitude	X Position	Y Position	X Peak Width	Y Peak Width	6 N Photons	ChiSquared	FitOK	Frame Number	Peak Index of Frame	Peak Global Index	12 X PkW * Y PkW	Sigma Amplitude	Sigma X Pos rtNph	Sigma Y Pos rtNph	Sigma X Pos Full	Sigma Y Pos Full	18 Grouped Index	Group X Position	Group Y Position	Group Sigma X Pos	Group Sigma Y Pos	Group N Photons	24 Group Size	Frame Index in Grp	Label Set	Amplitude L1	Amplitude L2	Amplitude L3	30 FitOK Labels	Zeta0	Sigma Amp L2	Sigma Amp L3	Unwrapped Z	Sigma Z	36 Coherence	Group A1	Group A2	Group A3	Unwrapped Group Z	Group Sigma Z	42 Group Coherence	XY Ellipticity	Z Position	Unwrapped Z Error	XY Group Ellipticity	Group Z Position	Unwrapped Group Z Error
2.51317E+002	2.46938E+003	2.86806E+002	2.31619E+002	1.32840E+000	1.57776E+000	3.14500E+004	6.49161E+003	1.00000E+000	1.00000E+000	3.60000E+001	2.50000E+001	2.09590E+000	4.96929E+001	7.49062E-003	8.89675E-003	4.97107E-002	6.98677E-002	2.50000E+001	2.86814E+002	2.31625E+002	9.62177E-003	9.62177E-003	1.02772E+006	3.20000E+001	1.00000E+000	0.00000E+000	7.63311E+002	8.17038E+002	9.05811E+002	1.00000E+002	2.47391E+000	2.12849E-002	0.00000E+000	-9.70745E+001	2.64667E+000	5.11330E-001	7.73102E+002	8.06003E+002	9.16326E+002	-9.67439E+001	4.44502E-001	5.32599E-001	-8.58057E-002	1.94171E+002	8.46790E+001	-7.89703E-002	1.94502E+002	7.61677E+001
2.47192E+002	2.53152E+003	2.86832E+002	2.31651E+002	1.36057E+000	1.55798E+000	3.23670E+004	9.34791E+003	1.00000E+000	2.00000E+000	3.20000E+001	1.79000E+002	2.11973E+000	5.03142E+001	7.56257E-003	8.65983E-003	6.00979E-002	7.86378E-002	2.50000E+001	2.86814E+002	2.31625E+002	9.62177E-003	9.62177E-003	1.02772E+006	3.20000E+001	2.00000E+000	0.00000E+000	8.23559E+002	8.22142E+002	9.12444E+002	1.00000E+002	2.56123E+000	2.43570E-002	0.00000E+000	-9.25243E+001	2.48083E+000	5.37729E-001	7.73102E+002	8.06003E+002	9.16326E+002	-9.68425E+001	4.44502E-001	5.32599E-001	-6.76384E-002	1.98721E+002	6.58252E+001	-7.89703E-002	1.94403E+002	7.60779E+001
2.41459E+002	2.54326E+003	2.86823E+002	2.31634E+002	1.38564E+000	1.58588E+000	3.35510E+004	7.03339E+003	1.00000E+000	3.00000E+000	2.90000E+001	3.54000E+002	2.19745E+000	5.04307E+001	7.56479E-003	8.65799E-003	6.04411E-002	7.90096E-002	2.50000E+001	2.86814E+002	2.31625E+002	9.62177E-003	9.62177E-003	1.02772E+006	3.20000E+001	3.00000E+000	0.00000E+000	8.21875E+002	8.00665E+002	9.35141E+002	1.00000E+002	2.57130E+000	2.03698E-002	0.00000E+000	-9.40946E+001	2.30306E+000	5.68923E-001	7.73102E+002	8.06003E+002	9.16326E+002	-9.69390E+001	4.44502E-001	5.32599E-001	-6.73868E-002	1.97151E+002	6.39289E+001	-7.89703E-002	1.94307E+002	7.59779E+001
2.40922E+002	2.53072E+003	2.86843E+002	2.31631E+002	1.34900E+000	1.57408E+000	3.24080E+004	6.76862E+003	1.00000E+000	4.00000E+000	3.70000E+001	5.34000E+002	2.12343E+000	5.03062E+001	7.49349E-003	8.74381E-003	5.48962E-002	7.45383E-002	2.50000E+001	2.86814E+002	2.31625E+002	9.62177E-003	9.62177E-003	1.02772E+006	3.20000E+001	4.00000E+000	0.00000E+000	8.00061E+002	8.10240E+002	9.38349E+002	1.00000E+002	2.55282E+000	2.22666E-002	0.00000E+000	-9.61822E+001	2.41833E+000	5.51277E-001	7.73102E+002	8.06003E+002	9.16326E+002	-9.70374E+001	4.44502E-001	5.32599E-001	-7.70028E-002	1.95063E+002	7.42015E+001	-7.89703E-002	1.94208E+002	7.58837E+001
2.31408E+002	2.52892E+003	2.86845E+002	2.31596E+002	1.37906E+000	1.61253E+000	3.37220E+004	6.65628E+003	1.00000E+000	5.00000E+000	3.20000E+001	7.13000E+002	2.22377E+000	5.02883E+001	7.50975E-003	8.78116E-003	5.70528E-002	7.78053E-002	2.50000E+001	2.86814E+002	2.31625E+002	9.62177E-003	9.62177E-003	1.02772E+006	3.20000E+001	5.00000E+000	0.00000E+000	7.75142E+002	8.22354E+002	9.43984E+002	1.00000E+002	2.53461E+000	1.63688E-002	0.00000E+000	-9.88810E+001	2.45626E+000	5.32084E-001	7.73102E+002	8.06003E+002	9.16326E+002	-9.71355E+001	4.44502E-001	5.32599E-001	-7.80443E-002	1.92365E+002	7.28427E+001	-7.89703E-002	1.94110E+002	7.57828E+001
2.27975E+002	2.49106E+003	2.86813E+002	2.31618E+002	1.39334E+000	1.61397E+000	3.37920E+004	6.86192E+003	1.00000E+000	6.00000E+000	3.60000E+001	8.87000E+002	2.24880E+000	4.99106E+001	7.57965E-003	8.77987E-003	5.16465E-002	6.90874E-002	2.50000E+001	2.86814E+002	2.31625E+002	9.62177E-003	9.62177E-003	1.02772E+006	3.20000E+001	6.00000E+000	0.00000E+000	7.39723E+002	8.26562E+002	9.38307E+002	1.00000E+002	2.48566E+000	1.97521E-002	0.00000E+000	-1.01999E+002	2.55049E+000	5.11894E-001	7.73102E+002	8.06003E+002	9.16326E+002	-9.72349E+001	4.44502E-001	5.32599E-001	-7.33656E-002	1.89247E+002	6.36947E+001	-7.89703E-002	1.94011E+002	7.56783E+001
2.58676E+002	2.51085E+003	2.86836E+002	2.31639E+002	1.33944E+000	1.59165E+000	3.24490E+004	6.91300E+003	1.00000E+000	7.00000E+000	3.30000E+001	1.06500E+003	2.13192E+000	5.01084E+001	7.43570E-003	8.83582E-003	4.94929E-002	6.96306E-002	2.50000E+001	2.86814E+002	2.31625E+002	9.62177E-003	9.62177E-003	1.02772E+006	3.20000E+001	7.00000E+000	0.00000E+000	7.63298E+002	8.23226E+002	9.33666E+002	1.00000E+002	2.50857E+000	1.89632E-002	0.00000E+000	-9.95298E+001	2.55797E+000	5.20853E-001	7.73102E+002	8.06003E+002	9.16326E+002	-9.73313E+001	4.44502E-001	5.32599E-001	-8.60476E-002	1.91716E+002	8.25463E+001	-7.89703E-002	1.93914E+002	7.55891E+001
2.22724E+002	2.52793E+003	2.86808E+002	2.31633E+002	1.38873E+000	1.62276E+000	3.40480E+004	8.61292E+003	1.00000E+000	8.00000E+000	3.30000E+001	1.23800E+003	2.25357E+000	5.02785E+001	7.52614E-003	8.79443E-003	5.94371E-002	8.09649E-002	2.50000E+001	2.86814E+002	2.31625E+002	9.62177E-003	9.62177E-003	1.02772E+006	3.20000E+001	8.00000E+000	0.00000E+000	7.33425E+002	8.48547E+002	9.53636E+002	1.00000E+002	2.50794E+000	1.91103E-002	0.00000E+000	-1.04196E+002	2.61217E+000	4.97926E-001	7.73102E+002	8.06003E+002	9.16326E+002	-9.74324E+001	4.44502E-001	5.32599E-001	-7.77115E-002	1.87050E+002	6.70937E+001	-7.89703E-002	1.93813E+002	7.54809E+001
2.22436E+002	2.53437E+003	2.86829E+002	2.31593E+002	1.39175E+000	1.62089E+000	3.42010E+004	8.68908E+003	1.00000E+000	9.00000E+000	3.10000E+001	1.40500E+003	2.25587E+000	5.03425E+001	7.52561E-003	8.76464E-003	6.03224E-002	8.16356E-002	2.50000E+001	2.86814E+002	2.31625E+002	9.62177E-003	9.62177E-003	1.02772E+006	3.20000E+001	9.00000E+000	0.00000E+000	7.22482E+002	8.80164E+002	9.45910E+002	1.00000E+002	2.50452E+000	2.21437E-002	0.00000E+000	-1.05865E+002	2.82722E+000	4.59021E-001	7.73102E+002	8.06003E+002	9.16326E+002	-9.75366E+001	4.44502E-001	5.32599E-001	-7.60596E-002	1.85380E+002	6.32966E+001	-7.89703E-002	1.93709E+002	7.53777E+001
2.35815E+002	2.51220E+003	2.86836E+002	2.31599E+002	1.35645E+000	1.66554E+000	3.38880E+004	7.36004E+003	1.00000E+000	1.00000E+001	3.40000E+001	1.56500E+003	2.25922E+000	5.01218E+001	7.36851E-003	9.04758E-003	5.62085E-002	8.44721E-002	2.50000E+001	2.86814E+002	2.31625E+002	9.62177E-003	9.62177E-003	1.02772E+006	3.20000E+001	1.00000E+001	0.00000E+000	7.24377E+002	8.76838E+002	9.28770E+002	1.00000E+002	2.48589E+000	1.93281E-002	0.00000E+000	-1.04629E+002	2.89028E+000	4.51074E-001	7.73102E+002	8.06003E+002	9.16326E+002	-9.76426E+001	4.44502E-001	5.32599E-001	-1.02282E-001	1.86616E+002	9.86298E+001	-7.89703E-002	1.93603E+002	7.52738E+001
2.04635E+002	2.53253E+003	2.86849E+002	2.31625E+002	1.42609E+000	1.67360E+000	3.58620E+004	8.85932E+003	1.00000E+000	1.10000E+001	3.40000E+001	1.73200E+003	2.38670E+000	5.03243E+001	7.53059E-003	8.83759E-003	6.23325E-002	8.56576E-002	2.50000E+001	2.86814E+002	2.31625E+002	9.62177E-003	9.62177E-003	1.02772E+006	3.20000E+001	1.10000E+001	0.00000E+000	7.16605E+002	8.93377E+002	9.31880E+002	1.00000E+002	2.48944E+000	2.05785E-002	0.00000E+000	-1.06310E+002	2.91384E+000	4.34939E-001	7.73102E+002	8.06003E+002	9.16326E+002	-9.77398E+001	4.44502E-001	5.32599E-001	-7.98498E-002	1.84936E+002	6.77472E+001	-7.89703E-002	1.93506E+002	7.51821E+001
2.17824E+002	2.49798E+003	2.86816E+002	2.31624E+002	1.41198E+000	1.65285E+000	3.49770E+004	6.82460E+003	1.00000E+000	1.20000E+001	3.50000E+001	1.89700E+003	2.33378E+000	4.99798E+001	7.54983E-003	8.83773E-003	5.42032E-002	7.40583E-002	2.50000E+001	2.86814E+002	2.31625E+002	9.62177E-003	9.62177E-003	1.02772E+006	3.20000E+001	1.20000E+001	0.00000E+000	6.99823E+002	8.60018E+002	9.46804E+002	1.00000E+002	2.46442E+000	1.90536E-002	0.00000E+000	-1.08140E+002	2.71007E+000	4.73520E-001	7.73102E+002	8.06003E+002	9.16326E+002	-9.78403E+001	4.44502E-001	5.32599E-001	-7.85906E-002	1.83106E+002	6.42848E+001	-7.89703E-002	1.93405E+002	7.50740E+001
2.38359E+002	2.49951E+003	2.86830E+002	2.31648E+002	1.37129E+000	1.57908E+000	3.25540E+004	7.43283E+003	1.00000E+000	1.30000E+001	3.50000E+001	2.05400E+003	2.16537E+000	4.99951E+001	7.60022E-003	8.75187E-003	5.91842E-002	7.83028E-002	2.50000E+001	2.86814E+002	2.31625E+002	9.62177E-003	9.62177E-003	1.02772E+006	3.20000E+001	1.30000E+001	0.00000E+000	7.54488E+002	8.09391E+002	9.39899E+002	1.00000E+002	2.49588E+000	1.71103E-002	0.00000E+000	-1.01096E+002	2.48546E+000	5.35183E-001	7.73102E+002	8.06003E+002	9.16326E+002	-9.79434E+001	4.44502E-001	5.32599E-001	-7.04283E-002	1.90150E+002	6.08308E+001	-7.89703E-002	1.93302E+002	7.49763E+001
2.33012E+002	2.52496E+003	2.86833E+002	2.31675E+002	1.35806E+000	1.61019E+000	3.31350E+004	6.37192E+003	1.00000E+000	1.40000E+001	3.20000E+001	2.20200E+003	2.18673E+000	5.02489E+001	7.46063E-003	8.84572E-003	5.47484E-002	7.67352E-002	2.50000E+001	2.86814E+002	2.31625E+002	9.62177E-003	9.62177E-003	1.02772E+006	3.20000E+001	1.40000E+001	0.00000E+000	7.81518E+002	8.26272E+002	9.23982E+002	1.00000E+002	2.52290E+000	1.73886E-002	0.00000E+000	-9.80368E+001	2.53670E+000	5.19755E-001	7.73102E+002	8.06003E+002	9.16326E+002	-9.80488E+001	4.44502E-001	5.32599E-001	-8.49422E-002	1.93209E+002	8.26088E+001	-7.89703E-002	1.93197E+002	7.48742E+001
2.31729E+002	2.42488E+003	2.86825E+002	2.31636E+002	1.36552E+000	1.59648E+000	3.17540E+004	5.78964E+003	1.00000E+000	1.50000E+001	4.50000E+001	2.36300E+003	2.18003E+000	4.92431E+001	7.66301E-003	8.95911E-003	5.72017E-002	7.79792E-002	2.50000E+001	2.86814E+002	2.31625E+002	9.62177E-003	9.62177E-003	1.02772E+006	3.20000E+001	1.50000E+001	0.00000E+000	6.88128E+002	8.18846E+002	9.13603E+002	1.00000E+002	2.38773E+000	1.29327E-002	0.00000E+000	-1.06647E+002	2.76105E+000	4.87795E-001	7.73102E+002	8.06003E+002	9.16326E+002	-9.81504E+001	4.44502E-001	5.32599E-001	-7.79742E-002	1.84599E+002	6.49854E+001	-7.89703E-002	1.93095E+002	7.47670E+001
2.26099E+002	2.50461E+003	2.86810E+002	2.31648E+002	1.37145E+000	1.55568E+000	3.21900E+004	7.17027E+003	1.00000E+000	1.60000E+001	3.40000E+001	2.50000E+003	2.13353E+000	5.00461E+001	7.64395E-003	8.67081E-003	5.74461E-002	7.37550E-002	2.50000E+001	2.86814E+002	2.31625E+002	9.62177E-003	9.62177E-003	1.02772E+006	3.20000E+001	1.60000E+001	0.00000E+000	7.42504E+002	8.26729E+002	9.43233E+002	1.00000E+002	2.49478E+000	1.77191E-002	0.00000E+000	-1.03038E+002	2.59393E+000	5.15694E-001	7.73102E+002	8.06003E+002	9.16326E+002	-9.82517E+001	4.44502E-001	5.32599E-001	-6.29401E-002	1.88208E+002	4.92939E+001	-7.89703E-002	1.92994E+002	7.46635E+001
2.36769E+002	2.49368E+003	2.86839E+002	2.31643E+002	1.37741E+000	1.61308E+000	3.32080E+004	6.71340E+003	1.00000E+000	1.70000E+001	3.30000E+001	2.65200E+003	2.22187E+000	4.99368E+001	7.55861E-003	8.85185E-003	5.73815E-002	7.84919E-002	2.50000E+001	2.86814E+002	2.31625E+002	9.62177E-003	9.62177E-003	1.02772E+006	3.20000E+001	1.70000E+001	0.00000E+000	7.51239E+002	8.24852E+002	9.30895E+002	1.00000E+002	2.49109E+000	1.65404E-002	0.00000E+000	-1.01532E+002	2.56679E+000	5.13096E-001	7.73102E+002	8.06003E+002	9.16326E+002	-9.83504E+001	4.44502E-001	5.32599E-001	-7.88061E-002	1.89713E+002	7.11772E+001	-7.89703E-002	1.92895E+002	7.45710E+001
2.45316E+002	2.49645E+003	2.86825E+002	2.31621E+002	1.33609E+000	1.57807E+000	3.17480E+004	6.85364E+003	1.00000E+000	1.80000E+001	3.70000E+001	2.80800E+003	2.10845E+000	4.99645E+001	7.49857E-003	8.85664E-003	5.56845E-002	7.74593E-002	2.50000E+001	2.86814E+002	2.31625E+002	9.62177E-003	9.62177E-003	1.02772E+006	3.20000E+001	1.80000E+001	0.00000E+000	7.56181E+002	8.13533E+002	9.32976E+002	1.00000E+002	2.49286E+000	1.86908E-002	0.00000E+000	-1.01106E+002	2.55317E+000	5.27561E-001	7.73102E+002	8.06003E+002	9.16326E+002	-9.84519E+001	4.44502E-001	5.32599E-001	-8.30362E-002	1.90139E+002	7.70639E+001	-7.89703E-002	1.92794E+002	7.44640E+001
2.36747E+002	2.49924E+003	2.86842E+002	2.31623E+002	1.36999E+000	1.58998E+000	3.27310E+004	8.54428E+003	1.00000E+000	1.90000E+001	3.30000E+001	2.96600E+003	2.17827E+000	4.99924E+001	7.57249E-003	8.78847E-003	5.88333E-002	7.90576E-002	2.50000E+001	2.86814E+002	2.31625E+002	9.62177E-003	9.62177E-003	1.02772E+006	3.20000E+001	1.90000E+001	0.00000E+000	7.76260E+002	8.09326E+002	9.33549E+002	1.00000E+002	2.51657E+000	2.42471E-002	0.00000E+000	-9.93939E+001	2.45722E+000	5.39867E-001	7.73102E+002	8.06003E+002	9.16326E+002	-9.85535E+001	4.44502E-001	5.32599E-001	-7.43219E-002	1.91852E+002	6.75366E+001	-7.89703E-002	1.92692E+002	7.43666E+001
2.37995E+002	2.49626E+003	2.86805E+002	2.31623E+002	1.35912E+000	1.58657E+000	3.23650E+004	5.85441E+003	1.00000E+000	2.00000E+001	3.30000E+001	3.12800E+003	2.15634E+000	4.99626E+001	7.55473E-003	8.81904E-003	5.64876E-002	7.67730E-002	2.50000E+001	2.86814E+002	2.31625E+002	9.62177E-003	9.62177E-003	1.02772E+006	3.20000E+001	2.00000E+001	0.00000E+000	7.64057E+002	8.33118E+002	9.14483E+002	1.00000E+002	2.49422E+000	1.70102E-002	0.00000E+000	-9.97100E+001	2.66708E+000	5.00193E-001	7.73102E+002	8.06003E+002	9.16326E+002	-9.86582E+001	4.44502E-001	5.32599E-001	-7.72155E-002	1.91536E+002	7.09386E+001	-7.89703E-002	1.92587E+002	7.42536E+001
2.40567E+002	2.50229E+003	2.86817E+002	2.31612E+002	1.35906E+000	1.60220E+000	3.29750E+004	6.86106E+003	1.00000E+000	2.10000E+001	3.30000E+001	3.28900E+003	2.17749E+000	5.00229E+001	7.48422E-003	8.82316E-003	4.96940E-002	6.88213E-002	2.50000E+001	2.86814E+002	2.31625E+002	9.62177E-003	9.62177E-003	1.02772E+006	3.20000E+001	2.10000E+001	0.00000E+000	7.85298E+002	8.06590E+002	9.23669E+002	1.00000E+002	2.51547E+000	1.87549E-002	0.00000E+000	-9.81746E+001	2.44246E+000	5.41118E-001	7.73102E+002	8.06003E+002	9.16326E+002	-9.87534E+001	4.44502E-001	5.32599E-001	-8.21064E-002	1.93071E+002	7.87903E+001	-7.89703E-002	1.92492E+002	7.41600E+001
2.71623E+002	2.35319E+003	2.86803E+002	2.31652E+002	1.27301E+000	1.52151E+000	2.79010E+004	4.47733E+003	1.00000E+000	2.20000E+001	4.30000E+001	3.44500E+003	1.93690E+000	4.85097E+001	7.62118E-003	9.10890E-003	4.50511E-002	6.40472E-002	2.50000E+001	2.86814E+002	2.31625E+002	9.62177E-003	9.62177E-003	1.02772E+006	3.20000E+001	2.20000E+001	0.00000E+000	7.39720E+002	7.47071E+002	8.83439E+002	1.00000E+002	2.37665E+000	1.98187E-002	0.00000E+000	-9.89943E+001	2.55548E+000	5.62250E-001	7.73102E+002	8.06003E+002	9.16326E+002	-9.88508E+001	4.44502E-001	5.32599E-001	-8.89244E-002	1.92251E+002	8.68103E+001	-7.89703E-002	1.92395E+002	7.40633E+001
2.60135E+002	2.39717E+003	2.86782E+002	2.31590E+002	1.31414E+000	1.55967E+000	2.99400E+004	3.76146E+003	1.00000E+000	2.30000E+001	4.40000E+001	3.61100E+003	2.04962E+000	4.89609E+001	7.59477E-003	9.01378E-003	4.55809E-002	6.39166E-002	2.50000E+001	2.86814E+002	2.31625E+002	9.62177E-003	9.62177E-003	1.02772E+006	3.20000E+001	2.30000E+001	0.00000E+000	7.38030E+002	7.65034E+002	9.02668E+002	1.00000E+002	2.40671E+000	1.43520E-002	0.00000E+000	-1.00668E+002	2.50704E+000	5.53254E-001	7.73102E+002	8.06003E+002	9.16326E+002	-9.89512E+001	4.44502E-001	5.32599E-001	-8.54384E-002	1.90578E+002	8.06013E+001	-7.89703E-002	1.92294E+002	7.39521E+001
2.34550E+002	2.56395E+003	2.86784E+002	2.31587E+002	1.36103E+000	1.64969E+000	3.43700E+004	8.63637E+003	1.00000E+000	2.40000E+001	3.00000E+001	3.74500E+003	2.24528E+000	5.06354E+001	7.34139E-003	8.89844E-003	5.87015E-002	8.60036E-002	2.50000E+001	2.86814E+002	2.31625E+002	9.62177E-003	9.62177E-003	1.02772E+006	3.20000E+001	2.40000E+001	0.00000E+000	8.10976E+002	8.30870E+002	9.43083E+002	1.00000E+002	2.58448E+000	1.75353E-002	0.00000E+000	-9.77851E+001	2.40730E+000	5.37763E-001	7.73102E+002	8.06003E+002	9.16326E+002	-9.90525E+001	4.44502E-001	5.32599E-001	-9.58785E-002	1.93460E+002	9.70711E+001	-7.89703E-002	1.92193E+002	7.38511E+001
2.51411E+002	2.45655E+003	2.86798E+002	2.31578E+002	1.31355E+000	1.59525E+000	3.12600E+004	5.30649E+003	1.00000E+000	2.50000E+001	3.70000E+001	3.90800E+003	2.09544E+000	4.95636E+001	7.42938E-003	9.02265E-003	4.72072E-002	6.93166E-002	2.50000E+001	2.86814E+002	2.31625E+002	9.62177E-003	9.62177E-003	1.02772E+006	3.20000E+001	2.50000E+001	0.00000E+000	8.00995E+002	7.71084E+002	9.03271E+002	1.00000E+002	2.49138E+000	1.54403E-002	0.00000E+000	-9.57374E+001	2.36206E+000	5.74680E-001	7.73102E+002	8.06003E+002	9.16326E+002	-9.91521E+001	4.44502E-001	5.32599E-001	-9.68432E-002	1.95508E+002	1.00382E+002	-7.89703E-002	1.92093E+002	7.37538E+001
2.54942E+002	2.40190E+003	2.86807E+002	2.31609E+002	1.28424E+000	1.53801E+000	2.89950E+004	5.02623E+003	1.00000E+000	2.60000E+001	4.50000E+001	4.05500E+003	1.97517E+000	4.90092E+001	7.54197E-003	9.03227E-003	4.59437E-002	6.55940E-002	2.50000E+001	2.86814E+002	2.31625E+002	9.62177E-003	9.62177E-003	1.02772E+006	3.20000E+001	2.60000E+001	0.00000E+000	7.98003E+002	7.40399E+002	8.78971E+002	1.00000E+002	2.44202E+000	1.92029E-002	0.00000E+000	-9.43812E+001	2.37067E+000	5.94538E-001	7.73102E+002	8.06003E+002	9.16326E+002	-9.92532E+001	4.44502E-001	5.32599E-001	-8.99166E-002	1.96864E+002	9.27101E+001	-7.89703E-002	1.91992E+002	7.36576E+001
2.43686E+002	2.33514E+003	2.86795E+002	2.31662E+002	1.32230E+000	1.51996E+000	2.86700E+004	4.89416E+003	1.00000E+000	2.70000E+001	5.60000E+001	4.21700E+003	2.00985E+000	4.83233E+001	7.80939E-003	8.97674E-003	4.57661E-002	6.02324E-002	2.50000E+001	2.86814E+002	2.31625E+002	9.62177E-003	9.62177E-003	1.02772E+006	3.20000E+001	2.70000E+001	0.00000E+000	8.30343E+002	6.94850E+002	8.38503E+002	1.00000E+002	2.41079E+000	1.73673E-002	0.00000E+000	-8.96865E+001	2.19495E+000	6.45762E-001	7.73102E+002	8.06003E+002	9.16326E+002	-9.93513E+001	4.44502E-001	5.32599E-001	-6.95427E-002	2.01559E+002	7.10972E+001	-7.89703E-002	1.91894E+002	7.35618E+001
2.85465E+002	2.29553E+003	2.86768E+002	2.31633E+002	1.28363E+000	1.48581E+000	2.68780E+004	5.62465E+003	1.00000E+000	2.80000E+001	5.80000E+001	4.35300E+003	1.90723E+000	4.79117E+001	7.82965E-003	9.06282E-003	4.50222E-002	6.00623E-002	2.50000E+001	2.86814E+002	2.31625E+002	9.62177E-003	9.62177E-003	1.02772E+006	3.20000E+001	2.80000E+001	0.00000E+000	7.97305E+002	6.92481E+002	8.17920E+002	1.00000E+002	2.34435E+000	2.17530E-002	0.00000E+000	-9.05585E+001	2.35434E+000	6.21790E-001	7.73102E+002	8.06003E+002	9.16326E+002	-9.94473E+001	4.44502E-001	5.32599E-001	-7.30016E-002	2.00687E+002	7.46583E+001	-7.89703E-002	1.91798E+002	7.34571E+001
2.72937E+002	2.35208E+003	2.86778E+002	2.31629E+002	1.27928E+000	1.46956E+000	2.71830E+004	4.85187E+003	1.00000E+000	2.90000E+001	5.30000E+001	4.47900E+003	1.87998E+000	4.84982E+001	7.75920E-003	8.91331E-003	4.45327E-002	5.85234E-002	2.50000E+001	2.86814E+002	2.31625E+002	9.62177E-003	9.62177E-003	1.02772E+006	3.20000E+001	2.90000E+001	0.00000E+000	8.30850E+002	7.06392E+002	8.31169E+002	1.00000E+002	2.41028E+000	2.13654E-002	0.00000E+000	-8.93094E+001	2.30678E+000	6.31039E-001	7.73102E+002	8.06003E+002	9.16326E+002	-9.95442E+001	4.44502E-001	5.32599E-001	-6.92224E-002	2.01936E+002	7.10565E+001	-7.89703E-002	1.91701E+002	7.33620E+001
2.64749E+002	2.37798E+003	2.86754E+002	2.31653E+002	1.31776E+000	1.52037E+000	2.91220E+004	5.07571E+003	1.00000E+000	3.00000E+001	5.40000E+001	4.63400E+003	2.00348E+000	4.87645E+001	7.72191E-003	8.90923E-003	4.72781E-002	6.27019E-002	2.50000E+001	2.86814E+002	2.31625E+002	9.62177E-003	9.62177E-003	1.02772E+006	3.20000E+001	3.00000E+001	0.00000E+000	8.28827E+002	7.08143E+002	8.61211E+002	1.00000E+002	2.44211E+000	2.02233E-002	0.00000E+000	-9.14987E+001	2.20319E+000	6.38335E-001	7.73102E+002	8.06003E+002	9.16326E+002	-9.96514E+001	4.44502E-001	5.32599E-001	-7.13912E-002	1.99747E+002	7.16476E+001	-7.89703E-002	1.91594E+002	7.32516E+001
2.61999E+002	2.49886E+003	2.86800E+002	2.31629E+002	1.33605E+000	1.55019E+000	3.15180E+004	6.22900E+003	1.00000E+000	3.10000E+001	3.70000E+001	4.77900E+003	2.07113E+000	4.99886E+001	7.52562E-003	8.73186E-003	4.46241E-002	5.98308E-002	2.50000E+001	2.86814E+002	2.31625E+002	9.62177E-003	9.62177E-003	1.02772E+006	3.20000E+001	3.10000E+001	0.00000E+000	8.41772E+002	7.60522E+002	9.04660E+002	1.00000E+002	2.53856E+000	1.72375E-002	0.00000E+000	-9.34582E+001	2.22959E+000	6.06327E-001	7.73102E+002	8.06003E+002	9.16326E+002	-9.97573E+001	4.44502E-001	5.32599E-001	-7.41962E-002	1.97787E+002	7.33015E+001	-7.89703E-002	1.91488E+002	7.31537E+001
2.17883E+002	2.58882E+003	2.86793E+002	2.31609E+002	1.42967E+000	1.64357E+000	3.65060E+004	7.60293E+003	1.00000E+000	3.20000E+001	2.90000E+001	4.93600E+003	2.34977E+000	5.08804E+001	7.48264E-003	8.60213E-003	5.05664E-002	6.66322E-002	2.50000E+001	2.86814E+002	2.31625E+002	9.62177E-003	9.62177E-003	1.02772E+006	3.20000E+001	3.20000E+001	0.00000E+000	8.65210E+002	8.18901E+002	9.17653E+002	1.00000E+002	2.61820E+000	1.48776E-002	0.00000E+000	-9.27874E+001	2.22493E+000	5.64565E-001	7.73102E+002	8.06003E+002	9.16326E+002	-9.98460E+001	4.44502E-001	5.32599E-001	-6.95990E-002	1.98458E+002	6.80630E+001	-7.89703E-002	1.91400E+002	7.30617E+001
4.37105E+002	1.16222E+003	2.86396E+002	2.32144E+002	1.55065E+000	1.43034E+000	1.48970E+004	3.84844E+003	1.00000E+000	1.74000E+002	2.41000E+002	5.35300E+004	2.21795E+000	3.40913E+001	1.27047E-002	1.17190E-002	1.31644E-001	1.12108E-001	1.13810E+004	2.86396E+002	2.32144E+002	1.31644E-001	1.12108E-001	1.48970E+004	1.00000E+000	1.00000E+000	0.00000E+000	6.76448E+002	4.97259E+002	4.26649E+002	1.00000E+002	1.63760E+000	6.91928E-002	0.00000E+000	-7.80336E+001	2.74993E+000	7.15055E-001	6.76448E+002	4.97259E+002	4.26649E+002	-7.80336E+001	2.74993E+000	7.15055E-001	4.03594E-002	2.13212E+002	-5.61009E+001	4.03594E-002	2.13212E+002	-5.61009E+001
2.18646E+002	9.04406E+002	2.86721E+002	2.31125E+002	1.56929E+000	1.45398E+000	1.22080E+004	5.81886E+003	1.00000E+000	4.71000E+002	2.00000E+000	1.20830E+005	2.28171E+000	3.00733E+001	1.42030E-002	1.31594E-002	1.45216E-001	1.24766E-001	2.95790E+004	2.86721E+002	2.31125E+002	1.45216E-001	1.24766E-001	1.22080E+004	1.00000E+000	1.00000E+000	0.00000E+000	1.96750E+002	2.07999E+002	4.58820E+002	1.00000E+002	8.86323E-001	1.95689E-001	0.00000E+000	-1.15962E+002	2.20790E+000	9.83804E-001	1.96750E+002	2.07999E+002	4.58820E+002	-1.15962E+002	2.20790E+000	9.83804E-001	3.81411E-002	1.75283E+002	-9.12473E+001	3.81411E-002	1.75283E+002	-9.12473E+001
1.85597E+002	8.01260E+002	2.86831E+002	2.31187E+002	1.42920E+000	1.58329E+000	1.08230E+004	2.68700E+003	1.00000E+000	4.86000E+002	2.00000E+000	1.24142E+005	2.26284E+000	2.83065E+001	1.37379E-002	1.52190E-002	8.74994E-002	1.07118E-001	3.04510E+004	2.86831E+002	2.31187E+002	8.74994E-002	1.07118E-001	1.08230E+004	1.00000E+000	1.00000E+000	0.00000E+000	1.57997E+002	1.87826E+002	4.22365E+002	1.00000E+002	7.84195E-001	9.38469E-002	0.00000E+000	-1.18843E+002	2.25055E+000	1.02506E+000	1.57997E+002	1.87826E+002	4.22365E+002	-1.18843E+002	2.25055E+000	1.02506E+000	-5.11493E-002	1.72403E+002	1.84259E+001	-5.11493E-002	1.72403E+002	1.84259E+001
1.92324E+002	7.42778E+002	2.86793E+002	2.31201E+002	1.50838E+000	1.48856E+000	9.95300E+003	2.94365E+003	1.00000E+000	4.90000E+002	1.00000E+000	1.25037E+005	2.24532E+000	2.72540E+001	1.51194E-002	1.49207E-002	1.11324E-001	1.08447E-001	3.07180E+004	2.86837E+002	2.31151E+002	6.07819E-002	6.07819E-002	2.05190E+004	2.00000E+000	1.00000E+000	0.00000E+000	1.32109E+002	1.78762E+002	3.95493E+002	1.00000E+002	7.15843E-001	1.23268E-001	0.00000E+000	-1.21929E+002	2.30205E+000	1.04501E+000	1.31047E+002	1.82352E+002	4.15137E+002	-1.22793E+002	1.55716E+000	1.07597E+000	6.61300E-003	1.69317E+002	-5.74804E+001	3.25485E-003	1.68452E+002	-5.41255E+001
1.93908E+002	7.86311E+002	2.86879E+002	2.31104E+002	1.49955E+000	1.49927E+000	1.05660E+004	3.14148E+003	1.00000E+000	4.91000E+002	1.00000E+000	1.25275E+005	2.24823E+000	2.80412E+001	1.45883E-002	1.45856E-002	1.14598E-001	1.14556E-001	3.07180E+004	2.86837E+002	2.31151E+002	6.07819E-002	6.07819E-002	2.05190E+004	2.00000E+000	2.00000E+000	0.00000E+000	1.30046E+002	1.85734E+002	4.33642E+002	1.00000E+002	7.59790E-001	1.13213E-001	0.00000E+000	-1.23476E+002	2.11538E+000	1.10374E+000	1.31047E+002	1.82352E+002	4.15137E+002	-1.22750E+002	1.55716E+000	1.07597E+000	9.34969E-005	1.67769E+002	-5.08264E+001	3.25485E-003	1.68496E+002	-5.40715E+001
2.26300E+002	4.31299E+002	2.86153E+002	2.31885E+002	1.40997E+000	1.18136E+000	4.43500E+003	9.42322E+002	1.00000E+000	7.72000E+002	3.40000E+001	1.85358E+005	1.66569E+000	2.07677E+001	2.11721E-002	1.77393E-002	9.46311E-002	6.72116E-002	4.71280E+004	2.86188E+002	2.31885E+002	5.36729E-002	5.36729E-002	6.83300E+003	2.00000E+000	1.00000E+000	0.00000E+000	2.28597E+002	1.85771E+002	5.24006E+001	3.00000E+002	4.62212E-001	1.28065E-001	0.00000E+000	-2.96592E+001	3.92426E+000	9.18348E-001	1.93399E+002	1.57381E+002	6.27634E+001	-3.53789E+001	3.55878E+000	8.15838E-001	8.82207E-002	2.61586E+002	-6.90699E+001	5.09270E-002	2.55867E+002	-2.69235E+001
2.14209E+002	2.26594E+002	2.86253E+002	2.31883E+002	1.28561E+000	1.33108E+000	2.39800E+003	4.72162E+002	1.00000E+000	7.73000E+002	7.70000E+001	1.85594E+005	1.71124E+000	1.50530E+001	2.62533E-002	2.71819E-002	9.88607E-002	1.05698E-001	4.71280E+004	2.86188E+002	2.31885E+002	5.36729E-002	5.36729E-002	6.83300E+003	2.00000E+000	2.00000E+000	0.00000E+000	1.28301E+002	1.04876E+002	8.19288E+001	3.00000E+002	3.18107E-001	2.27129E-001	0.00000E+000	-5.85981E+001	7.70334E+000	6.36220E-001	1.93399E+002	1.57381E+002	6.27634E+001	-3.55349E+001	3.55878E+000	8.15838E-001	-1.73781E-002	2.32647E+002	3.59433E+001	5.09270E-002	2.55711E+002	-2.70569E+001
2.12752E+002	7.41723E+002	2.86886E+002	2.31100E+002	1.39834E+000	1.60997E+000	9.96300E+003	3.20068E+003	1.00000E+000	9.69000E+002	5.80000E+001	2.24873E+005	2.25128E+000	2.72346E+001	1.40093E-002	1.61296E-002	9.60197E-002	1.26924E-001	5.78910E+004	2.87057E+002	2.31296E+002	9.93067E-003	9.93067E-003	6.42832E+005	7.20000E+001	1.00000E+000	0.00000E+000	3.47266E+002	1.55166E+002	2.95824E+002	1.00000E+002	8.65416E-001	1.62299E-001	0.00000E+000	-1.02229E+002	2.37037E+000	1.01438E+000	3.61300E+002	1.44246E+002	3.44054E+002	-1.06503E+002	2.78133E-001	1.07624E+000	-7.03497E-002	1.89016E+002	5.95569E+001	-1.15256E-001	1.84742E+002	1.13861E+002
2.10612E+002	7.64293E+002	2.86922E+002	2.31032E+002	1.41649E+000	1.53855E+000	9.97000E+003	1.83015E+003	1.00000E+000	9.70000E+002	5.40000E+001	2.25060E+005	2.17934E+000	2.76459E+001	1.41862E-002	1.54087E-002	9.55589E-002	1.12533E-001	5.78910E+004	2.87057E+002	2.31296E+002	9.93067E-003	9.93067E-003	6.42832E+005	7.20000E+001	2.00000E+000	0.00000E+000	3.83822E+002	1.25569E+002	2.60660E+002	1.00000E+002	8.55112E-001	1.00005E-001	0.00000E+000	-9.58598E+001	2.05896E+000	1.16739E+000	3.61300E+002	1.44246E+002	3.44054E+002	-1.06531E+002	2.78133E-001	1.07624E+000	-4.13082E-002	1.95386E+002	2.89353E+001	-1.15256E-001	1.84715E+002	1.13835E+002
2.93610E+002	7.53867E+002	2.86726E+002	2.31103E+002	1.26865E+000	1.33245E+000	7.88500E+003	8.00874E+003	1.00000E+000	9.73000E+002	4.70000E+001	2.25648E+005	1.69042E+000	2.74566E+001	1.42870E-002	1.50055E-002	1.01250E-001	1.11574E-001	5.78910E+004	2.87057E+002	2.31296E+002	9.93067E-003	9.93067E-003	6.42832E+005	7.20000E+001	3.00000E+000	0.00000E+000	4.10723E+002	1.46068E+002	2.56942E+002	1.00000E+002	8.97705E-001	3.52378E-001	0.00000E+000	-9.30698E+001	2.36745E+000	1.14164E+000	3.61300E+002	1.44246E+002	3.44054E+002	-1.06605E+002	2.78133E-001	1.07624E+000	-2.45268E-002	1.98176E+002	1.05030E+001	-1.15256E-001	1.84641E+002	1.13723E+002
2.07282E+002	8.75338E+002	2.86892E+002	2.31131E+002	1.39338E+000	1.65583E+000	1.20050E+004	3.29629E+003	1.00000E+000	9.75000E+002	4.10000E+001	2.26048E+005	2.30719E+000	2.95861E+001	1.27171E-002	1.51124E-002	8.99812E-002	1.26668E-001	5.78910E+004	2.87057E+002	2.31296E+002	9.93067E-003	9.93067E-003	6.42832E+005	7.20000E+001	4.00000E+000	0.00000E+000	4.62047E+002	1.21463E+002	2.94678E+002	1.00000E+002	9.90210E-001	1.08751E-001	0.00000E+000	-9.49788E+001	1.73806E+000	1.26028E+000	3.61300E+002	1.44246E+002	3.44054E+002	-1.06654E+002	2.78133E-001	1.07624E+000	-8.60719E-002	1.96267E+002	8.70928E+001	-1.15256E-001	1.84592E+002	1.13714E+002
3.09816E+002	8.10590E+002	2.86871E+002	2.31061E+002	1.15954E+000	1.34580E+000	7.81500E+003	5.63826E+003	1.00000E+000	9.76000E+002	3.90000E+001	2.26257E+005	1.56051E+000	2.84709E+001	1.31166E-002	1.52236E-002	8.52404E-002	1.14434E-001	5.78910E+004	2.87057E+002	2.31296E+002	9.93067E-003	9.93067E-003	6.42832E+005	7.20000E+001	5.00000E+000	0.00000E+000	4.60285E+002	1.10043E+002	2.81382E+002	1.00000E+002	9.66291E-001	2.70502E-001	0.00000E+000	-9.41710E+001	2.08847E+000	1.29993E+000	3.61300E+002	1.44246E+002	3.44054E+002	-1.06679E+002	2.78133E-001	1.07624E+000	-7.43465E-002	1.97075E+002	7.27440E+001	-1.15256E-001	1.84566E+002	1.13678E+002
2.86380E+002	8.02708E+002	2.86768E+002	2.31092E+002	1.32015E+000	1.36136E+000	8.88700E+003	7.42697E+003	1.00000E+000	9.77000E+002	4.30000E+001	2.26456E+005	1.79720E+000	2.83321E+001	1.40038E-002	1.44410E-002	1.00642E-001	1.06956E-001	5.78910E+004	2.87057E+002	2.31296E+002	9.93067E-003	9.93067E-003	6.42832E+005	7.20000E+001	6.00000E+000	0.00000E+000	4.61670E+002	1.70956E+002	2.67805E+002	1.00000E+002	9.89823E-001	3.17103E-001	0.00000E+000	-9.07270E+001	2.24340E+000	1.13482E+000	3.61300E+002	1.44246E+002	3.44054E+002	-1.06699E+002	2.78133E-001	1.07624E+000	-1.53698E-002	2.00518E+002	1.32995E+000	-1.15256E-001	1.84546E+002	1.13637E+002
2.10683E+002	7.25318E+002	2.86976E+002	2.31170E+002	1.26368E+000	1.53389E+000	8.55600E+003	1.48204E+003	1.00000E+000	9.78000E+002	5.90000E+001	2.26652E+005	1.93835E+000	2.69317E+001	1.36616E-002	1.65828E-002	6.22573E-002	9.09494E-002	5.78910E+004	2.87057E+002	2.31296E+002	9.93067E-003	9.93067E-003	6.42832E+005	7.20000E+001	7.00000E+000	0.00000E+000	3.79344E+002	1.31497E+002	2.23490E+002	1.00000E+002	8.11708E-001	5.57713E-002	0.00000E+000	-9.16118E+001	2.23181E+000	1.16257E+000	3.61300E+002	1.44246E+002	3.44054E+002	-1.06718E+002	2.78133E-001	1.07624E+000	-9.65865E-002	1.99634E+002	1.04174E+002	-1.15256E-001	1.84527E+002	1.13673E+002
2.07855E+002	7.47971E+002	2.87016E+002	2.31180E+002	1.25034E+000	1.46061E+000	8.37600E+003	1.41595E+003	1.00000E+000	9.79000E+002	5.50000E+001	2.26845E+005	1.82625E+000	2.73491E+001	1.36618E-002	1.59593E-002	5.93203E-002	8.03173E-002	5.78910E+004	2.87057E+002	2.31296E+002	9.93067E-003	9.93067E-003	6.42832E+005	7.20000E+001	8.00000E+000	0.00000E+000	3.88872E+002	1.42690E+002	2.35881E+002	1.00000E+002	8.44395E-001	5.08050E-002	0.00000E+000	-9.21404E+001	2.31686E+000	1.13186E+000	3.61300E+002	1.44246E+002	3.44054E+002	-1.06741E+002	2.78133E-001	1.07624E+000	-7.75628E-002	1.99105E+002	7.89614E+001	-1.15256E-001	1.84504E+002	1.13660E+002
2.03667E+002	6.48645E+002	2.86940E+002	2.31230E+002	1.24334E+000	1.52569E+000	7.50400E+003	1.80172E+003	1.00000E+000	9.80000E+002	7.50000E+001	2.27062E+005	1.89696E+000	2.54685E+001	1.43531E-002	1.76125E-002	7.28659E-002	1.08931E-001	5.78910E+004	2.87057E+002	2.31296E+002	9.93067E-003	9.93067E-003	6.42832E+005	7.20000E+001	9.00000E+000	0.00000E+000	3.40423E+002	1.13960E+002	2.25137E+002	1.00000E+002	7.53272E-001	1.06998E-001	0.00000E+000	-9.51940E+001	2.38668E+000	1.16083E+000	3.61300E+002	1.44246E+002	3.44054E+002	-1.06756E+002	2.78133E-001	1.07624E+000	-1.01966E-001	1.96052E+002	1.07638E+002	-1.15256E-001	1.84490E+002	1.13633E+002
1.99238E+002	7.07187E+002	2.86998E+002	2.31333E+002	1.18278E+000	1.50014E+000	7.70300E+003	1.24295E+003	1.00000E+000	9.81000E+002	6.10000E+001	2.27254E+005	1.77433E+000	2.65930E+001	1.34764E-002	1.70923E-002	5.82895E-002	9.27152E-002	5.78910E+004	2.87057E+002	2.31296E+002	9.93067E-003	9.93067E-003	6.42832E+005	7.20000E+001	1.00000E+001	0.00000E+000	3.73606E+002	1.22898E+002	2.21951E+002	1.00000E+002	7.97478E-001	6.57914E-002	0.00000E+000	-9.21925E+001	2.30925E+000	1.18416E+000	3.61300E+002	1.44246E+002	3.44054E+002	-1.06771E+002	2.78133E-001	1.07624E+000	-1.18289E-001	1.99053E+002	1.32256E+002	-1.15256E-001	1.84475E+002	1.13641E+002
2.27302E+002	8.16221E+002	2.86919E+002	2.31331E+002	1.14397E+000	1.38548E+000	8.02000E+003	1.42482E+003	1.00000E+000	9.82000E+002	4.20000E+001	2.27456E+005	1.58495E+000	2.85696E+001	1.27740E-002	1.54709E-002	5.13243E-002	7.44507E-002	5.78910E+004	2.87057E+002	2.31296E+002	9.93067E-003	9.93067E-003	6.42832E+005	7.20000E+001	1.10000E+001	0.00000E+000	4.03893E+002	1.67630E+002	2.57185E+002	1.00000E+002	9.02300E-001	6.50037E-002	0.00000E+000	-9.28644E+001	2.51600E+000	1.06515E+000	3.61300E+002	1.44246E+002	3.44054E+002	-1.06781E+002	2.78133E-001	1.07624E+000	-9.54820E-002	1.98381E+002	1.01480E+002	-1.15256E-001	1.84464E+002	1.13612E+002
1.99193E+002	7.67253E+002	2.87068E+002	2.31363E+002	1.14861E+000	1.57124E+000	8.46400E+003	8.39056E+002	1.00000E+000	9.83000E+002	5.20000E+001	2.27673E+005	1.80474E+000	2.76993E+001	1.24849E-002	1.70787E-002	4.62805E-002	8.49678E-002	5.78910E+004	2.87057E+002	2.31296E+002	9.93067E-003	9.93067E-003	6.42832E+005	7.20000E+001	1.20000E+001	0.00000E+000	4.60681E+002	1.39834E+002	2.28970E+002	1.00000E+002	9.26615E-001	2.62528E-002	0.00000E+000	-3.79296E+002	2.08063E+000	1.25380E+000	3.61300E+002	1.44246E+002	3.44054E+002	-1.06795E+002	2.78133E-001	1.07624E+000	-1.55388E-001	2.03195E+002	-1.04388E+002	-1.15256E-001	1.84451E+002	1.13636E+002
2.27174E+002	7.16333E+002	2.86967E+002	2.31347E+002	1.10899E+000	1.41306E+000	6.95100E+003	1.06383E+003	1.00000E+000	9.84000E+002	5.80000E+001	2.27882E+005	1.56707E+000	2.67644E+001	1.33016E-002	1.69488E-002	4.46988E-002	7.11820E-002	5.78910E+004	2.87057E+002	2.31296E+002	9.93067E-003	9.93067E-003	6.42832E+005	7.20000E+001	1.30000E+001	0.00000E+000	3.98053E+002	1.22746E+002	2.23332E+002	1.00000E+002	8.30111E-001	5.34514E-002	0.00000E+000	-9.09975E+001	2.35619E+000	1.22174E+000	3.61300E+002	1.44246E+002	3.44054E+002	-1.06791E+002	2.78133E-001	1.07624E+000	-1.20568E-001	2.00248E+002	1.36487E+002	-1.15256E-001	1.84454E+002	1.13615E+002
1.94864E+002	6.91813E+002	2.86993E+002	2.31259E+002	1.27174E+000	1.54989E+000	8.29700E+003	8.95456E+002	1.00000E+000	9.85000E+002	6.20000E+001	2.28089E+005	1.97106E+000	2.63023E+001	1.39617E-002	1.70153E-002	5.37359E-002	7.88454E-002	5.78910E+004	2.87057E+002	2.31296E+002	9.93067E-003	9.93067E-003	6.42832E+005	7.20000E+001	1.40000E+001	0.00000E+000	3.56730E+002	1.35114E+002	2.23739E+002	1.00000E+002	7.85321E-001	4.02188E-002	0.00000E+000	-9.29944E+001	2.36932E+000	1.11206E+000	3.61300E+002	1.44246E+002	3.44054E+002	-1.06790E+002	2.78133E-001	1.07624E+000	-9.85771E-002	1.98251E+002	1.05408E+002	-1.15256E-001	1.84455E+002	1.13613E+002
1.97158E+002	7.20823E+002	2.87017E+002	2.31337E+002	1.24623E+000	1.56961E+000	8.58500E+003	8.67113E+002	1.00000E+000	9.86000E+002	5.60000E+001	2.28293E+005	1.95610E+000	2.68481E+001	1.34502E-002	1.69403E-002	5.69791E-002	8.93631E-002	5.78910E+004	2.87057E+002	2.31296E+002	9.93067E-003	9.93067E-003	6.42832E+005	7.20000E+001	1.50000E+001	0.00000E+000	3.77963E+002	1.35367E+002	2.53405E+002	1.00000E+002	8.45506E-001	4.46511E-002	0.00000E+000	-9.53354E+001	2.29312E+000	1.12957E+000	3.61300E+002	1.44246E+002	3.44054E+002	-1.06785E+002	2.78133E-001	1.07624E+000	-1.14843E-001	1.95910E+002	1.24533E+002	-1.15256E-001	1.84460E+002	1.13631E+002
2.05752E+002	6.92362E+002	2.87016E+002	2.31308E+002	1.17287E+000	1.58603E+000	7.84800E+003	1.13760E+003	1.00000E+000	9.87000E+002	6.00000E+001	2.28508E+005	1.86021E+000	2.63128E+001	1.32395E-002	1.79032E-002	5.15420E-002	9.26879E-002	5.78910E+004	2.87057E+002	2.31296E+002	9.93067E-003	9.93067E-003	6.42832E+005	7.20000E+001	1.60000E+001	0.00000E+000	3.43297E+002	1.25432E+002	2.44648E+002	1.00000E+002	7.85543E-001	4.83779E-002	0.00000E+000	-3.88396E+002	2.43052E+000	1.11464E+000	3.61300E+002	1.44246E+002	3.44054E+002	-1.06772E+002	2.78133E-001	1.07624E+000	-1.49753E-001	1.94095E+002	-1.21304E+002	-1.15256E-001	1.84474E+002	1.13642E+002
1.98755E+002	6.95431E+002	2.87059E+002	2.31285E+002	1.19993E+000	1.50871E+000	7.72000E+003	7.69065E+002	1.00000E+000	9.88000E+002	6.30000E+001	2.28708E+005	1.81035E+000	2.63710E+001	1.36568E-002	1.71711E-002	4.57660E-002	7.10368E-002	5.78910E+004	2.87057E+002	2.31296E+002	9.93067E-003	9.93067E-003	6.42832E+005	7.20000E+001	1.70000E+001	0.00000E+000	3.21884E+002	1.23505E+002	2.76087E+002	1.00000E+002	7.91967E-001	2.18451E-002	0.00000E+000	-1.03173E+002	2.51200E+000	1.08738E+000	3.61300E+002	1.44246E+002	3.44054E+002	-1.06762E+002	2.78133E-001	1.07624E+000	-1.13998E-001	1.88072E+002	1.15577E+002	-1.15256E-001	1.84484E+002	1.13659E+002
2.16577E+002	8.02608E+002	2.87107E+002	2.31270E+002	1.15840E+000	1.54518E+000	8.79400E+003	1.24364E+003	1.00000E+000	9.89000E+002	4.40000E+001	2.28878E+005	1.78995E+000	2.83303E+001	1.23528E-002	1.64773E-002	4.97452E-002	8.71780E-002	5.78910E+004	2.87057E+002	2.31296E+002	9.93067E-003	9.93067E-003	6.42832E+005	7.20000E+001	1.80000E+001	0.00000E+000	4.00518E+002	1.36785E+002	3.00257E+002	1.00000E+002	9.27167E-001	4.45206E-002	0.00000E+000	-3.90244E+002	2.24389E+000	1.14056E+000	3.61300E+002	1.44246E+002	3.44054E+002	-1.06734E+002	2.78133E-001	1.07624E+000	-1.43061E-001	1.92247E+002	-1.32329E+002	-1.15256E-001	1.84511E+002	1.13696E+002
1.94534E+002	6.25805E+002	2.87042E+002	2.31313E+002	1.23959E+000	1.60587E+000	7.56000E+003	9.93318E+002	1.00000E+000	9.90000E+002	7.80000E+001	2.29112E+005	1.99061E+000	2.50161E+001	1.42566E-002	1.84692E-002	5.15328E-002	8.50128E-002	5.78910E+004	2.87057E+002	2.31296E+002	9.93067E-003	9.93067E-003	6.42832E+005	7.20000E+001	1.90000E+001	0.00000E+000	3.23689E+002	1.00033E+002	2.29631E+002	1.00000E+002	7.28488E-001	5.31224E-002	0.00000E+000	-9.75782E+001	2.32758E+000	1.18589E+000	3.61300E+002	1.44246E+002	3.44054E+002	-1.06703E+002	2.78133E-001	1.07624E+000	-1.28725E-001	1.93667E+002	1.40864E+002	-1.15256E-001	1.84543E+002	1.13717E+002
1.94362E+002	6.93780E+002	2.87117E+002	2.31313E+002	1.16036E+000	1.60993E+000	7.88900E+003	8.86233E+002	1.00000E+000	9.91000E+002	5.70000E+001	2.29302E+005	1.86810E+000	2.63397E+001	1.30642E-002	1.81257E-002	5.16049E-002	9.76410E-002	5.78910E+004	2.87057E+002	2.31296E+002	9.93067E-003	9.93067E-003	6.42832E+005	7.20000E+001	2.00000E+001	0.00000E+000	3.28042E+002	1.18916E+002	2.74631E+002	1.00000E+002	7.95431E-001	5.43569E-002	0.00000E+000	-3.93647E+002	2.43001E+000	1.11197E+000	3.61300E+002	1.44246E+002	3.44054E+002	-1.06674E+002	2.78133E-001	1.07624E+000	-1.62281E-001	1.88844E+002	-1.09119E+002	-1.15256E-001	1.84571E+002	1.13763E+002
2.06703E+002	7.52278E+002	2.87098E+002	2.31311E+002	1.20026E+000	1.53355E+000	8.47900E+003	1.24293E+003	1.00000E+000	9.92000E+002	4.80000E+001	2.29500E+005	1.84066E+000	2.74277E+001	1.30347E-002	1.66543E-002	5.48755E-002	8.84992E-002	5.78910E+004	2.87057E+002	2.31296E+002	9.93067E-003	9.93067E-003	6.42832E+005	7.20000E+001	2.10000E+001	0.00000E+000	3.79767E+002	1.13243E+002	2.92828E+002	1.00000E+002	8.78204E-001	4.94841E-002	0.00000E+000	-1.00182E+002	2.18470E+000	1.19302E+000	3.61300E+002	1.44246E+002	3.44054E+002	-1.06636E+002	2.78133E-001	1.07624E+000	-1.21915E-001	1.91063E+002	1.29130E+002	-1.15256E-001	1.84610E+002	1.13796E+002
1.89227E+002	7.05714E+002	2.87101E+002	2.31309E+002	1.24537E+000	1.63412E+000	8.69400E+003	9.54789E+002	1.00000E+000	9.93000E+002	5.50000E+001	2.29706E+005	2.03509E+000	2.65653E+001	1.33564E-002	1.75257E-002	5.38707E-002	9.14396E-002	5.78910E+004	2.87057E+002	2.31296E+002	9.93067E-003	9.93067E-003	6.42832E+005	7.20000E+001	2.20000E+001	0.00000E+000	3.26605E+002	1.25569E+002	3.14547E+002	1.00000E+002	8.41945E-001	3.60107E-002	0.00000E+000	-1.07053E+002	2.35278E+000	1.09401E+000	3.61300E+002	1.44246E+002	3.44054E+002	-1.06609E+002	2.78133E-001	1.07624E+000	-1.35006E-001	1.84193E+002	1.39892E+002	-1.15256E-001	1.84637E+002	1.13824E+002
1.92687E+002	7.12816E+002	2.87151E+002	2.31281E+002	1.22560E+000	1.55518E+000	8.29700E+003	7.69175E+002	1.00000E+000	9.94000E+002	5.80000E+001	2.29903E+005	1.90603E+000	2.66986E+001	1.34552E-002	1.70734E-002	4.69645E-002	7.43199E-002	5.78910E+004	2.87057E+002	2.31296E+002	9.93067E-003	9.93067E-003	6.42832E+005	7.20000E+001	2.30000E+001	0.00000E+000	3.36799E+002	1.13514E+002	2.93191E+002	1.00000E+002	8.23947E-001	2.78413E-002	0.00000E+000	-1.03769E+002	2.30544E+000	1.14287E+000	3.61300E+002	1.44246E+002	3.44054E+002	-1.06577E+002	2.78133E-001	1.07624E+000	-1.18520E-001	1.87476E+002	1.21018E+002	-1.15256E-001	1.84669E+002	1.13865E+002
2.01488E+002	8.25432E+002	2.87140E+002	2.31293E+002	1.13763E+000	1.44560E+000	8.38500E+003	1.06329E+003	1.00000E+000	9.95000E+002	4.50000E+001	2.30099E+005	1.64457E+000	2.87303E+001	1.24237E-002	1.57869E-002	4.25366E-002	6.74312E-002	5.78910E+004	2.87057E+002	2.31296E+002	9.93067E-003	9.93067E-003	6.42832E+005	7.20000E+001	2.40000E+001	0.00000E+000	3.66735E+002	1.45032E+002	3.51772E+002	1.00000E+002	9.46255E-001	3.16760E-002	0.00000E+000	-1.06822E+002	2.42408E+000	1.08122E+000	3.61300E+002	1.44246E+002	3.44054E+002	-1.06548E+002	2.78133E-001	1.07624E+000	-1.19220E-001	1.84424E+002	1.18897E+002	-1.15256E-001	1.84697E+002	1.13892E+002
1.90298E+002	6.93252E+002	2.87121E+002	2.31328E+002	1.22383E+000	1.52087E+000	7.90600E+003	8.73567E+002	1.00000E+000	9.96000E+002	5.90000E+001	2.30314E+005	1.86128E+000	2.63297E+001	1.37639E-002	1.71046E-002	5.33675E-002	8.13508E-002	5.78910E+004	2.87057E+002	2.31296E+002	9.93067E-003	9.93067E-003	6.42832E+005	7.20000E+001	2.50000E+001	0.00000E+000	3.41303E+002	1.03486E+002	2.75118E+002	1.00000E+002	8.03559E-001	5.00151E-002	0.00000E+000	-1.01426E+002	2.27854E+000	1.18461E+000	3.61300E+002	1.44246E+002	3.44054E+002	-1.06522E+002	2.78133E-001	1.07624E+000	-1.08224E-001	1.89819E+002	1.09697E+002	-1.15256E-001	1.84724E+002	1.13917E+002
1.91249E+002	7.48287E+002	2.87155E+002	2.31317E+002	1.23578E+000	1.52931E+000	8.65700E+003	1.25087E+003	1.00000E+000	9.97000E+002	5.20000E+001	2.30515E+005	1.88989E+000	2.73548E+001	1.32818E-002	1.64366E-002	5.21061E-002	7.88057E-002	5.78910E+004	2.87057E+002	2.31296E+002	9.93067E-003	9.93067E-003	6.42832E+005	7.20000E+001	2.60000E+001	0.00000E+000	3.34981E+002	1.28324E+002	3.15098E+002	1.00000E+002	8.54911E-001	5.22622E-002	0.00000E+000	-1.06124E+002	2.35917E+000	1.09337E+000	3.61300E+002	1.44246E+002	3.44054E+002	-1.06494E+002	2.78133E-001	1.07624E+000	-1.06154E-001	1.85122E+002	1.02276E+002	-1.15256E-001	1.84752E+002	1.13952E+002
1.91250E+002	7.15925E+002	2.87127E+002	2.31226E+002	1.20891E+000	1.51285E+000	8.02300E+003	7.17862E+002	1.00000E+000	9.98000E+002	5.50000E+001	2.30734E+005	1.82890E+000	2.67568E+001	1.34967E-002	1.68899E-002	4.79214E-002	7.38546E-002	5.78910E+004	2.87057E+002	2.31296E+002	9.93067E-003	9.93067E-003	6.42832E+005	7.20000E+001	2.70000E+001	0.00000E+000	3.32356E+002	1.16822E+002	2.95884E+002	1.00000E+002	8.23270E-001	2.49042E-002	0.00000E+000	-1.04334E+002	2.37869E+000	1.12643E+000	3.61300E+002	1.44246E+002	3.44054E+002	-1.06467E+002	2.78133E-001	1.07624E+000	-1.11668E-001	1.86911E+002	1.11336E+002	-1.15256E-001	1.84779E+002	1.13964E+002
1.89773E+002	6.68610E+002	2.87032E+002	2.31210E+002	1.21356E+000	1.58373E+000	7.81200E+003	9.21129E+002	1.00000E+000	9.99000E+002	7.20000E+001	2.30964E+005	1.92196E+000	2.58575E+001	1.37304E-002	1.79184E-002	5.03131E-002	8.42320E-002	5.78910E+004	2.87057E+002	2.31296E+002	9.93067E-003	9.93067E-003	6.42832E+005	7.20000E+001	2.80000E+001	0.00000E+000	2.93676E+002	1.15547E+002	2.80841E+002	1.00000E+002	7.56441E-001	2.07166E-002	0.00000E+000	-1.06594E+002	2.50686E+000	1.08318E+000	3.61300E+002	1.44246E+002	3.44054E+002	-1.06431E+002	2.78133E-001	1.07624E+000	-1.32329E-001	1.84651E+002	1.36700E+002	-1.15256E-001	1.84814E+002	1.13977E+002
1.91834E+002	7.09297E+002	2.87083E+002	2.31337E+002	1.21376E+000	1.50056E+000	7.92900E+003	5.97606E+002	1.00000E+000	1.00000E+003	5.90000E+001	2.31169E+005	1.82132E+000	2.66326E+001	1.36308E-002	1.68517E-002	4.45662E-002	6.68945E-002	5.78910E+004	2.87057E+002	2.31296E+002	9.93067E-003	9.93067E-003	6.42832E+005	7.20000E+001	2.90000E+001	0.00000E+000	3.29744E+002	1.16467E+002	3.08079E+002	1.00000E+002	8.33264E-001	2.05773E-002	0.00000E+000	-1.05896E+002	2.39135E+000	1.12709E+000	3.61300E+002	1.44246E+002	3.44054E+002	-1.06400E+002	2.78133E-001	1.07624E+000	-1.05663E-001	1.85350E+002	1.01842E+002	-1.15256E-001	1.84845E+002	1.14031E+002
1.94516E+002	6.80960E+002	2.87082E+002	2.31290E+002	1.22825E+000	1.53965E+000	7.87000E+003	9.00148E+002	1.00000E+000	1.00100E+003	5.90000E+001	2.31377E+005	1.89108E+000	2.60952E+001	1.38452E-002	1.73554E-002	5.45527E-002	8.46129E-002	5.78910E+004	2.87057E+002	2.31296E+002	9.93067E-003	9.93067E-003	6.42832E+005	7.20000E+001	3.00000E+001	0.00000E+000	3.25771E+002	1.22868E+002	2.82190E+002	1.00000E+002	8.03318E-001	4.30958E-002	0.00000E+000	-1.03160E+002	2.46990E+000	1.09533E+000	3.61300E+002	1.44246E+002	3.44054E+002	-1.06367E+002	2.78133E-001	1.07624E+000	-1.12502E-001	1.88085E+002	1.13611E+002	-1.15256E-001	1.84879E+002	1.14060E+002
1.90076E+002	7.24331E+002	2.87114E+002	2.31345E+002	1.19376E+000	1.64101E+000	8.60300E+003	5.81141E+002	1.00000E+000	1.00200E+003	5.50000E+001	2.31582E+005	1.95897E+000	2.69134E+001	1.28704E-002	1.76923E-002	4.26782E-002	7.87320E-002	5.78910E+004	2.87057E+002	2.31296E+002	9.93067E-003	9.93067E-003	6.42832E+005	7.20000E+001	3.10000E+001	0.00000E+000	2.98643E+002	1.34085E+002	3.08734E+002	1.00000E+002	8.04964E-001	2.12317E-002	0.00000E+000	-4.00418E+002	2.50487E+000	1.03300E+000	3.61300E+002	1.44246E+002	3.44054E+002	-1.06310E+002	2.78133E-001	1.07624E+000	-1.57770E-001	1.82073E+002	-1.22189E+002	-1.15256E-001	1.84935E+002	1.14129E+002
2.04186E+002	6.75854E+002	2.87097E+002	2.31347E+002	1.17366E+000	1.56753E+000	7.59900E+003	8.66136E+002	1.00000E+000	1.00300E+003	6.70000E+001	2.31811E+005	1.83975E+000	2.59972E+001	1.34637E-002	1.79820E-002	4.89374E-002	8.56837E-002	5.78910E+004	2.87057E+002	2.31296E+002	9.93067E-003	9.93067E-003	6.42832E+005	7.20000E+001	3.20000E+001	0.00000E+000	2.92484E+002	1.08994E+002	2.95965E+002	1.00000E+002	7.67752E-001	4.40477E-002	0.00000E+000	-3.99679E+002	2.47380E+000	1.11293E+000	3.61300E+002	1.44246E+002	3.44054E+002	-1.06249E+002	2.78133E-001	1.07624E+000	-1.43688E-001	1.82812E+002	-1.40900E+002	-1.15256E-001	1.84997E+002	1.14187E+002
1.90782E+002	6.93218E+002	2.87038E+002	2.31274E+002	1.21302E+000	1.53136E+000	7.87500E+003	8.82811E+002	1.00000E+000	1.00400E+003	5.80000E+001	2.32008E+005	1.85757E+000	2.63290E+001	1.36692E-002	1.72564E-002	4.72881E-002	7.40656E-002	5.78910E+004	2.87057E+002	2.31296E+002	9.93067E-003	9.93067E-003	6.42832E+005	7.20000E+001	3.30000E+001	0.00000E+000	3.16231E+002	1.25701E+002	2.83033E+002	1.00000E+002	7.93795E-001	2.76398E-002	0.00000E+000	-1.03999E+002	2.51986E+000	1.07327E+000	3.61300E+002	1.44246E+002	3.44054E+002	-1.06182E+002	2.78133E-001	1.07624E+000	-1.15995E-001	1.87246E+002	1.17398E+002	-1.15256E-001	1.85063E+002	1.14233E+002
1.92815E+002	7.57155E+002	2.87066E+002	2.31354E+002	1.19724E+000	1.55694E+000	8.62600E+003	9.41797E+002	1.00000E+000	1.00500E+003	4.60000E+001	2.32196E+005	1.86403E+000	2.75164E+001	1.28907E-002	1.67636E-002	5.31625E-002	8.87101E-002	5.78910E+004	2.87057E+002	2.31296E+002	9.93067E-003	9.93067E-003	6.42832E+005	7.20000E+001	3.40000E+001	0.00000E+000	3.48452E+002	1.44802E+002	3.10655E+002	1.00000E+002	8.77130E-001	4.16918E-002	0.00000E+000	-1.03707E+002	2.45545E+000	1.05239E+000	3.61300E+002	1.44246E+002	3.44054E+002	-1.06119E+002	2.78133E-001	1.07624E+000	-1.30602E-001	1.87538E+002	1.37276E+002	-1.15256E-001	1.85126E+002	1.14310E+002
1.89270E+002	7.63360E+002	2.87029E+002	2.31378E+002	1.16764E+000	1.57133E+000	8.55500E+003	6.97890E+002	1.00000E+000	1.00600E+003	5.00000E+001	2.32407E+005	1.83475E+000	2.76290E+001	1.26241E-002	1.69886E-002	4.51915E-002	8.02496E-002	5.78910E+004	2.87057E+002	2.31296E+002	9.93067E-003	9.93067E-003	6.42832E+005	7.20000E+001	3.50000E+001	0.00000E+000	3.50729E+002	1.30941E+002	3.21790E+002	1.00000E+002	8.84017E-001	2.58578E-002	0.00000E+000	-3.96083E+002	2.35331E+000	1.10261E+000	3.61300E+002	1.44246E+002	3.44054E+002	-1.06044E+002	2.78133E-001	1.07624E+000	-1.47388E-001	1.86408E+002	-1.32238E+002	-1.15256E-001	1.85202E+002	1.14379E+002
1.94770E+002	6.45554E+002	2.87134E+002	2.31288E+002	1.17304E+000	1.51384E+000	7.03700E+003	9.86655E+002	1.00000E+000	1.00700E+003	7.50000E+001	2.32627E+005	1.77579E+000	2.54077E+001	1.39836E-002	1.80463E-002	4.88808E-002	7.99285E-002	5.78910E+004	2.87057E+002	2.31296E+002	9.93067E-003	9.93067E-003	6.42832E+005	7.20000E+001	3.60000E+001	0.00000E+000	2.86248E+002	1.07492E+002	2.80288E+002	1.00000E+002	7.41478E-001	3.78866E-002	0.00000E+000	-1.07024E+002	2.58720E+000	1.10583E+000	3.61300E+002	1.44246E+002	3.44054E+002	-1.05979E+002	2.78133E-001	1.07624E+000	-1.26842E-001	1.84221E+002	1.28901E+002	-1.15256E-001	1.85266E+002	1.14459E+002
2.00207E+002	7.40403E+002	2.87142E+002	2.31326E+002	1.15354E+000	1.52173E+000	7.98000E+003	1.25487E+003	1.00000E+000	1.00800E+003	4.70000E+001	2.32803E+005	1.75538E+000	2.72103E+001	1.29131E-002	1.70348E-002	5.42377E-002	9.31210E-002	5.78910E+004	2.87057E+002	2.31296E+002	9.93067E-003	9.93067E-003	6.42832E+005	7.20000E+001	3.70000E+001	0.00000E+000	3.48255E+002	1.13883E+002	3.12197E+002	1.00000E+002	8.59892E-001	5.86817E-002	0.00000E+000	-3.95363E+002	2.32484E+000	1.15562E+000	3.61300E+002	1.44246E+002	3.44054E+002	-1.05901E+002	2.78133E-001	1.07624E+000	-1.37629E-001	1.87128E+002	-1.44845E+002	-1.15256E-001	1.85344E+002	1.14543E+002
2.06825E+002	6.65279E+002	2.87087E+002	2.31314E+002	1.17738E+000	1.50796E+000	7.25300E+003	6.85415E+002	1.00000E+000	1.00900E+003	6.90000E+001	2.33022E+005	1.77544E+000	2.57930E+001	1.38247E-002	1.77064E-002	4.64736E-002	7.47688E-002	5.78910E+004	2.87057E+002	2.31296E+002	9.93067E-003	9.93067E-003	6.42832E+005	7.20000E+001	3.80000E+001	0.00000E+000	2.87165E+002	1.11074E+002	2.98667E+002	1.00000E+002	7.65222E-001	3.29262E-002	0.00000E+000	-1.08959E+002	2.55919E+000	1.10116E+000	3.61300E+002	1.44246E+002	3.44054E+002	-1.05838E+002	2.78133E-001	1.07624E+000	-1.23106E-001	1.82287E+002	1.21945E+002	-1.15256E-001	1.85407E+002	1.14592E+002
2.20434E+002	6.84530E+002	2.87097E+002	2.31305E+002	1.12156E+000	1.41865E+000	6.74100E+003	1.26942E+003	1.00000E+000	1.01000E+003	6.30000E+001	2.33223E+005	1.59111E+000	2.61635E+001	1.36604E-002	1.72788E-002	5.26067E-002	8.29747E-002	5.78910E+004	2.87057E+002	2.31296E+002	9.93067E-003	9.93067E-003	6.42832E+005	7.20000E+001	3.90000E+001	0.00000E+000	2.98305E+002	1.02443E+002	3.01411E+002	1.00000E+002	7.77263E-001	7.50533E-002	0.00000E+000	-1.07946E+002	2.55180E+000	1.14552E+000	3.61300E+002	1.44246E+002	3.44054E+002	-1.05774E+002	2.78133E-001	1.07624E+000	-1.16955E-001	1.83300E+002	1.14746E+002	-1.15256E-001	1.85472E+002	1.14658E+002
2.07976E+002	7.00774E+002	2.87060E+002	2.31298E+002	1.13338E+000	1.49244E+000	7.29300E+003	1.02784E+003	1.00000E+000	1.01100E+003	5.90000E+001	2.33418E+005	1.69151E+000	2.64721E+001	1.32716E-002	1.74761E-002	5.20720E-002	8.89046E-002	5.78910E+004	2.87057E+002	2.31296E+002	9.93067E-003	9.93067E-003	6.42832E+005	7.20000E+001	4.00000E+001	0.00000E+000	3.14002E+002	1.08824E+002	3.02336E+002	1.00000E+002	8.02179E-001	5.43223E-002	0.00000E+000	-1.06246E+002	2.47152E+000	1.13709E+000	3.61300E+002	1.44246E+002	3.44054E+002	-1.05711E+002	2.78133E-001	1.07624E+000	-1.36740E-001	1.85000E+002	1.43042E+002	-1.15256E-001	1.85534E+002	1.14711E+002
1.92931E+002	6.98341E+002	2.87122E+002	2.31326E+002	1.25742E+000	1.61485E+000	8.60100E+003	5.56310E+002	1.00000E+000	1.01200E+003	5.30000E+001	2.33627E+005	2.03055E+000	2.64261E+001	1.35583E-002	1.74124E-002	5.27159E-002	8.57024E-002	5.78910E+004	2.87057E+002	2.31296E+002	9.93067E-003	9.93067E-003	6.42832E+005	7.20000E+001	4.10000E+001	0.00000E+000	3.33599E+002	1.08445E+002	3.02354E+002	1.00000E+002	8.26972E-001	3.08677E-002	0.00000E+000	-1.04223E+002	2.23411E+000	1.15833E+000	3.61300E+002	1.44246E+002	3.44054E+002	-1.05636E+002	2.78133E-001	1.07624E+000	-1.24442E-001	1.87023E+002	1.28482E+002	-1.15256E-001	1.85609E+002	1.14803E+002
1.85653E+002	6.84202E+002	2.87147E+002	2.31283E+002	1.15767E+000	1.58207E+000	7.64800E+003	8.98040E+002	1.00000E+000	1.01300E+003	6.40000E+001	2.33853E+005	1.83151E+000	2.61572E+001	1.32376E-002	1.80905E-002	5.19019E-002	9.53059E-002	5.78910E+004	2.87057E+002	2.31296E+002	9.93067E-003	9.93067E-003	6.42832E+005	7.20000E+001	4.20000E+001	0.00000E+000	2.93426E+002	1.15869E+002	2.98024E+002	1.00000E+002	7.75398E-001	4.34632E-002	0.00000E+000	-3.99106E+002	2.52046E+000	1.08882E+000	3.61300E+002	1.44246E+002	3.44054E+002	-1.05573E+002	2.78133E-001	1.07624E+000	-1.54907E-001	1.83385E+002	-1.24856E+002	-1.15256E-001	1.85672E+002	1.14868E+002
1.95156E+002	7.19671E+002	2.87091E+002	2.31319E+002	1.20189E+000	1.53719E+000	8.13900E+003	7.17649E+002	1.00000E+000	1.01400E+003	5.40000E+001	2.34054E+005	1.84754E+000	2.68267E+001	1.33223E-002	1.70389E-002	4.62011E-002	7.42165E-002	5.78910E+004	2.87057E+002	2.31296E+002	9.93067E-003	9.93067E-003	6.42832E+005	7.20000E+001	4.30000E+001	0.00000E+000	2.82800E+002	1.40664E+002	3.08703E+002	1.00000E+002	7.88695E-001	3.72222E-002	0.00000E+000	-1.10378E+002	2.67789E+000	9.93419E-001	3.61300E+002	1.44246E+002	3.44054E+002	-1.05503E+002	2.78133E-001	1.07624E+000	-1.22412E-001	1.80868E+002	1.19599E+002	-1.15256E-001	1.85743E+002	1.14929E+002
2.00483E+002	6.66609E+002	2.87076E+002	2.31345E+002	1.19640E+000	1.51066E+000	7.39300E+003	4.59288E+002	1.00000E+000	1.01500E+003	6.40000E+001	2.34251E+005	1.80735E+000	2.58188E+001	1.39144E-002	1.75693E-002	4.35878E-002	6.80252E-002	5.78910E+004	2.87057E+002	2.31296E+002	9.93067E-003	9.93067E-003	6.42832E+005	7.20000E+001	4.40000E+001	0.00000E+000	3.07626E+002	1.02641E+002	2.88305E+002	1.00000E+002	7.74722E-001	2.72946E-002	0.00000E+000	-1.05103E+002	2.42719E+000	1.15000E+000	3.61300E+002	1.44246E+002	3.44054E+002	-1.05438E+002	2.78133E-001	1.07624E+000	-1.16088E-001	1.86142E+002	1.16434E+002	-1.15256E-001	1.85808E+002	1.14993E+002
1.90600E+002	7.33680E+002	2.87142E+002	2.31325E+002	1.21077E+000	1.52508E+000	8.30300E+003	8.55390E+002	1.00000E+000	1.01600E+003	5.10000E+001	2.34429E+005	1.84652E+000	2.70865E+001	1.32875E-002	1.67369E-002	4.97787E-002	7.78269E-002	5.78910E+004	2.87057E+002	2.31296E+002	9.93067E-003	9.93067E-003	6.42832E+005	7.20000E+001	4.50000E+001	0.00000E+000	3.15545E+002	1.41896E+002	3.04791E+002	1.00000E+002	8.26876E-001	4.60224E-002	0.00000E+000	-1.05736E+002	2.57719E+000	1.02199E+000	3.61300E+002	1.44246E+002	3.44054E+002	-1.05370E+002	2.78133E-001	1.07624E+000	-1.14888E-001	1.85509E+002	1.14218E+002	-1.15256E-001	1.85876E+002	1.15074E+002
2.04097E+002	6.40028E+002	2.87044E+002	2.31411E+002	1.19799E+000	1.52738E+000	7.17700E+003	8.93953E+002	1.00000E+000	1.01700E+003	7.10000E+001	2.34637E+005	1.82978E+000	2.52988E+001	1.41410E-002	1.80291E-002	5.36517E-002	8.59196E-002	5.78910E+004	2.87057E+002	2.31296E+002	9.93067E-003	9.93067E-003	6.42832E+005	7.20000E+001	4.60000E+001	0.00000E+000	3.06072E+002	9.15940E+001	2.72613E+002	1.00000E+002	7.48634E-001	4.62432E-002	0.00000E+000	-1.03424E+002	2.38330E+000	1.18867E+000	3.61300E+002	1.44246E+002	3.44054E+002	-1.05301E+002	2.78133E-001	1.07624E+000	-1.20861E-001	1.87822E+002	1.24477E+002	-1.15256E-001	1.85945E+002	1.15129E+002
2.00501E+002	6.44430E+002	2.87023E+002	2.31289E+002	1.17218E+000	1.56903E+000	7.23300E+003	1.05936E+003	1.00000E+000	1.01800E+003	7.00000E+001	2.34825E+005	1.83918E+000	2.53856E+001	1.37827E-002	1.84489E-002	5.50244E-002	9.70730E-002	5.78910E+004	2.87057E+002	2.31296E+002	9.93067E-003	9.93067E-003	6.42832E+005	7.20000E+001	4.70000E+001	0.00000E+000	2.99665E+002	1.11255E+002	2.51502E+002	1.00000E+002	7.28909E-001	5.70055E-002	0.00000E+000	-3.92216E+002	2.56174E+000	1.10158E+000	3.61300E+002	1.44246E+002	3.44054E+002	-1.05226E+002	2.78133E-001	1.07624E+000	-1.44770E-001	1.90275E+002	-1.31976E+002	-1.15256E-001	1.86019E+002	1.15187E+002
1.98309E+002	7.45318E+002	2.87071E+002	2.31277E+002	1.21968E+000	1.50694E+000	8.39600E+003	8.51058E+002	1.00000E+000	1.01900E+003	4.80000E+001	2.34995E+005	1.83798E+000	2.73005E+001	1.33110E-002	1.64460E-002	5.07504E-002	7.64542E-002	5.78910E+004	2.87057E+002	2.31296E+002	9.93067E-003	9.93067E-003	6.42832E+005	7.20000E+001	4.80000E+001	0.00000E+000	3.05507E+002	1.40235E+002	3.39691E+002	1.00000E+002	8.51817E-001	3.00238E-002	0.00000E+000	-1.10670E+002	2.52573E+000	1.03702E+000	3.61300E+002	1.44246E+002	3.44054E+002	-1.05158E+002	2.78133E-001	1.07624E+000	-1.05354E-001	1.80575E+002	9.66514E+001	-1.15256E-001	1.86087E+002	1.15265E+002
1.92473E+002	7.00657E+002	2.87083E+002	2.31255E+002	1.21179E+000	1.57367E+000	8.14100E+003	1.36212E+003	1.00000E+000	1.02000E+003	5.40000E+001	2.35204E+005	1.90695E+000	2.64699E+001	1.34304E-002	1.74411E-002	5.82732E-002	9.71032E-002	5.78910E+004	2.87057E+002	2.31296E+002	9.93067E-003	9.93067E-003	6.42832E+005	7.20000E+001	4.90000E+001	0.00000E+000	3.07459E+002	1.27428E+002	3.02451E+002	1.00000E+002	8.05210E-001	4.89497E-002	0.00000E+000	-1.06201E+002	2.50231E+000	1.06299E+000	3.61300E+002	1.44246E+002	3.44054E+002	-1.05085E+002	2.78133E-001	1.07624E+000	-1.29917E-001	1.85045E+002	1.33851E+002	-1.15256E-001	1.86160E+002	1.15338E+002
1.93763E+002	6.99063E+002	2.87069E+002	2.31311E+002	1.24222E+000	1.48424E+000	7.91000E+003	7.11437E+002	1.00000E+000	1.02100E+003	5.60000E+001	2.35406E+005	1.84376E+000	2.64398E+001	1.39673E-002	1.66885E-002	5.13271E-002	7.23780E-002	5.78910E+004	2.87057E+002	2.31296E+002	9.93067E-003	9.93067E-003	6.42832E+005	7.20000E+001	5.00000E+001	0.00000E+000	3.09959E+002	1.29043E+002	2.88941E+002	1.00000E+002	7.94375E-001	3.48411E-002	0.00000E+000	-1.04183E+002	2.55781E+000	1.05501E+000	3.61300E+002	1.44246E+002	3.44054E+002	-1.05002E+002	2.78133E-001	1.07624E+000	-8.87665E-002	1.87062E+002	8.14438E+001	-1.15256E-001	1.86244E+002	1.15424E+002
1.89111E+002	7.39678E+002	2.86983E+002	2.31280E+002	1.30540E+000	1.61845E+000	9.43000E+003	9.16299E+002	1.00000E+000	1.02200E+003	5.20000E+001	2.35599E+005	2.11273E+000	2.71970E+001	1.34428E-002	1.66665E-002	5.64984E-002	8.59067E-002	5.78910E+004	2.87057E+002	2.31296E+002	9.93067E-003	9.93067E-003	6.42832E+005	7.20000E+001	5.10000E+001	0.00000E+000	3.43001E+002	1.16764E+002	3.06135E+002	1.00000E+002	8.48199E-001	4.12279E-002	0.00000E+000	-1.02920E+002	2.16875E+000	1.13958E+000	3.61300E+002	1.44246E+002	3.44054E+002	-1.04925E+002	2.78133E-001	1.07624E+000	-1.07067E-001	1.88326E+002	1.06640E+002	-1.15256E-001	1.86321E+002	1.15479E+002
2.06671E+002	1.00035E+003	2.87095E+002	2.31331E+002	1.23064E+000	1.46535E+000	1.10970E+004	1.65931E+003	1.00000E+000	1.02300E+003	1.90000E+001	2.35771E+005	1.80331E+000	3.16284E+001	1.16823E-002	1.39103E-002	5.16789E-002	7.26582E-002	5.78910E+004	2.87057E+002	2.31296E+002	9.93067E-003	9.93067E-003	6.42832E+005	7.20000E+001	5.20000E+001	0.00000E+000	4.27336E+002	1.77813E+002	4.51379E+002	1.00000E+002	1.15401E+000	4.43553E-002	0.00000E+000	-1.08501E+002	2.12541E+000	1.07193E+000	3.61300E+002	1.44246E+002	3.44054E+002	-1.04849E+002	2.78133E-001	1.07624E+000	-8.70581E-002	1.82744E+002	7.49151E+001	-1.15256E-001	1.86397E+002	1.15585E+002
1.87918E+002	9.78738E+002	2.87142E+002	2.31380E+002	1.21836E+000	1.62723E+000	1.17800E+004	1.28456E+003	1.00000E+000	1.02400E+003	2.10000E+001	2.35965E+005	1.98255E+000	3.12848E+001	1.12254E-002	1.49926E-002	4.66555E-002	8.20514E-002	5.78910E+004	2.87057E+002	2.31296E+002	9.93067E-003	9.93067E-003	6.42832E+005	7.20000E+001	5.30000E+001	0.00000E+000	3.90697E+002	1.76384E+002	4.55212E+002	1.00000E+002	1.11065E+000	2.18313E-002	0.00000E+000	-4.03194E+002	2.09404E+000	1.05597E+000	3.61300E+002	1.44246E+002	3.44054E+002	-1.04769E+002	2.78133E-001	1.07624E+000	-1.43685E-001	1.79297E+002	-1.44405E+002	-1.15256E-001	1.86477E+002	1.15680E+002
2.05511E+002	9.68871E+002	2.87099E+002	2.31301E+002	1.18342E+000	1.55217E+000	1.08840E+004	1.09413E+003	1.00000E+000	1.02500E+003	2.00000E+001	2.36162E+005	1.83687E+000	3.11267E+001	1.13434E-002	1.48780E-002	4.59232E-002	7.78763E-002	5.78910E+004	2.87057E+002	2.31296E+002	9.93067E-003	9.93067E-003	6.42832E+005	7.20000E+001	5.40000E+001	0.00000E+000	3.86283E+002	1.78602E+002	4.61430E+002	1.00000E+002	1.11327E+000	2.37160E-002	0.00000E+000	-1.12770E+002	2.18764E+000	1.05158E+000	3.61300E+002	1.44246E+002	3.44054E+002	-1.04683E+002	2.78133E-001	1.07624E+000	-1.34796E-001	1.78476E+002	1.33889E+002	-1.15256E-001	1.86562E+002	1.15748E+002
2.29658E+002	1.08463E+003	2.87154E+002	2.31314E+002	1.11199E+000	1.47461E+000	1.09710E+004	1.77518E+003	1.00000E+000	1.02600E+003	6.00000E+000	2.36365E+005	1.63976E+000	3.29337E+001	1.06164E-002	1.40785E-002	4.40007E-002	7.62821E-002	5.78910E+004	2.87057E+002	2.31296E+002	9.93067E-003	9.93067E-003	6.42832E+005	7.20000E+001	5.50000E+001	0.00000E+000	4.01312E+002	1.97462E+002	5.19146E+002	1.00000E+002	1.20794E+000	3.55613E-002	0.00000E+000	-1.15597E+002	2.18844E+000	1.04701E+000	3.61300E+002	1.44246E+002	3.44054E+002	-1.04601E+002	2.78133E-001	1.07624E+000	-1.40193E-001	1.75649E+002	1.38415E+002	-1.15256E-001	1.86645E+002	1.15845E+002
2.15131E+002	9.82708E+002	2.87141E+002	2.31316E+002	1.10327E+000	1.45790E+000	9.76300E+003	8.38812E+002	1.00000E+000	1.02700E+003	1.90000E+001	2.36584E+005	1.60845E+000	3.13482E+001	1.11658E-002	1.47548E-002	3.89900E-002	6.67335E-002	5.78910E+004	2.87057E+002	2.31296E+002	9.93067E-003	9.93067E-003	6.42832E+005	7.20000E+001	5.60000E+001	0.00000E+000	3.73970E+002	1.63151E+002	4.79577E+002	1.00000E+002	1.10836E+000	2.13099E-002	0.00000E+000	-1.14950E+002	2.21237E+000	1.09790E+000	3.61300E+002	1.44246E+002	3.44054E+002	-1.04517E+002	2.78133E-001	1.07624E+000	-1.38462E-001	1.76296E+002	1.36701E+002	-1.15256E-001	1.86728E+002	1.15926E+002
2.01527E+002	9.15888E+002	2.87169E+002	2.31339E+002	1.16896E+000	1.57038E+000	1.02780E+004	1.24899E+003	1.00000E+000	1.02800E+003	2.20000E+001	2.36788E+005	1.83571E+000	3.02636E+001	1.15304E-002	1.54899E-002	4.53844E-002	8.05913E-002	5.78910E+004	2.87057E+002	2.31296E+002	9.93067E-003	9.93067E-003	6.42832E+005	7.20000E+001	5.70000E+001	0.00000E+000	3.71661E+002	1.49837E+002	4.23695E+002	1.00000E+002	1.03531E+000	3.02823E-002	0.00000E+000	-4.01997E+002	2.15095E+000	1.10059E+000	3.61300E+002	1.44246E+002	3.44054E+002	-1.04434E+002	2.78133E-001	1.07624E+000	-1.46538E-001	1.80494E+002	-1.39293E+002	-1.15256E-001	1.86812E+002	1.16017E+002
1.78315E+002	9.59242E+002	2.87186E+002	2.31355E+002	1.18815E+000	1.56144E+000	1.08850E+004	1.05876E+003	1.00000E+000	1.02900E+003	2.20000E+001	2.36982E+005	1.85521E+000	3.09716E+001	1.13882E-002	1.49662E-002	4.03692E-002	6.84172E-002	5.78910E+004	2.87057E+002	2.31296E+002	9.93067E-003	9.93067E-003	6.42832E+005	7.20000E+001	5.80000E+001	0.00000E+000	3.85561E+002	1.72024E+002	4.49120E+002	1.00000E+002	1.09470E+000	1.40500E-002	0.00000E+000	-1.11522E+002	2.16752E+000	1.06129E+000	3.61300E+002	1.44246E+002	3.44054E+002	-1.04361E+002	2.78133E-001	1.07624E+000	-1.35763E-001	1.79724E+002	1.36474E+002	-1.15256E-001	1.86885E+002	1.16096E+002
1.91623E+002	9.38761E+002	2.87169E+002	2.31383E+002	1.15760E+000	1.53569E+000	1.02400E+004	1.00651E+003	1.00000E+000	1.03000E+003	2.20000E+001	2.37190E+005	1.77772E+000	3.06392E+001	1.14395E-002	1.51759E-002	4.43662E-002	7.68274E-002	5.78910E+004	2.87057E+002	2.31296E+002	9.93067E-003	9.93067E-003	6.42832E+005	7.20000E+001	5.90000E+001	0.00000E+000	3.71358E+002	1.41730E+002	4.72419E+002	1.00000E+002	1.08413E+000	2.42108E-002	0.00000E+000	-1.14224E+002	2.06310E+000	1.14959E+000	3.61300E+002	1.44246E+002	3.44054E+002	-1.04286E+002	2.78133E-001	1.07624E+000	-1.40384E-001	1.77021E+002	1.40058E+002	-1.15256E-001	1.86959E+002	1.16169E+002
2.06211E+002	1.01939E+003	2.87051E+002	2.31349E+002	1.20291E+000	1.46302E+000	1.10450E+004	1.40715E+003	1.00000E+000	1.03100E+003	1.50000E+001	2.37379E+005	1.75989E+000	3.19279E+001	1.14459E-002	1.39209E-002	4.57795E-002	6.69530E-002	5.78910E+004	2.87057E+002	2.31296E+002	9.93067E-003	9.93067E-003	6.42832E+005	7.20000E+001	6.00000E+001	0.00000E+000	4.19625E+002	1.69776E+002	4.74664E+002	1.00000E+002	1.16517E+000	2.69857E-002	0.00000E+000	-1.10247E+002	2.08093E+000	1.09741E+000	3.61300E+002	1.44246E+002	3.44054E+002	-1.04204E+002	2.78133E-001	1.07624E+000	-9.75676E-002	1.80999E+002	8.68564E+001	-1.15256E-001	1.87041E+002	1.16221E+002
2.10929E+002	9.39402E+002	2.87070E+002	2.31375E+002	1.16800E+000	1.56150E+000	1.04780E+004	1.42032E+003	1.00000E+000	1.03200E+003	2.10000E+001	2.37587E+005	1.82383E+000	3.06497E+001	1.14104E-002	1.52547E-002	4.86696E-002	8.58144E-002	5.78910E+004	2.87057E+002	2.31296E+002	9.93067E-003	9.93067E-003	6.42832E+005	7.20000E+001	6.10000E+001	0.00000E+000	3.69693E+002	1.72220E+002	4.26716E+002	1.00000E+002	1.04969E+000	3.76588E-002	0.00000E+000	-4.02240E+002	2.25656E+000	1.03902E+000	3.61300E+002	1.44246E+002	3.44054E+002	-1.04122E+002	2.78133E-001	1.07624E+000	-1.44168E-001	1.80251E+002	-1.42807E+002	-1.15256E-001	1.87124E+002	1.16311E+002
2.02771E+002	8.93076E+002	2.87081E+002	2.31356E+002	1.23692E+000	1.52712E+000	1.03250E+004	1.69830E+003	1.00000E+000	1.03300E+003	2.10000E+001	2.37779E+005	1.88893E+000	2.98844E+001	1.21730E-002	1.50289E-002	5.54394E-002	8.37290E-002	5.78910E+004	2.87057E+002	2.31296E+002	9.93067E-003	9.93067E-003	6.42832E+005	7.20000E+001	6.20000E+001	0.00000E+000	3.60180E+002	1.53691E+002	4.23783E+002	1.00000E+002	1.02309E+000	4.88756E-002	0.00000E+000	-1.11482E+002	2.17968E+000	1.08361E+000	3.61300E+002	1.44246E+002	3.44054E+002	-1.04028E+002	2.78133E-001	1.07624E+000	-1.04989E-001	1.79763E+002	9.53698E+001	-1.15256E-001	1.87218E+002	1.16405E+002
2.24846E+002	1.00078E+003	2.87030E+002	2.31360E+002	1.18848E+000	1.49831E+000	1.09460E+004	1.37793E+003	1.00000E+000	1.03400E+003	1.90000E+001	2.37985E+005	1.78072E+000	3.16352E+001	1.13597E-002	1.43210E-002	4.77932E-002	7.50722E-002	5.78910E+004	2.87057E+002	2.31296E+002	9.93067E-003	9.93067E-003	6.42832E+005	7.20000E+001	6.30000E+001	0.00000E+000	4.06960E+002	1.67618E+002	4.69360E+002	1.00000E+002	1.14181E+000	3.55461E-002	0.00000E+000	-1.10673E+002	2.09665E+000	1.09410E+000	3.61300E+002	1.44246E+002	3.44054E+002	-1.03948E+002	2.78133E-001	1.07624E+000	-1.15314E-001	1.80572E+002	1.09826E+002	-1.15256E-001	1.87298E+002	1.16474E+002
1.93297E+002	9.03944E+002	2.87088E+002	2.31359E+002	1.23343E+000	1.54031E+000	1.05010E+004	1.04907E+003	1.00000E+000	1.03500E+003	2.70000E+001	2.38194E+005	1.89985E+000	3.00657E+001	1.20364E-002	1.50311E-002	4.71797E-002	7.26249E-002	5.78910E+004	2.87057E+002	2.31296E+002	9.93067E-003	9.93067E-003	6.42832E+005	7.20000E+001	6.40000E+001	0.00000E+000	3.50285E+002	1.68373E+002	4.21714E+002	1.00000E+002	1.01705E+000	2.49695E-002	0.00000E+000	-1.12281E+002	2.26156E+000	1.03559E+000	3.61300E+002	1.44246E+002	3.44054E+002	-1.03858E+002	2.78133E-001	1.07624E+000	-1.10638E-001	1.78964E+002	1.02029E+002	-1.15256E-001	1.87387E+002	1.16576E+002
2.02562E+002	9.28052E+002	2.87064E+002	2.31330E+002	1.19492E+000	1.50884E+000	1.02670E+004	1.39396E+003	1.00000E+000	1.03600E+003	2.70000E+001	2.38398E+005	1.80295E+000	3.04640E+001	1.17928E-002	1.48909E-002	5.12701E-002	8.08496E-002	5.78910E+004	2.87057E+002	2.31296E+002	9.93067E-003	9.93067E-003	6.42832E+005	7.20000E+001	6.50000E+001	0.00000E+000	3.96064E+002	1.76965E+002	4.06320E+002	1.00000E+002	1.06356E+000	4.21499E-002	0.00000E+000	-1.06348E+002	2.29067E+000	1.03401E+000	3.61300E+002	1.44246E+002	3.44054E+002	-1.03768E+002	2.78133E-001	1.07624E+000	-1.16104E-001	1.84898E+002	1.15206E+002	-1.15256E-001	1.87478E+002	1.16659E+002
2.00449E+002	9.52853E+002	2.87081E+002	2.31414E+002	1.18668E+000	1.56449E+000	1.08140E+004	1.06741E+003	1.00000E+000	1.03700E+003	2.50000E+001	2.38594E+005	1.85655E+000	3.08683E+001	1.14115E-002	1.50446E-002	4.76849E-002	8.17599E-002	5.78910E+004	2.87057E+002	2.31296E+002	9.93067E-003	9.93067E-003	6.42832E+005	7.20000E+001	6.60000E+001	0.00000E+000	3.92349E+002	1.51179E+002	4.54047E+002	1.00000E+002	1.09622E+000	2.97260E-002	0.00000E+000	-1.10468E+002	2.05599E+000	1.12253E+000	3.61300E+002	1.44246E+002	3.44054E+002	-1.03676E+002	2.78133E-001	1.07624E+000	-1.37326E-001	1.80778E+002	1.39633E+002	-1.15256E-001	1.87569E+002	1.16762E+002
2.26692E+002	8.90078E+002	2.87135E+002	2.31243E+002	1.20935E+000	1.50340E+000	9.92600E+003	8.06422E+002	1.00000E+000	1.03800E+003	2.80000E+001	2.38784E+005	1.81813E+000	2.98342E+001	1.21385E-002	1.50899E-002	4.68398E-002	7.14324E-002	5.78910E+004	2.87057E+002	2.31296E+002	9.93067E-003	9.93067E-003	6.42832E+005	7.20000E+001	6.70000E+001	0.00000E+000	3.28532E+002	1.53592E+002	4.40884E+002	1.00000E+002	1.00164E+000	2.61621E-002	0.00000E+000	-1.15695E+002	2.22485E+000	1.08274E+000	3.61300E+002	1.44246E+002	3.44054E+002	-1.03588E+002	2.78133E-001	1.07624E+000	-1.08395E-001	1.75551E+002	9.56495E+001	-1.15256E-001	1.87657E+002	1.16846E+002
2.29681E+002	9.35735E+002	2.87138E+002	2.31264E+002	1.12297E+000	1.51131E+000	9.75900E+003	1.36852E+003	1.00000E+000	1.03900E+003	2.30000E+001	2.38969E+005	1.69716E+000	3.05898E+001	1.13675E-002	1.52986E-002	4.37204E-002	7.78396E-002	5.78910E+004	2.87057E+002	2.31296E+002	9.93067E-003	9.93067E-003	6.42832E+005	7.20000E+001	6.80000E+001	0.00000E+000	3.37436E+002	1.67660E+002	4.58667E+002	1.00000E+002	1.04126E+000	4.48057E-002	0.00000E+000	-4.07447E+002	2.29208E+000	1.05994E+000	3.61300E+002	1.44246E+002	3.44054E+002	-1.03497E+002	2.78133E-001	1.07624E+000	-1.47418E-001	1.75044E+002	-1.43547E+002	-1.15256E-001	1.87748E+002	1.16940E+002
2.11726E+002	9.32766E+002	2.87061E+002	2.31293E+002	1.21741E+000	1.48334E+000	1.03450E+004	1.62240E+003	1.00000E+000	1.04000E+003	2.20000E+001	2.39166E+005	1.80583E+000	3.05412E+001	1.19693E-002	1.45839E-002	5.43238E-002	7.99393E-002	5.78910E+004	2.87057E+002	2.31296E+002	9.93067E-003	9.93067E-003	6.42832E+005	7.20000E+001	6.90000E+001	0.00000E+000	3.58939E+002	1.61333E+002	4.37581E+002	1.00000E+002	1.04145E+000	4.60390E-002	0.00000E+000	-1.12158E+002	2.20515E+000	1.07006E+000	3.61300E+002	1.44246E+002	3.44054E+002	-1.03406E+002	2.78133E-001	1.07624E+000	-9.84661E-002	1.79088E+002	8.61180E+001	-1.15256E-001	1.87840E+002	1.17017E+002
2.20346E+002	9.92921E+002	2.87081E+002	2.31284E+002	1.16806E+000	1.48542E+000	1.05970E+004	1.68404E+003	1.00000E+000	1.04100E+003	1.60000E+001	2.39357E+005	1.73505E+000	3.15106E+001	1.13468E-002	1.44297E-002	5.14736E-002	8.23817E-002	5.78910E+004	2.87057E+002	2.31296E+002	9.93067E-003	9.93067E-003	6.42832E+005	7.20000E+001	7.00000E+001	0.00000E+000	3.82209E+002	1.83204E+002	4.63981E+002	1.00000E+002	1.11369E+000	4.72355E-002	0.00000E+000	-1.12015E+002	2.24322E+000	1.03932E+000	3.61300E+002	1.44246E+002	3.44054E+002	-1.03304E+002	2.78133E-001	1.07624E+000	-1.19602E-001	1.79230E+002	1.14200E+002	-1.15256E-001	1.87941E+002	1.17121E+002
2.28288E+002	1.07239E+003	2.87105E+002	2.31237E+002	1.17512E+000	1.47651E+000	1.14460E+004	1.68981E+003	1.00000E+000	1.04200E+003	1.00000E+001	2.39548E+005	1.73508E+000	3.27473E+001	1.09839E-002	1.38010E-002	4.78349E-002	7.47030E-002	5.78910E+004	2.87057E+002	2.31296E+002	9.93067E-003	9.93067E-003	6.42832E+005	7.20000E+001	7.10000E+001	0.00000E+000	3.83009E+002	2.03085E+002	5.21706E+002	1.00000E+002	1.19083E+000	3.80192E-002	0.00000E+000	-1.16187E+002	2.17769E+000	1.03012E+000	3.61300E+002	1.44246E+002	3.44054E+002	-1.03209E+002	2.78133E-001	1.07624E+000	-1.13664E-001	1.75058E+002	1.02126E+002	-1.15256E-001	1.88037E+002	1.17218E+002
2.38271E+002	1.24655E+003	2.86876E+002	2.31489E+002	1.27279E+000	1.39934E+000	1.37080E+004	1.83294E+003	1.00000E+000	1.04300E+003	1.00000E+000	2.39752E+005	1.78107E+000	3.53066E+001	1.08710E-002	1.19519E-002	4.67725E-002	5.62420E-002	5.78910E+004	2.87057E+002	2.31296E+002	9.93067E-003	9.93067E-003	6.42832E+005	7.20000E+001	7.20000E+001	0.00000E+000	4.63182E+002	3.22311E+002	4.86805E+002	1.00000E+002	1.32648E+000	3.25866E-002	0.00000E+000	-1.06465E+002	2.60141E+000	7.87980E-001	3.61300E+002	1.44246E+002	3.44054E+002	-1.03123E+002	2.78133E-001	1.07624E+000	-4.73569E-002	1.84781E+002	2.60277E+001	-1.15256E-001	1.88122E+002	1.17276E+002
2.52824E+002	1.57786E+003	2.86632E+002	2.31604E+002	1.37564E+000	1.38298E+000	1.84940E+004	2.98208E+003	1.00000E+000	1.04400E+003	0.00000E+000	2.39939E+005	1.90249E+000	3.97223E+001	1.01156E-002	1.01695E-002	5.10655E-002	5.16000E-002	6.20440E+004	2.86511E+002	2.31678E+002	1.34073E-002	1.34073E-002	1.07782E+006	5.80000E+001	1.00000E+000	0.00000E+000	6.69408E+002	5.04821E+002	4.20361E+002	1.00000E+002	1.62621E+000	3.28002E-002	0.00000E+000	-8.06116E+001	2.53093E+000	6.97295E-001	7.11649E+002	5.13693E+002	5.12008E+002	-8.78683E+001	3.22229E-001	7.17422E-001	-2.66069E-003	2.10634E+002	-4.50995E+000	-4.13464E-002	2.03377E+002	3.69639E+001
2.56122E+002	1.63559E+003	2.86695E+002	2.31576E+002	1.37488E+000	1.36888E+000	1.89740E+004	2.34240E+003	1.00000E+000	1.04500E+003	0.00000E+000	2.40128E+005	1.88203E+000	4.04424E+001	9.98122E-003	9.93768E-003	4.74963E-002	4.70928E-002	6.20440E+004	2.86511E+002	2.31678E+002	1.34073E-002	1.34073E-002	1.07782E+006	5.80000E+001	2.00000E+000	0.00000E+000	7.05120E+002	5.04751E+002	4.52676E+002	1.00000E+002	1.70761E+000	2.45666E-002	0.00000E+000	-8.27128E+001	2.38075E+000	7.31843E-001	7.11649E+002	5.13693E+002	5.12008E+002	-8.77829E+001	3.22229E-001	7.17422E-001	2.18624E-003	2.08533E+002	-1.26887E+001	-4.13464E-002	2.03463E+002	3.70610E+001
2.49371E+002	1.60473E+003	2.86688E+002	2.31608E+002	1.41042E+000	1.45134E+000	2.01020E+004	3.46743E+003	1.00000E+000	1.04600E+003	0.00000E+000	2.40316E+005	2.04701E+000	4.00591E+001	9.94786E-003	1.02365E-002	5.56983E-002	5.89196E-002	6.20440E+004	2.86511E+002	2.31678E+002	1.34073E-002	1.34073E-002	1.07782E+006	5.80000E+001	3.00000E+000	0.00000E+000	6.42488E+002	4.83514E+002	4.96544E+002	1.00000E+002	1.66357E+000	3.43018E-002	0.00000E+000	-9.05641E+001	2.46533E+000	6.86619E-001	7.11649E+002	5.13693E+002	5.12008E+002	-8.76899E+001	3.22229E-001	7.17422E-001	-1.42992E-002	2.00681E+002	1.77576E-001	-4.13464E-002	2.03556E+002	3.71555E+001
2.62597E+002	1.60367E+003	2.86668E+002	2.31632E+002	1.37367E+000	1.41581E+000	1.91730E+004	3.73560E+003	1.00000E+000	1.04700E+003	0.00000E+000	2.40521E+005	1.94485E+000	4.00459E+001	9.92058E-003	1.02249E-002	5.59105E-002	5.93325E-002	6.20440E+004	2.86511E+002	2.31678E+002	1.34073E-002	1.34073E-002	1.07782E+006	5.80000E+001	4.00000E+000	0.00000E+000	6.99621E+002	5.10821E+002	4.14108E+002	1.00000E+002	1.66144E+000	3.90902E-002	0.00000E+000	-7.85673E+001	2.37770E+000	7.28969E-001	7.11649E+002	5.13693E+002	5.12008E+002	-8.75995E+001	3.22229E-001	7.17422E-001	-1.51054E-002	2.12678E+002	1.31861E+001	-4.13464E-002	2.03646E+002	3.72436E+001
2.61249E+002	1.69402E+003	2.86639E+002	2.31622E+002	1.37196E+000	1.37452E+000	1.96920E+004	3.03014E+003	1.00000E+000	1.04800E+003	0.00000E+000	2.40725E+005	1.88579E+000	4.11585E+001	9.77681E-003	9.79506E-003	5.17730E-002	5.19627E-002	6.20440E+004	2.86511E+002	2.31678E+002	1.34073E-002	1.34073E-002	1.07782E+006	5.80000E+001	5.00000E+000	0.00000E+000	7.28467E+002	5.62821E+002	4.24745E+002	1.00000E+002	1.74151E+000	3.07320E-002	0.00000E+000	-7.62834E+001	2.47356E+000	6.91422E-001	7.11649E+002	5.13693E+002	5.12008E+002	-8.75024E+001	3.22229E-001	7.17422E-001	-9.32542E-004	2.14962E+002	-2.34947E+000	-4.13464E-002	2.03743E+002	3.73333E+001
2.81481E+002	1.63560E+003	2.86614E+002	2.31642E+002	1.32240E+000	1.36870E+000	1.83000E+004	3.81585E+003	1.00000E+000	1.04900E+003	0.00000E+000	2.40918E+005	1.80997E+000	4.04426E+001	9.77549E-003	1.01177E-002	5.17224E-002	5.53338E-002	6.20440E+004	2.86511E+002	2.31678E+002	1.34073E-002	1.34073E-002	1.07782E+006	5.80000E+001	6.00000E+000	0.00000E+000	6.87700E+002	5.17511E+002	4.47454E+002	1.00000E+002	1.68731E+000	3.92934E-002	0.00000E+000	-8.18332E+001	2.55425E+000	6.94581E-001	7.11649E+002	5.13693E+002	5.12008E+002	-8.74040E+001	3.22229E-001	7.17422E-001	-1.72024E-002	2.09412E+002	1.25463E+001	-4.13464E-002	2.03842E+002	3.74279E+001
2.90414E+002	1.75761E+003	2.86628E+002	2.31573E+002	1.31454E+000	1.38122E+000	1.97250E+004	4.49963E+003	1.00000E+000	1.05000E+003	0.00000E+000	2.41117E+005	1.81567E+000	4.19239E+001	9.35977E-003	9.83455E-003	5.06364E-002	5.58034E-002	6.20440E+004	2.86511E+002	2.31678E+002	1.34073E-002	1.34073E-002	1.07782E+006	5.80000E+001	7.00000E+000	0.00000E+000	7.15341E+002	5.26875E+002	5.29442E+002	1.00000E+002	1.81928E+000	3.85713E-002	0.00000E+000	-8.83500E+001	2.43360E+000	7.02187E-001	7.11649E+002	5.13693E+002	5.12008E+002	-8.73066E+001	3.22229E-001	7.17422E-001	-2.47351E-002	2.02896E+002	1.55078E+001	-4.13464E-002	2.03939E+002	3.75218E+001
2.61916E+002	1.73075E+003	2.86699E+002	2.31612E+002	1.34820E+000	1.42645E+000	2.04730E+004	3.93545E+003	1.00000E+000	1.05100E+003	0.00000E+000	2.41307E+005	1.92314E+000	4.16023E+001	9.42244E-003	9.96931E-003	5.16174E-002	5.76690E-002	6.20440E+004	2.86511E+002	2.31678E+002	1.34073E-002	1.34073E-002	1.07782E+006	5.80000E+001	8.00000E+000	0.00000E+000	7.40833E+002	5.15888E+002	4.95951E+002	1.00000E+002	1.80797E+000	3.28332E-002	0.00000E+000	-8.45397E+001	2.24482E+000	7.47204E-001	7.11649E+002	5.13693E+002	5.12008E+002	-8.72175E+001	3.22229E-001	7.17422E-001	-2.82013E-002	2.06706E+002	2.37060E+001	-4.13464E-002	2.04028E+002	3.76308E+001
2.54811E+002	1.64975E+003	2.86686E+002	2.31624E+002	1.40268E+000	1.35622E+000	1.93240E+004	4.31561E+003	1.00000E+000	1.05200E+003	0.00000E+000	2.41490E+005	1.90233E+000	4.06171E+001	1.00904E-002	9.75621E-003	5.56156E-002	5.20586E-002	6.20440E+004	2.86511E+002	2.31678E+002	1.34073E-002	1.34073E-002	1.07782E+006	5.80000E+001	9.00000E+000	0.00000E+000	6.87989E+002	5.33339E+002	4.44970E+002	1.00000E+002	1.69449E+000	3.56199E-002	0.00000E+000	-8.05372E+001	2.56293E+000	6.73637E-001	7.11649E+002	5.13693E+002	5.12008E+002	-8.71113E+001	3.22229E-001	7.17422E-001	1.68389E-002	2.10708E+002	-2.89277E+001	-4.13464E-002	2.04134E+002	3.77352E+001
2.61966E+002	1.97482E+003	2.86612E+002	2.31626E+002	1.31073E+000	1.47017E+000	2.33860E+004	4.40987E+003	1.00000E+000	1.05300E+003	0.00000E+000	2.41694E+005	1.92700E+000	4.44390E+001	8.57109E-003	9.61366E-003	4.79434E-002	6.00961E-002	6.20440E+004	2.86511E+002	2.31678E+002	1.34073E-002	1.34073E-002	1.07782E+006	5.80000E+001	1.00000E+001	0.00000E+000	8.18240E+002	5.75456E+002	6.00216E+002	1.00000E+002	2.05854E+000	2.72478E-002	0.00000E+000	-8.83432E+001	2.13390E+000	7.35461E-001	7.11649E+002	5.13693E+002	5.12008E+002	-8.70119E+001	3.22229E-001	7.17422E-001	-5.73321E-002	2.02902E+002	5.67849E+001	-4.13464E-002	2.04234E+002	3.78179E+001
2.30576E+002	1.99038E+003	2.86588E+002	2.31636E+002	1.37400E+000	1.49052E+000	2.49360E+004	4.79637E+003	1.00000E+000	1.05400E+003	0.00000E+000	2.41893E+005	2.04797E+000	4.46136E+001	8.70107E-003	9.43896E-003	5.24076E-002	6.15318E-002	6.20440E+004	2.86511E+002	2.31678E+002	1.34073E-002	1.34073E-002	1.07782E+006	5.80000E+001	1.10000E+001	0.00000E+000	8.07200E+002	5.78023E+002	6.30871E+002	1.00000E+002	2.08005E+000	2.85457E-002	0.00000E+000	-9.10327E+001	2.10231E+000	7.22939E-001	7.11649E+002	5.13693E+002	5.12008E+002	-8.69199E+001	3.22229E-001	7.17422E-001	-4.06771E-002	2.00213E+002	3.29454E+001	-4.13464E-002	2.04326E+002	3.79054E+001
2.58029E+002	1.72265E+003	2.86390E+002	2.31726E+002	1.24823E+000	1.39108E+000	1.85070E+004	3.78763E+003	1.00000E+000	1.05500E+003	0.00000E+000	2.42093E+005	1.73638E+000	4.15048E+001	9.17541E-003	1.02255E-002	4.92631E-002	6.09522E-002	6.20440E+004	2.86511E+002	2.31678E+002	1.34073E-002	1.34073E-002	1.07782E+006	5.80000E+001	1.20000E+001	0.00000E+000	7.28057E+002	5.20691E+002	4.90386E+002	1.00000E+002	1.78839E+000	3.79155E-002	0.00000E+000	-8.39043E+001	2.42377E+000	7.27865E-001	7.11649E+002	5.13693E+002	5.12008E+002	-8.68215E+001	3.22229E-001	7.17422E-001	-5.41239E-002	2.07341E+002	5.70976E+001	-4.13464E-002	2.04424E+002	3.79674E+001
2.55215E+002	1.63370E+003	2.86443E+002	2.31716E+002	1.27490E+000	1.39631E+000	1.79760E+004	2.64099E+003	1.00000E+000	1.05600E+003	0.00000E+000	2.42283E+005	1.78016E+000	4.04190E+001	9.50892E-003	1.04144E-002	4.69674E-002	5.61238E-002	6.20440E+004	2.86511E+002	2.31678E+002	1.34073E-002	1.34073E-002	1.07782E+006	5.80000E+001	1.30000E+001	0.00000E+000	7.23500E+002	4.73485E+002	4.60917E+002	1.00000E+002	1.72131E+000	2.87821E-002	0.00000E+000	-8.29957E+001	2.25200E+000	7.94872E-001	7.11649E+002	5.13693E+002	5.12008E+002	-8.67158E+001	3.22229E-001	7.17422E-001	-4.54485E-002	2.08250E+002	4.70002E+001	-4.13464E-002	2.04530E+002	3.80843E+001
2.63795E+002	1.76113E+003	2.86396E+002	2.31718E+002	1.24857E+000	1.37111E+000	1.86770E+004	2.98918E+003	1.00000E+000	1.05700E+003	0.00000E+000	2.42482E+005	1.71193E+000	4.19658E+001	9.13610E-003	1.00327E-002	4.49198E-002	5.39546E-002	6.20440E+004	2.86511E+002	2.31678E+002	1.34073E-002	1.34073E-002	1.07782E+006	5.80000E+001	1.40000E+001	0.00000E+000	7.63626E+002	5.85404E+002	4.32145E+002	1.00000E+002	1.80824E+000	2.71242E-002	0.00000E+000	-7.43289E+001	2.49997E+000	7.02462E-001	7.11649E+002	5.13693E+002	5.12008E+002	-8.66074E+001	3.22229E-001	7.17422E-001	-4.67743E-002	2.16917E+002	5.73376E+001	-4.13464E-002	2.04638E+002	3.81822E+001
2.14494E+002	1.46625E+003	2.86402E+002	2.31725E+002	1.28062E+000	1.37786E+000	1.60030E+004	2.23645E+003	1.00000E+000	1.05800E+003	1.00000E+000	2.42694E+005	1.76451E+000	3.82917E+001	1.01232E-002	1.08919E-002	4.90587E-002	5.66081E-002	6.20440E+004	2.86511E+002	2.31678E+002	1.34073E-002	1.34073E-002	1.07782E+006	5.80000E+001	1.50000E+001	0.00000E+000	7.00943E+002	4.71776E+002	3.20153E+002	1.00000E+002	1.53518E+000	2.86600E-002	0.00000E+000	-7.02143E+001	2.26221E+000	8.38643E-001	7.11649E+002	5.13693E+002	5.12008E+002	-8.65036E+001	3.22229E-001	7.17422E-001	-3.65764E-002	2.21031E+002	4.85449E+001	-4.13464E-002	2.04742E+002	3.82880E+001
2.25367E+002	1.57480E+003	2.86380E+002	2.31760E+002	1.24270E+000	1.37932E+000	1.67090E+004	3.49601E+003	1.00000E+000	1.05900E+003	1.00000E+000	2.42887E+005	1.71407E+000	3.96837E+001	9.61369E-003	1.06706E-002	5.19450E-002	6.37633E-002	6.20440E+004	2.86511E+002	2.31678E+002	1.34073E-002	1.34073E-002	1.07782E+006	5.80000E+001	1.60000E+001	0.00000E+000	7.40553E+002	5.16055E+002	3.41974E+002	1.00000E+002	1.63673E+000	4.09983E-002	0.00000E+000	-6.94935E+001	2.28363E+000	8.13036E-001	7.11649E+002	5.13693E+002	5.12008E+002	-8.63932E+001	3.22229E-001	7.17422E-001	-5.21051E-002	2.21752E+002	6.89419E+001	-4.13464E-002	2.04852E+002	3.83966E+001
2.37397E+002	1.42501E+003	2.86299E+002	2.31743E+002	1.24511E+000	1.33476E+000	1.46920E+004	2.88031E+003	1.00000E+000	1.06000E+003	1.00000E+000	2.43085E+005	1.66192E+000	3.77493E+001	1.02723E-002	1.10119E-002	4.86834E-002	5.57651E-002	6.20440E+004	2.86511E+002	2.31678E+002	1.34073E-002	1.34073E-002	1.07782E+006	5.80000E+001	1.70000E+001	0.00000E+000	7.08209E+002	4.56558E+002	2.96821E+002	1.00000E+002	1.50934E+000	3.59015E-002	0.00000E+000	-6.86273E+001	2.22894E+000	8.88327E-001	7.11649E+002	5.13693E+002	5.12008E+002	-8.62844E+001	3.22229E-001	7.17422E-001	-3.47494E-002	2.22618E+002	4.78022E+001	-4.13464E-002	2.04961E+002	3.84856E+001
2.37105E+002	1.56126E+003	2.86379E+002	2.31749E+002	1.23587E+000	1.36270E+000	1.62970E+004	3.87236E+003	1.00000E+000	1.06100E+003	0.00000E+000	2.43278E+005	1.68411E+000	3.95128E+001	9.68095E-003	1.06744E-002	5.02922E-002	6.09187E-002	6.20440E+004	2.86511E+002	2.31678E+002	1.34073E-002	1.34073E-002	1.07782E+006	5.80000E+001	1.80000E+001	0.00000E+000	7.46814E+002	4.93375E+002	3.51340E+002	1.00000E+002	1.64140E+000	4.07738E-002	0.00000E+000	-7.12781E+001	2.22822E+000	8.43722E-001	7.11649E+002	5.13693E+002	5.12008E+002	-8.61794E+001	3.22229E-001	7.17422E-001	-4.88071E-002	2.19967E+002	6.29666E+001	-4.13464E-002	2.05066E+002	3.86091E+001
2.22863E+002	1.58002E+003	2.86400E+002	2.31774E+002	1.28508E+000	1.35331E+000	1.70090E+004	3.42323E+003	1.00000E+000	1.06200E+003	1.00000E+000	2.43471E+005	1.73911E+000	3.97495E+001	9.85349E-003	1.03767E-002	5.19923E-002	5.75466E-002	6.20440E+004	2.86511E+002	2.31678E+002	1.34073E-002	1.34073E-002	1.07782E+006	5.80000E+001	1.90000E+001	0.00000E+000	7.26980E+002	5.04491E+002	3.77504E+002	1.00000E+002	1.65187E+000	3.47943E-002	0.00000E+000	-7.32214E+001	2.33329E+000	7.88684E-001	7.11649E+002	5.13693E+002	5.12008E+002	-8.60632E+001	3.22229E-001	7.17422E-001	-2.58624E-002	2.18024E+002	3.20240E+001	-4.13464E-002	2.05182E+002	3.87326E+001
2.28630E+002	1.50540E+003	2.86405E+002	2.31711E+002	1.25530E+000	1.37590E+000	1.61000E+004	2.46164E+003	1.00000E+000	1.06300E+003	1.00000E+000	2.43670E+005	1.72717E+000	3.87995E+001	9.89318E-003	1.08436E-002	4.90899E-002	5.87503E-002	6.20440E+004	2.86511E+002	2.31678E+002	1.34073E-002	1.34073E-002	1.07782E+006	5.80000E+001	2.00000E+001	0.00000E+000	6.60105E+002	5.09454E+002	3.58149E+002	1.00000E+002	1.54806E+000	3.34127E-002	0.00000E+000	-7.17364E+001	2.67821E+000	7.06243E-001	7.11649E+002	5.13693E+002	5.12008E+002	-8.59565E+001	3.22229E-001	7.17422E-001	-4.58317E-002	2.19509E+002	5.87360E+001	-4.13464E-002	2.05289E+002	3.88343E+001
2.44654E+002	1.40753E+003	2.86379E+002	2.31738E+002	1.31782E+000	1.40648E+000	1.60820E+004	2.98945E+003	1.00000E+000	1.06400E+003	2.00000E+000	2.43880E+005	1.85349E+000	3.75170E+001	1.03917E-002	1.10908E-002	5.53557E-002	6.29049E-002	6.20440E+004	2.86511E+002	2.31678E+002	1.34073E-002	1.34073E-002	1.07782E+006	5.80000E+001	2.10000E+001	0.00000E+000	6.31951E+002	4.58241E+002	3.37005E+002	1.00000E+002	1.45768E+000	4.26902E-002	0.00000E+000	-7.28038E+001	2.51293E+000	7.53115E-001	7.11649E+002	5.13693E+002	5.12008E+002	-8.58422E+001	3.22229E-001	7.17422E-001	-3.25466E-002	2.18442E+002	4.08622E+001	-4.13464E-002	2.05403E+002	3.89453E+001
2.46599E+002	1.21301E+003	2.86329E+002	2.31705E+002	1.26699E+000	1.33826E+000	1.27530E+004	2.87930E+003	1.00000E+000	1.06500E+003	1.70000E+001	2.44090E+005	1.69556E+000	3.48283E+001	1.12193E-002	1.18505E-002	5.31703E-002	5.91683E-002	6.20440E+004	2.86511E+002	2.31678E+002	1.34073E-002	1.34073E-002	1.07782E+006	5.80000E+001	2.20000E+001	0.00000E+000	5.57408E+002	3.97168E+002	2.88833E+002	1.00000E+002	1.27214E+000	4.57416E-002	0.00000E+000	-7.21042E+001	2.75571E+000	7.71207E-001	7.11649E+002	5.13693E+002	5.12008E+002	-8.57285E+001	3.22229E-001	7.17422E-001	-2.73590E-002	2.19141E+002	3.50045E+001	-4.13464E-002	2.05517E+002	3.90447E+001
2.26917E+002	1.31894E+003	2.86333E+002	2.31712E+002	1.25043E+000	1.32022E+000	1.35200E+004	1.97789E+003	1.00000E+000	1.06600E+003	7.00000E+000	2.44285E+005	1.65084E+000	3.63172E+001	1.07540E-002	1.13542E-002	4.69107E-002	5.21352E-002	6.20440E+004	2.86511E+002	2.31678E+002	1.34073E-002	1.34073E-002	1.07782E+006	5.80000E+001	2.30000E+001	0.00000E+000	5.19970E+002	5.03641E+002	3.05773E+002	1.00000E+002	1.30758E+000	3.24150E-002	0.00000E+000	-6.54249E+001	3.91009E+000	5.27880E-001	7.11649E+002	5.13693E+002	5.12008E+002	-8.56105E+001	3.22229E-001	7.17422E-001	-2.71495E-002	2.25821E+002	4.14213E+001	-4.13464E-002	2.05635E+002	3.91641E+001
2.42409E+002	1.30113E+003	2.86289E+002	2.31686E+002	1.23736E+000	1.34466E+000	1.34320E+004	2.68441E+003	1.00000E+000	1.06700E+003	8.00000E+000	2.44493E+005	1.66383E+000	3.60711E+001	1.06765E-002	1.16022E-002	5.11585E-002	6.01897E-002	6.20440E+004	2.86511E+002	2.31678E+002	1.34073E-002	1.34073E-002	1.07782E+006	5.80000E+001	2.40000E+001	0.00000E+000	5.62564E+002	4.39616E+002	3.11207E+002	1.00000E+002	1.32924E+000	4.46345E-002	0.00000E+000	-7.16586E+001	2.98622E+000	6.93456E-001	7.11649E+002	5.13693E+002	5.12008E+002	-8.54933E+001	3.22229E-001	7.17422E-001	-4.15539E-002	2.19587E+002	5.33661E+001	-4.13464E-002	2.05752E+002	3.92688E+001
2.52955E+002	1.32955E+003	2.86304E+002	2.31672E+002	1.23508E+000	1.34676E+000	1.37230E+004	2.57577E+003	1.00000E+000	1.06800E+003	7.00000E+000	2.44687E+005	1.66336E+000	3.64631E+001	1.05432E-002	1.14965E-002	5.21012E-002	6.17230E-002	6.20440E+004	2.86511E+002	2.31678E+002	1.34073E-002	1.34073E-002	1.07782E+006	5.80000E+001	2.50000E+001	0.00000E+000	6.02759E+002	4.29128E+002	3.18672E+002	1.00000E+002	1.38247E+000	4.39063E-002	0.00000E+000	-7.25128E+001	2.66938E+000	7.67497E-001	7.11649E+002	5.13693E+002	5.12008E+002	-8.53808E+001	3.22229E-001	7.17422E-001	-4.32524E-002	2.18733E+002	5.46645E+001	-4.13464E-002	2.05865E+002	3.93834E+001
2.37696E+002	1.37173E+003	2.86388E+002	2.31697E+002	1.30119E+000	1.41934E+000	1.56210E+004	2.23832E+003	1.00000E+000	1.06900E+003	4.00000E+000	2.44871E+005	1.84683E+000	3.70368E+001	1.04108E-002	1.13562E-002	5.06428E-002	6.00325E-002	6.20440E+004	2.86511E+002	2.31678E+002	1.34073E-002	1.34073E-002	1.07782E+006	5.80000E+001	2.60000E+001	0.00000E+000	5.75154E+002	4.32041E+002	3.79754E+002	1.00000E+002	1.41684E+000	3.37994E-002	0.00000E+000	-8.04072E+001	2.76547E+000	6.94365E-001	7.11649E+002	5.13693E+002	5.12008E+002	-8.52661E+001	3.22229E-001	7.17422E-001	-4.34319E-002	2.10838E+002	4.70189E+001	-4.13464E-002	2.05979E+002	3.95195E+001
2.49628E+002	1.46085E+003	2.86373E+002	2.31733E+002	1.27353E+000	1.36399E+000	1.57100E+004	2.00566E+003	1.00000E+000	1.07000E+003	1.00000E+000	2.45070E+005	1.73708E+000	3.82210E+001	1.01606E-002	1.08824E-002	4.52106E-002	5.16740E-002	6.20440E+004	2.86511E+002	2.31678E+002	1.34073E-002	1.34073E-002	1.07782E+006	5.80000E+001	2.70000E+001	0.00000E+000	6.42939E+002	4.60865E+002	3.74517E+002	1.00000E+002	1.51494E+000	2.37431E-002	0.00000E+000	-7.58860E+001	2.57191E+000	7.44505E-001	7.11649E+002	5.13693E+002	5.12008E+002	-8.51464E+001	3.22229E-001	7.17422E-001	-3.42977E-002	2.15359E+002	3.99888E+001	-4.13464E-002	2.06099E+002	3.96392E+001
2.41170E+002	1.62215E+003	2.86425E+002	2.31696E+002	1.29225E+000	1.36145E+000	1.76660E+004	2.99374E+003	1.00000E+000	1.07100E+003	0.00000E+000	2.45282E+005	1.75934E+000	4.02759E+001	9.72248E-003	1.02432E-002	4.95092E-002	5.48368E-002	6.20440E+004	2.86511E+002	2.31678E+002	1.34073E-002	1.34073E-002	1.07782E+006	5.80000E+001	2.80000E+001	0.00000E+000	7.01932E+002	4.76732E+002	4.75327E+002	1.00000E+002	1.71175E+000	3.33843E-002	0.00000E+000	-8.32631E+001	2.36428E+000	7.63737E-001	7.11649E+002	5.13693E+002	5.12008E+002	-8.50239E+001	3.22229E-001	7.17422E-001	-2.60784E-002	2.07982E+002	2.22527E+001	-4.13464E-002	2.06222E+002	3.97702E+001
2.28736E+002	1.74542E+003	2.86413E+002	2.31727E+002	1.30101E+000	1.40911E+000	1.97400E+004	4.36859E+003	1.00000E+000	1.07200E+003	0.00000E+000	2.45480E+005	1.83326E+000	4.17782E+001	9.25990E-003	1.00293E-002	5.23463E-002	6.12487E-002	6.20440E+004	2.86511E+002	2.31678E+002	1.34073E-002	1.34073E-002	1.07782E+006	5.80000E+001	2.90000E+001	0.00000E+000	7.51875E+002	5.14635E+002	5.07862E+002	1.00000E+002	1.83453E+000	3.47643E-002	0.00000E+000	-8.29034E+001	2.25198E+000	7.58531E-001	7.11649E+002	5.13693E+002	5.12008E+002	-8.49052E+001	3.22229E-001	7.17422E-001	-3.98882E-002	2.08342E+002	4.00457E+001	-4.13464E-002	2.06340E+002	3.98891E+001
2.41191E+002	1.68726E+003	2.86419E+002	2.31752E+002	1.26927E+000	1.37525E+000	1.82240E+004	3.40766E+003	1.00000E+000	1.07300E+003	0.00000E+000	2.45676E+005	1.74556E+000	4.10762E+001	9.40227E-003	1.01873E-002	5.04682E-002	5.90772E-002	6.20440E+004	2.86511E+002	2.31678E+002	1.34073E-002	1.34073E-002	1.07782E+006	5.80000E+001	3.00000E+001	0.00000E+000	7.18649E+002	5.06780E+002	4.93478E+002	1.00000E+002	1.77141E+000	3.57965E-002	0.00000E+000	-8.30022E+001	2.41413E+000	7.36426E-001	7.11649E+002	5.13693E+002	5.12008E+002	-8.47802E+001	3.22229E-001	7.17422E-001	-4.00736E-002	2.08243E+002	4.01851E+001	-4.13464E-002	2.06465E+002	4.00177E+001
2.38519E+002	1.83481E+003	2.86447E+002	2.31724E+002	1.25257E+000	1.34015E+000	1.91100E+004	3.23417E+003	1.00000E+000	1.07400E+003	0.00000E+000	2.45860E+005	1.67863E+000	4.28347E+001	9.06094E-003	9.69443E-003	4.47986E-002	5.11326E-002	6.20440E+004	2.86511E+002	2.31678E+002	1.34073E-002	1.34073E-002	1.07782E+006	5.80000E+001	3.10000E+001	0.00000E+000	7.47929E+002	5.77307E+002	5.27645E+002	1.00000E+002	1.88936E+000	2.54761E-002	0.00000E+000	-8.24361E+001	2.59358E+000	6.69393E-001	7.11649E+002	5.13693E+002	5.12008E+002	-8.46596E+001	3.22229E-001	7.17422E-001	-3.37765E-002	2.08809E+002	3.27966E+001	-4.13464E-002	2.06586E+002	4.01421E+001
2.37695E+002	1.74945E+003	2.86400E+002	2.31735E+002	1.24428E+000	1.36904E+000	1.84630E+004	3.58469E+003	1.00000E+000	1.07500E+003	1.00000E+000	2.46063E+005	1.70348E+000	4.18264E+001	9.15730E-003	1.00755E-002	4.84397E-002	5.84361E-002	6.20440E+004	2.86511E+002	2.31678E+002	1.34073E-002	1.34073E-002	1.07782E+006	5.80000E+001	3.20000E+001	0.00000E+000	6.92527E+002	5.59900E+002	5.09703E+002	1.00000E+002	1.78822E+000	3.32461E-002	0.00000E+000	-8.35251E+001	2.79031E+000	6.33005E-001	7.11649E+002	5.13693E+002	5.12008E+002	-8.45334E+001	3.22229E-001	7.17422E-001	-4.77409E-002	2.07720E+002	4.93700E+001	-4.13464E-002	2.06712E+002	4.02586E+001
2.09596E+002	1.64516E+003	2.86430E+002	2.31724E+002	1.29929E+000	1.42231E+000	1.87420E+004	3.90597E+003	1.00000E+000	1.07600E+003	1.00000E+000	2.46256E+005	1.84799E+000	4.05605E+001	9.49067E-003	1.03893E-002	5.25734E-002	6.28114E-002	6.20440E+004	2.86511E+002	2.31678E+002	1.34073E-002	1.34073E-002	1.07782E+006	5.80000E+001	3.30000E+001	0.00000E+000	7.18119E+002	4.88619E+002	4.61879E+002	1.00000E+002	1.72466E+000	3.58938E-002	0.00000E+000	-8.03951E+001	2.28515E+000	7.67165E-001	7.11649E+002	5.13693E+002	5.12008E+002	-8.44064E+001	3.22229E-001	7.17422E-001	-4.52023E-002	2.10850E+002	4.92865E+001	-4.13464E-002	2.06839E+002	4.03913E+001
2.27261E+002	1.71308E+003	2.86422E+002	2.31753E+002	1.27277E+000	1.38158E+000	1.86300E+004	4.25826E+003	1.00000E+000	1.07700E+003	0.00000E+000	2.46455E+005	1.75843E+000	4.13894E+001	9.32487E-003	1.01221E-002	5.25795E-002	6.17894E-002	6.20440E+004	2.86511E+002	2.31678E+002	1.34073E-002	1.34073E-002	1.07782E+006	5.80000E+001	3.40000E+001	0.00000E+000	7.07532E+002	5.60134E+002	4.63641E+002	1.00000E+002	1.75636E+000	4.17696E-002	0.00000E+000	-7.77749E+001	2.67747E+000	6.56720E-001	7.11649E+002	5.13693E+002	5.12008E+002	-8.42787E+001	3.22229E-001	7.17422E-001	-4.09942E-002	2.13471E+002	4.65780E+001	-4.13464E-002	2.06967E+002	4.05200E+001
2.21167E+002	1.75166E+003	2.86450E+002	2.31733E+002	1.28734E+000	1.39652E+000	1.94530E+004	2.80732E+003	1.00000E+000	1.07800E+003	0.00000E+000	2.46649E+005	1.79779E+000	4.18528E+001	9.22996E-003	1.00127E-002	4.62465E-002	5.42416E-002	6.20440E+004	2.86511E+002	2.31678E+002	1.34073E-002	1.34073E-002	1.07782E+006	5.80000E+001	3.50000E+001	0.00000E+000	7.55260E+002	5.13984E+002	5.06635E+002	1.00000E+002	1.83709E+000	2.41211E-002	0.00000E+000	-8.19348E+001	2.25502E+000	7.63076E-001	7.11649E+002	5.13693E+002	5.12008E+002	-8.41389E+001	3.22229E-001	7.17422E-001	-4.06797E-002	2.09311E+002	4.20245E+001	-4.13464E-002	2.07107E+002	4.06642E+001
2.17367E+002	1.63589E+003	2.86463E+002	2.31780E+002	1.27034E+000	1.38694E+000	1.78170E+004	4.03502E+003	1.00000E+000	1.07900E+003	0.00000E+000	2.46855E+005	1.76189E+000	4.04461E+001	9.51707E-003	1.03906E-002	5.34070E-002	6.34793E-002	6.20440E+004	2.86511E+002	2.31678E+002	1.34073E-002	1.34073E-002	1.07782E+006	5.80000E+001	3.60000E+001	0.00000E+000	7.37867E+002	4.77901E+002	4.46606E+002	1.00000E+002	1.72642E+000	4.18090E-002	0.00000E+000	-7.84127E+001	2.22451E+000	8.08275E-001	7.11649E+002	5.13693E+002	5.12008E+002	-8.39958E+001	3.22229E-001	7.17422E-001	-4.38796E-002	2.12833E+002	4.96055E+001	-4.13464E-002	2.07250E+002	4.08148E+001
2.16385E+002	1.57410E+003	2.86478E+002	2.31733E+002	1.25502E+000	1.37366E+000	1.68050E+004	2.90950E+003	1.00000E+000	1.08000E+003	0.00000E+000	2.47045E+005	1.72397E+000	3.96749E+001	9.68122E-003	1.05964E-002	4.80769E-002	5.73806E-002	6.20440E+004	2.86511E+002	2.31678E+002	1.34073E-002	1.34073E-002	1.07782E+006	5.80000E+001	3.70000E+001	0.00000E+000	6.98531E+002	4.58361E+002	4.39560E+002	1.00000E+002	1.65659E+000	3.28560E-002	0.00000E+000	-7.95998E+001	2.33029E+000	7.94478E-001	7.11649E+002	5.13693E+002	5.12008E+002	-8.38649E+001	3.22229E-001	7.17422E-001	-4.51345E-002	2.11646E+002	5.00078E+001	-4.13464E-002	2.07381E+002	4.09448E+001
2.26743E+002	1.60055E+003	2.86530E+002	2.31711E+002	1.23305E+000	1.37723E+000	1.68430E+004	2.89715E+003	1.00000E+000	1.08100E+003	1.00000E+000	2.47256E+005	1.69820E+000	4.00069E+001	9.50106E-003	1.06120E-002	4.75358E-002	5.90390E-002	6.20440E+004	2.86511E+002	2.31678E+002	1.34073E-002	1.34073E-002	1.07782E+006	5.80000E+001	3.80000E+001	0.00000E+000	6.62860E+002	4.61836E+002	4.90723E+002	1.00000E+002	1.66999E+000	3.20135E-002	0.00000E+000	-8.56236E+001	2.49254E+000	7.41924E-001	7.11649E+002	5.13693E+002	5.12008E+002	-8.37321E+001	3.22229E-001	7.17422E-001	-5.52359E-002	2.05622E+002	5.68241E+001	-4.13464E-002	2.07513E+002	4.10872E+001
2.22100E+002	1.60564E+003	2.86479E+002	2.31755E+002	1.26394E+000	1.42149E+000	1.78030E+004	2.54292E+003	1.00000E+000	1.08200E+003	0.00000E+000	2.47445E+005	1.79669E+000	4.00705E+001	9.47287E-003	1.06537E-002	4.75777E-002	5.98994E-002	6.20440E+004	2.86511E+002	2.31678E+002	1.34073E-002	1.34073E-002	1.07782E+006	5.80000E+001	3.90000E+001	0.00000E+000	6.96520E+002	4.59837E+002	4.80259E+002	1.00000E+002	1.70011E+000	2.54731E-002	0.00000E+000	-8.30748E+001	2.30014E+000	7.82007E-001	7.11649E+002	5.13693E+002	5.12008E+002	-8.36025E+001	3.22229E-001	7.17422E-001	-5.86684E-002	2.08171E+002	6.37386E+001	-4.13464E-002	2.07643E+002	4.12093E+001
2.51494E+002	1.60451E+003	2.86469E+002	2.31676E+002	1.23246E+000	1.34447E+000	1.65080E+004	3.69611E+003	1.00000E+000	1.08300E+003	0.00000E+000	2.47641E+005	1.65700E+000	4.00563E+001	9.59234E-003	1.04641E-002	4.94067E-002	5.85964E-002	6.20440E+004	2.86511E+002	2.31678E+002	1.34073E-002	1.34073E-002	1.07782E+006	5.80000E+001	4.00000E+001	0.00000E+000	6.71720E+002	4.62821E+002	4.80296E+002	1.00000E+002	1.67031E+000	4.07146E-002	0.00000E+000	-8.39113E+001	2.48848E+000	7.50635E-001	7.11649E+002	5.13693E+002	5.12008E+002	-8.34662E+001	3.22229E-001	7.17422E-001	-4.34658E-002	2.07334E+002	4.35744E+001	-4.13464E-002	2.07779E+002	4.13359E+001
2.60915E+002	1.64221E+003	2.86443E+002	2.31704E+002	1.23230E+000	1.39276E+000	1.74500E+004	3.29296E+003	1.00000E+000	1.08400E+003	0.00000E+000	2.47837E+005	1.71629E+000	4.05242E+001	9.32864E-003	1.05433E-002	4.80738E-002	6.11267E-002	6.20440E+004	2.86511E+002	2.31678E+002	1.34073E-002	1.34073E-002	1.07782E+006	5.80000E+001	4.10000E+001	0.00000E+000	6.62718E+002	5.26797E+002	4.68394E+002	1.00000E+002	1.68430E+000	3.67712E-002	0.00000E+000	-8.05592E+001	2.80640E+000	6.47388E-001	7.11649E+002	5.13693E+002	5.12008E+002	-8.33342E+001	3.22229E-001	7.17422E-001	-6.11249E-002	2.10686E+002	6.93757E+001	-4.13464E-002	2.07911E+002	4.14646E+001
2.66879E+002	1.64915E+003	2.86436E+002	2.31712E+002	1.21513E+000	1.40811E+000	1.74610E+004	3.03329E+003	1.00000E+000	1.08500E+003	0.00000E+000	2.48029E+005	1.71104E+000	4.06097E+001	9.19581E-003	1.06562E-002	4.48495E-002	5.98628E-002	6.20440E+004	2.86511E+002	2.31678E+002	1.34073E-002	1.34073E-002	1.07782E+006	5.80000E+001	4.20000E+001	0.00000E+000	6.66373E+002	5.17394E+002	4.81283E+002	1.00000E+002	1.69759E+000	3.31473E-002	0.00000E+000	-8.20501E+001	2.73541E+000	6.63979E-001	7.11649E+002	5.13693E+002	5.12008E+002	-8.32036E+001	3.22229E-001	7.17422E-001	-7.35629E-002	2.09195E+002	8.38202E+001	-4.13464E-002	2.08042E+002	4.15945E+001
2.57524E+002	1.49325E+003	2.86476E+002	2.31731E+002	1.24717E+000	1.36761E+000	1.57820E+004	2.84947E+003	1.00000E+000	1.08600E+003	2.00000E+000	2.48221E+005	1.70564E+000	3.86426E+001	9.92761E-003	1.08863E-002	4.91096E-002	5.88250E-002	6.20440E+004	2.86511E+002	2.31678E+002	1.34073E-002	1.34073E-002	1.07782E+006	5.80000E+001	4.30000E+001	0.00000E+000	6.30546E+002	4.58530E+002	4.19703E+002	1.00000E+002	1.54789E+000	4.23783E-002	0.00000E+000	-7.92839E+001	2.66453E+000	7.16985E-001	7.11649E+002	5.13693E+002	5.12008E+002	-8.30646E+001	3.22229E-001	7.17422E-001	-4.60597E-002	2.11962E+002	5.14958E+001	-4.13464E-002	2.08181E+002	4.17443E+001
2.56910E+002	1.55210E+003	2.86472E+002	2.31698E+002	1.27679E+000	1.37537E+000	1.68690E+004	2.61124E+003	1.00000E+000	1.08700E+003	0.00000E+000	2.48415E+005	1.75606E+000	3.93967E+001	9.83051E-003	1.05895E-002	4.84291E-002	5.60173E-002	6.20440E+004	2.86511E+002	2.31678E+002	1.34073E-002	1.34073E-002	1.07782E+006	5.80000E+001	4.40000E+001	0.00000E+000	6.32014E+002	4.56299E+002	4.78309E+002	1.00000E+002	1.61350E+000	3.58234E-002	0.00000E+000	-8.53550E+001	2.57895E+000	7.16514E-001	7.11649E+002	5.13693E+002	5.12008E+002	-8.29262E+001	3.22229E-001	7.17422E-001	-3.71689E-002	2.05891E+002	3.41662E+001	-4.13464E-002	2.08319E+002	4.18786E+001
2.29359E+002	1.56091E+003	2.86457E+002	2.31746E+002	1.25414E+000	1.41624E+000	1.71220E+004	2.38862E+003	1.00000E+000	1.08800E+003	1.00000E+000	2.48616E+005	1.77617E+000	3.95084E+001	9.58452E-003	1.08233E-002	4.48978E-002	5.69394E-002	6.20440E+004	2.86511E+002	2.31678E+002	1.34073E-002	1.34073E-002	1.07782E+006	5.80000E+001	4.50000E+001	0.00000E+000	6.81498E+002	4.50304E+002	4.58275E+002	1.00000E+002	1.65076E+000	2.28693E-002	0.00000E+000	-8.11770E+001	2.34189E+000	7.83192E-001	7.11649E+002	5.13693E+002	5.12008E+002	-8.27949E+001	3.22229E-001	7.17422E-001	-6.07019E-002	2.10068E+002	6.82252E+001	-4.13464E-002	2.08451E+002	4.20112E+001
2.81790E+002	1.45884E+003	2.86422E+002	2.31711E+002	1.22435E+000	1.31411E+000	1.45940E+004	3.40960E+003	1.00000E+000	1.08900E+003	2.00000E+000	2.48822E+005	1.60893E+000	3.81948E+001	1.01349E-002	1.08779E-002	5.03729E-002	5.78553E-002	6.20440E+004	2.86511E+002	2.31678E+002	1.34073E-002	1.34073E-002	1.07782E+006	5.80000E+001	4.60000E+001	0.00000E+000	6.15814E+002	4.66891E+002	3.93116E+002	1.00000E+002	1.50463E+000	4.98163E-002	0.00000E+000	-7.60111E+001	2.87355E+000	6.91363E-001	7.11649E+002	5.13693E+002	5.12008E+002	-8.26599E+001	3.22229E-001	7.17422E-001	-3.53596E-002	2.15234E+002	4.12139E+001	-4.13464E-002	2.08586E+002	4.21348E+001
2.58818E+002	1.60112E+003	2.86418E+002	2.31654E+002	1.28781E+000	1.37274E+000	1.75180E+004	3.76423E+003	1.00000E+000	1.09000E+003	0.00000E+000	2.49012E+005	1.76782E+000	4.00140E+001	9.72991E-003	1.03716E-002	4.95350E-002	5.61389E-002	6.20440E+004	2.86511E+002	2.31678E+002	1.34073E-002	1.34073E-002	1.07782E+006	5.80000E+001	4.70000E+001	0.00000E+000	6.50696E+002	4.94990E+002	4.73108E+002	1.00000E+002	1.65496E+000	4.06958E-002	0.00000E+000	-8.21020E+001	2.67084E+000	6.78924E-001	7.11649E+002	5.13693E+002	5.12008E+002	-8.25212E+001	3.22229E-001	7.17422E-001	-3.19226E-002	2.09143E+002	3.07772E+001	-4.13464E-002	2.08724E+002	4.22671E+001
2.36687E+002	1.23193E+003	2.86372E+002	2.31671E+002	1.26058E+000	1.39770E+000	1.34240E+004	1.93210E+003	1.00000E+000	1.09100E+003	1.90000E+001	2.49235E+005	1.76192E+000	3.50988E+001	1.08800E-002	1.20635E-002	4.72608E-002	5.77819E-002	6.20440E+004	2.86511E+002	2.31678E+002	1.34073E-002	1.34073E-002	1.07782E+006	5.80000E+001	4.80000E+001	0.00000E+000	5.19688E+002	3.58953E+002	3.68693E+002	1.00000E+002	1.28958E+000	3.24980E-002	0.00000E+000	-8.24290E+001	2.76475E+000	7.49228E-001	7.11649E+002	5.13693E+002	5.12008E+002	-8.23852E+001	3.22229E-001	7.17422E-001	-5.15831E-002	2.08816E+002	5.53326E+001	-4.13464E-002	2.08860E+002	4.23944E+001
2.63129E+002	1.47186E+003	2.86360E+002	2.31663E+002	1.23280E+000	1.38302E+000	1.55480E+004	3.11037E+003	1.00000E+000	1.09200E+003	2.00000E+000	2.49414E+005	1.70499E+000	3.83648E+001	9.88677E-003	1.10915E-002	5.05419E-002	6.33304E-002	6.20440E+004	2.86511E+002	2.31678E+002	1.34073E-002	1.34073E-002	1.07782E+006	5.80000E+001	4.90000E+001	0.00000E+000	6.13958E+002	4.41032E+002	4.37178E+002	1.00000E+002	1.53555E+000	4.24913E-002	0.00000E+000	-8.18240E+001	2.66847E+000	7.21292E-001	7.11649E+002	5.13693E+002	5.12008E+002	-8.22443E+001	3.22229E-001	7.17422E-001	-5.74296E-002	2.09422E+002	6.33746E+001	-4.13464E-002	2.09001E+002	4.25318E+001
2.55088E+002	1.56303E+003	2.86429E+002	2.31704E+002	1.23076E+000	1.37258E+000	1.63670E+004	3.65524E+003	1.00000E+000	1.09300E+003	0.00000E+000	2.49600E+005	1.68931E+000	3.95351E+001	9.62027E-003	1.07289E-002	4.93279E-002	6.10953E-002	6.20440E+004	2.86511E+002	2.31678E+002	1.34073E-002	1.34073E-002	1.07782E+006	5.80000E+001	5.00000E+001	0.00000E+000	6.13531E+002	4.76681E+002	4.86426E+002	1.00000E+002	1.61125E+000	4.28157E-002	0.00000E+000	-8.58087E+001	2.82617E+000	6.63787E-001	7.11649E+002	5.13693E+002	5.12008E+002	-8.21086E+001	3.22229E-001	7.17422E-001	-5.44790E-002	2.05437E+002	5.56519E+001	-4.13464E-002	2.09137E+002	4.26870E+001
2.63019E+002	1.56766E+003	2.86378E+002	2.31716E+002	1.25636E+000	1.37703E+000	1.67900E+004	3.29879E+003	1.00000E+000	1.09400E+003	2.00000E+000	2.49805E+005	1.73005E+000	3.95936E+001	9.69595E-003	1.06271E-002	4.78516E-002	5.72632E-002	6.20440E+004	2.86511E+002	2.31678E+002	1.34073E-002	1.34073E-002	1.07782E+006	5.80000E+001	5.10000E+001	0.00000E+000	6.71651E+002	4.65459E+002	4.49855E+002	1.00000E+002	1.63801E+000	3.76491E-002	0.00000E+000	-7.93812E+001	2.46778E+000	7.50549E-001	7.11649E+002	5.13693E+002	5.12008E+002	-8.19733E+001	3.22229E-001	7.17422E-001	-4.58197E-002	2.11864E+002	5.10703E+001	-4.13464E-002	2.09272E+002	4.28118E+001
2.75185E+002	1.99144E+003	2.86613E+002	2.31623E+002	1.27061E+000	1.43779E+000	2.24440E+004	4.03315E+003	1.00000E+000	1.09500E+003	0.00000E+000	2.50006E+005	1.82687E+000	4.46256E+001	8.48129E-003	9.59722E-003	4.69096E-002	5.98254E-002	6.20440E+004	2.86511E+002	2.31678E+002	1.34073E-002	1.34073E-002	1.07782E+006	5.80000E+001	5.20000E+001	0.00000E+000	7.86881E+002	5.18294E+002	7.24441E+002	1.00000E+002	2.12190E+000	2.94895E-002	0.00000E+000	-9.44004E+001	2.01263E+000	7.95970E-001	7.11649E+002	5.13693E+002	5.12008E+002	-8.18398E+001	3.22229E-001	7.17422E-001	-6.17269E-002	1.96845E+002	5.63343E+001	-4.13464E-002	2.09406E+002	4.29901E+001
2.61556E+002	2.27352E+003	2.86706E+002	2.31572E+002	1.33992E+000	1.55306E+000	2.88330E+004	6.75918E+003	1.00000E+000	1.09600E+003	0.00000E+000	2.50200E+005	2.08098E+000	4.76814E+001	7.89105E-003	9.14627E-003	5.17386E-002	6.92782E-002	6.20440E+004	2.86511E+002	2.31678E+002	1.34073E-002	1.34073E-002	1.07782E+006	5.80000E+001	5.30000E+001	0.00000E+000	8.39433E+002	5.86730E+002	8.81044E+002	1.00000E+002	2.40424E+000	2.71164E-002	0.00000E+000	-1.00138E+002	1.80130E+000	7.84660E-001	7.11649E+002	5.13693E+002	5.12008E+002	-8.17070E+001	3.22229E-001	7.17422E-001	-7.36749E-002	1.91107E+002	6.59244E+001	-4.13464E-002	2.09539E+002	4.31392E+001
2.54729E+002	2.31081E+003	2.86751E+002	2.31596E+002	1.37464E+000	1.56032E+000	3.01150E+004	6.32694E+003	1.00000E+000	1.09700E+003	0.00000E+000	2.50401E+005	2.14488E+000	4.80709E+001	7.92134E-003	8.99128E-003	5.37116E-002	6.90147E-002	6.20440E+004	2.86511E+002	2.31678E+002	1.34073E-002	1.34073E-002	1.07782E+006	5.80000E+001	5.40000E+001	0.00000E+000	8.54969E+002	6.13273E+002	8.73585E+002	1.00000E+002	2.43183E+000	3.02034E-002	0.00000E+000	-9.87293E+001	1.81958E+000	7.60063E-001	7.11649E+002	5.13693E+002	5.12008E+002	-8.15639E+001	3.22229E-001	7.17422E-001	-6.32632E-002	1.92516E+002	5.39971E+001	-4.13464E-002	2.09682E+002	4.32946E+001
2.54457E+002	2.40753E+003	2.86709E+002	2.31607E+002	1.38697E+000	1.52774E+000	3.10730E+004	5.24648E+003	1.00000E+000	1.09800E+003	0.00000E+000	2.50601E+005	2.11892E+000	4.90666E+001	7.86818E-003	8.66677E-003	4.83112E-002	5.84641E-002	6.20440E+004	2.86511E+002	2.31678E+002	1.34073E-002	1.34073E-002	1.07782E+006	5.80000E+001	5.50000E+001	0.00000E+000	8.59697E+002	6.85128E+002	8.86332E+002	1.00000E+002	2.49548E+000	2.24939E-002	0.00000E+000	-9.88855E+001	1.97877E+000	6.88057E-001	7.11649E+002	5.13693E+002	5.12008E+002	-8.14318E+001	3.22229E-001	7.17422E-001	-4.82976E-002	1.92360E+002	3.47741E+001	-4.13464E-002	2.09814E+002	4.34183E+001
2.98281E+002	2.24502E+003	2.86711E+002	2.31604E+002	1.27476E+000	1.44782E+000	2.55320E+004	5.11257E+003	1.00000E+000	1.09900E+003	0.00000E+000	2.50794E+005	1.84562E+000	4.73816E+001	7.97784E-003	9.06092E-003	4.55925E-002	5.85854E-002	6.20440E+004	2.86511E+002	2.31678E+002	1.34073E-002	1.34073E-002	1.07782E+006	5.80000E+001	5.60000E+001	0.00000E+000	8.12684E+002	5.97239E+002	8.55091E+002	1.00000E+002	2.34765E+000	2.64337E-002	0.00000E+000	-9.98168E+001	1.99882E+000	7.51443E-001	7.11649E+002	5.13693E+002	5.12008E+002	-8.12897E+001	3.22229E-001	7.17422E-001	-6.35657E-002	1.91429E+002	5.32880E+001	-4.13464E-002	2.09956E+002	4.35605E+001
2.70632E+002	2.32456E+003	2.86741E+002	2.31607E+002	1.37280E+000	1.53194E+000	2.97830E+004	7.45137E+003	1.00000E+000	1.10000E+003	0.00000E+000	2.50998E+005	2.10304E+000	4.82137E+001	7.95469E-003	8.87681E-003	5.50352E-002	6.83778E-002	6.20440E+004	2.86511E+002	2.31678E+002	1.34073E-002	1.34073E-002	1.07782E+006	5.80000E+001	5.70000E+001	0.00000E+000	8.75668E+002	6.11966E+002	8.65811E+002	1.00000E+002	2.44882E+000	3.38221E-002	0.00000E+000	-9.68244E+001	1.80641E+000	7.69860E-001	7.11649E+002	5.13693E+002	5.12008E+002	-8.11550E+001	3.22229E-001	7.17422E-001	-5.47851E-002	1.94421E+002	4.50873E+001	-4.13464E-002	2.10091E+002	4.37023E+001
2.60828E+002	1.77329E+003	2.86633E+002	2.31614E+002	1.28839E+000	1.41170E+000	1.99170E+004	2.88686E+003	1.00000E+000	1.10100E+003	1.00000E+000	2.51219E+005	1.81883E+000	4.21104E+001	9.12929E-003	1.00030E-002	4.35764E-002	5.21024E-002	6.20440E+004	2.86511E+002	2.31678E+002	1.34073E-002	1.34073E-002	1.07782E+006	5.80000E+001	5.80000E+001	0.00000E+000	6.98123E+002	4.87562E+002	6.13584E+002	1.00000E+002	1.86697E+000	2.37295E-002	0.00000E+000	-9.10792E+001	2.26837E+000	7.49697E-001	7.11649E+002	5.13693E+002	5.12008E+002	-8.10236E+001	3.22229E-001	7.17422E-001	-4.56672E-002	2.00166E+002	3.92274E+001	-4.13464E-002	2.10222E+002	4.38098E+001
2.52934E+002	8.02632E+002	2.85948E+002	2.31743E+002	1.35075E+000	1.18863E+000	7.97700E+003	2.17124E+003	1.00000E+000	1.10200E+003	9.00000E+001	2.51515E+005	1.60555E+000	2.83308E+001	1.51236E-002	1.33085E-002	7.81443E-002	6.08786E-002	6.52200E+004	2.85993E+002	2.31765E+002	4.30175E-002	4.30175E-002	1.48510E+004	2.00000E+000	1.00000E+000	0.00000E+000	3.94402E+002	3.83211E+002	8.87842E+001	3.00000E+002	8.33580E-001	1.01816E-001	0.00000E+000	-3.42908E+001	3.20293E+000	8.38966E-001	3.82191E+002	3.71526E+002	8.59438E+001	-3.42550E+001	2.34708E+000	8.39086E-001	6.38409E-002	2.56955E+002	-4.23537E+001	3.94138E-002	2.56990E+002	-1.12663E+001
2.39497E+002	7.34713E+002	2.86045E+002	2.31790E+002	1.23979E+000	1.21502E+000	6.87400E+003	1.45873E+003	1.00000E+000	1.10300E+003	1.69000E+002	2.51788E+005	1.50637E+000	2.71056E+001	1.49535E-002	1.46547E-002	6.16347E-002	5.92765E-002	6.52200E+004	2.85993E+002	2.31765E+002	4.30175E-002	4.30175E-002	1.48510E+004	2.00000E+000	2.00000E+000	0.00000E+000	3.68020E+002	3.57967E+002	8.26478E+001	0.00000E+000	7.77838E-001	7.72802E-002	0.00000E+000	-3.40658E+001	3.44924E+000	8.39235E-001	3.82191E+002	3.71526E+002	8.59438E+001	-3.41107E+001	2.34708E+000	8.39086E-001	1.00905E-002	2.57180E+002	2.58989E+001	3.94138E-002	2.57135E+002	-1.10953E+001
2.48621E+002	7.23623E+002	2.85963E+002	2.31745E+002	1.19127E+000	1.17909E+000	6.33900E+003	1.76316E+003	1.00000E+000	1.10800E+003	1.59000E+002	2.52831E+005	1.40462E+000	2.69002E+001	1.49623E-002	1.48094E-002	6.45585E-002	6.32849E-002	6.55550E+004	2.85963E+002	2.31745E+002	6.45585E-002	6.32849E-002	6.33900E+003	1.00000E+000	1.00000E+000	0.00000E+000	3.39092E+002	3.63373E+002	1.10960E+002	3.00000E+002	7.75638E-001	9.04586E-002	0.00000E+000	-3.27841E+001	4.43744E+000	6.79311E-001	3.39092E+002	3.63373E+002	1.10960E+002	-3.27841E+001	4.43744E+000	6.79311E-001	5.13749E-003	2.58461E+002	3.33816E+001	5.13749E-003	2.58461E+002	3.33816E+001
1.91394E+002	6.78299E+002	2.86320E+002	2.32516E+002	1.48168E+000	1.19687E+000	7.31700E+003	1.07515E+003	1.00000E+000	1.12700E+003	2.41000E+002	2.56712E+005	1.77338E+000	2.60442E+001	1.73216E-002	1.39920E-002	1.01623E-001	6.68727E-002	6.65700E+004	2.86320E+002	2.32522E+002	9.43655E-003	9.43655E-003	7.52858E+005	9.00000E+001	1.00000E+000	0.00000E+000	1.35403E+002	4.26598E+002	1.04051E+002	1.00000E+002	5.46316E-001	6.01889E-002	0.00000E+000	4.08090E+001	2.99246E+000	9.37597E-001	1.94885E+002	6.31052E+002	1.73509E+002	4.39104E+001	3.11817E-001	8.87065E-001	1.06330E-001	4.08090E+001	-2.21960E+001	1.01969E-001	4.39104E+001	-1.33574E+001
2.33546E+002	9.64892E+002	2.86292E+002	2.32536E+002	1.32864E+000	1.06711E+000	8.52300E+003	1.84851E+003	1.00000E+000	1.12800E+003	5.30000E+001	2.56812E+005	1.41781E+000	3.10627E+001	1.43917E-002	1.15588E-002	6.20068E-002	4.06645E-002	6.65700E+004	2.86320E+002	2.32522E+002	9.43655E-003	9.43655E-003	7.52858E+005	9.00000E+001	2.00000E+000	0.00000E+000	1.86448E+002	6.37109E+002	1.53626E+002	1.00000E+002	7.93814E-001	5.23810E-002	0.00000E+000	4.30156E+001	2.59204E+000	1.00294E+000	1.94885E+002	6.31052E+002	1.73509E+002	4.39732E+001	3.11817E-001	8.87065E-001	1.09163E-001	4.30156E+001	-2.37343E+001	1.01969E-001	4.39732E+001	-1.32991E+001
2.42879E+002	8.87317E+002	2.86286E+002	2.32577E+002	1.22178E+000	1.00711E+000	6.83200E+003	1.95409E+003	1.00000E+000	1.12900E+003	7.30000E+001	2.57029E+005	1.23047E+000	2.97879E+001	1.47816E-002	1.21844E-002	5.58951E-002	3.86921E-002	6.65700E+004	2.86320E+002	2.32522E+002	9.43655E-003	9.43655E-003	7.52858E+005	9.00000E+001	3.00000E+000	0.00000E+000	1.89299E+002	5.99436E+002	1.26106E+002	1.00000E+002	7.44107E-001	5.44782E-002	0.00000E+000	3.88886E+001	2.83674E+000	1.02357E+000	1.94885E+002	6.31052E+002	1.73509E+002	4.40330E+001	3.11817E-001	8.87065E-001	9.63129E-002	3.88886E+001	-1.09701E+001	1.01969E-001	4.40330E+001	-1.32368E+001
2.23181E+002	8.52893E+002	2.86317E+002	2.32534E+002	1.29060E+000	1.13286E+000	7.77700E+003	1.60371E+003	1.00000E+000	1.13000E+003	7.70000E+001	2.57225E+005	1.46206E+000	2.92043E+001	1.46347E-002	1.28460E-002	6.14440E-002	4.77902E-002	6.65700E+004	2.86320E+002	2.32522E+002	9.43655E-003	9.43655E-003	7.52858E+005	9.00000E+001	4.00000E+000	0.00000E+000	1.62897E+002	5.79850E+002	1.27360E+002	1.00000E+002	6.99968E-001	6.88995E-002	0.00000E+000	4.27247E+001	2.50521E+000	1.08633E+000	1.94885E+002	6.31052E+002	1.73509E+002	4.40972E+001	3.11817E-001	8.87065E-001	6.50894E-002	4.27247E+001	3.32243E+001	1.01969E-001	4.40972E+001	-1.31696E+001
2.24892E+002	8.51946E+002	2.86299E+002	2.32526E+002	1.30292E+000	1.11156E+000	7.69300E+003	1.46894E+003	1.00000E+000	1.13100E+003	8.00000E+001	2.57429E+005	1.44828E+000	2.91881E+001	1.48549E-002	1.26732E-002	5.81383E-002	4.28931E-002	6.65700E+004	2.86320E+002	2.32522E+002	9.43655E-003	9.43655E-003	7.52858E+005	9.00000E+001	5.00000E+000	0.00000E+000	1.81100E+002	5.52996E+002	1.33590E+002	1.00000E+002	7.13869E-001	5.43968E-002	0.00000E+000	3.99064E+001	2.97203E+000	9.20682E-001	1.94885E+002	6.31052E+002	1.73509E+002	4.41661E+001	3.11817E-001	8.87065E-001	7.92541E-002	3.99064E+001	1.22000E+001	1.01969E-001	4.41661E+001	-1.31057E+001
2.28461E+002	8.37752E+002	2.86289E+002	2.32508E+002	1.26732E+000	1.05722E+000	7.01100E+003	1.65317E+003	1.00000E+000	1.13200E+003	8.40000E+001	2.57630E+005	1.33983E+000	2.89439E+001	1.51355E-002	1.26262E-002	6.08445E-002	4.29882E-002	6.65700E+004	2.86320E+002	2.32522E+002	9.43655E-003	9.43655E-003	7.52858E+005	9.00000E+001	6.00000E+000	0.00000E+000	1.70498E+002	5.54615E+002	1.31371E+002	1.00000E+002	6.98858E-001	5.32828E-002	0.00000E+000	4.16040E+001	2.93256E+000	9.77405E-001	1.94885E+002	6.31052E+002	1.73509E+002	4.42259E+001	3.11817E-001	8.87065E-001	9.03841E-002	4.16040E+001	-5.28770E-001	1.01969E-001	4.42259E+001	-1.30499E+001
2.19485E+002	9.43217E+002	2.86275E+002	2.32566E+002	1.33960E+000	1.06239E+000	8.35800E+003	1.23862E+003	1.00000E+000	1.13300E+003	5.70000E+001	2.57824E+005	1.42318E+000	3.07118E+001	1.46529E-002	1.16207E-002	5.94466E-002	3.81403E-002	6.65700E+004	2.86320E+002	2.32522E+002	9.43655E-003	9.43655E-003	7.52858E+005	9.00000E+001	7.00000E+000	0.00000E+000	1.83369E+002	6.45253E+002	1.28972E+002	1.00000E+002	7.67436E-001	3.66797E-002	0.00000E+000	4.13713E+001	2.32350E+000	1.12984E+000	1.94885E+002	6.31052E+002	1.73509E+002	4.42891E+001	3.11817E-001	8.87065E-001	1.15408E-001	4.13713E+001	-3.36572E+001	1.01969E-001	4.42891E+001	-1.29844E+001
2.29100E+002	8.42804E+002	2.86197E+002	2.32498E+002	1.28882E+000	1.06633E+000	7.22300E+003	1.74581E+003	1.00000E+000	1.13400E+003	8.50000E+001	2.58050E+005	1.37430E+000	2.90311E+001	1.51647E-002	1.25467E-002	7.10777E-002	4.92303E-002	6.65700E+004	2.86320E+002	2.32522E+002	9.43655E-003	9.43655E-003	7.52858E+005	9.00000E+001	8.00000E+000	0.00000E+000	1.66728E+002	5.47715E+002	1.51193E+002	1.00000E+002	7.11885E-001	8.13872E-002	0.00000E+000	4.48755E+001	3.15543E+000	8.94940E-001	1.94885E+002	6.31052E+002	1.73509E+002	4.43572E+001	3.11817E-001	8.87065E-001	9.44707E-002	4.48755E+001	-2.60461E+000	1.01969E-001	4.43572E+001	-1.29404E+001
2.34370E+002	9.41969E+002	2.86332E+002	2.32550E+002	1.29484E+000	1.08406E+000	8.25000E+003	2.27345E+003	1.00000E+000	1.13500E+003	5.40000E+001	2.58236E+005	1.40369E+000	3.06915E+001	1.42558E-002	1.19351E-002	6.85488E-002	4.85472E-002	6.65700E+004	2.86320E+002	2.32522E+002	9.43655E-003	9.43655E-003	7.52858E+005	9.00000E+001	9.00000E+000	0.00000E+000	2.07949E+002	6.13833E+002	1.43058E+002	1.00000E+002	7.95435E-001	7.89376E-002	0.00000E+000	3.84476E+001	2.88223E+000	9.16760E-001	1.94885E+002	6.31052E+002	1.73509E+002	4.44231E+001	3.11817E-001	8.87065E-001	8.86050E-002	3.84476E+001	-1.35810E+000	1.01969E-001	4.44231E+001	-1.28388E+001
2.24257E+002	8.80885E+002	2.86286E+002	2.32571E+002	1.36482E+000	1.09163E+000	8.15900E+003	1.33368E+003	1.00000E+000	1.13600E+003	6.90000E+001	2.58441E+005	1.48989E+000	2.96797E+001	1.51098E-002	1.20853E-002	6.03746E-002	3.93832E-002	6.65700E+004	2.86320E+002	2.32522E+002	9.43655E-003	9.43655E-003	7.52858E+005	9.00000E+001	1.00000E+001	0.00000E+000	1.67969E+002	6.01585E+002	1.34008E+002	1.00000E+002	7.26968E-001	4.79895E-002	0.00000E+000	4.34714E+001	2.45365E+000	1.08288E+000	1.94885E+002	6.31052E+002	1.73509E+002	4.44864E+001	3.11817E-001	8.87065E-001	1.11213E-001	4.34714E+001	-2.59877E+001	1.01969E-001	4.44864E+001	-1.27841E+001
2.28939E+002	9.23588E+002	2.86311E+002	2.32502E+002	1.28652E+000	1.10237E+000	8.17300E+003	2.04904E+003	1.00000E+000	1.13700E+003	6.40000E+001	2.58639E+005	1.41822E+000	3.03906E+001	1.42307E-002	1.21937E-002	5.94268E-002	4.41410E-002	6.65700E+004	2.86320E+002	2.32522E+002	9.43655E-003	9.43655E-003	7.52858E+005	9.00000E+001	1.10000E+001	0.00000E+000	1.95451E+002	6.11722E+002	1.39090E+002	1.00000E+002	7.73806E-001	6.18157E-002	0.00000E+000	4.01317E+001	2.72990E+000	9.72464E-001	1.94885E+002	6.31052E+002	1.73509E+002	4.45499E+001	3.11817E-001	8.87065E-001	7.70852E-002	4.01317E+001	1.52233E+001	1.01969E-001	4.45499E+001	-1.27215E+001
2.40197E+002	8.95036E+002	2.86271E+002	2.32534E+002	1.38411E+000	1.11291E+000	8.55900E+003	1.48060E+003	1.00000E+000	1.13800E+003	6.80000E+001	2.58852E+005	1.54039E+000	2.99172E+001	1.49609E-002	1.20296E-002	6.58468E-002	4.32404E-002	6.65700E+004	2.86320E+002	2.32522E+002	9.43655E-003	9.43655E-003	7.52858E+005	9.00000E+001	1.20000E+001	0.00000E+000	1.71326E+002	6.12359E+002	1.27140E+002	1.00000E+002	7.30140E-001	5.83188E-002	0.00000E+000	4.25694E+001	2.31457E+000	1.12080E+000	1.94885E+002	6.31052E+002	1.73509E+002	4.46175E+001	3.11817E-001	8.87065E-001	1.08606E-001	4.25694E+001	-2.34492E+001	1.01969E-001	4.46175E+001	-1.26599E+001
2.27967E+002	8.13549E+002	2.86247E+002	2.32542E+002	1.24494E+000	1.03607E+000	6.55900E+003	1.49650E+003	1.00000E+000	1.13900E+003	9.20000E+001	2.59080E+005	1.28984E+000	2.85228E+001	1.53720E-002	1.27929E-002	6.13256E-002	4.31437E-002	6.65700E+004	2.86320E+002	2.32522E+002	9.43655E-003	9.43655E-003	7.52858E+005	9.00000E+001	1.30000E+001	0.00000E+000	1.63547E+002	5.58579E+002	1.09869E+002	1.00000E+002	6.68509E-001	6.71579E-002	0.00000E+000	4.08148E+001	2.65551E+000	1.11595E+000	1.94885E+002	6.31052E+002	1.73509E+002	4.46839E+001	3.11817E-001	8.87065E-001	9.15707E-002	4.08148E+001	-2.86885E+000	1.01969E-001	4.46839E+001	-1.25982E+001
2.29646E+002	9.19450E+002	2.86321E+002	2.32544E+002	1.31835E+000	1.07454E+000	8.11900E+003	1.82335E+003	1.00000E+000	1.14000E+003	6.10000E+001	2.59252E+005	1.41662E+000	3.03224E+001	1.46312E-002	1.19254E-002	6.00933E-002	4.05928E-002	6.65700E+004	2.86320E+002	2.32522E+002	9.43655E-003	9.43655E-003	7.52858E+005	9.00000E+001	1.40000E+001	0.00000E+000	1.78382E+002	6.19997E+002	1.32572E+002	1.00000E+002	7.49794E-001	5.21221E-002	0.00000E+000	4.23953E+001	2.45793E+000	1.08365E+000	1.94885E+002	6.31052E+002	1.73509E+002	4.47442E+001	3.11817E-001	8.87065E-001	1.01890E-001	4.23953E+001	-1.47654E+001	1.01969E-001	4.47442E+001	-1.25209E+001
2.38730E+002	9.35754E+002	2.86323E+002	2.32522E+002	1.27350E+000	1.04333E+000	7.76700E+003	2.08488E+003	1.00000E+000	1.14100E+003	5.80000E+001	2.59450E+005	1.32867E+000	3.05901E+001	1.44501E-002	1.18384E-002	5.98226E-002	4.08012E-002	6.65700E+004	2.86320E+002	2.32522E+002	9.43655E-003	9.43655E-003	7.52858E+005	9.00000E+001	1.50000E+001	0.00000E+000	1.93124E+002	6.68247E+002	1.20465E+002	1.00000E+002	7.84342E-001	6.31872E-002	0.00000E+000	4.02845E+001	2.32502E+000	1.17127E+000	1.94885E+002	6.31052E+002	1.73509E+002	4.48060E+001	3.11817E-001	8.87065E-001	9.93469E-002	4.02845E+001	-1.35418E+001	1.01969E-001	4.48060E+001	-1.24607E+001
2.17529E+002	9.18846E+002	2.86264E+002	2.32611E+002	1.31463E+000	1.14504E+000	8.54600E+003	1.76721E+003	1.00000E+000	1.14200E+003	5.70000E+001	2.59648E+005	1.50530E+000	3.03125E+001	1.42208E-002	1.23862E-002	8.10447E-002	6.18205E-002	6.65700E+004	2.86320E+002	2.32522E+002	9.43655E-003	9.43655E-003	7.52858E+005	9.00000E+001	1.60000E+001	0.00000E+000	1.96638E+002	6.02761E+002	1.35161E+002	1.00000E+002	7.65538E-001	5.68380E-002	0.00000E+000	3.95922E+001	2.69003E+000	9.65102E-001	1.94885E+002	6.31052E+002	1.73509E+002	4.48707E+001	3.11817E-001	8.87065E-001	6.89496E-002	3.95922E+001	2.51424E+001	1.01969E-001	4.48707E+001	-1.24009E+001
2.29643E+002	1.00912E+003	2.86287E+002	2.32562E+002	1.31835E+000	1.07291E+000	8.89600E+003	1.54691E+003	1.00000E+000	1.14300E+003	4.80000E+001	2.59836E+005	1.41447E+000	3.17666E+001	1.39776E-002	1.13754E-002	5.86612E-002	3.94842E-002	6.65700E+004	2.86320E+002	2.32522E+002	9.43655E-003	9.43655E-003	7.52858E+005	9.00000E+001	1.70000E+001	0.00000E+000	2.51641E+002	6.46874E+002	1.29208E+002	1.00000E+002	8.55785E-001	4.42049E-002	0.00000E+000	3.16449E+001	2.81822E+000	9.02898E-001	1.94885E+002	6.31052E+002	1.73509E+002	4.49366E+001	3.11817E-001	8.87065E-001	1.02641E-001	3.16449E+001	-2.65088E+001	1.01969E-001	4.49366E+001	-1.23346E+001
2.32067E+002	8.84878E+002	2.86285E+002	2.32531E+002	1.40920E+000	1.12310E+000	8.68000E+003	2.08810E+003	1.00000E+000	1.14400E+003	7.10000E+001	2.60052E+005	1.58267E+000	2.97469E+001	1.51256E-002	1.20548E-002	7.25446E-002	4.67180E-002	6.65700E+004	2.86320E+002	2.32522E+002	9.43655E-003	9.43655E-003	7.52858E+005	9.00000E+001	1.80000E+001	0.00000E+000	1.92217E+002	5.79189E+002	1.35139E+002	1.00000E+002	7.45615E-001	7.76678E-002	0.00000E+000	3.97479E+001	2.76768E+000	9.30756E-001	1.94885E+002	6.31052E+002	1.73509E+002	4.49996E+001	3.11817E-001	8.87065E-001	1.12978E-001	3.97479E+001	-3.20549E+001	1.01969E-001	4.49996E+001	-1.22749E+001
2.39297E+002	1.01172E+003	2.86205E+002	2.32539E+002	1.32203E+000	1.11294E+000	9.26500E+003	2.28831E+003	1.00000E+000	1.14500E+003	5.00000E+001	2.60236E+005	1.47133E+000	3.18075E+001	1.37347E-002	1.15624E-002	6.49226E-002	4.64853E-002	6.65700E+004	2.86320E+002	2.32522E+002	9.43655E-003	9.43655E-003	7.52858E+005	9.00000E+001	1.90000E+001	0.00000E+000	2.29362E+002	6.68384E+002	1.36183E+002	1.00000E+002	8.48115E-001	5.65374E-002	0.00000E+000	3.68453E+001	2.54444E+000	9.79933E-001	1.94885E+002	6.31052E+002	1.73509E+002	4.50638E+001	3.11817E-001	8.87065E-001	8.58699E-002	3.68453E+001	5.60009E-001	1.01969E-001	4.50638E+001	-1.22280E+001
2.40383E+002	8.27726E+002	2.86230E+002	2.32507E+002	1.28944E+000	1.08287E+000	7.20800E+003	1.76050E+003	1.00000E+000	1.14600E+003	8.60000E+001	2.60484E+005	1.39630E+000	2.87702E+001	1.51878E-002	1.27547E-002	6.69655E-002	4.77991E-002	6.65700E+004	2.86320E+002	2.32522E+002	9.43655E-003	9.43655E-003	7.52858E+005	9.00000E+001	2.00000E+001	0.00000E+000	1.85142E+002	5.50031E+002	1.11482E+002	1.00000E+002	6.92684E-001	7.35916E-002	0.00000E+000	3.75034E+001	2.83646E+000	9.96614E-001	1.94885E+002	6.31052E+002	1.73509E+002	4.51297E+001	3.11817E-001	8.87065E-001	8.70735E-002	3.75034E+001	-3.40671E-001	1.01969E-001	4.51297E+001	-1.21595E+001
2.21312E+002	8.86873E+002	2.86299E+002	2.32531E+002	1.42193E+000	1.13835E+000	8.89000E+003	2.27047E+003	1.00000E+000	1.14700E+003	6.40000E+001	2.60665E+005	1.61866E+000	2.97804E+001	1.50809E-002	1.20733E-002	7.24198E-002	4.70402E-002	6.65700E+004	2.86320E+002	2.32522E+002	9.43655E-003	9.43655E-003	7.52858E+005	9.00000E+001	2.10000E+001	0.00000E+000	1.87279E+002	5.82855E+002	1.34277E+002	1.00000E+002	7.40574E-001	7.63302E-002	0.00000E+000	4.07978E+001	2.64851E+000	9.61077E-001	1.94885E+002	6.31052E+002	1.73509E+002	4.51946E+001	3.11817E-001	8.87065E-001	1.10759E-001	4.07978E+001	-2.80614E+001	1.01969E-001	4.51946E+001	-1.20766E+001
2.48905E+002	9.81635E+002	2.86310E+002	2.32552E+002	1.31071E+000	1.03275E+000	8.28800E+003	2.52580E+003	1.00000E+000	1.14800E+003	4.60000E+001	2.60849E+005	1.35363E+000	3.13310E+001	1.43973E-002	1.13441E-002	6.75566E-002	4.25994E-002	6.65700E+004	2.86320E+002	2.32522E+002	9.43655E-003	9.43655E-003	7.52858E+005	9.00000E+001	2.20000E+001	0.00000E+000	1.83551E+002	6.55481E+002	1.61937E+002	1.00000E+002	8.10458E-001	7.63846E-002	0.00000E+000	4.58416E+001	2.58261E+000	1.02077E+000	1.94885E+002	6.31052E+002	1.73509E+002	4.52552E+001	3.11817E-001	8.87065E-001	1.18609E-001	4.58416E+001	-3.34423E+001	1.01969E-001	4.52552E+001	-1.20117E+001
2.37707E+002	9.48036E+002	2.86260E+002	2.32492E+002	1.38865E+000	1.08177E+000	8.84000E+003	1.95503E+003	1.00000E+000	1.14900E+003	5.60000E+001	2.61053E+005	1.50221E+000	3.07902E+001	1.47695E-002	1.15056E-002	7.60967E-002	4.68104E-002	6.65700E+004	2.86320E+002	2.32522E+002	9.43655E-003	9.43655E-003	7.52858E+005	9.00000E+001	2.30000E+001	0.00000E+000	2.19318E+002	6.26724E+002	1.36808E+002	1.00000E+002	8.10797E-001	6.82774E-002	0.00000E+000	3.72619E+001	2.74601E+000	9.29572E-001	1.94885E+002	6.31052E+002	1.73509E+002	4.53145E+001	3.11817E-001	8.87065E-001	1.24220E-001	3.72619E+001	-4.95415E+001	1.01969E-001	4.53145E+001	-1.19692E+001
2.44446E+002	9.64276E+002	2.86278E+002	2.32506E+002	1.27939E+000	1.10709E+000	8.52300E+003	2.36461E+003	1.00000E+000	1.15000E+003	5.40000E+001	2.61255E+005	1.41640E+000	3.10528E+001	1.38582E-002	1.19919E-002	6.02493E-002	4.55651E-002	6.65700E+004	2.86320E+002	2.32522E+002	9.43655E-003	9.43655E-003	7.52858E+005	9.00000E+001	2.40000E+001	0.00000E+000	2.10328E+002	6.55727E+002	1.34482E+002	1.00000E+002	8.14286E-001	6.04508E-002	0.00000E+000	3.94376E+001	2.53453E+000	1.02569E+000	1.94885E+002	6.31052E+002	1.73509E+002	4.53780E+001	3.11817E-001	8.87065E-001	7.21960E-002	3.94376E+001	2.08138E+001	1.01969E-001	4.53780E+001	-1.19005E+001
2.22906E+002	9.38548E+002	2.86342E+002	2.32607E+002	1.29151E+000	1.08313E+000	8.19300E+003	1.12477E+003	1.00000E+000	1.15100E+003	5.90000E+001	2.61468E+005	1.39887E+000	3.06357E+001	1.42684E-002	1.19662E-002	5.17553E-002	3.70565E-002	6.65700E+004	2.86320E+002	2.32522E+002	9.43655E-003	9.43655E-003	7.52858E+005	9.00000E+001	2.50000E+001	0.00000E+000	1.93596E+002	6.43990E+002	1.28986E+002	1.00000E+002	7.79736E-001	3.49722E-002	0.00000E+000	4.10883E+001	2.44047E+000	1.08647E+000	1.94885E+002	6.31052E+002	1.73509E+002	4.54495E+001	3.11817E-001	8.87065E-001	8.77534E-002	4.10883E+001	2.39664E+000	1.01969E-001	4.54495E+001	-1.18046E+001
2.45640E+002	9.82155E+002	2.86325E+002	2.32575E+002	1.22003E+000	1.04182E+000	7.81200E+003	1.83001E+003	1.00000E+000	1.15200E+003	5.40000E+001	2.61667E+005	1.27105E+000	3.13393E+001	1.38035E-002	1.17872E-002	5.12308E-002	3.79293E-002	6.65700E+004	2.86320E+002	2.32522E+002	9.43655E-003	9.43655E-003	7.52858E+005	9.00000E+001	2.60000E+001	0.00000E+000	1.96440E+002	6.73719E+002	1.34000E+002	1.00000E+002	8.06912E-001	5.04617E-002	0.00000E+000	4.18807E+001	2.43937E+000	1.11315E+000	1.94885E+002	6.31052E+002	1.73509E+002	4.55135E+001	3.11817E-001	8.87065E-001	7.87919E-002	4.18807E+001	1.47817E+001	1.01969E-001	4.55135E+001	-1.17476E+001
2.39996E+002	1.00295E+003	2.86293E+002	2.32536E+002	1.28528E+000	1.06793E+000	8.59300E+003	2.16365E+003	1.00000E+000	1.15300E+003	4.80000E+001	2.61862E+005	1.37258E+000	3.16693E+001	1.38651E-002	1.15205E-002	6.38556E-002	4.46115E-002	6.65700E+004	2.86320E+002	2.32522E+002	9.43655E-003	9.43655E-003	7.52858E+005	9.00000E+001	2.70000E+001	0.00000E+000	2.15786E+002	6.56700E+002	1.45488E+002	1.00000E+002	8.34059E-001	6.66997E-002	0.00000E+000	3.98934E+001	2.67872E+000	9.66523E-001	1.94885E+002	6.31052E+002	1.73509E+002	4.55779E+001	3.11817E-001	8.87065E-001	9.23618E-002	3.98934E+001	-4.81076E+000	1.01969E-001	4.55779E+001	-1.16941E+001
2.47513E+002	1.00224E+003	2.86257E+002	2.32574E+002	1.23012E+000	1.06224E+000	8.18900E+003	2.76426E+003	1.00000E+000	1.15400E+003	5.00000E+001	2.62050E+005	1.30668E+000	3.16582E+001	1.35935E-002	1.17384E-002	6.29112E-002	4.73358E-002	6.65700E+004	2.86320E+002	2.32522E+002	9.43655E-003	9.43655E-003	7.52858E+005	9.00000E+001	2.80000E+001	0.00000E+000	1.91310E+002	6.97416E+002	1.46817E+002	1.00000E+002	8.28932E-001	7.47254E-002	0.00000E+000	4.42499E+001	2.35146E+000	1.12787E+000	1.94885E+002	6.31052E+002	1.73509E+002	4.56424E+001	3.11817E-001	8.87065E-001	7.32345E-002	4.42499E+001	2.42932E+001	1.01969E-001	4.56424E+001	-1.16342E+001
2.28679E+002	8.66120E+002	2.86304E+002	2.32504E+002	1.26056E+000	1.05965E+000	7.22900E+003	1.44838E+003	1.00000E+000	1.15500E+003	8.10000E+001	2.62289E+005	1.33576E+000	2.94299E+001	1.48261E-002	1.24630E-002	5.54605E-002	3.98463E-002	6.65700E+004	2.86320E+002	2.32522E+002	9.43655E-003	9.43655E-003	7.52858E+005	9.00000E+001	2.90000E+001	0.00000E+000	1.86103E+002	5.90342E+002	1.18469E+002	1.00000E+002	7.26050E-001	5.02192E-002	0.00000E+000	4.00280E+001	2.68834E+000	1.04999E+000	1.94885E+002	6.31052E+002	1.73509E+002	4.57139E+001	3.11817E-001	8.87065E-001	8.65921E-002	4.00280E+001	2.82499E+000	1.01969E-001	4.57139E+001	-1.15589E+001
2.31384E+002	8.59875E+002	2.86294E+002	2.32588E+002	1.27876E+000	1.05442E+000	7.23900E+003	1.12102E+003	1.00000E+000	1.15600E+003	7.60000E+001	2.62496E+005	1.34835E+000	2.93236E+001	1.50296E-002	1.23930E-002	5.52458E-002	3.82988E-002	6.65700E+004	2.86320E+002	2.32522E+002	9.43655E-003	9.43655E-003	7.52858E+005	9.00000E+001	3.00000E+001	0.00000E+000	1.75038E+002	5.85283E+002	1.22607E+002	1.00000E+002	7.13466E-001	4.87825E-002	0.00000E+000	4.21351E+001	2.64575E+000	1.06616E+000	1.94885E+002	6.31052E+002	1.73509E+002	4.57796E+001	3.11817E-001	8.87065E-001	9.61495E-002	4.21351E+001	-7.50704E+000	1.01969E-001	4.57796E+001	-1.14874E+001
2.32498E+002	8.49675E+002	2.86271E+002	2.32550E+002	1.30833E+000	1.08621E+000	7.52700E+003	1.76584E+003	1.00000E+000	1.15700E+003	7.10000E+001	2.62696E+005	1.42112E+000	2.91492E+001	1.50802E-002	1.25200E-002	6.41723E-002	4.48499E-002	6.65700E+004	2.86320E+002	2.32522E+002	9.43655E-003	9.43655E-003	7.52858E+005	9.00000E+001	3.10000E+001	0.00000E+000	1.74592E+002	5.86769E+002	1.13122E+002	1.00000E+002	7.03265E-001	6.25241E-002	0.00000E+000	4.13101E+001	2.48241E+000	1.11436E+000	1.94885E+002	6.31052E+002	1.73509E+002	4.58426E+001	3.11817E-001	8.87065E-001	9.27612E-002	4.13101E+001	-3.91842E+000	1.01969E-001	4.58426E+001	-1.14333E+001
2.33107E+002	9.92817E+002	2.86235E+002	2.32599E+002	1.24059E+000	1.02626E+000	7.90200E+003	1.83856E+003	1.00000E+000	1.15800E+003	4.70000E+001	2.62884E+005	1.27317E+000	3.15090E+001	1.39560E-002	1.15448E-002	5.29965E-002	3.69247E-002	6.65700E+004	2.86320E+002	2.32522E+002	9.43655E-003	9.43655E-003	7.52858E+005	9.00000E+001	3.20000E+001	0.00000E+000	2.33174E+002	6.90461E+002	1.17156E+002	1.00000E+002	8.45204E-001	4.37102E-002	0.00000E+000	3.63368E+001	2.49432E+000	1.08241E+000	1.94885E+002	6.31052E+002	1.73509E+002	4.59073E+001	3.11817E-001	8.87065E-001	9.45530E-002	3.63368E+001	-1.12325E+001	1.01969E-001	4.59073E+001	-1.13721E+001
2.36568E+002	9.13068E+002	2.86247E+002	2.32554E+002	1.32154E+000	1.08536E+000	8.15800E+003	1.64389E+003	1.00000E+000	1.15900E+003	5.90000E+001	2.63087E+005	1.43435E+000	3.02170E+001	1.46315E-002	1.20166E-002	6.50578E-002	4.44833E-002	6.65700E+004	2.86320E+002	2.32522E+002	9.43655E-003	9.43655E-003	7.52858E+005	9.00000E+001	3.30000E+001	0.00000E+000	1.88356E+002	6.22018E+002	1.22831E+002	1.00000E+002	7.52926E-001	5.68524E-002	0.00000E+000	4.12454E+001	2.44106E+000	1.08853E+000	1.94885E+002	6.31052E+002	1.73509E+002	4.59698E+001	3.11817E-001	8.87065E-001	9.81248E-002	4.12454E+001	-1.09945E+001	1.01969E-001	4.59698E+001	-1.13112E+001
2.38669E+002	9.52720E+002	2.86284E+002	2.32548E+002	1.29217E+000	1.06993E+000	8.21800E+003	1.98973E+003	1.00000E+000	1.16000E+003	5.50000E+001	2.63282E+005	1.38253E+000	3.08662E+001	1.42540E-002	1.18024E-002	6.11928E-002	4.25417E-002	6.65700E+004	2.86320E+002	2.32522E+002	9.43655E-003	9.43655E-003	7.52858E+005	9.00000E+001	3.40000E+001	0.00000E+000	1.98843E+002	6.41677E+002	1.33419E+002	1.00000E+002	7.89954E-001	6.25042E-002	0.00000E+000	4.12953E+001	2.53626E+000	1.04384E+000	1.94885E+002	6.31052E+002	1.73509E+002	4.60340E+001	3.11817E-001	8.87065E-001	9.40879E-002	4.12953E+001	-5.66077E+000	1.01969E-001	4.60340E+001	-1.12391E+001
2.56471E+002	8.94756E+002	2.86285E+002	2.32503E+002	1.29105E+000	1.04075E+000	7.50400E+003	2.21431E+003	1.00000E+000	1.16100E+003	6.20000E+001	2.63489E+005	1.34366E+000	2.99125E+001	1.49038E-002	1.20144E-002	6.92163E-002	4.56152E-002	6.65700E+004	2.86320E+002	2.32522E+002	9.43655E-003	9.43655E-003	7.52858E+005	9.00000E+001	3.50000E+001	0.00000E+000	1.89683E+002	5.87648E+002	1.44995E+002	1.00000E+002	7.58443E-001	7.99697E-002	0.00000E+000	4.26617E+001	3.01490E+000	9.18951E-001	1.94885E+002	6.31052E+002	1.73509E+002	4.60950E+001	3.11817E-001	8.87065E-001	1.07339E-001	4.26617E+001	-2.16835E+001	1.01969E-001	4.60950E+001	-1.11821E+001
2.28034E+002	8.85689E+002	2.86281E+002	2.32503E+002	1.31580E+000	1.09581E+000	7.95800E+003	1.23922E+003	1.00000E+000	1.16200E+003	6.60000E+001	2.63672E+005	1.44187E+000	2.97605E+001	1.47499E-002	1.22839E-002	5.86878E-002	4.13405E-002	6.65700E+004	2.86320E+002	2.32522E+002	9.43655E-003	9.43655E-003	7.52858E+005	9.00000E+001	3.60000E+001	0.00000E+000	2.04867E+002	5.77930E+002	1.30859E+002	1.00000E+002	7.56243E-001	4.28686E-002	0.00000E+000	3.81203E+001	2.98674E+000	9.00765E-001	1.94885E+002	6.31052E+002	1.73509E+002	4.61539E+001	3.11817E-001	8.87065E-001	9.12193E-002	3.81203E+001	-5.10173E+000	1.01969E-001	4.61539E+001	-1.11241E+001
2.09059E+002	9.24009E+002	2.86301E+002	2.32620E+002	1.42858E+000	1.13052E+000	9.17400E+003	1.69438E+003	1.00000E+000	1.16300E+003	5.50000E+001	2.63844E+005	1.61504E+000	3.03975E+001	1.49151E-002	1.18031E-002	7.92231E-002	5.01961E-002	6.65700E+004	2.86320E+002	2.32522E+002	9.43655E-003	9.43655E-003	7.52858E+005	9.00000E+001	3.70000E+001	0.00000E+000	1.95087E+002	6.02285E+002	1.42312E+002	1.00000E+002	7.71211E-001	3.43110E-002	0.00000E+000	4.19596E+001	2.66265E+000	9.41061E-001	1.94885E+002	6.31052E+002	1.73509E+002	4.62212E+001	3.11817E-001	8.87065E-001	1.16473E-001	4.19596E+001	-3.44732E+001	1.01969E-001	4.62212E+001	-1.10409E+001
2.25637E+002	9.80889E+002	2.86407E+002	2.32588E+002	1.26868E+000	1.06224E+000	8.26000E+003	1.48284E+003	1.00000E+000	1.16400E+003	4.80000E+001	2.64040E+005	1.34764E+000	3.13192E+001	1.39593E-002	1.16878E-002	4.95038E-002	3.53670E-002	6.65700E+004	2.86320E+002	2.32522E+002	9.43655E-003	9.43655E-003	7.52858E+005	9.00000E+001	3.80000E+001	0.00000E+000	2.20574E+002	6.46927E+002	1.37151E+002	1.00000E+002	8.24999E-001	3.88831E-002	0.00000E+000	3.87594E+001	2.74025E+000	9.63676E-001	1.94885E+002	6.31052E+002	1.73509E+002	4.62823E+001	3.11817E-001	8.87065E-001	8.85683E-002	3.87594E+001	-9.77901E-001	1.01969E-001	4.62823E+001	-1.09590E+001
2.18573E+002	1.00580E+003	2.86307E+002	2.32534E+002	1.30346E+000	1.03983E+000	8.50500E+003	1.18902E+003	1.00000E+000	1.16500E+003	5.30000E+001	2.64243E+005	1.35537E+000	3.17143E+001	1.41338E-002	1.12752E-002	5.57261E-002	3.61988E-002	6.65700E+004	2.86320E+002	2.32522E+002	9.43655E-003	9.43655E-003	7.52858E+005	9.00000E+001	3.90000E+001	0.00000E+000	2.07447E+002	6.84261E+002	1.43159E+002	1.00000E+002	8.37502E-001	3.42266E-002	0.00000E+000	4.23052E+001	2.46270E+000	1.05672E+000	1.94885E+002	6.31052E+002	1.73509E+002	4.63421E+001	3.11817E-001	8.87065E-001	1.12504E-001	4.23052E+001	-2.88629E+001	1.01969E-001	4.63421E+001	-1.09270E+001
2.19662E+002	9.93763E+002	2.86267E+002	2.32547E+002	1.31870E+000	1.07705E+000	8.79500E+003	1.70863E+003	1.00000E+000	1.16600E+003	5.10000E+001	2.64438E+005	1.42031E+000	3.15240E+001	1.40614E-002	1.14846E-002	5.91268E-002	4.00676E-002	6.65700E+004	2.86320E+002	2.32522E+002	9.43655E-003	9.43655E-003	7.52858E+005	9.00000E+001	4.00000E+001	0.00000E+000	2.40564E+002	6.53741E+002	1.34165E+002	1.00000E+002	8.51311E-001	5.36345E-002	0.00000E+000	3.56908E+001	2.76106E+000	9.26868E-001	1.94885E+002	6.31052E+002	1.73509E+002	4.64056E+001	3.11817E-001	8.87065E-001	1.00868E-001	3.56908E+001	-2.01404E+001	1.01969E-001	4.64056E+001	-1.08714E+001
2.27601E+002	9.70014E+002	2.86388E+002	2.32497E+002	1.25371E+000	1.07504E+000	8.17200E+003	1.49855E+003	1.00000E+000	1.16700E+003	5.20000E+001	2.64629E+005	1.34778E+000	3.11451E+001	1.38686E-002	1.18921E-002	4.53877E-002	3.40049E-002	6.65700E+004	2.86320E+002	2.32522E+002	9.43655E-003	9.43655E-003	7.52858E+005	9.00000E+001	4.10000E+001	0.00000E+000	2.39132E+002	6.58759E+002	1.19140E+002	1.00000E+002	8.35834E-001	2.98982E-002	0.00000E+000	3.49630E+001	2.65688E+000	9.99254E-001	1.94885E+002	6.31052E+002	1.73509E+002	4.64688E+001	3.11817E-001	8.87065E-001	7.67226E-002	3.49630E+001	1.05388E+001	1.01969E-001	4.64688E+001	-1.07855E+001
2.34489E+002	9.48858E+002	2.86317E+002	2.32553E+002	1.29153E+000	1.02426E+000	7.83600E+003	1.53424E+003	1.00000E+000	1.16800E+003	5.70000E+001	2.64835E+005	1.32287E+000	3.08035E+001	1.45901E-002	1.15708E-002	5.65346E-002	3.63457E-002	6.65700E+004	2.86320E+002	2.32522E+002	9.43655E-003	9.43655E-003	7.52858E+005	9.00000E+001	4.20000E+001	0.00000E+000	2.06806E+002	6.29396E+002	1.31476E+002	1.00000E+002	7.90529E-001	4.90525E-002	0.00000E+000	4.00568E+001	2.71589E+000	9.98280E-001	1.94885E+002	6.31052E+002	1.73509E+002	4.65281E+001	3.11817E-001	8.87065E-001	1.15412E-001	4.00568E+001	-3.49687E+001	1.01969E-001	4.65281E+001	-1.07370E+001
2.27939E+002	1.19748E+003	2.86418E+002	2.32488E+002	1.33865E+000	1.12183E+000	1.11990E+004	1.35859E+003	1.00000E+000	1.16900E+003	2.20000E+001	2.65008E+005	1.50174E+000	3.46046E+001	1.26497E-002	1.06008E-002	5.02680E-002	3.58332E-002	6.65700E+004	2.86320E+002	2.32522E+002	9.43655E-003	9.43655E-003	7.52858E+005	9.00000E+001	4.30000E+001	0.00000E+000	2.20860E+002	7.65188E+002	2.26565E+002	1.00000E+002	9.96180E-001	2.91756E-002	0.00000E+000	5.01583E+001	2.54729E+000	8.90315E-001	1.94885E+002	6.31052E+002	1.73509E+002	4.65901E+001	3.11817E-001	8.87065E-001	8.81230E-002	5.01583E+001	1.09925E+001	1.01969E-001	4.65901E+001	-1.06581E+001
2.59297E+002	1.60315E+003	2.86584E+002	2.32433E+002	1.42713E+000	1.10886E+000	1.57240E+004	3.82477E+003	1.00000E+000	1.17000E+003	0.00000E+000	2.65193E+005	1.58249E+000	4.00394E+001	1.13810E-002	8.84294E-003	6.20582E-002	3.79296E-002	6.65700E+004	2.86320E+002	2.32522E+002	9.43655E-003	9.43655E-003	7.52858E+005	9.00000E+001	4.40000E+001	0.00000E+000	2.26564E+002	8.82276E+002	5.01246E+002	1.00000E+002	1.37929E+000	3.18031E-002	0.00000E+000	8.21761E+001	3.01679E+000	6.34431E-001	1.94885E+002	6.31052E+002	1.73509E+002	4.66429E+001	3.11817E-001	8.87065E-001	1.25498E-001	8.21761E+001	-6.27396E+000	1.01969E-001	4.66429E+001	-1.05728E+001
2.50036E+002	1.54665E+003	2.86542E+002	2.32455E+002	1.45055E+000	1.13215E+000	1.57150E+004	3.31196E+003	1.00000E+000	1.17100E+003	0.00000E+000	2.65379E+005	1.64224E+000	3.93274E+001	1.15711E-002	9.03122E-003	6.50844E-002	4.00974E-002	6.65700E+004	2.86320E+002	2.32522E+002	9.43655E-003	9.43655E-003	7.52858E+005	9.00000E+001	4.50000E+001	0.00000E+000	2.30023E+002	8.68012E+002	4.41085E+002	1.00000E+002	1.30827E+000	3.42080E-002	0.00000E+000	7.44797E+001	2.94334E+000	6.50450E-001	1.94885E+002	6.31052E+002	1.73509E+002	4.66936E+001	3.11817E-001	8.87065E-001	1.23281E-001	7.44797E+001	-1.10042E+001	1.01969E-001	4.66936E+001	-1.05296E+001
2.35945E+002	1.58466E+003	2.86553E+002	2.32459E+002	1.43207E+000	1.10003E+000	1.54700E+004	3.55367E+003	1.00000E+000	1.17200E+003	0.00000E+000	2.65571E+005	1.57532E+000	3.98078E+001	1.15138E-002	8.84422E-003	6.26042E-002	3.74260E-002	6.65700E+004	2.86320E+002	2.32522E+002	9.43655E-003	9.43655E-003	7.52858E+005	9.00000E+001	4.60000E+001	0.00000E+000	2.71769E+002	8.69803E+002	4.40690E+002	1.00000E+002	1.36218E+000	3.34752E-002	0.00000E+000	7.18758E+001	3.57764E+000	5.39348E-001	1.94885E+002	6.31052E+002	1.73509E+002	4.67527E+001	3.11817E-001	8.87065E-001	1.31133E-001	7.18758E+001	-2.41664E+001	1.01969E-001	4.67527E+001	-1.04677E+001
2.28319E+002	1.62772E+003	2.86576E+002	2.32470E+002	1.44361E+000	1.12901E+000	1.64210E+004	4.14236E+003	1.00000E+000	1.17300E+003	0.00000E+000	2.65776E+005	1.62985E+000	4.03450E+001	1.12655E-002	8.81044E-003	6.67508E-002	4.12408E-002	6.65700E+004	2.86320E+002	2.32522E+002	9.43655E-003	9.43655E-003	7.52858E+005	9.00000E+001	4.70000E+001	0.00000E+000	2.81040E+002	8.86253E+002	4.56802E+002	1.00000E+002	1.40185E+000	3.58501E-002	0.00000E+000	7.29205E+001	3.58461E+000	5.22480E-001	1.94885E+002	6.31052E+002	1.73509E+002	4.68111E+001	3.11817E-001	8.87065E-001	1.22290E-001	7.29205E+001	-1.12267E+001	1.01969E-001	4.68111E+001	-1.04031E+001
2.12257E+002	1.66061E+003	2.86561E+002	2.32476E+002	1.49386E+000	1.14424E+000	1.75020E+004	3.37068E+003	1.00000E+000	1.17400E+003	0.00000E+000	2.65976E+005	1.70933E+000	4.07506E+001	1.12918E-002	8.64916E-003	6.45664E-002	3.83365E-002	6.65700E+004	2.86320E+002	2.32522E+002	9.43655E-003	9.43655E-003	7.52858E+005	9.00000E+001	4.80000E+001	0.00000E+000	2.90053E+002	9.06455E+002	4.61120E+002	1.00000E+002	1.43036E+000	2.65028E-002	0.00000E+000	7.18185E+001	3.48243E+000	5.20937E-001	1.94885E+002	6.31052E+002	1.73509E+002	4.68653E+001	3.11817E-001	8.87065E-001	1.32525E-001	7.18185E+001	-2.61025E+001	1.01969E-001	4.68653E+001	-1.03517E+001
2.55793E+002	1.46502E+003	2.86533E+002	2.32428E+002	1.43659E+000	1.13331E+000	1.47710E+004	3.04917E+003	1.00000E+000	1.17500E+003	0.00000E+000	2.66180E+005	1.62810E+000	3.82755E+001	1.18203E-002	9.32485E-003	6.32532E-002	3.98310E-002	6.65700E+004	2.86320E+002	2.32522E+002	9.43655E-003	9.43655E-003	7.52858E+005	9.00000E+001	4.90000E+001	0.00000E+000	2.18291E+002	8.18865E+002	4.43999E+002	1.00000E+002	1.26681E+000	3.42794E-002	0.00000E+000	7.89448E+001	3.16603E+000	6.23723E-001	1.94885E+002	6.31052E+002	1.73509E+002	4.69302E+001	3.11817E-001	8.87065E-001	1.18015E-001	7.89448E+001	4.92816E-001	1.01969E-001	4.69302E+001	-1.02977E+001
2.40014E+002	1.17387E+003	2.86520E+002	2.32499E+002	1.37229E+000	1.11872E+000	1.12060E+004	2.26703E+003	1.00000E+000	1.17600E+003	1.00000E+000	2.66389E+005	1.53521E+000	3.42618E+001	1.29635E-002	1.05680E-002	5.71986E-002	3.85636E-002	6.65700E+004	2.86320E+002	2.32522E+002	9.43655E-003	9.43655E-003	7.52858E+005	9.00000E+001	5.00000E+001	0.00000E+000	2.26773E+002	7.38536E+002	2.25138E+002	1.00000E+002	9.86019E-001	3.78069E-002	0.00000E+000	4.95523E+001	2.73470E+000	8.29040E-001	1.94885E+002	6.31052E+002	1.73509E+002	4.69842E+001	3.11817E-001	8.87065E-001	1.01797E-001	4.95523E+001	-7.44560E+000	1.01969E-001	4.69842E+001	-1.02399E+001
2.37951E+002	9.35945E+002	2.86305E+002	2.32507E+002	1.29290E+000	1.08318E+000	8.17800E+003	1.47574E+003	1.00000E+000	1.17700E+003	4.00000E+000	2.66598E+005	1.40044E+000	3.05932E+001	1.42969E-002	1.19778E-002	6.20783E-002	4.41250E-002	6.65700E+004	2.86320E+002	2.32522E+002	9.43655E-003	9.43655E-003	7.52858E+005	9.00000E+001	5.10000E+001	0.00000E+000	2.38797E+002	6.09944E+002	1.16403E+002	1.00000E+002	8.02844E-001	5.12504E-002	0.00000E+000	3.30215E+001	2.88119E+000	9.21119E-001	1.94885E+002	6.31052E+002	1.73509E+002	4.70342E+001	3.11817E-001	8.87065E-001	8.82620E-002	3.30215E+001	-6.34878E+000	1.01969E-001	4.70342E+001	-1.02379E+001
2.36603E+002	9.71821E+002	2.86360E+002	2.32529E+002	1.33854E+000	1.08079E+000	8.75700E+003	1.86646E+003	1.00000E+000	1.17800E+003	2.00000E+000	2.66794E+005	1.44667E+000	3.11740E+001	1.43038E-002	1.15495E-002	6.26623E-002	4.14905E-002	6.65700E+004	2.86320E+002	2.32522E+002	9.43655E-003	9.43655E-003	7.52858E+005	9.00000E+001	5.20000E+001	0.00000E+000	2.31584E+002	6.31766E+002	1.23717E+002	1.00000E+002	8.14962E-001	5.81756E-002	0.00000E+000	3.60077E+001	2.69020E+000	9.53344E-001	1.94885E+002	6.31052E+002	1.73509E+002	4.70931E+001	3.11817E-001	8.87065E-001	1.06537E-001	3.60077E+001	-2.72610E+001	1.01969E-001	4.70931E+001	-1.01646E+001
2.45698E+002	9.40927E+002	2.86252E+002	2.32521E+002	1.35327E+000	1.03827E+000	8.22500E+003	1.96640E+003	1.00000E+000	1.17900E+003	2.00000E+000	2.67005E+005	1.40505E+000	3.06745E+001	1.49216E-002	1.14483E-002	7.06516E-002	4.23178E-002	6.65700E+004	2.86320E+002	2.32522E+002	9.43655E-003	9.43655E-003	7.52858E+005	9.00000E+001	5.30000E+001	0.00000E+000	2.05646E+002	6.43769E+002	1.23672E+002	1.00000E+002	7.89075E-001	6.24303E-002	0.00000E+000	4.05658E+001	2.48980E+000	1.06287E+000	1.94885E+002	6.31052E+002	1.73509E+002	4.71519E+001	3.11817E-001	8.87065E-001	1.31714E-001	4.05658E+001	-5.63246E+001	1.01969E-001	4.71519E+001	-1.01311E+001
2.34170E+002	8.76712E+002	2.86357E+002	2.32543E+002	1.38539E+000	1.12281E+000	8.47000E+003	1.86155E+003	1.00000E+000	1.18000E+003	5.00000E+000	2.67210E+005	1.55553E+000	2.96093E+001	1.50532E-002	1.22001E-002	6.89767E-002	4.59350E-002	6.65700E+004	2.86320E+002	2.32522E+002	9.43655E-003	9.43655E-003	7.52858E+005	9.00000E+001	5.40000E+001	0.00000E+000	1.99651E+002	6.07206E+002	1.01528E+002	1.00000E+002	7.34723E-001	7.03069E-002	0.00000E+000	3.83477E+001	2.35051E+000	1.10945E+000	1.94885E+002	6.31052E+002	1.73509E+002	4.72103E+001	3.11817E-001	8.87065E-001	1.04687E-001	3.83477E+001	-2.24827E+001	1.01969E-001	4.72103E+001	-1.00467E+001
2.31520E+002	9.11231E+002	2.86333E+002	2.32569E+002	1.31707E+000	1.07757E+000	8.06200E+003	1.46971E+003	1.00000E+000	1.18100E+003	7.00000E+000	2.67412E+005	1.41923E+000	3.01866E+001	1.46685E-002	1.20012E-002	6.02493E-002	4.09922E-002	6.65700E+004	2.86320E+002	2.32522E+002	9.43655E-003	9.43655E-003	7.52858E+005	9.00000E+001	5.50000E+001	0.00000E+000	1.86887E+002	6.10465E+002	1.38482E+002	1.00000E+002	7.61443E-001	4.96549E-002	0.00000E+000	4.40817E+001	2.65993E+000	1.00489E+000	1.94885E+002	6.31052E+002	1.73509E+002	4.72608E+001	3.11817E-001	8.87065E-001	1.00015E-001	4.40817E+001	-1.06136E+001	1.01969E-001	4.72608E+001	-9.99907E+000
2.22407E+002	8.98641E+002	2.86323E+002	2.32530E+002	1.34914E+000	1.09458E+000	8.25900E+003	1.56695E+003	1.00000E+000	1.18200E+003	4.00000E+000	2.67610E+005	1.47675E+000	2.99773E+001	1.48455E-002	1.20444E-002	6.20879E-002	4.15463E-002	6.65700E+004	2.86320E+002	2.32522E+002	9.43655E-003	9.43655E-003	7.52858E+005	9.00000E+001	5.60000E+001	0.00000E+000	1.91726E+002	5.98188E+002	1.18633E+002	1.00000E+002	7.38151E-001	4.88982E-002	0.00000E+000	4.09828E+001	2.52980E+000	1.04391E+000	1.94885E+002	6.31052E+002	1.73509E+002	4.73104E+001	3.11817E-001	8.87065E-001	1.04169E-001	4.09828E+001	-1.91742E+001	1.01969E-001	4.73104E+001	-9.95558E+000
2.30431E+002	9.41739E+002	2.86346E+002	2.32551E+002	1.34795E+000	1.09692E+000	8.66700E+003	1.59413E+003	1.00000E+000	1.18300E+003	1.00000E+000	2.67815E+005	1.47858E+000	3.06878E+001	1.44790E-002	1.17825E-002	6.04094E-002	4.06593E-002	6.65700E+004	2.86320E+002	2.32522E+002	9.43655E-003	9.43655E-003	7.52858E+005	9.00000E+001	5.70000E+001	0.00000E+000	1.88256E+002	6.41323E+002	1.41197E+002	1.00000E+002	7.84869E-001	4.22729E-002	0.00000E+000	4.49048E+001	2.44934E+000	1.05251E+000	1.94885E+002	6.31052E+002	1.73509E+002	4.73653E+001	3.11817E-001	8.87065E-001	1.02678E-001	4.49048E+001	-1.32846E+001	1.01969E-001	4.73653E+001	-9.89354E+000
2.40402E+002	1.00238E+003	2.86305E+002	2.32503E+002	1.33330E+000	1.09318E+000	9.09900E+003	2.00183E+003	1.00000E+000	1.18400E+003	1.00000E+000	2.68013E+005	1.45754E+000	3.16603E+001	1.39775E-002	1.14603E-002	6.29210E-002	4.28695E-002	6.65700E+004	2.86320E+002	2.32522E+002	9.43655E-003	9.43655E-003	7.52858E+005	9.00000E+001	5.80000E+001	0.00000E+000	2.49389E+002	6.29308E+002	1.44142E+002	1.00000E+002	8.58872E-001	6.16291E-002	0.00000E+000	3.48707E+001	3.06892E+000	8.19839E-001	1.94885E+002	6.31052E+002	1.73509E+002	4.74175E+001	3.11817E-001	8.87065E-001	9.89557E-002	3.48707E+001	-1.84489E+001	1.01969E-001	4.74175E+001	-9.85500E+000
2.51816E+002	9.86319E+002	2.86258E+002	2.32521E+002	1.33806E+000	1.03447E+000	8.50100E+003	2.22705E+003	1.00000E+000	1.18500E+003	2.00000E+000	2.68219E+005	1.38419E+000	3.14057E+001	1.45125E-002	1.12198E-002	7.30453E-002	4.43138E-002	6.65700E+004	2.86320E+002	2.32522E+002	9.43655E-003	9.43655E-003	7.52858E+005	9.00000E+001	5.90000E+001	0.00000E+000	1.94374E+002	6.51801E+002	1.58784E+002	1.00000E+002	8.18541E-001	7.21566E-002	0.00000E+000	4.61791E+001	2.64712E+000	9.83338E-001	1.94885E+002	6.31052E+002	1.73509E+002	4.74710E+001	3.11817E-001	8.87065E-001	1.27961E-001	4.61791E+001	-4.56480E+001	1.01969E-001	4.74710E+001	-9.81054E+000
2.29422E+002	8.84862E+002	2.86265E+002	2.32454E+002	1.35029E+000	1.13249E+000	8.41300E+003	1.78682E+003	1.00000E+000	1.18600E+003	9.00000E+000	2.68426E+005	1.52919E+000	2.97466E+001	1.47215E-002	1.23469E-002	6.50180E-002	4.62863E-002	6.65700E+004	2.86320E+002	2.32522E+002	9.43655E-003	9.43655E-003	7.52858E+005	9.00000E+001	6.00000E+001	0.00000E+000	2.30041E+002	5.81372E+002	9.31684E+001	1.00000E+002	7.48591E-001	5.47841E-002	0.00000E+000	3.16593E+001	2.63166E+000	9.94276E-001	1.94885E+002	6.31052E+002	1.73509E+002	4.75230E+001	3.11817E-001	8.87065E-001	8.77237E-002	3.16593E+001	-7.02610E+000	1.01969E-001	4.75230E+001	-9.76344E+000
2.54377E+002	9.27855E+002	2.86099E+002	2.32528E+002	1.51128E+000	1.09317E+000	9.40400E+003	2.36497E+003	1.00000E+000	1.18700E+003	4.00000E+000	2.68636E+005	1.65208E+000	3.04607E+001	1.55843E-002	1.12728E-002	1.06252E-001	5.61992E-002	6.65700E+004	2.86320E+002	2.32522E+002	9.43655E-003	9.43655E-003	7.52858E+005	9.00000E+001	6.10000E+001	0.00000E+000	1.82464E+002	6.22658E+002	1.32866E+002	1.00000E+002	7.56938E-001	8.24598E-002	0.00000E+000	4.47363E+001	2.31045E+000	1.07117E+000	1.94885E+002	6.31052E+002	1.73509E+002	4.75718E+001	3.11817E-001	8.87065E-001	1.60536E-001	4.47363E+001	-9.17824E+001	1.01969E-001	4.75718E+001	-9.74524E+000
2.42945E+002	9.57591E+002	2.86283E+002	2.32571E+002	1.28217E+000	1.04721E+000	8.02700E+003	1.81787E+003	1.00000E+000	1.18800E+003	5.00000E+000	2.68835E+005	1.34270E+000	3.09450E+001	1.43109E-002	1.16885E-002	5.75825E-002	3.90809E-002	6.65700E+004	2.86320E+002	2.32522E+002	9.43655E-003	9.43655E-003	7.52858E+005	9.00000E+001	6.20000E+001	0.00000E+000	1.87720E+002	6.32466E+002	1.53639E+002	1.00000E+002	7.92643E-001	4.16432E-002	0.00000E+000	4.64040E+001	2.71021E+000	9.88399E-001	1.94885E+002	6.31052E+002	1.73509E+002	4.76175E+001	3.11817E-001	8.87065E-001	1.00865E-001	4.64040E+001	-9.41754E+000	1.01969E-001	4.76175E+001	-9.65353E+000
2.30316E+002	7.74327E+002	2.86198E+002	2.32528E+002	1.35482E+000	1.10204E+000	7.18400E+003	1.55171E+003	1.00000E+000	1.18900E+003	2.70000E+001	2.69047E+005	1.49307E+000	2.78267E+001	1.59845E-002	1.30021E-002	7.40112E-002	4.96201E-002	6.65700E+004	2.86320E+002	2.32522E+002	9.43655E-003	9.43655E-003	7.52858E+005	9.00000E+001	6.30000E+001	0.00000E+000	1.62180E+002	5.32254E+002	1.08242E+002	1.00000E+002	6.49037E-001	6.43059E-002	0.00000E+000	4.31341E+001	2.65067E+000	1.06825E+000	1.94885E+002	6.31052E+002	1.73509E+002	4.76678E+001	3.11817E-001	8.87065E-001	1.02890E-001	4.31341E+001	-1.53692E+001	1.01969E-001	4.76678E+001	-9.62670E+000
2.37535E+002	9.78108E+002	2.86336E+002	2.32491E+002	1.40824E+000	1.11570E+000	9.53100E+003	2.21401E+003	1.00000E+000	1.19000E+003	2.00000E+000	2.69228E+005	1.57117E+000	3.12747E+001	1.44247E-002	1.14282E-002	6.57715E-002	4.19388E-002	6.65700E+004	2.86320E+002	2.32522E+002	9.43655E-003	9.43655E-003	7.52858E+005	9.00000E+001	6.40000E+001	0.00000E+000	2.18029E+002	6.18927E+002	1.57144E+002	1.00000E+002	8.27018E-001	5.43961E-002	0.00000E+000	4.17150E+001	2.92252E+000	8.41172E-001	1.94885E+002	6.31052E+002	1.73509E+002	4.77232E+001	3.11817E-001	8.87065E-001	1.15907E-001	4.17150E+001	-3.39701E+001	1.01969E-001	4.77232E+001	-9.54355E+000
2.47000E+002	8.42886E+002	2.86257E+002	2.32545E+002	1.29166E+000	1.05992E+000	7.19900E+003	1.79372E+003	1.00000E+000	1.19100E+003	1.50000E+001	2.69448E+005	1.36906E+000	2.90325E+001	1.52235E-002	1.24921E-002	7.05941E-002	4.81393E-002	6.65700E+004	2.86320E+002	2.32522E+002	9.43655E-003	9.43655E-003	7.52858E+005	9.00000E+001	6.50000E+001	0.00000E+000	1.65631E+002	5.87434E+002	1.11645E+002	1.00000E+002	6.90592E-001	8.19652E-002	0.00000E+000	4.44529E+001	2.43281E+000	1.16270E+000	1.94885E+002	6.31052E+002	1.73509E+002	4.77781E+001	3.11817E-001	8.87065E-001	9.85482E-002	4.44529E+001	-8.34000E+000	1.01969E-001	4.77781E+001	-9.50147E+000
2.39284E+002	9.41193E+002	2.86252E+002	2.32524E+002	1.35816E+000	1.07917E+000	8.57800E+003	2.52154E+003	1.00000E+000	1.19200E+003	3.00000E+000	2.69649E+005	1.46568E+000	3.06789E+001	1.46642E-002	1.16519E-002	6.90795E-002	4.42569E-002	6.65700E+004	2.86320E+002	2.32522E+002	9.43655E-003	9.43655E-003	7.52858E+005	9.00000E+001	6.60000E+001	0.00000E+000	2.07592E+002	6.16970E+002	1.42983E+002	1.00000E+002	7.96793E-001	6.14889E-002	0.00000E+000	4.20105E+001	2.80224E+000	9.24724E-001	1.94885E+002	6.31052E+002	1.73509E+002	4.78289E+001	3.11817E-001	8.87065E-001	1.14466E-001	4.20105E+001	-3.17752E+001	1.01969E-001	4.78289E+001	-9.45370E+000
2.27001E+002	8.54049E+002	2.86286E+002	2.32570E+002	1.37169E+000	1.10276E+000	8.02700E+003	1.99253E+003	1.00000E+000	1.19300E+003	1.10000E+001	2.69861E+005	1.51265E+000	2.92241E+001	1.53101E-002	1.23085E-002	7.33432E-002	4.80346E-002	6.65700E+004	2.86320E+002	2.32522E+002	9.43655E-003	9.43655E-003	7.52858E+005	9.00000E+001	6.70000E+001	0.00000E+000	2.01518E+002	5.71060E+002	1.09384E+002	1.00000E+002	7.23967E-001	8.07097E-002	0.00000E+000	3.79807E+001	2.70215E+000	9.91347E-001	1.94885E+002	6.31052E+002	1.73509E+002	4.78807E+001	3.11817E-001	8.87065E-001	1.08679E-001	3.79807E+001	-2.81278E+001	1.01969E-001	4.78807E+001	-9.38978E+000
2.29154E+002	8.32891E+002	2.86264E+002	2.32547E+002	1.35011E+000	1.09896E+000	7.68600E+003	1.54039E+003	1.00000E+000	1.19400E+003	1.40000E+001	2.70068E+005	1.48372E+000	2.88599E+001	1.53999E-002	1.25352E-002	6.84374E-002	4.59971E-002	6.65700E+004	2.86320E+002	2.32522E+002	9.43655E-003	9.43655E-003	7.52858E+005	9.00000E+001	6.80000E+001	0.00000E+000	1.89661E+002	5.39216E+002	1.24990E+002	1.00000E+002	7.06908E-001	7.22804E-002	0.00000E+000	4.05265E+001	3.06436E+000	8.93350E-001	1.94885E+002	6.31052E+002	1.73509E+002	4.79312E+001	3.11817E-001	8.87065E-001	1.02546E-001	4.05265E+001	-1.75089E+001	1.01969E-001	4.79312E+001	-9.34646E+000
2.34387E+002	1.02150E+003	2.86262E+002	2.32557E+002	1.27438E+000	1.02299E+000	8.31700E+003	1.81137E+003	1.00000E+000	1.19500E+003	2.00000E+000	2.70261E+005	1.30369E+000	3.19609E+001	1.39739E-002	1.12173E-002	5.19226E-002	3.42148E-002	6.65700E+004	2.86320E+002	2.32522E+002	9.43655E-003	9.43655E-003	7.52858E+005	9.00000E+001	6.90000E+001	0.00000E+000	1.82003E+002	6.86149E+002	1.77800E+002	1.00000E+002	8.44647E-001	3.37758E-002	0.00000E+000	5.07142E+001	2.55174E+000	1.03131E+000	1.94885E+002	6.31052E+002	1.73509E+002	4.79781E+001	3.11817E-001	8.87065E-001	1.09424E-001	5.07142E+001	-1.63848E+001	1.01969E-001	4.79781E+001	-9.29909E+000
2.44232E+002	8.64057E+002	2.86217E+002	2.32539E+002	1.25806E+000	1.09050E+000	7.40100E+003	1.75718E+003	1.00000E+000	1.19600E+003	1.70000E+001	2.70478E+005	1.37191E+000	2.93948E+001	1.46237E-002	1.26759E-002	6.25428E-002	4.74711E-002	6.65700E+004	2.86320E+002	2.32522E+002	9.43655E-003	9.43655E-003	7.52858E+005	9.00000E+001	7.00000E+001	0.00000E+000	1.58109E+002	6.03780E+002	1.27233E+002	1.00000E+002	7.08191E-001	6.82889E-002	0.00000E+000	4.77003E+001	2.40103E+000	1.16190E+000	1.94885E+002	6.31052E+002	1.73509E+002	4.80303E+001	3.11817E-001	8.87065E-001	7.13493E-002	4.77003E+001	3.01536E+001	1.01969E-001	4.80303E+001	-9.25877E+000
2.39510E+002	8.12607E+002	2.86182E+002	2.32514E+002	1.33895E+000	1.05436E+000	7.13700E+003	2.05160E+003	1.00000E+000	1.19700E+003	2.00000E+001	2.70701E+005	1.41174E+000	2.85063E+001	1.58492E-002	1.24805E-002	8.33108E-002	5.23035E-002	6.65700E+004	2.86320E+002	2.32522E+002	9.43655E-003	9.43655E-003	7.52858E+005	9.00000E+001	7.10000E+001	0.00000E+000	1.34179E+002	5.48123E+002	1.40199E+002	1.00000E+002	6.58394E-001	1.01728E-001	0.00000E+000	5.22308E+001	2.59113E+000	1.09639E+000	1.94885E+002	6.31052E+002	1.73509E+002	4.80704E+001	3.11817E-001	8.87065E-001	1.18908E-001	5.22308E+001	-2.74838E+001	1.01969E-001	4.80704E+001	-9.22923E+000
2.46513E+002	8.86034E+002	2.86213E+002	2.32505E+002	1.30148E+000	1.09973E+000	7.90300E+003	2.06478E+003	1.00000E+000	1.19800E+003	1.00000E+001	2.70887E+005	1.43128E+000	2.97663E+001	1.46401E-002	1.23706E-002	6.95911E-002	5.01824E-002	6.65700E+004	2.86320E+002	2.32522E+002	9.43655E-003	9.43655E-003	7.52858E+005	9.00000E+001	7.20000E+001	0.00000E+000	1.56908E+002	6.18885E+002	1.45626E+002	1.00000E+002	7.36218E-001	8.13912E-002	0.00000E+000	5.01171E+001	2.40687E+000	1.12166E+000	1.94885E+002	6.31052E+002	1.73509E+002	4.81158E+001	3.11817E-001	8.87065E-001	8.40225E-002	5.01171E+001	1.62243E+001	1.01969E-001	4.81158E+001	-9.17759E+000
2.34053E+002	8.20833E+002	2.86216E+002	2.32521E+002	1.40597E+000	1.12337E+000	8.03100E+003	1.71736E+003	1.00000E+000	1.19900E+003	1.60000E+001	2.71100E+005	1.57942E+000	2.86502E+001	1.56888E-002	1.25354E-002	8.24337E-002	5.32262E-002	6.65700E+004	2.86320E+002	2.32522E+002	9.43655E-003	9.43655E-003	7.52858E+005	9.00000E+001	7.30000E+001	0.00000E+000	1.56459E+002	5.39219E+002	1.37588E+002	1.00000E+002	6.78537E-001	8.33706E-002	0.00000E+000	4.84430E+001	2.74393E+000	9.76008E-001	1.94885E+002	6.31052E+002	1.73509E+002	4.81683E+001	3.11817E-001	8.87065E-001	1.11725E-001	4.84430E+001	-2.17158E+001	1.01969E-001	4.81683E+001	-9.12285E+000
2.31536E+002	9.76598E+002	2.86348E+002	2.32574E+002	1.33548E+000	1.09350E+000	8.88300E+003	1.95693E+003	1.00000E+000	1.20000E+003	4.00000E+000	2.71289E+005	1.46034E+000	3.12506E+001	1.41696E-002	1.16021E-002	6.00323E-002	4.08654E-002	6.65700E+004	2.86320E+002	2.32522E+002	9.43655E-003	9.43655E-003	7.52858E+005	9.00000E+001	7.40000E+001	0.00000E+000	1.98463E+002	6.44059E+002	1.51160E+002	1.00000E+002	8.10609E-001	5.35565E-002	0.00000E+000	4.53683E+001	2.59594E+000	9.80927E-001	1.94885E+002	6.31052E+002	1.73509E+002	4.82120E+001	3.11817E-001	8.87065E-001	9.96237E-002	4.53683E+001	-8.81013E+000	1.01969E-001	4.82120E+001	-9.04406E+000
2.37266E+002	7.52563E+002	2.86249E+002	2.32445E+002	1.31728E+000	1.07049E+000	6.61200E+003	2.26116E+003	1.00000E+000	1.20100E+003	2.80000E+001	2.71507E+005	1.41013E+000	2.74329E+001	1.61998E-002	1.31648E-002	8.14143E-002	5.43797E-002	6.65700E+004	2.86320E+002	2.32522E+002	9.43655E-003	9.43655E-003	7.52858E+005	9.00000E+001	7.50000E+001	0.00000E+000	1.24846E+002	5.07194E+002	1.29879E+002	1.00000E+002	6.10272E-001	1.22622E-001	0.00000E+000	5.23294E+001	2.70339E+000	1.09178E+000	1.94885E+002	6.31052E+002	1.73509E+002	4.82581E+001	3.11817E-001	8.87065E-001	1.03356E-001	5.23294E+001	-6.78432E+000	1.01969E-001	4.82581E+001	-9.03281E+000
2.27682E+002	6.75978E+002	2.86289E+002	2.32474E+002	1.31584E+000	1.09729E+000	6.08200E+003	1.58952E+003	1.00000E+000	1.20200E+003	3.40000E+001	2.71703E+005	1.44385E+000	2.59996E+001	1.68725E-002	1.40701E-002	7.08830E-002	4.99746E-002	6.65700E+004	2.86320E+002	2.32522E+002	9.43655E-003	9.43655E-003	7.52858E+005	9.00000E+001	7.60000E+001	0.00000E+000	1.25005E+002	4.65807E+002	1.04421E+002	1.00000E+002	5.57174E-001	8.81542E-002	0.00000E+000	4.83065E+001	2.77626E+000	1.10848E+000	1.94885E+002	6.31052E+002	1.73509E+002	4.82964E+001	3.11817E-001	8.87065E-001	9.05664E-002	4.83065E+001	5.93332E+000	1.01969E-001	4.82964E+001	-8.98252E+000
2.33876E+002	7.07580E+002	2.86212E+002	2.32518E+002	1.25126E+000	1.07936E+000	5.96800E+003	1.72326E+003	1.00000E+000	1.20300E+003	3.30000E+001	2.71906E+005	1.35056E+000	2.66004E+001	1.61970E-002	1.39718E-002	7.77036E-002	5.83061E-002	6.65700E+004	2.86320E+002	2.32522E+002	9.43655E-003	9.43655E-003	7.52858E+005	9.00000E+001	7.70000E+001	0.00000E+000	1.21773E+002	4.79515E+002	1.15030E+002	1.00000E+002	5.73121E-001	1.07768E-001	0.00000E+000	5.06250E+001	2.80138E+000	1.10898E+000	1.94885E+002	6.31052E+002	1.73509E+002	4.83377E+001	3.11817E-001	8.87065E-001	7.37583E-002	5.06250E+001	2.99789E+001	1.01969E-001	4.83377E+001	-8.95473E+000
2.21960E+002	7.26525E+002	2.86218E+002	2.32523E+002	1.37026E+000	1.07052E+000	6.62000E+003	1.55108E+003	1.00000E+000	1.20400E+003	3.30000E+001	2.72098E+005	1.46690E+000	2.69541E+001	1.68413E-002	1.31573E-002	7.58123E-002	4.70840E-002	6.65700E+004	2.86320E+002	2.32522E+002	9.43655E-003	9.43655E-003	7.52858E+005	9.00000E+001	7.80000E+001	0.00000E+000	1.71859E+002	4.76184E+002	1.10545E+002	1.00000E+002	6.30031E-001	7.18090E-002	0.00000E+000	4.00104E+001	3.37226E+000	8.74704E-001	1.94885E+002	6.31052E+002	1.73509E+002	4.83736E+001	3.11817E-001	8.87065E-001	1.22806E-001	4.00104E+001	-4.49042E+001	1.01969E-001	4.83736E+001	-8.91696E+000
2.15685E+002	6.68769E+002	2.86285E+002	2.32483E+002	1.32709E+000	1.16570E+000	6.43700E+003	1.55284E+003	1.00000E+000	1.20500E+003	3.40000E+001	2.72301E+005	1.54699E+000	2.58606E+001	1.65409E-002	1.45293E-002	7.42080E-002	5.77233E-002	6.65700E+004	2.86320E+002	2.32522E+002	9.43655E-003	9.43655E-003	7.52858E+005	9.00000E+001	7.90000E+001	0.00000E+000	1.44451E+002	4.43216E+002	9.23534E+001	1.00000E+002	5.54922E-001	1.03606E-001	0.00000E+000	4.21665E+001	2.97486E+000	1.00555E+000	1.94885E+002	6.31052E+002	1.73509E+002	4.84058E+001	3.11817E-001	8.87065E-001	6.47450E-002	4.21665E+001	3.30946E+001	1.01969E-001	4.84058E+001	-8.87327E+000
2.12057E+002	7.09003E+002	2.86295E+002	2.32501E+002	1.32085E+000	1.12531E+000	6.56400E+003	1.59413E+003	1.00000E+000	1.20600E+003	3.40000E+001	2.72504E+005	1.48637E+000	2.66271E+001	1.63031E-002	1.38895E-002	6.84559E-002	5.02796E-002	6.65700E+004	2.86320E+002	2.32522E+002	9.43655E-003	9.43655E-003	7.52858E+005	9.00000E+001	8.00000E+001	0.00000E+000	1.41705E+002	4.84179E+002	1.16290E+002	1.00000E+002	6.02773E-001	7.50885E-002	0.00000E+000	4.74206E+001	2.94708E+000	1.00516E+000	1.94885E+002	6.31052E+002	1.73509E+002	4.84463E+001	3.11817E-001	8.87065E-001	7.99386E-002	4.74206E+001	1.88272E+001	1.01969E-001	4.84463E+001	-8.82880E+000
2.29950E+002	6.46208E+002	2.86298E+002	2.32448E+002	1.31477E+000	1.08444E+000	5.74300E+003	1.63122E+003	1.00000E+000	1.20700E+003	3.80000E+001	2.72708E+005	1.42578E+000	2.54206E+001	1.73492E-002	1.43098E-002	8.07000E-002	5.55681E-002	6.65700E+004	2.86320E+002	2.32522E+002	9.43655E-003	9.43655E-003	7.52858E+005	9.00000E+001	8.10000E+001	0.00000E+000	1.04571E+002	4.60607E+002	9.57390E+001	1.00000E+002	5.18316E-001	1.11174E-001	0.00000E+000	5.07009E+001	2.48389E+000	1.27500E+000	1.94885E+002	6.31052E+002	1.73509E+002	4.84790E+001	3.11817E-001	8.87065E-001	9.60039E-002	5.07009E+001	1.23641E+000	1.01969E-001	4.84790E+001	-8.80047E+000
2.28271E+002	6.24560E+002	2.86170E+002	2.32448E+002	1.33983E+000	1.16332E+000	6.04600E+003	1.88497E+003	1.00000E+000	1.20800E+003	4.20000E+001	2.72894E+005	1.55864E+000	2.49912E+001	1.72312E-002	1.49611E-002	8.81555E-002	6.69183E-002	6.65700E+004	2.86320E+002	2.32522E+002	9.43655E-003	9.43655E-003	7.52858E+005	9.00000E+001	8.20000E+001	0.00000E+000	1.37035E+002	4.19592E+002	8.78095E+001	1.00000E+002	5.26125E-001	1.28563E-001	0.00000E+000	4.22767E+001	3.08124E+000	1.00173E+000	1.94885E+002	6.31052E+002	1.73509E+002	4.85174E+001	3.11817E-001	8.87065E-001	7.05155E-002	4.22767E+001	2.57809E+001	1.01969E-001	4.85174E+001	-8.79128E+000
2.34045E+002	7.52584E+002	2.86281E+002	2.32531E+002	1.32356E+000	1.14218E+000	7.08300E+003	2.19698E+003	1.00000E+000	1.20900E+003	2.30000E+001	2.73078E+005	1.51174E+000	2.74333E+001	1.57266E-002	1.35715E-002	8.08060E-002	6.06118E-002	6.65700E+004	2.86320E+002	2.32522E+002	9.43655E-003	9.43655E-003	7.52858E+005	9.00000E+001	8.30000E+001	0.00000E+000	1.29632E+002	5.09722E+002	1.33375E+002	1.00000E+002	6.21789E-001	1.22244E-001	0.00000E+000	5.23825E+001	2.70197E+000	1.05541E+000	1.94885E+002	6.31052E+002	1.73509E+002	4.85572E+001	3.11817E-001	8.87065E-001	7.35580E-002	5.23825E+001	3.20109E+001	1.01969E-001	4.85572E+001	-8.71829E+000
2.29343E+002	6.77456E+002	2.86253E+002	2.32486E+002	1.30233E+000	1.12019E+000	6.15900E+003	1.44653E+003	1.00000E+000	1.21000E+003	3.10000E+001	2.73265E+005	1.45887E+000	2.60280E+001	1.65946E-002	1.42737E-002	6.31847E-002	4.73784E-002	6.65700E+004	2.86320E+002	2.32522E+002	9.43655E-003	9.43655E-003	7.52858E+005	9.00000E+001	8.40000E+001	0.00000E+000	1.13136E+002	4.62163E+002	1.17781E+002	1.00000E+002	5.54662E-001	6.66111E-002	0.00000E+000	5.26830E+001	2.78359E+000	1.09863E+000	1.94885E+002	6.31052E+002	1.73509E+002	4.85957E+001	3.11817E-001	8.87065E-001	7.51860E-002	5.26830E+001	3.02062E+001	1.01969E-001	4.85957E+001	-8.69025E+000
2.29771E+002	6.66088E+002	2.86188E+002	2.32500E+002	1.37953E+000	1.15110E+000	6.55800E+003	1.88165E+003	1.00000E+000	1.21100E+003	3.30000E+001	2.73479E+005	1.58797E+000	2.58087E+001	1.70351E-002	1.42144E-002	8.27909E-002	5.82325E-002	6.65700E+004	2.86320E+002	2.32522E+002	9.43655E-003	9.43655E-003	7.52858E+005	9.00000E+001	8.50000E+001	0.00000E+000	1.18392E+002	4.64854E+002	1.04632E+002	1.00000E+002	5.48393E-001	1.14657E-001	0.00000E+000	4.98459E+001	2.58942E+000	1.14452E+000	1.94885E+002	6.31052E+002	1.73509E+002	4.86351E+001	3.11817E-001	8.87065E-001	9.02650E-002	4.98459E+001	7.84420E+000	1.01969E-001	4.86351E+001	-8.66459E+000
2.24178E+002	6.38732E+002	2.86245E+002	2.32484E+002	1.33061E+000	1.10938E+000	5.86900E+003	1.31245E+003	1.00000E+000	1.21200E+003	3.80000E+001	2.73696E+005	1.47615E+000	2.52731E+001	1.73687E-002	1.44810E-002	7.27272E-002	5.12583E-002	6.65700E+004	2.86320E+002	2.32522E+002	9.43655E-003	9.43655E-003	7.52858E+005	9.00000E+001	8.60000E+001	0.00000E+000	1.30952E+002	4.23788E+002	9.93195E+001	1.00000E+002	5.33683E-001	8.36728E-002	0.00000E+000	4.57305E+001	3.19763E+000	9.79719E-001	1.94885E+002	6.31052E+002	1.73509E+002	4.86695E+001	3.11817E-001	8.87065E-001	9.06668E-002	4.57305E+001	3.21774E+000	1.01969E-001	4.86695E+001	-8.61847E+000
2.19023E+002	6.47026E+002	2.86277E+002	2.32520E+002	1.31524E+000	1.06020E+000	5.62400E+003	1.32579E+003	1.00000E+000	1.21300E+003	3.70000E+001	2.73886E+005	1.39442E+000	2.54367E+001	1.75381E-002	1.41373E-002	7.80281E-002	5.14743E-002	6.65700E+004	2.86320E+002	2.32522E+002	9.43655E-003	9.43655E-003	7.52858E+005	9.00000E+001	8.70000E+001	0.00000E+000	1.19493E+002	4.19413E+002	1.11240E+002	1.00000E+002	5.29654E-001	9.58752E-002	0.00000E+000	5.01930E+001	3.31255E+000	9.66109E-001	1.94885E+002	6.31052E+002	1.73509E+002	4.87051E+001	3.11817E-001	8.87065E-001	1.07364E-001	5.01930E+001	-1.41858E+001	1.01969E-001	4.87051E+001	-8.57209E+000
2.29826E+002	6.53907E+002	2.86294E+002	2.32532E+002	1.26808E+000	1.05374E+000	5.45800E+003	1.62447E+003	1.00000E+000	1.21400E+003	3.50000E+001	2.74082E+005	1.33622E+000	2.55716E+001	1.71645E-002	1.42631E-002	7.40077E-002	5.17960E-002	6.65700E+004	2.86320E+002	2.32522E+002	9.43655E-003	9.43655E-003	7.52858E+005	9.00000E+001	8.80000E+001	0.00000E+000	1.35633E+002	4.42413E+002	9.65856E+001	1.00000E+002	5.47885E-001	1.03396E-001	0.00000E+000	4.49723E+001	3.16883E+000	1.02517E+000	1.94885E+002	6.31052E+002	1.73509E+002	4.87454E+001	3.11817E-001	8.87065E-001	9.23193E-002	4.49723E+001	3.23217E-001	1.01969E-001	4.87454E+001	-8.52687E+000
2.25853E+002	6.28279E+002	2.86297E+002	2.32553E+002	1.29056E+000	1.08308E+000	5.48000E+003	1.37036E+003	1.00000E+000	1.21500E+003	4.10000E+001	2.74297E+005	1.39779E+000	2.50655E+001	1.74337E-002	1.46309E-002	7.13085E-002	5.09288E-002	6.65700E+004	2.86320E+002	2.32522E+002	9.43655E-003	9.43655E-003	7.52858E+005	9.00000E+001	8.90000E+001	0.00000E+000	1.14638E+002	4.21321E+002	9.86465E+001	1.00000E+002	5.10629E-001	9.78809E-002	0.00000E+000	4.91487E+001	3.02104E+000	1.07316E+000	1.94885E+002	6.31052E+002	1.73509E+002	4.87798E+001	3.11817E-001	8.87065E-001	8.74102E-002	4.91487E+001	1.08871E+001	1.01969E-001	4.87798E+001	-8.48976E+000
2.18441E+002	7.31605E+002	2.86188E+002	2.32581E+002	1.25436E+000	1.02718E+000	5.88800E+003	1.41957E+003	1.00000E+000	1.21600E+003	3.20000E+001	2.74481E+005	1.28846E+000	2.70482E+001	1.63471E-002	1.33863E-002	5.77416E-002	3.95776E-002	6.65700E+004	2.86320E+002	2.32522E+002	9.43655E-003	9.43655E-003	7.52858E+005	9.00000E+001	9.00000E+001	0.00000E+000	1.54376E+002	4.82452E+002	1.09938E+002	1.00000E+002	6.10842E-001	4.59573E-002	0.00000E+000	4.43959E+001	3.22387E+000	9.70175E-001	1.94885E+002	6.31052E+002	1.73509E+002	4.88196E+001	3.11817E-001	8.87065E-001	9.95763E-002	4.43959E+001	-9.75620E+000	1.01969E-001	4.88196E+001	-8.47219E+000
1.98799E+002	7.36052E+002	2.86372E+002	2.32294E+002	1.39828E+000	1.09229E+000	6.97800E+003	1.07006E+003	1.00000E+000	1.42200E+003	4.80000E+001	3.14458E+005	1.52733E+000	2.71303E+001	1.67389E-002	1.30759E-002	6.53821E-002	4.08217E-002	8.20100E+004	2.86318E+002	2.32231E+002	6.09611E-003	6.09611E-003	7.48101E+005	9.90000E+001	1.00000E+000	0.00000E+000	1.18320E+002	4.87516E+002	1.45510E+002	1.00000E+002	6.07401E-001	4.64582E-002	0.00000E+000	6.26022E+001	2.85496E+000	1.00634E+000	1.45636E+002	5.59148E+002	1.48167E+002	5.85723E+001	2.69201E-001	1.03075E+000	1.22858E-001	6.26022E+001	-2.23694E+001	1.11545E-001	5.85723E+001	-1.13343E+001
2.17910E+002	6.60790E+002	2.86255E+002	2.32139E+002	1.48905E+000	1.17024E+000	7.08000E+003	1.68648E+003	1.00000E+000	1.42300E+003	5.80000E+001	3.14663E+005	1.74254E+000	2.57058E+001	1.76967E-002	1.39078E-002	1.00924E-001	6.29859E-002	8.20100E+004	2.86318E+002	2.32231E+002	6.09611E-003	6.09611E-003	7.48101E+005	9.90000E+001	2.00000E+000	0.00000E+000	1.17381E+002	4.35264E+002	1.31507E+002	1.00000E+002	5.59051E-001	9.82740E-002	0.00000E+000	6.07567E+001	3.08121E+000	9.25707E-001	1.45636E+002	5.59148E+002	1.48167E+002	5.85865E+001	2.69201E-001	1.03075E+000	1.19884E-001	6.07567E+001	-2.02793E+001	1.11545E-001	5.85865E+001	-1.13616E+001
2.28583E+002	7.47702E+002	2.86280E+002	2.32263E+002	1.34553E+000	1.05784E+000	6.62300E+003	1.72768E+003	1.00000E+000	1.42400E+003	5.10000E+001	3.14843E+005	1.42336E+000	2.73441E+001	1.65336E-002	1.29985E-002	7.98332E-002	5.00763E-002	8.20100E+004	2.86318E+002	2.32231E+002	6.09611E-003	6.09611E-003	7.48101E+005	9.90000E+001	3.00000E+000	0.00000E+000	1.11705E+002	4.85340E+002	1.59647E+002	1.00000E+002	6.13342E-001	8.65449E-002	0.00000E+000	6.61120E+001	3.00663E+000	9.80853E-001	1.45636E+002	5.59148E+002	1.48167E+002	5.85974E+001	2.69201E-001	1.03075E+000	1.19701E-001	6.61120E+001	-1.46632E+001	1.11545E-001	5.85974E+001	-1.13332E+001
2.24412E+002	6.69240E+002	2.86356E+002	2.32249E+002	1.48298E+000	1.09252E+000	6.69000E+003	2.02028E+003	1.00000E+000	1.42500E+003	5.80000E+001	3.15056E+005	1.62018E+000	2.58697E+001	1.81310E-002	1.33572E-002	1.07131E-001	5.89195E-002	8.20100E+004	2.86318E+002	2.32231E+002	6.09611E-003	6.09611E-003	7.48101E+005	9.90000E+001	4.00000E+000	0.00000E+000	1.04391E+002	4.58138E+002	1.23684E+002	1.00000E+002	5.47624E-001	1.31724E-001	0.00000E+000	6.15356E+001	2.63672E+000	1.11285E+000	1.45636E+002	5.59148E+002	1.48167E+002	5.86094E+001	2.69201E-001	1.03075E+000	1.51606E-001	6.15356E+001	-6.25394E+001	1.11545E-001	5.86094E+001	-1.13052E+001
1.95749E+002	6.99461E+002	2.86431E+002	2.32300E+002	1.36438E+000	1.06117E+000	6.30200E+003	7.07306E+002	1.00000E+000	1.42600E+003	6.40000E+001	3.15264E+005	1.44784E+000	2.64473E+001	1.71869E-002	1.33674E-002	5.85266E-002	3.65078E-002	8.20100E+004	2.86318E+002	2.32231E+002	6.09611E-003	6.09611E-003	7.48101E+005	9.90000E+001	5.00000E+000	0.00000E+000	9.99023E+001	4.72428E+002	1.43608E+002	1.00000E+002	5.72664E-001	3.48834E-002	0.00000E+000	6.53567E+001	2.78131E+000	1.08698E+000	1.45636E+002	5.59148E+002	1.48167E+002	5.86233E+001	2.69201E-001	1.03075E+000	1.25007E-001	6.53567E+001	-2.24811E+001	1.11545E-001	5.86233E+001	-1.12694E+001
2.21163E+002	7.01462E+002	2.86346E+002	2.32259E+002	1.38501E+000	1.03337E+000	6.23900E+003	1.61331E+003	1.00000E+000	1.42700E+003	5.40000E+001	3.15448E+005	1.43124E+000	2.64851E+001	1.75346E-002	1.30828E-002	8.87106E-002	5.02426E-002	8.20100E+004	2.86318E+002	2.32231E+002	6.09611E-003	6.09611E-003	7.48101E+005	9.90000E+001	6.00000E+000	0.00000E+000	1.02894E+002	4.68978E+002	1.36686E+002	1.00000E+002	5.66708E-001	1.04824E-001	0.00000E+000	6.38267E+001	2.78817E+000	1.08977E+000	1.45636E+002	5.59148E+002	1.48167E+002	5.86333E+001	2.69201E-001	1.03075E+000	1.45401E-001	6.38267E+001	-5.17043E+001	1.11545E-001	5.86333E+001	-1.12825E+001
1.99212E+002	6.60183E+002	2.86349E+002	2.32228E+002	1.34454E+000	1.10373E+000	6.09600E+003	7.82525E+002	1.00000E+000	1.42800E+003	7.20000E+001	3.15660E+005	1.48402E+000	2.56940E+001	1.72208E-002	1.41365E-002	5.59334E-002	3.86486E-002	8.20100E+004	2.86318E+002	2.32231E+002	6.09611E-003	6.09611E-003	7.48101E+005	9.90000E+001	7.00000E+000	0.00000E+000	9.27016E+001	4.60831E+002	1.17241E+002	1.00000E+002	5.27184E-001	3.70280E-002	0.00000E+000	6.23508E+001	2.48876E+000	1.23511E+000	1.45636E+002	5.59148E+002	1.48167E+002	5.86602E+001	2.69201E-001	1.03075E+000	9.83592E-002	6.23508E+001	9.79593E+000	1.11545E-001	5.86602E+001	-1.12581E+001
2.22381E+002	7.00688E+002	2.86274E+002	2.32235E+002	1.37509E+000	1.09575E+000	6.55600E+003	1.66250E+003	1.00000E+000	1.42900E+003	5.80000E+001	3.15845E+005	1.50676E+000	2.64705E+001	1.69829E-002	1.35330E-002	8.18466E-002	5.26861E-002	8.20100E+004	2.86318E+002	2.32231E+002	6.09611E-003	6.09611E-003	7.48101E+005	9.90000E+001	8.00000E+000	0.00000E+000	1.17132E+002	4.64162E+002	1.42467E+002	1.00000E+002	5.88382E-001	9.99123E-002	0.00000E+000	6.26590E+001	3.08101E+000	9.62051E-001	1.45636E+002	5.59148E+002	1.48167E+002	5.86768E+001	2.69201E-001	1.03075E+000	1.13053E-001	6.26590E+001	-9.27411E+000	1.11545E-001	5.86768E+001	-1.12577E+001
2.05443E+002	6.54194E+002	2.86257E+002	2.32263E+002	1.53266E+000	1.11686E+000	6.87200E+003	1.00226E+003	1.00000E+000	1.43000E+003	6.40000E+001	3.16046E+005	1.71176E+000	2.55772E+001	1.84886E-002	1.34727E-002	9.29836E-002	5.03213E-002	8.20100E+004	2.86318E+002	2.32231E+002	6.09611E-003	6.09611E-003	7.48101E+005	9.90000E+001	9.00000E+000	0.00000E+000	1.11713E+002	4.42656E+002	1.28072E+002	1.00000E+002	5.52476E-001	6.89968E-002	0.00000E+000	6.12352E+001	2.89863E+000	9.98797E-001	1.45636E+002	5.59148E+002	1.48167E+002	5.86892E+001	2.69201E-001	1.03075E+000	1.56937E-001	6.12352E+001	-7.02536E+001	1.11545E-001	5.86892E+001	-1.12466E+001
2.14098E+002	7.49437E+002	2.86319E+002	2.32252E+002	1.37999E+000	1.15144E+000	7.38900E+003	1.57516E+003	1.00000E+000	1.43100E+003	5.00000E+001	3.16227E+005	1.58898E+000	2.73758E+001	1.60540E-002	1.33952E-002	7.27782E-002	5.12630E-002	8.20100E+004	2.86318E+002	2.32231E+002	6.09611E-003	6.09611E-003	7.48101E+005	9.90000E+001	1.00000E+001	0.00000E+000	1.15380E+002	5.13942E+002	1.36797E+002	1.00000E+002	6.09958E-001	7.43950E-002	0.00000E+000	6.15992E+001	2.46649E+000	1.13198E+000	1.45636E+002	5.59148E+002	1.48167E+002	5.87061E+001	2.69201E-001	1.03075E+000	9.02848E-002	6.15992E+001	1.95780E+001	1.11545E-001	5.87061E+001	-1.12166E+001
2.26270E+002	6.90753E+002	2.86285E+002	2.32214E+002	1.26831E+000	9.72740E-001	5.32400E+003	1.09149E+003	1.00000E+000	1.43200E+003	7.40000E+001	3.16441E+005	1.23373E+000	2.62822E+001	1.73822E-002	1.33315E-002	7.18262E-002	4.32309E-002	8.20100E+004	2.86318E+002	2.32231E+002	6.09611E-003	6.09611E-003	7.48101E+005	9.90000E+001	1.10000E+001	0.00000E+000	8.56906E+001	4.81134E+002	1.32223E+002	1.00000E+002	5.47155E-001	6.76009E-002	0.00000E+000	6.54157E+001	2.60459E+000	1.26286E+000	1.45636E+002	5.59148E+002	1.48167E+002	5.87224E+001	2.69201E-001	1.03075E+000	1.31888E-001	6.54157E+001	-3.17312E+001	1.11545E-001	5.87224E+001	-1.12116E+001
2.19131E+002	6.45207E+002	2.86319E+002	2.32255E+002	1.39932E+000	1.09054E+000	6.10900E+003	1.52222E+003	1.00000E+000	1.43300E+003	7.30000E+001	3.16625E+005	1.52601E+000	2.54009E+001	1.79033E-002	1.39526E-002	8.90648E-002	5.48790E-002	8.20100E+004	2.86318E+002	2.32231E+002	6.09611E-003	6.09611E-003	7.48101E+005	9.90000E+001	1.20000E+001	0.00000E+000	1.00553E+002	4.37397E+002	1.19669E+002	1.00000E+002	5.25725E-001	1.06660E-001	0.00000E+000	6.17881E+001	2.79567E+000	1.09835E+000	1.45636E+002	5.59148E+002	1.48167E+002	5.87364E+001	2.69201E-001	1.03075E+000	1.24017E-001	6.17881E+001	-2.47523E+001	1.11545E-001	5.87364E+001	-1.11862E+001
2.19953E+002	6.41557E+002	2.86311E+002	2.32207E+002	1.33171E+000	1.12172E+000	5.96400E+003	1.35192E+003	1.00000E+000	1.43400E+003	7.40000E+001	3.16826E+005	1.49380E+000	2.53290E+001	1.72441E-002	1.45249E-002	6.75644E-002	4.86468E-002	8.20100E+004	2.86318E+002	2.32231E+002	6.09611E-003	6.09611E-003	7.48101E+005	9.90000E+001	1.30000E+001	0.00000E+000	1.05040E+002	4.19094E+002	1.25736E+002	1.00000E+002	5.27117E-001	7.29715E-002	0.00000E+000	6.22979E+001	3.16801E+000	9.80969E-001	1.45636E+002	5.59148E+002	1.48167E+002	5.87532E+001	2.69201E-001	1.03075E+000	8.55914E-002	6.22979E+001	2.63661E+001	1.11545E-001	5.87532E+001	-1.11756E+001
2.24469E+002	6.90100E+002	2.86315E+002	2.32211E+002	1.44193E+000	1.10587E+000	6.80600E+003	1.19575E+003	1.00000E+000	1.43500E+003	6.00000E+001	3.17004E+005	1.59458E+000	2.62698E+001	1.74782E-002	1.34048E-002	8.45210E-002	5.05372E-002	8.20100E+004	2.86318E+002	2.32231E+002	6.09611E-003	6.09611E-003	7.48101E+005	9.90000E+001	1.40000E+001	0.00000E+000	1.11027E+002	4.43130E+002	1.49639E+002	1.00000E+002	5.75835E-001	7.71121E-002	0.00000E+000	6.55477E+001	3.20539E+000	9.07578E-001	1.45636E+002	5.59148E+002	1.48167E+002	5.87693E+001	2.69201E-001	1.03075E+000	1.31900E-001	6.55477E+001	-3.16086E+001	1.11545E-001	5.87693E+001	-1.11582E+001
2.21979E+002	6.60713E+002	2.86332E+002	2.32181E+002	1.35512E+000	1.13739E+000	6.32800E+003	2.01648E+003	1.00000E+000	1.43600E+003	6.70000E+001	3.17202E+005	1.54129E+000	2.57043E+001	1.70351E-002	1.42980E-002	8.82050E-002	6.26776E-002	8.20100E+004	2.86318E+002	2.32231E+002	6.09611E-003	6.09611E-003	7.48101E+005	9.90000E+001	1.50000E+001	0.00000E+000	1.20856E+002	4.29731E+002	1.31522E+002	1.00000E+002	5.60155E-001	1.40816E-001	0.00000E+000	6.02792E+001	3.39611E+000	8.88375E-001	1.45636E+002	5.59148E+002	1.48167E+002	5.87825E+001	2.69201E-001	1.03075E+000	8.73553E-002	6.02792E+001	2.20612E+001	1.11545E-001	5.87825E+001	-1.11442E+001
2.21830E+002	7.15857E+002	2.86344E+002	2.32178E+002	1.32065E+000	1.06036E+000	6.24700E+003	1.24672E+003	1.00000E+000	1.43700E+003	5.60000E+001	3.17381E+005	1.40036E+000	2.67555E+001	1.67090E-002	1.34158E-002	7.03167E-002	4.61189E-002	8.20100E+004	2.86318E+002	2.32231E+002	6.09611E-003	6.09611E-003	7.48101E+005	9.90000E+001	1.60000E+001	0.00000E+000	1.11349E+002	4.81112E+002	1.33286E+002	1.00000E+002	5.81060E-001	8.03777E-002	0.00000E+000	6.19976E+001	2.79646E+000	1.08584E+000	1.45636E+002	5.59148E+002	1.48167E+002	5.87996E+001	2.69201E-001	1.03075E+000	1.09320E-001	6.19976E+001	-4.98119E+000	1.11545E-001	5.87996E+001	-1.11245E+001
2.18667E+002	6.73615E+002	2.86307E+002	2.32153E+002	1.32860E+000	1.08945E+000	6.07000E+003	9.99487E+002	1.00000E+000	1.43800E+003	6.80000E+001	3.17571E+005	1.44744E+000	2.59541E+001	1.70529E-002	1.39834E-002	6.69041E-002	4.57794E-002	8.20100E+004	2.86318E+002	2.32231E+002	6.09611E-003	6.09611E-003	7.48101E+005	9.90000E+001	1.70000E+001	0.00000E+000	1.31446E+002	4.43469E+002	1.17736E+002	1.00000E+002	5.66667E-001	6.21640E-002	0.00000E+000	5.57098E+001	3.28693E+000	9.37188E-001	1.45636E+002	5.59148E+002	1.48167E+002	5.88184E+001	2.69201E-001	1.03075E+000	9.88992E-002	5.57098E+001	2.43128E+000	1.11545E-001	5.88184E+001	-1.11165E+001
2.19207E+002	6.90133E+002	2.86448E+002	2.32187E+002	1.22688E+000	1.03831E+000	5.50000E+003	1.78763E+003	1.00000E+000	1.43900E+003	6.80000E+001	3.17760E+005	1.27388E+000	2.62704E+001	1.65432E-002	1.40006E-002	7.60847E-002	5.50722E-002	8.20100E+004	2.86318E+002	2.32231E+002	6.09611E-003	6.09611E-003	7.48101E+005	9.90000E+001	1.80000E+001	0.00000E+000	9.86932E+001	4.34558E+002	1.65382E+002	1.00000E+002	5.72396E-001	1.17946E-001	0.00000E+000	7.12293E+001	3.59880E+000	8.99232E-001	1.45636E+002	5.59148E+002	1.48167E+002	5.88409E+001	2.69201E-001	1.03075E+000	8.32449E-002	7.12293E+001	3.83665E+001	1.11545E-001	5.88409E+001	-1.10587E+001
2.11783E+002	6.60975E+002	2.86325E+002	2.32168E+002	1.32982E+000	1.09490E+000	5.99100E+003	1.18801E+003	1.00000E+000	1.44000E+003	7.50000E+001	3.17968E+005	1.45602E+000	2.57094E+001	1.71808E-002	1.41458E-002	7.07330E-002	4.86986E-002	8.20100E+004	2.86318E+002	2.32231E+002	6.09611E-003	6.09611E-003	7.48101E+005	9.90000E+001	1.90000E+001	0.00000E+000	9.81875E+001	4.39125E+002	1.29122E+002	1.00000E+002	5.34249E-001	7.01655E-002	0.00000E+000	6.39614E+001	2.89401E+000	1.07143E+000	1.45636E+002	5.59148E+002	1.48167E+002	5.88606E+001	2.69201E-001	1.03075E+000	9.68836E-002	6.39614E+001	1.33263E+001	1.11545E-001	5.88606E+001	-1.10688E+001
2.12980E+002	7.00013E+002	2.86360E+002	2.32183E+002	1.39066E+000	1.09221E+000	6.60000E+003	1.40835E+003	1.00000E+000	1.44100E+003	5.90000E+001	3.18149E+005	1.51889E+000	2.64578E+001	1.71178E-002	1.34442E-002	8.10506E-002	5.07642E-002	8.20100E+004	2.86318E+002	2.32231E+002	6.09611E-003	6.09611E-003	7.48101E+005	9.90000E+001	2.00000E+001	0.00000E+000	1.15543E+002	4.88142E+002	1.23176E+002	1.00000E+002	5.79436E-001	8.00093E-002	0.00000E+000	5.98378E+001	2.61786E+000	1.12848E+000	1.45636E+002	5.59148E+002	1.48167E+002	5.88792E+001	2.69201E-001	1.03075E+000	1.20202E-001	5.98378E+001	-2.15944E+001	1.11545E-001	5.88792E+001	-1.10407E+001
2.08825E+002	7.35438E+002	2.86315E+002	2.32176E+002	1.33408E+000	1.12832E+000	6.88700E+003	1.18104E+003	1.00000E+000	1.44200E+003	5.50000E+001	3.18324E+005	1.50528E+000	2.71190E+001	1.60756E-002	1.35962E-002	6.21240E-002	4.50954E-002	8.20100E+004	2.86318E+002	2.32231E+002	6.09611E-003	6.09611E-003	7.48101E+005	9.90000E+001	2.10000E+001	0.00000E+000	1.28241E+002	4.84204E+002	1.41727E+002	1.00000E+002	6.13856E-001	4.56501E-002	0.00000E+000	6.06927E+001	3.01909E+000	9.57901E-001	1.45636E+002	5.59148E+002	1.48167E+002	5.88960E+001	2.69201E-001	1.03075E+000	8.35615E-002	6.06927E+001	2.73885E+001	1.11545E-001	5.88960E+001	-1.10349E+001
2.22929E+002	7.20922E+002	2.86253E+002	2.32135E+002	1.37182E+000	1.14985E+000	7.05200E+003	1.23229E+003	1.00000E+000	1.44300E+003	5.80000E+001	3.18507E+005	1.57739E+000	2.68500E+001	1.63358E-002	1.36926E-002	7.49052E-002	5.32124E-002	8.20100E+004	2.86318E+002	2.32231E+002	6.09611E-003	6.09611E-003	7.48101E+005	9.90000E+001	2.20000E+001	0.00000E+000	1.24833E+002	4.57606E+002	1.52786E+002	1.00000E+002	6.05700E-001	6.97521E-002	0.00000E+000	6.35785E+001	3.33760E+000	8.56290E-001	1.45636E+002	5.59148E+002	1.48167E+002	5.89148E+001	2.69201E-001	1.03075E+000	8.80244E-002	6.35785E+001	2.44694E+001	1.11545E-001	5.89148E+001	-1.10342E+001
2.10463E+002	6.83592E+002	2.86286E+002	2.32136E+002	1.46085E+000	1.18863E+000	7.31400E+003	1.14856E+003	1.00000E+000	1.44400E+003	6.20000E+001	3.18697E+005	1.73641E+000	2.61456E+001	1.70816E-002	1.38985E-002	7.99713E-002	5.36200E-002	8.20100E+004	2.86318E+002	2.32231E+002	6.09611E-003	6.09611E-003	7.48101E+005	9.90000E+001	2.30000E+001	0.00000E+000	1.19646E+002	4.56581E+002	1.19899E+002	1.00000E+002	5.61944E-001	7.54369E-002	0.00000E+000	5.86251E+001	2.71947E+000	1.03193E+000	1.45636E+002	5.59148E+002	1.48167E+002	5.89312E+001	2.69201E-001	1.03075E+000	1.02745E-001	5.86251E+001	2.93698E-001	1.11545E-001	5.89312E+001	-1.10102E+001
2.10452E+002	7.12251E+002	2.86316E+002	2.32207E+002	1.36905E+000	1.11543E+000	6.75600E+003	1.48988E+003	1.00000E+000	1.44500E+003	5.80000E+001	3.18899E+005	1.52707E+000	2.66880E+001	1.66561E-002	1.35705E-002	8.02160E-002	5.38940E-002	8.20100E+004	2.86318E+002	2.32231E+002	6.09611E-003	6.09611E-003	7.48101E+005	9.90000E+001	2.40000E+001	0.00000E+000	1.08601E+002	4.88793E+002	1.32901E+002	1.00000E+002	5.81771E-001	8.67031E-002	0.00000E+000	6.24401E+001	2.59405E+000	1.12561E+000	1.45636E+002	5.59148E+002	1.48167E+002	5.89478E+001	2.69201E-001	1.03075E+000	1.02081E-001	6.24401E+001	4.99498E+000	1.11545E-001	5.89478E+001	-1.09799E+001
2.22585E+002	7.13229E+002	2.86348E+002	2.32154E+002	1.30151E+000	1.10640E+000	6.40100E+003	1.54829E+003	1.00000E+000	1.44600E+003	5.40000E+001	3.19086E+005	1.43998E+000	2.67063E+001	1.62676E-002	1.38289E-002	7.50903E-002	5.48100E-002	8.20100E+004	2.86318E+002	2.32231E+002	6.09611E-003	6.09611E-003	7.48101E+005	9.90000E+001	2.50000E+001	0.00000E+000	1.23669E+002	4.73729E+002	1.21773E+002	1.00000E+002	5.79529E-001	9.98631E-002	0.00000E+000	5.83234E+001	2.86349E+000	1.04759E+000	1.45636E+002	5.59148E+002	1.48167E+002	5.89627E+001	2.69201E-001	1.03075E+000	8.10297E-002	5.83234E+001	2.82995E+001	1.11545E-001	5.89627E+001	-1.09629E+001
2.25110E+002	7.11250E+002	2.86328E+002	2.32214E+002	1.42342E+000	1.09559E+000	6.87000E+003	1.59501E+003	1.00000E+000	1.44700E+003	5.20000E+001	3.19268E+005	1.55948E+000	2.66693E+001	1.71733E-002	1.32181E-002	9.00603E-002	5.40933E-002	8.20100E+004	2.86318E+002	2.32231E+002	6.09611E-003	6.09611E-003	7.48101E+005	9.90000E+001	2.60000E+001	0.00000E+000	1.15645E+002	4.60573E+002	1.41982E+002	1.00000E+002	5.83774E-001	1.01922E-001	0.00000E+000	6.31710E+001	3.00747E+000	9.62790E-001	1.45636E+002	5.59148E+002	1.48167E+002	5.89812E+001	2.69201E-001	1.03075E+000	1.30143E-001	6.31710E+001	-3.16103E+001	1.11545E-001	5.89812E+001	-1.09431E+001
2.29055E+002	7.44598E+002	2.86297E+002	2.32219E+002	1.30138E+000	1.11117E+000	6.71000E+003	1.75899E+003	1.00000E+000	1.44800E+003	5.10000E+001	3.19457E+005	1.44606E+000	2.72873E+001	1.58870E-002	1.35650E-002	7.11000E-002	5.23722E-002	8.20100E+004	2.86318E+002	2.32231E+002	6.09611E-003	6.09611E-003	7.48101E+005	9.90000E+001	2.70000E+001	0.00000E+000	1.35243E+002	4.97904E+002	1.31829E+002	1.00000E+002	6.20084E-001	7.98179E-002	0.00000E+000	5.80456E+001	2.92599E+000	1.00133E+000	1.45636E+002	5.59148E+002	1.48167E+002	5.89995E+001	2.69201E-001	1.03075E+000	7.88405E-002	5.80456E+001	3.08432E+001	1.11545E-001	5.89995E+001	-1.09314E+001
2.22536E+002	6.82080E+002	2.86292E+002	2.32198E+002	1.41014E+000	1.09618E+000	6.53400E+003	1.30186E+003	1.00000E+000	1.44900E+003	6.30000E+001	3.19658E+005	1.54576E+000	2.61167E+001	1.74450E-002	1.35610E-002	8.19884E-002	5.03579E-002	8.20100E+004	2.86318E+002	2.32231E+002	6.09611E-003	6.09611E-003	7.48101E+005	9.90000E+001	2.80000E+001	0.00000E+000	1.09667E+002	4.57131E+002	1.27321E+002	1.00000E+002	5.57786E-001	8.09066E-002	0.00000E+000	6.16913E+001	2.80707E+000	1.05772E+000	1.45636E+002	5.59148E+002	1.48167E+002	5.90176E+001	2.69201E-001	1.03075E+000	1.25267E-001	6.16913E+001	-2.65368E+001	1.11545E-001	5.90176E+001	-1.09164E+001
2.33283E+002	8.39837E+002	2.86237E+002	2.32191E+002	1.30172E+000	1.05796E+000	7.20900E+003	1.79300E+003	1.00000E+000	1.45000E+003	3.70000E+001	3.19829E+005	1.37716E+000	2.89799E+001	1.53313E-002	1.24604E-002	7.40499E-002	4.95203E-002	8.20100E+004	2.86318E+002	2.32231E+002	6.09611E-003	6.09611E-003	7.48101E+005	9.90000E+001	2.90000E+001	0.00000E+000	1.45399E+002	5.48005E+002	1.56364E+002	1.00000E+002	6.90589E-001	7.77829E-002	0.00000E+000	6.02049E+001	2.90705E+000	9.72345E-001	1.45636E+002	5.59148E+002	1.48167E+002	5.90325E+001	2.69201E-001	1.03075E+000	1.03302E-001	6.02049E+001	1.13613E+000	1.11545E-001	5.90325E+001	-1.09148E+001
2.39075E+002	8.53542E+002	2.86316E+002	2.32260E+002	1.34132E+000	1.03468E+000	7.37700E+003	2.18825E+003	1.00000E+000	1.45100E+003	3.30000E+001	3.20008E+005	1.38784E+000	2.92155E+001	1.56168E-002	1.20467E-002	7.76520E-002	4.69227E-002	8.20100E+004	2.86318E+002	2.32231E+002	6.09611E-003	6.09611E-003	7.48101E+005	9.90000E+001	3.00000E+001	0.00000E+000	1.54461E+002	5.77878E+002	1.42617E+002	1.00000E+002	7.04954E-001	8.38618E-002	0.00000E+000	5.71459E+001	2.64845E+000	1.05507E+000	1.45636E+002	5.59148E+002	1.48167E+002	5.90501E+001	2.69201E-001	1.03075E+000	1.29053E-001	5.71459E+001	-3.61636E+001	1.11545E-001	5.90501E+001	-1.08727E+001
2.31744E+002	8.02658E+002	2.86278E+002	2.32278E+002	1.33888E+000	1.08783E+000	7.27600E+003	1.53828E+003	1.00000E+000	1.45200E+003	3.90000E+001	3.20215E+005	1.45647E+000	2.83312E+001	1.56963E-002	1.27531E-002	7.17152E-002	4.79946E-002	8.20100E+004	2.86318E+002	2.32231E+002	6.09611E-003	6.09611E-003	7.48101E+005	9.90000E+001	3.10000E+001	0.00000E+000	1.48375E+002	5.28497E+002	1.35435E+002	1.00000E+002	6.59346E-001	8.03111E-002	0.00000E+000	5.66850E+001	2.82150E+000	9.97205E-001	1.45636E+002	5.59148E+002	1.48167E+002	5.90628E+001	2.69201E-001	1.03075E+000	1.03454E-001	5.66850E+001	-2.56668E+000	1.11545E-001	5.90628E+001	-1.08668E+001
2.24725E+002	7.14300E+002	2.86327E+002	2.32246E+002	1.35059E+000	1.10416E+000	6.62600E+003	1.19061E+003	1.00000E+000	1.45300E+003	5.10000E+001	3.20409E+005	1.49127E+000	2.67264E+001	1.65920E-002	1.35646E-002	6.90307E-002	4.68720E-002	8.20100E+004	2.86318E+002	2.32231E+002	6.09611E-003	6.09611E-003	7.48101E+005	9.90000E+001	3.20000E+001	0.00000E+000	1.24178E+002	4.87513E+002	1.23024E+002	1.00000E+002	5.89905E-001	6.59308E-002	0.00000E+000	5.86131E+001	2.73927E+000	1.07634E+000	1.45636E+002	5.59148E+002	1.48167E+002	5.90760E+001	2.69201E-001	1.03075E+000	1.00392E-001	5.86131E+001	3.39153E+000	1.11545E-001	5.90760E+001	-1.08457E+001
2.16760E+002	6.90508E+002	2.86308E+002	2.32175E+002	1.48224E+000	1.12173E+000	7.07700E+003	1.75995E+003	1.00000E+000	1.45400E+003	6.10000E+001	3.20620E+005	1.66267E+000	2.62775E+001	1.76195E-002	1.33341E-002	9.35801E-002	5.43758E-002	8.20100E+004	2.86318E+002	2.32231E+002	6.09611E-003	6.09611E-003	7.48101E+005	9.90000E+001	3.30000E+001	0.00000E+000	1.11965E+002	4.74175E+002	1.30583E+002	1.00000E+002	5.74648E-001	1.09214E-001	0.00000E+000	6.18141E+001	2.65192E+000	1.07579E+000	1.45636E+002	5.59148E+002	1.48167E+002	5.90926E+001	2.69201E-001	1.03075E+000	1.38446E-001	6.18141E+001	-4.42271E+001	1.11545E-001	5.90926E+001	-1.08400E+001
2.15489E+002	6.96040E+002	2.86257E+002	2.32182E+002	1.33818E+000	1.13260E+000	6.55800E+003	1.37052E+003	1.00000E+000	1.45500E+003	6.00000E+001	3.20802E+005	1.51562E+000	2.63826E+001	1.65245E-002	1.39859E-002	7.66875E-002	5.54963E-002	8.20100E+004	2.86318E+002	2.32231E+002	6.09611E-003	6.09611E-003	7.48101E+005	9.90000E+001	3.40000E+001	0.00000E+000	1.17336E+002	4.60275E+002	1.26200E+002	1.00000E+002	5.68227E-001	9.28527E-002	0.00000E+000	6.02643E+001	2.89125E+000	1.02504E+000	1.45636E+002	5.59148E+002	1.48167E+002	5.91077E+001	2.69201E-001	1.03075E+000	8.32041E-002	6.02643E+001	2.74102E+001	1.11545E-001	5.91077E+001	-1.08358E+001
2.17446E+002	6.48514E+002	2.86302E+002	2.32264E+002	1.21846E+000	1.11809E+000	5.52200E+003	1.88525E+003	1.00000E+000	1.45600E+003	7.50000E+001	3.20999E+005	1.36234E+000	2.54659E+001	1.63969E-002	1.50462E-002	7.45656E-002	6.31078E-002	8.20100E+004	2.86318E+002	2.32231E+002	6.09611E-003	6.09611E-003	7.48101E+005	9.90000E+001	3.50000E+001	0.00000E+000	9.32477E+001	4.31572E+002	1.39039E+002	1.00000E+002	5.34390E-001	1.23317E-001	0.00000E+000	6.70400E+001	3.11890E+000	1.03553E+000	1.45636E+002	5.59148E+002	1.48167E+002	5.91206E+001	2.69201E-001	1.03075E+000	4.29556E-002	6.70400E+001	8.56764E+001	1.11545E-001	5.91206E+001	-1.08049E+001
2.18170E+002	7.08343E+002	2.86307E+002	2.32252E+002	1.33130E+000	1.10800E+000	6.50400E+003	1.36300E+003	1.00000E+000	1.45700E+003	5.70000E+001	3.21169E+005	1.47508E+000	2.66147E+001	1.65076E-002	1.37388E-002	6.73790E-002	4.73629E-002	8.20100E+004	2.86318E+002	2.32231E+002	6.09611E-003	6.09611E-003	7.48101E+005	9.90000E+001	3.60000E+001	0.00000E+000	1.07375E+002	4.73821E+002	1.39245E+002	1.00000E+002	5.78197E-001	7.02038E-002	0.00000E+000	6.40020E+001	2.80014E+000	1.06277E+000	1.45636E+002	5.59148E+002	1.48167E+002	5.91328E+001	2.69201E-001	1.03075E+000	9.15419E-002	6.40020E+001	2.03417E+001	1.11545E-001	5.91328E+001	-1.07927E+001
2.06306E+002	6.78321E+002	2.86407E+002	2.32285E+002	1.31121E+000	1.03351E+000	5.73500E+003	9.11833E+002	1.00000E+000	1.45800E+003	6.80000E+001	3.21374E+005	1.35515E+000	2.60446E+001	1.73144E-002	1.36473E-002	6.28857E-002	4.00783E-002	8.20100E+004	2.86318E+002	2.32231E+002	6.09611E-003	6.09611E-003	7.48101E+005	9.90000E+001	3.70000E+001	0.00000E+000	1.08988E+002	4.58634E+002	1.34163E+002	1.00000E+002	5.65426E-001	5.17070E-002	0.00000E+000	6.30782E+001	3.06662E+000	1.03344E+000	1.45636E+002	5.59148E+002	1.48167E+002	5.91429E+001	2.69201E-001	1.03075E+000	1.18438E-001	6.30782E+001	-1.59802E+001	1.11545E-001	5.91429E+001	-1.07566E+001
2.21165E+002	5.79176E+002	2.86281E+002	2.32267E+002	1.32974E+000	1.05997E+000	5.08400E+003	1.24521E+003	1.00000E+000	1.45900E+003	9.80000E+001	3.21586E+005	1.40948E+000	2.40661E+001	1.86494E-002	1.48658E-002	7.94390E-002	5.13680E-002	8.20100E+004	2.86318E+002	2.32231E+002	6.09611E-003	6.09611E-003	7.48101E+005	9.90000E+001	3.80000E+001	0.00000E+000	8.96467E+001	4.03093E+002	1.19887E+002	1.00000E+002	4.91304E-001	8.75975E-002	0.00000E+000	6.46052E+001	3.15242E+000	1.06774E+000	1.45636E+002	5.59148E+002	1.48167E+002	5.91485E+001	2.69201E-001	1.03075E+000	1.12892E-001	6.46052E+001	-7.10951E+000	1.11545E-001	5.91485E+001	-1.07816E+001
2.18552E+002	7.03961E+002	2.86200E+002	2.32184E+002	1.40426E+000	1.15249E+000	7.04800E+003	1.36509E+003	1.00000E+000	1.46000E+003	5.10000E+001	3.21719E+005	1.61840E+000	2.65323E+001	1.67269E-002	1.37279E-002	8.49319E-002	5.78009E-002	8.20100E+004	2.86318E+002	2.32231E+002	6.09611E-003	6.09611E-003	7.48101E+005	9.90000E+001	3.90000E+001	0.00000E+000	1.23998E+002	4.76387E+002	1.34980E+002	1.00000E+002	5.96222E-001	8.29068E-002	0.00000E+000	6.05885E+001	2.88725E+000	9.90135E-001	1.45636E+002	5.59148E+002	1.48167E+002	5.91529E+001	2.69201E-001	1.03075E+000	9.84738E-002	6.05885E+001	7.84544E+000	1.11545E-001	5.91529E+001	-1.08036E+001
2.20466E+002	7.35397E+002	2.86340E+002	2.32301E+002	1.34278E+000	1.05812E+000	6.50700E+003	1.21966E+003	1.00000E+000	1.46100E+003	4.70000E+001	3.21912E+005	1.42083E+000	2.71182E+001	1.66462E-002	1.31174E-002	7.09973E-002	4.49122E-002	8.20100E+004	2.86318E+002	2.32231E+002	6.09611E-003	6.09611E-003	7.48101E+005	9.90000E+001	4.00000E+001	0.00000E+000	1.09974E+002	5.09178E+002	1.36358E+002	1.00000E+002	5.99692E-001	6.09304E-002	0.00000E+000	6.27888E+001	2.57713E+000	1.15447E+000	1.45636E+002	5.59148E+002	1.48167E+002	5.91599E+001	2.69201E-001	1.03075E+000	1.18563E-001	6.27888E+001	-1.64507E+001	1.11545E-001	5.91599E+001	-1.07532E+001
2.22221E+002	7.20562E+002	2.86272E+002	2.32207E+002	1.32122E+000	1.11694E+000	6.61900E+003	1.65352E+003	1.00000E+000	1.46200E+003	5.30000E+001	3.22101E+005	1.47572E+000	2.68433E+001	1.62398E-002	1.37288E-002	7.23335E-002	5.22737E-002	8.20100E+004	2.86318E+002	2.32231E+002	6.09611E-003	6.09611E-003	7.48101E+005	9.90000E+001	4.10000E+001	0.00000E+000	1.23546E+002	4.70404E+002	1.38572E+002	1.00000E+002	5.96015E-001	8.13393E-002	0.00000E+000	6.13016E+001	3.07344E+000	9.59822E-001	1.45636E+002	5.59148E+002	1.48167E+002	5.91665E+001	2.69201E-001	1.03075E+000	8.37877E-002	6.13016E+001	2.76977E+001	1.11545E-001	5.91665E+001	-1.07712E+001
2.32089E+002	9.27232E+002	2.86296E+002	2.32220E+002	1.30077E+000	1.06982E+000	8.04600E+003	1.86759E+003	1.00000E+000	1.46300E+003	2.70000E+001	3.22266E+005	1.39159E+000	3.04505E+001	1.45014E-002	1.19267E-002	6.29237E-002	4.31720E-002	8.20100E+004	2.86318E+002	2.32231E+002	6.09611E-003	6.09611E-003	7.48101E+005	9.90000E+001	4.20000E+001	0.00000E+000	1.75818E+002	6.21001E+002	1.44408E+002	1.00000E+002	7.60273E-001	6.06968E-002	0.00000E+000	5.49082E+001	2.55293E+000	1.04805E+000	1.45636E+002	5.59148E+002	1.48167E+002	5.91739E+001	2.69201E-001	1.03075E+000	9.74231E-002	5.49082E+001	3.56575E+000	1.11545E-001	5.91739E+001	-1.07572E+001
2.25888E+002	8.59414E+002	2.86242E+002	2.32202E+002	1.43197E+000	1.13293E+000	8.61900E+003	1.92476E+003	1.00000E+000	1.46400E+003	3.10000E+001	3.22469E+005	1.62232E+000	2.93158E+001	1.54243E-002	1.22033E-002	8.16226E-002	5.16968E-002	8.20100E+004	2.86318E+002	2.32231E+002	6.09611E-003	6.09611E-003	7.48101E+005	9.90000E+001	4.30000E+001	0.00000E+000	1.40815E+002	5.97348E+002	1.50943E+002	1.00000E+002	7.08563E-001	7.70954E-002	0.00000E+000	6.02448E+001	2.28672E+000	1.13050E+000	1.45636E+002	5.59148E+002	1.48167E+002	5.91780E+001	2.69201E-001	1.03075E+000	1.16586E-001	6.02448E+001	-1.63929E+001	1.11545E-001	5.91780E+001	-1.07670E+001
2.26789E+002	8.97157E+002	2.86275E+002	2.32186E+002	1.38448E+000	1.15623E+000	8.90300E+003	2.05250E+003	1.00000E+000	1.46500E+003	2.80000E+001	3.22659E+005	1.60079E+000	2.99526E+001	1.46730E-002	1.22540E-002	7.74124E-002	5.44594E-002	8.20100E+004	2.86318E+002	2.32231E+002	6.09611E-003	6.09611E-003	7.48101E+005	9.90000E+001	4.40000E+001	0.00000E+000	1.58175E+002	5.86802E+002	1.64742E+002	1.00000E+002	7.39658E-001	7.56177E-002	0.00000E+000	5.96325E+001	2.61919E+000	9.71127E-001	1.45636E+002	5.59148E+002	1.48167E+002	5.91814E+001	2.69201E-001	1.03075E+000	8.98374E-002	5.96325E+001	1.81769E+001	1.11545E-001	5.91814E+001	-1.07577E+001
2.32765E+002	9.72010E+002	2.86281E+002	2.32193E+002	1.30884E+000	1.11886E+000	8.86500E+003	2.40067E+003	1.00000E+000	1.46600E+003	2.30000E+001	3.22841E+005	1.46441E+000	3.11771E+001	1.39010E-002	1.18833E-002	6.29291E-002	4.64508E-002	8.20100E+004	2.86318E+002	2.32231E+002	6.09611E-003	6.09611E-003	7.48101E+005	9.90000E+001	4.50000E+001	0.00000E+000	1.79963E+002	6.16212E+002	1.90809E+002	1.00000E+002	8.14191E-001	5.78400E-002	0.00000E+000	6.00201E+001	2.98212E+000	8.54766E-001	1.45636E+002	5.59148E+002	1.48167E+002	5.91831E+001	2.69201E-001	1.03075E+000	7.82516E-002	6.00201E+001	3.35714E+001	1.11545E-001	5.91831E+001	-1.07539E+001
2.22759E+002	9.14910E+002	2.86324E+002	2.32180E+002	1.42419E+000	1.10802E+000	8.94000E+003	1.99518E+003	1.00000E+000	1.46700E+003	2.80000E+001	3.23024E+005	1.57803E+000	3.02475E+001	1.50626E-002	1.17187E-002	8.07909E-002	4.95185E-002	8.20100E+004	2.86318E+002	2.32231E+002	6.09611E-003	6.09611E-003	7.48101E+005	9.90000E+001	4.60000E+001	0.00000E+000	1.57920E+002	6.23868E+002	1.54490E+002	1.00000E+002	7.50367E-001	6.72246E-002	0.00000E+000	5.85152E+001	2.32396E+000	1.09223E+000	1.45636E+002	5.59148E+002	1.48167E+002	5.91880E+001	2.69201E-001	1.03075E+000	1.24860E-001	5.85152E+001	-2.91617E+001	1.11545E-001	5.91880E+001	-1.07405E+001
2.25511E+002	9.11077E+002	2.86280E+002	2.32218E+002	1.42289E+000	1.07130E+000	8.60200E+003	1.50278E+003	1.00000E+000	1.46800E+003	3.20000E+001	3.23218E+005	1.52434E+000	3.01840E+001	1.53416E-002	1.15508E-002	7.80823E-002	4.49910E-002	8.20100E+004	2.86318E+002	2.32231E+002	6.09611E-003	6.09611E-003	7.48101E+005	9.90000E+001	4.70000E+001	0.00000E+000	1.75843E+002	6.12704E+002	1.56984E+002	1.00000E+002	7.69252E-001	5.93069E-002	0.00000E+000	5.62573E+001	2.63655E+000	9.81468E-001	1.45636E+002	5.59148E+002	1.48167E+002	5.91931E+001	2.69201E-001	1.03075E+000	1.40962E-001	5.62573E+001	-5.32164E+001	1.11545E-001	5.91931E+001	-1.07417E+001
2.26369E+002	9.02332E+002	2.86268E+002	2.32269E+002	1.41942E+000	1.10884E+000	8.79400E+003	1.47981E+003	1.00000E+000	1.46900E+003	3.00000E+001	3.23418E+005	1.57391E+000	3.00388E+001	1.51363E-002	1.18243E-002	7.00149E-002	4.34356E-002	8.20100E+004	2.86318E+002	2.32231E+002	6.09611E-003	6.09611E-003	7.48101E+005	9.90000E+001	4.80000E+001	0.00000E+000	1.63400E+002	6.05470E+002	1.55742E+002	1.00000E+002	7.47620E-001	5.41573E-002	0.00000E+000	5.78305E+001	2.50081E+000	1.02338E+000	1.45636E+002	5.59148E+002	1.48167E+002	5.91941E+001	2.69201E-001	1.03075E+000	1.22846E-001	5.78305E+001	-2.71507E+001	1.11545E-001	5.91941E+001	-1.07386E+001
2.20209E+002	8.27441E+002	2.86280E+002	2.32217E+002	1.34547E+000	1.06310E+000	7.36500E+003	1.28542E+003	1.00000E+000	1.47000E+003	3.90000E+001	3.23616E+005	1.43037E+000	2.87653E+001	1.56779E-002	1.23876E-002	6.75244E-002	4.29207E-002	8.20100E+004	2.86318E+002	2.32231E+002	6.09611E-003	6.09611E-003	7.48101E+005	9.90000E+001	4.90000E+001	0.00000E+000	1.51531E+002	5.29434E+002	1.61538E+002	1.00000E+002	6.92926E-001	5.99365E-002	0.00000E+000	6.01772E+001	3.18537E+000	8.77941E-001	1.45636E+002	5.59148E+002	1.48167E+002	5.91980E+001	2.69201E-001	1.03075E+000	1.17239E-001	6.01772E+001	-1.73188E+001	1.11545E-001	5.91980E+001	-1.07369E+001
2.35529E+002	7.67421E+002	2.86233E+002	2.32202E+002	1.38086E+000	1.00626E+000	6.62200E+003	1.63912E+003	1.00000E+000	1.47100E+003	5.30000E+001	3.23825E+005	1.38950E+000	2.77024E+001	1.69689E-002	1.23656E-002	8.94720E-002	4.83605E-002	8.20100E+004	2.86318E+002	2.32231E+002	6.09611E-003	6.09611E-003	7.48101E+005	9.90000E+001	5.00000E+001	0.00000E+000	1.31505E+002	5.22341E+002	1.38180E+002	1.00000E+002	6.37148E-001	8.61056E-002	0.00000E+000	5.98864E+001	2.79322E+000	1.05587E+000	1.45636E+002	5.59148E+002	1.48167E+002	5.92039E+001	2.69201E-001	1.03075E+000	1.56927E-001	5.98864E+001	-7.16000E+001	1.11545E-001	5.92039E+001	-1.07432E+001
2.32208E+002	9.13226E+002	2.86405E+002	2.32212E+002	1.22629E+000	1.09812E+000	7.68900E+003	2.34188E+003	1.00000E+000	1.47200E+003	3.10000E+001	3.24002E+005	1.34661E+000	3.02196E+001	1.39849E-002	1.25232E-002	5.79319E-002	4.68329E-002	8.20100E+004	2.86318E+002	2.32231E+002	6.09611E-003	6.09611E-003	7.48101E+005	9.90000E+001	5.10000E+001	0.00000E+000	1.63319E+002	6.16782E+002	1.39895E+002	1.00000E+002	7.36763E-001	6.28897E-002	0.00000E+000	5.61186E+001	2.46234E+000	1.11155E+000	1.45636E+002	5.59148E+002	1.48167E+002	5.92083E+001	2.69201E-001	1.03075E+000	5.51423E-002	5.61186E+001	5.93017E+001	1.11545E-001	5.92083E+001	-1.06988E+001
2.31340E+002	8.21271E+002	2.86329E+002	2.32195E+002	1.40087E+000	1.12127E+000	7.99800E+003	1.74703E+003	1.00000E+000	1.47300E+003	4.20000E+001	3.24202E+005	1.57076E+000	2.86578E+001	1.56642E-002	1.25378E-002	7.54802E-002	4.90054E-002	8.20100E+004	2.86318E+002	2.32231E+002	6.09611E-003	6.09611E-003	7.48101E+005	9.90000E+001	5.20000E+001	0.00000E+000	1.63005E+002	5.52175E+002	1.32962E+002	1.00000E+002	6.89588E-001	7.27134E-002	0.00000E+000	5.44259E+001	2.69059E+000	9.97409E-001	1.45636E+002	5.59148E+002	1.48167E+002	5.92107E+001	2.69201E-001	1.03075E+000	1.10858E-001	5.44259E+001	-1.45897E+001	1.11545E-001	5.92107E+001	-1.07152E+001
2.30678E+002	9.53021E+002	2.86296E+002	2.32270E+002	1.31929E+000	1.07789E+000	8.44400E+003	1.26279E+003	1.00000E+000	1.47400E+003	3.00000E+001	3.24387E+005	1.42205E+000	3.08710E+001	1.43570E-002	1.17301E-002	5.25809E-002	3.58293E-002	8.20100E+004	2.86318E+002	2.32231E+002	6.09611E-003	6.09611E-003	7.48101E+005	9.90000E+001	5.30000E+001	0.00000E+000	1.55015E+002	6.48739E+002	1.59030E+002	1.00000E+002	7.66743E-001	3.17563E-002	0.00000E+000	5.94819E+001	2.29197E+000	1.13954E+000	1.45636E+002	5.59148E+002	1.48167E+002	5.92095E+001	2.69201E-001	1.03075E+000	1.00700E-001	5.94819E+001	3.85164E+000	1.11545E-001	5.92095E+001	-1.07168E+001
2.31835E+002	8.23114E+002	2.86355E+002	2.32281E+002	1.33701E+000	1.05506E+000	7.23300E+003	1.72434E+003	1.00000E+000	1.47500E+003	4.10000E+001	3.24604E+005	1.41062E+000	2.86900E+001	1.57208E-002	1.24056E-002	7.87006E-002	4.96731E-002	8.20100E+004	2.86318E+002	2.32231E+002	6.09611E-003	6.09611E-003	7.48101E+005	9.90000E+001	5.40000E+001	0.00000E+000	1.42932E+002	5.61297E+002	1.38002E+002	1.00000E+002	6.75091E-001	8.28174E-002	0.00000E+000	5.82893E+001	2.58359E+000	1.09227E+000	1.45636E+002	5.59148E+002	1.48167E+002	5.92156E+001	2.69201E-001	1.03075E+000	1.17868E-001	5.82893E+001	-2.00212E+001	1.11545E-001	5.92156E+001	-1.06961E+001
2.22258E+002	8.11934E+002	2.86287E+002	2.32197E+002	1.34972E+000	1.09884E+000	7.48800E+003	1.46893E+003	1.00000E+000	1.47600E+003	4.40000E+001	3.24811E+005	1.48313E+000	2.84944E+001	1.55977E-002	1.26985E-002	6.73822E-002	4.53396E-002	8.20100E+004	2.86318E+002	2.32232E+002	6.09611E-003	6.09611E-003	7.48101E+005	9.90000E+001	5.50000E+001	0.00000E+000	1.40870E+002	5.65810E+002	1.33712E+002	1.00000E+002	6.70425E-001	5.57876E-002	0.00000E+000	5.80799E+001	2.44959E+000	1.13223E+000	1.45636E+002	5.59148E+002	1.48167E+002	5.92144E+001	2.69201E-001	1.03075E+000	1.02460E-001	5.80799E+001	1.29015E-001	1.11545E-001	5.92144E+001	-1.07209E+001
2.26229E+002	8.07579E+002	2.86310E+002	2.32254E+002	1.39437E+000	1.09672E+000	7.66300E+003	1.45476E+003	1.00000E+000	1.47700E+003	4.20000E+001	3.25003E+005	1.52924E+000	2.84179E+001	1.59287E-002	1.25285E-002	7.05420E-002	4.44020E-002	8.20100E+004	2.86318E+002	2.32232E+002	6.09611E-003	6.09611E-003	7.48101E+005	9.90000E+001	5.60000E+001	0.00000E+000	1.52511E+002	5.32193E+002	1.35787E+002	1.00000E+002	6.67251E-001	6.72016E-002	0.00000E+000	5.62327E+001	2.78338E+000	9.85008E-001	1.45636E+002	5.59148E+002	1.48167E+002	5.92115E+001	2.69201E-001	1.03075E+000	1.19485E-001	5.62327E+001	-2.42483E+001	1.11545E-001	5.92115E+001	-1.07133E+001
2.20732E+002	8.56427E+002	2.86310E+002	2.32193E+002	1.37676E+000	1.05760E+000	7.74800E+003	9.57644E+002	1.00000E+000	1.47800E+003	3.50000E+001	3.25193E+005	1.45605E+000	2.92648E+001	1.56409E-002	1.20151E-002	6.33671E-002	3.82757E-002	8.20100E+004	2.86318E+002	2.32232E+002	6.09611E-003	6.09611E-003	7.48101E+005	9.90000E+001	5.70000E+001	0.00000E+000	1.61526E+002	5.95740E+002	1.27426E+002	1.00000E+002	7.07902E-001	3.82122E-002	0.00000E+000	5.47364E+001	2.41801E+000	1.12761E+000	1.45636E+002	5.59148E+002	1.48167E+002	5.92105E+001	2.69201E-001	1.03075E+000	1.31106E-001	5.47364E+001	-4.13498E+001	1.11545E-001	5.92105E+001	-1.07199E+001
2.22765E+002	8.61928E+002	2.86282E+002	2.32269E+002	1.40432E+000	1.12232E+000	8.42000E+003	1.87170E+003	1.00000E+000	1.47900E+003	3.00000E+001	3.25381E+005	1.57609E+000	2.93586E+001	1.53042E-002	1.22309E-002	7.48139E-002	4.84123E-002	8.20100E+004	2.86318E+002	2.32232E+002	6.09611E-003	6.09611E-003	7.48101E+005	9.90000E+001	5.80000E+001	0.00000E+000	1.76422E+002	5.45986E+002	1.51782E+002	1.00000E+002	7.23862E-001	6.83109E-002	0.00000E+000	5.44595E+001	3.08245E+000	8.48514E-001	1.45636E+002	5.59148E+002	1.48167E+002	5.92073E+001	2.69201E-001	1.03075E+000	1.11613E-001	5.44595E+001	-1.55594E+001	1.11545E-001	5.92073E+001	-1.07222E+001
2.39900E+002	9.13592E+002	2.86299E+002	2.32243E+002	1.30125E+000	1.02102E+000	7.57300E+003	1.67811E+003	1.00000E+000	1.48000E+003	3.40000E+001	3.25580E+005	1.32860E+000	3.02257E+001	1.49529E-002	1.17327E-002	6.60105E-002	4.13764E-002	8.20100E+004	2.86318E+002	2.32232E+002	6.09611E-003	6.09611E-003	7.48101E+005	9.90000E+001	5.90000E+001	0.00000E+000	1.37769E+002	6.35047E+002	1.58993E+002	1.00000E+002	7.36417E-001	5.56818E-002	0.00000E+000	6.14905E+001	2.30962E+000	1.19409E+000	1.45636E+002	5.59148E+002	1.48167E+002	5.91980E+001	2.69201E-001	1.03075E+000	1.20672E-001	6.14905E+001	-2.05777E+001	1.11545E-001	5.91980E+001	-1.07301E+001
2.25896E+002	8.25685E+002	2.86395E+002	2.32206E+002	1.39893E+000	1.08487E+000	7.77800E+003	1.54963E+003	1.00000E+000	1.48100E+003	3.70000E+001	3.25766E+005	1.51765E+000	2.87347E+001	1.58622E-002	1.23011E-002	7.92020E-002	4.83372E-002	8.20100E+004	2.86318E+002	2.32232E+002	6.09611E-003	6.09611E-003	7.48101E+005	9.90000E+001	6.00000E+001	0.00000E+000	1.56789E+002	5.36985E+002	1.57138E+002	1.00000E+002	6.99316E-001	7.50089E-002	0.00000E+000	5.86082E+001	3.05997E+000	8.89324E-001	1.45636E+002	5.59148E+002	1.48167E+002	5.91944E+001	2.69201E-001	1.03075E+000	1.26446E-001	5.86082E+001	-3.11794E+001	1.11545E-001	5.91944E+001	-1.07154E+001
2.21558E+002	8.86603E+002	2.86410E+002	2.32206E+002	1.36456E+000	1.09882E+000	8.26600E+003	1.65009E+003	1.00000E+000	1.48200E+003	3.00000E+001	3.25957E+005	1.49939E+000	2.97759E+001	1.50087E-002	1.20858E-002	7.13475E-002	4.68845E-002	8.20100E+004	2.86318E+002	2.32232E+002	6.09611E-003	6.09611E-003	7.48101E+005	9.90000E+001	6.10000E+001	0.00000E+000	1.51147E+002	6.19679E+002	1.34107E+002	1.00000E+002	7.16557E-001	5.77431E-002	0.00000E+000	5.70998E+001	2.20149E+000	1.19908E+000	1.45636E+002	5.59148E+002	1.48167E+002	5.91924E+001	2.69201E-001	1.03075E+000	1.07877E-001	5.70998E+001	-7.95529E+000	1.11545E-001	5.91924E+001	-1.07140E+001
2.19220E+002	1.03070E+003	2.86397E+002	2.32254E+002	1.28164E+000	9.94656E-001	8.20900E+003	1.50971E+003	1.00000E+000	1.48300E+003	1.80000E+001	3.26138E+005	1.27479E+000	3.21045E+001	1.41456E-002	1.09781E-002	5.95330E-002	3.66164E-002	8.20100E+004	2.86318E+002	2.32232E+002	6.09611E-003	6.09611E-003	7.48101E+005	9.90000E+001	6.20000E+001	0.00000E+000	1.52769E+002	7.11825E+002	1.76134E+002	1.00000E+002	8.21026E-001	4.07996E-002	0.00000E+000	6.14329E+001	2.19119E+000	1.20889E+000	1.45636E+002	5.59148E+002	1.48167E+002	5.91885E+001	2.69201E-001	1.03075E+000	1.26074E-001	6.14329E+001	-2.78497E+001	1.11545E-001	5.91885E+001	-1.07163E+001
2.33928E+002	9.97512E+002	2.86410E+002	2.32251E+002	1.34094E+000	1.05415E+000	8.78400E+003	1.86748E+003	1.00000E+000	1.48400E+003	1.30000E+001	3.26327E+005	1.41354E+000	3.15834E+001	1.43074E-002	1.12475E-002	6.63759E-002	4.16828E-002	8.20100E+004	2.86318E+002	2.32232E+002	6.09611E-003	6.09611E-003	7.48101E+005	9.90000E+001	6.30000E+001	0.00000E+000	1.81662E+002	6.59763E+002	1.73760E+002	1.00000E+002	8.23767E-001	5.42096E-002	0.00000E+000	5.77925E+001	2.57414E+000	9.94795E-001	1.45636E+002	5.59148E+002	1.48167E+002	5.91812E+001	2.69201E-001	1.03075E+000	1.19741E-001	5.77925E+001	-2.30063E+001	1.11545E-001	5.91812E+001	-1.07209E+001
2.16940E+002	8.96436E+002	2.86311E+002	2.32199E+002	1.35444E+000	1.09954E+000	8.30100E+003	2.12292E+003	1.00000E+000	1.48500E+003	2.80000E+001	3.26522E+005	1.48926E+000	2.99405E+001	1.48660E-002	1.20683E-002	7.56898E-002	5.04386E-002	8.20100E+004	2.86318E+002	2.32232E+002	6.09611E-003	6.09611E-003	7.48101E+005	9.90000E+001	6.40000E+001	0.00000E+000	1.96741E+002	5.85009E+002	1.47733E+002	1.00000E+002	7.68893E-001	7.49199E-002	0.00000E+000	5.12028E+001	3.00516E+000	8.76552E-001	1.45636E+002	5.59148E+002	1.48167E+002	5.91765E+001	2.69201E-001	1.03075E+000	1.03873E-001	5.12028E+001	-8.59938E+000	1.11545E-001	5.91765E+001	-1.07531E+001
2.46573E+002	9.39339E+002	2.86277E+002	2.32211E+002	1.39236E+000	1.05104E+000	8.53200E+003	2.91449E+003	1.00000E+000	1.48600E+003	2.40000E+001	3.26695E+005	1.46343E+000	3.06486E+001	1.50739E-002	1.13788E-002	8.84197E-002	5.10046E-002	8.20100E+004	2.86318E+002	2.32232E+002	6.09611E-003	6.09611E-003	7.48101E+005	9.90000E+001	6.50000E+001	0.00000E+000	1.73306E+002	6.33466E+002	1.51102E+002	1.00000E+002	7.72039E-001	9.07579E-002	0.00000E+000	5.61546E+001	2.45515E+000	1.05830E+000	1.45636E+002	5.59148E+002	1.48167E+002	5.91746E+001	2.69201E-001	1.03075E+000	1.39688E-001	5.61546E+001	-5.15826E+001	1.11545E-001	5.91746E+001	-1.07615E+001
2.23909E+002	8.56943E+002	2.86340E+002	2.32237E+002	1.33207E+000	1.12491E+000	7.99200E+003	1.44971E+003	1.00000E+000	1.48700E+003	3.40000E+001	3.26900E+005	1.49846E+000	2.92736E+001	1.49005E-002	1.25832E-002	6.14290E-002	4.43865E-002	8.20100E+004	2.86318E+002	2.32232E+002	6.09611E-003	6.09611E-003	7.48101E+005	9.90000E+001	6.60000E+001	0.00000E+000	1.71710E+002	5.50373E+002	1.47788E+002	1.00000E+002	7.16069E-001	5.30201E-002	0.00000E+000	5.48074E+001	3.00336E+000	8.93873E-001	1.45636E+002	5.59148E+002	1.48167E+002	5.91736E+001	2.69201E-001	1.03075E+000	8.43154E-002	5.48074E+001	2.05384E+001	1.11545E-001	5.91736E+001	-1.07458E+001
2.40523E+002	9.18857E+002	2.86264E+002	2.32226E+002	1.33533E+000	1.05328E+000	8.04600E+003	1.65460E+003	1.00000E+000	1.48800E+003	2.90000E+001	3.27089E+005	1.40649E+000	3.03127E+001	1.48868E-002	1.17424E-002	6.54380E-002	4.14326E-002	8.20100E+004	2.86318E+002	2.32232E+002	6.09611E-003	6.09611E-003	7.48101E+005	9.90000E+001	6.70000E+001	0.00000E+000	1.81151E+002	6.04830E+002	1.54893E+002	1.00000E+002	7.68940E-001	5.66375E-002	0.00000E+000	5.50799E+001	2.81338E+000	9.51026E-001	1.45636E+002	5.59148E+002	1.48167E+002	5.91695E+001	2.69201E-001	1.03075E+000	1.18081E-001	5.50799E+001	-2.35414E+001	1.11545E-001	5.91695E+001	-1.07683E+001
2.25530E+002	9.20991E+002	2.86326E+002	2.32246E+002	1.41852E+000	1.11135E+000	8.99500E+003	2.19685E+003	1.00000E+000	1.48900E+003	2.70000E+001	3.27287E+005	1.57648E+000	3.03478E+001	1.49567E-002	1.17179E-002	7.37667E-002	4.59299E-002	8.20100E+004	2.86318E+002	2.32232E+002	6.09611E-003	6.09611E-003	7.48101E+005	9.90000E+001	6.80000E+001	0.00000E+000	1.78592E+002	5.97272E+002	1.62171E+002	1.00000E+002	7.69186E-001	7.28533E-002	0.00000E+000	5.62724E+001	2.75796E+000	9.17535E-001	1.45636E+002	5.59148E+002	1.48167E+002	5.91707E+001	2.69201E-001	1.03075E+000	1.21417E-001	5.62724E+001	-2.67863E+001	1.11545E-001	5.91707E+001	-1.07511E+001
2.48153E+002	9.27125E+002	2.86277E+002	2.32260E+002	1.36828E+000	1.09165E+000	8.60500E+003	2.69762E+003	1.00000E+000	1.49000E+003	2.60000E+001	3.27458E+005	1.49369E+000	3.04487E+001	1.47503E-002	1.17682E-002	8.32239E-002	5.35069E-002	8.20100E+004	2.86318E+002	2.32232E+002	6.09611E-003	6.09611E-003	7.48101E+005	9.90000E+001	6.90000E+001	0.00000E+000	1.83326E+002	6.39573E+002	1.37394E+002	1.00000E+002	7.73297E-001	9.33331E-002	0.00000E+000	5.34110E+001	2.38707E+000	1.08386E+000	1.45636E+002	5.59148E+002	1.48167E+002	5.91656E+001	2.69201E-001	1.03075E+000	1.12453E-001	5.34110E+001	-1.77233E+001	1.11545E-001	5.91656E+001	-1.07659E+001
2.43663E+002	1.03484E+003	2.86292E+002	2.32279E+002	1.31995E+000	1.02831E+000	8.75500E+003	1.86341E+003	1.00000E+000	1.49100E+003	1.60000E+001	3.27640E+005	1.35732E+000	3.21689E+001	1.41069E-002	1.09900E-002	5.93041E-002	3.67370E-002	8.20100E+004	2.86318E+002	2.32232E+002	6.09611E-003	6.09611E-003	7.48101E+005	9.90000E+001	7.00000E+001	0.00000E+000	1.97841E+002	7.05494E+002	1.52569E+002	1.00000E+002	8.48537E-001	4.52383E-002	0.00000E+000	5.40453E+001	2.33946E+000	1.09640E+000	1.45636E+002	5.59148E+002	1.48167E+002	5.91634E+001	2.69201E-001	1.03075E+000	1.24194E-001	5.40453E+001	-3.27366E+001	1.11545E-001	5.91634E+001	-1.07631E+001
2.40152E+002	9.74074E+002	2.86370E+002	2.32254E+002	1.34488E+000	1.06009E+000	8.64800E+003	2.20357E+003	1.00000E+000	1.49200E+003	2.20000E+001	3.27823E+005	1.42569E+000	3.12102E+001	1.44619E-002	1.13994E-002	7.18237E-002	4.52458E-002	8.20100E+004	2.86318E+002	2.32232E+002	6.09611E-003	6.09611E-003	7.48101E+005	9.90000E+001	7.10000E+001	0.00000E+000	1.91838E+002	6.66287E+002	1.30999E+002	1.00000E+002	7.93213E-001	7.03037E-002	0.00000E+000	5.21366E+001	2.28625E+000	1.12883E+000	1.45636E+002	5.59148E+002	1.48167E+002	5.91585E+001	2.69201E-001	1.03075E+000	1.18419E-001	5.21366E+001	-2.69076E+001	1.11545E-001	5.91585E+001	-1.07525E+001
2.42668E+002	9.54726E+002	2.86284E+002	2.32271E+002	1.33038E+000	1.03825E+000	8.21500E+003	2.04499E+003	1.00000E+000	1.49300E+003	2.20000E+001	3.28004E+005	1.38127E+000	3.08986E+001	1.46782E-002	1.14551E-002	6.91984E-002	4.28317E-002	8.20100E+004	2.86318E+002	2.32232E+002	6.09611E-003	6.09611E-003	7.48101E+005	9.90000E+001	7.20000E+001	0.00000E+000	1.64504E+002	6.76268E+002	1.31321E+002	1.00000E+002	7.64731E-001	5.86314E-002	0.00000E+000	5.56955E+001	2.09687E+000	1.26280E+000	1.45636E+002	5.59148E+002	1.48167E+002	5.91565E+001	2.69201E-001	1.03075E+000	1.23331E-001	5.56955E+001	-2.99320E+001	1.11545E-001	5.91565E+001	-1.07724E+001
2.37158E+002	9.44975E+002	2.86310E+002	2.32269E+002	1.42366E+000	1.02547E+000	8.55100E+003	1.59793E+003	1.00000E+000	1.49400E+003	2.50000E+001	3.28203E+005	1.45992E+000	3.07404E+001	1.53956E-002	1.10896E-002	7.51059E-002	3.98190E-002	8.20100E+004	2.86318E+002	2.32232E+002	6.09611E-003	6.09611E-003	7.48101E+005	9.90000E+001	7.30000E+001	0.00000E+000	1.61292E+002	6.49322E+002	1.52385E+002	1.00000E+002	7.67726E-001	3.99162E-002	0.00000E+000	5.79479E+001	2.28059E+000	1.13803E+000	1.45636E+002	5.59148E+002	1.48167E+002	5.91536E+001	2.69201E-001	1.03075E+000	1.62582E-001	5.79479E+001	-8.14103E+001	1.11545E-001	5.91536E+001	-1.07696E+001
2.45132E+002	9.10474E+002	2.86266E+002	2.32282E+002	1.35194E+000	1.07776E+000	8.25100E+003	2.15762E+003	1.00000E+000	1.49500E+003	2.60000E+001	3.28382E+005	1.45706E+000	3.01741E+001	1.48834E-002	1.18650E-002	7.52586E-002	4.84302E-002	8.20100E+004	2.86318E+002	2.32232E+002	6.09611E-003	6.09611E-003	7.48101E+005	9.90000E+001	7.40000E+001	0.00000E+000	1.80250E+002	6.01637E+002	1.46723E+002	1.00000E+002	7.56786E-001	7.64272E-002	0.00000E+000	5.41780E+001	2.69789E+000	9.79340E-001	1.45636E+002	5.59148E+002	1.48167E+002	5.91502E+001	2.69201E-001	1.03075E+000	1.12845E-001	5.41780E+001	-1.74759E+001	1.11545E-001	5.91502E+001	-1.07818E+001
2.27158E+002	8.57104E+002	2.86301E+002	2.32195E+002	1.40113E+000	1.10826E+000	8.25200E+003	1.93377E+003	1.00000E+000	1.49600E+003	3.20000E+001	3.28583E+005	1.55282E+000	2.92763E+001	1.54241E-002	1.22001E-002	7.55327E-002	4.79125E-002	8.20100E+004	2.86318E+002	2.32232E+002	6.09611E-003	6.09611E-003	7.48101E+005	9.90000E+001	7.50000E+001	0.00000E+000	1.39608E+002	5.95745E+002	1.38449E+002	1.00000E+002	6.92181E-001	7.51587E-002	0.00000E+000	5.88897E+001	2.22802E+000	1.18580E+000	1.45636E+002	5.59148E+002	1.48167E+002	5.91526E+001	2.69201E-001	1.03075E+000	1.16710E-001	5.88897E+001	-1.78998E+001	1.11545E-001	5.91526E+001	-1.07797E+001
2.21144E+002	8.46875E+002	2.86328E+002	2.32286E+002	1.40620E+000	1.14204E+000	8.42900E+003	1.82276E+003	1.00000E+000	1.49700E+003	3.10000E+001	3.28771E+005	1.60593E+000	2.91011E+001	1.53164E-002	1.24392E-002	7.49590E-002	5.00326E-002	8.20100E+004	2.86318E+002	2.32232E+002	6.09611E-003	6.09611E-003	7.48101E+005	9.90000E+001	7.60000E+001	0.00000E+000	1.56565E+002	5.65009E+002	1.55964E+002	1.00000E+002	7.14675E-001	6.48439E-002	0.00000E+000	5.85884E+001	2.71780E+000	9.61845E-001	1.45636E+002	5.59148E+002	1.48167E+002	5.91595E+001	2.69201E-001	1.03075E+000	1.03663E-001	5.85884E+001	-9.25572E-001	1.11545E-001	5.91595E+001	-1.07581E+001
2.31159E+002	9.44334E+002	2.86304E+002	2.32271E+002	1.44449E+000	1.08883E+000	9.18700E+003	2.00426E+003	1.00000E+000	1.49800E+003	2.30000E+001	3.28953E+005	1.57280E+000	3.07300E+001	1.50705E-002	1.13599E-002	8.09625E-002	4.66766E-002	8.20100E+004	2.86318E+002	2.32232E+002	6.09611E-003	6.09611E-003	7.48101E+005	9.90000E+001	7.70000E+001	0.00000E+000	1.74843E+002	6.32140E+002	1.51314E+002	1.00000E+002	7.73435E-001	6.56611E-002	0.00000E+000	5.59388E+001	2.38859E+000	1.04829E+000	1.45636E+002	5.59148E+002	1.48167E+002	5.91631E+001	2.69201E-001	1.03075E+000	1.40393E-001	5.59388E+001	-5.27482E+001	1.11545E-001	5.91631E+001	-1.07612E+001
2.24562E+002	8.94186E+002	2.86312E+002	2.32217E+002	1.41155E+000	1.08627E+000	8.49900E+003	1.40748E+003	1.00000E+000	1.49900E+003	3.20000E+001	3.29134E+005	1.53332E+000	2.99029E+001	1.53113E-002	1.17830E-002	6.88352E-002	4.15390E-002	8.20100E+004	2.86318E+002	2.32232E+002	6.09611E-003	6.09611E-003	7.48101E+005	9.90000E+001	7.80000E+001	0.00000E+000	1.51756E+002	5.93430E+002	1.59433E+002	1.00000E+002	7.29581E-001	4.76222E-002	0.00000E+000	5.98335E+001	2.51449E+000	1.03533E+000	1.45636E+002	5.59148E+002	1.48167E+002	5.91675E+001	2.69201E-001	1.03075E+000	1.30222E-001	5.98335E+001	-3.50577E+001	1.11545E-001	5.91675E+001	-1.07601E+001
2.24929E+002	1.03913E+003	2.86318E+002	2.32188E+002	1.33125E+000	1.09100E+000	9.39600E+003	1.99518E+003	1.00000E+000	1.50000E+003	1.00000E+001	3.29312E+005	1.45239E+000	3.22356E+001	1.37337E-002	1.12552E-002	6.17037E-002	4.20057E-002	8.20100E+004	2.86318E+002	2.32232E+002	6.09611E-003	6.09611E-003	7.48101E+005	9.90000E+001	7.90000E+001	0.00000E+000	1.90223E+002	6.54505E+002	1.94470E+002	1.00000E+002	8.54506E-001	5.45158E-002	0.00000E+000	5.90858E+001	2.80300E+000	8.83318E-001	1.45636E+002	5.59148E+002	1.48167E+002	5.91746E+001	2.69201E-001	1.03075E+000	9.91832E-002	5.90858E+001	5.44094E+000	1.11545E-001	5.91746E+001	-1.07545E+001
2.39930E+002	9.90256E+002	2.86311E+002	2.32107E+002	1.29785E+000	1.19702E+000	9.56500E+003	2.67027E+003	1.00000E+000	1.50100E+003	1.80000E+001	3.29511E+005	1.55355E+000	3.14683E+001	1.32704E-002	1.22394E-002	7.12550E-002	6.08195E-002	8.20100E+004	2.86318E+002	2.32232E+002	6.09611E-003	6.09611E-003	7.48101E+005	9.90000E+001	8.00000E+001	0.00000E+000	2.03300E+002	6.10876E+002	1.91372E+002	1.00000E+002	8.41363E-001	8.66510E-002	0.00000E+000	5.63166E+001	3.24463E+000	7.56316E-001	1.45636E+002	5.59148E+002	1.48167E+002	5.91841E+001	2.69201E-001	1.03075E+000	4.04160E-002	5.63166E+001	7.81549E+001	1.11545E-001	5.91841E+001	-1.07543E+001
2.30623E+002	8.71706E+002	2.86308E+002	2.32244E+002	1.40814E+000	1.11229E+000	8.46300E+003	2.18422E+003	1.00000E+000	1.50200E+003	3.50000E+001	3.29711E+005	1.56626E+000	2.95247E+001	1.53068E-002	1.20908E-002	8.39223E-002	5.29472E-002	8.20100E+004	2.86318E+002	2.32232E+002	6.09611E-003	6.09611E-003	7.48101E+005	9.90000E+001	8.10000E+001	0.00000E+000	1.74493E+002	5.78587E+002	1.44063E+002	1.00000E+002	7.32548E-001	8.43217E-002	0.00000E+000	5.43995E+001	2.71049E+000	9.62502E-001	1.45636E+002	5.59148E+002	1.48167E+002	5.91978E+001	2.69201E-001	1.03075E+000	1.17382E-001	5.43995E+001	-2.32780E+001	1.11545E-001	5.91978E+001	-1.07283E+001
2.41962E+002	9.51187E+002	2.86362E+002	2.32224E+002	1.37522E+000	1.07937E+000	8.77500E+003	1.24639E+003	1.00000E+000	1.50300E+003	2.50000E+001	3.29890E+005	1.48438E+000	3.08413E+001	1.46808E-002	1.15225E-002	6.14374E-002	3.85987E-002	8.20100E+004	2.86318E+002	2.32232E+002	6.09611E-003	6.09611E-003	7.48101E+005	9.90000E+001	8.20000E+001	0.00000E+000	1.85316E+002	6.39745E+002	1.51779E+002	1.00000E+002	7.91912E-001	3.56472E-002	0.00000E+000	5.46710E+001	2.51239E+000	1.01977E+000	1.45636E+002	5.59148E+002	1.48167E+002	5.92019E+001	2.69201E-001	1.03075E+000	1.20531E-001	5.46710E+001	-2.71964E+001	1.11545E-001	5.92019E+001	-1.07138E+001
2.29586E+002	9.15341E+002	2.86337E+002	2.32212E+002	1.37140E+000	1.08176E+000	8.44000E+003	1.84511E+003	1.00000E+000	1.50400E+003	3.10000E+001	3.30074E+005	1.48352E+000	3.02546E+001	1.49277E-002	1.17749E-002	7.11440E-002	4.49280E-002	8.20100E+004	2.86318E+002	2.32232E+002	6.09611E-003	6.09611E-003	7.48101E+005	9.90000E+001	8.30000E+001	0.00000E+000	1.55763E+002	6.23041E+002	1.56021E+002	1.00000E+002	7.48814E-001	5.61487E-002	0.00000E+000	5.89843E+001	2.38718E+000	1.09435E+000	1.45636E+002	5.59148E+002	1.48167E+002	5.92068E+001	2.69201E-001	1.03075E+000	1.18069E-001	5.89843E+001	-1.96051E+001	1.11545E-001	5.92068E+001	-1.07157E+001
2.24096E+002	8.44739E+002	2.86377E+002	2.32261E+002	1.33110E+000	1.08440E+000	7.59600E+003	1.23219E+003	1.00000E+000	1.50500E+003	3.90000E+001	3.30265E+005	1.44344E+000	2.90644E+001	1.52727E-002	1.24422E-002	6.54180E-002	4.40879E-002	8.20100E+004	2.86318E+002	2.32232E+002	6.09611E-003	6.09611E-003	7.48101E+005	9.90000E+001	8.40000E+001	0.00000E+000	1.51937E+002	5.62633E+002	1.37634E+002	1.00000E+002	6.86980E-001	4.88059E-002	0.00000E+000	5.69213E+001	2.61539E+000	1.05289E+000	1.45636E+002	5.59148E+002	1.48167E+002	5.92183E+001	2.69201E-001	1.03075E+000	1.02130E-001	5.69213E+001	-5.69348E-001	1.11545E-001	5.92183E+001	-1.06904E+001
2.19919E+002	8.63854E+002	2.86375E+002	2.32220E+002	1.28730E+000	1.07141E+000	7.43600E+003	1.75823E+003	1.00000E+000	1.50600E+003	4.00000E+001	3.30432E+005	1.37923E+000	2.93914E+001	1.49283E-002	1.24247E-002	6.44365E-002	4.52343E-002	8.20100E+004	2.86318E+002	2.32232E+002	6.09611E-003	6.09611E-003	7.48101E+005	9.90000E+001	8.50000E+001	0.00000E+000	1.50129E+002	5.63407E+002	1.55915E+002	1.00000E+002	7.05440E-001	6.25119E-002	0.00000E+000	5.96166E+001	2.81676E+000	9.88080E-001	1.45636E+002	5.59148E+002	1.48167E+002	5.92251E+001	2.69201E-001	1.03075E+000	9.15283E-002	5.96166E+001	1.59866E+001	1.11545E-001	5.92251E+001	-1.06879E+001
2.35139E+002	9.41275E+002	2.86355E+002	2.32240E+002	1.34428E+000	1.08932E+000	8.57900E+003	1.84748E+003	1.00000E+000	1.50700E+003	2.50000E+001	3.30600E+005	1.46434E+000	3.06802E+001	1.45134E-002	1.17608E-002	6.22880E-002	4.15510E-002	8.20100E+004	2.86318E+002	2.32232E+002	6.09611E-003	6.09611E-003	7.48101E+005	9.90000E+001	8.60000E+001	0.00000E+000	1.70617E+002	6.42265E+002	1.53232E+002	1.00000E+002	7.76296E-001	5.05047E-002	0.00000E+000	5.68874E+001	2.40011E+000	1.07960E+000	1.45636E+002	5.59148E+002	1.48167E+002	5.92366E+001	2.69201E-001	1.03075E+000	1.04767E-001	5.68874E+001	-4.07804E+000	1.11545E-001	5.92366E+001	-1.06790E+001
2.40516E+002	9.62780E+002	2.86303E+002	2.32283E+002	1.32573E+000	1.08481E+000	8.62500E+003	1.73282E+003	1.00000E+000	1.50800E+003	2.50000E+001	3.30781E+005	1.43816E+000	3.10287E+001	1.42750E-002	1.16808E-002	6.49099E-002	4.40438E-002	8.20100E+004	2.86318E+002	2.32232E+002	6.09611E-003	6.09611E-003	7.48101E+005	9.90000E+001	8.70000E+001	0.00000E+000	1.67196E+002	6.46204E+002	1.69433E+002	1.00000E+002	7.92304E-001	5.27031E-002	0.00000E+000	5.91814E+001	2.48025E+000	1.04192E+000	1.45636E+002	5.59148E+002	1.48167E+002	5.92476E+001	2.69201E-001	1.03075E+000	9.99472E-002	5.91814E+001	4.54079E+000	1.11545E-001	5.92476E+001	-1.06759E+001
2.16894E+002	9.37758E+002	2.86324E+002	2.32308E+002	1.37854E+000	1.07142E+000	8.60700E+003	1.63084E+003	1.00000E+000	1.50900E+003	2.80000E+001	3.30965E+005	1.47700E+000	3.06228E+001	1.48592E-002	1.15487E-002	7.22316E-002	4.43098E-002	8.20100E+004	2.86318E+002	2.32232E+002	6.09611E-003	6.09611E-003	7.48101E+005	9.90000E+001	8.80000E+001	0.00000E+000	1.50144E+002	6.07660E+002	1.88686E+002	1.00000E+002	7.68615E-001	5.38099E-002	0.00000E+000	6.39481E+001	2.66890E+000	9.69290E-001	1.45636E+002	5.59148E+002	1.48167E+002	5.92603E+001	2.69201E-001	1.03075E+000	1.25358E-001	6.39481E+001	-2.43847E+001	1.11545E-001	5.92603E+001	-1.06560E+001
2.31654E+002	8.76630E+002	2.86337E+002	2.32268E+002	1.35054E+000	1.08218E+000	7.97300E+003	2.01594E+003	1.00000E+000	1.51000E+003	3.50000E+001	3.31159E+005	1.46152E+000	2.96079E+001	1.51250E-002	1.21196E-002	7.27448E-002	4.73380E-002	8.20100E+004	2.86318E+002	2.32232E+002	6.09611E-003	6.09611E-003	7.48101E+005	9.90000E+001	8.90000E+001	0.00000E+000	1.34988E+002	5.76300E+002	1.84865E+002	1.00000E+002	7.26066E-001	7.38335E-002	0.00000E+000	6.57934E+001	2.72871E+000	9.85016E-001	1.45636E+002	5.59148E+002	1.48167E+002	5.92740E+001	2.69201E-001	1.03075E+000	1.10312E-001	6.57934E+001	-2.49094E+000	1.11545E-001	5.92740E+001	-1.06433E+001
2.30572E+002	8.80667E+002	2.86305E+002	2.32306E+002	1.36879E+000	1.13182E+000	8.47500E+003	1.16041E+003	1.00000E+000	1.51100E+003	3.30000E+001	3.31335E+005	1.54922E+000	2.96760E+001	1.48685E-002	1.22944E-002	6.46370E-002	4.47958E-002	8.20100E+004	2.86318E+002	2.32232E+002	6.09611E-003	6.09611E-003	7.48101E+005	9.90000E+001	9.00000E+001	0.00000E+000	1.30830E+002	5.94508E+002	1.72669E+002	1.00000E+002	7.18231E-001	5.12597E-002	0.00000E+000	6.43576E+001	2.39179E+000	1.08998E+000	1.45636E+002	5.59148E+002	1.48167E+002	5.92886E+001	2.69201E-001	1.03075E+000	9.47654E-002	6.43576E+001	1.64988E+001	1.11545E-001	5.92886E+001	-1.06323E+001
2.31430E+002	8.56052E+002	2.86363E+002	2.32198E+002	1.37479E+000	1.10975E+000	8.11300E+003	1.84989E+003	1.00000E+000	1.51200E+003	3.60000E+001	3.31522E+005	1.52568E+000	2.92584E+001	1.52632E-002	1.23207E-002	7.51346E-002	4.95595E-002	8.20100E+004	2.86318E+002	2.32232E+002	6.09611E-003	6.09611E-003	7.48101E+005	9.90000E+001	9.10000E+001	0.00000E+000	1.27624E+002	5.93119E+002	1.56585E+002	1.00000E+002	6.95440E-001	7.27010E-002	0.00000E+000	6.27062E+001	2.28495E+000	1.16612E+000	1.45636E+002	5.59148E+002	1.48167E+002	5.93003E+001	2.69201E-001	1.03075E+000	1.06677E-001	6.27062E+001	-7.77074E-001	1.11545E-001	5.93003E+001	-1.06175E+001
2.33660E+002	8.83079E+002	2.86366E+002	2.32300E+002	1.37459E+000	1.05009E+000	7.92600E+003	1.55458E+003	1.00000E+000	1.51300E+003	3.10000E+001	3.31713E+005	1.44345E+000	2.97166E+001	1.54400E-002	1.17950E-002	6.89678E-002	4.10543E-002	8.20100E+004	2.86318E+002	2.32232E+002	6.09611E-003	6.09611E-003	7.48101E+005	9.90000E+001	9.20000E+001	0.00000E+000	1.26464E+002	5.66710E+002	1.94310E+002	1.00000E+002	7.19878E-001	5.06065E-002	0.00000E+000	6.85179E+001	2.76500E+000	9.74965E-001	1.45636E+002	5.59148E+002	1.48167E+002	5.93113E+001	2.69201E-001	1.03075E+000	1.33833E-001	6.85179E+001	-3.12348E+001	1.11545E-001	5.93113E+001	-1.05962E+001
2.46412E+002	9.28954E+002	2.86373E+002	2.32285E+002	1.33068E+000	1.06114E+000	8.17400E+003	1.80862E+003	1.00000E+000	1.51400E+003	2.70000E+001	3.31885E+005	1.41204E+000	3.04787E+001	1.47182E-002	1.17370E-002	6.26751E-002	4.05627E-002	8.20100E+004	2.86318E+002	2.32232E+002	6.09611E-003	6.09611E-003	7.48101E+005	9.90000E+001	9.30000E+001	0.00000E+000	1.48654E+002	6.00595E+002	1.91355E+002	1.00000E+002	7.65404E-001	4.71970E-002	0.00000E+000	6.46621E+001	2.78834E+000	9.52024E-001	1.45636E+002	5.59148E+002	1.48167E+002	5.93255E+001	2.69201E-001	1.03075E+000	1.12691E-001	6.46621E+001	-6.76334E+000	1.11545E-001	5.93255E+001	-1.05818E+001
2.24887E+002	9.31008E+002	2.86332E+002	2.32275E+002	1.34856E+000	1.10326E+000	8.61800E+003	1.54307E+003	1.00000E+000	1.51500E+003	2.50000E+001	3.32057E+005	1.48781E+000	3.05124E+001	1.45267E-002	1.18843E-002	6.25137E-002	4.24633E-002	8.20100E+004	2.86318E+002	2.32232E+002	6.09611E-003	6.09611E-003	7.48101E+005	9.90000E+001	9.40000E+001	0.00000E+000	1.79792E+002	6.21166E+002	1.54580E+002	1.00000E+002	7.76738E-001	4.71465E-002	0.00000E+000	5.56402E+001	2.60473E+000	9.92532E-001	1.45636E+002	5.59148E+002	1.48167E+002	5.93338E+001	2.69201E-001	1.03075E+000	1.00051E-001	5.56402E+001	8.68969E-001	1.11545E-001	5.93338E+001	-1.05837E+001
2.44928E+002	8.90023E+002	2.86349E+002	2.32307E+002	1.41334E+000	1.02797E+000	8.02300E+003	2.49735E+003	1.00000E+000	1.51600E+003	2.90000E+001	3.32244E+005	1.45288E+000	2.98333E+001	1.57790E-002	1.14766E-002	8.95017E-002	4.80831E-002	8.20100E+004	2.86318E+002	2.32232E+002	6.09611E-003	6.09611E-003	7.48101E+005	9.90000E+001	9.50000E+001	0.00000E+000	1.54963E+002	6.15468E+002	1.37940E+002	1.00000E+002	7.23136E-001	8.17573E-002	0.00000E+000	5.71437E+001	2.31903E+000	1.15541E+000	1.45636E+002	5.59148E+002	1.48167E+002	5.93455E+001	2.69201E-001	1.03075E+000	1.57855E-001	5.71437E+001	-7.55986E+001	1.11545E-001	5.93455E+001	-1.05652E+001
2.31522E+002	8.19665E+002	2.86374E+002	2.32241E+002	1.35346E+000	1.08071E+000	7.46100E+003	1.87579E+003	1.00000E+000	1.51700E+003	3.60000E+001	3.32441E+005	1.46269E+000	2.86298E+001	1.56692E-002	1.25115E-002	6.94574E-002	4.49994E-002	8.20100E+004	2.86318E+002	2.32232E+002	6.09611E-003	6.09611E-003	7.48101E+005	9.90000E+001	9.60000E+001	0.00000E+000	1.33408E+002	5.55313E+002	1.42708E+002	1.00000E+002	6.64545E-001	6.58059E-002	0.00000E+000	6.03807E+001	2.51048E+000	1.10677E+000	1.45636E+002	5.59148E+002	1.48167E+002	5.93589E+001	2.69201E-001	1.03075E+000	1.12051E-001	6.03807E+001	-1.02000E+001	1.11545E-001	5.93589E+001	-1.05524E+001
2.43368E+002	9.54070E+002	2.86347E+002	2.32261E+002	1.41969E+000	1.06797E+000	8.96800E+003	1.78723E+003	1.00000E+000	1.51800E+003	1.80000E+001	3.32607E+005	1.51619E+000	3.08880E+001	1.49915E-002	1.12775E-002	7.48294E-002	4.30734E-002	8.20100E+004	2.86318E+002	2.32232E+002	6.09611E-003	6.09611E-003	7.48101E+005	9.90000E+001	9.70000E+001	0.00000E+000	1.64621E+002	6.52793E+002	1.63391E+002	1.00000E+002	7.86294E-001	6.19565E-002	0.00000E+000	5.89609E+001	2.32837E+000	1.08846E+000	1.45636E+002	5.59148E+002	1.48167E+002	5.93689E+001	2.69201E-001	1.03075E+000	1.41386E-001	5.89609E+001	-5.10725E+001	1.11545E-001	5.93689E+001	-1.05466E+001
2.35077E+002	9.04812E+002	2.86308E+002	2.32317E+002	1.31079E+000	1.08736E+000	8.03900E+003	1.24141E+003	1.00000E+000	1.51900E+003	2.50000E+001	3.32809E+005	1.42530E+000	3.00801E+001	1.46194E-002	1.21276E-002	5.87022E-002	4.10330E-002	8.20100E+004	2.86318E+002	2.32232E+002	6.09611E-003	6.09611E-003	7.48101E+005	9.90000E+001	9.80000E+001	0.00000E+000	1.52009E+002	6.37993E+002	1.37532E+002	1.00000E+002	7.32537E-001	4.38762E-002	0.00000E+000	5.76787E+001	2.19678E+000	1.21849E+000	1.45636E+002	5.59148E+002	1.48167E+002	5.93806E+001	2.69201E-001	1.03075E+000	9.31645E-002	5.76787E+001	1.19105E+001	1.11545E-001	5.93806E+001	-1.05385E+001
2.32498E+002	9.37170E+002	2.86302E+002	2.32225E+002	1.27925E+000	1.08425E+000	8.11200E+003	1.91003E+003	1.00000E+000	1.52000E+003	2.60000E+001	3.32990E+005	1.38702E+000	3.06132E+001	1.42034E-002	1.20383E-002	5.97857E-002	4.34834E-002	8.20100E+004	2.86318E+002	2.32232E+002	6.09611E-003	6.09611E-003	7.48101E+005	9.90000E+001	9.90000E+001	0.00000E+000	1.52949E+002	6.32989E+002	1.61674E+002	1.00000E+002	7.57517E-001	5.26541E-002	0.00000E+000	6.01986E+001	2.40827E+000	1.10648E+000	1.45636E+002	5.59148E+002	1.48167E+002	5.93943E+001	2.69201E-001	1.03075E+000	8.25060E-002	6.01986E+001	2.82621E+001	1.11545E-001	5.93943E+001	-1.05349E+001
2.65475E+002	1.29171E+003	2.86231E+002	2.32132E+002	1.34154E+000	1.11896E+000	1.20490E+004	2.54537E+003	1.00000E+000	1.52400E+003	5.20000E+001	3.33723E+005	1.50112E+000	3.59404E+001	1.22216E-002	1.01938E-002	5.96445E-002	4.19226E-002	8.72120E+004	2.86329E+002	2.32088E+002	4.72389E-003	4.72389E-003	3.22292E+006	2.00000E+002	1.00000E+000	0.00000E+000	3.07930E+002	8.32215E+002	1.86053E+002	1.00000E+002	1.10282E+000	4.33161E-002	0.00000E+000	4.60124E+001	2.48987E+000	8.78131E-001	5.18392E+002	8.76574E+002	2.50207E+002	1.76046E+001	2.48940E-001	5.37022E-001	9.04617E-002	4.60124E+001	3.72944E+000	8.22191E-002	1.76046E+001	-1.39859E+001
2.45922E+002	1.31213E+003	2.86243E+002	2.32087E+002	1.37201E+000	1.17722E+000	1.31270E+004	3.07074E+003	1.00000E+000	1.52500E+003	5.00000E+001	3.33906E+005	1.61516E+000	3.62233E+001	1.19750E-002	1.02748E-002	6.55379E-002	4.85716E-002	8.72120E+004	2.86329E+002	2.32088E+002	4.72389E-003	4.72389E-003	3.22292E+006	2.00000E+002	2.00000E+000	0.00000E+000	3.91331E+002	8.12037E+002	1.53860E+002	1.00000E+002	1.16128E+000	4.84581E-002	0.00000E+000	3.13074E+001	2.60635E+000	8.03702E-001	5.18392E+002	8.76574E+002	2.50207E+002	1.76173E+001	2.48940E-001	5.37022E-001	7.64132E-002	3.13074E+001	7.20987E+000	8.22191E-002	1.76173E+001	-1.39747E+001
2.32611E+002	1.38389E+003	2.86264E+002	2.32077E+002	1.43387E+000	1.19205E+000	1.45910E+004	2.35374E+003	1.00000E+000	1.52600E+003	4.20000E+001	3.34089E+005	1.70924E+000	3.72007E+001	1.18704E-002	9.86848E-003	5.79323E-002	4.04567E-002	8.72120E+004	2.86329E+002	2.32088E+002	4.72389E-003	4.72389E-003	3.22292E+006	2.00000E+002	3.00000E+000	0.00000E+000	3.97110E+002	8.55880E+002	1.76835E+002	1.00000E+002	1.22069E+000	3.01571E-002	0.00000E+000	3.40993E+001	2.54272E+000	7.81394E-001	5.18392E+002	8.76574E+002	2.50207E+002	1.76359E+001	2.48940E-001	5.37022E-001	9.20909E-002	3.40993E+001	-1.03025E+001	8.22191E-002	1.76359E+001	-1.39523E+001
2.54419E+002	1.40960E+003	2.86274E+002	2.32149E+002	1.42155E+000	1.14145E+000	1.41480E+004	3.08895E+003	1.00000E+000	1.52700E+003	3.40000E+001	3.34270E+005	1.62262E+000	3.75447E+001	1.19513E-002	9.59641E-003	6.55169E-002	4.26745E-002	8.72120E+004	2.86329E+002	2.32088E+002	4.72389E-003	4.72389E-003	3.22292E+006	2.00000E+002	4.00000E+000	0.00000E+000	3.93921E+002	8.63398E+002	1.90920E+002	1.00000E+002	1.23681E+000	4.30468E-002	0.00000E+000	3.56560E+001	2.66890E+000	7.56016E-001	5.18392E+002	8.76574E+002	2.50207E+002	1.76588E+001	2.48940E-001	5.37022E-001	1.09286E-001	3.56560E+001	-3.12971E+001	8.22191E-002	1.76588E+001	-1.39202E+001
2.52165E+002	1.30355E+003	2.86328E+002	2.32118E+002	1.33123E+000	1.10869E+000	1.19720E+004	2.91574E+003	1.00000E+000	1.52800E+003	5.30000E+001	3.34477E+005	1.47592E+000	3.61047E+001	1.21666E-002	1.01327E-002	5.76773E-002	4.04474E-002	8.72120E+004	2.86329E+002	2.32088E+002	4.72389E-003	4.72389E-003	3.22292E+006	2.00000E+002	5.00000E+000	0.00000E+000	3.45266E+002	8.27996E+002	1.63110E+002	1.00000E+002	1.12243E+000	4.42360E-002	0.00000E+000	3.93786E+001	2.53532E+000	8.65157E-001	5.18392E+002	8.76574E+002	2.50207E+002	1.76752E+001	2.48940E-001	5.37022E-001	9.12105E-002	3.93786E+001	-3.85807E+000	8.22191E-002	1.76752E+001	-1.38945E+001
2.54662E+002	1.46867E+003	2.86242E+002	2.32078E+002	1.39543E+000	1.14312E+000	1.45030E+004	3.01619E+003	1.00000E+000	1.52900E+003	3.50000E+001	3.34641E+005	1.59515E+000	3.83232E+001	1.15873E-002	9.49210E-003	6.29455E-002	4.26333E-002	8.72120E+004	2.86329E+002	2.32088E+002	4.72389E-003	4.72389E-003	3.22292E+006	2.00000E+002	6.00000E+000	0.00000E+000	4.29649E+002	8.79631E+002	1.98084E+002	1.00000E+002	1.30016E+000	3.70367E-002	0.00000E+000	3.16437E+001	2.79094E+000	7.14056E-001	5.18392E+002	8.76574E+002	2.50207E+002	1.76867E+001	2.48940E-001	5.37022E-001	9.93937E-002	3.16437E+001	-2.23049E+001	8.22191E-002	1.76867E+001	-1.39066E+001
2.51010E+002	1.37846E+003	2.86349E+002	2.32115E+002	1.38875E+000	1.18290E+000	1.40260E+004	3.55121E+003	1.00000E+000	1.53000E+003	4.00000E+001	3.34834E+005	1.64276E+000	3.71276E+001	1.17262E-002	9.98809E-003	6.50034E-002	4.74856E-002	8.72120E+004	2.86329E+002	2.32088E+002	4.72389E-003	4.72389E-003	3.22292E+006	2.00000E+002	7.00000E+000	0.00000E+000	3.83720E+002	8.43057E+002	1.97152E+002	1.00000E+002	1.21841E+000	4.56595E-002	0.00000E+000	3.63795E+001	2.78333E+000	7.28081E-001	5.18392E+002	8.76574E+002	2.50207E+002	1.77069E+001	2.48940E-001	5.37022E-001	8.00435E-002	3.63795E+001	7.62598E+000	8.22191E-002	1.77069E+001	-1.38584E+001
2.52958E+002	1.43095E+003	2.86331E+002	2.32057E+002	1.36870E+000	1.13499E+000	1.37820E+004	2.43711E+003	1.00000E+000	1.53100E+003	4.00000E+001	3.35026E+005	1.55347E+000	3.78279E+001	1.16588E-002	9.66800E-003	6.08728E-002	4.22506E-002	8.72120E+004	2.86329E+002	2.32088E+002	4.72389E-003	4.72389E-003	3.22292E+006	2.00000E+002	8.00000E+000	0.00000E+000	3.99134E+002	8.58252E+002	2.02789E+002	1.00000E+002	1.25352E+000	3.01739E-002	0.00000E+000	3.51979E+001	2.87224E+000	7.11761E-001	5.18392E+002	8.76574E+002	2.50207E+002	1.77255E+001	2.48940E-001	5.37022E-001	9.33456E-002	3.51979E+001	-1.08260E+001	8.22191E-002	1.77255E+001	-1.38494E+001
2.56849E+002	1.50088E+003	2.86328E+002	2.32065E+002	1.42608E+000	1.22605E+000	1.61840E+004	3.74993E+003	1.00000E+000	1.53200E+003	2.70000E+001	3.35198E+005	1.74845E+000	3.87411E+001	1.12099E-002	9.63755E-003	6.96249E-002	5.17250E-002	8.72120E+004	2.86329E+002	2.32088E+002	4.72389E-003	4.72389E-003	3.22292E+006	2.00000E+002	9.00000E+000	0.00000E+000	4.73262E+002	8.71876E+002	2.15417E+002	1.00000E+002	1.37037E+000	4.55266E-002	0.00000E+000	2.47170E+001	2.99918E+000	6.29023E-001	5.18392E+002	8.76574E+002	2.50207E+002	1.77438E+001	2.48940E-001	5.37022E-001	7.54205E-002	2.47170E+001	1.91517E+000	8.22191E-002	1.77438E+001	-1.38310E+001
2.56547E+002	1.48695E+003	2.86317E+002	2.32091E+002	1.38448E+000	1.12990E+000	1.44250E+004	3.08709E+003	1.00000E+000	1.53300E+003	3.40000E+001	3.35394E+005	1.56432E+000	3.85610E+001	1.15273E-002	9.40763E-003	6.28017E-002	4.22252E-002	8.72120E+004	2.86329E+002	2.32088E+002	4.72389E-003	4.72389E-003	3.22292E+006	2.00000E+002	1.00000E+001	0.00000E+000	4.88937E+002	8.85175E+002	1.75856E+002	1.00000E+002	1.35448E+000	4.16507E-002	0.00000E+000	2.28362E+001	2.73557E+000	7.30476E-001	5.18392E+002	8.76574E+002	2.50207E+002	1.77667E+001	2.48940E-001	5.37022E-001	1.01252E-001	2.28362E+001	-3.35307E+001	8.22191E-002	1.77667E+001	-1.38080E+001
2.40858E+002	1.41269E+003	2.86234E+002	2.32078E+002	1.41886E+000	1.19083E+000	1.47340E+004	3.35094E+003	1.00000E+000	1.53400E+003	4.20000E+001	3.35586E+005	1.68962E+000	3.75858E+001	1.16890E-002	9.81049E-003	6.85254E-002	4.85980E-002	8.72120E+004	2.86329E+002	2.32088E+002	4.72389E-003	4.72389E-003	3.22292E+006	2.00000E+002	1.10000E+001	0.00000E+000	4.23440E+002	8.66052E+002	1.69911E+002	1.00000E+002	1.25275E+000	4.21471E-002	0.00000E+000	3.08044E+001	2.53195E+000	7.80901E-001	5.18392E+002	8.76574E+002	2.50207E+002	1.77855E+001	2.48940E-001	5.37022E-001	8.73768E-002	3.08044E+001	-7.47362E+000	8.22191E-002	1.77855E+001	-1.38094E+001
2.44815E+002	1.42761E+003	2.86229E+002	2.32120E+002	1.41653E+000	1.20635E+000	1.50580E+004	3.09763E+003	1.00000E+000	1.53500E+003	3.80000E+001	3.35768E+005	1.70883E+000	3.77838E+001	1.15436E-002	9.83083E-003	6.21211E-002	4.53823E-002	8.72120E+004	2.86329E+002	2.32088E+002	4.72389E-003	4.72389E-003	3.22292E+006	2.00000E+002	1.20000E+001	0.00000E+000	3.79522E+002	8.83844E+002	2.00584E+002	1.00000E+002	1.24153E+000	3.91249E-002	0.00000E+000	3.94510E+001	2.52091E+000	7.75836E-001	5.18392E+002	8.76574E+002	2.50207E+002	1.78092E+001	2.48940E-001	5.37022E-001	8.01312E-002	3.94510E+001	1.05574E+001	8.22191E-002	1.78092E+001	-1.37828E+001
2.37984E+002	1.45261E+003	2.86235E+002	2.32119E+002	1.43372E+000	1.20404E+000	1.54620E+004	2.03880E+003	1.00000E+000	1.53600E+003	3.40000E+001	3.35945E+005	1.72625E+000	3.81131E+001	1.15300E-002	9.68292E-003	5.83886E-002	4.15522E-002	8.72120E+004	2.86329E+002	2.32088E+002	4.72389E-003	4.72389E-003	3.22292E+006	2.00000E+002	1.30000E+001	0.00000E+000	4.13493E+002	8.78394E+002	1.95707E+002	1.00000E+002	1.27616E+000	2.49988E-002	0.00000E+000	3.40314E+001	2.62076E+000	7.36464E-001	5.18392E+002	8.76574E+002	2.50207E+002	1.78309E+001	2.48940E-001	5.37022E-001	8.70748E-002	3.40314E+001	-3.85056E+000	8.22191E-002	1.78309E+001	-1.37599E+001
2.43421E+002	1.35332E+003	2.86250E+002	2.32057E+002	1.41317E+000	1.19533E+000	1.41140E+004	2.91074E+003	1.00000E+000	1.53700E+003	4.30000E+001	3.36145E+005	1.68919E+000	3.67875E+001	1.18951E-002	1.00615E-002	6.45033E-002	4.64969E-002	8.72120E+004	2.86329E+002	2.32088E+002	4.72389E-003	4.72389E-003	3.22292E+006	2.00000E+002	1.40000E+001	0.00000E+000	3.90307E+002	8.19557E+002	1.82177E+002	1.00000E+002	1.19597E+000	4.11341E-002	0.00000E+000	3.33153E+001	2.75937E+000	7.32111E-001	5.18392E+002	8.76574E+002	2.50207E+002	1.78505E+001	2.48940E-001	5.37022E-001	8.35120E-002	3.33153E+001	4.91206E-002	8.22191E-002	1.78505E+001	-1.37428E+001
2.41150E+002	1.46445E+003	2.86300E+002	2.32143E+002	1.44553E+000	1.22097E+000	1.59300E+004	4.07000E+003	1.00000E+000	1.53800E+003	2.90000E+001	3.36311E+005	1.76494E+000	3.82681E+001	1.14530E-002	9.67379E-003	6.37414E-002	4.58029E-002	8.72120E+004	2.86329E+002	2.32088E+002	4.72389E-003	4.72389E-003	3.22292E+006	2.00000E+002	1.50000E+001	0.00000E+000	4.27832E+002	8.70682E+002	2.11448E+002	1.00000E+002	1.30727E+000	4.07731E-002	0.00000E+000	3.20136E+001	2.82924E+000	6.72098E-001	5.18392E+002	8.76574E+002	2.50207E+002	1.78712E+001	2.48940E-001	5.37022E-001	8.42146E-002	3.20136E+001	-2.14296E+000	8.22191E-002	1.78712E+001	-1.37026E+001
2.49945E+002	1.40665E+003	2.86282E+002	2.32171E+002	1.39684E+000	1.17244E+000	1.42650E+004	2.87481E+003	1.00000E+000	1.53900E+003	3.40000E+001	3.36507E+005	1.63771E+000	3.75054E+001	1.16953E-002	9.81646E-003	6.02673E-002	4.28334E-002	8.72120E+004	2.86329E+002	2.32088E+002	4.72389E-003	4.72389E-003	3.22292E+006	2.00000E+002	1.60000E+001	0.00000E+000	3.80895E+002	8.75517E+002	1.89918E+002	1.00000E+002	1.22640E+000	3.70350E-002	0.00000E+000	3.83654E+001	2.53783E+000	7.91796E-001	5.18392E+002	8.76574E+002	2.50207E+002	1.78991E+001	2.48940E-001	5.37022E-001	8.73385E-002	3.83654E+001	1.57041E-001	8.22191E-002	1.78991E+001	-1.36760E+001
2.55955E+002	1.36734E+003	2.86264E+002	2.32128E+002	1.39245E+000	1.12897E+000	1.33210E+004	2.35784E+003	1.00000E+000	1.54000E+003	4.10000E+001	3.36704E+005	1.57204E+000	3.69775E+001	1.20646E-002	9.78171E-003	5.70259E-002	3.79758E-002	8.72120E+004	2.86329E+002	2.32088E+002	4.72389E-003	4.72389E-003	3.22292E+006	2.00000E+002	1.70000E+001	0.00000E+000	3.56667E+002	8.63784E+002	1.78865E+002	1.00000E+002	1.17612E+000	2.79682E-002	0.00000E+000	4.05724E+001	2.45653E+000	8.46490E-001	5.18392E+002	8.76574E+002	2.50207E+002	1.79188E+001	2.48940E-001	5.37022E-001	1.04496E-001	4.05724E+001	-2.00674E+001	8.22191E-002	1.79188E+001	-1.36644E+001
2.51376E+002	1.41770E+003	2.86269E+002	2.32089E+002	1.38819E+000	1.14171E+000	1.39220E+004	3.04899E+003	1.00000E+000	1.54100E+003	4.10000E+001	3.36892E+005	1.58491E+000	3.76524E+001	1.17652E-002	9.67622E-003	6.08578E-002	4.15773E-002	8.72120E+004	2.86329E+002	2.32088E+002	4.72389E-003	4.72389E-003	3.22292E+006	2.00000E+002	1.80000E+001	0.00000E+000	3.91117E+002	8.87755E+002	1.63095E+002	1.00000E+002	1.21706E+000	3.54202E-002	0.00000E+000	3.63631E+001	2.35059E+000	8.65333E-001	5.18392E+002	8.76574E+002	2.50207E+002	1.79406E+001	2.48940E-001	5.37022E-001	9.74258E-002	3.63631E+001	-1.50015E+001	8.22191E-002	1.79406E+001	-1.36453E+001
2.60333E+002	1.44100E+003	2.86223E+002	2.32098E+002	1.37000E+000	1.18486E+000	1.44860E+004	2.95531E+003	1.00000E+000	1.54200E+003	3.20000E+001	3.37071E+005	1.62326E+000	3.79605E+001	1.13828E-002	9.84445E-003	5.64587E-002	4.25529E-002	8.72120E+004	2.86329E+002	2.32088E+002	4.72389E-003	4.72389E-003	3.22292E+006	2.00000E+002	1.90000E+001	0.00000E+000	4.45444E+002	8.65939E+002	1.76445E+002	1.00000E+002	1.28801E+000	2.96299E-002	0.00000E+000	2.79477E+001	2.68729E+000	7.42032E-001	5.18392E+002	8.76574E+002	2.50207E+002	1.79562E+001	2.48940E-001	5.37022E-001	7.24691E-002	2.79477E+001	8.92145E+000	8.22191E-002	1.79562E+001	-1.36394E+001
2.48285E+002	1.43256E+003	2.86315E+002	2.32139E+002	1.44199E+000	1.16978E+000	1.49210E+004	2.97506E+003	1.00000E+000	1.54300E+003	3.70000E+001	3.37268E+005	1.68681E+000	3.78491E+001	1.18049E-002	9.57648E-003	6.50907E-002	4.32432E-002	8.72120E+004	2.86329E+002	2.32088E+002	4.72389E-003	4.72389E-003	3.22292E+006	2.00000E+002	2.00000E+001	0.00000E+000	4.38991E+002	8.70748E+002	1.80168E+002	1.00000E+002	1.28682E+000	3.96118E-002	0.00000E+000	2.93479E+001	2.64572E+000	7.42623E-001	5.18392E+002	8.76574E+002	2.50207E+002	1.79755E+001	2.48940E-001	5.37022E-001	1.04223E-001	2.93479E+001	-3.09202E+001	8.22191E-002	1.79755E+001	-1.35951E+001
2.43454E+002	1.33360E+003	2.86312E+002	2.32101E+002	1.37601E+000	1.11040E+000	1.26480E+004	2.51109E+003	1.00000E+000	1.54400E+003	4.90000E+001	3.37468E+005	1.52793E+000	3.65185E+001	1.22352E-002	9.87348E-003	6.33308E-002	4.17039E-002	8.72120E+004	2.86329E+002	2.32088E+002	4.72389E-003	4.72389E-003	3.22292E+006	2.00000E+002	2.10000E+001	0.00000E+000	3.97371E+002	8.40288E+002	1.52891E+002	1.00000E+002	1.18500E+000	3.65565E-002	0.00000E+000	3.25454E+001	2.56711E+000	8.31298E-001	5.18392E+002	8.76574E+002	2.50207E+002	1.79970E+001	2.48940E-001	5.37022E-001	1.06824E-001	3.25454E+001	-3.11527E+001	8.22191E-002	1.79970E+001	-1.35780E+001
2.46812E+002	1.43188E+003	2.86268E+002	2.32119E+002	1.43242E+000	1.17267E+000	1.48520E+004	2.72264E+003	1.00000E+000	1.54500E+003	3.50000E+001	3.37646E+005	1.67976E+000	3.78402E+001	1.17538E-002	9.62240E-003	6.70475E-002	4.53144E-002	8.72120E+004	2.86329E+002	2.32088E+002	4.72389E-003	4.72389E-003	3.22292E+006	2.00000E+002	2.20000E+001	0.00000E+000	4.37079E+002	8.57569E+002	1.80215E+002	1.00000E+002	1.27646E+000	3.31640E-002	0.00000E+000	2.87595E+001	2.69448E+000	7.30876E-001	5.18392E+002	8.76574E+002	2.50207E+002	1.80165E+001	2.48940E-001	5.37022E-001	9.97094E-002	2.87595E+001	-2.55929E+001	8.22191E-002	1.80165E+001	-1.35667E+001
2.58495E+002	1.44116E+003	2.86289E+002	2.32148E+002	1.38041E+000	1.12882E+000	1.39310E+004	4.27442E+003	1.00000E+000	1.54600E+003	3.50000E+001	3.37843E+005	1.55823E+000	3.79626E+001	1.16954E-002	9.56386E-003	6.55086E-002	4.41942E-002	8.72120E+004	2.86329E+002	2.32088E+002	4.72389E-003	4.72389E-003	3.22292E+006	2.00000E+002	2.30000E+001	0.00000E+000	4.41931E+002	8.86379E+002	1.60173E+002	1.00000E+002	1.27782E+000	4.98068E-002	0.00000E+000	2.94689E+001	2.51246E+000	8.09322E-001	5.18392E+002	8.76574E+002	2.50207E+002	1.80402E+001	2.48940E-001	5.37022E-001	1.00265E-001	2.94689E+001	-2.56043E+001	8.22191E-002	1.80402E+001	-1.35355E+001
2.49197E+002	1.40005E+003	2.86283E+002	2.32117E+002	1.37128E+000	1.12041E+000	1.33510E+004	3.31039E+003	1.00000E+000	1.54700E+003	3.90000E+001	3.38031E+005	1.53640E+000	3.74173E+001	1.18678E-002	9.69661E-003	6.59993E-002	4.44578E-002	8.72120E+004	2.86329E+002	2.32088E+002	4.72389E-003	4.72389E-003	3.22292E+006	2.00000E+002	2.40000E+001	0.00000E+000	4.17538E+002	8.69244E+002	1.48928E+002	1.00000E+002	1.22385E+000	5.05754E-002	0.00000E+000	3.14186E+001	2.44426E+000	8.49781E-001	5.18392E+002	8.76574E+002	2.50207E+002	1.80565E+001	2.48940E-001	5.37022E-001	1.00685E-001	3.14186E+001	-2.42096E+001	8.22191E-002	1.80565E+001	-1.35235E+001
2.37120E+002	1.39325E+003	2.86300E+002	2.32159E+002	1.39265E+000	1.15295E+000	1.38630E+004	2.57234E+003	1.00000E+000	1.54800E+003	3.70000E+001	3.38216E+005	1.60566E+000	3.73262E+001	1.18281E-002	9.79223E-003	5.58009E-002	3.86855E-002	8.72120E+004	2.86329E+002	2.32088E+002	4.72389E-003	4.72389E-003	3.22292E+006	2.00000E+002	2.50000E+001	0.00000E+000	4.17289E+002	8.68489E+002	1.81803E+002	1.00000E+002	1.25958E+000	3.45266E-002	0.00000E+000	3.25445E+001	2.68934E+000	7.57945E-001	5.18392E+002	8.76574E+002	2.50207E+002	1.80712E+001	2.48940E-001	5.37022E-001	9.41646E-002	3.25445E+001	-1.45451E+001	8.22191E-002	1.80712E+001	-1.35009E+001
2.38437E+002	1.38530E+003	2.86268E+002	2.32146E+002	1.33851E+000	1.14341E+000	1.31760E+004	2.76266E+003	1.00000E+000	1.54900E+003	4.20000E+001	3.38421E+005	1.53046E+000	3.72196E+001	1.16608E-002	9.96113E-003	5.58054E-002	4.10923E-002	8.72120E+004	2.86329E+002	2.32088E+002	4.72389E-003	4.72389E-003	3.22292E+006	2.00000E+002	2.60000E+001	0.00000E+000	4.09672E+002	8.70885E+002	1.55934E+002	1.00000E+002	1.22258E+000	3.45415E-002	0.00000E+000	3.28460E+001	2.48572E+000	8.41137E-001	5.18392E+002	8.76574E+002	2.50207E+002	1.80878E+001	2.48940E-001	5.37022E-001	7.86090E-002	3.28460E+001	5.92862E+000	8.22191E-002	1.80878E+001	-1.34930E+001
2.29021E+002	1.40448E+003	2.86301E+002	2.32153E+002	1.35155E+000	1.11498E+000	1.31560E+004	2.85485E+003	1.00000E+000	1.55000E+003	4.40000E+001	3.38607E+005	1.50696E+000	3.74764E+001	1.17834E-002	9.72087E-003	5.31963E-002	3.66717E-002	8.72120E+004	2.86329E+002	2.32088E+002	4.72389E-003	4.72389E-003	3.22292E+006	2.00000E+002	2.70000E+001	0.00000E+000	4.11376E+002	8.78028E+002	1.62456E+002	1.00000E+002	1.23632E+000	2.25043E-002	0.00000E+000	3.32672E+001	2.52563E+000	8.28477E-001	5.18392E+002	8.76574E+002	2.50207E+002	1.81000E+001	2.48940E-001	5.37022E-001	9.59131E-002	3.32672E+001	-1.61060E+001	8.22191E-002	1.81000E+001	-1.34726E+001
2.45740E+002	1.48625E+003	2.86283E+002	2.32091E+002	1.42952E+000	1.16311E+000	1.52650E+004	2.68159E+003	1.00000E+000	1.55100E+003	3.20000E+001	3.38786E+005	1.66268E+000	3.85519E+001	1.15702E-002	9.41393E-003	6.04260E-002	4.04197E-002	8.72120E+004	2.86329E+002	2.32088E+002	4.72389E-003	4.72389E-003	3.22292E+006	2.00000E+002	2.80000E+001	0.00000E+000	4.66518E+002	8.85181E+002	1.86349E+002	1.00000E+002	1.33753E+000	3.21352E-002	0.00000E+000	2.66030E+001	2.70572E+000	7.17926E-001	5.18392E+002	8.76574E+002	2.50207E+002	1.81107E+001	2.48940E-001	5.37022E-001	1.02758E-001	2.66030E+001	-3.17496E+001	8.22191E-002	1.81107E+001	-1.34719E+001
2.46639E+002	1.17064E+003	2.86252E+002	2.32153E+002	1.38814E+000	1.13796E+000	1.14610E+004	2.12816E+003	1.00000E+000	1.55200E+003	8.60000E+001	3.39024E+005	1.57964E+000	3.42146E+001	1.29664E-002	1.06296E-002	6.36714E-002	4.32725E-002	8.72120E+004	2.86329E+002	2.32088E+002	4.72389E-003	4.72389E-003	3.22292E+006	2.00000E+002	2.90000E+001	0.00000E+000	3.42405E+002	7.34600E+002	1.33464E+002	1.00000E+002	1.02938E+000	4.47031E-002	0.00000E+000	3.34784E+001	2.67082E+000	8.39375E-001	5.18392E+002	8.76574E+002	2.50207E+002	1.81271E+001	2.48940E-001	5.37022E-001	9.90366E-002	3.34784E+001	-1.99928E+001	8.22191E-002	1.81271E+001	-1.34566E+001
2.64854E+002	1.46605E+003	2.86286E+002	2.32128E+002	1.41665E+000	1.13660E+000	1.46080E+004	3.28902E+003	1.00000E+000	1.55300E+003	3.00000E+001	3.39160E+005	1.61016E+000	3.82890E+001	1.17211E-002	9.40395E-003	6.49608E-002	4.22372E-002	8.72120E+004	2.86329E+002	2.32088E+002	4.72389E-003	4.72389E-003	3.22292E+006	2.00000E+002	3.00000E+001	0.00000E+000	3.90987E+002	8.76338E+002	2.21354E+002	1.00000E+002	1.27468E+000	3.77487E-002	0.00000E+000	3.88886E+001	2.85007E+000	6.96723E-001	5.18392E+002	8.76574E+002	2.50207E+002	1.81388E+001	2.48940E-001	5.37022E-001	1.09686E-001	3.88886E+001	-2.85920E+001	8.22191E-002	1.81388E+001	-1.34394E+001
2.39672E+002	1.39446E+003	2.86302E+002	2.32126E+002	1.41987E+000	1.19827E+000	1.46570E+004	2.74879E+003	1.00000E+000	1.55400E+003	3.50000E+001	3.39352E+005	1.70139E+000	3.73424E+001	1.17281E-002	9.89766E-003	6.35149E-002	4.55832E-002	8.72120E+004	2.86329E+002	2.32088E+002	4.72389E-003	4.72389E-003	3.22292E+006	2.00000E+002	3.10000E+001	0.00000E+000	3.51492E+002	8.83425E+002	1.87348E+002	1.00000E+002	1.19082E+000	3.92813E-002	0.00000E+000	4.27920E+001	2.31107E+000	8.57779E-001	5.18392E+002	8.76574E+002	2.50207E+002	1.81544E+001	2.48940E-001	5.37022E-001	8.46397E-002	4.27920E+001	8.08376E+000	8.22191E-002	1.81544E+001	-1.34204E+001
2.49056E+002	1.38124E+003	2.86212E+002	2.32117E+002	1.39744E+000	1.15566E+000	1.38020E+004	3.07293E+003	1.00000E+000	1.55500E+003	4.10000E+001	3.39553E+005	1.61496E+000	3.71650E+001	1.18949E-002	9.83690E-003	6.28108E-002	4.33542E-002	8.72120E+004	2.86329E+002	2.32088E+002	4.72389E-003	4.72389E-003	3.22292E+006	2.00000E+002	3.20000E+001	0.00000E+000	3.97098E+002	8.38456E+002	1.79665E+002	1.00000E+002	1.21328E+000	3.97076E-002	0.00000E+000	3.36989E+001	2.71216E+000	7.53226E-001	5.18392E+002	8.76574E+002	2.50207E+002	1.81744E+001	2.48940E-001	5.37022E-001	9.47004E-002	3.36989E+001	-1.41141E+001	8.22191E-002	1.81744E+001	-1.34218E+001
2.54508E+002	1.49159E+003	2.86307E+002	2.32144E+002	1.41414E+000	1.14984E+000	1.50110E+004	3.77356E+003	1.00000E+000	1.55600E+003	2.80000E+001	3.39721E+005	1.62605E+000	3.86211E+001	1.15422E-002	9.38500E-003	6.08064E-002	4.06162E-002	8.72120E+004	2.86329E+002	2.32088E+002	4.72389E-003	4.72389E-003	3.22292E+006	2.00000E+002	3.30000E+001	0.00000E+000	4.35426E+002	9.03886E+002	1.80534E+002	1.00000E+002	1.30272E+000	3.72183E-002	0.00000E+000	3.22027E+001	2.51351E+000	7.79338E-001	5.18392E+002	8.76574E+002	2.50207E+002	1.81889E+001	2.48940E-001	5.37022E-001	1.03082E-001	3.22027E+001	-2.65652E+001	8.22191E-002	1.81889E+001	-1.33832E+001
2.55493E+002	1.60983E+003	2.86306E+002	2.32112E+002	1.45532E+000	1.19207E+000	1.72140E+004	3.62369E+003	1.00000E+000	1.55700E+003	1.10000E+001	3.39893E+005	1.73484E+000	4.01227E+001	1.10922E-002	9.08575E-003	6.52797E-002	4.41444E-002	8.72120E+004	2.86329E+002	2.32088E+002	4.72389E-003	4.72389E-003	3.22292E+006	2.00000E+002	3.40000E+001	0.00000E+000	5.51573E+002	9.07969E+002	2.04510E+002	1.00000E+002	1.48000E+000	3.47087E-002	0.00000E+000	1.62456E+001	2.78802E+000	6.56107E-001	5.18392E+002	8.76574E+002	2.50207E+002	1.82055E+001	2.48940E-001	5.37022E-001	9.94375E-002	1.62456E+001	-3.77425E+001	8.22191E-002	1.82055E+001	-1.33698E+001
2.53275E+002	1.53015E+003	2.86257E+002	2.32123E+002	1.40714E+000	1.16881E+000	1.55660E+004	3.53472E+003	1.00000E+000	1.55800E+003	2.40000E+001	3.40081E+005	1.64468E+000	3.91172E+001	1.12784E-002	9.36819E-003	6.30915E-002	4.38790E-002	8.72120E+004	2.86329E+002	2.32088E+002	4.72389E-003	4.72389E-003	3.22292E+006	2.00000E+002	3.50000E+001	0.00000E+000	4.82696E+002	8.81393E+002	2.04982E+002	1.00000E+002	1.37657E+000	3.88425E-002	0.00000E+000	2.43072E+001	2.92433E+000	6.57803E-001	5.18392E+002	8.76574E+002	2.50207E+002	1.82230E+001	2.48940E-001	5.37022E-001	9.25209E-002	2.43072E+001	-2.06521E+001	8.22191E-002	1.82230E+001	-1.33623E+001
2.33590E+002	1.57212E+003	2.86295E+002	2.32198E+002	1.40560E+000	1.21870E+000	1.66500E+004	4.17837E+003	1.00000E+000	1.55900E+003	1.20000E+001	3.40240E+005	1.71300E+000	3.96500E+001	1.08932E-002	9.44470E-003	6.04452E-002	4.57108E-002	8.72120E+004	2.86329E+002	2.32088E+002	4.72389E-003	4.72389E-003	3.22292E+006	2.00000E+002	3.60000E+001	0.00000E+000	4.75070E+002	9.11774E+002	2.21994E+002	1.00000E+002	1.40411E+000	3.62131E-002	0.00000E+000	2.82407E+001	2.86680E+000	6.48795E-001	5.18392E+002	8.76574E+002	2.50207E+002	1.82423E+001	2.48940E-001	5.37022E-001	7.12200E-002	2.82407E+001	1.08451E+001	8.22191E-002	1.82423E+001	-1.33273E+001
2.40483E+002	1.55523E+003	2.86323E+002	2.32165E+002	1.46905E+000	1.22891E+000	1.72780E+004	3.76339E+003	1.00000E+000	1.56000E+003	1.40000E+001	3.40443E+005	1.80533E+000	3.94364E+001	1.11761E-002	9.34916E-003	6.35861E-002	4.48237E-002	8.72120E+004	2.86329E+002	2.32088E+002	4.72389E-003	4.72389E-003	3.22292E+006	2.00000E+002	3.70000E+001	0.00000E+000	4.78673E+002	8.96467E+002	2.14521E+002	1.00000E+002	1.39115E+000	3.56179E-002	0.00000E+000	2.63466E+001	2.80811E+000	6.50205E-001	5.18392E+002	8.76574E+002	2.50207E+002	1.82579E+001	2.48940E-001	5.37022E-001	8.90091E-002	2.63466E+001	-1.40232E+001	8.22191E-002	1.82579E+001	-1.33085E+001
2.52831E+002	1.60325E+003	2.86289E+002	2.32137E+002	1.46364E+000	1.24731E+000	1.79960E+004	3.79804E+003	1.00000E+000	1.56100E+003	9.00000E+000	3.40629E+005	1.82561E+000	4.00406E+001	1.09105E-002	9.29793E-003	6.10791E-002	4.46540E-002	8.72120E+004	2.86329E+002	2.32088E+002	4.72389E-003	4.72389E-003	3.22292E+006	2.00000E+002	3.80000E+001	0.00000E+000	5.72492E+002	8.78871E+002	2.16980E+002	1.00000E+002	1.50294E+000	3.34817E-002	0.00000E+000	1.03475E+001	2.91758E+000	6.13198E-001	5.18392E+002	8.76574E+002	2.50207E+002	1.82738E+001	2.48940E-001	5.37022E-001	7.97977E-002	1.03475E+001	-1.81002E+001	8.22191E-002	1.82738E+001	-1.33030E+001
2.51425E+002	1.47502E+003	2.86291E+002	2.32113E+002	1.42971E+000	1.15951E+000	1.51100E+004	2.96290E+003	1.00000E+000	1.56200E+003	2.70000E+001	3.40832E+005	1.65776E+000	3.84059E+001	1.16310E-002	9.43284E-003	6.12193E-002	4.06882E-002	8.72120E+004	2.86329E+002	2.32088E+002	4.72389E-003	4.72389E-003	3.22292E+006	2.00000E+002	3.90000E+001	0.00000E+000	4.48734E+002	8.75574E+002	1.93012E+002	1.00000E+002	1.31643E+000	3.08542E-002	0.00000E+000	2.89059E+001	2.76787E+000	7.05396E-001	5.18392E+002	8.76574E+002	2.50207E+002	1.82897E+001	2.48940E-001	5.37022E-001	1.04355E-001	2.89059E+001	-3.15437E+001	8.22191E-002	1.82897E+001	-1.32889E+001
2.41012E+002	1.59013E+003	2.86280E+002	2.32133E+002	1.43712E+000	1.18137E+000	1.66640E+004	4.13540E+003	1.00000E+000	1.56300E+003	1.20000E+001	3.41036E+005	1.69777E+000	3.98764E+001	1.11327E-002	9.15158E-003	5.69465E-002	3.88749E-002	8.72120E+004	2.86329E+002	2.32088E+002	4.72389E-003	4.72389E-003	3.22292E+006	2.00000E+002	4.00000E+001	0.00000E+000	5.11251E+002	9.06890E+002	2.11001E+002	1.00000E+002	1.43511E+000	2.74217E-002	0.00000E+000	2.21866E+001	2.85618E+000	6.50933E-001	5.18392E+002	8.76574E+002	2.50207E+002	1.83117E+001	2.48940E-001	5.37022E-001	9.76696E-002	2.21866E+001	-2.94903E+001	8.22191E-002	1.83117E+001	-1.32676E+001
2.37030E+002	1.62623E+003	2.86332E+002	2.32160E+002	1.46194E+000	1.20723E+000	1.76840E+004	3.16013E+003	1.00000E+000	1.56400E+003	6.00000E+000	3.41215E+005	1.76490E+000	4.03266E+001	1.09936E-002	9.07816E-003	5.65053E-002	3.89084E-002	8.72120E+004	2.86329E+002	2.32088E+002	4.72389E-003	4.72389E-003	3.22292E+006	2.00000E+002	4.10000E+001	0.00000E+000	5.62115E+002	8.91888E+002	2.23352E+002	1.00000E+002	1.50465E+000	2.34136E-002	0.00000E+000	1.30784E+001	2.98605E+000	6.04399E-001	5.18392E+002	8.76574E+002	2.50207E+002	1.83224E+001	2.48940E-001	5.37022E-001	9.54303E-002	1.30784E+001	-3.56563E+001	8.22191E-002	1.83224E+001	-1.32424E+001
2.36767E+002	1.63528E+003	2.86317E+002	2.32159E+002	1.49687E+000	1.21274E+000	1.82360E+004	4.21935E+003	1.00000E+000	1.56500E+003	8.00000E+000	3.41392E+005	1.81532E+000	4.04385E+001	1.10846E-002	8.98055E-003	6.38511E-002	4.22785E-002	8.72120E+004	2.86329E+002	2.32088E+002	4.72389E-003	4.72389E-003	3.22292E+006	2.00000E+002	4.20000E+001	0.00000E+000	5.57861E+002	9.11640E+002	2.22361E+002	1.00000E+002	1.51007E+000	3.24923E-002	0.00000E+000	1.56382E+001	2.87810E+000	6.17506E-001	5.18392E+002	8.76574E+002	2.50207E+002	1.83417E+001	2.48940E-001	5.37022E-001	1.04860E-001	1.56382E+001	-4.54662E+001	8.22191E-002	1.83417E+001	-1.32267E+001
2.29154E+002	1.64858E+003	2.86320E+002	2.32140E+002	1.48821E+000	1.22015E+000	1.83960E+004	3.58628E+003	1.00000E+000	1.56600E+003	7.00000E+000	3.41570E+005	1.81585E+000	4.06027E+001	1.09725E-002	8.99605E-003	6.03696E-002	4.09428E-002	8.72120E+004	2.86329E+002	2.32088E+002	4.72389E-003	4.72389E-003	3.22292E+006	2.00000E+002	4.30000E+001	0.00000E+000	5.83604E+002	8.98995E+002	2.16968E+002	1.00000E+002	1.52928E+000	3.15181E-002	0.00000E+000	1.08356E+001	2.83736E+000	6.23643E-001	5.18392E+002	8.76574E+002	2.50207E+002	1.83629E+001	2.48940E-001	5.37022E-001	9.89762E-002	1.08356E+001	-4.25423E+001	8.22191E-002	1.83629E+001	-1.32066E+001
2.48425E+002	1.42209E+003	2.86316E+002	2.32127E+002	1.33614E+000	1.12749E+000	1.33230E+004	3.92558E+003	1.00000E+000	1.56700E+003	4.10000E+001	3.41778E+005	1.50649E+000	3.77106E+001	1.15758E-002	9.76813E-003	6.15270E-002	4.41641E-002	8.72120E+004	2.86329E+002	2.32088E+002	4.72389E-003	4.72389E-003	3.22292E+006	2.00000E+002	4.40000E+001	0.00000E+000	4.25957E+002	8.71617E+002	1.78523E+002	1.00000E+002	1.26889E+000	5.31002E-002	0.00000E+000	3.16649E+001	2.73315E+000	7.60758E-001	5.18392E+002	8.76574E+002	2.50207E+002	1.83761E+001	2.48940E-001	5.37022E-001	8.46938E-002	3.16649E+001	-3.11007E+000	8.22191E-002	1.83761E+001	-1.31954E+001
2.46075E+002	1.38954E+003	2.86304E+002	2.32136E+002	1.39442E+000	1.12523E+000	1.35160E+004	2.08099E+003	1.00000E+000	1.56800E+003	3.90000E+001	3.41950E+005	1.56904E+000	3.72765E+001	1.19941E-002	9.67870E-003	5.87914E-002	3.87610E-002	8.72120E+004	2.86329E+002	2.32088E+002	4.72389E-003	4.72389E-003	3.22292E+006	2.00000E+002	4.50000E+001	0.00000E+000	4.53004E+002	8.30493E+002	1.52894E+002	1.00000E+002	1.25006E+000	3.29946E-002	0.00000E+000	2.41662E+001	2.68970E+000	7.67510E-001	5.18392E+002	8.76574E+002	2.50207E+002	1.83925E+001	2.48940E-001	5.37022E-001	1.06836E-001	2.41662E+001	-3.95470E+001	8.22191E-002	1.83925E+001	-1.31809E+001
2.36363E+002	1.38495E+003	2.86288E+002	2.32131E+002	1.39562E+000	1.16805E+000	1.39790E+004	2.38803E+003	1.00000E+000	1.56900E+003	3.80000E+001	3.42125E+005	1.63015E+000	3.72149E+001	1.18040E-002	9.87922E-003	4.98569E-002	3.53893E-002	8.72120E+004	2.86329E+002	2.32088E+002	4.72389E-003	4.72389E-003	3.22292E+006	2.00000E+002	4.60000E+001	0.00000E+000	3.88158E+002	8.59502E+002	1.86588E+002	1.00000E+002	1.22229E+000	2.42313E-002	0.00000E+000	3.68282E+001	2.63350E+000	7.70798E-001	5.18392E+002	8.76574E+002	2.50207E+002	1.84113E+001	2.48940E-001	5.37022E-001	8.87683E-002	3.68282E+001	-3.23990E+000	8.22191E-002	1.84113E+001	-1.31663E+001
2.41754E+002	1.31794E+003	2.86307E+002	2.32129E+002	1.39548E+000	1.13140E+000	1.28970E+004	2.37962E+003	1.00000E+000	1.57000E+003	4.80000E+001	3.42327E+005	1.57885E+000	3.63034E+001	1.22879E-002	9.96258E-003	6.33546E-002	4.21018E-002	8.72120E+004	2.86329E+002	2.32088E+002	4.72389E-003	4.72389E-003	3.22292E+006	2.00000E+002	4.70000E+001	0.00000E+000	3.75602E+002	8.40672E+002	1.48552E+002	1.00000E+002	1.15264E+000	4.22271E-002	0.00000E+000	3.58665E+001	2.41544E+000	8.74923E-001	5.18392E+002	8.76574E+002	2.50207E+002	1.84269E+001	2.48940E-001	5.37022E-001	1.04508E-001	3.58665E+001	-2.47787E+001	8.22191E-002	1.84269E+001	-1.31465E+001
2.32382E+002	1.34433E+003	2.86299E+002	2.32134E+002	1.38673E+000	1.15428E+000	1.33370E+004	2.37959E+003	1.00000E+000	1.57100E+003	4.70000E+001	3.42500E+005	1.60067E+000	3.66652E+001	1.20078E-002	9.99495E-003	6.34267E-002	4.43350E-002	8.72120E+004	2.86329E+002	2.32088E+002	4.72389E-003	4.72389E-003	3.22292E+006	2.00000E+002	4.80000E+001	0.00000E+000	3.72072E+002	8.32086E+002	1.74681E+002	1.00000E+002	1.17196E+000	4.38209E-002	0.00000E+000	3.71178E+001	2.62056E+000	7.93028E-001	5.18392E+002	8.76574E+002	2.50207E+002	1.84437E+001	2.48940E-001	5.37022E-001	9.14817E-002	3.71178E+001	-6.47713E+000	8.22191E-002	1.84437E+001	-1.31311E+001
2.42225E+002	1.38093E+003	2.86320E+002	2.32150E+002	1.32560E+000	1.13253E+000	1.29000E+004	2.72779E+003	1.00000E+000	1.57200E+003	4.40000E+001	3.42664E+005	1.50128E+000	3.71609E+001	1.16712E-002	9.97138E-003	5.40621E-002	3.98437E-002	8.72120E+004	2.86329E+002	2.32088E+002	4.72389E-003	4.72389E-003	3.22292E+006	2.00000E+002	4.90000E+001	0.00000E+000	4.00831E+002	8.60707E+002	1.69569E+002	1.00000E+002	1.22029E+000	3.58222E-002	0.00000E+000	3.43559E+001	2.63334E+000	8.02434E-001	5.18392E+002	8.76574E+002	2.50207E+002	1.84506E+001	2.48940E-001	5.37022E-001	7.85421E-002	3.43559E+001	7.53730E+000	8.22191E-002	1.84506E+001	-1.31178E+001
2.34864E+002	1.36782E+003	2.86285E+002	2.32168E+002	1.39091E+000	1.15900E+000	1.36630E+004	1.97978E+003	1.00000E+000	1.57300E+003	4.20000E+001	3.42838E+005	1.61206E+000	3.69841E+001	1.18994E-002	9.91540E-003	5.93496E-002	4.16159E-002	8.72120E+004	2.86329E+002	2.32088E+002	4.72389E-003	4.72389E-003	3.22292E+006	2.00000E+002	5.00000E+001	0.00000E+000	4.03524E+002	8.51650E+002	1.63963E+002	1.00000E+002	1.21202E+000	3.07644E-002	0.00000E+000	3.32366E+001	2.55197E+000	8.04568E-001	5.18392E+002	8.76574E+002	2.50207E+002	1.84694E+001	2.48940E-001	5.37022E-001	9.09475E-002	3.32366E+001	-9.66275E+000	8.22191E-002	1.84694E+001	-1.31054E+001
2.43371E+002	1.41233E+003	2.86246E+002	2.32115E+002	1.33708E+000	1.14776E+000	1.34640E+004	2.07598E+003	1.00000E+000	1.57400E+003	4.10000E+001	3.43021E+005	1.53465E+000	3.75810E+001	1.15231E-002	9.89157E-003	5.09812E-002	3.79510E-002	8.72120E+004	2.86329E+002	2.32088E+002	4.72389E-003	4.72389E-003	3.22292E+006	2.00000E+002	5.10000E+001	0.00000E+000	4.15694E+002	8.74137E+002	1.65428E+002	1.00000E+002	1.24277E+000	2.77412E-002	0.00000E+000	3.29422E+001	2.55134E+000	8.10694E-001	5.18392E+002	8.76574E+002	2.50207E+002	1.84845E+001	2.48940E-001	5.37022E-001	7.61876E-002	3.29422E+001	9.13859E+000	8.22191E-002	1.84845E+001	-1.31042E+001
2.33670E+002	1.42857E+003	2.86323E+002	2.32126E+002	1.36521E+000	1.11750E+000	1.35370E+004	3.51890E+003	1.00000E+000	1.57500E+003	4.20000E+001	3.43199E+005	1.52562E+000	3.77964E+001	1.17338E-002	9.60478E-003	6.08309E-002	4.11788E-002	8.72120E+004	2.86329E+002	2.32088E+002	4.72389E-003	4.72389E-003	3.22292E+006	2.00000E+002	5.20000E+001	0.00000E+000	4.71537E+002	8.37083E+002	1.66495E+002	1.00000E+002	1.29280E+000	4.47405E-002	0.00000E+000	2.21891E+001	2.84544E+000	7.24936E-001	5.18392E+002	8.76574E+002	2.50207E+002	1.84994E+001	2.48940E-001	5.37022E-001	9.97711E-002	2.21891E+001	-3.22310E+001	8.22191E-002	1.84994E+001	-1.30706E+001
2.30309E+002	1.41288E+003	2.86319E+002	2.32141E+002	1.40290E+000	1.12838E+000	1.38600E+004	2.80137E+003	1.00000E+000	1.57600E+003	4.00000E+001	3.43390E+005	1.58302E+000	3.75883E+001	1.19164E-002	9.58463E-003	5.86417E-002	3.84154E-002	8.72120E+004	2.86329E+002	2.32088E+002	4.72389E-003	4.72389E-003	3.22292E+006	2.00000E+002	5.30000E+001	0.00000E+000	4.10731E+002	8.64964E+002	1.84750E+002	1.00000E+002	1.25235E+000	2.83635E-002	0.00000E+000	3.38557E+001	2.70525E+000	7.53566E-001	5.18392E+002	8.76574E+002	2.50207E+002	1.85233E+001	2.48940E-001	5.37022E-001	1.08451E-001	3.38557E+001	-3.19843E+001	8.22191E-002	1.85233E+001	-1.30463E+001
2.27302E+002	1.38176E+003	2.86359E+002	2.32108E+002	1.34100E+000	1.12309E+000	1.29420E+004	2.22024E+003	1.00000E+000	1.57700E+003	4.80000E+001	3.43563E+005	1.50606E+000	3.71720E+001	1.17877E-002	9.87219E-003	5.52352E-002	3.91643E-002	8.72120E+004	2.86329E+002	2.32088E+002	4.72389E-003	4.72389E-003	3.22292E+006	2.00000E+002	5.40000E+001	0.00000E+000	4.25704E+002	8.49507E+002	1.51204E+002	1.00000E+002	1.22485E+000	3.12897E-002	0.00000E+000	2.95888E+001	2.59273E+000	8.13678E-001	5.18392E+002	8.76574E+002	2.50207E+002	1.85338E+001	2.48940E-001	5.37022E-001	8.84354E-002	2.95888E+001	-1.00325E+001	8.22191E-002	1.85338E+001	-1.30297E+001
2.42636E+002	1.43258E+003	2.86362E+002	2.32127E+002	1.37049E+000	1.11073E+000	1.35460E+004	2.93528E+003	1.00000E+000	1.57800E+003	3.80000E+001	3.43735E+005	1.52225E+000	3.78494E+001	1.17753E-002	9.54340E-003	5.59007E-002	3.71961E-002	8.72120E+004	2.86329E+002	2.32088E+002	4.72389E-003	4.72389E-003	3.22292E+006	2.00000E+002	5.50000E+001	0.00000E+000	4.27469E+002	8.71978E+002	1.68103E+002	1.00000E+002	1.25946E+000	3.54709E-002	0.00000E+000	3.12941E+001	2.61747E+000	7.87815E-001	5.18392E+002	8.76574E+002	2.50207E+002	1.85414E+001	2.48940E-001	5.37022E-001	1.04691E-001	3.12941E+001	-2.95797E+001	8.22191E-002	1.85414E+001	-1.30197E+001
2.38868E+002	1.47126E+003	2.86304E+002	2.32161E+002	1.38711E+000	1.15052E+000	1.45570E+004	2.73935E+003	1.00000E+000	1.57900E+003	2.90000E+001	3.43909E+005	1.59590E+000	3.83570E+001	1.14967E-002	9.53586E-003	5.20915E-002	3.62800E-002	8.72120E+004	2.86329E+002	2.32088E+002	4.72389E-003	4.72389E-003	3.22292E+006	2.00000E+002	5.60000E+001	0.00000E+000	4.07152E+002	8.85251E+002	2.11198E+002	1.00000E+002	1.28942E+000	2.22719E-002	0.00000E+000	3.68007E+001	2.79333E+000	7.12120E-001	5.18392E+002	8.76574E+002	2.50207E+002	1.85494E+001	2.48940E-001	5.37022E-001	9.32304E-002	3.68007E+001	-9.06907E+000	8.22191E-002	1.85494E+001	-1.30215E+001
2.36077E+002	1.45823E+003	2.86279E+002	2.32098E+002	1.44260E+000	1.18486E+000	1.53740E+004	3.38099E+003	1.00000E+000	1.58000E+003	3.30000E+001	3.44093E+005	1.70929E+000	3.81867E+001	1.16346E-002	9.55597E-003	6.45428E-002	4.39201E-002	8.72120E+004	2.86329E+002	2.32088E+002	4.72389E-003	4.72389E-003	3.22292E+006	2.00000E+002	5.70000E+001	0.00000E+000	4.35068E+002	8.70407E+002	1.98498E+002	1.00000E+002	1.30196E+000	4.00424E-002	0.00000E+000	3.10657E+001	2.77327E+000	6.97952E-001	5.18392E+002	8.76574E+002	2.50207E+002	1.85497E+001	2.48940E-001	5.37022E-001	9.80936E-002	3.10657E+001	-2.11695E+001	8.22191E-002	1.85497E+001	-1.30330E+001
2.45924E+002	1.53551E+003	2.86309E+002	2.32104E+002	1.43713E+000	1.13785E+000	1.55170E+004	3.78757E+003	1.00000E+000	1.58100E+003	2.60000E+001	3.44279E+005	1.63523E+000	3.91855E+001	1.15369E-002	9.13438E-003	5.99655E-002	3.80532E-002	8.72120E+004	2.86329E+002	2.32088E+002	4.72389E-003	4.72389E-003	3.22292E+006	2.00000E+002	5.80000E+001	0.00000E+000	5.00602E+002	9.00696E+002	1.71701E+002	1.00000E+002	1.37414E+000	3.36158E-002	0.00000E+000	2.31279E+001	2.57903E+000	7.47053E-001	5.18392E+002	8.76574E+002	2.50207E+002	1.85612E+001	2.48940E-001	5.37022E-001	1.16227E-001	2.31279E+001	-5.30251E+001	8.22191E-002	1.85612E+001	-1.30142E+001
2.40298E+002	1.52789E+003	2.86269E+002	2.32040E+002	1.46324E+000	1.20004E+000	1.65050E+004	3.52590E+003	1.00000E+000	1.58200E+003	2.40000E+001	3.44471E+005	1.75594E+000	3.90882E+001	1.13896E-002	9.34085E-003	6.65530E-002	4.51180E-002	8.72120E+004	2.86329E+002	2.32088E+002	4.72389E-003	4.72389E-003	3.22292E+006	2.00000E+002	5.90000E+001	0.00000E+000	5.06360E+002	8.81147E+002	1.86142E+002	1.00000E+002	1.38570E+000	3.44240E-002	0.00000E+000	2.08843E+001	2.69440E+000	6.93333E-001	5.18392E+002	8.76574E+002	2.50207E+002	1.85722E+001	2.48940E-001	5.37022E-001	9.88289E-002	2.08843E+001	-3.23218E+001	8.22191E-002	1.85722E+001	-1.30185E+001
2.58807E+002	1.55453E+003	2.86316E+002	2.32073E+002	1.42751E+000	1.14827E+000	1.57510E+004	3.44262E+003	1.00000E+000	1.58300E+003	2.20000E+001	3.44660E+005	1.63916E+000	3.94275E+001	1.13743E-002	9.14932E-003	6.79430E-002	4.43377E-002	8.72120E+004	2.86329E+002	2.32088E+002	4.72389E-003	4.72389E-003	3.22292E+006	2.00000E+002	6.00000E+001	0.00000E+000	5.11713E+002	8.90106E+002	2.04851E+002	1.00000E+002	1.41872E+000	4.20102E-002	0.00000E+000	2.09172E+001	2.93020E+000	6.52619E-001	5.18392E+002	8.76574E+002	2.50207E+002	1.85734E+001	2.48940E-001	5.37022E-001	1.08410E-001	2.09172E+001	-4.48764E+001	8.22191E-002	1.85734E+001	-1.30033E+001
2.43824E+002	1.67074E+003	2.86275E+002	2.32123E+002	1.48432E+000	1.21409E+000	1.85000E+004	3.96694E+003	1.00000E+000	1.58400E+003	7.00000E+000	3.44831E+005	1.80210E+000	4.08747E+001	1.09130E-002	8.92614E-003	6.34736E-002	4.28104E-002	8.72120E+004	2.86329E+002	2.32088E+002	4.72389E-003	4.72389E-003	3.22292E+006	2.00000E+002	6.10000E+001	0.00000E+000	5.74271E+002	9.00254E+002	2.39699E+002	1.00000E+002	1.54337E+000	3.35680E-002	0.00000E+000	1.20353E+001	3.07181E+000	5.74421E-001	5.18392E+002	8.76574E+002	2.50207E+002	1.85924E+001	2.48940E-001	5.37022E-001	1.00146E-001	1.20353E+001	-4.28881E+001	8.22191E-002	1.85924E+001	-1.29888E+001
2.36667E+002	1.60738E+003	2.86234E+002	2.32078E+002	1.52147E+000	1.22198E+000	1.82830E+004	4.68860E+003	1.00000E+000	1.58500E+003	1.50000E+001	3.45016E+005	1.85921E+000	4.00921E+001	1.12523E-002	9.03734E-003	6.66088E-002	4.33402E-002	8.72120E+004	2.86329E+002	2.32088E+002	4.72389E-003	4.72389E-003	3.22292E+006	2.00000E+002	6.20000E+001	0.00000E+000	5.31068E+002	8.95228E+002	2.30890E+002	1.00000E+002	1.47543E+000	3.72288E-002	0.00000E+000	1.84193E+001	3.00227E+000	5.91204E-001	5.18392E+002	8.76574E+002	2.50207E+002	1.86056E+001	2.48940E-001	5.37022E-001	1.09166E-001	1.84193E+001	-4.83908E+001	8.22191E-002	1.86056E+001	-1.29892E+001
2.61651E+002	1.47463E+003	2.86289E+002	2.32077E+002	1.48354E+000	1.20539E+000	1.62040E+004	3.89692E+003	1.00000E+000	1.58600E+003	2.60000E+001	3.45203E+005	1.78824E+000	3.84009E+001	1.16544E-002	9.46924E-003	7.33995E-002	4.88046E-002	8.72120E+004	2.86329E+002	2.32088E+002	4.72389E-003	4.72389E-003	3.22292E+006	2.00000E+002	6.30000E+001	0.00000E+000	4.74679E+002	8.63174E+002	1.83734E+002	1.00000E+002	1.33173E+000	5.19709E-002	0.00000E+000	2.41516E+001	2.69388E+000	6.99876E-001	5.18392E+002	8.76574E+002	2.50207E+002	1.86161E+001	2.48940E-001	5.37022E-001	1.03445E-001	2.41516E+001	-3.51051E+001	8.22191E-002	1.86161E+001	-1.29665E+001
2.55669E+002	1.40771E+003	2.86332E+002	2.32114E+002	1.44830E+000	1.14001E+000	1.43550E+004	2.90432E+003	1.00000E+000	1.58700E+003	3.70000E+001	3.45399E+005	1.65107E+000	3.75194E+001	1.20880E-002	9.51493E-003	6.88476E-002	4.31072E-002	8.72120E+004	2.86329E+002	2.32088E+002	4.72389E-003	4.72389E-003	3.22292E+006	2.00000E+002	6.40000E+001	0.00000E+000	3.81384E+002	8.70620E+002	1.94105E+002	1.00000E+002	1.22871E+000	4.24700E-002	0.00000E+000	3.90009E+001	2.58882E+000	7.73763E-001	5.18392E+002	8.76574E+002	2.50207E+002	1.86339E+001	2.48940E-001	5.37022E-001	1.19109E-001	3.90009E+001	-4.09862E+001	8.22191E-002	1.86339E+001	-1.29353E+001
2.36592E+002	1.33024E+003	2.86272E+002	2.32154E+002	1.32359E+000	1.12402E+000	1.23140E+004	2.23575E+003	1.00000E+000	1.58800E+003	4.90000E+001	3.45606E+005	1.48775E+000	3.64725E+001	1.19277E-002	1.01292E-002	5.41428E-002	3.94583E-002	8.72120E+004	2.86329E+002	2.32088E+002	4.72389E-003	4.72389E-003	3.22292E+006	2.00000E+002	6.50000E+001	0.00000E+000	3.65014E+002	8.39812E+002	1.69597E+002	1.00000E+002	1.16198E+000	3.51411E-002	0.00000E+000	3.85037E+001	2.61142E+000	8.28200E-001	5.18392E+002	8.76574E+002	2.50207E+002	1.86466E+001	2.48940E-001	5.37022E-001	8.15373E-002	3.85037E+001	7.80634E+000	8.22191E-002	1.86466E+001	-1.29325E+001
2.14321E+002	1.39538E+003	2.86360E+002	2.32210E+002	1.41459E+000	1.12885E+000	1.38060E+004	2.38122E+003	1.00000E+000	1.58900E+003	4.20000E+001	3.45779E+005	1.59686E+000	3.73548E+001	1.20392E-002	9.60734E-003	5.66744E-002	3.66096E-002	8.72120E+004	2.86329E+002	2.32088E+002	4.72389E-003	4.72389E-003	3.22292E+006	2.00000E+002	6.60000E+001	0.00000E+000	3.90986E+002	8.47410E+002	1.95972E+002	1.00000E+002	1.22900E+000	2.54584E-002	0.00000E+000	3.64050E+001	2.80946E+000	7.27033E-001	5.18392E+002	8.76574E+002	2.50207E+002	1.86620E+001	2.48940E-001	5.37022E-001	1.12343E-001	3.64050E+001	-3.45697E+001	8.22191E-002	1.86620E+001	-1.28916E+001
2.14884E+002	1.41957E+003	2.86344E+002	2.32157E+002	1.40111E+000	1.11533E+000	1.37550E+004	3.66193E+003	1.00000E+000	1.59000E+003	4.50000E+001	3.45967E+005	1.56270E+000	3.76772E+001	1.19466E-002	9.50981E-003	5.44914E-002	3.50660E-002	8.72120E+004	2.86329E+002	2.32088E+002	4.72389E-003	4.72389E-003	3.22292E+006	2.00000E+002	6.70000E+001	0.00000E+000	3.63319E+002	8.85547E+002	2.03468E+002	1.00000E+002	1.22509E+000	2.63314E-002	0.00000E+000	4.27951E+001	2.56938E+000	7.96439E-001	5.18392E+002	8.76574E+002	2.50207E+002	1.86796E+001	2.48940E-001	5.37022E-001	1.13567E-001	4.27951E+001	-2.98112E+001	8.22191E-002	1.86796E+001	-1.28827E+001
2.25016E+002	1.39841E+003	2.86281E+002	2.32141E+002	1.39647E+000	1.07535E+000	1.30250E+004	2.67442E+003	1.00000E+000	1.59100E+003	4.50000E+001	3.46152E+005	1.50169E+000	3.73953E+001	1.22361E-002	9.42238E-003	6.17272E-002	3.71577E-002	8.72120E+004	2.86329E+002	2.32088E+002	4.72389E-003	4.72389E-003	3.22292E+006	2.00000E+002	6.80000E+001	0.00000E+000	3.91146E+002	8.68756E+002	1.72879E+002	1.00000E+002	1.21647E+000	3.13237E-002	0.00000E+000	3.65600E+001	2.57866E+000	8.15507E-001	5.18392E+002	8.76574E+002	2.50207E+002	1.86972E+001	2.48940E-001	5.37022E-001	1.29912E-001	3.65600E+001	-5.79269E+001	8.22191E-002	1.86972E+001	-1.28812E+001
2.25467E+002	1.48732E+003	2.86354E+002	2.32098E+002	1.44265E+000	1.20936E+000	1.60040E+004	2.84301E+003	1.00000E+000	1.59200E+003	2.80000E+001	3.46323E+005	1.74469E+000	3.85658E+001	1.14038E-002	9.55962E-003	5.97222E-002	4.23279E-002	8.72120E+004	2.86329E+002	2.32088E+002	4.72389E-003	4.72389E-003	3.22292E+006	2.00000E+002	6.90000E+001	0.00000E+000	3.71665E+002	8.63263E+002	2.76795E+002	1.00000E+002	1.30369E+000	2.82396E-002	0.00000E+000	4.59200E+001	3.29185E+000	5.76311E-001	5.18392E+002	8.76574E+002	2.50207E+002	1.87150E+001	2.48940E-001	5.37022E-001	8.79691E-002	4.59200E+001	6.90204E+000	8.22191E-002	1.87150E+001	-1.28508E+001
2.55234E+002	2.06867E+003	2.86450E+002	2.31917E+002	1.36664E+000	1.37553E+000	2.39090E+004	4.98801E+003	1.00000E+000	1.59300E+003	0.00000E+000	3.46483E+005	1.87986E+000	4.54826E+001	8.83842E-003	8.89589E-003	5.04182E-002	5.10646E-002	8.72120E+004	2.86329E+002	2.32089E+002	4.72389E-003	4.72389E-003	3.22292E+006	2.00000E+002	7.00000E+001	0.00000E+000	5.73846E+002	8.69323E+002	6.17017E+002	1.00000E+002	1.94311E+000	2.48684E-002	0.00000E+000	-8.65457E+001	1.15748E+001	1.34097E-001	5.18392E+002	8.76574E+002	2.50207E+002	1.87365E+001	2.48940E-001	5.37022E-001	-3.24036E-003	2.04700E+002	-9.72718E+000	8.22191E-002	1.87365E+001	-1.28247E+001
2.71863E+002	2.14069E+003	2.86494E+002	2.31954E+002	1.33495E+000	1.32020E+000	2.32940E+004	4.79452E+003	1.00000E+000	1.59400E+003	0.00000E+000	3.46666E+005	1.76241E+000	4.62676E+001	8.74669E-003	8.65005E-003	4.99367E-002	4.88581E-002	8.72120E+004	2.86329E+002	2.32088E+002	4.72389E-003	4.72389E-003	3.22292E+006	2.00000E+002	7.10000E+001	0.00000E+000	6.67747E+002	8.53385E+002	6.26581E+002	1.00000E+002	2.06390E+000	2.46389E-002	0.00000E+000	-6.87342E+001	6.03845E+000	2.60414E-001	5.18392E+002	8.76574E+002	2.50207E+002	1.87479E+001	2.48940E-001	5.37022E-001	5.55523E-003	2.22511E+002	-2.95261E+000	8.22191E-002	1.87479E+001	-1.27997E+001
2.66897E+002	2.14003E+003	2.86468E+002	2.31969E+002	1.35665E+000	1.30530E+000	2.33870E+004	4.55259E+003	1.00000E+000	1.59500E+003	0.00000E+000	3.46840E+005	1.77084E+000	4.62605E+001	8.87116E-003	8.53540E-003	5.17612E-002	4.79805E-002	8.72120E+004	2.86329E+002	2.32089E+002	4.72389E-003	4.72389E-003	3.22292E+006	2.00000E+002	7.20000E+001	0.00000E+000	7.38415E+002	8.49132E+002	5.60219E+002	1.00000E+002	2.07780E+000	2.53785E-002	0.00000E+000	-5.15646E+001	4.47555E+000	3.50653E-001	5.18392E+002	8.76574E+002	2.50207E+002	1.87391E+001	2.48940E-001	5.37022E-001	1.92891E-002	2.39681E+002	-3.05435E+000	8.22191E-002	1.87391E+001	-1.28131E+001
2.59584E+002	2.23686E+003	2.86486E+002	2.31960E+002	1.39595E+000	1.37868E+000	2.64000E+004	6.28927E+003	1.00000E+000	1.59600E+003	0.00000E+000	3.47035E+005	1.92457E+000	4.72955E+001	8.59147E-003	8.48521E-003	5.58611E-002	5.45059E-002	8.72120E+004	2.86329E+002	2.32089E+002	4.72389E-003	4.72389E-003	3.22292E+006	2.00000E+002	7.30000E+001	0.00000E+000	7.38653E+002	8.75808E+002	6.27313E+002	1.00000E+002	2.16874E+000	2.87753E-002	0.00000E+000	-6.09650E+001	4.63217E+000	3.18878E-001	5.18392E+002	8.76574E+002	2.50207E+002	1.87548E+001	2.48940E-001	5.37022E-001	6.22269E-003	2.30281E+002	3.97680E+000	8.22191E-002	1.87548E+001	-1.27941E+001
2.70637E+002	2.11635E+003	2.86486E+002	2.31992E+002	1.33537E+000	1.30495E+000	2.27750E+004	3.76193E+003	1.00000E+000	1.59700E+003	0.00000E+000	3.47223E+005	1.74258E+000	4.60038E+001	8.84854E-003	8.64697E-003	4.59102E-002	4.38855E-002	8.72120E+004	2.86329E+002	2.32089E+002	4.72389E-003	4.72389E-003	3.22292E+006	2.00000E+002	7.40000E+001	0.00000E+000	6.47404E+002	8.75957E+002	5.91727E+002	1.00000E+002	2.01289E+000	1.83947E-002	0.00000E+000	-6.01892E+001	7.79126E+000	2.04115E-001	5.18392E+002	8.76574E+002	2.50207E+002	1.87648E+001	2.48940E-001	5.37022E-001	1.15212E-002	2.31056E+002	-1.90326E+000	8.22191E-002	1.87648E+001	-1.27810E+001
2.33195E+002	1.78786E+003	2.86418E+002	2.32040E+002	1.41682E+000	1.32247E+000	2.05550E+004	3.36321E+003	1.00000E+000	1.59800E+003	1.00000E+000	3.47409E+005	1.87370E+000	4.22831E+001	9.88224E-003	9.22417E-003	5.46865E-002	4.77733E-002	8.72120E+004	2.86329E+002	2.32089E+002	4.72389E-003	4.72389E-003	3.22292E+006	2.00000E+002	7.50000E+001	0.00000E+000	5.29164E+002	8.82863E+002	3.74690E+002	1.00000E+002	1.62520E+000	2.18912E-002	0.00000E+000	1.60554E+001	5.75274E+000	2.90990E-001	5.18392E+002	8.76574E+002	2.50207E+002	1.87782E+001	2.48940E-001	5.37022E-001	3.44426E-002	1.60554E+001	4.54620E+001	8.22191E-002	1.87782E+001	-1.27785E+001
2.61973E+002	1.83261E+003	2.86443E+002	2.31936E+002	1.37734E+000	1.28194E+000	1.99800E+004	3.45798E+003	1.00000E+000	1.59900E+003	2.00000E+000	3.47581E+005	1.76567E+000	4.28091E+001	9.74417E-003	9.06921E-003	5.06865E-002	4.40475E-002	8.72120E+004	2.86329E+002	2.32089E+002	4.72389E-003	4.72389E-003	3.22292E+006	2.00000E+002	7.60000E+001	0.00000E+000	5.16327E+002	8.52316E+002	4.66145E+002	1.00000E+002	1.69190E+000	2.61937E-002	0.00000E+000	6.58888E+000	1.53351E+001	1.10720E-001	5.18392E+002	8.76574E+002	2.50207E+002	1.87924E+001	2.48940E-001	5.37022E-001	3.58767E-002	6.58888E+000	3.41799E+001	8.22191E-002	1.87924E+001	-1.27685E+001
2.33615E+002	2.41955E+003	2.86520E+002	2.31812E+002	1.44176E+000	1.52895E+000	3.23260E+004	7.98703E+003	1.00000E+000	1.60000E+003	0.00000E+000	3.47768E+005	2.20437E+000	4.91889E+001	8.01894E-003	8.50386E-003	5.39530E-002	6.05934E-002	8.72120E+004	2.86329E+002	2.32089E+002	4.72389E-003	4.72389E-003	3.22292E+006	2.00000E+002	7.70000E+001	0.00000E+000	7.02188E+002	9.04625E+002	8.31375E+002	1.00000E+002	2.36624E+000	2.89085E-002	0.00000E+000	-9.40729E+001	3.84563E+000	3.47110E-001	5.18392E+002	8.76574E+002	2.50207E+002	1.88019E+001	2.48940E-001	5.37022E-001	-2.93484E-002	1.97173E+002	1.55975E+001	8.22191E-002	1.88019E+001	-1.27534E+001
2.84066E+002	2.18608E+003	2.86525E+002	2.31913E+002	1.33198E+000	1.37275E+000	2.46240E+004	6.38786E+003	1.00000E+000	1.60100E+003	0.00000E+000	3.47951E+005	1.82848E+000	4.67556E+001	8.48828E-003	8.74804E-003	4.98246E-002	5.28705E-002	8.72120E+004	2.86329E+002	2.32089E+002	4.72389E-003	4.72389E-003	3.22292E+006	2.00000E+002	7.80000E+001	0.00000E+000	6.30318E+002	8.58168E+002	6.99428E+002	1.00000E+002	2.09993E+000	3.12984E-002	0.00000E+000	-8.92065E+001	5.92019E+000	2.58343E-001	5.18392E+002	8.76574E+002	2.50207E+002	1.88129E+001	2.48940E-001	5.37022E-001	-1.50704E-002	2.02039E+002	2.49711E+000	8.22191E-002	1.88129E+001	-1.27316E+001
2.76657E+002	1.98090E+003	2.86455E+002	2.31984E+002	1.34038E+000	1.32033E+000	2.16280E+004	4.96497E+003	1.00000E+000	1.60200E+003	0.00000E+000	3.48139E+005	1.76975E+000	4.45073E+001	9.11422E-003	8.97792E-003	5.14729E-002	4.99716E-002	8.72120E+004	2.86329E+002	2.32089E+002	4.72389E-003	4.72389E-003	3.22292E+006	2.00000E+002	7.90000E+001	0.00000E+000	6.45244E+002	8.57013E+002	4.87129E+002	1.00000E+002	1.88253E+000	3.11503E-002	0.00000E+000	-3.40434E+001	6.50426E+000	2.50902E-001	5.18392E+002	8.76574E+002	2.50207E+002	1.88190E+001	2.48940E-001	5.37022E-001	7.53402E-003	2.57202E+002	2.92458E+001	8.22191E-002	1.88190E+001	-1.27346E+001
2.60702E+002	2.19172E+003	2.86480E+002	2.31935E+002	1.35835E+000	1.37284E+000	2.51360E+004	5.33982E+003	1.00000E+000	1.60300E+003	0.00000E+000	3.48320E+005	1.86479E+000	4.68158E+001	8.56770E-003	8.65906E-003	5.18647E-002	5.29598E-002	8.72120E+004	2.86329E+002	2.32089E+002	4.72389E-003	4.72389E-003	3.22292E+006	2.00000E+002	8.00000E+001	0.00000E+000	6.94651E+002	8.63434E+002	6.38098E+002	1.00000E+002	2.11709E+000	2.78089E-002	0.00000E+000	-6.73605E+001	5.34954E+000	2.82974E-001	5.18392E+002	8.76574E+002	2.50207E+002	1.88324E+001	2.48940E-001	5.37022E-001	-5.30355E-003	2.23885E+002	1.20588E+001	8.22191E-002	1.88324E+001	-1.27201E+001
2.44107E+002	2.20496E+003	2.86519E+002	2.31946E+002	1.37136E+000	1.37650E+000	2.55700E+004	4.54557E+003	1.00000E+000	1.60400E+003	0.00000E+000	3.48487E+005	1.88768E+000	4.69571E+001	8.57600E-003	8.60820E-003	5.06820E-002	5.10572E-002	8.72120E+004	2.86329E+002	2.32089E+002	4.72389E-003	4.72389E-003	3.22292E+006	2.00000E+002	8.10000E+001	0.00000E+000	6.85215E+002	8.63230E+002	6.61151E+002	1.00000E+002	2.13053E+000	2.02757E-002	0.00000E+000	-7.29047E+001	5.36027E+000	2.80001E-001	5.18392E+002	8.76574E+002	2.50207E+002	1.88424E+001	2.48940E-001	5.37022E-001	-1.87387E-003	2.18341E+002	2.21560E+000	8.22191E-002	1.88424E+001	-1.27002E+001
2.56617E+002	2.06305E+003	2.86463E+002	2.31975E+002	1.39880E+000	1.38208E+000	2.44410E+004	5.97857E+003	1.00000E+000	1.60500E+003	0.00000E+000	3.48656E+005	1.93325E+000	4.54208E+001	8.94736E-003	8.84043E-003	5.58701E-002	5.45616E-002	8.72120E+004	2.86329E+002	2.32089E+002	4.72389E-003	4.72389E-003	3.22292E+006	2.00000E+002	8.20000E+001	0.00000E+000	6.60815E+002	8.59052E+002	5.47543E+002	1.00000E+002	1.97071E+000	3.16288E-002	0.00000E+000	-4.93830E+001	6.32995E+000	2.42522E-001	5.18392E+002	8.76574E+002	2.50207E+002	1.88539E+001	2.48940E-001	5.37022E-001	6.01153E-003	2.41863E+002	1.58204E+001	8.22191E-002	1.88539E+001	-1.26987E+001
2.53924E+002	2.23557E+003	2.86507E+002	2.31946E+002	1.36673E+000	1.36910E+000	2.57170E+004	5.13347E+003	1.00000E+000	1.60600E+003	0.00000E+000	3.48835E+005	1.87118E+000	4.72818E+001	8.52258E-003	8.53738E-003	4.90362E-002	4.92038E-002	8.72120E+004	2.86329E+002	2.32089E+002	4.72389E-003	4.72389E-003	3.22292E+006	2.00000E+002	8.30000E+001	0.00000E+000	7.29230E+002	8.84187E+002	6.29160E+002	1.00000E+002	2.16384E+000	2.29467E-002	0.00000E+000	-6.12031E+001	4.99338E+000	2.99714E-001	5.18392E+002	8.76574E+002	2.50207E+002	1.88590E+001	2.48940E-001	5.37022E-001	-8.67460E-004	2.30042E+002	1.26501E+001	8.22191E-002	1.88590E+001	-1.26863E+001
2.52997E+002	2.12387E+003	2.86506E+002	2.31937E+002	1.34899E+000	1.35465E+000	2.39070E+004	4.96494E+003	1.00000E+000	1.60700E+003	0.00000E+000	3.49025E+005	1.82741E+000	4.60854E+001	8.72461E-003	8.76124E-003	5.27461E-002	5.31832E-002	8.72120E+004	2.86329E+002	2.32089E+002	4.72389E-003	4.72389E-003	3.22292E+006	2.00000E+002	8.40000E+001	0.00000E+000	6.53328E+002	8.56744E+002	6.16708E+002	1.00000E+002	2.03657E+000	2.70433E-002	0.00000E+000	-6.79602E+001	6.54801E+000	2.37050E-001	5.18392E+002	8.76574E+002	2.50207E+002	1.88720E+001	2.48940E-001	5.37022E-001	-2.09477E-003	2.23285E+002	7.43368E+000	8.22191E-002	1.88720E+001	-1.26746E+001
2.54913E+002	2.29574E+003	2.86546E+002	2.31959E+002	1.36409E+000	1.35039E+000	2.60250E+004	5.33711E+003	1.00000E+000	1.60800E+003	0.00000E+000	3.49217E+005	1.84206E+000	4.79139E+001	8.45569E-003	8.37073E-003	4.95747E-002	4.85996E-002	8.72120E+004	2.86329E+002	2.32089E+002	4.72389E-003	4.72389E-003	3.22292E+006	2.00000E+002	8.50000E+001	0.00000E+000	7.14286E+002	8.88550E+002	7.01556E+002	1.00000E+002	2.22780E+000	2.06672E-002	0.00000E+000	-7.53894E+001	5.01266E+000	2.96789E-001	5.18392E+002	8.76574E+002	2.50207E+002	1.88805E+001	2.48940E-001	5.37022E-001	5.04916E-003	2.15856E+002	-8.95952E+000	8.22191E-002	1.88805E+001	-1.26548E+001
2.55943E+002	2.23774E+003	2.86494E+002	2.31927E+002	1.33585E+000	1.36860E+000	2.51990E+004	6.45406E+003	1.00000E+000	1.60900E+003	0.00000E+000	3.49389E+005	1.82825E+000	4.73047E+001	8.41522E-003	8.62157E-003	4.93333E-002	5.17425E-002	8.72120E+004	2.86329E+002	2.32089E+002	4.72389E-003	4.72389E-003	3.22292E+006	2.00000E+002	8.60000E+001	0.00000E+000	7.16339E+002	8.66315E+002	6.59356E+002	1.00000E+002	2.17011E+000	2.58880E-002	0.00000E+000	-6.88585E+001	4.89732E+000	3.08717E-001	5.18392E+002	8.76574E+002	2.50207E+002	1.88881E+001	2.48940E-001	5.37022E-001	-1.21118E-002	2.22387E+002	1.91196E+001	8.22191E-002	1.88881E+001	-1.26620E+001
2.73879E+002	2.26305E+003	2.86551E+002	2.31947E+002	1.36321E+000	1.35692E+000	2.57580E+004	5.34627E+003	1.00000E+000	1.61000E+003	0.00000E+000	3.49562E+005	1.84977E+000	4.75715E+001	8.49387E-003	8.45472E-003	4.90518E-002	4.86082E-002	8.72120E+004	2.86329E+002	2.32089E+002	4.72389E-003	4.72389E-003	3.22292E+006	2.00000E+002	8.70000E+001	0.00000E+000	6.99053E+002	8.60065E+002	7.08198E+002	1.00000E+002	2.19851E+000	2.41949E-002	0.00000E+000	-7.90240E+001	4.71684E+000	3.17033E-001	5.18392E+002	8.76574E+002	2.50207E+002	1.88976E+001	2.48940E-001	5.37022E-001	2.30970E-003	2.12221E+002	-9.15242E+000	8.22191E-002	1.88976E+001	-1.26378E+001
2.44251E+002	1.49798E+003	2.86429E+002	2.32031E+002	1.28853E+000	1.23449E+000	1.47850E+004	2.78315E+003	1.00000E+000	1.61100E+003	2.90000E+001	3.49767E+005	1.59067E+000	3.87038E+001	1.05970E-002	1.01526E-002	4.80106E-002	4.41753E-002	8.72120E+004	2.86329E+002	2.32089E+002	4.72389E-003	4.72389E-003	3.22292E+006	2.00000E+002	8.80000E+001	0.00000E+000	4.46022E+002	7.87906E+002	2.81825E+002	1.00000E+002	1.35857E+000	2.98929E-002	0.00000E+000	2.37051E+001	4.86926E+000	4.05357E-001	5.18392E+002	8.76574E+002	2.50207E+002	1.89091E+001	2.48940E-001	5.37022E-001	2.14214E-002	2.37051E+001	6.95289E+001	8.22191E-002	1.89091E+001	-1.26460E+001
2.36904E+002	1.39054E+003	2.86338E+002	2.32118E+002	1.40870E+000	1.17016E+000	1.41850E+004	2.74783E+003	1.00000E+000	1.61200E+003	4.00000E+001	3.49966E+005	1.64841E+000	3.72899E+001	1.18278E-002	9.82499E-003	5.80961E-002	4.05031E-002	8.72120E+004	2.86329E+002	2.32089E+002	4.72389E-003	4.72389E-003	3.22292E+006	2.00000E+002	8.90000E+001	0.00000E+000	3.77448E+002	8.46557E+002	1.90723E+002	1.00000E+002	1.20538E+000	3.53237E-002	0.00000E+000	3.84054E+001	2.65636E+000	7.58595E-001	5.18392E+002	8.76574E+002	2.50207E+002	1.89142E+001	2.48940E-001	5.37022E-001	9.24954E-002	3.84054E+001	-6.50270E+000	8.22191E-002	1.89142E+001	-1.26532E+001
2.39257E+002	1.42305E+003	2.86300E+002	2.32112E+002	1.43745E+000	1.15666E+000	1.46150E+004	2.71173E+003	1.00000E+000	1.61300E+003	3.90000E+001	3.50151E+005	1.66264E+000	3.77234E+001	1.18903E-002	9.56766E-003	6.27516E-002	4.10729E-002	8.72120E+004	2.86329E+002	2.32089E+002	4.72389E-003	4.72389E-003	3.22292E+006	2.00000E+002	9.00000E+001	0.00000E+000	3.85618E+002	8.68065E+002	1.97757E+002	1.00000E+002	1.23663E+000	3.40109E-002	0.00000E+000	3.87412E+001	2.63024E+000	7.54773E-001	5.18392E+002	8.76574E+002	2.50207E+002	1.89262E+001	2.48940E-001	5.37022E-001	1.08242E-001	3.87412E+001	-2.68301E+001	8.22191E-002	1.89262E+001	-1.26505E+001
2.29336E+002	1.54229E+003	2.86306E+002	2.32071E+002	1.40736E+000	1.16289E+000	1.55950E+004	3.26915E+003	1.00000E+000	1.61400E+003	2.60000E+001	3.50320E+005	1.63661E+000	3.92720E+001	1.12697E-002	9.31210E-003	6.24663E-002	4.30102E-002	8.72120E+004	2.86329E+002	2.32089E+002	4.72389E-003	4.72389E-003	3.22292E+006	2.00000E+002	9.10000E+001	0.00000E+000	5.08090E+002	8.88577E+002	1.86506E+002	1.00000E+002	1.39280E+000	3.41038E-002	0.00000E+000	2.16033E+001	2.75620E+000	6.97281E-001	5.18392E+002	8.76574E+002	2.50207E+002	1.89320E+001	2.48940E-001	5.37022E-001	9.51146E-002	2.16033E+001	-2.67334E+001	8.22191E-002	1.89320E+001	-1.26472E+001
2.47196E+002	1.55606E+003	2.86243E+002	2.32079E+002	1.43095E+000	1.14477E+000	1.57430E+004	4.18011E+003	1.00000E+000	1.61500E+003	2.10000E+001	3.50490E+005	1.63810E+000	3.94469E+001	1.14046E-002	9.12376E-003	6.63030E-002	4.28298E-002	8.72120E+004	2.86329E+002	2.32089E+002	4.72389E-003	4.72389E-003	3.22292E+006	2.00000E+002	9.20000E+001	0.00000E+000	4.90152E+002	8.98449E+002	2.10149E+002	1.00000E+002	1.40214E+000	5.32077E-002	0.00000E+000	2.53378E+001	2.91625E+000	6.55908E-001	5.18392E+002	8.76574E+002	2.50207E+002	1.89445E+001	2.48940E-001	5.37022E-001	1.11106E-001	2.53378E+001	-4.40372E+001	8.22191E-002	1.89445E+001	-1.26482E+001
2.30991E+002	1.54457E+003	2.86284E+002	2.32060E+002	1.46128E+000	1.23890E+000	1.71870E+004	3.77567E+003	1.00000E+000	1.61600E+003	2.10000E+001	3.50653E+005	1.81039E+000	3.93011E+001	1.11464E-002	9.45011E-003	6.43940E-002	4.65869E-002	8.72120E+004	2.86329E+002	2.32089E+002	4.72389E-003	4.72389E-003	3.22292E+006	2.00000E+002	9.30000E+001	0.00000E+000	4.77945E+002	8.76065E+002	2.40441E+002	1.00000E+002	1.40666E+000	3.59642E-002	0.00000E+000	2.59809E+001	3.20690E+000	5.70854E-001	5.18392E+002	8.76574E+002	2.50207E+002	1.89493E+001	2.48940E-001	5.37022E-001	8.23578E-002	2.59809E+001	-5.78380E+000	8.22191E-002	1.89493E+001	-1.26359E+001
2.42586E+002	1.66060E+003	2.86299E+002	2.32023E+002	1.41388E+000	1.26720E+000	1.83060E+004	3.96387E+003	1.00000E+000	1.61700E+003	5.00000E+000	3.50811E+005	1.79166E+000	4.07504E+001	1.04500E-002	9.36585E-003	5.50250E-002	4.44169E-002	8.72120E+004	2.86329E+002	2.32089E+002	4.72389E-003	4.72389E-003	3.22292E+006	2.00000E+002	9.40000E+001	0.00000E+000	4.97017E+002	8.89499E+002	3.01493E+002	1.00000E+002	1.50692E+000	2.68894E-002	0.00000E+000	2.48882E+001	4.02069E+000	4.41179E-001	5.18392E+002	8.76574E+002	2.50207E+002	1.89574E+001	2.48940E-001	5.37022E-001	5.47114E-002	2.48882E+001	2.85775E+001	8.22191E-002	1.89574E+001	-1.26280E+001
2.45814E+002	1.45137E+003	2.86292E+002	2.32123E+002	1.43782E+000	1.13607E+000	1.46500E+004	2.88719E+003	1.00000E+000	1.61800E+003	2.80000E+001	3.51008E+005	1.63346E+000	3.80969E+001	1.18792E-002	9.38609E-003	6.70239E-002	4.22854E-002	8.72120E+004	2.86329E+002	2.32089E+002	4.72389E-003	4.72389E-003	3.22292E+006	2.00000E+002	9.50000E+001	0.00000E+000	4.19504E+002	8.74343E+002	2.08562E+002	1.00000E+002	1.29566E+000	3.65294E-002	0.00000E+000	3.45487E+001	2.86537E+000	6.92010E-001	5.18392E+002	8.76574E+002	2.50207E+002	1.89686E+001	2.48940E-001	5.37022E-001	1.17237E-001	3.45487E+001	-4.29512E+001	8.22191E-002	1.89686E+001	-1.26089E+001
2.41301E+002	1.57071E+003	2.86326E+002	2.32105E+002	1.46261E+000	1.16260E+000	1.64690E+004	3.42283E+003	1.00000E+000	1.61900E+003	1.40000E+001	3.51175E+005	1.70043E+000	3.96321E+001	1.13971E-002	9.05933E-003	6.07594E-002	3.88284E-002	8.72120E+004	2.86329E+002	2.32089E+002	4.72389E-003	4.72389E-003	3.22292E+006	2.00000E+002	9.60000E+001	0.00000E+000	5.00164E+002	8.90767E+002	2.26910E+002	1.00000E+002	1.42888E+000	2.31460E-002	0.00000E+000	2.33485E+001	3.08962E+000	6.05303E-001	5.18392E+002	8.76574E+002	2.50207E+002	1.89725E+001	2.48940E-001	5.37022E-001	1.14280E-001	2.33485E+001	-5.02136E+001	8.22191E-002	1.89725E+001	-1.25988E+001
2.29983E+002	1.56129E+003	2.86288E+002	2.32112E+002	1.49707E+000	1.23966E+000	1.77700E+004	3.47778E+003	1.00000E+000	1.62000E+003	1.70000E+001	3.51364E+005	1.85586E+000	3.95132E+001	1.12305E-002	9.29948E-003	6.63411E-002	4.58192E-002	8.72120E+004	2.86329E+002	2.32089E+002	4.72389E-003	4.72389E-003	3.22292E+006	2.00000E+002	9.70000E+001	0.00000E+000	4.99748E+002	8.94693E+002	2.22526E+002	1.00000E+002	1.42586E+000	3.86769E-002	0.00000E+000	2.37225E+001	2.90910E+000	6.18883E-001	5.18392E+002	8.76574E+002	2.50207E+002	1.89811E+001	2.48940E-001	5.37022E-001	9.40591E-002	2.37225E+001	-2.32367E+001	8.22191E-002	1.89811E+001	-1.25983E+001
2.36147E+002	1.38011E+003	2.86285E+002	2.32125E+002	1.40473E+000	1.12510E+000	1.35110E+004	2.10392E+003	1.00000E+000	1.62100E+003	4.20000E+001	3.51574E+005	1.58046E+000	3.71499E+001	1.20851E-002	9.67938E-003	5.53968E-002	3.60651E-002	8.72120E+004	2.86329E+002	2.32089E+002	4.72389E-003	4.72389E-003	3.22292E+006	2.00000E+002	9.80000E+001	0.00000E+000	3.53082E+002	8.73781E+002	2.01631E+002	1.00000E+002	1.20287E+000	2.59685E-002	0.00000E+000	4.39005E+001	2.56955E+000	8.03545E-001	5.18392E+002	8.76574E+002	2.50207E+002	1.89840E+001	2.48940E-001	5.37022E-001	1.10533E-001	4.39005E+001	-2.47012E+001	8.22191E-002	1.89840E+001	-1.25948E+001
2.37314E+002	1.36428E+003	2.86221E+002	2.32125E+002	1.38506E+000	1.10325E+000	1.29250E+004	2.18569E+003	1.00000E+000	1.62200E+003	4.60000E+001	3.51748E+005	1.52806E+000	3.69362E+001	1.21830E-002	9.70413E-003	6.04192E-002	3.88376E-002	8.72120E+004	2.86329E+002	2.32089E+002	4.72389E-003	4.72389E-003	3.22292E+006	2.00000E+002	9.90000E+001	0.00000E+000	3.74793E+002	8.55137E+002	1.70889E+002	1.00000E+002	1.18516E+000	3.40793E-002	0.00000E+000	3.83274E+001	2.54798E+000	8.28515E-001	5.18392E+002	8.76574E+002	2.50207E+002	1.89899E+001	2.48940E-001	5.37022E-001	1.13255E-001	3.83274E+001	-3.38960E+001	8.22191E-002	1.89899E+001	-1.26035E+001
2.43180E+002	1.48222E+003	2.86278E+002	2.32122E+002	1.37282E+000	1.16096E+000	1.46470E+004	4.15051E+003	1.00000E+000	1.62300E+003	2.80000E+001	3.51910E+005	1.59380E+000	3.84996E+001	1.13433E-002	9.59278E-003	6.14126E-002	4.42549E-002	8.72120E+004	2.86329E+002	2.32089E+002	4.72389E-003	4.72389E-003	3.22292E+006	2.00000E+002	1.00000E+002	0.00000E+000	4.40967E+002	8.95446E+002	1.89517E+002	1.00000E+002	1.31466E+000	4.51658E-002	0.00000E+000	3.20021E+001	2.67439E+000	7.41502E-001	5.18392E+002	8.76574E+002	2.50207E+002	1.89911E+001	2.48940E-001	5.37022E-001	8.36122E-002	3.20021E+001	-1.38115E+000	8.22191E-002	1.89911E+001	-1.25895E+001
2.25707E+002	1.31779E+003	2.86304E+002	2.32168E+002	1.29727E+000	1.10248E+000	1.17480E+004	2.77846E+003	1.00000E+000	1.62400E+003	5.60000E+001	3.52117E+005	1.43021E+000	3.63014E+001	1.19687E-002	1.01716E-002	5.56136E-002	4.05700E-002	8.72120E+004	2.86329E+002	2.32089E+002	4.72389E-003	4.72389E-003	3.22292E+006	2.00000E+002	1.01000E+002	0.00000E+000	3.32476E+002	8.44439E+002	1.69302E+002	1.00000E+002	1.12294E+000	4.34743E-002	0.00000E+000	4.35094E+001	2.47937E+000	8.93075E-001	5.18392E+002	8.76574E+002	2.50207E+002	1.89994E+001	2.48940E-001	5.37022E-001	8.11721E-002	4.35094E+001	1.32926E+001	8.22191E-002	1.89994E+001	-1.25710E+001
2.22240E+002	1.51002E+003	2.86305E+002	2.32126E+002	1.39903E+000	1.15080E+000	1.50580E+004	3.38516E+003	1.00000E+000	1.62500E+003	2.90000E+001	3.52270E+005	1.60999E+000	3.88589E+001	1.14010E-002	9.37809E-003	5.50532E-002	3.76770E-002	8.72120E+004	2.86329E+002	2.32089E+002	4.72389E-003	4.72389E-003	3.22292E+006	2.00000E+002	1.02000E+002	0.00000E+000	4.37673E+002	9.15958E+002	2.08750E+002	1.00000E+002	1.34422E+000	3.28013E-002	0.00000E+000	3.44622E+001	2.72489E+000	7.17759E-001	5.18392E+002	8.76574E+002	2.50207E+002	1.90104E+001	2.48940E-001	5.37022E-001	9.73519E-002	3.44622E+001	-1.67938E+001	8.22191E-002	1.90104E+001	-1.25638E+001
2.30185E+002	1.42027E+003	2.86313E+002	2.32110E+002	1.39373E+000	1.11768E+000	1.37170E+004	2.57783E+003	1.00000E+000	1.62600E+003	3.90000E+001	3.52441E+005	1.55775E+000	3.76865E+001	1.19000E-002	9.54309E-003	5.58767E-002	3.64410E-002	8.72120E+004	2.86329E+002	2.32089E+002	4.72389E-003	4.72389E-003	3.22292E+006	2.00000E+002	1.03000E+002	0.00000E+000	3.75435E+002	8.98366E+002	1.85712E+002	1.00000E+002	1.22859E+000	3.29831E-002	0.00000E+000	4.10671E+001	2.43966E+000	8.39948E-001	5.18392E+002	8.76574E+002	2.50207E+002	1.90177E+001	2.48940E-001	5.37022E-001	1.09916E-001	4.10671E+001	-2.67140E+001	8.22191E-002	1.90177E+001	-1.25562E+001
2.27200E+002	1.34325E+003	2.86249E+002	2.32182E+002	1.32697E+000	1.11653E+000	1.23820E+004	3.07576E+003	1.00000E+000	1.62700E+003	4.90000E+001	3.52636E+005	1.48159E+000	3.66504E+001	1.19252E-002	1.00340E-002	5.80593E-002	4.15072E-002	8.72120E+004	2.86329E+002	2.32089E+002	4.72389E-003	4.72389E-003	3.22292E+006	2.00000E+002	1.04000E+002	0.00000E+000	3.59026E+002	8.41219E+002	1.76938E+002	1.00000E+002	1.16334E+000	4.50790E-002	0.00000E+000	4.01985E+001	2.63480E+000	8.18593E-001	5.18392E+002	8.76574E+002	2.50207E+002	1.90302E+001	2.48940E-001	5.37022E-001	8.61223E-002	4.01985E+001	3.56176E+000	8.22191E-002	1.90302E+001	-1.25513E+001
2.18551E+002	1.40811E+003	2.86270E+002	2.32140E+002	1.36667E+000	1.13496E+000	1.35560E+004	3.24774E+003	1.00000E+000	1.62800E+003	4.40000E+001	3.52814E+005	1.55112E+000	3.75248E+001	1.17381E-002	9.74802E-003	5.79269E-002	4.03640E-002	8.72120E+004	2.86329E+002	2.32089E+002	4.72389E-003	4.72389E-003	3.22292E+006	2.00000E+002	1.05000E+002	0.00000E+000	3.67274E+002	8.96323E+002	1.79463E+002	1.00000E+002	1.21000E+000	4.58587E-002	0.00000E+000	4.17241E+001	2.37458E+000	8.68078E-001	5.18392E+002	8.76574E+002	2.50207E+002	1.90353E+001	2.48940E-001	5.37022E-001	9.26209E-002	4.17241E+001	-3.36097E+000	8.22191E-002	1.90353E+001	-1.25455E+001
2.18020E+002	1.39301E+003	2.86290E+002	2.32170E+002	1.33827E+000	1.11878E+000	1.29720E+004	3.30481E+003	1.00000E+000	1.62900E+003	4.50000E+001	3.52980E+005	1.49723E+000	3.73230E+001	1.17501E-002	9.82294E-003	5.82158E-002	4.10877E-002	8.72120E+004	2.86329E+002	2.32089E+002	4.72389E-003	4.72389E-003	3.22292E+006	2.00000E+002	1.06000E+002	0.00000E+000	3.92650E+002	8.67554E+002	1.77950E+002	1.00000E+002	1.22330E+000	4.75671E-002	0.00000E+000	3.68563E+001	2.64077E+000	7.97952E-001	5.18392E+002	8.76574E+002	2.50207E+002	1.90443E+001	2.48940E-001	5.37022E-001	8.93298E-002	3.68563E+001	-3.93733E+000	8.22191E-002	1.90443E+001	-1.25291E+001
2.24648E+002	1.39010E+003	2.86273E+002	2.32128E+002	1.33663E+000	1.10424E+000	1.27610E+004	1.98611E+003	1.00000E+000	1.63000E+003	5.00000E+001	3.53165E+005	1.47596E+000	3.72840E+001	1.18323E-002	9.77512E-003	5.13344E-002	3.55232E-002	8.72120E+004	2.86329E+002	2.32089E+002	4.72389E-003	4.72389E-003	3.22292E+006	2.00000E+002	1.07000E+002	0.00000E+000	3.79191E+002	8.45561E+002	1.92417E+002	1.00000E+002	1.20889E+000	3.11516E-002	0.00000E+000	3.83186E+001	2.83181E+000	7.50249E-001	5.18392E+002	8.76574E+002	2.50207E+002	1.90512E+001	2.48940E-001	5.37022E-001	9.52050E-002	3.83186E+001	-1.01382E+001	8.22191E-002	1.90512E+001	-1.25300E+001
2.14060E+002	1.34360E+003	2.86347E+002	2.32143E+002	1.38472E+000	1.08898E+000	1.25800E+004	2.47594E+003	1.00000E+000	1.63100E+003	5.70000E+001	3.53368E+005	1.50793E+000	3.66552E+001	1.23458E-002	9.70910E-003	5.75866E-002	3.61819E-002	8.72120E+004	2.86329E+002	2.32089E+002	4.72389E-003	4.72389E-003	3.22292E+006	2.00000E+002	1.08000E+002	0.00000E+000	3.93065E+002	8.49293E+002	1.37776E+002	1.00000E+002	1.16817E+000	3.51144E-002	0.00000E+000	3.41765E+001	2.39847E+000	8.92146E-001	5.18392E+002	8.76574E+002	2.50207E+002	1.90561E+001	2.48940E-001	5.37022E-001	1.19554E-001	3.41765E+001	-4.63977E+001	8.22191E-002	1.90561E+001	-1.25071E+001
2.18892E+002	1.62434E+003	2.86363E+002	2.32118E+002	1.46937E+000	1.16355E+000	1.71220E+004	4.79070E+003	1.00000E+000	1.63200E+003	1.60000E+001	3.53516E+005	1.70968E+000	4.03030E+001	1.12293E-002	8.89217E-003	6.89064E-002	4.35892E-002	8.72120E+004	2.86329E+002	2.32089E+002	4.72389E-003	4.72389E-003	3.22292E+006	2.00000E+002	1.09000E+002	0.00000E+000	5.69392E+002	9.16826E+002	1.91434E+002	1.00000E+002	1.49357E+000	4.83999E-002	0.00000E+000	1.55437E+001	2.66218E+000	6.88963E-001	5.18392E+002	8.76574E+002	2.50207E+002	1.90680E+001	2.48940E-001	5.37022E-001	1.16152E-001	1.55437E+001	-6.04966E+001	8.22191E-002	1.90680E+001	-1.24938E+001
2.27606E+002	1.63573E+003	2.86347E+002	2.32100E+002	1.46360E+000	1.22662E+000	1.80730E+004	4.71525E+003	1.00000E+000	1.63300E+003	1.00000E+001	3.53709E+005	1.79528E+000	4.04442E+001	1.08870E-002	9.12420E-003	6.50447E-002	4.59876E-002	8.72120E+004	2.86329E+002	2.32089E+002	4.72389E-003	4.72389E-003	3.22292E+006	2.00000E+002	1.10000E+002	0.00000E+000	5.62759E+002	8.97182E+002	2.39710E+002	1.00000E+002	1.52684E+000	4.37994E-002	0.00000E+000	1.39705E+001	3.12265E+000	5.71706E-001	5.18392E+002	8.76574E+002	2.50207E+002	1.90768E+001	2.48940E-001	5.37022E-001	8.80902E-002	1.39705E+001	-2.52060E+001	8.22191E-002	1.90768E+001	-1.24903E+001
2.13952E+002	1.57704E+003	2.86328E+002	2.32147E+002	1.50413E+000	1.21736E+000	1.77260E+004	3.95556E+003	1.00000E+000	1.63400E+003	1.80000E+001	3.53909E+005	1.83107E+000	3.97120E+001	1.12974E-002	9.14353E-003	5.78374E-002	3.83072E-002	8.72120E+004	2.86329E+002	2.32089E+002	4.72389E-003	4.72389E-003	3.22292E+006	2.00000E+002	1.11000E+002	0.00000E+000	5.30174E+002	8.98963E+002	2.15522E+002	1.00000E+002	1.45948E+000	3.76836E-002	0.00000E+000	1.94162E+001	2.86659E+000	6.28840E-001	5.18392E+002	8.76574E+002	2.50207E+002	1.90858E+001	2.48940E-001	5.37022E-001	1.05371E-001	1.94162E+001	-4.23596E+001	8.22191E-002	1.90858E+001	-1.24812E+001
2.25503E+002	1.62970E+003	2.86314E+002	2.32128E+002	1.42543E+000	1.15210E+000	1.65510E+004	2.88750E+003	1.00000E+000	1.63500E+003	1.60000E+001	3.54077E+005	1.64224E+000	4.03696E+001	1.10799E-002	8.95528E-003	5.76254E-002	3.80578E-002	8.72120E+004	2.86329E+002	2.32089E+002	4.72389E-003	4.72389E-003	3.22292E+006	2.00000E+002	1.12000E+002	0.00000E+000	5.75669E+002	8.99156E+002	2.11365E+002	1.00000E+002	1.51303E+000	3.00562E-002	0.00000E+000	1.28243E+001	2.93698E+000	6.35182E-001	5.18392E+002	8.76574E+002	2.50207E+002	1.91005E+001	2.48940E-001	5.37022E-001	1.06042E-001	1.28243E+001	-4.98406E+001	8.22191E-002	1.91005E+001	-1.24715E+001
2.35717E+002	1.62166E+003	2.86333E+002	2.32163E+002	1.41821E+000	1.20276E+000	1.70980E+004	5.17394E+003	1.00000E+000	1.63600E+003	9.00000E+000	3.54258E+005	1.70576E+000	4.02699E+001	1.08460E-002	9.19824E-003	5.53553E-002	4.01462E-002	8.72120E+004	2.86329E+002	2.32089E+002	4.72389E-003	4.72389E-003	3.22292E+006	2.00000E+002	1.13000E+002	0.00000E+000	5.75531E+002	8.90544E+002	2.08543E+002	1.00000E+002	1.50451E+000	3.78325E-002	0.00000E+000	1.20912E+001	2.87961E+000	6.37388E-001	5.18392E+002	8.76574E+002	2.50207E+002	1.91103E+001	2.48940E-001	5.37022E-001	8.22046E-002	1.20912E+001	-1.94543E+001	8.22191E-002	1.91103E+001	-1.24541E+001
2.32506E+002	1.55637E+003	2.86336E+002	2.32140E+002	1.46905E+000	1.16890E+000	1.64740E+004	3.56240E+003	1.00000E+000	1.63700E+003	2.00000E+001	3.54457E+005	1.71717E+000	3.94508E+001	1.14456E-002	9.10702E-003	6.50282E-002	4.15815E-002	8.72120E+004	2.86329E+002	2.32089E+002	4.72389E-003	4.72389E-003	3.22292E+006	2.00000E+002	1.14000E+002	0.00000E+000	5.39947E+002	8.90570E+002	1.92869E+002	1.00000E+002	1.44172E+000	3.51086E-002	0.00000E+000	1.73630E+001	2.77271E+000	6.74384E-001	5.18392E+002	8.76574E+002	2.50207E+002	1.91146E+001	2.48940E-001	5.37022E-001	1.13783E-001	1.73630E+001	-5.55340E+001	8.22191E-002	1.91146E+001	-1.24512E+001
2.32257E+002	1.64497E+003	2.86341E+002	2.32119E+002	1.45439E+000	1.16970E+000	1.72660E+004	4.22552E+003	1.00000E+000	1.63800E+003	6.00000E+000	3.54636E+005	1.70120E+000	4.05582E+001	1.10684E-002	8.90180E-003	5.90549E-002	3.86065E-002	8.72120E+004	2.86329E+002	2.32089E+002	4.72389E-003	4.72389E-003	3.22292E+006	2.00000E+002	1.15000E+002	0.00000E+000	5.83043E+002	8.97232E+002	2.10790E+002	1.00000E+002	1.52064E+000	3.66471E-002	0.00000E+000	1.16459E+001	2.87078E+000	6.36232E-001	5.18392E+002	8.76574E+002	2.50207E+002	1.91222E+001	2.48940E-001	5.37022E-001	1.08493E-001	1.16459E+001	-5.42468E+001	8.22191E-002	1.91222E+001	-1.24444E+001
2.26818E+002	1.57047E+003	2.86331E+002	2.32150E+002	1.44526E+000	1.16592E+000	1.63420E+004	4.23671E+003	1.00000E+000	1.63900E+003	1.60000E+001	3.54830E+005	1.68507E+000	3.96291E+001	1.13056E-002	9.12047E-003	6.19058E-002	4.06902E-002	8.72120E+004	2.86329E+002	2.32089E+002	4.72389E-003	4.72389E-003	3.22292E+006	2.00000E+002	1.16000E+002	0.00000E+000	5.19966E+002	9.14905E+002	1.97185E+002	1.00000E+002	1.43574E+000	4.01961E-002	0.00000E+000	2.22779E+001	2.73584E+000	6.86226E-001	5.18392E+002	8.76574E+002	2.50207E+002	1.91320E+001	2.48940E-001	5.37022E-001	1.06979E-001	2.22779E+001	-4.16158E+001	8.22191E-002	1.91320E+001	-1.24341E+001
2.20541E+002	1.57879E+003	2.86327E+002	2.32105E+002	1.47400E+000	1.20491E+000	1.72540E+004	4.17083E+003	1.00000E+000	1.64000E+003	1.60000E+001	3.55016E+005	1.77604E+000	3.97340E+001	1.12215E-002	9.17299E-003	6.68812E-002	4.50382E-002	8.72120E+004	2.86329E+002	2.32089E+002	4.72389E-003	4.72389E-003	3.22292E+006	2.00000E+002	1.17000E+002	0.00000E+000	5.37576E+002	8.93635E+002	2.08895E+002	1.00000E+002	1.45834E+000	4.52256E-002	0.00000E+000	1.79053E+001	2.85821E+000	6.39251E-001	5.18392E+002	8.76574E+002	2.50207E+002	1.91447E+001	2.48940E-001	5.37022E-001	1.00446E-001	1.79053E+001	-3.74010E+001	8.22191E-002	1.91447E+001	-1.24266E+001
2.13337E+002	1.55557E+003	2.86297E+002	2.32128E+002	1.44500E+000	1.19581E+000	1.65780E+004	3.21623E+003	1.00000E+000	1.64100E+003	2.00000E+001	3.55206E+005	1.72795E+000	3.94407E+001	1.12228E-002	9.28744E-003	5.76655E-002	3.98744E-002	8.72120E+004	2.86329E+002	2.32089E+002	4.72389E-003	4.72389E-003	3.22292E+006	2.00000E+002	1.18000E+002	0.00000E+000	5.19367E+002	9.07089E+002	1.92165E+002	1.00000E+002	1.42467E+000	3.29800E-002	0.00000E+000	2.17340E+001	2.69076E+000	6.92741E-001	5.18392E+002	8.76574E+002	2.50207E+002	1.91532E+001	2.48940E-001	5.37022E-001	9.43615E-002	2.17340E+001	-2.56161E+001	8.22191E-002	1.91532E+001	-1.24225E+001
2.13527E+002	1.43949E+003	2.86386E+002	2.32151E+002	1.42106E+000	1.12543E+000	1.42570E+004	2.72502E+003	1.00000E+000	1.64200E+003	3.30000E+001	3.55404E+005	1.59930E+000	3.79406E+001	1.19014E-002	9.42549E-003	6.27016E-002	3.97979E-002	8.72120E+004	2.86329E+002	2.32089E+002	4.72389E-003	4.72389E-003	3.22292E+006	2.00000E+002	1.19000E+002	0.00000E+000	4.17670E+002	8.68096E+002	1.90973E+002	1.00000E+002	1.27001E+000	3.59781E-002	0.00000E+000	3.38954E+001	2.74351E+000	7.32639E-001	5.18392E+002	8.76574E+002	2.50207E+002	1.91605E+001	2.48940E-001	5.37022E-001	1.16094E-001	3.38954E+001	-4.20592E+001	8.22191E-002	1.91605E+001	-1.23929E+001
2.27168E+002	1.61898E+003	2.86342E+002	2.32115E+002	1.40490E+000	1.17578E+000	1.65520E+004	4.11083E+003	1.00000E+000	1.64300E+003	1.10000E+001	3.55577E+005	1.65186E+000	4.02365E+001	1.09199E-002	9.13908E-003	5.68755E-002	4.01885E-002	8.72120E+004	2.86329E+002	2.32089E+002	4.72389E-003	4.72389E-003	3.22292E+006	2.00000E+002	1.20000E+002	0.00000E+000	6.00195E+002	8.91061E+002	1.96382E+002	1.00000E+002	1.52279E+000	3.45723E-002	0.00000E+000	9.18838E+000	2.79303E+000	6.67899E-001	5.18392E+002	8.76574E+002	2.50207E+002	1.91679E+001	2.48940E-001	5.37022E-001	8.87802E-002	9.18838E+000	-3.08842E+001	8.22191E-002	1.91679E+001	-1.23989E+001
2.13583E+002	1.62908E+003	2.86312E+002	2.32135E+002	1.46231E+000	1.22031E+000	1.78970E+004	4.97128E+003	1.00000E+000	1.64400E+003	4.00000E+000	3.55769E+005	1.78447E+000	4.03619E+001	1.09308E-002	9.12178E-003	5.99457E-002	4.20823E-002	8.72120E+004	2.86329E+002	2.32089E+002	4.72389E-003	4.72389E-003	3.22292E+006	2.00000E+002	1.21000E+002	0.00000E+000	5.74534E+002	9.07291E+002	2.03608E+002	1.00000E+002	1.50789E+000	3.66925E-002	0.00000E+000	1.39532E+001	2.73350E+000	6.56300E-001	5.18392E+002	8.76574E+002	2.50207E+002	1.91776E+001	2.48940E-001	5.37022E-001	9.02121E-002	1.39532E+001	-2.79862E+001	8.22191E-002	1.91776E+001	-1.23941E+001
2.25676E+002	1.64116E+003	2.86340E+002	2.32109E+002	1.46434E+000	1.20108E+000	1.77790E+004	4.05509E+003	1.00000E+000	1.64500E+003	5.00000E+000	3.55964E+005	1.75879E+000	4.05112E+001	1.09822E-002	9.00778E-003	6.27538E-002	4.25681E-002	8.72120E+004	2.86329E+002	2.32089E+002	4.72389E-003	4.72389E-003	3.22292E+006	2.00000E+002	1.22000E+002	0.00000E+000	6.12734E+002	8.95725E+002	2.02753E+002	1.00000E+002	1.54868E+000	3.73556E-002	0.00000E+000	7.84663E+000	2.73361E+000	6.58448E-001	5.18392E+002	8.76574E+002	2.50207E+002	1.91854E+001	2.48940E-001	5.37022E-001	9.87685E-002	7.84663E+000	-4.52577E+001	8.22191E-002	1.91854E+001	-1.23825E+001
2.43342E+002	1.58433E+003	2.86336E+002	2.32085E+002	1.38655E+000	1.18117E+000	1.60700E+004	4.03533E+003	1.00000E+000	1.64600E+003	1.30000E+001	3.56164E+005	1.63775E+000	3.98037E+001	1.09377E-002	9.31758E-003	5.86638E-002	4.28847E-002	8.72120E+004	2.86329E+002	2.32089E+002	4.72389E-003	4.72389E-003	3.22292E+006	2.00000E+002	1.23000E+002	0.00000E+000	5.84149E+002	8.88477E+002	1.87588E+002	1.00000E+002	1.49099E+000	4.38427E-002	0.00000E+000	1.12876E+001	2.76715E+000	6.84179E-001	5.18392E+002	8.76574E+002	2.50207E+002	1.91940E+001	2.48940E-001	5.37022E-001	7.99867E-002	1.12876E+001	-1.73984E+001	8.22191E-002	1.91940E+001	-1.23771E+001
2.31437E+002	1.57185E+003	2.86361E+002	2.32123E+002	1.42906E+000	1.15518E+000	1.60470E+004	4.38855E+003	1.00000E+000	1.64700E+003	1.60000E+001	3.56348E+005	1.65083E+000	3.96465E+001	1.12812E-002	9.11912E-003	6.30374E-002	4.15813E-002	8.72120E+004	2.86329E+002	2.32089E+002	4.72389E-003	4.72389E-003	3.22292E+006	2.00000E+002	1.24000E+002	0.00000E+000	5.25179E+002	9.03811E+002	2.04657E+002	1.00000E+002	1.44398E+000	3.99111E-002	0.00000E+000	2.07032E+001	2.87612E+000	6.58730E-001	5.18392E+002	8.76574E+002	2.50207E+002	1.92020E+001	2.48940E-001	5.37022E-001	1.05982E-001	2.07032E+001	-4.18722E+001	8.22191E-002	1.92020E+001	-1.23597E+001
2.29808E+002	1.61773E+003	2.86314E+002	2.32098E+002	1.36831E+000	1.16815E+000	1.60360E+004	3.69850E+003	1.00000E+000	1.64800E+003	1.10000E+001	3.56518E+005	1.59840E+000	4.02210E+001	1.08053E-002	9.22466E-003	5.15120E-002	3.78878E-002	8.72120E+004	2.86329E+002	2.32089E+002	4.72389E-003	4.72389E-003	3.22292E+006	2.00000E+002	1.25000E+002	0.00000E+000	5.67926E+002	9.00914E+002	1.94392E+002	1.00000E+002	1.48537E+000	3.28258E-002	0.00000E+000	1.44577E+001	2.81208E+000	6.73963E-001	5.18392E+002	8.76574E+002	2.50207E+002	1.92060E+001	2.48940E-001	5.37022E-001	7.89150E-002	1.44577E+001	-1.28485E+001	8.22191E-002	1.92060E+001	-1.23689E+001
2.22562E+002	1.65895E+003	2.86328E+002	2.32117E+002	1.39163E+000	1.21858E+000	1.74010E+004	4.16006E+003	1.00000E+000	1.64900E+003	3.00000E+000	3.56694E+005	1.69581E+000	4.07302E+001	1.05496E-002	9.23775E-003	5.46016E-002	4.21315E-002	8.72120E+004	2.86329E+002	2.32089E+002	4.72389E-003	4.72389E-003	3.22292E+006	2.00000E+002	1.26000E+002	0.00000E+000	6.53498E+002	9.01343E+002	1.88971E+002	1.00000E+002	1.58879E+000	3.48384E-002	0.00000E+000	4.01436E+000	2.59531E+000	7.01028E-001	5.18392E+002	8.76574E+002	2.50207E+002	1.92165E+001	2.48940E-001	5.37022E-001	6.62992E-002	4.01436E+000	-7.07191E+000	8.22191E-002	1.92165E+001	-1.23534E+001
2.26089E+002	1.57627E+003	2.86338E+002	2.32107E+002	1.41626E+000	1.15747E+000	1.59870E+004	3.59469E+003	1.00000E+000	1.65000E+003	1.70000E+001	3.56889E+005	1.63928E+000	3.97023E+001	1.12011E-002	9.15434E-003	6.03823E-002	4.07173E-002	8.72120E+004	2.86329E+002	2.32089E+002	4.72389E-003	4.72389E-003	3.22292E+006	2.00000E+002	1.27000E+002	0.00000E+000	5.96064E+002	8.96280E+002	1.56237E+002	3.00000E+002	1.47610E+000	3.27169E-002	0.00000E+000	1.12015E+001	2.49692E+000	7.60192E-001	5.18392E+002	8.76574E+002	2.50207E+002	1.92289E+001	2.48940E-001	5.37022E-001	1.00550E-001	1.12015E+001	-4.42385E+001	8.22191E-002	1.92289E+001	-1.23396E+001
2.08511E+002	1.65395E+003	2.86357E+002	2.32130E+002	1.49197E+000	1.24079E+000	1.88000E+004	3.72779E+003	1.00000E+000	1.65100E+003	3.00000E+000	3.57055E+005	1.85122E+000	4.06688E+001	1.08813E-002	9.04936E-003	5.76763E-002	4.02410E-002	8.72120E+004	2.86329E+002	2.32089E+002	4.72389E-003	4.72389E-003	3.22292E+006	2.00000E+002	1.28000E+002	0.00000E+000	6.17899E+002	9.17437E+002	1.96177E+002	1.00000E+002	1.56110E+000	2.69634E-002	0.00000E+000	9.42797E+000	2.57136E+000	6.80723E-001	5.18392E+002	8.76574E+002	2.50207E+002	1.92384E+001	2.48940E-001	5.37022E-001	9.19172E-002	9.42797E+000	-3.47214E+001	8.22191E-002	1.92384E+001	-1.23236E+001
2.08358E+002	1.60823E+003	2.86389E+002	2.32124E+002	1.45573E+000	1.18248E+000	1.70790E+004	3.56095E+003	1.00000E+000	1.65200E+003	1.10000E+001	3.57245E+005	1.72137E+000	4.01028E+001	1.11391E-002	9.04821E-003	6.09501E-002	4.06019E-002	8.72120E+004	2.86329E+002	2.32089E+002	4.72389E-003	4.72389E-003	3.22292E+006	2.00000E+002	1.29000E+002	0.00000E+000	5.81407E+002	9.14988E+002	1.68109E+002	1.00000E+002	1.48189E+000	3.50913E-002	0.00000E+000	1.43229E+001	2.47880E+000	7.40866E-001	5.18392E+002	8.76574E+002	2.50207E+002	1.92475E+001	2.48940E-001	5.37022E-001	1.03574E-001	1.43229E+001	-4.50756E+001	8.22191E-002	1.92475E+001	-1.23079E+001
2.24679E+002	1.73058E+003	2.86395E+002	2.32149E+002	1.48263E+000	1.19493E+000	1.88760E+004	4.25757E+003	1.00000E+000	1.65300E+003	0.00000E+000	3.57412E+005	1.77164E+000	4.16003E+001	1.07914E-002	8.69736E-003	6.05626E-002	3.97140E-002	8.72120E+004	2.86329E+002	2.32089E+002	4.72389E-003	4.72389E-003	3.22292E+006	2.00000E+002	1.30000E+002	0.00000E+000	7.06475E+002	9.15471E+002	1.90442E+002	1.00000E+002	1.66656E+000	3.24479E-002	0.00000E+000	-3.25287E-001	2.42130E+000	7.21451E-001	5.18392E+002	8.76574E+002	2.50207E+002	1.92584E+001	2.48940E-001	5.37022E-001	1.07449E-001	2.90920E+002	-6.48242E+001	8.22191E-002	1.92584E+001	-1.22930E+001
2.25888E+002	1.66191E+003	2.86354E+002	2.32131E+002	1.46080E+000	1.17115E+000	1.75370E+004	3.88498E+003	1.00000E+000	1.65400E+003	2.00000E+000	3.57592E+005	1.71082E+000	4.07665E+001	1.10310E-002	8.84374E-003	6.17384E-002	4.00753E-002	8.72120E+004	2.86329E+002	2.32089E+002	4.72389E-003	4.72389E-003	3.22292E+006	2.00000E+002	1.31000E+002	0.00000E+000	5.99645E+002	9.26181E+002	1.93056E+002	1.00000E+002	1.53963E+000	3.13592E-002	0.00000E+000	1.25834E+001	2.63022E+000	6.89034E-001	5.18392E+002	8.76574E+002	2.50207E+002	1.92685E+001	2.48940E-001	5.37022E-001	1.10051E-001	1.25834E+001	-5.53643E+001	8.22191E-002	1.92685E+001	-1.22941E+001
2.32341E+002	1.65751E+003	2.86323E+002	2.32136E+002	1.41212E+000	1.20323E+000	1.74090E+004	3.67659E+003	1.00000E+000	1.65500E+003	3.00000E+000	3.57772E+005	1.69911E+000	4.07126E+001	1.07025E-002	9.11933E-003	5.35582E-002	3.92118E-002	8.72120E+004	2.86329E+002	2.32089E+002	4.72389E-003	4.72389E-003	3.22292E+006	2.00000E+002	1.32000E+002	0.00000E+000	6.06154E+002	8.80707E+002	2.10949E+002	1.00000E+002	1.54030E+000	3.57494E-002	0.00000E+000	7.06761E+000	2.86610E+000	6.34647E-001	5.18392E+002	8.76574E+002	2.50207E+002	1.92775E+001	2.48940E-001	5.37022E-001	7.98691E-002	7.06761E+000	-2.14646E+001	8.22191E-002	1.92775E+001	-1.22917E+001
2.29929E+002	1.60292E+003	2.86311E+002	2.32111E+002	1.43021E+000	1.17576E+000	1.66510E+004	4.04744E+003	1.00000E+000	1.65600E+003	1.40000E+001	3.57962E+005	1.68158E+000	4.00365E+001	1.10836E-002	9.11166E-003	6.35472E-002	4.32969E-002	8.72120E+004	2.86329E+002	2.32089E+002	4.72389E-003	4.72389E-003	3.22292E+006	2.00000E+002	1.33000E+002	0.00000E+000	5.95929E+002	8.82390E+002	1.90563E+002	1.00000E+002	1.50564E+000	4.09099E-002	0.00000E+000	9.20909E+000	2.74793E+000	6.76840E-001	5.18392E+002	8.76574E+002	2.50207E+002	1.92785E+001	2.48940E-001	5.37022E-001	9.76420E-002	9.20909E+000	-4.24266E+001	8.22191E-002	1.92785E+001	-1.22957E+001
2.16702E+002	1.42458E+003	2.86324E+002	2.32136E+002	1.37568E+000	1.13335E+000	1.37840E+004	2.23554E+003	1.00000E+000	1.65700E+003	3.20000E+001	3.58161E+005	1.55913E+000	3.77435E+001	1.17173E-002	9.65335E-003	5.32978E-002	3.66383E-002	8.72120E+004	2.86329E+002	2.32089E+002	4.72389E-003	4.72389E-003	3.22292E+006	2.00000E+002	1.34000E+002	0.00000E+000	4.81371E+002	7.97616E+002	1.77829E+002	1.00000E+002	1.29406E+000	2.73165E-002	0.00000E+000	1.78527E+001	3.09065E+000	6.61415E-001	5.18392E+002	8.76574E+002	2.50207E+002	1.92868E+001	2.48940E-001	5.37022E-001	9.65799E-002	1.78527E+001	-3.23886E+001	8.22191E-002	1.92868E+001	-1.22821E+001
2.29627E+002	1.67949E+003	2.86333E+002	2.32115E+002	1.45696E+000	1.18369E+000	1.78590E+004	5.52773E+003	1.00000E+000	1.65800E+003	5.00000E+000	3.58337E+005	1.72459E+000	4.09816E+001	1.09023E-002	8.85747E-003	6.19949E-002	4.12833E-002	8.72120E+004	2.86329E+002	2.32089E+002	4.72389E-003	4.72389E-003	3.22292E+006	2.00000E+002	1.35000E+002	0.00000E+000	6.24108E+002	9.09692E+002	2.05327E+002	1.00000E+002	1.57450E+000	3.29374E-002	0.00000E+000	7.75180E+000	2.72054E+000	6.60127E-001	5.18392E+002	8.76574E+002	2.50207E+002	1.92987E+001	2.48940E-001	5.37022E-001	1.03486E-001	7.75180E+000	-5.15452E+001	8.22191E-002	1.92987E+001	-1.22701E+001
2.38478E+002	1.61433E+003	2.86312E+002	2.32130E+002	1.43362E+000	1.15503E+000	1.65200E+004	5.70503E+003	1.00000E+000	1.65900E+003	1.00000E+001	3.58522E+005	1.65587E+000	4.01787E+001	1.11539E-002	8.98645E-003	6.75092E-002	4.41827E-002	8.72120E+004	2.86329E+002	2.32089E+002	4.72389E-003	4.72389E-003	3.22292E+006	2.00000E+002	1.36000E+002	0.00000E+000	5.84580E+002	8.84156E+002	1.85015E+002	1.00000E+002	1.48607E+000	5.57704E-002	0.00000E+000	1.10148E+001	2.71295E+000	6.88278E-001	5.18392E+002	8.76574E+002	2.50207E+002	1.93092E+001	2.48940E-001	5.37022E-001	1.07619E-001	1.10148E+001	-5.37300E+001	8.22191E-002	1.93092E+001	-1.22631E+001
2.31274E+002	1.57777E+003	2.86330E+002	2.32142E+002	1.42932E+000	1.14567E+000	1.59790E+004	4.87322E+003	1.00000E+000	1.66000E+003	1.50000E+001	3.58708E+005	1.63754E+000	3.97212E+001	1.13072E-002	9.06329E-003	5.99209E-002	3.89244E-002	8.72120E+004	2.86329E+002	2.32089E+002	4.72389E-003	4.72389E-003	3.22292E+006	2.00000E+002	1.37000E+002	0.00000E+000	5.60877E+002	8.92848E+002	1.76351E+002	1.00000E+002	1.45146E+000	3.65921E-002	0.00000E+000	1.50667E+001	2.66615E+000	7.12117E-001	5.18392E+002	8.76574E+002	2.50207E+002	1.93207E+001	2.48940E-001	5.37022E-001	1.10156E-001	1.50667E+001	-5.30250E+001	8.22191E-002	1.93207E+001	-1.22462E+001
2.19024E+002	1.58734E+003	2.86308E+002	2.32143E+002	1.41669E+000	1.17904E+000	1.63950E+004	3.31648E+003	1.00000E+000	1.66100E+003	1.60000E+001	3.58908E+005	1.67033E+000	3.98414E+001	1.10642E-002	9.20815E-003	5.53186E-002	3.86953E-002	8.72120E+004	2.86329E+002	2.32089E+002	4.72389E-003	4.72389E-003	3.22292E+006	2.00000E+002	1.38000E+002	0.00000E+000	5.57111E+002	9.00304E+002	1.89636E+002	1.00000E+002	1.46592E+000	2.68088E-002	0.00000E+000	1.60669E+001	2.73501E+000	6.85325E-001	5.18392E+002	8.76574E+002	2.50207E+002	1.93310E+001	2.48940E-001	5.37022E-001	9.15547E-002	1.60669E+001	-2.76202E+001	8.22191E-002	1.93310E+001	-1.22410E+001
2.20332E+002	1.55115E+003	2.86310E+002	2.32135E+002	1.43544E+000	1.14021E+000	1.56940E+004	3.67900E+003	1.00000E+000	1.66200E+003	1.90000E+001	3.59110E+005	1.63670E+000	3.93847E+001	1.14583E-002	9.10157E-003	5.88128E-002	3.75683E-002	8.72120E+004	2.86329E+002	2.32089E+002	4.72389E-003	4.72389E-003	3.22292E+006	2.00000E+002	1.39000E+002	0.00000E+000	5.14410E+002	8.95403E+002	1.92439E+002	1.00000E+002	1.41158E+000	3.92827E-002	0.00000E+000	2.16761E+001	2.79509E+000	6.85406E-001	5.18392E+002	8.76574E+002	2.50207E+002	1.93356E+001	2.48940E-001	5.37022E-001	1.14625E-001	2.16761E+001	-5.23453E+001	8.22191E-002	1.93356E+001	-1.22367E+001
2.18273E+002	1.62505E+003	2.86330E+002	2.32075E+002	1.43232E+000	1.18909E+000	1.70860E+004	3.86742E+003	1.00000E+000	1.66300E+003	1.10000E+001	3.59290E+005	1.70315E+000	4.03119E+001	1.09577E-002	9.09690E-003	6.18965E-002	4.29956E-002	8.72120E+004	2.86329E+002	2.32089E+002	4.72389E-003	4.72389E-003	3.22292E+006	2.00000E+002	1.40000E+002	0.00000E+000	6.21063E+002	9.18774E+002	1.75510E+002	1.00000E+002	1.54300E+000	3.33818E-002	0.00000E+000	9.79842E+000	2.52716E+000	7.26538E-001	5.18392E+002	8.76574E+002	2.50207E+002	1.93424E+001	2.48940E-001	5.37022E-001	9.27869E-002	9.79842E+000	-3.54956E+001	8.22191E-002	1.93424E+001	-1.22309E+001
2.26794E+002	1.57170E+003	2.86329E+002	2.32090E+002	1.39370E+000	1.15211E+000	1.56350E+004	4.74572E+003	1.00000E+000	1.66400E+003	2.10000E+001	3.59486E+005	1.60570E+000	3.96446E+001	1.11461E-002	9.21392E-003	5.93119E-002	4.09025E-002	8.72120E+004	2.86329E+002	2.32089E+002	4.72389E-003	4.72389E-003	3.22292E+006	2.00000E+002	1.41000E+002	0.00000E+000	5.43464E+002	8.96660E+002	1.89556E+002	1.00000E+002	1.44621E+000	4.54060E-002	0.00000E+000	1.76640E+001	2.80074E+000	6.85315E-001	5.18392E+002	8.76574E+002	2.50207E+002	1.93563E+001	2.48940E-001	5.37022E-001	9.48994E-002	1.76640E+001	-3.03849E+001	8.22191E-002	1.93563E+001	-1.22159E+001
2.11470E+002	1.63730E+003	2.86328E+002	2.32117E+002	1.45547E+000	1.21331E+000	1.78130E+004	4.74094E+003	1.00000E+000	1.66500E+003	8.00000E+000	3.59669E+005	1.76594E+000	4.04636E+001	1.09052E-002	9.09085E-003	6.03080E-002	4.22441E-002	8.72120E+004	2.86329E+002	2.32089E+002	4.72389E-003	4.72389E-003	3.22292E+006	2.00000E+002	1.42000E+002	0.00000E+000	6.02285E+002	8.95526E+002	1.97380E+002	1.00000E+002	1.52926E+000	4.36233E-002	0.00000E+000	9.50238E+000	2.69316E+000	6.67699E-001	5.18392E+002	8.76574E+002	2.50207E+002	1.93634E+001	2.48940E-001	5.37022E-001	9.07370E-002	9.50238E+000	-3.31181E+001	8.22191E-002	1.93634E+001	-1.22064E+001
2.16771E+002	1.63740E+003	2.86340E+002	2.32127E+002	1.42225E+000	1.16927E+000	1.68390E+004	3.36348E+003	1.00000E+000	1.66600E+003	7.00000E+000	3.59848E+005	1.66299E+000	4.04648E+001	1.09602E-002	9.01064E-003	5.77017E-002	3.93770E-002	8.72120E+004	2.86329E+002	2.32089E+002	4.72389E-003	4.72389E-003	3.22292E+006	2.00000E+002	1.43000E+002	0.00000E+000	6.32179E+002	9.05970E+002	1.74335E+002	1.00000E+002	1.54813E+000	3.30887E-002	0.00000E+000	7.47859E+000	2.54379E+000	7.27062E-001	5.18392E+002	8.76574E+002	2.50207E+002	1.93693E+001	2.48940E-001	5.37022E-001	9.76191E-002	7.47859E+000	-4.41191E+001	8.22191E-002	1.93693E+001	-1.21968E+001
2.09807E+002	1.56874E+003	2.86323E+002	2.32138E+002	1.43455E+000	1.19609E+000	1.66190E+004	3.10771E+003	1.00000E+000	1.66700E+003	1.70000E+001	3.60038E+005	1.71586E+000	3.96073E+001	1.11279E-002	9.27814E-003	5.39008E-002	3.78600E-002	8.72120E+004	2.86329E+002	2.32089E+002	4.72389E-003	4.72389E-003	3.22292E+006	2.00000E+002	1.44000E+002	0.00000E+000	5.51275E+002	9.07971E+002	1.63768E+002	1.00000E+002	1.43438E+000	2.79270E-002	0.00000E+000	1.77448E+001	2.47479E+000	7.52266E-001	5.18392E+002	8.76574E+002	2.50207E+002	1.93788E+001	2.48940E-001	5.37022E-001	9.06490E-002	1.77448E+001	-2.47602E+001	8.22191E-002	1.93788E+001	-1.21901E+001
2.23937E+002	1.59922E+003	2.86280E+002	2.32106E+002	1.45321E+000	1.17939E+000	1.68970E+004	4.00295E+003	1.00000E+000	1.66800E+003	1.50000E+001	3.60222E+005	1.71391E+000	3.99903E+001	1.11795E-002	9.07305E-003	6.40688E-002	4.25704E-002	8.72120E+004	2.86329E+002	2.32089E+002	4.72389E-003	4.72389E-003	3.22292E+006	2.00000E+002	1.45000E+002	0.00000E+000	6.20556E+002	8.85579E+002	1.67607E+002	1.00000E+002	1.51350E+000	3.63168E-002	0.00000E+000	7.28358E+000	2.51586E+000	7.33872E-001	5.18392E+002	8.76574E+002	2.50207E+002	1.93869E+001	2.48940E-001	5.37022E-001	1.04011E-001	7.28358E+000	-5.27164E+001	8.22191E-002	1.93869E+001	-1.21951E+001
2.19704E+002	1.51201E+003	2.86297E+002	2.32123E+002	1.44031E+000	1.14879E+000	1.54540E+004	3.79488E+003	1.00000E+000	1.66900E+003	2.50000E+001	3.60413E+005	1.65462E+000	3.88846E+001	1.15861E-002	9.24106E-003	5.93267E-002	3.82010E-002	8.72120E+004	2.86329E+002	2.32089E+002	4.72389E-003	4.72389E-003	3.22292E+006	2.00000E+002	1.46000E+002	0.00000E+000	4.97704E+002	8.88145E+002	1.93346E+002	1.00000E+002	1.38688E+000	3.78379E-002	0.00000E+000	2.36052E+001	2.82022E+000	6.84555E-001	5.18392E+002	8.76574E+002	2.50207E+002	1.93986E+001	2.48940E-001	5.37022E-001	1.12594E-001	2.36052E+001	-4.77239E+001	8.22191E-002	1.93986E+001	-1.21776E+001
2.25072E+002	1.50376E+003	2.86257E+002	2.32174E+002	1.40544E+000	1.14830E+000	1.50240E+004	3.03402E+003	1.00000E+000	1.67000E+003	2.50000E+001	3.60584E+005	1.61387E+000	3.87783E+001	1.14662E-002	9.36833E-003	5.63543E-002	3.80529E-002	8.72120E+004	2.86329E+002	2.32089E+002	4.72389E-003	4.72389E-003	3.22292E+006	2.00000E+002	1.47000E+002	0.00000E+000	5.09981E+002	8.67287E+002	1.65727E+002	1.00000E+002	1.35926E+000	3.64680E-002	0.00000E+000	2.00216E+001	2.66959E+000	7.33455E-001	5.18392E+002	8.76574E+002	2.50207E+002	1.94083E+001	2.48940E-001	5.37022E-001	1.00693E-001	2.00216E+001	-3.56177E+001	8.22191E-002	1.94083E+001	-1.21722E+001
2.28056E+002	1.61523E+003	2.86343E+002	2.32111E+002	1.40596E+000	1.16497E+000	1.63770E+004	4.04891E+003	1.00000E+000	1.67100E+003	1.10000E+001	3.60760E+005	1.63790E+000	4.01899E+001	1.09864E-002	9.10328E-003	6.03549E-002	4.17884E-002	8.72120E+004	2.86329E+002	2.32089E+002	4.72389E-003	4.72389E-003	3.22292E+006	2.00000E+002	1.48000E+002	0.00000E+000	5.89403E+002	9.01341E+002	1.92123E+002	1.00000E+002	1.51051E+000	3.63548E-002	0.00000E+000	1.18871E+001	2.75857E+000	6.79844E-001	5.18392E+002	8.76574E+002	2.50207E+002	1.94196E+001	2.48940E-001	5.37022E-001	9.37370E-002	1.18871E+001	-3.46395E+001	8.22191E-002	1.94196E+001	-1.21475E+001
2.22870E+002	1.65504E+003	2.86299E+002	2.32100E+002	1.44774E+000	1.18557E+000	1.75190E+004	4.19024E+003	1.00000E+000	1.67200E+003	4.00000E+000	3.60949E+005	1.71640E+000	4.06821E+001	1.09379E-002	8.95724E-003	6.23390E-002	4.21583E-002	8.72120E+004	2.86329E+002	2.32089E+002	4.72389E-003	4.72389E-003	3.22292E+006	2.00000E+002	1.49000E+002	0.00000E+000	6.17866E+002	8.91981E+002	2.05042E+002	1.00000E+002	1.55551E+000	4.35163E-002	0.00000E+000	7.01393E+000	2.77311E+000	6.53867E-001	5.18392E+002	8.76574E+002	2.50207E+002	1.94291E+001	2.48940E-001	5.37022E-001	9.95568E-002	7.01393E+000	-4.71333E+001	8.22191E-002	1.94291E+001	-1.21490E+001
2.20648E+002	1.60050E+003	2.86275E+002	2.32118E+002	1.42796E+000	1.14686E+000	1.62010E+004	3.97977E+003	1.00000E+000	1.67300E+003	1.10000E+001	3.61128E+005	1.63766E+000	4.00062E+001	1.12187E-002	9.01028E-003	5.67529E-002	3.70480E-002	8.72120E+004	2.86329E+002	2.32089E+002	4.72389E-003	4.72389E-003	3.22292E+006	2.00000E+002	1.50000E+002	0.00000E+000	5.80463E+002	9.04228E+002	1.79542E+002	1.00000E+002	1.48688E+000	3.62851E-002	0.00000E+000	1.35584E+001	2.65825E+000	7.09323E-001	5.18392E+002	8.76574E+002	2.50207E+002	1.94325E+001	2.48940E-001	5.37022E-001	1.09172E-001	1.35584E+001	-5.32476E+001	8.22191E-002	1.94325E+001	-1.21494E+001
2.30007E+002	1.71244E+003	2.86305E+002	2.32078E+002	1.43162E+000	1.19852E+000	1.81310E+004	4.51047E+003	1.00000E+000	1.67400E+003	2.00000E+000	3.61291E+005	1.71582E+000	4.13816E+001	1.06320E-002	8.90089E-003	5.88897E-002	4.15939E-002	8.72120E+004	2.86329E+002	2.32089E+002	4.72389E-003	4.72389E-003	3.22292E+006	2.00000E+002	1.51000E+002	0.00000E+000	6.71267E+002	8.91770E+002	2.17482E+002	1.00000E+002	1.63733E+000	4.17451E-002	0.00000E+000	1.51559E-001	2.73854E+000	6.50850E-001	5.18392E+002	8.76574E+002	2.50207E+002	1.94447E+001	2.48940E-001	5.37022E-001	8.86275E-002	1.51559E-001	-3.97346E+001	8.22191E-002	1.94447E+001	-1.21340E+001
2.23735E+002	1.56318E+003	2.86295E+002	2.32105E+002	1.36859E+000	1.14820E+000	1.52390E+004	3.26522E+003	1.00000E+000	1.67500E+003	2.20000E+001	3.61486E+005	1.57141E+000	3.95371E+001	1.10865E-002	9.30117E-003	5.54665E-002	3.94086E-002	8.72120E+004	2.86329E+002	2.32089E+002	4.72389E-003	4.72389E-003	3.22292E+006	2.00000E+002	1.52000E+002	0.00000E+000	5.69462E+002	8.85339E+002	1.67356E+002	1.00000E+002	1.44788E+000	3.83715E-002	0.00000E+000	1.35785E+001	2.66607E+000	7.29225E-001	5.18392E+002	8.76574E+002	2.50207E+002	1.94540E+001	2.48940E-001	5.37022E-001	8.75707E-002	1.35785E+001	-2.49346E+001	8.22191E-002	1.94540E+001	-1.21243E+001
2.27796E+002	1.58842E+003	2.86296E+002	2.32107E+002	1.38813E+000	1.15831E+000	1.58240E+004	3.50421E+003	1.00000E+000	1.67600E+003	1.50000E+001	3.61658E+005	1.60788E+000	3.98549E+001	1.10350E-002	9.20802E-003	5.43394E-002	3.82169E-002	8.72120E+004	2.86329E+002	2.32089E+002	4.72389E-003	4.72389E-003	3.22292E+006	2.00000E+002	1.53000E+002	0.00000E+000	5.53979E+002	9.00244E+002	1.92225E+002	1.00000E+002	1.46476E+000	3.51204E-002	0.00000E+000	1.65938E+001	2.80729E+000	6.79620E-001	5.18392E+002	8.76574E+002	2.50207E+002	1.94584E+001	2.48940E-001	5.37022E-001	9.02518E-002	1.65938E+001	-2.54034E+001	8.22191E-002	1.94584E+001	-1.21195E+001
2.25271E+002	1.58117E+003	2.86317E+002	2.32105E+002	1.41396E+000	1.15844E+000	1.60240E+004	5.22819E+003	1.00000E+000	1.67700E+003	1.90000E+001	3.61837E+005	1.63799E+000	3.97639E+001	1.11700E-002	9.15144E-003	6.44376E-002	4.36090E-002	8.72120E+004	2.86329E+002	2.32089E+002	4.72389E-003	4.72389E-003	3.22292E+006	2.00000E+002	1.54000E+002	0.00000E+000	5.32272E+002	9.06001E+002	1.89963E+002	1.00000E+002	1.43803E+000	4.86274E-002	0.00000E+000	2.01279E+001	2.73613E+000	6.92929E-001	5.18392E+002	8.76574E+002	2.50207E+002	1.94655E+001	2.48940E-001	5.37022E-001	9.93299E-002	2.01279E+001	-3.37173E+001	8.22191E-002	1.94655E+001	-1.21079E+001
2.17746E+002	1.56484E+003	2.86337E+002	2.32071E+002	1.42058E+000	1.15710E+000	1.59060E+004	3.36468E+003	1.00000E+000	1.67800E+003	1.90000E+001	3.62015E+005	1.64375E+000	3.95580E+001	1.12638E-002	9.17469E-003	5.84365E-002	3.91784E-002	8.72120E+004	2.86329E+002	2.32089E+002	4.72389E-003	4.72389E-003	3.22292E+006	2.00000E+002	1.55000E+002	0.00000E+000	5.32328E+002	8.98342E+002	1.73250E+002	1.00000E+002	1.41491E+000	3.16589E-002	0.00000E+000	1.95287E+001	2.61303E+000	7.28260E-001	5.18392E+002	8.76574E+002	2.50207E+002	1.94750E+001	2.48940E-001	5.37022E-001	1.02214E-001	1.95287E+001	-3.80995E+001	8.22191E-002	1.94750E+001	-1.20972E+001
2.11490E+002	1.61307E+003	2.86334E+002	2.32149E+002	1.50265E+000	1.22180E+000	1.81810E+004	3.68472E+003	1.00000E+000	1.67900E+003	6.00000E+000	3.62187E+005	1.83594E+000	4.01630E+001	1.11442E-002	9.06135E-003	6.17766E-002	4.12200E-002	8.72120E+004	2.86329E+002	2.32089E+002	4.72389E-003	4.72389E-003	3.22292E+006	2.00000E+002	1.56000E+002	0.00000E+000	5.39487E+002	9.10376E+002	2.10067E+002	1.00000E+002	1.47221E+000	3.77776E-002	0.00000E+000	1.94396E+001	2.75108E+000	6.46993E-001	5.18392E+002	8.76574E+002	2.50207E+002	1.94748E+001	2.48940E-001	5.37022E-001	1.03082E-001	1.94396E+001	-3.93225E+001	8.22191E-002	1.94748E+001	-1.20906E+001
2.19525E+002	1.56512E+003	2.86355E+002	2.32112E+002	1.39502E+000	1.17966E+000	1.59500E+004	3.28509E+003	1.00000E+000	1.68000E+003	1.60000E+001	3.62368E+005	1.64565E+000	3.95615E+001	1.10459E-002	9.34066E-003	5.49969E-002	3.96802E-002	8.72120E+004	2.86329E+002	2.32089E+002	4.72389E-003	4.72389E-003	3.22292E+006	2.00000E+002	1.57000E+002	0.00000E+000	5.81401E+002	8.80781E+002	1.69349E+002	1.00000E+002	1.46257E+000	3.34833E-002	0.00000E+000	1.16484E+001	2.62951E+000	7.22697E-001	5.18392E+002	8.76574E+002	2.50207E+002	1.94818E+001	2.48940E-001	5.37022E-001	8.36450E-002	1.16484E+001	-2.17610E+001	8.22191E-002	1.94818E+001	-1.20824E+001
2.25875E+002	1.51546E+003	2.86335E+002	2.32120E+002	1.39654E+000	1.13544E+000	1.48950E+004	3.67922E+003	1.00000E+000	1.68100E+003	2.70000E+001	3.62555E+005	1.58569E+000	3.89289E+001	1.14428E-002	9.30344E-003	5.75558E-002	3.84779E-002	8.72120E+004	2.86329E+002	2.32089E+002	4.72389E-003	4.72389E-003	3.22292E+006	2.00000E+002	1.58000E+002	0.00000E+000	4.91273E+002	8.97323E+002	1.85259E+002	1.00000E+002	1.37525E+000	4.12905E-002	0.00000E+000	2.52628E+001	2.74891E+000	7.15371E-001	5.18392E+002	8.76574E+002	2.50207E+002	1.94894E+001	2.48940E-001	5.37022E-001	1.03122E-001	2.52628E+001	-3.35543E+001	8.22191E-002	1.94894E+001	-1.20786E+001
2.28909E+002	1.62622E+003	2.86346E+002	2.32146E+002	1.41703E+000	1.17778E+000	1.67880E+004	3.62772E+003	1.00000E+000	1.68200E+003	5.00000E+000	3.62717E+005	1.66895E+000	4.03264E+001	1.09365E-002	9.09002E-003	5.44553E-002	3.79983E-002	8.72120E+004	2.86329E+002	2.32089E+002	4.72389E-003	4.72389E-003	3.22292E+006	2.00000E+002	1.59000E+002	0.00000E+000	5.69345E+002	9.04475E+002	2.09667E+002	1.00000E+002	1.50629E+000	3.04976E-002	0.00000E+000	1.46316E+001	2.88810E+000	6.41356E-001	5.18392E+002	8.76574E+002	2.50207E+002	1.94926E+001	2.48940E-001	5.37022E-001	9.22038E-002	1.46316E+001	-2.98922E+001	8.22191E-002	1.94926E+001	-1.20705E+001
2.14630E+002	1.37659E+003	2.86317E+002	2.32159E+002	1.38985E+000	1.12919E+000	1.33990E+004	2.57559E+003	1.00000E+000	1.68300E+003	4.20000E+001	3.62916E+005	1.56941E+000	3.71025E+001	1.20069E-002	9.75510E-003	5.48662E-002	3.67159E-002	8.72120E+004	2.86329E+002	2.32089E+002	4.72389E-003	4.72389E-003	3.22292E+006	2.00000E+002	1.60000E+002	0.00000E+000	3.91947E+002	8.63281E+002	1.72767E+002	1.00000E+002	1.21406E+000	3.16858E-002	0.00000E+000	3.69402E+001	2.56528E+000	8.08239E-001	5.18392E+002	8.76574E+002	2.50207E+002	1.94962E+001	2.48940E-001	5.37022E-001	1.03474E-001	3.69402E+001	-2.23400E+001	8.22191E-002	1.94962E+001	-1.20719E+001
2.24817E+002	1.61819E+003	2.86298E+002	2.32119E+002	1.43248E+000	1.17754E+000	1.68570E+004	3.47356E+003	1.00000E+000	1.68400E+003	9.00000E+000	3.63062E+005	1.68679E+000	4.02268E+001	1.10331E-002	9.06953E-003	5.88952E-002	4.01713E-002	8.72120E+004	2.86329E+002	2.32089E+002	4.72389E-003	4.72389E-003	3.22292E+006	2.00000E+002	1.61000E+002	0.00000E+000	5.83507E+002	9.02243E+002	1.89385E+002	1.00000E+002	1.50049E+000	3.13120E-002	0.00000E+000	1.28757E+001	2.69449E+000	6.86032E-001	5.18392E+002	8.76574E+002	2.50207E+002	1.94984E+001	2.48940E-001	5.37022E-001	9.76771E-002	1.28757E+001	-3.88082E+001	8.22191E-002	1.94984E+001	-1.20780E+001
2.14908E+002	1.61645E+003	2.86306E+002	2.32096E+002	1.41026E+000	1.16523E+000	1.64320E+004	3.17341E+003	1.00000E+000	1.68500E+003	1.40000E+001	3.63241E+005	1.64329E+000	4.02051E+001	1.10016E-002	9.09008E-003	5.59248E-002	3.85632E-002	8.72120E+004	2.86329E+002	2.32089E+002	4.72389E-003	4.72389E-003	3.22292E+006	2.00000E+002	1.62000E+002	0.00000E+000	5.80543E+002	8.97510E+002	1.91453E+002	1.00000E+002	1.49614E+000	3.43051E-002	0.00000E+000	1.28059E+001	2.75695E+000	6.79106E-001	5.18392E+002	8.76574E+002	2.50207E+002	1.95021E+001	2.48940E-001	5.37022E-001	9.51396E-002	1.28059E+001	-3.55611E+001	8.22191E-002	1.95021E+001	-1.20747E+001
2.26582E+002	1.56171E+003	2.86343E+002	2.32133E+002	1.41678E+000	1.17884E+000	1.61320E+004	3.46954E+003	1.00000E+000	1.68600E+003	1.60000E+001	3.63420E+005	1.67015E+000	3.95185E+001	1.11547E-002	9.28132E-003	5.54991E-002	3.88076E-002	8.72120E+004	2.86329E+002	2.32089E+002	4.72389E-003	4.72389E-003	3.22292E+006	2.00000E+002	1.63000E+002	0.00000E+000	5.07852E+002	8.94972E+002	2.01236E+002	1.00000E+002	1.41272E+000	3.31013E-002	0.00000E+000	2.28186E+001	2.83574E+000	6.66348E-001	5.18392E+002	8.76574E+002	2.50207E+002	1.95036E+001	2.48940E-001	5.37022E-001	9.16704E-002	2.28186E+001	-2.10122E+001	8.22191E-002	1.95036E+001	-1.20614E+001
2.21142E+002	1.60855E+003	2.86334E+002	2.32121E+002	1.42053E+000	1.20622E+000	1.70260E+004	4.01368E+003	1.00000E+000	1.68700E+003	1.10000E+001	3.63612E+005	1.71348E+000	4.01068E+001	1.08867E-002	9.24423E-003	5.84035E-002	4.24261E-002	8.72120E+004	2.86329E+002	2.32089E+002	4.72389E-003	4.72389E-003	3.22292E+006	2.00000E+002	1.64000E+002	0.00000E+000	5.48138E+002	9.07741E+002	2.12521E+002	1.00000E+002	1.48438E+000	3.76216E-002	0.00000E+000	1.79581E+001	2.88201E+000	6.38204E-001	5.18392E+002	8.76574E+002	2.50207E+002	1.95043E+001	2.48940E-001	5.37022E-001	8.15873E-002	1.79581E+001	-1.27928E+001	8.22191E-002	1.95043E+001	-1.20637E+001
2.25083E+002	1.60108E+003	2.86302E+002	2.32118E+002	1.48729E+000	1.20780E+000	1.76760E+004	3.12378E+003	1.00000E+000	1.68800E+003	8.00000E+000	3.63785E+005	1.79634E+000	4.00135E+001	1.11867E-002	9.08450E-003	5.83757E-002	3.89019E-002	8.72120E+004	2.86329E+002	2.32089E+002	4.72389E-003	4.72389E-003	3.22292E+006	2.00000E+002	1.65000E+002	0.00000E+000	5.44673E+002	8.95621E+002	2.10819E+002	1.00000E+002	1.47074E+000	2.98911E-002	0.00000E+000	1.73813E+001	2.84226E+000	6.35119E-001	5.18392E+002	8.76574E+002	2.50207E+002	1.95048E+001	2.48940E-001	5.37022E-001	1.03705E-001	1.73813E+001	-4.22105E+001	8.22191E-002	1.95048E+001	-1.20709E+001
2.46996E+002	1.62960E+003	2.86300E+002	2.32097E+002	1.44296E+000	1.17090E+000	1.69920E+004	3.14182E+003	1.00000E+000	1.68900E+003	4.00000E+000	3.63953E+005	1.68957E+000	4.03682E+001	1.10696E-002	8.98254E-003	6.15002E-002	4.08757E-002	8.72120E+004	2.86329E+002	2.32089E+002	4.72389E-003	4.72389E-003	3.22292E+006	2.00000E+002	1.66000E+002	0.00000E+000	5.93883E+002	8.96754E+002	2.02935E+002	1.00000E+002	1.52545E+000	2.58402E-002	0.00000E+000	1.07046E+001	2.81248E+000	6.54636E-001	5.18392E+002	8.76574E+002	2.50207E+002	1.94999E+001	2.48940E-001	5.37022E-001	1.04081E-001	1.07046E+001	-4.93843E+001	8.22191E-002	1.94999E+001	-1.20782E+001
2.48596E+002	1.67069E+003	2.86320E+002	2.32058E+002	1.40706E+000	1.23394E+000	1.79030E+004	4.70479E+003	1.00000E+000	1.69000E+003	2.00000E+000	3.64118E+005	1.73624E+000	4.08740E+001	1.05160E-002	9.22216E-003	6.01674E-002	4.65092E-002	8.72120E+004	2.86329E+002	2.32089E+002	4.72389E-003	4.72389E-003	3.22292E+006	2.00000E+002	1.67000E+002	0.00000E+000	6.52962E+002	8.77762E+002	2.06859E+002	1.00000E+002	1.59371E+000	3.31881E-002	0.00000E+000	1.43233E+000	2.71318E+000	6.61103E-001	5.18392E+002	8.76574E+002	2.50207E+002	1.95009E+001	2.48940E-001	5.37022E-001	6.55509E-002	1.43233E+000	-8.70349E+000	8.22191E-002	1.95009E+001	-1.20764E+001
2.44951E+002	1.69484E+003	2.86276E+002	2.32086E+002	1.46996E+000	1.21974E+000	1.86820E+004	5.08028E+003	1.00000E+000	1.69100E+003	1.00000E+000	3.64283E+005	1.79296E+000	4.11684E+001	1.07546E-002	8.92390E-003	6.28781E-002	4.36120E-002	8.72120E+004	2.86329E+002	2.32089E+002	4.72389E-003	4.72389E-003	3.22292E+006	2.00000E+002	1.68000E+002	0.00000E+000	6.54008E+002	8.90453E+002	2.18307E+002	1.00000E+002	1.61543E+000	3.32224E-002	0.00000E+000	2.00883E+000	2.74132E+000	6.40530E-001	5.18392E+002	8.76574E+002	2.50207E+002	1.95021E+001	2.48940E-001	5.37022E-001	9.30290E-002	2.00883E+000	-4.36120E+001	8.22191E-002	1.95021E+001	-1.20825E+001
2.49479E+002	1.67090E+003	2.86329E+002	2.32078E+002	1.47994E+000	1.17834E+000	1.79330E+004	4.66998E+003	1.00000E+000	1.69200E+003	3.00000E+000	3.64472E+005	1.74388E+000	4.08767E+001	1.10514E-002	8.79924E-003	6.46003E-002	4.13388E-002	8.72120E+004	2.86329E+002	2.32089E+002	4.72389E-003	4.72389E-003	3.22292E+006	2.00000E+002	1.69000E+002	0.00000E+000	6.14255E+002	8.97608E+002	2.14863E+002	1.00000E+002	1.56521E+000	4.16905E-002	0.00000E+000	7.75718E+000	2.82722E+000	6.33907E-001	5.18392E+002	8.76574E+002	2.50207E+002	1.95045E+001	2.48940E-001	5.37022E-001	1.13456E-001	7.75718E+000	-6.47124E+001	8.22191E-002	1.95045E+001	-1.20687E+001
2.52750E+002	1.56895E+003	2.86302E+002	2.32084E+002	1.42555E+000	1.15880E+000	1.60180E+004	3.53932E+003	1.00000E+000	1.69300E+003	1.40000E+001	3.64656E+005	1.65192E+000	3.96100E+001	1.12636E-002	9.15597E-003	6.16126E-002	4.11025E-002	8.72120E+004	2.86329E+002	2.32089E+002	4.72389E-003	4.72389E-003	3.22292E+006	2.00000E+002	1.70000E+002	0.00000E+000	5.36135E+002	8.90114E+002	2.06856E+002	1.00000E+002	1.45211E+000	3.27848E-002	0.00000E+000	1.81719E+001	2.95389E+000	6.41967E-001	5.18392E+002	8.76574E+002	2.50207E+002	1.95021E+001	2.48940E-001	5.37022E-001	1.03215E-001	1.81719E+001	-4.07787E+001	8.22191E-002	1.95021E+001	-1.20768E+001
2.47988E+002	1.44630E+003	2.86340E+002	2.32077E+002	1.37101E+000	1.09422E+000	1.34760E+004	3.17355E+003	1.00000E+000	1.69400E+003	3.70000E+001	3.64852E+005	1.50018E+000	3.80303E+001	1.18103E-002	9.42591E-003	5.86478E-002	3.78433E-002	8.72120E+004	2.86329E+002	2.32089E+002	4.72389E-003	4.72389E-003	3.22292E+006	2.00000E+002	1.71000E+002	0.00000E+000	4.55847E+002	8.55730E+002	1.75952E+002	1.00000E+002	1.29456E+000	3.22540E-002	0.00000E+000	2.71712E+001	2.84956E+000	7.25525E-001	5.18392E+002	8.76574E+002	2.50207E+002	1.95031E+001	2.48940E-001	5.37022E-001	1.12277E-001	2.71712E+001	-4.37334E+001	8.22191E-002	1.95031E+001	-1.20679E+001
2.50112E+002	1.43455E+003	2.86324E+002	2.32058E+002	1.42093E+000	1.14063E+000	1.43810E+004	2.73680E+003	1.00000E+000	1.69500E+003	3.30000E+001	3.65027E+005	1.62075E+000	3.78755E+001	1.18489E-002	9.51151E-003	6.00701E-002	3.91724E-002	8.72120E+004	2.86329E+002	2.32089E+002	4.72389E-003	4.72389E-003	3.22292E+006	2.00000E+002	1.72000E+002	0.00000E+000	4.57106E+002	8.42622E+002	1.89825E+002	1.00000E+002	1.30364E+000	2.84480E-002	0.00000E+000	2.61921E+001	2.95973E+000	6.76183E-001	5.18392E+002	8.76574E+002	2.50207E+002	1.95084E+001	2.48940E-001	5.37022E-001	1.09425E-001	2.61921E+001	-4.09420E+001	8.22191E-002	1.95084E+001	-1.20680E+001
2.49852E+002	1.45819E+003	2.86294E+002	2.32074E+002	1.35954E+000	1.14490E+000	1.40860E+004	2.16156E+003	1.00000E+000	1.69600E+003	3.30000E+001	3.65212E+005	1.55654E+000	3.81863E+001	1.14551E-002	9.64658E-003	5.16030E-002	3.70096E-002	8.72120E+004	2.86329E+002	2.32089E+002	4.72389E-003	4.72389E-003	3.22292E+006	2.00000E+002	1.73000E+002	0.00000E+000	4.51551E+002	8.64745E+002	1.93513E+002	1.00000E+002	1.31403E+000	3.04527E-002	0.00000E+000	2.89013E+001	2.92527E+000	6.91276E-001	5.18392E+002	8.76574E+002	2.50207E+002	1.95036E+001	2.48940E-001	5.37022E-001	8.57049E-002	2.89013E+001	-7.19439E+000	8.22191E-002	1.95036E+001	-1.20781E+001
2.33419E+002	1.50262E+003	2.86283E+002	2.32035E+002	1.39629E+000	1.15489E+000	1.49870E+004	2.33381E+003	1.00000E+000	1.69700E+003	3.00000E+001	3.65377E+005	1.61256E+000	3.87636E+001	1.14056E-002	9.43371E-003	5.85375E-002	4.04391E-002	8.72120E+004	2.86329E+002	2.32089E+002	4.72389E-003	4.72389E-003	3.22292E+006	2.00000E+002	1.74000E+002	0.00000E+000	4.96972E+002	8.69546E+002	1.81554E+002	1.00000E+002	1.36161E+000	2.07782E-002	0.00000E+000	2.22073E+001	2.80147E+000	6.99789E-001	5.18392E+002	8.76574E+002	2.50207E+002	1.95033E+001	2.48940E-001	5.37022E-001	9.46229E-002	2.22073E+001	-2.54963E+001	8.22191E-002	1.95033E+001	-1.20846E+001
2.49626E+002	1.56645E+003	2.86306E+002	2.32032E+002	1.34171E+000	1.12081E+000	1.46320E+004	2.80706E+003	1.00000E+000	1.69800E+003	2.40000E+001	3.65544E+005	1.50381E+000	3.95784E+001	1.10919E-002	9.26577E-003	5.72858E-002	4.03416E-002	8.72120E+004	2.86329E+002	2.32089E+002	4.72389E-003	4.72389E-003	3.22292E+006	2.00000E+002	1.75000E+002	0.00000E+000	5.77804E+002	8.69500E+002	1.74081E+002	1.00000E+002	1.45642E+000	3.12127E-002	0.00000E+000	1.10225E+001	2.80707E+000	7.06815E-001	5.18392E+002	8.76574E+002	2.50207E+002	1.95050E+001	2.48940E-001	5.37022E-001	8.97029E-002	1.10225E+001	-3.02659E+001	8.22191E-002	1.95050E+001	-1.20780E+001
2.41172E+002	1.50974E+003	2.86278E+002	2.32059E+002	1.34897E+000	1.15686E+000	1.46220E+004	2.61885E+003	1.00000E+000	1.69900E+003	2.90000E+001	3.65739E+005	1.56056E+000	3.88554E+001	1.11557E-002	9.56700E-003	5.14980E-002	3.82330E-002	8.72120E+004	2.86329E+002	2.32089E+002	4.72389E-003	4.72389E-003	3.22292E+006	2.00000E+002	1.76000E+002	0.00000E+000	5.76112E+002	8.51841E+002	1.54081E+002	1.00000E+002	1.42137E+000	2.75195E-002	0.00000E+000	1.01537E+001	2.65608E+000	7.47252E-001	5.18392E+002	8.76574E+002	2.50207E+002	1.95055E+001	2.48940E-001	5.37022E-001	7.66660E-002	1.01537E+001	-1.42642E+001	8.22191E-002	1.95055E+001	-1.20812E+001
2.37067E+002	1.53038E+003	2.86297E+002	2.32029E+002	1.32712E+000	1.15536E+000	1.45710E+004	1.60664E+003	1.00000E+000	1.70000E+003	2.70000E+001	3.65923E+005	1.53330E+000	3.91201E+001	1.09943E-002	9.57132E-003	4.69689E-002	3.59477E-002	8.72120E+004	2.86329E+002	2.32089E+002	4.72389E-003	4.72389E-003	3.22292E+006	2.00000E+002	1.77000E+002	0.00000E+000	6.13644E+002	8.37972E+002	1.56556E+002	1.00000E+002	1.46361E+000	1.54858E-002	0.00000E+000	4.35010E+000	2.66447E+000	7.46201E-001	5.18392E+002	8.76574E+002	2.50207E+002	1.95062E+001	2.48940E-001	5.37022E-001	6.91900E-002	4.35010E+000	-1.04561E+001	8.22191E-002	1.95062E+001	-1.20790E+001
2.28708E+002	1.44855E+003	2.86297E+002	2.32037E+002	1.38078E+000	1.14630E+000	1.42000E+004	2.89831E+003	1.00000E+000	1.70100E+003	3.80000E+001	3.66102E+005	1.58279E+000	3.80598E+001	1.15872E-002	9.61955E-003	6.42113E-002	4.46190E-002	8.72120E+004	2.86329E+002	2.32089E+002	4.72389E-003	4.72389E-003	3.22292E+006	2.00000E+002	1.78000E+002	0.00000E+000	5.48556E+002	8.09158E+002	1.45800E+002	1.00000E+002	1.35120E+000	3.85603E-002	0.00000E+000	1.00016E+001	2.68961E+000	7.48821E-001	5.18392E+002	8.76574E+002	2.50207E+002	1.95102E+001	2.48940E-001	5.37022E-001	9.27856E-002	1.00016E+001	-3.53019E+001	8.22191E-002	1.95102E+001	-1.20743E+001
2.50266E+002	1.56045E+003	2.86260E+002	2.32078E+002	1.44099E+000	1.15356E+000	1.60090E+004	3.84491E+003	1.00000E+000	1.70200E+003	2.30000E+001	3.66274E+005	1.66226E+000	3.95026E+001	1.13888E-002	9.11710E-003	6.23558E-002	4.03778E-002	8.72120E+004	2.86329E+002	2.32089E+002	4.72389E-003	4.72389E-003	3.22292E+006	2.00000E+002	1.79000E+002	0.00000E+000	5.38206E+002	8.92242E+002	1.95381E+002	1.00000E+002	1.44330E+000	3.04491E-002	0.00000E+000	1.81484E+001	2.83199E+000	6.69789E-001	5.18392E+002	8.76574E+002	2.50207E+002	1.95145E+001	2.48940E-001	5.37022E-001	1.10784E-001	1.81484E+001	-5.07961E+001	8.22191E-002	1.95145E+001	-1.20744E+001
2.22685E+002	1.59943E+003	2.86322E+002	2.32044E+002	1.42911E+000	1.21837E+000	1.71540E+004	2.52616E+003	1.00000E+000	1.70300E+003	1.70000E+001	3.66452E+005	1.74118E+000	3.99928E+001	1.09114E-002	9.30245E-003	5.96393E-002	4.36509E-002	8.72120E+004	2.86329E+002	2.32089E+002	4.72389E-003	4.72389E-003	3.22292E+006	2.00000E+002	1.80000E+002	0.00000E+000	5.79110E+002	9.01632E+002	1.96838E+002	1.00000E+002	1.50279E+000	2.33373E-002	0.00000E+000	1.32779E+001	2.73982E+000	6.68816E-001	5.18392E+002	8.76574E+002	2.50207E+002	1.95158E+001	2.48940E-001	5.37022E-001	7.95980E-002	1.32779E+001	-1.49132E+001	8.22191E-002	1.95158E+001	-1.20624E+001
2.46670E+002	1.60176E+003	2.86268E+002	2.32058E+002	1.42198E+000	1.20484E+000	1.69310E+004	3.35179E+003	1.00000E+000	1.70400E+003	1.60000E+001	3.66631E+005	1.71326E+000	4.00219E+001	1.09283E-002	9.25952E-003	6.17921E-002	4.46653E-002	8.72120E+004	2.86329E+002	2.32089E+002	4.72389E-003	4.72389E-003	3.22292E+006	2.00000E+002	1.81000E+002	0.00000E+000	6.05178E+002	8.75624E+002	1.93823E+002	1.00000E+002	1.51697E+000	3.39256E-002	0.00000E+000	7.54389E+000	2.75457E+000	6.69601E-001	5.18392E+002	8.76574E+002	2.50207E+002	1.95275E+001	2.48940E-001	5.37022E-001	8.26625E-002	7.54389E+000	-2.46188E+001	8.22191E-002	1.95275E+001	-1.20616E+001
2.47051E+002	1.46801E+003	2.86219E+002	2.32049E+002	1.40814E+000	1.16177E+000	1.48280E+004	2.33737E+003	1.00000E+000	1.70500E+003	3.50000E+001	3.66838E+005	1.63594E+000	3.83146E+001	1.15639E-002	9.54070E-003	6.19097E-002	4.25265E-002	8.72120E+004	2.86329E+002	2.32089E+002	4.72389E-003	4.72389E-003	3.22292E+006	2.00000E+002	1.82000E+002	0.00000E+000	5.19638E+002	8.54380E+002	1.88322E+002	1.00000E+002	1.38887E+000	2.66508E-002	0.00000E+000	1.75272E+001	2.95912E+000	6.66050E-001	5.18392E+002	8.76574E+002	2.50207E+002	1.95380E+001	2.48940E-001	5.37022E-001	9.58672E-002	1.75272E+001	-3.18146E+001	8.22191E-002	1.95380E+001	-1.20631E+001
2.40076E+002	1.57859E+003	2.86291E+002	2.32078E+002	1.41723E+000	1.17771E+000	1.62820E+004	3.16239E+003	1.00000E+000	1.70600E+003	1.80000E+001	3.67014E+005	1.66909E+000	3.97315E+001	1.11068E-002	9.22963E-003	5.46924E-002	3.81571E-002	8.72120E+004	2.86329E+002	2.32089E+002	4.72389E-003	4.72389E-003	3.22292E+006	2.00000E+002	1.83000E+002	0.00000E+000	5.44800E+002	9.02016E+002	1.95278E+002	1.00000E+002	1.45751E+000	2.73131E-002	0.00000E+000	1.80952E+001	2.78688E+000	6.74900E-001	5.18392E+002	8.76574E+002	2.50207E+002	1.95482E+001	2.48940E-001	5.37022E-001	9.23036E-002	1.80952E+001	-2.65775E+001	8.22191E-002	1.95482E+001	-1.20337E+001
2.38754E+002	1.52377E+003	2.86283E+002	2.32065E+002	1.39402E+000	1.17544E+000	1.54500E+004	3.09583E+003	1.00000E+000	1.70700E+003	2.60000E+001	3.67203E+005	1.63859E+000	3.90355E+001	1.12151E-002	9.45665E-003	5.59325E-002	4.01306E-002	8.72120E+004	2.86329E+002	2.32089E+002	4.72389E-003	4.72389E-003	3.22292E+006	2.00000E+002	1.84000E+002	0.00000E+000	5.02198E+002	8.97151E+002	1.70428E+002	1.00000E+002	1.37262E+000	3.04224E-002	0.00000E+000	2.36342E+001	2.58590E+000	7.46681E-001	5.18392E+002	8.76574E+002	2.50207E+002	1.95614E+001	2.48940E-001	5.37022E-001	8.50675E-002	2.36342E+001	-1.16386E+001	8.22191E-002	1.95614E+001	-1.20237E+001
2.24567E+002	1.46785E+003	2.86296E+002	2.32064E+002	1.40396E+000	1.17446E+000	1.49690E+004	2.11911E+003	1.00000E+000	1.70800E+003	3.20000E+001	3.67388E+005	1.64889E+000	3.83125E+001	1.14751E-002	9.59932E-003	5.22798E-002	3.70060E-002	8.72120E+004	2.86329E+002	2.32089E+002	4.72389E-003	4.72389E-003	3.22292E+006	2.00000E+002	1.85000E+002	0.00000E+000	4.67065E+002	8.63846E+002	1.83492E+002	1.00000E+002	1.32215E+000	2.26634E-002	0.00000E+000	2.63110E+001	2.78003E+000	7.05611E-001	5.18392E+002	8.76574E+002	2.50207E+002	1.95719E+001	2.48940E-001	5.37022E-001	8.90095E-002	2.63110E+001	-1.40751E+001	8.22191E-002	1.95719E+001	-1.20103E+001
2.36232E+002	1.39572E+003	2.86268E+002	2.32064E+002	1.35808E+000	1.15138E+000	1.35240E+004	2.39066E+003	1.00000E+000	1.70900E+003	4.30000E+001	3.67589E+005	1.56367E+000	3.73593E+001	1.16781E-002	9.90073E-003	5.96762E-002	4.32535E-002	8.72120E+004	2.86329E+002	2.32089E+002	4.72389E-003	4.72389E-003	3.22292E+006	2.00000E+002	1.86000E+002	0.00000E+000	4.84736E+002	8.21166E+002	1.51930E+002	1.00000E+002	1.28384E+000	3.55078E-002	0.00000E+000	1.99335E+001	2.76542E+000	7.46272E-001	5.18392E+002	8.76574E+002	2.50207E+002	1.95880E+001	2.48940E-001	5.37022E-001	8.23673E-002	1.99335E+001	-1.18469E+001	8.22191E-002	1.95880E+001	-1.20006E+001
2.50709E+002	1.53036E+003	2.86271E+002	2.32067E+002	1.40456E+000	1.12490E+000	1.49700E+004	3.66943E+003	1.00000E+000	1.71000E+003	2.60000E+001	3.67769E+005	1.57999E+000	3.91199E+001	1.14797E-002	9.19394E-003	6.43808E-002	4.17069E-002	8.72120E+004	2.86329E+002	2.32089E+002	4.72389E-003	4.72389E-003	3.22292E+006	2.00000E+002	1.87000E+002	0.00000E+000	5.46261E+002	8.80796E+002	1.70822E+002	1.00000E+002	1.41938E+000	4.75418E-002	0.00000E+000	1.63474E+001	2.72241E+000	7.20521E-001	5.18392E+002	8.76574E+002	2.50207E+002	1.96117E+001	2.48940E-001	5.37022E-001	1.10564E-001	1.63474E+001	-5.23044E+001	8.22191E-002	1.96117E+001	-1.19757E+001
2.44479E+002	1.47013E+003	2.86254E+002	2.32083E+002	1.37342E+000	1.13122E+000	1.41650E+004	3.09013E+003	1.00000E+000	1.71100E+003	3.20000E+001	3.67947E+005	1.55364E+000	3.83423E+001	1.15397E-002	9.50473E-003	6.07546E-002	4.16119E-002	8.72120E+004	2.86329E+002	2.32089E+002	4.72389E-003	4.72389E-003	3.22292E+006	2.00000E+002	1.88000E+002	0.00000E+000	4.45560E+002	8.86503E+002	1.70851E+002	1.00000E+002	1.29438E+000	3.76675E-002	0.00000E+000	3.08535E+001	2.59497E+000	7.77088E-001	5.18392E+002	8.76574E+002	2.50207E+002	1.96276E+001	2.48940E-001	5.37022E-001	9.66996E-002	3.08535E+001	-1.95650E+001	8.22191E-002	1.96276E+001	-1.19622E+001
2.40976E+002	1.42662E+003	2.86297E+002	2.32132E+002	1.42687E+000	1.14811E+000	1.44510E+004	2.98286E+003	1.00000E+000	1.71200E+003	3.20000E+001	3.68123E+005	1.63821E+000	3.77706E+001	1.18696E-002	9.55067E-003	6.48796E-002	4.24325E-002	8.72120E+004	2.86329E+002	2.32089E+002	4.72389E-003	4.72389E-003	3.22292E+006	2.00000E+002	1.89000E+002	0.00000E+000	4.38227E+002	8.45042E+002	1.95529E+002	1.00000E+002	1.28735E+000	3.66908E-002	0.00000E+000	2.96947E+001	2.94991E+000	6.76790E-001	5.18392E+002	8.76574E+002	2.50207E+002	1.96403E+001	2.48940E-001	5.37022E-001	1.08260E-001	2.96947E+001	-3.58993E+001	8.22191E-002	1.96403E+001	-1.19352E+001
2.33694E+002	1.47357E+003	2.86258E+002	2.32086E+002	1.39475E+000	1.14377E+000	1.45570E+004	3.10808E+003	1.00000E+000	1.71300E+003	3.00000E+001	3.68296E+005	1.59528E+000	3.83871E+001	1.15601E-002	9.47990E-003	5.70892E-002	3.88207E-002	8.72120E+004	2.86329E+002	2.32089E+002	4.72389E-003	4.72389E-003	3.22292E+006	2.00000E+002	1.90000E+002	0.00000E+000	4.40157E+002	8.94126E+002	1.88720E+002	1.00000E+002	1.31194E+000	3.18234E-002	0.00000E+000	3.26735E+001	2.67724E+000	7.42998E-001	5.18392E+002	8.76574E+002	2.50207E+002	1.96542E+001	2.48940E-001	5.37022E-001	9.88688E-002	3.26735E+001	-2.05828E+001	8.22191E-002	1.96542E+001	-1.19344E+001
2.49458E+002	1.40628E+003	2.86290E+002	2.32099E+002	1.39335E+000	1.13760E+000	1.38120E+004	3.15415E+003	1.00000E+000	1.71400E+003	3.40000E+001	3.68474E+005	1.58508E+000	3.75004E+001	1.18558E-002	9.67971E-003	6.38609E-002	4.29800E-002	8.72120E+004	2.86329E+002	2.32089E+002	4.72389E-003	4.72389E-003	3.22292E+006	2.00000E+002	1.91000E+002	0.00000E+000	4.29816E+002	8.44176E+002	1.76348E+002	1.00000E+002	1.25480E+000	4.15016E-002	0.00000E+000	3.04541E+001	2.78169E+000	7.34132E-001	5.18392E+002	8.76574E+002	2.50207E+002	1.96749E+001	2.48940E-001	5.37022E-001	1.01048E-001	3.04541E+001	-2.56511E+001	8.22191E-002	1.96749E+001	-1.19052E+001
2.39961E+002	1.51440E+003	2.86258E+002	2.32086E+002	1.41236E+000	1.18288E+000	1.56330E+004	3.11028E+003	1.00000E+000	1.71500E+003	1.90000E+001	3.68642E+005	1.67065E+000	3.89152E+001	1.12960E-002	9.46062E-003	5.69887E-002	4.03469E-002	8.72120E+004	2.86329E+002	2.32089E+002	4.72389E-003	4.72389E-003	3.22292E+006	2.00000E+002	1.92000E+002	0.00000E+000	4.88106E+002	8.87522E+002	1.98926E+002	1.00000E+002	1.38046E+000	3.56539E-002	0.00000E+000	2.53572E+001	2.84358E+000	6.75033E-001	5.18392E+002	8.76574E+002	2.50207E+002	1.96937E+001	2.48940E-001	5.37022E-001	8.84238E-002	2.53572E+001	-1.42744E+001	8.22191E-002	1.96937E+001	-1.18950E+001
2.49525E+002	1.53000E+003	2.86246E+002	2.32050E+002	1.37115E+000	1.16987E+000	1.52020E+004	3.05082E+003	1.00000E+000	1.71600E+003	2.70000E+001	3.68826E+005	1.60407E+000	3.91152E+001	1.11208E-002	9.48825E-003	5.17487E-002	3.80341E-002	8.72120E+004	2.86329E+002	2.32089E+002	4.72389E-003	4.72389E-003	3.22292E+006	2.00000E+002	1.93000E+002	0.00000E+000	5.15582E+002	8.84764E+002	1.80511E+002	1.00000E+002	1.39340E+000	2.84412E-002	0.00000E+000	2.09844E+001	2.75497E+000	7.06553E-001	5.18392E+002	8.76574E+002	2.50207E+002	1.97140E+001	2.48940E-001	5.37022E-001	7.92151E-002	2.09844E+001	-6.72908E+000	8.22191E-002	1.97140E+001	-1.18808E+001
2.37388E+002	1.53084E+003	2.86294E+002	2.32069E+002	1.43325E+000	1.18984E+000	1.61090E+004	3.45896E+003	1.00000E+000	1.71700E+003	2.10000E+001	3.68994E+005	1.70535E+000	3.91259E+001	1.12924E-002	9.37467E-003	5.98806E-002	4.16374E-002	8.72120E+004	2.86329E+002	2.32089E+002	4.72389E-003	4.72389E-003	3.22292E+006	2.00000E+002	1.94000E+002	0.00000E+000	5.23955E+002	8.79984E+002	1.80382E+002	1.00000E+002	1.40105E+000	3.53614E-002	0.00000E+000	1.94131E+001	2.69707E+000	7.01109E-001	5.18392E+002	8.76574E+002	2.50207E+002	1.97370E+001	2.48940E-001	5.37022E-001	9.27933E-002	1.94131E+001	-2.58981E+001	8.22191E-002	1.97370E+001	-1.18452E+001
2.36185E+002	1.38683E+003	2.86281E+002	2.32107E+002	1.39475E+000	1.16500E+000	1.39520E+004	3.46476E+003	1.00000E+000	1.71800E+003	3.40000E+001	3.69188E+005	1.62488E+000	3.72402E+001	1.18080E-002	9.86296E-003	5.63853E-002	3.97563E-002	8.72120E+004	2.86329E+002	2.32089E+002	4.72389E-003	4.72389E-003	3.22292E+006	2.00000E+002	1.95000E+002	0.00000E+000	4.45728E+002	8.37480E+002	1.73247E+002	1.00000E+002	1.26761E+000	3.17063E-002	0.00000E+000	2.75088E+001	2.81042E+000	7.22972E-001	5.18392E+002	8.76574E+002	2.50207E+002	1.97550E+001	2.48940E-001	5.37022E-001	8.97546E-002	2.75088E+001	-1.38453E+001	8.22191E-002	1.97550E+001	-1.18265E+001
2.37105E+002	1.38829E+003	2.86290E+002	2.32081E+002	1.35700E+000	1.12295E+000	1.31380E+004	2.69764E+003	1.00000E+000	1.71900E+003	4.10000E+001	3.69356E+005	1.52385E+000	3.72598E+001	1.18390E-002	9.79709E-003	5.77387E-002	3.99691E-002	8.72120E+004	2.86329E+002	2.32089E+002	4.72389E-003	4.72389E-003	3.22292E+006	2.00000E+002	1.96000E+002	0.00000E+000	4.50378E+002	8.04131E+002	1.64236E+002	1.00000E+002	1.24336E+000	4.21176E-002	0.00000E+000	2.39109E+001	2.93098E+000	7.14387E-001	5.18392E+002	8.76574E+002	2.50207E+002	1.97704E+001	2.48940E-001	5.37022E-001	9.43749E-002	2.39109E+001	-2.34628E+001	8.22191E-002	1.97704E+001	-1.18115E+001
2.40359E+002	1.16936E+003	2.86243E+002	2.32088E+002	1.29723E+000	1.06850E+000	1.01010E+004	1.44690E+003	1.00000E+000	1.72000E+003	8.00000E+001	3.69564E+005	1.38609E+000	3.41959E+001	1.29072E-002	1.06315E-002	4.88552E-002	3.37636E-002	8.72120E+004	2.86329E+002	2.32089E+002	4.72389E-003	4.72389E-003	3.22292E+006	2.00000E+002	1.97000E+002	0.00000E+000	3.35464E+002	7.14321E+002	1.51057E+002	1.00000E+002	1.02779E+000	2.54153E-002	0.00000E+000	3.57176E+001	3.12606E+000	7.63892E-001	5.18392E+002	8.76574E+002	2.50207E+002	1.97877E+001	2.48940E-001	5.37022E-001	9.66828E-002	3.57176E+001	-1.46812E+001	8.22191E-002	1.97877E+001	-1.18042E+001
2.31602E+002	1.35257E+003	2.86275E+002	2.32117E+002	1.35298E+000	1.11708E+000	1.27000E+004	2.13103E+003	1.00000E+000	1.72100E+003	4.50000E+001	3.69715E+005	1.51138E+000	3.67773E+001	1.20057E-002	9.91244E-003	5.60584E-002	3.86735E-002	8.72120E+004	2.86329E+002	2.32089E+002	4.72389E-003	4.72389E-003	3.22292E+006	2.00000E+002	1.98000E+002	0.00000E+000	4.02003E+002	8.25893E+002	1.73654E+002	1.00000E+002	1.20526E+000	2.91643E-002	0.00000E+000	3.35120E+001	2.84012E+000	7.49846E-001	5.18392E+002	8.76574E+002	2.50207E+002	1.98080E+001	2.48940E-001	5.37022E-001	9.55054E-002	3.35120E+001	-1.53378E+001	8.22191E-002	1.98080E+001	-1.17738E+001
2.38809E+002	1.30637E+003	2.86299E+002	2.32104E+002	1.33502E+000	1.07492E+000	1.16670E+004	2.44118E+003	1.00000E+000	1.72200E+003	5.00000E+001	3.69892E+005	1.43503E+000	3.61437E+001	1.23597E-002	9.95166E-003	5.82887E-002	3.83084E-002	8.72120E+004	2.86329E+002	2.32089E+002	4.72389E-003	4.72389E-003	3.22292E+006	2.00000E+002	1.99000E+002	0.00000E+000	3.87035E+002	8.13895E+002	1.53108E+002	1.00000E+002	1.15609E+000	3.69102E-002	0.00000E+000	3.42443E+001	2.73151E+000	8.13446E-001	5.18392E+002	8.76574E+002	2.50207E+002	1.98236E+001	2.48940E-001	5.37022E-001	1.07928E-001	3.42443E+001	-3.09135E+001	8.22191E-002	1.98236E+001	-1.17540E+001
2.25318E+002	1.20445E+003	2.86302E+002	2.32125E+002	1.36821E+000	1.12520E+000	1.15120E+004	1.98372E+003	1.00000E+000	1.72300E+003	7.00000E+001	3.70097E+005	1.53950E+000	3.47052E+001	1.27520E-002	1.04871E-002	5.52567E-002	3.79035E-002	8.72120E+004	2.86329E+002	2.32089E+002	4.72389E-003	4.72389E-003	3.22292E+006	2.00000E+002	2.00000E+002	0.00000E+000	3.51481E+002	7.48214E+002	1.55533E+002	1.00000E+002	1.07370E+000	2.77957E-002	0.00000E+000	3.56229E+001	2.89672E+000	7.72200E-001	5.18392E+002	8.76574E+002	2.50207E+002	1.98422E+001	2.48940E-001	5.37022E-001	9.74615E-002	3.56229E+001	-1.57774E+001	8.22191E-002	1.98422E+001	-1.17329E+001
3.51290E+002	1.27628E+003	2.86068E+002	2.31958E+002	1.36830E+000	1.13629E+000	1.22390E+004	1.42095E+004	1.00000E+000	1.72900E+003	4.50000E+001	3.71093E+005	1.55479E+000	3.57251E+001	1.23683E-002	1.02711E-002	9.05235E-002	6.27213E-002	9.73850E+004	2.86056E+002	2.31941E+002	3.29720E-002	3.29720E-002	1.01906E+005	7.00000E+000	1.00000E+000	0.00000E+000	3.94902E+002	7.91194E+002	1.93400E+002	1.00000E+002	1.19714E+000	1.43886E-001	0.00000E+000	3.30789E+001	3.27567E+000	6.62274E-001	4.00387E+002	8.07449E+002	2.07200E+002	3.39517E+001	1.17741E+000	6.38533E-001	9.26369E-002	3.30789E+001	-1.20904E+001	9.71863E-002	3.39517E+001	-1.71579E+001
3.85420E+002	1.30311E+003	2.86039E+002	2.31923E+002	1.37984E+000	1.13430E+000	1.25820E+004	2.06647E+004	1.00000E+000	1.73000E+003	3.60000E+001	3.71270E+005	1.56516E+000	3.60986E+001	1.23014E-002	1.01124E-002	1.06722E-001	7.23781E-002	9.73850E+004	2.86056E+002	2.31941E+002	3.29720E-002	3.29720E-002	1.01906E+005	7.00000E+000	2.00000E+000	0.00000E+000	4.04759E+002	8.04715E+002	2.27773E+002	1.00000E+002	1.25606E+000	2.31204E-001	0.00000E+000	3.38708E+001	3.70381E+000	5.77680E-001	4.00387E+002	8.07449E+002	2.07200E+002	3.39702E+001	1.17741E+000	6.38533E-001	9.76625E-002	3.38708E+001	-1.78717E+001	9.71863E-002	3.39702E+001	-1.71492E+001
2.99148E+002	1.35090E+003	2.86088E+002	2.31917E+002	1.51183E+000	1.24636E+000	1.55300E+004	1.69460E+004	1.00000E+000	1.73100E+003	3.60000E+001	3.71455E+005	1.88428E+000	3.67545E+001	1.21316E-002	1.00013E-002	1.29244E-001	8.80417E-002	9.73850E+004	2.86056E+002	2.31941E+002	3.29720E-002	3.29720E-002	1.01906E+005	7.00000E+000	3.00000E+000	0.00000E+000	4.28226E+002	8.07608E+002	1.94437E+002	1.00000E+002	1.25074E+000	2.44684E-001	0.00000E+000	2.86489E+001	2.96683E+000	6.49131E-001	4.00387E+002	8.07449E+002	2.07200E+002	3.39959E+001	1.17741E+000	6.38533E-001	9.62471E-002	2.86489E+001	-2.12317E+001	9.71863E-002	3.39959E+001	-1.71130E+001
3.58477E+002	1.28545E+003	2.86036E+002	2.31919E+002	1.45051E+000	1.13189E+000	1.29500E+004	1.70183E+004	1.00000E+000	1.73300E+003	3.70000E+001	3.71795E+005	1.64182E+000	3.58531E+001	1.27464E-002	9.94649E-003	1.06292E-001	6.50584E-002	9.73850E+004	2.86056E+002	2.31942E+002	3.29720E-002	3.29720E-002	1.01906E+005	7.00000E+000	4.00000E+000	0.00000E+000	4.39762E+002	7.82516E+002	2.33375E+002	3.00000E+002	1.29352E+000	1.90265E-001	0.00000E+000	2.48089E+001	4.07403E+000	5.17669E-001	4.00387E+002	8.07449E+002	2.07200E+002	3.40293E+001	1.17741E+000	6.38533E-001	1.23382E-001	2.48089E+001	-6.09768E+001	9.71863E-002	3.40293E+001	-1.70913E+001
2.80080E+002	1.29984E+003	2.86057E+002	2.31952E+002	1.54483E+000	1.27217E+000	1.54780E+004	1.42200E+004	1.00000E+000	1.73400E+003	4.20000E+001	3.71978E+005	1.96530E+000	3.60533E+001	1.24172E-002	1.02256E-002	1.42789E-001	9.70249E-002	9.73850E+004	2.86056E+002	2.31942E+002	3.29720E-002	3.29720E-002	1.01906E+005	7.00000E+000	5.00000E+000	0.00000E+000	3.64818E+002	8.11702E+002	2.14360E+002	1.00000E+002	1.19444E+000	2.72616E-001	0.00000E+000	4.09609E+001	2.88830E+000	6.67900E-001	4.00387E+002	8.07449E+002	2.07200E+002	3.40552E+001	1.17741E+000	6.38533E-001	9.67897E-002	4.09609E+001	-9.63293E+000	9.71863E-002	3.40552E+001	-1.70574E+001
2.48380E+002	1.36633E+003	2.86038E+002	2.31943E+002	1.56822E+000	1.34637E+000	1.73500E+004	1.39261E+004	1.00000E+000	1.73500E+003	3.40000E+001	3.72149E+005	2.11139E+000	3.69639E+001	1.19057E-002	1.02215E-002	1.27330E-001	9.40127E-002	9.73850E+004	2.86056E+002	2.31942E+002	3.29720E-002	3.29720E-002	1.01906E+005	7.00000E+000	6.00000E+000	0.00000E+000	3.91365E+002	8.24688E+002	2.06038E+002	1.00000E+002	1.22692E+000	2.07656E-001	0.00000E+000	3.68388E+001	2.71106E+000	6.72082E-001	4.00387E+002	8.07449E+002	2.07200E+002	3.40813E+001	1.17741E+000	6.38533E-001	7.61177E-002	3.68388E+001	1.30613E+001	9.71863E-002	3.40813E+001	-1.70365E+001
2.64649E+002	1.32532E+003	2.86064E+002	2.31975E+002	1.55850E+000	1.26096E+000	1.57770E+004	1.35075E+004	1.00000E+000	1.73600E+003	4.00000E+001	3.72340E+005	1.96520E+000	3.64049E+001	1.24078E-002	1.00389E-002	1.31220E-001	8.61219E-002	9.73850E+004	2.86056E+002	2.31942E+002	3.29720E-002	3.29720E-002	1.01906E+005	7.00000E+000	7.00000E+000	0.00000E+000	3.86252E+002	8.19420E+002	1.86830E+002	1.00000E+002	1.19588E+000	2.20751E-001	0.00000E+000	3.64246E+001	2.63937E+000	7.23934E-001	4.00387E+002	8.07449E+002	2.07200E+002	3.41038E+001	1.17741E+000	6.38533E-001	1.05533E-001	3.64246E+001	-2.56407E+001	9.71863E-002	3.41038E+001	-1.70051E+001
2.93915E+002	1.30850E+003	2.86034E+002	2.31848E+002	1.60831E+000	1.31048E+000	1.66070E+004	1.59292E+004	1.00000E+000	1.74000E+003	3.80000E+001	3.73019E+005	2.10766E+000	3.61732E+001	1.24803E-002	1.01692E-002	1.47122E-001	9.78740E-002	9.79280E+004	2.86027E+002	2.31877E+002	5.28426E-002	5.28426E-002	4.40100E+004	3.00000E+000	1.00000E+000	0.00000E+000	4.15651E+002	7.88912E+002	2.50474E+002	3.00000E+002	1.28561E+000	2.83034E-001	0.00000E+000	3.13840E+001	3.76808E+000	4.94249E-001	4.20760E+002	7.91552E+002	2.40167E+002	3.01431E+001	2.20310E+000	5.19279E-001	1.02038E-001	3.13840E+001	-2.61027E+001	1.03600E-001	3.01431E+001	-2.93968E+001
3.77649E+002	1.29837E+003	2.86036E+002	2.31902E+002	1.48925E+000	1.20215E+000	1.41900E+004	1.94010E+004	1.00000E+000	1.74100E+003	3.60000E+001	3.73199E+005	1.79030E+000	3.60329E+001	1.25019E-002	1.00917E-002	1.20342E-001	7.86655E-002	9.79280E+004	2.86027E+002	2.31877E+002	5.28426E-002	5.28426E-002	4.40100E+004	3.00000E+000	2.00000E+000	0.00000E+000	4.06067E+002	7.96795E+002	2.26511E+002	1.00000E+002	1.25154E+000	2.57732E-001	0.00000E+000	3.31189E+001	3.53158E+000	5.70494E-001	4.20760E+002	7.91552E+002	2.40167E+002	3.01682E+001	2.20310E+000	5.19279E-001	1.06675E-001	3.31189E+001	-3.04647E+001	1.03600E-001	3.01682E+001	-2.93660E+001
3.79264E+002	1.31829E+003	2.86007E+002	2.31886E+002	1.41389E+000	1.15129E+000	1.32130E+004	1.98311E+004	1.00000E+000	1.74300E+003	3.90000E+001	3.73554E+005	1.62780E+000	3.63083E+001	1.23003E-002	1.00158E-002	1.11766E-001	7.43610E-002	9.79280E+004	2.86027E+002	2.31877E+002	5.28426E-002	5.28426E-002	4.40100E+004	3.00000E+000	3.00000E+000	0.00000E+000	4.42963E+002	7.89238E+002	2.41880E+002	1.00000E+002	1.31111E+000	2.38428E-001	0.00000E+000	2.52665E+001	4.16009E+000	5.01889E-001	4.20760E+002	7.91552E+002	2.40167E+002	3.02175E+001	2.20310E+000	5.19279E-001	1.02369E-001	2.52665E+001	-3.26582E+001	1.03600E-001	3.02175E+001	-2.93249E+001
3.90780E+002	1.38165E+003	2.85992E+002	2.31855E+002	1.43172E+000	1.16133E+000	1.41300E+004	2.22689E+004	1.00000E+000	1.74700E+003	3.10000E+001	3.74242E+005	1.66271E+000	3.71706E+001	1.20445E-002	9.76978E-003	1.10411E-001	7.28958E-002	9.82560E+004	2.85990E+002	2.31852E+002	4.43653E-002	4.43653E-002	4.35430E+004	3.00000E+000	1.00000E+000	0.00000E+000	5.27601E+002	7.96573E+002	2.55215E+002	0.00000E+000	1.43835E+000	2.34073E-001	0.00000E+000	8.79285E+000	4.18820E+000	4.82072E-001	5.49959E+002	7.86158E+002	2.81695E+002	1.46170E+000	2.62742E+000	4.37747E-001	1.04276E-001	8.79285E+000	-5.16454E+001	9.18382E-002	1.46170E+000	-4.26942E+001
3.88506E+002	1.34034E+003	2.86008E+002	2.31853E+002	1.44570E+000	1.20035E+000	1.42700E+004	2.70529E+004	1.00000E+000	1.74800E+003	3.10000E+001	3.74410E+005	1.73536E+000	3.66106E+001	1.21023E-002	1.00484E-002	1.07217E-001	7.41493E-002	9.82560E+004	2.85990E+002	2.31852E+002	4.43653E-002	4.43653E-002	4.35430E+004	3.00000E+000	2.00000E+000	0.00000E+000	5.15380E+002	7.94142E+002	2.99776E+002	3.00000E+002	1.47077E+000	2.40482E-001	0.00000E+000	8.60196E+000	5.25865E+000	3.82054E-001	5.49959E+002	7.86158E+002	2.81695E+002	1.48270E+000	2.62742E+000	4.37747E-001	9.27232E-002	8.60196E+000	-3.67035E+001	9.18382E-002	1.48270E+000	-4.26697E+001
3.92766E+002	1.42330E+003	2.85973E+002	2.31848E+002	1.42472E+000	1.21462E+000	1.51430E+004	2.72331E+004	1.00000E+000	1.75100E+003	1.80000E+001	3.74922E+005	1.73050E+000	3.77266E+001	1.15777E-002	9.87043E-003	1.05585E-001	7.69343E-002	9.82560E+004	2.85990E+002	2.31852E+002	4.43653E-002	4.43653E-002	4.35430E+004	3.00000E+000	3.00000E+000	0.00000E+000	6.03407E+002	7.68915E+002	2.89366E+002	0.00000E+000	1.55626E+000	2.29464E-001	0.00000E+000	-1.00817E+001	4.12200E+000	4.73149E-001	5.49959E+002	7.86158E+002	2.81695E+002	1.55423E+000	2.62742E+000	4.37747E-001	7.95999E-002	2.81164E+002	-3.83735E+001	9.18382E-002	1.55423E+000	-4.26066E+001
3.49181E+002	1.15762E+003	2.85811E+002	2.31684E+002	1.56459E+000	1.23868E+000	1.36780E+004	2.62005E+004	1.00000E+000	1.75500E+003	5.40000E+001	3.75629E+005	1.93803E+000	3.40238E+001	1.33780E-002	1.05913E-002	1.36343E-001	8.57270E-002	9.86380E+004	2.86031E+002	2.31896E+002	1.06498E-002	1.06498E-002	2.05406E+006	1.09000E+002	1.00000E+000	0.00000E+000	3.83475E+002	6.83432E+002	2.66064E+002	0.00000E+000	1.19807E+000	3.41286E-001	0.00000E+000	2.70562E+001	5.85351E+000	3.50577E-001	5.07442E+002	8.01053E+002	2.34463E+002	1.40779E+001	3.19398E-001	5.24291E-001	1.16262E-001	2.70562E+001	-4.92971E+001	8.98683E-002	1.40779E+001	-2.75713E+001
2.89173E+002	1.34281E+003	2.86020E+002	2.31913E+002	1.56596E+000	1.28306E+000	1.62740E+004	1.65638E+004	1.00000E+000	1.76500E+003	4.10000E+001	3.77373E+005	2.00922E+000	3.66443E+001	1.22753E-002	1.00578E-002	1.46759E-001	9.87094E-002	9.86380E+004	2.86031E+002	2.31896E+002	1.06498E-002	1.06498E-002	2.05406E+006	1.09000E+002	9.00000E+000	0.00000E+000	4.29404E+002	7.96857E+002	1.95957E+002	1.00000E+002	1.24743E+000	2.83137E-001	0.00000E+000	2.82515E+001	2.97009E+000	6.33425E-001	5.07442E+002	8.01053E+002	2.34463E+002	1.42554E+001	3.19398E-001	5.24291E-001	9.92946E-002	2.82515E+001	-2.56334E+001	8.98683E-002	1.42554E+001	-2.73244E+001
2.77921E+002	1.39189E+003	2.86024E+002	2.31903E+002	1.59063E+000	1.31982E+000	1.75390E+004	1.78154E+004	1.00000E+000	1.76700E+003	3.30000E+001	3.77724E+005	2.09934E+000	3.73081E+001	1.20106E-002	9.96580E-003	1.49098E-001	1.02816E-001	9.86380E+004	2.86031E+002	2.31896E+002	1.06498E-002	1.06498E-002	2.05406E+006	1.09000E+002	1.10000E+001	0.00000E+000	4.37834E+002	7.85847E+002	2.27139E+002	1.00000E+002	1.28615E+000	2.96165E-001	0.00000E+000	2.62012E+001	3.37329E+000	5.37224E-001	5.07442E+002	8.01053E+002	2.34463E+002	1.42884E+001	3.19398E-001	5.24291E-001	9.30473E-002	2.62012E+001	-1.95184E+001	8.98683E-002	1.42884E+001	-2.72916E+001
2.77069E+002	1.44916E+003	2.86121E+002	2.31989E+002	1.50408E+000	1.29484E+000	1.71800E+004	1.28439E+004	1.00000E+000	1.77900E+003	2.60000E+001	3.79844E+005	1.94754E+000	3.80678E+001	1.14752E-002	9.87879E-003	1.13504E-001	8.42853E-002	9.86380E+004	2.86031E+002	2.31896E+002	1.06498E-002	1.06498E-002	2.05406E+006	1.09000E+002	1.90000E+001	0.00000E+000	4.54584E+002	8.50961E+002	2.31003E+002	1.00000E+002	1.35119E+000	1.92411E-001	0.00000E+000	2.95477E+001	3.14472E+000	5.82262E-001	5.07442E+002	8.01053E+002	2.34463E+002	1.43631E+001	3.19398E-001	5.24291E-001	7.47587E-002	2.95477E+001	7.54326E+000	8.98683E-002	1.43631E+001	-2.71866E+001
2.84966E+002	1.32770E+003	2.86129E+002	2.31962E+002	1.51383E+000	1.28310E+000	1.56900E+004	1.06028E+004	1.00000E+000	1.78000E+003	4.20000E+001	3.80039E+005	1.94239E+000	3.64376E+001	1.20855E-002	1.02435E-002	1.14559E-001	8.24969E-002	9.86380E+004	2.86031E+002	2.31896E+002	1.06498E-002	1.06498E-002	2.05406E+006	1.09000E+002	2.00000E+001	0.00000E+000	3.93789E+002	7.97963E+002	2.07593E+002	1.00000E+002	1.21558E+000	1.83173E-001	0.00000E+000	3.52988E+001	3.02746E+000	6.32879E-001	5.07442E+002	8.01053E+002	2.34463E+002	1.43709E+001	3.19398E-001	5.24291E-001	8.24940E-002	3.52988E+001	3.31344E+000	8.98683E-002	1.43709E+001	-2.71794E+001
2.94688E+002	1.31766E+003	2.86066E+002	2.31871E+002	1.55819E+000	1.26522E+000	1.57670E+004	1.51306E+004	1.00000E+000	1.78100E+003	4.40000E+001	3.80204E+005	1.97145E+000	3.62996E+001	1.24093E-002	1.00761E-002	1.32770E-001	8.77536E-002	9.86380E+004	2.86031E+002	2.31896E+002	1.06498E-002	1.06498E-002	2.05406E+006	1.09000E+002	2.10000E+001	0.00000E+000	4.27646E+002	8.02857E+002	2.39352E+002	3.00000E+002	1.29700E+000	2.32328E-001	0.00000E+000	3.04579E+001	3.61189E+000	5.29179E-001	5.07442E+002	8.01053E+002	2.34463E+002	1.43677E+001	3.19398E-001	5.24291E-001	1.03766E-001	3.04579E+001	-2.92914E+001	8.98683E-002	1.43677E+001	-2.72056E+001
2.73325E+002	1.38281E+003	2.86079E+002	2.31970E+002	1.54431E+000	1.31602E+000	1.70020E+004	1.56197E+004	1.00000E+000	1.78200E+003	3.20000E+001	3.80364E+005	2.03235E+000	3.71861E+001	1.18436E-002	1.00928E-002	1.29740E-001	9.43797E-002	9.86380E+004	2.86031E+002	2.31896E+002	1.06498E-002	1.06498E-002	2.05406E+006	1.09000E+002	2.20000E+001	0.00000E+000	4.63568E+002	8.16782E+002	1.90866E+002	1.00000E+002	1.29742E+000	2.45747E-001	0.00000E+000	2.42043E+001	2.84292E+000	6.47435E-001	5.07442E+002	8.01053E+002	2.34463E+002	1.43716E+001	3.19398E-001	5.24291E-001	7.98132E-002	2.42043E+001	-4.32704E+000	8.98683E-002	1.43716E+001	-2.71894E+001
2.75778E+002	1.31212E+003	2.86095E+002	2.31955E+002	1.53462E+000	1.25490E+000	1.53530E+004	1.37813E+004	1.00000E+000	1.78300E+003	4.40000E+001	3.80561E+005	1.92578E+000	3.62232E+001	1.23852E-002	1.01277E-002	1.31558E-001	8.81823E-002	9.86380E+004	2.86031E+002	2.31896E+002	1.06498E-002	1.06498E-002	2.05406E+006	1.09000E+002	2.30000E+001	0.00000E+000	4.34877E+002	7.86121E+002	1.74670E+002	1.00000E+002	1.22428E+000	2.35334E-001	0.00000E+000	2.60571E+001	2.85764E+000	6.77808E-001	5.07442E+002	8.01053E+002	2.34463E+002	1.43799E+001	3.19398E-001	5.24291E-001	1.00276E-001	2.60571E+001	-2.90935E+001	8.98683E-002	1.43799E+001	-2.71788E+001
2.88086E+002	1.36523E+003	2.86051E+002	2.31965E+002	1.51937E+000	1.28093E+000	1.61310E+004	1.38699E+004	1.00000E+000	1.78400E+003	3.60000E+001	3.80741E+005	1.94620E+000	3.69491E+001	1.19628E-002	1.00854E-002	1.31017E-001	9.32970E-002	9.86380E+004	2.86031E+002	2.31896E+002	1.06498E-002	1.06498E-002	2.05406E+006	1.09000E+002	2.40000E+001	0.00000E+000	4.32191E+002	8.29672E+002	1.94070E+002	1.00000E+002	1.26873E+000	2.37724E-001	0.00000E+000	3.06523E+001	2.82163E+000	6.69700E-001	5.07442E+002	8.01053E+002	2.34463E+002	1.43841E+001	3.19398E-001	5.24291E-001	8.51462E-002	3.06523E+001	-4.78472E+000	8.98683E-002	1.43841E+001	-2.71837E+001
2.70542E+002	1.32023E+003	2.86076E+002	2.31903E+002	1.51977E+000	1.31974E+000	1.60290E+004	1.57462E+004	1.00000E+000	1.78500E+003	4.30000E+001	3.80939E+005	2.00570E+000	3.63349E+001	1.20040E-002	1.04240E-002	1.35180E-001	1.02081E-001	9.86380E+004	2.86031E+002	2.31896E+002	1.06498E-002	1.06498E-002	2.05406E+006	1.09000E+002	2.50000E+001	0.00000E+000	4.04950E+002	7.84603E+002	2.23545E+002	1.00000E+002	1.23945E+000	2.82848E-001	0.00000E+000	3.27529E+001	3.35538E+000	5.64959E-001	5.07442E+002	8.01053E+002	2.34463E+002	1.43853E+001	3.19398E-001	5.24291E-001	7.04481E-002	3.27529E+001	1.62701E+001	8.98683E-002	1.43853E+001	-2.71828E+001
2.66361E+002	1.38496E+003	2.86072E+002	2.31976E+002	1.54836E+000	1.28656E+000	1.67110E+004	1.13997E+004	1.00000E+000	1.78600E+003	3.40000E+001	3.81112E+005	1.99205E+000	3.72150E+001	1.19776E-002	9.95239E-003	1.20719E-001	8.35499E-002	9.86380E+004	2.86031E+002	2.31896E+002	1.06498E-002	1.06498E-002	2.05406E+006	1.09000E+002	2.60000E+001	0.00000E+000	4.29281E+002	8.09777E+002	2.30985E+002	1.00000E+002	1.29398E+000	1.68316E-001	0.00000E+000	3.05451E+001	3.33770E+000	5.56240E-001	5.07442E+002	8.01053E+002	2.34463E+002	1.43875E+001	3.19398E-001	5.24291E-001	9.23490E-002	3.05451E+001	-1.42463E+001	8.98683E-002	1.43875E+001	-2.71745E+001
2.74389E+002	1.36354E+003	2.86138E+002	2.31946E+002	1.50527E+000	1.27279E+000	1.59130E+004	1.22595E+004	1.00000E+000	1.78700E+003	3.60000E+001	3.81291E+005	1.91590E+000	3.69261E+001	1.19327E-002	1.00898E-002	1.19068E-001	8.53181E-002	9.86380E+004	2.86031E+002	2.31896E+002	1.06498E-002	1.06498E-002	2.05406E+006	1.09000E+002	2.70000E+001	0.00000E+000	4.42463E+002	7.98185E+002	1.86469E+002	1.00000E+002	1.25436E+000	2.12257E-001	0.00000E+000	2.60431E+001	2.91542E+000	6.52580E-001	5.07442E+002	8.01053E+002	2.34463E+002	1.43994E+001	3.19398E-001	5.24291E-001	8.36836E-002	2.60431E+001	-7.48137E+000	8.98683E-002	1.43994E+001	-2.71504E+001
2.59540E+002	1.36605E+003	2.86087E+002	2.31995E+002	1.61396E+000	1.35061E+000	1.78620E+004	1.21167E+004	1.00000E+000	1.78800E+003	3.00000E+001	3.81471E+005	2.17984E+000	3.69602E+001	1.20762E-002	1.01057E-002	1.28536E-001	9.01972E-002	9.86380E+004	2.86031E+002	2.31896E+002	1.06498E-002	1.06498E-002	2.05406E+006	1.09000E+002	2.80000E+001	0.00000E+000	3.72495E+002	8.25913E+002	2.06790E+002	1.00000E+002	1.20442E+000	2.04638E-001	0.00000E+000	4.08702E+001	2.58046E+000	6.95903E-001	5.07442E+002	8.01053E+002	2.34463E+002	1.44097E+001	3.19398E-001	5.24291E-001	8.88330E-002	4.08702E+001	6.59483E-001	8.98683E-002	1.44097E+001	-2.71469E+001
2.69075E+002	1.38063E+003	2.86081E+002	2.31987E+002	1.59092E+000	1.32531E+000	1.75260E+004	1.70507E+004	1.00000E+000	1.78900E+003	2.90000E+001	3.81646E+005	2.10846E+000	3.71569E+001	1.20173E-002	1.00110E-002	1.42186E-001	9.88424E-002	9.86380E+004	2.86031E+002	2.31896E+002	1.06498E-002	1.06498E-002	2.05406E+006	1.09000E+002	2.90000E+001	0.00000E+000	3.87813E+002	8.00526E+002	2.18175E+002	1.00000E+002	1.22125E+000	2.91453E-001	0.00000E+000	3.71745E+001	2.95089E+000	6.14352E-001	5.07442E+002	8.01053E+002	2.34463E+002	1.44231E+001	3.19398E-001	5.24291E-001	9.10808E-002	3.71745E+001	-5.96197E+000	8.98683E-002	1.44231E+001	-2.71357E+001
2.62288E+002	1.31145E+003	2.86089E+002	2.31965E+002	1.57889E+000	1.32209E+000	1.65020E+004	1.51983E+004	1.00000E+000	1.79000E+003	4.00000E+001	3.81838E+005	2.08744E+000	3.62139E+001	1.22909E-002	1.02918E-002	1.37995E-001	9.69360E-002	9.86380E+004	2.86031E+002	2.31896E+002	1.06498E-002	1.06498E-002	2.05406E+006	1.09000E+002	3.00000E+001	0.00000E+000	3.59348E+002	7.92188E+002	2.29271E+002	1.00000E+002	1.19221E+000	2.61950E-001	0.00000E+000	4.25987E+001	3.06215E+000	6.10122E-001	5.07442E+002	8.01053E+002	2.34463E+002	1.44287E+001	3.19398E-001	5.24291E-001	8.85224E-002	4.25987E+001	2.78904E+000	8.98683E-002	1.44287E+001	-2.71304E+001
2.80291E+002	1.34678E+003	2.86037E+002	2.31966E+002	1.45927E+000	1.23774E+000	1.48720E+004	1.14522E+004	1.00000E+000	1.79100E+003	4.30000E+001	3.82014E+005	1.80619E+000	3.66985E+001	1.19660E-002	1.01495E-002	1.19505E-001	8.61614E-002	9.86380E+004	2.86031E+002	2.31896E+002	1.06498E-002	1.06498E-002	2.05406E+006	1.09000E+002	3.10000E+001	0.00000E+000	4.15436E+002	8.10749E+002	1.83112E+002	1.00000E+002	1.22374E+000	1.94470E-001	0.00000E+000	3.16731E+001	2.83852E+000	6.93322E-001	5.07442E+002	8.01053E+002	2.34463E+002	1.44353E+001	3.19398E-001	5.24291E-001	8.21401E-002	3.16731E+001	1.24820E-001	8.98683E-002	1.44353E+001	-2.71356E+001
2.73700E+002	1.37339E+003	2.86068E+002	2.31999E+002	1.53300E+000	1.25482E+000	1.60550E+004	1.11926E+004	1.00000E+000	1.79200E+003	3.50000E+001	3.82179E+005	1.92364E+000	3.70593E+001	1.20986E-002	9.90325E-003	1.22195E-001	8.20902E-002	9.86380E+004	2.86031E+002	2.31896E+002	1.06498E-002	1.06498E-002	2.05406E+006	1.09000E+002	3.20000E+001	0.00000E+000	3.87460E+002	8.28239E+002	2.18727E+002	1.00000E+002	1.23817E+000	1.76751E-001	0.00000E+000	3.92422E+001	2.92314E+000	6.47972E-001	5.07442E+002	8.01053E+002	2.34463E+002	1.44514E+001	3.19398E-001	5.24291E-001	9.97822E-002	3.92422E+001	-1.52626E+001	8.98683E-002	1.44514E+001	-2.71092E+001
2.53767E+002	1.28152E+003	2.86069E+002	2.31944E+002	1.58556E+000	1.35167E+000	1.64970E+004	1.46652E+004	1.00000E+000	1.79300E+003	4.50000E+001	3.82365E+005	2.14316E+000	3.57983E+001	1.23447E-002	1.05237E-002	1.40686E-001	1.02404E-001	9.86380E+004	2.86031E+002	2.31896E+002	1.06498E-002	1.06498E-002	2.05406E+006	1.09000E+002	3.30000E+001	0.00000E+000	3.53099E+002	7.87167E+002	2.06679E+002	1.00000E+002	1.15611E+000	2.59308E-001	0.00000E+000	4.18750E+001	2.77976E+000	6.72206E-001	5.07442E+002	8.01053E+002	2.34463E+002	1.44661E+001	3.19398E-001	5.24291E-001	7.96289E-002	4.18750E+001	1.35768E+001	8.98683E-002	1.44661E+001	-2.70996E+001
2.41986E+002	1.29270E+003	2.86031E+002	2.31998E+002	1.63299E+000	1.39332E+000	1.75270E+004	1.43221E+004	1.00000E+000	1.79400E+003	4.60000E+001	3.82553E+005	2.27528E+000	3.59541E+001	1.23347E-002	1.05244E-002	1.39065E-001	1.01403E-001	9.86380E+004	2.86031E+002	2.31896E+002	1.06498E-002	1.06498E-002	2.05406E+006	1.09000E+002	3.40000E+001	0.00000E+000	3.55320E+002	7.94825E+002	2.21945E+002	1.00000E+002	1.18053E+000	2.51197E-001	0.00000E+000	4.30177E+001	2.83855E+000	6.38648E-001	5.07442E+002	8.01053E+002	2.34463E+002	1.44812E+001	3.19398E-001	5.24291E-001	7.91936E-002	4.30177E+001	1.52779E+001	8.98683E-002	1.44812E+001	-2.70881E+001
2.69141E+002	1.29485E+003	2.85988E+002	2.31939E+002	1.60482E+000	1.35312E+000	1.68100E+004	1.57343E+004	1.00000E+000	1.79500E+003	4.20000E+001	3.82727E+005	2.17151E+000	3.59840E+001	1.23778E-002	1.04364E-002	1.48153E-001	1.05488E-001	9.86380E+004	2.86031E+002	2.31896E+002	1.06498E-002	1.06498E-002	2.05406E+006	1.09000E+002	3.50000E+001	0.00000E+000	3.27954E+002	7.99669E+002	1.83950E+002	3.00000E+002	1.10635E+000	2.72261E-001	0.00000E+000	4.51309E+001	2.32532E+000	7.96059E-001	5.07442E+002	8.01053E+002	2.34463E+002	1.44959E+001	3.19398E-001	5.24291E-001	8.50933E-002	4.51309E+001	9.74556E+000	8.98683E-002	1.44959E+001	-2.70887E+001
2.88882E+002	1.36634E+003	2.86086E+002	2.31991E+002	1.52470E+000	1.23438E+000	1.56590E+004	1.41643E+004	1.00000E+000	1.79600E+003	3.30000E+001	3.82894E+005	1.88206E+000	3.69641E+001	1.21844E-002	9.86428E-003	1.32709E-001	8.71940E-002	9.86380E+004	2.86031E+002	2.31896E+002	1.06498E-002	1.06498E-002	2.05406E+006	1.09000E+002	3.60000E+001	0.00000E+000	3.85542E+002	8.39492E+002	2.17366E+002	1.00000E+002	1.24102E+000	2.37293E-001	0.00000E+000	4.02622E+001	2.87099E+000	6.68032E-001	5.07442E+002	8.01053E+002	2.34463E+002	1.45149E+001	3.19398E-001	5.24291E-001	1.05227E-001	4.02622E+001	-2.13929E+001	8.98683E-002	1.45149E+001	-2.70424E+001
2.62907E+002	1.23468E+003	2.86073E+002	2.31957E+002	1.58871E+000	1.30354E+000	1.54050E+004	1.32463E+004	1.00000E+000	1.79700E+003	5.20000E+001	3.83090E+005	2.07095E+000	3.51380E+001	1.28001E-002	1.05025E-002	1.41436E-001	9.54264E-002	9.86380E+004	2.86031E+002	2.31896E+002	1.06498E-002	1.06498E-002	2.05406E+006	1.09000E+002	3.70000E+001	0.00000E+000	3.04988E+002	7.74302E+002	2.07780E+002	1.00000E+002	1.08817E+000	2.59148E-001	0.00000E+000	4.94406E+001	2.62933E+000	7.35421E-001	5.07442E+002	8.01053E+002	2.34463E+002	1.45276E+001	3.19398E-001	5.24291E-001	9.85959E-002	4.94406E+001	-3.51281E+000	8.98683E-002	1.45276E+001	-2.70360E+001
2.82067E+002	1.38621E+003	2.86048E+002	2.31965E+002	1.60476E+000	1.30603E+000	1.74620E+004	1.63074E+004	1.00000E+000	1.79800E+003	3.20000E+001	3.83241E+005	2.09586E+000	3.72318E+001	1.21440E-002	9.88336E-003	1.40280E-001	9.31082E-002	9.86380E+004	2.86031E+002	2.31896E+002	1.06498E-002	1.06498E-002	2.05406E+006	1.09000E+002	3.80000E+001	0.00000E+000	4.21388E+002	8.27328E+002	2.10724E+002	1.00000E+002	1.27203E+000	2.46391E-001	0.00000E+000	3.30009E+001	2.87161E+000	6.32468E-001	5.07442E+002	8.01053E+002	2.34463E+002	1.45474E+001	3.19398E-001	5.24291E-001	1.02630E-001	3.30009E+001	-2.52496E+001	8.98683E-002	1.45474E+001	-2.70211E+001
2.69373E+002	1.29582E+003	2.86092E+002	2.31970E+002	1.53836E+000	1.33308E+000	1.60750E+004	1.40455E+004	1.00000E+000	1.80000E+003	3.90000E+001	3.83607E+005	2.05075E+000	3.59974E+001	1.21334E-002	1.05143E-002	1.29837E-001	9.76521E-002	9.86380E+004	2.86031E+002	2.31896E+002	1.06498E-002	1.06498E-002	2.05406E+006	1.09000E+002	4.00000E+001	0.00000E+000	3.66126E+002	7.98979E+002	2.18010E+002	1.00000E+002	1.19246E+000	2.51821E-001	0.00000E+000	4.11816E+001	2.96055E+000	6.39386E-001	5.07442E+002	8.01053E+002	2.34463E+002	1.45943E+001	3.19398E-001	5.24291E-001	7.14921E-002	4.11816E+001	2.33685E+001	8.98683E-002	1.45943E+001	-2.69636E+001
2.53361E+002	1.25915E+003	2.86046E+002	2.32038E+002	1.48710E+000	1.30047E+000	1.48280E+004	1.10793E+004	1.00000E+000	1.80100E+003	5.00000E+001	3.83780E+005	1.93393E+000	3.54844E+001	1.22123E-002	1.06797E-002	1.21071E-001	9.27493E-002	9.86380E+004	2.86031E+002	2.31896E+002	1.06498E-002	1.06498E-002	2.05406E+006	1.09000E+002	4.10000E+001	0.00000E+000	3.77103E+002	7.50838E+002	2.29760E+002	1.00000E+002	1.19040E+000	2.20357E-001	0.00000E+000	3.60283E+001	3.70446E+000	5.32041E-001	5.07442E+002	8.01053E+002	2.34463E+002	1.46182E+001	3.19398E-001	5.24291E-001	6.69497E-002	3.60283E+001	2.40373E+001	8.98683E-002	1.46182E+001	-2.69437E+001
2.63942E+002	1.35952E+003	2.86103E+002	2.31923E+002	1.54783E+000	1.30301E+000	1.65890E+004	1.41968E+004	1.00000E+000	1.80200E+003	3.70000E+001	3.83938E+005	2.01683E+000	3.68716E+001	1.20175E-002	1.01167E-002	1.30836E-001	9.28976E-002	9.86380E+004	2.86031E+002	2.31896E+002	1.06498E-002	1.06498E-002	2.05406E+006	1.09000E+002	4.20000E+001	0.00000E+000	4.28573E+002	8.17254E+002	2.28638E+002	1.00000E+002	1.29499E+000	2.43916E-001	0.00000E+000	3.15525E+001	3.26620E+000	5.70503E-001	5.07442E+002	8.01053E+002	2.34463E+002	1.46433E+001	3.19398E-001	5.24291E-001	8.58764E-002	3.15525E+001	-4.82341E+000	8.98683E-002	1.46433E+001	-2.69167E+001
2.71782E+002	1.39330E+003	2.86098E+002	2.31935E+002	1.54672E+000	1.28830E+000	1.68160E+004	1.45112E+004	1.00000E+000	1.80300E+003	3.40000E+001	3.84128E+005	1.99264E+000	3.73270E+001	1.19276E-002	9.93471E-003	1.32820E-001	9.23255E-002	9.86380E+004	2.86031E+002	2.31896E+002	1.06498E-002	1.06498E-002	2.05406E+006	1.09000E+002	4.30000E+001	0.00000E+000	4.39514E+002	8.04322E+002	2.07473E+002	1.00000E+002	1.27763E+000	2.45279E-001	0.00000E+000	2.77624E+001	3.06169E+000	6.04490E-001	5.07442E+002	8.01053E+002	2.34463E+002	1.46682E+001	3.19398E-001	5.24291E-001	9.11546E-002	2.77624E+001	-1.54714E+001	8.98683E-002	1.46682E+001	-2.68918E+001
2.70997E+002	1.49336E+003	2.86019E+002	2.31899E+002	1.56740E+000	1.34357E+000	1.88880E+004	1.55188E+004	1.00000E+000	1.80400E+003	2.40000E+001	3.84295E+005	2.10591E+000	3.86440E+001	1.14048E-002	9.77613E-003	1.31515E-001	9.67790E-002	9.86380E+004	2.86031E+002	2.31896E+002	1.06498E-002	1.06498E-002	2.05406E+006	1.09000E+002	4.40000E+001	0.00000E+000	5.28281E+002	8.16125E+002	2.26853E+002	1.00000E+002	1.41955E+000	2.26268E-001	0.00000E+000	1.30556E+001	3.15313E+000	5.53829E-001	5.07442E+002	8.01053E+002	2.34463E+002	1.46912E+001	3.19398E-001	5.24291E-001	7.68922E-002	1.30556E+001	-1.17282E+001	8.98683E-002	1.46912E+001	-2.68903E+001
2.73050E+002	1.49488E+003	2.86119E+002	2.31991E+002	1.56190E+000	1.31701E+000	1.85960E+004	1.19624E+004	1.00000E+000	1.80500E+003	2.00000E+001	3.84477E+005	2.05704E+000	3.86636E+001	1.14536E-002	9.65784E-003	1.13394E-001	8.08082E-002	9.86380E+004	2.86031E+002	2.31896E+002	1.06498E-002	1.06498E-002	2.05406E+006	1.09000E+002	4.50000E+001	0.00000E+000	5.02998E+002	8.38829E+002	2.15216E+002	1.00000E+002	1.38810E+000	1.72689E-001	0.00000E+000	2.00810E+001	2.96732E+000	5.93112E-001	5.07442E+002	8.01053E+002	2.34463E+002	1.47102E+001	3.19398E-001	5.24291E-001	8.50614E-002	2.00810E+001	-1.52282E+001	8.98683E-002	1.47102E+001	-2.68396E+001
2.63439E+002	1.51495E+003	2.86053E+002	2.31957E+002	1.62854E+000	1.36783E+000	2.01500E+004	1.48304E+004	1.00000E+000	1.80600E+003	1.90000E+001	3.84661E+005	2.22757E+000	3.89224E+001	1.14726E-002	9.63598E-003	1.31585E-001	9.29880E-002	9.86380E+004	2.86031E+002	2.31896E+002	1.06498E-002	1.06498E-002	2.05406E+006	1.09000E+002	4.60000E+001	0.00000E+000	5.50654E+002	8.24484E+002	2.45803E+002	1.00000E+002	1.47419E+000	1.79380E-001	0.00000E+000	9.63620E+000	3.23532E+000	5.22584E-001	5.07442E+002	8.01053E+002	2.34463E+002	1.47268E+001	3.19398E-001	5.24291E-001	8.70079E-002	9.63620E+000	-2.82158E+001	8.98683E-002	1.47268E+001	-2.68413E+001
2.58879E+002	1.35497E+003	2.86024E+002	2.31948E+002	1.60822E+000	1.34723E+000	1.75750E+004	1.53832E+004	1.00000E+000	1.80700E+003	3.40000E+001	3.84854E+005	2.16665E+000	3.68099E+001	1.21310E-002	1.01624E-002	1.41639E-001	9.95672E-002	9.86380E+004	2.86031E+002	2.31896E+002	1.06498E-002	1.06498E-002	2.05406E+006	1.09000E+002	4.70000E+001	0.00000E+000	3.77014E+002	8.09625E+002	2.39243E+002	1.00000E+002	1.23637E+000	2.52610E-001	0.00000E+000	4.14671E+001	3.09517E+000	5.84897E-001	5.07442E+002	8.01053E+002	2.34463E+002	1.47513E+001	3.19398E-001	5.24291E-001	8.83065E-002	4.14671E+001	1.92172E+000	8.98683E-002	1.47513E+001	-2.68242E+001
2.81249E+002	1.53045E+003	2.86066E+002	2.31946E+002	1.62111E+000	1.30901E+000	1.94850E+004	1.25026E+004	1.00000E+000	1.80800E+003	1.90000E+001	3.85014E+005	2.12205E+000	3.91210E+001	1.16135E-002	9.37760E-003	1.21469E-001	7.94114E-002	9.86380E+004	2.86031E+002	2.31896E+002	1.06498E-002	1.06498E-002	2.05406E+006	1.09000E+002	4.80000E+001	0.00000E+000	5.41266E+002	8.39080E+002	2.37036E+002	1.00000E+002	1.46130E+000	1.54406E-001	0.00000E+000	1.33356E+001	3.15454E+000	5.45037E-001	5.07442E+002	8.01053E+002	2.34463E+002	1.47762E+001	3.19398E-001	5.24291E-001	1.06517E-001	1.33356E+001	-5.00289E+001	8.98683E-002	1.47762E+001	-2.67900E+001
2.77255E+002	1.48903E+003	2.86095E+002	2.31945E+002	1.58210E+000	1.30123E+000	1.84900E+004	1.53792E+004	1.00000E+000	1.80900E+003	2.60000E+001	3.85189E+005	2.05868E+000	3.85880E+001	1.16350E-002	9.56940E-003	1.30893E-001	8.87270E-002	9.86380E+004	2.86031E+002	2.31896E+002	1.06498E-002	1.06498E-002	2.05406E+006	1.09000E+002	4.90000E+001	0.00000E+000	4.97025E+002	8.35149E+002	2.18943E+002	1.00000E+002	1.38239E+000	2.06825E-001	0.00000E+000	2.07886E+001	3.03036E+000	5.82437E-001	5.07442E+002	8.01053E+002	2.34463E+002	1.47969E+001	3.19398E-001	5.24291E-001	9.74140E-002	2.07886E+001	-3.06140E+001	8.98683E-002	1.47969E+001	-2.67629E+001
2.78186E+002	1.49135E+003	2.86093E+002	2.31937E+002	1.60527E+000	1.32169E+000	1.90120E+004	1.46478E+004	1.00000E+000	1.81000E+003	2.00000E+001	3.85361E+005	2.12167E+000	3.86180E+001	1.16422E-002	9.58551E-003	1.27876E-001	8.68732E-002	9.86380E+004	2.86031E+002	2.31896E+002	1.06498E-002	1.06498E-002	2.05406E+006	1.09000E+002	5.00000E+001	0.00000E+000	5.10698E+002	8.25481E+002	2.42203E+002	1.00000E+002	1.41982E+000	1.96690E-001	0.00000E+000	1.70232E+001	3.33857E+000	5.21359E-001	5.07442E+002	8.01053E+002	2.34463E+002	1.48186E+001	3.19398E-001	5.24291E-001	9.68874E-002	1.70232E+001	-3.36917E+001	8.98683E-002	1.48186E+001	-2.67424E+001
2.62125E+002	1.42427E+003	2.86133E+002	2.31946E+002	1.57586E+000	1.32717E+000	1.79670E+004	1.39499E+004	1.00000E+000	1.81100E+003	3.10000E+001	3.85542E+005	2.09142E+000	3.77395E+001	1.17565E-002	9.90119E-003	1.24433E-001	8.84349E-002	9.86380E+004	2.86031E+002	2.31896E+002	1.06498E-002	1.06498E-002	2.05406E+006	1.09000E+002	5.10000E+001	0.00000E+000	4.70336E+002	8.18427E+002	2.17112E+002	1.00000E+002	1.33619E+000	1.94141E-001	0.00000E+000	2.38245E+001	3.08776E+000	5.79869E-001	5.07442E+002	8.01053E+002	2.34463E+002	1.48391E+001	3.19398E-001	5.24291E-001	8.56655E-002	2.38245E+001	-1.22690E+001	8.98683E-002	1.48391E+001	-2.67118E+001
2.69791E+002	1.47206E+003	2.86073E+002	2.31920E+002	1.64832E+000	1.33495E+000	1.93350E+004	1.71382E+004	1.00000E+000	1.81200E+003	2.30000E+001	3.85719E+005	2.20042E+000	3.83674E+001	1.18541E-002	9.60046E-003	1.44579E-001	9.50137E-002	9.86380E+004	2.86031E+002	2.31896E+002	1.06498E-002	1.06498E-002	2.05406E+006	1.09000E+002	5.20000E+001	0.00000E+000	4.91049E+002	8.23511E+002	2.68992E+002	1.00000E+002	1.42330E+000	2.32792E-001	0.00000E+000	2.03461E+001	3.76020E+000	4.59017E-001	5.07442E+002	8.01053E+002	2.34463E+002	1.48582E+001	3.19398E-001	5.24291E-001	1.05044E-001	2.03461E+001	-4.10784E+001	8.98683E-002	1.48582E+001	-2.67090E+001
2.74873E+002	1.58961E+003	2.86109E+002	2.31918E+002	1.64665E+000	1.34769E+000	2.10630E+004	1.67304E+004	1.00000E+000	1.81300E+003	9.00000E+000	3.85892E+005	2.21917E+000	3.98699E+001	1.13460E-002	9.28600E-003	1.30478E-001	8.75782E-002	9.86380E+004	2.86031E+002	2.31896E+002	1.06498E-002	1.06498E-002	2.05406E+006	1.09000E+002	5.30000E+001	0.00000E+000	5.58228E+002	8.44934E+002	2.38872E+002	1.00000E+002	1.48853E+000	1.89220E-001	0.00000E+000	1.12707E+001	3.01735E+000	5.48057E-001	5.07442E+002	8.01053E+002	2.34463E+002	1.48763E+001	3.19398E-001	5.24291E-001	9.98438E-002	1.12707E+001	-4.33134E+001	8.98683E-002	1.48763E+001	-2.66829E+001
2.80000E+002	1.50621E+003	2.86051E+002	2.31896E+002	1.67554E+000	1.38827E+000	2.07410E+004	1.76640E+004	1.00000E+000	1.81400E+003	2.20000E+001	3.86075E+005	2.32610E+000	3.88099E+001	1.16343E-002	9.63957E-003	1.42849E-001	9.82267E-002	9.86380E+004	2.86031E+002	2.31896E+002	1.06498E-002	1.06498E-002	2.05406E+006	1.09000E+002	5.40000E+001	0.00000E+000	5.31502E+002	8.18728E+002	2.28052E+002	1.00000E+002	1.42656E+000	2.20531E-001	0.00000E+000	1.29817E+001	3.01290E+000	5.53110E-001	5.07442E+002	8.01053E+002	2.34463E+002	1.48933E+001	3.19398E-001	5.24291E-001	9.37643E-002	1.29817E+001	-3.36674E+001	8.98683E-002	1.48933E+001	-2.66810E+001
2.87081E+002	1.51759E+003	2.86085E+002	2.31945E+002	1.53899E+000	1.28677E+000	1.82150E+004	1.75592E+004	1.00000E+000	1.81500E+003	2.30000E+001	3.86253E+005	1.98032E+000	3.89563E+001	1.14031E-002	9.53422E-003	1.26486E-001	8.85945E-002	9.86380E+004	2.86031E+002	2.31896E+002	1.06498E-002	1.06498E-002	2.05406E+006	1.09000E+002	5.50000E+001	0.00000E+000	5.43945E+002	8.49396E+002	2.45482E+002	1.00000E+002	1.48034E+000	2.29934E-001	0.00000E+000	1.39860E+001	3.34138E+000	5.32194E-001	5.07442E+002	8.01053E+002	2.34463E+002	1.49190E+001	3.19398E-001	5.24291E-001	8.92594E-002	1.39860E+001	-2.67841E+001	8.98683E-002	1.49190E+001	-2.66429E+001
2.67170E+002	1.61466E+003	2.86100E+002	2.31927E+002	1.69309E+000	1.42511E+000	2.30010E+004	1.80303E+004	1.00000E+000	1.81600E+003	7.00000E+000	3.86433E+005	2.41283E+000	4.01828E+001	1.11636E-002	9.39668E-003	1.34127E-001	9.51755E-002	9.86380E+004	2.86031E+002	2.31896E+002	1.06498E-002	1.06498E-002	2.05406E+006	1.09000E+002	5.60000E+001	0.00000E+000	5.96341E+002	8.53814E+002	2.98904E+002	3.00000E+002	1.60919E+000	2.16248E-001	0.00000E+000	3.15643E+000	3.51783E+000	4.49845E-001	5.07442E+002	8.01053E+002	2.34463E+002	1.49458E+001	3.19398E-001	5.24291E-001	8.59402E-002	3.15643E+000	-3.33026E+001	8.98683E-002	1.49458E+001	-2.66146E+001
2.66500E+002	1.60682E+003	2.86083E+002	2.31947E+002	1.62565E+000	1.37413E+000	2.14440E+004	1.73459E+004	1.00000E+000	1.81700E+003	1.00000E+001	3.86613E+005	2.23386E+000	4.00852E+001	1.11013E-002	9.38373E-003	1.32526E-001	9.48347E-002	9.86380E+004	2.86031E+002	2.31896E+002	1.06498E-002	1.06498E-002	2.05406E+006	1.09000E+002	5.70000E+001	0.00000E+000	6.10032E+002	8.22900E+002	2.26496E+002	1.00000E+002	1.52755E+000	2.22391E-001	0.00000E+000	1.88436E+000	2.76529E+000	5.92677E-001	5.07442E+002	8.01053E+002	2.34463E+002	1.49644E+001	3.19398E-001	5.24291E-001	8.38461E-002	1.88436E+000	-3.18629E+001	8.98683E-002	1.49644E+001	-2.65979E+001
2.92280E+002	1.46097E+003	2.86063E+002	2.31907E+002	1.58483E+000	1.34929E+000	1.87500E+004	1.68066E+004	1.00000E+000	1.81800E+003	2.80000E+001	3.86814E+005	2.13840E+000	3.82226E+001	1.15740E-002	9.85382E-003	1.37176E-001	9.95780E-002	9.86380E+004	2.86031E+002	2.31896E+002	1.06498E-002	1.06498E-002	2.05406E+006	1.09000E+002	5.80000E+001	0.00000E+000	5.05237E+002	8.11399E+002	2.37038E+002	1.00000E+002	1.39860E+000	2.40385E-001	0.00000E+000	1.66051E+001	3.34451E+000	5.24056E-001	5.07442E+002	8.01053E+002	2.34463E+002	1.49844E+001	3.19398E-001	5.24291E-001	8.02773E-002	1.66051E+001	-1.25352E+001	8.98683E-002	1.49844E+001	-2.65861E+001
2.79102E+002	1.45454E+003	2.86040E+002	2.31932E+002	1.63142E+000	1.34723E+000	1.90910E+004	1.78679E+004	1.00000E+000	1.81900E+003	2.60000E+001	3.86988E+005	2.19791E+000	3.81385E+001	1.18073E-002	9.75053E-003	1.46510E-001	1.00078E-001	9.86380E+004	2.86031E+002	2.31896E+002	1.06498E-002	1.06498E-002	2.05406E+006	1.09000E+002	5.90000E+001	0.00000E+000	5.29038E+002	8.19891E+002	2.98207E+002	3.00000E+002	1.50202E+000	2.59213E-001	0.00000E+000	1.09653E+001	4.30921E+000	4.03087E-001	5.07442E+002	8.01053E+002	2.34463E+002	1.50083E+001	3.19398E-001	5.24291E-001	9.54088E-002	1.09653E+001	-3.78296E+001	8.98683E-002	1.50083E+001	-2.65652E+001
2.73507E+002	1.61333E+003	2.86113E+002	2.31941E+002	1.66333E+000	1.37460E+000	2.19570E+004	1.64013E+004	1.00000E+000	1.82000E+003	6.00000E+000	3.87160E+005	2.28641E+000	4.01663E+001	1.12251E-002	9.27663E-003	1.33346E-001	9.12343E-002	9.86380E+004	2.86031E+002	2.31896E+002	1.06498E-002	1.06498E-002	2.05406E+006	1.09000E+002	6.00000E+001	0.00000E+000	6.41183E+002	8.32484E+002	2.33199E+002	1.00000E+002	1.58054E+000	1.84621E-001	0.00000E+000	-1.26154E+000	2.69700E+000	6.00543E-001	5.07442E+002	8.01053E+002	2.34463E+002	1.50269E+001	3.19398E-001	5.24291E-001	9.50402E-002	2.89984E+002	-4.95574E+001	8.98683E-002	1.50269E+001	-2.65290E+001
[truncated: 3,083 more rows]
