# Supplementary material for: Super-resolution visualization of chromatin loop folding in human lymphoblastoid cells using interferometric photoactivated localization microscopy
Source: Sci Rep. 2022 May 20;12:8582. doi: 10.1038/s41598-022-12568-9 (PMC9122977; doi:10.1038/s41598-022-12568-9)
Supplement: Supplementary file 2 — Supplementary Information 2. [file 41598_2022_12568_MOESM2_ESM.zip › ChromoLooping-main/data/ascii_files/Run1-647_c123_sum_X5_proc_jsa_IDL_ASCII_image16.txt]

Offset	Amplitude	X Position	Y Position	X Peak Width	Y Peak Width	6 N Photons	ChiSquared	FitOK	Frame Number	Peak Index of Frame	Peak Global Index	12 X PkW * Y PkW	Sigma Amplitude	Sigma X Pos rtNph	Sigma Y Pos rtNph	Sigma X Pos Full	Sigma Y Pos Full	18 Grouped Index	Group X Position	Group Y Position	Group Sigma X Pos	Group Sigma Y Pos	Group N Photons	24 Group Size	Frame Index in Grp	Label Set	Amplitude L1	Amplitude L2	Amplitude L3	30 FitOK Labels	Zeta0	Sigma Amp L2	Sigma Amp L3	Z Position	Sigma Z	36 Coherence	Group A1	Group A2	Group A3	Group Z Position	Group Sigma Z	42 Group Coherence	XY Ellipticity	Unwrapped Z	Unwrapped Z Error	XY Group Ellipticity	Unwrapped Group Z	Unwrapped Group Z Error
1.14474E+002	1.49850E+002	9.45613E+001	1.45985E+002	1.43091E+000	1.16343E+000	1.54100E+003	1.49638E+002	1.00000E+000	1.36440E+004	2.90000E+001	1.52538E+006	1.66475E+000	1.22413E+001	3.64511E-002	2.96372E-002	1.05979E-001	7.24183E-002	4.00790E+005	9.45360E+001	1.45843E+002	3.52983E-002	3.52983E-002	9.79600E+003	8.00000E+000	1.00000E+000	0.00000E+000	5.54967E+001	2.41126E+001	8.07160E+001	1.00000E+002	3.37969E-001	1.80979E-001	0.00000E+000	2.38711E+002	7.64910E+000	7.99281E-001	3.36794E+001	3.39443E+001	7.28875E+001	2.64403E+002	2.87615E+000	8.43093E-001	1.03102E-001	2.38711E+002	7.37887E+001	4.01928E-002	-2.68425E+001	-1.26337E+002
1.12720E+002	1.49962E+002	9.45335E+001	1.45743E+002	1.35847E+000	1.25236E+000	1.58100E+003	1.48622E+002	1.00000E+000	1.36450E+004	2.70000E+001	1.52549E+006	1.70129E+000	1.22459E+001	3.41652E-002	3.14966E-002	7.09546E-002	6.16761E-002	4.00790E+005	9.45361E+001	1.45843E+002	3.52983E-002	3.52983E-002	9.79600E+003	8.00000E+000	2.00000E+000	0.00000E+000	2.37065E+001	3.84946E+001	9.17483E+001	1.00000E+002	3.32907E-001	6.95145E-002	0.00000E+000	2.69441E+002	5.24851E+000	1.15003E+000	3.36794E+001	3.39443E+001	7.28875E+001	2.64411E+002	2.87615E+000	8.43093E-001	4.06410E-002	-2.18048E+001	-1.21831E+002	4.01928E-002	-2.68349E+001	-1.26419E+002
1.12346E+002	1.09245E+002	9.46865E+001	1.45697E+002	1.21879E+000	9.81002E-001	8.17000E+002	1.13390E+002	1.00000E+000	1.36480E+004	3.70000E+001	1.52582E+006	1.19563E+000	1.04520E+001	4.26400E-002	3.43209E-002	9.57518E-002	6.58605E-002	4.00790E+005	9.45362E+001	1.45843E+002	3.52983E-002	3.52983E-002	9.79600E+003	8.00000E+000	3.00000E+000	0.00000E+000	3.11262E+001	3.30572E+001	5.23175E+001	1.00000E+002	2.44323E-001	1.63235E-001	0.00000E+000	2.72269E+002	1.33248E+001	6.30144E-001	3.36794E+001	3.39443E+001	7.28875E+001	2.64434E+002	2.87615E+000	8.43093E-001	1.08095E-001	2.72269E+002	1.01691E+002	4.01928E-002	-2.68112E+001	-1.26378E+002
1.12075E+002	1.80091E+002	9.44800E+001	1.45749E+002	1.40094E+000	1.27228E+000	1.98300E+003	1.50095E+002	1.00000E+000	1.36490E+004	2.00000E+001	1.52591E+006	1.78239E+000	1.34198E+001	3.14600E-002	2.85707E-002	7.51079E-002	6.32207E-002	4.00790E+005	9.45361E+001	1.45844E+002	3.52983E-002	3.52983E-002	9.79600E+003	8.00000E+000	4.00000E+000	0.00000E+000	4.59763E+001	4.57858E+001	9.25231E+001	1.00000E+002	3.90348E-001	8.25424E-002	0.00000E+000	2.65080E+002	6.84863E+000	7.86948E-001	3.36794E+001	3.39443E+001	7.28875E+001	2.64441E+002	2.87615E+000	8.43093E-001	4.81303E-002	-2.61660E+001	-1.33633E+002	4.01928E-002	-2.68042E+001	-1.26398E+002
1.14659E+002	1.11780E+002	9.45846E+001	1.45910E+002	1.31436E+000	1.28210E+000	1.16600E+003	1.48659E+002	1.00000E+000	1.36500E+004	3.40000E+001	1.52604E+006	1.68514E+000	1.05726E+001	3.84914E-002	3.75468E-002	1.12834E-001	1.07725E-001	4.00790E+005	9.45362E+001	1.45844E+002	3.52983E-002	3.52983E-002	9.79600E+003	8.00000E+000	5.00000E+000	0.00000E+000	2.98879E+001	2.24648E+001	6.56204E+001	1.00000E+002	2.52134E-001	2.92029E-001	0.00000E+000	2.55581E+002	7.43447E+000	9.45392E-001	3.36794E+001	3.39443E+001	7.28875E+001	2.64443E+002	2.87615E+000	8.43093E-001	1.24232E-002	-3.56642E+001	-1.08091E+002	4.01928E-002	-2.68029E+001	-1.26318E+002
1.08323E+002	1.02663E+002	9.45506E+001	1.45962E+002	1.30257E+000	1.25460E+000	1.04000E+003	1.82473E+002	1.00000E+000	1.36530E+004	4.50000E+001	1.52637E+006	1.63420E+000	1.01323E+001	4.03908E-002	3.89036E-002	1.44612E-001	1.34624E-001	4.00790E+005	9.45360E+001	1.45844E+002	3.52983E-002	3.52983E-002	9.79600E+003	8.00000E+000	7.00000E+000	0.00000E+000	2.43610E+001	3.38232E+001	4.86918E+001	1.00000E+002	2.24850E-001	5.17837E-001	0.00000E+000	2.81138E+002	1.01728E+001	7.31568E-001	3.36794E+001	3.39443E+001	7.28875E+001	2.64464E+002	2.87615E+000	8.43093E-001	1.87561E-002	-1.01080E+001	-8.86574E+001	4.01928E-002	-2.67810E+001	-1.26286E+002
1.12596E+002	1.16318E+002	9.44669E+001	1.45815E+002	1.28196E+000	1.15989E+000	1.07800E+003	1.32235E+002	1.00000E+000	1.36550E+004	3.50000E+001	1.52658E+006	1.48693E+000	1.07851E+001	3.90451E-002	3.53269E-002	1.01299E-001	8.44769E-002	4.00790E+005	9.45358E+001	1.45844E+002	3.52983E-002	3.52983E-002	9.79600E+003	8.00000E+000	8.00000E+000	0.00000E+000	1.81052E+001	4.10604E+001	6.15457E+001	1.00000E+002	2.57349E-001	2.00594E-001	0.00000E+000	2.84309E+002	7.22166E+000	1.01220E+000	3.36794E+001	3.39443E+001	7.28875E+001	2.64470E+002	2.87615E+000	8.43093E-001	4.99943E-002	-6.93677E+000	-1.16244E+002	4.01928E-002	-2.67757E+001	-1.26349E+002
1.09103E+002	7.66434E+001	9.43139E+001	1.46101E+002	1.20574E+000	1.26210E+000	7.25000E+002	1.56293E+002	1.00000E+000	2.46590E+004	5.30000E+001	2.70437E+006	1.52176E+000	8.75462E+000	4.47800E-002	4.68732E-002	1.29149E-001	1.40652E-001	7.13506E+005	9.44700E+001	1.46032E+002	7.16840E-002	7.16840E-002	2.03000E+003	4.00000E+000	1.00000E+000	0.00000E+000	2.64655E+001	1.21349E+001	4.25671E+001	1.00000E+002	1.71894E-001	5.59221E-001	0.00000E+000	2.56071E+002	1.03878E+001	8.58058E-001	2.63065E+001	1.17415E+001	3.47345E+001	2.50568E+002	7.44638E+000	7.15349E-001	-2.28380E-002	-3.51749E+001	-7.35004E+001	-4.50026E-002	-4.06771E+001	-5.72496E+001
1.07430E+002	6.47010E+001	9.43303E+001	1.46080E+002	8.24580E-001	9.55067E-001	3.20000E+002	9.74935E+001	1.00000E+000	2.46650E+004	6.40000E+001	2.70500E+006	7.87528E-001	8.04369E+000	4.60954E-002	5.33898E-002	1.11767E-001	1.45726E-001	7.13506E+005	9.44705E+001	1.46031E+002	7.16840E-002	7.16840E-002	2.03000E+003	4.00000E+000	4.00000E+000	0.00000E+000	1.67786E+001	1.30877E+001	3.45224E+001	1.00000E+002	1.37096E-001	4.99128E-001	0.00000E+000	2.70557E+002	1.52679E+001	8.78733E-001	2.63065E+001	1.17415E+001	3.47345E+001	2.50496E+002	7.44638E+000	7.15349E-001	-7.33218E-002	-2.06888E+001	-8.54851E+000	-4.50026E-002	-4.07497E+001	-5.73259E+001
1.05832E+002	1.19348E+002	9.43232E+001	1.45723E+002	1.33038E+000	1.42209E+000	1.38900E+003	1.80266E+002	1.00000E+000	2.46690E+004	3.30000E+001	2.70539E+006	1.89192E+000	1.09247E+001	3.56964E-002	3.81573E-002	1.03396E-001	1.17156E-001	7.13700E+005	9.44012E+001	1.45704E+002	7.44012E-002	7.44012E-002	3.15100E+003	4.00000E+000	2.00000E+000	0.00000E+000	4.18002E+001	2.90743E+001	6.75303E+001	1.00000E+002	2.91660E-001	2.59799E-001	0.00000E+000	2.66796E+002	9.07075E+000	7.09932E-001	3.47246E+001	1.81132E+001	5.02884E+001	2.56609E+002	5.89243E+000	7.25593E-001	-3.33205E-002	-2.44494E+001	-5.26724E+001	1.39340E-002	-3.46365E+001	-1.08646E+002
1.12881E+002	9.76898E+001	9.45348E+001	1.45686E+002	1.23832E+000	1.09007E+000	8.24000E+002	1.21572E+002	1.00000E+000	2.46700E+004	4.50000E+001	2.70551E+006	1.34985E+000	9.88381E+000	4.31388E-002	3.79743E-002	1.24093E-001	9.81071E-002	7.13700E+005	9.44011E+001	1.45704E+002	7.44012E-002	7.44012E-002	3.15100E+003	4.00000E+000	3.00000E+000	0.00000E+000	3.90312E+001	1.19983E+001	5.23157E+001	1.00000E+002	2.17597E-001	3.54398E-001	0.00000E+000	2.45058E+002	9.66719E+000	8.64863E-001	3.47246E+001	1.81132E+001	5.02884E+001	2.56593E+002	5.89243E+000	7.25593E-001	6.36706E-002	2.45058E+002	1.21913E+002	1.39340E-002	-3.46521E+001	-1.08629E+002
1.13933E+002	1.71119E+002	9.44373E+001	1.46318E+002	1.44749E+000	1.60214E+000	2.38900E+003	2.80314E+002	1.00000E+000	2.47330E+004	4.50000E+001	2.71209E+006	2.31908E+000	1.30813E+001	2.96148E-002	3.27787E-002	7.61063E-002	9.18081E-002	7.15581E+005	9.44550E+001	1.46131E+002	7.34456E-002	7.34456E-002	7.41900E+003	2.00000E+000	1.00000E+000	0.00000E+000	7.01385E+001	3.87556E+001	7.60937E+001	1.00000E+002	3.83161E-001	1.47815E-001	0.00000E+000	2.49137E+002	1.04437E+001	4.70164E-001	1.04640E+002	7.37076E+001	1.92330E+002	2.66987E+002	3.41149E+000	8.16759E-001	-5.07099E-002	-4.21089E+001	-5.28921E+001	-8.37738E-003	-2.42590E+001	-7.64907E+001
1.25708E+002	4.34792E+002	9.44637E+001	1.46042E+002	1.39234E+000	1.35404E+000	5.03000E+003	4.79772E+002	1.00000E+000	2.47360E+004	7.00000E+000	2.71235E+006	1.88528E+000	2.08517E+001	1.96319E-002	1.90918E-002	6.08435E-002	5.77300E-002	7.15581E+005	9.44553E+001	1.46131E+002	7.34456E-002	7.34456E-002	7.41900E+003	2.00000E+000	2.00000E+000	0.00000E+000	1.21026E+002	9.03080E+001	2.47536E+002	1.00000E+002	9.77408E-001	5.28693E-002	0.00000E+000	2.68701E+002	3.80951E+000	8.88297E-001	1.04640E+002	7.37076E+001	1.92330E+002	2.66978E+002	3.41149E+000	8.16759E-001	1.39486E-002	-2.25442E+001	-9.64272E+001	-8.37738E-003	-2.42675E+001	-7.65887E+001
1.15880E+002	1.74313E+002	9.47678E+001	1.46342E+002	1.44313E+000	1.58301E+000	2.40300E+003	2.19153E+002	1.00000E+000	2.47460E+004	5.00000E+001	2.71346E+006	2.28448E+000	1.32028E+001	2.94393E-002	3.22929E-002	8.76470E-002	1.04357E-001	7.15949E+005	9.46488E+001	1.46044E+002	1.30385E-002	1.30385E-002	1.70141E+005	5.00000E+001	1.00000E+000	0.00000E+000	6.79807E+001	3.90647E+001	8.08497E+001	1.00000E+002	3.90822E-001	1.40863E-001	0.00000E+000	2.54120E+002	9.33832E+000	5.24283E-001	1.02946E+002	8.12677E+001	2.00416E+002	2.70389E+002	7.02808E-001	8.27885E-001	-4.62255E-002	-3.71251E+001	-5.23011E+001	1.89767E-002	-2.08565E+001	-9.94417E+001
1.17468E+002	1.83648E+002	9.48370E+001	1.46156E+002	1.31303E+000	1.38327E+000	2.05400E+003	3.14159E+002	1.00000E+000	2.47490E+004	4.70000E+001	2.71376E+006	1.81626E+000	1.35517E+001	2.89716E-002	3.05215E-002	8.68937E-002	9.58471E-002	7.15949E+005	9.46490E+001	1.46044E+002	1.30385E-002	1.30385E-002	1.70141E+005	5.00000E+001	3.00000E+000	0.00000E+000	5.53825E+001	4.26373E+001	9.65283E+001	1.00000E+002	4.10919E-001	1.92655E-001	0.00000E+000	2.69852E+002	7.14508E+000	7.41146E-001	1.02946E+002	8.12677E+001	2.00416E+002	2.70375E+002	7.02808E-001	8.27885E-001	-2.60503E-002	-2.13940E+001	-5.64609E+001	1.89767E-002	-2.08702E+001	-9.95045E+001
1.27920E+002	3.08130E+002	9.45625E+001	1.46151E+002	1.35340E+000	1.35635E+000	3.48500E+003	5.67141E+002	1.00000E+000	2.47500E+004	1.20000E+001	2.71384E+006	1.83568E+000	1.75536E+001	2.29258E-002	2.29758E-002	7.12496E-002	7.15432E-002	7.15949E+005	9.46490E+001	1.46044E+002	1.30385E-002	1.30385E-002	1.70141E+005	5.00000E+001	4.00000E+000	0.00000E+000	1.11977E+002	5.51237E+001	1.49043E+002	1.00000E+002	6.62519E-001	1.32361E-001	0.00000E+000	2.52321E+002	5.96744E+000	6.81274E-001	1.02946E+002	8.12677E+001	2.00416E+002	2.70368E+002	7.02808E-001	8.27885E-001	-1.08957E-003	-3.89243E+001	-9.82225E+001	1.89767E-002	-2.08780E+001	-9.95733E+001
1.32980E+002	2.75604E+002	9.46893E+001	1.46155E+002	1.32197E+000	1.31335E+000	2.95900E+003	3.57713E+002	1.00000E+000	2.47510E+004	2.10000E+001	2.71395E+006	1.73621E+000	1.66013E+001	2.43024E-002	2.41439E-002	6.80357E-002	6.72142E-002	7.15949E+005	9.46492E+001	1.46044E+002	1.30385E-002	1.30385E-002	1.70141E+005	5.00000E+001	5.00000E+000	0.00000E+000	8.56907E+001	4.54860E+001	1.53297E+002	1.00000E+002	6.04705E-001	1.00977E-001	0.00000E+000	2.59870E+002	4.94325E+000	8.92536E-001	1.02946E+002	8.12677E+001	2.00416E+002	2.70360E+002	7.02808E-001	8.27885E-001	3.27060E-003	-3.13757E+001	-9.48536E+001	1.89767E-002	-2.08852E+001	-9.95521E+001
1.28641E+002	3.33921E+002	9.46154E+001	1.46100E+002	1.32625E+000	1.36486E+000	3.72400E+003	4.55410E+002	1.00000E+000	2.47530E+004	1.30000E+001	2.71414E+006	1.81014E+000	1.82735E+001	2.17330E-002	2.23657E-002	6.56780E-002	6.93232E-002	7.15949E+005	9.46495E+001	1.46044E+002	1.30385E-002	1.30385E-002	1.70141E+005	5.00000E+001	6.00000E+000	0.00000E+000	1.03009E+002	6.98593E+001	1.83757E+002	1.00000E+002	7.55538E-001	8.40029E-002	0.00000E+000	2.65708E+002	4.89010E+000	8.04246E-001	1.02946E+002	8.12677E+001	2.00416E+002	2.70337E+002	7.02808E-001	8.27885E-001	-1.43472E-002	-2.55374E+001	-7.20336E+001	1.89767E-002	-2.09081E+001	-9.96099E+001
1.17854E+002	3.77803E+002	9.47133E+001	1.45989E+002	1.39125E+000	1.36687E+000	4.40900E+003	5.52917E+002	1.00000E+000	2.47540E+004	9.00000E+000	2.71423E+006	1.90165E+000	1.94371E+001	2.09524E-002	2.05853E-002	8.08155E-002	7.81122E-002	7.15949E+005	9.46496E+001	1.46044E+002	1.30385E-002	1.30385E-002	1.70141E+005	5.00000E+001	7.00000E+000	0.00000E+000	1.15986E+002	8.17944E+001	1.85684E+002	1.00000E+002	8.07547E-001	8.73253E-002	0.00000E+000	2.66566E+002	5.18425E+000	6.97197E-001	1.02946E+002	8.12677E+001	2.00416E+002	2.70331E+002	7.02808E-001	8.27885E-001	8.83745E-003	-2.46799E+001	-9.35854E+001	1.89767E-002	-2.09142E+001	-9.96332E+001
1.10327E+002	2.75857E+002	9.47895E+001	1.46003E+002	1.53782E+000	1.37703E+000	3.54100E+003	2.06686E+002	1.00000E+000	2.47550E+004	2.00000E+001	2.71436E+006	2.11763E+000	1.66089E+001	2.58430E-002	2.31409E-002	8.70642E-002	7.06353E-002	7.15949E+005	9.46499E+001	1.46044E+002	1.30385E-002	1.30385E-002	1.70141E+005	5.00000E+001	8.00000E+000	0.00000E+000	8.84431E+001	6.74273E+001	1.35982E+002	1.00000E+002	6.12682E-001	5.19310E-002	0.00000E+000	2.69701E+002	6.34578E+000	6.35570E-001	1.02946E+002	8.12677E+001	2.00416E+002	2.70323E+002	7.02808E-001	8.27885E-001	5.51637E-002	-2.15445E+001	-1.35902E+002	1.89767E-002	-2.09227E+001	-9.96202E+001
1.21681E+002	1.64285E+002	9.48774E+001	1.46066E+002	1.13810E+000	1.13616E+000	1.32700E+003	1.58608E+002	1.00000E+000	2.47580E+004	6.10000E+001	2.71472E+006	1.29306E+000	1.28174E+001	3.12423E-002	3.11893E-002	7.89164E-002	7.86729E-002	7.15949E+005	9.46502E+001	1.46044E+002	1.30385E-002	1.30385E-002	1.70141E+005	5.00000E+001	9.00000E+000	0.00000E+000	3.97237E+001	5.37613E+001	7.25605E+001	1.00000E+002	3.48017E-001	1.48828E-001	0.00000E+000	5.38955E+000	9.74356E+000	6.76173E-001	1.02946E+002	8.12677E+001	2.00416E+002	2.70304E+002	7.02808E-001	8.27885E-001	8.49885E-004	5.38955E+000	-5.57419E+001	1.89767E-002	-2.09417E+001	-9.95985E+001
1.12491E+002	1.15707E+002	9.48742E+001	1.46305E+002	1.16077E+000	1.47288E+000	1.21900E+003	2.76638E+002	1.00000E+000	2.47590E+004	6.13000E+002	2.71488E+006	1.70966E+000	1.07567E+001	3.32462E-002	4.21856E-002	9.48198E-002	1.48580E-001	7.15949E+005	9.46505E+001	1.46044E+002	1.30385E-002	1.30385E-002	1.70141E+005	5.00000E+001	1.00000E+001	0.00000E+000	3.14020E+001	3.16007E+001	5.56409E+001	1.00000E+002	2.49698E-001	3.39135E-001	0.00000E+000	2.81132E+002	1.00940E+001	6.80996E-001	1.02946E+002	8.12677E+001	2.00416E+002	2.70297E+002	7.02808E-001	8.27885E-001	-1.18509E-001	-1.01137E+001	5.16398E+001	1.89767E-002	-2.09485E+001	-9.95233E+001
1.21185E+002	1.83664E+002	9.46578E+001	1.46097E+002	1.46160E+000	1.19057E+000	1.96900E+003	2.57175E+002	1.00000E+000	2.47600E+004	4.50000E+001	2.71493E+006	1.74014E+000	1.35523E+001	3.29387E-002	2.68306E-002	1.04528E-001	7.12827E-002	7.15949E+005	9.46505E+001	1.46044E+002	1.30385E-002	1.30385E-002	1.70141E+005	5.00000E+001	1.10000E+001	0.00000E+000	5.76550E+001	4.57835E+001	8.31859E+001	1.00000E+002	3.90302E-001	1.50528E-001	0.00000E+000	2.71932E+002	9.52997E+000	5.67540E-001	1.02946E+002	8.12677E+001	2.00416E+002	2.70284E+002	7.02808E-001	8.27885E-001	1.02195E-001	2.71932E+002	1.08076E+002	1.89767E-002	-2.09612E+001	-9.96549E+001
1.19072E+002	2.26302E+002	9.46228E+001	1.46128E+002	1.26860E+000	1.30979E+000	2.33000E+003	2.33564E+002	1.00000E+000	2.47610E+004	3.00000E+001	2.71502E+006	1.66159E+000	1.50433E+001	2.62813E-002	2.71346E-002	6.82939E-002	7.24271E-002	7.15949E+005	9.46509E+001	1.46044E+002	1.30385E-002	1.30385E-002	1.70141E+005	5.00000E+001	1.20000E+001	0.00000E+000	6.24368E+001	5.65274E+001	1.15876E+002	1.00000E+002	4.96280E-001	1.27987E-001	0.00000E+000	2.75512E+002	6.67061E+000	7.45363E-001	1.02946E+002	8.12677E+001	2.00416E+002	2.70278E+002	7.02808E-001	8.27885E-001	-1.59749E-002	-1.57338E+001	-6.06428E+001	1.89767E-002	-2.09672E+001	-9.96577E+001
1.17629E+002	1.91961E+002	9.46511E+001	1.46207E+002	1.30408E+000	1.31024E+000	2.03200E+003	2.86637E+002	1.00000E+000	2.47640E+004	4.20000E+001	2.71533E+006	1.70866E+000	1.38550E+001	2.89297E-002	2.90662E-002	6.88710E-002	6.94588E-002	7.15949E+005	9.46507E+001	1.46044E+002	1.30385E-002	1.30385E-002	1.70141E+005	5.00000E+001	1.30000E+001	0.00000E+000	6.04762E+001	4.56306E+001	9.42141E+001	1.00000E+002	4.20871E-001	1.26492E-001	0.00000E+000	2.69108E+002	8.18567E+000	6.50422E-001	1.02946E+002	8.12677E+001	2.00416E+002	2.70248E+002	7.02808E-001	8.27885E-001	-2.35421E-003	-2.21372E+001	-8.01765E+001	1.89767E-002	-2.09976E+001	-9.96545E+001
1.24631E+002	3.00837E+002	9.46785E+001	1.46085E+002	1.22209E+000	1.20063E+000	2.75000E+003	5.05167E+002	1.00000E+000	2.47650E+004	1.30000E+001	2.71541E+006	1.46728E+000	1.73447E+001	2.33044E-002	2.28952E-002	6.30879E-002	6.10607E-002	7.15949E+005	9.46508E+001	1.46045E+002	1.30385E-002	1.30385E-002	1.70141E+005	5.00000E+001	1.40000E+001	0.00000E+000	8.17378E+001	6.39373E+001	1.69777E+002	1.00000E+002	6.71943E-001	9.38660E-002	0.00000E+000	2.69808E+002	5.16665E+000	8.85801E-001	1.02946E+002	8.12677E+001	2.00416E+002	2.70245E+002	7.02808E-001	8.27885E-001	8.85718E-003	-2.14377E+001	-9.03364E+001	1.89767E-002	-2.10002E+001	-9.96933E+001
1.28446E+002	6.32899E+002	9.45937E+001	1.45903E+002	1.29115E+000	1.28442E+000	6.51100E+003	8.57108E+002	1.00000E+000	2.47660E+004	1.00000E+000	2.71551E+006	1.65837E+000	2.51575E+001	1.60012E-002	1.59178E-002	5.99846E-002	5.93857E-002	7.15949E+005	9.46506E+001	1.46045E+002	1.30385E-002	1.30385E-002	1.70141E+005	5.00000E+001	1.50000E+001	0.00000E+000	1.52974E+002	1.24717E+002	3.66382E+002	1.00000E+002	1.38057E+000	4.36576E-002	0.00000E+000	2.70478E+002	3.00138E+000	9.90983E-001	1.02946E+002	8.12677E+001	2.00416E+002	2.70235E+002	7.02808E-001	8.27885E-001	2.61194E-003	-2.07671E+001	-8.37168E+001	1.89767E-002	-2.10101E+001	-9.97845E+001
1.32576E+002	6.11440E+002	9.46222E+001	1.45888E+002	1.31688E+000	1.19084E+000	5.96300E+003	7.33689E+002	1.00000E+000	2.47670E+004	1.00000E+000	2.71562E+006	1.56819E+000	2.47273E+001	1.70535E-002	1.54213E-002	5.84074E-002	4.82641E-002	7.15949E+005	9.46506E+001	1.46044E+002	1.30385E-002	1.30385E-002	1.70141E+005	5.00000E+001	1.60000E+001	0.00000E+000	1.42801E+002	1.33022E+002	3.41100E+002	1.00000E+002	1.31924E+000	3.92921E-002	0.00000E+000	2.73951E+002	3.28275E+000	9.46761E-001	1.02946E+002	8.12677E+001	2.00416E+002	2.70237E+002	7.02808E-001	8.27885E-001	5.02630E-002	-1.72947E+001	-1.26812E+002	1.89767E-002	-2.10086E+001	-9.97820E+001
1.26850E+002	4.63043E+002	9.46499E+001	1.45905E+002	1.29805E+000	1.16080E+000	4.34500E+003	6.80213E+002	1.00000E+000	2.47680E+004	5.00000E+000	2.71573E+006	1.50677E+000	2.15184E+001	1.96923E-002	1.76101E-002	7.11112E-002	5.74763E-002	7.15949E+005	9.46506E+001	1.46044E+002	1.30385E-002	1.30385E-002	1.70141E+005	5.00000E+001	1.70000E+001	0.00000E+000	1.14184E+002	1.12330E+002	2.44902E+002	1.00000E+002	1.00187E+000	6.72882E-002	0.00000E+000	2.76814E+002	4.32205E+000	8.42416E-001	1.02946E+002	8.12677E+001	2.00416E+002	2.70232E+002	7.02808E-001	8.27885E-001	5.58203E-002	-1.44313E+001	-1.29514E+002	1.89767E-002	-2.10139E+001	-9.97754E+001
1.23087E+002	3.51833E+002	9.46868E+001	1.46057E+002	1.35658E+000	1.25814E+000	3.71000E+003	4.52704E+002	1.00000E+000	2.47690E+004	8.00000E+000	2.71584E+006	1.70676E+000	1.87572E+001	2.22719E-002	2.06558E-002	7.73319E-002	6.70121E-002	7.15949E+005	9.46508E+001	1.46044E+002	1.30385E-002	1.30385E-002	1.70141E+005	5.00000E+001	1.80000E+001	0.00000E+000	1.01403E+002	7.58369E+001	1.82765E+002	1.00000E+002	7.62002E-001	6.75228E-002	0.00000E+000	2.68643E+002	5.05386E+000	7.79652E-001	1.02946E+002	8.12677E+001	2.00416E+002	2.70227E+002	7.02808E-001	8.27885E-001	3.76465E-002	-2.26027E+001	-1.19535E+002	1.89767E-002	-2.10181E+001	-9.97193E+001
1.28717E+002	3.88333E+002	9.47132E+001	1.46018E+002	1.29801E+000	1.24490E+000	3.89200E+003	3.80745E+002	1.00000E+000	2.47700E+004	8.00000E+000	2.71594E+006	1.61588E+000	1.97062E+001	2.08061E-002	1.99548E-002	5.75127E-002	5.32375E-002	7.15949E+005	9.46512E+001	1.46044E+002	1.30385E-002	1.30385E-002	1.70141E+005	5.00000E+001	1.90000E+001	0.00000E+000	9.00465E+001	9.24504E+001	2.11193E+002	1.00000E+002	8.39668E-001	3.28961E-002	0.00000E+000	2.77101E+002	4.25973E+000	9.03114E-001	1.02946E+002	8.12677E+001	2.00416E+002	2.70235E+002	7.02808E-001	8.27885E-001	2.08856E-002	-1.41447E+001	-9.47062E+001	1.89767E-002	-2.10109E+001	-9.97197E+001
1.11603E+002	1.31484E+002	9.50273E+001	1.46133E+002	1.36548E+000	1.37003E+000	1.50300E+003	2.44653E+002	1.00000E+000	2.47710E+004	9.70000E+001	2.71611E+006	1.87075E+000	1.14667E+001	3.52215E-002	3.53386E-002	1.17378E-001	1.18119E-001	7.15949E+005	9.46513E+001	1.46044E+002	1.30385E-002	1.30385E-002	1.70141E+005	5.00000E+001	2.00000E+001	0.00000E+000	4.25047E+001	3.15677E+001	5.67772E+001	1.00000E+002	2.72870E-001	3.22715E-001	0.00000E+000	2.68533E+002	1.18686E+001	5.21594E-001	1.02946E+002	8.12677E+001	2.00416E+002	2.70244E+002	7.02808E-001	8.27885E-001	-1.66008E-003	-2.27126E+001	-8.13662E+001	1.89767E-002	-2.10013E+001	-9.96027E+001
1.19736E+002	1.75405E+002	9.47993E+001	1.46079E+002	1.25611E+000	1.35570E+000	1.84400E+003	1.97219E+002	1.00000E+000	2.47720E+004	4.60000E+001	2.71617E+006	1.70290E+000	1.32440E+001	2.92513E-002	3.15706E-002	7.20556E-002	8.28315E-002	7.15949E+005	9.46511E+001	1.46044E+002	1.30385E-002	1.30385E-002	1.70141E+005	5.00000E+001	2.10000E+001	0.00000E+000	5.05635E+001	5.12364E+001	8.25306E+001	1.00000E+002	3.86340E-001	1.20071E-001	0.00000E+000	2.83510E+002	9.09900E+000	6.14238E-001	1.02946E+002	8.12677E+001	2.00416E+002	2.70249E+002	7.02808E-001	8.27885E-001	-3.81314E-002	-7.73596E+000	-3.10057E+001	1.89767E-002	-2.09965E+001	-9.96657E+001
1.23538E+002	3.30496E+002	9.47629E+001	1.45954E+002	1.31760E+000	1.24534E+000	3.36200E+003	2.25268E+002	1.00000E+000	2.47730E+004	1.10000E+001	2.71625E+006	1.64087E+000	1.81795E+001	2.27241E-002	2.14778E-002	6.80476E-002	6.12377E-002	7.15949E+005	9.46512E+001	1.46044E+002	1.30385E-002	1.30385E-002	1.70141E+005	5.00000E+001	2.20000E+001	0.00000E+000	7.46873E+001	8.01839E+001	1.81466E+002	1.00000E+002	7.17966E-001	6.26634E-002	0.00000E+000	2.78097E+002	4.50448E+000	9.18900E-001	1.02946E+002	8.12677E+001	2.00416E+002	2.70243E+002	7.02808E-001	8.27885E-001	2.81941E-002	-1.31485E+001	-1.00836E+002	1.89767E-002	-2.10023E+001	-9.97226E+001
1.21482E+002	5.07892E+002	9.46579E+001	1.45951E+002	1.37543E+000	1.19348E+000	5.16700E+003	4.93891E+002	1.00000E+000	2.47740E+004	5.00000E+000	2.71635E+006	1.64155E+000	2.25365E+001	1.91346E-002	1.66034E-002	6.71041E-002	5.12674E-002	7.15949E+005	9.46507E+001	1.46043E+002	1.30385E-002	1.30385E-002	1.70141E+005	5.00000E+001	2.30000E+001	0.00000E+000	1.14247E+002	1.16834E+002	2.90688E+002	1.00000E+002	1.11728E+000	4.66482E-002	0.00000E+000	2.76010E+002	3.44322E+000	9.69677E-001	1.02946E+002	8.12677E+001	2.00416E+002	2.70246E+002	7.02808E-001	8.27885E-001	7.08279E-002	-1.52355E+001	-1.45614E+002	1.89767E-002	-2.09992E+001	-9.97431E+001
1.27252E+002	3.78431E+002	9.46197E+001	1.45996E+002	1.33096E+000	1.17514E+000	3.67700E+003	3.59514E+002	1.00000E+000	2.47750E+004	9.00000E+000	2.71646E+006	1.56407E+000	1.94533E+001	2.19492E-002	1.93795E-002	6.95751E-002	5.50843E-002	7.15949E+005	9.46509E+001	1.46043E+002	1.30385E-002	1.30385E-002	1.70141E+005	5.00000E+001	2.40000E+001	0.00000E+000	9.32616E+001	9.99904E+001	1.89314E+002	1.00000E+002	8.09590E-001	5.84555E-002	0.00000E+000	2.81103E+002	5.09983E+000	7.76084E-001	1.02946E+002	8.12677E+001	2.00416E+002	2.70241E+002	7.02808E-001	8.27885E-001	6.21771E-002	-1.01429E+001	-1.31640E+002	1.89767E-002	-2.10043E+001	-9.97409E+001
1.29268E+002	5.49051E+002	9.46759E+001	1.45986E+002	1.30754E+000	1.25754E+000	5.59700E+003	8.04397E+002	1.00000E+000	2.47760E+004	3.00000E+000	2.71655E+006	1.64428E+000	2.34318E+001	1.74774E-002	1.68090E-002	7.18318E-002	6.66198E-002	7.15949E+005	9.46512E+001	1.46043E+002	1.30385E-002	1.30385E-002	1.70141E+005	5.00000E+001	2.50000E+001	0.00000E+000	1.44036E+002	1.11852E+002	2.97863E+002	1.00000E+002	1.17942E+000	6.68263E-002	0.00000E+000	2.69628E+002	3.62703E+000	8.84468E-001	1.02946E+002	8.12677E+001	2.00416E+002	2.70251E+002	7.02808E-001	8.27885E-001	1.94924E-002	-2.16173E+001	-1.00846E+002	1.89767E-002	-2.09947E+001	-9.97228E+001
1.21117E+002	2.93182E+002	9.47229E+001	1.46029E+002	1.37307E+000	1.41586E+000	3.48600E+003	4.94252E+002	1.00000E+000	2.47770E+004	1.80000E+001	2.71668E+006	1.94408E+000	1.71226E+001	2.32557E-002	2.39804E-002	8.60702E-002	9.12993E-002	7.15949E+005	9.46514E+001	1.46043E+002	1.30385E-002	1.30385E-002	1.70141E+005	5.00000E+001	2.60000E+001	0.00000E+000	9.24192E+001	6.31493E+001	1.49919E+002	1.00000E+002	6.44048E-001	1.10685E-001	0.00000E+000	2.65428E+002	5.64749E+000	7.19767E-001	1.02946E+002	8.12677E+001	2.00416E+002	2.70255E+002	7.02808E-001	8.27885E-001	-1.53410E-002	-2.58177E+001	-7.13529E+001	1.89767E-002	-2.09903E+001	-9.96931E+001
1.20542E+002	2.43520E+002	9.46031E+001	1.46270E+002	1.44957E+000	1.38824E+000	3.00100E+003	3.00292E+002	1.00000E+000	2.47780E+004	2.30000E+001	2.71679E+006	2.01235E+000	1.56051E+001	2.64609E-002	2.53415E-002	7.16631E-002	6.61714E-002	7.15949E+005	9.46513E+001	1.46043E+002	1.30385E-002	1.30385E-002	1.70141E+005	5.00000E+001	2.70000E+001	0.00000E+000	8.47564E+001	6.43067E+001	1.12114E+002	1.00000E+002	5.44225E-001	9.29813E-002	0.00000E+000	2.69738E+002	8.65603E+000	5.06127E-001	1.02946E+002	8.12677E+001	2.00416E+002	2.70262E+002	7.02808E-001	8.27885E-001	2.16087E-002	-2.15070E+001	-1.02708E+002	1.89767E-002	-2.09837E+001	-9.96294E+001
1.24157E+002	2.39616E+002	9.48062E+001	1.46044E+002	1.30115E+000	1.28002E+000	2.46800E+003	3.73076E+002	1.00000E+000	2.47790E+004	2.80000E+001	2.71691E+006	1.66550E+000	1.54795E+001	2.61913E-002	2.57658E-002	9.78448E-002	9.48180E-002	7.15949E+005	9.46512E+001	1.46043E+002	1.30385E-002	1.30385E-002	1.70141E+005	5.00000E+001	2.80000E+001	0.00000E+000	5.25219E+001	7.12852E+001	1.16058E+002	1.00000E+002	5.07312E-001	1.60017E-001	0.00000E+000	2.89585E+002	6.04754E+000	7.98841E-001	1.02946E+002	8.12677E+001	2.00416E+002	2.70259E+002	7.02808E-001	8.27885E-001	8.18845E-003	-1.66064E+000	-6.99001E+001	1.89767E-002	-2.09861E+001	-9.96660E+001
1.18010E+002	4.66588E+002	9.45992E+001	1.46035E+002	1.38790E+000	1.39123E+000	5.51700E+003	5.97908E+002	1.00000E+000	2.47800E+004	6.00000E+000	2.71699E+006	1.93089E+000	2.16006E+001	1.86856E-002	1.87304E-002	7.49576E-002	7.53055E-002	7.15949E+005	9.46513E+001	1.46042E+002	1.30385E-002	1.30385E-002	1.70141E+005	5.00000E+001	2.90000E+001	0.00000E+000	1.40387E+002	8.93977E+001	2.61129E+002	1.00000E+002	1.04313E+000	5.79154E-002	0.00000E+000	2.64184E+002	3.74959E+000	8.61739E-001	1.02946E+002	8.12677E+001	2.00416E+002	2.70256E+002	7.02808E-001	8.27885E-001	-1.19791E-003	-2.70612E+001	-8.62874E+001	1.89767E-002	-2.09892E+001	-9.97171E+001
1.31229E+002	5.78378E+002	9.46057E+001	1.45909E+002	1.31661E+000	1.23938E+000	5.85900E+003	5.40328E+002	1.00000E+000	2.47810E+004	4.00000E+000	2.71708E+006	1.63177E+000	2.40495E+001	1.72006E-002	1.61917E-002	6.22216E-002	5.54359E-002	7.15949E+005	9.46513E+001	1.46043E+002	1.30385E-002	1.30385E-002	1.70141E+005	5.00000E+001	3.00000E+001	0.00000E+000	1.56527E+002	1.12233E+002	3.17835E+002	1.00000E+002	1.24977E+000	4.79122E-002	0.00000E+000	2.67523E+002	3.50153E+000	8.95451E-001	1.02946E+002	8.12677E+001	2.00416E+002	2.70267E+002	7.02808E-001	8.27885E-001	3.02138E-002	-2.37229E+001	-1.13433E+002	1.89767E-002	-2.09783E+001	-9.97483E+001
1.35312E+002	5.65771E+002	9.45865E+001	1.46055E+002	1.33276E+000	1.29364E+000	6.02500E+003	5.38849E+002	1.00000E+000	2.47820E+004	4.00000E+000	2.71718E+006	1.72412E+000	2.37859E+001	1.71701E-002	1.66662E-002	6.85463E-002	6.47190E-002	7.15949E+005	9.46511E+001	1.46043E+002	1.30385E-002	1.30385E-002	1.70141E+005	5.00000E+001	3.10000E+001	0.00000E+000	1.60553E+002	1.14050E+002	3.08513E+002	1.00000E+002	1.23914E+000	4.33919E-002	0.00000E+000	2.67173E+002	3.62974E+000	8.51838E-001	1.02946E+002	8.12677E+001	2.00416E+002	2.70268E+002	7.02808E-001	8.27885E-001	1.48932E-002	-2.40721E+001	-9.88384E+001	1.89767E-002	-2.09771E+001	-9.97005E+001
1.24723E+002	5.55123E+002	9.45027E+001	1.46072E+002	1.37036E+000	1.34847E+000	6.30100E+003	5.37244E+002	1.00000E+000	2.47830E+004	1.00000E+000	2.71727E+006	1.84789E+000	2.35610E+001	1.72636E-002	1.69877E-002	6.56494E-002	6.36474E-002	7.15949E+005	9.46513E+001	1.46043E+002	1.30385E-002	1.30385E-002	1.70141E+005	5.00000E+001	3.20000E+001	0.00000E+000	1.68710E+002	9.87680E+001	3.02635E+002	1.00000E+002	1.21057E+000	2.44810E-002	0.00000E+000	2.61885E+002	3.51325E+000	8.60592E-001	1.02946E+002	8.12677E+001	2.00416E+002	2.70276E+002	7.02808E-001	8.27885E-001	8.05277E-003	-2.93609E+001	-9.75252E+001	1.89767E-002	-2.09698E+001	-9.97056E+001
1.33192E+002	3.88977E+002	9.45913E+001	1.46168E+002	1.42286E+000	1.42590E+000	4.82300E+003	7.25688E+002	1.00000E+000	2.47840E+004	7.00000E+000	2.71739E+006	2.02885E+000	1.97225E+001	2.04882E-002	2.05319E-002	7.39758E-002	7.42789E-002	7.15949E+005	9.46512E+001	1.46044E+002	1.30385E-002	1.30385E-002	1.70141E+005	5.00000E+001	3.30000E+001	0.00000E+000	1.20690E+002	8.64903E+001	2.27367E+002	1.00000E+002	9.22399E-001	1.19001E-001	0.00000E+000	2.67392E+002	4.15376E+000	8.31977E-001	1.02946E+002	8.12677E+001	2.00416E+002	2.70283E+002	7.02808E-001	8.27885E-001	-1.06628E-003	-2.38535E+001	-8.31624E+001	1.89767E-002	-2.09620E+001	-9.96456E+001
1.24166E+002	1.92006E+002	9.46622E+001	1.46164E+002	1.42828E+000	1.27050E+000	2.14700E+003	2.59231E+002	1.00000E+000	2.47850E+004	4.10000E+001	2.71753E+006	1.81463E+000	1.38566E+001	3.08245E-002	2.74195E-002	9.03837E-002	7.27288E-002	7.15949E+005	9.46509E+001	1.46044E+002	1.30385E-002	1.30385E-002	1.70141E+005	5.00000E+001	3.40000E+001	0.00000E+000	7.15302E+001	5.85089E+001	9.23708E+001	1.00000E+002	4.62401E-001	1.44083E-001	0.00000E+000	2.74991E+002	1.11661E+001	4.63868E-001	1.02946E+002	8.12677E+001	2.00416E+002	2.70297E+002	7.02808E-001	8.27885E-001	5.84617E-002	-1.62544E+001	-1.33913E+002	1.89767E-002	-2.09484E+001	-9.96179E+001
1.22141E+002	2.60935E+002	9.45564E+001	1.46148E+002	1.36656E+000	1.39549E+000	3.05600E+003	4.00303E+002	1.00000E+000	2.47860E+004	2.40000E+001	2.71762E+006	1.90702E+000	1.61535E+001	2.47201E-002	2.52436E-002	7.28683E-002	7.57896E-002	7.15949E+005	9.46509E+001	1.46044E+002	1.30385E-002	1.30385E-002	1.70141E+005	5.00000E+001	3.50000E+001	0.00000E+000	7.96891E+001	6.02164E+001	1.37941E+002	1.00000E+002	5.86824E-001	1.22164E-001	0.00000E+000	2.69065E+002	5.85609E+000	7.41356E-001	1.02946E+002	8.12677E+001	2.00416E+002	2.70292E+002	7.02808E-001	8.27885E-001	-1.04773E-002	-2.21801E+001	-7.24156E+001	1.89767E-002	-2.09531E+001	-9.96510E+001
1.11516E+002	1.62254E+002	9.45890E+001	1.46116E+002	1.50333E+000	1.42717E+000	2.10500E+003	1.45561E+002	1.00000E+000	2.47870E+004	6.00000E+001	2.71776E+006	2.14551E+000	1.27379E+001	3.27663E-002	3.11065E-002	1.01627E-001	9.21663E-002	7.15949E+005	9.46510E+001	1.46043E+002	1.30385E-002	1.30385E-002	1.70141E+005	5.00000E+001	3.60000E+001	0.00000E+000	6.11890E+001	3.62726E+001	7.53364E+001	1.00000E+002	3.59920E-001	1.22011E-001	0.00000E+000	2.56275E+002	9.70464E+000	5.39021E-001	1.02946E+002	8.12677E+001	2.00416E+002	2.70298E+002	7.02808E-001	8.27885E-001	2.59863E-002	-3.49702E+001	-1.20486E+002	1.89767E-002	-2.09476E+001	-9.96496E+001
1.25333E+002	2.44253E+002	9.45962E+001	1.46186E+002	1.25960E+000	1.33018E+000	2.53600E+003	2.88912E+002	1.00000E+000	2.47880E+004	2.50000E+001	2.71784E+006	1.67549E+000	1.56286E+001	2.50125E-002	2.64140E-002	6.76640E-002	7.48629E-002	7.15949E+005	9.46514E+001	1.46044E+002	1.30385E-002	1.30385E-002	1.70141E+005	5.00000E+001	3.70000E+001	0.00000E+000	8.99366E+001	4.26088E+001	1.24099E+002	1.00000E+002	5.39055E-001	1.07498E-001	0.00000E+000	2.52310E+002	6.57265E+000	7.25097E-001	1.02946E+002	8.12677E+001	2.00416E+002	2.70295E+002	7.02808E-001	8.27885E-001	-2.72520E-002	-3.89351E+001	-7.28723E+001	1.89767E-002	-2.09500E+001	-9.96261E+001
1.23173E+002	4.36958E+002	9.46668E+001	1.46038E+002	1.35889E+000	1.29564E+000	4.74600E+003	5.79169E+002	1.00000E+000	2.47890E+004	5.00000E+000	2.71793E+006	1.76062E+000	2.09035E+001	1.97251E-002	1.88070E-002	7.78551E-002	7.10265E-002	7.15949E+005	9.46515E+001	1.46043E+002	1.30385E-002	1.30385E-002	1.70141E+005	5.00000E+001	3.80000E+001	0.00000E+000	1.24614E+002	9.55103E+001	2.22673E+002	1.00000E+002	9.36493E-001	7.02948E-002	0.00000E+000	2.69541E+002	4.55934E+000	7.64092E-001	1.02946E+002	8.12677E+001	2.00416E+002	2.70293E+002	7.02808E-001	8.27885E-001	2.38273E-002	-2.17047E+001	-1.05129E+002	1.89767E-002	-2.09527E+001	-9.96647E+001
1.27182E+002	3.56532E+002	9.45859E+001	1.46135E+002	1.33993E+000	1.21816E+000	3.61100E+003	6.34915E+002	1.00000E+000	2.47900E+004	9.00000E+000	2.71804E+006	1.63225E+000	1.88821E+001	2.22981E-002	2.02717E-002	6.73304E-002	5.63582E-002	7.15949E+005	9.46514E+001	1.46044E+002	1.30385E-002	1.30385E-002	1.70141E+005	5.00000E+001	3.90000E+001	0.00000E+000	9.90800E+001	7.14278E+001	1.93978E+002	1.00000E+002	7.75092E-001	8.90571E-002	0.00000E+000	2.67635E+002	4.62930E+000	8.62744E-001	1.02946E+002	8.12677E+001	2.00416E+002	2.70305E+002	7.02808E-001	8.27885E-001	4.75997E-002	-2.36110E+001	-1.30393E+002	1.89767E-002	-2.09410E+001	-9.96371E+001
1.22851E+002	3.10386E+002	9.46040E+001	1.46073E+002	1.32655E+000	1.22094E+000	3.11600E+003	2.29455E+002	1.00000E+000	2.47910E+004	1.40000E+001	2.71814E+006	1.61965E+000	1.76178E+001	2.37643E-002	2.18724E-002	6.43990E-002	5.52965E-002	7.15949E+005	9.46512E+001	1.46044E+002	1.30385E-002	1.30385E-002	1.70141E+005	5.00000E+001	4.00000E+001	0.00000E+000	8.62233E+001	6.27509E+001	1.64267E+002	1.00000E+002	6.65124E-001	4.55037E-002	0.00000E+000	2.67874E+002	5.14079E+000	8.36339E-001	1.02946E+002	8.12677E+001	2.00416E+002	2.70299E+002	7.02808E-001	8.27885E-001	4.14558E-002	-2.33715E+001	-1.24074E+002	1.89767E-002	-2.09464E+001	-9.96598E+001
1.19587E+002	2.07831E+002	9.46981E+001	1.46106E+002	1.43028E+000	1.32821E+000	2.42400E+003	2.59756E+002	1.00000E+000	2.47920E+004	3.30000E+001	2.71827E+006	1.89972E+000	1.44164E+001	2.90506E-002	2.69775E-002	8.61216E-002	7.50113E-002	7.15949E+005	9.46512E+001	1.46044E+002	1.30385E-002	1.30385E-002	1.70141E+005	5.00000E+001	4.10000E+001	0.00000E+000	6.00488E+001	5.18734E+001	1.00830E+002	1.00000E+002	4.47726E-001	1.50869E-001	0.00000E+000	2.74697E+002	7.23555E+000	6.73710E-001	1.02946E+002	8.12677E+001	2.00416E+002	2.70301E+002	7.02808E-001	8.27885E-001	3.70016E-002	-1.65483E+001	-1.12826E+002	1.89767E-002	-2.09442E+001	-9.96258E+001
1.15977E+002	1.28840E+002	9.48975E+001	1.46059E+002	1.33213E+000	1.15037E+000	1.21600E+003	2.20884E+002	1.00000E+000	2.47940E+004	1.35000E+002	2.71854E+006	1.53245E+000	1.13508E+001	3.82016E-002	3.29891E-002	1.17543E-001	8.94357E-002	7.15949E+005	9.46504E+001	1.46043E+002	1.30385E-002	1.30385E-002	1.70141E+005	5.00000E+001	4.20000E+001	0.00000E+000	3.49262E+001	2.91733E+001	6.78721E+001	1.00000E+002	2.79898E-001	2.36461E-001	0.00000E+000	2.72206E+002	8.51438E+000	8.08335E-001	1.02946E+002	8.12677E+001	2.00416E+002	2.70324E+002	7.02808E-001	8.27885E-001	7.32183E-002	2.72206E+002	1.39439E+002	1.89767E-002	-2.09211E+001	-9.95760E+001
1.16725E+002	3.46531E+002	9.45386E+001	1.45988E+002	1.35406E+000	1.26356E+000	3.66700E+003	5.20842E+002	1.00000E+000	2.47950E+004	9.00000E+000	2.71857E+006	1.71093E+000	1.86153E+001	2.23605E-002	2.08661E-002	7.64989E-002	6.70820E-002	7.15949E+005	9.46503E+001	1.46044E+002	1.30385E-002	1.30385E-002	1.70141E+005	5.00000E+001	4.30000E+001	0.00000E+000	9.68388E+001	7.84009E+001	1.74018E+002	1.00000E+002	7.38239E-001	7.21740E-002	0.00000E+000	2.71489E+002	5.27547E+000	7.51267E-001	1.02946E+002	8.12677E+001	2.00416E+002	2.70322E+002	7.02808E-001	8.27885E-001	3.45713E-002	-1.97561E+001	-1.13721E+002	1.89767E-002	-2.09234E+001	-9.96805E+001
1.20849E+002	3.83026E+002	9.46256E+001	1.45946E+002	1.29441E+000	1.16765E+000	3.60400E+003	4.50856E+002	1.00000E+000	2.47960E+004	7.00000E+000	2.71868E+006	1.51141E+000	1.95711E+001	2.15615E-002	1.94500E-002	7.72310E-002	6.34703E-002	7.15949E+005	9.46504E+001	1.46044E+002	1.30385E-002	1.30385E-002	1.70141E+005	5.00000E+001	4.40000E+001	0.00000E+000	9.51506E+001	1.06734E+002	1.83474E+002	1.00000E+002	8.12770E-001	9.07447E-002	0.00000E+000	2.84476E+002	5.49934E+000	7.26956E-001	1.02946E+002	8.12677E+001	2.00416E+002	2.70338E+002	7.02808E-001	8.27885E-001	5.14873E-002	-6.76913E+000	-1.17490E+002	1.89767E-002	-2.09075E+001	-9.96602E+001
1.11909E+002	3.76078E+002	9.46574E+001	1.46046E+002	1.30409E+000	1.28435E+000	3.89700E+003	3.98192E+002	1.00000E+000	2.47970E+004	8.00000E+000	2.71878E+006	1.67491E+000	1.93927E+001	2.08903E-002	2.05740E-002	6.88175E-002	6.68551E-002	7.15949E+005	9.46506E+001	1.46045E+002	1.30385E-002	1.30385E-002	1.70141E+005	5.00000E+001	4.50000E+001	0.00000E+000	9.26616E+001	7.65675E+001	2.04777E+002	1.00000E+002	7.98390E-001	5.05683E-002	0.00000E+000	2.71213E+002	4.17840E+000	9.20102E-001	1.02946E+002	8.12677E+001	2.00416E+002	2.70342E+002	7.02808E-001	8.27885E-001	7.62841E-003	-2.00328E+001	-8.77626E+001	1.89767E-002	-2.09034E+001	-9.96146E+001
1.25547E+002	3.34869E+002	9.46704E+001	1.45976E+002	1.33125E+000	1.21394E+000	3.35800E+003	3.81036E+002	1.00000E+000	2.47980E+004	1.20000E+001	2.71888E+006	1.61606E+000	1.82994E+001	2.29732E-002	2.09487E-002	7.52715E-002	6.32451E-002	7.15949E+005	9.46509E+001	1.46045E+002	1.30385E-002	1.30385E-002	1.70141E+005	5.00000E+001	4.60000E+001	0.00000E+000	8.63531E+001	7.29348E+001	1.78235E+002	1.00000E+002	7.17848E-001	7.73447E-002	0.00000E+000	2.72201E+002	4.83916E+000	8.55856E-001	1.02946E+002	8.12677E+001	2.00416E+002	2.70347E+002	7.02808E-001	8.27885E-001	4.60927E-002	-1.90442E+001	-1.24363E+002	1.89767E-002	-2.08984E+001	-9.96310E+001
1.16019E+002	3.45528E+002	9.45389E+001	1.45913E+002	1.37839E+000	1.28120E+000	3.77000E+003	5.58810E+002	1.00000E+000	2.47990E+004	8.00000E+000	2.71898E+006	1.76599E+000	1.85884E+001	2.24493E-002	2.08663E-002	6.66729E-002	5.81678E-002	7.15949E+005	9.46512E+001	1.46044E+002	1.30385E-002	1.30385E-002	1.70141E+005	5.00000E+001	4.70000E+001	0.00000E+000	8.05920E+001	8.36430E+001	1.97084E+002	1.00000E+002	7.72022E-001	4.69410E-002	0.00000E+000	2.77009E+002	4.18670E+000	9.33616E-001	1.02946E+002	8.12677E+001	2.00416E+002	2.70353E+002	7.02808E-001	8.27885E-001	3.65450E-002	-1.42370E+001	-1.10167E+002	1.89767E-002	-2.08930E+001	-9.96758E+001
1.22368E+002	2.98109E+002	9.46814E+001	1.45963E+002	1.26924E+000	1.15708E+000	2.72800E+003	2.98442E+002	1.00000E+000	2.48000E+004	1.40000E+001	2.71909E+006	1.46862E+000	1.72658E+001	2.43009E-002	2.21535E-002	6.98723E-002	5.88679E-002	7.15949E+005	9.46513E+001	1.46044E+002	1.30385E-002	1.30385E-002	1.70141E+005	5.00000E+001	4.80000E+001	0.00000E+000	8.05151E+001	5.89752E+001	1.61938E+002	1.00000E+002	6.41701E-001	6.75159E-002	0.00000E+000	2.68176E+002	5.22003E+000	8.80270E-001	1.02946E+002	8.12677E+001	2.00416E+002	2.70365E+002	7.02808E-001	8.27885E-001	4.62272E-002	-2.30696E+001	-1.28524E+002	1.89767E-002	-2.08810E+001	-9.96158E+001
1.19600E+002	3.33913E+002	9.45861E+001	1.45918E+002	1.27962E+000	1.16040E+000	3.09000E+003	2.94952E+002	1.00000E+000	2.48010E+004	9.00000E+000	2.71920E+006	1.48486E+000	1.82733E+001	2.30197E-002	2.08751E-002	6.56148E-002	5.47591E-002	7.15949E+005	9.46513E+001	1.46044E+002	1.30385E-002	1.30385E-002	1.70141E+005	5.00000E+001	4.90000E+001	0.00000E+000	7.22681E+001	8.45630E+001	1.83769E+002	1.00000E+002	7.27437E-001	5.98811E-002	0.00000E+000	2.80332E+002	4.63492E+000	9.31515E-001	1.02946E+002	8.12677E+001	2.00416E+002	2.70368E+002	7.02808E-001	8.27885E-001	4.88588E-002	-1.09131E+001	-1.19025E+002	1.89767E-002	-2.08779E+001	-9.96488E+001
1.15767E+002	1.98165E+002	9.47660E+001	1.46015E+002	1.45875E+000	1.26237E+000	2.24000E+003	1.73381E+002	1.00000E+000	2.48020E+004	3.90000E+001	2.71933E+006	1.84148E+000	1.40771E+001	3.08216E-002	2.66725E-002	8.98470E-002	6.87441E-002	7.15949E+005	9.46517E+001	1.46044E+002	1.30385E-002	1.30385E-002	1.70141E+005	5.00000E+001	5.00000E+001	0.00000E+000	5.21399E+001	3.91417E+001	1.10775E+002	1.00000E+002	4.31154E-001	7.87633E-002	0.00000E+000	2.68840E+002	5.52198E+000	9.18316E-001	1.02946E+002	8.12677E+001	2.00416E+002	2.70381E+002	7.02808E-001	8.27885E-001	7.21672E-002	2.68840E+002	1.37120E+002	1.89767E-002	-2.08648E+001	-9.95635E+001
1.24188E+002	2.49435E+002	9.45975E+001	1.46038E+002	1.35516E+000	1.15078E+000	2.41400E+003	3.06698E+002	1.00000E+000	2.48060E+004	2.60000E+001	2.71974E+006	1.55950E+000	1.57935E+001	2.75818E-002	2.34220E-002	9.03792E-002	6.64798E-002	7.17585E+005	9.46630E+001	1.46002E+002	1.35841E-002	1.35841E-002	1.08070E+005	1.80000E+001	1.00000E+000	0.00000E+000	6.32569E+001	6.18146E+001	1.21269E+002	1.00000E+002	5.20728E-001	1.03241E-001	0.00000E+000	2.78348E+002	6.49574E+000	7.51993E-001	1.70094E+002	1.53700E+002	3.55421E+002	2.74334E+002	8.63550E-001	8.45417E-001	8.15589E-002	2.78348E+002	1.36773E+002	3.63741E-002	-1.69118E+001	-1.12618E+002
1.11656E+002	2.66835E+002	9.46451E+001	1.45957E+002	1.42113E+000	1.33057E+000	3.10000E+003	2.22298E+002	1.00000E+000	2.48070E+004	2.10000E+001	2.71984E+006	1.89092E+000	1.63351E+001	2.55243E-002	2.38977E-002	8.10535E-002	7.15969E-002	7.17585E+005	9.46630E+001	1.46002E+002	1.35841E-002	1.35841E-002	1.08070E+005	1.80000E+001	2.00000E+000	0.00000E+000	7.62333E+001	6.25436E+001	1.37560E+002	1.00000E+002	5.84103E-001	7.06510E-002	0.00000E+000	2.72069E+002	5.74225E+000	7.50669E-001	1.70094E+002	1.53700E+002	3.55421E+002	2.74348E+002	8.63550E-001	8.45417E-001	3.29126E-002	-1.91768E+001	-1.11503E+002	3.63741E-002	-1.68971E+001	-1.12621E+002
1.31089E+002	6.49072E+002	9.46010E+001	1.45925E+002	1.30235E+000	1.25025E+000	6.56100E+003	8.56115E+002	1.00000E+000	2.48090E+004	1.00000E+000	2.72004E+006	1.62827E+000	2.54769E+001	1.60784E-002	1.54352E-002	6.16830E-002	5.70289E-002	7.17585E+005	9.46632E+001	1.46003E+002	1.35841E-002	1.35841E-002	1.08070E+005	1.80000E+001	3.00000E+000	0.00000E+000	1.50978E+002	1.60799E+002	3.42722E+002	1.00000E+002	1.39278E+000	4.65593E-002	0.00000E+000	2.79011E+002	3.41808E+000	8.66850E-001	1.70094E+002	1.53700E+002	3.55421E+002	2.74364E+002	8.63550E-001	8.45417E-001	2.04080E-002	-1.22347E+001	-9.23889E+001	3.63741E-002	-1.68810E+001	-1.12625E+002
1.39377E+002	8.47981E+002	9.46656E+001	1.45987E+002	1.25346E+000	1.18046E+000	7.81700E+003	1.32451E+003	1.00000E+000	2.48100E+004	0.00000E+000	2.72015E+006	1.47966E+000	2.91201E+001	1.41772E-002	1.33516E-002	6.18169E-002	5.50330E-002	7.17585E+005	9.46632E+001	1.46003E+002	1.35841E-002	1.35841E-002	1.08070E+005	1.80000E+001	4.00000E+000	0.00000E+000	2.01292E+002	1.96746E+002	4.55705E+002	1.00000E+002	1.81939E+000	4.96402E-002	0.00000E+000	2.76125E+002	3.05517E+000	8.88497E-001	1.70094E+002	1.53700E+002	3.55421E+002	2.74368E+002	8.63550E-001	8.45417E-001	2.99901E-002	-1.51200E+001	-1.04571E+002	3.63741E-002	-1.68771E+001	-1.12586E+002
1.28910E+002	7.32767E+002	9.47360E+001	1.45981E+002	1.43616E+000	1.26032E+000	8.16400E+003	1.03797E+003	1.00000E+000	2.48110E+004	0.00000E+000	2.72026E+006	1.81002E+000	2.70697E+001	1.58947E-002	1.39485E-002	6.86332E-002	5.33181E-002	7.17585E+005	9.46632E+001	1.46003E+002	1.35841E-002	1.35841E-002	1.08070E+005	1.80000E+001	5.00000E+000	0.00000E+000	1.81001E+002	1.85023E+002	3.84019E+002	1.00000E+002	1.59207E+000	3.35187E-002	0.00000E+000	2.78592E+002	3.22667E+000	8.23200E-001	1.70094E+002	1.53700E+002	3.55421E+002	2.74371E+002	8.63550E-001	8.45417E-001	6.52112E-002	-1.26536E+001	-1.37228E+002	3.63741E-002	-1.68742E+001	-1.12570E+002
1.44022E+002	8.14030E+002	9.46990E+001	1.45962E+002	1.33104E+000	1.20726E+000	8.11900E+003	1.82686E+003	1.00000E+000	2.48120E+004	0.00000E+000	2.72037E+006	1.60691E+000	2.85312E+001	1.47720E-002	1.33982E-002	7.19037E-002	5.94504E-002	7.17585E+005	9.46636E+001	1.46002E+002	1.35841E-002	1.35841E-002	1.08070E+005	1.80000E+001	6.00000E+000	0.00000E+000	1.93568E+002	2.08514E+002	4.23061E+002	1.00000E+002	1.75231E+000	6.47110E-002	0.00000E+000	2.80098E+002	3.19480E+000	8.33713E-001	1.70094E+002	1.53700E+002	3.55421E+002	2.74378E+002	8.63550E-001	8.45417E-001	4.87673E-002	-1.11477E+001	-1.19129E+002	3.63741E-002	-1.68672E+001	-1.12578E+002
1.42727E+002	8.42941E+002	9.46860E+001	1.46022E+002	1.31216E+000	1.19814E+000	8.23000E+003	1.16186E+003	1.00000E+000	2.48130E+004	0.00000E+000	2.72047E+006	1.57216E+000	2.90334E+001	1.44640E-002	1.32071E-002	6.27563E-002	5.26324E-002	7.17585E+005	9.46638E+001	1.46003E+002	1.35841E-002	1.35841E-002	1.08070E+005	1.80000E+001	7.00000E+000	0.00000E+000	2.14564E+002	1.71067E+002	4.72692E+002	1.00000E+002	1.83304E+000	4.02041E-002	0.00000E+000	2.70381E+002	2.84768E+000	9.29010E-001	1.70094E+002	1.53700E+002	3.55421E+002	2.74382E+002	8.63550E-001	8.45417E-001	4.54208E-002	-2.08646E+001	-1.25496E+002	3.63741E-002	-1.68633E+001	-1.12556E+002
1.41738E+002	8.01763E+002	9.45975E+001	1.46035E+002	1.27304E+000	1.21059E+000	7.68200E+003	1.13946E+003	1.00000E+000	2.48140E+004	0.00000E+000	2.72057E+006	1.54113E+000	2.83154E+001	1.45246E-002	1.38121E-002	5.77798E-002	5.24450E-002	7.17585E+005	9.46643E+001	1.46003E+002	1.35841E-002	1.35841E-002	1.08070E+005	1.80000E+001	8.00000E+000	0.00000E+000	1.94502E+002	1.72730E+002	4.47793E+002	1.00000E+002	1.74121E+000	3.93839E-002	0.00000E+000	2.73075E+002	2.94030E+000	9.31286E-001	1.70094E+002	1.53700E+002	3.55421E+002	2.74382E+002	8.63550E-001	8.45417E-001	2.51428E-002	-1.81704E+001	-1.02891E+002	3.63741E-002	-1.68633E+001	-1.12570E+002
1.31360E+002	6.49278E+002	9.46595E+001	1.46015E+002	1.35949E+000	1.21006E+000	6.61700E+003	8.60251E+002	1.00000E+000	2.48150E+004	2.00000E+000	2.72069E+006	1.64507E+000	2.54809E+001	1.67127E-002	1.48756E-002	6.77808E-002	5.41711E-002	7.17585E+005	9.46647E+001	1.46003E+002	1.35841E-002	1.35841E-002	1.08070E+005	1.80000E+001	9.00000E+000	0.00000E+000	1.67280E+002	1.40477E+002	3.47764E+002	1.00000E+002	1.39480E+000	4.32302E-002	0.00000E+000	2.72105E+002	3.41588E+000	8.63730E-001	1.70094E+002	1.53700E+002	3.55421E+002	2.74410E+002	8.63550E-001	8.45417E-001	5.81563E-002	-1.91404E+001	-1.36542E+002	3.63741E-002	-1.68351E+001	-1.12536E+002
1.23074E+002	8.35454E+002	9.46253E+001	1.46013E+002	1.40408E+000	1.30529E+000	9.42300E+003	1.59030E+003	1.00000E+000	2.48160E+004	0.00000E+000	2.72079E+006	1.83274E+000	2.89042E+001	1.44643E-002	1.34466E-002	6.88238E-002	5.97064E-002	7.17585E+005	9.46648E+001	1.46003E+002	1.35841E-002	1.35841E-002	1.08070E+005	1.80000E+001	1.00000E+001	0.00000E+000	2.36062E+002	1.87199E+002	4.36043E+002	1.00000E+002	1.81942E+000	4.21013E-002	0.00000E+000	2.70812E+002	3.16364E+000	7.81501E-001	1.70094E+002	1.53700E+002	3.55421E+002	2.74428E+002	8.63550E-001	8.45417E-001	3.64635E-002	-2.04334E+001	-1.16230E+002	3.63741E-002	-1.68175E+001	-1.12526E+002
1.35874E+002	5.63097E+002	9.46824E+001	1.46012E+002	1.25646E+000	1.22052E+000	5.37000E+003	8.00515E+002	1.00000E+000	2.48170E+004	3.00000E+000	2.72091E+006	1.53354E+000	2.37297E+001	1.71459E-002	1.66555E-002	6.13920E-002	5.80808E-002	7.17585E+005	9.46649E+001	1.46003E+002	1.35841E-002	1.35841E-002	1.08070E+005	1.80000E+001	1.10000E+001	0.00000E+000	1.43001E+002	1.36877E+002	2.91091E+002	1.00000E+002	1.21094E+000	4.18530E-002	0.00000E+000	2.76773E+002	4.05840E+000	8.06992E-001	1.70094E+002	1.53700E+002	3.55421E+002	2.74446E+002	8.63550E-001	8.45417E-001	1.45086E-002	-1.44724E+001	-8.88607E+001	3.63741E-002	-1.67997E+001	-1.12496E+002
1.34909E+002	6.58648E+002	9.47108E+001	1.46025E+002	1.41049E+000	1.21242E+000	6.95500E+003	1.34343E+003	1.00000E+000	2.48180E+004	1.00000E+000	2.72102E+006	1.71011E+000	2.56641E+001	1.69131E-002	1.45380E-002	7.92417E-002	5.90671E-002	7.17585E+005	9.46650E+001	1.46003E+002	1.35841E-002	1.35841E-002	1.08070E+005	1.80000E+001	1.20000E+001	0.00000E+000	1.68243E+002	1.50402E+002	3.62028E+002	1.00000E+002	1.44925E+000	5.43836E-002	0.00000E+000	2.73876E+002	3.29582E+000	8.73171E-001	1.70094E+002	1.53700E+002	3.55421E+002	2.74470E+002	8.63550E-001	8.45417E-001	7.55164E-002	2.73876E+002	1.38665E+002	3.63741E-002	-1.67757E+001	-1.12462E+002
1.33082E+002	6.91364E+002	9.46015E+001	1.46034E+002	1.29284E+000	1.22003E+000	6.77200E+003	1.03292E+003	1.00000E+000	2.48190E+004	1.00000E+000	2.72113E+006	1.57731E+000	2.62938E+001	1.57104E-002	1.48256E-002	6.52296E-002	5.83195E-002	7.17585E+005	9.46653E+001	1.46003E+002	1.35841E-002	1.35841E-002	1.08070E+005	1.80000E+001	1.30000E+001	0.00000E+000	1.78672E+002	1.58949E+002	3.61887E+002	1.00000E+002	1.48506E+000	4.82904E-002	0.00000E+000	2.74224E+002	3.53938E+000	8.23998E-001	1.70094E+002	1.53700E+002	3.55421E+002	2.74485E+002	8.63550E-001	8.45417E-001	2.89730E-002	-1.70215E+001	-1.05476E+002	3.63741E-002	-1.67603E+001	-1.12467E+002
1.36912E+002	6.83414E+002	9.46914E+001	1.45969E+002	1.30616E+000	1.23737E+000	6.85500E+003	1.16838E+003	1.00000E+000	2.48200E+004	0.00000E+000	2.72123E+006	1.61620E+000	2.61422E+001	1.57759E-002	1.49450E-002	6.68934E-002	6.02439E-002	7.17585E+005	9.46652E+001	1.46003E+002	1.35841E-002	1.35841E-002	1.08070E+005	1.80000E+001	1.40000E+001	0.00000E+000	1.67950E+002	1.59849E+002	3.69025E+002	1.00000E+002	1.48353E+000	5.34343E-002	0.00000E+000	2.75714E+002	3.32528E+000	8.71724E-001	1.70094E+002	1.53700E+002	3.55421E+002	2.74488E+002	8.63550E-001	8.45417E-001	2.70464E-002	-1.55313E+001	-1.02109E+002	3.63741E-002	-1.67574E+001	-1.12467E+002
1.25553E+002	5.03706E+002	9.47062E+001	1.45986E+002	1.32979E+000	1.28995E+000	5.34300E+003	6.48278E+002	1.00000E+000	2.48210E+004	3.00000E+000	2.72135E+006	1.71537E+000	2.24434E+001	1.81924E-002	1.76474E-002	6.43869E-002	6.07544E-002	7.17585E+005	9.46652E+001	1.46003E+002	1.35841E-002	1.35841E-002	1.08070E+005	1.80000E+001	1.50000E+001	0.00000E+000	1.42655E+002	1.06174E+002	2.60657E+002	1.00000E+002	1.07921E+000	4.44633E-002	0.00000E+000	2.68817E+002	4.14029E+000	7.93026E-001	1.70094E+002	1.53700E+002	3.55421E+002	2.74490E+002	8.63550E-001	8.45417E-001	1.52062E-002	-2.24289E+001	-9.74962E+001	3.63741E-002	-1.67555E+001	-1.12456E+002
1.13469E+002	2.66350E+002	9.47332E+001	1.45956E+002	1.31726E+000	1.40982E+000	3.04000E+003	2.01569E+002	1.00000E+000	2.48220E+004	1.80000E+001	2.72147E+006	1.85710E+000	1.63202E+001	2.38909E-002	2.55699E-002	6.88756E-002	7.82278E-002	7.17585E+005	9.46653E+001	1.46002E+002	1.35841E-002	1.35841E-002	1.08070E+005	1.80000E+001	1.60000E+001	0.00000E+000	7.62873E+001	7.14503E+001	1.27221E+002	1.00000E+002	5.77672E-001	6.79690E-002	0.00000E+000	2.79000E+002	6.72625E+000	6.47145E-001	1.70094E+002	1.53700E+002	3.55421E+002	2.74498E+002	8.63550E-001	8.45417E-001	-3.39445E-002	-1.22453E+001	-3.96871E+001	3.63741E-002	-1.67474E+001	-1.12452E+002
1.23178E+002	2.68628E+002	9.46151E+001	1.46151E+002	1.34105E+000	1.36958E+000	3.03900E+003	2.14262E+002	1.00000E+000	2.48230E+004	1.90000E+001	2.72156E+006	1.83668E+000	1.63899E+001	2.43265E-002	2.48441E-002	5.95007E-002	6.18232E-002	7.17585E+005	9.46655E+001	1.46003E+002	1.35841E-002	1.35841E-002	1.08070E+005	1.80000E+001	1.70000E+001	0.00000E+000	8.48239E+001	6.11594E+001	1.42148E+002	1.00000E+002	6.07982E-001	7.51185E-002	0.00000E+000	2.67692E+002	5.97068E+000	7.29158E-001	1.70094E+002	1.53700E+002	3.55421E+002	2.74514E+002	8.63550E-001	8.45417E-001	-1.05269E-002	-2.35532E+001	-7.37269E+001	3.63741E-002	-1.67312E+001	-1.12394E+002
1.23909E+002	2.49884E+002	9.46753E+001	1.46083E+002	1.34411E+000	1.23453E+000	2.56900E+003	3.27759E+002	1.00000E+000	2.48240E+004	2.20000E+001	2.72167E+006	1.65934E+000	1.58077E+001	2.65187E-002	2.43567E-002	7.83713E-002	6.68927E-002	7.17585E+005	9.46651E+001	1.46003E+002	1.35841E-002	1.35841E-002	1.08070E+005	1.80000E+001	1.80000E+001	0.00000E+000	9.23153E+001	4.62739E+001	1.15724E+002	1.00000E+002	5.31200E-001	9.98519E-002	0.00000E+000	2.51250E+002	7.55504E+000	6.26747E-001	1.70094E+002	1.53700E+002	3.55421E+002	2.74518E+002	8.63550E-001	8.45417E-001	4.24959E-002	-3.99956E+001	-1.41708E+002	3.63741E-002	-1.67279E+001	-1.12401E+002
1.14846E+002	1.39793E+002	9.46517E+001	1.45778E+002	1.47879E+000	1.22191E+000	1.55500E+003	1.50903E+002	1.00000E+000	2.48320E+004	6.00000E+001	2.72254E+006	1.80695E+000	1.18234E+001	3.75009E-002	3.09865E-002	1.09183E-001	7.68024E-002	7.18328E+005	9.47279E+001	1.46070E+002	2.37522E-002	2.37522E-002	3.44340E+004	1.10000E+001	1.00000E+000	0.00000E+000	3.72897E+001	4.18746E+001	6.94903E+001	1.00000E+002	3.13005E-001	1.98676E-001	0.00000E+000	2.85865E+002	8.68495E+000	7.00775E-001	1.04842E+002	9.59346E+001	1.98163E+002	2.76182E+002	1.70687E+000	7.57734E-001	9.51183E-002	2.85865E+002	1.29672E+002	1.35353E-002	-1.50634E+001	-8.85970E+001
1.13567E+002	1.15807E+002	9.49487E+001	1.46002E+002	1.66079E+000	1.36575E+000	1.55400E+003	1.28865E+002	1.00000E+000	2.48340E+004	8.20000E+001	2.72277E+006	2.26823E+000	1.07613E+001	4.21298E-002	3.46454E-002	1.49551E-001	1.03234E-001	7.18328E+005	9.47271E+001	1.46069E+002	2.37522E-002	2.37522E-002	3.44340E+004	1.10000E+001	2.00000E+000	0.00000E+000	3.87121E+001	3.88994E+001	5.42615E+001	1.00000E+002	2.74395E-001	1.89779E-001	0.00000E+000	2.88650E+002	1.22210E+001	4.98172E-001	1.04842E+002	9.59346E+001	1.98163E+002	2.76224E+002	1.70687E+000	7.57734E-001	9.74843E-002	2.88650E+002	1.30015E+002	1.35353E-002	-1.50215E+001	-8.84135E+001
1.26585E+002	2.25061E+002	9.46624E+001	1.46038E+002	1.29468E+000	1.27732E+000	2.30500E+003	2.92194E+002	1.00000E+000	2.48350E+004	2.40000E+001	2.72282E+006	1.65372E+000	1.50020E+001	2.69666E-002	2.66051E-002	7.24885E-002	7.07078E-002	7.18328E+005	9.47268E+001	1.46069E+002	2.37522E-002	2.37522E-002	3.44340E+004	1.10000E+001	3.00000E+000	0.00000E+000	7.74098E+001	4.32691E+001	1.14261E+002	1.00000E+002	4.94243E-001	7.19174E-002	0.00000E+000	2.58576E+002	6.99848E+000	7.14286E-001	1.04842E+002	9.59346E+001	1.98163E+002	2.76239E+002	1.70687E+000	7.57734E-001	6.74678E-003	-3.26692E+001	-9.95494E+001	1.35353E-002	-1.50066E+001	-8.84483E+001
1.25937E+002	3.29044E+002	9.46643E+001	1.45958E+002	1.29464E+000	1.19620E+000	3.16900E+003	2.10571E+002	1.00000E+000	2.48360E+004	1.00000E+001	2.72291E+006	1.54865E+000	1.81396E+001	2.29979E-002	2.12491E-002	5.37395E-002	4.66767E-002	7.18328E+005	9.47267E+001	1.46069E+002	2.37522E-002	2.37522E-002	3.44340E+004	1.10000E+001	4.00000E+000	0.00000E+000	8.17681E+001	6.84664E+001	1.83882E+002	1.00000E+002	7.13689E-001	3.46066E-002	0.00000E+000	2.71950E+002	4.58230E+000	9.30394E-001	1.04842E+002	9.59346E+001	1.98163E+002	2.76252E+002	1.70687E+000	7.57734E-001	3.95235E-002	-1.92951E+001	-1.18116E+002	1.35353E-002	-1.49937E+001	-8.84626E+001
1.15836E+002	2.69197E+002	9.46178E+001	1.46029E+002	1.44238E+000	1.29255E+000	3.08200E+003	2.46856E+002	1.00000E+000	2.48390E+004	2.20000E+001	2.72325E+006	1.86436E+000	1.64072E+001	2.59815E-002	2.32827E-002	8.59367E-002	6.98599E-002	7.18328E+005	9.47260E+001	1.46070E+002	2.37522E-002	2.37522E-002	3.44340E+004	1.10000E+001	5.00000E+000	0.00000E+000	7.70778E+001	6.28992E+001	1.38811E+002	1.00000E+002	5.89276E-001	6.67905E-002	0.00000E+000	2.72296E+002	5.75910E+000	7.50655E-001	1.04842E+002	9.59346E+001	1.98163E+002	2.76300E+002	1.70687E+000	7.57734E-001	5.47826E-002	-1.89492E+001	-1.32951E+002	1.35353E-002	-1.49453E+001	-8.83995E+001
1.24624E+002	3.43089E+002	9.46975E+001	1.46104E+002	1.33774E+000	1.42093E+000	4.00000E+003	3.84583E+002	1.00000E+000	2.48400E+004	1.00000E+001	2.72334E+006	1.90083E+000	1.85227E+001	2.11515E-002	2.24669E-002	5.37597E-002	6.00652E-002	7.18328E+005	9.47258E+001	1.46071E+002	2.37522E-002	2.37522E-002	3.44340E+004	1.10000E+001	6.00000E+000	0.00000E+000	9.84383E+001	9.07709E+001	1.59209E+002	1.00000E+002	7.31091E-001	4.86167E-002	0.00000E+000	2.79012E+002	6.06863E+000	6.25304E-001	1.04842E+002	9.59346E+001	1.98163E+002	2.76294E+002	1.70687E+000	7.57734E-001	-3.01568E-002	-1.22332E+001	-4.33406E+001	1.35353E-002	-1.49510E+001	-8.83622E+001
1.48422E+002	6.95380E+002	9.47175E+001	1.46113E+002	1.31223E+000	1.30907E+000	7.38800E+003	1.51002E+003	1.00000E+000	2.48410E+004	0.00000E+000	2.72343E+006	1.71780E+000	2.63701E+001	1.52668E-002	1.52300E-002	5.32818E-002	5.30369E-002	7.18328E+005	9.47255E+001	1.46071E+002	2.37522E-002	2.37522E-002	3.44340E+004	1.10000E+001	7.00000E+000	0.00000E+000	1.79920E+002	1.65622E+002	3.81685E+002	1.00000E+002	1.54651E+000	5.57509E-002	0.00000E+000	2.75260E+002	3.27534E+000	8.52495E-001	1.04842E+002	9.59346E+001	1.98163E+002	2.76311E+002	1.70687E+000	7.57734E-001	1.20687E-003	-1.59854E+001	-7.74796E+001	1.35353E-002	-1.49347E+001	-8.83384E+001
1.33416E+002	5.07796E+002	9.47945E+001	1.46104E+002	1.35288E+000	1.31545E+000	5.57300E+003	9.55672E+002	1.00000E+000	2.48420E+004	3.00000E+000	2.72354E+006	1.77964E+000	2.25343E+001	1.81223E-002	1.76209E-002	6.53631E-002	6.19471E-002	7.18328E+005	9.47254E+001	1.46071E+002	2.37522E-002	2.37522E-002	3.44340E+004	1.10000E+001	8.00000E+000	0.00000E+000	1.35543E+002	1.41398E+002	2.45344E+002	1.00000E+002	1.09965E+000	7.44227E-002	0.00000E+000	2.83010E+002	4.65343E+000	6.90866E-001	1.04842E+002	9.59346E+001	1.98163E+002	2.76320E+002	1.70687E+000	7.57734E-001	1.40280E-002	-8.23538E+000	-8.21023E+001	1.35353E-002	-1.49257E+001	-8.83159E+001
1.26179E+002	1.94768E+002	9.47794E+001	1.46149E+002	1.24073E+000	1.22293E+000	1.83900E+003	2.07107E+002	1.00000E+000	2.48440E+004	3.40000E+001	2.72378E+006	1.51732E+000	1.39559E+001	2.89326E-002	2.85174E-002	6.30393E-002	6.14570E-002	7.18328E+005	9.47253E+001	1.46071E+002	2.37522E-002	2.37522E-002	3.44340E+004	1.10000E+001	9.00000E+000	0.00000E+000	6.71041E+001	4.67313E+001	8.41630E+001	1.00000E+002	4.11964E-001	7.78382E-002	0.00000E+000	2.65183E+002	1.14362E+001	4.89370E-001	1.04842E+002	9.59346E+001	1.98163E+002	2.76335E+002	1.70687E+000	7.57734E-001	7.22724E-003	-2.60628E+001	-9.33432E+001	1.35353E-002	-1.49104E+001	-8.82882E+001
1.12408E+002	1.38745E+002	9.49105E+001	1.46177E+002	1.24089E+000	1.44791E+000	1.51400E+003	2.68928E+002	1.00000E+000	2.48470E+004	6.60000E+001	2.72412E+006	1.79669E+000	1.17790E+001	3.18911E-002	3.72116E-002	1.07865E-001	1.44936E-001	7.18328E+005	9.47254E+001	1.46071E+002	2.37522E-002	2.37522E-002	3.44340E+004	1.10000E+001	1.00000E+001	0.00000E+000	4.37303E+001	4.44536E+001	6.29479E+001	1.00000E+002	3.14812E-001	2.57532E-001	0.00000E+000	2.88533E+002	1.19241E+001	5.17278E-001	1.04842E+002	9.59346E+001	1.98163E+002	2.76331E+002	1.70687E+000	7.57734E-001	-7.69947E-002	-2.71240E+000	1.34161E+001	1.35353E-002	-1.49148E+001	-8.82547E+001
1.21715E+002	2.31598E+002	9.46687E+001	1.46144E+002	1.29829E+000	1.31962E+000	2.45500E+003	3.20818E+002	1.00000E+000	2.48480E+004	2.80000E+001	2.72420E+006	1.71325E+000	1.52183E+001	2.62027E-002	2.66332E-002	6.39456E-002	6.58657E-002	7.18328E+005	9.47252E+001	1.46071E+002	2.37522E-002	2.37522E-002	3.44340E+004	1.10000E+001	1.10000E+001	0.00000E+000	6.06466E+001	5.67537E+001	1.15332E+002	1.00000E+002	4.92138E-001	9.00223E-002	0.00000E+000	2.77144E+002	6.40144E+000	7.56672E-001	1.04842E+002	9.59346E+001	1.98163E+002	2.76332E+002	1.70687E+000	7.57734E-001	-8.14649E-003	-1.41018E+001	-6.65665E+001	1.35353E-002	-1.49138E+001	-8.83172E+001
1.22769E+002	9.11097E+001	9.44360E+001	1.46420E+002	1.21225E+000	1.19205E+000	8.22000E+002	1.35231E+002	1.00000E+000	2.49230E+004	4.90000E+001	2.73205E+006	1.44506E+000	9.54514E+000	4.22822E-002	4.15775E-002	1.13939E-001	1.10473E-001	7.20839E+005	9.45013E+001	1.46329E+002	8.00330E-002	8.00330E-002	1.67300E+003	2.00000E+000	2.00000E+000	0.00000E+000	3.51865E+001	1.39584E+001	5.16518E+001	1.00000E+002	2.12774E-001	3.45838E-001	0.00000E+000	2.51179E+002	9.97093E+000	8.39537E-001	3.42273E+001	1.54020E+001	4.44374E+001	2.49958E+002	8.39023E+000	6.99342E-001	8.40310E-003	-4.00660E+001	-1.08463E+002	1.26572E-002	-4.12874E+001	-1.13796E+002
1.09859E+002	1.65849E+002	9.46210E+001	1.45774E+002	1.27386E+000	1.06580E+000	1.40600E+003	1.16079E+002	1.00000E+000	2.51020E+004	2.40000E+001	2.75070E+006	1.35768E+000	1.28782E+001	3.39727E-002	2.84238E-002	7.86092E-002	5.75013E-002	7.25930E+005	9.45874E+001	1.45831E+002	3.25243E-002	3.25243E-002	4.26600E+003	2.00000E+000	1.00000E+000	0.00000E+000	3.32554E+001	4.25143E+001	9.16254E+001	1.00000E+002	3.58234E-001	1.18606E-001	0.00000E+000	2.82416E+002	6.59938E+000	9.69875E-001	6.59554E+001	5.53785E+001	1.28247E+002	2.72947E+002	4.55208E+000	8.07218E-001	8.89295E-002	2.82416E+002	1.32907E+002	2.52065E-002	-1.82980E+001	-1.03165E+002
1.14883E+002	2.87258E+002	9.45710E+001	1.45859E+002	1.26086E+000	1.27035E+000	2.86000E+003	1.94332E+002	1.00000E+000	2.51030E+004	1.00000E+001	2.75079E+006	1.60174E+000	1.69487E+001	2.35768E-002	2.37542E-002	4.73961E-002	4.80132E-002	7.25930E+005	9.45875E+001	1.45831E+002	3.25243E-002	3.25243E-002	4.26600E+003	2.00000E+000	2.00000E+000	0.00000E+000	8.20309E+001	6.17026E+001	1.46251E+002	1.00000E+002	6.13406E-001	3.82813E-002	0.00000E+000	2.69535E+002	5.84061E+000	7.68370E-001	6.59554E+001	5.53785E+001	1.28247E+002	2.72947E+002	4.55208E+000	8.07218E-001	-3.74948E-003	-2.17102E+001	-7.85405E+001	2.52065E-002	-1.82982E+001	-1.03147E+002
1.14144E+002	1.91711E+002	9.45840E+001	1.45767E+002	1.48250E+000	1.19012E+000	2.08400E+003	2.14550E+002	1.00000E+000	2.51820E+004	1.80000E+001	2.75899E+006	1.76435E+000	1.38460E+001	3.24747E-002	2.60701E-002	1.12193E-001	7.41464E-002	7.28159E+005	9.45613E+001	1.45757E+002	3.88363E-002	3.88363E-002	1.61170E+004	5.00000E+000	1.00000E+000	0.00000E+000	3.56913E+001	6.10896E+001	9.96510E+001	1.00000E+002	4.17914E-001	1.41982E-001	0.00000E+000	2.39617E+000	5.68378E+000	9.24965E-001	9.74983E+001	1.07626E+002	2.45010E+002	2.79747E+002	2.01565E+000	9.37892E-001	1.09397E-001	2.93642E+002	1.21598E+002	4.89393E-002	-1.14985E+001	-1.19743E+002
1.27206E+002	4.87631E+002	9.46791E+001	1.45773E+002	1.22861E+000	1.21347E+000	4.53500E+003	3.21720E+002	1.00000E+000	2.51830E+004	3.00000E+000	2.75908E+006	1.49089E+000	2.20824E+001	1.82442E-002	1.80195E-002	4.51307E-002	4.41266E-002	7.28159E+005	9.45615E+001	1.45757E+002	3.88363E-002	3.88363E-002	1.61170E+004	5.00000E+000	2.00000E+000	0.00000E+000	9.57355E+001	1.33141E+002	2.67274E+002	1.00000E+002	1.06055E+000	2.70173E-002	0.00000E+000	2.85635E+002	3.71408E+000	9.59559E-001	9.74983E+001	1.07626E+002	2.45010E+002	2.79771E+002	2.01565E+000	9.37892E-001	6.19765E-003	-5.61069E+000	-7.20483E+001	4.89393E-002	-1.14740E+001	-1.19696E+002
1.26318E+002	5.85501E+002	9.44624E+001	1.45715E+002	1.32134E+000	1.14785E+000	5.53000E+003	4.33333E+002	1.00000E+000	2.51840E+004	1.00000E+000	2.75917E+006	1.51670E+000	2.41971E+001	1.77685E-002	1.54356E-002	4.33001E-002	3.36615E-002	7.28159E+005	9.45615E+001	1.45756E+002	3.88363E-002	3.88363E-002	1.61170E+004	5.00000E+000	3.00000E+000	0.00000E+000	1.46007E+002	1.27670E+002	3.27811E+002	1.00000E+002	1.28378E+000	2.01567E-002	0.00000E+000	2.73900E+002	3.52585E+000	9.15345E-001	9.74983E+001	1.07626E+002	2.45010E+002	2.79787E+002	2.01565E+000	9.37892E-001	7.02586E-002	2.73900E+002	1.43985E+002	4.89393E-002	-1.14588E+001	-1.19748E+002
1.22864E+002	3.67067E+002	9.44966E+001	1.45781E+002	1.23782E+000	1.14171E+000	3.24000E+003	2.56389E+002	1.00000E+000	2.51850E+004	5.00000E+000	2.75928E+006	1.41323E+000	1.91590E+001	2.17462E-002	2.00578E-002	5.35949E-002	4.63329E-002	7.28159E+005	9.45612E+001	1.45756E+002	3.88363E-002	3.88363E-002	1.61170E+004	5.00000E+000	4.00000E+000	0.00000E+000	7.56399E+001	8.66244E+001	2.08896E+002	1.00000E+002	7.96155E-001	5.29578E-002	0.00000E+000	2.79568E+002	4.21087E+000	1.00131E+000	9.74983E+001	1.07626E+002	2.45010E+002	2.79806E+002	2.01565E+000	9.37892E-001	4.03901E-002	-1.16779E+001	-1.11452E+002	4.89393E-002	-1.14396E+001	-1.19699E+002
1.15297E+002	9.08773E+001	9.48036E+001	1.45825E+002	1.12650E+000	1.13738E+000	7.28000E+002	1.70682E+002	1.00000E+000	2.51860E+004	5.50000E+001	2.75944E+006	1.28125E+000	9.53296E+000	4.17509E-002	4.21539E-002	1.36693E-001	1.39200E-001	7.28159E+005	9.45610E+001	1.45755E+002	3.88363E-002	3.88363E-002	1.61170E+004	5.00000E+000	5.00000E+000	0.00000E+000	1.42103E+001	2.31058E+001	5.41710E+001	1.00000E+002	1.97696E-001	5.61244E-001	0.00000E+000	2.84273E+002	7.80706E+000	1.13935E+000	9.74983E+001	1.07626E+002	2.45010E+002	2.79824E+002	2.01565E+000	9.37892E-001	-4.80360E-003	-6.97275E+000	-6.27469E+001	4.89393E-002	-1.14213E+001	-1.19599E+002
1.13019E+002	6.61866E+001	9.42021E+001	1.46097E+002	1.05545E+000	1.23475E+000	5.37000E+002	9.80396E+001	1.00000E+000	2.51880E+004	1.13000E+002	2.75968E+006	1.30322E+000	8.13552E+000	4.55461E-002	5.32833E-002	1.03811E-001	1.37629E-001	7.28331E+005	9.42021E+001	1.46097E+002	1.03811E-001	1.37629E-001	5.37000E+002	1.00000E+000	1.00000E+000	0.00000E+000	1.49666E+001	1.63123E+001	3.63308E+001	1.00000E+002	1.44276E-001	4.43170E-001	0.00000E+000	2.79889E+002	1.13308E+001	9.14035E-001	1.49666E+001	1.63123E+001	3.63308E+001	2.79889E+002	1.13308E+001	9.14035E-001	-7.82886E-002	-1.13564E+001	5.94707E+000	-7.82886E-002	-1.13564E+001	5.94707E+000
1.30043E+002	4.63921E+002	9.46487E+001	1.45906E+002	1.29894E+000	1.19684E+000	4.48700E+003	3.87278E+002	1.00000E+000	2.51900E+004	3.00000E+000	2.75981E+006	1.55462E+000	2.15388E+001	1.93915E-002	1.78673E-002	5.48977E-002	4.71808E-002	7.28371E+005	9.46107E+001	1.45868E+002	1.54549E-002	1.54549E-002	4.23860E+004	8.00000E+000	1.00000E+000	0.00000E+000	1.17291E+002	9.61064E+001	2.57631E+002	1.00000E+002	1.00534E+000	3.62478E-002	0.00000E+000	2.72336E+002	3.90414E+000	9.17714E-001	1.40460E+002	1.29128E+002	3.37471E+002	2.74960E+002	1.21991E+000	9.55589E-001	4.09071E-002	-1.89098E+001	-1.19118E+002	3.40499E-002	-1.62859E+001	-1.09744E+002
1.27790E+002	6.18412E+002	9.45821E+001	1.45836E+002	1.33332E+000	1.18264E+000	6.06400E+003	5.95961E+002	1.00000E+000	2.51910E+004	0.00000E+000	2.75991E+006	1.57683E+000	2.48679E+001	1.71220E-002	1.51870E-002	5.32249E-002	4.25234E-002	7.28371E+005	9.46104E+001	1.45869E+002	1.54549E-002	1.54549E-002	4.23860E+004	8.00000E+000	2.00000E+000	0.00000E+000	1.38501E+002	1.39156E+002	3.53371E+002	1.00000E+002	1.35185E+000	3.19456E-002	0.00000E+000	2.76901E+002	3.15404E+000	9.77156E-001	1.40460E+002	1.29128E+002	3.37471E+002	2.74971E+002	1.21991E+000	9.55589E-001	5.98883E-002	-1.43447E+001	-1.33579E+002	3.40499E-002	-1.62740E+001	-1.09771E+002
1.31268E+002	6.78986E+002	9.45724E+001	1.45855E+002	1.27599E+000	1.24403E+000	6.70500E+003	6.83953E+002	1.00000E+000	2.51920E+004	0.00000E+000	2.76001E+006	1.58737E+000	2.60574E+001	1.55829E-002	1.51925E-002	5.22901E-002	4.98304E-002	7.28371E+005	9.46103E+001	1.45869E+002	1.54549E-002	1.54549E-002	4.23860E+004	8.00000E+000	3.00000E+000	0.00000E+000	1.56525E+002	1.41606E+002	3.92659E+002	1.00000E+002	1.48143E+000	3.52490E-002	0.00000E+000	2.74262E+002	2.94349E+000	9.95749E-001	1.40460E+002	1.29128E+002	3.37471E+002	2.74991E+002	1.21991E+000	9.55589E-001	1.26847E-002	-1.69838E+001	-8.96851E+001	3.40499E-002	-1.62548E+001	-1.09747E+002
1.37693E+002	6.59945E+002	9.46101E+001	1.45876E+002	1.23634E+000	1.14188E+000	5.81900E+003	8.81553E+002	1.00000E+000	2.51930E+004	0.00000E+000	2.76012E+006	1.41176E+000	2.56894E+001	1.62075E-002	1.49692E-002	5.18977E-002	4.46867E-002	7.28371E+005	9.46102E+001	1.45870E+002	1.54549E-002	1.54549E-002	4.23860E+004	8.00000E+000	4.00000E+000	0.00000E+000	1.61613E+002	1.54232E+002	3.52466E+002	1.00000E+002	1.42225E+000	3.69907E-002	0.00000E+000	2.77030E+002	3.63807E+000	8.64800E-001	1.40460E+002	1.29128E+002	3.37471E+002	2.75001E+002	1.21991E+000	9.55589E-001	3.97183E-002	-1.42158E+001	-1.13269E+002	3.40499E-002	-1.62440E+001	-1.09721E+002
1.37294E+002	6.47792E+002	9.46110E+001	1.45878E+002	1.17278E+000	1.18819E+000	5.64000E+003	9.20689E+002	1.00000E+000	2.51940E+004	0.00000E+000	2.76021E+006	1.39349E+000	2.54518E+001	1.56162E-002	1.58215E-002	4.93887E-002	5.06222E-002	7.28371E+005	9.46101E+001	1.45869E+002	1.54549E-002	1.54549E-002	4.23860E+004	8.00000E+000	5.00000E+000	0.00000E+000	1.47388E+002	1.29110E+002	3.80612E+002	1.00000E+002	1.41192E+000	4.07924E-002	0.00000E+000	2.73351E+002	3.10457E+000	1.02937E+000	1.40460E+002	1.29128E+002	3.37471E+002	2.75022E+002	1.21991E+000	9.55589E-001	-6.53029E-003	-1.78943E+001	-7.20244E+001	3.40499E-002	-1.62238E+001	-1.09699E+002
1.27012E+002	6.28673E+002	9.46315E+001	1.45882E+002	1.25435E+000	1.16896E+000	5.75000E+003	6.12239E+002	1.00000E+000	2.51950E+004	0.00000E+000	2.76031E+006	1.46629E+000	2.50734E+001	1.65419E-002	1.54158E-002	4.83801E-002	4.24316E-002	7.28371E+005	9.46098E+001	1.45870E+002	1.54549E-002	1.54549E-002	4.23860E+004	8.00000E+000	6.00000E+000	0.00000E+000	1.49671E+002	1.41071E+002	3.40987E+002	1.00000E+002	1.34754E+000	2.78255E-002	0.00000E+000	2.76213E+002	3.49957E+000	9.04404E-001	1.40460E+002	1.29128E+002	3.37471E+002	2.75031E+002	1.21991E+000	9.55589E-001	3.52390E-002	-1.50324E+001	-1.09669E+002	3.40499E-002	-1.62146E+001	-1.09684E+002
1.36592E+002	6.05796E+002	9.46436E+001	1.45854E+002	1.23893E+000	1.13554E+000	5.32300E+003	6.95326E+002	1.00000E+000	2.51960E+004	1.00000E+000	2.76042E+006	1.40685E+000	2.46129E+001	1.69812E-002	1.55641E-002	5.59038E-002	4.74243E-002	7.28371E+005	9.46098E+001	1.45870E+002	1.54549E-002	1.54549E-002	4.23860E+004	8.00000E+000	7.00000E+000	0.00000E+000	1.35287E+002	1.27738E+002	3.46648E+002	1.00000E+002	1.30782E+000	4.55076E-002	0.00000E+000	2.75263E+002	3.29098E+000	9.99559E-001	1.40460E+002	1.29128E+002	3.37471E+002	2.75037E+002	1.21991E+000	9.55589E-001	4.35444E-002	-1.59822E+001	-1.18819E+002	3.40499E-002	-1.62083E+001	-1.09685E+002
1.17824E+002	2.48038E+002	9.45889E+001	1.45894E+002	1.38923E+000	1.21759E+000	2.59800E+003	2.82155E+002	1.00000E+000	2.51970E+004	1.10000E+001	2.76054E+006	1.69151E+000	1.57492E+001	2.72556E-002	2.38880E-002	9.31426E-002	7.25714E-002	7.28371E+005	9.46095E+001	1.45870E+002	1.54549E-002	1.54549E-002	4.23860E+004	8.00000E+000	8.00000E+000	0.00000E+000	7.13869E+001	5.07701E+001	1.41990E+002	1.00000E+002	5.62272E-001	1.17022E-001	0.00000E+000	2.68772E+002	5.34627E+000	8.80726E-001	1.40460E+002	1.29128E+002	3.37471E+002	2.75060E+002	1.21991E+000	9.55589E-001	6.58462E-002	2.68772E+002	1.43486E+002	3.40499E-002	-1.61858E+001	-1.09661E+002
1.23082E+002	3.15803E+002	9.46103E+001	1.45969E+002	1.34123E+000	1.10876E+000	2.92100E+003	2.81181E+002	1.00000E+000	2.55150E+004	1.00000E+001	2.79346E+006	1.48711E+000	1.77708E+001	2.48163E-002	2.05151E-002	6.46235E-002	4.58316E-002	7.37407E+005	9.46306E+001	1.45906E+002	3.43904E-002	3.43904E-002	7.87500E+003	2.00000E+000	1.00000E+000	0.00000E+000	9.24141E+001	6.66620E+001	1.60821E+002	1.00000E+002	6.76283E-001	4.80238E-002	0.00000E+000	2.71367E+002	5.83054E+000	7.61617E-001	1.18266E+002	8.43527E+001	2.46865E+002	2.71328E+002	2.93826E+000	9.20442E-001	9.48836E-002	2.71367E+002	1.15487E+002	3.59712E-002	-1.99176E+001	-1.15248E+002
1.32078E+002	5.17814E+002	9.46427E+001	1.45868E+002	1.24157E+000	1.23749E+000	4.95400E+003	4.85903E+002	1.00000E+000	2.55160E+004	2.00000E+000	2.79357E+006	1.53643E+000	2.27555E+001	1.76397E-002	1.75819E-002	5.06079E-002	5.02991E-002	7.37407E+005	9.46307E+001	1.45906E+002	3.43904E-002	3.43904E-002	7.87500E+003	2.00000E+000	2.00000E+000	0.00000E+000	1.33508E+002	9.47835E+001	2.97599E+002	1.00000E+002	1.12574E+000	3.36179E-002	0.00000E+000	2.71322E+002	3.49118E+000	9.76700E-001	1.18266E+002	8.43527E+001	2.46865E+002	2.71330E+002	2.93826E+000	9.20442E-001	1.64230E-003	-1.99240E+001	-8.19393E+001	3.59712E-002	-1.99158E+001	-1.15275E+002
1.27634E+002	2.67183E+002	9.45107E+001	1.46395E+002	1.45405E+000	1.35423E+000	3.23000E+003	3.78196E+002	1.00000E+000	2.55460E+004	1.10000E+001	2.79670E+006	1.96911E+000	1.63457E+001	2.55845E-002	2.38282E-002	9.24095E-002	8.06723E-002	7.38291E+005	9.44878E+001	1.46168E+002	1.60738E-002	1.60738E-002	1.03325E+005	2.40000E+001	1.00000E+000	0.00000E+000	1.32116E+002	5.85996E+001	1.24524E+002	1.00000E+002	6.49711E-001	1.60593E-001	0.00000E+000	2.37814E+002	8.56513E+000	4.93033E-001	1.41025E+002	9.00914E+001	2.14063E+002	2.66621E+002	1.08691E+000	6.86934E-001	3.55432E-002	2.37814E+002	1.43029E+002	-6.21613E-003	-2.46242E+001	-7.89008E+001
1.18988E+002	3.19575E+002	9.44608E+001	1.46301E+002	1.44936E+000	1.59070E+000	4.44100E+003	6.54232E+002	1.00000E+000	2.55470E+004	1.00000E+001	2.79682E+006	2.30550E+000	1.78766E+001	2.17489E-002	2.38698E-002	7.32181E-002	8.74754E-002	7.38291E+005	9.44875E+001	1.46167E+002	1.60738E-002	1.60738E-002	1.03325E+005	2.40000E+001	2.00000E+000	0.00000E+000	1.22268E+002	1.39207E+002	1.57369E+002	1.00000E+002	8.66208E-001	1.20451E-001	0.00000E+000	1.59747E+001	7.93458E+000	4.53886E-001	1.41025E+002	9.00914E+001	2.14063E+002	2.66620E+002	1.08691E+000	6.86934E-001	-4.64918E-002	1.59747E+001	9.83180E-001	-6.21613E-003	-2.46252E+001	-7.89449E+001
1.30267E+002	3.86199E+002	9.45059E+001	1.46221E+002	1.40189E+000	1.47289E+000	4.86700E+003	4.98462E+002	1.00000E+000	2.55480E+004	5.00000E+000	2.79692E+006	2.06482E+000	1.96519E+001	2.00947E-002	2.11125E-002	6.63935E-002	7.29444E-002	7.38291E+005	9.44871E+001	1.46166E+002	1.60738E-002	1.60738E-002	1.03325E+005	2.40000E+001	3.00000E+000	0.00000E+000	1.44543E+002	1.07095E+002	2.10174E+002	1.00000E+002	9.67172E-001	6.70676E-002	0.00000E+000	2.72365E+002	5.76840E+000	5.96383E-001	1.41025E+002	9.00914E+001	2.14063E+002	2.66619E+002	1.08691E+000	6.86934E-001	-2.46998E-002	-1.88801E+001	-5.53114E+001	-6.21613E-003	-2.46262E+001	-7.89637E+001
1.29769E+002	4.14047E+002	9.44035E+001	1.46239E+002	1.38867E+000	1.42438E+000	5.01900E+003	5.22875E+002	1.00000E+000	2.55490E+004	5.00000E+000	2.79702E+006	1.97799E+000	2.03482E+001	1.96016E-002	2.01055E-002	5.29954E-002	5.55489E-002	7.38291E+005	9.44869E+001	1.46166E+002	1.60738E-002	1.60738E-002	1.03325E+005	2.40000E+001	4.00000E+000	0.00000E+000	1.54872E+002	1.01392E+002	2.20039E+002	1.00000E+002	9.98055E-001	6.73004E-002	0.00000E+000	2.66811E+002	5.45790E+000	6.20693E-001	1.41025E+002	9.00914E+001	2.14063E+002	2.66619E+002	1.08691E+000	6.86934E-001	-1.26927E-002	-2.44347E+001	-7.25296E+001	-6.21613E-003	-2.46266E+001	-7.89803E+001
1.29709E+002	4.24925E+002	9.44914E+001	1.46230E+002	1.49169E+000	1.44029E+000	5.55200E+003	8.41216E+002	1.00000E+000	2.55500E+004	4.00000E+000	2.79712E+006	2.14847E+000	2.06137E+001	2.00195E-002	1.93297E-002	7.43093E-002	6.94749E-002	7.38291E+005	9.44870E+001	1.46166E+002	1.60738E-002	1.60738E-002	1.03325E+005	2.40000E+001	5.00000E+000	0.00000E+000	1.63588E+002	1.38666E+002	2.18931E+002	1.00000E+002	1.08490E+000	9.39121E-002	0.00000E+000	2.80895E+002	6.63189E+000	4.85679E-001	1.41025E+002	9.00914E+001	2.14063E+002	2.66619E+002	1.08691E+000	6.86934E-001	1.75305E-002	-1.03502E+001	-8.76313E+001	-6.21613E-003	-2.46269E+001	-7.89645E+001
1.30846E+002	3.70989E+002	9.44892E+001	1.46255E+002	1.39656E+000	1.46179E+000	4.63000E+003	7.65761E+002	1.00000E+000	2.55510E+004	6.00000E+000	2.79724E+006	2.04149E+000	1.92611E+001	2.05244E-002	2.14830E-002	7.30684E-002	7.97524E-002	7.38291E+005	9.44869E+001	1.46167E+002	1.60738E-002	1.60738E-002	1.03325E+005	2.40000E+001	6.00000E+000	0.00000E+000	1.40205E+002	9.46815E+001	1.88218E+002	1.00000E+002	8.83690E-001	1.17242E-001	0.00000E+000	2.67591E+002	6.30002E+000	5.59859E-001	1.41025E+002	9.00914E+001	2.14063E+002	2.66624E+002	1.08691E+000	6.86934E-001	-2.28214E-002	-2.36544E+001	-6.19049E+001	-6.21613E-003	-2.46216E+001	-7.89511E+001
1.39704E+002	4.38836E+002	9.44769E+001	1.46178E+002	1.29279E+000	1.38342E+000	4.84200E+003	7.12693E+002	1.00000E+000	2.55520E+004	4.00000E+000	2.79734E+006	1.78847E+000	2.09484E+001	1.85787E-002	1.98811E-002	5.59065E-002	6.35241E-002	7.38291E+005	9.44869E+001	1.46166E+002	1.60738E-002	1.60738E-002	1.03325E+005	2.40000E+001	7.00000E+000	0.00000E+000	1.63666E+002	7.71273E+001	2.27693E+002	1.00000E+002	9.84477E-001	6.92808E-002	0.00000E+000	2.56391E+002	4.70143E+000	7.33617E-001	1.41025E+002	9.00914E+001	2.14063E+002	2.66614E+002	1.08691E+000	6.86934E-001	-3.38641E-002	-3.48548E+001	-6.23544E+001	-6.21613E-003	-2.46311E+001	-7.89900E+001
1.32608E+002	2.99605E+002	9.46054E+001	1.46340E+002	1.23173E+000	1.40370E+000	3.20500E+003	4.92678E+002	1.00000E+000	2.55550E+004	7.00000E+000	2.79764E+006	1.72898E+000	1.73091E+001	2.17572E-002	2.47948E-002	6.39164E-002	8.17722E-002	7.38291E+005	9.44863E+001	1.46167E+002	1.60738E-002	1.60738E-002	1.03325E+005	2.40000E+001	8.00000E+000	0.00000E+000	1.23182E+002	5.13136E+001	1.41526E+002	1.00000E+002	6.58343E-001	1.36752E-001	0.00000E+000	2.47026E+002	6.56829E+000	6.45424E-001	1.41025E+002	9.00914E+001	2.14063E+002	2.66608E+002	1.08691E+000	6.86934E-001	-6.52517E-002	-4.42195E+001	-4.02505E+001	-6.21613E-003	-2.46375E+001	-7.89127E+001
1.18120E+002	1.45174E+002	9.47065E+001	1.46151E+002	1.47328E+000	1.46989E+000	1.89500E+003	2.08020E+002	1.00000E+000	2.55560E+004	4.70000E+001	2.79778E+006	2.16556E+000	1.20488E+001	3.38440E-002	3.37660E-002	1.24227E-001	1.23680E-001	7.38291E+005	9.44861E+001	1.46167E+002	1.60738E-002	1.60738E-002	1.03325E+005	2.40000E+001	9.00000E+000	0.00000E+000	5.11241E+001	3.82811E+001	7.36560E+001	1.00000E+002	3.41289E-001	2.37267E-001	0.00000E+000	2.72903E+002	9.42712E+000	5.84827E-001	1.41025E+002	9.00914E+001	2.14063E+002	2.66602E+002	1.08691E+000	6.86934E-001	1.15407E-003	-1.83429E+001	-7.97754E+001	-6.21613E-003	-2.46435E+001	-7.89619E+001
1.24069E+002	3.29172E+002	9.47096E+001	1.46114E+002	1.30855E+000	1.24658E+000	3.33100E+003	4.22769E+002	1.00000E+000	2.55590E+004	7.00000E+000	2.79805E+006	1.63122E+000	1.81431E+001	2.26727E-002	2.15990E-002	5.79181E-002	5.30176E-002	7.38291E+005	9.44859E+001	1.46167E+002	1.60738E-002	1.60738E-002	1.03325E+005	2.40000E+001	1.00000E+001	0.00000E+000	1.02347E+002	5.91931E+001	1.75132E+002	1.00000E+002	7.13299E-001	7.45613E-002	0.00000E+000	2.65111E+002	5.03814E+000	8.25380E-001	1.41025E+002	9.00914E+001	2.14063E+002	2.66588E+002	1.08691E+000	6.86934E-001	2.42538E-002	-2.61344E+001	-1.09938E+002	-6.21613E-003	-2.46572E+001	-7.89879E+001
1.26966E+002	4.43915E+002	9.46339E+001	1.46117E+002	1.43152E+000	1.42041E+000	5.51100E+003	7.61947E+002	1.00000E+000	2.55600E+004	5.00000E+000	2.79815E+006	2.03335E+000	2.10693E+001	1.92834E-002	1.91336E-002	5.93734E-002	5.85079E-002	7.38291E+005	9.44855E+001	1.46167E+002	1.60738E-002	1.60738E-002	1.03325E+005	2.40000E+001	1.10000E+001	0.00000E+000	1.39488E+002	1.00699E+002	2.36418E+002	1.00000E+002	1.00623E+000	6.54029E-002	0.00000E+000	2.71446E+002	4.37746E+000	7.38540E-001	1.41025E+002	9.00914E+001	2.14063E+002	2.66580E+002	1.08691E+000	6.86934E-001	3.89772E-003	-1.98000E+001	-8.39082E+001	-6.21613E-003	-2.46653E+001	-7.90113E+001
1.34327E+002	3.77422E+002	9.45826E+001	1.46145E+002	1.32482E+000	1.27985E+000	3.96400E+003	3.95884E+002	1.00000E+000	2.55610E+004	7.00000E+000	2.79825E+006	1.69557E+000	1.94273E+001	2.10421E-002	2.03279E-002	5.11097E-002	4.80186E-002	7.38291E+005	9.44855E+001	1.46167E+002	1.60738E-002	1.60738E-002	1.03325E+005	2.40000E+001	1.20000E+001	0.00000E+000	1.21272E+002	7.73953E+001	2.06485E+002	1.00000E+002	8.57060E-001	5.66833E-002	0.00000E+000	2.67599E+002	4.85090E+000	7.85819E-001	1.41025E+002	9.00914E+001	2.14063E+002	2.66577E+002	1.08691E+000	6.86934E-001	1.72636E-002	-2.36461E+001	-1.00678E+002	-6.21613E-003	-2.46682E+001	-7.90156E+001
1.36495E+002	4.79248E+002	9.45285E+001	1.46090E+002	1.28013E+000	1.23743E+000	4.71600E+003	5.88318E+002	1.00000E+000	2.55620E+004	4.00000E+000	2.79835E+006	1.58407E+000	2.18917E+001	1.86409E-002	1.80191E-002	5.25734E-002	4.93654E-002	7.38291E+005	9.44856E+001	1.46167E+002	1.60738E-002	1.60738E-002	1.03325E+005	2.40000E+001	1.30000E+001	0.00000E+000	1.56242E+002	7.30591E+001	2.66650E+002	1.00000E+002	1.05327E+000	4.45326E-002	0.00000E+000	2.60645E+002	3.89077E+000	8.98233E-001	1.41025E+002	9.00914E+001	2.14063E+002	2.66567E+002	1.08691E+000	6.86934E-001	1.69614E-002	-3.06002E+001	-1.07370E+002	-6.21613E-003	-2.46789E+001	-7.90570E+001
1.10862E+002	2.91395E+002	9.45730E+001	1.46107E+002	1.38530E+000	1.46193E+000	3.58800E+003	1.99871E+002	1.00000E+000	2.55630E+004	1.00000E+001	2.79845E+006	2.02522E+000	1.70703E+001	2.31270E-002	2.44063E-002	8.06451E-002	8.94004E-002	7.38291E+005	9.44859E+001	1.46167E+002	1.60738E-002	1.60738E-002	1.03325E+005	2.40000E+001	1.40000E+001	0.00000E+000	9.67034E+001	5.60855E+001	1.47487E+002	1.00000E+002	6.32460E-001	5.63677E-002	0.00000E+000	2.63604E+002	5.50724E+000	7.27530E-001	1.41025E+002	9.00914E+001	2.14063E+002	2.66552E+002	1.08691E+000	6.86934E-001	-2.69131E-002	-2.76418E+001	-6.19418E+001	-6.21613E-003	-2.46937E+001	-7.90563E+001
1.24617E+002	3.61242E+002	9.44955E+001	1.46131E+002	1.35857E+000	1.46484E+000	4.39300E+003	2.77516E+002	1.00000E+000	2.55640E+004	6.00000E+000	2.79855E+006	1.99010E+000	1.90064E+001	2.04976E-002	2.21009E-002	5.25213E-002	6.03438E-002	7.38291E+005	9.44861E+001	1.46166E+002	1.60738E-002	1.60738E-002	1.03325E+005	2.40000E+001	1.50000E+001	0.00000E+000	1.09571E+002	7.40987E+001	2.04029E+002	1.00000E+002	8.23167E-001	4.99418E-002	0.00000E+000	2.69694E+002	4.30122E+000	8.41858E-001	1.41025E+002	9.00914E+001	2.14063E+002	2.66558E+002	1.08691E+000	6.86934E-001	-3.76389E-002	-2.15515E+001	-4.53539E+001	-6.21613E-003	-2.46878E+001	-7.90589E+001
1.37770E+002	5.58630E+002	9.44035E+001	1.46092E+002	1.34228E+000	1.25655E+000	5.83100E+003	1.03610E+003	1.00000E+000	2.55650E+004	2.00000E+000	2.79865E+006	1.68664E+000	2.36354E+001	1.75780E-002	1.64554E-002	5.63107E-002	4.97217E-002	7.38291E+005	9.44861E+001	1.46167E+002	1.60738E-002	1.60738E-002	1.03325E+005	2.40000E+001	1.60000E+001	0.00000E+000	2.03233E+002	1.15334E+002	2.88469E+002	1.00000E+002	1.27424E+000	5.83075E-002	0.00000E+000	2.61718E+002	4.65164E+000	6.75668E-001	1.41025E+002	9.00914E+001	2.14063E+002	2.66556E+002	1.08691E+000	6.86934E-001	3.29860E-002	-2.95271E+001	-1.21930E+002	-6.21613E-003	-2.46891E+001	-7.90934E+001
1.39812E+002	5.05689E+002	9.44064E+001	1.46129E+002	1.30313E+000	1.32691E+000	5.40500E+003	9.09264E+002	1.00000E+000	2.55660E+004	4.00000E+000	2.79876E+006	1.72914E+000	2.24875E+001	1.77251E-002	1.80486E-002	5.58835E-002	5.78278E-002	7.38291E+005	9.44861E+001	1.46167E+002	1.60738E-002	1.60738E-002	1.03325E+005	2.40000E+001	1.70000E+001	0.00000E+000	1.68494E+002	1.00802E+002	2.62665E+002	1.00000E+002	1.12126E+000	6.38533E-002	0.00000E+000	2.64787E+002	4.44562E+000	7.34312E-001	1.41025E+002	9.00914E+001	2.14063E+002	2.66559E+002	1.08691E+000	6.86934E-001	-9.04340E-003	-2.64588E+001	-7.81191E+001	-6.21613E-003	-2.46869E+001	-7.90781E+001
1.33475E+002	5.36741E+002	9.44335E+001	1.46075E+002	1.34607E+000	1.31150E+000	5.83900E+003	7.60494E+002	1.00000E+000	2.55670E+004	3.00000E+000	2.79886E+006	1.76537E+000	2.31677E+001	1.76156E-002	1.71633E-002	7.92323E-002	7.53244E-002	7.38291E+005	9.44860E+001	1.46166E+002	1.60738E-002	1.60738E-002	1.03325E+005	2.40000E+001	1.80000E+001	0.00000E+000	1.64127E+002	1.08099E+002	2.88100E+002	1.00000E+002	1.18662E+000	6.77857E-002	0.00000E+000	2.68663E+002	3.92268E+000	8.00680E-001	1.41025E+002	9.00914E+001	2.14063E+002	2.66558E+002	1.08691E+000	6.86934E-001	1.30075E-002	-2.25823E+001	-9.55500E+001	-6.21613E-003	-2.46874E+001	-7.90913E+001
1.44557E+002	4.91924E+002	9.44028E+001	1.46101E+002	1.24490E+000	1.24019E+000	4.72200E+003	5.51918E+002	1.00000E+000	2.55680E+004	4.00000E+000	2.79896E+006	1.54391E+000	2.21794E+001	1.81163E-002	1.80478E-002	5.00083E-002	4.96585E-002	7.38291E+005	9.44859E+001	1.46166E+002	1.60738E-002	1.60738E-002	1.03325E+005	2.40000E+001	1.90000E+001	0.00000E+000	1.49884E+002	8.47220E+001	2.76580E+002	1.00000E+002	1.08748E+000	5.45658E-002	0.00000E+000	2.65345E+002	3.89642E+000	8.96360E-001	1.41025E+002	9.00914E+001	2.14063E+002	2.66547E+002	1.08691E+000	6.86934E-001	1.89443E-003	-2.59000E+001	-8.81300E+001	-6.21613E-003	-2.46989E+001	-7.91002E+001
1.19878E+002	2.29752E+002	9.42832E+001	1.46308E+002	1.37019E+000	1.52189E+000	2.91600E+003	2.70031E+002	1.00000E+000	2.55690E+004	1.80000E+001	2.79909E+006	2.08528E+000	1.51576E+001	2.53739E-002	2.81832E-002	7.26866E-002	8.85302E-002	7.38291E+005	9.44857E+001	1.46167E+002	1.60738E-002	1.60738E-002	1.03325E+005	2.40000E+001	2.00000E+001	0.00000E+000	9.79514E+001	1.60356E+002	1.11386E+002	1.00000E+002	7.55767E-001	1.09924E-001	0.00000E+000	4.81273E+001	6.87326E+000	6.46629E-001	1.41025E+002	9.00914E+001	2.14063E+002	2.66533E+002	1.08691E+000	6.86934E-001	-5.24540E-002	4.81273E+001	3.90544E+001	-6.21613E-003	-2.47126E+001	-7.90682E+001
1.35310E+002	3.48610E+002	9.43968E+001	1.46132E+002	1.31225E+000	1.32244E+000	3.73900E+003	5.89481E+002	1.00000E+000	2.55700E+004	8.00000E+000	2.79919E+006	1.73536E+000	1.86711E+001	2.14604E-002	2.16270E-002	6.07889E-002	6.16714E-002	7.38291E+005	9.44862E+001	1.46167E+002	1.60738E-002	1.60738E-002	1.03325E+005	2.40000E+001	2.10000E+001	0.00000E+000	1.17416E+002	6.29087E+001	1.92740E+002	1.00000E+002	7.89486E-001	9.14695E-002	0.00000E+000	2.62654E+002	4.79560E+000	8.18447E-001	1.41025E+002	9.00914E+001	2.14063E+002	2.66534E+002	1.08691E+000	6.86934E-001	-3.86737E-003	-2.85910E+001	-8.52506E+001	-6.21613E-003	-2.47118E+001	-7.91038E+001
1.33055E+002	3.88457E+002	9.44385E+001	1.46086E+002	1.33516E+000	1.30022E+000	4.16600E+003	4.52159E+002	1.00000E+000	2.55710E+004	7.00000E+000	2.79929E+006	1.73600E+000	1.97093E+001	2.06859E-002	2.01445E-002	5.78053E-002	5.50302E-002	7.38291E+005	9.44862E+001	1.46167E+002	1.60738E-002	1.60738E-002	1.03325E+005	2.40000E+001	2.20000E+001	0.00000E+000	1.28378E+002	6.10485E+001	2.19384E+002	1.00000E+002	8.68102E-001	5.89976E-002	0.00000E+000	2.60917E+002	4.16163E+000	8.93486E-001	1.41025E+002	9.00914E+001	2.14063E+002	2.66532E+002	1.08691E+000	6.86934E-001	1.32601E-002	-3.03290E+001	-1.03536E+002	-6.21613E-003	-2.47138E+001	-7.91128E+001
1.43851E+002	4.87026E+002	9.44312E+001	1.46111E+002	1.24342E+000	1.22552E+000	4.61800E+003	7.11650E+002	1.00000E+000	2.55720E+004	5.00000E+000	2.79939E+006	1.52384E+000	2.20687E+001	1.82974E-002	1.80341E-002	5.49810E-002	5.35070E-002	7.38291E+005	9.44865E+001	1.46168E+002	1.60738E-002	1.60738E-002	1.03325E+005	2.40000E+001	2.30000E+001	0.00000E+000	1.70431E+002	7.50885E+001	2.62511E+002	1.00000E+002	1.07396E+000	8.02469E-002	0.00000E+000	2.57464E+002	4.21238E+000	8.38411E-001	1.41025E+002	9.00914E+001	2.14063E+002	2.66532E+002	1.08691E+000	6.86934E-001	7.24819E-003	-3.37815E+001	-1.01170E+002	-6.21613E-003	-2.47133E+001	-7.91051E+001
1.24966E+002	2.85982E+002	9.45115E+001	1.46085E+002	1.25230E+000	1.30904E+000	2.90500E+003	2.75681E+002	1.00000E+000	2.55730E+004	9.00000E+000	2.79949E+006	1.63930E+000	1.69110E+001	2.32346E-002	2.42873E-002	6.43525E-002	6.98812E-002	7.38291E+005	9.44864E+001	1.46168E+002	1.60738E-002	1.60738E-002	1.03325E+005	2.40000E+001	2.40000E+001	0.00000E+000	1.08600E+002	5.84067E+001	1.57525E+002	1.00000E+002	6.82422E-001	1.03486E-001	0.00000E+000	2.60592E+002	6.22872E+000	7.14890E-001	1.41025E+002	9.00914E+001	2.14063E+002	2.66539E+002	1.08691E+000	6.86934E-001	-2.21515E-002	-3.06533E+001	-6.96092E+001	-6.21613E-003	-2.47067E+001	-7.90903E+001
1.19166E+002	1.33584E+002	9.45927E+001	1.46408E+002	1.31187E+000	1.37622E+000	1.49100E+003	2.35247E+002	1.00000E+000	2.56220E+004	4.80000E+001	2.80445E+006	1.80542E+000	1.15579E+001	3.39744E-002	3.56409E-002	1.04285E-001	1.14142E-001	7.40328E+005	9.46214E+001	1.46193E+002	2.26176E-002	2.26176E-002	3.10980E+004	2.20000E+001	2.00000E+000	0.00000E+000	5.64217E+001	2.30584E+001	5.60424E+001	1.00000E+002	2.80256E-001	3.31147E-001	0.00000E+000	2.39033E+002	1.10034E+001	5.64864E-001	5.07871E+001	3.28395E+001	7.45812E+001	2.66473E+002	2.08130E+000	6.53899E-001	-2.39395E-002	-5.22126E+001	-8.93005E+001	1.68717E-002	-2.47729E+001	-1.01332E+002
1.18963E+002	1.60788E+002	9.47112E+001	1.46158E+002	1.48546E+000	1.31157E+000	1.91800E+003	2.23554E+002	1.00000E+000	2.56230E+004	2.40000E+001	2.80452E+006	1.94829E+000	1.26802E+001	3.39185E-002	2.99480E-002	1.11826E-001	8.84278E-002	7.40328E+005	9.46217E+001	1.46192E+002	2.26176E-002	2.26176E-002	3.10980E+004	2.20000E+001	3.00000E+000	0.00000E+000	5.24900E+001	3.30720E+001	8.16676E+001	1.00000E+002	3.52210E-001	2.51313E-001	0.00000E+000	2.66195E+002	7.68273E+000	7.13299E-001	5.07871E+001	3.28395E+001	7.45812E+001	2.66462E+002	2.08130E+000	6.53899E-001	6.21686E-002	2.66195E+002	1.44783E+002	1.68717E-002	-2.47831E+001	-1.01403E+002
1.10444E+002	1.63230E+002	9.47110E+001	1.46227E+002	1.45081E+000	1.48692E+000	2.13900E+003	2.20572E+002	1.00000E+000	2.56240E+004	2.60000E+001	2.80463E+006	2.15724E+000	1.27762E+001	3.13694E-002	3.21500E-002	7.83681E-002	8.19689E-002	7.40328E+005	9.46214E+001	1.46193E+002	2.26176E-002	2.26176E-002	3.10980E+004	2.20000E+001	4.00000E+000	0.00000E+000	5.54117E+001	4.86418E+001	8.23788E+001	1.00000E+002	3.89882E-001	9.26898E-002	0.00000E+000	2.80986E+002	9.16454E+000	5.66233E-001	5.07871E+001	3.28395E+001	7.45812E+001	2.66455E+002	2.08130E+000	6.53899E-001	-1.22894E-002	-1.02593E+001	-5.86819E+001	1.68717E-002	-2.47907E+001	-1.01387E+002
1.17670E+002	9.75981E+001	9.46755E+001	1.45981E+002	1.33870E+000	1.16403E+000	9.44000E+002	1.80052E+002	1.00000E+000	2.56250E+004	5.20000E+001	2.80476E+006	1.55829E+000	9.87917E+000	4.35709E-002	3.78861E-002	1.38479E-001	1.06598E-001	7.40328E+005	9.46210E+001	1.46193E+002	2.26176E-002	2.26176E-002	3.10980E+004	2.20000E+001	5.00000E+000	0.00000E+000	2.76045E+001	2.05647E+001	5.66800E+001	1.00000E+002	2.23381E-001	3.92468E-001	0.00000E+000	2.72281E+002	8.75592E+000	8.92121E-001	5.07871E+001	3.28395E+001	7.45812E+001	2.66441E+002	2.08130E+000	6.53899E-001	6.97893E-002	2.72281E+002	1.42989E+002	1.68717E-002	-2.48040E+001	-1.01493E+002
1.21456E+002	1.21094E+002	9.45008E+001	1.46205E+002	1.25131E+000	1.26683E+000	1.19300E+003	1.53688E+002	1.00000E+000	2.56260E+004	4.10000E+001	2.80485E+006	1.58520E+000	1.10043E+001	3.62280E-002	3.66775E-002	7.50536E-002	7.66785E-002	7.40328E+005	9.46208E+001	1.46193E+002	2.26176E-002	2.26176E-002	3.10980E+004	2.20000E+001	6.00000E+000	0.00000E+000	3.61863E+001	2.43452E+001	6.48992E+001	1.00000E+002	2.65836E-001	1.73853E-001	0.00000E+000	2.69165E+002	8.56128E+000	8.11620E-001	5.07871E+001	3.28395E+001	7.45812E+001	2.66448E+002	2.08130E+000	6.53899E-001	-6.16558E-003	-2.20807E+001	-7.64738E+001	1.68717E-002	-2.47977E+001	-1.01447E+002
1.12347E+002	1.21340E+002	9.46924E+001	1.46128E+002	1.42640E+000	1.50741E+000	1.58200E+003	2.12608E+002	1.00000E+000	2.56270E+004	4.10000E+001	2.80495E+006	2.15017E+000	1.10154E+001	3.58624E-002	3.78991E-002	9.50176E-002	1.05240E-001	7.40328E+005	9.46205E+001	1.46193E+002	2.26176E-002	2.26176E-002	3.10980E+004	2.20000E+001	7.00000E+000	0.00000E+000	4.88356E+001	2.23576E+001	6.04333E+001	1.00000E+002	2.75013E-001	2.22375E-001	0.00000E+000	2.51864E+002	9.19378E+000	6.56317E-001	5.07871E+001	3.28395E+001	7.45812E+001	2.66448E+002	2.08130E+000	6.53899E-001	-2.76120E-002	-3.93814E+001	-7.29665E+001	1.68717E-002	-2.47975E+001	-1.01432E+002
1.15137E+002	1.29522E+002	9.45892E+001	1.46132E+002	1.51372E+000	1.20598E+000	1.45100E+003	1.76890E+002	1.00000E+000	2.56280E+004	3.50000E+001	2.80505E+006	1.82552E+000	1.13808E+001	3.97386E-002	3.16596E-002	1.15682E-001	7.61753E-002	7.40328E+005	9.46202E+001	1.46193E+002	2.26176E-002	2.26176E-002	3.10980E+004	2.20000E+001	8.00000E+000	0.00000E+000	4.57005E+001	2.61452E+001	6.64347E+001	1.00000E+002	2.90592E-001	2.31864E-001	0.00000E+000	2.62219E+002	9.09876E+000	6.92461E-001	5.07871E+001	3.28395E+001	7.45812E+001	2.66452E+002	2.08130E+000	6.53899E-001	1.13155E-001	2.62219E+002	8.60380E+001	1.68717E-002	-2.47939E+001	-1.01449E+002
1.25886E+002	1.23904E+002	9.44070E+001	1.46276E+002	1.28319E+000	1.26169E+000	1.24600E+003	2.89642E+002	1.00000E+000	2.56290E+004	3.90000E+001	2.80517E+006	1.61898E+000	1.11312E+001	3.63522E-002	3.57431E-002	1.03762E-001	1.00557E-001	7.40328E+005	9.46202E+001	1.46193E+002	2.26176E-002	2.26176E-002	3.10980E+004	2.20000E+001	9.00000E+000	0.00000E+000	4.85532E+001	2.16941E+001	6.87491E+001	1.00000E+002	2.92517E-001	3.15614E-001	0.00000E+000	2.55443E+002	8.85183E+000	7.68103E-001	5.07871E+001	3.28395E+001	7.45812E+001	2.66456E+002	2.08130E+000	6.53899E-001	8.44873E-003	-3.58027E+001	-1.04300E+002	1.68717E-002	-2.47894E+001	-1.01435E+002
1.19503E+002	1.35307E+002	9.47106E+001	1.46177E+002	1.41993E+000	1.23297E+000	1.46200E+003	1.70390E+002	1.00000E+000	2.56300E+004	3.30000E+001	2.80526E+006	1.75072E+000	1.16322E+001	3.71358E-002	3.22461E-002	1.04325E-001	8.04695E-002	7.40328E+005	9.46199E+001	1.46193E+002	2.26176E-002	2.26176E-002	3.10980E+004	2.20000E+001	1.00000E+001	0.00000E+000	5.82987E+001	2.71420E+001	6.31748E+001	1.00000E+002	3.08343E-001	1.95625E-001	0.00000E+000	2.46810E+002	1.13320E+001	5.53900E-001	5.07871E+001	3.28395E+001	7.45812E+001	2.66456E+002	2.08130E+000	6.53899E-001	7.04746E-002	2.46810E+002	1.16886E+002	1.68717E-002	-2.47890E+001	-1.01403E+002
1.12525E+002	1.15502E+002	9.45624E+001	1.46317E+002	1.42913E+000	1.46181E+000	1.47300E+003	1.61858E+002	1.00000E+000	2.56310E+004	3.80000E+001	2.80537E+006	2.08912E+000	1.07472E+001	3.72365E-002	3.80882E-002	9.58390E-002	9.99009E-002	7.40328E+005	9.46196E+001	1.46193E+002	2.26176E-002	2.26176E-002	3.10980E+004	2.20000E+001	1.10000E+001	0.00000E+000	5.33085E+001	3.26528E+001	4.92830E+001	1.00000E+002	2.77623E-001	2.43307E-001	0.00000E+000	2.49925E+002	2.11062E+001	2.96278E-001	5.07871E+001	3.28395E+001	7.45812E+001	2.66456E+002	2.08130E+000	6.53899E-001	-1.13066E-002	-4.13201E+001	-9.06940E+001	1.68717E-002	-2.47893E+001	-1.01387E+002
1.12761E+002	1.14972E+002	9.46106E+001	1.46289E+002	1.41129E+000	1.45689E+000	1.44500E+003	1.62831E+002	1.00000E+000	2.56330E+004	4.30000E+001	2.80558E+006	2.05609E+000	1.07225E+001	3.71263E-002	3.83260E-002	9.82678E-002	1.04208E-001	7.40328E+005	9.46195E+001	1.46193E+002	2.26176E-002	2.26176E-002	3.10980E+004	2.20000E+001	1.20000E+001	0.00000E+000	4.37111E+001	2.80407E+001	6.39881E+001	1.00000E+002	2.84940E-001	2.34512E-001	0.00000E+000	2.66125E+002	9.65119E+000	6.54179E-001	5.07871E+001	3.28395E+001	7.45812E+001	2.66460E+002	2.08130E+000	6.53899E-001	-1.58993E-002	-2.51203E+001	-7.00493E+001	1.68717E-002	-2.47857E+001	-1.01382E+002
1.28482E+002	1.11516E+002	9.46046E+001	1.46205E+002	1.12649E+000	1.06785E+000	8.40000E+002	2.17533E+002	1.00000E+000	2.56340E+004	4.50000E+001	2.80569E+006	1.20292E+000	1.05601E+001	3.88675E-002	3.68442E-002	1.27720E-001	1.15471E-001	7.40328E+005	9.46191E+001	1.46193E+002	2.26176E-002	2.26176E-002	3.10980E+004	2.20000E+001	1.30000E+001	0.00000E+000	3.63847E+001	9.45024E+000	6.81016E+001	1.00000E+002	2.44377E-001	4.83556E-001	0.00000E+000	2.55608E+002	7.29761E+000	1.13473E+000	5.07871E+001	3.28395E+001	7.45812E+001	2.66464E+002	2.08130E+000	6.53899E-001	2.67236E-002	-3.56377E+001	-1.21838E+002	1.68717E-002	-2.47814E+001	-1.01408E+002
1.25124E+002	1.28070E+002	9.45959E+001	1.46214E+002	1.25528E+000	1.26726E+000	1.26600E+003	1.85306E+002	1.00000E+000	2.56350E+004	3.80000E+001	2.80579E+006	1.59076E+000	1.13168E+001	3.52796E-002	3.56163E-002	9.33209E-002	9.49658E-002	7.40328E+005	9.46186E+001	1.46193E+002	2.26176E-002	2.26176E-002	3.10980E+004	2.20000E+001	1.40000E+001	0.00000E+000	3.86163E+001	2.94164E+001	7.59213E+001	1.00000E+002	3.05932E-001	1.99287E-001	0.00000E+000	2.72927E+002	7.95476E+000	8.47944E-001	5.07871E+001	3.28395E+001	7.45812E+001	2.66469E+002	2.08130E+000	6.53899E-001	-4.74916E-003	-1.83188E+001	-7.40559E+001	1.68717E-002	-2.47766E+001	-1.01402E+002
1.21672E+002	1.05711E+002	9.46642E+001	1.46246E+002	1.39896E+000	1.16937E+000	1.07100E+003	1.97639E+002	1.00000E+000	2.56360E+004	4.90000E+001	2.80591E+006	1.63590E+000	1.02816E+001	4.27475E-002	3.57319E-002	1.31266E-001	9.40776E-002	7.40328E+005	9.46185E+001	1.46193E+002	2.26176E-002	2.26176E-002	3.10980E+004	2.20000E+001	1.50000E+001	0.00000E+000	3.24939E+001	1.90363E+001	5.82073E+001	1.00000E+002	2.32997E-001	3.36160E-001	0.00000E+000	2.65667E+002	8.53553E+000	8.59184E-001	5.07871E+001	3.28395E+001	7.45812E+001	2.66466E+002	2.08130E+000	6.53899E-001	8.93939E-002	2.65667E+002	1.15832E+002	1.68717E-002	-2.47797E+001	-1.01380E+002
1.17300E+002	1.05418E+002	9.45213E+001	1.46338E+002	1.22399E+000	1.35616E+000	1.08500E+003	1.22889E+002	1.00000E+000	2.56390E+004	4.20000E+001	2.80622E+006	1.65993E+000	1.02673E+001	3.71591E-002	4.11714E-002	9.04439E-002	1.09038E-001	7.40328E+005	9.46176E+001	1.46193E+002	2.26176E-002	2.26176E-002	3.10980E+004	2.20000E+001	1.80000E+001	0.00000E+000	3.18481E+001	1.78409E+001	6.31249E+001	1.00000E+002	2.40882E-001	2.71817E-001	0.00000E+000	2.65696E+002	7.60341E+000	9.58271E-001	5.07871E+001	3.28395E+001	7.45812E+001	2.66463E+002	2.08130E+000	6.53899E-001	-5.12237E-002	-2.55496E+001	-3.57936E+001	1.68717E-002	-2.47823E+001	-1.01381E+002
1.27572E+002	1.86017E+002	9.45746E+001	1.46131E+002	1.26317E+000	1.20839E+000	1.76700E+003	2.56197E+002	1.00000E+000	2.56410E+004	2.30000E+001	2.80641E+006	1.52639E+000	1.36388E+001	3.00499E-002	2.87467E-002	8.26908E-002	7.61967E-002	7.40328E+005	9.46167E+001	1.46194E+002	2.26176E-002	2.26176E-002	3.10980E+004	2.20000E+001	2.00000E+001	0.00000E+000	6.02107E+001	3.61927E+001	1.00500E+002	1.00000E+002	4.16443E-001	1.68885E-001	0.00000E+000	2.65566E+002	7.22259E+000	7.90497E-001	5.07871E+001	3.28395E+001	7.45812E+001	2.66474E+002	2.08130E+000	6.53899E-001	2.21645E-002	-2.56799E+001	-1.07475E+002	1.68717E-002	-2.47715E+001	-1.01431E+002
1.32335E+002	3.00571E+002	9.45515E+001	1.46155E+002	1.23944E+000	1.31129E+000	3.03100E+003	4.14861E+002	1.00000E+000	2.56420E+004	9.00000E+000	2.80651E+006	1.62526E+000	1.73370E+001	2.25129E-002	2.38181E-002	6.08582E-002	6.75628E-002	7.40328E+005	9.46161E+001	1.46194E+002	2.26176E-002	2.26176E-002	3.10980E+004	2.20000E+001	2.10000E+001	0.00000E+000	9.84660E+001	6.20326E+001	1.55891E+002	1.00000E+002	6.66953E-001	1.11685E-001	0.00000E+000	2.66349E+002	5.98586E+000	7.28268E-001	5.07871E+001	3.28395E+001	7.45812E+001	2.66466E+002	2.08130E+000	6.53899E-001	-2.81706E-002	-2.48968E+001	-5.79583E+001	1.68717E-002	-2.47792E+001	-1.01435E+002
1.20581E+002	1.35103E+002	9.45486E+001	1.46167E+002	1.23267E+000	1.37758E+000	1.41800E+003	1.85366E+002	1.00000E+000	2.56430E+004	3.50000E+001	2.80664E+006	1.69810E+000	1.16234E+001	3.27348E-002	3.65829E-002	8.39055E-002	1.02985E-001	7.40328E+005	9.46161E+001	1.46194E+002	2.26176E-002	2.26176E-002	3.10980E+004	2.20000E+001	2.20000E+001	0.00000E+000	5.45645E+001	5.28751E+001	7.31590E+001	1.00000E+002	3.75197E-001	2.21785E-001	0.00000E+000	2.90829E+002	1.36466E+001	4.67033E-001	5.07871E+001	3.28395E+001	7.45812E+001	2.66479E+002	2.08130E+000	6.53899E-001	-5.55145E-002	-4.16565E-001	-6.40485E+000	1.68717E-002	-2.47668E+001	-1.01419E+002
1.24368E+002	2.40969E+002	9.46461E+001	1.45905E+002	1.32813E+000	1.19585E+000	2.37800E+003	2.19547E+002	1.00000E+000	2.56520E+004	1.10000E+001	2.80757E+006	1.58823E+000	1.55232E+001	2.72354E-002	2.45227E-002	8.14758E-002	6.70138E-002	7.41213E+005	9.45643E+001	1.46047E+002	2.12370E-002	2.12370E-002	2.73940E+004	7.00000E+000	1.00000E+000	0.00000E+000	6.90752E+001	3.82265E+001	1.39850E+002	1.00000E+002	5.28359E-001	1.08358E-001	0.00000E+000	2.65768E+002	5.02400E+000	9.79616E-001	1.30113E+002	7.15124E+001	2.38115E+002	2.64558E+002	1.61263E+000	8.99183E-001	5.24097E-002	-2.54778E+001	-1.37133E+002	3.51998E-002	-2.66878E+001	-1.21275E+002
1.19384E+002	3.56068E+002	9.45292E+001	1.46061E+002	1.42813E+000	1.25257E+000	3.92100E+003	2.84674E+002	1.00000E+000	2.56530E+004	7.00000E+000	2.80767E+006	1.78883E+000	1.88698E+001	2.28071E-002	2.00033E-002	7.13340E-002	5.57952E-002	7.41213E+005	9.45639E+001	1.46047E+002	2.12370E-002	2.12370E-002	2.73940E+004	7.00000E+000	2.00000E+000	0.00000E+000	1.17073E+002	5.61714E+001	1.93825E+002	1.00000E+002	7.78130E-001	4.86490E-002	0.00000E+000	2.60405E+002	4.43085E+000	8.65020E-001	1.30113E+002	7.15124E+001	2.38115E+002	2.64558E+002	1.61263E+000	8.99183E-001	6.54926E-002	2.60405E+002	1.35526E+002	3.51998E-002	-2.66874E+001	-1.21246E+002
1.32161E+002	4.05932E+002	9.45065E+001	1.46057E+002	1.32678E+000	1.21436E+000	4.05600E+003	4.46159E+002	1.00000E+000	2.56540E+004	5.00000E+000	2.80777E+006	1.61118E+000	2.01478E+001	2.08329E-002	1.90677E-002	7.41481E-002	6.26419E-002	7.41213E+005	9.45639E+001	1.46048E+002	2.12370E-002	2.12370E-002	2.73940E+004	7.00000E+000	3.00000E+000	0.00000E+000	1.15573E+002	7.50403E+001	2.25404E+002	1.00000E+002	8.85840E-001	7.09938E-002	0.00000E+000	2.68751E+002	4.21052E+000	8.95008E-001	1.30113E+002	7.15124E+001	2.38115E+002	2.64571E+002	1.61263E+000	8.99183E-001	4.42397E-002	-2.24941E+001	-1.25980E+002	3.51998E-002	-2.66750E+001	-1.21240E+002
1.30966E+002	5.69619E+002	9.45532E+001	1.46028E+002	1.29117E+000	1.24220E+000	5.67000E+003	4.66170E+002	1.00000E+000	2.56550E+004	2.00000E+000	2.80787E+006	1.60390E+000	2.38667E+001	1.71471E-002	1.64969E-002	5.45121E-002	5.06785E-002	7.41213E+005	9.45639E+001	1.46047E+002	2.12370E-002	2.12370E-002	2.73940E+004	7.00000E+000	4.00000E+000	0.00000E+000	1.74903E+002	8.37500E+001	3.33864E+002	1.00000E+002	1.26514E+000	2.85812E-002	0.00000E+000	2.62654E+002	3.25428E+000	9.79411E-001	1.30113E+002	7.15124E+001	2.38115E+002	2.64583E+002	1.61263E+000	8.99183E-001	1.93279E-002	-2.85916E+001	-1.07672E+002	3.51998E-002	-2.66630E+001	-1.21228E+002
1.37335E+002	5.36794E+002	9.45590E+001	1.46080E+002	1.21701E+000	1.26540E+000	5.13300E+003	6.14723E+002	1.00000E+000	2.56560E+004	2.00000E+000	2.80797E+006	1.54001E+000	2.31688E+001	1.69867E-002	1.76621E-002	6.51928E-002	7.02797E-002	7.41213E+005	9.45640E+001	1.46047E+002	2.12370E-002	2.12370E-002	2.73940E+004	7.00000E+000	5.00000E+000	0.00000E+000	1.67431E+002	9.68168E+001	2.82969E+002	1.00000E+002	1.15865E+000	5.57809E-002	0.00000E+000	2.64781E+002	4.11004E+000	8.15040E-001	1.30113E+002	7.15124E+001	2.38115E+002	2.64591E+002	1.61263E+000	8.99183E-001	-1.94928E-002	-2.64643E+001	-6.79932E+001	3.51998E-002	-2.66546E+001	-1.21200E+002
1.36312E+002	3.93681E+002	9.46134E+001	1.46109E+002	1.38546E+000	1.23012E+000	4.15000E+003	5.81310E+002	1.00000E+000	2.56570E+004	4.00000E+000	2.80808E+006	1.70428E+000	1.98414E+001	2.15064E-002	1.90952E-002	6.60811E-002	5.29090E-002	7.41213E+005	9.45641E+001	1.46046E+002	2.12370E-002	2.12370E-002	2.73940E+004	7.00000E+000	6.00000E+000	0.00000E+000	1.14902E+002	6.60609E+001	2.30281E+002	1.00000E+002	8.78285E-001	8.91340E-002	0.00000E+000	2.66388E+002	3.88598E+000	9.58709E-001	1.30113E+002	7.15124E+001	2.38115E+002	2.64586E+002	1.61263E+000	8.99183E-001	5.93874E-002	-2.48578E+001	-1.43484E+002	3.51998E-002	-2.66592E+001	-1.21183E+002
1.21694E+002	2.16477E+002	9.45910E+001	1.46012E+002	1.32702E+000	1.16848E+000	2.08600E+003	1.78130E+002	1.00000E+000	2.56580E+004	1.70000E+001	2.80819E+006	1.55059E+000	1.47132E+001	2.90549E-002	2.55837E-002	7.09075E-002	5.64637E-002	7.41213E+005	9.45639E+001	1.46046E+002	2.12370E-002	2.12370E-002	2.73940E+004	7.00000E+000	7.00000E+000	0.00000E+000	6.91729E+001	4.67501E+001	1.03061E+002	1.00000E+002	4.59769E-001	7.98776E-002	0.00000E+000	2.68346E+002	8.08425E+000	6.50002E-001	1.30113E+002	7.15124E+001	2.38115E+002	2.64591E+002	1.61263E+000	8.99183E-001	6.35290E-002	2.68346E+002	1.45470E+002	3.51998E-002	-2.66548E+001	-1.21217E+002
1.13983E+002	7.05650E+001	9.50176E+001	1.45857E+002	1.04447E+000	1.00386E+000	4.63000E+002	1.08062E+002	1.00000E+000	2.65720E+004	6.60000E+001	2.90395E+006	1.04850E+000	8.40030E+000	4.85404E-002	4.66533E-002	1.23572E-001	1.15029E-001	7.67150E+005	9.50176E+001	1.45857E+002	1.23572E-001	1.15029E-001	4.63000E+002	1.00000E+000	1.00000E+000	0.00000E+000	2.03794E+001	2.57839E+001	2.72253E+001	1.00000E+002	1.51764E-001	4.67555E-001	0.00000E+000	2.45594E+001	2.21702E+001	5.03096E-001	2.03794E+001	2.57839E+001	2.72253E+001	2.45594E+001	2.21702E+001	5.03096E-001	1.98244E-002	2.45594E+001	-5.49619E+001	1.98244E-002	2.45594E+001	-5.49619E+001
1.08558E+002	9.45491E+001	9.47540E+001	1.46242E+002	1.42068E+000	1.24734E+000	1.03400E+003	1.44974E+002	1.00000E+000	2.65960E+004	4.60000E+001	2.90644E+006	1.77208E+000	9.72364E+000	4.41811E-002	3.87906E-002	1.21667E-001	9.58546E-002	7.67740E+005	9.48067E+001	1.46322E+002	7.76760E-002	7.76760E-002	3.53200E+003	4.00000E+000	3.00000E+000	0.00000E+000	2.47245E+001	3.74643E+001	3.41828E+001	1.00000E+002	1.98952E-001	3.58235E-001	0.00000E+000	3.48199E+001	1.25278E+001	5.95767E-001	2.50316E+001	2.32900E+001	3.67595E+001	2.87673E+002	7.42450E+000	5.43918E-001	6.49681E-002	3.48199E+001	-8.94115E+001	9.36950E-003	-3.57300E+000	-7.28964E+001
1.11445E+002	1.39430E+002	9.45504E+001	1.45942E+002	1.36306E+000	1.38583E+000	1.61900E+003	1.14699E+002	1.00000E+000	2.74760E+004	2.70000E+001	2.99839E+006	1.88897E+000	1.18081E+001	3.38760E-002	3.44418E-002	8.23271E-002	8.48386E-002	7.92794E+005	9.45504E+001	1.45942E+002	8.23271E-002	8.48386E-002	1.61900E+003	1.00000E+000	1.00000E+000	0.00000E+000	2.98695E+001	3.63933E+001	8.18856E+001	1.00000E+002	3.17283E-001	1.17218E-001	0.00000E+000	2.81956E+002	6.09540E+000	9.78555E-001	2.98695E+001	3.63933E+001	8.18856E+001	2.81956E+002	6.09540E+000	9.78555E-001	-8.28198E-003	-9.28998E+000	-6.17192E+001	-8.28198E-003	-9.28998E+000	-6.17192E+001
1.20922E+002	1.08577E+002	9.39881E+001	1.45511E+002	1.28690E+000	8.78895E-001	7.65000E+002	1.49194E+002	1.00000E+000	2.74960E+004	5.00000E+001	3.00046E+006	1.13105E+000	1.04200E+001	4.65279E-002	3.17765E-002	1.37760E-001	6.90845E-002	7.93308E+005	9.41927E+001	1.45584E+002	8.08356E-002	8.08356E-002	2.51700E+003	3.00000E+000	2.00000E+000	0.00000E+000	2.70028E+001	4.44420E+001	4.35685E+001	1.00000E+002	2.38710E-001	2.36370E-001	0.00000E+000	2.57301E+001	1.29607E+001	6.69500E-001	2.50262E+001	2.86043E+001	2.84304E+001	2.40439E+001	1.19730E+001	3.99547E-001	1.88385E-001	3.16976E+002	4.39012E+001	-1.53908E-003	2.40439E+001	-3.51661E+001
1.04211E+002	7.19916E+001	9.42973E+001	1.45581E+002	1.48098E+000	1.52105E+000	9.69000E+002	1.40210E+002	1.00000E+000	2.74980E+004	6.30000E+001	3.00067E+006	2.25264E+000	8.48479E+000	4.75759E-002	4.88630E-002	1.25253E-001	1.31547E-001	7.93308E+005	9.41932E+001	1.45584E+002	8.08356E-002	8.08356E-002	2.51700E+003	3.00000E+000	3.00000E+000	0.00000E+000	1.77295E+001	2.21674E+001	2.91555E+001	1.00000E+002	1.44228E-001	3.18524E-001	0.00000E+000	7.19095E+000	1.26744E+001	6.08307E-001	2.50262E+001	2.86043E+001	2.84304E+001	2.40628E+001	1.19730E+001	3.99547E-001	-1.33463E-002	7.19095E+000	-4.05220E+001	-1.53908E-003	2.40628E+001	-3.50561E+001
1.20393E+002	5.79242E+001	9.38577E+001	1.45293E+002	1.23914E+000	1.16153E+000	5.20000E+002	1.27877E+002	1.00000E+000	2.75000E+004	8.10000E+001	3.00090E+006	1.43930E+000	7.61080E+000	5.43400E-002	5.09365E-002	1.42429E-001	1.26640E-001	7.93449E+005	9.38577E+001	1.45293E+002	1.42429E-001	1.26640E-001	5.20000E+002	1.00000E+000	1.00000E+000	0.00000E+000	1.78172E+001	1.79969E+001	2.12570E+001	1.00000E+002	1.17834E-001	5.56644E-001	0.00000E+000	7.90917E+000	2.72270E+001	3.86554E-001	1.78172E+001	1.79969E+001	2.12570E+001	7.90917E+000	2.72270E+001	3.86554E-001	3.23289E-002	7.90917E+000	-8.42448E+001	3.23289E-002	7.90917E+000	-8.42448E+001
1.17942E+002	1.87893E+002	9.46479E+001	1.45544E+002	1.23311E+000	1.30210E+000	1.87700E+003	1.99083E+002	1.00000E+000	2.75830E+004	1.90000E+001	3.00955E+006	1.60563E+000	1.37074E+001	2.84623E-002	3.00547E-002	6.12561E-002	6.74413E-002	7.95912E+005	9.48014E+001	1.45501E+002	7.65169E-002	7.65169E-002	4.28500E+003	2.00000E+000	1.00000E+000	0.00000E+000	4.53977E+001	6.31997E+001	9.47458E+001	1.00000E+002	4.28663E-001	8.51277E-002	0.00000E+000	5.36151E+000	7.30006E+000	7.58845E-001	5.73269E+001	6.17393E+001	8.94659E+001	1.41085E+000	6.39668E+000	5.73167E-001	-2.72135E-002	5.36151E+000	-2.88241E+001	-2.17119E-002	1.41085E+000	-3.81297E+001
1.24919E+002	2.09609E+002	9.49211E+001	1.45468E+002	1.34190E+000	1.39035E+000	2.40800E+003	2.54278E+002	1.00000E+000	2.75850E+004	1.70000E+001	3.00977E+006	1.86572E+000	1.44779E+001	2.73459E-002	2.83333E-002	7.77418E-002	8.30642E-002	7.95912E+005	9.48014E+001	1.45501E+002	7.65169E-002	7.65169E-002	4.28500E+003	2.00000E+000	2.00000E+000	0.00000E+000	6.66256E+001	6.06009E+001	8.53502E+001	1.00000E+002	4.41094E-001	1.38578E-001	0.00000E+000	2.87497E+002	1.11812E+001	4.37415E-001	5.73269E+001	6.17393E+001	8.94659E+001	1.46308E+000	6.39668E+000	5.73167E-001	-1.77328E-002	-3.74872E+000	-4.71180E+001	-2.17119E-002	1.46308E+000	-3.80447E+001
1.20160E+002	1.34671E+002	9.45648E+001	1.45620E+002	1.04835E+000	1.16325E+000	1.02900E+003	1.32537E+002	1.00000E+000	2.75970E+004	3.40000E+001	3.01104E+006	1.21949E+000	1.16048E+001	3.26814E-002	3.62631E-002	7.87846E-002	9.51526E-002	7.96292E+005	9.46227E+001	1.45595E+002	2.78308E-002	2.78308E-002	3.44530E+004	8.00000E+000	1.00000E+000	0.00000E+000	2.68088E+001	5.03661E+001	6.41623E+001	1.00000E+002	2.97865E-001	2.02812E-001	0.00000E+000	1.53754E+001	8.87360E+000	8.43148E-001	9.75520E+001	2.27725E+002	3.01040E+002	1.51271E+001	1.33353E+000	9.69605E-001	-5.19506E-002	1.53754E+001	5.62088E+000	5.07419E-002	1.51271E+001	-9.49740E+001
1.19154E+002	2.28399E+002	9.45375E+001	1.45679E+002	1.28104E+000	1.09905E+000	2.00700E+003	2.12130E+002	1.00000E+000	2.75980E+004	1.50000E+001	3.01113E+006	1.40793E+000	1.51129E+001	2.85950E-002	2.45327E-002	7.47900E-002	5.66668E-002	7.96292E+005	9.46228E+001	1.45596E+002	2.78308E-002	2.78308E-002	3.44530E+004	8.00000E+000	2.00000E+000	0.00000E+000	3.65552E+001	8.80892E+001	1.05519E+002	1.00000E+002	4.86217E-001	9.07555E-002	0.00000E+000	1.92395E+001	5.64476E+000	9.49056E-001	9.75520E+001	2.27725E+002	3.01040E+002	1.51344E+001	1.33353E+000	9.69605E-001	7.64622E-002	1.92395E+001	-1.17116E+002	5.07419E-002	1.51344E+001	-9.49522E+001
1.39329E+002	7.01034E+002	9.45223E+001	1.45631E+002	1.18948E+000	1.08412E+000	5.66100E+003	7.24243E+002	1.00000E+000	2.75990E+004	0.00000E+000	3.01123E+006	1.28954E+000	2.64771E+001	1.58092E-002	1.44090E-002	4.85331E-002	4.08083E-002	7.96292E+005	9.46236E+001	1.45596E+002	2.78308E-002	2.78308E-002	3.44530E+004	8.00000E+000	3.00000E+000	0.00000E+000	9.52975E+001	2.56223E+002	3.55563E+002	1.00000E+002	1.50686E+000	4.14042E-002	0.00000E+000	1.39556E+001	3.03509E+000	1.05098E+000	9.75520E+001	2.27725E+002	3.01040E+002	1.51607E+001	1.33353E+000	9.69605E-001	4.63390E-002	1.39556E+001	-9.17593E+001	5.07419E-002	1.51607E+001	-9.49460E+001
1.36555E+002	6.92685E+002	9.45595E+001	1.45619E+002	1.27260E+000	1.15531E+000	6.35600E+003	7.98710E+002	1.00000E+000	2.76000E+004	0.00000E+000	3.01132E+006	1.47024E+000	2.63189E+001	1.59624E-002	1.44913E-002	4.57575E-002	3.82559E-002	7.96292E+005	9.46236E+001	1.45596E+002	2.78308E-002	2.78308E-002	3.44530E+004	8.00000E+000	4.00000E+000	0.00000E+000	1.11875E+002	2.48944E+002	3.40068E+002	1.00000E+002	1.48729E+000	2.86481E-002	0.00000E+000	1.36530E+001	3.13340E+000	9.60735E-001	9.75520E+001	2.27725E+002	3.01040E+002	1.51853E+001	1.33353E+000	9.69605E-001	4.83086E-002	1.36530E+001	-9.40193E+001	5.07419E-002	1.51853E+001	-9.49173E+001
1.37669E+002	6.60473E+002	9.46412E+001	1.45565E+002	1.20862E+000	1.12764E+000	5.63100E+003	7.47113E+002	1.00000E+000	2.76010E+004	0.00000E+000	3.01145E+006	1.36289E+000	2.56997E+001	1.61063E-002	1.50272E-002	4.74319E-002	4.16867E-002	7.96292E+005	9.46238E+001	1.45596E+002	2.78308E-002	2.78308E-002	3.44530E+004	8.00000E+000	5.00000E+000	0.00000E+000	9.89727E+001	2.50914E+002	3.18801E+002	1.00000E+002	1.41779E+000	4.03659E-002	0.00000E+000	1.71418E+001	3.22191E+000	9.92670E-001	9.75520E+001	2.27725E+002	3.01040E+002	1.52151E+001	1.33353E+000	9.69605E-001	3.46615E-002	1.71418E+001	-7.70355E+001	5.07419E-002	1.52151E+001	-9.48884E+001
1.47888E+002	7.27687E+002	9.46744E+001	1.45611E+002	1.24081E+000	1.04399E+000	5.89700E+003	5.63366E+002	1.00000E+000	2.76020E+004	0.00000E+000	3.01156E+006	1.29540E+000	2.69757E+001	1.61581E-002	1.35951E-002	4.20715E-002	3.07958E-002	7.96292E+005	9.46241E+001	1.45596E+002	2.78308E-002	2.78308E-002	3.44530E+004	8.00000E+000	6.00000E+000	0.00000E+000	1.09234E+002	2.97364E+002	3.40480E+002	1.00000E+002	1.57851E+000	2.05789E-002	0.00000E+000	2.16160E+001	3.14631E+000	9.93331E-001	9.75520E+001	2.27725E+002	3.01040E+002	1.52376E+001	1.33353E+000	9.69605E-001	8.61403E-002	2.16160E+001	-1.24952E+002	5.07419E-002	1.52376E+001	-9.48428E+001
1.38213E+002	6.54241E+002	9.46543E+001	1.45570E+002	1.26633E+000	1.14757E+000	5.93600E+003	8.72177E+002	1.00000E+000	2.76030E+004	0.00000E+000	3.01167E+006	1.45320E+000	2.55781E+001	1.64361E-002	1.48948E-002	5.08084E-002	4.22555E-002	7.96292E+005	9.46242E+001	1.45597E+002	2.78308E-002	2.78308E-002	3.44530E+004	8.00000E+000	7.00000E+000	0.00000E+000	1.18394E+002	2.17070E+002	3.26611E+002	1.00000E+002	1.40546E+000	3.71268E-002	0.00000E+000	8.80474E+000	3.41163E+000	9.13066E-001	9.75520E+001	2.27725E+002	3.01040E+002	1.52590E+001	1.33353E+000	9.69605E-001	4.91948E-002	8.80474E+000	-9.97484E+001	5.07419E-002	1.52590E+001	-9.48402E+001
1.19348E+002	2.01739E+002	9.49544E+001	1.45445E+002	1.29690E+000	1.19041E+000	1.93600E+003	1.95916E+002	1.00000E+000	2.76040E+004	1.80000E+001	3.01179E+006	1.54384E+000	1.42035E+001	2.94751E-002	2.70547E-002	6.91523E-002	5.93667E-002	7.96292E+005	9.46244E+001	1.45597E+002	2.78308E-002	2.78308E-002	3.44530E+004	8.00000E+000	8.00000E+000	0.00000E+000	5.43347E+001	6.68644E+001	9.18864E+001	1.00000E+002	4.45797E-001	6.07526E-002	0.00000E+000	7.24342E+000	8.72315E+000	6.25295E-001	9.75520E+001	2.27725E+002	3.01040E+002	1.52757E+001	1.33353E+000	9.69605E-001	4.28165E-002	7.24342E+000	-9.49468E+001	5.07419E-002	1.52757E+001	-9.48018E+001
1.26370E+002	9.01522E+001	9.50856E+001	1.45397E+002	1.08772E+000	1.18655E+000	7.27000E+002	1.67382E+002	1.00000E+000	2.76090E+004	5.40000E+001	3.01235E+006	1.29064E+000	9.49485E+000	4.03413E-002	4.40068E-002	1.22352E-001	1.44102E-001	7.96647E+005	9.50856E+001	1.45397E+002	1.22352E-001	1.44102E-001	7.27000E+002	1.00000E+000	1.00000E+000	0.00000E+000	3.56086E+001	4.76706E+001	3.54658E+001	1.00000E+002	2.42183E-001	5.26208E-001	0.00000E+000	4.87659E+001	1.81940E+001	4.89234E-001	3.56086E+001	4.76706E+001	3.54658E+001	4.87659E+001	1.81940E+001	4.89234E-001	-4.34570E-002	4.87659E+001	3.05837E+001	-4.34570E-002	4.87659E+001	3.05837E+001
1.27475E+002	2.36618E+002	9.48925E+001	1.45859E+002	1.31080E+000	1.19340E+000	2.29900E+003	2.24315E+002	1.00000E+000	2.76120E+004	1.30000E+001	3.01264E+006	1.56431E+000	1.53824E+001	2.73379E-002	2.48896E-002	6.31233E-002	5.34490E-002	7.96736E+005	9.48735E+001	1.45764E+002	7.36213E-002	7.36213E-002	3.60500E+003	2.00000E+000	1.00000E+000	0.00000E+000	4.78043E+001	7.43102E+001	1.21966E+002	1.00000E+002	5.18238E-001	7.14946E-002	0.00000E+000	4.35001E+000	5.69461E+000	8.78977E-001	4.03588E+001	6.02554E+001	9.72539E+001	4.39291E+000	4.72245E+000	8.46431E-001	4.68788E-002	4.35001E+000	-1.01743E+002	6.61818E-002	4.39291E+000	-1.21184E+002
1.13124E+002	1.52910E+002	9.44801E+001	1.45956E+002	1.45872E+000	1.32195E+000	1.80800E+003	2.46761E+002	1.00000E+000	2.76170E+004	3.50000E+001	3.01318E+006	1.92835E+000	1.23657E+001	3.43063E-002	3.10895E-002	1.20470E-001	9.99041E-002	7.96876E+005	9.44801E+001	1.45956E+002	1.20470E-001	9.99041E-002	1.80800E+003	1.00000E+000	1.00000E+000	0.00000E+000	3.69733E+001	3.64009E+001	8.75154E+001	1.00000E+002	3.43563E-001	2.39381E-001	0.00000E+000	2.80137E+002	6.11741E+000	9.22666E-001	3.69733E+001	3.64009E+001	8.75154E+001	2.80137E+002	6.11741E+000	9.22666E-001	4.91885E-002	-1.11086E+001	-1.19559E+002	4.91885E-002	-1.11086E+001	-1.19559E+002
1.25383E+002	1.01548E+002	9.47759E+001	1.45508E+002	1.20303E+000	1.21935E+000	9.30000E+002	1.53682E+002	1.00000E+000	2.76460E+004	5.50000E+001	3.01628E+006	1.46691E+000	1.00771E+001	3.94489E-002	3.99840E-002	1.00031E-001	1.02518E-001	7.97703E+005	9.47186E+001	1.45614E+002	4.10300E-002	4.10300E-002	1.04730E+004	8.00000E+000	1.00000E+000	0.00000E+000	2.70915E+001	3.05147E+001	4.71875E+001	1.00000E+002	2.19917E-001	2.82736E-001	0.00000E+000	1.18957E+000	1.21096E+001	6.49892E-001	3.23829E+001	6.81541E+001	8.70956E+001	1.65800E+001	2.59119E+000	9.05058E-001	-6.73684E-003	1.18957E+000	-5.28334E+001	5.02721E-002	1.65800E+001	-9.30443E+001
1.22329E+002	2.15700E+002	9.47695E+001	1.45649E+002	1.26532E+000	1.14682E+000	1.95300E+003	1.81400E+002	1.00000E+000	2.76470E+004	1.80000E+001	3.01636E+006	1.45109E+000	1.46867E+001	2.86318E-002	2.59505E-002	7.58874E-002	6.34234E-002	7.97703E+005	9.47188E+001	1.45615E+002	4.10300E-002	4.10300E-002	1.04730E+004	8.00000E+000	2.00000E+000	0.00000E+000	4.62534E+001	6.87632E+001	1.14551E+002	1.00000E+002	4.87223E-001	1.07851E-001	0.00000E+000	3.68397E+000	6.27983E+000	8.64794E-001	3.23829E+001	6.81541E+001	8.70956E+001	1.65871E+001	2.59119E+000	9.05058E-001	4.91235E-002	3.68397E+000	-1.04746E+002	5.02721E-002	1.65871E+001	-9.29900E+001
1.11458E+002	9.08623E+001	9.47332E+001	1.45629E+002	1.24756E+000	1.28975E+000	9.09000E+002	1.27216E+002	1.00000E+000	2.76490E+004	5.60000E+001	3.01660E+006	1.60904E+000	9.53217E+000	4.13790E-002	4.27782E-002	1.26650E-001	1.34823E-001	7.97703E+005	9.47192E+001	1.45614E+002	4.10300E-002	4.10300E-002	1.04730E+004	8.00000E+000	4.00000E+000	0.00000E+000	9.77841E+000	4.56538E+001	4.04338E+001	1.00000E+002	2.01853E-001	4.57788E-001	0.00000E+000	3.27462E+001	6.73281E+000	1.18231E+000	3.23829E+001	6.81541E+001	8.70956E+001	1.66047E+001	2.59119E+000	9.05058E-001	-1.66254E-002	3.27462E+001	-1.16813E+001	5.02721E-002	1.66047E+001	-9.29871E+001
1.21475E+002	1.13068E+002	9.46171E+001	1.45545E+002	1.40685E+000	1.11172E+000	1.09700E+003	1.50730E+002	1.00000E+000	2.76500E+004	4.80000E+001	3.01670E+006	1.56403E+000	1.06333E+001	4.24762E-002	3.35655E-002	1.30081E-001	8.41560E-002	7.97703E+005	9.47194E+001	1.45614E+002	4.10300E-002	4.10300E-002	1.04730E+004	8.00000E+000	5.00000E+000	0.00000E+000	2.11720E+001	4.63862E+001	5.05334E+001	1.00000E+002	2.47905E-001	3.08000E-001	0.00000E+000	2.37483E+001	8.30989E+000	8.71992E-001	3.23829E+001	6.81541E+001	8.70956E+001	1.65994E+001	2.59119E+000	9.05058E-001	1.17182E-001	3.14994E+002	1.33997E+002	5.02721E-002	1.65994E+001	-9.30466E+001
1.26424E+002	1.72303E+002	9.47243E+001	1.45683E+002	1.05747E+000	1.13147E+000	1.29200E+003	1.71912E+002	1.00000E+000	2.76510E+004	3.30000E+001	3.01679E+006	1.19650E+000	1.31264E+001	2.94197E-002	3.14784E-002	6.46998E-002	7.29356E-002	7.97703E+005	9.47198E+001	1.45614E+002	4.10300E-002	4.10300E-002	1.04730E+004	8.00000E+000	6.00000E+000	0.00000E+000	2.14410E+001	7.43969E+001	7.70143E+001	1.00000E+002	3.65009E-001	1.12861E-001	0.00000E+000	2.66526E+001	6.19423E+000	1.07794E+000	3.23829E+001	6.81541E+001	8.70956E+001	1.66115E+001	2.59119E+000	9.05058E-001	-3.38069E-002	2.66526E+001	-1.02054E+000	5.02721E-002	1.66115E+001	-9.29635E+001
1.29063E+002	3.09738E+002	9.45934E+001	1.45606E+002	1.19491E+000	1.11682E+000	2.58700E+003	2.40176E+002	1.00000E+000	2.76520E+004	8.00000E+000	3.01688E+006	1.33450E+000	1.75994E+001	2.34930E-002	2.19576E-002	5.65074E-002	5.00606E-002	7.97703E+005	9.47200E+001	1.45613E+002	4.10300E-002	4.10300E-002	1.04730E+004	8.00000E+000	7.00000E+000	0.00000E+000	4.93418E+001	1.14785E+002	1.44963E+002	1.00000E+002	6.54093E-001	6.60991E-002	0.00000E+000	1.75685E+001	4.96527E+000	9.50321E-001	3.23829E+001	6.81541E+001	8.70956E+001	1.66069E+001	2.59119E+000	9.05058E-001	3.37804E-002	1.75685E+001	-7.57407E+001	5.02721E-002	1.66069E+001	-9.30230E+001
1.21725E+002	1.33468E+002	9.47294E+001	1.45695E+002	1.31808E+000	9.70071E-001	1.06400E+003	1.06672E+002	1.00000E+000	2.76530E+004	4.00000E+001	3.01702E+006	1.27863E+000	1.15528E+001	4.04084E-002	2.97394E-002	9.54430E-002	5.60836E-002	7.97703E+005	9.47201E+001	1.45613E+002	4.10300E-002	4.10300E-002	1.04730E+004	8.00000E+000	8.00000E+000	0.00000E+000	2.75537E+001	4.98064E+001	5.55128E+001	1.00000E+002	2.78040E-001	1.47900E-001	0.00000E+000	2.19942E+001	9.57969E+000	7.68049E-001	3.23829E+001	6.81541E+001	8.70956E+001	1.66111E+001	2.59119E+000	9.05058E-001	1.52092E-001	3.13240E+002	8.98981E+001	5.02721E-002	1.66111E+001	-9.29586E+001
1.15064E+002	1.12457E+002	9.52373E+001	1.45488E+002	1.25524E+000	1.52947E+000	1.32100E+003	1.30605E+002	1.00000E+000	2.76970E+004	4.50000E+001	3.02170E+006	1.91985E+000	1.06046E+001	3.45363E-002	4.20813E-002	8.56272E-002	1.23279E-001	7.99163E+005	9.50670E+001	1.45537E+002	3.88606E-002	3.88606E-002	8.53200E+003	6.00000E+000	1.00000E+000	0.00000E+000	2.41695E+001	4.77006E+001	4.19211E+001	1.00000E+002	2.36028E-001	1.87756E-001	0.00000E+000	3.46764E+001	8.56384E+000	7.71066E-001	4.20745E+001	5.38937E+001	4.64291E+001	3.87941E+001	5.67414E+000	4.57916E-001	-9.84765E-002	3.46764E+001	7.36489E+001	-5.02538E-002	3.87941E+001	2.74407E+001
1.21130E+002	1.55744E+002	9.50479E+001	1.45577E+002	1.19067E+000	1.27954E+000	1.47600E+003	2.12562E+002	1.00000E+000	2.76980E+004	3.20000E+001	3.02178E+006	1.52351E+000	1.24797E+001	3.09920E-002	3.33050E-002	8.32010E-002	9.50636E-002	7.99163E+005	9.50669E+001	1.45537E+002	3.88606E-002	3.88606E-002	8.53200E+003	6.00000E+000	2.00000E+000	0.00000E+000	4.79079E+001	7.81216E+001	5.75997E+001	1.00000E+002	3.76294E-001	1.59334E-001	0.00000E+000	4.59839E+001	9.79027E+000	6.38077E-001	4.20745E+001	5.38937E+001	4.64291E+001	3.87955E+001	5.67414E+000	4.57916E-001	-3.59738E-002	4.59839E+001	2.04716E+001	-5.02538E-002	3.87955E+001	2.74321E+001
1.22965E+002	1.21961E+002	9.49517E+001	1.45565E+002	1.28572E+000	1.15027E+000	1.12300E+003	1.65954E+002	1.00000E+000	2.76990E+004	4.10000E+001	3.02190E+006	1.47893E+000	1.10436E+001	3.83669E-002	3.43250E-002	9.55032E-002	7.81829E-002	7.99163E+005	9.50669E+001	1.45537E+002	3.88606E-002	3.88606E-002	8.53200E+003	6.00000E+000	3.00000E+000	0.00000E+000	3.11056E+001	4.29957E+001	5.07446E+001	1.00000E+002	2.60160E-001	2.01537E-001	0.00000E+000	1.73207E+001	1.16035E+001	6.17210E-001	4.20745E+001	5.38937E+001	4.64291E+001	3.88211E+001	5.67414E+000	4.57916E-001	5.56036E-002	1.73207E+001	-9.75964E+001	-5.02538E-002	3.88211E+001	2.74329E+001
1.19529E+002	1.06643E+002	9.51675E+001	1.45401E+002	1.39321E+000	1.39929E+000	1.27300E+003	1.34230E+002	1.00000E+000	2.77000E+004	5.10000E+001	3.02201E+006	1.94951E+000	1.03268E+001	3.90485E-002	3.92188E-002	1.10820E-001	1.11720E-001	7.99163E+005	9.50663E+001	1.45537E+002	3.88606E-002	3.88606E-002	8.53200E+003	6.00000E+000	4.00000E+000	0.00000E+000	3.16296E+001	3.68746E+001	4.26676E+001	1.00000E+002	2.30327E-001	3.50431E-001	0.00000E+000	1.60720E+001	1.38898E+001	4.84286E-001	4.20745E+001	5.38937E+001	4.64291E+001	3.88329E+001	5.67414E+000	4.57916E-001	-2.17586E-003	1.60720E+001	-4.23063E+001	-5.02538E-002	3.88329E+001	2.74347E+001
1.17283E+002	1.53639E+002	9.50277E+001	1.45591E+002	1.41498E+000	1.58268E+000	2.07500E+003	2.11454E+002	1.00000E+000	2.77010E+004	3.20000E+001	3.02209E+006	2.23945E+000	1.23951E+001	3.10628E-002	3.47443E-002	9.01794E-002	1.11335E-001	7.99163E+005	9.50666E+001	1.45538E+002	3.88606E-002	3.88606E-002	8.53200E+003	6.00000E+000	5.00000E+000	0.00000E+000	6.39721E+001	6.67327E+001	5.38191E+001	1.00000E+002	3.74924E-001	1.35614E-001	0.00000E+000	5.18063E+001	1.84521E+001	2.85533E-001	4.20745E+001	5.38937E+001	4.64291E+001	3.88383E+001	5.67414E+000	4.57916E-001	-5.59440E-002	5.18063E+001	4.61551E+001	-5.02538E-002	3.88383E+001	2.74753E+001
1.18631E+002	1.60447E+002	9.51788E+001	1.45597E+002	1.33449E+000	1.48808E+000	1.94800E+003	2.43368E+002	1.00000E+000	2.77060E+004	3.00000E+001	3.02260E+006	1.98583E+000	1.26668E+001	3.02358E-002	3.37156E-002	7.57363E-002	9.25291E-002	7.99397E+005	9.50231E+001	1.45478E+002	5.56404E-002	5.56404E-002	6.84300E+003	3.00000E+000	1.00000E+000	0.00000E+000	5.08740E+001	7.20131E+001	5.18111E+001	1.00000E+002	3.56336E-001	1.26077E-001	0.00000E+000	5.03960E+001	1.01657E+001	5.34911E-001	6.41403E+001	8.08911E+001	8.19158E+001	2.62186E+001	5.98498E+000	4.84759E-001	-5.44137E-002	5.03960E+001	4.32390E+001	-4.65027E-002	2.62186E+001	1.11499E+001
1.28480E+002	2.00949E+002	9.48742E+001	1.45371E+002	1.20430E+000	1.32096E+000	1.98700E+003	1.83820E+002	1.00000E+000	2.77070E+004	2.30000E+001	3.02270E+006	1.59084E+000	1.41756E+001	2.70170E-002	2.96341E-002	6.69879E-002	7.93398E-002	7.99397E+005	9.50225E+001	1.45477E+002	5.56404E-002	5.56404E-002	6.84300E+003	3.00000E+000	2.00000E+000	0.00000E+000	6.52961E+001	8.18012E+001	8.57625E+001	1.00000E+002	4.81249E-001	9.32964E-002	0.00000E+000	2.36624E+001	1.09279E+001	4.92693E-001	6.41403E+001	8.08911E+001	8.19158E+001	2.62180E+001	5.98498E+000	4.84759E-001	-4.61965E-002	2.36624E+001	8.14500E+000	-4.65027E-002	2.62180E+001	1.10053E+001
1.21329E+002	2.49050E+002	9.50194E+001	1.45470E+002	1.32325E+000	1.43718E+000	2.90800E+003	2.90400E+002	1.00000E+000	2.77080E+004	1.30000E+001	3.02279E+006	1.90175E+000	1.57813E+001	2.45382E-002	2.66511E-002	7.42606E-002	8.67922E-002	7.99397E+005	9.50224E+001	1.45477E+002	5.56404E-002	5.56404E-002	6.84300E+003	3.00000E+000	3.00000E+000	0.00000E+000	7.22373E+001	8.62164E+001	9.94537E+001	1.00000E+002	5.34629E-001	1.02165E-001	0.00000E+000	1.66642E+001	8.89688E+000	5.00238E-001	6.41403E+001	8.08911E+001	8.19158E+001	2.62134E+001	5.98498E+000	4.84759E-001	-4.12755E-002	1.66642E+001	-3.66614E+000	-4.65027E-002	2.62134E+001	1.10661E+001
1.21495E+002	2.60736E+002	9.50111E+001	1.45511E+002	1.33467E+000	1.21673E+000	2.62400E+003	2.88572E+002	1.00000E+000	2.77120E+004	1.30000E+001	3.02322E+006	1.62393E+000	1.61473E+001	2.60551E-002	2.37527E-002	7.26649E-002	6.12658E-002	7.99580E+005	9.50581E+001	1.45509E+002	5.93824E-002	5.93824E-002	3.73300E+003	2.00000E+000	1.00000E+000	0.00000E+000	6.52233E+001	1.01231E+002	1.07666E+002	1.00000E+002	5.70216E-001	7.81045E-002	0.00000E+000	2.41218E+001	7.16993E+000	6.53453E-001	5.27028E+001	8.32985E+001	9.02272E+001	2.32002E+001	5.84393E+000	6.72167E-001	4.62258E-002	2.41218E+001	-8.14161E+001	4.73343E-002	2.32002E+001	-8.34408E+001
1.17447E+002	1.05860E+002	9.51689E+001	1.45503E+002	1.36885E+000	1.23873E+000	1.10900E+003	1.80106E+002	1.00000E+000	2.77150E+004	5.10000E+001	3.02359E+006	1.69564E+000	1.02888E+001	4.11046E-002	3.71973E-002	1.31914E-001	1.09333E-001	7.99580E+005	9.50577E+001	1.45510E+002	5.93824E-002	5.93824E-002	3.73300E+003	2.00000E+000	2.00000E+000	0.00000E+000	2.30779E+001	4.08676E+001	4.89650E+001	1.00000E+002	2.36949E-001	3.79476E-001	0.00000E+000	1.88072E+001	9.20373E+000	7.83035E-001	5.27028E+001	8.32985E+001	9.02272E+001	2.32113E+001	5.84393E+000	6.72167E-001	4.99004E-002	1.88072E+001	-9.03623E+001	4.73343E-002	2.32113E+001	-8.33985E+001
1.22045E+002	2.90950E+002	9.45879E+001	1.45551E+002	1.25945E+000	1.07924E+000	2.47200E+003	2.36149E+002	1.00000E+000	2.77160E+004	9.00000E+000	3.02365E+006	1.35925E+000	1.70572E+001	2.53313E-002	2.17066E-002	5.69408E-002	4.34814E-002	7.99690E+005	9.47430E+001	1.45594E+002	3.29507E-002	3.29507E-002	2.86970E+004	1.00000E+001	1.00000E+000	0.00000E+000	5.19974E+001	1.11814E+002	1.49789E+002	1.00000E+002	6.64398E-001	5.38064E-002	0.00000E+000	1.51447E+001	5.15879E+000	9.35706E-001	8.10455E+001	1.36966E+002	1.96299E+002	1.07065E+001	1.68027E+000	8.43167E-001	7.70580E-002	1.51447E+001	-1.21868E+002	6.58973E-002	1.07065E+001	-1.14751E+002
1.12254E+002	9.64277E+001	9.45213E+001	1.45716E+002	1.46215E+000	1.15771E+000	1.00800E+003	1.39411E+002	1.00000E+000	2.77170E+004	5.00000E+001	3.02380E+006	1.69274E+000	9.81976E+000	4.60534E-002	3.64644E-002	1.20631E-001	7.92817E-002	7.99690E+005	9.47430E+001	1.45594E+002	3.29507E-002	3.29507E-002	2.86970E+004	1.00000E+001	2.00000E+000	0.00000E+000	2.05149E+001	3.42738E+001	4.35904E+001	1.00000E+002	2.06742E-001	2.91282E-001	0.00000E+000	1.55021E+001	9.75458E+000	7.74948E-001	8.10455E+001	1.36966E+002	1.96299E+002	1.06964E+001	1.68027E+000	8.43167E-001	1.16205E-001	3.06748E+002	1.26914E+002	6.58973E-002	1.06964E+001	-1.14718E+002
1.19546E+002	3.75053E+002	9.46125E+001	1.45664E+002	1.41706E+000	1.19252E+000	3.92500E+003	3.55705E+002	1.00000E+000	2.77180E+004	6.00000E+000	3.02386E+006	1.68987E+000	1.93663E+001	2.26187E-002	1.90347E-002	5.70319E-002	4.18182E-002	7.99690E+005	9.47426E+001	1.45594E+002	3.29507E-002	3.29507E-002	2.86970E+004	1.00000E+001	3.00000E+000	0.00000E+000	7.97172E+001	1.10271E+002	2.01916E+002	1.00000E+002	8.33961E-001	3.36020E-002	0.00000E+000	3.47561E-001	4.29865E+000	8.91168E-001	8.10455E+001	1.36966E+002	1.96299E+002	1.06983E+001	1.68027E+000	8.43167E-001	8.60441E-002	2.91593E+002	1.45132E+002	6.58973E-002	1.06983E+001	-1.14715E+002
1.10503E+002	1.39417E+002	9.49087E+001	1.45587E+002	1.51668E+000	1.40017E+000	1.80100E+003	1.83885E+002	1.00000E+000	2.77190E+004	3.40000E+001	3.02399E+006	2.12360E+000	1.18075E+001	3.57385E-002	3.29931E-002	1.03797E-001	8.94607E-002	7.99690E+005	9.47426E+001	1.45594E+002	3.29507E-002	3.29507E-002	2.86970E+004	1.00000E+001	4.00000E+000	0.00000E+000	3.63015E+001	4.64266E+001	6.19565E+001	1.00000E+002	3.02604E-001	1.58257E-001	0.00000E+000	1.00690E+001	8.94307E+000	6.32365E-001	8.10455E+001	1.36966E+002	1.96299E+002	1.07003E+001	1.68027E+000	8.43167E-001	3.99435E-002	1.00690E+001	-8.92416E+001	6.58973E-002	1.07003E+001	-1.14675E+002
1.23876E+002	1.51301E+002	9.50085E+001	1.45755E+002	1.14622E+000	9.53070E-001	1.03500E+003	2.24156E+002	1.00000E+000	2.77200E+004	3.70000E+001	3.02410E+006	1.09243E+000	1.23004E+001	3.56286E-002	2.96247E-002	1.15447E-001	8.17983E-002	7.99690E+005	9.47426E+001	1.45594E+002	3.29507E-002	3.29507E-002	2.86970E+004	1.00000E+001	5.00000E+000	0.00000E+000	3.65996E+001	6.96502E+001	5.52703E+001	1.00000E+002	3.33254E-001	2.68962E-001	0.00000E+000	4.02670E+001	1.00403E+001	7.43013E-001	8.10455E+001	1.36966E+002	1.96299E+002	1.06969E+001	1.68027E+000	8.43167E-001	9.20078E-002	4.02670E+001	-1.12481E+002	6.58973E-002	1.06969E+001	-1.14599E+002
1.38190E+002	5.76541E+002	9.48121E+001	1.45537E+002	1.28321E+000	1.15688E+000	5.33600E+003	5.44235E+002	1.00000E+000	2.77210E+004	0.00000E+000	3.02417E+006	1.48451E+000	2.40113E+001	1.75666E-002	1.58372E-002	5.40659E-002	4.45387E-002	7.99690E+005	9.47429E+001	1.45594E+002	3.29507E-002	3.29507E-002	2.86970E+004	1.00000E+001	6.00000E+000	0.00000E+000	1.29506E+002	1.90064E+002	2.70851E+002	1.00000E+002	1.24338E+000	3.97536E-002	0.00000E+000	9.33124E+000	4.32948E+000	7.58870E-001	8.10455E+001	1.36966E+002	1.96299E+002	1.06874E+001	1.68027E+000	8.43167E-001	5.17724E-002	9.33124E+000	-1.01777E+002	6.58973E-002	1.06874E+001	-1.14726E+002
1.25324E+002	2.82664E+002	9.46774E+001	1.45576E+002	1.35493E+000	1.09810E+000	2.61700E+003	2.57494E+002	1.00000E+000	2.77220E+004	9.00000E+000	3.02428E+006	1.48786E+000	1.68126E+001	2.64860E-002	2.14655E-002	7.07463E-002	4.83499E-002	7.99690E+005	9.47432E+001	1.45594E+002	3.29507E-002	3.29507E-002	2.86970E+004	1.00000E+001	7.00000E+000	0.00000E+000	5.06995E+001	1.01397E+002	1.38396E+002	1.00000E+002	6.15035E-001	7.49707E-002	0.00000E+000	1.39476E+001	5.16821E+000	9.07757E-001	8.10455E+001	1.36966E+002	1.96299E+002	1.06843E+001	1.68027E+000	8.43167E-001	1.04700E-001	3.05193E+002	1.38376E+002	6.58973E-002	1.06843E+001	-1.14745E+002
1.31324E+002	5.26765E+002	9.46612E+001	1.45598E+002	1.23091E+000	1.11233E+000	4.51000E+003	7.37638E+002	1.00000E+000	2.77230E+004	1.00000E+000	3.02437E+006	1.36917E+000	2.29514E+001	1.83289E-002	1.65632E-002	5.69653E-002	4.71253E-002	7.99690E+005	9.47434E+001	1.45594E+002	3.29507E-002	3.29507E-002	2.86970E+004	1.00000E+001	8.00000E+000	0.00000E+000	9.07248E+001	1.78643E+002	2.65935E+002	1.00000E+002	1.13757E+000	5.51516E-002	0.00000E+000	1.05962E+001	3.78998E+000	9.42943E-001	8.10455E+001	1.36966E+002	1.96299E+002	1.06970E+001	1.68027E+000	8.43167E-001	5.06065E-002	1.05962E+001	-9.93561E+001	6.58973E-002	1.06970E+001	-1.14728E+002
1.39625E+002	5.19222E+002	9.48996E+001	1.45557E+002	1.26908E+000	1.16069E+000	4.76800E+003	4.52573E+002	1.00000E+000	2.77240E+004	3.00000E+000	3.02448E+006	1.47300E+000	2.27864E+001	1.83789E-002	1.68092E-002	5.44559E-002	4.61165E-002	7.99690E+005	9.47435E+001	1.45594E+002	3.29507E-002	3.29507E-002	2.86970E+004	1.00000E+001	9.00000E+000	0.00000E+000	1.03117E+002	1.87865E+002	2.48443E+002	1.00000E+002	1.13802E+000	4.06570E-002	0.00000E+000	1.45988E+001	4.12161E+000	8.43289E-001	8.10455E+001	1.36966E+002	1.96299E+002	1.06965E+001	1.68027E+000	8.43167E-001	4.46079E-002	1.45988E+001	-8.93403E+001	6.58973E-002	1.06965E+001	-1.14691E+002
1.17261E+002	1.25760E+002	9.47211E+001	1.45649E+002	1.34526E+000	1.16443E+000	1.22500E+003	1.68557E+002	1.00000E+000	2.77250E+004	3.80000E+001	3.02462E+006	1.56647E+000	1.12143E+001	3.84361E-002	3.32695E-002	1.08822E-001	8.34485E-002	7.99690E+005	9.47438E+001	1.45594E+002	3.29507E-002	3.29507E-002	2.86970E+004	1.00000E+001	1.00000E+001	0.00000E+000	2.92600E+001	4.08968E+001	5.41010E+001	1.00000E+002	2.60414E-001	2.28406E-001	0.00000E+000	1.17733E+001	1.00083E+001	6.85145E-001	8.10455E+001	1.36966E+002	1.96299E+002	1.06633E+001	1.68027E+000	8.43167E-001	7.20525E-002	1.17733E+001	-1.19964E+002	6.58973E-002	1.06633E+001	-1.14731E+002
1.19431E+002	1.44239E+002	9.44464E+001	1.45509E+002	1.24991E+000	1.16767E+000	1.31400E+003	1.51671E+002	1.00000E+000	2.78610E+004	2.70000E+001	3.03890E+006	1.45949E+000	1.20099E+001	3.44812E-002	3.22124E-002	8.36426E-002	7.40233E-002	8.03791E+005	9.46475E+001	1.45514E+002	6.98985E-002	6.98985E-002	4.48700E+003	3.00000E+000	1.00000E+000	0.00000E+000	2.31378E+001	4.74504E+001	7.46385E+001	1.00000E+002	3.09678E-001	1.70537E-001	0.00000E+000	8.69387E+000	6.67849E+000	9.91368E-001	3.19902E+001	7.19253E+001	8.96942E+001	1.79906E+001	3.85700E+000	9.28930E-001	3.40185E-002	8.69387E+000	-8.49141E+001	3.17289E-002	1.79906E+001	-7.33738E+001
1.31004E+002	2.13662E+002	9.48241E+001	1.45589E+002	1.13115E+000	1.06251E+000	1.60900E+003	1.93515E+002	1.00000E+000	2.78620E+004	1.20000E+001	3.03900E+006	1.20185E+000	1.46172E+001	2.81994E-002	2.64883E-002	7.64885E-002	6.81920E-002	8.03791E+005	9.46478E+001	1.45514E+002	6.98985E-002	6.98985E-002	4.48700E+003	3.00000E+000	2.00000E+000	0.00000E+000	3.44121E+001	7.80672E+001	1.05428E+002	1.00000E+002	4.62336E-001	1.31726E-001	0.00000E+000	1.48779E+001	6.20047E+000	9.64959E-001	3.19902E+001	7.19253E+001	8.96942E+001	1.79965E+001	3.85700E+000	9.28930E-001	3.12896E-002	1.48779E+001	-7.59472E+001	3.17289E-002	1.79965E+001	-7.32585E+001
1.24560E+002	1.99915E+002	9.46351E+001	1.45441E+002	1.15158E+000	1.08430E+000	1.56400E+003	2.07212E+002	1.00000E+000	2.78630E+004	1.60000E+001	3.03912E+006	1.24866E+000	1.41391E+001	2.91190E-002	2.74176E-002	7.79198E-002	6.97893E-002	8.03791E+005	9.46475E+001	1.45514E+002	6.98985E-002	6.98985E-002	4.48700E+003	3.00000E+000	3.00000E+000	0.00000E+000	3.69360E+001	8.61692E+001	8.61564E+001	1.00000E+002	4.38140E-001	1.38365E-001	0.00000E+000	2.78926E+001	6.84198E+000	8.86974E-001	3.19902E+001	7.19253E+001	8.96942E+001	1.79991E+001	3.85700E+000	9.28930E-001	3.00924E-002	2.78926E+001	-6.18536E+001	3.17289E-002	1.79991E+001	-7.33480E+001
1.18056E+002	1.20847E+002	9.48533E+001	1.45466E+002	1.25456E+000	1.22281E+000	1.15400E+003	1.42808E+002	1.00000E+000	2.79650E+004	4.20000E+001	3.05005E+006	1.53409E+000	1.09930E+001	3.69308E-002	3.59962E-002	8.42320E-002	8.04826E-002	8.06832E+005	9.48603E+001	1.45427E+002	3.26077E-002	3.26077E-002	1.22670E+004	4.00000E+000	1.00000E+000	0.00000E+000	1.85321E+001	5.41917E+001	5.12240E+001	1.00000E+002	2.59953E-001	1.47759E-001	0.00000E+000	3.15122E+001	7.10451E+000	9.94430E-001	1.18468E+002	1.05171E+002	2.00187E+002	2.81785E+002	3.22650E+000	6.71599E-001	1.28157E-002	3.15122E+001	-4.13896E+001	2.73183E-002	-9.46078E+000	-9.64425E+001
1.24068E+002	3.25251E+002	9.48533E+001	1.45472E+002	1.27171E+000	1.24584E+000	3.20600E+003	3.86056E+002	1.00000E+000	2.79660E+004	1.00000E+001	3.05012E+006	1.58436E+000	1.80347E+001	2.24599E-002	2.20030E-002	5.98630E-002	5.76415E-002	8.06832E+005	9.48600E+001	1.45427E+002	3.26077E-002	3.26077E-002	1.22670E+004	4.00000E+000	2.00000E+000	0.00000E+000	8.67986E+001	8.46735E+001	1.57533E+002	1.00000E+002	6.93620E-001	5.59054E-002	0.00000E+000	2.85037E+002	5.99172E+000	7.07421E-001	1.18468E+002	1.05171E+002	2.00187E+002	2.81787E+002	3.22650E+000	6.71599E-001	1.02758E-002	-6.20877E+000	-7.66526E+001	2.73183E-002	-9.45834E+000	-9.64381E+001
1.34778E+002	5.86158E+002	9.48616E+001	1.45438E+002	1.37487E+000	1.27399E+000	6.34800E+003	7.95866E+002	1.00000E+000	2.79670E+004	2.00000E+000	3.05022E+006	1.75157E+000	2.42107E+001	1.72561E-002	1.59900E-002	6.16156E-002	5.32809E-002	8.06832E+005	9.48600E+001	1.45427E+002	3.26077E-002	3.26077E-002	1.22670E+004	4.00000E+000	3.00000E+000	0.00000E+000	1.71696E+002	1.43210E+002	2.84025E+002	1.00000E+002	1.26019E+000	4.19925E-002	0.00000E+000	2.79185E+002	4.48912E+000	6.71014E-001	1.18468E+002	1.05171E+002	2.00187E+002	2.81803E+002	3.22650E+000	6.71599E-001	3.80820E-002	-1.20610E+001	-1.09598E+002	2.73183E-002	-9.44250E+000	-9.64324E+001
1.10838E+002	1.23139E+002	9.48727E+001	1.45264E+002	1.48146E+000	1.40391E+000	1.55900E+003	2.42507E+002	1.00000E+000	2.79680E+004	3.90000E+001	3.05037E+006	2.07983E+000	1.10968E+001	3.75204E-002	3.55561E-002	1.17921E-001	1.06571E-001	8.06832E+005	9.48600E+001	1.45427E+002	3.26077E-002	3.26077E-002	1.22670E+004	4.00000E+000	4.00000E+000	0.00000E+000	4.08331E+001	3.01733E+001	5.67920E+001	1.00000E+002	2.67064E-001	2.03216E-001	0.00000E+000	2.74211E+002	1.08835E+001	5.58496E-001	1.18468E+002	1.05171E+002	2.00187E+002	2.81810E+002	3.22650E+000	6.71599E-001	2.68795E-002	-1.70349E+001	-1.03654E+002	2.73183E-002	-9.43518E+000	-9.64826E+001
1.17063E+002	1.39052E+002	9.44841E+001	1.45564E+002	1.44975E+000	1.19906E+000	1.49300E+003	1.69047E+002	1.00000E+000	2.79840E+004	3.10000E+001	3.05208E+006	1.73833E+000	1.17920E+001	3.75199E-002	3.10321E-002	9.44354E-002	6.71985E-002	8.07400E+005	9.46784E+001	1.45583E+002	2.67692E-002	2.67692E-002	3.67430E+004	1.40000E+001	1.00000E+000	0.00000E+000	3.17716E+001	4.38230E+001	6.52225E+001	1.00000E+002	2.96677E-001	1.28981E-001	0.00000E+000	7.76505E+000	8.29651E+000	7.48662E-001	6.76014E+001	1.29998E+002	1.99111E+002	1.04371E+001	1.32277E+000	9.46538E-001	9.46409E-002	2.99011E+002	1.43227E+002	4.31170E-002	1.04371E+001	-9.21113E+001
1.44085E+002	6.64064E+002	9.45299E+001	1.45587E+002	1.15246E+000	1.10008E+000	5.27500E+003	4.75004E+002	1.00000E+000	2.79850E+004	0.00000E+000	3.05216E+006	1.26780E+000	2.57694E+001	1.58677E-002	1.51465E-002	3.56353E-002	3.28248E-002	8.07400E+005	9.46786E+001	1.45583E+002	2.67692E-002	2.67692E-002	3.67430E+004	1.40000E+001	2.00000E+000	0.00000E+000	9.82582E+001	2.31909E+002	3.43957E+002	1.00000E+002	1.43759E+000	1.98249E-002	0.00000E+000	1.29204E+001	3.22496E+000	1.02465E+000	6.76014E+001	1.29998E+002	1.99111E+002	1.04525E+001	1.32277E+000	9.46538E-001	2.32532E-002	1.29204E+001	-7.01305E+001	4.31170E-002	1.04525E+001	-9.20778E+001
1.38741E+002	5.08819E+002	9.46181E+001	1.45578E+002	1.28475E+000	1.10393E+000	4.50500E+003	5.00496E+002	1.00000E+000	2.79860E+004	2.00000E+000	3.05226E+006	1.41827E+000	2.25570E+001	1.91413E-002	1.64472E-002	5.35833E-002	4.05568E-002	8.07400E+005	9.46788E+001	1.45584E+002	2.67692E-002	2.67692E-002	3.67430E+004	1.40000E+001	3.00000E+000	0.00000E+000	8.78684E+001	1.49217E+002	2.71222E+002	1.00000E+002	1.08673E+000	4.87577E-002	0.00000E+000	4.04136E+000	3.61639E+000	9.88754E-001	6.76014E+001	1.29998E+002	1.99111E+002	1.04721E+001	1.32277E+000	9.46538E-001	7.57014E-002	4.04136E+000	-1.31537E+002	4.31170E-002	1.04721E+001	-9.20423E+001
1.42839E+002	5.61715E+002	9.45972E+001	1.45586E+002	1.16993E+000	1.08191E+000	4.45400E+003	5.31543E+002	1.00000E+000	2.79870E+004	2.00000E+000	3.05237E+006	1.26576E+000	2.37005E+001	1.75302E-002	1.62112E-002	4.00392E-002	3.48682E-002	8.07400E+005	9.46791E+001	1.45583E+002	2.67692E-002	2.67692E-002	3.67430E+004	1.40000E+001	4.00000E+000	0.00000E+000	8.97177E+001	1.77444E+002	3.06623E+002	1.00000E+002	1.22793E+000	2.50849E-002	0.00000E+000	6.84299E+000	3.49947E+000	1.02762E+000	6.76014E+001	1.29998E+002	1.99111E+002	1.04900E+001	1.32277E+000	9.46538E-001	3.90897E-002	6.84299E+000	-9.16931E+001	4.31170E-002	1.04900E+001	-9.20262E+001
1.28242E+002	2.90907E+002	9.46828E+001	1.45523E+002	1.20720E+000	1.07143E+000	2.35500E+003	2.18936E+002	1.00000E+000	2.79880E+004	9.00000E+000	3.05248E+006	1.29343E+000	1.70560E+001	2.48761E-002	2.20785E-002	5.66290E-002	4.59152E-002	8.07400E+005	9.46793E+001	1.45584E+002	2.67692E-002	2.67692E-002	3.67430E+004	1.40000E+001	5.00000E+000	0.00000E+000	4.73194E+001	1.26219E+002	1.26501E+002	1.00000E+002	6.29895E-001	5.20850E-002	0.00000E+000	2.92385E+001	5.16954E+000	9.56674E-001	6.76014E+001	1.29998E+002	1.99111E+002	1.05044E+001	1.32277E+000	9.46538E-001	5.95807E-002	2.92385E+001	-8.97706E+001	4.31170E-002	1.05044E+001	-9.20150E+001
1.15916E+002	1.54372E+002	9.49171E+001	1.45656E+002	1.33523E+000	1.32460E+000	1.68700E+003	2.02021E+002	1.00000E+000	2.79890E+004	2.60000E+001	3.05261E+006	1.76866E+000	1.24246E+001	3.25087E-002	3.22499E-002	9.11827E-002	8.98383E-002	8.07400E+005	9.46799E+001	1.45583E+002	2.67692E-002	2.67692E-002	3.67430E+004	1.40000E+001	6.00000E+000	0.00000E+000	3.75594E+001	7.47683E+001	6.19921E+001	1.00000E+002	3.60718E-001	1.65481E-001	0.00000E+000	3.87942E+001	7.55913E+000	7.73004E-001	6.76014E+001	1.29998E+002	1.99111E+002	1.05263E+001	1.32277E+000	9.46538E-001	3.99653E-003	3.87942E+001	-2.55076E+001	4.31170E-002	1.05263E+001	-9.18966E+001
1.24493E+002	1.48108E+002	9.46838E+001	1.45562E+002	1.19838E+000	9.08061E-001	1.00900E+003	1.71856E+002	1.00000E+000	2.79900E+004	3.40000E+001	3.05273E+006	1.08821E+000	1.21700E+001	3.77268E-002	2.85871E-002	1.03522E-001	6.28171E-002	8.07400E+005	9.46799E+001	1.45583E+002	2.67692E-002	2.67692E-002	3.67430E+004	1.40000E+001	7.00000E+000	0.00000E+000	3.00480E+001	5.77172E+001	6.63461E+001	1.00000E+002	3.23397E-001	1.75885E-001	0.00000E+000	2.22388E+001	9.27223E+000	8.14857E-001	6.76014E+001	1.29998E+002	1.99111E+002	1.05402E+001	1.32277E+000	9.46538E-001	1.37826E-001	3.13484E+002	1.07971E+002	4.31170E-002	1.05402E+001	-9.19656E+001
1.21234E+002	2.20910E+002	9.47011E+001	1.45680E+002	1.27521E+000	1.14460E+000	2.01200E+003	1.55168E+002	1.00000E+000	2.79910E+004	1.80000E+001	3.05283E+006	1.45960E+000	1.48630E+001	2.84295E-002	2.55175E-002	6.23984E-002	5.16766E-002	8.07400E+005	9.46800E+001	1.45583E+002	2.67692E-002	2.67692E-002	3.67430E+004	1.40000E+001	8.00000E+000	0.00000E+000	3.31702E+001	8.25324E+001	1.06979E+002	1.00000E+002	4.72413E-001	6.49129E-002	0.00000E+000	1.83012E+001	5.39689E+000	9.91411E-001	6.76014E+001	1.29998E+002	1.99111E+002	1.05590E+001	1.32277E+000	9.46538E-001	5.39783E-002	1.83012E+001	-9.49949E+001	4.31170E-002	1.05590E+001	-9.19023E+001
1.27470E+002	2.82626E+002	9.46645E+001	1.45650E+002	1.16806E+000	9.84265E-001	2.03600E+003	2.68511E+002	1.00000E+000	2.79920E+004	9.00000E+000	3.05292E+006	1.14968E+000	1.68115E+001	2.58866E-002	2.18134E-002	6.65540E-002	4.89233E-002	8.07400E+005	9.46796E+001	1.45583E+002	2.67692E-002	2.67692E-002	3.67430E+004	1.40000E+001	9.00000E+000	0.00000E+000	3.82065E+001	1.08340E+002	1.41218E+002	1.00000E+002	6.12065E-001	7.97451E-002	0.00000E+000	1.85992E+001	5.06670E+000	1.04978E+000	6.76014E+001	1.29998E+002	1.99111E+002	1.05731E+001	1.32277E+000	9.46538E-001	8.53923E-002	1.85992E+001	-1.27160E+002	4.31170E-002	1.05731E+001	-9.19063E+001
1.25271E+002	2.77413E+002	9.47255E+001	1.45705E+002	1.37555E+000	1.14000E+000	2.70200E+003	2.76606E+002	1.00000E+000	2.79930E+004	9.00000E+000	3.05302E+006	1.56813E+000	1.66557E+001	2.64627E-002	2.19312E-002	7.76014E-002	5.48630E-002	8.07400E+005	9.46793E+001	1.45583E+002	2.67692E-002	2.67692E-002	3.67430E+004	1.40000E+001	1.00000E+001	0.00000E+000	5.00434E+001	9.95267E+001	1.38682E+002	1.00000E+002	6.10807E-001	7.42022E-002	0.00000E+000	1.42919E+001	5.04752E+000	9.14725E-001	6.76014E+001	1.29998E+002	1.99111E+002	1.05926E+001	1.32277E+000	9.46538E-001	9.36368E-002	1.42919E+001	-1.40299E+002	4.31170E-002	1.05926E+001	-9.18549E+001
1.22806E+002	1.81159E+002	9.47035E+001	1.45388E+002	1.12896E+000	1.01789E+000	1.30500E+003	1.47507E+002	1.00000E+000	2.79940E+004	2.60000E+001	3.05314E+006	1.14915E+000	1.34595E+001	3.12517E-002	2.81770E-002	6.54060E-002	5.47766E-002	8.07400E+005	9.46797E+001	1.45583E+002	2.67692E-002	2.67692E-002	3.67430E+004	1.40000E+001	1.10000E+001	0.00000E+000	3.64475E+001	6.45445E+001	8.32160E+001	1.00000E+002	3.87901E-001	8.37476E-002	0.00000E+000	1.66571E+001	8.14813E+000	8.15358E-001	6.76014E+001	1.29998E+002	1.99111E+002	1.06363E+001	1.32277E+000	9.46538E-001	5.17373E-002	1.66571E+001	-9.44907E+001	4.31170E-002	1.06363E+001	-9.19253E+001
1.44028E+002	4.19965E+002	9.48047E+001	1.45497E+002	1.23230E+000	1.18853E+000	3.83900E+003	4.76864E+002	1.00000E+000	2.79970E+004	5.00000E+000	3.05344E+006	1.46462E+000	2.04931E+001	1.98887E-002	1.91823E-002	4.57064E-002	4.28552E-002	8.07400E+005	9.46799E+001	1.45582E+002	2.67692E-002	2.67692E-002	3.67430E+004	1.40000E+001	1.30000E+001	0.00000E+000	9.66657E+001	1.25807E+002	2.17339E+002	1.00000E+002	9.31789E-001	2.88533E-002	0.00000E+000	2.29840E+000	4.74344E+000	8.16600E-001	6.76014E+001	1.29998E+002	1.99111E+002	1.06836E+001	1.32277E+000	9.46538E-001	1.80794E-002	2.29840E+000	-7.57006E+001	4.31170E-002	1.06836E+001	-9.18184E+001
1.29653E+002	3.08166E+002	9.49241E+001	1.45543E+002	1.31313E+000	1.27046E+000	3.18800E+003	3.43278E+002	1.00000E+000	2.79980E+004	7.00000E+000	3.05355E+006	1.66828E+000	1.75547E+001	2.32568E-002	2.25010E-002	6.97208E-002	6.55382E-002	8.07400E+005	9.46799E+001	1.45581E+002	2.67692E-002	2.67692E-002	3.67430E+004	1.40000E+001	1.40000E+001	0.00000E+000	6.53830E+001	9.36645E+001	1.53865E+002	1.00000E+002	6.63036E-001	8.26801E-002	0.00000E+000	5.28505E+000	5.08897E+000	8.35261E-001	6.76014E+001	1.29998E+002	1.99111E+002	1.07025E+001	1.32277E+000	9.46538E-001	1.65176E-002	5.28505E+000	-7.11583E+001	4.31170E-002	1.07025E+001	-9.17577E+001
1.31042E+002	2.62805E+002	9.48394E+001	1.45519E+002	1.17926E+000	1.19601E+000	2.31600E+003	2.86404E+002	1.00000E+000	2.80540E+004	9.00000E+000	3.05950E+006	1.41041E+000	1.62112E+001	2.45043E-002	2.48522E-002	6.26482E-002	6.42842E-002	8.09476E+005	9.48315E+001	1.45509E+002	3.53261E-002	3.53261E-002	1.47210E+004	8.00000E+000	1.00000E+000	0.00000E+000	5.04279E+001	1.01056E+002	1.18813E+002	1.00000E+002	5.68337E-001	8.48250E-002	0.00000E+000	2.25732E+001	5.88874E+000	8.46876E-001	5.25963E+001	7.87740E+001	1.04441E+002	1.48808E+001	2.71008E+000	7.29895E-001	-7.04901E-003	2.25732E+001	-3.11307E+001	-2.20048E-002	1.48808E+001	-2.43422E+001
1.23588E+002	2.74796E+002	9.48019E+001	1.45552E+002	1.34890E+000	1.24404E+000	2.86000E+003	3.35628E+002	1.00000E+000	2.80550E+004	8.00000E+000	3.05960E+006	1.67808E+000	1.65770E+001	2.52229E-002	2.32622E-002	7.27667E-002	6.26167E-002	8.09476E+005	9.48312E+001	1.45509E+002	3.53261E-002	3.53261E-002	1.47210E+004	8.00000E+000	2.00000E+000	0.00000E+000	5.88740E+001	8.56632E+001	1.40092E+002	1.00000E+002	6.03220E-001	8.35971E-002	0.00000E+000	6.61910E+000	5.33696E+000	8.40880E-001	5.25963E+001	7.87740E+001	1.04441E+002	1.49011E+001	2.71008E+000	7.29895E-001	4.04395E-002	6.61910E+000	-9.32164E+001	-2.20048E-002	1.49011E+001	-2.43187E+001
1.29218E+002	3.40079E+002	9.47468E+001	1.45468E+002	1.23880E+000	1.12459E+000	2.96000E+003	4.83512E+002	1.00000E+000	2.80560E+004	8.00000E+000	3.05970E+006	1.39314E+000	1.84412E+001	2.27695E-002	2.06704E-002	7.14594E-002	5.96086E-002	8.09476E+005	9.48315E+001	1.45508E+002	3.53261E-002	3.53261E-002	1.47210E+004	8.00000E+000	3.00000E+000	0.00000E+000	7.82996E+001	1.14739E+002	1.53569E+002	1.00000E+002	7.27726E-001	9.54336E-002	0.00000E+000	1.42329E+001	6.11318E+000	7.21603E-001	5.25963E+001	7.87740E+001	1.04441E+002	1.49214E+001	2.71008E+000	7.29895E-001	4.83232E-002	1.42329E+001	-9.34657E+001	-2.20048E-002	1.49214E+001	-2.43393E+001
1.21343E+002	1.94919E+002	9.48933E+001	1.45644E+002	1.33491E+000	1.22821E+000	1.98200E+003	2.14659E+002	1.00000E+000	2.80570E+004	1.90000E+001	3.05982E+006	1.63956E+000	1.39613E+001	2.99848E-002	2.75881E-002	7.58155E-002	6.51929E-002	8.09476E+005	9.48317E+001	1.45508E+002	3.53261E-002	3.53261E-002	1.47210E+004	8.00000E+000	4.00000E+000	0.00000E+000	4.17380E+001	6.48937E+001	1.00673E+002	1.00000E+002	4.38983E-001	9.04509E-002	0.00000E+000	9.25909E+000	6.39015E+000	8.43622E-001	5.25963E+001	7.87740E+001	1.04441E+002	1.49481E+001	2.71008E+000	7.29895E-001	4.16296E-002	9.25909E+000	-9.17011E+001	-2.20048E-002	1.49481E+001	-2.42202E+001
1.22599E+002	8.41597E+001	9.48509E+001	1.45523E+002	1.19676E+000	1.23527E+000	7.76000E+002	1.89129E+002	1.00000E+000	2.80580E+004	5.50000E+001	3.05996E+006	1.47833E+000	9.17386E+000	4.29613E-002	4.43437E-002	1.21971E-001	1.29369E-001	8.09476E+005	9.48320E+001	1.45508E+002	3.53261E-002	3.53261E-002	1.47210E+004	8.00000E+000	5.00000E+000	0.00000E+000	3.20252E+001	4.34382E+001	3.69283E+001	1.00000E+002	2.30618E-001	4.72424E-001	0.00000E+000	4.14856E+001	1.71750E+001	5.01631E-001	5.25963E+001	7.87740E+001	1.04441E+002	1.49565E+001	2.71008E+000	7.29895E-001	-1.58336E-002	4.14856E+001	-3.72007E+000	-2.20048E-002	1.49565E+001	-2.42629E+001
1.19297E+002	1.52682E+002	9.49975E+001	1.45324E+002	1.24250E+000	1.58431E+000	1.82300E+003	3.18045E+002	1.00000E+000	2.80620E+004	2.80000E+001	3.06036E+006	1.96851E+000	1.23564E+001	2.91007E-002	3.71062E-002	8.90995E-002	1.41517E-001	8.09476E+005	9.48325E+001	1.45508E+002	3.53261E-002	3.53261E-002	1.47210E+004	8.00000E+000	7.00000E+000	0.00000E+000	5.06641E+001	5.81526E+001	5.99327E+001	1.00000E+002	3.47587E-001	2.12128E-001	0.00000E+000	2.66620E+001	1.34831E+001	4.16897E-001	5.25963E+001	7.87740E+001	1.04441E+002	1.50383E+001	2.71008E+000	7.29895E-001	-1.20915E-001	2.66620E+001	9.08983E+001	-2.20048E-002	1.50383E+001	-2.42180E+001
1.26193E+002	3.19339E+002	9.47434E+001	1.45552E+002	1.22959E+000	1.16273E+000	2.85200E+003	2.74951E+002	1.00000E+000	2.80810E+004	9.00000E+000	3.06232E+006	1.42968E+000	1.78701E+001	2.30243E-002	2.17722E-002	6.16026E-002	5.55967E-002	8.10246E+005	9.47468E+001	1.45572E+002	1.87813E-002	1.87813E-002	3.29530E+004	1.40000E+001	1.00000E+000	0.00000E+000	6.56250E+001	1.11035E+002	1.55083E+002	1.00000E+002	7.00454E-001	7.13014E-002	0.00000E+000	1.45150E+001	5.41574E+000	8.29810E-001	5.65444E+001	9.46526E+001	1.31069E+002	1.47548E+001	1.61391E+000	8.19188E-001	2.79492E-002	1.45150E+001	-7.30764E+001	4.59035E-002	1.47548E+001	-9.05067E+001
1.26804E+002	4.22333E+002	9.46922E+001	1.45556E+002	1.36540E+000	1.23686E+000	4.42400E+003	2.77389E+002	1.00000E+000	2.80820E+004	4.00000E+000	3.06242E+006	1.68881E+000	2.05507E+001	2.05283E-002	1.85957E-002	5.30988E-002	4.43537E-002	8.10246E+005	9.47467E+001	1.45572E+002	1.87813E-002	1.87813E-002	3.29530E+004	1.40000E+001	2.00000E+000	0.00000E+000	8.97506E+001	1.31029E+002	2.06528E+002	1.00000E+002	9.04090E-001	3.51427E-002	0.00000E+000	8.40259E+000	4.40763E+000	8.18650E-001	5.65444E+001	9.46526E+001	1.31069E+002	1.47943E+001	1.61391E+000	8.19188E-001	4.93972E-002	8.40259E+000	-1.00349E+002	4.59035E-002	1.47943E+001	-9.04769E+001
1.37490E+002	2.79336E+002	9.47171E+001	1.45520E+002	1.24165E+000	1.07002E+000	2.32000E+003	2.17524E+002	1.00000E+000	2.80830E+004	1.40000E+001	3.06254E+006	1.32860E+000	1.67134E+001	2.57785E-002	2.22152E-002	5.70692E-002	4.40592E-002	8.10246E+005	9.47467E+001	1.45571E+002	1.87813E-002	1.87813E-002	3.29530E+004	1.40000E+001	3.00000E+000	0.00000E+000	5.81657E+001	8.10036E+001	1.41969E+002	1.00000E+002	5.97113E-001	4.31585E-002	0.00000E+000	4.50554E+000	5.76692E+000	8.64019E-001	5.65444E+001	9.46526E+001	1.31069E+002	1.48117E+001	1.61391E+000	8.19188E-001	7.42448E-002	4.50554E+000	-1.29554E+002	4.59035E-002	1.48117E+001	-9.04666E+001
1.21668E+002	2.65056E+002	9.47833E+001	1.45650E+002	1.31640E+000	1.08243E+000	2.35400E+003	1.54909E+002	1.00000E+000	2.80840E+004	1.60000E+001	3.06265E+006	1.42492E+000	1.62805E+001	2.71323E-002	2.23099E-002	5.46328E-002	3.93352E-002	8.10246E+005	9.47464E+001	1.45571E+002	1.87813E-002	1.87813E-002	3.29530E+004	1.40000E+001	4.00000E+000	0.00000E+000	5.02443E+001	9.90703E+001	1.17963E+002	1.00000E+002	5.62119E-001	2.78637E-002	0.00000E+000	2.25120E+001	5.87134E+000	8.42501E-001	5.65444E+001	9.46526E+001	1.31069E+002	1.48307E+001	1.61391E+000	8.19188E-001	9.75360E-002	2.25120E+001	-1.36337E+002	4.59035E-002	1.48307E+001	-9.03881E+001
1.21680E+002	3.29165E+002	9.48048E+001	1.45538E+002	1.25450E+000	1.22128E+000	3.14300E+003	4.79186E+002	1.00000E+000	2.80850E+004	1.10000E+001	3.06274E+006	1.53209E+000	1.81429E+001	2.23768E-002	2.17843E-002	6.77996E-002	6.44723E-002	8.10246E+005	9.47463E+001	1.45572E+002	1.87813E-002	1.87813E-002	3.29530E+004	1.40000E+001	5.00000E+000	0.00000E+000	7.50192E+001	1.21322E+002	1.50140E+002	1.00000E+002	7.26608E-001	8.84217E-002	0.00000E+000	1.94440E+001	5.76711E+000	7.42303E-001	5.65444E+001	9.46526E+001	1.31069E+002	1.48653E+001	1.61391E+000	8.19188E-001	1.34184E-002	1.94440E+001	-5.40266E+001	4.59035E-002	1.48653E+001	-9.03878E+001
1.21252E+002	1.95851E+002	9.46793E+001	1.45554E+002	1.20476E+000	1.04130E+000	1.53800E+003	1.91645E+002	1.00000E+000	2.80860E+004	3.20000E+001	3.06286E+006	1.25452E+000	1.39947E+001	3.07201E-002	2.65520E-002	8.64857E-002	6.61837E-002	8.10246E+005	9.47462E+001	1.45571E+002	1.87813E-002	1.87813E-002	3.29530E+004	1.40000E+001	6.00000E+000	0.00000E+000	3.72889E+001	7.43391E+001	9.13729E+001	1.00000E+002	4.27672E-001	1.59234E-001	0.00000E+000	2.12138E+001	7.10953E+000	8.60780E-001	5.65444E+001	9.46526E+001	1.31069E+002	1.48892E+001	1.61391E+000	8.19188E-001	7.27765E-002	2.12138E+001	-1.11316E+002	4.59035E-002	1.48892E+001	-9.03852E+001
1.19114E+002	2.21006E+002	9.47148E+001	1.45637E+002	1.25529E+000	1.20406E+000	2.08300E+003	1.59743E+002	1.00000E+000	2.80870E+004	2.50000E+001	3.06298E+006	1.51144E+000	1.48663E+001	2.75042E-002	2.63818E-002	6.46574E-002	6.00135E-002	8.10246E+005	9.47458E+001	1.45572E+002	1.87813E-002	1.87813E-002	3.29530E+004	1.40000E+001	7.00000E+000	0.00000E+000	3.52962E+001	7.53973E+001	1.13982E+002	1.00000E+002	4.78613E-001	8.50161E-002	0.00000E+000	1.35865E+001	5.31468E+000	9.89440E-001	5.65444E+001	9.46526E+001	1.31069E+002	1.49038E+001	1.61391E+000	8.19188E-001	2.08283E-002	1.35865E+001	-6.70507E+001	4.59035E-002	1.49038E+001	-9.03343E+001
1.12714E+002	1.81592E+002	9.47611E+001	1.45723E+002	1.42296E+000	1.19966E+000	1.91700E+003	2.13807E+002	1.00000E+000	2.80880E+004	3.20000E+001	3.06309E+006	1.70707E+000	1.34756E+001	3.24998E-002	2.73998E-002	9.34875E-002	6.82551E-002	8.10246E+005	9.47454E+001	1.45571E+002	1.87813E-002	1.87813E-002	3.29530E+004	1.40000E+001	8.00000E+000	0.00000E+000	3.89033E+001	6.45486E+001	8.59171E+001	1.00000E+002	3.98744E-001	1.52658E-001	0.00000E+000	1.64695E+001	6.90869E+000	7.93422E-001	5.65444E+001	9.46526E+001	1.31069E+002	1.49311E+001	1.61391E+000	8.19188E-001	8.51424E-002	1.64695E+001	-1.28978E+002	4.59035E-002	1.49311E+001	-9.02673E+001
1.25883E+002	2.40268E+002	9.45815E+001	1.45564E+002	1.16708E+000	1.16346E+000	2.04100E+003	4.22254E+002	1.00000E+000	2.80890E+004	1.90000E+001	3.06318E+006	1.35786E+000	1.55006E+001	2.58334E-002	2.57532E-002	6.53870E-002	6.50174E-002	8.10246E+005	9.47452E+001	1.45571E+002	1.87813E-002	1.87813E-002	3.29530E+004	1.40000E+001	9.00000E+000	0.00000E+000	3.89302E+001	9.55137E+001	1.15076E+002	1.00000E+002	5.27430E-001	1.05982E-001	0.00000E+000	2.30266E+001	5.53628E+000	9.59559E-001	5.65444E+001	9.46526E+001	1.31069E+002	1.49419E+001	1.61391E+000	8.19188E-001	1.55417E-003	2.30266E+001	-3.90222E+001	4.59035E-002	1.49419E+001	-9.03505E+001
1.14104E+002	1.32856E+002	9.47912E+001	1.45639E+002	1.45930E+000	1.29146E+000	1.54000E+003	1.72180E+002	1.00000E+000	2.80900E+004	4.70000E+001	3.06331E+006	1.88463E+000	1.15263E+001	3.71863E-002	3.29095E-002	1.16128E-001	9.23843E-002	8.10246E+005	9.47446E+001	1.45571E+002	1.87813E-002	1.87813E-002	3.29530E+004	1.40000E+001	1.00000E+001	0.00000E+000	2.49754E+001	4.33223E+001	6.83400E+001	1.00000E+002	2.90333E-001	2.33353E-001	0.00000E+000	1.05296E+001	6.70795E+000	9.11719E-001	5.65444E+001	9.46526E+001	1.31069E+002	1.49674E+001	1.61391E+000	8.19188E-001	6.10134E-002	1.05296E+001	-1.09870E+002	4.59035E-002	1.49674E+001	-9.02535E+001
1.23645E+002	2.42819E+002	9.49043E+001	1.45441E+002	1.16633E+000	1.13462E+000	2.01000E+003	2.20515E+002	1.00000E+000	2.80910E+004	2.20000E+001	3.06340E+006	1.32334E+000	1.55826E+001	2.60150E-002	2.53077E-002	5.94274E-002	5.65878E-002	8.10246E+005	9.47446E+001	1.45571E+002	1.87813E-002	1.87813E-002	3.29530E+004	1.40000E+001	1.10000E+001	0.00000E+000	5.36754E+001	8.86414E+001	1.02718E+002	1.00000E+002	5.12551E-001	5.93454E-002	0.00000E+000	2.29539E+001	7.36775E+000	7.26572E-001	5.65444E+001	9.46526E+001	1.31069E+002	1.49977E+001	1.61391E+000	8.19188E-001	1.37811E-002	2.29539E+001	-5.08796E+001	4.59035E-002	1.49977E+001	-9.02673E+001
1.13078E+002	2.18745E+002	9.48235E+001	1.45555E+002	1.33600E+000	1.21838E+000	2.21100E+003	2.57160E+002	1.00000E+000	2.80940E+004	2.20000E+001	3.06372E+006	1.62775E+000	1.47900E+001	2.84127E-002	2.59112E-002	8.57329E-002	7.21843E-002	8.10246E+005	9.47451E+001	1.45570E+002	1.87813E-002	1.87813E-002	3.29530E+004	1.40000E+001	1.20000E+001	0.00000E+000	4.54463E+001	8.59905E+001	9.90560E+001	1.00000E+002	4.83562E-001	1.26933E-001	0.00000E+000	2.40974E+001	6.32570E+000	8.06878E-001	5.65444E+001	9.46526E+001	1.31069E+002	1.50862E+001	1.61391E+000	8.19188E-001	4.60471E-002	2.40974E+001	-8.12883E+001	4.59035E-002	1.50862E+001	-9.01568E+001
1.25376E+002	2.99692E+002	9.47490E+001	1.45542E+002	1.37090E+000	1.12412E+000	2.87000E+003	3.40359E+002	1.00000E+000	2.80950E+004	1.10000E+001	3.06382E+006	1.54105E+000	1.73116E+001	2.55897E-002	2.09831E-002	7.01538E-002	4.88570E-002	8.10246E+005	9.47453E+001	1.45570E+002	1.87813E-002	1.87813E-002	3.29530E+004	1.40000E+001	1.30000E+001	0.00000E+000	6.78110E+001	1.04685E+002	1.42194E+002	1.00000E+002	6.62068E-001	7.17705E-002	0.00000E+000	1.50545E+001	5.88230E+000	7.61594E-001	5.65444E+001	9.46526E+001	1.31069E+002	1.51036E+001	1.61391E+000	8.19188E-001	9.89120E-002	1.50545E+001	-1.45350E+002	4.59035E-002	1.51036E+001	-9.01599E+001
1.20193E+002	1.95411E+002	9.47108E+001	1.45605E+002	1.10913E+000	1.21750E+000	1.65000E+003	2.56172E+002	1.00000E+000	2.80960E+004	3.00000E+001	3.06395E+006	1.35036E+000	1.39790E+001	2.73048E-002	2.99727E-002	5.91474E-002	6.97769E-002	8.10246E+005	9.47454E+001	1.45570E+002	1.87813E-002	1.87813E-002	3.29530E+004	1.40000E+001	1.40000E+001	0.00000E+000	3.86227E+001	5.74304E+001	1.01718E+002	1.00000E+002	4.20965E-001	9.27555E-002	0.00000E+000	5.39540E+000	6.52227E+000	9.05880E-001	5.65444E+001	9.46526E+001	1.31069E+002	1.51236E+001	1.61391E+000	8.19188E-001	-4.65781E-002	5.39540E+000	-9.69686E+000	4.59035E-002	1.51236E+001	-9.01264E+001
1.16768E+002	1.68038E+002	9.47378E+001	1.45486E+002	1.31195E+000	1.13909E+000	1.56400E+003	1.69473E+002	1.00000E+000	2.81040E+004	3.60000E+001	3.06480E+006	1.49442E+000	1.29629E+001	3.31740E-002	2.88030E-002	7.78499E-002	6.06314E-002	8.10903E+005	9.47635E+001	1.45523E+002	1.83099E-002	1.83099E-002	3.88720E+004	1.80000E+001	1.00000E+000	0.00000E+000	3.34473E+001	6.77065E+001	7.71788E+001	1.00000E+002	3.74516E-001	9.53569E-002	0.00000E+000	2.51411E+001	7.20870E+000	8.41852E-001	5.76527E+001	8.44951E+001	1.17066E+002	1.38467E+001	1.64181E+000	7.41428E-001	7.05259E-002	2.51411E+001	-1.05069E+002	2.82053E-002	1.38467E+001	-7.40186E+001
1.15363E+002	1.47001E+002	9.47917E+001	1.45561E+002	1.44089E+000	1.36590E+000	1.77600E+003	1.54592E+002	1.00000E+000	2.81050E+004	4.20000E+001	3.06490E+006	1.96811E+000	1.21244E+001	3.41909E-002	3.24113E-002	8.66079E-002	7.85831E-002	8.10903E+005	9.47639E+001	1.45523E+002	1.83099E-002	1.83099E-002	3.88720E+004	1.80000E+001	2.00000E+000	0.00000E+000	7.33863E+001	5.75324E+001	6.84610E+001	1.00000E+002	4.08343E-001	1.09894E-001	0.00000E+000	2.86803E+002	2.82666E+001	2.01472E-001	5.76527E+001	8.44951E+001	1.17066E+002	1.38668E+001	1.64181E+000	7.41428E-001	2.67208E-002	-4.44238E+000	-9.08219E+001	2.82053E-002	1.38668E+001	-7.39608E+001
1.16838E+002	1.17744E+002	9.46772E+001	1.45506E+002	1.41843E+000	1.31743E+000	1.35600E+003	1.08599E+002	1.00000E+000	2.81080E+004	5.50000E+001	3.06521E+006	1.86868E+000	1.08510E+001	3.85193E-002	3.57764E-002	8.84569E-002	7.75898E-002	8.10903E+005	9.47647E+001	1.45524E+002	1.83099E-002	1.83099E-002	3.88720E+004	1.80000E+001	3.00000E+000	0.00000E+000	2.99955E+001	3.52800E+001	5.37252E+001	1.00000E+002	2.49866E-001	1.42627E-001	0.00000E+000	6.48658E+000	9.78488E+000	6.66079E-001	5.76527E+001	8.44951E+001	1.17066E+002	1.39003E+001	1.64181E+000	7.41428E-001	3.69192E-002	6.48658E+000	-8.99222E+001	2.82053E-002	1.39003E+001	-7.39713E+001
1.17464E+002	2.09990E+002	9.48355E+001	1.45589E+002	1.22002E+000	1.14129E+000	1.82700E+003	2.15614E+002	1.00000E+000	2.81090E+004	2.70000E+001	3.06529E+006	1.39240E+000	1.44910E+001	2.85428E-002	2.67010E-002	7.44375E-002	6.59149E-002	8.10903E+005	9.47647E+001	1.45524E+002	1.83099E-002	1.83099E-002	3.88720E+004	1.80000E+001	4.00000E+000	0.00000E+000	5.33596E+001	8.15629E+001	9.47234E+001	1.00000E+002	4.79469E-001	1.09574E-001	0.00000E+000	2.26566E+001	8.28628E+000	6.77614E-001	5.76527E+001	8.44951E+001	1.17066E+002	1.39189E+001	1.64181E+000	7.41428E-001	3.33390E-002	2.26566E+001	-7.01733E+001	2.82053E-002	1.39189E+001	-7.38897E+001
1.11897E+002	1.86321E+002	9.49188E+001	1.45530E+002	1.38968E+000	1.37183E+000	2.18400E+003	1.76764E+002	1.00000E+000	2.81100E+004	3.30000E+001	3.06540E+006	1.90641E+000	1.36500E+001	2.97365E-002	2.93545E-002	6.88681E-002	6.72908E-002	8.10903E+005	9.47647E+001	1.45525E+002	1.83099E-002	1.83099E-002	3.88720E+004	1.80000E+001	5.00000E+000	0.00000E+000	4.51632E+001	7.06302E+001	8.13815E+001	1.00000E+002	4.11764E-001	7.02969E-002	0.00000E+000	2.32863E+001	7.45107E+000	6.89233E-001	5.76527E+001	8.44951E+001	1.17066E+002	1.39376E+001	1.64181E+000	7.41428E-001	6.46528E-003	2.32863E+001	-4.34420E+001	2.82053E-002	1.39376E+001	-7.38733E+001
1.22990E+002	1.83094E+002	9.47541E+001	1.45466E+002	1.20579E+000	1.12500E+000	1.55300E+003	1.64934E+002	1.00000E+000	2.81110E+004	3.10000E+001	3.06549E+006	1.35652E+000	1.35312E+001	3.05976E-002	2.85474E-002	7.01341E-002	6.20322E-002	8.10903E+005	9.47643E+001	1.45526E+002	1.83099E-002	1.83099E-002	3.88720E+004	1.80000E+001	6.00000E+000	0.00000E+000	3.79548E+001	5.68843E+001	9.65049E+001	1.00000E+002	4.06535E-001	1.09742E-001	0.00000E+000	7.08479E+000	6.91142E+000	8.81167E-001	5.76527E+001	8.44951E+001	1.17066E+002	1.39524E+001	1.64181E+000	7.41428E-001	3.46634E-002	7.08479E+000	-8.71043E+001	2.82053E-002	1.39524E+001	-7.39163E+001
1.17094E+002	2.78695E+002	9.47101E+001	1.45487E+002	1.39154E+000	1.23958E+000	2.97700E+003	2.20547E+002	1.00000E+000	2.81120E+004	1.10000E+001	3.06559E+006	1.72493E+000	1.66941E+001	2.55039E-002	2.27188E-002	6.37392E-002	5.17360E-002	8.10903E+005	9.47642E+001	1.45526E+002	1.83099E-002	1.83099E-002	3.88720E+004	1.80000E+001	7.00000E+000	0.00000E+000	6.08836E+001	9.29608E+001	1.34800E+002	1.00000E+002	6.08988E-001	4.60256E-002	0.00000E+000	1.26683E+001	5.55034E+000	7.92505E-001	5.76527E+001	8.44951E+001	1.17066E+002	1.39777E+001	1.64181E+000	7.41428E-001	5.77542E-002	1.26683E+001	-1.04498E+002	2.82053E-002	1.39777E+001	-7.38933E+001
1.30666E+002	3.76309E+002	9.47000E+001	1.45498E+002	1.23776E+000	1.26249E+000	3.66400E+003	4.88862E+002	1.00000E+000	2.81130E+004	7.00000E+000	3.06569E+006	1.56267E+000	1.93987E+001	2.04485E-002	2.08570E-002	5.33954E-002	5.53735E-002	8.10903E+005	9.47641E+001	1.45526E+002	1.83099E-002	1.83099E-002	3.88720E+004	1.80000E+001	8.00000E+000	0.00000E+000	9.39145E+001	1.10402E+002	1.75923E+002	1.00000E+002	8.00134E-001	5.36809E-002	0.00000E+000	5.06239E+000	5.67642E+000	6.98488E-001	5.76527E+001	8.44951E+001	1.17066E+002	1.39970E+001	1.64181E+000	7.41428E-001	-9.89091E-003	5.06239E+000	-4.59333E+001	2.82053E-002	1.39970E+001	-7.38722E+001
1.24888E+002	2.01192E+002	9.46916E+001	1.45513E+002	1.20365E+000	1.03197E+000	1.56400E+003	2.13933E+002	1.00000E+000	2.81140E+004	2.80000E+001	3.06582E+006	1.24212E+000	1.41842E+001	3.04355E-002	2.60944E-002	7.43558E-002	5.65326E-002	8.10903E+005	9.47645E+001	1.45525E+002	1.83099E-002	1.83099E-002	3.88720E+004	1.80000E+001	9.00000E+000	0.00000E+000	4.55670E+001	6.23766E+001	9.18347E+001	1.00000E+002	4.20593E-001	1.03884E-001	0.00000E+000	1.06324E+001	8.23273E+000	7.37138E-001	5.76527E+001	8.44951E+001	1.17066E+002	1.40164E+001	1.64181E+000	7.41428E-001	7.67925E-002	1.06324E+001	-1.26093E+002	2.82053E-002	1.40164E+001	-7.38496E+001
1.29138E+002	2.13027E+002	9.46844E+001	1.45493E+002	1.04861E+000	1.08673E+000	1.52300E+003	2.11579E+002	1.00000E+000	2.81150E+004	2.60000E+001	3.06592E+006	1.13955E+000	1.45954E+001	2.68698E-002	2.78465E-002	6.30652E-002	6.72377E-002	8.10903E+005	9.47648E+001	1.45524E+002	1.83099E-002	1.83099E-002	3.88720E+004	1.80000E+001	1.00000E+001	0.00000E+000	3.58443E+001	7.26886E+001	1.04811E+002	1.00000E+002	4.52988E-001	1.18005E-001	0.00000E+000	1.55598E+001	6.53445E+000	9.41135E-001	5.76527E+001	8.44951E+001	1.17066E+002	1.40390E+001	1.64181E+000	7.41428E-001	-1.78495E-002	1.55598E+001	-2.77386E+001	2.82053E-002	1.40390E+001	-7.38353E+001
1.13977E+002	2.20525E+002	9.47713E+001	1.45597E+002	1.35835E+000	1.23320E+000	2.29100E+003	1.87849E+002	1.00000E+000	2.81160E+004	2.10000E+001	3.06602E+006	1.67512E+000	1.48501E+001	2.83792E-002	2.57645E-002	6.39872E-002	5.39616E-002	8.10903E+005	9.47642E+001	1.45525E+002	1.83099E-002	1.83099E-002	3.88720E+004	1.80000E+001	1.10000E+001	0.00000E+000	5.23438E+001	7.93539E+001	9.94532E+001	1.00000E+002	4.84238E-001	5.50291E-002	0.00000E+000	1.89083E+001	7.08207E+000	7.08009E-001	5.76527E+001	8.44951E+001	1.17066E+002	1.40566E+001	1.64181E+000	7.41428E-001	4.82917E-002	1.89083E+001	-8.87091E+001	2.82053E-002	1.40566E+001	-7.37632E+001
1.29302E+002	2.48025E+002	9.46567E+001	1.45479E+002	1.06362E+000	1.04687E+000	1.73300E+003	1.47403E+002	1.00000E+000	2.81170E+004	2.00000E+001	3.06612E+006	1.11347E+000	1.57488E+001	2.55497E-002	2.51474E-002	5.04019E-002	4.90627E-002	8.10903E+005	9.47643E+001	1.45525E+002	1.83099E-002	1.83099E-002	3.88720E+004	1.80000E+001	1.20000E+001	0.00000E+000	5.52463E+001	9.08828E+001	1.07279E+002	1.00000E+002	5.30471E-001	5.63740E-002	0.00000E+000	2.25289E+001	7.87799E+000	7.31807E-001	5.76527E+001	8.44951E+001	1.17066E+002	1.40608E+001	1.64181E+000	7.41428E-001	7.93446E-003	2.25289E+001	-4.56926E+001	2.82053E-002	1.40608E+001	-7.38243E+001
1.17724E+002	2.12550E+002	9.46939E+001	1.45620E+002	1.36608E+000	1.28475E+000	2.31000E+003	1.69948E+002	1.00000E+000	2.81180E+004	2.40000E+001	3.06624E+006	1.75507E+000	1.45791E+001	2.84231E-002	2.67308E-002	6.86742E-002	6.14922E-002	8.10903E+005	9.47643E+001	1.45525E+002	1.83099E-002	1.83099E-002	3.88720E+004	1.80000E+001	1.30000E+001	0.00000E+000	4.29321E+001	8.47187E+001	9.59320E+001	1.00000E+002	4.69137E-001	8.10336E-002	0.00000E+000	2.55538E+001	6.05115E+000	8.25216E-001	5.76527E+001	8.44951E+001	1.17066E+002	1.40742E+001	1.64181E+000	7.41428E-001	3.06822E-002	2.55538E+001	-6.46946E+001	2.82053E-002	1.40742E+001	-7.37542E+001
1.22558E+002	2.27946E+002	9.48385E+001	1.45487E+002	1.36650E+000	1.20093E+000	2.32000E+003	2.84342E+002	1.00000E+000	2.81190E+004	2.20000E+001	3.06635E+006	1.64107E+000	1.50979E+001	2.83705E-002	2.49329E-002	8.44636E-002	6.64383E-002	8.10903E+005	9.47643E+001	1.45525E+002	1.83099E-002	1.83099E-002	3.88720E+004	1.80000E+001	1.40000E+001	0.00000E+000	4.54702E+001	7.81628E+001	1.13630E+002	1.00000E+002	5.02103E-001	1.05114E-001	0.00000E+000	1.39717E+001	5.79178E+000	8.60311E-001	5.76527E+001	8.44951E+001	1.17066E+002	1.40830E+001	1.64181E+000	7.41428E-001	6.44910E-002	1.39717E+001	-1.10014E+002	2.82053E-002	1.40830E+001	-7.37602E+001
1.16902E+002	3.28179E+002	9.47092E+001	1.45499E+002	1.31400E+000	1.30974E+000	3.50300E+003	3.45277E+002	1.00000E+000	2.81200E+004	9.00000E+000	3.06645E+006	1.72100E+000	1.81157E+001	2.22012E-002	2.21291E-002	5.99774E-002	5.96184E-002	8.10903E+005	9.47642E+001	1.45525E+002	1.83099E-002	1.83099E-002	3.88720E+004	1.80000E+001	1.50000E+001	0.00000E+000	7.72373E+001	1.07499E+002	1.49803E+002	1.00000E+002	7.02771E-001	6.03469E-002	0.00000E+000	1.31483E+001	5.68658E+000	7.13083E-001	5.76527E+001	8.44951E+001	1.17066E+002	1.41016E+001	1.64181E+000	7.41428E-001	1.62434E-003	1.31483E+001	-4.89630E+001	2.82053E-002	1.41016E+001	-7.37654E+001
1.26632E+002	2.81796E+002	9.48433E+001	1.45579E+002	1.30084E+000	1.19905E+000	2.73500E+003	2.33982E+002	1.00000E+000	2.81210E+004	1.20000E+001	3.06656E+006	1.55978E+000	1.67868E+001	2.48740E-002	2.29277E-002	5.30620E-002	4.60554E-002	8.10903E+005	9.47641E+001	1.45525E+002	1.83099E-002	1.83099E-002	3.88720E+004	1.80000E+001	1.60000E+001	0.00000E+000	6.32211E+001	1.07387E+002	1.33525E+002	1.00000E+002	6.38711E-001	4.36231E-002	0.00000E+000	2.03948E+001	5.92697E+000	7.74283E-001	5.76527E+001	8.44951E+001	1.17066E+002	1.41250E+001	1.64181E+000	7.41428E-001	4.07161E-002	2.03948E+001	-7.96956E+001	2.82053E-002	1.41250E+001	-7.36852E+001
1.28122E+002	3.56517E+002	9.48104E+001	1.45494E+002	1.20776E+000	1.15028E+000	3.09600E+003	3.54128E+002	1.00000E+000	2.81220E+004	8.00000E+000	3.06666E+006	1.38927E+000	1.88817E+001	2.17061E-002	2.06730E-002	6.24569E-002	5.70483E-002	8.10903E+005	9.47640E+001	1.45525E+002	1.83099E-002	1.83099E-002	3.88720E+004	1.80000E+001	1.70000E+001	0.00000E+000	7.39588E+001	1.01787E+002	1.83118E+002	1.00000E+002	7.62911E-001	7.94769E-002	0.00000E+000	4.45334E+000	4.92390E+000	8.75995E-001	5.76527E+001	8.44951E+001	1.17066E+002	1.41269E+001	1.64181E+000	7.41428E-001	2.43773E-002	4.45334E+000	-7.96625E+001	2.82053E-002	1.41269E+001	-7.37197E+001
1.17168E+002	9.91142E+001	9.50814E+001	1.45615E+002	1.18653E+000	1.22329E+000	8.96000E+002	1.62460E+002	1.00000E+000	2.81250E+004	9.30000E+001	3.06705E+006	1.45146E+000	9.95561E+000	3.96391E-002	4.08671E-002	1.12416E-001	1.18976E-001	8.10903E+005	9.47632E+001	1.45524E+002	1.83099E-002	1.83099E-002	3.88720E+004	1.80000E+001	1.80000E+001	0.00000E+000	2.08726E+001	5.10135E+001	3.32047E+001	1.00000E+002	2.16161E-001	3.54669E-001	0.00000E+000	5.12499E+001	8.70424E+000	9.21142E-001	5.76527E+001	8.44951E+001	1.17066E+002	1.41782E+001	1.64181E+000	7.41428E-001	-1.52532E-002	5.12499E+001	5.56383E+000	2.82053E-002	1.41782E+001	-7.35683E+001
1.18011E+002	1.27547E+002	9.46791E+001	1.45682E+002	1.06386E+000	9.07306E-001	7.72000E+002	1.99596E+002	1.00000E+000	2.81360E+004	6.90000E+001	3.06821E+006	9.65247E-001	1.12937E+001	3.82892E-002	3.26547E-002	1.14903E-001	8.56480E-002	8.11831E+005	9.46345E+001	1.45507E+002	6.25764E-002	6.25764E-002	3.29300E+003	3.00000E+000	1.00000E+000	0.00000E+000	1.85937E+001	6.36987E+001	5.65795E+001	1.00000E+002	2.91200E-001	2.99135E-001	0.00000E+000	3.70333E+001	8.12085E+000	1.06366E+000	2.60664E+001	4.53893E+001	8.23296E+001	7.13969E+000	4.18569E+000	9.99190E-001	7.94226E-002	3.70333E+001	-1.02395E+002	1.08639E-001	2.98385E+002	1.27189E+002
1.16485E+002	1.45361E+002	9.46551E+001	1.45364E+002	1.48290E+000	1.04755E+000	1.39400E+003	1.51994E+002	1.00000E+000	2.81370E+004	4.60000E+001	3.06830E+006	1.55342E+000	1.20566E+001	3.97174E-002	2.80572E-002	1.44087E-001	7.49665E-002	8.11831E+005	9.46349E+001	1.45507E+002	6.25764E-002	6.25764E-002	3.29300E+003	3.00000E+000	2.00000E+000	0.00000E+000	2.30108E+001	4.42078E+001	8.45903E+001	1.00000E+002	3.26204E-001	2.20263E-001	0.00000E+000	6.61606E+000	5.97240E+000	1.07629E+000	2.60664E+001	4.53893E+001	8.23296E+001	7.16369E+000	4.18569E+000	9.99190E-001	1.72044E-001	2.97862E+002	4.79363E+001	1.08639E-001	2.98409E+002	1.27098E+002
1.23824E+002	1.65221E+002	9.45795E+001	1.45565E+002	1.07699E+000	1.00934E+000	1.12700E+003	2.41973E+002	1.00000E+000	2.81380E+004	3.80000E+001	3.06839E+006	1.08705E+000	1.28538E+001	3.20811E-002	3.00660E-002	9.48862E-002	8.41141E-002	8.11831E+005	9.46350E+001	1.45507E+002	6.25764E-002	6.25764E-002	3.29300E+003	3.00000E+000	3.00000E+000	0.00000E+000	3.49649E+001	3.43086E+001	9.71722E+001	1.00000E+002	3.58173E-001	2.46253E-001	0.00000E+000	2.83097E+002	6.79263E+000	1.05247E+000	2.60664E+001	4.53893E+001	8.23296E+001	7.18007E+000	4.18569E+000	9.99190E-001	3.24252E-002	-8.14886E+000	-1.00147E+002	1.08639E-001	2.98426E+002	1.27167E+002
1.35249E+002	2.91632E+002	9.48556E+001	1.45668E+002	1.19343E+000	1.08565E+000	2.36400E+003	2.64483E+002	1.00000E+000	2.81510E+004	1.20000E+001	3.06972E+006	1.29565E+000	1.70772E+001	2.45456E-002	2.23289E-002	6.89880E-002	5.79446E-002	8.12237E+005	9.47788E+001	1.45627E+002	4.58766E-002	4.58766E-002	1.39660E+004	8.00000E+000	1.00000E+000	0.00000E+000	6.08827E+001	9.40443E+001	1.44229E+002	1.00000E+002	6.33034E-001	8.98158E-002	0.00000E+000	1.11868E+001	5.92624E+000	8.32930E-001	5.05000E+001	7.76535E+001	1.11324E+002	1.36184E+001	2.57104E+000	7.89889E-001	4.72896E-002	1.11868E+001	-9.53892E+001	1.65779E-002	1.36184E+001	-6.28551E+001
1.25332E+002	2.44004E+002	9.46830E+001	1.45458E+002	1.31640E+000	1.15502E+000	2.31100E+003	2.78096E+002	1.00000E+000	2.81520E+004	1.80000E+001	3.06984E+006	1.52047E+000	1.56206E+001	2.73835E-002	2.40264E-002	8.18005E-002	6.41510E-002	8.12237E+005	9.47787E+001	1.45627E+002	4.58766E-002	4.58766E-002	1.39660E+004	8.00000E+000	2.00000E+000	0.00000E+000	4.98041E+001	8.88770E+001	1.10081E+002	1.00000E+002	5.22949E-001	1.20137E-001	0.00000E+000	2.12151E+001	6.22777E+000	8.01639E-001	5.05000E+001	7.76535E+001	1.11324E+002	1.36314E+001	2.57104E+000	7.89889E-001	6.52999E-002	2.12151E+001	-1.03642E+002	1.65779E-002	1.36314E+001	-6.29521E+001
1.21935E+002	1.79306E+002	9.47478E+001	1.45803E+002	1.32260E+000	1.28619E+000	1.89100E+003	2.77173E+002	1.00000E+000	2.81540E+004	3.10000E+001	3.07006E+006	1.70112E+000	1.33905E+001	3.04147E-002	2.95773E-002	9.96085E-002	9.44815E-002	8.12237E+005	9.47788E+001	1.45626E+002	4.58766E-002	4.58766E-002	1.39660E+004	8.00000E+000	4.00000E+000	0.00000E+000	4.44829E+001	3.93304E+001	9.88536E+001	1.00000E+002	3.89607E-001	2.38613E-001	0.00000E+000	2.82108E+002	6.10936E+000	9.03379E-001	5.05000E+001	7.76535E+001	1.11324E+002	1.36410E+001	2.57104E+000	7.89889E-001	1.39575E-002	-9.13770E+000	-8.30505E+001	1.65779E-002	1.36410E+001	-6.28092E+001
1.24156E+002	1.57560E+002	9.49469E+001	1.45610E+002	1.23394E+000	1.19947E+000	1.45300E+003	1.15424E+002	1.00000E+000	2.81550E+004	4.10000E+001	3.07017E+006	1.48008E+000	1.25523E+001	3.23714E-002	3.14672E-002	8.07092E-002	7.66688E-002	8.12237E+005	9.47786E+001	1.45626E+002	4.58766E-002	4.58766E-002	1.39660E+004	8.00000E+000	5.00000E+000	0.00000E+000	4.01339E+001	6.26239E+001	7.20834E+001	1.00000E+002	3.65086E-001	1.38604E-001	0.00000E+000	2.38135E+001	9.16028E+000	6.87337E-001	5.05000E+001	7.76535E+001	1.11324E+002	1.36468E+001	2.57104E+000	7.89889E-001	1.41638E-002	2.38135E+001	-5.03226E+001	1.65779E-002	1.36468E+001	-6.28270E+001
1.30626E+002	3.69909E+002	9.46844E+001	1.45424E+002	1.12083E+000	1.10634E+000	2.87400E+003	3.72373E+002	1.00000E+000	2.81560E+004	7.00000E+000	3.07024E+006	1.24001E+000	1.92330E+001	2.09071E-002	2.06369E-002	5.12353E-002	5.00448E-002	8.12237E+005	9.47785E+001	1.45626E+002	4.58766E-002	4.58766E-002	1.39660E+004	8.00000E+000	6.00000E+000	0.00000E+000	7.22003E+001	1.30073E+002	1.83231E+002	1.00000E+002	8.15500E-001	5.40158E-002	0.00000E+000	1.59384E+001	5.15365E+000	8.68666E-001	5.05000E+001	7.76535E+001	1.11324E+002	1.36619E+001	2.57104E+000	7.89889E-001	6.50416E-003	1.59384E+001	-5.09150E+001	1.65779E-002	1.36619E+001	-6.29332E+001
1.20685E+002	1.34243E+002	9.45820E+001	1.46041E+002	1.14985E+000	1.32889E+000	1.27100E+003	1.42118E+002	1.00000E+000	2.81570E+004	4.70000E+001	3.07039E+006	1.52803E+000	1.15863E+001	3.22529E-002	3.72748E-002	7.49170E-002	9.73739E-002	8.12416E+005	9.45820E+001	1.46041E+002	7.49170E-002	9.73739E-002	1.27100E+003	1.00000E+000	1.00000E+000	0.00000E+000	3.57733E+001	2.67631E+001	8.00615E+001	1.00000E+002	3.05068E-001	1.81611E-001	0.00000E+000	2.77668E+002	6.99160E+000	9.62857E-001	3.57733E+001	2.67631E+001	8.00615E+001	2.77668E+002	6.99160E+000	9.62857E-001	-7.22285E-002	-1.35770E+001	-2.53027E+000	-7.22285E-002	-1.35770E+001	-2.53027E+000
1.19475E+002	1.03332E+002	9.49309E+001	1.45772E+002	1.28998E+000	1.21752E+000	1.00300E+003	1.48691E+002	1.00000E+000	2.81580E+004	8.90000E+001	3.07051E+006	1.57057E+000	1.01652E+001	4.07316E-002	3.84438E-002	1.10331E-001	9.92177E-002	8.12237E+005	9.47784E+001	1.45626E+002	4.58766E-002	4.58766E-002	1.39660E+004	8.00000E+000	7.00000E+000	0.00000E+000	2.53352E+001	3.26337E+001	4.99309E+001	1.00000E+002	2.27200E-001	2.73888E-001	0.00000E+000	8.68300E+000	1.04434E+001	7.25639E-001	5.05000E+001	7.76535E+001	1.11324E+002	1.36758E+001	2.57104E+000	7.89889E-001	2.88965E-002	8.68300E+000	-7.97164E+001	1.65779E-002	1.36758E+001	-6.27455E+001
1.16871E+002	9.19564E+001	9.46905E+001	1.45876E+002	1.25124E+000	1.23760E+000	8.82000E+002	1.98017E+002	1.00000E+000	2.81610E+004	2.79000E+002	3.07083E+006	1.54853E+000	9.58939E+000	4.21313E-002	4.16722E-002	1.40343E-001	1.37459E-001	8.12237E+005	9.47775E+001	1.45626E+002	4.58766E-002	4.58766E-002	1.39660E+004	8.00000E+000	8.00000E+000	0.00000E+000	2.75524E+001	2.34306E+001	4.61011E+001	1.00000E+002	2.04324E-001	5.73901E-001	0.00000E+000	2.83127E+002	1.19694E+001	6.75156E-001	5.05000E+001	7.76535E+001	1.11324E+002	1.37094E+001	2.57104E+000	7.89889E-001	5.47790E-003	-8.11853E+000	-7.38234E+001	1.65779E-002	1.37094E+001	-6.27282E+001
1.20296E+002	2.05072E+002	9.50347E+001	1.45704E+002	1.37096E+000	1.18786E+000	2.06100E+003	2.43405E+002	1.00000E+000	2.81650E+004	2.50000E+001	3.07117E+006	1.62851E+000	1.43203E+001	3.01984E-002	2.61654E-002	8.88951E-002	6.81558E-002	8.12633E+005	9.50347E+001	1.45704E+002	8.88951E-002	6.81558E-002	2.06100E+003	1.00000E+000	1.00000E+000	0.00000E+000	6.26709E+001	6.89579E+001	9.87549E+001	1.00000E+002	4.81341E-001	1.23518E-001	0.00000E+000	7.80284E+000	9.13149E+000	5.78936E-001	6.26709E+001	6.89579E+001	9.87549E+001	7.80284E+000	9.13149E+000	5.78936E-001	7.15539E-002	7.80284E+000	-1.23331E+002	7.15539E-002	7.80284E+000	-1.23331E+002
1.29053E+002	3.41001E+002	9.46952E+001	1.45499E+002	1.14983E+000	1.19053E+000	2.92000E+003	2.42706E+002	1.00000E+000	2.81850E+004	9.00000E+000	3.07328E+006	1.36890E+000	1.84662E+001	2.12785E-002	2.20317E-002	4.93696E-002	5.25507E-002	8.13227E+005	9.47360E+001	1.45525E+002	3.69934E-002	3.69934E-002	9.04100E+003	4.00000E+000	1.00000E+000	0.00000E+000	6.04983E+001	1.10025E+002	1.74796E+002	1.00000E+002	7.34783E-001	5.31443E-002	0.00000E+000	1.19788E+001	4.72685E+000	9.39611E-001	5.25131E+001	9.19138E+001	1.35875E+002	1.41375E+001	2.87078E+000	8.79232E-001	-1.73904E-002	1.19788E+001	-3.17604E+001	3.38889E-002	1.41375E+001	-7.92931E+001
1.19609E+002	2.15038E+002	9.48473E+001	1.45609E+002	1.25113E+000	1.07986E+000	1.81400E+003	1.37948E+002	1.00000E+000	2.81860E+004	2.60000E+001	3.07342E+006	1.35105E+000	1.46642E+001	2.93755E-002	2.53542E-002	6.66789E-002	5.15249E-002	8.13227E+005	9.47359E+001	1.45525E+002	3.69934E-002	3.69934E-002	9.04100E+003	4.00000E+000	2.00000E+000	0.00000E+000	4.29705E+001	8.26720E+001	9.49934E+001	1.00000E+002	4.63004E-001	7.68876E-002	0.00000E+000	2.54308E+001	6.90863E+000	8.15644E-001	5.25131E+001	9.19138E+001	1.35875E+002	1.41429E+001	2.87078E+000	8.79232E-001	7.34750E-002	2.54308E+001	-1.07769E+002	3.38889E-002	1.41429E+001	-7.92169E+001
1.27240E+002	2.98521E+002	9.46403E+001	1.45529E+002	1.18483E+000	1.10649E+000	2.45000E+003	1.67142E+002	1.00000E+000	2.81870E+004	1.20000E+001	3.07352E+006	1.31100E+000	1.72778E+001	2.39371E-002	2.23546E-002	4.87940E-002	4.34035E-002	8.13227E+005	9.47358E+001	1.45525E+002	3.69934E-002	3.69934E-002	9.04100E+003	4.00000E+000	3.00000E+000	0.00000E+000	5.75687E+001	9.58616E+001	1.52234E+002	1.00000E+002	6.49068E-001	4.33376E-002	0.00000E+000	1.11596E+001	5.41980E+000	8.94634E-001	5.25131E+001	9.19138E+001	1.35875E+002	1.41685E+001	2.87078E+000	8.79232E-001	3.41860E-002	1.11596E+001	-8.25638E+001	3.38889E-002	1.41685E+001	-7.92634E+001
1.16899E+002	1.84146E+002	9.48174E+001	1.45480E+002	1.37052E+000	1.18620E+000	1.85700E+003	2.11264E+002	1.00000E+000	2.81880E+004	2.90000E+001	3.07365E+006	1.62572E+000	1.35701E+001	3.18039E-002	2.75267E-002	9.25441E-002	7.08513E-002	8.13227E+005	9.47360E+001	1.45525E+002	3.69934E-002	3.69934E-002	9.04100E+003	4.00000E+000	4.00000E+000	0.00000E+000	4.26084E+001	6.72555E+001	9.30265E+001	1.00000E+002	4.27463E-001	1.37023E-001	0.00000E+000	1.57130E+001	7.09677E+000	7.84774E-001	5.25131E+001	9.19138E+001	1.35875E+002	1.41737E+001	2.87078E+000	8.79232E-001	7.20912E-002	1.57130E+001	-1.16102E+002	3.38889E-002	1.41737E+001	-7.92371E+001
1.28807E+002	3.64057E+002	9.45444E+001	1.45676E+002	1.34558E+000	1.18517E+000	3.61000E+003	1.51600E+002	1.00000E+000	2.81920E+004	7.00000E+000	3.07404E+006	1.59474E+000	1.90803E+001	2.23952E-002	1.97255E-002	5.35998E-002	4.27369E-002	8.13440E+005	9.45082E+001	1.45778E+002	7.33232E-002	7.33232E-002	5.53200E+003	2.00000E+000	1.00000E+000	0.00000E+000	9.15383E+001	7.09974E+001	2.15235E+002	1.00000E+002	8.09671E-001	3.36419E-002	0.00000E+000	2.78791E+002	4.02698E+000	9.91924E-001	7.96782E+001	5.50225E+001	1.87323E+002	2.76319E+002	3.13454E+000	1.02943E+000	6.33841E-002	-1.24545E+001	-1.35308E+002	9.41489E-002	2.76319E+002	1.21123E+002
1.22236E+002	2.06491E+002	9.44402E+001	1.45970E+002	1.43096E+000	1.05104E+000	1.92200E+003	2.15671E+002	1.00000E+000	2.81930E+004	2.90000E+001	3.07418E+006	1.50400E+000	1.43698E+001	3.26400E-002	2.39742E-002	8.52493E-002	4.91494E-002	8.13440E+005	9.45081E+001	1.45778E+002	7.33232E-002	7.33232E-002	5.53200E+003	2.00000E+000	2.00000E+000	0.00000E+000	5.74019E+001	2.50177E+001	1.34898E+002	1.00000E+002	4.69233E-001	9.84702E-002	0.00000E+000	2.69506E+002	4.68705E+000	1.16798E+000	7.96782E+001	5.50225E+001	1.87323E+002	2.76317E+002	3.13454E+000	1.02943E+000	1.53068E-001	2.69506E+002	4.49440E+001	9.41489E-002	2.76317E+002	1.21200E+002
1.29500E+002	2.97439E+002	9.44142E+001	1.45715E+002	1.22992E+000	1.18307E+000	2.70200E+003	2.66405E+002	1.00000E+000	2.82150E+004	9.00000E+000	3.07655E+006	1.45508E+000	1.72464E+001	2.36611E-002	2.27597E-002	5.41880E-002	5.05716E-002	8.14142E+005	9.43908E+001	1.45840E+002	6.50225E-002	6.50225E-002	6.04300E+003	3.00000E+000	1.00000E+000	0.00000E+000	8.87071E+001	7.55100E+001	1.38482E+002	1.00000E+002	6.34867E-001	5.29352E-002	0.00000E+000	2.84335E+002	7.50046E+000	6.15574E-001	5.88267E+001	5.35820E+001	1.06604E+002	2.85579E+002	4.26642E+000	7.23639E-001	1.94171E-002	-6.91086E+000	-8.62165E+001	-1.58261E-002	-5.66644E+000	-5.09075E+001
1.11377E+002	1.20551E+002	9.44775E+001	1.46046E+002	1.27917E+000	1.45075E+000	1.37000E+003	1.87661E+002	1.00000E+000	2.82170E+004	3.20000E+001	3.07680E+006	1.85574E+000	1.09796E+001	3.45594E-002	3.91950E-002	1.09762E-001	1.39426E-001	8.14142E+005	9.43912E+001	1.45841E+002	6.50225E-002	6.50225E-002	6.04300E+003	3.00000E+000	2.00000E+000	0.00000E+000	3.13287E+001	2.46683E+001	6.62738E+001	1.00000E+002	2.60656E-001	3.98696E-001	0.00000E+000	2.79492E+002	7.21213E+000	8.99058E-001	5.88267E+001	5.35820E+001	1.06604E+002	2.85591E+002	4.26642E+000	7.23639E-001	-6.28515E-002	-1.17538E+001	-1.03654E+001	-1.58261E-002	-5.65424E+000	-5.07670E+001
1.11169E+002	1.63392E+002	9.42989E+001	1.45869E+002	1.36862E+000	1.44043E+000	1.97100E+003	1.68082E+002	1.00000E+000	2.82180E+004	2.20000E+001	3.07690E+006	1.97139E+000	1.27825E+001	3.08276E-002	3.24450E-002	8.59612E-002	9.45563E-002	8.14142E+005	9.43909E+001	1.45841E+002	6.50225E-002	6.50225E-002	6.04300E+003	3.00000E+000	3.00000E+000	0.00000E+000	3.69775E+001	4.36188E+001	9.09350E+001	1.00000E+002	3.65704E-001	1.52141E-001	0.00000E+000	2.90631E+002	5.98230E+000	9.03649E-001	5.88267E+001	5.35820E+001	1.06604E+002	2.85602E+002	4.26642E+000	7.23639E-001	-2.55626E-002	-6.14136E-001	-3.63716E+001	-1.58261E-002	-5.64352E+000	-5.08560E+001
1.27197E+002	1.96175E+002	9.42254E+001	1.45687E+002	1.23041E+000	1.20831E+000	1.81700E+003	2.23054E+002	1.00000E+000	2.82380E+004	2.00000E+001	3.07907E+006	1.48672E+000	1.40063E+001	2.88650E-002	2.83466E-002	6.57736E-002	6.36867E-002	8.14834E+005	9.43269E+001	1.45734E+002	2.90680E-002	2.90680E-002	1.80790E+004	1.60000E+001	1.00000E+000	0.00000E+000	3.91892E+001	5.02310E+001	1.08754E+002	1.00000E+002	4.24223E-001	9.06374E-002	0.00000E+000	1.51555E-001	5.77711E+000	9.74592E-001	3.05699E+001	3.72939E+001	7.28717E+001	1.45798E+000	2.04700E+000	8.71980E-001	9.06183E-003	1.51555E-001	-6.91807E+001	2.61163E-002	1.45798E+000	-8.44115E+001
1.20293E+002	1.24300E+002	9.43640E+001	1.45769E+002	1.20144E+000	1.25094E+000	1.16400E+003	1.77706E+002	1.00000E+000	2.82390E+004	3.50000E+001	3.07919E+006	1.50293E+000	1.11490E+001	3.52148E-002	3.66657E-002	1.02956E-001	1.11035E-001	8.14834E+005	9.43267E+001	1.45734E+002	2.90680E-002	2.90680E-002	1.80790E+004	1.60000E+001	2.00000E+000	0.00000E+000	2.36010E+001	3.43099E+001	7.15320E+001	1.00000E+002	2.77492E-001	2.96356E-001	0.00000E+000	2.56146E+000	6.97809E+000	1.00809E+000	3.05699E+001	3.72939E+001	7.28717E+001	1.46136E+000	2.04700E+000	8.71980E-001	-2.01842E-002	2.56146E+000	-3.84463E+001	2.61163E-002	1.46136E+000	-8.43498E+001
1.20687E+002	1.01052E+002	9.42636E+001	1.45716E+002	9.59442E-001	1.20733E+000	7.32000E+002	1.32390E+002	1.00000E+000	2.82400E+004	4.10000E+001	3.07931E+006	1.15836E+000	1.00525E+001	3.54620E-002	4.46242E-002	8.81914E-002	1.34618E-001	8.14834E+005	9.43260E+001	1.45735E+002	2.90680E-002	2.90680E-002	1.80790E+004	1.60000E+001	3.00000E+000	0.00000E+000	3.24555E+001	2.56073E+001	5.14723E+001	1.00000E+002	2.30183E-001	3.42839E-001	0.00000E+000	2.80750E+002	1.36152E+001	6.51528E-001	3.05699E+001	3.72939E+001	7.28717E+001	1.46097E+000	2.04700E+000	8.71980E-001	-1.14404E-001	-1.04956E+001	4.61967E+001	2.61163E-002	1.46097E+000	-8.43901E+001
1.14563E+002	1.33963E+002	9.44129E+001	1.45641E+002	1.25230E+000	1.29486E+000	1.35100E+003	2.20912E+002	1.00000E+000	2.82410E+004	2.90000E+001	3.07940E+006	1.62155E+000	1.15742E+001	3.40707E-002	3.52285E-002	9.07180E-002	9.64844E-002	8.14834E+005	9.43257E+001	1.45734E+002	2.90680E-002	2.90680E-002	1.80790E+004	1.60000E+001	4.00000E+000	0.00000E+000	1.99512E+001	3.83596E+001	7.77009E+001	1.00000E+002	2.93020E-001	2.24922E-001	0.00000E+000	5.94907E+000	5.87156E+000	1.11206E+000	3.05699E+001	3.72939E+001	7.28717E+001	1.46582E+000	2.04700E+000	8.71980E-001	-1.67072E-002	5.94907E+000	-3.84642E+001	2.61163E-002	1.46582E+000	-8.43790E+001
1.12912E+002	9.88464E+001	9.43410E+001	1.45712E+002	1.22278E+000	1.17163E+000	8.84000E+002	1.46464E+002	1.00000E+000	2.82440E+004	4.70000E+001	3.07974E+006	1.43264E+000	9.94215E+000	4.11265E-002	3.94060E-002	1.18560E-001	1.09522E-001	8.14834E+005	9.43247E+001	1.45734E+002	2.90680E-002	2.90680E-002	1.80790E+004	1.60000E+001	7.00000E+000	0.00000E+000	1.98480E+001	3.59030E+001	4.53149E+001	1.00000E+002	2.12716E-001	3.57830E-001	0.00000E+000	2.11110E+001	9.87104E+000	8.17753E-001	3.05699E+001	3.72939E+001	7.28717E+001	1.46887E+000	2.04700E+000	8.71980E-001	2.13642E-002	2.11110E+001	-6.01017E+001	2.61163E-002	1.46887E+000	-8.43669E+001
1.13116E+002	2.08774E+002	9.45241E+001	1.45836E+002	1.45384E+000	1.30711E+000	2.43900E+003	2.54095E+002	1.00000E+000	2.82480E+004	1.50000E+001	3.08014E+006	1.90033E+000	1.44490E+001	2.94383E-002	2.64671E-002	8.35125E-002	6.85972E-002	8.14834E+005	9.43235E+001	1.45733E+002	2.90680E-002	2.90680E-002	1.80790E+004	1.60000E+001	1.00000E+001	0.00000E+000	5.59671E+001	5.17790E+001	1.11499E+002	1.00000E+002	4.64770E-001	1.03537E-001	0.00000E+000	2.85273E+002	6.08474E+000	7.98663E-001	3.05699E+001	3.72939E+001	7.28717E+001	1.47065E+000	2.04700E+000	8.71980E-001	5.31467E-002	-5.97226E+000	-1.18417E+002	2.61163E-002	1.47065E+000	-8.42824E+001
1.14846E+002	1.39459E+002	9.44398E+001	1.45660E+002	1.16511E+000	1.16588E+000	1.18500E+003	1.67385E+002	1.00000E+000	2.82490E+004	2.70000E+001	3.08026E+006	1.35838E+000	1.18093E+001	3.38461E-002	3.38684E-002	8.34491E-002	8.35488E-002	8.14834E+005	9.43238E+001	1.45733E+002	2.90680E-002	2.90680E-002	1.80790E+004	1.60000E+001	1.10000E+001	0.00000E+000	4.25502E+001	4.42107E+001	6.20112E+001	1.00000E+002	3.09968E-001	1.85068E-001	0.00000E+000	7.51237E+000	1.32753E+001	5.25178E-001	3.05699E+001	3.72939E+001	7.28717E+001	1.47023E+000	2.04700E+000	8.71980E-001	-3.29553E-004	7.51237E+000	-5.27158E+001	2.61163E-002	1.47023E+000	-8.43621E+001
1.16655E+002	1.62559E+002	9.43354E+001	1.45889E+002	1.39017E+000	1.36866E+000	1.90000E+003	1.70783E+002	1.00000E+000	2.82500E+004	2.20000E+001	3.08036E+006	1.90267E+000	1.27499E+001	3.18926E-002	3.13993E-002	8.49469E-002	8.25430E-002	8.14834E+005	9.43238E+001	1.45734E+002	2.90680E-002	2.90680E-002	1.80790E+004	1.60000E+001	1.20000E+001	0.00000E+000	3.29261E+001	4.00737E+001	9.78844E+001	1.00000E+002	3.67377E-001	1.27468E-001	0.00000E+000	2.88696E+002	5.29217E+000	1.04040E+000	3.05699E+001	3.72939E+001	7.28717E+001	1.46997E+000	2.04700E+000	8.71980E-001	7.79432E-003	-2.54935E+000	-7.05633E+001	2.61163E-002	1.46997E+000	-8.43057E+001
1.22899E+002	1.22806E+002	9.44066E+001	1.45745E+002	1.24228E+000	1.03879E+000	9.91000E+002	1.34339E+002	1.00000E+000	2.82510E+004	3.40000E+001	3.08047E+006	1.29047E+000	1.10818E+001	3.94623E-002	3.29983E-002	9.23300E-002	6.74468E-002	8.14834E+005	9.43236E+001	1.45734E+002	2.90680E-002	2.90680E-002	1.80790E+004	1.60000E+001	1.30000E+001	0.00000E+000	3.56381E+001	3.21353E+001	5.63076E+001	1.00000E+002	2.60156E-001	1.67515E-001	0.00000E+000	2.87414E+002	1.24772E+001	6.11025E-001	3.05699E+001	3.72939E+001	7.28717E+001	1.47478E+000	2.04700E+000	8.71980E-001	8.92083E-002	2.87414E+002	1.37550E+002	2.61163E-002	1.47478E+000	-8.43355E+001
1.21673E+002	1.28114E+002	9.41945E+001	1.45817E+002	1.29807E+000	1.02466E+000	1.06100E+003	1.66380E+002	1.00000E+000	2.82520E+004	3.40000E+001	3.08058E+006	1.33007E+000	1.13187E+001	3.98511E-002	3.14572E-002	1.04610E-001	6.84205E-002	8.14834E+005	9.43239E+001	1.45734E+002	2.90680E-002	2.90680E-002	1.80790E+004	1.60000E+001	1.40000E+001	0.00000E+000	2.18193E+001	4.00644E+001	7.35056E+001	1.00000E+002	2.90084E-001	1.94702E-001	0.00000E+000	8.06620E+000	7.14940E+000	1.03059E+000	3.05699E+001	3.72939E+001	7.28717E+001	1.49144E+000	2.04700E+000	8.71980E-001	1.17712E-001	2.99312E+002	1.17706E+002	2.61163E-002	1.49144E+000	-8.43396E+001
1.13897E+002	7.02272E+001	9.40294E+001	1.45923E+002	1.15818E+000	1.21163E+000	6.14000E+002	1.24280E+002	1.00000E+000	2.82560E+004	5.90000E+001	3.08101E+006	1.40328E+000	8.38017E+000	4.67404E-002	4.88972E-002	1.22625E-001	1.33207E-001	8.14834E+005	9.43242E+001	1.45735E+002	2.90680E-002	2.90680E-002	1.80790E+004	1.60000E+001	1.60000E+001	0.00000E+000	1.86610E+001	2.83136E+001	2.93252E+001	1.00000E+002	1.58429E-001	4.48686E-001	0.00000E+000	3.00994E+001	1.54011E+001	6.28893E-001	3.05699E+001	3.72939E+001	7.28717E+001	1.52145E+000	2.04700E+000	8.71980E-001	-2.25524E-002	3.00994E+001	-8.62695E+000	2.61163E-002	1.52145E+000	-8.43087E+001
1.16360E+002	1.42250E+002	9.44923E+001	1.46113E+002	1.19793E+000	1.32167E+000	1.39700E+003	2.23712E+002	1.00000E+000	2.83430E+004	3.50000E+001	3.09026E+006	1.58327E+000	1.19269E+001	3.20504E-002	3.53610E-002	8.03064E-002	9.61670E-002	8.17873E+005	9.44360E+001	1.45817E+002	2.47555E-002	2.47555E-002	3.01150E+004	6.00000E+000	1.00000E+000	0.00000E+000	4.77463E+001	1.78603E+001	8.21419E+001	1.00000E+002	3.14619E-001	1.89252E-001	0.00000E+000	2.63419E+002	6.57045E+000	9.77278E-001	1.68952E+002	1.06683E+002	3.38880E+002	2.74382E+002	1.49039E+000	9.27940E-001	-4.91098E-002	-2.78262E+001	-4.02673E+001	7.81001E-003	-1.68636E+001	-8.47813E+001
1.35568E+002	4.82011E+002	9.43677E+001	1.45800E+002	1.18571E+000	1.22034E+000	4.35300E+003	4.85909E+002	1.00000E+000	2.83440E+004	3.00000E+000	3.09033E+006	1.44697E+000	2.19547E+001	1.79715E-002	1.84963E-002	4.90375E-002	5.17236E-002	8.17873E+005	9.44362E+001	1.45817E+002	2.47555E-002	2.47555E-002	3.01150E+004	6.00000E+000	2.00000E+000	0.00000E+000	1.30360E+002	9.56090E+001	2.63344E+002	1.00000E+002	1.04189E+000	4.04538E-002	0.00000E+000	2.77996E+002	4.11701E+000	8.83557E-001	1.68952E+002	1.06683E+002	3.38880E+002	2.74378E+002	1.49039E+000	9.27940E-001	-1.43911E-002	-1.32494E+001	-5.98604E+001	7.81001E-003	-1.68679E+001	-8.49209E+001
1.27803E+002	5.33473E+002	9.44116E+001	1.45829E+002	1.30109E+000	1.30493E+000	5.61500E+003	6.21356E+002	1.00000E+000	2.83450E+004	1.00000E+000	3.09043E+006	1.69783E+000	2.30970E+001	1.73632E-002	1.74146E-002	5.35554E-002	5.38540E-002	8.17873E+005	9.44365E+001	1.45817E+002	2.47555E-002	2.47555E-002	3.01150E+004	6.00000E+000	3.00000E+000	0.00000E+000	1.33624E+002	1.02133E+002	3.12923E+002	1.00000E+002	1.17602E+000	3.55208E-002	0.00000E+000	2.78935E+002	3.22433E+000	9.93336E-001	1.68952E+002	1.06683E+002	3.38880E+002	2.74353E+002	1.49039E+000	9.27940E-001	-1.47570E-003	-1.23104E+001	-7.13801E+001	7.81001E-003	-1.68928E+001	-8.49262E+001
1.46229E+002	6.19932E+002	9.44251E+001	1.45836E+002	1.22647E+000	1.20252E+000	5.70300E+003	8.06594E+002	1.00000E+000	2.83460E+004	0.00000E+000	3.09052E+006	1.47485E+000	2.48984E+001	1.62407E-002	1.59235E-002	4.97109E-002	4.79029E-002	8.17873E+005	9.44370E+001	1.45817E+002	2.47555E-002	2.47555E-002	3.01150E+004	6.00000E+000	4.00000E+000	0.00000E+000	1.67058E+002	1.06301E+002	3.55829E+002	1.00000E+002	1.34597E+000	3.38760E-002	0.00000E+000	2.74823E+002	3.25890E+000	9.75190E-001	1.68952E+002	1.06683E+002	3.38880E+002	2.74340E+002	1.49039E+000	9.27940E-001	9.86096E-003	-1.64223E+001	-8.64320E+001	7.81001E-003	-1.69059E+001	-8.49340E+001
1.33222E+002	6.23853E+002	9.44135E+001	1.45789E+002	1.29110E+000	1.20233E+000	6.02900E+003	5.79668E+002	1.00000E+000	2.83470E+004	0.00000E+000	3.09064E+006	1.55233E+000	2.49771E+001	1.66279E-002	1.54847E-002	4.43082E-002	3.88837E-002	8.17873E+005	9.44371E+001	1.45817E+002	2.47555E-002	2.47555E-002	3.01150E+004	6.00000E+000	5.00000E+000	0.00000E+000	1.82783E+002	1.19804E+002	3.38407E+002	1.00000E+002	1.36118E+000	2.50932E-002	0.00000E+000	2.74760E+002	3.64589E+000	8.47784E-001	1.68952E+002	1.06683E+002	3.38880E+002	2.74334E+002	1.49039E+000	9.27940E-001	3.56003E-002	-1.64852E+001	-1.11556E+002	7.81001E-003	-1.69115E+001	-8.49582E+001
1.46296E+002	7.83484E+002	9.45185E+001	1.45769E+002	1.21566E+000	1.17949E+000	7.01800E+003	9.83511E+002	1.00000E+000	2.83480E+004	0.00000E+000	3.09075E+006	1.43385E+000	2.79908E+001	1.45112E-002	1.40795E-002	4.14208E-002	3.91593E-002	8.17873E+005	9.44374E+001	1.45817E+002	2.47555E-002	2.47555E-002	3.01150E+004	6.00000E+000	6.00000E+000	0.00000E+000	2.34939E+002	1.23911E+002	4.44239E+002	1.00000E+002	1.71202E+000	2.26884E-002	0.00000E+000	2.70217E+002	3.04783E+000	9.39971E-001	1.68952E+002	1.06683E+002	3.38880E+002	2.74325E+002	1.49039E+000	9.27940E-001	1.51019E-002	-2.10288E+001	-9.61110E+001	7.81001E-003	-1.69207E+001	-8.49519E+001
1.16040E+002	1.27685E+002	9.42528E+001	1.45920E+002	1.26368E+000	1.49355E+000	1.47400E+003	1.82927E+002	1.00000E+000	2.84920E+004	3.30000E+001	3.10605E+006	1.88737E+000	1.12998E+001	3.29146E-002	3.89020E-002	8.92328E-002	1.21923E-001	8.22204E+005	9.41821E+001	1.45953E+002	8.18622E-002	8.18622E-002	3.55000E+003	3.00000E+000	1.00000E+000	0.00000E+000	3.52815E+001	4.44227E+001	5.02247E+001	1.00000E+002	2.69502E-001	2.17974E-001	0.00000E+000	2.12819E+001	1.17982E+001	5.29841E-001	3.12207E+001	3.62147E+001	4.11698E+001	1.96653E+001	8.55051E+000	4.71091E-001	-8.33707E-002	2.12819E+001	4.38955E+001	-6.25879E-002	1.96653E+001	2.06929E+001
1.12158E+002	1.06336E+002	9.41182E+001	1.45843E+002	1.39243E+000	1.58761E+000	1.41200E+003	2.29349E+002	1.00000E+000	2.84940E+004	4.10000E+001	3.10627E+006	2.21063E+000	1.03120E+001	3.70557E-002	4.22501E-002	9.90494E-002	1.26431E-001	8.22204E+005	9.41822E+001	1.45953E+002	8.18622E-002	8.18622E-002	3.55000E+003	3.00000E+000	2.00000E+000	0.00000E+000	3.08276E+001	3.63814E+001	3.63508E+001	1.00000E+002	2.13186E-001	1.78448E-001	0.00000E+000	2.94639E+001	1.49423E+001	4.27440E-001	3.12207E+001	3.62147E+001	4.11698E+001	1.96470E+001	8.55051E+000	4.71091E-001	-6.54983E-002	2.94639E+001	3.34081E+001	-6.25879E-002	1.96470E+001	2.06187E+001
1.08718E+002	9.66081E+001	9.43765E+001	1.45823E+002	1.57058E+000	1.22463E+000	1.13400E+003	9.80301E+001	1.00000E+000	2.85100E+004	4.20000E+001	3.10794E+006	1.92338E+000	9.82894E+000	4.66395E-002	3.63662E-002	1.38167E-001	8.74163E-002	8.22597E+005	9.43312E+001	1.45566E+002	4.07141E-002	4.07141E-002	2.17630E+004	8.00000E+000	4.00000E+000	0.00000E+000	2.12860E+001	2.52557E+001	5.24856E+001	1.00000E+002	2.11128E-001	2.68665E-001	0.00000E+000	2.88778E+002	7.88158E+000	9.04257E-001	1.30402E+002	1.05299E+002	2.58065E+002	2.78441E+002	1.94943E+000	8.34533E-001	1.23767E-001	2.88778E+002	1.00159E+002	1.94200E-002	-1.28045E+001	-9.20836E+001
1.16588E+002	2.12535E+002	9.42321E+001	1.45492E+002	1.47482E+000	1.18598E+000	2.28600E+003	2.07226E+002	1.00000E+000	2.85110E+004	1.50000E+001	3.10802E+006	1.74911E+000	1.45786E+001	3.08461E-002	2.48051E-002	9.82688E-002	6.54275E-002	8.22597E+005	9.43315E+001	1.45566E+002	4.07141E-002	4.07141E-002	2.17630E+004	8.00000E+000	5.00000E+000	0.00000E+000	5.32159E+001	6.45099E+001	1.03869E+002	1.00000E+002	4.66950E-001	9.93527E-002	0.00000E+000	4.17656E+000	6.92661E+000	7.24691E-001	1.30402E+002	1.05299E+002	2.58065E+002	2.78413E+002	1.94943E+000	8.34533E-001	1.08552E-001	2.95422E+002	1.24161E+002	1.94200E-002	-1.28326E+001	-9.22574E+001
1.36130E+002	6.53523E+002	9.44862E+001	1.45538E+002	1.31473E+000	1.27465E+000	6.80300E+003	4.06417E+002	1.00000E+000	2.85120E+004	0.00000E+000	3.10811E+006	1.67582E+000	2.55641E+001	1.59399E-002	1.54540E-002	3.88762E-002	3.67585E-002	8.22597E+005	9.43316E+001	1.45566E+002	4.07141E-002	4.07141E-002	2.17630E+004	8.00000E+000	6.00000E+000	0.00000E+000	1.70061E+002	1.21593E+002	3.79349E+002	1.00000E+002	1.43627E+000	1.63277E-002	0.00000E+000	2.75074E+002	2.98449E+000	9.74968E-001	1.30402E+002	1.05299E+002	2.58065E+002	2.78394E+002	1.94943E+000	8.34533E-001	1.54765E-002	-1.61720E+001	-9.17034E+001	1.94200E-002	-1.28516E+001	-9.22055E+001
1.40878E+002	6.76333E+002	9.43364E+001	1.45503E+002	1.36728E+000	1.30154E+000	7.44200E+003	8.46299E+002	1.00000E+000	2.85130E+004	0.00000E+000	3.10821E+006	1.77957E+000	2.60064E+001	1.58494E-002	1.50874E-002	5.23032E-002	4.76420E-002	8.22597E+005	9.43318E+001	1.45566E+002	4.07141E-002	4.07141E-002	2.17630E+004	8.00000E+000	7.00000E+000	0.00000E+000	1.92746E+002	1.54892E+002	3.45781E+002	1.00000E+002	1.46575E+000	3.14139E-002	0.00000E+000	2.78646E+002	3.69869E+000	7.52175E-001	1.30402E+002	1.05299E+002	2.58065E+002	2.78375E+002	1.94943E+000	8.34533E-001	2.46309E-002	-1.25995E+001	-9.70617E+001	1.94200E-002	-1.28708E+001	-9.22692E+001
1.13663E+002	1.20989E+002	9.41836E+001	1.45359E+002	1.40796E+000	1.35381E+000	1.41500E+003	1.68420E+002	1.00000E+000	2.85140E+004	3.30000E+001	3.10834E+006	1.90612E+000	1.09995E+001	3.74294E-002	3.59899E-002	9.93400E-002	9.24385E-002	8.22597E+005	9.43316E+001	1.45566E+002	4.07141E-002	4.07141E-002	2.17630E+004	8.00000E+000	8.00000E+000	0.00000E+000	2.87438E+001	3.86919E+001	6.01048E+001	1.00000E+002	2.69080E-001	2.00783E-001	0.00000E+000	7.17921E+000	8.37005E+000	7.62264E-001	1.30402E+002	1.05299E+002	2.58065E+002	2.78362E+002	1.94943E+000	8.34533E-001	1.96070E-002	7.17921E+000	-7.24835E+001	1.94200E-002	-1.28831E+001	-9.23643E+001
1.14601E+002	1.26559E+002	9.40804E+001	1.45945E+002	1.08964E+000	1.25265E+000	1.07600E+003	1.53238E+002	1.00000E+000	2.86260E+004	3.60000E+001	3.12009E+006	1.36493E+000	1.12498E+001	3.32182E-002	3.81877E-002	9.37481E-002	1.21689E-001	8.26061E+005	9.41184E+001	1.46006E+002	7.80180E-002	7.80180E-002	2.40600E+003	3.00000E+000	1.00000E+000	0.00000E+000	3.02324E+001	6.70356E+001	5.95902E+001	1.00000E+002	3.26347E-001	2.34978E-001	0.00000E+000	3.47908E+001	8.67773E+000	8.43139E-001	2.14427E+001	4.08571E+001	4.14832E+001	2.81884E+001	6.32943E+000	7.73034E-001	-6.95946E-002	3.47908E+001	4.29722E+001	-5.60696E-002	2.81884E+001	2.25816E+001
1.14197E+002	1.12405E+002	9.43122E+001	1.45833E+002	1.26150E+000	1.38337E+000	1.21200E+003	1.50940E+002	1.00000E+000	2.86400E+004	3.80000E+001	3.12155E+006	1.74512E+000	1.06021E+001	3.62355E-002	3.97363E-002	9.99160E-002	1.18641E-001	8.26449E+005	9.41990E+001	1.46008E+002	7.57084E-002	7.57084E-002	3.98000E+003	4.00000E+000	1.00000E+000	0.00000E+000	2.69548E+001	3.31082E+001	5.45841E+001	1.00000E+002	2.41954E-001	2.68348E-001	0.00000E+000	2.38854E+000	9.19632E+000	7.49628E-001	3.11681E+001	2.91561E+001	4.43487E+001	2.88471E+002	7.35153E+000	5.17478E-001	-4.60795E-002	2.38854E+000	-1.32068E+001	-1.67327E-002	-2.77481E+000	-4.71186E+001
1.15040E+002	1.11101E+002	9.41211E+001	1.45960E+002	1.38534E+000	1.38269E+000	1.29800E+003	2.10135E+002	1.00000E+000	2.86430E+004	3.50000E+001	3.12186E+006	1.91551E+000	1.05405E+001	3.84521E-002	3.83785E-002	1.35815E-001	1.35317E-001	8.26449E+005	9.41986E+001	1.46009E+002	7.57084E-002	7.57084E-002	3.98000E+003	4.00000E+000	3.00000E+000	0.00000E+000	3.91308E+001	3.73650E+001	4.74214E+001	1.00000E+002	2.56256E-001	3.95581E-001	0.00000E+000	5.37258E+000	1.69636E+001	3.92695E-001	3.11681E+001	2.91561E+001	4.43487E+001	2.88453E+002	7.35153E+000	5.17478E-001	9.57882E-004	5.37258E+000	-5.60633E+001	-1.67327E-002	-2.79202E+000	-4.71334E+001
1.17631E+002	1.34988E+002	9.46475E+001	1.45719E+002	1.32132E+000	1.26856E+000	1.40500E+003	1.78422E+002	1.00000E+000	2.86590E+004	2.60000E+001	3.12352E+006	1.67618E+000	1.16184E+001	3.52508E-002	3.38434E-002	8.72876E-002	8.10832E-002	8.26956E+005	9.46475E+001	1.45719E+002	8.72876E-002	8.10832E-002	1.40500E+003	1.00000E+000	1.00000E+000	0.00000E+000	3.56540E+001	3.10299E+001	7.26593E+001	1.00000E+002	2.96025E-001	1.60768E-001	0.00000E+000	2.79238E+002	7.66057E+000	8.35818E-001	3.56540E+001	3.10299E+001	7.26593E+001	2.79238E+002	7.66057E+000	8.35818E-001	2.03693E-002	-1.20071E+001	-9.21848E+001	2.03693E-002	-1.20071E+001	-9.21848E+001
1.28732E+002	4.93155E+002	9.45473E+001	1.45819E+002	1.25465E+000	1.25571E+000	4.83600E+003	2.98380E+002	1.00000E+000	2.86790E+004	2.00000E+000	3.12563E+006	1.57549E+000	2.22071E+001	1.80419E-002	1.80571E-002	4.59662E-002	4.60371E-002	8.27551E+005	9.44781E+001	1.45828E+002	6.98585E-002	6.98585E-002	6.36400E+003	2.00000E+000	1.00000E+000	0.00000E+000	1.29405E+002	8.04173E+001	2.99533E+002	1.00000E+002	1.09439E+000	2.93996E-002	0.00000E+000	2.70801E+002	3.28476E+000	1.05067E+000	1.05649E+002	7.41870E+001	2.42907E+002	2.73088E+002	2.99113E+000	1.00580E+000	-4.21493E-004	-2.04441E+001	-8.05052E+001	9.16952E-003	-1.81577E+001	-8.74785E+001
1.13073E+002	1.43971E+002	9.42589E+001	1.45854E+002	1.36158E+000	1.26133E+000	1.52800E+003	1.84914E+002	1.00000E+000	2.86800E+004	3.00000E+001	3.12577E+006	1.71740E+000	1.19988E+001	3.48323E-002	3.22676E-002	1.06951E-001	9.26813E-002	8.27551E+005	9.44780E+001	1.45827E+002	6.98585E-002	6.98585E-002	6.36400E+003	2.00000E+000	2.00000E+000	0.00000E+000	3.04626E+001	5.44686E+001	6.36914E+001	1.00000E+002	3.11611E-001	1.88764E-001	0.00000E+000	2.06067E+001	7.88107E+000	7.79049E-001	1.05649E+002	7.41870E+001	2.42907E+002	2.73070E+002	2.99113E+000	1.00580E+000	3.82218E-002	2.06067E+001	-7.70544E+001	9.16952E-003	-1.81755E+001	-8.75466E+001
1.12053E+002	8.73818E+001	9.39249E+001	1.45560E+002	1.08246E+000	1.25269E+000	7.40000E+002	1.44269E+002	1.00000E+000	2.86820E+004	4.70000E+001	3.12598E+006	1.35599E+000	9.34783E+000	3.97921E-002	4.60498E-002	1.00865E-001	1.31932E-001	8.27626E+005	9.39249E+001	1.45560E+002	1.00865E-001	1.31932E-001	7.40000E+002	1.00000E+000	1.00000E+000	0.00000E+000	1.76635E+001	4.87170E+001	3.27732E+001	1.00000E+002	2.04692E-001	3.53603E-001	0.00000E+000	4.58510E+001	8.96613E+000	9.83989E-001	1.76635E+001	4.87170E+001	3.27732E+001	4.58510E+001	8.96613E+000	9.83989E-001	-7.28979E-002	4.58510E+001	5.72837E+001	-7.28979E-002	4.58510E+001	5.72837E+001
1.16317E+002	2.17967E+002	9.44652E+001	1.45650E+002	1.24826E+000	1.26545E+000	2.14400E+003	1.83163E+002	1.00000E+000	2.87650E+004	1.40000E+001	3.13462E+006	1.57961E+000	1.47637E+001	2.69583E-002	2.73295E-002	6.64348E-002	6.81067E-002	8.29980E+005	9.46220E+001	1.45595E+002	2.54288E-002	2.54288E-002	2.25310E+004	1.00000E+001	1.00000E+000	0.00000E+000	5.78578E+001	4.97452E+001	1.13418E+002	1.00000E+002	4.68743E-001	9.72546E-002	0.00000E+000	2.78608E+002	6.42460E+000	8.06776E-001	7.25777E+001	7.69208E+001	1.63560E+002	2.84384E+002	1.85416E+000	8.62330E-001	-6.83797E-003	-1.26380E+001	-6.65814E+001	1.76170E-002	-6.86172E+000	-8.44330E+001
1.12206E+002	1.81945E+002	9.45586E+001	1.45568E+002	1.44598E+000	1.41383E+000	2.27900E+003	1.70407E+002	1.00000E+000	2.87660E+004	1.80000E+001	3.13472E+006	2.04437E+000	1.34887E+001	3.02894E-002	2.96159E-002	8.58018E-002	8.22877E-002	8.29980E+005	9.46218E+001	1.45595E+002	2.54288E-002	2.54288E-002	2.25310E+004	1.00000E+001	2.00000E+000	0.00000E+000	4.27496E+001	4.30662E+001	1.03874E+002	1.00000E+002	4.05405E-001	1.26061E-001	0.00000E+000	2.81696E+002	5.36472E+000	9.37114E-001	7.25777E+001	7.69208E+001	1.63560E+002	2.84397E+002	1.85416E+000	8.62330E-001	1.12416E-002	-9.54996E+000	-8.09579E+001	1.76170E-002	-6.84836E+000	-8.44277E+001
1.18325E+002	1.39757E+002	9.46269E+001	1.45495E+002	1.32213E+000	1.23489E+000	1.41800E+003	2.21611E+002	1.00000E+000	2.87670E+004	2.80000E+001	3.13485E+006	1.63267E+000	1.18219E+001	3.51103E-002	3.27936E-002	9.16982E-002	8.09602E-002	8.29980E+005	9.46218E+001	1.45595E+002	2.54288E-002	2.54288E-002	2.25310E+004	1.00000E+001	3.00000E+000	0.00000E+000	3.37600E+001	3.19781E+001	7.52358E+001	1.00000E+002	3.00364E-001	2.22967E-001	0.00000E+000	2.80740E+002	7.20333E+000	8.84790E-001	7.25777E+001	7.69208E+001	1.63560E+002	2.84406E+002	1.85416E+000	8.62330E-001	3.41184E-002	-1.05053E+001	-1.04177E+002	1.76170E-002	-6.83984E+000	-8.44296E+001
1.12000E+002	1.15893E+002	9.47474E+001	1.45650E+002	1.34569E+000	1.21246E+000	1.17400E+003	1.04067E+002	1.00000E+000	2.87680E+004	3.30000E+001	3.13495E+006	1.63159E+000	1.07653E+001	3.92745E-002	3.53862E-002	1.02161E-001	8.45332E-002	8.29980E+005	9.46221E+001	1.45595E+002	2.54288E-002	2.54288E-002	2.25310E+004	1.00000E+001	4.00000E+000	0.00000E+000	2.54655E+001	2.50803E+001	6.93325E+001	1.00000E+002	2.57699E-001	1.87915E-001	0.00000E+000	2.79986E+002	6.76729E+000	1.03505E+000	7.25777E+001	7.69208E+001	1.63560E+002	2.84397E+002	1.85416E+000	8.62330E-001	5.20797E-002	-1.12596E+001	-1.22651E+002	1.76170E-002	-6.84857E+000	-8.43589E+001
1.18610E+002	9.42743E+001	9.45659E+001	1.45529E+002	1.49114E+000	1.40444E+000	1.20600E+003	1.35502E+002	1.00000E+000	2.87700E+004	4.30000E+001	3.13516E+006	2.09421E+000	9.70949E+000	4.29383E-002	4.04416E-002	1.03731E-001	9.31356E-002	8.29980E+005	9.46220E+001	1.45595E+002	2.54288E-002	2.54288E-002	2.25310E+004	1.00000E+001	6.00000E+000	0.00000E+000	3.18862E+001	2.85747E+001	4.03994E+001	1.00000E+002	2.09219E-001	2.65228E-001	0.00000E+000	2.88290E+002	1.60553E+001	4.30447E-001	7.25777E+001	7.69208E+001	1.63560E+002	2.84412E+002	1.85416E+000	8.62330E-001	2.99430E-002	-2.95572E+000	-9.25403E+001	1.76170E-002	-6.83344E+000	-8.44246E+001
1.20297E+002	2.58777E+002	9.46900E+001	1.45618E+002	1.11585E+000	1.29947E+000	2.34000E+003	1.65334E+002	1.00000E+000	2.87710E+004	1.10000E+001	3.13524E+006	1.45002E+000	1.60866E+001	2.30674E-002	2.68633E-002	4.39178E-002	5.70940E-002	8.29980E+005	9.46225E+001	1.45595E+002	2.54288E-002	2.54288E-002	2.25310E+004	1.00000E+001	7.00000E+000	0.00000E+000	5.91488E+001	7.15452E+001	1.30537E+002	1.00000E+002	5.53774E-001	5.84837E-002	0.00000E+000	2.90056E+002	6.08290E+000	8.15629E-001	7.25777E+001	7.69208E+001	1.63560E+002	2.84418E+002	1.85416E+000	8.62330E-001	-7.60229E-002	-1.18988E+000	1.36819E+001	1.76170E-002	-6.82706E+000	-8.43606E+001
1.33035E+002	5.07919E+002	9.46771E+001	1.45601E+002	1.32840E+000	1.28684E+000	5.38700E+003	4.59139E+002	1.00000E+000	2.87720E+004	2.00000E+000	3.13534E+006	1.70943E+000	2.25371E+001	1.80990E-002	1.75328E-002	5.08552E-002	4.79419E-002	8.29980E+005	9.46224E+001	1.45596E+002	2.54288E-002	2.54288E-002	2.25310E+004	1.00000E+001	8.00000E+000	0.00000E+000	1.26171E+002	1.12600E+002	2.91971E+002	1.00000E+002	1.13406E+000	3.18531E-002	0.00000E+000	2.78656E+002	3.50104E+000	9.33987E-001	7.25777E+001	7.69208E+001	1.63560E+002	2.84427E+002	1.85416E+000	8.62330E-001	1.58899E-002	-1.25894E+001	-8.84583E+001	1.76170E-002	-6.81808E+000	-8.43605E+001
1.27437E+002	4.19483E+002	9.45794E+001	1.45600E+002	1.31185E+000	1.19485E+000	4.09400E+003	4.19655E+002	1.00000E+000	2.87730E+004	5.00000E+000	3.13545E+006	1.56746E+000	2.04813E+001	2.05027E-002	1.86740E-002	5.09650E-002	4.30565E-002	8.29980E+005	9.46224E+001	1.45596E+002	2.54288E-002	2.54288E-002	2.25310E+004	1.00000E+001	9.00000E+000	0.00000E+000	9.72330E+001	1.29171E+002	2.14726E+002	1.00000E+002	9.33376E-001	3.88440E-002	0.00000E+000	2.98199E+000	4.68276E+000	8.01006E-001	7.25777E+001	7.69208E+001	1.63560E+002	2.84438E+002	1.85416E+000	8.62330E-001	4.66772E-002	2.98199E+000	-1.03068E+002	1.76170E-002	-6.80756E+000	-8.43713E+001
1.18134E+002	1.96010E+002	9.45871E+001	1.45617E+002	1.32422E+000	1.13853E+000	1.84100E+003	1.63935E+002	1.00000E+000	2.87740E+004	1.80000E+001	3.13557E+006	1.50766E+000	1.40004E+001	3.08626E-002	2.65348E-002	7.52310E-002	5.74498E-002	8.29980E+005	9.46223E+001	1.45595E+002	2.54288E-002	2.54288E-002	2.25310E+004	1.00000E+001	1.00000E+001	0.00000E+000	3.72250E+001	5.68006E+001	1.04941E+002	1.00000E+002	4.24628E-001	1.03317E-001	0.00000E+000	1.93376E+000	5.90274E+000	9.47612E-001	7.25777E+001	7.69208E+001	1.63560E+002	2.84455E+002	1.85416E+000	8.62330E-001	7.54008E-002	1.93376E+000	-1.33324E+002	1.76170E-002	-6.79068E+000	-8.43469E+001
1.09566E+002	1.30669E+002	9.44346E+001	1.45510E+002	1.34507E+000	1.24648E+000	1.35900E+003	2.36723E+002	1.00000E+000	2.87790E+004	3.00000E+001	3.13612E+006	1.67659E+000	1.14310E+001	3.64866E-002	3.38123E-002	1.08895E-001	9.44873E-002	8.30397E+005	9.45483E+001	1.45607E+002	2.00762E-002	2.00762E-002	5.62720E+004	1.30000E+001	1.00000E+000	0.00000E+000	3.18836E+001	4.44951E+001	5.60924E+001	1.00000E+002	2.76981E-001	2.77144E-001	0.00000E+000	1.46182E+001	9.90252E+000	6.57439E-001	1.65246E+002	1.32189E+002	3.58537E+002	2.76031E+002	1.10549E+000	9.15189E-001	3.80425E-002	1.46182E+001	-8.29473E+001	3.21214E-002	-1.52141E+001	-1.06965E+002
1.22130E+002	1.47690E+002	9.45796E+001	1.45763E+002	1.36572E+000	1.15269E+000	1.44500E+003	1.28541E+002	1.00000E+000	2.87810E+004	2.90000E+001	3.13633E+006	1.57426E+000	1.21528E+001	3.59276E-002	3.03235E-002	8.88427E-002	6.56153E-002	8.30397E+005	9.45488E+001	1.45608E+002	2.00762E-002	2.00762E-002	5.62720E+004	1.30000E+001	2.00000E+000	0.00000E+000	3.48326E+001	4.88245E+001	7.03490E+001	1.00000E+002	3.24101E-001	1.38171E-001	0.00000E+000	8.83451E+000	8.55616E+000	7.37902E-001	1.65246E+002	1.32189E+002	3.58537E+002	2.76046E+002	1.10549E+000	9.15189E-001	8.45895E-002	8.83451E+000	-1.36050E+002	3.21214E-002	-1.51998E+001	-1.06832E+002
1.18170E+002	2.24563E+002	9.44851E+001	1.45718E+002	1.35287E+000	1.29622E+000	2.43800E+003	2.09442E+002	1.00000E+000	2.87820E+004	2.60000E+001	3.13642E+006	1.75362E+000	1.49854E+001	2.73994E-002	2.62519E-002	7.04227E-002	6.51325E-002	8.30397E+005	9.45493E+001	1.45609E+002	2.00762E-002	2.00762E-002	5.62720E+004	1.30000E+001	3.00000E+000	0.00000E+000	5.04821E+001	6.21867E+001	1.16512E+002	1.00000E+002	4.86703E-001	7.39093E-002	0.00000E+000	2.89803E+002	5.74808E+000	8.45613E-001	1.65246E+002	1.32189E+002	3.58537E+002	2.76047E+002	1.10549E+000	9.15189E-001	2.13865E-002	-1.44260E+000	-8.26437E+001	3.21214E-002	-1.51984E+001	-1.06867E+002
1.19344E+002	3.21758E+002	9.45258E+001	1.45781E+002	1.33157E+000	1.25910E+000	3.34800E+003	3.85189E+002	1.00000E+000	2.87830E+004	1.00000E+001	3.13651E+006	1.67658E+000	1.79376E+001	2.30130E-002	2.17604E-002	6.55241E-002	5.90594E-002	8.30397E+005	9.45496E+001	1.45609E+002	2.00762E-002	2.00762E-002	5.62720E+004	1.30000E+001	4.00000E+000	0.00000E+000	8.79339E+001	7.15695E+001	1.68137E+002	1.00000E+002	6.94624E-001	7.07465E-002	0.00000E+000	2.77026E+002	5.16716E+000	8.02725E-001	1.65246E+002	1.32189E+002	3.58537E+002	2.76047E+002	1.10549E+000	9.15189E-001	2.79752E-002	-1.42191E+001	-1.01804E+002	3.21214E-002	-1.51988E+001	-1.06836E+002
1.26733E+002	2.43772E+002	9.45044E+001	1.45684E+002	1.16585E+000	1.17189E+000	2.08300E+003	2.70790E+002	1.00000E+000	2.87840E+004	2.10000E+001	3.13663E+006	1.36625E+000	1.56132E+001	2.55446E-002	2.56769E-002	6.53805E-002	6.60009E-002	8.30397E+005	9.45500E+001	1.45609E+002	2.00762E-002	2.00762E-002	5.62720E+004	1.30000E+001	5.00000E+000	0.00000E+000	6.10059E+001	5.44960E+001	1.31319E+002	1.00000E+002	5.25532E-001	9.34810E-002	0.00000E+000	2.79278E+002	6.01879E+000	8.73690E-001	1.65246E+002	1.32189E+002	3.58537E+002	2.76045E+002	1.10549E+000	9.15189E-001	-2.58455E-003	-1.19680E+001	-6.99974E+001	3.21214E-002	-1.52002E+001	-1.06876E+002
1.23009E+002	3.24422E+002	9.45275E+001	1.45776E+002	1.20650E+000	1.21755E+000	2.97400E+003	1.37682E+002	1.00000E+000	2.87850E+004	1.10000E+001	3.13672E+006	1.46897E+000	1.80117E+001	2.21236E-002	2.23262E-002	4.52306E-002	4.59509E-002	8.30397E+005	9.45504E+001	1.45608E+002	2.00762E-002	2.00762E-002	5.62720E+004	1.30000E+001	6.00000E+000	0.00000E+000	8.48230E+001	6.70621E+001	1.75639E+002	1.00000E+002	6.97435E-001	2.78810E-002	0.00000E+000	2.75842E+002	5.00266E+000	8.79710E-001	1.65246E+002	1.32189E+002	3.58537E+002	2.76050E+002	1.10549E+000	9.15189E-001	-4.55893E-003	-1.54040E+001	-7.14909E+001	3.21214E-002	-1.51952E+001	-1.06834E+002
1.38344E+002	6.38492E+002	9.47392E+001	1.45449E+002	1.29392E+000	1.19474E+000	6.14800E+003	7.52971E+002	1.00000E+000	2.87860E+004	0.00000E+000	3.13681E+006	1.54590E+000	2.52684E+001	1.65022E-002	1.52372E-002	5.47061E-002	4.70477E-002	8.30397E+005	9.45511E+001	1.45609E+002	2.00762E-002	2.00762E-002	5.62720E+004	1.30000E+001	7.00000E+000	0.00000E+000	1.83526E+002	1.48620E+002	3.17738E+002	1.00000E+002	1.37114E+000	4.46486E-002	0.00000E+000	2.77443E+002	4.25611E+000	7.19169E-001	1.65246E+002	1.32189E+002	3.58537E+002	2.76066E+002	1.10549E+000	9.15189E-001	3.98547E-002	-1.38027E+001	-1.13110E+002	3.21214E-002	-1.51793E+001	-1.06885E+002
1.45949E+002	9.77285E+002	9.45183E+001	1.45584E+002	1.23280E+000	1.18179E+000	8.89300E+003	8.31967E+002	1.00000E+000	2.87870E+004	0.00000E+000	3.13691E+006	1.45691E+000	3.12616E+001	1.30728E-002	1.25319E-002	3.88723E-002	3.59219E-002	8.30397E+005	9.45515E+001	1.45609E+002	2.00762E-002	2.00762E-002	5.62720E+004	1.30000E+001	8.00000E+000	0.00000E+000	2.69455E+002	1.46844E+002	5.73776E+002	1.00000E+002	2.12224E+000	2.08753E-002	0.00000E+000	2.67874E+002	2.48209E+000	1.02534E+000	1.65246E+002	1.32189E+002	3.58537E+002	2.76063E+002	1.10549E+000	9.15189E-001	2.11274E-002	-2.33712E+001	-1.04360E+002	3.21214E-002	-1.51822E+001	-1.06890E+002
1.38387E+002	6.18484E+002	9.44669E+001	1.45611E+002	1.23719E+000	1.15601E+000	5.52600E+003	3.54793E+002	1.00000E+000	2.87880E+004	1.00000E+000	3.13702E+006	1.43020E+000	2.48693E+001	1.66430E-002	1.55509E-002	3.80620E-002	3.37455E-002	8.30397E+005	9.45515E+001	1.45609E+002	2.00762E-002	2.00762E-002	5.62720E+004	1.30000E+001	9.00000E+000	0.00000E+000	1.72442E+002	1.12121E+002	3.47938E+002	1.00000E+002	1.34905E+000	2.06197E-002	0.00000E+000	2.70886E+002	3.49779E+000	9.23021E-001	1.65246E+002	1.32189E+002	3.58537E+002	2.76073E+002	1.10549E+000	9.15189E-001	3.39222E-002	-2.03591E+001	-1.13833E+002	3.21214E-002	-1.51724E+001	-1.06881E+002
1.20501E+002	1.64474E+002	9.45255E+001	1.45516E+002	1.31594E+000	1.19985E+000	1.61600E+003	1.75013E+002	1.00000E+000	2.87890E+004	4.70000E+001	3.13716E+006	1.57892E+000	1.28248E+001	3.27352E-002	2.98473E-002	8.57704E-002	7.24856E-002	8.30397E+005	9.45517E+001	1.45609E+002	2.00762E-002	2.00762E-002	5.62720E+004	1.30000E+001	1.00000E+001	0.00000E+000	3.43975E+001	4.71987E+001	8.56399E+001	1.00000E+002	3.55644E-001	1.49919E-001	0.00000E+000	1.12260E+000	6.78099E+000	8.80435E-001	1.65246E+002	1.32189E+002	3.58537E+002	2.76085E+002	1.10549E+000	9.15189E-001	4.61455E-002	1.12260E+000	-1.04439E+002	3.21214E-002	-1.51604E+001	-1.06890E+002
1.37792E+002	5.99425E+002	9.46169E+001	1.45640E+002	1.20992E+000	1.10190E+000	5.00100E+003	3.95352E+002	1.00000E+000	2.87920E+004	2.00000E+000	3.13744E+006	1.33320E+000	2.44832E+001	1.71091E-002	1.55816E-002	4.04133E-002	3.42118E-002	8.30397E+005	9.45518E+001	1.45610E+002	2.00762E-002	2.00762E-002	5.62720E+004	1.30000E+001	1.10000E+001	0.00000E+000	1.40805E+002	1.44927E+002	3.25088E+002	1.00000E+002	1.30172E+000	2.11647E-002	0.00000E+000	2.83194E+002	3.81441E+000	8.89725E-001	1.65246E+002	1.32189E+002	3.58537E+002	2.76099E+002	1.10549E+000	9.15189E-001	4.67243E-002	-8.05161E+000	-1.14126E+002	3.21214E-002	-1.51465E+001	-1.06813E+002
1.41968E+002	1.07162E+003	9.44965E+001	1.45587E+002	1.28393E+000	1.19349E+000	1.02360E+004	6.54216E+002	1.00000E+000	2.87930E+004	0.00000E+000	3.13755E+006	1.53236E+000	3.27356E+001	1.26905E-002	1.17965E-002	3.70135E-002	3.23127E-002	8.30397E+005	9.45518E+001	1.45610E+002	2.00762E-002	2.00762E-002	5.62720E+004	1.30000E+001	1.20000E+001	0.00000E+000	2.57605E+002	2.23596E+002	6.02720E+002	1.00000E+002	2.31838E+000	1.15906E-002	0.00000E+000	2.77953E+002	2.49236E+000	9.51779E-001	1.65246E+002	1.32189E+002	3.58537E+002	2.76107E+002	1.10549E+000	9.15189E-001	3.65075E-002	-1.32920E+001	-1.09307E+002	3.21214E-002	-1.51385E+001	-1.06849E+002
1.34033E+002	5.03573E+002	9.46283E+001	1.45580E+002	1.34045E+000	1.24141E+000	5.20500E+003	4.76137E+002	1.00000E+000	2.87940E+004	3.00000E+000	3.13765E+006	1.66405E+000	2.24404E+001	1.85797E-002	1.72070E-002	5.96737E-002	5.16361E-002	8.30397E+005	9.45518E+001	1.45610E+002	2.00762E-002	2.00762E-002	5.62720E+004	1.30000E+001	1.30000E+001	0.00000E+000	1.02618E+002	1.29556E+002	2.77137E+002	1.00000E+002	1.08921E+000	4.82864E-002	0.00000E+000	2.87512E+002	3.47234E+000	9.58030E-001	1.65246E+002	1.32189E+002	3.58537E+002	2.76124E+002	1.10549E+000	9.15189E-001	3.83575E-002	-3.73380E+000	-1.01544E+002	3.21214E-002	-1.51217E+001	-1.06806E+002
1.18055E+002	2.67212E+002	9.45248E+001	1.45731E+002	1.20350E+000	1.31828E+000	2.63700E+003	2.10388E+002	1.00000E+000	2.88020E+004	1.90000E+001	3.13846E+006	1.58655E+000	1.63466E+001	2.34363E-002	2.56717E-002	4.88766E-002	5.73732E-002	8.31035E+005	9.45105E+001	1.45663E+002	2.09018E-002	2.09018E-002	5.83860E+004	1.70000E+001	1.00000E+000	0.00000E+000	6.38490E+001	5.82992E+001	1.48846E+002	1.00000E+002	5.79022E-001	6.05394E-002	0.00000E+000	2.79404E+002	5.00944E+000	9.32968E-001	1.07497E+002	9.21326E+001	2.31274E+002	2.78119E+002	1.12093E+000	8.86090E-001	-4.55184E-002	-1.18416E+001	-2.79840E+001	1.55524E-002	-1.31261E+001	-8.86561E+001
1.25483E+002	3.77083E+002	9.44137E+001	1.45763E+002	1.21513E+000	1.14432E+000	3.27700E+003	2.34123E+002	1.00000E+000	2.88030E+004	8.00000E+000	3.13857E+006	1.39050E+000	1.94186E+001	2.12269E-002	1.99898E-002	4.98589E-002	4.47912E-002	8.31035E+005	9.45107E+001	1.45663E+002	2.09018E-002	2.09018E-002	5.83860E+004	1.70000E+001	2.00000E+000	0.00000E+000	7.46547E+001	8.70279E+001	2.20544E+002	1.00000E+002	8.22196E-001	3.44991E-002	0.00000E+000	2.83649E+002	4.00036E+000	1.04803E+000	1.07497E+002	9.21326E+001	2.31274E+002	2.78112E+002	1.12093E+000	8.86090E-001	3.00141E-002	-7.59656E+000	-9.72028E+001	1.55524E-002	-1.31331E+001	-8.86761E+001
1.38458E+002	4.34566E+002	9.45212E+001	1.45737E+002	1.25019E+000	1.15975E+000	3.93400E+003	2.67395E+002	1.00000E+000	2.88050E+004	4.00000E+000	3.13876E+006	1.44991E+000	2.08462E+001	1.99323E-002	1.84905E-002	4.57896E-002	4.00789E-002	8.31035E+005	9.45107E+001	1.45663E+002	2.09018E-002	2.09018E-002	5.83860E+004	1.70000E+001	3.00000E+000	0.00000E+000	1.26029E+002	7.68400E+001	2.40190E+002	1.00000E+002	9.43146E-001	2.96959E-002	0.00000E+000	2.69179E+002	4.26497E+000	8.97177E-001	1.07497E+002	9.21326E+001	2.31274E+002	2.78137E+002	1.12093E+000	8.86090E-001	3.75271E-002	-2.20665E+001	-1.19027E+002	1.55524E-002	-1.31083E+001	-8.86372E+001
1.41487E+002	6.62145E+002	9.45243E+001	1.45707E+002	1.15977E+000	1.17054E+000	5.62400E+003	5.72805E+002	1.00000E+000	2.88060E+004	0.00000E+000	3.13886E+006	1.35756E+000	2.57322E+001	1.54650E-002	1.56085E-002	4.09544E-002	4.16567E-002	8.31035E+005	9.45105E+001	1.45662E+002	2.09018E-002	2.09018E-002	5.83860E+004	1.70000E+001	4.00000E+000	0.00000E+000	1.74305E+002	1.25022E+002	3.70130E+002	1.00000E+002	1.42945E+000	3.00687E-002	0.00000E+000	2.73410E+002	3.43032E+000	9.32939E-001	1.07497E+002	9.21326E+001	2.31274E+002	2.78140E+002	1.12093E+000	8.86090E-001	-4.61928E-003	-1.78358E+001	-7.38889E+001	1.55524E-002	-1.31058E+001	-8.86441E+001
1.20998E+002	3.32714E+002	9.48515E+001	1.45607E+002	1.33525E+000	1.21751E+000	3.35900E+003	3.22732E+002	1.00000E+000	2.88070E+004	1.20000E+001	3.13898E+006	1.62567E+000	1.82404E+001	2.30386E-002	2.10071E-002	6.04794E-002	5.11018E-002	8.31035E+005	9.45104E+001	1.45662E+002	2.09018E-002	2.09018E-002	5.83860E+004	1.70000E+001	5.00000E+000	0.00000E+000	7.91718E+001	8.82974E+001	1.69507E+002	1.00000E+002	7.14429E-001	6.08453E-002	0.00000E+000	2.87582E+002	5.11718E+000	8.09237E-001	1.07497E+002	9.21326E+001	2.31274E+002	2.78145E+002	1.12093E+000	8.86090E-001	4.61222E-002	-3.66360E+000	-1.09100E+002	1.55524E-002	-1.31006E+001	-8.86027E+001
1.25271E+002	2.97822E+002	9.46300E+001	1.45453E+002	1.37355E+000	1.36801E+000	3.45200E+003	2.58025E+002	1.00000E+000	2.88080E+004	1.40000E+001	3.13907E+006	1.87904E+000	1.72575E+001	2.33781E-002	2.32838E-002	6.59408E-002	6.54468E-002	8.31035E+005	9.45103E+001	1.45662E+002	2.09018E-002	2.09018E-002	5.83860E+004	1.70000E+001	6.00000E+000	0.00000E+000	9.89948E+001	5.02996E+001	1.60398E+002	1.00000E+002	6.55353E-001	7.13918E-002	0.00000E+000	2.63262E+002	4.93899E+000	8.27062E-001	1.07497E+002	9.21326E+001	2.31274E+002	2.78161E+002	1.12093E+000	8.86090E-001	2.02053E-003	-2.79830E+001	-9.05096E+001	1.55524E-002	-1.30846E+001	-8.86879E+001
1.33889E+002	3.17003E+002	9.45795E+001	1.45650E+002	1.31382E+000	1.10376E+000	2.86600E+003	2.82045E+002	1.00000E+000	2.88090E+004	1.40000E+001	3.13918E+006	1.45014E+000	1.78046E+001	2.45413E-002	2.06175E-002	6.48488E-002	4.72873E-002	8.31035E+005	9.45104E+001	1.45662E+002	2.09018E-002	2.09018E-002	5.83860E+004	1.70000E+001	7.00000E+000	0.00000E+000	8.67845E+001	7.34006E+001	1.64715E+002	1.00000E+002	6.88136E-001	7.07875E-002	0.00000E+000	2.78572E+002	5.71526E+000	7.84400E-001	1.07497E+002	9.21326E+001	2.31274E+002	2.78173E+002	1.12093E+000	8.86090E-001	8.68890E-002	2.78572E+002	1.31197E+002	1.55524E-002	-1.30728E+001	-8.86191E+001
1.28090E+002	2.37055E+002	9.44071E+001	1.45729E+002	1.10418E+000	1.10086E+000	1.80600E+003	2.03636E+002	1.00000E+000	2.88110E+004	2.70000E+001	3.13939E+006	1.21554E+000	1.53966E+001	2.59824E-002	2.59044E-002	6.18991E-002	6.15653E-002	8.31035E+005	9.45105E+001	1.45662E+002	2.09018E-002	2.09018E-002	5.83860E+004	1.70000E+001	8.00000E+000	0.00000E+000	3.56277E+001	1.10383E+002	1.05171E+002	1.00000E+002	5.27500E-001	9.21642E-002	0.00000E+000	3.10642E+001	5.52722E+000	1.02175E+000	1.07497E+002	9.21326E+001	2.31274E+002	2.78173E+002	1.12093E+000	8.86090E-001	1.50466E-003	3.10642E+001	-3.09176E+001	1.55524E-002	-1.30725E+001	-8.86289E+001
1.29397E+002	2.58852E+002	9.46134E+001	1.45638E+002	1.18523E+000	1.14590E+000	2.20000E+003	1.57880E+002	1.00000E+000	2.88120E+004	2.30000E+001	3.13948E+006	1.35815E+000	1.60889E+001	2.52691E-002	2.44307E-002	5.26791E-002	4.96892E-002	8.31035E+005	9.45100E+001	1.45662E+002	2.09018E-002	2.09018E-002	5.83860E+004	1.70000E+001	9.00000E+000	0.00000E+000	5.38510E+001	5.88464E+001	1.52058E+002	1.00000E+002	5.69019E-001	5.22428E-002	0.00000E+000	2.82582E+002	4.95718E+000	1.03220E+000	1.07497E+002	9.21326E+001	2.31274E+002	2.78190E+002	1.12093E+000	8.86090E-001	1.68705E-002	-8.66333E+000	-8.54833E+001	1.55524E-002	-1.30558E+001	-8.85989E+001
1.39496E+002	5.06125E+002	9.44912E+001	1.45579E+002	1.20009E+000	1.16408E+000	4.42100E+003	3.91117E+002	1.00000E+000	2.88130E+004	4.00000E+000	3.13958E+006	1.39701E+000	2.24972E+001	1.80490E-002	1.75075E-002	4.72196E-002	4.46576E-002	8.31035E+005	9.45103E+001	1.45662E+002	2.09018E-002	2.09018E-002	5.83860E+004	1.70000E+001	1.00000E+001	0.00000E+000	1.29548E+002	1.13479E+002	2.71464E+002	1.00000E+002	1.09438E+000	3.94469E-002	0.00000E+000	2.79051E+002	4.21071E+000	8.57227E-001	1.07497E+002	9.21326E+001	2.31274E+002	2.78198E+002	1.12093E+000	8.86090E-001	1.52314E-002	-1.21948E+001	-8.74738E+001	1.55524E-002	-1.30475E+001	-8.86374E+001
1.45382E+002	7.03779E+002	9.45009E+001	1.45662E+002	1.18048E+000	1.20484E+000	6.25600E+003	4.54696E+002	1.00000E+000	2.88140E+004	0.00000E+000	3.13967E+006	1.42228E+000	2.65288E+001	1.49248E-002	1.52328E-002	3.30655E-002	3.42863E-002	8.31035E+005	9.45103E+001	1.45662E+002	2.09018E-002	2.09018E-002	5.83860E+004	1.70000E+001	1.10000E+001	0.00000E+000	1.91166E+002	1.32978E+002	3.87134E+002	1.00000E+002	1.51589E+000	1.81832E-002	0.00000E+000	2.72631E+002	3.35895E+000	9.03357E-001	1.07497E+002	9.21326E+001	2.31274E+002	2.78190E+002	1.12093E+000	8.86090E-001	-1.02132E-002	-1.86144E+001	-6.92851E+001	1.55524E-002	-1.30553E+001	-8.86143E+001
1.30724E+002	2.39957E+002	9.45292E+001	1.45599E+002	1.18672E+000	1.19292E+000	2.12300E+003	1.46441E+002	1.00000E+000	2.88150E+004	2.70000E+001	3.13980E+006	1.41567E+000	1.54905E+001	2.57557E-002	2.58903E-002	5.26027E-002	5.30790E-002	8.31035E+005	9.45101E+001	1.45662E+002	2.09018E-002	2.09018E-002	5.83860E+004	1.70000E+001	1.20000E+001	0.00000E+000	5.86400E+001	4.63195E+001	1.41407E+002	1.00000E+002	5.28525E-001	5.90604E-002	0.00000E+000	2.75655E+002	5.17389E+000	1.00674E+000	1.07497E+002	9.21326E+001	2.31274E+002	2.78199E+002	1.12093E+000	8.86090E-001	-2.60622E-003	-1.55905E+001	-7.36229E+001	1.55524E-002	-1.30463E+001	-8.86208E+001
1.19130E+002	1.70841E+002	9.45022E+001	1.45755E+002	1.45502E+000	1.41807E+000	2.15500E+003	1.96860E+002	1.00000E+000	2.88160E+004	4.20000E+001	3.13993E+006	2.06333E+000	1.30706E+001	3.13434E-002	3.05474E-002	8.33892E-002	7.95322E-002	8.31035E+005	9.45103E+001	1.45662E+002	2.09018E-002	2.09018E-002	5.83860E+004	1.70000E+001	1.30000E+001	0.00000E+000	5.31947E+001	3.14903E+001	9.01349E+001	1.00000E+002	3.70093E-001	1.13910E-001	0.00000E+000	2.67449E+002	6.39260E+000	8.08742E-001	1.07497E+002	9.21326E+001	2.31274E+002	2.78202E+002	1.12093E+000	8.86090E-001	1.28617E-002	-2.37965E+001	-9.67188E+001	1.55524E-002	-1.30430E+001	-8.85696E+001
1.20912E+002	1.61973E+002	9.45742E+001	1.46114E+002	1.14842E+000	1.27123E+000	1.47200E+003	1.82548E+002	1.00000E+000	2.88170E+004	4.60000E+001	3.14004E+006	1.45991E+000	1.27269E+001	2.99328E-002	3.31337E-002	7.59510E-002	9.15377E-002	8.31469E+005	9.45742E+001	1.46114E+002	7.59510E-002	9.15377E-002	1.47200E+003	1.00000E+000	1.00000E+000	0.00000E+000	4.46602E+001	3.12112E+001	8.64759E+001	1.00000E+002	3.45207E-001	1.96251E-001	0.00000E+000	2.72635E+002	7.24121E+000	8.63866E-001	4.46602E+001	3.12112E+001	8.64759E+001	2.72635E+002	7.24121E+000	8.63866E-001	-5.07542E-002	-1.86104E+001	-2.93900E+001	-5.07542E-002	-1.86104E+001	-2.93900E+001
1.24746E+002	1.57209E+002	9.44369E+001	1.45769E+002	1.35604E+000	1.07117E+000	1.42100E+003	7.62692E+001	1.00000E+000	2.88180E+004	5.40000E+001	3.14015E+006	1.45255E+000	1.25383E+001	3.59729E-002	2.84158E-002	7.36072E-002	4.95635E-002	8.31035E+005	9.45111E+001	1.45662E+002	2.09018E-002	2.09018E-002	5.83860E+004	1.70000E+001	1.40000E+001	0.00000E+000	3.47957E+001	4.91837E+001	7.64506E+001	1.00000E+002	3.38923E-001	6.40831E-002	0.00000E+000	6.34274E+000	8.04699E+000	7.91190E-001	1.07497E+002	9.21326E+001	2.31274E+002	2.78216E+002	1.12093E+000	8.86090E-001	1.17368E-001	2.97588E+002	1.16416E+002	1.55524E-002	-1.30290E+001	-8.85650E+001
1.24810E+002	3.68829E+002	9.44293E+001	1.45794E+002	1.32804E+000	1.28552E+000	3.90300E+003	2.30783E+002	1.00000E+000	2.88190E+004	7.00000E+000	3.14021E+006	1.70722E+000	1.92049E+001	2.12574E-002	2.05769E-002	5.47624E-002	5.15995E-002	8.31035E+005	9.45114E+001	1.45663E+002	2.09018E-002	2.09018E-002	5.83860E+004	1.70000E+001	1.50000E+001	0.00000E+000	7.57517E+001	9.72730E+001	2.09603E+002	1.00000E+002	8.18933E-001	3.10284E-002	0.00000E+000	2.87691E+002	3.95248E+000	9.71945E-001	1.07497E+002	9.21326E+001	2.31274E+002	2.78220E+002	1.12093E+000	8.86090E-001	1.62673E-002	-3.55487E+000	-7.97761E+001	1.55524E-002	-1.30259E+001	-8.85547E+001
1.29979E+002	4.81143E+002	9.43634E+001	1.45539E+002	1.27128E+000	1.27927E+000	4.86500E+003	2.76196E+002	1.00000E+000	2.88200E+004	3.00000E+000	3.14032E+006	1.62631E+000	2.19350E+001	1.82264E-002	1.83409E-002	4.06195E-002	4.10745E-002	8.31035E+005	9.45118E+001	1.45663E+002	2.09018E-002	2.09018E-002	5.83860E+004	1.70000E+001	1.60000E+001	0.00000E+000	1.25280E+002	1.03760E+002	2.60853E+002	1.00000E+002	1.04269E+000	1.54626E-002	0.00000E+000	2.77364E+002	3.95765E+000	8.69425E-001	1.07497E+002	9.21326E+001	2.31274E+002	2.78222E+002	1.12093E+000	8.86090E-001	-3.13336E-003	-1.38813E+001	-7.14617E+001	1.55524E-002	-1.30239E+001	-8.86552E+001
1.28059E+002	4.33263E+002	9.44223E+001	1.45680E+002	1.26702E+000	1.19429E+000	4.08700E+003	2.42710E+002	1.00000E+000	2.88210E+004	4.00000E+000	3.14041E+006	1.51319E+000	2.08150E+001	1.98190E-002	1.86813E-002	5.10427E-002	4.58285E-002	8.31035E+005	9.45123E+001	1.45664E+002	2.09018E-002	2.09018E-002	5.83860E+004	1.70000E+001	1.70000E+001	0.00000E+000	9.43515E+001	1.15333E+002	2.27440E+002	1.00000E+002	9.30392E-001	3.77038E-002	0.00000E+000	2.88725E+002	4.26609E+000	8.79992E-001	1.07497E+002	9.21326E+001	2.31274E+002	2.78230E+002	1.12093E+000	8.86090E-001	2.95507E-002	-2.52090E+000	-9.17013E+001	1.55524E-002	-1.30153E+001	-8.85853E+001
1.21784E+002	1.71066E+002	9.46424E+001	1.45710E+002	1.23186E+000	1.13075E+000	1.48900E+003	1.68553E+002	1.00000E+000	2.88250E+004	4.90000E+001	3.14086E+006	1.39293E+000	1.30792E+001	3.19237E-002	2.93036E-002	7.90251E-002	6.77340E-002	8.31702E+005	9.47237E+001	1.45591E+002	6.87978E-002	6.87978E-002	8.24500E+003	3.00000E+000	1.00000E+000	0.00000E+000	3.67841E+001	6.20197E+001	8.37496E+001	1.00000E+002	3.84804E-001	1.35686E-001	0.00000E+000	1.38796E+001	7.67768E+000	8.10091E-001	8.17276E+001	8.27976E+001	1.47612E+002	2.86988E+002	3.80293E+000	6.95021E-001	4.27932E-002	1.38796E+001	-8.82635E+001	-7.68456E-003	-4.25714E+000	-5.73240E+001
1.28277E+002	3.04768E+002	9.48441E+001	1.45412E+002	1.31223E+000	1.42246E+000	3.50300E+003	4.24525E+002	1.00000E+000	2.88270E+004	1.00000E+001	3.14103E+006	1.86660E+000	1.74576E+001	2.21713E-002	2.40337E-002	6.78691E-002	7.90486E-002	8.31702E+005	9.47248E+001	1.45591E+002	6.87978E-002	6.87978E-002	8.24500E+003	3.00000E+000	2.00000E+000	0.00000E+000	1.05737E+002	8.35561E+001	1.28373E+002	1.00000E+002	6.58770E-001	7.42356E-002	0.00000E+000	2.79233E+002	9.65448E+000	4.20012E-001	8.17276E+001	8.27976E+001	1.47612E+002	2.86999E+002	3.80293E+000	6.95021E-001	-4.03085E-002	-1.20127E+001	-3.33562E+001	-7.68456E-003	-4.24619E+000	-5.73723E+001
1.30828E+002	3.59686E+002	9.46338E+001	1.45730E+002	1.21498E+000	1.19199E+000	3.25300E+003	3.38610E+002	1.00000E+000	2.88280E+004	8.00000E+000	3.14112E+006	1.44824E+000	1.89654E+001	2.13023E-002	2.08992E-002	5.70348E-002	5.50647E-002	8.31702E+005	9.47251E+001	1.45591E+002	6.87978E-002	6.87978E-002	8.24500E+003	3.00000E+000	3.00000E+000	0.00000E+000	7.64445E+001	9.14916E+001	1.97562E+002	1.00000E+002	7.80865E-001	5.98710E-002	0.00000E+000	2.86691E+002	4.48533E+000	9.38156E-001	8.17276E+001	8.27976E+001	1.47612E+002	2.87007E+002	3.80293E+000	6.95021E-001	9.55050E-003	-4.55435E+000	-7.42556E+001	-7.68456E-003	-4.23883E+000	-5.73006E+001
1.14938E+002	1.08114E+002	9.38453E+001	1.45407E+002	1.21124E+000	1.43856E+000	1.16300E+003	1.51483E+002	1.00000E+000	2.88430E+004	1.36000E+002	3.14277E+006	1.74244E+000	1.03978E+001	3.55172E-002	4.21832E-002	8.01258E-002	1.09302E-001	8.32245E+005	9.38453E+001	1.45407E+002	8.01258E-002	1.09302E-001	1.16300E+003	1.00000E+000	1.00000E+000	0.00000E+000	2.39184E+001	4.67831E+001	3.63585E+001	1.00000E+002	2.20828E-001	2.32628E-001	0.00000E+000	4.18970E+001	9.24218E+000	7.61460E-001	2.39184E+001	4.67831E+001	3.63585E+001	4.18970E+001	9.24218E+000	7.61460E-001	-8.57899E-002	4.18970E+001	6.68173E+001	-8.57899E-002	4.18970E+001	6.68173E+001
1.35775E+002	5.20719E+002	9.42575E+001	1.45508E+002	1.27292E+000	1.22288E+000	5.04300E+003	7.20192E+002	1.00000E+000	2.88450E+004	4.00000E+000	3.14291E+006	1.55662E+000	2.28193E+001	1.79249E-002	1.72202E-002	5.23524E-002	4.85802E-002	8.32306E+005	9.42236E+001	1.45446E+002	3.12633E-002	3.12633E-002	1.28370E+004	3.00000E+000	1.00000E+000	0.00000E+000	1.00196E+002	1.74516E+002	2.59214E+002	1.00000E+002	1.13140E+000	3.94332E-002	0.00000E+000	1.05126E+001	3.84358E+000	8.79287E-001	1.07823E+002	1.25998E+002	2.10175E+002	8.68443E-001	2.90727E+000	7.28608E-001	2.00494E-002	1.05126E+001	-6.95122E+001	2.10402E-002	8.68443E-001	-8.01183E+001
1.28147E+002	3.62015E+002	9.42129E+001	1.45393E+002	1.39889E+000	1.26008E+000	3.91400E+003	4.05351E+002	1.00000E+000	2.88460E+004	8.00000E+000	3.14302E+006	1.76272E+000	1.90267E+001	2.23601E-002	2.01414E-002	8.30396E-002	6.80024E-002	8.32306E+005	9.42235E+001	1.45446E+002	3.12633E-002	3.12633E-002	1.28370E+004	3.00000E+000	2.00000E+000	0.00000E+000	1.11071E+002	1.08861E+002	1.46934E+002	1.00000E+002	7.61541E-001	4.90639E-002	0.00000E+000	3.31787E+000	8.40537E+000	4.56398E-001	1.07823E+002	1.25998E+002	2.10175E+002	8.56200E-001	2.90727E+000	7.28608E-001	5.22029E-002	3.31787E+000	-1.08401E+002	2.10402E-002	8.56200E-001	-8.01798E+001
1.41315E+002	3.97091E+002	9.41901E+001	1.45420E+002	1.24012E+000	1.26772E+000	3.88000E+003	3.22742E+002	1.00000E+000	2.88470E+004	7.00000E+000	3.14313E+006	1.57212E+000	1.99271E+001	1.99088E-002	2.03521E-002	5.44157E-002	5.66821E-002	8.32306E+005	9.42233E+001	1.45446E+002	3.12633E-002	3.12633E-002	1.28370E+004	3.00000E+000	3.00000E+000	0.00000E+000	1.14460E+002	8.02249E+001	2.10231E+002	1.00000E+002	8.58694E-001	4.69511E-002	0.00000E+000	2.72692E+002	4.71104E+000	8.17859E-001	1.07823E+002	1.25998E+002	2.10175E+002	8.67872E-001	2.90727E+000	7.28608E-001	-1.10084E-002	-1.85533E+001	-6.86061E+001	2.10402E-002	8.67872E-001	-8.01636E+001
1.23059E+002	1.56854E+002	9.44640E+001	1.46088E+002	1.17369E+000	1.26404E+000	1.44700E+003	2.53194E+002	1.00000E+000	2.88830E+004	4.50000E+001	3.14691E+006	1.48359E+000	1.25242E+001	3.08545E-002	3.32297E-002	7.87922E-002	9.02856E-002	8.33464E+005	9.44640E+001	1.46088E+002	7.87922E-002	9.02856E-002	1.44700E+003	1.00000E+000	1.00000E+000	0.00000E+000	5.52905E+001	3.06146E+001	8.73755E+001	1.00000E+002	3.65845E-001	2.31948E-001	0.00000E+000	2.65148E+002	8.14323E+000	7.74784E-001	5.52905E+001	3.06146E+001	8.73755E+001	2.65148E+002	8.14323E+000	7.74784E-001	-3.70649E-002	-2.60978E+001	-5.04867E+001	-3.70649E-002	-2.60978E+001	-5.04867E+001
1.14893E+002	1.24046E+002	9.41731E+001	1.45685E+002	1.21896E+000	1.10521E+000	1.04100E+003	1.90717E+002	1.00000E+000	2.88890E+004	1.18000E+002	3.14755E+006	1.34720E+000	1.11376E+001	3.77802E-002	3.42546E-002	9.82263E-002	8.22293E-002	8.33643E+005	9.42138E+001	1.45582E+002	4.40088E-002	4.40088E-002	5.52100E+003	4.00000E+000	1.00000E+000	0.00000E+000	2.12243E+001	5.92388E+001	4.97047E+001	1.00000E+002	2.71334E-001	1.81681E-001	0.00000E+000	3.70453E+001	7.68697E+000	9.67678E-001	3.20628E+001	5.05806E+001	7.88355E+001	8.05168E+000	3.78023E+000	8.54445E-001	4.89434E-002	3.70453E+001	-7.13210E+001	-3.08812E-002	8.05168E+000	-2.26056E+001
1.20491E+002	1.29445E+002	9.43504E+001	1.45444E+002	1.12361E+000	1.47706E+000	1.32600E+003	2.26077E+002	1.00000E+000	2.88900E+004	8.20000E+001	3.14764E+006	1.65965E+000	1.13774E+001	3.08564E-002	4.05627E-002	7.60439E-002	1.26133E-001	8.33643E+005	9.42137E+001	1.45582E+002	4.40088E-002	4.40088E-002	5.52100E+003	4.00000E+000	2.00000E+000	0.00000E+000	3.40859E+001	2.36249E+001	7.89578E+001	1.00000E+002	2.93205E-001	2.46625E-001	0.00000E+000	2.73292E+002	6.48601E+000	1.01616E+000	3.20628E+001	5.05806E+001	7.88355E+001	8.06601E+000	3.78023E+000	8.54445E-001	-1.35906E-001	-1.79534E+001	6.40470E+001	-3.08812E-002	8.06601E+000	-2.26363E+001
1.15915E+002	1.95912E+002	9.42048E+001	1.45591E+002	1.19309E+000	1.32577E+000	1.92500E+003	2.40203E+002	1.00000E+000	2.88910E+004	3.90000E+001	3.14771E+006	1.58176E+000	1.39969E+001	2.71930E-002	3.02171E-002	6.11404E-002	7.38793E-002	8.33643E+005	9.42137E+001	1.45583E+002	4.40088E-002	4.40088E-002	5.52100E+003	4.00000E+000	3.00000E+000	0.00000E+000	3.91299E+001	7.36629E+001	9.53636E+001	1.00000E+002	4.39035E-001	8.66547E-002	0.00000E+000	1.68659E+001	6.42455E+000	8.51438E-001	3.20628E+001	5.05806E+001	7.88355E+001	8.08159E+000	3.78023E+000	8.54445E-001	-5.26758E-002	1.68659E+001	7.75038E+000	-3.08812E-002	8.08159E+000	-2.26015E+001
1.18344E+002	1.38239E+002	9.41147E+001	1.45632E+002	1.27273E+000	1.12318E+000	1.22900E+003	1.51899E+002	1.00000E+000	2.88920E+004	6.30000E+001	3.14783E+006	1.42951E+000	1.17575E+001	3.63045E-002	3.20387E-002	9.53989E-002	7.60272E-002	8.33643E+005	9.42137E+001	1.45582E+002	4.40088E-002	4.40088E-002	5.52100E+003	4.00000E+000	4.00000E+000	0.00000E+000	2.79913E+001	3.61758E+001	7.74902E+001	1.00000E+002	3.03153E-001	1.61996E-001	0.00000E+000	2.88300E+002	7.05256E+000	9.70708E-001	3.20628E+001	5.05806E+001	7.88355E+001	8.09091E+000	3.78023E+000	8.54445E-001	6.24175E-002	-2.94583E+000	-1.24923E+002	-3.08812E-002	8.09091E+000	-2.25972E+001
1.08551E+002	1.35249E+002	9.44028E+001	1.45475E+002	1.35507E+000	1.51380E+000	1.69500E+003	1.89793E+002	1.00000E+000	2.88970E+004	6.90000E+001	3.14838E+006	2.05129E+000	1.16297E+001	3.29136E-002	3.67691E-002	1.04735E-001	1.29278E-001	8.33881E+005	9.42350E+001	1.45521E+002	9.30150E-002	9.30150E-002	3.64200E+003	2.00000E+000	1.00000E+000	0.00000E+000	3.93670E+001	4.24657E+001	5.67378E+001	1.00000E+002	2.88375E-001	2.91430E-001	0.00000E+000	7.47630E+000	1.12838E+001	5.16619E-001	4.22211E+001	5.15212E+001	8.11318E+001	3.94904E+000	5.57946E+000	7.12769E-001	-5.53291E-002	7.47630E+000	1.03045E+000	2.30469E-002	3.94904E+000	-7.89675E+001
1.18588E+002	1.90366E+002	9.40890E+001	1.45561E+002	1.42256E+000	1.16713E+000	1.94700E+003	1.96458E+002	1.00000E+000	2.88980E+004	3.70000E+001	3.14847E+006	1.66031E+000	1.37973E+001	3.22395E-002	2.64506E-002	9.63555E-002	6.68088E-002	8.33881E+005	9.42352E+001	1.45521E+002	9.30150E-002	9.30150E-002	3.64200E+003	2.00000E+000	2.00000E+000	0.00000E+000	4.47058E+001	5.94046E+001	1.02369E+002	1.00000E+002	4.37642E-001	1.10188E-001	0.00000E+000	2.67973E+000	6.58143E+000	8.26434E-001	4.22211E+001	5.15212E+001	8.11318E+001	3.95933E+000	5.57946E+000	7.12769E-001	9.86341E-002	2.93925E+002	1.33690E+002	2.30469E-002	3.95933E+000	-7.89954E+001
1.12369E+002	1.07952E+002	9.41095E+001	1.45523E+002	1.43646E+000	1.48504E+000	1.39600E+003	1.75708E+002	1.00000E+000	2.89030E+004	3.60000E+001	3.14898E+006	2.13320E+000	1.03900E+001	3.84459E-002	3.97463E-002	1.15792E-001	1.23265E-001	8.34055E+005	9.41095E+001	1.45523E+002	1.15792E-001	1.23265E-001	1.39600E+003	1.00000E+000	1.00000E+000	0.00000E+000	2.88119E+001	3.32136E+001	4.90194E+001	1.00000E+002	2.32671E-001	3.08506E-001	0.00000E+000	5.07804E+000	1.01802E+001	6.30977E-001	2.88119E+001	3.32136E+001	4.90194E+001	5.07804E+000	1.01802E+001	6.30977E-001	-1.66306E-002	5.07804E+000	-3.95160E+001	-1.66306E-002	5.07804E+000	-3.95160E+001
1.27188E+002	3.90795E+002	9.45682E+001	1.45686E+002	1.19435E+000	1.15631E+000	3.37500E+003	2.79085E+002	1.00000E+000	2.91000E+004	7.00000E+000	3.16934E+006	1.38104E+000	1.97685E+001	2.05587E-002	1.99039E-002	5.38634E-002	5.07642E-002	8.39799E+005	9.45650E+001	1.45650E+002	1.24185E-002	1.24185E-002	6.79960E+004	1.40000E+001	1.00000E+000	0.00000E+000	1.16882E+002	7.64631E+001	2.06302E+002	1.00000E+002	8.46658E-001	5.49532E-002	0.00000E+000	2.75200E+002	5.11430E+000	8.07771E-001	1.55218E+002	1.09209E+002	3.18830E+002	2.77696E+002	1.00976E+000	9.11489E-001	1.61836E-002	-1.60455E+001	-9.21929E+001	2.84275E-002	-1.35499E+001	-1.01599E+002
1.26081E+002	4.75229E+002	9.45619E+001	1.45705E+002	1.18524E+000	1.14807E+000	4.04600E+003	4.99784E+002	1.00000E+000	2.91010E+004	3.00000E+000	3.16944E+006	1.36075E+000	2.17997E+001	1.86335E-002	1.80492E-002	4.87520E-002	4.59902E-002	8.39799E+005	9.45659E+001	1.45651E+002	1.24185E-002	1.24185E-002	6.79960E+004	1.40000E+001	2.00000E+000	0.00000E+000	1.14719E+002	1.14287E+002	2.54445E+002	1.00000E+002	1.02889E+000	4.43327E-002	0.00000E+000	2.87489E+002	4.35533E+000	8.66319E-001	1.55218E+002	1.09209E+002	3.18830E+002	2.77719E+002	1.00976E+000	9.11489E-001	1.59300E-002	-3.75629E+000	-7.96530E+001	2.84275E-002	-1.35261E+001	-1.01571E+002
1.24907E+002	4.10131E+002	9.45198E+001	1.45660E+002	1.24829E+000	1.18599E+000	3.79000E+003	3.97672E+002	1.00000E+000	2.91020E+004	3.00000E+000	3.16954E+006	1.48047E+000	2.02517E+001	2.02767E-002	1.92647E-002	5.49247E-002	4.99861E-002	8.39799E+005	9.45665E+001	1.45651E+002	1.24185E-002	1.24185E-002	6.79960E+004	1.40000E+001	3.00000E+000	0.00000E+000	9.77202E+001	9.29356E+001	2.33285E+002	1.00000E+002	9.06211E-001	5.28041E-002	0.00000E+000	2.85237E+002	4.14743E+000	9.39966E-001	1.55218E+002	1.09209E+002	3.18830E+002	2.77741E+002	1.00976E+000	9.11489E-001	2.55939E-002	-6.00812E+000	-9.13143E+001	2.84275E-002	-1.35042E+001	-1.01574E+002
1.24905E+002	3.34509E+002	9.45796E+001	1.45651E+002	1.30487E+000	1.19293E+000	3.24300E+003	2.10167E+002	1.00000E+000	2.91030E+004	8.00000E+000	3.16966E+006	1.55662E+000	1.82896E+001	2.29136E-002	2.09480E-002	5.33165E-002	4.54574E-002	8.39799E+005	9.45669E+001	1.45651E+002	1.24185E-002	1.24185E-002	6.79960E+004	1.40000E+001	4.00000E+000	0.00000E+000	8.73489E+001	7.03878E+001	1.94539E+002	1.00000E+002	7.52592E-001	4.19722E-002	0.00000E+000	2.81143E+002	4.50913E+000	9.34642E-001	1.55218E+002	1.09209E+002	3.18830E+002	2.77765E+002	1.00976E+000	9.11489E-001	4.48143E-002	-1.01028E+001	-1.14283E+002	2.84275E-002	-1.34805E+001	-1.01540E+002
1.29398E+002	4.45151E+002	9.45926E+001	1.45720E+002	1.19795E+000	1.15806E+000	3.86200E+003	4.05785E+002	1.00000E+000	2.91040E+004	3.00000E+000	3.16975E+006	1.38730E+000	2.10986E+001	1.92767E-002	1.86349E-002	5.09046E-002	4.78406E-002	8.39799E+005	9.45674E+001	1.45652E+002	1.24185E-002	1.24185E-002	6.79960E+004	1.40000E+001	5.00000E+000	0.00000E+000	1.13604E+002	1.02229E+002	2.34717E+002	1.00000E+002	9.57270E-001	4.75227E-002	0.00000E+000	2.84880E+002	4.61280E+000	8.37222E-001	1.55218E+002	1.09209E+002	3.18830E+002	2.77785E+002	1.00976E+000	9.11489E-001	1.69284E-002	-6.36581E+000	-8.32180E+001	2.84275E-002	-1.34610E+001	-1.01494E+002
1.39227E+002	5.90703E+002	9.44891E+001	1.45706E+002	1.25086E+000	1.18517E+000	5.46500E+003	2.91189E+002	1.00000E+000	2.91050E+004	0.00000E+000	3.16986E+006	1.48248E+000	2.43044E+001	1.69205E-002	1.60320E-002	4.32837E-002	3.92340E-002	8.39799E+005	9.45678E+001	1.45652E+002	1.24185E-002	1.24185E-002	6.79960E+004	1.40000E+001	6.00000E+000	0.00000E+000	1.47976E+002	1.20550E+002	3.32017E+002	1.00000E+002	1.28322E+000	2.30086E-002	0.00000E+000	2.81411E+002	3.46369E+000	9.37298E-001	1.55218E+002	1.09209E+002	3.18830E+002	2.77792E+002	1.00976E+000	9.11489E-001	2.69639E-002	-9.83478E+000	-9.64668E+001	2.84275E-002	-1.34534E+001	-1.01513E+002
1.29806E+002	4.40782E+002	9.46813E+001	1.45608E+002	1.20292E+000	1.18907E+000	3.94000E+003	3.39599E+002	1.00000E+000	2.91060E+004	3.00000E+000	3.16997E+006	1.43035E+000	2.09948E+001	1.91641E-002	1.89435E-002	4.78480E-002	4.68514E-002	8.39799E+005	9.45679E+001	1.45653E+002	1.24185E-002	1.24185E-002	6.79960E+004	1.40000E+001	7.00000E+000	0.00000E+000	1.14105E+002	9.77471E+001	2.36428E+002	1.00000E+002	9.53369E-001	4.09754E-002	0.00000E+000	2.83298E+002	4.47360E+000	8.54686E-001	1.55218E+002	1.09209E+002	3.18830E+002	2.77809E+002	1.00976E+000	9.11489E-001	5.78975E-003	-7.94800E+000	-7.40484E+001	2.84275E-002	-1.34366E+001	-1.01489E+002
1.37977E+002	7.15801E+002	9.45745E+001	1.45598E+002	1.32796E+000	1.21876E+000	7.20500E+003	4.88997E+002	1.00000E+000	2.91070E+004	0.00000E+000	3.17008E+006	1.61847E+000	2.67545E+001	1.56448E-002	1.43583E-002	4.31066E-002	3.68017E-002	8.39799E+005	9.45681E+001	1.45653E+002	1.24185E-002	1.24185E-002	6.79960E+004	1.40000E+001	8.00000E+000	0.00000E+000	2.04319E+002	1.31095E+002	4.01971E+002	1.00000E+002	1.57108E+000	1.78974E-002	0.00000E+000	2.75488E+002	3.11956E+000	9.06360E-001	1.55218E+002	1.09209E+002	3.18830E+002	2.77826E+002	1.00976E+000	9.11489E-001	4.28790E-002	-1.57579E+001	-1.18039E+002	2.84275E-002	-1.34192E+001	-1.01498E+002
1.41070E+002	5.12994E+002	9.46216E+001	1.45615E+002	1.22814E+000	1.19023E+000	4.68300E+003	3.86114E+002	1.00000E+000	2.91080E+004	3.00000E+000	3.17018E+006	1.46178E+000	2.26494E+001	1.79468E-002	1.73928E-002	4.83481E-002	4.56357E-002	8.39799E+005	9.45680E+001	1.45653E+002	1.24185E-002	1.24185E-002	6.79960E+004	1.40000E+001	9.00000E+000	0.00000E+000	1.31327E+002	9.84878E+001	2.96129E+002	1.00000E+002	1.12555E+000	3.69148E-002	0.00000E+000	2.79450E+002	3.62195E+000	9.68293E-001	1.55218E+002	1.09209E+002	3.18830E+002	2.77849E+002	1.00976E+000	9.11489E-001	1.56772E-002	-1.17951E+001	-8.74652E+001	2.84275E-002	-1.33961E+001	-1.01459E+002
1.35861E+002	5.75788E+002	9.45685E+001	1.45615E+002	1.29465E+000	1.19254E+000	5.54000E+003	5.20891E+002	1.00000E+000	2.91090E+004	2.00000E+000	3.17029E+006	1.54393E+000	2.39956E+001	1.73940E-002	1.60221E-002	5.07659E-002	4.35746E-002	8.39799E+005	9.45680E+001	1.45654E+002	1.24185E-002	1.24185E-002	6.79960E+004	1.40000E+001	1.00000E+001	0.00000E+000	1.85545E+002	1.10525E+002	2.97883E+002	1.00000E+002	1.25386E+000	3.54402E-002	0.00000E+000	2.71906E+002	4.23785E+000	7.60871E-001	1.55218E+002	1.09209E+002	3.18830E+002	2.77862E+002	1.00976E+000	9.11489E-001	4.10532E-002	-1.93399E+001	-1.19810E+002	2.84275E-002	-1.33836E+001	-1.01458E+002
1.37736E+002	6.06508E+002	9.45371E+001	1.45662E+002	1.24296E+000	1.21873E+000	5.73100E+003	3.95348E+002	1.00000E+000	2.91100E+004	0.00000E+000	3.17039E+006	1.51483E+000	2.46274E+001	1.64189E-002	1.60987E-002	4.54209E-002	4.37945E-002	8.39799E+005	9.45678E+001	1.45654E+002	1.24185E-002	1.24185E-002	6.79960E+004	1.40000E+001	1.10000E+001	0.00000E+000	1.55396E+002	1.20736E+002	3.46809E+002	1.00000E+002	1.33173E+000	3.08125E-002	0.00000E+000	2.80328E+002	3.34347E+000	9.48196E-001	1.55218E+002	1.09209E+002	3.18830E+002	2.77887E+002	1.00976E+000	9.11489E-001	9.84613E-003	-1.09171E+001	-8.09485E+001	2.84275E-002	-1.33583E+001	-1.01423E+002
1.47150E+002	9.23938E+002	9.45365E+001	1.45652E+002	1.28214E+000	1.19187E+000	8.80200E+003	7.43914E+002	1.00000E+000	2.91110E+004	0.00000E+000	3.17050E+006	1.52815E+000	3.03963E+001	1.36661E-002	1.27040E-002	4.21046E-002	3.67210E-002	8.39799E+005	9.45678E+001	1.45654E+002	1.24185E-002	1.24185E-002	6.79960E+004	1.40000E+001	1.20000E+001	0.00000E+000	2.65442E+002	1.35742E+002	5.46640E+002	1.00000E+002	2.02990E+000	2.11716E-002	0.00000E+000	2.71628E+002	2.51092E+000	1.01880E+000	1.55218E+002	1.09209E+002	3.18830E+002	2.77904E+002	1.00976E+000	9.11489E-001	3.64850E-002	-1.96171E+001	-1.15579E+002	2.84275E-002	-1.33412E+001	-1.01409E+002
1.30133E+002	5.03777E+002	9.45660E+001	1.45666E+002	1.34919E+000	1.24405E+000	5.24900E+003	3.61772E+002	1.00000E+000	2.91120E+004	3.00000E+000	3.17062E+006	1.67846E+000	2.24450E+001	1.86223E-002	1.71712E-002	4.84146E-002	4.17531E-002	8.39799E+005	9.45677E+001	1.45654E+002	1.24185E-002	1.24185E-002	6.79960E+004	1.40000E+001	1.30000E+001	0.00000E+000	1.41961E+002	9.15016E+001	2.85577E+002	1.00000E+002	1.10702E+000	2.80167E-002	0.00000E+000	2.75785E+002	3.58725E+000	9.23446E-001	1.55218E+002	1.09209E+002	3.18830E+002	2.77908E+002	1.00976E+000	9.11489E-001	4.05408E-002	-1.54604E+001	-1.15408E+002	2.84275E-002	-1.33376E+001	-1.01395E+002
1.26367E+002	3.52840E+002	9.46287E+001	1.45636E+002	1.22500E+000	1.13411E+000	3.06500E+003	3.05814E+002	1.00000E+000	2.91130E+004	6.00000E+000	3.17072E+006	1.38928E+000	1.87840E+001	2.21269E-002	2.04851E-002	5.93435E-002	5.15265E-002	8.39799E+005	9.45674E+001	1.45655E+002	1.24185E-002	1.24185E-002	6.79960E+004	1.40000E+001	1.40000E+001	0.00000E+000	8.40963E+001	9.81866E+001	1.80948E+002	1.00000E+002	7.69594E-001	6.75481E-002	0.00000E+000	3.11687E+000	5.39621E+000	8.03355E-001	1.55218E+002	1.09209E+002	3.18830E+002	2.77908E+002	1.00976E+000	9.11489E-001	3.85283E-002	3.11687E+000	-9.48417E+001	2.84275E-002	-1.33375E+001	-1.01391E+002
1.39795E+002	5.80303E+002	9.46414E+001	1.45595E+002	1.22418E+000	1.18123E+000	5.24300E+003	4.37055E+002	1.00000E+000	2.91190E+004	2.00000E+000	3.17131E+006	1.44603E+000	2.40895E+001	1.69065E-002	1.63134E-002	4.84085E-002	4.52992E-002	8.40352E+005	9.45457E+001	1.45565E+002	2.60073E-002	2.60073E-002	5.21840E+004	8.00000E+000	1.00000E+000	0.00000E+000	1.60284E+002	1.20410E+002	3.10113E+002	1.00000E+002	1.25486E+000	3.79825E-002	0.00000E+000	2.79705E+002	3.95104E+000	8.38900E-001	2.29845E+002	1.35797E+002	4.31365E+002	2.73453E+002	1.17366E+000	8.95159E-001	1.78548E-002	-1.15408E+001	-8.93234E+001	2.87768E-002	-1.77928E+001	-1.06199E+002
1.36075E+002	5.93341E+002	9.45757E+001	1.45756E+002	1.22432E+000	1.19061E+000	5.40100E+003	4.59477E+002	1.00000E+000	2.91200E+004	3.00000E+000	3.17142E+006	1.45769E+000	2.43586E+001	1.66593E-002	1.62007E-002	4.42267E-002	4.20156E-002	8.40352E+005	9.45453E+001	1.45565E+002	2.60073E-002	2.60073E-002	5.21840E+004	8.00000E+000	2.00000E+000	0.00000E+000	1.36942E+002	1.33029E+002	3.24481E+002	1.00000E+002	1.26976E+000	2.71068E-002	0.00000E+000	2.86183E+002	3.52099E+000	9.27491E-001	2.29845E+002	1.35797E+002	4.31365E+002	2.73463E+002	1.17366E+000	8.95159E-001	1.39571E-002	-5.06271E+000	-7.90288E+001	2.87768E-002	-1.77820E+001	-1.06147E+002
1.38484E+002	6.13301E+002	9.44603E+001	1.45690E+002	1.28603E+000	1.19034E+000	5.85100E+003	4.24244E+002	1.00000E+000	2.91210E+004	2.00000E+000	3.17152E+006	1.53081E+000	2.47649E+001	1.68127E-002	1.55616E-002	4.42244E-002	3.83952E-002	8.40352E+005	9.45453E+001	1.45565E+002	2.60073E-002	2.60073E-002	5.21840E+004	8.00000E+000	3.00000E+000	0.00000E+000	1.69575E+002	1.10538E+002	3.49594E+002	1.00000E+002	1.34447E+000	2.29267E-002	0.00000E+000	2.76225E+002	3.33743E+000	9.40121E-001	2.29845E+002	1.35797E+002	4.31365E+002	2.73475E+002	1.17366E+000	8.95159E-001	3.86428E-002	-1.50202E+001	-1.13110E+002	2.87768E-002	-1.77706E+001	-1.06183E+002
1.37368E+002	5.57342E+002	9.45282E+001	1.45611E+002	1.30554E+000	1.21067E+000	5.48500E+003	3.27107E+002	1.00000E+000	2.91220E+004	3.00000E+000	3.17162E+006	1.58058E+000	2.36081E+001	1.76280E-002	1.63470E-002	4.99797E-002	4.34617E-002	8.40352E+005	9.45455E+001	1.45565E+002	2.60073E-002	2.60073E-002	5.21840E+004	8.00000E+000	4.00000E+000	0.00000E+000	1.41893E+002	1.10779E+002	3.20208E+002	1.00000E+002	1.22528E+000	2.94244E-002	0.00000E+000	2.80552E+002	3.39026E+000	9.55850E-001	2.29845E+002	1.35797E+002	4.31365E+002	2.73485E+002	1.17366E+000	8.95159E-001	3.77034E-002	-1.06934E+001	-1.07870E+002	2.87768E-002	-1.77608E+001	-1.06186E+002
1.34085E+002	5.37351E+002	9.44813E+001	1.45509E+002	1.26041E+000	1.24050E+000	5.23400E+003	3.10267E+002	1.00000E+000	2.91230E+004	2.00000E+000	3.17172E+006	1.56354E+000	2.31808E+001	1.74219E-002	1.71467E-002	4.36667E-002	4.24192E-002	8.40352E+005	9.45453E+001	1.45565E+002	2.60073E-002	2.60073E-002	5.21840E+004	8.00000E+000	5.00000E+000	0.00000E+000	1.46888E+002	9.97252E+001	3.10076E+002	1.00000E+002	1.18927E+000	2.61912E-002	0.00000E+000	2.77256E+002	3.50576E+000	9.46262E-001	2.29845E+002	1.35797E+002	4.31365E+002	2.73498E+002	1.17366E+000	8.95159E-001	7.96099E-003	-1.39892E+001	-8.22640E+001	2.87768E-002	-1.77474E+001	-1.06218E+002
1.56380E+002	1.21155E+003	9.45204E+001	1.45467E+002	1.28553E+000	1.19523E+000	1.16020E+004	1.04069E+003	1.00000E+000	2.91240E+004	0.00000E+000	3.17182E+006	1.53650E+000	3.48073E+001	1.19348E-002	1.10964E-002	3.97387E-002	3.46237E-002	8.40352E+005	9.45453E+001	1.45565E+002	2.60073E-002	2.60073E-002	5.21840E+004	8.00000E+000	6.00000E+000	0.00000E+000	3.91596E+002	1.88731E+002	6.62601E+002	1.00000E+002	2.63761E+000	1.65747E-002	0.00000E+000	2.68052E+002	2.52937E+000	8.80912E-001	2.29845E+002	1.35797E+002	4.31365E+002	2.73504E+002	1.17366E+000	8.95159E-001	3.64026E-002	-2.31938E+001	-1.19142E+002	2.87768E-002	-1.77416E+001	-1.06218E+002
1.52159E+002	9.80334E+002	9.45950E+001	1.45526E+002	1.21158E+000	1.16937E+000	8.68300E+003	8.03843E+002	1.00000E+000	2.91250E+004	0.00000E+000	3.17192E+006	1.41678E+000	3.13103E+001	1.30022E-002	1.25492E-002	4.12426E-002	3.85771E-002	8.40352E+005	9.45451E+001	1.45566E+002	2.60073E-002	2.60073E-002	5.21840E+004	8.00000E+000	7.00000E+000	0.00000E+000	3.09052E+002	1.58596E+002	5.42797E+002	1.00000E+002	2.14677E+000	2.56214E-002	0.00000E+000	2.69846E+002	2.89645E+000	8.89222E-001	2.29845E+002	1.35797E+002	4.31365E+002	2.73511E+002	1.17366E+000	8.95159E-001	1.77290E-002	-2.13995E+001	-9.90941E+001	2.87768E-002	-1.77348E+001	-1.06175E+002
1.26545E+002	4.87589E+002	9.45699E+001	1.45483E+002	1.31701E+000	1.17149E+000	4.68500E+003	3.57768E+002	1.00000E+000	2.91260E+004	4.00000E+000	3.17203E+006	1.54286E+000	2.20814E+001	1.92413E-002	1.71152E-002	5.25317E-002	4.23779E-002	8.40352E+005	9.45452E+001	1.45567E+002	2.60073E-002	2.60073E-002	5.21840E+004	8.00000E+000	8.00000E+000	0.00000E+000	1.38353E+002	8.40034E+001	2.78884E+002	1.00000E+002	1.07003E+000	3.17193E-002	0.00000E+000	2.74670E+002	3.70950E+000	9.45238E-001	2.29845E+002	1.35797E+002	4.31365E+002	2.73517E+002	1.17366E+000	8.95159E-001	5.84779E-002	-1.65753E+001	-1.34505E+002	2.87768E-002	-1.77288E+001	-1.06189E+002
1.34238E+002	4.97551E+002	9.47105E+001	1.45580E+002	1.23363E+000	1.22819E+000	4.70300E+003	2.95907E+002	1.00000E+000	2.91540E+004	3.00000E+000	3.17493E+006	1.51513E+000	2.23058E+001	1.79886E-002	1.79093E-002	4.05312E-002	4.02138E-002	8.41360E+005	9.47740E+001	1.45527E+002	3.44574E-002	3.44574E-002	3.22470E+004	9.00000E+000	1.00000E+000	0.00000E+000	1.35918E+002	1.04692E+002	2.64002E+002	1.00000E+002	1.07158E+000	2.50417E-002	0.00000E+000	2.80630E+002	4.19638E+000	8.33968E-001	1.08491E+002	9.33911E+001	1.95513E+002	2.84915E+002	1.81846E+000	7.34960E-001	2.20912E-003	-1.06153E+001	-7.32627E+001	2.58756E-003	-6.33066E+000	-6.93434E+001
1.29936E+002	3.11466E+002	9.47856E+001	1.45509E+002	1.42197E+000	1.45270E+000	3.93400E+003	3.33146E+002	1.00000E+000	2.91550E+004	1.00000E+001	3.17504E+006	2.06570E+000	1.76484E+001	2.26712E-002	2.31611E-002	6.81275E-002	7.09234E-002	8.41360E+005	9.47734E+001	1.45528E+002	3.44574E-002	3.44574E-002	3.22470E+004	9.00000E+000	2.00000E+000	0.00000E+000	1.02430E+002	7.02751E+001	1.48675E+002	1.00000E+002	6.73730E-001	5.87612E-002	0.00000E+000	2.76061E+002	6.15358E+000	6.21822E-001	1.08491E+002	9.33911E+001	1.95513E+002	2.84914E+002	1.81846E+000	7.34960E-001	-1.06893E-002	-1.51847E+001	-6.53866E+001	2.58756E-003	-6.33197E+000	-6.93530E+001
1.26964E+002	4.61098E+002	9.48207E+001	1.45488E+002	1.27887E+000	1.34323E+000	4.90900E+003	4.15669E+002	1.00000E+000	2.91560E+004	4.00000E+000	3.17514E+006	1.71782E+000	2.14732E+001	1.82529E-002	1.91714E-002	5.73509E-002	6.29356E-002	8.41360E+005	9.47733E+001	1.45528E+002	3.44574E-002	3.44574E-002	3.22470E+004	9.00000E+000	3.00000E+000	0.00000E+000	1.25413E+002	1.16161E+002	2.27049E+002	1.00000E+002	9.88731E-001	5.47602E-002	0.00000E+000	2.87934E+002	4.76856E+000	7.18336E-001	1.08491E+002	9.33911E+001	1.95513E+002	2.84909E+002	1.81846E+000	7.34960E-001	-2.45424E-002	-3.31134E+000	-4.00811E+001	2.58756E-003	-6.33640E+000	-6.93568E+001
1.46611E+002	6.29245E+002	9.46918E+001	1.45451E+002	1.25092E+000	1.25116E+000	6.13500E+003	7.68526E+002	1.00000E+000	2.91570E+004	0.00000E+000	3.17524E+006	1.56510E+000	2.50847E+001	1.59707E-002	1.59736E-002	4.83171E-002	4.83339E-002	8.41360E+005	9.47734E+001	1.45527E+002	3.44574E-002	3.44574E-002	3.22470E+004	9.00000E+000	4.00000E+000	0.00000E+000	1.70628E+002	1.41672E+002	3.22766E+002	1.00000E+002	1.34525E+000	3.74866E-002	0.00000E+000	2.83176E+002	3.89206E+000	7.87272E-001	1.08491E+002	9.33911E+001	1.95513E+002	2.84905E+002	1.81846E+000	7.34960E-001	-9.26201E-005	-8.06906E+000	-6.85435E+001	2.58756E-003	-6.34097E+000	-6.94021E+001
1.16083E+002	2.45756E+002	9.49844E+001	1.45527E+002	1.38869E+000	1.37106E+000	2.86000E+003	2.00766E+002	1.00000E+000	2.91580E+004	1.70000E+001	3.17538E+006	1.90399E+000	1.56766E+001	2.59671E-002	2.56374E-002	7.58265E-002	7.40362E-002	8.41360E+005	9.47730E+001	1.45527E+002	3.44574E-002	3.44574E-002	3.22470E+004	9.00000E+000	5.00000E+000	0.00000E+000	7.36539E+001	5.66440E+001	1.19994E+002	1.00000E+002	5.26888E-001	5.77958E-002	0.00000E+000	2.80987E+002	6.57017E+000	6.83048E-001	1.08491E+002	9.33911E+001	1.95513E+002	2.84894E+002	1.81846E+000	7.34960E-001	6.38798E-003	-1.02583E+001	-7.68987E+001	2.58756E-003	-6.35199E+000	-6.93235E+001
1.17412E+002	1.76558E+002	9.50207E+001	1.45525E+002	1.44538E+000	1.44415E+000	2.23500E+003	2.28042E+002	1.00000E+000	2.91590E+004	3.40000E+001	3.17551E+006	2.08734E+000	1.32875E+001	3.05733E-002	3.05473E-002	9.57059E-002	9.55505E-002	8.41360E+005	9.47724E+001	1.45527E+002	3.44574E-002	3.44574E-002	3.22470E+004	9.00000E+000	6.00000E+000	0.00000E+000	5.91352E+001	5.78109E+001	6.99299E+001	1.00000E+002	3.85869E-001	1.29649E-001	0.00000E+000	1.42560E+001	1.34683E+001	3.76930E-001	1.08491E+002	9.33911E+001	1.95513E+002	2.84898E+002	1.81846E+000	7.34960E-001	4.24438E-004	1.42560E+001	-4.66207E+001	2.58756E-003	-6.34747E+000	-6.93118E+001
1.12989E+002	1.83477E+002	9.48527E+001	1.45380E+002	1.51658E+000	1.38261E+000	2.34200E+003	2.09177E+002	1.00000E+000	2.91610E+004	3.00000E+001	3.17570E+006	2.09684E+000	1.35454E+001	3.13381E-002	2.85698E-002	8.83324E-002	7.44414E-002	8.41360E+005	9.47716E+001	1.45528E+002	3.44574E-002	3.44574E-002	3.22470E+004	9.00000E+000	7.00000E+000	0.00000E+000	4.88193E+001	6.34266E+001	7.69717E+001	1.00000E+002	3.94139E-001	7.27258E-002	0.00000E+000	2.10049E+001	8.42785E+000	5.88438E-001	1.08491E+002	9.33911E+001	1.95513E+002	2.84878E+002	1.81846E+000	7.34960E-001	4.62092E-002	2.10049E+001	-8.45963E+001	2.58756E-003	-6.36743E+000	-6.94186E+001
1.23967E+002	2.34514E+002	9.47285E+001	1.45693E+002	1.30570E+000	1.30958E+000	2.48700E+003	2.17043E+002	1.00000E+000	2.91620E+004	2.10000E+001	3.17580E+006	1.70993E+000	1.53138E+001	2.61822E-002	2.62601E-002	7.01822E-002	7.05677E-002	8.41360E+005	9.47711E+001	1.45527E+002	3.44574E-002	3.44574E-002	3.22470E+004	9.00000E+000	8.00000E+000	0.00000E+000	6.44312E+001	6.70105E+001	1.11010E+002	1.00000E+002	5.09268E-001	9.80838E-002	0.00000E+000	3.32332E+000	7.37547E+000	6.52505E-001	1.08491E+002	9.33911E+001	1.95513E+002	2.84881E+002	1.81846E+000	7.34960E-001	-1.48478E-003	3.32332E+000	-5.57159E+001	2.58756E-003	-6.36429E+000	-6.93338E+001
1.27540E+002	2.95006E+002	9.44963E+001	1.45686E+002	1.25075E+000	1.14646E+000	2.64200E+003	2.24394E+002	1.00000E+000	2.91630E+004	1.20000E+001	3.17590E+006	1.43393E+000	1.71757E+001	2.43335E-002	2.23044E-002	5.96011E-002	5.09651E-002	8.41360E+005	9.47707E+001	1.45527E+002	3.44574E-002	3.44574E-002	3.22470E+004	9.00000E+000	9.00000E+000	0.00000E+000	6.67996E+001	7.45474E+001	1.61863E+002	1.00000E+002	6.46687E-001	6.92103E-002	0.00000E+000	2.90457E+002	5.15200E+000	9.06294E-001	1.08491E+002	9.33911E+001	1.95513E+002	2.84871E+002	1.81846E+000	7.34960E-001	4.35068E-002	-7.88025E-001	-1.03678E+002	2.58756E-003	-6.37485E+000	-6.93972E+001
1.11124E+002	1.26702E+002	9.47029E+001	1.45439E+002	1.45076E+000	1.21108E+000	1.37400E+003	1.41091E+002	1.00000E+000	2.91750E+004	5.90000E+001	3.17723E+006	1.75699E+000	1.12562E+001	3.91383E-002	3.26723E-002	1.22552E-001	8.75122E-002	8.42020E+005	9.45701E+001	1.45541E+002	1.89988E-002	1.89988E-002	4.70970E+004	1.00000E+001	1.00000E+000	0.00000E+000	4.13916E+001	3.14184E+001	5.49251E+001	1.00000E+002	2.66207E-001	2.58536E-001	0.00000E+000	2.80840E+002	1.27270E+001	5.08735E-001	1.73690E+002	9.29598E+001	3.24809E+002	2.71515E+002	1.19427E+000	9.26004E-001	9.00420E-002	2.80840E+002	1.30037E+002	2.98273E-002	-1.97309E+001	-1.09204E+002
1.26690E+002	4.70642E+002	9.45604E+001	1.45501E+002	1.29541E+000	1.19895E+000	4.55400E+003	4.01054E+002	1.00000E+000	2.91760E+004	3.00000E+000	3.17728E+006	1.55312E+000	2.16943E+001	1.91960E-002	1.77665E-002	5.12938E-002	4.45096E-002	8.42020E+005	9.45704E+001	1.45541E+002	1.89988E-002	1.89988E-002	4.70970E+004	1.00000E+001	2.00000E+000	0.00000E+000	1.26531E+002	9.76991E+001	2.51526E+002	1.00000E+002	1.01142E+000	4.02291E-002	0.00000E+000	2.80577E+002	4.16995E+000	8.52872E-001	1.73690E+002	9.29598E+001	3.24809E+002	2.71519E+002	1.19427E+000	9.26004E-001	3.86730E-002	-1.06686E+001	-1.08831E+002	2.98273E-002	-1.97267E+001	-1.09209E+002
1.39864E+002	6.15850E+002	9.45910E+001	1.45456E+002	1.20836E+000	1.16274E+000	5.40900E+003	4.64504E+002	1.00000E+000	2.91770E+004	0.00000E+000	3.17737E+006	1.40500E+000	2.48163E+001	1.64299E-002	1.58097E-002	4.51181E-002	4.20247E-002	8.42020E+005	9.45704E+001	1.45542E+002	1.89988E-002	1.89988E-002	4.70970E+004	1.00000E+001	3.00000E+000	0.00000E+000	2.06231E+002	7.64819E+001	3.51652E+002	1.00000E+002	1.35032E+000	3.26545E-002	0.00000E+000	2.64272E+002	3.35274E+000	9.73314E-001	1.73690E+002	9.29598E+001	3.24809E+002	2.71522E+002	1.19427E+000	9.26004E-001	1.92378E-002	-2.69739E+001	-1.06157E+002	2.98273E-002	-1.97231E+001	-1.09215E+002
1.40804E+002	5.16254E+002	9.46113E+001	1.45526E+002	1.20752E+000	1.19650E+000	4.66000E+003	3.32585E+002	1.00000E+000	2.91780E+004	3.00000E+000	3.17748E+006	1.44479E+000	2.27212E+001	1.76889E-002	1.75274E-002	4.71676E-002	4.63780E-002	8.42020E+005	9.45708E+001	1.45542E+002	1.89988E-002	1.89988E-002	4.70970E+004	1.00000E+001	4.00000E+000	0.00000E+000	1.59104E+002	8.09188E+001	2.83117E+002	1.00000E+002	1.11230E+000	4.25384E-002	0.00000E+000	2.69910E+002	3.89365E+000	9.02944E-001	1.73690E+002	9.29598E+001	3.24809E+002	2.71515E+002	1.19427E+000	9.26004E-001	4.58506E-003	-2.13351E+001	-8.63161E+001	2.98273E-002	-1.97309E+001	-1.09194E+002
1.41575E+002	5.35462E+002	9.45449E+001	1.45506E+002	1.25048E+000	1.12406E+000	4.70300E+003	4.22871E+002	1.00000E+000	2.91790E+004	2.00000E+000	3.17759E+006	1.40561E+000	2.31401E+001	1.82343E-002	1.63908E-002	5.14921E-002	4.22991E-002	8.42020E+005	9.45711E+001	1.45542E+002	1.89988E-002	1.89988E-002	4.70970E+004	1.00000E+001	5.00000E+000	0.00000E+000	1.84956E+002	6.22144E+001	3.03373E+002	1.00000E+002	1.17059E+000	3.98007E-002	0.00000E+000	2.62199E+002	3.59041E+000	9.74719E-001	1.73690E+002	9.29598E+001	3.24809E+002	2.71508E+002	1.19427E+000	9.26004E-001	5.32424E-002	-2.90468E+001	-1.41698E+002	2.98273E-002	-1.97372E+001	-1.09222E+002
1.30047E+002	3.22110E+002	9.45260E+001	1.45408E+002	1.25850E+000	1.10969E+000	2.81000E+003	2.50586E+002	1.00000E+000	2.91820E+004	1.20000E+001	3.17791E+006	1.39655E+000	1.79474E+001	2.37411E-002	2.09338E-002	5.29509E-002	4.24891E-002	8.42020E+005	9.45723E+001	1.45542E+002	1.89988E-002	1.89988E-002	4.70970E+004	1.00000E+001	6.00000E+000	0.00000E+000	1.07119E+002	4.60892E+001	1.79870E+002	1.00000E+002	7.07412E-001	4.05795E-002	0.00000E+000	2.65995E+002	4.95495E+000	9.13732E-001	1.73690E+002	9.29598E+001	3.24809E+002	2.71482E+002	1.19427E+000	9.26004E-001	6.28372E-002	2.65995E+002	1.43602E+002	2.98273E-002	-1.97631E+001	-1.09285E+002
1.48580E+002	8.01198E+002	9.46499E+001	1.45588E+002	1.25194E+000	1.17800E+000	7.37700E+003	5.01223E+002	1.00000E+000	2.91840E+004	0.00000E+000	3.17810E+006	1.47479E+000	2.83054E+001	1.45762E-002	1.37153E-002	4.25976E-002	3.80334E-002	8.42020E+005	9.45730E+001	1.45542E+002	1.89988E-002	1.89988E-002	4.70970E+004	1.00000E+001	7.00000E+000	0.00000E+000	2.18613E+002	1.22208E+002	4.73823E+002	1.00000E+002	1.74715E+000	2.39099E-002	0.00000E+000	2.73695E+002	2.70909E+000	1.03145E+000	1.73690E+002	9.29598E+001	3.24809E+002	2.71468E+002	1.19427E+000	9.26004E-001	3.04315E-002	-1.75508E+001	-1.07575E+002	2.98273E-002	-1.97771E+001	-1.09210E+002
1.28301E+002	3.46636E+002	9.46180E+001	1.45654E+002	1.30128E+000	1.29672E+000	3.63200E+003	2.70631E+002	1.00000E+000	2.91850E+004	8.00000E+000	3.17822E+006	1.68740E+000	1.86182E+001	2.15923E-002	2.15166E-002	6.04212E-002	6.00280E-002	8.42020E+005	9.45732E+001	1.45542E+002	1.89988E-002	1.89988E-002	4.70970E+004	1.00000E+001	8.00000E+000	0.00000E+000	9.78316E+001	7.72802E+001	1.79411E+002	1.00000E+002	7.50415E-001	5.97855E-002	0.00000E+000	2.81446E+002	5.12814E+000	7.76566E-001	1.73690E+002	9.29598E+001	3.24809E+002	2.71457E+002	1.19427E+000	9.26004E-001	1.75689E-003	-9.79941E+000	-7.20048E+001	2.98273E-002	-1.97886E+001	-1.09206E+002
1.47502E+002	7.60470E+002	9.44823E+001	1.45554E+002	1.23297E+000	1.16764E+000	6.83900E+003	5.90763E+002	1.00000E+000	2.91860E+004	0.00000E+000	3.17831E+006	1.43966E+000	2.75766E+001	1.49092E-002	1.41193E-002	4.43689E-002	4.00805E-002	8.42020E+005	9.45732E+001	1.45542E+002	1.89988E-002	1.89988E-002	4.70970E+004	1.00000E+001	9.00000E+000	0.00000E+000	2.14124E+002	1.34404E+002	4.24884E+002	1.00000E+002	1.64903E+000	2.97992E-002	0.00000E+000	2.75234E+002	3.15116E+000	9.20968E-001	1.73690E+002	9.29598E+001	3.24809E+002	2.71460E+002	1.19427E+000	9.26004E-001	2.72128E-002	-1.60120E+001	-1.02941E+002	2.98273E-002	-1.97852E+001	-1.09266E+002
1.37186E+002	6.04410E+002	9.45224E+001	1.45643E+002	1.26359E+000	1.20499E+000	5.73900E+003	5.86707E+002	1.00000E+000	2.91870E+004	0.00000E+000	3.17842E+006	1.52261E+000	2.45848E+001	1.66796E-002	1.59062E-002	5.29678E-002	4.84342E-002	8.42020E+005	9.45732E+001	1.45542E+002	1.89988E-002	1.89988E-002	4.70970E+004	1.00000E+001	1.00000E+001	0.00000E+000	1.89400E+002	1.00325E+002	3.25875E+002	1.00000E+002	1.30604E+000	4.55987E-002	0.00000E+000	2.70136E+002	3.67829E+000	8.61285E-001	1.73690E+002	9.29598E+001	3.24809E+002	2.71441E+002	1.19427E+000	9.26004E-001	2.37357E-002	-2.11098E+001	-1.04612E+002	2.98273E-002	-1.98050E+001	-1.09247E+002
1.30571E+002	4.61200E+002	9.46332E+001	1.45940E+002	1.26077E+000	1.23107E+000	4.45500E+003	2.96474E+002	1.00000E+000	2.91880E+004	4.00000E+000	3.17853E+006	1.55209E+000	2.14756E+001	1.88891E-002	1.84441E-002	5.02021E-002	4.80492E-002	8.42355E+005	9.46332E+001	1.45940E+002	5.02021E-002	4.80492E-002	4.45500E+003	1.00000E+000	1.00000E+000	0.00000E+000	1.45466E+002	7.13000E+001	2.55673E+002	1.00000E+002	1.00431E+000	2.92386E-002	0.00000E+000	2.68926E+002	3.97041E+000	9.05633E-001	1.45466E+002	7.13000E+001	2.55673E+002	2.68926E+002	3.97041E+000	9.05633E-001	1.19183E-002	-2.23199E+001	-9.42376E+001	1.19183E-002	-2.23199E+001	-9.42376E+001
1.12504E+002	1.65210E+002	9.46881E+001	1.45548E+002	1.31895E+000	1.21629E+000	1.64800E+003	1.79259E+002	1.00000E+000	2.91960E+004	3.80000E+001	3.17944E+006	1.60422E+000	1.28534E+001	3.24900E-002	2.99611E-002	9.07229E-002	7.81257E-002	8.42595E+005	9.45824E+001	1.45571E+002	1.77351E-002	1.77351E-002	5.01850E+004	1.00000E+001	1.00000E+000	0.00000E+000	4.75246E+001	2.57276E+001	9.56989E+001	1.00000E+002	3.61183E-001	1.53467E-001	0.00000E+000	2.72478E+002	6.01771E+000	9.82429E-001	1.96907E+002	1.13311E+002	3.72750E+002	2.73014E+002	1.17552E+000	9.11368E-001	4.04933E-002	-1.87676E+001	-1.18682E+002	3.65833E-002	-1.82312E+001	-1.14293E+002
1.18670E+002	2.02519E+002	9.44090E+001	1.45704E+002	1.43045E+000	1.18399E+000	2.12100E+003	2.17896E+002	1.00000E+000	2.91990E+004	2.90000E+001	3.17975E+006	1.69364E+000	1.42309E+001	3.10601E-002	2.57086E-002	8.81631E-002	6.22991E-002	8.42595E+005	9.45818E+001	1.45570E+002	1.77351E-002	1.77351E-002	5.01850E+004	1.00000E+001	2.00000E+000	0.00000E+000	4.24112E+001	6.09419E+001	1.08462E+002	1.00000E+002	4.50571E-001	1.26850E-001	0.00000E+000	7.41244E+000	5.84659E+000	8.91329E-001	1.96907E+002	1.13311E+002	3.72750E+002	2.72989E+002	1.17552E+000	9.11368E-001	9.42677E-002	2.98658E+002	1.43313E+002	3.65833E-002	-1.82561E+001	-1.14324E+002
1.31197E+002	4.68353E+002	9.44743E+001	1.45673E+002	1.30697E+000	1.16594E+000	4.44600E+003	3.16660E+002	1.00000E+000	2.92000E+004	3.00000E+000	3.17983E+006	1.52386E+000	2.16415E+001	1.96012E-002	1.74861E-002	5.17182E-002	4.19984E-002	8.42595E+005	9.45815E+001	1.45570E+002	1.77351E-002	1.77351E-002	5.01850E+004	1.00000E+001	3.00000E+000	0.00000E+000	1.10725E+002	1.01339E+002	2.66805E+002	1.00000E+002	1.02477E+000	3.59276E-002	0.00000E+000	2.84312E+002	3.75186E+000	9.59356E-001	1.96907E+002	1.13311E+002	3.72750E+002	2.72981E+002	1.17552E+000	9.11368E-001	5.70312E-002	-6.93311E+000	-1.23356E+002	3.65833E-002	-1.82644E+001	-1.14329E+002
1.46522E+002	8.52137E+002	9.45865E+001	1.45541E+002	1.28072E+000	1.16324E+000	7.92000E+003	8.68762E+002	1.00000E+000	2.92010E+004	0.00000E+000	3.17993E+006	1.48979E+000	2.91914E+001	1.43910E-002	1.30710E-002	4.64371E-002	3.87445E-002	8.42595E+005	9.45815E+001	1.45569E+002	1.77351E-002	1.77351E-002	5.01850E+004	1.00000E+001	4.00000E+000	0.00000E+000	2.41103E+002	1.52099E+002	4.73229E+002	1.00000E+002	1.84624E+000	3.12478E-002	0.00000E+000	2.75252E+002	2.96301E+000	9.10155E-001	1.96907E+002	1.13311E+002	3.72750E+002	2.72984E+002	1.17552E+000	9.11368E-001	4.80687E-002	-1.59934E+001	-1.23448E+002	3.65833E-002	-1.82619E+001	-1.14348E+002
1.37634E+002	6.00382E+002	9.46641E+001	1.45549E+002	1.24827E+000	1.17650E+000	5.50500E+003	4.34147E+002	1.00000E+000	2.92020E+004	2.00000E+000	3.18004E+006	1.46858E+000	2.45027E+001	1.68240E-002	1.58567E-002	4.48886E-002	4.02678E-002	8.42595E+005	9.45812E+001	1.45568E+002	1.77351E-002	1.77351E-002	5.01850E+004	1.00000E+001	5.00000E+000	0.00000E+000	1.76018E+002	1.19743E+002	3.13103E+002	1.00000E+002	1.28968E+000	2.94430E-002	0.00000E+000	2.76653E+002	4.03970E+000	8.00724E-001	1.96907E+002	1.13311E+002	3.72750E+002	2.72972E+002	1.17552E+000	9.11368E-001	2.95980E-002	-1.45923E+001	-1.03812E+002	3.65833E-002	-1.82736E+001	-1.14340E+002
1.42613E+002	8.69381E+002	9.45685E+001	1.45582E+002	1.25185E+000	1.12172E+000	7.62900E+003	5.56272E+002	1.00000E+000	2.92030E+004	0.00000E+000	3.18015E+006	1.40423E+000	2.94853E+001	1.43324E-002	1.28426E-002	3.71483E-002	3.04366E-002	8.42595E+005	9.45810E+001	1.45568E+002	1.77351E-002	1.77351E-002	5.01850E+004	1.00000E+001	6.00000E+000	0.00000E+000	2.50736E+002	1.51851E+002	4.79616E+002	1.00000E+002	1.87847E+000	1.60964E-002	0.00000E+000	2.74137E+002	3.04446E+000	9.02540E-001	1.96907E+002	1.13311E+002	3.72750E+002	2.72961E+002	1.17552E+000	9.11368E-001	5.48219E-002	-1.71081E+001	-1.31315E+002	3.65833E-002	-1.82846E+001	-1.14360E+002
1.41192E+002	6.97467E+002	9.45759E+001	1.45619E+002	1.21317E+000	1.17842E+000	6.23200E+003	6.48863E+002	1.00000E+000	2.92040E+004	0.00000E+000	3.18026E+006	1.42963E+000	2.64096E+001	1.53677E-002	1.49275E-002	4.60231E-002	4.35863E-002	8.42595E+005	9.45809E+001	1.45568E+002	1.77351E-002	1.77351E-002	5.01850E+004	1.00000E+001	7.00000E+000	0.00000E+000	2.04174E+002	1.11829E+002	4.02477E+002	1.00000E+002	1.53412E+000	3.59917E-002	0.00000E+000	2.72399E+002	3.16263E+000	9.61277E-001	1.96907E+002	1.13311E+002	3.72750E+002	2.72965E+002	1.17552E+000	9.11368E-001	1.45321E-002	-1.88463E+001	-9.34162E+001	3.65833E-002	-1.82802E+001	-1.14342E+002
1.29776E+002	3.62492E+002	9.46085E+001	1.45539E+002	1.28888E+000	1.31578E+000	3.81700E+003	3.55541E+002	1.00000E+000	2.92050E+004	6.00000E+000	3.18038E+006	1.69588E+000	1.90392E+001	2.08618E-002	2.12971E-002	5.62070E-002	5.83961E-002	8.42595E+005	9.45806E+001	1.45568E+002	1.77351E-002	1.77351E-002	5.01850E+004	1.00000E+001	8.00000E+000	0.00000E+000	9.43260E+001	6.90995E+001	2.09842E+002	1.00000E+002	7.98576E-001	5.70740E-002	0.00000E+000	2.79027E+002	4.02649E+000	9.64769E-001	1.96907E+002	1.13311E+002	3.72750E+002	2.72965E+002	1.17552E+000	9.11368E-001	-1.03266E-002	-1.22182E+001	-6.27985E+001	3.65833E-002	-1.82805E+001	-1.14362E+002
1.58651E+002	9.25100E+002	9.45783E+001	1.45499E+002	1.23045E+000	1.16667E+000	8.29800E+003	6.95514E+002	1.00000E+000	2.92060E+004	0.00000E+000	3.18049E+006	1.43553E+000	3.04155E+001	1.35075E-002	1.28074E-002	3.74712E-002	3.39637E-002	8.42595E+005	9.45803E+001	1.45568E+002	1.77351E-002	1.77351E-002	5.01850E+004	1.00000E+001	9.00000E+000	0.00000E+000	3.08275E+002	1.22400E+002	5.14923E+002	1.00000E+002	2.00940E+000	1.73912E-002	0.00000E+000	2.64599E+002	2.81410E+000	9.36234E-001	1.96907E+002	1.13311E+002	3.72750E+002	2.72958E+002	1.17552E+000	9.11368E-001	2.66049E-002	-2.66466E+001	-1.12981E+002	3.65833E-002	-1.82876E+001	-1.14390E+002
1.24990E+002	2.75762E+002	9.46618E+001	1.45520E+002	1.26201E+000	1.18301E+000	2.56900E+003	1.74724E+002	1.00000E+000	2.92070E+004	1.20000E+001	3.18060E+006	1.49298E+000	1.66061E+001	2.48990E-002	2.33403E-002	4.75469E-002	4.26617E-002	8.42595E+005	9.45804E+001	1.45567E+002	1.77351E-002	1.77351E-002	5.01850E+004	1.00000E+001	1.00000E+001	0.00000E+000	9.31541E+001	2.55666E+001	1.63425E+002	1.00000E+002	6.02948E-001	3.66497E-002	0.00000E+000	2.61735E+002	4.39401E+000	1.07763E+000	1.96907E+002	1.13311E+002	3.72750E+002	2.72950E+002	1.17552E+000	9.11368E-001	3.23101E-002	-2.95105E+001	-1.21394E+002	3.65833E-002	-1.82952E+001	-1.14372E+002
1.44324E+002	7.03923E+002	9.45642E+001	1.45466E+002	1.23826E+000	1.16306E+000	6.33300E+003	4.26594E+002	1.00000E+000	2.93830E+004	0.00000E+000	3.19912E+006	1.44017E+000	2.65315E+001	1.55599E-002	1.46150E-002	4.02570E-002	3.59111E-002	8.48059E+005	9.45661E+001	1.45464E+002	1.72929E-002	1.72929E-002	3.13740E+004	5.00000E+000	1.00000E+000	0.00000E+000	2.15735E+002	1.11683E+002	3.94424E+002	1.00000E+002	1.53656E+000	2.33231E-002	0.00000E+000	2.68202E+002	3.28207E+000	9.18880E-001	2.18710E+002	1.16650E+002	4.36867E+002	2.69781E+002	1.38155E+000	9.80756E-001	3.13144E-002	-2.30435E+001	-1.13992E+002	2.18308E-002	-2.14650E+001	-1.03168E+002
1.42141E+002	8.95693E+002	9.45731E+001	1.45506E+002	1.22363E+000	1.18818E+000	8.13500E+003	7.46807E+002	1.00000E+000	2.93840E+004	0.00000E+000	3.19922E+006	1.45390E+000	2.99281E+001	1.35667E-002	1.31736E-002	3.89217E-002	3.68509E-002	8.48059E+005	9.45662E+001	1.45464E+002	1.72929E-002	1.72929E-002	3.13740E+004	5.00000E+000	2.00000E+000	0.00000E+000	2.32391E+002	1.39640E+002	5.44599E+002	1.00000E+002	1.97150E+000	2.31652E-002	0.00000E+000	2.73046E+002	2.48404E+000	1.07121E+000	2.18710E+002	1.16650E+002	4.36867E+002	2.69786E+002	1.38155E+000	9.80756E-001	1.46983E-002	-1.81992E+001	-9.29695E+001	2.18308E-002	-2.14591E+001	-1.03146E+002
1.44386E+002	7.73039E+002	9.45124E+001	1.45443E+002	1.26936E+000	1.13949E+000	6.98000E+003	6.36986E+002	1.00000E+000	2.93850E+004	0.00000E+000	3.19933E+006	1.44642E+000	2.78036E+001	1.51935E-002	1.36390E-002	4.61075E-002	3.76967E-002	8.48059E+005	9.45661E+001	1.45465E+002	1.72929E-002	1.72929E-002	3.13740E+004	5.00000E+000	3.00000E+000	0.00000E+000	2.23559E+002	1.18119E+002	4.45149E+002	1.00000E+002	1.68164E+000	2.63392E-002	0.00000E+000	2.69585E+002	2.92744E+000	9.81286E-001	2.18710E+002	1.16650E+002	4.36867E+002	2.69787E+002	1.38155E+000	9.80756E-001	5.39157E-002	-2.16601E+001	-1.35016E+002	2.18308E-002	-2.14582E+001	-1.03180E+002
1.48746E+002	8.14354E+002	9.45804E+001	1.45447E+002	1.17563E+000	1.15361E+000	6.91100E+003	6.64979E+002	1.00000E+000	2.93860E+004	0.00000E+000	3.19943E+006	1.35622E+000	2.85369E+001	1.41417E-002	1.38768E-002	3.92980E-002	3.79463E-002	8.48059E+005	9.45658E+001	1.45465E+002	1.72929E-002	1.72929E-002	3.13740E+004	5.00000E+000	4.00000E+000	0.00000E+000	2.56222E+002	1.21634E+002	4.45869E+002	1.00000E+002	1.75081E+000	2.63431E-002	0.00000E+000	2.65893E+002	3.17751E+000	9.08560E-001	2.18710E+002	1.16650E+002	4.36867E+002	2.69767E+002	1.38155E+000	9.80756E-001	9.45520E-003	-2.53524E+001	-9.50708E+001	2.18308E-002	-2.14783E+001	-1.03184E+002
1.21615E+002	3.32717E+002	9.46415E+001	1.45441E+002	1.17404E+000	1.23571E+000	3.01500E+003	2.32450E+002	1.00000E+000	2.93870E+004	7.00000E+000	3.19956E+006	1.45078E+000	1.82405E+001	2.13816E-002	2.25047E-002	4.60492E-002	5.04071E-002	8.48059E+005	9.45657E+001	1.45465E+002	1.72929E-002	1.72929E-002	3.13740E+004	5.00000E+000	5.00000E+000	0.00000E+000	9.08329E+001	5.02265E+001	1.95535E+002	1.00000E+002	7.21747E-001	4.26151E-002	0.00000E+000	2.71094E+002	4.24585E+000	1.02944E+000	2.18710E+002	1.16650E+002	4.36867E+002	2.69768E+002	1.38155E+000	9.80756E-001	-2.55908E-002	-2.01515E+001	-5.59557E+001	2.18308E-002	-2.14773E+001	-1.03172E+002
1.16460E+002	2.73156E+002	9.45044E+001	1.45930E+002	1.26726E+000	1.36308E+000	2.91700E+003	1.86719E+002	1.00000E+000	2.94250E+004	9.00000E+000	3.20354E+006	1.72738E+000	1.65274E+001	2.34638E-002	2.52379E-002	5.05766E-002	5.75577E-002	8.49225E+005	9.44971E+001	1.45700E+002	4.81933E-002	4.81933E-002	1.21780E+004	5.00000E+000	1.00000E+000	0.00000E+000	8.85807E+001	4.32405E+001	1.56644E+002	1.00000E+002	6.13434E-001	4.61344E-002	0.00000E+000	2.66575E+002	4.87278E+000	9.11939E-001	7.73248E+001	5.00430E+001	1.62065E+002	2.73791E+002	2.27434E+000	9.56241E-001	-3.64291E-002	-2.46707E+001	-4.97309E+001	2.12013E-002	-1.74541E+001	-9.83978E+001
1.30903E+002	3.47357E+002	9.45613E+001	1.45695E+002	1.32520E+000	1.16779E+000	3.34700E+003	2.95815E+002	1.00000E+000	2.94260E+004	6.00000E+000	3.20366E+006	1.54756E+000	1.86375E+001	2.29062E-002	2.01854E-002	6.82355E-002	5.39418E-002	8.49225E+005	9.44968E+001	1.45700E+002	4.81933E-002	4.81933E-002	1.21780E+004	5.00000E+000	2.00000E+000	0.00000E+000	8.36042E+001	6.05111E+001	2.14799E+002	1.00000E+002	7.73332E-001	5.96886E-002	0.00000E+000	2.76512E+002	3.81987E+000	1.08601E+000	7.73248E+001	5.00430E+001	1.62065E+002	2.73795E+002	2.27434E+000	9.56241E-001	6.31394E-002	-1.47334E+001	-1.37328E+002	2.12013E-002	-1.74505E+001	-9.84631E+001
1.18224E+002	3.22742E+002	9.45104E+001	1.45617E+002	1.25907E+000	1.22593E+000	3.10500E+003	2.39099E+002	1.00000E+000	2.94270E+004	7.00000E+000	3.20376E+006	1.54353E+000	1.79650E+001	2.25953E-002	2.20006E-002	5.28433E-002	5.03786E-002	8.49225E+005	9.44968E+001	1.45700E+002	4.81933E-002	4.81933E-002	1.21780E+004	5.00000E+000	3.00000E+000	0.00000E+000	9.05598E+001	6.20893E+001	1.79594E+002	1.00000E+002	7.07498E-001	4.83686E-002	0.00000E+000	2.74893E+002	4.83620E+000	8.90586E-001	7.73248E+001	5.00430E+001	1.62065E+002	2.73779E+002	2.27434E+000	9.56241E-001	1.33353E-002	-1.63528E+001	-8.97792E+001	2.12013E-002	-1.74664E+001	-9.85170E+001
1.24383E+002	1.87817E+002	9.45863E+001	1.45522E+002	1.21474E+000	1.09489E+000	1.56300E+003	2.36564E+002	1.00000E+000	2.94300E+004	2.10000E+001	3.20409E+006	1.33000E+000	1.37046E+001	3.07257E-002	2.76942E-002	8.65384E-002	7.14690E-002	8.49225E+005	9.44965E+001	1.45700E+002	4.81933E-002	4.81933E-002	1.21780E+004	5.00000E+000	4.00000E+000	0.00000E+000	5.21881E+001	3.27182E+001	1.02891E+002	1.00000E+002	4.00290E-001	1.60617E-001	0.00000E+000	2.72792E+002	6.62732E+000	9.15996E-001	7.73248E+001	5.00430E+001	1.62065E+002	2.73783E+002	2.27434E+000	9.56241E-001	5.18918E-002	-1.84532E+001	-1.29735E+002	2.12013E-002	-1.74620E+001	-9.85293E+001
1.17489E+002	1.23310E+002	9.41590E+001	1.45608E+002	1.32340E+000	1.23532E+000	1.24600E+003	1.99738E+002	1.00000E+000	2.94310E+004	3.70000E+001	3.20422E+006	1.63482E+000	1.11045E+001	3.74914E-002	3.49962E-002	1.08385E-001	9.53787E-002	8.49225E+005	9.44961E+001	1.45701E+002	4.81933E-002	4.81933E-002	1.21780E+004	5.00000E+000	5.00000E+000	0.00000E+000	3.26567E+001	2.95619E+001	6.36493E+001	1.00000E+002	2.66635E-001	2.45089E-001	0.00000E+000	2.83447E+002	8.64398E+000	7.86572E-001	7.73248E+001	5.00430E+001	1.62065E+002	2.73777E+002	2.27434E+000	9.56241E-001	3.44226E-002	-7.79825E+000	-1.01831E+002	2.12013E-002	-1.74685E+001	-9.85981E+001
1.20557E+002	1.26278E+002	9.41988E+001	1.45476E+002	1.30335E+000	1.02725E+000	1.04900E+003	1.74031E+002	1.00000E+000	2.95120E+004	3.80000E+001	3.21276E+006	1.33886E+000	1.12374E+001	4.02415E-002	3.17166E-002	1.27906E-001	8.21854E-002	8.51801E+005	9.41988E+001	1.45476E+002	1.27906E-001	8.21854E-002	1.04900E+003	1.00000E+000	1.00000E+000	0.00000E+000	3.78816E+001	2.98680E+001	6.13521E+001	1.00000E+002	2.71589E-001	2.45988E-001	0.00000E+000	2.79219E+002	1.10609E+001	6.69936E-001	3.78816E+001	2.98680E+001	6.13521E+001	2.79219E+002	1.10609E+001	6.69936E-001	1.18470E-001	2.79219E+002	9.66195E+001	1.18470E-001	2.79219E+002	9.66195E+001
1.23129E+002	2.93666E+002	9.45323E+001	1.45542E+002	1.24049E+000	1.22010E+000	2.77300E+003	1.82968E+002	1.00000E+000	2.95510E+004	7.00000E+000	3.21684E+006	1.51352E+000	1.71367E+001	2.35568E-002	2.31697E-002	5.45269E-002	5.29356E-002	8.52960E+005	9.44914E+001	1.45526E+002	5.80031E-002	5.80031E-002	4.63900E+003	3.00000E+000	1.00000E+000	0.00000E+000	6.49459E+001	7.49216E+001	1.57946E+002	1.00000E+002	6.34879E-001	5.13317E-002	0.00000E+000	2.88858E+002	5.06066E+000	9.00595E-001	4.91636E+001	5.77590E+001	1.17536E+002	2.89832E+002	3.99117E+000	8.82875E-001	8.28428E-003	-2.38776E+000	-7.09524E+001	-1.84523E-002	-1.41400E+000	-4.41440E+001
1.14137E+002	1.12902E+002	9.44195E+001	1.45433E+002	1.39315E+000	1.55741E+000	1.48700E+003	1.44478E+002	1.00000E+000	2.95520E+004	3.50000E+001	3.21698E+006	2.16971E+000	1.06255E+001	3.61279E-002	4.03876E-002	1.04566E-001	1.28934E-001	8.52960E+005	9.44913E+001	1.45526E+002	5.80031E-002	5.80031E-002	4.63900E+003	3.00000E+000	2.00000E+000	0.00000E+000	3.05041E+001	3.14120E+001	6.67931E+001	1.00000E+002	2.73586E-001	2.69465E-001	0.00000E+000	2.86512E+002	7.34979E+000	8.46800E-001	4.91636E+001	5.77590E+001	1.17536E+002	2.89827E+002	3.99117E+000	8.82875E-001	-5.56708E-002	-4.73361E+000	-1.08461E+001	-1.84523E-002	-1.41891E+000	-4.42109E+001
1.12753E+002	1.49854E+002	9.44602E+001	1.45819E+002	1.34480E+000	1.28584E+000	1.60400E+003	1.34469E+002	1.00000E+000	2.95810E+004	2.60000E+001	3.22002E+006	1.72921E+000	1.22415E+001	3.35781E-002	3.21060E-002	7.93740E-002	7.32475E-002	8.53797E+005	9.46065E+001	1.45670E+002	3.99575E-002	3.99575E-002	1.00210E+004	3.00000E+000	1.00000E+000	0.00000E+000	4.26288E+001	3.32321E+001	7.92590E+001	1.00000E+002	3.28633E-001	1.21139E-001	0.00000E+000	2.78080E+002	7.56004E+000	7.92656E-001	1.20912E+002	9.92951E+001	2.33343E+002	2.79700E+002	2.96802E+000	8.07773E-001	2.24118E-002	-1.31652E+001	-9.53331E+001	4.44303E-003	-1.15458E+001	-7.63211E+001
1.40484E+002	5.95132E+002	9.46039E+001	1.45646E+002	1.32537E+000	1.31543E+000	6.43200E+003	3.83349E+002	1.00000E+000	2.95820E+004	0.00000E+000	3.22010E+006	1.74343E+000	2.43953E+001	1.65259E-002	1.64019E-002	4.17808E-002	4.12103E-002	8.53797E+005	9.46064E+001	1.45671E+002	3.99575E-002	3.99575E-002	1.00210E+004	3.00000E+000	2.00000E+000	0.00000E+000	1.58989E+002	1.32280E+002	3.15778E+002	1.00000E+002	1.28895E+000	1.80849E-002	0.00000E+000	2.79974E+002	3.61379E+000	8.28085E-001	1.20912E+002	9.92951E+001	2.33343E+002	2.79697E+002	2.96802E+000	8.07773E-001	3.76370E-003	-1.12717E+001	-7.54199E+001	4.44303E-003	-1.15490E+001	-7.63530E+001
1.18419E+002	9.38934E+001	9.50816E+001	1.45413E+002	1.36087E+000	1.12192E+000	8.87000E+002	1.30321E+002	1.00000E+000	2.95830E+004	4.80000E+001	3.22025E+006	1.52679E+000	9.68986E+000	4.56934E-002	3.76705E-002	1.32213E-001	9.27291E-002	8.53856E+005	9.50816E+001	1.45413E+002	1.32213E-001	9.27291E-002	8.87000E+002	1.00000E+000	1.00000E+000	0.00000E+000	2.50628E+001	3.78970E+001	3.82182E+001	1.00000E+002	2.09811E-001	3.32518E-001	0.00000E+000	3.01633E+001	1.30352E+001	6.18203E-001	2.50628E+001	3.78970E+001	3.82182E+001	3.01633E+001	1.30352E+001	6.18203E-001	9.62403E-002	3.01633E+001	-1.27286E+002	9.62403E-002	3.01633E+001	-1.27286E+002
1.22275E+002	1.92067E+002	9.47324E+001	1.45631E+002	1.27939E+000	1.30031E+000	1.98500E+003	2.53789E+002	1.00000E+000	2.95840E+004	1.40000E+001	3.22032E+006	1.66361E+000	1.38588E+001	2.87159E-002	2.91855E-002	6.63238E-002	6.82808E-002	8.53797E+005	9.46063E+001	1.45671E+002	3.99575E-002	3.99575E-002	1.00210E+004	3.00000E+000	3.00000E+000	0.00000E+000	6.07907E+001	4.57963E+001	9.07411E+001	1.00000E+002	4.13707E-001	1.10561E-001	0.00000E+000	2.77245E+002	8.77749E+000	6.13706E-001	1.20912E+002	9.92951E+001	2.33343E+002	2.79667E+002	2.96802E+000	8.07773E-001	-8.11021E-003	-1.40010E+001	-6.66643E+001	4.44303E-003	-1.15788E+001	-7.63600E+001
